# Supplementary material for: Measuring information flux between social media and stock prices with Transfer Entropy
Source: PLoS One. 2021 Sep 23;16(9):e0257686. doi: 10.1371/journal.pone.0257686 (PMC8459996; doi:10.1371/journal.pone.0257686)
Supplement: S1 Data — (ZIP) [file pone.0257686.s001.zip › DATA BASES/7.- JP MORGAN/JPM.xlsx]

## Sheet: jpm3
fecha	tweet	TextBlob	clean	subjectivity	sentiment	polarity		fecha	pol	eventos	negative		positive	-	+	stock	var	neg	pos	index					SUMMARY OUTPUT
2018-12-13	Worst quarter since .. _x000D_ * Q2 2012 for Citi_x000D_ * Q1 2016 for Bank of America _x000D_ * Q1 2016 for JPMorgan_x000D_ @CNBC $C $JPM $BACpic.twitter.com/cfeIJnPmHt	worst quarter since .. _x000D_ * q2 2012 for citi_x000D_ * q1 2016 for bank of america _x000D_ * q1 2016 for jpmorgan_x000D_ @cnbc $c $jpm $bacpic.twitter.com/cfeijnpmht	worst quarter since .. _x000D_ * q2 2012 for citi_x000D_ * q1 2016 for bank of america _x000D_ * q1 2016 for jpmorgan_x000D_ @cnbc $c $jpm $bacpic.twitter.com/cfeijnpmht	1	negative	-1		2009-01-01	0	0	0		0	0.5	0.5	31.53	0	0.5	0.5	0	0	2	0
2018-12-11	Banks looking terrible. $JPM no way to sugarcoat it. pic.twitter.com/quqKakBfvV	banks looking terrible. $jpm no way to sugarcoat it. pic.twitter.com/quqkakbfvv	banks looking terrible. $jpm no way to sugarcoat it. pic.twitter.com/quqkakbfvv	1	negative	-1		2009-01-02	0	0	0		0	0.5	0.5	31.35	-0.180001	1	1	0	0	2	0		Regression Statistics
2016-09-09	Nasty day ahead: watch $JPM for a sign of things	nasty day ahead: watch $jpm for a sign of things	nasty day ahead: watch $jpm for a sign of things	1	negative	-1		2009-01-03	0	0	0		0	0.5	0.5	31.35	0	1.5	1.5	0	0	2	0		Multiple R	0.908131
2016-06-28	It's a horrible time to be a U.S. bank: http://money.cnn.com/2016/06/28/investing/banks-crushed-brexit/index.htmlÃ‚Â Ã¢â‚¬Â¦ $C $BAC $GS $JPM	it's a horrible time to be a you.s. bank: $c $bac $gs $jpm	it's a horrible time to be a you.s. bank: $c $bac $gs $jpm	1	negative	-1		2009-01-04	0	0	0		0	0.5	0.5	31.35	0	2	2	0	0	2	0		R Square	0.824702
2016-04-13	Banks are worst performing sector this year. Do you buy with earnings kicking off today? $JPM @SaraEisen	banks are worst performing sector this year. do you buy with earnings kicking off today? $jpm @saraeisen	banks are worst performing sector this year. do you buy with earnings kicking off today? $jpm @saraeisen	1	negative	-1		2009-01-05	0.025	3	0		3	0	1	29.25	-2.1	2	3	1	1	3	3		Adjusted R Square	0.824585
2011-08-29	Don't Run From Terrifying Events, Profit From Them http://bit.ly/phP0BbÃ‚Â $BMR $BMY $DE $JPM $KMP $POT $VZ #PoliticsGovernment #Indonesia	don't run from terrifying events, profit from them $bmr $bmy $de $jpm $kmp $pot $vz #politicsgovernment #indonesia	don't run from terrifying events, profit from them $bmr $bmy $de $jpm $kmp $pot $vz #politicsgovernment #indonesia	1	negative	-1		2009-01-06	0.4	1	0		1	0	1	29.88	0.629999	2	4	2	1	3	1		Standard Error	5.7714
2011-07-07	Don't Run From Terrifying Events, Profit From Them http://bit.ly/p37GS3 $BMR $BMY $DE $JPM $KMP $POT $VZ #PoliticsGovernment #Indonesia	don't run from terrifying events, profit from them $bmr $bmy $de $jpm $kmp $pot $vz #politicsgovernment #indonesia	don't run from terrifying events, profit from them $bmr $bmy $de $jpm $kmp $pot $vz #politicsgovernment #indonesia	1	negative	-1		2009-01-07	0.3775	2	1		1	0.5	0.5	28.09	-1.79	2.5	4.5	1	-1	1	1		Observations	3000
2010-11-14	The 18 Worst Companies In America $T $DTV $C $JPM $BAC $MCD $WLP $AMR $DAL $LCC $TWC $CMCSA $UAUA $CCMM by @twitofgus http://read.bi/cXMVT4	the 18 worst companies in america $t $dtv $c $jpm $bac $mcd $wlp $amr $dal $lcc $twc $cmcsa $uaua $ccmm by @twitofgus	the 18 worst companies in america $t $dtv $c $jpm $bac $mcd $wlp $amr $dal $lcc $twc $cmcsa $uaua $ccmm by @twitofgus	1	negative	-1		2009-01-08	0.25	1	0		1	0	1	27.22	-0.870001	2.5	5.5	2	1	3	1
2018-11-30	Who's buying into this hated sector? Warren Buffett is. $JPM $CMA $BAC $WFC $PNC $WAL $MTBhttps://soundcloud.com/zacks-investment-research/buffett-goes-all-in-on-the?utm_source=soundcloud&utm_campaign=share&utm_medium=twitterÃ‚Â Ã¢â‚¬Â¦	who's buying into this hated sector? warren buffett is. $jpm $cma $bac $wfc $pnc $wal $mtb	who's buying into this hated sector? warren buffett is. $jpm $cma $bac $wfc $pnc $wal $mtb	0.7	negative	-0.9		2009-01-09	0.302143	3	0		3	0	1	25.97	-1.25	2.5	6.5	3	1	3	3		ANOVA
2011-08-23	Stupid Rumor of day: JPMorgan May Take Over Bank Of America - MEGA BANK! 31% of US Deposits! DOUBTFUL http://bit.ly/oNwmGSÃ‚Â $JPM $BAC $$	stupid rumor of day: jpmorgan may take over bank of america - mega bank! 31% of us deposits! doubtful $jpm $bac $$	stupid rumor of day: jpmorgan may take over bank of america - mega bank! 31% of us deposits! doubtful $jpm $bac $$	0.95	negative	-0.9		2009-01-10	0	0	0		0	0.5	0.5	25.97	0	3	7	3	0	2	0			df	SS	MS	F	Significance F
2014-08-14	http://market-ticker.org/post=229297Ã‚Â If You Were Wondering.... $jpm $gs #idiots	if you were wondering.... $jpm $gs #idiots	if you were wondering.... $jpm $gs #idiots	0.8	negative	-0.8		2009-01-11	-0.0212121	1	1		0	1	0	25.97	0	4	7	2	-1	1	1		Regression	2	469644	234822	7049.8	0
2014-06-17	Banks know customers hate them. Execs surveyed by @makovsky say $WFC has strongest rep. But $C $BAC $JPM image slips. http://cnnmon.ie/1qo4grU	banks know customers hate them. execs surveyed by @makovsky say $wfc has strongest rep. but $c $bac $jpm image slips.	banks know customers hate them. execs surveyed by @makovsky say $wfc has strongest rep. but $c $bac $jpm image slips.	0.9	negative	-0.8		2009-01-12	-0.195833	4	2		2	0.5	0.5	24.91	-1.06	4.5	7.5	1	-1	1	2		Residual	2997	99827.1	33.309
2013-01-16	Jaime Dimon's $11.5 million from $JPM in 2012 is 230 times the median US household income. I hope he doesn't wonder why people hate bankers.	jaime dimon's $11.5 million from $jpm in 2012 is 230 times the median us household income. i hope he doesn't wonder why people hate bankers.	jaime dimon's $11.5 million from $jpm in 2012 is 230 times the median us household income. i hope he doesn't wonder why people hate bankers.	0.9	negative	-0.8		2009-01-13	-0.733333	3	2		1	0.666667	0.333333	26.35	1.44	5.16667	7.83333	0	-1	1	2		Total	2999	569471
2012-05-14	Where does $JPM 's $2B trading loss rank in all-time trading debacles? http://bloom.bg/JAe1ffÃ‚Â in #OffTheCharts @InsideTrackers @BloombergTV	where does $jpm 's $2b trading loss rank in all-time trading debacles? in #offthecharts @insidetrackers @bloombergtv	where does $jpm 's $2b trading loss rank in all-time trading debacles? in #offthecharts @insidetrackers @bloombergtv	0.9	negative	-0.8		2009-01-14	-0.125	4	2		2	0.5	0.5	25.91	-0.44	5.66667	8.33333	-1	-1	1	2
2010-08-19	18 Companies That Consumers Absolutely Hate $T $DTV $C $JPM http://read.bi/9riP21	18 companies that consumers absolutely hate $t $dtv $c $jpm	18 companies that consumers absolutely hate $t $dtv $c $jpm	0.9	negative	-0.8		2009-01-15	0	0	0		0	0.5	0.5	24.34	-1.57	6.16667	8.83333	-1	0	2	0			Coefficients	Standard Error	t Stat	P-value	Lower 95%	Upper 95%	Lower 95.0%	Upper 95.0%
2018-03-23	In these crazy markets, @jimcramer monthly member call is a MUST! What you need to know: https://goo.gl/zoZGsEÃ‚Â _x000D_ $AAPL_x000D_ $AMZN_x000D_ $FB_x000D_ $GOOGL_x000D_ $GS_x000D_ $JPM_x000D_ $JWN_x000D_ $PEP_x000D_ $ATVI_x000D_ $AVGO_x000D_ $NVDApic.twitter.com/wUS5M74zwr	in these crazy markets, @jimcramer monthly member call is a must! what you need to know: _x000D_ $aapl_x000D_ $amzn_x000D_ $fb_x000D_ $googl_x000D_ $gs_x000D_ $jpm_x000D_ $jwn_x000D_ $pep_x000D_ $atvi_x000D_ $avgo_x000D_ $nvdapic.twitter.com/wus5m74zwr	in these crazy markets, @jimcramer monthly member call is a must! what you need to know: _x000D_ $aapl_x000D_ $amzn_x000D_ $fb_x000D_ $googl_x000D_ $gs_x000D_ $jpm_x000D_ $jwn_x000D_ $pep_x000D_ $atvi_x000D_ $avgo_x000D_ $nvdapic.twitter.com/wus5m74zwr	0.9	negative	-0.75		2009-01-16	0	0	0		0	0.5	0.5	22.82	-1.52	6.66667	9.33333	-1	0	2	0		Intercept	38.3221	0.379895	100.875	0	37.5772	39.067	37.5772	39.067
2014-12-31	JPMorgan Disappointed Me During 2014 http://seekingalpha.com/article/2791505-jpmorgan-disappointed-me-during-2014?source=feed_fÃ‚Â Ã¢â‚¬Â¦ $JPM	jpmorgan disappointed me during 2014 $jpm	jpmorgan disappointed me during 2014 $jpm	0.75	negative	-0.75		2009-01-17	0	0	0		0	0.5	0.5	22.82	0	7.16667	9.83333	-1	0	2	0		X Variable 1	-0.168947	0.00635044	-26.6041	3.52875e-140	-0.181399	-0.156496	-0.181399	-0.156496
2013-12-23	Banks like Chase and Citibank could sue Target over its credit card data breach: http://cnb.cx/19mo1JHÃ‚Â (via @ldelevingne) Ã¢â‚¬Â¢ $TGT $C $JPM	banks like chase and citibank could sue target over its credit card data breach: (via @ldelevingne) $tgt $c $jpm	banks like chase and citibank could sue target over its credit card data breach: (via @ldelevingne) $tgt $c $jpm	1	negative	-0.75		2009-01-18	0	0	0		0	0.5	0.5	22.82	0	7.66667	10.3333	-1	0	2	0		X Variable 2	0.125631	0.00387524	32.4189	6.66281e-198	0.118033	0.133229	0.118033	0.133229
2013-11-18	Here's what you should learn from @JPMorgan's #AskJPM disaster: http://cnb.cx/1aNl4vhÃ‚Â (via @tedbirk94) $JPM	here's what you should learn from @jpmorgan's #askjpm disaster: (via @tedbirk94) $jpm	here's what you should learn from @jpmorgan's #askjpm disaster: (via @tedbirk94) $jpm	1	negative	-0.75		2009-01-19	0	0	0		0	0.5	0.5	22.82	0	8.16667	10.8333	-1	0	2	0
2013-07-12	JPMorgan Chase beats estimates; $JPM STORY: http://cnb.cx/12rvNwgÃ‚Â (via @EarningsCentral)	jpmorgan chase beats estimates; $jpm story: (via @earningscentral)	jpmorgan chase beats estimates; $jpm story: (via @earningscentral)	1	negative	-0.75		2009-01-20	0	0	0		0	0.5	0.5	18.09	-4.73	8.66667	11.3333	-1	0	2	0
2013-04-12	JPM EPS beats estimates; $JPM QUOTE: http://cnb.cx/M4hfIVÃ‚Â (via @EarningsCentral)	jpm eps beats estimates; $jpm quote: (via @earningscentral)	jpm eps beats estimates; $jpm quote: (via @earningscentral)	1	negative	-0.75		2009-01-21	0	0	0		0	0.5	0.5	22.63	4.54	9.16667	11.8333	-1	0	2	0
2011-02-17	Fed Officials Split on Stimulus, Disappointed on Job Growth http://bloom.bg/eW9yDZ $BAC $C $GS $JPM	fed officials split on stimulus, disappointed on job growth $bac $c $gs $jpm	fed officials split on stimulus, disappointed on job growth $bac $c $gs $jpm	0.75	negative	-0.75		2009-01-22	0	0	0		0	0.5	0.5	23.1	0.470001	9.66667	12.3333	-1	0	2	0
2018-01-17	http://ICO.Ecex.ExchangeÃ‚Â Assignments Trading Platform #Bad #credit #student #loans #credit #refinance #homeloans #homebuyers #realestateinvestors #socallife #realestate #rates #Mortgage #financing #auto #ICO #IoT $JPM $FB $WFC $BAC $FB #mobilepaymentspic.twitter.com/t6nu9aEl7F	assignments trading platform #bad #credit #student #loans #credit #refinance #homeloans #homebuyers #realestateinvestors #socallife #realestate #rates #mortgage #financing #auto #ico #iot $jpm $fb $wfc $bac $fb #mobilepaymentspic.twitter.com/t6nu9ael7f	assignments trading platform #bad #credit #student #loans #credit #refinance #homeloans #homebuyers #realestateinvestors #socallife #realestate #rates #mortgage #financing #auto #ico #iot $jpm $fb $wfc $bac $fb #mobilepaymentspic.twitter.com/t6nu9ael7f	0.666667	negative	-0.7		2009-01-23	0.333333	2	1		1	0.5	0.5	24.28	1.18	10.1667	12.8333	-2	-1	1	1
2018-01-12	If you missed it, JP Morgan and Wells Fargo reported earnings this morning_x000D_ Ã¢â‚¬Â¢ $WFC MISSED on revenue but beat on EPS -> https://stocktwits.com/Plutustraders/message/108692057Ã‚Â Ã¢â‚¬Â¦_x000D_ Ã¢â‚¬Â¢ $JPM made one really bad trade -> https://stocktwits.com/lamonicabuzz/message/108693806Ã‚Â Ã¢â‚¬Â¦	if you missed it, jp morgan and wells fargo reported earnings this morning_x000D_ $wfc missed on revenue but beat on eps -> _x000D_ $jpm made one really bad trade ->	if you missed it, jp morgan and wells fargo reported earnings this morning_x000D_ $wfc missed on revenue but beat on eps -> _x000D_ $jpm made one really bad trade ->	0.666667	negative	-0.7		2009-01-24	0	0	0		0	0.5	0.5	24.28	0	10.6667	13.3333	-2	0	2	0
2016-04-13	Bad oil loans send @jpmorgan's profit falling http://cnnmon.ie/1S6k8sQÃ‚Â $JPM pic.twitter.com/FvtwKI8XJB	bad oil loans send @jpmorgan's profit falling $jpm pic.twitter.com/fvtwki8xjb	bad oil loans send @jpmorgan's profit falling $jpm pic.twitter.com/fvtwki8xjb	0.666667	negative	-0.7		2009-01-25	0	0	0		0	0.5	0.5	24.28	0	11.1667	13.8333	-2	0	2	0
2014-05-02	JP Morgan utilizes the Friday afternoon dump of bad news. $JPM pic.twitter.com/5KPprQW7DW	jp morgan utilizes the friday afternoon dump of bad news. $jpm pic.twitter.com/5kpprqw7dw	jp morgan utilizes the friday afternoon dump of bad news. $jpm pic.twitter.com/5kpprqw7dw	0.666667	negative	-0.7		2009-01-26	0	0	0		0	0.5	0.5	24.5	0.219999	11.6667	14.3333	-2	0	2	0
2012-07-13	"Bad" might be an understatement, no? | JPMorgan says bad trade has ballooned to $5.8B $JPM http://finance.yahoo.com/news/jpmorgan-says-bad-trade-ballooned-131944834.htmlÃ‚Â Ã¢â‚¬Â¦	"bad" might be an understatement, no? | jpmorgan says bad trade has ballooned to $5.8b $jpm	"bad" might be an understatement, no? | jpmorgan says bad trade has ballooned to $5.8b $jpm	0.666667	negative	-0.7		2009-01-27	0	0	0		0	0.5	0.5	25.06	0.559999	12.1667	14.8333	-2	0	2	0
2012-05-11	CEO Jamie Dimon cites 'errors' and 'bad judgment' in trades meant to hedge risk. http://cnnmon.ie/J3QLDqÃ‚Â $JPM	ceo jamie dimon cites 'errors' and 'bad judgment' in trades meant to hedge risk. $jpm	ceo jamie dimon cites 'errors' and 'bad judgment' in trades meant to hedge risk. $jpm	0.666667	negative	-0.7		2009-01-28	0	0	0		0	0.5	0.5	27.66	2.6	12.6667	15.3333	-2	0	2	0
2011-07-19	Bank of America Has Record Loss on Bad Loans http://bloom.bg/nbLvUw $BAC $C $JPM	bank of america has record loss on bad loans $bac $c $jpm	bank of america has record loss on bad loans $bac $c $jpm	0.666667	negative	-0.7		2009-01-29	0	0	0		0	0.5	0.5	25.43	-2.23	13.1667	15.8333	-2	0	2	0
2009-01-13	Rosner: Force Banks to Write-down Bad Debt Before They Get a Dime of TARP II_x000D_ http://tinyurl.com/8rbeue ($C $BAC $JPM $XLF $GS $MS $WFC)	rosner: force banks to write-down bad debt before they get a dime of tarp ii_x000D_ ($c $bac $jpm $xlf $gs $ms $wfc)	rosner: force banks to write-down bad debt before they get a dime of tarp ii_x000D_ ($c $bac $jpm $xlf $gs $ms $wfc)	0.666667	negative	-0.7		2009-01-30	0	0	0		0	0.5	0.5	25.51	0.08	13.6667	16.3333	-2	0	2	0
2012-05-10	$JPM was cavalier about risk management and that's just plain bad. And shocking.	$jpm was cavalier about risk management and that's just plain bad. and shocking.	$jpm was cavalier about risk management and that's just plain bad. and shocking.	0.674603	negative	-0.638095		2009-01-31	0	0	0		0	0.5	0.5	25.51	0	14.1667	16.8333	-2	0	2	0
2018-05-18	This reminds me of that time that Jeb got really mad at Jamie Dimon and vowed to get to the bottom of $JPMÃ¢â‚¬â„¢s toxic securities and money laundering abuses.	this reminds me of that time that jeb got really mad at jamie dimon and vowed to get to the bottom of $jpms toxic securities and money laundering abuses.	this reminds me of that time that jeb got really mad at jamie dimon and vowed to get to the bottom of $jpms toxic securities and money laundering abuses.	1	negative	-0.625		2009-02-01	0	0	0		0	0.5	0.5	25.51	0	14.6667	17.3333	-2	0	2	0
2012-10-10	Jamie Dimon is mad at Washington: He lashed out about fiscal cliff, regulations, and lawsuit against $JPM http://cnnmon.ie/SQA7Sh	jamie dimon is mad at washington: he lashed out about fiscal cliff, regulations, and lawsuit against $jpm	jamie dimon is mad at washington: he lashed out about fiscal cliff, regulations, and lawsuit against $jpm	1	negative	-0.625		2009-02-02	0	0	0		0	0.5	0.5	25.2	-0.309999	15.1667	17.8333	-2	0	2	0
2010-01-15	"Shocking & Unbelievable": Wall Street to Pay Record $145B in Bonuses, WSJ Says http://bit.ly/7aYCuC $XLF $GS $JPM $MS $BAC $C $WFC #mkt	"shocking & unbelievable": wall street to pay record $145b in bonuses, wsj says $xlf $gs $jpm $ms $bac $c $wfc #mkt	"shocking & unbelievable": wall street to pay record $145b in bonuses, wsj says $xlf $gs $jpm $ms $bac $c $wfc #mkt	1	negative	-0.625		2009-02-03	0	0	0		0	0.5	0.5	24.05	-1.15	15.6667	18.3333	-2	0	2	0
2009-11-13	Jamie Dimon: JP Morgan Chase Must Be Allowed To Fail! $JPM by @carney http://bit.ly/1pxnJ1	jamie dimon: jp morgan chase must be allowed to fail! $jpm by @carney	jamie dimon: jp morgan chase must be allowed to fail! $jpm by @carney	0.3	negative	-0.625		2009-02-04	0	0	0		0	0.5	0.5	24.04	-0.009998	16.1667	18.8333	-2	0	2	0
2017-08-15	CRT is an artificial market to give biz to bookrunners: $GS, $MS, $BAC $BARC $JPM &make FnF pay 4redundant insurance.http://markets.businessinsider.com/news/stocks/Fannie-Mae-Prices-1-069-Billion-Connecticut-Avenue-Securities-Risk-Sharing-Deal-1002259619Ã‚Â Ã¢â‚¬Â¦	crt is an artificial market to give biz to bookrunners: $gs, $ms, $bac $barc $jpm &make fnf pay 4redundant insurance.	crt is an artificial market to give biz to bookrunners: $gs, $ms, $bac $barc $jpm &make fnf pay 4redundant insurance.	1	negative	-0.6		2009-02-05	0	0	0		0	0.5	0.5	24.54	0.5	16.6667	19.3333	-2	0	2	0
2015-07-14	This Hedge Fund Is Seeking an Artificial Intelligence Edge http://bloom.bg/1gyPgVZÃ‚Â story on Sentient & $JPM's Highbridge with @mappingbabel	this hedge fund is seeking an artificial intelligence edge story on sentient & $jpm's highbridge with @mappingbabel	this hedge fund is seeking an artificial intelligence edge story on sentient & $jpm's highbridge with @mappingbabel	1	negative	-0.6		2009-02-06	0	0	0		0	0.5	0.5	27.63	3.09	17.1667	19.8333	-2	0	2	0
2015-01-04	$JPM "should receive about $2.25 billion of credit for [...] cutting mtg debts for struggling homeowners & lending to low-income homebuyers"	$jpm "should receive about $2.25 billion of credit for [...] cutting mtg debts for struggling homeowners & lending to low-income homebuyers"	$jpm "should receive about $2.25 billion of credit for [...] cutting mtg debts for struggling homeowners & lending to low-income homebuyers"	0.9	negative	-0.6		2009-02-07	0	0	0		0	0.5	0.5	27.63	0	17.6667	20.3333	-2	0	2	0
2014-04-11	Stocks drop again, building on yesterday's selloff and $JPM's disappointing earnings report: http://on.mktw.net/1gjhznTÃ‚Â pic.twitter.com/Iv04k3RcqH	stocks drop again, building on yesterday's selloff and $jpm's disappointing earnings report:	stocks drop again, building on yesterday's selloff and $jpm's disappointing earnings report:	0.7	negative	-0.6		2009-02-08	0	0	0		0	0.5	0.5	27.63	0	18.1667	20.8333	-2	0	2	0
2013-09-12	The takeaway from my Jawbone and $JPM stories today: Startups are no longer afraid of debt.	the takeaway from my jawbone and $jpm stories today: startups are no longer afraid of debt.	the takeaway from my jawbone and $jpm stories today: startups are no longer afraid of debt.	0.9	negative	-0.6		2009-02-09	0	0	0		0	0.5	0.5	27.28	-0.349998	18.6667	21.3333	-2	0	2	0
2012-05-21	FUNNIEST FUCKING HEADLINE OF THE DAY: BofA Chief Says Dimon Will Do WhatÃ¢â‚¬â„¢s Needed to Cap Losses http://bloom.bg/JLo84jÃ‚Â $BAC $JPM $$	funniest fucking headline of the day: bofa chief says dimon will do whats needed to cap losses $bac $jpm $$	funniest fucking headline of the day: bofa chief says dimon will do whats needed to cap losses $bac $jpm $$	0.8	negative	-0.6		2009-02-10	0	0	0		0	0.5	0.5	24.62	-2.66	19.1667	21.8333	-2	0	2	0
2012-05-10	ALERT - $JPM CEO on conference call: "Just because we're stupid doesn't mean everybody else was"	alert - $jpm ceo on conference call: "just because we're stupid doesn't mean everybody else was"	alert - $jpm ceo on conference call: "just because we're stupid doesn't mean everybody else was"	0.84375	negative	-0.55625		2009-02-11	0	0	0		0	0.5	0.5	26.09	1.47	19.6667	22.3333	-2	0	2	0
2014-11-09	$JPM's Worst Nightmare: A $9B Witness http://rol.st/1AOsqlyÃ‚Â "like charging a serial murderer w/ a single assault & giving them probation" Ã¢â‚¬Â¦	$jpm's worst nightmare: a $9b witness "like charging a serial murderer w/ a single assault & giving them probation"	$jpm's worst nightmare: a $9b witness "like charging a serial murderer w/ a single assault & giving them probation"	0.607143	negative	-0.535714		2009-02-12	0	0	0		0	0.5	0.5	26.19	0.100001	20.1667	22.8333	-2	0	2	0
2016-06-23	Struggling w/ biz casual dress code at $JPM? Stop at its @vineyardvines lobby pop-up shop: http://on.wsj.com/28QxxaAÃ‚Â pic.twitter.com/Zm8n3YzhxP	struggling w/ biz casual dress code at $jpm? stop at its @vineyardvines lobby pop-up shop:	struggling w/ biz casual dress code at $jpm? stop at its @vineyardvines lobby pop-up shop:	0.866667	negative	-0.5		2009-02-13	0	0	0		0	0.5	0.5	24.69	-1.5	20.6667	23.3333	-2	0	2	0
2018-02-27	Dimon on whether he retracted bitcoin fraud comments: "I did not retract them, I said I regret having said it. And that's all I will say." Bitcoin is "basically irrelevant to JPM Chase." $BTC $JPM	dimon on whether he retracted bitcoin fraud comments: "i did not retract them, i said i regret having said it. and that's all i will say." bitcoin is "basically irrelevant to jpm chase." $btc $jpm	dimon on whether he retracted bitcoin fraud comments: "i did not retract them, i said i regret having said it. and that's all i will say." bitcoin is "basically irrelevant to jpm chase." $btc $jpm	1	negative	-0.5		2009-02-14	0	0	0		0	0.5	0.5	24.69	0	21.1667	23.8333	-2	0	2	0
2016-10-21	#WellsFargo has bucked the bank branch closure trend. The fake account scandal may change that: http://money.cnn.com/2016/10/21/investing/wells-fargo-branch-closures-fake-accounts/index.htmlÃ‚Â Ã¢â‚¬Â¦ $WFC $BAC $JPM pic.twitter.com/1QHFd8MWkN	#wellsfargo has bucked the bank branch closure trend. the fake account scandal may change that: $wfc $bac $jpm pic.twitter.com/1qhfd8mwkn	#wellsfargo has bucked the bank branch closure trend. the fake account scandal may change that: $wfc $bac $jpm pic.twitter.com/1qhfd8mwkn	1	negative	-0.5		2009-02-15	0	0	0		0	0.5	0.5	24.69	0	21.6667	24.3333	-2	0	2	0
2016-04-12	BREAKING: Regulators preparing to notify some of the largest U.S. banks including $JPM that they have submitted flawed "living wills" -DJ	breaking: regulators preparing to notify some of the largest you.s. banks including $jpm that they have submitted flawed "living wills" -dj	breaking: regulators preparing to notify some of the largest you.s. banks including $jpm that they have submitted flawed "living wills" -dj	0.5	negative	-0.5		2009-02-16	0	0	0		0	0.5	0.5	24.69	0	22.1667	24.8333	-2	0	2	0
2015-11-06	Ex-JPMorgan broker pleads guilty to stealing $20 million to gamble and trade with $jpm http://buff.ly/1XTAiu8Ã‚Â pic.twitter.com/zpDodHgLI5	ex-jpmorgan broker pleads guilty to stealing $20 million to gamble and trade with $jpm	ex-jpmorgan broker pleads guilty to stealing $20 million to gamble and trade with $jpm	1	negative	-0.5		2009-02-17	0	0	0		0	0.5	0.5	21.65	-3.04	22.6667	25.3333	-2	0	2	0
2015-12-07	These companies have already failed. $AIG $C $JPM $GS $MS $WFC $DB $HSBC $UBS $CS $BCS $BAC	these companies have already failed. $aig $c $jpm $gs $ms $wfc $db $hsbc $ubs $cs $bcs $bac	these companies have already failed. $aig $c $jpm $gs $ms $wfc $db $hsbc $ubs $cs $bcs $bac	0.3	negative	-0.5		2009-02-18	0	0	0		0	0.5	0.5	21.51	-0.14	23.1667	25.8333	-2	0	2	0
2014-12-15	$GPRO silly $JPM for upgrading (attempt to save clients IMO) before lockup expiration	$gpro silly $jpm for upgrading (attempt to save clients imo) before lockup expiration	$gpro silly $jpm for upgrading (attempt to save clients imo) before lockup expiration	0.875	negative	-0.5		2009-02-19	0	0	0		0	0.5	0.5	20.6	-0.91	23.6667	26.3333	-2	0	2	0
2014-03-27	Citi fails stress test, again. Picked on by the Fed or sign of lingering troubles? http://onforb.es/1dvEdtKÃ‚Â $C $BAC $JPM $WFC	citi fails stress test, again. picked on by the fed or sign of lingering troubles? $c $bac $jpm $wfc	citi fails stress test, again. picked on by the fed or sign of lingering troubles? $c $bac $jpm $wfc	0.3	negative	-0.5		2009-02-20	0	0	0		0	0.5	0.5	19.9	-0.7	24.1667	26.8333	-2	0	2	0
2014-03-20	Results are in! 29 of 30 Banks Pass Fed's Stress Test. $BAC, $JPM, $MS cut it close. Zions Fails.http://onforb.es/1dgGr0z	results are in! 29 of 30 banks pass fed's stress test. $bac, $jpm, $ms cut it close. zions fails.	results are in! 29 of 30 banks pass fed's stress test. $bac, $jpm, $ms cut it close. zions fails.	0.3	negative	-0.5		2009-02-21	0	0	0		0	0.5	0.5	19.9	0	24.6667	27.3333	-2	0	2	0
2014-01-07	US Atty Bharara: $JPM 'failed miserably' in its obligations related to Madoff: http://cnb.cx/1gC8vJe	us atty bharara: $jpm 'failed miserably' in its obligations related to madoff:	us atty bharara: $jpm 'failed miserably' in its obligations related to madoff:	0.566667	negative	-0.5		2009-02-22	0	0	0		0	0.5	0.5	19.9	0	25.1667	27.8333	-2	0	2	0
2013-06-04	Unrealistic goals, shortcuts, denial, and obfuscation all went into the Whale loss at $JPM http://bloom.bg/18OeVTZ	unrealistic goals, shortcuts, denial, and obfuscation all went into the whale loss at $jpm	unrealistic goals, shortcuts, denial, and obfuscation all went into the whale loss at $jpm	1	negative	-0.5		2009-02-23	0	0	0		0	0.5	0.5	19.51	-0.39	25.6667	28.3333	-2	0	2	0
2013-06-03	A Whale of a Trade: The story of how everything went wrong with speculative trading at $JPM Ã¢â€ â€™ http://bloom.bg/18OeVTZ	a whale of a trade: the story of how everything went wrong with speculative trading at $jpm	a whale of a trade: the story of how everything went wrong with speculative trading at $jpm	0.9	negative	-0.5		2009-02-24	0	0	0		0	0.5	0.5	21.02	1.51	26.1667	28.8333	-2	0	2	0
2013-03-20	I belittled my regulators, and all I got was the lousy 1-notch CAMELS downgrade http://huff.to/147OtlWÃ‚Â via @HuffPostBiz $JPM	i belittled my regulators, and all i got was the lousy 1-notch camels downgrade via @huffpostbiz $jpm	i belittled my regulators, and all i got was the lousy 1-notch camels downgrade via @huffpostbiz $jpm	0.5	negative	-0.5		2009-02-25	0	0	0		0	0.5	0.5	21.73	0.71	26.6667	29.3333	-2	0	2	0
2013-03-20	$JPM #JPMorganChase agrees to return $546 million to customers of the failed #MFGlobal brokerage. http://cnnmon.ie/11iol7t	$jpm #jpmorganchase agrees to return $546 million to customers of the failed #mfglobal brokerage.	$jpm #jpmorganchase agrees to return $546 million to customers of the failed #mfglobal brokerage.	0.3	negative	-0.5		2009-02-26	0	0	0		0	0.5	0.5	23.05	1.32	27.1667	29.8333	-2	0	2	0
2013-03-19	Here's why Wells Fargo should have failed the stress test http://cnnmon.ie/15YlKyfÃ‚Â $WFC, $GS, $JPM via @stephengandel	here's why wells fargo should have failed the stress test $wfc, $gs, $jpm via @stephengandel	here's why wells fargo should have failed the stress test $wfc, $gs, $jpm via @stephengandel	0.3	negative	-0.5		2009-02-27	0	0	0		0	0.5	0.5	22.85	-0.199999	27.6667	30.3333	-2	0	2	0
2012-03-13	Fail. Fail. Fail. Fail. The rest of you pass. $C $WFC $BAC $JPM $STI http://bit.ly/zDuYMl	fail. fail. fail. fail. the rest of you pass. $c $wfc $bac $jpm $sti	fail. fail. fail. fail. the rest of you pass. $c $wfc $bac $jpm $sti	0.3	negative	-0.5		2009-02-28	0.4	2	0		2	0	1	22.85	0	27.6667	31.3333	-1	1	3	2
2011-12-29	CHART OF THE DAY: The Worst Performing Big Bank Of The Year $BAC $C $GS $JPM $MS by @ericgplatthttp://read.bi/rzhV4Q	chart of the day: the worst performing big bank of the year $bac $c $gs $jpm $ms by @ericgplatt	chart of the day: the worst performing big bank of the year $bac $c $gs $jpm $ms by @ericgplatt	0.55	negative	-0.5		2009-03-01	0	0	0		0	0.5	0.5	22.85	0	28.1667	31.8333	-1	0	2	0
2011-09-15	BofA, JPMorgan fail to make Fannie Mae grade | http://bloom.bg/pi6InBÃ‚Â $BAC $JPM	bofa, jpmorgan fail to make fannie mae grade | $bac $jpm	bofa, jpmorgan fail to make fannie mae grade | $bac $jpm	0.3	negative	-0.5		2009-03-02	0	0	0		0	0.5	0.5	21.16	-1.69	28.6667	32.3333	-1	0	2	0
2011-06-20	Lynch 'em RT @businessinsider Former JPMorgan Mortgage Servicer Spills The Beans On Horrific Foreclosure Practices http://read.bi/lTOvT8Ã‚Â $JPM	lynch 'em rt @businessinsider former jpmorgan mortgage servicer spills the beans on horrific foreclosure practices $jpm	lynch 'em rt @businessinsider former jpmorgan mortgage servicer spills the beans on horrific foreclosure practices $jpm	0.5	negative	-0.5		2009-03-03	-0.15	1	1		0	1	0	21.01	-0.15	29.6667	32.3333	-2	-1	1	1
2009-11-10	Bank Of America Is The Worst Major Bank When It Comes To Mortgage Mods $BAC $JPM $C by @thestalwart http://bit.ly/2dqDBQ	bank of america is the worst major bank when it comes to mortgage mods $bac $jpm $c by @thestalwart	bank of america is the worst major bank when it comes to mortgage mods $bac $jpm $c by @thestalwart	0.75	negative	-0.46875		2009-03-04	-0.25	1	1		0	1	0	19.3	-1.71	30.6667	32.3333	-3	-1	1	1
2017-04-25	Worst sector for 10 years? $XLF Financials. If trumps agenda gets pushed through, rates and net interest margins mean revert! $BAC $WFC $JPM pic.twitter.com/YB3oa3njgn	worst sector for 10 years? $xlf financials. if trumps agenda gets pushed through, rates and net interest margins mean revert! $bac $wfc $jpm pic.twitter.com/yb3oa3njgn	worst sector for 10 years? $xlf financials. if trumps agenda gets pushed through, rates and net interest margins mean revert! $bac $wfc $jpm pic.twitter.com/yb3oa3njgn	0.5625	negative	-0.463542		2009-03-05	0.05	1	0		1	0	1	16.6	-2.7	30.6667	33.3333	-2	1	3	1
2018-12-08	Fake & Bad News Is Depressing Market with Volatility not seen since Lehman crisis creating an environment of uncertainty > https://www.bloomberg.com/news/articles/2018-12-08/fake-and-bad-news-is-depressing-market-jpm-s-kolanovic-says?utm_content=business&utm_medium=social&utm_source=twitter&cmpid=socialflow-twitter-business&utm_campaign=socialflow-organicÃ‚Â Ã¢â‚¬Â¦_x000D_ Says JP Morgan Chase wh…	fake & bad news is depressing market with volatility not seen since lehman crisis creating an environment of uncertainty > _x000D_ says jp morgan chase who is currently under investigation for manipulating the metals market > $jpm #bankspic.twitter.com/xqus3bffkx	fake & bad news is depressing market with volatility not seen since lehman crisis creating an environment of uncertainty > _x000D_ says jp morgan chase who is currently under investigation for manipulating the metals market > $jpm #bankspic.twitter.com/xqus3bffkx	0.741667	negative	-0.45		2009-03-06	0	1	0		1	0	1	15.93	-0.67	30.6667	34.3333	-1	1	3	1
2014-08-28	RT @LaMonicaBuzz: Is this guy the new worst enemy of $JPM CEO Jamie Dimon? http://cnnmon.ie/1rC93b2Ã‚Â pic.twitter.com/vz8q9jbprM	rt @lamonicabuzz: is this guy the new worst enemy of $jpm ceo jamie dimon?	rt @lamonicabuzz: is this guy the new worst enemy of $jpm ceo jamie dimon?	0.727273	negative	-0.431818		2009-03-07	0	0	0		0	0.5	0.5	15.93	0	31.1667	34.8333	-1	0	2	0
2018-10-17	Housing is a bust just like autos. Thank the @federalreserve When you play with the markets, bad things happen. Home purchases will be down in '19, refis are going to disappear. And $JPM, $WFC fighting with #GSEs over collateral.... like 2005....	housing is a bust just like autos. thank the @federalreserve when you play with the markets, bad things happen. home purchases will be down in '19, refis are going to disappear. and $jpm, $wfc fighting with #gses over collateral.... like 2005....	housing is a bust just like autos. thank the @federalreserve when you play with the markets, bad things happen. home purchases will be down in '19, refis are going to disappear. and $jpm, $wfc fighting with #gses over collateral.... like 2005....	0.477778	negative	-0.427778		2009-03-08	0	0	0		0	0.5	0.5	15.93	0	31.6667	35.3333	-1	0	2	0
2017-03-15	Disappointing for $WFC, $BAC, $C, $JPM shareholders.. At least for now.. https://twitter.com/Sarge986/status/842079329781723137Ã‚Â Ã¢â‚¬Â¦ gradual is still in there. That's a little disappointing. Then again, Q1 GDP is tracking below a percent.	disappointing for $wfc, $bac, $c, $jpm shareholders.. at least for now.. gradual is still in there. that's a little disappointing. then again, q1 gdp is tracking below a percent.	disappointing for $wfc, $bac, $c, $jpm shareholders.. at least for now.. gradual is still in there. that's a little disappointing. then again, q1 gdp is tracking below a percent.	0.575	negative	-0.421875		2009-03-09	0.25	1	0		1	0	1	15.9	-0.03	31.6667	36.3333	0	1	3	1
2012-05-10	"just because we're stupid doesn't mean everyone else was" $JPM's Dimon on whether losses will be seen by other banks .	"just because we're stupid doesn't mean everyone else was" $jpm's dimon on whether losses will be seen by other banks .	"just because we're stupid doesn't mean everyone else was" $jpm's dimon on whether losses will be seen by other banks .	0.6875	negative	-0.4125		2009-03-10	0	0	0		0	0.5	0.5	19.5	3.6	32.1667	36.8333	0	0	2	0
2012-06-14	Insight: JPMorgan bets sent false signals to wider debt market | Reuters http://reut.rs/MUMec0Ã‚Â by @CMollenkamp $JPM	insight: jpmorgan bets sent false signals to wider debt market | reuters by @cmollenkamp $jpm	insight: jpmorgan bets sent false signals to wider debt market | reuters by @cmollenkamp $jpm	0.6	negative	-0.4		2009-03-11	0	0	0		0	0.5	0.5	20.4	0.9	32.6667	37.3333	0	0	2	0
2018-01-12	Trump may weaken 'outdated' rules that force banks to lend to the poor:_x000D_ http://money.cnn.com/2018/01/12/investing/bank-lending-poor-cra-trump/index.htmlÃ‚Â Ã¢â‚¬Â¦ #CRA $BAC $WFC $JPM pic.twitter.com/vDLBymxwbl	trump may weaken 'outdated' rules that force banks to lend to the poor:_x000D_ #cra $bac $wfc $jpm pic.twitter.com/vdlbymxwbl	trump may weaken 'outdated' rules that force banks to lend to the poor:_x000D_ #cra $bac $wfc $jpm pic.twitter.com/vdlbymxwbl	0.616667	negative	-0.4		2009-03-12	0	0	0		0	0.5	0.5	23.2	2.8	33.1667	37.8333	0	0	2	0
2017-12-20	Since 2000, $JPM has paid over 28-times what even Exxon has in "penalties". How does JPMorgan Chase stay in business? At what point is this considered an ongoing criminal enterprise? @federalreserve https://violationtracker.goodjobsfirst.org/prog.php?parent=exxon-mobilÃ‚Â Ã¢â‚¬Â¦	since 2000, $jpm has paid over 28-times what even exxon has in "penalties". how does jpmorgan chase stay in business? at what point is this considered an ongoing criminal enterprise? @federalreserve	since 2000, $jpm has paid over 28-times what even exxon has in "penalties". how does jpmorgan chase stay in business? at what point is this considered an ongoing criminal enterprise? @federalreserve	0.55	negative	-0.4		2009-03-13	-0.05	1	1		0	1	0	23.75	0.549999	34.1667	37.8333	-1	-1	1	1
2017-09-12	Dimon Says Bitcoin Won't End Well, 'Worse Than Tulip Bulbs' $JPM $BCH.X	dimon says bitcoin won't end well, 'worse than tulip bulbs' $jpm $bch.x	dimon says bitcoin won't end well, 'worse than tulip bulbs' $jpm $bch.x	0.6	negative	-0.4		2009-03-14	0	1	0		1	0	1	23.75	0	34.1667	38.8333	0	1	3	1
2016-11-10	Trump advisors floated idea of $JPM's Jamie Dimon as Treasury Secretary. Dimon has suggested he isn't game. My piece http://www.cnbc.com/id/104097565	trump advisors floated idea of $jpm's jamie dimon as treasury secretary. dimon has suggested he isn't game. my piece	trump advisors floated idea of $jpm's jamie dimon as treasury secretary. dimon has suggested he isn't game. my piece	0.4	negative	-0.4		2009-03-15	0	0	0		0	0.5	0.5	23.75	0	34.6667	39.3333	0	0	2	0
2014-02-03	This dump will probably restart the game of screening for stocks that out-yield the 10-yr note. About 1/2 the Dow does now, including $JPM.	this dump will probably restart the game of screening for stocks that out-yield the 10-yr note. about 1/2 the dow does now, including $jpm.	this dump will probably restart the game of screening for stocks that out-yield the 10-yr note. about 1/2 the dow does now, including $jpm.	0.4	negative	-0.4		2009-03-16	0	0	0		0	0.5	0.5	23.09	-0.66	35.1667	39.8333	0	0	2	0
2013-11-19	BREAKING: AG Holder tells @PeteWilliamsNBC the $JPM settlement inflicts pain; says DOJ could still file criminal charges.	breaking: ag holder tells @petewilliamsnbc the $jpm settlement inflicts pain; says doj could still file criminal charges.	breaking: ag holder tells @petewilliamsnbc the $jpm settlement inflicts pain; says doj could still file criminal charges.	0.55	negative	-0.4		2009-03-17	0	0	0		0	0.5	0.5	25.14	2.05	35.6667	40.3333	0	0	2	0
2013-10-29	BREAKING: $JPM's $13B deal w/ DOJ at risk of collapse; spats over FDIC fund, criminal probes could scuttle deal - DJ	breaking: $jpm's $13b deal w/ doj at risk of collapse; spats over fdic fund, criminal probes could scuttle deal - dj	breaking: $jpm's $13b deal w/ doj at risk of collapse; spats over fdic fund, criminal probes could scuttle deal - dj	0.55	negative	-0.4		2009-03-18	0	1	0		1	0	1	27.11	1.97	35.6667	41.3333	1	1	3	1
2013-08-07	BREAKING: $JPM says it is being investigated by civil and criminal divisions of the DOJ over offerings of mortgage-backed securities.	breaking: $jpm says it is being investigated by civil and criminal divisions of the doj over offerings of mortgage-backed securities.	breaking: $jpm says it is being investigated by civil and criminal divisions of the doj over offerings of mortgage-backed securities.	0.55	negative	-0.4		2009-03-19	0	0	0		0	0.5	0.5	24.95	-2.16	36.1667	41.8333	1	0	2	0
2013-06-03	In-depth look at $JPM Whale. Where criminal probe is looking & who knew what when http://bloom.bg/18OeVTZÃ‚Â @BloombergMrkts @mooremichaelj	in-depth look at $jpm whale. where criminal probe is looking & who knew what when @bloombergmrkts @mooremichaelj	in-depth look at $jpm whale. where criminal probe is looking & who knew what when @bloombergmrkts @mooremichaelj	0.55	negative	-0.4		2009-03-20	0	0	0		0	0.5	0.5	23.15	-1.8	36.6667	42.3333	1	0	2	0
2013-06-03	What's behind Jamie Dimon's $5 billion bet against bonds? @stephengandel explains. $JPM http://bit.ly/12YSHrP	what's behind jamie dimon's $5 billion bet against bonds? @stephengandel explains. $jpm	what's behind jamie dimon's $5 billion bet against bonds? @stephengandel explains. $jpm	0.7	negative	-0.4		2009-03-21	0	0	0		0	0.5	0.5	23.15	0	37.1667	42.8333	1	0	2	0
2012-10-10	With Tapes, Authorities Build Criminal Cases Over JPMorgan Loss http://stks.co/aC6IÃ‚Â via DealBook $JPM	with tapes, authorities build criminal cases over jpmorgan loss via dealbook $jpm	with tapes, authorities build criminal cases over jpmorgan loss via dealbook $jpm	0.55	negative	-0.4		2009-03-22	0	0	0		0	0.5	0.5	23.15	0	37.6667	43.3333	1	0	2	0
2012-06-19	"I don't think this could have happened at a worse time in the banking industry." -Meredith Whitney talks $JPM loss http://bloom.bg/KJy4MB	"i don't think this could have happened at a worse time in the banking industry." -meredith whitney talks $jpm loss	"i don't think this could have happened at a worse time in the banking industry." -meredith whitney talks $jpm loss	0.6	negative	-0.4		2009-03-23	0	0	0		0	0.5	0.5	28.86	5.71	38.1667	43.8333	1	0	2	0
2012-05-10	ALERT - $JPM CEO on conference call: Trades were poorly executed and poorly monitored; these were egregious, self-inflicted mistakes.	alert - $jpm ceo on conference call: trades were poorly executed and poorly monitored; these were egregious, self-inflicted mistakes.	alert - $jpm ceo on conference call: trades were poorly executed and poorly monitored; these were egregious, self-inflicted mistakes.	0.6	negative	-0.4		2009-03-24	0	0	0		0	0.5	0.5	26.4	-2.46	38.6667	44.3333	1	0	2	0
2011-12-22	Analyst says: JP Morgan could be in worse shape than Bank of America http://www.teribuhl.com/2011/12/21/analyst-says-jp-morgan-could-be-in-worse-shape-than-bank-of-america/Ã‚Â Ã¢â‚¬Â¦ by @tbuhl $JPM $BAC #BoycottJPM	analyst says: jp morgan could be in worse shape than bank of america by @tbuhl $jpm $bac #boycottjpm	analyst says: jp morgan could be in worse shape than bank of america by @tbuhl $jpm $bac #boycottjpm	0.6	negative	-0.4		2009-03-25	0	0	0		0	0.5	0.5	28.56	2.16	39.1667	44.8333	1	0	2	0
2011-05-16	RT @Matthew_Levine: DSK behind bars and Buffett keeping secrets. What we're watching on @CNBC http://bit.ly/jiCFZX $WMT $JPM $AAPL	rt @matthew_levine: dsk behind bars and buffett keeping secrets. what we're watching on @cnbc $wmt $jpm $aapl	rt @matthew_levine: dsk behind bars and buffett keeping secrets. what we're watching on @cnbc $wmt $jpm $aapl	0.7	negative	-0.4		2009-03-26	0	0	0		0	0.5	0.5	29.1	0.540001	39.6667	45.3333	1	0	2	0
2009-01-14	oh and this gem from dimon! $jpm $$ Jamie Dimon says worst of economic crisis still to come - FT http://tinyurl.com/9arf83	oh and this gem from dimon! $jpm $$ jamie dimon says worst of economic crisis still to come - ft	oh and this gem from dimon! $jpm $$ jamie dimon says worst of economic crisis still to come - ft	0.6	negative	-0.4		2009-03-27	0	0	0		0	0.5	0.5	27.4	-1.7	40.1667	45.8333	1	0	2	0
2016-09-07	U.S. Banks Should Prepare For Tough Times Heading Into 2017: http://www.forbes.com/sites/qineqt/2016/08/30/us-banks-should-prepare-for-tough-times-heading-into-2017/Ã‚Â Ã¢â‚¬Â¦ $BAC $JPM $Cpic.twitter.com/sgXSDJAlSs	you.s. banks should prepare for tough times heading into 2017: $bac $jpm $cpic.twitter.com/sgxsdjalss	you.s. banks should prepare for tough times heading into 2017: $bac $jpm $cpic.twitter.com/sgxsdjalss	0.833333	negative	-0.388889		2009-03-28	0	0	0		0	0.5	0.5	27.4	0	40.6667	46.3333	1	0	2	0
2015-08-25	JPMorgan the Lebron James of banking? So says tough critic Mike Mayo http://onforb.es/1ETJ0O9Ã‚Â $JPM	jpmorgan the lebron james of banking? so says tough critic mike mayo $jpm	jpmorgan the lebron james of banking? so says tough critic mike mayo $jpm	0.833333	negative	-0.388889		2009-03-29	0	0	0		0	0.5	0.5	27.4	0	41.1667	46.8333	1	0	2	0
2011-09-13	JPMorgan, Morgan Stanley warn investors of tough quarter | http://bloom.bg/p7qcFaÃ‚Â $JPM $MS	jpmorgan, morgan stanley warn investors of tough quarter | $jpm $ms	jpmorgan, morgan stanley warn investors of tough quarter | $jpm $ms	0.833333	negative	-0.388889		2009-03-30	-0.2	1	1		0	1	0	24.85	-2.55	42.1667	46.8333	0	-1	1	1
2009-07-15	Jamie Dimon, JP Morgan, increase swagger, talk tough, take on Washington, build market share. $JPM http://bit.ly/zfcau	jamie dimon, jp morgan, increase swagger, talk tough, take on washington, build market share. $jpm	jamie dimon, jp morgan, increase swagger, talk tough, take on washington, build market share. $jpm	0.833333	negative	-0.388889		2009-03-31	0	0	0		0	0.5	0.5	26.58	1.73	42.6667	47.3333	0	0	2	0
2018-12-04	Banks were at the epicenter of today's plunge. The SPDR S&P Regional Banking ETF $KRE plummeted 5.5%, the worst day since June 2016. Big banks $JPM $C $WFC down 4%+. #stocks	banks were at the epicenter of today's plunge. the spdr s&p regional banking etf $kre plummeted 5.5%, the worst day since june 2016. big banks $jpm $c $wfc down 4%+. #stocks	banks were at the epicenter of today's plunge. the spdr s&p regional banking etf $kre plummeted 5.5%, the worst day since june 2016. big banks $jpm $c $wfc down 4%+. #stocks	0.462963	negative	-0.385185		2009-04-01	0	0	0		0	0.5	0.5	28.14	1.56	43.1667	47.8333	0	0	2	0
2014-04-03	$JPM bracing for another management reshuffle following exit of investment bank co-chief: http://cnb.cx/1k4alI9Ã‚Â (via @KateKellyCNBC)	$jpm bracing for another management reshuffle following exit of investment bank co-chief: (via @katekellycnbc)	$jpm bracing for another management reshuffle following exit of investment bank co-chief: (via @katekellycnbc)	0.55	negative	-0.375		2009-04-02	0	1	0		1	0	1	28.16	0.020001	43.1667	48.8333	1	1	3	1
2014-04-03	JPMorgan likely to reorganize investment bank in coming weeks amid executive exits: http://cnb.cx/M4hfIVÃ‚Â (via @KateKellyCNBC) $JPM	jpmorgan likely to reorganize investment bank in coming weeks amid executive exits: (via @katekellycnbc) $jpm	jpmorgan likely to reorganize investment bank in coming weeks amid executive exits: (via @katekellycnbc) $jpm	1	negative	-0.375		2009-04-03	0	0	0		0	0.5	0.5	29.28	1.12	43.6667	49.3333	1	0	2	0
2013-05-21	This witch hunt against Jamie Dimon by overzealous politicians and anti-capitalist groups is so dumb- $JPM stock would crash if they won	this witch hunt against jamie dimon by overzealous politicians and anti-capitalist groups is so dumb- $jpm stock would crash if they won	this witch hunt against jamie dimon by overzealous politicians and anti-capitalist groups is so dumb- $jpm stock would crash if they won	0.5	negative	-0.375		2009-04-04	0	0	0		0	0.5	0.5	29.28	0	44.1667	49.8333	1	0	2	0
2012-05-11	Kass: Smartest Man in the Room Looks Dumb $JPM $$ http://www.thestreet.com/story/11531351/1/smartest-man-in-the-room-looks-dumb.htmlÃ‚Â Ã¢â‚¬Â¦	kass: smartest man in the room looks dumb $jpm $$	kass: smartest man in the room looks dumb $jpm $$	0.5	negative	-0.375		2009-04-05	0	0	0		0	0.5	0.5	29.28	0	44.6667	50.3333	1	0	2	0
2012-05-12	"Just cause we're stupid doesn't mean everyone else was." -Jamie Dimon on health of the financial industry: http://bloom.bg/ILW8ZrÃ‚Â $JPM	"just cause we're stupid doesn't mean everyone else was." -jamie dimon on health of the financial industry: $jpm	"just cause we're stupid doesn't mean everyone else was." -jamie dimon on health of the financial industry: $jpm	0.5625	negative	-0.370833		2009-04-06	0	0	0		0	0.5	0.5	28.2	-1.08	45.1667	50.8333	1	0	2	0
2012-06-13	Jamie Dimon is sorry. He feels horrible. It won't happen again. You are now free to watch soccer. $JPM	jamie dimon is sorry. he feels horrible. it won't happen again. you are now free to watch soccer. $jpm	jamie dimon is sorry. he feels horrible. it won't happen again. you are now free to watch soccer. $jpm	0.933333	negative	-0.366667		2009-04-07	0	0	0		0	0.5	0.5	27.25	-0.950001	45.6667	51.3333	1	0	2	0
2017-07-17	@TheBubbleBubble I hate the fact that to be successful in #trading we must #trade alongside / with the evil beasts.. #FED, $GS, $JPM, etc..	@thebubblebubble i hate the fact that to be successful in #trading we must #trade alongside / with the evil beasts.. #fed, $gs, $jpm, etc..	@thebubblebubble i hate the fact that to be successful in #trading we must #trade alongside / with the evil beasts.. #fed, $gs, $jpm, etc..	0.95	negative	-0.35		2009-04-08	0	0	0		0	0.5	0.5	27.43	0.18	46.1667	51.8333	1	0	2	0
2016-02-05	If you thought oil stocks were killing your portfolio, you'd be dead wrong http://cnnmon.ie/1SxSQk3Ã‚Â $JPM $CSpic.twitter.com/jxKOQB5kqh	if you thought oil stocks were killing your portfolio, you'd be dead wrong $jpm $cspic.twitter.com/jxkoqb5kqh	if you thought oil stocks were killing your portfolio, you'd be dead wrong $jpm $cspic.twitter.com/jxkoqb5kqh	0.65	negative	-0.35		2009-04-09	0.5	2	0		2	0	1	32.75	5.32	46.1667	52.8333	2	1	3	2
2016-01-24	Why big banks are cringing as crude oil is crumbling. http://cnnmon.ie/1QhUXo1Ã‚Â $JPM $GSpic.twitter.com/16f2igFx2b	why big banks are cringing as crude oil is crumbling. $jpm $gspic.twitter.com/16f2igfx2b	why big banks are cringing as crude oil is crumbling. $jpm $gspic.twitter.com/16f2igfx2b	0.55	negative	-0.35		2009-04-10	0	0	0		0	0.5	0.5	32.75	0	46.6667	53.3333	2	0	2	0
2009-10-27	Alleged Wife Killer Drew Peterson Sues JPMorgan For Cutting His Home-Equity Line $JPM by @thestalwart http://bit.ly/25wmZD	alleged wife killer drew peterson sues jpmorgan for cutting his home-equity line $jpm by @thestalwart	alleged wife killer drew peterson sues jpmorgan for cutting his home-equity line $jpm by @thestalwart	0.5	negative	-0.35		2009-04-11	0	0	0		0	0.5	0.5	32.75	0	47.1667	53.8333	2	0	2	0
2018-05-29	Why Italy's Political Crisis Is So Bad For U.S. Stocks http://ow.ly/1PKn30kfbJVÃ‚Â $JPM $GSpic.twitter.com/s3xYWpa2RE	why italy's political crisis is so bad for you.s. stocks $jpm $gspic.twitter.com/s3xywpa2re	why italy's political crisis is so bad for you.s. stocks $jpm $gspic.twitter.com/s3xywpa2re	0.383333	negative	-0.35		2009-04-12	0	0	0		0	0.5	0.5	32.75	0	47.6667	54.3333	2	0	2	0
2016-04-14	Bad oil loans are piling up at big banks. http://cnnmon.ie/1VsfQlYÃ‚Â via @MattMEgan5 $BAC $WFC $JPM pic.twitter.com/CtL3VQuals	bad oil loans are piling up at big banks. via @mattmegan5 $bac $wfc $jpm pic.twitter.com/ctl3vquals	bad oil loans are piling up at big banks. via @mattmegan5 $bac $wfc $jpm pic.twitter.com/ctl3vquals	0.383333	negative	-0.35		2009-04-13	0	1	0		1	0	1	33.7	0.950001	47.6667	55.3333	3	1	3	1
2014-02-17	Former $JPM exec Bill Winters comes out of woodwork- @CNBC intvu ranges fm "bad eggs" to progress of #TooBigToFail: http://www.nytimes.com/video/business/100000002716791/warning-from-ex-jpmorgan-official.htmlÃ‚Â Ã¢â‚¬Â¦	former $jpm exec bill winters comes out of woodwork- @cnbc intvu ranges fm "bad eggs" to progress of #toobigtofail:	former $jpm exec bill winters comes out of woodwork- @cnbc intvu ranges fm "bad eggs" to progress of #toobigtofail:	0.333333	negative	-0.35		2009-04-14	0	0	0		0	0.5	0.5	30.7	-3	48.1667	55.8333	3	0	2	0
2016-04-07	Jamie Dimon: The US has 'serious issues that we need to address' - Watch http://yhoo.it/1TDKaIoÃ‚Â $JPM pic.twitter.com/NTFPAQNj16	jamie dimon: the us has 'serious issues that we need to address' - watch $jpm pic.twitter.com/ntfpaqnj16	jamie dimon: the us has 'serious issues that we need to address' - watch $jpm pic.twitter.com/ntfpaqnj16	0.666667	negative	-0.333333		2009-04-15	0.225	3	1		2	0.333333	0.666667	32.56	1.86	48.5	56.5	4	1	3	2
2015-05-12	$JPM $C $RBS $BARC $UBS expected to plead guilty to US criminal charges over #FX manipulation as soon as Wednesdayhttp://reut.rs/1HcZAhz	$jpm $c $rbs $barc $ubs expected to plead guilty to us criminal charges over #fx manipulation as soon as wednesday	$jpm $c $rbs $barc $ubs expected to plead guilty to us criminal charges over #fx manipulation as soon as wednesday	0.65	negative	-0.333333		2009-04-16	0.204167	2	0		2	0	1	33.24	0.680001	48.5	57.5	5	1	3	2
2013-01-02	Banking Lobby Faces 'Serious Problems' in Washington: Barney Frank - http://www.thestreet.com/story/11801916/1/banking-lobby-faces-serious-problems-in-washington-barney-frank.htmlÃ‚Â Ã¢â‚¬Â¦ @dan_freed $JPM $BAC $C $WFC $GS #StockAction	banking lobby faces 'serious problems' in washington: barney frank - @dan_freed $jpm $bac $c $wfc $gs #stockaction	banking lobby faces 'serious problems' in washington: barney frank - @dan_freed $jpm $bac $c $wfc $gs #stockaction	0.666667	negative	-0.333333		2009-04-17	0	0	0		0	0.5	0.5	33.26	0.019996	49	58	5	0	2	0
2014-06-23	$JPM to expand Fellowship for young men of color in 3 cities: #Chicago, #LA and #NYC: http://bit.ly/1szdljDÃ‚Â [VIDEO] http://bit.ly/1wnjvSt	$jpm to expand fellowship for young men of color in 3 cities: #chicago, #la and #nyc: [video]	$jpm to expand fellowship for young men of color in 3 cities: #chicago, #la and #nyc: [video]	0.7	negative	-0.325		2009-04-18	0	0	0		0	0.5	0.5	33.26	0	49.5	58.5	5	0	2	0
2015-07-30	Fed Could Raise Rates In September: What Does It Mean? $BAC $JPM http://benzinga.com/z/5718669	fed could raise rates in september: what does it mean? $bac $jpm	fed could raise rates in september: what does it mean? $bac $jpm	0.6875	negative	-0.3125		2009-04-19	0.2	1	0		1	0	1	33.26	0	49.5	59.5	6	1	3	1
2013-07-01	Morning read-in factoid: YTD margin debt increase highest on record, $JPM says, and that is usually followed by weak equity returns.	morning read-in factoid: ytd margin debt increase highest on record, $jpm says, and that is usually followed by weak equity returns.	morning read-in factoid: ytd margin debt increase highest on record, $jpm says, and that is usually followed by weak equity returns.	0.4375	negative	-0.3125		2009-04-20	0	0	0		0	0.5	0.5	29.69	-3.57	50	60	6	0	2	0
2013-02-28	What did $JPM CEO #JamieDimon mean when he told an analyst "That's why I'm richer than you"? http://cnnmon.ie/ZLmOG2	what did $jpm ceo #jamiedimon mean when he told an analyst "that's why i'm richer than you"?	what did $jpm ceo #jamiedimon mean when he told an analyst "that's why i'm richer than you"?	0.6875	negative	-0.3125		2009-04-21	0	0	0		0	0.5	0.5	32.53	2.84	50.5	60.5	6	0	2	0
2012-06-13	Feinberg gem: "The irregulators are useless and are overpaid for the_x000D_ express purpose of looking the other way. $JPM	feinberg gem: "the irregulators are useless and are overpaid for the_x000D_ express purpose of looking the other way. $jpm	feinberg gem: "the irregulators are useless and are overpaid for the_x000D_ express purpose of looking the other way. $jpm	0.2875	negative	-0.3125		2009-04-22	0	0	0		0	0.5	0.5	31.9	-0.629999	51	61	6	0	2	0
2014-04-14	$JPM - JP Morgan passes Fed Stress Test w/ flying colors, posts miserable earnings ; Citi $C fails Stress Test, posts very strong earnings	$jpm - jp morgan passes fed stress test w/ flying colors, posts miserable earnings ; citi $c fails stress test, posts very strong earnings	$jpm - jp morgan passes fed stress test w/ flying colors, posts miserable earnings ; citi $c fails stress test, posts very strong earnings	0.751111	negative	-0.312222		2009-04-23	0	0	0		0	0.5	0.5	33.21	1.31	51.5	61.5	6	0	2	0
2018-10-01	*GW PHARMACEUTICALS ANNOUNCES PROPOSED PUBLIC OFFERING OF $300M _x000D_ $GS $MS $JPM and Cowen running the book. _x000D_ Nothing to fear here, people; this is all part of the process. _x000D_ Plus, $300M is chicken scratch IMO. _x000D_ /position	*gw pharmaceuticals announces proposed public offering of $300m _x000D_ $gs $ms $jpm and cowen running the book. _x000D_ nothing to fear here, people; this is all part of the process. _x000D_ plus, $300m is chicken scratch imo. _x000D_ /position	*gw pharmaceuticals announces proposed public offering of $300m _x000D_ $gs $ms $jpm and cowen running the book. _x000D_ nothing to fear here, people; this is all part of the process. _x000D_ plus, $300m is chicken scratch imo. _x000D_ /position	0.508333	negative	-0.3		2009-04-24	0	0	0		0	0.5	0.5	33.38	0.170002	52	62	6	0	2	0
2018-04-13	Honestly, "we never thought these numbers could happen." - @jimcramer, on $JPM's 15% return on equity_x000D_ @CNBC $C _x000D_ @SquawkStreet	honestly, "we never thought these numbers could happen." - @jimcramer, on $jpm's 15% return on equity_x000D_ @cnbc $c _x000D_ @squawkstreet	honestly, "we never thought these numbers could happen." - @jimcramer, on $jpm's 15% return on equity_x000D_ @cnbc $c _x000D_ @squawkstreet	0.9	negative	-0.3		2009-04-25	0	0	0		0	0.5	0.5	33.38	0	52.5	62.5	6	0	2	0
2018-04-11	$JPM's Dimon: To truly make progress in addressing complex issues requires gov't, business, and nonprofits to come together and ask, "What value can each of us provide to solve these challenges?" #DetroitForumpic.twitter.com/2LY9oAS0SV	$jpm's dimon: to truly make progress in addressing complex issues requires gov't, business, and nonprofits to come together and ask, "what value can each of us provide to solve these challenges?" #detroitforumpic.twitter.com/2ly9oas0sv	$jpm's dimon: to truly make progress in addressing complex issues requires gov't, business, and nonprofits to come together and ask, "what value can each of us provide to solve these challenges?" #detroitforumpic.twitter.com/2ly9oas0sv	0.4	negative	-0.3		2009-04-26	0	0	0		0	0.5	0.5	33.38	0	53	63	6	0	2	0
2018-01-19	America Funds USA Capital Group Of Companies reveals yuge holdings of @FannieMae @FreddieMac Preferred and Common Shares amongst others._x000D_ #Fanniegate $FNMA $FMCC $NFLX $MSFT $FB $SPY $GE $X $AAPL $AIG $GS $SB $C $JPM $BAC $RBShttps://www.americanfunds.com/individual/investments/quarterlyholdings/agthxÃ‚Â Ã¢â‚¬Â¦	america funds usa capital group of companies reveals yuge holdings of @fanniemae @freddiemac preferred and common shares amongst others._x000D_ #fanniegate $fnma $fmcc $nflx $msft $fb $spy $ge $x $aapl $aig $gs $sb $c $jpm $bac $rbs	america funds usa capital group of companies reveals yuge holdings of @fanniemae @freddiemac preferred and common shares amongst others._x000D_ #fanniegate $fnma $fmcc $nflx $msft $fb $spy $ge $x $aapl $aig $gs $sb $c $jpm $bac $rbs	0.5	negative	-0.3		2009-04-27	0	0	0		0	0.5	0.5	32.78	-0.600002	53.5	63.5	6	0	2	0
2017-07-14	In response to Q about D.C. dysfunction, Dimon says since recession, $JPM has been growing Ã¢â‚¬Å“in spite of stupidity and political gridlockÃ¢â‚¬ï¿½	in response to q about d.c. dysfunction, dimon says since recession, $jpm has been growing in spite of stupidity and political gridlock	in response to q about d.c. dysfunction, dimon says since recession, $jpm has been growing in spite of stupidity and political gridlock	0.55	negative	-0.3		2009-04-28	0	0	0		0	0.5	0.5	32.79	0.010002	54	64	6	0	2	0
2017-03-10	$JPM: "The amount of negative yielding government debt stands at US$ 8.6 trillion, an increase of US$ 400 billion since 2016...."	$jpm: "the amount of negative yielding government debt stands at us$ 8.6 trillion, an increase of us$ 400 billion since 2016...."	$jpm: "the amount of negative yielding government debt stands at us$ 8.6 trillion, an increase of us$ 400 billion since 2016...."	0.4	negative	-0.3		2009-04-29	0	0	0		0	0.5	0.5	34.48	1.69	54.5	64.5	6	0	2	0
2015-07-07	JPMorgan Chase employees travel Uber-style after late nights http://bit.ly/1NM74arÃ‚Â $JPM pic.twitter.com/dLmna7BaKk	jpmorgan chase employees travel uber-style after late nights $jpm pic.twitter.com/dlmna7bakk	jpmorgan chase employees travel uber-style after late nights $jpm pic.twitter.com/dlmna7bakk	0.6	negative	-0.3		2009-04-30	0	0	0		0	0.5	0.5	33	-1.48	55	65	6	0	2	0
2014-04-27	US banks and brokers have struggled lately, but their default risk has continued lower: http://www.bespokeinvest.com/thinkbig/2014/4/27/default-risk-for-us-financials-continues-to-fall.htmlÃ‚Â Ã¢â‚¬Â¦ $GS $C $JPM $MS $WFC $BAC $$	us banks and brokers have struggled lately, but their default risk has continued lower: $gs $c $jpm $ms $wfc $bac $$	us banks and brokers have struggled lately, but their default risk has continued lower: $gs $c $jpm $ms $wfc $bac $$	0.6	negative	-0.3		2009-05-01	0.285714	1	0		1	0	1	32.49	-0.509998	55	66	7	1	3	1
2013-09-16	BREAKING: JPMorgan said to agree to at least $750 million in Whale fines $JPM	breaking: jpmorgan said to agree to at least $750 million in whale fines $jpm	breaking: jpmorgan said to agree to at least $750 million in whale fines $jpm	0.4	negative	-0.3		2009-05-02	0	0	0		0	0.5	0.5	32.49	0	55.5	66.5	7	0	2	0
2013-05-21	What do Buffett, Langone and Benmosche have in common? They're all "Team Dimon" http://bloom.bg/14MTtd8Ã‚Â , via @BettyInTheLoop $JPM	what do buffett, langone and benmosche have in common? they're all "team dimon" via @bettyintheloop $jpm	what do buffett, langone and benmosche have in common? they're all "team dimon" via @bettyintheloop $jpm	0.5	negative	-0.3		2009-05-03	0.166667	1	0		1	0	1	32.49	0	55.5	67.5	8	1	3	1
2013-02-26	Last year JP Morgan CEO Jamie Dimon was talking growth for his mega-bank. Now it's cutting 4K jobs: http://cnnmon.ie/13liTALÃ‚Â $JPM	last year jp morgan ceo jamie dimon was talking growth for his mega-bank. now it's cutting 4k jobs: $jpm	last year jp morgan ceo jamie dimon was talking growth for his mega-bank. now it's cutting 4k jobs: $jpm	0.483333	negative	-0.3		2009-05-04	0	0	0		0	0.5	0.5	35.79	3.3	56	68	8	0	2	0
2012-06-22	Bank Investors Dismiss MoodyÃ¢â‚¬â„¢s Cuts as Years Too Late http://bloom.bg/KX6qqLÃ‚Â $MCO $JPM $MS $GS $$	bank investors dismiss moodys cuts as years too late $mco $jpm $ms $gs $$	bank investors dismiss moodys cuts as years too late $mco $jpm $ms $gs $$	0.6	negative	-0.3		2009-05-05	0	0	0		0	0.5	0.5	34.82	-0.970001	56.5	68.5	8	0	2	0
2011-07-15	Whitney Loses Credibility as Muni Defaults Drop http://bloom.bg/o9goti $13858MF $3681MF $9315MF $9661MF $BRK/A $JPM	whitney loses credibility as muni defaults drop $13858mf $3681mf $9315mf $9661mf $brk/a $jpm	whitney loses credibility as muni defaults drop $13858mf $3681mf $9315mf $9661mf $brk/a $jpm	0.1	negative	-0.3		2009-05-06	0	0	0		0	0.5	0.5	37.22	2.4	57	69	8	0	2	0
2011-03-31	Exclusive: #JPMorgan Borrowed at Least $5.9 Billion From #Fed Discount Window http://ow.ly/4qILk $JPM ^nm	exclusive: #jpmorgan borrowed at least $5.9 billion from #fed discount window $jpm ^nm	exclusive: #jpmorgan borrowed at least $5.9 billion from #fed discount window $jpm ^nm	0.4	negative	-0.3		2009-05-07	0	0	0		0	0.5	0.5	35.24	-1.98	57.5	69.5	8	0	2	0
2011-03-31	JPMorgan Borrowed at Least $5.9 Billion From Fed Window http://bloom.bg/ijDAn8 $BAC $C $GS $JPM $MS $STI $WFC	jpmorgan borrowed at least $5.9 billion from fed window $bac $c $gs $jpm $ms $sti $wfc	jpmorgan borrowed at least $5.9 billion from fed window $bac $c $gs $jpm $ms $sti $wfc	0.4	negative	-0.3		2009-05-08	0	0	0		0	0.5	0.5	38.94	3.7	58	70	8	0	2	0
2011-03-28	#JPMorganÃ¢â‚¬â„¢s $20 Billion #ATT Financing Called Ã¢â‚¬ËœCredit NegativeÃ¢â‚¬â„¢ by MoodyÃ¢â‚¬â„¢s - http://ow.ly/4o37w $JPM $T ^nm	#jpmorgans $20 billion #att financing called credit negative by moodys - $jpm $t ^nm	#jpmorgans $20 billion #att financing called credit negative by moodys - $jpm $t ^nm	0.4	negative	-0.3		2009-05-09	0	0	0		0	0.5	0.5	38.94	0	58.5	70.5	8	0	2	0
2010-12-01	Former $JPM Banker Admits Rigging Bids on Municipal-Bond Investments - Bloomberg http://www.bloomberg.com/news/2010-12-01/former-jpmorgan-banker-admits-rigging-bids-on-municipal-bond-investments.htmlÃ‚Â Ã¢â‚¬Â¦ Pervasive and depressing $$	former $jpm banker admits rigging bids on municipal-bond investments - bloomberg pervasive and depressing $$	former $jpm banker admits rigging bids on municipal-bond investments - bloomberg pervasive and depressing $$	0.45	negative	-0.3		2009-05-10	0	0	0		0	0.5	0.5	38.94	0	59	71	8	0	2	0
2012-05-23	Is the Fed the hidden culprit behind JPMorgan's $2 billion loss? http://mot.ly/L9j6gqÃ‚Â $JPM	is the fed the hidden culprit behind jpmorgan's $2 billion loss? $jpm	is the fed the hidden culprit behind jpmorgan's $2 billion loss? $jpm	0.516667	negative	-0.283333		2009-05-11	0	0	0		0	0.5	0.5	35.83	-3.11	59.5	71.5	8	0	2	0
2013-12-05	U know its choppy & tough when $jpm engulfs the past two sessions and is on the lows as $gs says it likes that name	you know its choppy & tough when $jpm engulfs the past two sessions and is on the lows as $gs says it likes that name	you know its choppy & tough when $jpm engulfs the past two sessions and is on the lows as $gs says it likes that name	0.427778	negative	-0.27963		2009-05-12	0	0	0		0	0.5	0.5	35.36	-0.470001	60	72	8	0	2	0
2018-01-30	$AMZN = tech, $JPM = capital, $BRK = expertise. Legacy healthcare providers beat the fuck down. pic.twitter.com/hHdEF6rV4N	$amzn = tech, $jpm = capital, $brk = expertise. legacy healthcare providers beat the fuck down. pic.twitter.com/hhdef6rv4n	$amzn = tech, $jpm = capital, $brk = expertise. legacy healthcare providers beat the fuck down. pic.twitter.com/hhdef6rv4n	0.444444	negative	-0.277778		2009-05-13	0	0	0		0	0.5	0.5	34.05	-1.31	60.5	72.5	8	0	2	0
2018-04-18	$FUSZ #CRM Game Changer has ARRIVED! Shorty in Big Trouble!! $AMZN @BABA $AAPL $ADT $BIDU $ATVI $CRM $BTC $BTCS $CANN $CRUS $FEYE $GERN $INTC $JPM $LRDR $LDSR $MGTI $RIOT $NFLX $BKNG $NVDA $TWTR $EBAY $MSFT $TSLA $GOOGL $GOOG $IBM $ORCL $FB $CSCO $ROKU $C $MO #digitaladvertisingpic.twitter.com/cuVsTily1J	$fusz #crm game changer has arrived! shorty in big trouble!! $amzn @baba $aapl $adt $bidu $atvi $crm $btc $btcs $cann $crus $feye $gern $intc $jpm $lrdr $ldsr $mgti $riot $nflx $bkng $nvda $twtr $ebay $msft $tsla $googl $goog $ibm $orcl $fb $csco $roku $c $mo #digitaladvertisingpic.twitter.com/cuvstily1j	$fusz #crm game changer has arrived! shorty in big trouble!! $amzn @baba $aapl $adt $bidu $atvi $crm $btc $btcs $cann $crus $feye $gern $intc $jpm $lrdr $ldsr $mgti $riot $nflx $bkng $nvda $twtr $ebay $msft $tsla $googl $goog $ibm $orcl $fb $csco $roku $c $mo #digitaladvertisingpic.twitter.com/cuvstily1j	0.233333	negative	-0.270833		2009-05-14	0	0	0		0	0.5	0.5	35.54	1.49	61	73	8	0	2	0
2011-01-06	Exclusive: JPMorgan's Legal Bills Soar in Financial Crisis Aftermath, Menacing Profits - http://ow.ly/3zlx2 $JPM ^gm	exclusive: jpmorgan's legal bills soar in financial crisis aftermath, menacing profits - $jpm ^gm	exclusive: jpmorgan's legal bills soar in financial crisis aftermath, menacing profits - $jpm ^gm	0.4	negative	-0.266667		2009-05-15	0	0	0		0	0.5	0.5	34.91	-0.630001	61.5	73.5	8	0	2	0
2013-12-23	How Wall Street's bad behavior hurts Main St. http://yhoo.it/1hyQqMeÃ‚Â @LaurenLyster @alexisgoldstein $JPM $BAC $BLKpic.twitter.com/AP6I97FkXO	how wall street's bad behavior hurts main st. @laurenlyster @alexisgoldstein $jpm $bac $blkpic.twitter.com/ap6i97fkxo	how wall street's bad behavior hurts main st. @laurenlyster @alexisgoldstein $jpm $bac $blkpic.twitter.com/ap6i97fkxo	0.5	negative	-0.266667		2009-05-16	0	0	0		0	0.5	0.5	34.91	0	62	74	8	0	2	0
2018-12-06	Highlight: $BA, $JPM, $DWDP, $AAPL, and $CAT are the worst performers in the Dow, which is sliding more than 400 points, @seanansmith reports. "Energy and technology, those two sectors are leading todayÃ¢â‚¬â„¢s declines." https://finance.yahoo.com/Ã‚Â pic.twitter.com/ANwbe1W2Pm	highlight: $ba, $jpm, $dwdp, $aapl, and $cat are the worst performers in the dow, which is sliding more than 400 points, @seanansmith reports. "energy and technology, those two sectors are leading todays declines."	highlight: $ba, $jpm, $dwdp, $aapl, and $cat are the worst performers in the dow, which is sliding more than 400 points, @seanansmith reports. "energy and technology, those two sectors are leading todays declines."	0.75	negative	-0.25		2009-05-17	0.787662	2	0		2	0	1	34.91	0	62	75	9	1	3	2
2017-07-07	$JPM +12% $WFC + 7%, $BAC +10% in the past 30 days @HalftimeReport	$jpm +12% $wfc + 7%, $bac +10% in the past 30 days @halftimereport	$jpm +12% $wfc + 7%, $bac +10% in the past 30 days @halftimereport	0.25	negative	-0.25		2009-05-18	0	0	0		0	0.5	0.5	37.26	2.35	62.5	75.5	9	0	2	0
2016-12-30	Mom-And-Pop #Fintech: The #Startup That's Automating Retirement Savings For Small Businesses http://benzinga.com/z/8846972Ã‚Â $JPM @vaultinvesting	mom-and-pop #fintech: the #startup that's automating retirement savings for small businesses $jpm @vaultinvesting	mom-and-pop #fintech: the #startup that's automating retirement savings for small businesses $jpm @vaultinvesting	0.4	negative	-0.25		2009-05-19	0	0	0		0	0.5	0.5	35.81	-1.45	63	76	9	0	2	0
2016-11-09	Hey @realDonaldTrump - please don't start off like this. No more $GS $C $JPM etc. ad nauseum. http://www.wsj.com/articles/donald-trumps-financial-advisory-team-stocked-with-wall-streeters-1478730578Ã‚Â Ã¢â‚¬Â¦pic.twitter.com/nt3mPN9M6Y	hey @realdonaldtrump - please don't start off like this. no more $gs $c $jpm etc. ad nauseum.	hey @realdonaldtrump - please don't start off like this. no more $gs $c $jpm etc. ad nauseum.	0.5	negative	-0.25		2009-05-20	0	1	0		1	0	1	34.55	-1.26	63	77	10	1	3	1
2016-09-30	This is why it will never be allowed to fail_x000D_ (same as $JPM) https://twitter.com/ReformedBroker/status/781814710421164032Ã‚Â Ã¢â‚¬Â¦ Is Deutsche Bank a systemic threat? You tell me..._x000D_ http://www.bloomberg.com/news/articles/2016-09-28/why-people-have-been-worrying-about-deutsche-bank-in-12-chartsÃ‚Â Ã¢â‚¬Â¦ via @_SidVerma pic.twitter.com/uPwCOuLAUB	this is why it will never be allowed to fail_x000D_ (same as $jpm) is deutsche bank a systemic threat? you tell me..._x000D_ via @_sidverma pic.twitter.com/upwcoulaub	this is why it will never be allowed to fail_x000D_ (same as $jpm) is deutsche bank a systemic threat? you tell me..._x000D_ via @_sidverma pic.twitter.com/upwcoulaub	0.2125	negative	-0.25		2009-05-21	0	0	0		0	0.5	0.5	34.9	0.350003	63.5	77.5	10	0	2	0
2016-07-13	Sequoia mentioned $WFC is the cheapest deposit gatherer. But I'm not sure it has an advantage over $JPM or $BAC now:pic.twitter.com/exQnRlAwbC	sequoia mentioned $wfc is the cheapest deposit gatherer. but i'm not sure it has an advantage over $jpm or $bac now:pic.twitter.com/exqnrlawbc	sequoia mentioned $wfc is the cheapest deposit gatherer. but i'm not sure it has an advantage over $jpm or $bac now:pic.twitter.com/exqnrlawbc	0.888889	negative	-0.25		2009-05-22	0	0	0		0	0.5	0.5	34.41	-0.490002	64	78	10	0	2	0
2015-08-15	Characteristics of past bear markets - $JPM_x000D_ *Biggest decline from ATH: -84% (cycle peak:/agosto/1929)._x000D_ v @NickatFPpic.twitter.com/C0PDVJGYzL	characteristics of past bear markets - $jpm_x000D_ *biggest decline from ath: -84% (cycle peak:/agosto/1929)._x000D_ v @nickatfppic.twitter.com/c0pdvjgyzl	characteristics of past bear markets - $jpm_x000D_ *biggest decline from ath: -84% (cycle peak:/agosto/1929)._x000D_ v @nickatfppic.twitter.com/c0pdvjgyzl	0.25	negative	-0.25		2009-05-23	0	0	0		0	0.5	0.5	34.41	0	64.5	78.5	10	0	2	0
2015-05-27	JPMorgan Chase Sets Course to Deepen Ties with Small Business Clients_x000D_ http://bit.ly/1cjPVYLÃ‚Â _x000D_ $JPM_x000D_ @Barba_ABpic.twitter.com/4CxtDHqkC4	jpmorgan chase sets course to deepen ties with small business clients_x000D_ _x000D_ $jpm_x000D_ @barba_abpic.twitter.com/4cxtdhqkc4	jpmorgan chase sets course to deepen ties with small business clients_x000D_ _x000D_ $jpm_x000D_ @barba_abpic.twitter.com/4cxtdhqkc4	0.4	negative	-0.25		2009-05-24	0	0	0		0	0.5	0.5	34.41	0	65	79	10	0	2	0
2015-01-03	$JPM 2015 Healthcare Conference on/enero/12Ã¢â‚¬â€œ15 will set the tone for the year with VC's usual humor on the side... http://lifescivc.com/2014/01/top-10-little-white-lies-told-at-the-jp-morgan-healthcare-conference/Ã‚Â Ã¢â‚¬Â¦	$jpm 2015 healthcare conference on/enero/1215 will set the tone for the year with vc's usual humor on the side...	$jpm 2015 healthcare conference on/enero/1215 will set the tone for the year with vc's usual humor on the side...	0.25	negative	-0.25		2009-05-25	0	0	0		0	0.5	0.5	34.41	0	65.5	79.5	10	0	2	0
2014-12-03	Too big to fail: The 5 biggest banks now hold 44% of bank assets vs. 9.6% in 1990 http://ow.ly/FiYjpÃ‚Â $JPM $WFC $BAC $C	too big to fail: the 5 biggest banks now hold 44% of bank assets vs. 9.6% in 1990 $jpm $wfc $bac $c	too big to fail: the 5 biggest banks now hold 44% of bank assets vs. 9.6% in 1990 $jpm $wfc $bac $c	0.2	negative	-0.25		2009-05-26	0	0	0		0	0.5	0.5	36.54	2.13	66	80	10	0	2	0
2014-01-07	Are Wall Street banks using shareholder money to avoid jail? $JPM paying $1.8 billion over Bernie Madoff admits criminal act but nobody pays	are wall street banks using shareholder money to avoid jail? $jpm paying $1.8 billion over bernie madoff admits criminal act but nobody pays	are wall street banks using shareholder money to avoid jail? $jpm paying $1.8 billion over bernie madoff admits criminal act but nobody pays	0.275	negative	-0.25		2009-05-27	0	0	0		0	0.5	0.5	34.66	-1.88	66.5	80.5	10	0	2	0
2013-10-23	A small $848M penalty for $BAC when compared to $JPM's $13B, but a giant victory for Preet Bharara. #guiltyhttp://onforb.es/17JiExx	a small $848m penalty for $bac when compared to $jpm's $13b, but a giant victory for preet bharara. #guilty	a small $848m penalty for $bac when compared to $jpm's $13b, but a giant victory for preet bharara. #guilty	0.8	negative	-0.25		2009-05-28	0	0	0		0	0.5	0.5	36.65	1.99	67	81	10	0	2	0
2013-02-26	A year ago Jamie Dimon said JPM was too small. What a difference a whale of a year makes. http://bit.ly/YWbT7DÃ‚Â $JPM	a year ago jamie dimon said jpm was too small. what a difference a whale of a year makes. $jpm	a year ago jamie dimon said jpm was too small. what a difference a whale of a year makes. $jpm	0.4	negative	-0.25		2009-05-29	0	0	0		0	0.5	0.5	36.9	0.25	67.5	81.5	10	0	2	0
2012-09-15	The parade of scandal continues for $JPM and the rest. Break them up already - Money-Laundering Inquiry for U.S. Banks http://nyti.ms/Qa51iK	the parade of scandal continues for $jpm and the rest. break them up already - money-laundering inquiry for you.s. banks	the parade of scandal continues for $jpm and the rest. break them up already - money-laundering inquiry for you.s. banks	0.233333	negative	-0.25		2009-05-30	0	0	0		0	0.5	0.5	36.9	0	68	82	10	0	2	0
2011-11-01	JPMorgan Chase says #MFGlobal got it wrong in its bankruptcy filing on JPMorganÃ¢â‚¬â„¢s exposure to MF Global http://fxn.ws/sbChLXÃ‚Â $JPM	jpmorgan chase says #mfglobal got it wrong in its bankruptcy filing on jpmorgans exposure to mf global $jpm	jpmorgan chase says #mfglobal got it wrong in its bankruptcy filing on jpmorgans exposure to mf global $jpm	0.45	negative	-0.25		2009-05-31	0	0	0		0	0.5	0.5	36.9	0	68.5	82.5	10	0	2	0
2011-01-27	Exclusive: Bank Chiefs Behind Closed Doors in #Davos Weigh Sovereign Risks, Regulation - http://ow.ly/3Lo4H $BAC $JPM $BCS $CS $UBS ^gm	exclusive: bank chiefs behind closed doors in #davos weigh sovereign risks, regulation - $bac $jpm $bcs $cs $ubs ^gm	exclusive: bank chiefs behind closed doors in #davos weigh sovereign risks, regulation - $bac $jpm $bcs $cs $ubs ^gm	0.4	negative	-0.25		2009-06-01	0	0	0		0	0.5	0.5	36.11	-0.790001	69	83	10	0	2	0
2009-03-04	Out 1/4 $jpm up five dimes. $jpm acting like something is terribly wrong	out 1/4 $jpm up five dimes. $jpm acting like something is terribly wrong	out 1/4 $jpm up five dimes. $jpm acting like something is terribly wrong	0.45	negative	-0.25		2009-06-02	0	0	0		0	0.5	0.5	34.5	-1.61	69.5	83.5	10	0	2	0
2014-12-09	With crude dipping, $LNG looking for $11.5b in financing for Corpus Christi terminal; $GS, $MS, $JPM, others ready to give up to $1b for it	with crude dipping, $lng looking for $11.5b in financing for corpus christi terminal; $gs, $ms, $jpm, others ready to give up to $1b for it	with crude dipping, $lng looking for $11.5b in financing for corpus christi terminal; $gs, $ms, $jpm, others ready to give up to $1b for it	0.75	negative	-0.25		2009-06-03	0.7	1	0		1	0	1	33.98	-0.52	69.5	84.5	11	1	3	1
2012-05-11	Dick Bove: "Bloomberg is proved to be right & JPMorgan is wrong and I was wrong" just now @bloombergtv $jpm	dick bove: "bloomberg is proved to be right & jpmorgan is wrong and i was wrong" just now @bloombergtv $jpm	dick bove: "bloomberg is proved to be right & jpmorgan is wrong and i was wrong" just now @bloombergtv $jpm	0.778571	negative	-0.238095		2009-06-04	0	0	0		0	0.5	0.5	35.35	1.37	70	85	11	0	2	0
2014-12-19	How did the Justice Department get to ~$37 billion in crisis-era fines with $JPM, $BAC, $C? The good, bad & ugly:http://on.wsj.com/1wKBRi4	how did the justice department get to ~$37 billion in crisis-era fines with $jpm, $bac, $c? the good, bad & ugly:	how did the justice department get to ~$37 billion in crisis-era fines with $jpm, $bac, $c? the good, bad & ugly:	0.755556	negative	-0.233333		2009-06-05	0	0	0		0	0.5	0.5	34.55	-0.799999	70.5	85.5	11	0	2	0
2017-07-14	Sometimes we take the credit, other times we must take responsibility. Wrong on $JPM earnings. @OptionsActionhttps://twitter.com/optionskpnit100/status/885984585099751424Ã‚Â Ã¢â‚¬Â¦ Of all the "Experts" on CNBC that I have heard been bullish on financials lately you are the only one that owned it today.Thank you!	sometimes we take the credit, other times we must take responsibility. wrong on $jpm earnings. @optionsaction of all the "experts" on cnbc that i have heard been bullish on financials lately you are the only one that owned it today.thank you!	sometimes we take the credit, other times we must take responsibility. wrong on $jpm earnings. @optionsaction of all the "experts" on cnbc that i have heard been bullish on financials lately you are the only one that owned it today.thank you!	0.71875	negative	-0.23125		2009-06-06	0	0	0		0	0.5	0.5	34.55	0	71	86	11	0	2	0
2015-01-16	How long are you going to put up with these ongoing criminal enterprises? $BAC $JPM $WFC_x000D_ http://www.bloomberg.com/news/2015-01-16/one-thing-gangs-smuggling-latin-migrants-over-the-border-can-t-do-without-big-u-s-banks.htmlÃ‚Â Ã¢â‚¬Â¦pic.twitter.com/39kP1AHBQi	how long are you going to put up with these ongoing criminal enterprises? $bac $jpm $wfc_x000D_	how long are you going to put up with these ongoing criminal enterprises? $bac $jpm $wfc_x000D_	0.475	negative	-0.225		2009-06-07	0	0	0		0	0.5	0.5	34.55	0	71.5	86.5	11	0	2	0
2018-08-20	$TSLA "but but but but the guy who has been negative on #Tesla since it was trading at $35 and has never had a buy rating on the stock lowered his share price again, it should go down right!?!? Just because he's always been wrong doesn't mean he'd be wrong again would he?" $JPM pic.twitter.com/VZ13iIFvTM	$tsla "but but but but the guy who has been negative on #tesla since it was trading at $35 and has never had a buy rating on the stock lowered his share price again, it should go down right!?!? just because he's always been wrong doesn't mean he'd be wrong again would he?" $jpm pic.twitter.com/vz13iifvtm	$tsla "but but but but the guy who has been negative on #tesla since it was trading at $35 and has never had a buy rating on the stock lowered his share price again, it should go down right!?!? just because he's always been wrong doesn't mean he'd be wrong again would he?" $jpm pic.twitter.com/vz13iifvtm	0.618684	negative	-0.220271		2009-06-08	0	0	0		0	0.5	0.5	35.39	0.84	72	87	11	0	2	0
2018-01-26	$JPMÃ¢â‚¬â„¢s Erdoes at #WEF18: We have a global economy that is expanding almost universally. Think about how incredibly complicated this was to achieve. Investors around the world shouldnÃ¢â‚¬â„¢t be afraid to access the public markets so they can participate in the recovery.pic.twitter.com/4xJCCqG1F2	$jpms erdoes at #wef18: we have a global economy that is expanding almost universally. think about how incredibly complicated this was to achieve. investors around the world shouldnt be afraid to access the public markets so they can participate in the recovery.pic.twitter.com/4xjccqg1f2	$jpms erdoes at #wef18: we have a global economy that is expanding almost universally. think about how incredibly complicated this was to achieve. investors around the world shouldnt be afraid to access the public markets so they can participate in the recovery.pic.twitter.com/4xjccqg1f2	0.393333	negative	-0.22		2009-06-09	0	1	0		1	0	1	35.26	-0.130001	72	88	12	1	3	1
2014-11-04	Have #JPMorgan investors become desensitized to regulatory headaches? $JPM flat after revealing #forex criminal probe http://money.cnn.com/2014/11/04/investing/jpmorgan-criminal-probe-forex/index.htmlÃ‚Â Ã¢â‚¬Â¦	have #jpmorgan investors become desensitized to regulatory headaches? $jpm flat after revealing #forex criminal probe	have #jpmorgan investors become desensitized to regulatory headaches? $jpm flat after revealing #forex criminal probe	0.3375	negative	-0.2125		2009-06-10	0	0	0		0	0.5	0.5	34.84	-0.419998	72.5	88.5	12	0	2	0
2012-06-28	I hate to say "I told you so" but I told you so. $JPM trading loss will push $10BN, not the $2BN originally reported http://dealbook.nytimes.com/2012/06/28/jpmorgan-trading-loss-may-reach-9-billion/?nl=business&emc=edit_dlbkam_20120628Ã‚Â Ã¢â‚¬Â¦	i hate to say "i told you so" but i told you so. $jpm trading loss will push $10bn, not the $2bn originally reported	i hate to say "i told you so" but i told you so. $jpm trading loss will push $10bn, not the $2bn originally reported	0.825	negative	-0.2125		2009-06-11	0.02	1	0		1	0	1	34.94	0.099999	72.5	89.5	13	1	3	1
2012-05-16	The "London Whale" who may be behind $JPM recent $2 billion loss, is leaving the firm: http://on.mktw.net/JTwo0b	the "london whale" who may be behind $jpm recent $2 billion loss, is leaving the firm:	the "london whale" who may be behind $jpm recent $2 billion loss, is leaving the firm:	0.45	negative	-0.2		2009-06-12	0	0	0		0	0.5	0.5	35.13	0.190002	73	90	13	0	2	0
2018-06-26	Banks still heavy. They broke the 200day Friday $jpm pic.twitter.com/Vbk29os20k	banks still heavy. they broke the 200day friday $jpm pic.twitter.com/vbk29os20k	banks still heavy. they broke the 200day friday $jpm pic.twitter.com/vbk29os20k	0.5	negative	-0.2		2009-06-13	0	0	0		0	0.5	0.5	35.13	0	73.5	90.5	13	0	2	0
2018-05-21	$JPM is taking steps to advance the firm's #China capabilities.	$jpm is taking steps to advance the firm's #china capabilities.	$jpm is taking steps to advance the firm's #china capabilities.	0.4	negative	-0.2		2009-06-14	0	0	0		0	0.5	0.5	35.13	0	74	91	13	0	2	0
2018-03-23	Dead tokens assignment in our http://Ecex.ExchangeÃ‚Â Trading Platform. #bitcoin #cryptocurrency #blockchain #crypto #ico #trading #ethereum #eth #btc #cryptocurrencies $AMZN $ETSY $BABA $WMT $TGT $KR $JPM $FB $WFC $GOO $TWTR $agn $aapl $f $QQQ $ibm $LABU $TSLApic.twitter.com/hxPHHWWjGI	dead tokens assignment in our trading platform. #bitcoin #cryptocurrency #blockchain #crypto #ico #trading #ethereum #eth #btc #cryptocurrencies $amzn $etsy $baba $wmt $tgt $kr $jpm $fb $wfc $goo $twtr $agn $aapl $f $qqq $ibm $labu $tslapic.twitter.com/hxphhwwjgi	dead tokens assignment in our trading platform. #bitcoin #cryptocurrency #blockchain #crypto #ico #trading #ethereum #eth #btc #cryptocurrencies $amzn $etsy $baba $wmt $tgt $kr $jpm $fb $wfc $goo $twtr $agn $aapl $f $qqq $ibm $labu $tslapic.twitter.com/hxphhwwjgi	0.4	negative	-0.2		2009-06-15	0	0	0		0	0.5	0.5	34	-1.13	74.5	91.5	13	0	2	0
2017-11-01	The Heavy Metal Battle Between JPMorgan and the London Metal Exchange -- via @jfarchy #METL #LMEWeek $JPM https://www.bloomberg.com/news/articles/2017-11-01/jpmorgan-is-focus-of-lme-s-battle-for-over-the-counter-marketÃ‚Â Ã¢â‚¬Â¦pic.twitter.com/F6aZTbrW9i	the heavy metal battle between jpmorgan and the london metal exchange -- via @jfarchy #metl #lmeweek $jpm	the heavy metal battle between jpmorgan and the london metal exchange -- via @jfarchy #metl #lmeweek $jpm	0.5	negative	-0.2		2009-06-16	0	1	0		1	0	1	33.5	-0.5	74.5	92.5	14	1	3	1
2017-10-10	Seen in #London: $JPM's office lit up green in recognition of #WorldMentalHealthDay.pic.twitter.com/G2mIDH4jji	seen in #london: $jpm's office lit up green in recognition of #worldmentalhealthday.pic.twitter.com/g2midh4jji	seen in #london: $jpm's office lit up green in recognition of #worldmentalhealthday.pic.twitter.com/g2midh4jji	0.3	negative	-0.2		2009-06-17	0	0	0		0	0.5	0.5	32.73	-0.77	75	93	14	0	2	0
2016-12-17	#DJ30 WKLY Elder Impulse System green $AAPL $AXP $BA $CSCO $CVX $DD $DIS $GE $GS $HD $IBM $INTC $JPM $MCD $MMM $MRK $MSFT $PFE $TRV 1/2	#dj30 wkly elder impulse system green $aapl $axp $ba $csco $cvx $dd $dis $ge $gs $hd $ibm $intc $jpm $mcd $mmm $mrk $msft $pfe $trv 1/2	#dj30 wkly elder impulse system green $aapl $axp $ba $csco $cvx $dd $dis $ge $gs $hd $ibm $intc $jpm $mcd $mmm $mrk $msft $pfe $trv 1/2	0.3	negative	-0.2		2009-06-18	0.9	2	0		2	0	1	34.17	1.44	75	94	15	1	3	2
2016-10-17	Chase's rivals could narrow the mobile banking gap $JPM $WFC http://read.bi/2dW2uNhÃ‚Â pic.twitter.com/PgNReIs9GL	chase's rivals could narrow the mobile banking gap $jpm $wfc	chase's rivals could narrow the mobile banking gap $jpm $wfc	0.4	negative	-0.2		2009-06-19	0	0	0		0	0.5	0.5	35	0.830002	75.5	94.5	15	0	2	0
2016-04-05	.@BernieSanders says JPMorgan and GE are destroying the fabric of America http://cnnmon.ie/229NMChÃ‚Â $GE $JPM pic.twitter.com/TZzxNn6rDA	.@berniesanders says jpmorgan and ge are destroying the fabric of america $ge $jpm pic.twitter.com/tzzxnn6rda	.@berniesanders says jpmorgan and ge are destroying the fabric of america $ge $jpm pic.twitter.com/tzzxnn6rda	0	negative	-0.2		2009-06-20	0	0	0		0	0.5	0.5	35	0	76	95	15	0	2	0
2016-02-23	Banking system could be in trouble if support breaks here. $JPM $XLF $BKX $C $BAC $SPY http://stks.co/wGu6Ã‚Â pic.twitter.com/NxOsGy4e8Z	banking system could be in trouble if support breaks here. $jpm $xlf $bkx $c $bac $spy	banking system could be in trouble if support breaks here. $jpm $xlf $bkx $c $bac $spy	0.2	negative	-0.2		2009-06-21	0	0	0		0	0.5	0.5	35	0	76.5	95.5	15	0	2	0
2016-01-14	Record profits at J.P. Morgan, but CEO Jamie Dimon says economy likely getting worse. http://on.wsj.com/1Pd9FcEÃ‚Â $JPM pic.twitter.com/ToiCblpH1e	record profits at j.p. morgan, but ceo jamie dimon says economy likely getting worse. $jpm pic.twitter.com/toicblph1e	record profits at j.p. morgan, but ceo jamie dimon says economy likely getting worse. $jpm pic.twitter.com/toicblph1e	0.8	negative	-0.2		2009-06-22	0	0	0		0	0.5	0.5	32.87	-2.13	77	96	15	0	2	0
2016-01-09	It is going to be messy on Wall Street $c $gs $ms $jpm $wfc http://read.bi/1OdazWXÃ‚Â pic.twitter.com/nAJC5NgH5H	it is going to be messy on wall street $c $gs $ms $jpm $wfc	it is going to be messy on wall street $c $gs $ms $jpm $wfc	0.4	negative	-0.2		2009-06-23	0	0	0		0	0.5	0.5	33.57	0.700001	77.5	96.5	15	0	2	0
2016-01-05	It is going to be messy on Wall Street $c $gs $ms $jpm $wfc http://read.bi/1O3uA4yÃ‚Â pic.twitter.com/bYaybeLF2H	it is going to be messy on wall street $c $gs $ms $jpm $wfc	it is going to be messy on wall street $c $gs $ms $jpm $wfc	0.4	negative	-0.2		2009-06-24	0	0	0		0	0.5	0.5	33.46	-0.110001	78	97	15	0	2	0
2015-12-29	Not The Onion: JPMorgan Bankers Caught Stealing From The Dead http://www.valuewalk.com/2015/12/jpmorgan-bankers-steal/Ã‚Â Ã¢â‚¬Â¦ $JPM #CorpGov	not the onion: jpmorgan bankers caught stealing from the dead $jpm #corpgov	not the onion: jpmorgan bankers caught stealing from the dead $jpm #corpgov	0.4	negative	-0.2		2009-06-25	0	0	0		0	0.5	0.5	34.14	0.68	78.5	97.5	15	0	2	0
2015-04-05	How 37 banks became 4 in just a few decades $C $WFC $JPM $GS $BACpic.twitter.com/mvb54rTiak	how 37 banks became 4 in just a few decades $c $wfc $jpm $gs $bacpic.twitter.com/mvb54rtiak	how 37 banks became 4 in just a few decades $c $wfc $jpm $gs $bacpic.twitter.com/mvb54rtiak	0.1	negative	-0.2		2009-06-26	0	0	0		0	0.5	0.5	34.45	0.310002	79	98	15	0	2	0
2014-03-18	Helping women get back in the game, here's how $JPM supports moms reentering the workforce, via @nytimes: http://ow.ly/uHTXpÃ‚Â . #workmom	helping women get back in the game, here's how $jpm supports moms reentering the workforce, via @nytimes: #workmom	helping women get back in the game, here's how $jpm supports moms reentering the workforce, via @nytimes: #workmom	0.2	negative	-0.2		2009-06-27	0	0	0		0	0.5	0.5	34.45	0	79.5	98.5	15	0	2	0
2014-03-13	BREAKING: JPMorgan's chief U.S. equity strategist Thomas Lee leaves firm. $JPM	breaking: jpmorgan's chief you.s. equity strategist thomas lee leaves firm. $jpm	breaking: jpmorgan's chief you.s. equity strategist thomas lee leaves firm. $jpm	0.4	negative	-0.2		2009-06-28	0	0	0		0	0.5	0.5	34.45	0	80	99	15	0	2	0
2013-12-11	Why JPMorgan's China trouble may be overblown: http://ow.ly/rFdrTÃ‚Â $JPM	why jpmorgan's china trouble may be overblown: $jpm	why jpmorgan's china trouble may be overblown: $jpm	0.2	negative	-0.2		2009-06-29	0	0	0		0	0.5	0.5	34.6	0.149997	80.5	99.5	15	0	2	0
2013-07-29	WHATS A FEW $BILLION BETWEEN FRIENDS? @Dawn_Kopecki: $JPM officially accused of manipulating energy markets.	whats a few $billion between friends? @dawn_kopecki: $jpm officially accused of manipulating energy markets.	whats a few $billion between friends? @dawn_kopecki: $jpm officially accused of manipulating energy markets.	0.1	negative	-0.2		2009-06-30	0	0	0		0	0.5	0.5	34.11	-0.489997	81	100	15	0	2	0
2013-06-04	Ã¢â‚¬Å“We are dead I tell you,Ã¢â‚¬ï¿½ Iksil, the london whale, wrote Ã¢â‚¬Å“It is hopeless now.Ã¢â‚¬ï¿½ http://buswk.co/13CTFL3Ã‚Â $jpm	we are dead i tell you, iksil, the london whale, wrote it is hopeless now. $jpm	we are dead i tell you, iksil, the london whale, wrote it is hopeless now. $jpm	0.4	negative	-0.2		2009-07-01	0	0	0		0	0.5	0.5	33.77	-0.340001	81.5	100.5	15	0	2	0
2012-05-11	This is what happens when Jamie Dimon's bravado backfires http://bit.ly/JqHEh8Ã‚Â $JPM	this is what happens when jamie dimon's bravado backfires $jpm	this is what happens when jamie dimon's bravado backfires $jpm	0.4	negative	-0.2		2009-07-02	0	0	0		0	0.5	0.5	32.27	-1.5	82	101	15	0	2	0
2012-05-10	A timeline of events for the so-called London Whale which has run into trouble at J.P. Morgan. http://on.wsj.com/LtPjxpÃ‚Â $JPM	a timeline of events for the so-called london whale which has run into trouble at j.p. morgan. $jpm	a timeline of events for the so-called london whale which has run into trouble at j.p. morgan. $jpm	0.2	negative	-0.2		2009-07-03	0	0	0		0	0.5	0.5	32.27	0	82.5	101.5	15	0	2	0
2012-04-12	Heavy activity in WEEKLYS #earnings plays: $AA, $GOOG, $BAC, $JPM, $PCLN, $SPX. @AngieMiles reports $$ http://bit.ly/IZbMPd	heavy activity in weeklys #earnings plays: $aa, $goog, $bac, $jpm, $pcln, $spx. @angiemiles reports $$	heavy activity in weeklys #earnings plays: $aa, $goog, $bac, $jpm, $pcln, $spx. @angiemiles reports $$	0.5	negative	-0.2		2009-07-04	0	0	0		0	0.5	0.5	32.27	0	83	102	15	0	2	0
2012-01-02	Bottom five Dow losers of 2011: $BAC -59%, $AA -44%, $HPQ -39%, $JPM -21%, $CSCO -10%	bottom five dow losers of 2011: $bac -59%, $aa -44%, $hpq -39%, $jpm -21%, $csco -10%	bottom five dow losers of 2011: $bac -59%, $aa -44%, $hpq -39%, $jpm -21%, $csco -10%	0.2	negative	-0.2		2009-07-05	0	0	0		0	0.5	0.5	32.27	0	83.5	102.5	15	0	2	0
2011-11-04	MFÃ¢â‚¬â„¢s missing client funds said to be located at JPMorgan | http://bloom.bg/ruXQAFÃ‚Â $MF $JPM	mfs missing client funds said to be located at jpmorgan | $mf $jpm	mfs missing client funds said to be located at jpmorgan | $mf $jpm	0.05	negative	-0.2		2009-07-06	0	0	0		0	0.5	0.5	32.6	0.329998	84	103	15	0	2	0
2011-09-27	#Stocks close in the green for the the third-straight day, with the Dow tacking on 147 points, or 1.3% http://fxn.ws/rjit2gÃ‚Â $JPM $DIS $HPQ	#stocks close in the green for the the third-straight day, with the dow tacking on 147 points, or 1.3% $jpm $dis $hpq	#stocks close in the green for the the third-straight day, with the dow tacking on 147 points, or 1.3% $jpm $dis $hpq	0.3	negative	-0.2		2009-07-07	0.5	1	0		1	0	1	32.81	0.210003	84	104	16	1	3	1
2011-02-15	$JPM http://chart.ly/69rqi5v Time to do your homework on Internet 2.0 because the market will at some point weed out the losers.	$jpm time to do your homework on internet 2.0 because the market will at some point weed out the losers.	$jpm time to do your homework on internet 2.0 because the market will at some point weed out the losers.	0.2	negative	-0.2		2009-07-08	0	0	0		0	0.5	0.5	32.71	-0.100002	84.5	104.5	16	0	2	0
2011-01-03	If your firm were popstars ? Who would it be http://bit.ly/gUrmmJ $C $BAC $JPM $MER $LEH $GS $MS $SC $UBS	if your firm were popstars ? who would it be $c $bac $jpm $mer $leh $gs $ms $sc $ubs	if your firm were popstars ? who would it be $c $bac $jpm $mer $leh $gs $ms $sc $ubs	0.4	negative	-0.2		2009-07-09	0	0	0		0	0.5	0.5	33.62	0.91	85	105	16	0	2	0
2010-11-16	These Have All Broken Through Initial EMA Support Levels $SMH $SOXX $GE $JPM $T $MSFT $XSD $XLB $RSX $DBC $FCG $DBO $XLY $KOL $SLX $UGA $PGJ	these have all broken through initial ema support levels $smh $soxx $ge $jpm $t $msft $xsd $xlb $rsx $dbc $fcg $dbo $xly $kol $slx $uga $pgj	these have all broken through initial ema support levels $smh $soxx $ge $jpm $t $msft $xsd $xlb $rsx $dbc $fcg $dbo $xly $kol $slx $uga $pgj	0.2	negative	-0.2		2009-07-10	0	0	0		0	0.5	0.5	32.34	-1.28	85.5	105.5	16	0	2	0
2010-02-12	Banking Crisis Broken Record (1907 vs. 2007): Robert Bruner compares "Panic of 1907" with current crisis. http://short.to/112u4 $JPM $AIG	banking crisis broken record (1907 vs. 2007): robert bruner compares "panic of 1907" with current crisis. $jpm $aig	banking crisis broken record (1907 vs. 2007): robert bruner compares "panic of 1907" with current crisis. $jpm $aig	0.4	negative	-0.2		2009-07-11	0	0	0		0	0.5	0.5	32.34	0	86	106	16	0	2	0
2009-03-30	Big Banks are still the biggest losers: http://bit.ly/Ojn25 (go short $BAC $C $JPM $HSBC $GS $XLF) or go long $SKF $FAZ	big banks are still the biggest losers: (go short $bac $c $jpm $hsbc $gs $xlf) or go long $skf $faz	big banks are still the biggest losers: (go short $bac $c $jpm $hsbc $gs $xlf) or go long $skf $faz	0.4	negative	-0.2		2009-07-12	0	0	0		0	0.5	0.5	32.34	0	86.5	106.5	16	0	2	0
2012-10-18	JPM cutting US GDP ests for 1H13 b/c of revised fiscal cliff assumptions now. Annualized real GDP growth +1% in 1Q, +1.5% in 2Q $JPM	jpm cutting us gdp ests for 1h13 b/c of revised fiscal cliff assumptions now. annualized real gdp growth +1% in 1q, +1.5% in 2q $jpm	jpm cutting us gdp ests for 1h13 b/c of revised fiscal cliff assumptions now. annualized real gdp growth +1% in 1q, +1.5% in 2q $jpm	0.6	negative	-0.2		2009-07-13	0	0	0		0	0.5	0.5	34.71	2.37	87	107	16	0	2	0
2012-06-13	Charting the Cozy Connections between JP Morgan and the Senate Banking Committee - ProPublica http://www.propublica.org/article/charting-the-cozy-connections-between-jp-morgan-and-the-senate-banking-commÃ‚Â Ã¢â‚¬Â¦ via @propublica $JPM $$	charting the cozy connections between jp morgan and the senate banking committee - propublica via @propublica $jpm $$	charting the cozy connections between jp morgan and the senate banking committee - propublica via @propublica $jpm $$	0.75	negative	-0.2		2009-07-14	0	0	0		0	0.5	0.5	34.7	-0.009998	87.5	107.5	16	0	2	0
2015-10-13	#JPMorgan reports after the bell! @Kelly_Evans breaks down the #s. Don't miss! #CNBC @CNBCClosingBell $JPM	#jpmorgan reports after the bell! @kelly_evans breaks down the #s. don't miss! #cnbc @cnbcclosingbell $jpm	#jpmorgan reports after the bell! @kelly_evans breaks down the #s. don't miss! #cnbc @cnbcclosingbell $jpm	0.288889	negative	-0.194444		2009-07-15	-0.388889	1	1		0	1	0	36.26	1.56	88.5	107.5	15	-1	1	1
2018-12-21	Bears dominate this week's #SectorSelector: https://www.marketscholars.com/category/sector-selector/Ã‚Â Ã¢â‚¬Â¦ When the 52 week high/low ratio gets this extreme, we're usually close to a short-term bottom in the stock market $OGE $CNP $VVC $STOR $SPY $SPX $AAPL $GOOGL $FB #FAANG #shutdown $JPM $XOM $BAC $WFC $NVDA $CVX $Cpic.twitter.com/4G4vIcFBff	bears dominate this week's #sectorselector: when the 52 week high/low ratio gets this extreme, we're usually close to a short-term bottom in the stock market $oge $cnp $vvc $stor $spy $spx $aapl $googl $fb #faang #shutdown $jpm $xom $bac $wfc $nvda $cvx $cpic.twitter.com/4g4vicfbff	bears dominate this week's #sectorselector: when the 52 week high/low ratio gets this extreme, we're usually close to a short-term bottom in the stock market $oge $cnp $vvc $stor $spy $spx $aapl $googl $fb #faang #shutdown $jpm $xom $bac $wfc $nvda $cvx $cpic.twitter.com/4g4vicfbff	0.625	negative	-0.1875		2009-07-16	0.1	1	0		1	0	1	36.13	-0.129997	88.5	108.5	16	1	3	1
2018-12-04	$JPM will make a little coin on the day trade stop raised	$jpm will make a little coin on the day trade stop raised	$jpm will make a little coin on the day trade stop raised	0.5	negative	-0.1875		2009-07-17	0.433333	1	0		1	0	1	36.89	0.759998	88.5	109.5	17	1	3	1
2018-05-08	Ã¢â‚¬Å“It was the janitors, it was the cooks, it was the secretaries that put little cracks in the door...for for me to say, Ã¢â‚¬ËœI am a CEO,Ã¢â‚¬â„¢Ã¢â‚¬ï¿½ says Thasunda Duckett, CEO of $JPMÃ¢â‚¬â„¢s consumer bank, emphasizing diversity in keynote at @wbcny awards dinnerpic.twitter.com/cwdnWOnsbB	it was the janitors, it was the cooks, it was the secretaries that put little cracks in the door...for for me to say, i am a ceo, says thasunda duckett, ceo of $jpms consumer bank, emphasizing diversity in keynote at @wbcny awards dinnerpic.twitter.com/cwdnwonsbb	it was the janitors, it was the cooks, it was the secretaries that put little cracks in the door...for for me to say, i am a ceo, says thasunda duckett, ceo of $jpms consumer bank, emphasizing diversity in keynote at @wbcny awards dinnerpic.twitter.com/cwdnwonsbb	0.5	negative	-0.1875		2009-07-18	0	0	0		0	0.5	0.5	36.89	0	89	110	17	0	2	0
2017-10-19	I would get a little nervous if banks sell off at this price point $XLF https://kimblechartingsolutions.com/2017/10/stock-bulls-biting-nails/Ã‚Â Ã¢â‚¬Â¦ $BAC $C $SPY $JPM pic.twitter.com/amlXYVWQUX	i would get a little nervous if banks sell off at this price point $xlf $bac $c $spy $jpm pic.twitter.com/amlxyvwqux	i would get a little nervous if banks sell off at this price point $xlf $bac $c $spy $jpm pic.twitter.com/amlxyvwqux	0.5	negative	-0.1875		2009-07-19	0	2	0		2	0	1	36.89	0	89	111	18	1	3	2
2012-01-01	JPMorgan Chase Has Value But Little Momentum http://seekingalpha.com/a/6sirÃ‚Â $C $BAC $COF $AXP $WFC $USB $GS $JPM	jpmorgan chase has value but little momentum $c $bac $cof $axp $wfc $usb $gs $jpm	jpmorgan chase has value but little momentum $c $bac $cof $axp $wfc $usb $gs $jpm	0.5	negative	-0.1875		2009-07-20	0	0	0		0	0.5	0.5	36.98	0.090001	89.5	111.5	18	0	2	0
2015-01-02	2015 Outlook: Winners: $MSFT $FB $TWTR $BAC $JPM $GS $WFC $USO $EWG_x000D_ Losers: $GPRO $CSCO $TLT $IWM $IEF $EWJ _x000D_ $SPY max upside 6% max down 15%	2015 outlook: winners: $msft $fb $twtr $bac $jpm $gs $wfc $uso $ewg_x000D_ losers: $gpro $csco $tlt $iwm $ief $ewj _x000D_ $spy max upside 6% max down 15%	2015 outlook: winners: $msft $fb $twtr $bac $jpm $gs $wfc $uso $ewg_x000D_ losers: $gpro $csco $tlt $iwm $ief $ewj _x000D_ $spy max upside 6% max down 15%	0.244444	negative	-0.177778		2009-07-21	0	0	0		0	0.5	0.5	36.94	-0.040001	90	112	18	0	2	0
2018-07-27	KNEW I screen shot'd this for a reason - $JPM pumps out this shit 2 days b4 an ER? Memories of $NFLX. _x000D_ - and it just fades away into yesterday's news.._x000D_ 100% done only to drive call buying. Scum_x000D_ $TWTR pic.twitter.com/OoiPPu8Jyk	knew i screen shot'd this for a reason - $jpm pumps out this shit 2 days b4 an er? memories of $nflx. _x000D_ - and it just fades away into yesterday's news.._x000D_ 100% done only to drive call buying. scum_x000D_ $twtr pic.twitter.com/ooippu8jyk	knew i screen shot'd this for a reason - $jpm pumps out this shit 2 days b4 an er? memories of $nflx. _x000D_ - and it just fades away into yesterday's news.._x000D_ 100% done only to drive call buying. scum_x000D_ $twtr pic.twitter.com/ooippu8jyk	0.733333	negative	-0.166667		2009-07-22	0	0	0		0	0.5	0.5	36.83	-0.109997	90.5	112.5	18	0	2	0
2017-12-07	folks, don't just look at daily charts. it's useless if u don't understand where a stock is on weekly/monthly chart w/ historical resist/support levels. if u wanna make $$ in this biz, u need to learn to read charts. $aapl $tsla $nvda $baba $nflx $fb $googl $amzn $bidu $bac $jpm	folks, don't just look at daily charts. it's useless if you don't understand where a stock is on weekly/monthly chart w/ historical resist/support levels. if you wanna make $$ in this biz, you need to learn to read charts. $aapl $tsla $nvda $baba $nflx $fb $googl $amzn $bidu $bac $jpm	folks, don't just look at daily charts. it's useless if you don't understand where a stock is on weekly/monthly chart w/ historical resist/support levels. if you wanna make $$ in this biz, you need to learn to read charts. $aapl $tsla $nvda $baba $nflx $fb $googl $amzn $bidu $bac $jpm	0.0666667	negative	-0.166667		2009-07-23	0	0	0		0	0.5	0.5	38.15	1.32	91	113	18	0	2	0
2017-01-03	Banks getting volume ... slow gap premarket.. a few I'll be watching at open $BAC $JPM $BCS $SAN $HSBC pic.twitter.com/UCNJI3kJSf	banks getting volume ... slow gap premarket.. a few i'll be watching at open $bac $jpm $bcs $san $hsbc pic.twitter.com/ucnji3kjsf	banks getting volume ... slow gap premarket.. a few i'll be watching at open $bac $jpm $bcs $san $hsbc pic.twitter.com/ucnji3kjsf	0.333333	negative	-0.166667		2009-07-24	0	0	0		0	0.5	0.5	37.92	-0.230004	91.5	113.5	18	0	2	0
2016-02-12	Jamie Dimon just bought half a million shares of $JPM for $25 million	jamie dimon just bought half a million shares of $jpm for $25 million	jamie dimon just bought half a million shares of $jpm for $25 million	0.166667	negative	-0.166667		2009-07-25	0	0	0		0	0.5	0.5	37.92	0	92	114	18	0	2	0
2014-12-03	America's five biggest banks control almost half industry's $15 trillion in assets http://onforb.es/12tNbUoÃ‚Â $JPM $BAC $WFC $C $USB	america's five biggest banks control almost half industry's $15 trillion in assets $jpm $bac $wfc $c $usb	america's five biggest banks control almost half industry's $15 trillion in assets $jpm $bac $wfc $c $usb	0.166667	negative	-0.166667		2009-07-26	0	0	0		0	0.5	0.5	37.92	0	92.5	114.5	18	0	2	0
2014-11-12	JP Morgan's lobbying totals. Really odd how they spiked after Glass-Steagall was repealed. $JPM pic.twitter.com/GkdR7VJg2D	jp morgan's lobbying totals. really odd how they spiked after glass-steagall was repealed. $jpm pic.twitter.com/gkdr7vjg2d	jp morgan's lobbying totals. really odd how they spiked after glass-steagall was repealed. $jpm pic.twitter.com/gkdr7vjg2d	0.25	negative	-0.166667		2009-07-27	0	0	0		0	0.5	0.5	38.13	0.210003	93	115	18	0	2	0
2012-07-14	JP Morgan And Wells Fargo Shares Have Been Acting Weird In The Last 4 Months $JPM $WFC by @bySamRohttp://read.bi/Mt7EZT	jp morgan and wells fargo shares have been acting weird in the last 4 months $jpm $wfc by @bysamro	jp morgan and wells fargo shares have been acting weird in the last 4 months $jpm $wfc by @bysamro	0.355556	negative	-0.166667		2009-07-28	0	0	0		0	0.5	0.5	38.08	-0.049999	93.5	115.5	18	0	2	0
2012-03-01	Per @FoxBusiness @TeamCavuto discussion, $JPM says gov regulation makes customers with less than $100k unprofitable http://bit.ly/Ak9n84	per @foxbusiness @teamcavuto discussion, $jpm says gov regulation makes customers with less than $100k unprofitable	per @foxbusiness @teamcavuto discussion, $jpm says gov regulation makes customers with less than $100k unprofitable	0.0666667	negative	-0.166667		2009-07-29	0	0	0		0	0.5	0.5	37.77	-0.310002	94	116	18	0	2	0
2010-01-28	JPMorgan's Steve Black Promoted To Executive VP http://bit.ly/9BeiUd $JPM	jpmorgan's steve black promoted to executive vp $jpm	jpmorgan's steve black promoted to executive vp $jpm	0.433333	negative	-0.166667		2009-07-30	0	0	0		0	0.5	0.5	38.47	0.700001	94.5	116.5	18	0	2	0
2009-08-30	Too Big to Fail? Make Ã¢â‚¬Ëœem Even Bigger! $BAC $WFC $JPM http://bit.ly/2So3p1	too big to fail? make em even bigger! $bac $wfc $jpm	too big to fail? make em even bigger! $bac $wfc $jpm	0.3	negative	-0.166667		2009-07-31	0	0	0		0	0.5	0.5	38.65	0.180001	95	117	18	0	2	0
2018-05-29	thank you, Brad.. So much that is working correctly for the U.S. I mean the panic in $JPM/$WFC /$C was insane... https://twitter.com/loansbrad/status/1001592933345349637Ã‚Â Ã¢â‚¬Â¦ Agree Ã¢â‚¬â€ @jimcramer is likely right on this one. https://twitter.com/cnbc/status/1001591273004859392Ã‚Â Ã¢â‚¬Â¦	thank you, brad.. so much that is working correctly for the you.s. i mean the panic in $jpm/$wfc /$c was insane... agree @jimcramer is likely right on this one.	thank you, brad.. so much that is working correctly for the you.s. i mean the panic in $jpm/$wfc /$c was insane... agree @jimcramer is likely right on this one.	0.684643	negative	-0.165357		2009-08-01	0	0	0		0	0.5	0.5	38.65	0	95.5	117.5	18	0	2	0
2009-12-03	All this talk of $JPM and derivatives loss due to regulation. Jamie Dimon himself has stated $JPM has already prepared for upcoming reg. !	all this talk of $jpm and derivatives loss due to regulation. jamie dimon himself has stated $jpm has already prepared for upcoming reg. !	all this talk of $jpm and derivatives loss due to regulation. jamie dimon himself has stated $jpm has already prepared for upcoming reg. !	0.375	negative	-0.15625		2009-08-02	0	0	0		0	0.5	0.5	38.65	0	96	118	18	0	2	0
2018-12-24	BREAKING: Just another $40 down and $JPM shares will spank the Dimon Bottom pic.twitter.com/d6HZ6MOtG3	breaking: just another $40 down and $jpm shares will spank the dimon bottom pic.twitter.com/d6hz6motg3	breaking: just another $40 down and $jpm shares will spank the dimon bottom pic.twitter.com/d6hz6motg3	0.288889	negative	-0.155556		2009-08-03	0	0	0		0	0.5	0.5	39.6	0.949996	96.5	118.5	18	0	2	0
2018-12-19	Banks breaking down, below dual support. Powell out of touch? $XLF $BKX $SPY $JPM $GS $KREpic.twitter.com/5oNgQG32DD	banks breaking down, below dual support. powell out of touch? $xlf $bkx $spy $jpm $gs $krepic.twitter.com/5ongqg32dd	banks breaking down, below dual support. powell out of touch? $xlf $bkx $spy $jpm $gs $krepic.twitter.com/5ongqg32dd	0.288889	negative	-0.155556		2009-08-04	0	0	0		0	0.5	0.5	40.21	0.610001	97	119	18	0	2	0
2018-08-23	$JPM Chairman and CEO Jamie Dimon sits down with @CNBC to discuss the U.S. economy.https://www.cnbc.com/video/2018/07/30/jpmorgans-jamie-dimon-us-economy.htmlÃ‚Â Ã¢â‚¬Â¦	$jpm chairman and ceo jamie dimon sits down with @cnbc to discuss the you.s. economy.	$jpm chairman and ceo jamie dimon sits down with @cnbc to discuss the you.s. economy.	0.288889	negative	-0.155556		2009-08-05	0	0	0		0	0.5	0.5	41.78	1.57	97.5	119.5	18	0	2	0
2018-08-14	Here's a $JPM scooplet for you: JPMorgan is winding down its service providing retail investment accounts to non-US residents. Some account assets could be liquidated by Nov. https://bloom.bg/2MLmv8YÃ‚Â via @business	here's a $jpm scooplet for you: jpmorgan is winding down its service providing retail investment accounts to non-us residents. some account assets could be liquidated by nov. via @business	here's a $jpm scooplet for you: jpmorgan is winding down its service providing retail investment accounts to non-us residents. some account assets could be liquidated by nov. via @business	0.288889	negative	-0.155556		2009-08-06	0	0	0		0	0.5	0.5	40.75	-1.03	98	120	18	0	2	0
2018-05-29	$MS down 5%_x000D_ $JPM down 4%_x000D_ $GS down 3%_x000D_ $BAC down 3.6%_x000D_ $C down 4%_x000D_ XLF below 200-day	$ms down 5%_x000D_ $jpm down 4%_x000D_ $gs down 3%_x000D_ $bac down 3.6%_x000D_ $c down 4%_x000D_ xlf below 200-day	$ms down 5%_x000D_ $jpm down 4%_x000D_ $gs down 3%_x000D_ $bac down 3.6%_x000D_ $c down 4%_x000D_ xlf below 200-day	0.288889	negative	-0.155556		2009-08-07	0	1	0		1	0	1	42.36	1.61	98	121	19	1	3	1
2016-02-02	Bank stocks are melting down. This YTD performance should alarm everyone:_x000D_ $C -21%_x000D_ $BAC -21%_x000D_ $GS -15%_x000D_ $JPM -13%_x000D_ http://stks.co/i3sBv	bank stocks are melting down. this ytd performance should alarm everyone:_x000D_ $c -21%_x000D_ $bac -21%_x000D_ $gs -15%_x000D_ $jpm -13%_x000D_	bank stocks are melting down. this ytd performance should alarm everyone:_x000D_ $c -21%_x000D_ $bac -21%_x000D_ $gs -15%_x000D_ $jpm -13%_x000D_	0.288889	negative	-0.155556		2009-08-08	0	0	0		0	0.5	0.5	42.36	0	98.5	121.5	19	0	2	0
2016-01-04	Dragging down the Dow now..._x000D_ $GS Ã¢â€“Â¼ 3.2%_x000D_ $JPM Ã¢â€“Â¼ 2.95%_x000D_ $AXP Ã¢â€“Â¼ 2.83%_x000D_ $JNJ Ã¢â€“Â¼ 2.6%_x000D_ $BA Ã¢â€“Â¼ 2.5%_x000D_ $CSCO Ã¢â€“Â¼ 2.5%_x000D_ $V Ã¢â€“Â¼ 2.4%_x000D_ $TRV Ã¢â€“Â¼ 2.4%	dragging down the dow now..._x000D_ $gs 3.2%_x000D_ $jpm 2.95%_x000D_ $axp 2.83%_x000D_ $jnj 2.6%_x000D_ $ba 2.5%_x000D_ $csco 2.5%_x000D_ $v 2.4%_x000D_ $trv 2.4%	dragging down the dow now..._x000D_ $gs 3.2%_x000D_ $jpm 2.95%_x000D_ $axp 2.83%_x000D_ $jnj 2.6%_x000D_ $ba 2.5%_x000D_ $csco 2.5%_x000D_ $v 2.4%_x000D_ $trv 2.4%	0.288889	negative	-0.155556		2009-08-09	0	0	0		0	0.5	0.5	42.36	0	99	122	19	0	2	0
2015-09-21	Yesterday $JPM Chairman and CEO Jamie Dimon sat down to talk with @meetthepress. Watch a recap here: http://nbcnews.to/1JkY6Nc	yesterday $jpm chairman and ceo jamie dimon sat down to talk with @meetthepress. watch a recap here:	yesterday $jpm chairman and ceo jamie dimon sat down to talk with @meetthepress. watch a recap here:	0.288889	negative	-0.155556		2009-08-10	0	0	0		0	0.5	0.5	42.69	0.329998	99.5	122.5	19	0	2	0
2013-11-19	Daily Recap w/ @DarsieT3Live http://ow.ly/qZkMsÃ‚Â Index selloff mild but momentum stocks see violent corrections $SPY $ONVO $DDD $JPM $BAC	daily recap w/ @darsiet3live index selloff mild but momentum stocks see violent corrections $spy $onvo $ddd $jpm $bac	daily recap w/ @darsiet3live index selloff mild but momentum stocks see violent corrections $spy $onvo $ddd $jpm $bac	0.5	negative	-0.155556		2009-08-11	0	0	0		0	0.5	0.5	41.24	-1.45	100	123	19	0	2	0
2012-06-21	Downgrades are out: Bof A: down one level, $C down two, $MS down 2, $GS down 2, $JPM down 2	downgrades are out: bof a: down one level, $c down two, $ms down 2, $gs down 2, $jpm down 2	downgrades are out: bof a: down one level, $c down two, $ms down 2, $gs down 2, $jpm down 2	0.288889	negative	-0.155556		2009-08-12	0	0	0		0	0.5	0.5	42.21	0.969997	100.5	123.5	19	0	2	0
2012-05-21	If our mistake cost $2B, we'd be polishing our resumes -- but then, we're not Jamie Dimon. Should $JPM's CEO step down? http://mot.ly/K4unwI	if our mistake cost $2b, we'd be polishing our resumes -- but then, we're not jamie dimon. should $jpm's ceo step down?	if our mistake cost $2b, we'd be polishing our resumes -- but then, we're not jamie dimon. should $jpm's ceo step down?	0.288889	negative	-0.155556		2009-08-13	0	0	0		0	0.5	0.5	42.9	0.690003	101	124	19	0	2	0
2012-05-10	Bank of America, Morgan Stanley fall 2.6%; Goldman down 2.2% after JP Morgan trading loss disclosed. http://yhoo.it/KqCkNmÃ‚Â $JPM #trading	bank of america, morgan stanley fall 2.6%; goldman down 2.2% after jp morgan trading loss disclosed. $jpm #trading	bank of america, morgan stanley fall 2.6%; goldman down 2.2% after jp morgan trading loss disclosed. $jpm #trading	0.288889	negative	-0.155556		2009-08-14	0	0	0		0	0.5	0.5	42.45	-0.450001	101.5	124.5	19	0	2	0
2012-05-10	JPMorgan said it has suffered $2B in trading losses since start of April. $JPM stock down 6% after-hours http://cnnmon.ie/J3QLDq	jpmorgan said it has suffered $2b in trading losses since start of april. $jpm stock down 6% after-hours	jpmorgan said it has suffered $2b in trading losses since start of april. $jpm stock down 6% after-hours	0.288889	negative	-0.155556		2009-08-15	0	0	0		0	0.5	0.5	42.45	0	102	125	19	0	2	0
2010-04-02	You must understand the significance of Jamie Dimon telling his shareholders yesterday, 15% of credit card accts at $JPM will be shut down	you must understand the significance of jamie dimon telling his shareholders yesterday, 15% of credit card accts at $jpm will be shut down	you must understand the significance of jamie dimon telling his shareholders yesterday, 15% of credit card accts at $jpm will be shut down	0.288889	negative	-0.155556		2009-08-16	0	0	0		0	0.5	0.5	42.45	0	102.5	125.5	19	0	2	0
2013-12-31	Dividend Portfolio Playoffs Wild Card Game: JPMorgan Vs. Dunkin' Brands http://seekingalpha.com/article/1923651-dividend-portfolio-playoffs-wild-card-game-jpmorgan-vs-dunkin-brands?source=feed_fÃ‚Â Ã¢â‚¬Â¦ $JPM $DNKN	dividend portfolio playoffs wild card game: jpmorgan vs. dunkin' brands $jpm $dnkn	dividend portfolio playoffs wild card game: jpmorgan vs. dunkin' brands $jpm $dnkn	0.4	negative	-0.15		2009-08-17	0	0	0		0	0.5	0.5	40.73	-1.72	103	126	19	0	2	0
2013-01-02	Complete Thursday Game Plan http://stks.co/oHoGÃ‚Â $DOV $SYMC $URI $NKE $HP $USG $JPM $BMC $SPN $LZB $SNI $DDS $HBI	complete thursday game plan $dov $symc $uri $nke $hp $usg $jpm $bmc $spn $lzb $sni $dds $hbi	complete thursday game plan $dov $symc $uri $nke $hp $usg $jpm $bmc $spn $lzb $sni $dds $hbi	0.4	negative	-0.15		2009-08-18	0	0	0		0	0.5	0.5	41.7	0.970001	103.5	126.5	19	0	2	0
2012-09-27	Complete Friday Game Plan http://stks.co/iBv8Ã‚Â $JPM $ARUN $AKAM $CI $BUD $ALKS $ZMH $GRMN $CLR $DDS $JEC $NOC	complete friday game plan $jpm $arun $akam $ci $bud $alks $zmh $grmn $clr $dds $jec $noc	complete friday game plan $jpm $arun $akam $ci $bud $alks $zmh $grmn $clr $dds $jec $noc	0.4	negative	-0.15		2009-08-19	0	0	0		0	0.5	0.5	41.41	-0.290001	104	127	19	0	2	0
2012-07-16	Banks are boring. Hip hip hooray! Biz lending growth at $C $JPM $WFC is good. Hopefully trend continues. Today's Buzz.http://bit.ly/NruJAG	banks are boring. hip hip hooray! biz lending growth at $c $jpm $wfc is good. hopefully trend continues. today's buzz.	banks are boring. hip hip hooray! biz lending growth at $c $jpm $wfc is good. hopefully trend continues. today's buzz.	0.8	negative	-0.15		2009-08-20	0	0	0		0	0.5	0.5	42.42	1.01	104.5	127.5	19	0	2	0
2017-11-12	Game on! $JPM is ready for world class tennis at the #NittoATPFinals, are you?pic.twitter.com/Bx6YZYrbkJ	game on! $jpm is ready for world class tennis at the #nittoatpfinals, are you?pic.twitter.com/bx6yzyrbkj	game on! $jpm is ready for world class tennis at the #nittoatpfinals, are you?pic.twitter.com/bx6yzyrbkj	0.45	negative	-0.15		2009-08-21	0	0	0		0	0.5	0.5	43.66	1.24	105	128	19	0	2	0
2016-02-24	This is what US Consumers really think (leading indicator for a #recession) , sorry Dimon $JPM pic.twitter.com/dOvc4BpwOG	this is what us consumers really think (leading indicator for a #recession) , sorry dimon $jpm pic.twitter.com/dovc4bpwog	this is what us consumers really think (leading indicator for a #recession) , sorry dimon $jpm pic.twitter.com/dovc4bpwog	0.6	negative	-0.15		2009-08-22	0	0	0		0	0.5	0.5	43.66	0	105.5	128.5	19	0	2	0
2014-05-02	JPM had some negative news after the close. JPM/banks were featured in my Barrons interview. (short 'em) http://www.bloomberg.com/news/2014-05-02/jpmorgan-sees-20-drop-in-second-quarter-markets-revenue.html?cmpid=yhooÃ‚Â Ã¢â‚¬Â¦ $JPM	jpm had some negative news after the close. jpm/banks were featured in my barrons interview. (short 'em) $jpm	jpm had some negative news after the close. jpm/banks were featured in my barrons interview. (short 'em) $jpm	0.35	negative	-0.15		2009-08-23	0	0	0		0	0.5	0.5	43.66	0	106	129	19	0	2	0
2013-10-11	Nine-figure settlements are part $JPM's cost of doing biz yet they don't count legal as a division. Weird. http://finance.yahoo.com/blogs/breakout/11-billion-fine-just-cost-doing-business-jpmorgan-175948500.htmlÃ‚Â Ã¢â‚¬Â¦ @ritholtz	nine-figure settlements are part $jpm's cost of doing biz yet they don't count legal as a division. weird. @ritholtz	nine-figure settlements are part $jpm's cost of doing biz yet they don't count legal as a division. weird. @ritholtz	0.6	negative	-0.15		2009-08-24	0	0	0		0	0.5	0.5	43.01	-0.650002	106.5	129.5	19	0	2	0
2011-11-16	JPMorgan joins Goldman keeping Italy debt risk in dark | http://bloom.bg/t1KjcRÃ‚Â $JPM $GS	jpmorgan joins goldman keeping italy debt risk in dark | $jpm $gs	jpmorgan joins goldman keeping italy debt risk in dark | $jpm $gs	0.4	negative	-0.15		2009-08-25	0	0	0		0	0.5	0.5	43.58	0.570004	107	130	19	0	2	0
2011-10-09	Corporate Profit Rebound Loses Steam http://bloom.bg/p38MzQÃ‚Â $AA $AAPL $BAC $DAL $GE $GOOG $GS $IR $JPM $MCD $MSFT $PHIL $ROYAL $TXN $UAL	corporate profit rebound loses steam $aa $aapl $bac $dal $ge $goog $gs $ir $jpm $mcd $msft $phil $royal $txn $ual	corporate profit rebound loses steam $aa $aapl $bac $dal $ge $goog $gs $ir $jpm $mcd $msft $phil $royal $txn $ual	0.05	negative	-0.15		2009-08-26	0	0	0		0	0.5	0.5	43.3	-0.280003	107.5	130.5	19	0	2	0
2009-03-03	Bright spot "JP Morgan derivatives group reaps over $5 billion profit in worst year in Wall Street history": http://ginx.com/-1zj5 $JPM $$	bright spot "jp morgan derivatives group reaps over $5 billion profit in worst year in wall street history": $jpm $$	bright spot "jp morgan derivatives group reaps over $5 billion profit in worst year in wall street history": $jpm $$	0.9	negative	-0.15		2009-08-27	0	0	0		0	0.5	0.5	43.45	0.150002	108	131	19	0	2	0
2018-10-23	Global Banking Stocks Are Crashing Hard Ã¢â‚¬â€œ Just Like They Did In 2008: https://www.zerohedge.com/news/2018-10-23/global-banking-stocks-are-crashing-hard-just-they-did-2008Ã‚Â Ã¢â‚¬Â¦ @zerohedge $GS $JPM pic.twitter.com/exB4qdkeMp	global banking stocks are crashing hard just like they did in 2008: @zerohedge $gs $jpm pic.twitter.com/exb4qdkemp	global banking stocks are crashing hard just like they did in 2008: @zerohedge $gs $jpm pic.twitter.com/exb4qdkemp	0.270833	negative	-0.145833		2009-08-28	0	0	0		0	0.5	0.5	42.92	-0.530003	108.5	131.5	19	0	2	0
2015-03-19	What place inspires you? $JPM's @dalila_says shares a personal experience that inspired her to work hard for change: http://bit.ly/1CwXSnO	what place inspires you? $jpm's @dalila_says shares a personal experience that inspired her to work hard for change:	what place inspires you? $jpm's @dalila_says shares a personal experience that inspired her to work hard for change:	0.420833	negative	-0.145833		2009-08-29	0	0	0		0	0.5	0.5	42.92	0	109	132	19	0	2	0
2012-12-20	This is why it's tricky. I sold $JPM yesterday after holding it for weeks. It's hard to buy back. Know it time horizon.	this is why it's tricky. i sold $jpm yesterday after holding it for weeks. it's hard to buy back. know it time horizon.	this is why it's tricky. i sold $jpm yesterday after holding it for weeks. it's hard to buy back. know it time horizon.	0.270833	negative	-0.145833		2009-08-30	-0.166667	1	1		0	1	0	42.92	0	110	132	18	-1	1	1
2018-04-09	it's YOUR problem. you have zero idea how to INTERPRET. No.1 policy Xi announced was free up internet financing. do u know how BIG it is? i bet $jpm $ms $bac $c $gs all lined up for entry next few months. it's GAME-CHANGING forever.https://twitter.com/nj052812/status/983532524768059392Ã‚Â Ã¢â‚¬Â¦ Very vague. Leaves everything open to interpretation by trump and company. DoesnÃ¢â‚¬â„¢t mean anythi…	it's your problem. you have zero idea how to interpret. no.1 policy xi announced was free up internet financing. do you know how big it is? i bet $jpm $ms $bac $c $gs all lined up for entry next few months. it's game-changing forever. very vague. leaves everything open to interpretation by trump and company. doesnt mean anything. futures dont mean anything anymore.	it's your problem. you have zero idea how to interpret. no.1 policy xi announced was free up internet financing. do you know how big it is? i bet $jpm $ms $bac $c $gs all lined up for entry next few months. it's game-changing forever. very vague. leaves everything open to interpretation by trump and company. doesnt mean anything. futures dont mean anything anymore.	0.440625	negative	-0.134375		2009-08-31	0	0	0		0	0.5	0.5	43.46	0.540001	110.5	132.5	18	0	2	0
2018-12-12	Just a reminder for all those questioning how active CMTH has been and what they are progressing towards._x000D_ #urology #stemcells #erectiledysfunction #health_x000D_ $AAPL $GOOG $INTC $AMZN $MSFT $XOM $DIS $HSY $NVDA $UNP $BAC $AKS $VZ $CTL $FCX $TSLA $JPM $WFT $CELZ @CaverStem @CelzFanshttps://twitter.com/JBizzle703/status/1067579952999161857Ã‚Â Ã¢â‚¬Â¦ $CELZ DD List Since May18_x000D_ #urolo…	just a reminder for all those questioning how active cmth has been and what they are progressing towards._x000D_ #urology #stemcells #erectiledysfunction #health_x000D_ $aapl $goog $intc $amzn $msft $xom $dis $hsy $nvda $unp $bac $aks $vz $ctl $fcx $tsla $jpm $wft $celz @caverstem @celzfans $celz dd list since may18_x000D_ #urology #stemcells #erectiledysfunction #health_x000D_ $aapl $goog $intc …	just a reminder for all those questioning how active cmth has been and what they are progressing towards._x000D_ #urology #stemcells #erectiledysfunction #health_x000D_ $aapl $goog $intc $amzn $msft $xom $dis $hsy $nvda $unp $bac $aks $vz $ctl $fcx $tsla $jpm $wft $celz @caverstem @celzfans $celz dd list since may18_x000D_ #urology #stemcells #erectiledysfunction #health_x000D_ $aapl $goog $intc …	0.6	negative	-0.133333		2009-09-01	0	0	0		0	0.5	0.5	41.67	-1.79	111	133	18	0	2	0
2018-11-30	ORDER FLOW SENTIMENT IN ACTIVE NAMES: $GE $BAC $FB $AAPL $TWTR $AMZN $TSLA $INTC $MU $AMD $PBR $PFE $C $JPM $SQ $DB $BABA $MSFT $TLRY $CRM $AXTA $MARpic.twitter.com/a9J5ri0BGH	order flow sentiment in active names: $ge $bac $fb $aapl $twtr $amzn $tsla $intc $mu $amd $pbr $pfe $c $jpm $sq $db $baba $msft $tlry $crm $axta $marpic.twitter.com/a9j5ri0bgh	order flow sentiment in active names: $ge $bac $fb $aapl $twtr $amzn $tsla $intc $mu $amd $pbr $pfe $c $jpm $sq $db $baba $msft $tlry $crm $axta $marpic.twitter.com/a9j5ri0bgh	0.6	negative	-0.133333		2009-09-02	0	0	0		0	0.5	0.5	40.86	-0.809997	111.5	133.5	18	0	2	0
2018-05-30	TODAY'S ACTIVE LINES: $MU $BAC $FB $AMD $NVDA $SNAP $BABA $X $GME $AKS $WHR $ORCL $AAPL $JPM $AMATpic.twitter.com/GmpjJEJjEG	today's active lines: $mu $bac $fb $amd $nvda $snap $baba $x $gme $aks $whr $orcl $aapl $jpm $amatpic.twitter.com/gmpjjejjeg	today's active lines: $mu $bac $fb $amd $nvda $snap $baba $x $gme $aks $whr $orcl $aapl $jpm $amatpic.twitter.com/gmpjjejjeg	0.6	negative	-0.133333		2009-09-03	0	0	0		0	0.5	0.5	42.11	1.25	112	134	18	0	2	0
2018-05-09	TODAY'S ACTIVE FLOW: $BAC $FB $BP $WFT $AAPL $MU $AMD $BABA $NFLX $NVDA $ABBV $GE $WFC $JPM $MSFT $PBR $C $RIG $TWTR $ROKU $GOOGLpic.twitter.com/4LuV0AodBq	today's active flow: $bac $fb $bp $wft $aapl $mu $amd $baba $nflx $nvda $abbv $ge $wfc $jpm $msft $pbr $c $rig $twtr $roku $googlpic.twitter.com/4luv0aodbq	today's active flow: $bac $fb $bp $wft $aapl $mu $amd $baba $nflx $nvda $abbv $ge $wfc $jpm $msft $pbr $c $rig $twtr $roku $googlpic.twitter.com/4luv0aodbq	0.6	negative	-0.133333		2009-09-04	0	0	0		0	0.5	0.5	42.34	0.229999	112.5	134.5	18	0	2	0
2018-05-08	TODAY'S ACTIVE LINES: $AAPL $BABA $GLW $COTY $NVDA $FB $JPM $SQ $NFLX $GS $TSLA $BAC $BIDU $VRX $NXPI $C $GM $SNAP_x000D_ http://WALLSTJESUS.COMÃ‚Â pic.twitter.com/Gi42DEdKWs	today's active lines: $aapl $baba $glw $coty $nvda $fb $jpm $sq $nflx $gs $tsla $bac $bidu $vrx $nxpi $c $gm $snap_x000D_	today's active lines: $aapl $baba $glw $coty $nvda $fb $jpm $sq $nflx $gs $tsla $bac $bidu $vrx $nxpi $c $gm $snap_x000D_	0.6	negative	-0.133333		2009-09-05	0	0	0		0	0.5	0.5	42.34	0	113	135	18	0	2	0
2018-04-12	TODAY'S ACTIVE FLOW: $FB $BAC $MU $AAPL $NVDA $NXPI $GE $TSLA $INTC $NFLX $JPM $C $MSFT $BABA $BBBY $AMZN $BAC $TWTR $SNAP $RIGL $BA $MRKpic.twitter.com/N8hQjvYjbr	today's active flow: $fb $bac $mu $aapl $nvda $nxpi $ge $tsla $intc $nflx $jpm $c $msft $baba $bbby $amzn $bac $twtr $snap $rigl $ba $mrkpic.twitter.com/n8hqjvyjbr	today's active flow: $fb $bac $mu $aapl $nvda $nxpi $ge $tsla $intc $nflx $jpm $c $msft $baba $bbby $amzn $bac $twtr $snap $rigl $ba $mrkpic.twitter.com/n8hqjvyjbr	0.6	negative	-0.133333		2009-09-06	0	0	0		0	0.5	0.5	42.34	0	113.5	135.5	18	0	2	0
2018-01-05	TODAY'S ACTIVE FLOW: $MU $GE $STZ $AAPL $NVDA $BABA $MSFT $FB $JD $AMD $SQ $TSLA $AMZN $NFLX $TWTE $JPM $BA $OSTKpic.twitter.com/fD5SDjBJ5Y	today's active flow: $mu $ge $stz $aapl $nvda $baba $msft $fb $jd $amd $sq $tsla $amzn $nflx $twte $jpm $ba $ostkpic.twitter.com/fd5sdjbj5y	today's active flow: $mu $ge $stz $aapl $nvda $baba $msft $fb $jd $amd $sq $tsla $amzn $nflx $twte $jpm $ba $ostkpic.twitter.com/fd5sdjbj5y	0.6	negative	-0.133333		2009-09-07	0	0	0		0	0.5	0.5	42.34	0	114	136	18	0	2	0
2017-11-15	SMOKE COMING OUT MY EARS! TODAY'S ACTIVE FLOW >> $BAC $CBS $AAPL $FB $BABA $GE $NVDA $MU $TGT $TSLA $SQ $CSCO $CVX $TEVA $AMZN $C $X $NFLX $WMT $TWTR $JPM $ROKU $HD $COSTpic.twitter.com/BOB8tBOpCY	smoke coming out my ears! today's active flow >> $bac $cbs $aapl $fb $baba $ge $nvda $mu $tgt $tsla $sq $csco $cvx $teva $amzn $c $x $nflx $wmt $twtr $jpm $roku $hd $costpic.twitter.com/bob8tbopcy	smoke coming out my ears! today's active flow >> $bac $cbs $aapl $fb $baba $ge $nvda $mu $tgt $tsla $sq $csco $cvx $teva $amzn $c $x $nflx $wmt $twtr $jpm $roku $hd $costpic.twitter.com/bob8tbopcy	0.6	negative	-0.133333		2009-09-08	0	0	0		0	0.5	0.5	42.54	0.200001	114.5	136.5	18	0	2	0
2017-09-25	TODAY'S ACTIVE FLOW: $AAPL $FB $BABA $BAC $MU $NVDA $AMD $NFLX $TSLA $T $AMZN $MSFT $TMUS $UAL $JPM $PYPL $TWTR $GM $C $DIS $RIG $UPS $GEpic.twitter.com/ta3xVomLoF	today's active flow: $aapl $fb $baba $bac $mu $nvda $amd $nflx $tsla $t $amzn $msft $tmus $ual $jpm $pypl $twtr $gm $c $dis $rig $ups $gepic.twitter.com/ta3xvomlof	today's active flow: $aapl $fb $baba $bac $mu $nvda $amd $nflx $tsla $t $amzn $msft $tmus $ual $jpm $pypl $twtr $gm $c $dis $rig $ups $gepic.twitter.com/ta3xvomlof	0.6	negative	-0.133333		2009-09-09	0	0	0		0	0.5	0.5	42.86	0.32	115	137	18	0	2	0
2017-09-18	TODAY'S ACTIVE FLOW: $NVDA $AAPL $BAC $AMD $TSLA $MU $BABA $T $AMZN $V $GE $ORCL $MSFT $TMUS $AXON $FCX $JPM $TWTR $NFLX $INTC $X $CAT $Cpic.twitter.com/HTTR0yNVxA	today's active flow: $nvda $aapl $bac $amd $tsla $mu $baba $t $amzn $v $ge $orcl $msft $tmus $axon $fcx $jpm $twtr $nflx $intc $x $cat $cpic.twitter.com/httr0ynvxa	today's active flow: $nvda $aapl $bac $amd $tsla $mu $baba $t $amzn $v $ge $orcl $msft $tmus $axon $fcx $jpm $twtr $nflx $intc $x $cat $cpic.twitter.com/httr0ynvxa	0.6	negative	-0.133333		2009-09-10	0	0	0		0	0.5	0.5	43.02	0.159999	115.5	137.5	18	0	2	0
2017-09-05	TODAY'S ACTIVE FLOW: $AAPL $BAC $NVDA $FB $AMD $AMZN $MU $JPM $X $TSLA $BABA $C $T $GE $HD $FCX $NFLX $WFC $VRX $LULU $DIS $HIMX $GILDpic.twitter.com/GGUoaKczeP	today's active flow: $aapl $bac $nvda $fb $amd $amzn $mu $jpm $x $tsla $baba $c $t $ge $hd $fcx $nflx $wfc $vrx $lulu $dis $himx $gildpic.twitter.com/gguoakczep	today's active flow: $aapl $bac $nvda $fb $amd $amzn $mu $jpm $x $tsla $baba $c $t $ge $hd $fcx $nflx $wfc $vrx $lulu $dis $himx $gildpic.twitter.com/gguoakczep	0.6	negative	-0.133333		2009-09-11	0	0	0		0	0.5	0.5	42.5	-0.52	116	138	18	0	2	0
2017-08-29	$JPM Daily. Keep an eye on this bad boy. It's all about what happens in the red box. To me it looks in big trouble if count complete pic.twitter.com/8mq26Wsvrb	$jpm daily. keep an eye on this bad boy. it's all about what happens in the red box. to me it looks in big trouble if count complete pic.twitter.com/8mq26wsvrb	$jpm daily. keep an eye on this bad boy. it's all about what happens in the red box. to me it looks in big trouble if count complete pic.twitter.com/8mq26wsvrb	0.227778	negative	-0.133333		2009-09-12	0	0	0		0	0.5	0.5	42.5	0	116.5	138.5	18	0	2	0
2017-06-02	FRIDAY'S ACTIVE FLOW: $AAPL $FB $MSFT $TSLA $AMZN $BAC $LULU $CMCSA $MU $NVDA $PX $AVGO $BABA $DAL $AMD $SNAP $XOM $VRX $NKE $P $JPM $BBRYpic.twitter.com/lBtWVFylDC	friday's active flow: $aapl $fb $msft $tsla $amzn $bac $lulu $cmcsa $mu $nvda $px $avgo $baba $dal $amd $snap $xom $vrx $nke $p $jpm $bbrypic.twitter.com/lbtwvfyldc	friday's active flow: $aapl $fb $msft $tsla $amzn $bac $lulu $cmcsa $mu $nvda $px $avgo $baba $dal $amd $snap $xom $vrx $nke $p $jpm $bbrypic.twitter.com/lbtwvfyldc	0.6	negative	-0.133333		2009-09-13	0	0	0		0	0.5	0.5	42.5	0	117	139	18	0	2	0
2017-06-01	TODAY'S ACTIVE FLOW >> $BAC $AAPL $TSLA $FB $MU $BBRY $BABA $JPM $WLL $MSFT $AMZN $X $WYNN $LULU $VRX $GS $NFLX $UPSpic.twitter.com/qBcNZqQb2h	today's active flow >> $bac $aapl $tsla $fb $mu $bbry $baba $jpm $wll $msft $amzn $x $wynn $lulu $vrx $gs $nflx $upspic.twitter.com/qbcnzqqb2h	today's active flow >> $bac $aapl $tsla $fb $mu $bbry $baba $jpm $wll $msft $amzn $x $wynn $lulu $vrx $gs $nflx $upspic.twitter.com/qbcnzqqb2h	0.6	negative	-0.133333		2009-09-14	0	0	0		0	0.5	0.5	43.75	1.25	117.5	139.5	18	0	2	0
2017-04-11	TODAY'S ACTIVE FLOW >>_x000D_ $AAPL $BAC $FB $AMD $TSLA $NVDA $AMZN $BABA $ABX $C $UAL $JPM $QCOMpic.twitter.com/w932m0HeTB	today's active flow >>_x000D_ $aapl $bac $fb $amd $tsla $nvda $amzn $baba $abx $c $ual $jpm $qcompic.twitter.com/w932m0hetb	today's active flow >>_x000D_ $aapl $bac $fb $amd $tsla $nvda $amzn $baba $abx $c $ual $jpm $qcompic.twitter.com/w932m0hetb	0.6	negative	-0.133333		2009-09-15	0	0	0		0	0.5	0.5	43.19	-0.560001	118	140	18	0	2	0
2017-04-06	TODAY'S ACTIVE FLOW >> $AMD $AAPL $AMZN $TSLA $FB $NVDA $JPM $CMCSA $TWTR $KMX $CHK $MU $CHK $MSFT $MBI $RAD $X $C $BABA $NFLX $SNAP $GILDpic.twitter.com/yYpdm4fzta	today's active flow >> $amd $aapl $amzn $tsla $fb $nvda $jpm $cmcsa $twtr $kmx $chk $mu $chk $msft $mbi $rad $x $c $baba $nflx $snap $gildpic.twitter.com/yypdm4fzta	today's active flow >> $amd $aapl $amzn $tsla $fb $nvda $jpm $cmcsa $twtr $kmx $chk $mu $chk $msft $mbi $rad $x $c $baba $nflx $snap $gildpic.twitter.com/yypdm4fzta	0.6	negative	-0.133333		2009-09-16	0	0	0		0	0.5	0.5	44.65	1.46	118.5	140.5	18	0	2	0
2017-03-27	TODAY'S ACTIVE FLOW: $BAC $AAPL $MU $SNAP $FB $TSLA $AMD $F $X $AMZN $GS $MSFT $NVDA $GS $NFLX $JPM $C $FCX $BABA $MS $ABX $TWTR $INTC $WDCpic.twitter.com/Za9PzKypUV	today's active flow: $bac $aapl $mu $snap $fb $tsla $amd $f $x $amzn $gs $msft $nvda $gs $nflx $jpm $c $fcx $baba $ms $abx $twtr $intc $wdcpic.twitter.com/za9pzkypuv	today's active flow: $bac $aapl $mu $snap $fb $tsla $amd $f $x $amzn $gs $msft $nvda $gs $nflx $jpm $c $fcx $baba $ms $abx $twtr $intc $wdcpic.twitter.com/za9pzkypuv	0.6	negative	-0.133333		2009-09-17	0	1	0		1	0	1	44.96	0.309997	118.5	141.5	19	1	3	1
2017-03-02	FLOW IN ACTIVE NAMES .. _x000D_ $BAC $AAPL $AMD $FB $QCOM $MU $JPM $NVDA $NFLX $XOM $MRK $VRX $TSLApic.twitter.com/OL1xA3gBfy	flow in active names .. _x000D_ $bac $aapl $amd $fb $qcom $mu $jpm $nvda $nflx $xom $mrk $vrx $tslapic.twitter.com/ol1xa3gbfy	flow in active names .. _x000D_ $bac $aapl $amd $fb $qcom $mu $jpm $nvda $nflx $xom $mrk $vrx $tslapic.twitter.com/ol1xa3gbfy	0.6	negative	-0.133333		2009-09-18	0	0	0		0	0.5	0.5	44.95	-0.009998	119	142	19	0	2	0
2017-01-11	$JPM unfairly fired an advisor who wasn't cross-selling enough to old people, OSHA says: https://www.bloomberg.com/news/articles/2017-01-11/jpmorgan-found-in-probe-to-have-retaliated-against-adviserÃ‚Â Ã¢â‚¬Â¦	$jpm unfairly fired an advisor who wasn't cross-selling enough to old people, osha says:	$jpm unfairly fired an advisor who wasn't cross-selling enough to old people, osha says:	0.566667	negative	-0.133333		2009-09-19	0	0	0		0	0.5	0.5	44.95	0	119.5	142.5	19	0	2	0
2011-10-13	JPMorgan earnings fall less than expected on accounting change | http://bloom.bg/ndnu9cÃ‚Â $JPM	jpmorgan earnings fall less than expected on accounting change | $jpm	jpmorgan earnings fall less than expected on accounting change | $jpm	0.233333	negative	-0.133333		2009-09-20	0	0	0		0	0.5	0.5	44.95	0	120	143	19	0	2	0
2010-11-22	CBOE active puts: JP Morgan- $JPM March 30-35 put spread traded 4K contracts	cboe active puts: jp morgan- $jpm march 30-35 put spread traded 4k contracts	cboe active puts: jp morgan- $jpm march 30-35 put spread traded 4k contracts	0.6	negative	-0.133333		2009-09-21	0	0	0		0	0.5	0.5	44.55	-0.400002	120.5	143.5	19	0	2	0
2009-01-12	What if $JPM had a derivatives book way too big, with big loses, with counterparties too big to bail & too big to fail? What would you do?	what if $jpm had a derivatives book way too big, with big loses, with counterparties too big to bail & too big to fail? what would you do?	what if $jpm had a derivatives book way too big, with big loses, with counterparties too big to bail & too big to fail? what would you do?	0.133333	negative	-0.133333		2009-09-22	0	0	0		0	0.5	0.5	46.47	1.92	121	144	19	0	2	0
2018-05-29	Rough day. Dow closes down Ã¢â‚¬â€œ391 pts, led by selloff in banks_x000D_ $GS -3.4%_x000D_ $JPM -4.3%	rough day. dow closes down 391 pts, led by selloff in banks_x000D_ $gs -3.4%_x000D_ $jpm -4.3%	rough day. dow closes down 391 pts, led by selloff in banks_x000D_ $gs -3.4%_x000D_ $jpm -4.3%	0.344444	negative	-0.127778		2009-09-23	0	0	0		0	0.5	0.5	45.06	-1.41	121.5	144.5	19	0	2	0
2011-10-31	The #Dow closed down 276 points today -- but still managed to post its biggest monthly gain on record http://fxn.ws/tMp1a8Ã‚Â $MF $JPM $BAC	the #dow closed down 276 points today -- but still managed to post its biggest monthly gain on record $mf $jpm $bac	the #dow closed down 276 points today -- but still managed to post its biggest monthly gain on record $mf $jpm $bac	0.194444	negative	-0.127778		2009-09-24	0	0	0		0	0.5	0.5	44.37	-0.690002	122	145	19	0	2	0
2017-10-02	Total Returns over the past year..._x000D_ $BAC: +66%_x000D_ $C: +58%_x000D_ $MS: +56%_x000D_ $GS: +51%_x000D_ $JPM: +49%_x000D_ $SPY: +19%pic.twitter.com/gH3Yej5vgQ	total returns over the past year..._x000D_ $bac: +66%_x000D_ $c: +58%_x000D_ $ms: +56%_x000D_ $gs: +51%_x000D_ $jpm: +49%_x000D_ $spy: +19%pic.twitter.com/gh3yej5vgq	total returns over the past year..._x000D_ $bac: +66%_x000D_ $c: +58%_x000D_ $ms: +56%_x000D_ $gs: +51%_x000D_ $jpm: +49%_x000D_ $spy: +19%pic.twitter.com/gh3yej5vgq	0.5	negative	-0.125		2009-09-25	0	0	0		0	0.5	0.5	43.65	-0.719997	122.5	145.5	19	0	2	0
2017-07-17	Mobile banking may be hurting other channels $JPM $WFG http://read.bi/2u19a5KÃ‚Â pic.twitter.com/R6nFBA877C	mobile banking may be hurting other channels $jpm $wfg	mobile banking may be hurting other channels $jpm $wfg	0.375	negative	-0.125		2009-09-26	0	0	0		0	0.5	0.5	43.65	0	123	146	19	0	2	0
2017-04-24	$EFA stronger than banks for past 6-weeks, testing key breakout level. $SPY $XLF $JPM $BACpic.twitter.com/SymkjQnebk	$efa stronger than banks for past 6-weeks, testing key breakout level. $spy $xlf $jpm $bacpic.twitter.com/symkjqnebk	$efa stronger than banks for past 6-weeks, testing key breakout level. $spy $xlf $jpm $bacpic.twitter.com/symkjqnebk	0.625	negative	-0.125		2009-09-27	0	0	0		0	0.5	0.5	43.65	0	123.5	146.5	19	0	2	0
2017-01-01	The numbers are not pretty Jim @JamesGRickards $SPX $SPY $DIA $VIX $TVIX $AAPL $FB $C $BAC $JPM $INTC $IBM $MSFT @patrickbutleruspic.twitter.com/AUAoF8QsPy	the numbers are not pretty jim @jamesgrickards $spx $spy $dia $vix $tvix $aapl $fb $c $bac $jpm $intc $ibm $msft @patrickbutleruspic.twitter.com/auaof8qspy	the numbers are not pretty jim @jamesgrickards $spx $spy $dia $vix $tvix $aapl $fb $c $bac $jpm $intc $ibm $msft @patrickbutleruspic.twitter.com/auaof8qspy	1	negative	-0.125		2009-09-28	0	0	0		0	0.5	0.5	44.81	1.16	124	147	19	0	2	0
2016-01-25	$JPM's momentum in mobile, Citi's branch pruning & other fintech talk you might have missed in 4q earnings noise http://bit.ly/1QvlHDz	$jpm's momentum in mobile, citi's branch pruning & other fintech talk you might have missed in 4q earnings noise	$jpm's momentum in mobile, citi's branch pruning & other fintech talk you might have missed in 4q earnings noise	0.375	negative	-0.125		2009-09-29	0	0	0		0	0.5	0.5	44.88	0.07	124.5	147.5	19	0	2	0
2016-01-12	JPMorgan And Other Banks Plan To Cut Bloomberg Terminals @MarkMelin http://www.valuewalk.com/2016/01/jpmorgan-and-other-banks-plan-to-cut-bloomberg-terminals/Ã‚Â Ã¢â‚¬Â¦ $JPM	jpmorgan and other banks plan to cut bloomberg terminals @markmelin $jpm	jpmorgan and other banks plan to cut bloomberg terminals @markmelin $jpm	0.375	negative	-0.125		2009-09-30	0	0	0		0	0.5	0.5	43.82	-1.06	125	148	19	0	2	0
2015-12-29	JPM $JPM Pledged $7.5M for Blythe Masters Blockchain Startup, Other Banks Balk http://stks.co/c33iNÃ‚Â #FinTech #blockchain #startup	jpm $jpm pledged $7.5m for blythe masters blockchain startup, other banks balk #fintech #blockchain #startup	jpm $jpm pledged $7.5m for blythe masters blockchain startup, other banks balk #fintech #blockchain #startup	0.375	negative	-0.125		2009-10-01	0	0	0		0	0.5	0.5	41.37	-2.45	125.5	148.5	19	0	2	0
2015-05-07	#SALT2015 poll: Which US Bank would be the first to fail if FASB required mark-to-market?_x000D_ $BAC $C $GS $MS $WFC $JPM $FederalReserve	#salt2015 poll: which us bank would be the first to fail if fasb required mark-to-market?_x000D_ $bac $c $gs $ms $wfc $jpm $federalreserve	#salt2015 poll: which us bank would be the first to fail if fasb required mark-to-market?_x000D_ $bac $c $gs $ms $wfc $jpm $federalreserve	0.316667	negative	-0.125		2009-10-02	0	0	0		0	0.5	0.5	41.86	0.490002	126	149	19	0	2	0
2014-08-28	JPMorgan Chase, other U.S. banks hit by cyberattacks http://for.tn/1AX7XYdÃ‚Â $JPM	jpmorgan chase, other you.s. banks hit by cyberattacks $jpm	jpmorgan chase, other you.s. banks hit by cyberattacks $jpm	0.375	negative	-0.125		2009-10-03	0	0	0		0	0.5	0.5	41.86	0	126.5	149.5	19	0	2	0
2011-07-17	#Bond_haircuts coming to $JPM & other creditors re Jefferson County ~ $1.3 billion writeoff reported http://blog.al.com/spotnews/2011/07/jefferson_county_wants_credito.html?utm_source=twitterfeed&utm_medium=twitterÃ‚Â Ã¢â‚¬Â¦ #muniland	#bond_haircuts coming to $jpm & other creditors re jefferson county ~ $1.3 billion writeoff reported #muniland	#bond_haircuts coming to $jpm & other creditors re jefferson county ~ $1.3 billion writeoff reported #muniland	0.375	negative	-0.125		2009-10-04	0	0	0		0	0.5	0.5	41.86	0	127	150	19	0	2	0
2011-04-05	Bernanke Says Fed Must Monitor Inflation Ã¢â‚¬ËœExtremely CloselyÃ¢â‚¬â„¢ http://bloom.bg/i9NYg4 $BAC $C $GS $JPM	bernanke says fed must monitor inflation extremely closely $bac $c $gs $jpm	bernanke says fed must monitor inflation extremely closely $bac $c $gs $jpm	1	negative	-0.125		2009-10-05	0	0	0		0	0.5	0.5	43.8	1.94	127.5	150.5	19	0	2	0
2010-12-01	Foreign banks lined up hungrily to Fed emergency trough. RBS took out $30b from the TAF alone. #fed #federal reserve $JPM $C $GS $RBS	foreign banks lined up hungrily to fed emergency trough. rbs took out $30b from the taf alone. #fed #federal reserve $jpm $c $gs $rbs	foreign banks lined up hungrily to fed emergency trough. rbs took out $30b from the taf alone. #fed #federal reserve $jpm $c $gs $rbs	0.125	negative	-0.125		2009-10-06	0	0	0		0	0.5	0.5	44.91	1.11	128	151	19	0	2	0
2009-01-07	Bought Feb 28 put on $JPM for swing trade as it's failed to make a higher high and has broken a rising trend line.	bought feb 28 put on $jpm for swing trade as it's failed to make a higher high and has broken a rising trend line.	bought feb 28 put on $jpm for swing trade as it's failed to make a higher high and has broken a rising trend line.	0.435	negative	-0.1225		2009-10-07	0	0	0		0	0.5	0.5	45.7	0.790001	128.5	151.5	19	0	2	0
2013-03-15	"Do you believe that JPMorgan is too big to fail?" @SenJohnMcCain at JPMorgan 'whale' hearing. WATCH LIVE: http://www.bloomberg.com/tv/Ã‚Â $JPM	"do you believe that jpmorgan is too big to fail?" @senjohnmccain at jpmorgan 'whale' hearing. watch live: $jpm	"do you believe that jpmorgan is too big to fail?" @senjohnmccain at jpmorgan 'whale' hearing. watch live: $jpm	0.3	negative	-0.121212		2009-10-08	0	0	0		0	0.5	0.5	45.3	-0.400002	129	152	19	0	2	0
2014-11-04	Options expected to be active @CBOE: $BABA $HLF $NUS $S $RIG $JPM $MSFT	options expected to be active @cboe: $baba $hlf $nus $s $rig $jpm $msft	options expected to be active @cboe: $baba $hlf $nus $s $rig $jpm $msft	0.5	negative	-0.116667		2009-10-09	0.2	2	0		2	0	1	45.85	0.549999	129	153	20	1	3	2
2013-07-09	Options expected to be active @ CBOE: $ORCL $AA $WFC $JPM $ISRG $BKS $TSLA	options expected to be active @ cboe: $orcl $aa $wfc $jpm $isrg $bks $tsla	options expected to be active @ cboe: $orcl $aa $wfc $jpm $isrg $bks $tsla	0.5	negative	-0.116667		2009-10-10	0	0	0		0	0.5	0.5	45.85	0	129.5	153.5	20	0	2	0
2013-07-12	Big day... banks reporting and, as usual, none is expected to beat--$WFC & $JPM ..I will talk to $JPM's Dimon at 10:15 a.m.	big day... banks reporting and, as usual, none is expected to beat--$wfc & $jpm ..i will talk to $jpm's dimon at 10:15 a.m.	big day... banks reporting and, as usual, none is expected to beat--$wfc & $jpm ..i will talk to $jpm's dimon at 10:15 a.m.	0.25	negative	-0.116667		2009-10-11	0	0	0		0	0.5	0.5	45.85	0	130	154	20	0	2	0
2013-08-28	If someone at $JPM put quid pro quos for Asian hires on a spreadsheet, that firm is toast. Dimon needs his bonus docked for general idiocy.	if someone at $jpm put quid pro quos for asian hires on a spreadsheet, that firm is toast. dimon needs his bonus docked for general idiocy.	if someone at $jpm put quid pro quos for asian hires on a spreadsheet, that firm is toast. dimon needs his bonus docked for general idiocy.	0.325	negative	-0.1125		2009-10-12	0	0	0		0	0.5	0.5	46.08	0.230004	130.5	154.5	20	0	2	0
2018-05-04	#Worse..._x000D_ Day after his famous #Bitcoin is a fraud comment, $JPM was largest buyer of $BTC... #SoAsTheyDoNotAsTheySay_x000D_ #Banksters4Bankstershttps://twitter.com/jbhoz/status/992565937235619840Ã‚Â Ã¢â‚¬Â¦ Biggest hypocrite around.... small minded, it has taking a year of people yelling in his ear that blockchain is here to stay and that he will be left behind with his horse and carriage…	#worse..._x000D_ day after his famous #bitcoin is a fraud comment, $jpm was largest buyer of $btc... #soastheydonotastheysay_x000D_ #banksters4banksters biggest hypocrite around.... small minded, it has taking a year of people yelling in his ear that blockchain is here to stay and that he will be left behind with his horse and carriage if he doesn't move into this space.	#worse..._x000D_ day after his famous #bitcoin is a fraud comment, $jpm was largest buyer of $btc... #soastheydonotastheysay_x000D_ #banksters4banksters biggest hypocrite around.... small minded, it has taking a year of people yelling in his ear that blockchain is here to stay and that he will be left behind with his horse and carriage if he doesn't move into this space.	0.54	negative	-0.11		2009-10-13	0.325	1	0		1	0	1	45.66	-0.420002	130.5	155.5	21	1	3	1
2018-03-13	Jamie Dimon, CEO of $JPM and chair of @BizRoundtable, acknowledges the country has "trade issues," but that Pres. Trump's taking the wrong approach:_x000D_ "The right way to go about it is to think about it strategically... not doing these one-off things, which tend to backfire."	jamie dimon, ceo of $jpm and chair of @bizroundtable, acknowledges the country has "trade issues," but that pres. trump's taking the wrong approach:_x000D_ "the right way to go about it is to think about it strategically... not doing these one-off things, which tend to backfire."	jamie dimon, ceo of $jpm and chair of @bizroundtable, acknowledges the country has "trade issues," but that pres. trump's taking the wrong approach:_x000D_ "the right way to go about it is to think about it strategically... not doing these one-off things, which tend to backfire."	0.717857	negative	-0.107143		2009-10-14	-0.1	2	1		1	0.5	0.5	47.16	1.5	131	156	20	-1	1	1
2017-10-18	CNBC goes after $WFC in a way they NEVER have done with FAR worse miscreants like $JPM or $C. I guess because the $WFC fraud was so simple.	cnbc goes after $wfc in a way they never have done with far worse miscreants like $jpm or $c. i guess because the $wfc fraud was so simple.	cnbc goes after $wfc in a way they never have done with far worse miscreants like $jpm or $c. i guess because the $wfc fraud was so simple.	0.652381	negative	-0.1		2009-10-15	-0.05	1	1		0	1	0	47.16	0	132	156	19	-1	1	1
2016-02-23	Dimon on China: "Likely outcome: It will be a developed nation in 20 years. ThatÃ¢â‚¬â„¢s the game we are playing." $JPM	dimon on china: "likely outcome: it will be a developed nation in 20 years. that is the game we are playing." $jpm	dimon on china: "likely outcome: it will be a developed nation in 20 years. that is the game we are playing." $jpm	0.566667	negative	-0.1		2009-10-16	0	1	0		1	0	1	46.06	-1.1	132	157	20	1	3	1
2018-09-13	$JPM suggests next financial crash may be so cataclysmic that the Federal Reserve may have to enter the market to buy up stocksÃ¢â‚¬â€œsomething which the central bank has never done before in the US, or at least acknowledged doing, because stock ownership is heavily skewed to the 1%. pic.twitter.com/qHMVXGOPKY	$jpm suggests next financial crash may be so cataclysmic that the federal reserve may have to enter the market to buy up stockssomething which the central bank has never done before in the us, or at least acknowledged doing, because stock ownership is heavily skewed to the 1%. pic.twitter.com/qhmvxgopky	$jpm suggests next financial crash may be so cataclysmic that the federal reserve may have to enter the market to buy up stockssomething which the central bank has never done before in the us, or at least acknowledged doing, because stock ownership is heavily skewed to the 1%. pic.twitter.com/qhmvxgopky	0.23	negative	-0.1		2009-10-17	0	1	0		1	0	1	46.06	0	132	158	21	1	3	1
2018-02-02	Financials are off the mat from earlier, $BAC green in the pre, watching $GS and $JPM closely	financials are off the mat from earlier, $bac green in the pre, watching $gs and $jpm closely	financials are off the mat from earlier, $bac green in the pre, watching $gs and $jpm closely	0.4	negative	-0.1		2009-10-18	0.25	1	0		1	0	1	46.06	0	132	159	22	1	3	1
2018-01-16	My let it ride swing trades include $AAP, $EOG, $HD, $IWM, $JPM, $NKE, $STLD, $TEVA, $XOM all posted at time of trade and partial exits	my let it ride swing trades include $aap, $eog, $hd, $iwm, $jpm, $nke, $stld, $teva, $xom all posted at time of trade and partial exits	my let it ride swing trades include $aap, $eog, $hd, $iwm, $jpm, $nke, $stld, $teva, $xom all posted at time of trade and partial exits	0.3	negative	-0.1		2009-10-19	0	2	0		2	0	1	45.98	-0.080001	132	160	23	1	3	2
2017-12-26	A few of our global interns share what itÃ¢â‚¬â„¢s like to work at $JPM. Explore internship opportunities at http://jpmorganchase.com/careersÃ‚Â .pic.twitter.com/rsJgPUGoqZ	a few of our global interns share what its like to work at $jpm. explore internship opportunities at	a few of our global interns share what its like to work at $jpm. explore internship opportunities at	0.05	negative	-0.1		2009-10-20	0	1	0		1	0	1	46.03	0.049999	132	161	24	1	3	1
2017-07-13	Pre-earnings straddles (expected moves in): $JPM, $C, $WFC, $TGT, $MSFT, & $VZ @AngieMiles w @FreeboardCap http://bit.ly/2udzrhVÃ‚Â pic.twitter.com/IvAopRr37i	pre-earnings straddles (expected moves in): $jpm, $c, $wfc, $tgt, $msft, & $vz @angiemiles w @freeboardcap	pre-earnings straddles (expected moves in): $jpm, $c, $wfc, $tgt, $msft, & $vz @angiemiles w @freeboardcap	0.4	negative	-0.1		2009-10-21	0	0	0		0	0.5	0.5	44.65	-1.38	132.5	161.5	24	0	2	0
2015-04-05	'There can be only one.' >> RT @MetaTrades: How 37 banks became 4 in just a few decades $C $WFC $JPM $GS $BACpic.twitter.com/LP7dfWeyVM	'there can be only one.' >> rt @metatrades: how 37 banks became 4 in just a few decades $c $wfc $jpm $gs $bacpic.twitter.com/lp7dfweyvm	'there can be only one.' >> rt @metatrades: how 37 banks became 4 in just a few decades $c $wfc $jpm $gs $bacpic.twitter.com/lp7dfweyvm	0.55	negative	-0.1		2009-10-22	0.45	2	1		1	0.5	0.5	45.71	1.06	133	162	23	-1	1	1
2014-04-30	Sandy Weill says he regrets firing Jamie Dimon all those years ago http://on.mktw.net/1jhZtnaÃ‚Â $JPM	sandy weill says he regrets firing jamie dimon all those years ago $jpm	sandy weill says he regrets firing jamie dimon all those years ago $jpm	0.2	negative	-0.1		2009-10-23	-0.1	1	1		0	1	0	45.23	-0.479999	134	162	22	-1	1	1
2014-04-09	JPMorgan CEO Jamie Dimon makes $11.8 million in 2013, according to an SEC filing. $JPM	jpmorgan ceo jamie dimon makes $11.8 million in 2013, according to an sec filing. $jpm	jpmorgan ceo jamie dimon makes $11.8 million in 2013, according to an sec filing. $jpm	0.6	negative	-0.1		2009-10-24	0	0	0		0	0.5	0.5	45.23	0	134.5	162.5	22	0	2	0
2014-04-04	Applications close today $JPM's US Military Veterans Internship Program. Apply here: https://www.jpmorgan.com/x/1/NFPFSf7	applications close today $jpm's us military veterans internship program. apply here:	applications close today $jpm's us military veterans internship program. apply here:	0.1	negative	-0.1		2009-10-25	0	1	0		1	0	1	45.23	0	134.5	163.5	23	1	3	1
2014-01-07	It's a neat trick whereby your corporation keeps committing criminal acts, but somehow no person is ever criminally responsible._x000D_ $JPM	it's a neat trick whereby your corporation keeps committing criminal acts, but somehow no person is ever criminally responsible._x000D_ $jpm	it's a neat trick whereby your corporation keeps committing criminal acts, but somehow no person is ever criminally responsible._x000D_ $jpm	0.55	negative	-0.1		2009-10-26	0.390625	1	0		1	0	1	43.82	-1.41	134.5	164.5	24	1	3	1
2013-11-18	BREAKING: Expected $13 billion settlement between JPMorgan Chase and Justice Department to be announced Tuesday - @NBCNews Ã¢â‚¬Â¢ $JPM	breaking: expected $13 billion settlement between jpmorgan chase and justice department to be announced tuesday - @nbcnews $jpm	breaking: expected $13 billion settlement between jpmorgan chase and justice department to be announced tuesday - @nbcnews $jpm	0.4	negative	-0.1		2009-10-27	-0.403333	2	2		0	1	0	43.9	0.080002	135.5	164.5	23	-1	1	2
2013-10-23	Jury finds Bank of America & fmr. Countrywide exec. Rebecca Mairone liable over alleged Countrywide mortgage fraud - Reuters Ã¢â‚¬Â¢ $JPM	jury finds bank of america & fmr. countrywide exec. rebecca mairone liable over alleged countrywide mortgage fraud - reuters $jpm	jury finds bank of america & fmr. countrywide exec. rebecca mairone liable over alleged countrywide mortgage fraud - reuters $jpm	0.3	negative	-0.1		2009-10-28	-0.0625	1	1		0	1	0	42.68	-1.22	136.5	164.5	22	-1	1	1
2013-05-09	Calif. sues $JPM over alleged unlawful debt-collection practices in the state. http://on.mktw.net/17Pb5qC	calif. sues $jpm over alleged unlawful debt-collection practices in the state.	calif. sues $jpm over alleged unlawful debt-collection practices in the state.	0.1	negative	-0.1		2009-10-29	0	1	0		1	0	1	44.35	1.67	136.5	165.5	23	1	3	1
2013-04-03	Goldman Sach's Gary Cohn says only Goldman, JPMorgan standing firm as rivals retrench http://bloom.bg/17dwZo6Ã‚Â via @BloombergNews $GS $JPM	goldman sach's gary cohn says only goldman, jpmorgan standing firm as rivals retrench via @bloombergnews $gs $jpm	goldman sach's gary cohn says only goldman, jpmorgan standing firm as rivals retrench via @bloombergnews $gs $jpm	0.7	negative	-0.1		2009-10-30	0	0	0		0	0.5	0.5	41.77	-2.58	137	166	23	0	2	0
2012-12-17	US regulator sues JPMorgan over alleged misconduct in the sale of $3.6 billion in mortgage securities http://reut.rs/UMjrrLÃ‚Â $JPM	us regulator sues jpmorgan over alleged misconduct in the sale of $3.6 billion in mortgage securities $jpm	us regulator sues jpmorgan over alleged misconduct in the sale of $3.6 billion in mortgage securities $jpm	0.1	negative	-0.1		2009-10-31	0	0	0		0	0.5	0.5	41.77	0	137.5	166.5	23	0	2	0
2012-05-13	Think your week was rough? Think again. The worldÃ¢â‚¬â„¢s richest people lost a combined $17.1 billion this week http://bloom.bg/M9DwY4Ã‚Â $JPM	think your week was rough? think again. the worlds richest people lost a combined $17.1 billion this week $jpm	think your week was rough? think again. the worlds richest people lost a combined $17.1 billion this week $jpm	0.4	negative	-0.1		2009-11-01	0	0	0		0	0.5	0.5	41.77	0	138	167	23	0	2	0
2012-05-10	If you saw it coming tonight at $JPM go to jail. You had inside info.	if you saw it coming tonight at $jpm go to jail. you had inside info.	if you saw it coming tonight at $jpm go to jail. you had inside info.	0	negative	-0.1		2009-11-02	0	0	0		0	0.5	0.5	42.58	0.810002	138.5	167.5	23	0	2	0
2012-04-13	MARKETS TANK, BANKS FALL, EUROPE GETS CRUSHED: Here's What You Need To Know $DIA $SPY $QQQ $JPM $WFC $GOOG by @bySamRohttp://read.bi/HRDu05	markets tank, banks fall, europe gets crushed: here's what you need to know $dia $spy $qqq $jpm $wfc $goog by @bysamro	markets tank, banks fall, europe gets crushed: here's what you need to know $dia $spy $qqq $jpm $wfc $goog by @bysamro	0.1	negative	-0.1		2009-11-03	0	0	0		0	0.5	0.5	42.7	0.119999	139	168	23	0	2	0
2012-03-08	$JPM 2011 commodity earnings $2.8 billion, $GS comm earnings $1.6 bb, a $1.2 bb difference. Missing from $MF Global customers, $1.2 billion.	$jpm 2011 commodity earnings $2.8 billion, $gs comm earnings $1.6 bb, a $1.2 bb difference. missing from $mf global customers, $1.2 billion.	$jpm 2011 commodity earnings $2.8 billion, $gs comm earnings $1.6 bb, a $1.2 bb difference. missing from $mf global customers, $1.2 billion.	0.025	negative	-0.1		2009-11-04	0	0	0		0	0.5	0.5	42.21	-0.490002	139.5	168.5	23	0	2	0
2011-12-20	The #Dow closed up 336 points, or almost 3% http://fxn.ws/ruL4AxÃ‚Â $JPM $DIS $CAT	the #dow closed up 336 points, or almost 3% $jpm $dis $cat	the #dow closed up 336 points, or almost 3% $jpm $dis $cat	0.1	negative	-0.1		2009-11-05	0	1	0		1	0	1	43.87	1.66	139.5	169.5	24	1	3	1
2011-01-18	JPMorgan Messed Up And Improperly Foreclosed On 14 Military Families $JPM by @katyawachtel http://read.bi/gmMBFA	jpmorgan messed up and improperly foreclosed on 14 military families $jpm by @katyawachtel	jpmorgan messed up and improperly foreclosed on 14 military families $jpm by @katyawachtel	0.1	negative	-0.1		2009-11-06	0	0	0		0	0.5	0.5	43.48	-0.389999	140	170	24	0	2	0
2011-01-18	JPMorgan Refunds $2 Million to Military Families for Mortgages http://bit.ly/f9yqkw $JPM	jpmorgan refunds $2 million to military families for mortgages $jpm	jpmorgan refunds $2 million to military families for mortgages $jpm	0.1	negative	-0.1		2009-11-07	0	0	0		0	0.5	0.5	43.48	0	140.5	170.5	24	0	2	0
2010-01-15	$JPM looks like traders playing for a gap fill...the move after that will dictate the next few days for $JPM...	$jpm looks like traders playing for a gap fill...the move after that will dictate the next few days for $jpm...	$jpm looks like traders playing for a gap fill...the move after that will dictate the next few days for $jpm...	0.05	negative	-0.1		2009-11-08	0	0	0		0	0.5	0.5	43.48	0	141	171	24	0	2	0
2010-01-11	Having a harder time than expected moving some $GS $JPM debt	having a harder time than expected moving some $gs $jpm debt	having a harder time than expected moving some $gs $jpm debt	0.2	negative	-0.1		2009-11-09	0	1	0		1	0	1	44.35	0.869998	141	172	25	1	3	1
2009-10-23	Who Deserves the Big Bucks? @andrewrsorkin on the Winners and Losers of the Crisis http://bit.ly/16LsXh $JPM $MS $GS $XLF $FAS $FAZ #mkt	who deserves the big bucks? @andrewrsorkin on the winners and losers of the crisis $jpm $ms $gs $xlf $fas $faz #mkt	who deserves the big bucks? @andrewrsorkin on the winners and losers of the crisis $jpm $ms $gs $xlf $fas $faz #mkt	0.15	negative	-0.1		2009-11-10	-0.46875	1	1		0	1	0	44.17	-0.18	142	172	24	-1	1	1
2009-10-14	Guilty As Charged: Chase Mortgage Ad From 2005 Proves Subprime Culpability $JPM by @carney http://bit.ly/17YZCo	guilty as charged: chase mortgage ad from 2005 proves subprime culpability $jpm by @carney	guilty as charged: chase mortgage ad from 2005 proves subprime culpability $jpm by @carney	0.5	negative	-0.1		2009-11-11	0	0	0		0	0.5	0.5	44.32	0.150002	142.5	172.5	24	0	2	0
2009-01-14	$C credit default swaps closed @ 365 basis points on 5yr CDS, that's +100bps today. $BAC 180bps +12 on the day. $JPM & $WB / $WFC unchanged.	$c credit default swaps closed @ 365 basis points on 5yr cds, that's +100bps today. $bac 180bps +12 on the day. $jpm & $wb / $wfc unchanged.	$c credit default swaps closed @ 365 basis points on 5yr cds, that's +100bps today. $bac 180bps +12 on the day. $jpm & $wb / $wfc unchanged.	0.1	negative	-0.1		2009-11-12	0	0	0		0	0.5	0.5	43.3	-1.02	143	173	24	0	2	0
2015-10-08	JPM's 15 minute price swing at open of August 24th was the widest in the history of that stock (at least back to 1984)! $JPM	jpm's 15 minute price swing at open of august 24th was the widest in the history of that stock (at least back to 1984)! $jpm	jpm's 15 minute price swing at open of august 24th was the widest in the history of that stock (at least back to 1984)! $jpm	0.3	negative	-0.1		2009-11-13	-0.625	1	1		0	1	0	42.9	-0.399997	144	173	23	-1	1	1
2015-01-13	2nd day at #JPmorgan: Present, 10 meetings and then at least 3 receptions - tomorrow we do it again $JPM #JPM2015pic.twitter.com/TeMGA8Gcn0	2nd day at #jpmorgan: present, 10 meetings and then at least 3 receptions - tomorrow we do it again $jpm #jpm2015pic.twitter.com/temga8gcn0	2nd day at #jpmorgan: present, 10 meetings and then at least 3 receptions - tomorrow we do it again $jpm #jpm2015pic.twitter.com/temga8gcn0	0.133333	negative	-0.1		2009-11-14	0	0	0		0	0.5	0.5	42.9	0	144.5	173.5	23	0	2	0
2010-01-15	Overview of #Haiti help offered by Wall St. big banks. At least $6.85M in support from big 6: http://bit.ly/5o2Gd7 $BAC $JPM $WFC $C $GS $MS	overview of #haiti help offered by wall st. big banks. at least $6.85m in support from big 6: $bac $jpm $wfc $c $gs $ms	overview of #haiti help offered by wall st. big banks. at least $6.85m in support from big 6: $bac $jpm $wfc $c $gs $ms	0.2	negative	-0.1		2009-11-15	0	0	0		0	0.5	0.5	42.9	0	145	174	23	0	2	0
2010-07-15	most of the results from the JPMorgan were bad $JPM http://bit.ly/aQVR7J	most of the results from the jpmorgan were bad $jpm	most of the results from the jpmorgan were bad $jpm	0.583333	negative	-0.1		2009-11-16	0	0	0		0	0.5	0.5	43.04	0.139999	145.5	174.5	23	0	2	0
2013-06-17	2 Notch Downgrade?_x000D_ S&P may no longer factor in too big to fail Government support on ratings of large US banks_x000D_ $JPM $GS $MS $C $BAC	2 notch downgrade?_x000D_ s&p may no longer factor in too big to fail government support on ratings of large us banks_x000D_ $jpm $gs $ms $c $bac	2 notch downgrade?_x000D_ s&p may no longer factor in too big to fail government support on ratings of large us banks_x000D_ $jpm $gs $ms $c $bac	0.27619	negative	-0.0952381		2009-11-17	0	0	0		0	0.5	0.5	43.16	0.119999	146	175	23	0	2	0
2015-10-13	Balancing being mom to 3 children under 4 and CFO of a major bank? "No magic answer."_x000D_ http://bit.ly/1OzahwxÃ‚Â _x000D_ $JPM pic.twitter.com/DD9dOkzNEb	balancing being mom to 3 children under 4 and cfo of a major bank? "no magic answer."_x000D_ _x000D_ $jpm pic.twitter.com/dd9dokzneb	balancing being mom to 3 children under 4 and cfo of a major bank? "no magic answer."_x000D_ _x000D_ $jpm pic.twitter.com/dd9dokzneb	0.75	negative	-0.09375		2009-11-18	0	0	0		0	0.5	0.5	43.38	0.220001	146.5	175.5	23	0	2	0
2015-08-04	$SSYS when a $JPM analyst says buy the dip at $100 and a year later says buy the dip at $29 you lose a little faith in said analyst	$ssys when a $jpm analyst says buy the dip at $100 and a year later says buy the dip at $29 you lose a little faith in said analyst	$ssys when a $jpm analyst says buy the dip at $100 and a year later says buy the dip at $29 you lose a little faith in said analyst	0.25	negative	-0.09375		2009-11-19	0	0	0		0	0.5	0.5	42.55	-0.830002	147	176	23	0	2	0
2014-01-14	$JPM was originally trading down, now up b/c headlines were wrong. This is what i am talking about -don't trade off of headlines	$jpm was originally trading down, now up b/c headlines were wrong. this is what i am talking about -don't trade off of headlines	$jpm was originally trading down, now up b/c headlines were wrong. this is what i am talking about -don't trade off of headlines	0.646296	negative	-0.0935185		2009-11-20	0.1	1	0		1	0	1	42.46	-0.09	147	177	24	1	3	1
2018-12-03	So after the gap up today, markets are stalling. I am of the opinion that a shallow move lower sometime between now and end of trading Tuesday is likely. Not much movement. Will keep an eye on the major players. $spy $qqq $dji $iwm $djia $aapl $amzn $amd $nvda $msft $ba $bac $jpm pic.twitter.com/GoChYxzkBy	so after the gap up today, markets are stalling. i am of the opinion that a shallow move lower sometime between now and end of trading tuesday is likely. not much movement. will keep an eye on the major players. $spy $qqq $dji $iwm $djia $aapl $amzn $amd $nvda $msft $ba $bac $jpm pic.twitter.com/gochyxzkby	so after the gap up today, markets are stalling. i am of the opinion that a shallow move lower sometime between now and end of trading tuesday is likely. not much movement. will keep an eye on the major players. $spy $qqq $dji $iwm $djia $aapl $amzn $amd $nvda $msft $ba $bac $jpm pic.twitter.com/gochyxzkby	0.55	negative	-0.0927083		2009-11-21	0	0	0		0	0.5	0.5	42.46	0	147.5	177.5	24	0	2	0
2013-10-16	Bank of America's 3Q shows same trends as $JPM $WFC - weak mortgage and fixed income revenue: http://on.wsj.com/16MrDkK	bank of america's 3q shows same trends as $jpm $wfc - weak mortgage and fixed income revenue:	bank of america's 3q shows same trends as $jpm $wfc - weak mortgage and fixed income revenue:	0.316667	negative	-0.0916667		2009-11-22	0	0	0		0	0.5	0.5	42.46	0	148	178	24	0	2	0
2010-02-05	Bberg made is sound almost sad >> Blankfein's $9M All-Stock Bonus Is About Half of Dimon's 2009 Award http://ow.ly/14sca $GS $jpm	bberg made is sound almost sad >> blankfein's $9m all-stock bonus is about half of dimon's 2009 award $gs $jpm	bberg made is sound almost sad >> blankfein's $9m all-stock bonus is about half of dimon's 2009 award $gs $jpm	0.522222	negative	-0.0888889		2009-11-23	0	1	0		1	0	1	43.28	0.82	148	179	25	1	3	1
2016-01-05	Virtu Financial appointed as JPMorgan's new NYSE market maker after $JPM fired KCG for poor performance on/agosto/24. - DJ	virtu financial appointed as jpmorgan's new nyse market maker after $jpm fired kcg for poor performance on/agosto/24. - dj	virtu financial appointed as jpmorgan's new nyse market maker after $jpm fired kcg for poor performance on/agosto/24. - dj	0.351515	negative	-0.0878788		2009-11-24	0	0	0		0	0.5	0.5	42.48	-0.799999	148.5	179.5	25	0	2	0
2012-05-10	JPMorgan trading mess should be reminder on why Canadian & Asian banks are the world's strongest. http://bloom.bg/IKEUd4Ã‚Â $JPM	jpmorgan trading mess should be reminder on why canadian & asian banks are the world's strongest. $jpm	jpmorgan trading mess should be reminder on why canadian & asian banks are the world's strongest. $jpm	0.0875	negative	-0.0875		2009-11-25	0	0	0		0	0.5	0.5	42.16	-0.32	149	180	25	0	2	0
2014-08-28	Despite rough headlines of a data breach, JPMorgan ends the day down only 0.7% http://money.cnn.com/2014/08/27/investing/jpmorgan-hack-russia-putinÃ‚Â Ã¢â‚¬Â¦ $JPM pic.twitter.com/mAk8WDMqoc	despite rough headlines of a data breach, jpmorgan ends the day down only 0.7% $jpm pic.twitter.com/mak8wdmqoc	despite rough headlines of a data breach, jpmorgan ends the day down only 0.7% $jpm pic.twitter.com/mak8wdmqoc	0.562963	negative	-0.0851852		2009-11-26	0	0	0		0	0.5	0.5	42.16	0	149.5	180.5	25	0	2	0
2010-11-01	God's work... MT @LaMonicaBuzz: $JPM down 1% on ProPublica report about SEC looking at $JPM CDO hedge fund deal similar to $GS Abacus.	god's work... mt @lamonicabuzz: $jpm down 1% on propublica report about sec looking at $jpm cdo hedge fund deal similar to $gs abacus.	god's work... mt @lamonicabuzz: $jpm down 1% on propublica report about sec looking at $jpm cdo hedge fund deal similar to $gs abacus.	0.42963	negative	-0.0851852		2009-11-27	0	0	0		0	0.5	0.5	41.33	-0.829998	150	181	25	0	2	0
2014-06-06	Big move in financial CDS today. The market continues to view bank credit as less and less risky:_x000D_ http://www.bespokeinvest.com/thinkbig/2014/6/6/financial-sector-default-risk-plummets.htmlÃ‚Â Ã¢â‚¬Â¦_x000D_ $BAC $GS $JPM $XLF	big move in financial cds today. the market continues to view bank credit as less and less risky:_x000D_ _x000D_ $bac $gs $jpm $xlf	big move in financial cds today. the market continues to view bank credit as less and less risky:_x000D_ _x000D_ $bac $gs $jpm $xlf	0.0583333	negative	-0.0833333		2009-11-28	0	0	0		0	0.5	0.5	41.33	0	150.5	181.5	25	0	2	0
2012-06-29	Former JPMorgan CIO Ina Drew walks away with a $21.5M exit package, slightly_x000D_ less than Jamie Dimon's 2011 salary of $23M #FastFact $JPM	former jpmorgan cio ina drew walks away with a $21.5m exit package, slightly_x000D_ less than jamie dimon's 2011 salary of $23m #fastfact $jpm	former jpmorgan cio ina drew walks away with a $21.5m exit package, slightly_x000D_ less than jamie dimon's 2011 salary of $23m #fastfact $jpm	0.0333333	negative	-0.0833333		2009-11-29	0	0	0		0	0.5	0.5	41.33	0	151	182	25	0	2	0
2010-01-14	whalen election over the politicians go back to the big banks from "concern" over small banks $GS $JPM	whalen election over the politicians go back to the big banks from "concern" over small banks $gs $jpm	whalen election over the politicians go back to the big banks from "concern" over small banks $gs $jpm	0.166667	negative	-0.0833333		2009-11-30	0	0	0		0	0.5	0.5	42.49	1.16	151.5	182.5	25	0	2	0
2016-12-19	$JPM nearly impossible for me to believe this is a long-term top. Looking to add on any dips $XLFpic.twitter.com/2pCI8h9z0e	$jpm nearly impossible for me to believe this is a long-term top. looking to add on any dips $xlfpic.twitter.com/2pci8h9z0e	$jpm nearly impossible for me to believe this is a long-term top. looking to add on any dips $xlfpic.twitter.com/2pci8h9z0e	0.75	negative	-0.0833333		2009-12-01	0	0	0		0	0.5	0.5	42.22	-0.270001	152	183	25	0	2	0
2013-04-10	Pres. Obama to meet with $JPM's Jamie Dimon, $BAC's Brian Moynihan, other financial firm CEOs at tomorrow's Financial Services Forum meeting	pres. obama to meet with $jpm's jamie dimon, $bac's brian moynihan, other financial firm ceos at tomorrow's financial services forum meeting	pres. obama to meet with $jpm's jamie dimon, $bac's brian moynihan, other financial firm ceos at tomorrow's financial services forum meeting	0.19375	negative	-0.08125		2009-12-02	0	0	0		0	0.5	0.5	41.93	-0.290001	152.5	183.5	25	0	2	0
2016-04-14	Before the smart money leaves the market, we need to get the dumb money into the market. $SPX $SPY $AAPL $FB $PCLN $JPM $GS $C $BAC $VIX	before the smart money leaves the market, we need to get the dumb money into the market. $spx $spy $aapl $fb $pcln $jpm $gs $c $bac $vix	before the smart money leaves the market, we need to get the dumb money into the market. $spx $spy $aapl $fb $pcln $jpm $gs $c $bac $vix	0.571429	negative	-0.0803571		2009-12-03	-0.15625	1	1		0	1	0	41.4	-0.529998	153.5	183.5	24	-1	1	1
2010-07-14	JP Morgan- $JPM July options active, August volatility flat at 37 into EPS and outlook	jp morgan- $jpm july options active, august volatility flat at 37 into eps and outlook	jp morgan- $jpm july options active, august volatility flat at 37 into eps and outlook	0.3625	negative	-0.0791667		2009-12-04	0	0	0		0	0.5	0.5	41.74	0.34	154	184	24	0	2	0
2017-12-18	$JPM #jamiedimon going down soon $BTC $321 billion ... #Chase $368 bln ... #bitcoin now 3X Goldman Sachs ($98 billion) ... link to excerpt from my CNBC interview from last night ... https://www.cnbc.com/video/2017/12/17/an-amazon-strategy-for-bitcoin.htmlÃ‚Â Ã¢â‚¬Â¦ Note: at the 2:55 mark I said 20% ... I meant to say 20X ($400,000)	$jpm #jamiedimon going down soon $btc $321 billion ... #chase $368 bln ... #bitcoin now 3x goldman sachs ($98 billion) ... link to excerpt from my cnbc interview from last night ... note: at the 2:55 mark i said 20% ... i meant to say 20x ($400,000)	$jpm #jamiedimon going down soon $btc $321 billion ... #chase $368 bln ... #bitcoin now 3x goldman sachs ($98 billion) ... link to excerpt from my cnbc interview from last night ... note: at the 2:55 mark i said 20% ... i meant to say 20x ($400,000)	0.177778	negative	-0.0777778		2009-12-05	0	0	0		0	0.5	0.5	41.74	0	154.5	184.5	24	0	2	0
2017-09-12	"I'm not saying go short. Bitcoin can hit $100,000 before it goes down. This is not advice of what to do." - Jamie Dimon $JPM #bitcoin	"i'm not saying go short. bitcoin can hit $100,000 before it goes down. this is not advice of what to do." - jamie dimon $jpm #bitcoin	"i'm not saying go short. bitcoin can hit $100,000 before it goes down. this is not advice of what to do." - jamie dimon $jpm #bitcoin	0.294444	negative	-0.0777778		2009-12-06	0	0	0		0	0.5	0.5	41.74	0	155	185	24	0	2	0
2015-01-14	God Washington would have a field day if anyone down there actually read this stuff. $JPM pic.twitter.com/iJTdZR4Ewn	god washington would have a field day if anyone down there actually read this stuff. $jpm pic.twitter.com/ijtdzr4ewn	god washington would have a field day if anyone down there actually read this stuff. $jpm pic.twitter.com/ijtdzr4ewn	0.194444	negative	-0.0777778		2009-12-07	0	0	0		0	0.5	0.5	41.25	-0.490002	155.5	185.5	24	0	2	0
2014-05-02	BREAKING: JPMorgan sees 2Q markets revenue down 20% from year earlier $JPM	breaking: jpmorgan sees 2q markets revenue down 20% from year earlier $jpm	breaking: jpmorgan sees 2q markets revenue down 20% from year earlier $jpm	0.394444	negative	-0.0777778		2009-12-08	0	1	0		1	0	1	41.21	-0.040001	155.5	186.5	25	1	3	1
2012-10-16	Vik Pandit's final report card: From Dec. 11, 2007 to today, Citigroup stock dropped 89%. JPMorgan? Down 5.7%. $C $JPM	vik pandit's final report card: from dec. 11, 2007 to today, citigroup stock dropped 89%. jpmorgan? down 5.7%. $c $jpm	vik pandit's final report card: from dec. 11, 2007 to today, citigroup stock dropped 89%. jpmorgan? down 5.7%. $c $jpm	0.644444	negative	-0.0777778		2009-12-09	0	0	0		0	0.5	0.5	41.19	-0.02	156	187	25	0	2	0
2012-07-05	$JPM down on chatter they could be next company in the LIBOR probe... UNCONFIRMED	$jpm down on chatter they could be next company in the libor probe... unconfirmed	$jpm down on chatter they could be next company in the libor probe... unconfirmed	0.144444	negative	-0.0777778		2009-12-10	0	1	0		1	0	1	41.27	0.080001	156	188	26	1	3	1
2012-05-11	JPMorgan shares down 9% at the open - QUOTE: http://cnb.cx/KVhK4EÃ‚Â $JPM	jpmorgan shares down 9% at the open - quote: $jpm	jpmorgan shares down 9% at the open - quote: $jpm	0.394444	negative	-0.0777778		2009-12-11	0	0	0		0	0.5	0.5	40.96	-0.310001	156.5	188.5	26	0	2	0
2016-06-08	$JPMÃ¢â‚¬â„¢s Barry Sommers throws the first pitch at the @DBacks game to celebrate our 18th season at Chase Field.pic.twitter.com/lx60rE2AbB	$jpms barry sommers throws the first pitch at the @dbacks game to celebrate our 18th season at chase field.pic.twitter.com/lx60re2abb	$jpms barry sommers throws the first pitch at the @dbacks game to celebrate our 18th season at chase field.pic.twitter.com/lx60re2abb	0.366667	negative	-0.075		2009-12-12	0	0	0		0	0.5	0.5	40.96	0	157	189	26	0	2	0
2018-10-12	JP Morgan 3Q Results: $JPM_x000D_ -Investment Banking: $1.73B (est $1.82B)_x000D_ -Equities: $1.60B (est $1.42B)_x000D_ -Net Interest Income: $14.1B (+7%)_x000D_ -Average Core Loans Ex CIB (+6% Y/Y)	jp morgan 3q results: $jpm_x000D_ -investment banking: $1.73b (est $1.82b)_x000D_ -equities: $1.60b (est $1.42b)_x000D_ -net interest income: $14.1b (+7%)_x000D_ -average core loans ex cib (+6% y/y)	jp morgan 3q results: $jpm_x000D_ -investment banking: $1.73b (est $1.82b)_x000D_ -equities: $1.60b (est $1.42b)_x000D_ -net interest income: $14.1b (+7%)_x000D_ -average core loans ex cib (+6% y/y)	0.2	negative	-0.075		2009-12-13	0	0	0		0	0.5	0.5	40.96	0	157.5	189.5	26	0	2	0
2018-04-12	Tomorrow, $C $JPM and $WFC all report together before the bell to close a week for only the 4th time in at least 9 years._x000D_ But what happened the last time all 3 giant banks reported together to end a trading week?_x000D_ @Citi @JPMorgan @WellsFargopic.twitter.com/kBNgV4NgBd	tomorrow, $c $jpm and $wfc all report together before the bell to close a week for only the 4th time in at least 9 years._x000D_ but what happened the last time all 3 giant banks reported together to end a trading week?_x000D_ @citi @jpmorgan @wellsfargopic.twitter.com/kbngv4ngbd	tomorrow, $c $jpm and $wfc all report together before the bell to close a week for only the 4th time in at least 9 years._x000D_ but what happened the last time all 3 giant banks reported together to end a trading week?_x000D_ @citi @jpmorgan @wellsfargopic.twitter.com/kbngv4ngbd	0.616667	negative	-0.075		2009-12-14	0	0	0		0	0.5	0.5	41.77	0.810001	158	190	26	0	2	0
2013-04-29	Average US Bank Bond Yield on the Big 5_x000D_ 2013/abril/2.14%_x000D_ 2013 Jan 2.33%_x000D_ 2012 May 3.61%_x000D_ $GS $JPM $C $BAC $WFC_x000D_ Via @Viv_Rod13	average us bank bond yield on the big 5_x000D_ 2013/abril/2.14%_x000D_ 2013 jan 2.33%_x000D_ 2012 may 3.61%_x000D_ $gs $jpm $c $bac $wfc_x000D_ via @viv_rod13	average us bank bond yield on the big 5_x000D_ 2013/abril/2.14%_x000D_ 2013 jan 2.33%_x000D_ 2012 may 3.61%_x000D_ $gs $jpm $c $bac $wfc_x000D_ via @viv_rod13	0.25	negative	-0.075		2009-12-15	0.6	1	0		1	0	1	40.86	-0.909999	158	191	27	1	3	1
2013-02-26	Cash bonuses on Wall Street jumped 9% to an average of $121,900 last year: http://cnnmon.ie/YVLbMzÃ‚Â $GS, $JPM, $C, $MS	cash bonuses on wall street jumped 9% to an average of $121,900 last year: $gs, $jpm, $c, $ms	cash bonuses on wall street jumped 9% to an average of $121,900 last year: $gs, $jpm, $c, $ms	0.233333	negative	-0.075		2009-12-16	0.2	2	0		2	0	1	41.36	0.5	158	192	28	1	3	2
2018-01-12	JPMorgan took a $143 million loss on a margin loan to a single client $JPM http://yhoo.it/2mlBRW0Ã‚Â https://twitter.com/SallyPancakes/status/951791112401899520Ã‚Â Ã¢â‚¬Â¦ Someone lost $143 million on a single trade at JPMorgan $JPM pic.twitter.com/Rj0Vwbcvno	jpmorgan took a $143 million loss on a margin loan to a single client $jpm someone lost $143 million on a single trade at jpmorgan $jpm pic.twitter.com/rj0vwbcvno	jpmorgan took a $143 million loss on a margin loan to a single client $jpm someone lost $143 million on a single trade at jpmorgan $jpm pic.twitter.com/rj0vwbcvno	0.214286	negative	-0.0714286		2009-12-17	0	0	0		0	0.5	0.5	40.27	-1.09	158.5	192.5	28	0	2	0
2013-11-19	DOJ announces $13B settlement w/ $JPM; DOJ pact with JPM is largest settlement with a single entity in U.S. history: http://cnb.cx/1ish6jp	doj announces $13b settlement w/ $jpm; doj pact with jpm is largest settlement with a single entity in you.s. history:	doj announces $13b settlement w/ $jpm; doj pact with jpm is largest settlement with a single entity in you.s. history:	0.214286	negative	-0.0714286		2009-12-18	0	1	0		1	0	1	40.95	0.680001	158.5	193.5	29	1	3	1
2013-08-15	RT @jimcramer: It's worth reading the $JPM criminal charge; taped conversations are both fascinating and incriminating. Brutal arrogance..	rt @jimcramer: it's worth reading the $jpm criminal charge; taped conversations are both fascinating and incriminating. brutal arrogance..	rt @jimcramer: it's worth reading the $jpm criminal charge; taped conversations are both fascinating and incriminating. brutal arrogance..	0.625	negative	-0.06875		2009-12-19	0	0	0		0	0.5	0.5	40.95	0	159	194	29	0	2	0
2013-08-15	It's worth reading the $JPM criminal charge; the taped conversations are both fascinating and incriminating. Brutal arrogance..	it's worth reading the $jpm criminal charge; the taped conversations are both fascinating and incriminating. brutal arrogance..	it's worth reading the $jpm criminal charge; the taped conversations are both fascinating and incriminating. brutal arrogance..	0.625	negative	-0.06875		2009-12-20	0	0	0		0	0.5	0.5	40.95	0	159.5	194.5	29	0	2	0
2018-06-22	$C has been under its 200 day since April... $GS has been under its 200 day since April... $JPM closed under its 200 day... $BAC closed one penny above its 200 day.	$c has been under its 200 day since april... $gs has been under its 200 day since april... $jpm closed under its 200 day... $bac closed one penny above its 200 day.	$c has been under its 200 day since april... $gs has been under its 200 day since april... $jpm closed under its 200 day... $bac closed one penny above its 200 day.	0.1	negative	-0.0666667		2009-12-21	0.136364	1	0		1	0	1	41.9	0.950001	159.5	195.5	30	1	3	1
2018-05-31	Quite a few key inside days yest (5/30)_x000D_ $BAC $GE $F $C $JPM $TWTR $BABA $GM $MS $RF $KEY $HBAN $USB $TEVA $TSM $SCHW $DIS $MON $DWDP $BK $CELG $ON $MET $ABX $SBUX $NFLX $ZTO $FDC $SYF $NYCB $TMUS $GS $VIAB $XRAY $CCL $EXEL $PHM $AKAM $WDC $AXP $DE $BA $AABA $PRU $MCD $UBS $ADSK	quite a few key inside days yest (5/30)_x000D_ $bac $ge $f $c $jpm $twtr $baba $gm $ms $rf $key $hban $usb $teva $tsm $schw $dis $mon $dwdp $bk $celg $on $met $abx $sbux $nflx $zto $fdc $syf $nycb $tmus $gs $viab $xray $ccl $exel $phm $akam $wdc $axp $de $ba $aaba $pru $mcd $ubs $adsk	quite a few key inside days yest (5/30)_x000D_ $bac $ge $f $c $jpm $twtr $baba $gm $ms $rf $key $hban $usb $teva $tsm $schw $dis $mon $dwdp $bk $celg $on $met $abx $sbux $nflx $zto $fdc $syf $nycb $tmus $gs $viab $xray $ccl $exel $phm $akam $wdc $axp $de $ba $aaba $pru $mcd $ubs $adsk	0.7	negative	-0.0666667		2009-12-22	0	0	0		0	0.5	0.5	41.94	0.039997	160	196	30	0	2	0
2017-05-01	Trump actively considering breaking up big banks - Bloomberg $XLF, $C, $JPM, $BAC, $WFC, $GS, $MS	trump actively considering breaking up big banks - bloomberg $xlf, $c, $jpm, $bac, $wfc, $gs, $ms	trump actively considering breaking up big banks - bloomberg $xlf, $c, $jpm, $bac, $wfc, $gs, $ms	0.35	negative	-0.0666667		2009-12-23	0	0	0		0	0.5	0.5	41.56	-0.379998	160.5	196.5	30	0	2	0
2012-06-28	#JPMorgan fell almost 4% in European trading following a report the firm's trading losses could reach $9 billion http://bloom.bg/LF2U9oÃ‚Â $JPM	#jpmorgan fell almost 4% in european trading following a report the firm's trading losses could reach $9 billion $jpm	#jpmorgan fell almost 4% in european trading following a report the firm's trading losses could reach $9 billion $jpm	0.166667	negative	-0.0666667		2009-12-24	0.7	1	0		1	0	1	41.89	0.329998	160.5	197.5	31	1	3	1
2018-03-04	$JPM: "Additionally the increased import tariffs on steel and aluminum should have some, if not significant, impact on the costs to oil producers" _x000D_ As "the US steel industry does not make enough pipeline-grade steel to meet domestic demand"_x000D_ Steel Price vs Oil.Price pic.twitter.com/wOGunXUR7V	$jpm: "additionally the increased import tariffs on steel and aluminum should have some, if not significant, impact on the costs to oil producers" _x000D_ as "the us steel industry does not make enough pipeline-grade steel to meet domestic demand"_x000D_ steel price vs oil.price pic.twitter.com/wogunxur7v	$jpm: "additionally the increased import tariffs on steel and aluminum should have some, if not significant, impact on the costs to oil producers" _x000D_ as "the us steel industry does not make enough pipeline-grade steel to meet domestic demand"_x000D_ steel price vs oil.price pic.twitter.com/wogunxur7v	0.491667	negative	-0.0625		2009-12-25	0	0	0		0	0.5	0.5	41.89	0	161	198	31	0	2	0
2018-01-18	#WallStreet's biggest banks cut jobs faster in the last months of 2017 than they have any other time in 2yrs. 8,000 workers won't get the bonuses or pay bumps their firms are passing on from tax windfall https://www.bloomberg.com/news/articles/2018-01-18/big-u-s-banks-slashed-8-000-more-jobs-before-tax-cut-windfallÃ‚Â Ã¢â‚¬Â¦ $JPM $C $BAC $MS $GS #tictocnewspic.twitter.com/FLgoi1eqim	#wallstreet's biggest banks cut jobs faster in the last months of 2017 than they have any other time in 2yrs. 8,000 workers won't get the bonuses or pay bumps their firms are passing on from tax windfall $jpm $c $bac $ms $gs #tictocnewspic.twitter.com/flgoi1eqim	#wallstreet's biggest banks cut jobs faster in the last months of 2017 than they have any other time in 2yrs. 8,000 workers won't get the bonuses or pay bumps their firms are passing on from tax windfall $jpm $c $bac $ms $gs #tictocnewspic.twitter.com/flgoi1eqim	0.220833	negative	-0.0625		2009-12-26	0	0	0		0	0.5	0.5	41.89	0	161.5	198.5	31	0	2	0
2017-06-05	Twitter for IR and PR from $JPM, $GS and other financial heavyweights - @TedMerz _x000D_ #TwitterForIR #InvestorRelationshttps://www.bloomberg.com/professional/blog/pr-investor-relations-turn-to-twitter/Ã‚Â Ã¢â‚¬Â¦	twitter for ir and pr from $jpm, $gs and other financial heavyweights - @tedmerz _x000D_ #twitterforir #investorrelations	twitter for ir and pr from $jpm, $gs and other financial heavyweights - @tedmerz _x000D_ #twitterforir #investorrelations	0.1875	negative	-0.0625		2009-12-27	0	0	0		0	0.5	0.5	41.89	0	162	199	31	0	2	0
2017-04-28	Explore how $JPM's Depositary Receipts team has helped foreign companies grow over the last 90 years: https://www.jpmorgan.com/global/90-years-of-innovationÃ‚Â Ã¢â‚¬Â¦pic.twitter.com/25D0wSBxPZ	explore how $jpm's depositary receipts team has helped foreign companies grow over the last 90 years:	explore how $jpm's depositary receipts team has helped foreign companies grow over the last 90 years:	0.0958333	negative	-0.0625		2009-12-28	0	0	0		0	0.5	0.5	41.72	-0.169998	162.5	199.5	31	0	2	0
2017-04-17	$JPM announced they want to become the lender to "Middle America." After $WFC's MULTIPLE frauds, mortgages should be left to small lenders.https://twitter.com/HousingWire/status/854076366542708736Ã‚Â Ã¢â‚¬Â¦ Settlement approved: Wells Fargo customers will get $50 million for overcharged mortgage fees http://bit.ly/2oFgIH5	$jpm announced they want to become the lender to "middle america." after $wfc's multiple frauds, mortgages should be left to small lenders. settlement approved: wells fargo customers will get $50 million for overcharged mortgage fees	$jpm announced they want to become the lender to "middle america." after $wfc's multiple frauds, mortgages should be left to small lenders. settlement approved: wells fargo customers will get $50 million for overcharged mortgage fees	0.1	negative	-0.0625		2009-12-29	0	0	0		0	0.5	0.5	41.49	-0.229999	163	200	31	0	2	0
2017-02-01	Trump to to meet with $JPM CEO Dimon, other CEOS on Friday. Maybe some clarity on a timetable for tax cuts and infrastructure, finally?	trump to to meet with $jpm ceo dimon, other ceos on friday. maybe some clarity on a timetable for tax cuts and infrastructure, finally?	trump to to meet with $jpm ceo dimon, other ceos on friday. maybe some clarity on a timetable for tax cuts and infrastructure, finally?	0.6875	negative	-0.0625		2009-12-30	0	0	0		0	0.5	0.5	41.53	0.039997	163.5	200.5	31	0	2	0
2017-01-04	JPMorgan and several other bank stocks hit record highs today: $JPM $PNC $MTB $FRC $CFG $CFR http://money.cnn.com/2017/01/04/investing/bank-stocks-donald-trump-federal-reserve/index.htmlÃ‚Â Ã¢â‚¬Â¦pic.twitter.com/eBUdH67D3E	jpmorgan and several other bank stocks hit record highs today: $jpm $pnc $mtb $frc $cfg $cfr	jpmorgan and several other bank stocks hit record highs today: $jpm $pnc $mtb $frc $cfg $cfr	0.1875	negative	-0.0625		2009-12-31	0	0	0		0	0.5	0.5	41.67	0.139999	164	201	31	0	2	0
2016-07-14	An *extremely* hoarse Dimon tells reporters he visited Rome & London last wk- and $JPM, like 08-09, will continue to serve EU/UK clients	an *extremely* hoarse dimon tells reporters he visited rome & london last wk- and $jpm, like 08-09, will continue to serve eu/uk clients	an *extremely* hoarse dimon tells reporters he visited rome & london last wk- and $jpm, like 08-09, will continue to serve eu/uk clients	0.533333	negative	-0.0625		2010-01-01	1.1	2	0		2	0	1	41.67	0	164	202	32	1	3	2
2015-06-03	You used to get merely super-rich from running a bank. Now you get monumentally, gigantically rich. http://bloom.bg/1Jk7QgxÃ‚Â $JPM	you used to get merely super-rich from running a bank. now you get monumentally, gigantically rich. $jpm	you used to get merely super-rich from running a bank. now you get monumentally, gigantically rich. $jpm	0.625	negative	-0.0625		2010-01-02	0	2	0		2	0	1	41.67	0	164	203	33	1	3	2
2015-04-14	Growth in $JPM's Commercial Lending Bodes Well for Other Banks_x000D_ http://bit.ly/1FRtmoDÃ‚Â _x000D_ @Barba_ABpic.twitter.com/OCkmz7rSip	growth in $jpm's commercial lending bodes well for other banks_x000D_ _x000D_ @barba_abpic.twitter.com/ockmz7rsip	growth in $jpm's commercial lending bodes well for other banks_x000D_ _x000D_ @barba_abpic.twitter.com/ockmz7rsip	0.1875	negative	-0.0625		2010-01-03	0	0	0		0	0.5	0.5	41.67	0	164.5	203.5	33	0	2	0
2014-09-02	FBI finds no evidence J.P. Morgan breach extended to other big U.S. banks $JPM http://on.wsj.com/1uuYrrn	fbi finds no evidence j.p. morgan breach extended to other big you.s. banks $jpm	fbi finds no evidence j.p. morgan breach extended to other big you.s. banks $jpm	0.2375	negative	-0.0625		2010-01-04	0	0	0		0	0.5	0.5	42.85	1.18	165	204	33	0	2	0
2013-09-16	$JPM to agree to $700M in whale fines, to admit to faulty internal controls as part of settlement and settle w/SEC, OCC, other regulators-DJ	$jpm to agree to $700m in whale fines, to admit to faulty internal controls as part of settlement and settle w/sec, occ, other regulators-dj	$jpm to agree to $700m in whale fines, to admit to faulty internal controls as part of settlement and settle w/sec, occ, other regulators-dj	0.1875	negative	-0.0625		2010-01-05	0.25	1	0		1	0	1	43.68	0.830002	165	205	34	1	3	1
2013-02-20	Pension plans, other investors call on JPMorgan to name independent chairman; shareholders to vote on proposal in May. $JPM	pension plans, other investors call on jpmorgan to name independent chairman; shareholders to vote on proposal in may. $jpm	pension plans, other investors call on jpmorgan to name independent chairman; shareholders to vote on proposal in may. $jpm	0.25	negative	-0.0625		2010-01-06	0	0	0		0	0.5	0.5	43.92	0.239998	165.5	205.5	34	0	2	0
2013-01-24	Shake-up at $JPM compliance unit following #whale and other regulatory sanctions. http://www.ft.com/intl/cms/s/0/3342bec6-65b1-11e2-a17b-00144feab49a.htmlÃ‚Â Ã¢â‚¬Â¦ with @tracyalloway @nasiripour	shake-up at $jpm compliance unit following #whale and other regulatory sanctions. with @tracyalloway @nasiripour	shake-up at $jpm compliance unit following #whale and other regulatory sanctions. with @tracyalloway @nasiripour	0.2375	negative	-0.0625		2010-01-07	0	0	0		0	0.5	0.5	44.79	0.870003	166	206	34	0	2	0
2010-02-14	So if Greece is cheating on their debt - then obvious conclusion - all other PIIGS are likewise cheating on their debt with $GS or $JPM	so if greece is cheating on their debt - then obvious conclusion - all other piigs are likewise cheating on their debt with $gs or $jpm	so if greece is cheating on their debt - then obvious conclusion - all other piigs are likewise cheating on their debt with $gs or $jpm	0.4375	negative	-0.0625		2010-01-08	0	0	0		0	0.5	0.5	44.68	-0.110001	166.5	206.5	34	0	2	0
2009-10-28	German Hedge Fund K1 May Have Cost JPMorgan, Other Banks $400 Million $JPM by @ldelevingne http://bit.ly/SbOUp	german hedge fund k1 may have cost jpmorgan, other banks $400 million $jpm by @ldelevingne	german hedge fund k1 may have cost jpmorgan, other banks $400 million $jpm by @ldelevingne	0.1875	negative	-0.0625		2010-01-09	0	0	0		0	0.5	0.5	44.68	0	167	207	34	0	2	0
2009-01-12	Member Question: Citi being dismantled -- do you think other financial "supermarkets"... (http://bit.ly/182SV) - Stocks: $C, $JPM	member question: citi being dismantled -- do you think other financial "supermarkets"... ( - stocks: $c, $jpm	member question: citi being dismantled -- do you think other financial "supermarkets"... ( - stocks: $c, $jpm	0.1875	negative	-0.0625		2010-01-10	0	0	0		0	0.5	0.5	44.68	0	167.5	207.5	34	0	2	0
2018-07-10	This ETP firm in Europe offers a lineup of ETPs with 2X exposure to single stocks https://leverageshares.com/etps/Ã‚Â $AMZN $FB $DIS $GE $JPM $MCDpic.twitter.com/6V0NiuwA5b	this etp firm in europe offers a lineup of etps with 2x exposure to single stocks $amzn $fb $dis $ge $jpm $mcdpic.twitter.com/6v0niuwa5b	this etp firm in europe offers a lineup of etps with 2x exposure to single stocks $amzn $fb $dis $ge $jpm $mcdpic.twitter.com/6v0niuwa5b	0.204762	negative	-0.0571429		2010-01-11	-0.1	3	1		2	0.333333	0.666667	44.53	-0.150001	167.833	208.167	35	1	3	2
2016-04-14	Chase online small business lending goes live $JPM http://read.bi/1MuJWC2Ã‚Â pic.twitter.com/JJk2Qof9ZX	chase online small business lending goes live $jpm	chase online small business lending goes live $jpm	0.45	negative	-0.0568182		2010-01-12	0	0	0		0	0.5	0.5	43.49	-1.04	168.333	208.667	35	0	2	0
2012-10-17	Was told the other day, $AMRN told to $JPM they're in direct negotiations w/ multiple suitors & they should have decision w/in a few weeks.	was told the other day, $amrn told to $jpm they're in direct negotiations w/ multiple suitors & they should have decision w/in a few weeks.	was told the other day, $amrn told to $jpm they're in direct negotiations w/ multiple suitors & they should have decision w/in a few weeks.	0.21875	negative	-0.05625		2010-01-13	0.670833	1	0		1	0	1	44.25	0.759998	168.333	209.667	36	1	3	1
2013-03-14	$JPM hidden trades = Enron, FannieMae, Lehman . . . same outcome: bankruptcy and a stock price of big, fat goose egg - $0	$jpm hidden trades = enron, fanniemae, lehman . . . same outcome: bankruptcy and a stock price of big, fat goose egg - $0	$jpm hidden trades = enron, fanniemae, lehman . . . same outcome: bankruptcy and a stock price of big, fat goose egg - $0	0.186111	negative	-0.0555556		2010-01-14	1.13333	6	1		5	0.166667	0.833333	44.69	0.439999	168.5	210.5	37	1	3	5
2013-12-11	J.P. Morgan to face criminal action in Madoff case, pay $2 bln, New York Times says -- http://on.mktw.net/1aXihzXÃ‚Â $JPM	j.p. morgan to face criminal action in madoff case, pay $2 bln, new york times says -- $jpm	j.p. morgan to face criminal action in madoff case, pay $2 bln, new york times says -- $jpm	0.368182	negative	-0.0545455		2010-01-15	-0.15	9	3		6	0.333333	0.666667	43.68	-1.01	168.833	211.167	38	1	3	6
2009-10-27	Jaime Dimon of the evil JP Morgan Chase supports a strong dollar and says his bank is not too big to fail. LOL http://bit.ly/5cQMx $JPM	jaime dimon of the evil jp morgan chase supports a strong dollar and says his bank is not too big to fail. lol $jpm	jaime dimon of the evil jp morgan chase supports a strong dollar and says his bank is not too big to fail. lol $jpm	0.566667	negative	-0.0533333		2010-01-16	0	0	0		0	0.5	0.5	43.68	0	169.333	211.667	38	0	2	0
2018-01-04	Rotation into financials today. $JPM $GS $FAS $C $BAChttps://twitter.com/kpak82/status/948839441954516992Ã‚Â Ã¢â‚¬Â¦ Long setup - $JPM chart http://www.tradingview.com/chart/JPM/6FELfmR2-Long-setup/Ã‚Â Ã¢â‚¬Â¦	rotation into financials today. $jpm $gs $fas $c $bac long setup - $jpm chart	rotation into financials today. $jpm $gs $fas $c $bac long setup - $jpm chart	0.4	negative	-0.05		2010-01-17	0	2	0		2	0	1	43.68	0	169.333	212.667	39	1	3	2
2017-12-10	How long until numero uno? 1. $BABA 2. $JNJ 3. $JPM 4. $XOM 5. $BAC 6. $WFC 7. $WMT 8. $BTC 8. $V 9. $PG 10. $CVX pic.twitter.com/jVuadMA6BR	how long until numero uno? 1. $baba 2. $jnj 3. $jpm 4. $xom 5. $bac 6. $wfc 7. $wmt 8. $btc 8. $v 9. $pg 10. $cvx pic.twitter.com/jvuadma6br	how long until numero uno? 1. $baba 2. $jnj 3. $jpm 4. $xom 5. $bac 6. $wfc 7. $wmt 8. $btc 8. $v 9. $pg 10. $cvx pic.twitter.com/jvuadma6br	0.4	negative	-0.05		2010-01-18	0	0	0		0	0.5	0.5	43.68	0	169.833	213.167	39	0	2	0
2017-11-05	$JPM Long watch pic.twitter.com/OEZKy9DI5W	$jpm long watch pic.twitter.com/oezky9di5w	$jpm long watch pic.twitter.com/oezky9di5w	0.4	negative	-0.05		2010-01-19	0	0	0		0	0.5	0.5	43.28	-0.400001	170.333	213.667	39	0	2	0
2017-07-14	No value in $JPM, not surprised see shares -1% pre-mkt. 6.1% rise in tangible book yoy but rally since start June compressed any opportunity pic.twitter.com/pHLuntRwaz	no value in $jpm, not surprised see shares -1% pre-mkt. 6.1% rise in tangible book yoy but rally since start june compressed any opportunity pic.twitter.com/phluntrwaz	no value in $jpm, not surprised see shares -1% pre-mkt. 6.1% rise in tangible book yoy but rally since start june compressed any opportunity pic.twitter.com/phluntrwaz	0.9	negative	-0.05		2010-01-20	0	0	0		0	0.5	0.5	43.4	0.120003	170.833	214.167	39	0	2	0
2017-05-15	Druckenmiller's big trade move: closed out financials: $XLF $C $PNC $WFC $JPM, ~1/4 of portfolio value; to bet tech stocks.	druckenmiller's big trade move: closed out financials: $xlf $c $pnc $wfc $jpm, ~1/4 of portfolio value; to bet tech stocks.	druckenmiller's big trade move: closed out financials: $xlf $c $pnc $wfc $jpm, ~1/4 of portfolio value; to bet tech stocks.	0.1	negative	-0.05		2010-01-21	0	1	0		1	0	1	40.54	-2.86	170.833	215.167	40	1	3	1
2017-01-01	Strange Goings-On In Gold: The Dealers Buy In. http://seekingalpha.com/article/4033635-strange-goings-gold-dealers-buy?source=feed_fÃ‚Â Ã¢â‚¬Â¦ $CBOE $CME $GS $HSBC $ICE $JPM $NDAQ $RBC	strange goings-on in gold: the dealers buy in. $cboe $cme $gs $hsbc $ice $jpm $ndaq $rbc	strange goings-on in gold: the dealers buy in. $cboe $cme $gs $hsbc $ice $jpm $ndaq $rbc	0.15	negative	-0.05		2010-01-22	0	0	0		0	0.5	0.5	39.16	-1.38	171.333	215.667	40	0	2	0
2014-04-29	$JPM JPMorgan goes green? The bank is backing The Nature Conservancy in a program to protect "natural capital." http://tinyurl.com/lg4o33r	$jpm jpmorgan goes green? the bank is backing the nature conservancy in a program to protect "natural capital."	$jpm jpmorgan goes green? the bank is backing the nature conservancy in a program to protect "natural capital."	0.35	negative	-0.05		2010-01-23	0	0	0		0	0.5	0.5	39.16	0	171.833	216.167	40	0	2	0
2014-03-28	As long as the music is playing, youÃ¢â‚¬â„¢ve got to get up and dance. WeÃ¢â‚¬â„¢re still dancing._x000D_ $C $BAC $JPM $WFC $MS $GS $BCS $UBS $DB #FedHistory	as long as the music is playing, youve got to get up and dance. were still dancing._x000D_ $c $bac $jpm $wfc $ms $gs $bcs $ubs $db #fedhistory	as long as the music is playing, youve got to get up and dance. were still dancing._x000D_ $c $bac $jpm $wfc $ms $gs $bcs $ubs $db #fedhistory	0.4	negative	-0.05		2010-01-24	0	0	0		0	0.5	0.5	39.16	0	172.333	216.667	40	0	2	0
2013-10-02	$JPM $5.6 Call Premium, 2.2M Deltas on 3x avg volume bought today w/ heavy action in Nov (1) Wkly 53 and Nov 55 calls, ahead of EPS on 10/11	$jpm $5.6 call premium, 2.2m deltas on 3x avg volume bought today w/ heavy action in nov (1) wkly 53 and nov 55 calls, ahead of eps on 10/11	$jpm $5.6 call premium, 2.2m deltas on 3x avg volume bought today w/ heavy action in nov (1) wkly 53 and nov 55 calls, ahead of eps on 10/11	0.3	negative	-0.05		2010-01-25	0	0	0		0	0.5	0.5	39.21	0.049999	172.833	217.167	40	0	2	0
2013-09-08	Long time coming. $JPM haults student loans beginning in October. http://www.cnbc.com/id/101012270#_gusÃ‚Â Ã¢â‚¬Â¦ #bubble #highered #4profit #EdTech	long time coming. $jpm haults student loans beginning in october. #_gus #bubble #highered #4profit #edtech	long time coming. $jpm haults student loans beginning in october. #_gus #bubble #highered #4profit #edtech	0.4	negative	-0.05		2010-01-26	0.125	1	0		1	0	1	38.44	-0.77	172.833	218.167	41	1	3	1
2012-09-11	JPMorgan CEO Jamie Dimon: Even with obstacles, $JPM stock is a Ã¢â‚¬Å“screaming buyÃ¢â‚¬ï¿½. QUOTE: http://is.gd/Y60gQj	jpmorgan ceo jamie dimon: even with obstacles, $jpm stock is a screaming buy. quote:	jpmorgan ceo jamie dimon: even with obstacles, $jpm stock is a screaming buy. quote:	0	negative	-0.05		2010-01-27	0.7	2	0		2	0	1	39.33	0.890003	172.833	219.167	42	1	3	2
2012-05-07	Too big to jail: Why can't Obama bring Wall Street to justice? Newsweek. http://stks.co/3h8mÃ‚Â via @morningmoneyben $c $jpm $bac $GS	too big to jail: why can't obama bring wall street to justice? newsweek. via @morningmoneyben $c $jpm $bac $gs	too big to jail: why can't obama bring wall street to justice? newsweek. via @morningmoneyben $c $jpm $bac $gs	0.05	negative	-0.05		2010-01-28	-0.166667	2	1		1	0.5	0.5	39.48	0.149998	173.333	219.667	41	-1	1	1
2011-12-19	Bank Stocks Crushed as Fed Likely to Bless Basel Rules http://stks.co/1bdKÃ‚Â $BAC, $C, $JPM	bank stocks crushed as fed likely to bless basel rules $bac, $c, $jpm	bank stocks crushed as fed likely to bless basel rules $bac, $c, $jpm	0.55	negative	-0.05		2010-01-29	0	0	0		0	0.5	0.5	38.94	-0.540001	173.833	220.167	41	0	2	0
2011-08-25	China Banks Post Record Profits as Rivals Stumble http://bloom.bg/q7654zÃ‚Â $BAC $JPM	china banks post record profits as rivals stumble $bac $jpm	china banks post record profits as rivals stumble $bac $jpm	0.1	negative	-0.05		2010-01-30	0	0	0		0	0.5	0.5	38.94	0	174.333	220.667	41	0	2	0
2011-06-29	4 Financials for the Long Run...Or Maybe Not via @harmongreg http://stk.ly/iffDto $BAC $C $GS $JPM	4 financials for the long run...or maybe not via @harmongreg $bac $c $gs $jpm	4 financials for the long run...or maybe not via @harmongreg $bac $c $gs $jpm	0.4	negative	-0.05		2010-01-31	0	0	0		0	0.5	0.5	38.94	0	174.833	221.167	41	0	2	0
2011-02-17	U.S. Loans in Foreclosure Tie Record; Lenders Delay Seizures http://bloom.bg/fGe1zu $BAC $JPM	you.s. loans in foreclosure tie record; lenders delay seizures $bac $jpm	you.s. loans in foreclosure tie record; lenders delay seizures $bac $jpm	0	negative	-0.05		2010-02-01	0.8	4	0		4	0	1	39.63	0.690002	174.833	222.167	42	1	3	4
2011-01-24	Goldman's Long Bond Shows Inflation Concerns Are Waning http://bloom.bg/hqx2lk $GS $JPM	goldman's long bond shows inflation concerns are waning $gs $jpm	goldman's long bond shows inflation concerns are waning $gs $jpm	0.4	negative	-0.05		2010-02-02	0	1	0		1	0	1	40.55	0.919998	174.833	223.167	43	1	3	1
2009-10-22	Long Time JPMorgan Employee Says He Was Fired For Selling Printer Cartridges $JPM by @ldelevingne http://bit.ly/3ro889	long time jpmorgan employee says he was fired for selling printer cartridges $jpm by @ldelevingne	long time jpmorgan employee says he was fired for selling printer cartridges $jpm by @ldelevingne	0.4	negative	-0.05		2010-02-03	0.1	2	0		2	0	1	40.29	-0.259998	174.833	224.167	44	1	3	2
2009-03-13	Holding onto $AAPL $BAC $JPM for the long run. Not panicking. (trying out stocktwits): Holding onto $AAPL $BAC $JPM for the long run. Not..	holding onto $aapl $bac $jpm for the long run. not panicking. (trying out stocktwits): holding onto $aapl $bac $jpm for the long run. not..	holding onto $aapl $bac $jpm for the long run. not panicking. (trying out stocktwits): holding onto $aapl $bac $jpm for the long run. not..	0.4	negative	-0.05		2010-02-04	0.7	1	0		1	0	1	38.35	-1.94	174.833	225.167	45	1	3	1
2014-11-15	JPMorgan Whistleblower Suit revived http://aol.it/1vVvqYzÃ‚Â via @daily_finance $JPM more on JPM's history w/ dirty $ http://www.icij.org/offshore/jpmorgan-chases-record-highlights-doubts-about-big-banks-devotion-fighting-dirty-moneyÃ‚Â Ã¢â‚¬Â¦	jpmorgan whistleblower suit revived via @daily_finance $jpm more on jpm's history w/ dirty $	jpmorgan whistleblower suit revived via @daily_finance $jpm more on jpm's history w/ dirty $	0.65	negative	-0.05		2010-02-05	-0.0888889	1	1		0	1	0	38.3	-0.049999	175.833	225.167	44	-1	1	1
2009-10-15	Let's Face It: Goldman And JP Morgan Chase Earnings Are Kind Of Bad News $C $JPM by @carney http://bit.ly/1BimAn	let's face it: goldman and jp morgan chase earnings are kind of bad news $c $jpm by @carney	let's face it: goldman and jp morgan chase earnings are kind of bad news $c $jpm by @carney	0.783333	negative	-0.05		2010-02-06	0	1	0		1	0	1	38.3	0	175.833	226.167	45	1	3	1
2018-07-23	"I don't think we're going there BUT" -- if a trade war really bites, you could see the 10-year "with a one-handle." That would hurt the banks as the curve inverts hard. "Jamie Dimon's not making these comments 'cuz he's worried about the auto sector." - CS's Golub on @CNBC_x000D_ $JPM	"i don't think we're going there but" -- if a trade war really bites, you could see the 10-year "with a one-handle." that would hurt the banks as the curve inverts hard. "jamie dimon's not making these comments 'cuz he's worried about the auto sector." - cs's golub on @cnbc_x000D_ $jpm	"i don't think we're going there but" -- if a trade war really bites, you could see the 10-year "with a one-handle." that would hurt the banks as the curve inverts hard. "jamie dimon's not making these comments 'cuz he's worried about the auto sector." - cs's golub on @cnbc_x000D_ $jpm	0.370833	negative	-0.0458333		2010-02-07	0	1	0		1	0	1	38.3	0	175.833	227.167	46	1	3	1
2014-06-23	.@biz offers business advice & inspiration in "Things A Little Bird Told Me," featured on the $JPM Reading List: http://bit.ly/JPMReadingList	.@biz offers business advice & inspiration in "things a little bird told me," featured on the $jpm reading list:	.@biz offers business advice & inspiration in "things a little bird told me," featured on the $jpm reading list:	0.25	negative	-0.04375		2010-02-08	0	0	0		0	0.5	0.5	37.7	-0.599998	176.333	227.667	46	0	2	0
2013-04-09	GS: Bank stocks typically gain 10% in 1Q only to lose 9% in 2Q following lowered estimates. Expects same this yr. Likes $JPM $RF $STI $FNFG.	gs: bank stocks typically gain 10% in 1q only to lose 9% in 2q following lowered estimates. expects same this yr. likes $jpm $rf $sti $fnfg.	gs: bank stocks typically gain 10% in 1q only to lose 9% in 2q following lowered estimates. expects same this yr. likes $jpm $rf $sti $fnfg.	0.43125	negative	-0.0416667		2010-02-09	0	0	0		0	0.5	0.5	38.39	0.689998	176.833	228.167	46	0	2	0
2012-05-11	$JPM's sudden $2.3B trading loss means big profits for some hedge funds and other traders. http://on.wsj.com/K2y8zp	$jpm's sudden $2.3b trading loss means big profits for some hedge funds and other traders.	$jpm's sudden $2.3b trading loss means big profits for some hedge funds and other traders.	0.325	negative	-0.0416667		2010-02-10	0	1	0		1	0	1	38.87	0.48	176.833	229.167	47	1	3	1
2014-04-11	Huge drop in mortgage banking revenue & net income for $JPM. No huge surprise since rates have crept up. But still not good. Refi boom over.	huge drop in mortgage banking revenue & net income for $jpm. no huge surprise since rates have crept up. but still not good. refi boom over.	huge drop in mortgage banking revenue & net income for $jpm. no huge surprise since rates have crept up. but still not good. refi boom over.	0.6	negative	-0.0375		2010-02-11	0	0	0		0	0.5	0.5	39.02	0.150001	177.333	229.667	47	0	2	0
2016-10-14	Market closed on day's low._x000D_ RealMoneyPro:_x000D_ Added to $SDS long, $SPY short, established $C and $JPM shorts, added $XLF short, added HIG long	market closed on day's low._x000D_ realmoneypro:_x000D_ added to $sds long, $spy short, established $c and $jpm shorts, added $xlf short, added hig long	market closed on day's low._x000D_ realmoneypro:_x000D_ added to $sds long, $spy short, established $c and $jpm shorts, added $xlf short, added hig long	0.3	negative	-0.0333333		2010-02-12	-0.2	1	1		0	1	0	38.95	-0.069999	178.333	229.667	46	-1	1	1
2011-11-30	The #Dow closed up 489 points, or 4.2%, as traders cheered central banks' global liquidity push http://fxn.ws/sW3UDMÃ‚Â $HD $CAT $JPM	the #dow closed up 489 points, or 4.2%, as traders cheered central banks' global liquidity push $hd $cat $jpm	the #dow closed up 489 points, or 4.2%, as traders cheered central banks' global liquidity push $hd $cat $jpm	0.116667	negative	-0.0333333		2010-02-13	0	0	0		0	0.5	0.5	38.95	0	178.833	230.167	46	0	2	0
2016-10-14	$JPM identified its own cross-selling issues, albeit nothing systemic. CFO: "ItÃ¢â‚¬â„¢s impossible to have zero defects." (via @WilfredFrost)	$jpm identified its own cross-selling issues, albeit nothing systemic. cfo: "its impossible to have zero defects." (via @wilfredfrost)	$jpm identified its own cross-selling issues, albeit nothing systemic. cfo: "its impossible to have zero defects." (via @wilfredfrost)	1	negative	-0.0333333		2010-02-14	-0.0625	2	1		1	0.5	0.5	38.95	0	179.333	230.667	45	-1	1	1
2015-08-30	U.S. stocks arenÃ¢â‚¬â„¢t cheap by historical standardsÃ¢â‚¬â€but they arenÃ¢â‚¬â„¢t expensive, either: http://bit.ly/1KToCPmÃ‚Â $GE $JPM $MRK $BLK $DD $PG	you.s. stocks arent cheap by historical standardsbut they arent expensive, either: $ge $jpm $mrk $blk $dd $pg	you.s. stocks arent cheap by historical standardsbut they arent expensive, either: $ge $jpm $mrk $blk $dd $pg	0.466667	negative	-0.0333333		2010-02-15	0	0	0		0	0.5	0.5	38.95	0	179.833	231.167	45	0	2	0
2015-04-01	$JPM "Back on top of what -- its serial crime spree?" 5 Crazy Assertions in the #JamieDimon Cover Story in BarronÃ¢â‚¬â„¢s http://wallstreetonparade.com/2015/04/5-truly-crazy-assertions-in-the-jamie-dimon-cover-story-in-barrons/Ã‚Â Ã¢â‚¬Â¦	$jpm "back on top of what -- its serial crime spree?" 5 crazy assertions in the #jamiedimon cover story in barrons	$jpm "back on top of what -- its serial crime spree?" 5 crazy assertions in the #jamiedimon cover story in barrons	0.466667	negative	-0.0333333		2010-02-16	0	0	0		0	0.5	0.5	40.07	1.12	180.333	231.667	45	0	2	0
2009-01-13	Back from $BBI $JPM $SBUX and the liquore store - Sip! though not yet I have to do a dry run of my date travel tomorrow night	back from $bbi $jpm $sbux and the liquore store - sip! though not yet i have to do a dry run of my date travel tomorrow night	back from $bbi $jpm $sbux and the liquore store - sip! though not yet i have to do a dry run of my date travel tomorrow night	0.3	negative	-0.0333333		2010-02-17	0.25	1	0		1	0	1	40.04	-0.029999	180.333	232.667	46	1	3	1
2018-11-15	#MarketWatch S&P 500, NASDAQ turn green. DOW making recovery after dipping 250 points earlier in session. $JPM leading bank stocks higher after days of struggling, $AAPL back in the green after rout.	#marketwatch s&p 500, nasdaq turn green. dow making recovery after dipping 250 points earlier in session. $jpm leading bank stocks higher after days of struggling, $aapl back in the green after rout.	#marketwatch s&p 500, nasdaq turn green. dow making recovery after dipping 250 points earlier in session. $jpm leading bank stocks higher after days of struggling, $aapl back in the green after rout.	0.32	negative	-0.03		2010-02-18	0	0	0		0	0.5	0.5	40.41	0.369999	180.833	233.167	46	0	2	0
2016-05-14	Down >10% YTD, US bank #stocks can't perform w yield curve hitting lowest level since early 2008 @BNN $JPM $BAC $Cpic.twitter.com/3Xgb63ebqj	down >10% ytd, us bank #stocks can't perform w yield curve hitting lowest level since early 2008 @bnn $jpm $bac $cpic.twitter.com/3xgb63ebqj	down >10% ytd, us bank #stocks can't perform w yield curve hitting lowest level since early 2008 @bnn $jpm $bac $cpic.twitter.com/3xgb63ebqj	0.294444	negative	-0.0277778		2010-02-19	0	0	0		0	0.5	0.5	40.03	-0.380001	181.333	233.667	46	0	2	0
2014-04-11	J.P. Morgan Chase shares are down nearly 3% after reporting its Q1 profit dropped 19%. http://on.mktw.net/1sLV3coÃ‚Â $JPM pic.twitter.com/LHCpUuKpGC	j.p. morgan chase shares are down nearly 3% after reporting its q1 profit dropped 19%. $jpm pic.twitter.com/lhcpuukpgc	j.p. morgan chase shares are down nearly 3% after reporting its q1 profit dropped 19%. $jpm pic.twitter.com/lhcpuukpgc	0.344444	negative	-0.0277778		2010-02-20	0	0	0		0	0.5	0.5	40.03	0	181.833	234.167	46	0	2	0
2018-09-26	$JPM likely a good tell for overall market as it signals rotation into lagging banks. Next attempt at 119 (#4) probably breaks out. Conversely, under 200-d (black line) a bad sign @IBDinvestors #IBDpartnerpic.twitter.com/ixo3DU8C6R	$jpm likely a good tell for overall market as it signals rotation into lagging banks. next attempt at 119 (#4) probably breaks out. conversely, under 200-d (black line) a bad sign @ibdinvestors #ibdpartnerpic.twitter.com/ixo3du8c6r	$jpm likely a good tell for overall market as it signals rotation into lagging banks. next attempt at 119 (#4) probably breaks out. conversely, under 200-d (black line) a bad sign @ibdinvestors #ibdpartnerpic.twitter.com/ixo3du8c6r	0.45	negative	-0.0277778		2010-02-21	0	0	0		0	0.5	0.5	40.03	0	182.333	234.667	46	0	2	0
2018-09-24	Ã¢â‚¬Å“IÃ¢â‚¬â„¢ve spent some time trying to listen to regular folks, like my personal staff and food tasters. They tell me trade matters. They worry bank regulations are stifling American growth.Ã¢â‚¬ï¿½ $JPM pic.twitter.com/sTeJAXueI1	i have spent some time trying to listen to regular folks, like my personal staff and food tasters. they tell me trade matters. they worry bank regulations are stifling american growth. $jpm pic.twitter.com/stejaxuei1	i have spent some time trying to listen to regular folks, like my personal staff and food tasters. they tell me trade matters. they worry bank regulations are stifling american growth. $jpm pic.twitter.com/stejaxuei1	0.119231	negative	-0.025		2010-02-22	0	0	0		0	0.5	0.5	40.85	0.819999	182.833	235.167	46	0	2	0
2018-07-26	Some net #Stocks I'm long on in 2018_x000D_ 1 | Amazon $AMZN_x000D_ 2 | Alibaba $BABA_x000D_ 3 | Lockheed Martin $LMT_x000D_ 4 | VERIZON $VZ_x000D_ 5 | Nvidia $NVDA_x000D_ 6 | Jp Morgan $JPM_x000D_ 7 | Mastercard $MA_x000D_ Wildcards _x000D_ Electronic Arts $EA_x000D_ CBS $CBS_x000D_ Tesla $TSLA_x000D_ Bitcoin $BTC_x000D_ Investing is dope	some net #stocks i'm long on in 2018_x000D_ 1 | amazon $amzn_x000D_ 2 | alibaba $baba_x000D_ 3 | lockheed martin $lmt_x000D_ 4 | verizon $vz_x000D_ 5 | nvidia $nvda_x000D_ 6 | jp morgan $jpm_x000D_ 7 | mastercard $ma_x000D_ wildcards _x000D_ electronic arts $ea_x000D_ cbs $cbs_x000D_ tesla $tsla_x000D_ bitcoin $btc_x000D_ investing is dope	some net #stocks i'm long on in 2018_x000D_ 1 | amazon $amzn_x000D_ 2 | alibaba $baba_x000D_ 3 | lockheed martin $lmt_x000D_ 4 | verizon $vz_x000D_ 5 | nvidia $nvda_x000D_ 6 | jp morgan $jpm_x000D_ 7 | mastercard $ma_x000D_ wildcards _x000D_ electronic arts $ea_x000D_ cbs $cbs_x000D_ tesla $tsla_x000D_ bitcoin $btc_x000D_ investing is dope	0.2	negative	-0.025		2010-02-23	0	0	0		0	0.5	0.5	39.88	-0.969997	183.333	235.667	46	0	2	0
2017-11-15	Not buying the hype on $DKS "Long term survivor" upgrade from $JPM. _x000D_ Survivor vs Thriver: _x000D_ $NKE, $UAA, $ADDYY all dev DTC model_x000D_ + e-commerce infra investments _x000D_ + pulling from traditional brick and mortar retail. _x000D_ ---------_x000D_ = Stalled growth seasons start at Dick's.pic.twitter.com/kQjipgFoEP	not buying the hype on $dks "long term survivor" upgrade from $jpm. _x000D_ survivor vs thriver: _x000D_ $nke, $uaa, $addyy all dev dtc model_x000D_ + e-commerce infra investments _x000D_ + pulling from traditional brick and mortar retail. _x000D_ ---------_x000D_ = stalled growth seasons start at dick's.pic.twitter.com/kqjipgfoep	not buying the hype on $dks "long term survivor" upgrade from $jpm. _x000D_ survivor vs thriver: _x000D_ $nke, $uaa, $addyy all dev dtc model_x000D_ + e-commerce infra investments _x000D_ + pulling from traditional brick and mortar retail. _x000D_ ---------_x000D_ = stalled growth seasons start at dick's.pic.twitter.com/kqjipgfoep	0.575	negative	-0.025		2010-02-24	0	0	0		0	0.5	0.5	40.85	0.969997	183.833	236.167	46	0	2	0
2017-06-28	At the $JPM Equity Conference, $CHK said it could "maintain flat production" with $1.5 billion of annual capex. LTM EBITDA? $1.5 billion.	at the $jpm equity conference, $chk said it could "maintain flat production" with $1.5 billion of annual capex. ltm ebitda? $1.5 billion.	at the $jpm equity conference, $chk said it could "maintain flat production" with $1.5 billion of annual capex. ltm ebitda? $1.5 billion.	0.125	negative	-0.025		2010-02-25	0	0	0		0	0.5	0.5	40.64	-0.209999	184.333	236.667	46	0	2	0
2013-10-24	Ã¢â‚¬Å“I donÃ¢â‚¬â„¢t think anyone is too big to indict Ã¢â‚¬â€ no one is too big to jailÃ¢â‚¬ï¿½ ~ US Atty Preet Bharara, about $JPM http://dealbook.nytimes.com/2013/10/23/madoff-action-seen-as-possible-for-jpmorgan/?hp&_r=0Ã‚Â Ã¢â‚¬Â¦ #FINALLY	i dont think anyone is too big to indict no one is too big to jail ~ us atty preet bharara, about $jpm #finally	i dont think anyone is too big to indict no one is too big to jail ~ us atty preet bharara, about $jpm #finally	0.3	negative	-0.025		2010-02-26	0	2	0		2	0	1	41.97	1.33	184.333	237.667	47	1	3	2
2013-08-09	Can we also arrest Lanny Breuer? Or is that not possible if he represents $JPM at Covington. Attorney-client priv. http://dealbook.nytimes.com/2013/08/09/authorities-set-to-arrest-2-former-jpmorgan-employees-in-london-whale-case/?partner=rss&emc=rss&smid=tw-nytimes&_r=0Ã‚Â Ã¢â‚¬Â¦	can we also arrest lanny breuer? or is that not possible if he represents $jpm at covington. attorney-client priv.	can we also arrest lanny breuer? or is that not possible if he represents $jpm at covington. attorney-client priv.	0.5	negative	-0.025		2010-02-27	0	0	0		0	0.5	0.5	41.97	0	184.833	238.167	47	0	2	0
2013-06-06	#JPMorgan $JPM CEO #JamieDimon: As long as the Fed is keeping interest rates low, markets will be volatile. http://cnnmon.ie/11jhK6B	#jpmorgan $jpm ceo #jamiedimon: as long as the fed is keeping interest rates low, markets will be volatile.	#jpmorgan $jpm ceo #jamiedimon: as long as the fed is keeping interest rates low, markets will be volatile.	0.35	negative	-0.025		2010-02-28	0	0	0		0	0.5	0.5	41.97	0	185.333	238.667	47	0	2	0
2011-12-07	Dimon: JPMorganÃ¢â‚¬â„¢s investment bank revenue Ã¢â‚¬ËœflatÃ¢â‚¬â„¢ | http://bloom.bg/sICYTFÃ‚Â $JPM	dimon: jpmorgans investment bank revenue flat | $jpm	dimon: jpmorgans investment bank revenue flat | $jpm	0.125	negative	-0.025		2010-03-01	0	0	0		0	0.5	0.5	41.83	-0.139999	185.833	239.167	47	0	2	0
2010-12-02	JPMorgan Suspected Madoff Months Prior To Arrest, Kept Doing Business With Him $JPM by @twitofgus http://read.bi/g4GZCK	jpmorgan suspected madoff months prior to arrest, kept doing business with him $jpm by @twitofgus	jpmorgan suspected madoff months prior to arrest, kept doing business with him $jpm by @twitofgus	0	negative	-0.025		2010-03-02	0	0	0		0	0.5	0.5	41.62	-0.210003	186.333	239.667	47	0	2	0
2009-04-15	JP Morgan- $JPM May volatility flat at 86, suggesting decreasing price movement after EPS http://bit.ly/nHwc3	jp morgan- $jpm may volatility flat at 86, suggesting decreasing price movement after eps	jp morgan- $jpm may volatility flat at 86, suggesting decreasing price movement after eps	0.125	negative	-0.025		2010-03-03	0	0	0		0	0.5	0.5	41.53	-0.09	186.833	240.167	47	0	2	0
2018-09-17	How markets closed 10 years ago today (9/17/08)..._x000D_ Ted spread spike: 2.19% to 3.02%_x000D_ Gold: +9%_x000D_ S&P 500: -4.7%_x000D_ $XLF: -10%_x000D_ $C: -11%_x000D_ $JPM: -12%_x000D_ $GS: -14%_x000D_ $MS: -24%_x000D_ $AIG: -45%_x000D_ Massive exodus from money market funds after the Reserve Primary Fund announced that it had broken the buck.	how markets closed 10 years ago today (9/17/08)..._x000D_ ted spread spike: 2.19% to 3.02%_x000D_ gold: +9%_x000D_ s&p 500: -4.7%_x000D_ $xlf: -10%_x000D_ $c: -11%_x000D_ $jpm: -12%_x000D_ $gs: -14%_x000D_ $ms: -24%_x000D_ $aig: -45%_x000D_ massive exodus from money market funds after the reserve primary fund announced that it had broken the buck.	how markets closed 10 years ago today (9/17/08)..._x000D_ ted spread spike: 2.19% to 3.02%_x000D_ gold: +9%_x000D_ s&p 500: -4.7%_x000D_ $xlf: -10%_x000D_ $c: -11%_x000D_ $jpm: -12%_x000D_ $gs: -14%_x000D_ $ms: -24%_x000D_ $aig: -45%_x000D_ massive exodus from money market funds after the reserve primary fund announced that it had broken the buck.	0.5	negative	-0.025		2010-03-04	0	0	0		0	0.5	0.5	41.92	0.389999	187.333	240.667	47	0	2	0
2013-11-17	JPMorgan "got banged for a whole series of reasons, some of which I'm not sure are legitimate." - IAC's Diller - http://cnb.cx/1i5xlCIÃ‚Â $JPM	jpmorgan "got banged for a whole series of reasons, some of which i'm not sure are legitimate." - iac's diller - $jpm	jpmorgan "got banged for a whole series of reasons, some of which i'm not sure are legitimate." - iac's diller - $jpm	0.644444	negative	-0.025		2010-03-05	0.384091	1	0		1	0	1	42.81	0.890003	187.333	241.667	48	1	3	1
2012-06-21	JPMorgan Chase CEO Jamie Dimon ranks first in pay for bank CEOs -- at least for the time being. http://cnnmon.ie/KAEUCGÃ‚Â $JPM	jpmorgan chase ceo jamie dimon ranks first in pay for bank ceos -- at least for the time being. $jpm	jpmorgan chase ceo jamie dimon ranks first in pay for bank ceos -- at least for the time being. $jpm	0.366667	negative	-0.025		2010-03-06	0	0	0		0	0.5	0.5	42.81	0	187.833	242.167	48	0	2	0
2018-08-31	4 days left before Labor Day Ã¢â‚¬ËœPROMOÃ¢â‚¬â„¢ pricing ends... _x000D_ http://utrequities.com/~utrequit/services/Ã‚Â Ã¢â‚¬Â¦_x000D_ #OPTIONS_x000D_ #CRYPTO_x000D_ #SMALLCAPS_x000D_ #OTC_x000D_ $SPX $AAPL $TSLA $TWTR $C $X $IBB $XBI $IWM $QQQ $ETH $MSMY $BLSP $CVSI $CANC $CBDS $TNDM $WWE $ROST $F $XLF $CELZ $FB $NFLX $XLE $VRTX $VKTX $BAC $JPM $GS $LTC $IOSThttps://twitter.com/UTR_INFO/status/1…	4 days left before labor day promo pricing ends... _x000D_ ~utrequit/services/_x000D_ #options_x000D_ #crypto_x000D_ #smallcaps_x000D_ #otc_x000D_ $spx $aapl $tsla $twtr $c $x $ibb $xbi $iwm $qqq $eth $msmy $blsp $cvsi $canc $cbds $tndm $wwe $rost $f $xlf $celz $fb $nflx $xle $vrtx $vktx $bac $jpm $gs $ltc $iost labor day promo pricing is now live on our website. you no longer need to dm us unles…	4 days left before labor day promo pricing ends... _x000D_ ~utrequit/services/_x000D_ #options_x000D_ #crypto_x000D_ #smallcaps_x000D_ #otc_x000D_ $spx $aapl $tsla $twtr $c $x $ibb $xbi $iwm $qqq $eth $msmy $blsp $cvsi $canc $cbds $tndm $wwe $rost $f $xlf $celz $fb $nflx $xle $vrtx $vktx $bac $jpm $gs $ltc $iost labor day promo pricing is now live on our website. you no longer need to dm us unles…	0.3	negative	-0.0212121		2010-03-07	0	0	0		0	0.5	0.5	42.81	0	188.333	242.667	48	0	2	0
2009-01-11	i want to storm the hotel and snatch the $JPM flag... but that's bad girl behavior. besides, they'd need $25 mil more bailout for new flag	i want to storm the hotel and snatch the $jpm flag... but that's bad girl behavior. besides, they'd need $25 mil more bailout for new flag	i want to storm the hotel and snatch the $jpm flag... but that's bad girl behavior. besides, they'd need $25 mil more bailout for new flag	0.540404	negative	-0.0212121		2010-03-08	0	0	0		0	0.5	0.5	42.59	-0.220001	188.833	243.167	48	0	2	0
2018-04-10	$SPY $QQQ $IWM $VXX update. Inv H&S patterns mentioned early last wk, getting tighter. Needs to b/o in next few days to hold the pattern, otherwise they can morph into larger bases, or drop._x000D_ W: $FB ,10yr auction,FedMin_x000D_ T: CongressTariffMtg, $BLK_x000D_ F: $JPM $C $PNC $WFC_x000D_ 4/16: $NFLXpic.twitter.com/VpTdPXz0Jz	$spy $qqq $iwm $vxx update. inv h&s patterns mentioned early last wk, getting tighter. needs to b/o in next few days to hold the pattern, otherwise they can morph into larger bases, or drop._x000D_ w: $fb ,10yr auction,fedmin_x000D_ t: congresstariffmtg, $blk_x000D_ f: $jpm $c $pnc $wfc_x000D_ 4/16: $nflxpic.twitter.com/vptdpxz0jz	$spy $qqq $iwm $vxx update. inv h&s patterns mentioned early last wk, getting tighter. needs to b/o in next few days to hold the pattern, otherwise they can morph into larger bases, or drop._x000D_ w: $fb ,10yr auction,fedmin_x000D_ t: congresstariffmtg, $blk_x000D_ f: $jpm $c $pnc $wfc_x000D_ 4/16: $nflxpic.twitter.com/vptdpxz0jz	0.193333	negative	-0.02		2010-03-09	0	0	0		0	0.5	0.5	42.42	-0.170002	189.333	243.667	48	0	2	0
2018-06-26	Also covered my $AAPL short on Monday._x000D_ Now buying banks $BAC $C and $JPM https://twitter.com/DougKass/status/1011602496580734978Ã‚Â Ã¢â‚¬Â¦ Also sold my entire $CPB long on Monday. https://twitter.com/DougKass/status/1011598558364098561Ã‚Â Ã¢â‚¬Â¦	also covered my $aapl short on monday._x000D_ now buying banks $bac $c and $jpm also sold my entire $cpb long on monday.	also covered my $aapl short on monday._x000D_ now buying banks $bac $c and $jpm also sold my entire $cpb long on monday.	0.441667	negative	-0.0166667		2010-03-10	0	0	0		0	0.5	0.5	42.93	0.510002	189.833	244.167	48	0	2	0
2009-01-23	does it strike anyone as odd that $jpm isn't doing worse? they have the same issues as the others, they've just played the PR better.	does it strike anyone as odd that $jpm isn't doing worse? they have the same issues as the others, they've just played the pr better.	does it strike anyone as odd that $jpm isn't doing worse? they have the same issues as the others, they've just played the pr better.	0.36875	negative	-0.0166667		2010-03-11	0	0	0		0	0.5	0.5	43.18	0.25	190.333	244.667	48	0	2	0
2015-04-13	No major companies reporting tonight but tomorrow sees $JPM, $JNJ, $WFC and $INTC all report earnings. Big day	no major companies reporting tonight but tomorrow sees $jpm, $jnj, $wfc and $intc all report earnings. big day	no major companies reporting tonight but tomorrow sees $jpm, $jnj, $wfc and $intc all report earnings. big day	0.3	negative	-0.015625		2010-03-12	0	0	0		0	0.5	0.5	43.15	-0.029998	190.833	245.167	48	0	2	0
2018-12-28	$JPM's new low-cost, long-term capital investment in Chicago is opening up opportunity for black business.	$jpm's new low-cost, long-term capital investment in chicago is opening up opportunity for black business.	$jpm's new low-cost, long-term capital investment in chicago is opening up opportunity for black business.	0.443939	negative	-0.0151515		2010-03-13	0	0	0		0	0.5	0.5	43.15	0	191.333	245.667	48	0	2	0
2018-03-21	"My hope is that our investment continues to help unlock doors for Black and Hispanic women entrepreneurs," says CEO Jamie Dimon on $JPM's new initiative for diverse women in tech. http://bit.ly/JPMCWomeninTechÃ‚Â pic.twitter.com/cNH8CFCWzw	"my hope is that our investment continues to help unlock doors for black and hispanic women entrepreneurs," says ceo jamie dimon on $jpm's new initiative for diverse women in tech.	"my hope is that our investment continues to help unlock doors for black and hispanic women entrepreneurs," says ceo jamie dimon on $jpm's new initiative for diverse women in tech.	0.443939	negative	-0.0151515		2010-03-14	0	0	0		0	0.5	0.5	43.15	0	191.833	246.167	48	0	2	0
2015-01-06	Tuesday links: overlooked dividends, falling yields and what is a 'flat white'? http://stks.co/q1EtFÃ‚Â $TLT $VIX $BRKB $MSCI $JPM $MUB $SBUX	tuesday links: overlooked dividends, falling yields and what is a 'flat white'? $tlt $vix $brkb $msci $jpm $mub $sbux	tuesday links: overlooked dividends, falling yields and what is a 'flat white'? $tlt $vix $brkb $msci $jpm $mub $sbux	0.0625	negative	-0.0125		2010-03-15	0	0	0		0	0.5	0.5	43.07	-0.080002	192.333	246.667	48	0	2	0
2013-05-21	Remember, Dimon watchers: White smoke means JPMorgan has a new chairman, black smoke means Dimon keeps the job. $JPM	remember, dimon watchers: white smoke means jpmorgan has a new chairman, black smoke means dimon keeps the job. $jpm	remember, dimon watchers: white smoke means jpmorgan has a new chairman, black smoke means dimon keeps the job. $jpm	0.29596	negative	-0.010101		2010-03-16	0	0	0		0	0.5	0.5	43.24	0.170002	192.833	247.167	48	0	2	0
2012-03-01	Credit union membership hits a record high as consumers grow more frustrated with big banks: http://cnnmon.ie/xE9axbÃ‚Â cc: $BAC, $JPM, $C	credit union membership hits a record high as consumers grow more frustrated with big banks: cc: $bac, $jpm, $c	credit union membership hits a record high as consumers grow more frustrated with big banks: cc: $bac, $jpm, $c	0.335	negative	-0.01		2010-03-17	0	2	0		2	0	1	43.79	0.549999	192.833	248.167	49	1	3	2
2015-05-15	Deere caught in headlights today. $DE down 4% on $JPM downgrade. Analysts worried farmers won't buy new tractors. But $TSCO up. Hmm.	deere caught in headlights today. $de down 4% on $jpm downgrade. analysts worried farmers won't buy new tractors. but $tsco up. hmm.	deere caught in headlights today. $de down 4% on $jpm downgrade. analysts worried farmers won't buy new tractors. but $tsco up. hmm.	0.371717	negative	-0.00959596		2010-03-18	0	1	0		1	0	1	43.64	-0.150002	192.833	249.167	50	1	3	1
2012-05-10	Remember in 2008... "we don't know what we don't know..." apparently we still don't. If rock solid $JPM can loose $2B, who else can.	remember in 2008... "we don't know what we don't know..." apparently we still don't. if rock solid $jpm can loose $2b, who else can.	remember in 2008... "we don't know what we don't know..." apparently we still don't. if rock solid $jpm can loose $2b, who else can.	0.239744	negative	-0.00897436		2010-03-19	0.35	1	0		1	0	1	43.45	-0.189998	192.833	250.167	51	1	3	1
2018-10-12	BREAKING: CNBC will no longer interview JPMorgan CEO Jamie Dimon due to his involvement in running a bank which has pled guilty to multiple felonies. $JPM https://twitter.com/RudyHavenstein/status/1002236476699033600Ã‚Â Ã¢â‚¬Â¦ "It is unprecedented for any U.S. bank to receive three felony counts and survive Ã¢â‚¬â€œ let alone keep the same Chairman and CEO who presided over those three felony co…	breaking: cnbc will no longer interview jpmorgan ceo jamie dimon due to his involvement in running a bank which has pled guilty to multiple felonies. $jpm "it is unprecedented for any you.s. bank to receive three felony counts and survive let alone keep the same chairman and ceo who presided over those three felony counts." $jpm pic.twitter.com/lpp4xcoeto	breaking: cnbc will no longer interview jpmorgan ceo jamie dimon due to his involvement in running a bank which has pled guilty to multiple felonies. $jpm "it is unprecedented for any you.s. bank to receive three felony counts and survive let alone keep the same chairman and ceo who presided over those three felony counts." $jpm pic.twitter.com/lpp4xcoeto	0.48	negative	-0.005		2010-03-20	0	0	0		0	0.5	0.5	43.45	0	193.333	250.667	51	0	2	0
2018-08-10	Hi, I'm Bill Dudley. I was a former Goldman guy whose wife was ex-JPM (with a couple mil still there), my half sister worked at Wells Fargo, & I owned $AIG shares but got a waiver to work on that bailout where their creditors (incl $JPM & $GS) got paid in full. #NYFedPresidentshttps://twitter.com/NewYorkFed/status/1024987839279390720Ã‚Â Ã¢â‚¬Â¦ Hi! IÃ¢â‚¬â„¢m Jonathan and today I get to run the @…	hi, i'm bill dudley. i was a former goldman guy whose wife was ex-jpm (with a couple mil still there), my half sister worked at wells fargo, & i owned $aig shares but got a waiver to work on that bailout where their creditors (incl $jpm & $gs) got paid in full. #nyfedpresidents hi! i am jonathan and today i get to run the @newyorkfed account! i think my friend/fellow intern behind me thought i wa…	hi, i'm bill dudley. i was a former goldman guy whose wife was ex-jpm (with a couple mil still there), my half sister worked at wells fargo, & i owned $aig shares but got a waiver to work on that bailout where their creditors (incl $jpm & $gs) got paid in full. #nyfedpresidents hi! i am jonathan and today i get to run the @newyorkfed account! i think my friend/fellow intern behind me thought i wa…	0.354167	negative	-0.00494792		2010-03-21	0	0	0		0	0.5	0.5	43.45	0	193.833	251.167	51	0	2	0
2013-02-02	Wait for banks / financials to start rolling hard before getting too bearish on markets. They are exploding right now. $GS $MS $JPM.	wait for banks / financials to start rolling hard before getting too bearish on markets. they are exploding right now. $gs $ms $jpm.	wait for banks / financials to start rolling hard before getting too bearish on markets. they are exploding right now. $gs $ms $jpm.	0.53869	negative	-0.00297619		2010-03-22	0	0	0		0	0.5	0.5	43.74	0.290001	194.333	251.667	51	0	2	0
2018-05-29	MORE: Financial stocks take an early hit, JPMorgan down 1.7 percent, American Express down 1.5 percent, Goldman Sachs down 1.4 percent, Travelers down 1 percent $JPM $AXP $GS $TRVpic.twitter.com/hkzE36Swpk	more: financial stocks take an early hit, jpmorgan down 1.7 percent, american express down 1.5 percent, goldman sachs down 1.4 percent, travelers down 1 percent $jpm $axp $gs $trvpic.twitter.com/hkze36swpk	more: financial stocks take an early hit, jpmorgan down 1.7 percent, american express down 1.5 percent, goldman sachs down 1.4 percent, travelers down 1 percent $jpm $axp $gs $trvpic.twitter.com/hkze36swpk	0.244444	negative	-0.00277778		2010-03-23	0	0	0		0	0.5	0.5	44.58	0.84	194.833	252.167	51	0	2	0
2018-12-28	$JPM treasury client survey #USTpic.twitter.com/NWLFM69uNr	$jpm treasury client survey #ustpic.twitter.com/nwlfm69unr	$jpm treasury client survey #ustpic.twitter.com/nwlfm69unr	0	positive	0		2010-03-24	0	1	0		1	0	1	44.94	0.359997	194.833	253.167	52	1	3	1
2018-12-24	Here goes nothing. $SPX $RUT $JPM $GOOGLpic.twitter.com/QvyUizXnyx	here goes nothing. $spx $rut $jpm $googlpic.twitter.com/qvyuizxnyx	here goes nothing. $spx $rut $jpm $googlpic.twitter.com/qvyuizxnyx	0	positive	0		2010-03-25	0	1	0		1	0	1	44.94	0	194.833	254.167	53	1	3	1
2018-12-24	Credit cards played a roll in 8 of the decade's 13 deadliest mass shootings_x000D_ https://www.nytimes.com/interactive/2018/12/24/business/dealbook/mass-shootings-credit-cards.html?mtrref=t.co&gwh=DDBCBD7FF5FBCFE8472A7871719D8695&gwt=payÃ‚Â Ã¢â‚¬Â¦_x000D_ @andrewrsorkin @nytimesbusiness #guns #GunControl #creditcards #financialservices #WallStreet $BAC $AXP $JPM	credit cards played a roll in 8 of the decade's 13 deadliest mass shootings_x000D_ _x000D_ @andrewrsorkin @nytimesbusiness #guns #guncontrol #creditcards #financialservices #wallstreet $bac $axp $jpm	credit cards played a roll in 8 of the decade's 13 deadliest mass shootings_x000D_ _x000D_ @andrewrsorkin @nytimesbusiness #guns #guncontrol #creditcards #financialservices #wallstreet $bac $axp $jpm	0	positive	0		2010-03-26	0	0	0		0	0.5	0.5	45.02	0.080001	195.333	254.667	53	0	2	0
2018-12-23	$JPM update from option watchlist. Jan 18 100 Put up 33% moving on expanding volume https://www.bullishchartpatterns.com/Ã‚Â pic.twitter.com/Z8KtHbQ6Nu	$jpm update from option watchlist. jan 18 100 put up 33% moving on expanding volume	$jpm update from option watchlist. jan 18 100 put up 33% moving on expanding volume	0	positive	0		2010-03-27	0	0	0		0	0.5	0.5	45.02	0	195.833	255.167	53	0	2	0
2018-12-15	$JPM weekly update moving on volume pic.twitter.com/lniBLbffLn	$jpm weekly update moving on volume pic.twitter.com/lniblbffln	$jpm weekly update moving on volume pic.twitter.com/lniblbffln	0	positive	0		2010-03-28	0	0	0		0	0.5	0.5	45.02	0	196.333	255.667	53	0	2	0
2018-12-14	Additional Tips..._x000D_ When everyone is staring at the charts, focus on the fundamentals._x000D_ When everyone is focusing on fundamentals, check out the charts._x000D_ When everyone is screaming about sentiment, do nothing._x000D_ $JPM $XLB $CAT $JNJ	additional tips..._x000D_ when everyone is staring at the charts, focus on the fundamentals._x000D_ when everyone is focusing on fundamentals, check out the charts._x000D_ when everyone is screaming about sentiment, do nothing._x000D_ $jpm $xlb $cat $jnj	additional tips..._x000D_ when everyone is staring at the charts, focus on the fundamentals._x000D_ when everyone is focusing on fundamentals, check out the charts._x000D_ when everyone is screaming about sentiment, do nothing._x000D_ $jpm $xlb $cat $jnj	0	positive	0		2010-03-29	0	0	0		0	0.5	0.5	44.86	-0.159999	196.833	256.167	53	0	2	0
2018-12-04	$FUSZ Do Not Sleep on #investing in @nFuszInc folks People like Jim Dubois Ex #CIO #Microsoft & Chuckie Reddy, @jpmorgan don't join any #stocks. Integrations into #marketo #odoo #oracle Integrating into #Salesforce #Microsoft #instagram #FacebookLive #facebook $fb $msft $crm $jpm	$fusz do not sleep on #investing in @nfuszinc folks people like jim dubois ex #cio #microsoft & chuckie reddy, @jpmorgan don't join any #stocks. integrations into #marketo #odoo #oracle integrating into #salesforce #microsoft #instagram #facebooklive #facebook $fb $msft $crm $jpm	$fusz do not sleep on #investing in @nfuszinc folks people like jim dubois ex #cio #microsoft & chuckie reddy, @jpmorgan don't join any #stocks. integrations into #marketo #odoo #oracle integrating into #salesforce #microsoft #instagram #facebooklive #facebook $fb $msft $crm $jpm	0	positive	0		2010-03-30	0	0	0		0	0.5	0.5	44.58	-0.279999	197.333	256.667	53	0	2	0
2018-12-04	Two protesters have interrupted Jamie Dimon's speech at a Goldman Sachs conference today. Dimon's response: Anyone else? $JPM https://twitter.com/MichelleF_Davis/status/1069613295114563586Ã‚Â Ã¢â‚¬Â¦ Jamie Dimon's critics have scaled flagpoles, erected teepees and burst into conferences to get the attention of JPMorgan's CEO. And they've gotten louder since Trump was elected. My story for @BW wit…	two protesters have interrupted jamie dimon's speech at a goldman sachs conference today. dimon's response: anyone else? $jpm jamie dimon's critics have scaled flagpoles, erected teepees and burst into conferences to get the attention of jpmorgan's ceo. and they've gotten louder since trump was elected. my story for @bw with @maxabelson	two protesters have interrupted jamie dimon's speech at a goldman sachs conference today. dimon's response: anyone else? $jpm jamie dimon's critics have scaled flagpoles, erected teepees and burst into conferences to get the attention of jpmorgan's ceo. and they've gotten louder since trump was elected. my story for @bw with @maxabelson	0	positive	0		2010-03-31	0	1	0		1	0	1	44.75	0.169998	197.333	257.667	54	1	3	1
2018-12-04	They showed up again for Dimon's speech at the Goldman Sachs conference $JPM https://twitter.com/MichelleF_Davis/status/1069613295114563586Ã‚Â Ã¢â‚¬Â¦ Jamie Dimon's critics have scaled flagpoles, erected teepees and burst into conferences to get the attention of JPMorgan's CEO. And they've gotten louder since Trump was elected. My story for @BW with @maxabelson https://bloom.bg/2DY7fEi	they showed up again for dimon's speech at the goldman sachs conference $jpm jamie dimon's critics have scaled flagpoles, erected teepees and burst into conferences to get the attention of jpmorgan's ceo. and they've gotten louder since trump was elected. my story for @bw with @maxabelson	they showed up again for dimon's speech at the goldman sachs conference $jpm jamie dimon's critics have scaled flagpoles, erected teepees and burst into conferences to get the attention of jpmorgan's ceo. and they've gotten louder since trump was elected. my story for @bw with @maxabelson	0	positive	0		2010-04-01	0.333333	1	0		1	0	1	45.18	0.43	197.333	258.667	55	1	3	1
2018-12-04	Jamie Dimon interrupted at Goldman conference by protester asking why $JPM holds bonds in private prisons company. Do they?	jamie dimon interrupted at goldman conference by protester asking why $jpm holds bonds in private prisons company. do they?	jamie dimon interrupted at goldman conference by protester asking why $jpm holds bonds in private prisons company. do they?	0.375	positive	0		2010-04-02	-0.155556	2	1		1	0.5	0.5	45.18	0	197.833	259.167	54	-1	1	1
2018-12-03	A trade peace? Oil production cuts? Neutral interest rates? Take a look at these names with @Sarge986 Stephen Guilfoyle. $NVDA $MU $CAT $BP $XOM $JPM @TheStreethttps://www.thestreet.com/investing/here-s-5-moves-to-make-amid-these-market-gyrations-14798708Ã‚Â Ã¢â‚¬Â¦	a trade peace? oil production cuts? neutral interest rates? take a look at these names with @sarge986 stephen guilfoyle. $nvda $mu $cat $bp $xom $jpm @thestreet	a trade peace? oil production cuts? neutral interest rates? take a look at these names with @sarge986 stephen guilfoyle. $nvda $mu $cat $bp $xom $jpm @thestreet	0	positive	0		2010-04-03	0	0	0		0	0.5	0.5	45.18	0	198.333	259.667	54	0	2	0
2018-12-03	$GS _x000D_ Fed reportedly probing Goldman's role in Malaysian scandal_x000D_ https://edition.cnn.com/2018/11/30/business/fed-probe-goldman-malaysia/index.htmlÃ‚Â Ã¢â‚¬Â¦_x000D_ $BAC $JPM $AMZN $CMG $VXX	$gs _x000D_ fed reportedly probing goldman's role in malaysian scandal_x000D_ _x000D_ $bac $jpm $amzn $cmg $vxx	$gs _x000D_ fed reportedly probing goldman's role in malaysian scandal_x000D_ _x000D_ $bac $jpm $amzn $cmg $vxx	0	positive	0		2010-04-04	0	0	0		0	0.5	0.5	45.18	0	198.833	260.167	54	0	2	0
2018-12-03	How is $JPM thinking about AI and machine learning? Hear from the leaders of our #DataAnalytics and #AI Research teams. #NeurIPS2018	how is $jpm thinking about ai and machine learning? hear from the leaders of our #dataanalytics and #ai research teams. #neurips2018	how is $jpm thinking about ai and machine learning? hear from the leaders of our #dataanalytics and #ai research teams. #neurips2018	0	positive	0		2010-04-05	0.65	2	0		2	0	1	45.34	0.16	198.833	261.167	55	1	3	2
2018-12-03	Here Are 6 Moves to Make Amid These Market Gyrations $NVDA $MU $CAT $JPM $BP $XOM https://www.thestreet.com/investing/here-s-5-moves-to-make-amid-these-market-gyrations-14798708Ã‚Â Ã¢â‚¬Â¦ via @TheStreet	here are 6 moves to make amid these market gyrations $nvda $mu $cat $jpm $bp $xom via @thestreet	here are 6 moves to make amid these market gyrations $nvda $mu $cat $jpm $bp $xom via @thestreet	0	positive	0		2010-04-06	0	0	0		0	0.5	0.5	45.84	0.5	199.333	261.667	55	0	2	0
2018-11-30	$FUSZ @socialbakers meet @nFuszInc #InteractiveVideo #CallstoAction Integrating into #Instagram https://www.youtube.com/watch?v=WLgmsHio1xgÃ‚Â Ã¢â‚¬Â¦ #FacebookLive #Salesforce #Microsoft Integrated into #Odoo #Marketo #Oracle #Netsuite #StockstoWatch #CRM #AI #SaaS $CRM $ADBE $AMZN $AAPL $IBM $ORCL $MSFT $JPM	$fusz @socialbakers meet @nfuszinc #interactivevideo #callstoaction integrating into #instagram #facebooklive #salesforce #microsoft integrated into #odoo #marketo #oracle #netsuite #stockstowatch #crm #ai #saas $crm $adbe $amzn $aapl $ibm $orcl $msft $jpm	$fusz @socialbakers meet @nfuszinc #interactivevideo #callstoaction integrating into #instagram #facebooklive #salesforce #microsoft integrated into #odoo #marketo #oracle #netsuite #stockstowatch #crm #ai #saas $crm $adbe $amzn $aapl $ibm $orcl $msft $jpm	0	positive	0		2010-04-07	0	0	0		0	0.5	0.5	45.32	-0.52	199.833	262.167	55	0	2	0
2018-11-16	$JPM's Jennifer Nason remains bullish on #technology companies. Here's why.	$jpm's jennifer nason remains bullish on #technology companies. here's why.	$jpm's jennifer nason remains bullish on #technology companies. here's why.	0	positive	0		2010-04-08	0	0	0		0	0.5	0.5	45.76	0.439998	200.333	262.667	55	0	2	0
2018-11-16	Warren Buffett's portfolio is heavily concentrated in financial stocks, representing 41% of portfolio weight. $JPM is still a tiny position as of now. Maybe his intention is to slowly swap out $WFC with $JPM as a top big bank holding. Buffett cashed out $2.06B of $WFC as of Q3.	warren buffett's portfolio is heavily concentrated in financial stocks, representing 41% of portfolio weight. $jpm is still a tiny position as of now. maybe his intention is to slowly swap out $wfc with $jpm as a top big bank holding. buffett cashed out $2.06b of $wfc as of q3.	warren buffett's portfolio is heavily concentrated in financial stocks, representing 41% of portfolio weight. $jpm is still a tiny position as of now. maybe his intention is to slowly swap out $wfc with $jpm as a top big bank holding. buffett cashed out $2.06b of $wfc as of q3.	0.333333	positive	0		2010-04-09	0	0	0		0	0.5	0.5	45.98	0.220002	200.833	263.167	55	0	2	0
2018-11-15	$JPM's Global CIO, Lori Beer, shares her journey at #GHCI18: "I got to where I am today by owning my career, committing to continuously learning, and paying it forward." #WeAreHerepic.twitter.com/TujO02SiLj	$jpm's global cio, lori beer, shares her journey at #ghci18: "i got to where i am today by owning my career, committing to continuously learning, and paying it forward." #weareherepic.twitter.com/tujo02silj	$jpm's global cio, lori beer, shares her journey at #ghci18: "i got to where i am today by owning my career, committing to continuously learning, and paying it forward." #weareherepic.twitter.com/tujo02silj	0	positive	0		2010-04-10	0	0	0		0	0.5	0.5	45.98	0	201.333	263.667	55	0	2	0
2018-11-14	Highlight: $BRK-B is up after hours after Warren Buffett buys $JPM stock. "This is a big one," @sallypancakes says. "Buffett is putting a lot of money to work in financials." https://finance.yahoo.com/Ã‚Â pic.twitter.com/XhCpd59szY	highlight: $brk-b is up after hours after warren buffett buys $jpm stock. "this is a big one," @sallypancakes says. "buffett is putting a lot of money to work in financials."	highlight: $brk-b is up after hours after warren buffett buys $jpm stock. "this is a big one," @sallypancakes says. "buffett is putting a lot of money to work in financials."	0.1	positive	0		2010-04-11	0	0	0		0	0.5	0.5	45.98	0	201.833	264.167	55	0	2	0
2018-11-14	BUFFETT FINALLY BUYS JPMORGAN STOCK $JPM	buffett finally buys jpmorgan stock $jpm	buffett finally buys jpmorgan stock $jpm	1	positive	0		2010-04-12	0	0	0		0	0.5	0.5	46.14	0.159999	202.333	264.667	55	0	2	0
2018-11-13	Thank you @jpmorgan @chase for hosting our @CSforALL SCRIPT Workshop in Columbus, Ohio. Seven school districts, serving 93,780 students joined us to create Rigorous, Inclusive & Sustainable K12 CS pathways! #SCRIPTWorkshops_x000D_ #jpmorgan #TechForGood #CS4OH #CSforALL $JPM pic.twitter.com/gIT8H1jqtA	thank you @jpmorgan @chase for hosting our @csforall script workshop in columbus, ohio. seven school districts, serving 93,780 students joined us to create rigorous, inclusive & sustainable k12 cs pathways! #scriptworkshops_x000D_ #jpmorgan #techforgood #cs4oh #csforall $jpm pic.twitter.com/git8h1jqta	thank you @jpmorgan @chase for hosting our @csforall script workshop in columbus, ohio. seven school districts, serving 93,780 students joined us to create rigorous, inclusive & sustainable k12 cs pathways! #scriptworkshops_x000D_ #jpmorgan #techforgood #cs4oh #csforall $jpm pic.twitter.com/git8h1jqta	0	positive	0		2010-04-13	0	0	0		0	0.5	0.5	45.87	-0.27	202.833	265.167	55	0	2	0
2018-10-19	Bank of Ozarks nearing dual support test after swift 50% decline at (1). Banks continue to struggle this year! $OZK $XLF $JPM $SPY $BLKpic.twitter.com/YdFPrtbt9g	bank of ozarks nearing dual support test after swift 50% decline at (1). banks continue to struggle this year! $ozk $xlf $jpm $spy $blkpic.twitter.com/ydfprtbt9g	bank of ozarks nearing dual support test after swift 50% decline at (1). banks continue to struggle this year! $ozk $xlf $jpm $spy $blkpic.twitter.com/ydfprtbt9g	0	positive	0		2010-04-14	0	0	0		0	0.5	0.5	47.73	1.86	203.333	265.667	55	0	2	0
2018-10-12	On a call with reporters, $JPM CEO Jamie Dimon was asked whether he will attend Ã¢â‚¬ËœDavos in the Desert,Ã¢â‚¬â„¢ following the disappearance of journalist Jamal Khashoggi. Spokesman Joe Evangelisti jumps in: Ã¢â‚¬Å“WeÃ¢â‚¬â„¢re not going to address that on this earnings callÃ¢â‚¬ï¿½	on a call with reporters, $jpm ceo jamie dimon was asked whether he will attend davos in the desert, following the disappearance of journalist jamal khashoggi. spokesman joe evangelisti jumps in: were not going to address that on this earnings call	on a call with reporters, $jpm ceo jamie dimon was asked whether he will attend davos in the desert, following the disappearance of journalist jamal khashoggi. spokesman joe evangelisti jumps in: were not going to address that on this earnings call	0.1	positive	0		2010-04-15	0	0	0		0	0.5	0.5	47.81	0.080001	203.833	266.167	55	0	2	0
2018-10-02	The #Under30Summit Hackathon, hosted by $JPM and @MLHacks, is helping students find ways to use #TechForGood. https://bit.ly/2x5QPIbÃ‚Â pic.twitter.com/iSpjGquW5M	the #under30summit hackathon, hosted by $jpm and @mlhacks, is helping students find ways to use #techforgood.	the #under30summit hackathon, hosted by $jpm and @mlhacks, is helping students find ways to use #techforgood.	0	positive	0		2010-04-16	0	0	0		0	0.5	0.5	45.55	-2.26	204.333	266.667	55	0	2	0
2018-10-02	"By leveraging the power of #tech to inspire change, we can make a difference in our community." $JPM's Ali Marano on using #TechForGood at the #Under30Summit.pic.twitter.com/FXFqbtFgbk	"by leveraging the power of #tech to inspire change, we can make a difference in our community." $jpm's ali marano on using #techforgood at the #under30summit.pic.twitter.com/fxfqbtfgbk	"by leveraging the power of #tech to inspire change, we can make a difference in our community." $jpm's ali marano on using #techforgood at the #under30summit.pic.twitter.com/fxfqbtfgbk	0	positive	0		2010-04-17	0	0	0		0	0.5	0.5	45.55	0	204.833	267.167	55	0	2	0
2018-09-26	#JPMorgan Expands Its #Blockchain Payment Network to 75 Banks $JPM https://sludgefeed.com/jpmorgan-expands-blockchain-payments-network-to-75-banks/Ã‚Â Ã¢â‚¬Â¦	#jpmorgan expands its #blockchain payment network to 75 banks $jpm	#jpmorgan expands its #blockchain payment network to 75 banks $jpm	0	positive	0		2010-04-18	0	0	0		0	0.5	0.5	45.55	0	205.333	267.667	55	0	2	0
2018-09-26	Amazed (but I shouldnÃ¢â‚¬â„¢t be!) at the 2,000 men and women who came to @RadioCity for $JPM Women on the Move today #togetherwepic.twitter.com/9hDPUa11yf	amazed (but i shouldnt be!) at the 2,000 men and women who came to @radiocity for $jpm women on the move today #togetherwepic.twitter.com/9hdpua11yf	amazed (but i shouldnt be!) at the 2,000 men and women who came to @radiocity for $jpm women on the move today #togetherwepic.twitter.com/9hdpua11yf	0	positive	0		2010-04-19	0	0	0		0	0.5	0.5	45.39	-0.16	205.833	268.167	55	0	2	0
2018-09-26	NYC Ballet Principal Dancer and Choreographer Lauren Lovette joined $JPM CFO Marianne Lake for a conversation on breaking barriers. #TogetherWepic.twitter.com/681b0DgHxW	nyc ballet principal dancer and choreographer lauren lovette joined $jpm cfo marianne lake for a conversation on breaking barriers. #togetherwepic.twitter.com/681b0dghxw	nyc ballet principal dancer and choreographer lauren lovette joined $jpm cfo marianne lake for a conversation on breaking barriers. #togetherwepic.twitter.com/681b0dghxw	0	positive	0		2010-04-20	0	0	0		0	0.5	0.5	45.88	0.490002	206.333	268.667	55	0	2	0
2018-09-26	$JPMÃ¢â‚¬â„¢s @SamSaperstein at our Women on the Move Leadership Day. #TogetherWepic.twitter.com/ih3tmpMdP7	$jpms @samsaperstein at our women on the move leadership day. #togetherwepic.twitter.com/ih3tmpmdp7	$jpms @samsaperstein at our women on the move leadership day. #togetherwepic.twitter.com/ih3tmpmdp7	0	positive	0		2010-04-21	0	0	0		0	0.5	0.5	45.35	-0.530003	206.833	269.167	55	0	2	0
2018-09-24	.@karenfinerman is taking JPMorgan CEO Jamie Dimon to task for his comments on buybacks. $JPM pic.twitter.com/3fGbV7O562	.@karenfinerman is taking jpmorgan ceo jamie dimon to task for his comments on buybacks. $jpm pic.twitter.com/3fgbv7o562	.@karenfinerman is taking jpmorgan ceo jamie dimon to task for his comments on buybacks. $jpm pic.twitter.com/3fgbv7o562	0	positive	0		2010-04-22	0	0	0		0	0.5	0.5	44.74	-0.609996	207.333	269.667	55	0	2	0
2018-09-24	$JPM cares about you. pic.twitter.com/Z8eOiI2q1x	$jpm cares about you. pic.twitter.com/z8eoii2q1x	$jpm cares about you. pic.twitter.com/z8eoii2q1x	0	positive	0		2010-04-23	0	0	0		0	0.5	0.5	44.94	0.199997	207.833	270.167	55	0	2	0
2018-09-23	Looks like a Ã¢â‚¬Å“AAÃ¢â‚¬ï¿½ issue, as $AMZN accounts for 12.0% of $SPX YTD total_x000D_ return, then $AAPL at 10.8%, with $MSFT w/9.4%; from 3/9/09 $AAPL accounts for 4.1% of the Bull, then $MSFT w/4.2%, $JPM 1.9% pic.twitter.com/ecPYoKmG2g	looks like a aa issue, as $amzn accounts for 12.0% of $spx ytd total_x000D_ return, then $aapl at 10.8%, with $msft w/9.4%; from 3/9/09 $aapl accounts for 4.1% of the bull, then $msft w/4.2%, $jpm 1.9% pic.twitter.com/ecpyokmg2g	looks like a aa issue, as $amzn accounts for 12.0% of $spx ytd total_x000D_ return, then $aapl at 10.8%, with $msft w/9.4%; from 3/9/09 $aapl accounts for 4.1% of the bull, then $msft w/4.2%, $jpm 1.9% pic.twitter.com/ecpyokmg2g	0.75	positive	0		2010-04-24	0	0	0		0	0.5	0.5	44.94	0	208.333	270.667	55	0	2	0
2018-09-17	How can your #tech skills make an impact at $JPM? Chat with us to find out. #TechSpotlight	how can your #tech skills make an impact at $jpm? chat with us to find out. #techspotlight	how can your #tech skills make an impact at $jpm? chat with us to find out. #techspotlight	0	positive	0		2010-04-25	0	0	0		0	0.5	0.5	44.94	0	208.833	271.167	55	0	2	0
2018-09-17	Ten years after the financial crisisÃ¢â‚¬Â¦theyÃ¢â‚¬â„¢re doing the same thing and expecting different results: https://www.sovereignman.com/trends/ten-years-after-the-crisis-theyre-doing-the-same-thing-and-expecting-different-results-24125/Ã‚Â Ã¢â‚¬Â¦ @thesovereignman $GS $JPM pic.twitter.com/7L25FhKGMI	ten years after the financial crisistheyre doing the same thing and expecting different results: @thesovereignman $gs $jpm pic.twitter.com/7l25fhkgmi	ten years after the financial crisistheyre doing the same thing and expecting different results: @thesovereignman $gs $jpm pic.twitter.com/7l25fhkgmi	0.18125	positive	0		2010-04-26	0	0	0		0	0.5	0.5	43.89	-1.05	209.333	271.667	55	0	2	0
2018-09-14	$JPM Global Research talks how the markets have changed since the financial crisis with @business.	$jpm global research talks how the markets have changed since the financial crisis with @business.	$jpm global research talks how the markets have changed since the financial crisis with @business.	0	positive	0		2010-04-27	0	0	0		0	0.5	0.5	42.41	-1.48	209.833	272.167	55	0	2	0
2018-09-11	$SPY $SPX $ES_F $AAPL _x000D_ Looks like the China meeting with Senior mgmt of US financials will be this wknd. $JPM $C $BLKhttps://twitter.com/LiveSquawk/status/1039615874297225216Ã‚Â Ã¢â‚¬Â¦ China Woos U.S. Companies Again, Curbs Trade Threats https://www.wsj.com/articles/china-woos-u-s-companies-again-dropping-trade-threats-1536672693Ã‚Â Ã¢â‚¬Â¦	$spy $spx $es_f $aapl _x000D_ looks like the china meeting with senior mgmt of us financials will be this wknd. $jpm $c $blk china woos you.s. companies again, curbs trade threats	$spy $spx $es_f $aapl _x000D_ looks like the china meeting with senior mgmt of us financials will be this wknd. $jpm $c $blk china woos you.s. companies again, curbs trade threats	0	positive	0		2010-04-28	0	0	0		0	0.5	0.5	43.46	1.05	210.333	272.667	55	0	2	0
2018-09-11	Total number of US banks in the US has gone from 8500 to 5500 over last decade. But the biggest banks have strengthened - $JPM mkt cap $180b to $390b. Yet in Europe - there were 8 banks over $100b, now....only 1. Analysis coming up @SquawkCNBC	total number of us banks in the us has gone from 8500 to 5500 over last decade. but the biggest banks have strengthened - $jpm mkt cap $180b to $390b. yet in europe - there were 8 banks over $100b, now....only 1. analysis coming up @squawkcnbc	total number of us banks in the us has gone from 8500 to 5500 over last decade. but the biggest banks have strengthened - $jpm mkt cap $180b to $390b. yet in europe - there were 8 banks over $100b, now....only 1. analysis coming up @squawkcnbc	0.408333	positive	0		2010-04-29	0	0	0		0	0.5	0.5	44	0.540001	210.833	273.167	55	0	2	0
2018-09-10	$JPM daily doin the adam and eve? pic.twitter.com/jKIInh6XR9	$jpm daily doin the adam and eve? pic.twitter.com/jkiinh6xr9	$jpm daily doin the adam and eve? pic.twitter.com/jkiinh6xr9	0	positive	0		2010-04-30	0	0	0		0	0.5	0.5	42.58	-1.42	211.333	273.667	55	0	2	0
2018-09-09	Upcoming Events - $AAPL $AMD $NVDA $JNJ $TTWO $T $CAT $PAYX $C $SYMC $VIAB $QCOM $REGN $MMM $JPM $CSCO $VZ $PFE $UPS $WFC $CELG $UTX $FOXpic.twitter.com/Vdm6AX1EL0	upcoming events - $aapl $amd $nvda $jnj $ttwo $t $cat $payx $c $symc $viab $qcom $regn $mmm $jpm $csco $vz $pfe $ups $wfc $celg $utx $foxpic.twitter.com/vdm6ax1el0	upcoming events - $aapl $amd $nvda $jnj $ttwo $t $cat $payx $c $symc $viab $qcom $regn $mmm $jpm $csco $vz $pfe $ups $wfc $celg $utx $foxpic.twitter.com/vdm6ax1el0	0	positive	0		2010-05-01	0	0	0		0	0.5	0.5	42.58	0	211.833	274.167	55	0	2	0
2018-09-04	Still think $JPM is setting up for $129 pic.twitter.com/4TimdlxA8D	still think $jpm is setting up for $129 pic.twitter.com/4timdlxa8d	still think $jpm is setting up for $129 pic.twitter.com/4timdlxa8d	0	positive	0		2010-05-02	0	0	0		0	0.5	0.5	42.58	0	212.333	274.667	55	0	2	0
2018-08-29	Options buying recap from Tuesday 8/28! SR = stock replacement_x000D_ $WDAY $BBY $HAIN $FB $KNX $WMT $INCY $JPM $NSC $INTU $SNE $AKRX $NOV $AMD $GLW $NBIX $QCOM $BABA $CXO $TRCO $BYD $CPBpic.twitter.com/AQhnGn9kzI	options buying recap from tuesday 8/28! sr = stock replacement_x000D_ $wday $bby $hain $fb $knx $wmt $incy $jpm $nsc $intu $sne $akrx $nov $amd $glw $nbix $qcom $baba $cxo $trco $byd $cpbpic.twitter.com/aqhngn9kzi	options buying recap from tuesday 8/28! sr = stock replacement_x000D_ $wday $bby $hain $fb $knx $wmt $incy $jpm $nsc $intu $sne $akrx $nov $amd $glw $nbix $qcom $baba $cxo $trco $byd $cpbpic.twitter.com/aqhngn9kzi	0	positive	0		2010-05-03	0	0	0		0	0.5	0.5	43.53	0.949997	212.833	275.167	55	0	2	0
2018-08-26	The core list_x000D_ _x000D_ Tier 1: $INTC $BAC $MU $HD $PSX $GILD_x000D_ Tier 2: $NVDA $JPM $AMD $TGT $APC $CELG _x000D_ Tier 3: $MSFT $PYPL $AAPL $CAT $LNG $TEVA_x000D_ Tier 4: $CSCO $SQ $EA $BABA $DIS $ABBV_x000D_ Tier 5: $NFLX $SCHW $ATVI $X $ROKU $PFE	the core list_x000D_ _x000D_ tier 1: $intc $bac $mu $hd $psx $gild_x000D_ tier 2: $nvda $jpm $amd $tgt $apc $celg _x000D_ tier 3: $msft $pypl $aapl $cat $lng $teva_x000D_ tier 4: $csco $sq $ea $baba $dis $abbv_x000D_ tier 5: $nflx $schw $atvi $x $roku $pfe	the core list_x000D_ _x000D_ tier 1: $intc $bac $mu $hd $psx $gild_x000D_ tier 2: $nvda $jpm $amd $tgt $apc $celg _x000D_ tier 3: $msft $pypl $aapl $cat $lng $teva_x000D_ tier 4: $csco $sq $ea $baba $dis $abbv_x000D_ tier 5: $nflx $schw $atvi $x $roku $pfe	0	positive	0		2010-05-04	0	0	0		0	0.5	0.5	42.47	-1.06	213.333	275.667	55	0	2	0
2018-08-22	$SPX & $NDX Daily Chart_x000D_ Bearish: IÃ¢â‚¬â„¢m looking to fade rallies for the next 2 weeks._x000D_ #ES_F $ES_F $ES $SPY $SVXY $EEM $EDZ #VIX $TVIX $UVXY $VXX $VIX $VVIX $AAPL $AMZN $FB $NFLX $BA $TSLA $JPM $BABA $BAC $GOOG $GOOGL $WMT $MSFT $QQQ $DOW $TQQQ $SQQQ $UPRO $SPXL $SPXS $X $TWTR $Vpic.twitter.com/qs7w1B81cK	$spx & $ndx daily chart_x000D_ bearish: i am looking to fade rallies for the next 2 weeks._x000D_ #es_f $es_f $es $spy $svxy $eem $edz #vix $tvix $uvxy $vxx $vix $vvix $aapl $amzn $fb $nflx $ba $tsla $jpm $baba $bac $goog $googl $wmt $msft $qqq $dow $tqqq $sqqq $upro $spxl $spxs $x $twtr $vpic.twitter.com/qs7w1b81ck	$spx & $ndx daily chart_x000D_ bearish: i am looking to fade rallies for the next 2 weeks._x000D_ #es_f $es_f $es $spy $svxy $eem $edz #vix $tvix $uvxy $vxx $vix $vvix $aapl $amzn $fb $nflx $ba $tsla $jpm $baba $bac $goog $googl $wmt $msft $qqq $dow $tqqq $sqqq $upro $spxl $spxs $x $twtr $vpic.twitter.com/qs7w1b81ck	0	positive	0		2010-05-05	0	0	0		0	0.5	0.5	42.63	0.16	213.833	276.167	55	0	2	0
2018-08-20	The digital investment banking team at $JPM is using emerging #tech to give dealmakers an edge.	the digital investment banking team at $jpm is using emerging #tech to give dealmakers an edge.	the digital investment banking team at $jpm is using emerging #tech to give dealmakers an edge.	0	positive	0		2010-05-06	0	0	0		0	0.5	0.5	40.81	-1.82	214.333	276.667	55	0	2	0
2018-08-06	How to Play Any Rise in U.S. Treasury Yields: Market Recon $JPM $GS $C $MS $BAC $WFC $AXP $V $MAhttps://realmoney.thestreet.com/articles/08/06/2018/how-play-any-rise-u.s.-treasury-yields-market-reconÃ‚Â Ã¢â‚¬Â¦	how to play any rise in you.s. treasury yields: market recon $jpm $gs $c $ms $bac $wfc $axp $v $ma	how to play any rise in you.s. treasury yields: market recon $jpm $gs $c $ms $bac $wfc $axp $v $ma	0	positive	0		2010-05-07	0	0	0		0	0.5	0.5	40.76	-0.050003	214.833	277.167	55	0	2	0
2018-07-30	Have you heard? @jpmorgan CEO Jamie Dimon is joining us today at 3pmET in an exclusive interview with @WilfredFrost! $JPM pic.twitter.com/OYZJ5JvH69	have you heard? @jpmorgan ceo jamie dimon is joining us today at 3pmet in an exclusive interview with @wilfredfrost! $jpm pic.twitter.com/oyzj5jvh69	have you heard? @jpmorgan ceo jamie dimon is joining us today at 3pmet in an exclusive interview with @wilfredfrost! $jpm pic.twitter.com/oyzj5jvh69	0	positive	0		2010-05-08	0	0	0		0	0.5	0.5	40.76	0	215.333	277.667	55	0	2	0
2018-07-26	$JPM is investing to help entrepreneurs of color in #Chicago get their businesses off the ground.https://money.cnn.com/2018/07/19/investing/jpmorgan-chase-entrepreneurs-of-color-chicago/index.htmlÃ‚Â Ã¢â‚¬Â¦	$jpm is investing to help entrepreneurs of color in #chicago get their businesses off the ground.	$jpm is investing to help entrepreneurs of color in #chicago get their businesses off the ground.	0	positive	0		2010-05-09	0	0	0		0	0.5	0.5	40.76	0	215.833	278.167	55	0	2	0
2018-07-26	MONDAY: Don't miss @WilfredFrost's EXCLUSIVE interview with @jpmorgan CEO Jamie Dimon - again, that's on Monday, 3pET! $JPM pic.twitter.com/OSyDMlnU8d	monday: don't miss @wilfredfrost's exclusive interview with @jpmorgan ceo jamie dimon - again, that's on monday, 3pet! $jpm pic.twitter.com/osydmlnu8d	monday: don't miss @wilfredfrost's exclusive interview with @jpmorgan ceo jamie dimon - again, that's on monday, 3pet! $jpm pic.twitter.com/osydmlnu8d	0	positive	0		2010-05-10	0	0	0		0	0.5	0.5	41.95	1.19	216.333	278.667	55	0	2	0
2018-07-12	Here comes some $JPM https://bit.ly/2ma40zsÃ‚Â @jimcramer	here comes some $jpm @jimcramer	here comes some $jpm @jimcramer	0	positive	0		2010-05-11	0	1	0		1	0	1	41.55	-0.400002	216.333	279.667	56	1	3	1
2018-07-12	07/12/18 - View today's #MarketOutlook from @Market_Scholars here: https://wp.me/p9upfx-1O9Ã‚Â Discussed: $SPY $SPX $QQQ $DIA $IWM $WFC $C $JPM $BAC $TLT $TNX $UUP $FXI $T $CA $AVGO $MSFT	07/12/18 - view today's #marketoutlook from @market_scholars here: discussed: $spy $spx $qqq $dia $iwm $wfc $c $jpm $bac $tlt $tnx $uup $fxi $t $ca $avgo $msft	07/12/18 - view today's #marketoutlook from @market_scholars here: discussed: $spy $spx $qqq $dia $iwm $wfc $c $jpm $bac $tlt $tnx $uup $fxi $t $ca $avgo $msft	0	positive	0		2010-05-12	0.35	1	0		1	0	1	41.69	0.14	216.333	280.667	57	1	3	1
2018-07-12	Bank analyst Mike Mayo on where he sees the financial stocks heading:_x000D_ $BAC $C $GS $JPM $MSpic.twitter.com/LSOApdmASV	bank analyst mike mayo on where he sees the financial stocks heading:_x000D_ $bac $c $gs $jpm $mspic.twitter.com/lsoapdmasv	bank analyst mike mayo on where he sees the financial stocks heading:_x000D_ $bac $c $gs $jpm $mspic.twitter.com/lsoapdmasv	0	positive	0		2010-05-13	0	0	0		0	0.5	0.5	40.81	-0.879998	216.833	281.167	57	0	2	0
2018-07-12	#earnings scheduled after the close today and before the open tomorrow_x000D_ $JPM $C $WFC $PNC $FRC $ASPU $INFY $KSHB $PIXY _x000D_ http://eps.sh/calÃ‚Â pic.twitter.com/fecxknjEgt	#earnings scheduled after the close today and before the open tomorrow_x000D_ $jpm $c $wfc $pnc $frc $aspu $infy $kshb $pixy _x000D_	#earnings scheduled after the close today and before the open tomorrow_x000D_ $jpm $c $wfc $pnc $frc $aspu $infy $kshb $pixy _x000D_	0.5	positive	0		2010-05-14	0	0	0		0	0.5	0.5	39.89	-0.920002	217.333	281.667	57	0	2	0
2018-07-11	$JPM employees have dedicated +30K skilled-volunteer hours to local nonprofits. See how we're making a difference in local communities. http://bit.ly/ParisServiceCorpsÃ‚Â Ã¢â‚¬Â¦pic.twitter.com/s8R5dOdzN2	$jpm employees have dedicated +30k skilled-volunteer hours to local nonprofits. see how we're making a difference in local communities.	$jpm employees have dedicated +30k skilled-volunteer hours to local nonprofits. see how we're making a difference in local communities.	0	positive	0		2010-05-15	0	0	0		0	0.5	0.5	39.89	0	217.833	282.167	57	0	2	0
2018-07-10	The core list_x000D_ _x000D_ Tier 1: $INTC $BAC $MU $APC $GILD_x000D_ Tier 2: $NVDA $JPM $AAPL $PSX $ABBV_x000D_ Tier 3: $MSFT $PYPL $TWTR $LNG $TEVA_x000D_ Tier 4: $CSCO $SQ $AMD $BABA $CAT _x000D_ Tier 5: $NFLX $SCHW $X $JD $EA	the core list_x000D_ _x000D_ tier 1: $intc $bac $mu $apc $gild_x000D_ tier 2: $nvda $jpm $aapl $psx $abbv_x000D_ tier 3: $msft $pypl $twtr $lng $teva_x000D_ tier 4: $csco $sq $amd $baba $cat _x000D_ tier 5: $nflx $schw $x $jd $ea	the core list_x000D_ _x000D_ tier 1: $intc $bac $mu $apc $gild_x000D_ tier 2: $nvda $jpm $aapl $psx $abbv_x000D_ tier 3: $msft $pypl $twtr $lng $teva_x000D_ tier 4: $csco $sq $amd $baba $cat _x000D_ tier 5: $nflx $schw $x $jd $ea	0	positive	0		2010-05-16	0	0	0		0	0.5	0.5	39.89	0	218.333	282.667	57	0	2	0
2018-07-10	Earnings Season is just getting started. Here's who's reporting this week, and how they're performing YTD:_x000D_ $SDRL: +24.16%_x000D_ $DAL: -11.70%_x000D_ $AABA: +4.90%_x000D_ $JPM: -0.49%_x000D_ $ WFC: -7.33%_x000D_ $C: -7.93%https://stocktwits.com/discover/earnings-calendarÃ‚Â Ã¢â‚¬Â¦	earnings season is just getting started. here's who's reporting this week, and how they're performing ytd:_x000D_ $sdrl: +24.16%_x000D_ $dal: -11.70%_x000D_ $aaba: +4.90%_x000D_ $jpm: -0.49%_x000D_ $ wfc: -7.33%_x000D_ $c: -7.93%	earnings season is just getting started. here's who's reporting this week, and how they're performing ytd:_x000D_ $sdrl: +24.16%_x000D_ $dal: -11.70%_x000D_ $aaba: +4.90%_x000D_ $jpm: -0.49%_x000D_ $ wfc: -7.33%_x000D_ $c: -7.93%	0	positive	0		2010-05-17	0	0	0		0	0.5	0.5	39.84	-0.049999	218.833	283.167	57	0	2	0
2018-07-09	Banks start reporting this week and they all oversold. $JPM Friday $BAC & $GS next week. BUT did you get them lottos earlier today?	banks start reporting this week and they all oversold. $jpm friday $bac & $gs next week. but did you get them lottos earlier today?	banks start reporting this week and they all oversold. $jpm friday $bac & $gs next week. but did you get them lottos earlier today?	0.25	positive	0		2010-05-18	0	0	0		0	0.5	0.5	39.02	-0.82	219.333	283.667	57	0	2	0
2018-07-08	What's shaking guys? Inflation & bank earnings are some of your market shakers this week:_x000D_ https://youtu.be/JkO2zJAN-5YÃ‚Â _x000D_ $PEP $FST $YUM $ETR $PGR $JPM $PNC $WFC $Cpic.twitter.com/aozNY8KZz6	what's shaking guys? inflation & bank earnings are some of your market shakers this week:_x000D_ _x000D_ $pep $fst $yum $etr $pgr $jpm $pnc $wfc $cpic.twitter.com/aozny8kzz6	what's shaking guys? inflation & bank earnings are some of your market shakers this week:_x000D_ _x000D_ $pep $fst $yum $etr $pgr $jpm $pnc $wfc $cpic.twitter.com/aozny8kzz6	0	positive	0		2010-05-19	0	0	0		0	0.5	0.5	39.38	0.360001	219.833	284.167	57	0	2	0
2018-07-08	$JPM RSI +divergence. This could be the bottom as we ride this uptrend line. pic.twitter.com/oYXs0r6GrK	$jpm rsi +divergence. this could be the bottom as we ride this uptrend line. pic.twitter.com/oyxs0r6grk	$jpm rsi +divergence. this could be the bottom as we ride this uptrend line. pic.twitter.com/oyxs0r6grk	0	positive	0		2010-05-20	0	0	0		0	0.5	0.5	37.83	-1.55	220.333	284.667	57	0	2	0
2018-07-07	$JPM employees celebrate #LondonPride today. #JustBeYoupic.twitter.com/IC7q2KGI5j	$jpm employees celebrate #londonpride today. #justbeyoupic.twitter.com/ic7q2kgi5j	$jpm employees celebrate #londonpride today. #justbeyoupic.twitter.com/ic7q2kgi5j	0	positive	0		2010-05-21	0	0	0		0	0.5	0.5	40.05	2.22	220.833	285.167	57	0	2	0
2018-07-05	AirDrop Calendar https://ecex.exchangeÃ‚Â $AMZN $ETSY $BABA $WMT $TGT $KR $JPM $FB $WFC $GOOG $SNAP $TWTR $agn $aapl $brk $crm $cmg $dis $f $QQQ $iep $ibm $LABU $ENTA $TSLA #bitcoin #bitcoin #cryptocurrency #blockchain #crypto #ico #trading #ethereum #eth #btc #cnnpic.twitter.com/VudEfGPcPK	airdrop calendar $amzn $etsy $baba $wmt $tgt $kr $jpm $fb $wfc $goog $snap $twtr $agn $aapl $brk $crm $cmg $dis $f $qqq $iep $ibm $labu $enta $tsla #bitcoin #bitcoin #cryptocurrency #blockchain #crypto #ico #trading #ethereum #eth #btc #cnnpic.twitter.com/vudefgpcpk	airdrop calendar $amzn $etsy $baba $wmt $tgt $kr $jpm $fb $wfc $goog $snap $twtr $agn $aapl $brk $crm $cmg $dis $f $qqq $iep $ibm $labu $enta $tsla #bitcoin #bitcoin #cryptocurrency #blockchain #crypto #ico #trading #ethereum #eth #btc #cnnpic.twitter.com/vudefgpcpk	0	positive	0		2010-05-22	0	0	0		0	0.5	0.5	40.05	0	221.333	285.667	57	0	2	0
2018-06-28	$JPM _x000D_ *JPMORGAN BOARD AUTHORIZED REPURCHASES OF UP TO $20.7B_x000D_ *JPMORGAN TO BOOST QUARTER DIVIDEND TO 80C/SHARE FROM 56C_x000D_ Billion... pic.twitter.com/kw4YL40IVK	$jpm _x000D_ *jpmorgan board authorized repurchases of up to $20.7b_x000D_ *jpmorgan to boost quarter dividend to 80c/share from 56c_x000D_ billion... pic.twitter.com/kw4yl40ivk	$jpm _x000D_ *jpmorgan board authorized repurchases of up to $20.7b_x000D_ *jpmorgan to boost quarter dividend to 80c/share from 56c_x000D_ billion... pic.twitter.com/kw4yl40ivk	0	positive	0		2010-05-23	0	0	0		0	0.5	0.5	40.05	0	221.833	286.167	57	0	2	0
2018-06-27	TODAY'S BUY LINES .._x000D_ $AABA $ESRX $FOXA $PBR $S $F $T $JCP $YUMC $JPM $NFLX $PAGS $GE $CMCSA $RF $BABA $WFT $SDRL $BACpic.twitter.com/CIwPug9bKO	today's buy lines .._x000D_ $aaba $esrx $foxa $pbr $s $f $t $jcp $yumc $jpm $nflx $pags $ge $cmcsa $rf $baba $wft $sdrl $bacpic.twitter.com/ciwpug9bko	today's buy lines .._x000D_ $aaba $esrx $foxa $pbr $s $f $t $jcp $yumc $jpm $nflx $pags $ge $cmcsa $rf $baba $wft $sdrl $bacpic.twitter.com/ciwpug9bko	0	positive	0		2010-05-24	0	1	0		1	0	1	38.62	-1.43	221.833	287.167	58	1	3	1
2018-06-27	Congratulations to $JPM Chief Marketing Officer, @KLemkau, who constantly challenges the status quo.	congratulations to $jpm chief marketing officer, @klemkau, who constantly challenges the status quo.	congratulations to $jpm chief marketing officer, @klemkau, who constantly challenges the status quo.	0.333333	positive	0		2010-05-25	0	0	0		0	0.5	0.5	38.94	0.32	222.333	287.667	58	0	2	0
2018-06-26	The core list_x000D_ _x000D_ Tier 1: $INTC $BAC $MU $APC $TEVA_x000D_ Tier 2: $NVDA $JPM $AAPL $PSX $ABBV_x000D_ Tier 3: $MSFT $PYPL $TWTR $LNG $GILD_x000D_ Tier 4: $CSCO $SQ $AMD $BABA $SCCO _x000D_ Tier 5: $NFLX $SCHW $X $JD $TECK _x000D_ Ã¢â‚¬â€œ_x000D_ standbys: $EA $KBH $FCX	the core list_x000D_ _x000D_ tier 1: $intc $bac $mu $apc $teva_x000D_ tier 2: $nvda $jpm $aapl $psx $abbv_x000D_ tier 3: $msft $pypl $twtr $lng $gild_x000D_ tier 4: $csco $sq $amd $baba $scco _x000D_ tier 5: $nflx $schw $x $jd $teck _x000D_ _x000D_ standbys: $ea $kbh $fcx	the core list_x000D_ _x000D_ tier 1: $intc $bac $mu $apc $teva_x000D_ tier 2: $nvda $jpm $aapl $psx $abbv_x000D_ tier 3: $msft $pypl $twtr $lng $gild_x000D_ tier 4: $csco $sq $amd $baba $scco _x000D_ tier 5: $nflx $schw $x $jd $teck _x000D_ _x000D_ standbys: $ea $kbh $fcx	0	positive	0		2010-05-26	0	0	0		0	0.5	0.5	38.78	-0.16	222.833	288.167	58	0	2	0
2018-06-26	3 Stocks to Buy on the Market's Dip (and 1 to Write a Call On): Market Recon $BA $FDS $INFO $LEN $JPM $GS $Chttps://realmoney.thestreet.com/articles/06/26/2018/3-stocks-buy-markets-dip-and-1-write-call-market-reconÃ‚Â Ã¢â‚¬Â¦	3 stocks to buy on the market's dip (and 1 to write a call on): market recon $ba $fds $info $len $jpm $gs $c	3 stocks to buy on the market's dip (and 1 to write a call on): market recon $ba $fds $info $len $jpm $gs $c	0	positive	0		2010-05-27	0.25	1	0		1	0	1	40.42	1.64	222.833	289.167	59	1	3	1
2018-06-22	One concern for next week is $JPM closing below $106 and some banks losing their 200day. WeÃ¢â‚¬â„¢ll see what that leads to	one concern for next week is $jpm closing below $106 and some banks losing their 200day. well see what that leads to	one concern for next week is $jpm closing below $106 and some banks losing their 200day. well see what that leads to	0	positive	0		2010-05-28	0	0	0		0	0.5	0.5	39.58	-0.839996	223.333	289.667	59	0	2	0
2018-06-21	Well-regarded surgeon and author Atul Gawande, a critic of his industryÃ¢â‚¬â„¢s medical practices, to lead healthcare venture being formed by Amazon, Berkshire and JPMorgan https://reut.rs/2M5C22TÃ‚Â via @trhunnicutt @CarolineHumer $AMZN $BRKa $JPM pic.twitter.com/ZUGMF8T23K	well-regarded surgeon and author atul gawande, a critic of his industrys medical practices, to lead healthcare venture being formed by amazon, berkshire and jpmorgan via @trhunnicutt @carolinehumer $amzn $brka $jpm pic.twitter.com/zugmf8t23k	well-regarded surgeon and author atul gawande, a critic of his industrys medical practices, to lead healthcare venture being formed by amazon, berkshire and jpmorgan via @trhunnicutt @carolinehumer $amzn $brka $jpm pic.twitter.com/zugmf8t23k	0	positive	0		2010-05-29	0	0	0		0	0.5	0.5	39.58	0	223.833	290.167	59	0	2	0
2018-06-13	US Interest Rates set to go UP today! Here's something concerning for the #MarketsToday a flattening yield curve! Why you ask? I explain @foxbusiness $dji $spx $ndx $jpm $c $wfc $gs $mspic.twitter.com/5AbJ3DCNXr	us interest rates set to go up today! here's something concerning for the #marketstoday a flattening yield curve! why you ask? i explain @foxbusiness $dji $spx $ndx $jpm $c $wfc $gs $mspic.twitter.com/5abj3dcnxr	us interest rates set to go up today! here's something concerning for the #marketstoday a flattening yield curve! why you ask? i explain @foxbusiness $dji $spx $ndx $jpm $c $wfc $gs $mspic.twitter.com/5abj3dcnxr	0	positive	0		2010-05-30	0	0	0		0	0.5	0.5	39.58	0	224.333	290.667	59	0	2	0
2018-05-31	$FUSZ HEADED BACK TO DOLLARSBIG BOARD CO. IN OTC CLOTHING_x000D_ #WEALTHBUILDER #MILLIONAIREMINDSET_x000D_ SEE WHY: https://investorshangout.com/post/view?id=5040462Ã‚Â Ã¢â‚¬Â¦_x000D_ $AMZN $RXMD $AVGR $CODX $KSHB $SING $LQMT $NWBO $ACAN $ZNGA $MSFT $AAPL $JD $MU $CANN $JPM $BAC $WMT $NOK $CRM $SAP $ORCL $SWN $SHLD $FMCCpic.twitter.com/GYw3i7nN9f	$fusz headed back to dollarsbig board co. in otc clothing_x000D_ #wealthbuilder #millionairemindset_x000D_ see why: _x000D_ $amzn $rxmd $avgr $codx $kshb $sing $lqmt $nwbo $acan $znga $msft $aapl $jd $mu $cann $jpm $bac $wmt $nok $crm $sap $orcl $swn $shld $fmccpic.twitter.com/gyw3i7nn9f	$fusz headed back to dollarsbig board co. in otc clothing_x000D_ #wealthbuilder #millionairemindset_x000D_ see why: _x000D_ $amzn $rxmd $avgr $codx $kshb $sing $lqmt $nwbo $acan $znga $msft $aapl $jd $mu $cann $jpm $bac $wmt $nok $crm $sap $orcl $swn $shld $fmccpic.twitter.com/gyw3i7nn9f	0	positive	0		2010-05-31	0	0	0		0	0.5	0.5	39.58	0	224.833	291.167	59	0	2	0
2018-05-29	#StockAlert: Dow at session lows $GE $AXP $GS $JPM $IBM https://fxn.ws/2JkeTf8Ã‚Â pic.twitter.com/NoOTU436Uz	#stockalert: dow at session lows $ge $axp $gs $jpm $ibm	#stockalert: dow at session lows $ge $axp $gs $jpm $ibm	0	positive	0		2010-06-01	0	0	0		0	0.5	0.5	38.54	-1.04	225.333	291.667	59	0	2	0
2018-05-29	JP Morgan hits Fibonacci extension level and stops on a dime. Now its attempting to break below support. $JPM $SPY $BKX $GS $BAC $C $XLFpic.twitter.com/XvA65AvifG	jp morgan hits fibonacci extension level and stops on a dime. now its attempting to break below support. $jpm $spy $bkx $gs $bac $c $xlfpic.twitter.com/xva65avifg	jp morgan hits fibonacci extension level and stops on a dime. now its attempting to break below support. $jpm $spy $bkx $gs $bac $c $xlfpic.twitter.com/xva65avifg	0	positive	0		2010-06-02	0	0	0		0	0.5	0.5	39.55	1.01	225.833	292.167	59	0	2	0
2018-05-29	Stock Futures Plunge Amid Italy's Political Turmoil http://ow.ly/tuPp30ke17jÃ‚Â $CRM $DIS $MOMO $JPM $Cpic.twitter.com/VYgImNpY5u	stock futures plunge amid italy's political turmoil $crm $dis $momo $jpm $cpic.twitter.com/vygimnpy5u	stock futures plunge amid italy's political turmoil $crm $dis $momo $jpm $cpic.twitter.com/vygimnpy5u	0.1	positive	0		2010-06-03	0	1	0		1	0	1	39.1	-0.450001	225.833	293.167	60	1	3	1
2018-05-23	Ã¢â‚¬Å“If I were a big shareholder in JPMorgan Chase, I would just show up every Monday morning with, like, pastries and coffee for Jamie.Ã¢â‚¬ï¿½ - @JeffBezos, on Dimon_x000D_ $JPM (via @SAFmedia)https://www.marketwatch.com/story/jeff-bezos-named-his-role-models-and-jamie-dimon-is-one-of-them-2018-05-22?link=sfmw_twÃ‚Â Ã¢â‚¬Â¦	if i were a big shareholder in jpmorgan chase, i would just show up every monday morning with, like, pastries and coffee for jamie. - @jeffbezos, on dimon_x000D_ $jpm (via @safmedia)	if i were a big shareholder in jpmorgan chase, i would just show up every monday morning with, like, pastries and coffee for jamie. - @jeffbezos, on dimon_x000D_ $jpm (via @safmedia)	0.1	positive	0		2010-06-04	0	0	0		0	0.5	0.5	37.62	-1.48	226.333	293.667	60	0	2	0
2018-05-14	May 15-17 Global Technology, Media and Communications Conference http://www.domainmondo.com/2018/05/global-technology-media-and.htmlÃ‚Â Ã¢â‚¬Â¦ $IBM $NVDA #NVIDIA @jack $TWTR $TMUS $T $VZ $GDDY #GoDaddy $JPM #StockMarket #tech #invest #investor	may 15-17 global technology, media and communications conference $ibm $nvda #nvidia @jack $twtr $tmus $t $vz $gddy #godaddy $jpm #stockmarket #tech #invest #investor	may 15-17 global technology, media and communications conference $ibm $nvda #nvidia @jack $twtr $tmus $t $vz $gddy #godaddy $jpm #stockmarket #tech #invest #investor	0	positive	0		2010-06-05	0.370833	1	0		1	0	1	37.62	0	226.333	294.667	61	1	3	1
2018-05-09	$JPM back over 50sma Daily atm	$jpm back over 50sma daily atm	$jpm back over 50sma daily atm	0	positive	0		2010-06-06	0	0	0		0	0.5	0.5	37.62	0	226.833	295.167	61	0	2	0
2018-05-09	Sense of perspective from Thasunda Duckett, CEO of $JPMÃ¢â‚¬â„¢s consumer bank, who spoke last night about her career path. Ã¢â‚¬Å“I am one generation removed from segregation Ã¢â‚¬â€ from laws on the books preventing me from not even having a shot to stand here tonight.Ã¢â‚¬ï¿½ https://www.americanbanker.com/news/i-am-my-ancestors-wildest-dreams-jpmorgans-thasunda-duckett-on-diversityÃ‚Â Ã¢â‚¬Â¦	sense of perspective from thasunda duckett, ceo of $jpms consumer bank, who spoke last night about her career path. i am one generation removed from segregation from laws on the books preventing me from not even having a shot to stand here tonight.	sense of perspective from thasunda duckett, ceo of $jpms consumer bank, who spoke last night about her career path. i am one generation removed from segregation from laws on the books preventing me from not even having a shot to stand here tonight.	0.0666667	positive	0		2010-06-07	0	1	0		1	0	1	36.72	-0.899998	226.833	296.167	62	1	3	1
2018-05-07	Ziggurat cryptocurrency http://disq.us/t/2w56cdpÃ‚Â #bitcoin #ZigguratICO #blockchain #crypto #ico #trading #ethereum #eth #btc #cryptocurrencies $AMZN $ETSY $BABA $WMT $TGT $KR $JPM $FB $WFC $GOO $TWTR $agn $aapl $brk $crm $cmg $dis $f $QQQ $ibm $LABU $TSLA	ziggurat cryptocurrency #bitcoin #zigguratico #blockchain #crypto #ico #trading #ethereum #eth #btc #cryptocurrencies $amzn $etsy $baba $wmt $tgt $kr $jpm $fb $wfc $goo $twtr $agn $aapl $brk $crm $cmg $dis $f $qqq $ibm $labu $tsla	ziggurat cryptocurrency #bitcoin #zigguratico #blockchain #crypto #ico #trading #ethereum #eth #btc #cryptocurrencies $amzn $etsy $baba $wmt $tgt $kr $jpm $fb $wfc $goo $twtr $agn $aapl $brk $crm $cmg $dis $f $qqq $ibm $labu $tsla	0	positive	0		2010-06-08	0	0	0		0	0.5	0.5	37.78	1.06	227.333	296.667	62	0	2	0
2018-05-07	"I think about #tech and #innovation along 3 horizons; discipline and improvements, optimizations, and transformation." Daniel Pinto, CEO of $JPMÃ¢â‚¬â„¢s Corporate & Investment Bank. http://bit.ly/JPMFTD_TWÃ‚Â pic.twitter.com/1soTlum0QC	"i think about #tech and #innovation along 3 horizons; discipline and improvements, optimizations, and transformation." daniel pinto, ceo of $jpms corporate & investment bank.	"i think about #tech and #innovation along 3 horizons; discipline and improvements, optimizations, and transformation." daniel pinto, ceo of $jpms corporate & investment bank.	0	positive	0		2010-06-09	0	0	0		0	0.5	0.5	37.12	-0.66	227.833	297.167	62	0	2	0
2018-05-07	"J.P. Morgan is a digital bank, powered by a leading #tech company," says Lori Beer, $JPM Global CIO. http://bit.ly/JPMFTD_TWÃ‚Â pic.twitter.com/8uNul6swlH	"j.p. morgan is a digital bank, powered by a leading #tech company," says lori beer, $jpm global cio.	"j.p. morgan is a digital bank, powered by a leading #tech company," says lori beer, $jpm global cio.	0	positive	0		2010-06-10	0	0	0		0	0.5	0.5	38.29	1.17	228.333	297.667	62	0	2	0
2018-05-07	Starting from April 2018 we pay monthly interest 2% for ZIG token holdings on Ecex Exchange accounts http://Ecex.ExchangeÃ‚Â #bitcoin #cryptocurrency #blockchain #crypto #eth #btc $AMZN $ETSY $BABA $WMT $TGT $KR $JPM $FB $WFC $GOO $TWTR $agn $aapl $brk #zigguratpic.twitter.com/r0eD7BNCs2	starting from april 2018 we pay monthly interest 2% for zig token holdings on ecex exchange accounts #bitcoin #cryptocurrency #blockchain #crypto #eth #btc $amzn $etsy $baba $wmt $tgt $kr $jpm $fb $wfc $goo $twtr $agn $aapl $brk #zigguratpic.twitter.com/r0ed7bncs2	starting from april 2018 we pay monthly interest 2% for zig token holdings on ecex exchange accounts #bitcoin #cryptocurrency #blockchain #crypto #eth #btc $amzn $etsy $baba $wmt $tgt $kr $jpm $fb $wfc $goo $twtr $agn $aapl $brk #zigguratpic.twitter.com/r0ed7bncs2	0.1	positive	0		2010-06-11	0	0	0		0	0.5	0.5	38.09	-0.200001	228.833	298.167	62	0	2	0
2018-05-07	The movement of sell-siders to industry continues: $JPM medical devices analyst Mike Weinstein to join $MDT as SVP, Strategy.https://globenewswire.com/news-release/2018/05/07/1497303/0/en/Mike-Weinstein-to-Join-Medtronic-as-Senior-Vice-President-of-Strategy.htmlÃ‚Â Ã¢â‚¬Â¦	the movement of sell-siders to industry continues: $jpm medical devices analyst mike weinstein to join $mdt as svp, strategy.	the movement of sell-siders to industry continues: $jpm medical devices analyst mike weinstein to join $mdt as svp, strategy.	0	positive	0		2010-06-12	0	0	0		0	0.5	0.5	38.09	0	229.333	298.667	62	0	2	0
2018-05-05	.@WarrenBuffett gives an update on the healthcare cost partnership between $BRK, $JPM and $AMZN: "We'll probably have a CEO within a couple of months."	.@warrenbuffett gives an update on the healthcare cost partnership between $brk, $jpm and $amzn: "we'll probably have a ceo within a couple of months."	.@warrenbuffett gives an update on the healthcare cost partnership between $brk, $jpm and $amzn: "we'll probably have a ceo within a couple of months."	0	positive	0		2010-06-13	0	0	0		0	0.5	0.5	38.09	0	229.833	299.167	62	0	2	0
2018-05-05	? about cognitive biases in internet companies. Discussing partnership with $AMZN & $JPM. Health care costs is the Ã¢â‚¬Å“tape wormÃ¢â‚¬ï¿½ of American business. Per capita costs have skyrocketed well beyond inflation over the decades. Understands there will be resistance- Buffett, #BRK2018	? about cognitive biases in internet companies. discussing partnership with $amzn & $jpm. health care costs is the tape worm of american business. per capita costs have skyrocketed well beyond inflation over the decades. understands there will be resistance- buffett, #brk2018	? about cognitive biases in internet companies. discussing partnership with $amzn & $jpm. health care costs is the tape worm of american business. per capita costs have skyrocketed well beyond inflation over the decades. understands there will be resistance- buffett, #brk2018	0	positive	0		2010-06-14	0	0	0		0	0.5	0.5	37.33	-0.759998	230.333	299.667	62	0	2	0
2018-05-01	$nwbo grateful to shareholders 80% + soome in favor of all 3 proposals . Big banks should be ashamed of blocking shares ,making them unavailable(?), or lost. $GS $BCS $JPM $C $MS How are shares lost or unavailable? _x000D_ Despite the tricks by banks the company still got it done!pic.twitter.com/Cj0hNQf423	$nwbo grateful to shareholders 80% + soome in favor of all 3 proposals . big banks should be ashamed of blocking shares ,making them unavailable(?), or lost. $gs $bcs $jpm $c $ms how are shares lost or unavailable? _x000D_ despite the tricks by banks the company still got it done!pic.twitter.com/cj0hnqf423	$nwbo grateful to shareholders 80% + soome in favor of all 3 proposals . big banks should be ashamed of blocking shares ,making them unavailable(?), or lost. $gs $bcs $jpm $c $ms how are shares lost or unavailable? _x000D_ despite the tricks by banks the company still got it done!pic.twitter.com/cj0hnqf423	0.1	positive	0		2010-06-15	0	0	0		0	0.5	0.5	38.25	0.919998	230.833	300.167	62	0	2	0
2018-04-21	Six Largest US Banks_x000D_ Tax Rate_x000D_ 2018: 21%_x000D_ 2017: 35%_x000D_ *Return on Equity surge to 13.1%, $2.8B tax savings _x000D_ Via @WSJ _x000D_ $JPM_x000D_ $C_x000D_ $BAC	six largest us banks_x000D_ tax rate_x000D_ 2018: 21%_x000D_ 2017: 35%_x000D_ *return on equity surge to 13.1%, $2.8b tax savings _x000D_ via @wsj _x000D_ $jpm_x000D_ $c_x000D_ $bac	six largest us banks_x000D_ tax rate_x000D_ 2018: 21%_x000D_ 2017: 35%_x000D_ *return on equity surge to 13.1%, $2.8b tax savings _x000D_ via @wsj _x000D_ $jpm_x000D_ $c_x000D_ $bac	0	positive	0		2010-06-16	0	0	0		0	0.5	0.5	38.52	0.27	231.333	300.667	62	0	2	0
2018-04-13	Memo to those selling $JPM, have you ever stopped to look at where the stock often is after earnings and where it is a month later? Yeah, no kidding. But knock yourself out...	memo to those selling $jpm, have you ever stopped to look at where the stock often is after earnings and where it is a month later? yeah, no kidding. but knock yourself out...	memo to those selling $jpm, have you ever stopped to look at where the stock often is after earnings and where it is a month later? yeah, no kidding. but knock yourself out...	0	positive	0		2010-06-17	0	0	0		0	0.5	0.5	38.44	-0.080001	231.833	301.167	62	0	2	0
2018-04-13	Banks kissing underside of resistance and possibly creating reversal patterns as earning are being reported. $XLF $JPM $GS $WFT $SPY $BA $Cpic.twitter.com/bEQZQSpRT5	banks kissing underside of resistance and possibly creating reversal patterns as earning are being reported. $xlf $jpm $gs $wft $spy $ba $cpic.twitter.com/beqzqsprt5	banks kissing underside of resistance and possibly creating reversal patterns as earning are being reported. $xlf $jpm $gs $wft $spy $ba $cpic.twitter.com/beqzqsprt5	1	positive	0		2010-06-18	0	0	0		0	0.5	0.5	39.18	0.740001	232.333	301.667	62	0	2	0
2018-04-13	JPMorgan earnings jump 35%, beating Wall Street forecast $JPM https://on.wsj.com/2INLE0E	jpmorgan earnings jump 35%, beating wall street forecast $jpm	jpmorgan earnings jump 35%, beating wall street forecast $jpm	0	positive	0		2010-06-19	0	0	0		0	0.5	0.5	39.18	0	232.833	302.167	62	0	2	0
2018-04-13	$JPM reports 1Q18 net income of $8.7B, $2.37 EPS on revenue of $28.5B; ROTCE of 19%	$jpm reports 1q18 net income of $8.7b, $2.37 eps on revenue of $28.5b; rotce of 19%	$jpm reports 1q18 net income of $8.7b, $2.37 eps on revenue of $28.5b; rotce of 19%	0	positive	0		2010-06-20	0	0	0		0	0.5	0.5	39.18	0	233.333	302.667	62	0	2	0
2018-04-13	$JPM Bests sales by a billion, beats bottom line as well_x000D_ ROE 15% vs 7% qtr/qtr _x000D_ Avg core loans +8% y/y	$jpm bests sales by a billion, beats bottom line as well_x000D_ roe 15% vs 7% qtr/qtr _x000D_ avg core loans +8% y/y	$jpm bests sales by a billion, beats bottom line as well_x000D_ roe 15% vs 7% qtr/qtr _x000D_ avg core loans +8% y/y	0	positive	0		2010-06-21	0	0	0		0	0.5	0.5	38.87	-0.310001	233.833	303.167	62	0	2	0
2018-04-13	JPMorgan Chase & Co. has released its first-quarter 2018 financial results. $JPM	jpmorgan chase & co. has released its first-quarter 2018 financial results. $jpm	jpmorgan chase & co. has released its first-quarter 2018 financial results. $jpm	0	positive	0		2010-06-22	0	0	0		0	0.5	0.5	38.33	-0.539997	234.333	303.667	62	0	2	0
2018-04-12	$JPM $WFC $C and $PNC all report earnings tomorrow before the bell. These are the revenue and EPS expectations they need to meet.pic.twitter.com/YLXgdmZBdh	$jpm $wfc $c and $pnc all report earnings tomorrow before the bell. these are the revenue and eps expectations they need to meet.pic.twitter.com/ylxgdmzbdh	$jpm $wfc $c and $pnc all report earnings tomorrow before the bell. these are the revenue and eps expectations they need to meet.pic.twitter.com/ylxgdmzbdh	0	positive	0		2010-06-23	0	1	0		1	0	1	38.89	0.559997	234.333	304.667	63	1	3	1
2018-04-10	Watchlist: _x000D_ $NVDA $NFLX $AAPL_x000D_ $NTNX $ETSY $TWTR $SPLK_x000D_ $PSX $VLO $DK $XLE $AA_x000D_ $JPM $BAC	watchlist: _x000D_ $nvda $nflx $aapl_x000D_ $ntnx $etsy $twtr $splk_x000D_ $psx $vlo $dk $xle $aa_x000D_ $jpm $bac	watchlist: _x000D_ $nvda $nflx $aapl_x000D_ $ntnx $etsy $twtr $splk_x000D_ $psx $vlo $dk $xle $aa_x000D_ $jpm $bac	0	positive	0		2010-06-24	0	1	0		1	0	1	38.03	-0.86	234.333	305.667	64	1	3	1
2018-04-09	Facebook Hearings Will Miss the Point, Just Like the JPMorgan Chase Hearings $JPM cc @cnbc http://wallstreetonparade.com/2018/04/facebook-hearings-will-miss-the-point-just-like-the-jpmorgan-chase-hearings/Ã‚Â Ã¢â‚¬Â¦pic.twitter.com/ajXHOM16nh	facebook hearings will miss the point, just like the jpmorgan chase hearings $jpm cc @cnbc	facebook hearings will miss the point, just like the jpmorgan chase hearings $jpm cc @cnbc	0	positive	0		2010-06-25	0	0	0		0	0.5	0.5	39.44	1.41	234.833	306.167	64	0	2	0
2018-04-09	Non-performing loan market http://Ecex.ExchangeÃ‚Â #bitcoin #ZigguratICO #blockchain #crypto #ico #trading #ethereum #eth #btc #cryptocurrencies $AMZN $ETSY $BABA $WMT $TGT $KR $JPM $FB $WFC $GOO $TWTR $agn $aapl $brk $crm $cmg $dis $f $QQQ $ibm $LABU $TSLApic.twitter.com/BRdIBdxrs2	non-performing loan market #bitcoin #zigguratico #blockchain #crypto #ico #trading #ethereum #eth #btc #cryptocurrencies $amzn $etsy $baba $wmt $tgt $kr $jpm $fb $wfc $goo $twtr $agn $aapl $brk $crm $cmg $dis $f $qqq $ibm $labu $tslapic.twitter.com/brdibdxrs2	non-performing loan market #bitcoin #zigguratico #blockchain #crypto #ico #trading #ethereum #eth #btc #cryptocurrencies $amzn $etsy $baba $wmt $tgt $kr $jpm $fb $wfc $goo $twtr $agn $aapl $brk $crm $cmg $dis $f $qqq $ibm $labu $tslapic.twitter.com/brdibdxrs2	0	positive	0		2010-06-26	0	0	0		0	0.5	0.5	39.44	0	235.333	306.667	64	0	2	0
2018-04-05	JPMorgan's CEO Jamie Dimon could teach Mark Zuckerberg how to respond to a crisis https://reut.rs/2q7qG59Ã‚Â @rob_cyran $JPM $FB	jpmorgan's ceo jamie dimon could teach mark zuckerberg how to respond to a crisis @rob_cyran $jpm $fb	jpmorgan's ceo jamie dimon could teach mark zuckerberg how to respond to a crisis @rob_cyran $jpm $fb	0	positive	0		2010-06-27	0	0	0		0	0.5	0.5	39.44	0	235.833	307.167	64	0	2	0
2018-03-23	http://Ecex.ExchangeÃ‚Â Roadmap#bitcoin #cryptocurrency #blockchain #crypto #ico #trading #ethereum #currency #eth #btc #ripple #altcoin #litecoin #cryptonews #cryptocurrencies #tokensale #tokens #crowdsales $AMZN $ETSY $WMT $JPM $FB $WFC $GOOG $SNAP $TWTR $aapl $QQQpic.twitter.com/XGQVBNUxMR	roadmap#bitcoin #cryptocurrency #blockchain #crypto #ico #trading #ethereum #currency #eth #btc #ripple #altcoin #litecoin #cryptonews #cryptocurrencies #tokensale #tokens #crowdsales $amzn $etsy $wmt $jpm $fb $wfc $goog $snap $twtr $aapl $qqqpic.twitter.com/xgqvbnuxmr	roadmap#bitcoin #cryptocurrency #blockchain #crypto #ico #trading #ethereum #currency #eth #btc #ripple #altcoin #litecoin #cryptonews #cryptocurrencies #tokensale #tokens #crowdsales $amzn $etsy $wmt $jpm $fb $wfc $goog $snap $twtr $aapl $qqqpic.twitter.com/xgqvbnuxmr	0	positive	0		2010-06-28	0.5	1	0		1	0	1	38.54	-0.899998	235.833	308.167	65	1	3	1
2018-03-21	Here's what $JPM CEO Jamie Dimon just said about the Facebook fallout this week pic.twitter.com/FyWtYEvPRA	here's what $jpm ceo jamie dimon just said about the facebook fallout this week pic.twitter.com/fywtyevpra	here's what $jpm ceo jamie dimon just said about the facebook fallout this week pic.twitter.com/fywtyevpra	0	positive	0		2010-06-29	0	0	0		0	0.5	0.5	37.06	-1.48	236.333	308.667	65	0	2	0
2018-03-21	"We started entrepreneurs of color funds based on the fact that people of color aren't afforded the same amount of opportunities. We're looking to make a difference." $JPM CEO Jamie Dimon speaks to students at Howard University. #SmarterFaster	"we started entrepreneurs of color funds based on the fact that people of color aren't afforded the same amount of opportunities. we're looking to make a difference." $jpm ceo jamie dimon speaks to students at howard university. #smarterfaster	"we started entrepreneurs of color funds based on the fact that people of color aren't afforded the same amount of opportunities. we're looking to make a difference." $jpm ceo jamie dimon speaks to students at howard university. #smarterfaster	0.125	positive	0		2010-06-30	0	0	0		0	0.5	0.5	36.61	-0.45	236.833	309.167	65	0	2	0
2018-03-21	Here it is! The 10 biggest US stocks:_x000D_ 1. $AAPL $890 billion_x000D_ 2. $AMZN $768 billion_x000D_ 3. $GOOGL $763 billion_x000D_ 4. $MSFT $717 billion_x000D_ 5. $BRK.A $505 billion_x000D_ 6. $FB $488 billion_x000D_ 7. $JPM $393 billion_x000D_ 8. $JNJ $351 billion_x000D_ 9. $BAC $326 billion_x000D_ 10. $XOM $313 billionhttps://stocktwits.com/seeitmarket/message/117027802Ã‚Â Ã¢â‚¬Â¦	here it is! the 10 biggest us stocks:_x000D_ 1. $aapl $890 billion_x000D_ 2. $amzn $768 billion_x000D_ 3. $googl $763 billion_x000D_ 4. $msft $717 billion_x000D_ 5. $brk.a $505 billion_x000D_ 6. $fb $488 billion_x000D_ 7. $jpm $393 billion_x000D_ 8. $jnj $351 billion_x000D_ 9. $bac $326 billion_x000D_ 10. $xom $313 billion	here it is! the 10 biggest us stocks:_x000D_ 1. $aapl $890 billion_x000D_ 2. $amzn $768 billion_x000D_ 3. $googl $763 billion_x000D_ 4. $msft $717 billion_x000D_ 5. $brk.a $505 billion_x000D_ 6. $fb $488 billion_x000D_ 7. $jpm $393 billion_x000D_ 8. $jnj $351 billion_x000D_ 9. $bac $326 billion_x000D_ 10. $xom $313 billion	0	positive	0		2010-07-01	1	1	0		1	0	1	36.08	-0.529999	236.833	310.167	66	1	3	1
2018-03-16	Ten years after JPMorgan/Bear Stearns deal, banks may have already seen biggest gains http://reut.rs/2HEF8ZoÃ‚Â by @sineadcarew @randewich $JPM pic.twitter.com/Oo5ZH4dJcp	ten years after jpmorgan/bear stearns deal, banks may have already seen biggest gains by @sineadcarew @randewich $jpm pic.twitter.com/oo5zh4djcp	ten years after jpmorgan/bear stearns deal, banks may have already seen biggest gains by @sineadcarew @randewich $jpm pic.twitter.com/oo5zh4djcp	0	positive	0		2010-07-02	0	0	0		0	0.5	0.5	35.83	-0.25	237.333	310.667	66	0	2	0
2018-03-04	Here is your 8-Minute Weekend Market Snapshot!_x000D_ $SPX $DJIA $NDX $RUT $BKX $DJT $GOLD $OIL $SPY $QQQ $IWM $FAS $FAZ $GLD $USO $UNG $BTC $GBTC $TLT $USDX $DXY $XLB $XLV $XLK $XLF $FB $AMZN $NFLX $GOOG $AAPL $TSLA $GS $JPM $BAC $WMT $DIS #OOTThttps://youtu.be/a94Vw7cX8fA	here is your 8-minute weekend market snapshot!_x000D_ $spx $djia $ndx $rut $bkx $djt $gold $oil $spy $qqq $iwm $fas $faz $gld $uso $ung $btc $gbtc $tlt $usdx $dxy $xlb $xlv $xlk $xlf $fb $amzn $nflx $goog $aapl $tsla $gs $jpm $bac $wmt $dis #oott	here is your 8-minute weekend market snapshot!_x000D_ $spx $djia $ndx $rut $bkx $djt $gold $oil $spy $qqq $iwm $fas $faz $gld $uso $ung $btc $gbtc $tlt $usdx $dxy $xlb $xlv $xlk $xlf $fb $amzn $nflx $goog $aapl $tsla $gs $jpm $bac $wmt $dis #oott	0	positive	0		2010-07-03	0	0	0		0	0.5	0.5	35.83	0	237.833	311.167	66	0	2	0
2018-03-02	Ecex Exchange ICO https://ecex.exchangeÃ‚Â . Assignments functionality is approaching, soon ... $AMZN $ETSY $QVCA $BABA $WMT $COST $TGT $KR $JPM $FB $WFC $GOOG $SNAP $TWTR $agn $aapl $brk $crm $cmg $dis $f $QQQ $iep $ibm $EUO $VUZI $LABU $ENTA $ccxi $HTGM $CNET $TSLA #bitcoinpic.twitter.com/X2EvfYmOFJ	ecex exchange ico . assignments functionality is approaching, soon ... $amzn $etsy $qvca $baba $wmt $cost $tgt $kr $jpm $fb $wfc $goog $snap $twtr $agn $aapl $brk $crm $cmg $dis $f $qqq $iep $ibm $euo $vuzi $labu $enta $ccxi $htgm $cnet $tsla #bitcoinpic.twitter.com/x2evfymofj	ecex exchange ico . assignments functionality is approaching, soon ... $amzn $etsy $qvca $baba $wmt $cost $tgt $kr $jpm $fb $wfc $goog $snap $twtr $agn $aapl $brk $crm $cmg $dis $f $qqq $iep $ibm $euo $vuzi $labu $enta $ccxi $htgm $cnet $tsla #bitcoinpic.twitter.com/x2evfymofj	0	positive	0		2010-07-04	0	0	0		0	0.5	0.5	35.83	0	238.333	311.667	66	0	2	0
2018-03-02	Banks create a "Monthly hangman" last month at THE same level as hangman pattern at the 2007 highs? $BKX $SPY $JPM $BLK $C $GS $XLF $WFCpic.twitter.com/27IQRVaKLU	banks create a "monthly hangman" last month at the same level as hangman pattern at the 2007 highs? $bkx $spy $jpm $blk $c $gs $xlf $wfcpic.twitter.com/27iqrvaklu	banks create a "monthly hangman" last month at the same level as hangman pattern at the 2007 highs? $bkx $spy $jpm $blk $c $gs $xlf $wfcpic.twitter.com/27iqrvaklu	0.0958333	positive	0		2010-07-05	0	0	0		0	0.5	0.5	35.83	0	238.833	312.167	66	0	2	0
2018-03-01	WhatÃ¢â‚¬â„¢s the buzz on digital payments? Leaders from $JPM join the Merchant Advisory GroupÃ¢â‚¬â„¢s Mid-Year conference to discuss emerging payment strategies. pic.twitter.com/DZobFrCeWI	whats the buzz on digital payments? leaders from $jpm join the merchant advisory groups mid-year conference to discuss emerging payment strategies. pic.twitter.com/dzobfrcewi	whats the buzz on digital payments? leaders from $jpm join the merchant advisory groups mid-year conference to discuss emerging payment strategies. pic.twitter.com/dzobfrcewi	0	positive	0		2010-07-06	0	0	0		0	0.5	0.5	36.33	0.5	239.333	312.667	66	0	2	0
2018-02-28	Together with @CFSInnovation, $JPM is working to improve diversity in #FinTech solutions. See how your startup or nonprofit can help.	together with @cfsinnovation, $jpm is working to improve diversity in #fintech solutions. see how your startup or nonprofit can help.	together with @cfsinnovation, $jpm is working to improve diversity in #fintech solutions. see how your startup or nonprofit can help.	0	positive	0		2010-07-07	0.214286	2	0		2	0	1	38.15	1.82	239.333	313.667	67	1	3	2
2018-02-27	Warren Buffett: Bezos, Dimon and I aim for something bigger on health care than just shaving costs $BRK.b $AMZN $JPM_x000D_ http://cnb.cx/2Fy9n4t	warren buffett: bezos, dimon and i aim for something bigger on health care than just shaving costs $brk.b $amzn $jpm_x000D_	warren buffett: bezos, dimon and i aim for something bigger on health care than just shaving costs $brk.b $amzn $jpm_x000D_	0.5	positive	0		2010-07-08	0	0	0		0	0.5	0.5	38.16	0.009998	239.833	314.167	67	0	2	0
2018-02-27	Not a fan of incentive bidding wars, but what @jpmorgan CEO Jamie Dimon forgot to mention in his rant about coveting whatever tax breaks @JeffBezos gets for @Amazon #HQ2: Between 2011-2016, $JPM cut about 17k jobs, or 6%; $AMZN added 285k, growing 6-fold.http://www.chicagobusiness.com/article/20180227/NEWS01/180229905/amazon-tax-breaks-sought-by-jpmorgan-chases-jamie-dimonÃ‚Â Ã¢â‚¬Â¦	not a fan of incentive bidding wars, but what @jpmorgan ceo jamie dimon forgot to mention in his rant about coveting whatever tax breaks @jeffbezos gets for @amazon #hq2: between 2011-2016, $jpm cut about 17k jobs, or 6%; $amzn added 285k, growing 6-fold.	not a fan of incentive bidding wars, but what @jpmorgan ceo jamie dimon forgot to mention in his rant about coveting whatever tax breaks @jeffbezos gets for @amazon #hq2: between 2011-2016, $jpm cut about 17k jobs, or 6%; $amzn added 285k, growing 6-fold.	0	positive	0		2010-07-09	0	1	0		1	0	1	38.85	0.689998	239.833	315.167	68	1	3	1
2018-02-20	Total Returns, Last 2 Years... _x000D_ $BAC: +169% _x000D_ $MS: +140% _x000D_ $JPM: +109% _x000D_ $C: +102% _x000D_ $GS: +84% _x000D_ $SPY: +47%pic.twitter.com/ns8ZittDWS	total returns, last 2 years... _x000D_ $bac: +169% _x000D_ $ms: +140% _x000D_ $jpm: +109% _x000D_ $c: +102% _x000D_ $gs: +84% _x000D_ $spy: +47%pic.twitter.com/ns8zittdws	total returns, last 2 years... _x000D_ $bac: +169% _x000D_ $ms: +140% _x000D_ $jpm: +109% _x000D_ $c: +102% _x000D_ $gs: +84% _x000D_ $spy: +47%pic.twitter.com/ns8zittdws	0.408333	positive	0		2010-07-10	0	0	0		0	0.5	0.5	38.85	0	240.333	315.667	68	0	2	0
2018-02-12	$JPM: Reach of #Blockchain technology application in various industriespic.twitter.com/jxk9E8lo2F	$jpm: reach of #blockchain technology application in various industriespic.twitter.com/jxk9e8lo2f	$jpm: reach of #blockchain technology application in various industriespic.twitter.com/jxk9e8lo2f	0.5	positive	0		2010-07-11	0	0	0		0	0.5	0.5	38.85	0	240.833	316.167	68	0	2	0
2018-02-08	Catch $JPM CMO @KLemkau on @Cheddar at 3:10pm ET #ChedHER #CheddarLive https://live.twitter.com/cheddar	catch $jpm cmo @klemkau on @cheddar at 3:10pm et #chedher #cheddarlive	catch $jpm cmo @klemkau on @cheddar at 3:10pm et #chedher #cheddarlive	0	positive	0		2010-07-12	0.136364	2	0		2	0	1	39.19	0.340001	240.833	317.167	69	1	3	2
2018-02-08	These Dow 30 names that have displayed RS on price snap back, looking @ the Weekly bars: _x000D_ $BA $WMT $UTX $JPM $NKE $CSCO $MCD $UNH $HD $GS	these dow 30 names that have displayed rs on price snap back, looking @ the weekly bars: _x000D_ $ba $wmt $utx $jpm $nke $csco $mcd $unh $hd $gs	these dow 30 names that have displayed rs on price snap back, looking @ the weekly bars: _x000D_ $ba $wmt $utx $jpm $nke $csco $mcd $unh $hd $gs	0	positive	0		2010-07-13	0	1	0		1	0	1	40.48	1.29	240.833	318.167	70	1	3	1
2018-02-06	02/06/18 - View today's #MarketOutlook from @Market_Scholars here: https://youtu.be/n98h8pvtEhcÃ‚Â Discussed: $SPY $IWM $AMZN $BRKB $JPM $UUP $BTC $EEM $IWM $XLU $XLF $XIV $SVXY $UVXY $VIX $SPX	02/06/18 - view today's #marketoutlook from @market_scholars here: discussed: $spy $iwm $amzn $brkb $jpm $uup $btc $eem $iwm $xlu $xlf $xiv $svxy $uvxy $vix $spx	02/06/18 - view today's #marketoutlook from @market_scholars here: discussed: $spy $iwm $amzn $brkb $jpm $uup $btc $eem $iwm $xlu $xlf $xiv $svxy $uvxy $vix $spx	0	positive	0		2010-07-14	-0.0791667	1	1		0	1	0	40.35	-0.130002	241.833	318.167	69	-1	1	1
2018-02-03	Stocks with increasing Dividend expectations courtesy of @barronsonline $CSCO $TXN $UNH $ORCL $CMCSA $MMM $BA $ABBV $UNP $BAC $C $WFC $JPM pic.twitter.com/L3yMC6xCAj	stocks with increasing dividend expectations courtesy of @barronsonline $csco $txn $unh $orcl $cmcsa $mmm $ba $abbv $unp $bac $c $wfc $jpm pic.twitter.com/l3ymc6xcaj	stocks with increasing dividend expectations courtesy of @barronsonline $csco $txn $unh $orcl $cmcsa $mmm $ba $abbv $unp $bac $c $wfc $jpm pic.twitter.com/l3ymc6xcaj	0	positive	0		2010-07-15	-0.1	2	1		1	0.5	0.5	40.46	0.110001	242.333	318.667	68	-1	1	1
2018-02-02	LISTEN: JPMorgan's $JPM Jamie Dimon should quit while he's ahead. This week's Viewsroom podcast - http://bit.ly/2DSIzKlÃ‚Â pic.twitter.com/yuMxzM8hEu	listen: jpmorgan's $jpm jamie dimon should quit while he's ahead. this week's viewsroom podcast -	listen: jpmorgan's $jpm jamie dimon should quit while he's ahead. this week's viewsroom podcast -	0	positive	0		2010-07-16	0	0	0		0	0.5	0.5	39	-1.46	242.833	319.167	68	0	2	0
2018-01-31	do you think that $JPM on pace for the highest closing price in the history of JP Morgan is evidence of risk appetite for bank stocks or risk aversion? $XLF $KRE $BKX $IAI	do you think that $jpm on pace for the highest closing price in the history of jp morgan is evidence of risk appetite for bank stocks or risk aversion? $xlf $kre $bkx $iai	do you think that $jpm on pace for the highest closing price in the history of jp morgan is evidence of risk appetite for bank stocks or risk aversion? $xlf $kre $bkx $iai	0	positive	0		2010-07-17	0	0	0		0	0.5	0.5	39	0	243.333	319.667	68	0	2	0
2018-01-29	TELEGRAM BOUNTY - JOIN OUR CHANNEL AND GET 40 ZIG_x000D_ https://t.me/ZigguratICOÃ‚Â #telegramico #telegram @telegram #planetziggurat http://ecex.exchangeÃ‚Â $AMZN $EBAY $MELI $ETSY $QVCA $BABA $WMT $COST $TGT $KR $JPM $FB $WFC $GOOG $SNAP $TWTR $agn $aapl $brk $crm $cmg $dis $f $QQQ	telegram bounty - join our channel and get 40 zig_x000D_ #telegramico #telegram @telegram #planetziggurat $amzn $ebay $meli $etsy $qvca $baba $wmt $cost $tgt $kr $jpm $fb $wfc $goog $snap $twtr $agn $aapl $brk $crm $cmg $dis $f $qqq	telegram bounty - join our channel and get 40 zig_x000D_ #telegramico #telegram @telegram #planetziggurat $amzn $ebay $meli $etsy $qvca $baba $wmt $cost $tgt $kr $jpm $fb $wfc $goog $snap $twtr $agn $aapl $brk $crm $cmg $dis $f $qqq	0	positive	0		2010-07-18	0	0	0		0	0.5	0.5	39	0	243.833	320.167	68	0	2	0
2018-01-27	"JP Morgan has the same % of analysts buy recommendations today as it did in 2008.....THE WORLD WAS ENDING THEN!" $JPM #chartsummit https://www.chartsummit.com/Ã‚Â pic.twitter.com/vVjytWCqpq	"jp morgan has the same % of analysts buy recommendations today as it did in 2008.....the world was ending then!" $jpm #chartsummit	"jp morgan has the same % of analysts buy recommendations today as it did in 2008.....the world was ending then!" $jpm #chartsummit	0.125	positive	0		2010-07-19	0	0	0		0	0.5	0.5	39.04	0.040001	244.333	320.667	68	0	2	0
2018-01-26	TOP20 Company by mkt cap:_x000D_ 1 $AAPL 880B_x000D_ 2 $GOOGL 821B_x000D_ 3 $MSFT 725B_x000D_ 4 $AMZN 675B_x000D_ 5 $FB 552B_x000D_ 6 $BRK 535B_x000D_ 7 $BABA 525B_x000D_ 8 $JPM 403B_x000D_ 9 $JNJ 390B_x000D_ 10 $XOM 377B_x000D_ 11 $BAC 331B_x000D_ 12 $WFC 322B_x000D_ 13 $WMT 321B_x000D_ 14 $V 294B_x000D_ 15 $CVX 249B_x000D_ 16 $HD 242B_x000D_ 17 $UNH 240B_x000D_ 18 $TSM 237B_x000D_ 19 $INTC 234B…	top20 company by mkt cap:_x000D_ 1 $aapl 880b_x000D_ 2 $googl 821b_x000D_ 3 $msft 725b_x000D_ 4 $amzn 675b_x000D_ 5 $fb 552b_x000D_ 6 $brk 535b_x000D_ 7 $baba 525b_x000D_ 8 $jpm 403b_x000D_ 9 $jnj 390b_x000D_ 10 $xom 377b_x000D_ 11 $bac 331b_x000D_ 12 $wfc 322b_x000D_ 13 $wmt 321b_x000D_ 14 $v 294b_x000D_ 15 $cvx 249b_x000D_ 16 $hd 242b_x000D_ 17 $unh 240b_x000D_ 18 $tsm 237b_x000D_ 19 $intc 234b…	top20 company by mkt cap:_x000D_ 1 $aapl 880b_x000D_ 2 $googl 821b_x000D_ 3 $msft 725b_x000D_ 4 $amzn 675b_x000D_ 5 $fb 552b_x000D_ 6 $brk 535b_x000D_ 7 $baba 525b_x000D_ 8 $jpm 403b_x000D_ 9 $jnj 390b_x000D_ 10 $xom 377b_x000D_ 11 $bac 331b_x000D_ 12 $wfc 322b_x000D_ 13 $wmt 321b_x000D_ 14 $v 294b_x000D_ 15 $cvx 249b_x000D_ 16 $hd 242b_x000D_ 17 $unh 240b_x000D_ 18 $tsm 237b_x000D_ 19 $intc 234b…	0	positive	0		2010-07-20	0	0	0		0	0.5	0.5	39.63	0.59	244.833	321.167	68	0	2	0
2018-01-26	The 10 biggest companies by market cap_x000D_ $AAPL - $870 billion_x000D_ $GOOGL - $821 billion_x000D_ $MSFT - $712 billion_x000D_ $AMZN - $664 billion_x000D_ $TCEHY - $560 billion_x000D_ $FB - $544 billion_x000D_ $BRK.A - $531 billion_x000D_ $BABA - $508 billion_x000D_ $JPM - $396 billion_x000D_ $JNJ - $386 billion_x000D_ https://stocktwits.com/jackdamn/message/109806067Ã‚Â Ã¢â‚¬Â¦pic.twitter.co…	the 10 biggest companies by market cap_x000D_ $aapl - $870 billion_x000D_ $googl - $821 billion_x000D_ $msft - $712 billion_x000D_ $amzn - $664 billion_x000D_ $tcehy - $560 billion_x000D_ $fb - $544 billion_x000D_ $brk.a - $531 billion_x000D_ $baba - $508 billion_x000D_ $jpm - $396 billion_x000D_ $jnj - $386 billion_x000D_	the 10 biggest companies by market cap_x000D_ $aapl - $870 billion_x000D_ $googl - $821 billion_x000D_ $msft - $712 billion_x000D_ $amzn - $664 billion_x000D_ $tcehy - $560 billion_x000D_ $fb - $544 billion_x000D_ $brk.a - $531 billion_x000D_ $baba - $508 billion_x000D_ $jpm - $396 billion_x000D_ $jnj - $386 billion_x000D_	0	positive	0		2010-07-21	0	0	0		0	0.5	0.5	38.42	-1.21	245.333	321.667	68	0	2	0
2018-01-26	There go $JPMÃ¢â‚¬â„¢s deposits https://twitter.com/darrenrovell/status/957004522379005952Ã‚Â Ã¢â‚¬Â¦ Floyd Mayweather shares his $100 million guarantee check from his fight against Conor McGregor. pic.twitter.com/xBm8BZOFLI	there go $jpms deposits floyd mayweather shares his $100 million guarantee check from his fight against conor mcgregor. pic.twitter.com/xbm8bzofli	there go $jpms deposits floyd mayweather shares his $100 million guarantee check from his fight against conor mcgregor. pic.twitter.com/xbm8bzofli	0	positive	0		2010-07-22	0	0	0		0	0.5	0.5	39.35	0.93	245.833	322.167	68	0	2	0
2018-01-26	$JPM CEO of Asset Management Mary Erdoes takes the stage for the final session of #WEF18pic.twitter.com/X82nuTWC6p	$jpm ceo of asset management mary erdoes takes the stage for the final session of #wef18pic.twitter.com/x82nutwc6p	$jpm ceo of asset management mary erdoes takes the stage for the final session of #wef18pic.twitter.com/x82nutwc6p	1	positive	0		2010-07-23	0	0	0		0	0.5	0.5	39.83	0.480004	246.333	322.667	68	0	2	0
2018-01-23	$WUHN Have I mentioned that this is an EDGAR filing Reverse merger company? THATÃ¢â‚¬â„¢S NASDAQ FOLKS https://www.sec.gov/cgi-bin/browse-edgar?company=wuhan&owner=exclude&action=getcompanyÃ‚Â Ã¢â‚¬Â¦ And itÃ¢â‚¬â„¢s a 4 MILLION FLOAT $aapl $msft $amzn $fb $goog $jnj $jpm $googl $bac $wfc $wmt $cvx $hd $pg $t $unh $pfe $v $pypl $qcom $adbe $nflx $chtr $cost	$wuhn have i mentioned that this is an edgar filing reverse merger company? that is nasdaq folks and its a 4 million float $aapl $msft $amzn $fb $goog $jnj $jpm $googl $bac $wfc $wmt $cvx $hd $pg $t $unh $pfe $v $pypl $qcom $adbe $nflx $chtr $cost	$wuhn have i mentioned that this is an edgar filing reverse merger company? that is nasdaq folks and its a 4 million float $aapl $msft $amzn $fb $goog $jnj $jpm $googl $bac $wfc $wmt $cvx $hd $pg $t $unh $pfe $v $pypl $qcom $adbe $nflx $chtr $cost	0	positive	0		2010-07-24	0	0	0		0	0.5	0.5	39.83	0	246.833	323.167	68	0	2	0
2018-01-23	I am old enough to remember when an ugly report the kind that $JPM just put out on $AAPL would send the stock plummeting and the market would notice too	i am old enough to remember when an ugly report the kind that $jpm just put out on $aapl would send the stock plummeting and the market would notice too	i am old enough to remember when an ugly report the kind that $jpm just put out on $aapl would send the stock plummeting and the market would notice too	0.65	positive	0		2010-07-25	0	0	0		0	0.5	0.5	39.83	0	247.333	323.667	68	0	2	0
2018-01-23	JPMorgan says it's sharing $20 billion of its tax-cut spoils over the next five years but on closer look, it's a fraction of that $JPM https://bloom.bg/2DB9e2B	jpmorgan says it's sharing $20 billion of its tax-cut spoils over the next five years but on closer look, it's a fraction of that $jpm	jpmorgan says it's sharing $20 billion of its tax-cut spoils over the next five years but on closer look, it's a fraction of that $jpm	0	positive	0		2010-07-26	0	0	0		0	0.5	0.5	40.33	0.5	247.833	324.167	68	0	2	0
2018-01-23	$NFLX upgrades :_x000D_ $UBS $250$290 Buy _x000D_ $GS $250$315 Buy _x000D_ $WFC $250$285 Outperform_x000D_ RBC Cap $250$300 Outperform_x000D_ $JPM $242$285 Overweight_x000D_ Loop Cap $252$285 Buy_x000D_ $C $210$250 Neutral_x000D_ Barclays $245$285 Overweight_x000D_ Piper Jaff $240$281 Overweight	$nflx upgrades :_x000D_ $ubs $250$290 buy _x000D_ $gs $250$315 buy _x000D_ $wfc $250$285 outperform_x000D_ rbc cap $250$300 outperform_x000D_ $jpm $242$285 overweight_x000D_ loop cap $252$285 buy_x000D_ $c $210$250 neutral_x000D_ barclays $245$285 overweight_x000D_ piper jaff $240$281 overweight	$nflx upgrades :_x000D_ $ubs $250$290 buy _x000D_ $gs $250$315 buy _x000D_ $wfc $250$285 outperform_x000D_ rbc cap $250$300 outperform_x000D_ $jpm $242$285 overweight_x000D_ loop cap $252$285 buy_x000D_ $c $210$250 neutral_x000D_ barclays $245$285 overweight_x000D_ piper jaff $240$281 overweight	0	positive	0		2010-07-27	0	0	0		0	0.5	0.5	40.69	0.359997	248.333	324.667	68	0	2	0
2018-01-18	Jamie Dimon's annual salary was just approved by the board. Total compensation of $29.5 million. $JPM was up about 35% last year. _x000D_ https://stocktwits.com/TopstepTrader/message/109464003Ã‚Â Ã¢â‚¬Â¦	jamie dimon's annual salary was just approved by the board. total compensation of $29.5 million. $jpm was up about 35% last year. _x000D_	jamie dimon's annual salary was just approved by the board. total compensation of $29.5 million. $jpm was up about 35% last year. _x000D_	0.408333	positive	0		2010-07-28	0	0	0		0	0.5	0.5	40.32	-0.369999	248.833	325.167	68	0	2	0
2018-01-18	#MarketClosers Panel: Financial Earnings Recap_x000D_ @AngieMiles @ScottConnor_TDA Victor Jones @OJRenick _x000D_ $GS $MS $BAC $JPM $WF $C $VIX _x000D_ #MarketOnClose @CBOE @CBOE_TV @BUSINESSFIRSTAM _x000D_ http://tdameritradenetwork.comÃ‚Â pic.twitter.com/H346sYvwoi	#marketclosers panel: financial earnings recap_x000D_ @angiemiles @scottconnor_tda victor jones @ojrenick _x000D_ $gs $ms $bac $jpm $wf $c $vix _x000D_ #marketonclose @cboe @cboe_tv @businessfirstam _x000D_	#marketclosers panel: financial earnings recap_x000D_ @angiemiles @scottconnor_tda victor jones @ojrenick _x000D_ $gs $ms $bac $jpm $wf $c $vix _x000D_ #marketonclose @cboe @cboe_tv @businessfirstam _x000D_	0	positive	0		2010-07-29	0	0	0		0	0.5	0.5	40.21	-0.110001	249.333	325.667	68	0	2	0
2018-01-14	If you missed it, four of the worldÃ¢â‚¬â„¢s biggest financial institutions reported earnings this week. HereÃ¢â‚¬â„¢s what everyone was saying -> https://stocktwits.com/discover/highlights/258/reactions-the-banks-report-earningsÃ‚Â Ã¢â‚¬Â¦_x000D_ $BAC $JPM $BLK $PNC	if you missed it, four of the worlds biggest financial institutions reported earnings this week. heres what everyone was saying -> _x000D_ $bac $jpm $blk $pnc	if you missed it, four of the worlds biggest financial institutions reported earnings this week. heres what everyone was saying -> _x000D_ $bac $jpm $blk $pnc	0	positive	0		2010-07-30	0	0	0		0	0.5	0.5	40.28	0.07	249.833	326.167	68	0	2	0
2018-01-12	Recap Big Bank Earnings Today via @thepitboss:_x000D_ 1. $JPM Beat https://traderscommunity.com/index.php/stocks/earnings-reports/495-jpmorgan-wealth-management-kicks-off-strong-bank-earningsÃ‚Â Ã¢â‚¬Â¦_x000D_ 2. $PNC Beat https://traderscommunity.com/index.php/stocks/earnings-reports/499-pnc-earnings-gain-from-fed-interest-rate-risesÃ‚Â Ã¢â‚¬Â¦ _x000D_ 3. $WFC Miss https://traderscommunity.com/i…	recap big bank earnings today via @thepitboss:_x000D_ 1. $jpm beat _x000D_ 2. $pnc beat _x000D_ 3. $wfc miss _x000D_ $xlf $spx	recap big bank earnings today via @thepitboss:_x000D_ 1. $jpm beat _x000D_ 2. $pnc beat _x000D_ 3. $wfc miss _x000D_ $xlf $spx	0.1	positive	0		2010-07-31	0	0	0		0	0.5	0.5	40.28	0	250.333	326.667	68	0	2	0
2018-01-12	Fourth quarter highlights J.P. Morgan's resilience, Wells Fargo's continued befuddlement. https://www.wsj.com/articles/bank-on-j-p-morgan-not-wells-1515773473Ã‚Â Ã¢â‚¬Â¦ $JPM $WFC	fourth quarter highlights j.p. morgan's resilience, wells fargo's continued befuddlement. $jpm $wfc	fourth quarter highlights j.p. morgan's resilience, wells fargo's continued befuddlement. $jpm $wfc	0	positive	0		2010-08-01	0	0	0		0	0.5	0.5	40.28	0	250.833	327.167	68	0	2	0
2018-01-12	#WellsFargo Earnings Still Hampered By Banking Litigation $WFC $XLF $JPM $SPX https://traderscommunity.com/index.php/stocks/earnings-reports/496-wells-fargo-earnings-still-hampered-by-banking-litigationÃ‚Â Ã¢â‚¬Â¦pic.twitter.com/K8wx1Ysrbe	#wellsfargo earnings still hampered by banking litigation $wfc $xlf $jpm $spx	#wellsfargo earnings still hampered by banking litigation $wfc $xlf $jpm $spx	0	positive	0		2010-08-02	0	0	0		0	0.5	0.5	41.64	1.36	251.333	327.667	68	0	2	0
2018-01-09	How to Play the Banks as They Get Set to Report Earnings -- Market Recon $SPX $RUT $JPM $C $GS $MS $BAC $WFC $PNC $AA https://realmoney.thestreet.com/articles/01/09/2018/how-play-banks-they-get-set-report-earnings-market-reconÃ‚Â Ã¢â‚¬Â¦	how to play the banks as they get set to report earnings -- market recon $spx $rut $jpm $c $gs $ms $bac $wfc $pnc $aa	how to play the banks as they get set to report earnings -- market recon $spx $rut $jpm $c $gs $ms $bac $wfc $pnc $aa	0	positive	0		2010-08-03	0	0	0		0	0.5	0.5	41.08	-0.559997	251.833	328.167	68	0	2	0
2018-01-08	$JPM's Jeff Stute delivers opening remarks at #JPMHC18.pic.twitter.com/pD9cGP3eEp	$jpm's jeff stute delivers opening remarks at #jpmhc18.pic.twitter.com/pd9cgp3eep	$jpm's jeff stute delivers opening remarks at #jpmhc18.pic.twitter.com/pd9cgp3eep	0	positive	0		2010-08-04	0	0	0		0	0.5	0.5	41.29	0.209999	252.333	328.667	68	0	2	0
2018-01-08	Pay by mobile. You can get Ziggurat cryptocurrency. Win-win http://SMS.ECEX.EXCHANGEÃ‚Â $AMZN $EBAY $MELI $ETSY $QVCA $BABA $WMT $JPM $FB $WFC $GOOG $SNAP $TWTR $agn $aapl $brk $f $fred $iep $ibm $EUO $VUZI $LABU $ENTA $ccxi $HTGM $CNET $TSLA $mysz $ablx $delt $litbpic.twitter.com/9EhMeGTHiW	pay by mobile. you can get ziggurat cryptocurrency. win-win $amzn $ebay $meli $etsy $qvca $baba $wmt $jpm $fb $wfc $goog $snap $twtr $agn $aapl $brk $f $fred $iep $ibm $euo $vuzi $labu $enta $ccxi $htgm $cnet $tsla $mysz $ablx $delt $litbpic.twitter.com/9ehmegthiw	pay by mobile. you can get ziggurat cryptocurrency. win-win $amzn $ebay $meli $etsy $qvca $baba $wmt $jpm $fb $wfc $goog $snap $twtr $agn $aapl $brk $f $fred $iep $ibm $euo $vuzi $labu $enta $ccxi $htgm $cnet $tsla $mysz $ablx $delt $litbpic.twitter.com/9ehmegthiw	0	positive	0		2010-08-05	0	0	0		0	0.5	0.5	41.27	-0.020001	252.833	329.167	68	0	2	0
2018-01-07	And so it goes on - Big Bank Earnings $JPM - don't mention #bitcoin $WFC @GotSanctuary Market Weekly:/enero/8/enero/12 2018 $SPX $SPY_x000D_ https://traderscommunity.com/index.php/market-talk/487-market-weekly-jan-8-jan-12-2018Ã‚Â Ã¢â‚¬Â¦pic.twitter.com/ls52apzhxs	and so it goes on - big bank earnings $jpm - don't mention #bitcoin $wfc @gotsanctuary market weekly:/enero/8/enero/12 2018 $spx $spy_x000D_	and so it goes on - big bank earnings $jpm - don't mention #bitcoin $wfc @gotsanctuary market weekly:/enero/8/enero/12 2018 $spx $spy_x000D_	0.1	positive	0		2010-08-06	0	0	0		0	0.5	0.5	40.44	-0.830001	253.333	329.667	68	0	2	0
2018-01-06	#earnings scheduled for the second week of 2018_x000D_ $JPM $LEN $KBH $WFC $SCHN $HELE $BLK $AYI $DAL $FCEL $MSM $SVU $PNC $SNX $WDFC $SJR $SHLM $SMPL $EXFO $SAR $LMNR $SLP $PRGS $NTIC $VOXX $INFY _x000D_ http://eps.sh/calÃ‚Â pic.twitter.com/MpPdgskyeL	#earnings scheduled for the second week of 2018_x000D_ $jpm $len $kbh $wfc $schn $hele $blk $ayi $dal $fcel $msm $svu $pnc $snx $wdfc $sjr $shlm $smpl $exfo $sar $lmnr $slp $prgs $ntic $voxx $infy _x000D_	#earnings scheduled for the second week of 2018_x000D_ $jpm $len $kbh $wfc $schn $hele $blk $ayi $dal $fcel $msm $svu $pnc $snx $wdfc $sjr $shlm $smpl $exfo $sar $lmnr $slp $prgs $ntic $voxx $infy _x000D_	0	positive	0		2010-08-07	0	0	0		0	0.5	0.5	40.44	0	253.833	330.167	68	0	2	0
2018-01-05	Carter and @Michael_Khouw say it's time to fade the bank rally, so Mike's betting on a drop for $JPM pic.twitter.com/Wa5OneNrRs	carter and @michael_khouw say it's time to fade the bank rally, so mike's betting on a drop for $jpm pic.twitter.com/wa5onenrrs	carter and @michael_khouw say it's time to fade the bank rally, so mike's betting on a drop for $jpm pic.twitter.com/wa5onenrrs	0	positive	0		2010-08-08	0	0	0		0	0.5	0.5	40.44	0	254.333	330.667	68	0	2	0
2018-01-05	Mark your calendars. Wells Fargo, Bank of America, and JP Morgan all report earnings next week -> https://stocktwits.com/discover/earnings-calendar/2018-01-08Ã‚Â Ã¢â‚¬Â¦ _x000D_ _x000D_ $WFC $JPM $BAC	mark your calendars. wells fargo, bank of america, and jp morgan all report earnings next week -> _x000D_ _x000D_ $wfc $jpm $bac	mark your calendars. wells fargo, bank of america, and jp morgan all report earnings next week -> _x000D_ _x000D_ $wfc $jpm $bac	0	positive	0		2010-08-09	0.2	1	0		1	0	1	39.82	-0.619999	254.333	331.667	69	1	3	1
2018-01-04	Financials. Per my comments yesterday. $WFC is looking juicy. $BAC $C $JPM $MS $GSpic.twitter.com/NYpLCgXFvU	financials. per my comments yesterday. $wfc is looking juicy. $bac $c $jpm $ms $gspic.twitter.com/nyplcgxfvu	financials. per my comments yesterday. $wfc is looking juicy. $bac $c $jpm $ms $gspic.twitter.com/nyplcgxfvu	0	positive	0		2010-08-10	0.4	1	0		1	0	1	39.17	-0.650002	254.333	332.667	70	1	3	1
2018-01-03	What are the key topics shaping markets in 2018? $JPM Research shares their view: http://bit.ly/2018_OutlookÃ‚Â pic.twitter.com/AqlMRmuKR3	what are the key topics shaping markets in 2018? $jpm research shares their view:	what are the key topics shaping markets in 2018? $jpm research shares their view:	1	positive	0		2010-08-11	0	0	0		0	0.5	0.5	37.77	-1.4	254.833	333.167	70	0	2	0
2018-01-03	Market performance has buoyed deal activity. $JPM's Chris Ventresca shares his outlook for 2018. https://cards.twitter.com/cards/qcjzdg/56sobÃ‚Â Ã¢â‚¬Â¦	market performance has buoyed deal activity. $jpm's chris ventresca shares his outlook for 2018.	market performance has buoyed deal activity. $jpm's chris ventresca shares his outlook for 2018.	0	positive	0		2010-08-12	0	0	0		0	0.5	0.5	37.81	0.040001	255.333	333.667	70	0	2	0
2018-01-03	$NFLX $FCX $DIS update_x000D_ Wed: Fed minutes_x000D_ Th: oil inv, $MON_x000D_ Fri: Jobs report, $STZ_x000D_ 1/7: $NVDA CES presser_x000D_ 1/8: Biotech conf starts_x000D_ 1/9: CES starts, $SCHN_x000D_ 1/10: $KBH $LEN_x000D_ 1/12: $BLK $JPM $WFC $PNC Trump decision on ITC solar reco is duepic.twitter.com/6URAse5YPv	$nflx $fcx $dis update_x000D_ wed: fed minutes_x000D_ th: oil inv, $mon_x000D_ fri: jobs report, $stz_x000D_ 1/7: $nvda ces presser_x000D_ 1/8: biotech conf starts_x000D_ 1/9: ces starts, $schn_x000D_ 1/10: $kbh $len_x000D_ 1/12: $blk $jpm $wfc $pnc trump decision on itc solar reco is duepic.twitter.com/6urase5ypv	$nflx $fcx $dis update_x000D_ wed: fed minutes_x000D_ th: oil inv, $mon_x000D_ fri: jobs report, $stz_x000D_ 1/7: $nvda ces presser_x000D_ 1/8: biotech conf starts_x000D_ 1/9: ces starts, $schn_x000D_ 1/10: $kbh $len_x000D_ 1/12: $blk $jpm $wfc $pnc trump decision on itc solar reco is duepic.twitter.com/6urase5ypv	0	positive	0		2010-08-13	0	0	0		0	0.5	0.5	37.5	-0.310001	255.833	334.167	70	0	2	0
2018-01-01	What this list means to me http://allstarcharts.com/weve-going/Ã‚Â $JPM $102, $GS $250, $AXP $95, $TRV $129 $CSCO $37, $AAPL $162, $MSFT $83. $MCD 163, $HD 185, $CVX $119, $XOM $80, $BA $251, $CAT $145, $MMM $229, $UTX $124, $KO $44.50, $DWDP $67, $WMT 91, $JNJ $136, $CHRW, $CSX $48, $EXPD $57	what this list means to me $jpm $102, $gs $250, $axp $95, $trv $129 $csco $37, $aapl $162, $msft $83. $mcd 163, $hd 185, $cvx $119, $xom $80, $ba $251, $cat $145, $mmm $229, $utx $124, $ko $44.50, $dwdp $67, $wmt 91, $jnj $136, $chrw, $csx $48, $expd $57	what this list means to me $jpm $102, $gs $250, $axp $95, $trv $129 $csco $37, $aapl $162, $msft $83. $mcd 163, $hd 185, $cvx $119, $xom $80, $ba $251, $cat $145, $mmm $229, $utx $124, $ko $44.50, $dwdp $67, $wmt 91, $jnj $136, $chrw, $csx $48, $expd $57	0	positive	0		2010-08-14	0	0	0		0	0.5	0.5	37.5	0	256.333	334.667	70	0	2	0
2018-01-01	What should investors worry about in 2018? HereÃ¢â‚¬â„¢s a big, fat list of risk factors https://buff.ly/2lAC3jFÃ‚Â $DJIA $SPX $BTCSD $JPM $BLK $AAPL $FB $AMZN $NFLX $GOOG $GOOGL $VIXpic.twitter.com/6f2dlGuriQ	what should investors worry about in 2018? heres a big, fat list of risk factors $djia $spx $btcsd $jpm $blk $aapl $fb $amzn $nflx $goog $googl $vixpic.twitter.com/6f2dlguriq	what should investors worry about in 2018? heres a big, fat list of risk factors $djia $spx $btcsd $jpm $blk $aapl $fb $amzn $nflx $goog $googl $vixpic.twitter.com/6f2dlguriq	0.1	positive	0		2010-08-15	0	0	0		0	0.5	0.5	37.5	0	256.833	335.167	70	0	2	0
2018-01-01	As Jpmorgan Chase & Co $JPM Market Value Declined, Holder Manchester Capital Management Has Cut by $507,395...	as jpmorgan chase & co $jpm market value declined, holder manchester capital management has cut by $507,395...	as jpmorgan chase & co $jpm market value declined, holder manchester capital management has cut by $507,395...	0	positive	0		2010-08-16	0	0	0		0	0.5	0.5	37.69	0.189999	257.333	335.667	70	0	2	0
2018-01-01	Today is #NewYearsDay that means we all need to ask ourselves: Is my current trading plan working? $BTC $GBTC $SPY $WMT $AAPL $AMZN $QQQ $DIA $TSLA $FB $BIDU $BABA $GOOG $GOOGL $MSFT $JPM $BAC $BA $INTC $EBAY $PCLN $SNAP $TWTR $MCD $CAT $V $MA $TGT $NKE $TCEHY $UA $JCP $M $VZ $T	today is #newyearsday that means we all need to ask ourselves: is my current trading plan working? $btc $gbtc $spy $wmt $aapl $amzn $qqq $dia $tsla $fb $bidu $baba $goog $googl $msft $jpm $bac $ba $intc $ebay $pcln $snap $twtr $mcd $cat $v $ma $tgt $nke $tcehy $ua $jcp $m $vz $t	today is #newyearsday that means we all need to ask ourselves: is my current trading plan working? $btc $gbtc $spy $wmt $aapl $amzn $qqq $dia $tsla $fb $bidu $baba $goog $googl $msft $jpm $bac $ba $intc $ebay $pcln $snap $twtr $mcd $cat $v $ma $tgt $nke $tcehy $ua $jcp $m $vz $t	0.4	positive	0		2010-08-17	0	0	0		0	0.5	0.5	37.48	-0.209999	257.833	336.167	70	0	2	0
2018-01-01	JPMorgan Chase & Co. $JPM Shares Bought by Parsec Financial Management Inc. http://ift.tt/2zXSPyc	jpmorgan chase & co. $jpm shares bought by parsec financial management inc.	jpmorgan chase & co. $jpm shares bought by parsec financial management inc.	0	positive	0		2010-08-18	0	0	0		0	0.5	0.5	37.89	0.409999	258.333	336.667	70	0	2	0
2018-01-01	Liberty Capital Management Inc. Has $1.33 Million Holdings in JPMorgan Chase & Co. $JPM http://ift.tt/2luVQ4Y	liberty capital management inc. has $1.33 million holdings in jpmorgan chase & co. $jpm	liberty capital management inc. has $1.33 million holdings in jpmorgan chase & co. $jpm	0	positive	0		2010-08-19	-0.8	1	1		0	1	0	37.07	-0.819999	259.333	336.667	69	-1	1	1
2018-01-01	Carroll Financial Associates Inc. Has $8.13 Million Stake in JPMorgan Chase & Co. $JPM http://ift.tt/2CigYFM	carroll financial associates inc. has $8.13 million stake in jpmorgan chase & co. $jpm	carroll financial associates inc. has $8.13 million stake in jpmorgan chase & co. $jpm	0	positive	0		2010-08-20	0	1	0		1	0	1	37.14	0.069999	259.333	337.667	70	1	3	1
2017-12-31	Follow #TopFiveTraders on #StockTwits http://ift.tt/2yhuXpNÃ‚Â $JPM, $GS, $BAC, $TSLA, $FB, $GOOG	follow #topfivetraders on #stocktwits $jpm, $gs, $bac, $tsla, $fb, $goog	follow #topfivetraders on #stocktwits $jpm, $gs, $bac, $tsla, $fb, $goog	0	positive	0		2010-08-21	0	0	0		0	0.5	0.5	37.14	0	259.833	338.167	70	0	2	0
2017-12-31	Check out the #NASDAQ or #NYSE trade of the week by clicking http://mf.tt/FFBf0HÃ‚Â $MSFT, $NFLX, $GOOGL, $SNAP, $AMAT, $AMD, $INTC, $IBM, $GS, $JPM pic.twitter.com/niR3w3kyWa	check out the #nasdaq or #nyse trade of the week by clicking $msft, $nflx, $googl, $snap, $amat, $amd, $intc, $ibm, $gs, $jpm pic.twitter.com/nir3w3kywa	check out the #nasdaq or #nyse trade of the week by clicking $msft, $nflx, $googl, $snap, $amat, $amd, $intc, $ibm, $gs, $jpm pic.twitter.com/nir3w3kywa	0	positive	0		2010-08-22	0	0	0		0	0.5	0.5	37.14	0	260.333	338.667	70	0	2	0
2017-12-31	Get the trade of the week that will make you a bundle http://mf.tt/UbWQbnÃ‚Â $NFLX, $AMZN, $AMAT, $JPM, $BAC, $F, $GM, $TSLA, $NFLX, $INTC, $ABX, $BTCpic.twitter.com/XScb5Fi8Zl	get the trade of the week that will make you a bundle $nflx, $amzn, $amat, $jpm, $bac, $f, $gm, $tsla, $nflx, $intc, $abx, $btcpic.twitter.com/xscb5fi8zl	get the trade of the week that will make you a bundle $nflx, $amzn, $amat, $jpm, $bac, $f, $gm, $tsla, $nflx, $intc, $abx, $btcpic.twitter.com/xscb5fi8zl	0	positive	0		2010-08-23	0	0	0		0	0.5	0.5	36.88	-0.259998	260.833	339.167	70	0	2	0
2017-12-31	Join the #TradeIdeas trading room by clicking http://mf.tt/BZ8qu7Ã‚Â $AAPL, $AMGN, $BIIB, $FB, $BAC, $JPM, $GS, $GWPH, $WEED, $DIS, #daytradingpic.twitter.com/67xz52nion	join the #tradeideas trading room by clicking $aapl, $amgn, $biib, $fb, $bac, $jpm, $gs, $gwph, $weed, $dis, #daytradingpic.twitter.com/67xz52nion	join the #tradeideas trading room by clicking $aapl, $amgn, $biib, $fb, $bac, $jpm, $gs, $gwph, $weed, $dis, #daytradingpic.twitter.com/67xz52nion	0	positive	0		2010-08-24	0	0	0		0	0.5	0.5	36.21	-0.670002	261.333	339.667	70	0	2	0
2017-12-31	Get #NASDAQ and #NYSE buy and sell signals http://ift.tt/2h8vFBHÃ‚Â $IBM, $EBAY, $TD, $BAC, $CMG, $GE, $JPM, $TSLA	get #nasdaq and #nyse buy and sell signals $ibm, $ebay, $td, $bac, $cmg, $ge, $jpm, $tsla	get #nasdaq and #nyse buy and sell signals $ibm, $ebay, $td, $bac, $cmg, $ge, $jpm, $tsla	0	positive	0		2010-08-25	0	0	0		0	0.5	0.5	36.23	0.020001	261.833	340.167	70	0	2	0
2017-12-06	#bitcoin up 300% since #jamiedimon referred to $BTC as a scam / if you cant take the heat ... get out of the kitchen dude / BTC now $235 billion / JPMorgan Chase ... $365 billion valuation / $BTC will probably rise 50% ... hit $21,000 & catch $JPM within 3-6 months #crypto	#bitcoin up 300% since #jamiedimon referred to $btc as a scam / if you can not take the heat ... get out of the kitchen dude / btc now $235 billion / jpmorgan chase ... $365 billion valuation / $btc will probably rise 50% ... hit $21,000 & catch $jpm within 3-6 months #crypto	#bitcoin up 300% since #jamiedimon referred to $btc as a scam / if you can not take the heat ... get out of the kitchen dude / btc now $235 billion / jpmorgan chase ... $365 billion valuation / $btc will probably rise 50% ... hit $21,000 & catch $jpm within 3-6 months #crypto	0	positive	0		2010-08-26	0.25625	1	0		1	0	1	35.63	-0.599999	261.833	341.167	71	1	3	1
2017-12-27	JUST IN: FINRA watchdog agency fines JPMorgan $2.8 million for customer protection rule violations and supervisory failures $JPM pic.twitter.com/HTst6Y432H	just in: finra watchdog agency fines jpmorgan $2.8 million for customer protection rule violations and supervisory failures $jpm pic.twitter.com/htst6y432h	just in: finra watchdog agency fines jpmorgan $2.8 million for customer protection rule violations and supervisory failures $jpm pic.twitter.com/htst6y432h	0	positive	0		2010-08-27	0	0	0		0	0.5	0.5	36.6	0.969997	262.333	341.667	71	0	2	0
2017-11-27	Crypto market cap is now $303 billion. $JPM is $350 billion	crypto market cap is now $303 billion. $jpm is $350 billion	crypto market cap is now $303 billion. $jpm is $350 billion	0	positive	0		2010-08-28	0	0	0		0	0.5	0.5	36.6	0	262.833	342.167	71	0	2	0
2017-12-07	I think #bitcoin market cap is close to doubling JP Morgan. This says it all Jamie. We donÃ¢â‚¬â„¢t want your stinking banks. $jpm #crypto	i think #bitcoin market cap is close to doubling jp morgan. this says it all jamie. we dont want your stinking banks. $jpm #crypto	i think #bitcoin market cap is close to doubling jp morgan. this says it all jamie. we dont want your stinking banks. $jpm #crypto	0	positive	0		2010-08-29	0	0	0		0	0.5	0.5	36.6	0	263.333	342.667	71	0	2	0
2017-12-18	$TWTR upgraded to Overweight from Neutral at $JPM - raises PT to $27 from $20	$twtr upgraded to overweight from neutral at $jpm - raises pt to $27 from $20	$twtr upgraded to overweight from neutral at $jpm - raises pt to $27 from $20	0	positive	0		2010-08-30	0	0	0		0	0.5	0.5	35.85	-0.75	263.833	343.167	71	0	2	0
2017-12-15	bull pennant in $JPM this month?	bull pennant in $jpm this month?	bull pennant in $jpm this month?	0	positive	0		2010-08-31	0	3	0		3	0	1	36.36	0.510003	263.833	344.167	72	1	3	3
2017-12-27	Stick with the bank stocks in 2018?_x000D_ $BAC $C $MS $JPM $GS $XLFpic.twitter.com/lQjGoJiPus	stick with the bank stocks in 2018?_x000D_ $bac $c $ms $jpm $gs $xlfpic.twitter.com/lqjgojipus	stick with the bank stocks in 2018?_x000D_ $bac $c $ms $jpm $gs $xlfpic.twitter.com/lqjgojipus	0	positive	0		2010-09-01	0.5	1	0		1	0	1	37.74	1.38	263.833	345.167	73	1	3	1
2017-12-24	Monthly Sub - Weekend Review VIDEO 12/24: https://vimeo.com/ondemand/jptrades/248618821Ã‚Â Ã¢â‚¬Â¦_x000D_ #Bitcoin $XBT_F $GBTC $SPY $IWM $QQQ $VIX $UUP $FXE $GLD $SLV $TLT $HYG $CL_F $XLE $FXI $BABA $NTES $IBB $XBI $BIIB $CELG $AGN $ONCE $HG_F $XLF $JPM $FB $AAPL $AMZN $NFLX $NVDA $SMH $MU $GOOG $TSLA $OSTK $SQ $PYPL	monthly sub - weekend review video 12/24: _x000D_ #bitcoin $xbt_f $gbtc $spy $iwm $qqq $vix $uup $fxe $gld $slv $tlt $hyg $cl_f $xle $fxi $baba $ntes $ibb $xbi $biib $celg $agn $once $hg_f $xlf $jpm $fb $aapl $amzn $nflx $nvda $smh $mu $goog $tsla $ostk $sq $pypl	monthly sub - weekend review video 12/24: _x000D_ #bitcoin $xbt_f $gbtc $spy $iwm $qqq $vix $uup $fxe $gld $slv $tlt $hyg $cl_f $xle $fxi $baba $ntes $ibb $xbi $biib $celg $agn $once $hg_f $xlf $jpm $fb $aapl $amzn $nflx $nvda $smh $mu $goog $tsla $ostk $sq $pypl	0	positive	0		2010-09-02	0	0	0		0	0.5	0.5	38.16	0.419998	264.333	345.667	73	0	2	0
2017-12-22	Shares of bank stocks since Dimon was named CEO of $JPM in Ã¢â‚¬Ëœ05_x000D_ (via @SPGMarketIntel)pic.twitter.com/5pNR2FrfPY	shares of bank stocks since dimon was named ceo of $jpm in 05_x000D_ (via @spgmarketintel)pic.twitter.com/5pnr2frfpy	shares of bank stocks since dimon was named ceo of $jpm in 05_x000D_ (via @spgmarketintel)pic.twitter.com/5pnr2frfpy	0	positive	0		2010-09-03	0	0	0		0	0.5	0.5	39.17	1.01	264.833	346.167	73	0	2	0
2017-12-21	In what could be read as another acknowledgment of his "fifth line of business," Jamie Dimon adds Peter Scher, who oversees govt relations and philanthropy, to $JPM operating ctte	in what could be read as another acknowledgment of his "fifth line of business," jamie dimon adds peter scher, who oversees govt relations and philanthropy, to $jpm operating ctte	in what could be read as another acknowledgment of his "fifth line of business," jamie dimon adds peter scher, who oversees govt relations and philanthropy, to $jpm operating ctte	0	positive	0		2010-09-04	0	0	0		0	0.5	0.5	39.17	0	265.333	346.667	73	0	2	0
2017-12-20	Wells Fargo bank analyst Mike Mayo raises his bank price targets. Up next, the desk debates $BAC $C $GS $JPM $MSpic.twitter.com/aDUkSxuc0P	wells fargo bank analyst mike mayo raises his bank price targets. up next, the desk debates $bac $c $gs $jpm $mspic.twitter.com/aduksxuc0p	wells fargo bank analyst mike mayo raises his bank price targets. up next, the desk debates $bac $c $gs $jpm $mspic.twitter.com/aduksxuc0p	0	positive	0		2010-09-05	0	0	0		0	0.5	0.5	39.17	0	265.833	347.167	73	0	2	0
2017-12-15	Seen in #Maine: An ocean view of Sand Beach, shot by a $JPM employee. pic.twitter.com/izPkxI4oDr	seen in #maine: an ocean view of sand beach, shot by a $jpm employee. pic.twitter.com/izpkxi4odr	seen in #maine: an ocean view of sand beach, shot by a $jpm employee. pic.twitter.com/izpkxi4odr	0	positive	0		2010-09-06	0	0	0		0	0.5	0.5	39.17	0	266.333	347.667	73	0	2	0
2017-12-15	$JPM's view on the biggest trends in hedge funds, via @BusinessInsider.https://cards.twitter.com/cards/qcjzdg/54mt3Ã‚Â Ã¢â‚¬Â¦	$jpm's view on the biggest trends in hedge funds, via @businessinsider.	$jpm's view on the biggest trends in hedge funds, via @businessinsider.	0	positive	0		2010-09-07	0	0	0		0	0.5	0.5	38.28	-0.889999	266.833	348.167	73	0	2	0
2017-12-15	$JPM : "We expect net buybacks at over $500b for S&P 500 companies for next year, which should provide >2% upside to EPS and provide a technical support for valuation." $ES_F $SPX pic.twitter.com/RNPwvfghxa	$jpm : "we expect net buybacks at over $500b for s&p 500 companies for next year, which should provide >2% upside to eps and provide a technical support for valuation." $es_f $spx pic.twitter.com/rnpwvfghxa	$jpm : "we expect net buybacks at over $500b for s&p 500 companies for next year, which should provide >2% upside to eps and provide a technical support for valuation." $es_f $spx pic.twitter.com/rnpwvfghxa	0.0333333	positive	0		2010-09-08	0	0	0		0	0.5	0.5	39.12	0.84	267.333	348.667	73	0	2	0
2017-12-14	See why @shecantrade uses $JPM as an indicator to place trades that capitalize on #FOMC announcements. #MMBRecaphttp://bit.ly/2zcGrgG	see why @shecantrade uses $jpm as an indicator to place trades that capitalize on #fomc announcements. #mmbrecap	see why @shecantrade uses $jpm as an indicator to place trades that capitalize on #fomc announcements. #mmbrecap	0	positive	0		2010-09-09	0	0	0		0	0.5	0.5	40.1	0.979999	267.833	349.167	73	0	2	0
2017-12-05	Here's how some of the biggest companies in the S&P 500 are taxed -> https://stocktwits.com/cybercash28/message/103606270Ã‚Â Ã¢â‚¬Â¦_x000D_ $AMZN $FB $JPM $C $WMT $XOM	here's how some of the biggest companies in the s&p 500 are taxed -> _x000D_ $amzn $fb $jpm $c $wmt $xom	here's how some of the biggest companies in the s&p 500 are taxed -> _x000D_ $amzn $fb $jpm $c $wmt $xom	0	positive	0		2010-09-10	0	2	0		2	0	1	39.76	-0.34	267.833	350.167	74	1	3	2
2017-11-15	Video @StanfordBiz - Jamie Dimon, Chairman, President & CEO of @JPMorgan @Chase $JPM http://www.domainmondo.com/2017/11/jamie-dimon-chairman-president-ceo-of.htmlÃ‚Â Ã¢â‚¬Â¦ #Dimon #blockchain #startup #Banks #investors #investments	video @stanfordbiz - jamie dimon, chairman, president & ceo of @jpmorgan @chase $jpm #dimon #blockchain #startup #banks #investors #investments	video @stanfordbiz - jamie dimon, chairman, president & ceo of @jpmorgan @chase $jpm #dimon #blockchain #startup #banks #investors #investments	0	positive	0		2010-09-11	0	0	0		0	0.5	0.5	39.76	0	268.333	350.667	74	0	2	0
2017-11-15	Jamie Dimon, Chairman, President & CEO of JPMorgan Chase $JPM @StanfordBiz video http://www.domainmondo.com/2017/11/jamie-dimon-chairman-president-ceo-of.htmlÃ‚Â Ã¢â‚¬Â¦ #JamieDimon #bitcoin #business #banking #investors #investingpic.twitter.com/brpkdbCWnL	jamie dimon, chairman, president & ceo of jpmorgan chase $jpm @stanfordbiz video #jamiedimon #bitcoin #business #banking #investors #investingpic.twitter.com/brpkdbcwnl	jamie dimon, chairman, president & ceo of jpmorgan chase $jpm @stanfordbiz video #jamiedimon #bitcoin #business #banking #investors #investingpic.twitter.com/brpkdbcwnl	0	positive	0		2010-09-12	0	0	0		0	0.5	0.5	39.76	0	268.833	351.167	74	0	2	0
2017-11-14	$BAC $JPM call flows today ... Weekly bull flags	$bac $jpm call flows today ... weekly bull flags	$bac $jpm call flows today ... weekly bull flags	0	positive	0		2010-09-13	0	0	0		0	0.5	0.5	41.12	1.36	269.333	351.667	74	0	2	0
2017-11-14	$JPM CEO Jamie Dimon highlights importance of LGBT Ally Executives, senior LGBT role models, and companies coming out in public support for LGBT rights around the world at the @OutandEqual Brazil Forum. #OEBrazilForumpic.twitter.com/86qPT3RTnl	$jpm ceo jamie dimon highlights importance of lgbt ally executives, senior lgbt role models, and companies coming out in public support for lgbt rights around the world at the @outandequal brazil forum. #oebrazilforumpic.twitter.com/86qpt3rtnl	$jpm ceo jamie dimon highlights importance of lgbt ally executives, senior lgbt role models, and companies coming out in public support for lgbt rights around the world at the @outandequal brazil forum. #oebrazilforumpic.twitter.com/86qpt3rtnl	0.0666667	positive	0		2010-09-14	0	0	0		0	0.5	0.5	40.72	-0.399998	269.833	352.167	74	0	2	0
2017-11-10	From our $JPM Curator's selected highlights, 'Seeing the World,' at #ParisPhoto2017: "Sitio," Ã‚Â© Anthony Goicoleapic.twitter.com/9MN1c7Eg0N	from our $jpm curator's selected highlights, 'seeing the world,' at #parisphoto2017: "sitio," anthony goicoleapic.twitter.com/9mn1c7eg0n	from our $jpm curator's selected highlights, 'seeing the world,' at #parisphoto2017: "sitio," anthony goicoleapic.twitter.com/9mn1c7eg0n	0	positive	0		2010-09-15	0	0	0		0	0.5	0.5	40.98	0.259999	270.333	352.667	74	0	2	0
2017-11-03	Powell Not the Yellen Clone People Think: The Recon $SPX $RUT $AAPL $C $JPM $BAC $KEY $FHN $OZRK $AXL $DUK $MCOhttps://realmoney.thestreet.com/articles/11/03/2017/jay-powell-may-not-be-yellen-clone-people-think-he-market-reconÃ‚Â Ã¢â‚¬Â¦	powell not the yellen clone people think: the recon $spx $rut $aapl $c $jpm $bac $key $fhn $ozrk $axl $duk $mco	powell not the yellen clone people think: the recon $spx $rut $aapl $c $jpm $bac $key $fhn $ozrk $axl $duk $mco	1	positive	0		2010-09-16	0	0	0		0	0.5	0.5	40.99	0.010002	270.833	353.167	74	0	2	0
2017-11-01	This #Bitcoin rally started when Jamie Dimon Said Not Talking About It Anymore @michaeltg @GotSanctuary $BTC $JPM https://traderscommunity.com/index.php/forex/277-bitcoin-up-1000-since-jamie-dimon-said-not-talking-about-it-anymoreÃ‚Â Ã¢â‚¬Â¦	this #bitcoin rally started when jamie dimon said not talking about it anymore @michaeltg @gotsanctuary $btc $jpm	this #bitcoin rally started when jamie dimon said not talking about it anymore @michaeltg @gotsanctuary $btc $jpm	0	positive	0		2010-09-17	0	0	0		0	0.5	0.5	40.06	-0.930001	271.333	353.667	74	0	2	0
2017-10-24	JPMorgan Chase launches digital-only bank $JPM http://read.bi/2y3upTjÃ‚Â pic.twitter.com/u3ZHGCF7K6	jpmorgan chase launches digital-only bank $jpm	jpmorgan chase launches digital-only bank $jpm	0	positive	0		2010-09-18	0	0	0		0	0.5	0.5	40.06	0	271.833	354.167	74	0	2	0
2017-10-24	JPMorgan turns to tech for deeper data insights $JPM http://read.bi/2yKyejxÃ‚Â pic.twitter.com/P2g3ZG3cS4	jpmorgan turns to tech for deeper data insights $jpm	jpmorgan turns to tech for deeper data insights $jpm	0	positive	0		2010-09-19	0	0	0		0	0.5	0.5	40.06	0	272.333	354.667	74	0	2	0
2017-10-23	#Gaming $AAPL #iPhoneX ItÃ¢â‚¬â„¢s all screen???_x000D_ $spy $qqq $indu $eem $tsla $jpm $amzn $nflx $eth $nvda $btc $bac $tlt $goog $intc $ibm $snap $amdpic.twitter.com/R1StIN56O8	#gaming $aapl #iphonex its all screen???_x000D_ $spy $qqq $indu $eem $tsla $jpm $amzn $nflx $eth $nvda $btc $bac $tlt $goog $intc $ibm $snap $amdpic.twitter.com/r1stin56o8	#gaming $aapl #iphonex its all screen???_x000D_ $spy $qqq $indu $eem $tsla $jpm $amzn $nflx $eth $nvda $btc $bac $tlt $goog $intc $ibm $snap $amdpic.twitter.com/r1stin56o8	0	positive	0		2010-09-20	0	0	0		0	0.5	0.5	41.19	1.13	272.833	355.167	74	0	2	0
2017-10-20	Last month, @jimcramer said $JPM would get to $100 by Christmas._x000D_ It's set to open this morning within 70c._x000D_ @CNBC @SquawkStreet	last month, @jimcramer said $jpm would get to $100 by christmas._x000D_ it's set to open this morning within 70c._x000D_ @cnbc @squawkstreet	last month, @jimcramer said $jpm would get to $100 by christmas._x000D_ it's set to open this morning within 70c._x000D_ @cnbc @squawkstreet	0.283333	positive	0		2010-09-21	0	0	0		0	0.5	0.5	40.59	-0.599999	273.333	355.667	74	0	2	0
2017-10-19	$JPM's Mary Callahan Erdoes delivers remarks at #RHInvestors & welcomes attendees.pic.twitter.com/8DbixFC8lF	$jpm's mary callahan erdoes delivers remarks at #rhinvestors & welcomes attendees.pic.twitter.com/8dbixfc8lf	$jpm's mary callahan erdoes delivers remarks at #rhinvestors & welcomes attendees.pic.twitter.com/8dbixfc8lf	0	positive	0		2010-09-22	0	0	0		0	0.5	0.5	39.94	-0.650001	273.833	356.167	74	0	2	0
2017-10-16	JP Morgan Revenue Growth, YoY: +3%_x000D_ JP Morgan Stock Price, YoY: +48%_x000D_ $JPM pic.twitter.com/UQuxrbiahC	jp morgan revenue growth, yoy: +3%_x000D_ jp morgan stock price, yoy: +48%_x000D_ $jpm pic.twitter.com/uquxrbiahc	jp morgan revenue growth, yoy: +3%_x000D_ jp morgan stock price, yoy: +48%_x000D_ $jpm pic.twitter.com/uquxrbiahc	0	positive	0		2010-09-23	0	0	0		0	0.5	0.5	39.1	-0.840001	274.333	356.667	74	0	2	0
2017-10-13	#Bitcoin Market Cap surpassed $GS and $MS _x000D_ Bitcoin $BTC: 95B_x000D_ Goldman Sachs Group Inc $GS: 93B_x000D_ Morgan Stanley $MS: 89B_x000D_ JPMorgan $JPM: 339B pic.twitter.com/jS8OkIADEI	#bitcoin market cap surpassed $gs and $ms _x000D_ bitcoin $btc: 95b_x000D_ goldman sachs group inc $gs: 93b_x000D_ morgan stanley $ms: 89b_x000D_ jpmorgan $jpm: 339b pic.twitter.com/js8okiadei	#bitcoin market cap surpassed $gs and $ms _x000D_ bitcoin $btc: 95b_x000D_ goldman sachs group inc $gs: 93b_x000D_ morgan stanley $ms: 89b_x000D_ jpmorgan $jpm: 339b pic.twitter.com/js8okiadei	0	positive	0		2010-09-24	0	0	0		0	0.5	0.5	39.75	0.650002	274.833	357.167	74	0	2	0
2017-10-12	$JPM and $C may have fallen post-earnings, but @verrone_chris says you want to keep betting on the bankspic.twitter.com/NSk4UkeXO3	$jpm and $c may have fallen post-earnings, but @verrone_chris says you want to keep betting on the bankspic.twitter.com/nsk4ukexo3	$jpm and $c may have fallen post-earnings, but @verrone_chris says you want to keep betting on the bankspic.twitter.com/nsk4ukexo3	0	positive	0		2010-09-25	0	0	0		0	0.5	0.5	39.75	0	275.333	357.667	74	0	2	0
2017-10-12	$JPM US consumer deposit growth of 9%. What a franchise	$jpm us consumer deposit growth of 9%. what a franchise	$jpm us consumer deposit growth of 9%. what a franchise	0	positive	0		2010-09-26	0	0	0		0	0.5	0.5	39.75	0	275.833	358.167	74	0	2	0
2017-10-12	"I'm not going to talk about bitcoin anymore," JPMorgan CEO Jamie Dimon told investors Thursday during its Q3 earnings call. $BTC $JPM	"i'm not going to talk about bitcoin anymore," jpmorgan ceo jamie dimon told investors thursday during its q3 earnings call. $btc $jpm	"i'm not going to talk about bitcoin anymore," jpmorgan ceo jamie dimon told investors thursday during its q3 earnings call. $btc $jpm	0	positive	0		2010-09-27	0	0	0		0	0.5	0.5	39.08	-0.669998	276.333	358.667	74	0	2	0
2017-10-12	$JPM reports 3Q17 net income of $6.7B; $1.76 EPS on revenue of $26.2B; ROTCE of 13% http://jpmorganchase.com/latest-earnings	$jpm reports 3q17 net income of $6.7b; $1.76 eps on revenue of $26.2b; rotce of 13%	$jpm reports 3q17 net income of $6.7b; $1.76 eps on revenue of $26.2b; rotce of 13%	0	positive	0		2010-09-28	0	0	0		0	0.5	0.5	38.95	-0.130001	276.833	359.167	74	0	2	0
2017-10-11	It's no wonder Jamie Dimon likes Trump's tax plan https://bloom.bg/2g2XAizÃ‚Â via @gadfly $JPM pic.twitter.com/6ZRN4UkvdS	it's no wonder jamie dimon likes trump's tax plan via @gadfly $jpm pic.twitter.com/6zrn4ukvds	it's no wonder jamie dimon likes trump's tax plan via @gadfly $jpm pic.twitter.com/6zrn4ukvds	0	positive	0		2010-09-29	0.5	3	0		3	0	1	38.41	-0.540001	276.833	360.167	75	1	3	3
2017-10-10	$DVA $JPM says co confirms 50% of operating income is attributable to insurance scheme @SIRF_Report ID'ed _x000D_ https://ton.twitter.com/i/ton/data/dm/917736704647270404/917736632312266754/TXMpCdbd.jpgÃ‚Â Ã¢â‚¬Â¦	$dva $jpm says co confirms 50% of operating income is attributable to insurance scheme @sirf_report i would'ed _x000D_	$dva $jpm says co confirms 50% of operating income is attributable to insurance scheme @sirf_report i would'ed _x000D_	0	positive	0		2010-09-30	0	0	0		0	0.5	0.5	38.06	-0.349999	277.333	360.667	75	0	2	0
2017-10-09	Just saw what $JPM research wrote about $DVA. Looks lot like something I reported on recently.	just saw what $jpm research wrote about $dva. looks lot like something i reported on recently.	just saw what $jpm research wrote about $dva. looks lot like something i reported on recently.	0.25	positive	0		2010-10-01	0	0	0		0	0.5	0.5	38.81	0.75	277.833	361.167	75	0	2	0
2017-10-09	Hear how Anu AiyengarÃ¢â‚¬â„¢s career path led her to be $JPM's head of North America M&A, via @TheStreet.https://cards.twitter.com/cards/qcjzdg/4ruj9Ã‚Â Ã¢â‚¬Â¦	hear how anu aiyengars career path led her to be $jpm's head of north america m&a, via @thestreet.	hear how anu aiyengars career path led her to be $jpm's head of north america m&a, via @thestreet.	0	positive	0		2010-10-02	0	0	0		0	0.5	0.5	38.81	0	278.333	361.667	75	0	2	0
2017-10-03	can someone please tell me what's bearish about this? $JPM pic.twitter.com/DCbrxk9eKj	can someone please tell me what's bearish about this? $jpm pic.twitter.com/dcbrxk9ekj	can someone please tell me what's bearish about this? $jpm pic.twitter.com/dcbrxk9ekj	0	positive	0		2010-10-03	0	0	0		0	0.5	0.5	38.81	0	278.833	362.167	75	0	2	0
2017-09-29	Total Return, last 10 years..._x000D_ $JPM: +161%_x000D_ $GS: +24%_x000D_ $MS: -13%_x000D_ $BAC: -41%_x000D_ $C: -83%pic.twitter.com/UyO5KJu8Ud	total return, last 10 years..._x000D_ $jpm: +161%_x000D_ $gs: +24%_x000D_ $ms: -13%_x000D_ $bac: -41%_x000D_ $c: -83%pic.twitter.com/uyo5kju8ud	total return, last 10 years..._x000D_ $jpm: +161%_x000D_ $gs: +24%_x000D_ $ms: -13%_x000D_ $bac: -41%_x000D_ $c: -83%pic.twitter.com/uyo5kju8ud	0.408333	positive	0		2010-10-04	0.0666667	2	0		2	0	1	38.95	0.14	278.833	363.167	76	1	3	2
2017-09-27	$GS $JPM peaking their heads above 6-month boxes pic.twitter.com/2dnCMauNK6	$gs $jpm peaking their heads above 6-month boxes pic.twitter.com/2dncmaunk6	$gs $jpm peaking their heads above 6-month boxes pic.twitter.com/2dncmaunk6	0.1	positive	0		2010-10-05	0	1	0		1	0	1	39.64	0.689998	278.833	364.167	77	1	3	1
2017-09-27	Who do you agree with? $JPM or $MS_x000D_ https://stocktwits.com/Faws/message/96053481Ã‚Â Ã¢â‚¬Â¦pic.twitter.com/HXDBJX4ZDM	who do you agree with? $jpm or $ms_x000D_	who do you agree with? $jpm or $ms_x000D_	0	positive	0		2010-10-06	0	1	0		1	0	1	39.9	0.260003	278.833	365.167	78	1	3	1
2017-09-27	$JPM ordered to pay over $4 billion for mishandling estate by breaking fiduciary duty._x000D_ Jamie Dimon & Co need to go_x000D_ $XLF	$jpm ordered to pay over $4 billion for mishandling estate by breaking fiduciary duty._x000D_ jamie dimon & co need to go_x000D_ $xlf	$jpm ordered to pay over $4 billion for mishandling estate by breaking fiduciary duty._x000D_ jamie dimon & co need to go_x000D_ $xlf	0	positive	0		2010-10-07	0	0	0		0	0.5	0.5	39.52	-0.380002	279.333	365.667	78	0	2	0
2017-09-23	$JPM where the $$ has been moving call-side .. pic.twitter.com/FWuDbJ4ltc	$jpm where the $$ has been moving call-side .. pic.twitter.com/fwudbj4ltc	$jpm where the $$ has been moving call-side .. pic.twitter.com/fwudbj4ltc	0	positive	0		2010-10-08	0.15	1	0		1	0	1	39.31	-0.209999	279.333	366.667	79	1	3	1
2017-09-22	Myopic views of novel/transformative ideas/tech never ends well_x000D_ Proud I'm a *former* $JPM employee. I'd be embarrassed to work there today https://twitter.com/coindesk/status/911193988685860864Ã‚Â Ã¢â‚¬Â¦ Dimon Knocks Bitcoin Again: Crackdown Likely on 'Worthless' Cryptocurrency http://bit.ly/2fEQ39VÃ‚Â pic.twitter.com/S9bZ3KYKTx	myopic views of novel/transformative ideas/tech never ends well_x000D_ proud i'm a *former* $jpm employee. i'd be embarrassed to work there today dimon knocks bitcoin again: crackdown likely on 'worthless' cryptocurrency pic.twitter.com/s9bz3kyktx	myopic views of novel/transformative ideas/tech never ends well_x000D_ proud i'm a *former* $jpm employee. i'd be embarrassed to work there today dimon knocks bitcoin again: crackdown likely on 'worthless' cryptocurrency pic.twitter.com/s9bz3kyktx	0.725	positive	0		2010-10-09	0	0	0		0	0.5	0.5	39.31	0	279.833	367.167	79	0	2	0
2017-09-21	$JPM trading above C&H breakout level + eSIX pic.twitter.com/jpyhiPnJoT	$jpm trading above c&h breakout level + esix pic.twitter.com/jpyhipnjot	$jpm trading above c&h breakout level + esix pic.twitter.com/jpyhipnjot	0.1	positive	0		2010-10-10	0	0	0		0	0.5	0.5	39.31	0	280.333	367.667	79	0	2	0
2017-09-20	The magnitude of media deals is on the rise. Learn about the drivers from $JPM's Fred Turpin. https://cards.twitter.com/cards/qcjzdg/4tegtÃ‚Â Ã¢â‚¬Â¦	the magnitude of media deals is on the rise. learn about the drivers from $jpm's fred turpin.	the magnitude of media deals is on the rise. learn about the drivers from $jpm's fred turpin.	0	positive	0		2010-10-11	0	0	0		0	0.5	0.5	39.73	0.419999	280.833	368.167	79	0	2	0
2017-09-20	$JPM In-Residence gives innovators access to our network, enhancing their ability to create impactful solutions. http://bit.ly/JPMInResÃ‚Â pic.twitter.com/NctRM7S6Ul	$jpm in-residence gives innovators access to our network, enhancing their ability to create impactful solutions.	$jpm in-residence gives innovators access to our network, enhancing their ability to create impactful solutions.	0	positive	0		2010-10-12	0	0	0		0	0.5	0.5	40.4	0.670002	281.333	368.667	79	0	2	0
2017-09-19	09/19/17 - View today's Market Forecast here: https://youtu.be/y0qVDoHXgssÃ‚Â Discussed: $SPX $IWM $GLD $TLT $USO $UUP $EEM $XLF $JPM #Investools	09/19/17 - view today's market forecast here: discussed: $spx $iwm $gld $tlt $uso $uup $eem $xlf $jpm #investools	09/19/17 - view today's market forecast here: discussed: $spx $iwm $gld $tlt $uso $uup $eem $xlf $jpm #investools	0	positive	0		2010-10-13	0	0	0		0	0.5	0.5	39.84	-0.560002	281.833	369.167	79	0	2	0
2017-09-18	Do you think $JPM and Jamie are selling their Bitcoin at these levels?	do you think $jpm and jamie are selling their bitcoin at these levels?	do you think $jpm and jamie are selling their bitcoin at these levels?	0	positive	0		2010-10-14	0	0	0		0	0.5	0.5	38.72	-1.12	282.333	369.667	79	0	2	0
2017-09-16	$JPM/Jamie Dimon broadcasting their recent #Bitcoin buys fits; like a suicide bomber's pre-attack video. #FinancialTerroristJamiepic.twitter.com/7HnLaDkJ6a	$jpm/jamie dimon broadcasting their recent #bitcoin buys fits; like a suicide bomber's pre-attack video. #financialterroristjamiepic.twitter.com/7hnladkj6a	$jpm/jamie dimon broadcasting their recent #bitcoin buys fits; like a suicide bomber's pre-attack video. #financialterroristjamiepic.twitter.com/7hnladkj6a	0.25	positive	0		2010-10-15	0	0	0		0	0.5	0.5	37.15	-1.57	282.833	370.167	79	0	2	0
2017-09-13	Former Citigroup CEO Vikram Pandit: 30% of banking jobs will be wiped out in 5 years: https://www.bloomberg.com/news/articles/2017-09-13/ex-citi-ceo-pandit-says-30-of-bank-jobs-at-risk-from-technologyÃ‚Â Ã¢â‚¬Â¦ $C $JPM $BACpic.twitter.com/nVZO2zHMBU	former citigroup ceo vikram pandit: 30% of banking jobs will be wiped out in 5 years: $c $jpm $bacpic.twitter.com/nvzo2zhmbu	former citigroup ceo vikram pandit: 30% of banking jobs will be wiped out in 5 years: $c $jpm $bacpic.twitter.com/nvzo2zhmbu	0	positive	0		2010-10-16	0	0	0		0	0.5	0.5	37.15	0	283.333	370.667	79	0	2	0
2017-09-13	Dimon snuck an earnings warning in, tucked under that Bitcoin rant. $JPM	dimon snuck an earnings warning in, tucked under that bitcoin rant. $jpm	dimon snuck an earnings warning in, tucked under that bitcoin rant. $jpm	0	positive	0		2010-10-17	0	0	0		0	0.5	0.5	37.15	0	283.833	371.167	79	0	2	0
2017-09-12	Wasn't it JPMChase and the rest of the banking system that caused the biggest bubble and global fraud in recent history? Irony $JPM $BTC	wasn't it jpmchase and the rest of the banking system that caused the biggest bubble and global fraud in recent history? irony $jpm $btc	wasn't it jpmchase and the rest of the banking system that caused the biggest bubble and global fraud in recent history? irony $jpm $btc	0.125	positive	0		2010-10-18	0	0	0		0	0.5	0.5	38.2	1.05	284.333	371.667	79	0	2	0
2017-09-06	Jamie DimonÃ¢â‚¬â„¢s $13 Billion SecretÃ¢â‚¬â€Revealed https://www.vanityfair.com/news/2017/09/jamie-dimon-billion-dollar-secret-jp-morganÃ‚Â Ã¢â‚¬Â¦ | Oh boy.... $JPM @WilliamCohan	jamie dimons $13 billion secretrevealed | oh boy.... $jpm @williamcohan	jamie dimons $13 billion secretrevealed | oh boy.... $jpm @williamcohan	0	positive	0		2010-10-19	0.5	2	0		2	0	1	37.69	-0.510002	284.333	372.667	80	1	3	2
2017-09-05	$JPM's Joyce Chang on the #economy: We are focusing on the indicators showing solid growth.https://cards.twitter.com/cards/qcjzdg/4q3xsÃ‚Â Ã¢â‚¬Â¦	$jpm's joyce chang on the #economy: we are focusing on the indicators showing solid growth.	$jpm's joyce chang on the #economy: we are focusing on the indicators showing solid growth.	0.1	positive	0		2010-10-20	0	1	0		1	0	1	38.1	0.409999	284.333	373.667	81	1	3	1
2017-09-01	Ã¢â‚¬Å“My key learning from J P Morgan ChairmanÃ¢â‚¬â„¢s letter fromÃ‚Â 2005-16Ã¢â‚¬ï¿½ $JPM (ContrarianValue Edge blog) https://contrarianvalueedge.wordpress.com/2017/08/25/my-key-learning-from-j-p-morgan-chairmans-letter-from-2005-16/Ã‚Â Ã¢â‚¬Â¦	my key learning from j p morgan chairmans letter from2005-16 $jpm (contrarianvalue edge blog)	my key learning from j p morgan chairmans letter from2005-16 $jpm (contrarianvalue edge blog)	1	positive	0		2010-10-21	0	0	0		0	0.5	0.5	37.7	-0.399997	284.833	374.167	81	0	2	0
2017-08-22	$JPM is stepping up to the plate https://buff.ly/2wliAem	$jpm is stepping up to the plate	$jpm is stepping up to the plate	0	positive	0		2010-10-22	0	0	0		0	0.5	0.5	37.7	0	285.333	374.667	81	0	2	0
2017-08-21	$JPM must also divest from private prison and immigrant detention business if it cares at all about human rights. #BackersofHatehttps://twitter.com/Reuters/status/899685050740088832Ã‚Â Ã¢â‚¬Â¦ JPMorgan pledges up to $2 million to fight racism, support human rights http://reut.rs/2xlnlRQÃ‚Â pic.twitter.com/b2zfa8J8CL	$jpm must also divest from private prison and immigrant detention business if it cares at all about human rights. #backersofhate jpmorgan pledges up to $2 million to fight racism, support human rights pic.twitter.com/b2zfa8j8cl	$jpm must also divest from private prison and immigrant detention business if it cares at all about human rights. #backersofhate jpmorgan pledges up to $2 million to fight racism, support human rights pic.twitter.com/b2zfa8j8cl	0.191667	positive	0		2010-10-23	0	0	0		0	0.5	0.5	37.7	0	285.833	375.167	81	0	2	0
2017-08-18	Tampa Bay homeowners sue Chase for billing on already-paid mortgages https://www.nationalmortgagenews.com/articles/tampa-bay-homeowners-sue-chase-for-billing-on-already-paid-mortgagesÃ‚Â Ã¢â‚¬Â¦ $JPM	tampa bay homeowners sue chase for billing on already-paid mortgages $jpm	tampa bay homeowners sue chase for billing on already-paid mortgages $jpm	0	positive	0		2010-10-24	0	0	0		0	0.5	0.5	37.7	0	286.333	375.667	81	0	2	0
2017-08-16	#JamieDImon's note to employees re: #Charlottesville and @realDonaldTrump's comments yesterday: _x000D_ $JPM pic.twitter.com/tYAwYqySmc	#jamiedimon's note to employees re: #charlottesville and @realdonaldtrump's comments yesterday: _x000D_ $jpm pic.twitter.com/tyawyqysmc	#jamiedimon's note to employees re: #charlottesville and @realdonaldtrump's comments yesterday: _x000D_ $jpm pic.twitter.com/tyawyqysmc	0	positive	0		2010-10-25	0	0	0		0	0.5	0.5	37.07	-0.630001	286.833	376.167	81	0	2	0
2017-07-28	JP Morgan's top market guru just identified a chilling pattern in the stock market $JPM @MylesUdland https://yhoo.it/2v38m1aÃ‚Â pic.twitter.com/iyUTnpZuS8	jp morgan's top market guru just identified a chilling pattern in the stock market $jpm @mylesudland	jp morgan's top market guru just identified a chilling pattern in the stock market $jpm @mylesudland	0.7	positive	0		2010-10-26	0	0	0		0	0.5	0.5	37.2	0.130001	287.333	376.667	81	0	2	0
2017-07-25	.@sherylsandberg & @AdamMGrant discuss persevering through hardship in 'Option B,' featured on $JPM's Reading List. https://cards.twitter.com/cards/qcjzdg/4krx7Ã‚Â Ã¢â‚¬Â¦	.@sherylsandberg & @adammgrant discuss persevering through hardship in 'option b,' featured on $jpm's reading list.	.@sherylsandberg & @adammgrant discuss persevering through hardship in 'option b,' featured on $jpm's reading list.	0	positive	0		2010-10-27	0	0	0		0	0.5	0.5	37.54	0.34	287.833	377.167	81	0	2	0
2017-07-24	$JPM Strategist Marko Kolanovic on how #AI could change the way you invest.https://cards.twitter.com/cards/qcjzdg/4ip03Ã‚Â Ã¢â‚¬Â¦	$jpm strategist marko kolanovic on how #ai could change the way you invest.	$jpm strategist marko kolanovic on how #ai could change the way you invest.	0	positive	0		2010-10-28	0	0	0		0	0.5	0.5	37.51	-0.030003	288.333	377.667	81	0	2	0
2017-07-22	$JPM $GS $C $MS $XLFpic.twitter.com/oAbbYYwYVf	$jpm $gs $c $ms $xlfpic.twitter.com/oabbyywyvf	$jpm $gs $c $ms $xlfpic.twitter.com/oabbyywyvf	0	positive	0		2010-10-29	0	0	0		0	0.5	0.5	37.63	0.120003	288.833	378.167	81	0	2	0
2017-07-14	Update: JPMorgan Chase Q2 EPS $1.71 vs. $1.58 Est.; Q2 Revs. $26.4B vs. $24.961B Est. Ã¢â‚¬Â¢ $JPM http://www.cnbc.com/2017/07/14/jpmorgan-earnings.htmlÃ‚Â Ã¢â‚¬Â¦	update: jpmorgan chase q2 eps $1.71 vs. $1.58 est.; q2 revs. $26.4b vs. $24.961b est. $jpm	update: jpmorgan chase q2 eps $1.71 vs. $1.58 est.; q2 revs. $26.4b vs. $24.961b est. $jpm	0	positive	0		2010-10-30	0	0	0		0	0.5	0.5	37.63	0	289.333	378.667	81	0	2	0
2017-07-14	This morning's #earnings results $C $FHN $FRC $IGC $INFY $JPM $PNC $WFC http://eps.sh/todaysepsÃ‚Â pic.twitter.com/uN7XHmZ3aP	this morning's #earnings results $c $fhn $frc $igc $infy $jpm $pnc $wfc	this morning's #earnings results $c $fhn $frc $igc $infy $jpm $pnc $wfc	0	positive	0		2010-10-31	0	0	0		0	0.5	0.5	37.63	0	289.833	379.167	81	0	2	0
2017-07-14	Both $JPM and $C showing rising credit costs, provisions for future losses, suggesting lower earnings in future...	both $jpm and $c showing rising credit costs, provisions for future losses, suggesting lower earnings in future...	both $jpm and $c showing rising credit costs, provisions for future losses, suggesting lower earnings in future...	0.125	positive	0		2010-11-01	-0.0851852	1	1		0	1	0	37.42	-0.210003	290.833	379.167	80	-1	1	1
2017-07-14	Here comes JPMorgan ... $JPM http://read.bi/2uX344DÃ‚Â pic.twitter.com/ItL1XnLMSK	here comes jpmorgan ... $jpm	here comes jpmorgan ... $jpm	0	positive	0		2010-11-02	0	0	0		0	0.5	0.5	36.96	-0.459999	291.333	379.667	80	0	2	0
2017-07-13	.@DKThomp explores how Ã¢â‚¬Å“the science of popularityÃ¢â‚¬ï¿½ shapes our culture in 'Hit Makers' on $JPM's Reading List. https://cards.twitter.com/cards/qcjzdg/4j2q0Ã‚Â Ã¢â‚¬Â¦	.@dkthomp explores how the science of popularity shapes our culture in 'hit makers' on $jpm's reading list.	.@dkthomp explores how the science of popularity shapes our culture in 'hit makers' on $jpm's reading list.	0	positive	0		2010-11-03	0	0	0		0	0.5	0.5	37.72	0.760002	291.833	380.167	80	0	2	0
2017-07-13	Here's who reports earnings THIS Friday morning_x000D_ Ã¢â‚¬Â¢ $WFC https://stocktwits.com/symbol/WFC?utm_medium=community-twitter&utm_source=twitter.com&utm_campaign=outboundteamÃ‚Â Ã¢â‚¬Â¦_x000D_ Ã¢â‚¬Â¢ $C https://stocktwits.com/symbol/C?utm_medium=community-twitter&utm_source=twitter.com&utm_campaign=outboundteamÃ‚Â Ã¢â‚¬Â¦_x000D_ Ã¢â‚¬Â¢ $JPM https://stocktwits.com/symbol/JPM?utm_medium=comm…	here's who reports earnings this friday morning_x000D_ $wfc _x000D_ $c _x000D_ $jpm	here's who reports earnings this friday morning_x000D_ $wfc _x000D_ $c _x000D_ $jpm	0	positive	0		2010-11-04	0	0	0		0	0.5	0.5	39.8	2.08	292.333	380.667	80	0	2	0
2017-07-10	Big banks kick off earnings this week. HereÃ¢â‚¬â„¢s how @Michael_Khouw is playing $JPM pic.twitter.com/YxL7QWEvTm	big banks kick off earnings this week. heres how @michael_khouw is playing $jpm pic.twitter.com/yxl7qwevtm	big banks kick off earnings this week. heres how @michael_khouw is playing $jpm pic.twitter.com/yxl7qwevtm	0.1	positive	0		2010-11-05	0	0	0		0	0.5	0.5	40.94	1.14	292.833	381.167	80	0	2	0
2017-07-08	Weekend Review VIDEO 7/9 $VIX $TLT $GLD $XLE $IBB $XLF $GS $JPM $SPY $IWM $QQQ $AAPL $AMZN $FB $GOOG $TSLA $PCLN $RHhttps://youtu.be/4Rcu2HOjhTk	weekend review video 7/9 $vix $tlt $gld $xle $ibb $xlf $gs $jpm $spy $iwm $qqq $aapl $amzn $fb $goog $tsla $pcln $rh	weekend review video 7/9 $vix $tlt $gld $xle $ibb $xlf $gs $jpm $spy $iwm $qqq $aapl $amzn $fb $goog $tsla $pcln $rh	0	positive	0		2010-11-06	0	0	0		0	0.5	0.5	40.94	0	293.333	381.667	80	0	2	0
2017-07-08	Week ahead highlighted by bank earnings $C $JPM $WFC. YellenÃ¢â‚¬â„¢s testimony on Capitol Hill might offer hints on policy http://bit.ly/2tRLZLS	week ahead highlighted by bank earnings $c $jpm $wfc. yellens testimony on capitol hill might offer hints on policy	week ahead highlighted by bank earnings $c $jpm $wfc. yellens testimony on capitol hill might offer hints on policy	0	positive	0		2010-11-07	0	0	0		0	0.5	0.5	40.94	0	293.833	382.167	80	0	2	0
2017-07-08	ICYMI [Chart Of The Week] Momentum Stocks Break Out Relative To The S&P500 http://allstarcharts.com/chart-week-momentum-stocks-breakout-relative-sp500/Ã‚Â Ã¢â‚¬Â¦ _x000D_ $MTUM $SPY $AAPL $BAC $JPM $NVDA $MSFT	icymi [chart of the week] momentum stocks break out relative to the s&p500 _x000D_ $mtum $spy $aapl $bac $jpm $nvda $msft	icymi [chart of the week] momentum stocks break out relative to the s&p500 _x000D_ $mtum $spy $aapl $bac $jpm $nvda $msft	0	positive	0		2010-11-08	0	0	0		0	0.5	0.5	40.51	-0.430001	294.333	382.667	80	0	2	0
2017-07-07	Big banks kick off earnings season next week. Here are the implied moves for $JPM $C $WFCpic.twitter.com/suVskObTBh	big banks kick off earnings season next week. here are the implied moves for $jpm $c $wfcpic.twitter.com/suvskobtbh	big banks kick off earnings season next week. here are the implied moves for $jpm $c $wfcpic.twitter.com/suvskobtbh	0.05	positive	0		2010-11-09	0	0	0		0	0.5	0.5	39.9	-0.609996	294.833	383.167	80	0	2	0
2017-07-07	HereÃ¢â‚¬â„¢s how @Michael_Khouw is trading $JPM ahead of big bank earnings next week pic.twitter.com/9HOgGrZp7c	heres how @michael_khouw is trading $jpm ahead of big bank earnings next week pic.twitter.com/9hoggrzp7c	heres how @michael_khouw is trading $jpm ahead of big bank earnings next week pic.twitter.com/9hoggrzp7c	0.05	positive	0		2010-11-10	0	0	0		0	0.5	0.5	40.62	0.719997	295.333	383.667	80	0	2	0
2017-07-07	Seen in #NewYork: a $JPM employee snapped this shot from the #NYC 4th of July fireworks celebration.pic.twitter.com/jbWvWIu2Mr	seen in #newyork: a $jpm employee snapped this shot from the #nyc 4th of july fireworks celebration.pic.twitter.com/jbwvwiu2mr	seen in #newyork: a $jpm employee snapped this shot from the #nyc 4th of july fireworks celebration.pic.twitter.com/jbwvwiu2mr	0	positive	0		2010-11-11	0	0	0		0	0.5	0.5	40.02	-0.599999	295.833	384.167	80	0	2	0
2017-07-07	$JPM's David Hudson on investing in trading #tech and innovation via @markets.https://cards.twitter.com/cards/qcjzdg/4ccqdÃ‚Â Ã¢â‚¬Â¦	$jpm's david hudson on investing in trading #tech and innovation via @markets.	$jpm's david hudson on investing in trading #tech and innovation via @markets.	0	positive	0		2010-11-12	0	0	0		0	0.5	0.5	39.61	-0.409999	296.333	384.667	80	0	2	0
2017-07-06	My proprietary $JPM to $GE ratio chart just hit an all-time high.pic.twitter.com/ibSk1N7IHj	my proprietary $jpm to $ge ratio chart just hit an all-time high.pic.twitter.com/ibsk1n7ihj	my proprietary $jpm to $ge ratio chart just hit an all-time high.pic.twitter.com/ibsk1n7ihj	0	positive	0		2010-11-13	0	0	0		0	0.5	0.5	39.61	0	296.833	385.167	80	0	2	0
2017-07-06	$EEM 10 YEAR CHART #CORRECTION _x000D_ $spy $tlt $gs $gld $btc $goog $aapl $fb $dia $nflx $tsla $msft $bac $amzn $v $jpm $ma $ms $c $wfc $nke $slvpic.twitter.com/s9S2Vnb1yP	$eem 10 year chart #correction _x000D_ $spy $tlt $gs $gld $btc $goog $aapl $fb $dia $nflx $tsla $msft $bac $amzn $v $jpm $ma $ms $c $wfc $nke $slvpic.twitter.com/s9s2vnb1yp	$eem 10 year chart #correction _x000D_ $spy $tlt $gs $gld $btc $goog $aapl $fb $dia $nflx $tsla $msft $bac $amzn $v $jpm $ma $ms $c $wfc $nke $slvpic.twitter.com/s9s2vnb1yp	0	positive	0		2010-11-14	-1	1	1		0	1	0	39.61	0	297.833	385.167	79	-1	1	1
2017-07-03	.@DKThomp explores how Ã¢â‚¬Å“the science of popularityÃ¢â‚¬ï¿½ shapes our culture in 'Hit Makers' on $JPM's Reading List. https://cards.twitter.com/cards/qcjzdg/4hjewÃ‚Â Ã¢â‚¬Â¦	.@dkthomp explores how the science of popularity shapes our culture in 'hit makers' on $jpm's reading list.	.@dkthomp explores how the science of popularity shapes our culture in 'hit makers' on $jpm's reading list.	0	positive	0		2010-11-15	0	0	0		0	0.5	0.5	40.08	0.470001	298.333	385.667	79	0	2	0
2017-06-30	Seen in #Seattle: a $JPM employee snapped this shot of the downtown skyline with Mt. Rainier while visiting the city. pic.twitter.com/rfpunmjmcx	seen in #seattle: a $jpm employee snapped this shot of the downtown skyline with mt. rainier while visiting the city. pic.twitter.com/rfpunmjmcx	seen in #seattle: a $jpm employee snapped this shot of the downtown skyline with mt. rainier while visiting the city. pic.twitter.com/rfpunmjmcx	0	positive	0		2010-11-16	-0.2	1	1		0	1	0	39.61	-0.470001	299.333	385.667	78	-1	1	1
2017-06-29	#5things as economists stampede to another side of the room #cad_x000D_ $JPM $C $HCG.to $WBa $RAD $FRED $SPLSpic.twitter.com/v4hEERPIMx	#5things as economists stampede to another side of the room #cad_x000D_ $jpm $c $hcg.to $wba $rad $fred $splspic.twitter.com/v4heerpimx	#5things as economists stampede to another side of the room #cad_x000D_ $jpm $c $hcg.to $wba $rad $fred $splspic.twitter.com/v4heerpimx	0	positive	0		2010-11-17	0	0	0		0	0.5	0.5	39.18	-0.430001	299.833	386.167	78	0	2	0
2017-06-28	Futures Up: These 4 Banks Are Nearing Buy Points On Post-Stress Buybacks, Dividend Hikes http://ow.ly/coYD30d5zGKÃ‚Â $BAC $CMA $JPM $C $PNC $KEYpic.twitter.com/fdpZsyZptQ	futures up: these 4 banks are nearing buy points on post-stress buybacks, dividend hikes $bac $cma $jpm $c $pnc $keypic.twitter.com/fdpzsyzptq	futures up: these 4 banks are nearing buy points on post-stress buybacks, dividend hikes $bac $cma $jpm $c $pnc $keypic.twitter.com/fdpzsyzptq	0	positive	0		2010-11-18	0	1	0		1	0	1	39.66	0.48	299.833	387.167	79	1	3	1
2017-06-28	$JPM to raise div. 12% to $0.56, announces $19.4B buyback; $BAC to raise div. 60% to $0.12, announces $12B buybackhttp://www.cnbc.com/2017/06/28/citi-doubles-dividend-bank-shares-jump-after-industry-passes-fed-stress-tests.htmlÃ‚Â Ã¢â‚¬Â¦	$jpm to raise div. 12% to $0.56, announces $19.4b buyback; $bac to raise div. 60% to $0.12, announces $12b buyback	$jpm to raise div. 12% to $0.56, announces $19.4b buyback; $bac to raise div. 60% to $0.12, announces $12b buyback	0	positive	0		2010-11-19	0	0	0		0	0.5	0.5	39.41	-0.25	300.333	387.667	79	0	2	0
2017-06-28	@petenajarian $JPM raising div to .56 and 19.4 bill repurchase (max) per their investor relations website	@petenajarian $jpm raising div to .56 and 19.4 bill repurchase (max) per their investor relations website	@petenajarian $jpm raising div to .56 and 19.4 bill repurchase (max) per their investor relations website	0	positive	0		2010-11-20	0	0	0		0	0.5	0.5	39.41	0	300.833	388.167	79	0	2	0
2017-06-15	Shareholders of $bac $wfc @gs #ge $jpm $amzn $aapl _x000D_ what do you think about this ?_x000D_ #fanniegate _x000D_ https://www.forbes.com/sites/richardepstein/2017/06/15/mnuchin-v-perrys-disastrous-damage-rules/#1d5ce5d92d2eÃ‚Â Ã¢â‚¬Â¦pic.twitter.com/Exg2IxhrZ5	shareholders of $bac $wfc @gs #ge $jpm $amzn $aapl _x000D_ what do you think about this ?_x000D_ #fanniegate _x000D_ #1d5ce5d92d2epic.twitter.com/exg2ixhrz5	shareholders of $bac $wfc @gs #ge $jpm $amzn $aapl _x000D_ what do you think about this ?_x000D_ #fanniegate _x000D_ #1d5ce5d92d2epic.twitter.com/exg2ixhrz5	0	positive	0		2010-11-21	0	0	0		0	0.5	0.5	39.41	0	301.333	388.667	79	0	2	0
2017-06-09	Lawsuit accuses 12 banks of credit default swap collusion ($BAC, $C, $JPM, $BARC, $BNP, $DBK, $GS, $HSBA, $MS, $RBS) http://markets.businessinsider.com/news/1002079165	lawsuit accuses 12 banks of credit default swap collusion ($bac, $c, $jpm, $barc, $bnp, $dbk, $gs, $hsba, $ms, $rbs)	lawsuit accuses 12 banks of credit default swap collusion ($bac, $c, $jpm, $barc, $bnp, $dbk, $gs, $hsba, $ms, $rbs)	0	positive	0		2010-11-22	-0.133333	1	1		0	1	0	38.51	-0.900002	302.333	388.667	78	-1	1	1
2017-06-08	Why Bank Stocks are Flying http://on.barrons.com/2sjOztaÃ‚Â $C $GS $BAC $JPM via @ben_levisohnpic.twitter.com/N6sBckEdmD	why bank stocks are flying $c $gs $bac $jpm via @ben_levisohnpic.twitter.com/n6sbckedmd	why bank stocks are flying $c $gs $bac $jpm via @ben_levisohnpic.twitter.com/n6sbckedmd	0	positive	0		2010-11-23	0	0	0		0	0.5	0.5	37.63	-0.879997	302.833	389.167	78	0	2	0
2017-06-08	Matt Zames on his $JPM exit: "I'll be 47 in October. I want to get back to running the railroad...my railroad." https://nyti.ms/2sYMMqb	matt zames on his $jpm exit: "i'll be 47 in october. i want to get back to running the railroad...my railroad."	matt zames on his $jpm exit: "i'll be 47 in october. i want to get back to running the railroad...my railroad."	0	positive	0		2010-11-24	0	0	0		0	0.5	0.5	38.16	0.529999	303.333	389.667	78	0	2	0
2017-06-08	$JPM's David Hudson on investing in trading #tech and innovation via @markets.https://cards.twitter.com/cards/qcjzdg/4ccqdÃ‚Â Ã¢â‚¬Â¦	$jpm's david hudson on investing in trading #tech and innovation via @markets.	$jpm's david hudson on investing in trading #tech and innovation via @markets.	0	positive	0		2010-11-25	0	0	0		0	0.5	0.5	38.16	0	303.833	390.167	78	0	2	0
2017-05-31	$JPM head and shoulders breaking with 200 MA and support below pic.twitter.com/dT0HgDJMoK	$jpm head and shoulders breaking with 200 ma and support below pic.twitter.com/dt0hgdjmok	$jpm head and shoulders breaking with 200 ma and support below pic.twitter.com/dt0hgdjmok	0	positive	0		2010-11-26	0	1	0		1	0	1	37.5	-0.66	303.833	391.167	79	1	3	1
2017-05-30	Four reasons you should withdraw from bank stocks http://ow.ly/AzrW30caMGNÃ‚Â $JPM $BAC $C $GS $WFC $MSpic.twitter.com/40qB1Jrjm5	four reasons you should withdraw from bank stocks $jpm $bac $c $gs $wfc $mspic.twitter.com/40qb1jrjm5	four reasons you should withdraw from bank stocks $jpm $bac $c $gs $wfc $mspic.twitter.com/40qb1jrjm5	0	positive	0		2010-11-27	0	0	0		0	0.5	0.5	37.5	0	304.333	391.667	79	0	2	0
2017-05-24	Banks get a bounce, but these three still short of filling last week's gap and breaking out. $BAC $JPM $MShttp://bit.ly/2rQ9Kjk	banks get a bounce, but these three still short of filling last week's gap and breaking out. $bac $jpm $ms	banks get a bounce, but these three still short of filling last week's gap and breaking out. $bac $jpm $ms	0.183333	positive	0		2010-11-28	0	0	0		0	0.5	0.5	37.5	0	304.833	392.167	79	0	2	0
2017-05-10	49% of building went to $JPM, 49% stake to different party (represented by $JPM), so no sale, no transfer tax, no reassessment via Prop 13.	49% of building went to $jpm, 49% stake to different party (represented by $jpm), so no sale, no transfer tax, no reassessment via prop 13.	49% of building went to $jpm, 49% stake to different party (represented by $jpm), so no sale, no transfer tax, no reassessment via prop 13.	0.6	positive	0		2010-11-29	0	0	0		0	0.5	0.5	37.91	0.41	305.333	392.667	79	0	2	0
2017-05-10	$JPM is expanding its investment in Detroit to likely reach $150 million by 2019 https://www.jpmorganchase.com/corporate/news/pr/investment-in-detroit-to-reach-150-million.htmÃ‚Â Ã¢â‚¬Â¦	$jpm is expanding its investment in detroit to likely reach $150 million by 2019	$jpm is expanding its investment in detroit to likely reach $150 million by 2019	1	positive	0		2010-11-30	0	2	0		2	0	1	37.4	-0.509998	305.333	393.667	80	1	3	2
2017-04-28	$JPM rang the @NYSE closing bell in celebration of the 90th anniversary of the Depositary Receipt. https://www.jpmorgan.com/global/90-years-of-innovationÃ‚Â Ã¢â‚¬Â¦pic.twitter.com/Ci4vQ2TePv	$jpm rang the @nyse closing bell in celebration of the 90th anniversary of the depositary receipt.	$jpm rang the @nyse closing bell in celebration of the 90th anniversary of the depositary receipt.	0	positive	0		2010-12-01	0.475	4	2		2	0.5	0.5	38.15	0.75	305.833	394.167	79	-1	1	2
2017-04-27	$BAC $JPM $C $KEY How are you playing banks in May? @JimCramer & @Sarge986 share their #TradingStrategies:http://trib.al/bAgkjux	$bac $jpm $c $key how are you playing banks in may? @jimcramer & @sarge986 share their #tradingstrategies:	$bac $jpm $c $key how are you playing banks in may? @jimcramer & @sarge986 share their #tradingstrategies:	1	positive	0		2010-12-02	-0.025	3	1		2	0.333333	0.666667	39.31	1.16	306.167	394.833	80	1	3	2
2017-04-27	Read the annual $JPM Corporate Responsibility Report to see the programs that are driving inclusive growth. https://cards.twitter.com/cards/18ce54cksar/43ek0Ã‚Â Ã¢â‚¬Â¦	read the annual $jpm corporate responsibility report to see the programs that are driving inclusive growth.	read the annual $jpm corporate responsibility report to see the programs that are driving inclusive growth.	0	positive	0		2010-12-03	0	0	0		0	0.5	0.5	39.61	0.3	306.667	395.333	80	0	2	0
2017-04-24	$JPM...ok_x000D_ Do you want implicit or explicit warranties ?_x000D_ #fanniegatepic.twitter.com/XeaWoX9vA6	$jpm...ok_x000D_ do you want implicit or explicit warranties ?_x000D_ #fanniegatepic.twitter.com/xeawox9va6	$jpm...ok_x000D_ do you want implicit or explicit warranties ?_x000D_ #fanniegatepic.twitter.com/xeawox9va6	0	positive	0		2010-12-04	0	0	0		0	0.5	0.5	39.61	0	307.167	395.833	80	0	2	0
2017-04-24	$JPM REPEAT BULL SWEEPERS THROUGHOUT THE MORNING	$jpm repeat bull sweepers throughout the morning	$jpm repeat bull sweepers throughout the morning	0	positive	0		2010-12-05	0	0	0		0	0.5	0.5	39.61	0	307.667	396.333	80	0	2	0
2017-04-24	Globalist Stocks Leading Rally _x000D_ $MS +4.4%_x000D_ $JPM +3.5%_x000D_ $GS +3.3%	globalist stocks leading rally _x000D_ $ms +4.4%_x000D_ $jpm +3.5%_x000D_ $gs +3.3%	globalist stocks leading rally _x000D_ $ms +4.4%_x000D_ $jpm +3.5%_x000D_ $gs +3.3%	0	positive	0		2010-12-06	0	0	0		0	0.5	0.5	39.9	0.290001	308.167	396.833	80	0	2	0
2017-04-22	Bond ETFs Experience Big Inflow $SPY $QQQ $INDU $IWM $AGG $BND $GLD $BTC $GOOG $IVV $VTI $AAPL $FB $dia $indu $c $usd $gs $jpm $ms $spx $vixpic.twitter.com/b0dFSOsO8B	bond etfs experience big inflow $spy $qqq $indu $iwm $agg $bnd $gld $btc $goog $ivv $vti $aapl $fb $dia $indu $c $usd $gs $jpm $ms $spx $vixpic.twitter.com/b0dfsoso8b	bond etfs experience big inflow $spy $qqq $indu $iwm $agg $bnd $gld $btc $goog $ivv $vti $aapl $fb $dia $indu $c $usd $gs $jpm $ms $spx $vixpic.twitter.com/b0dfsoso8b	0.1	positive	0		2010-12-07	0	0	0		0	0.5	0.5	39.25	-0.650002	308.667	397.333	80	0	2	0
2017-04-13	Bank stocks end the week at 4-month lows. Post-election euphoria wearing off. $JPM $C $BAC $MS $GS $WFCpic.twitter.com/SHYGs2oucQ	bank stocks end the week at 4-month lows. post-election euphoria wearing off. $jpm $c $bac $ms $gs $wfcpic.twitter.com/shygs2oucq	bank stocks end the week at 4-month lows. post-election euphoria wearing off. $jpm $c $bac $ms $gs $wfcpic.twitter.com/shygs2oucq	0	positive	0		2010-12-08	0	0	0		0	0.5	0.5	40.26	1.01	309.167	397.833	80	0	2	0
2017-04-13	JPMorgan's profit tops estimates on increased trading #Earnings $JPM http://fxn.ws/2oqxN7y	jpmorgan's profit tops estimates on increased trading #earnings $jpm	jpmorgan's profit tops estimates on increased trading #earnings $jpm	0	positive	0		2010-12-09	0	0	0		0	0.5	0.5	40.81	0.550003	309.667	398.333	80	0	2	0
2017-04-13	$JPM reports 1Q17 net income of $6.4B; $1.65 EPS on revenue of $25.6B; ROTCE of 13% http://jpmorganchase.com/latest-earnings	$jpm reports 1q17 net income of $6.4b; $1.65 eps on revenue of $25.6b; rotce of 13%	$jpm reports 1q17 net income of $6.4b; $1.65 eps on revenue of $25.6b; rotce of 13%	0	positive	0		2010-12-10	0	0	0		0	0.5	0.5	41.43	0.619999	310.167	398.833	80	0	2	0
2017-04-12	Thursday's #earnings $JPM $C $WFC $TSM $PNC $INFY $FRC $APOG $CBSH $FHN $YGE http://eps.sh/calÃ‚Â #earningsseasonbeginspic.twitter.com/8ZUuFtGfnb	thursday's #earnings $jpm $c $wfc $tsm $pnc $infy $frc $apog $cbsh $fhn $yge #earningsseasonbeginspic.twitter.com/8zuuftgfnb	thursday's #earnings $jpm $c $wfc $tsm $pnc $infy $frc $apog $cbsh $fhn $yge #earningsseasonbeginspic.twitter.com/8zuuftgfnb	0	positive	0		2010-12-11	0	0	0		0	0.5	0.5	41.43	0	310.667	399.333	80	0	2	0
2017-04-10	$JPM's Raghavan on what he looks for in banking talent and why #technology skills are a key differentiator.http://news.efinancialcareers.com/us-en/278747/vis-raghavan-j-p-morgan/Ã‚Â Ã¢â‚¬Â¦	$jpm's raghavan on what he looks for in banking talent and why #technology skills are a key differentiator.	$jpm's raghavan on what he looks for in banking talent and why #technology skills are a key differentiator.	1	positive	0		2010-12-12	0	1	0		1	0	1	41.43	0	310.667	400.333	81	1	3	1
2017-04-10	When do we start the clawbacks at JP Morgan, Citigroup and Bank of America? $BAC $JPM $Cpic.twitter.com/kanSLBtsQM	when do we start the clawbacks at jp morgan, citigroup and bank of america? $bac $jpm $cpic.twitter.com/kanslbtsqm	when do we start the clawbacks at jp morgan, citigroup and bank of america? $bac $jpm $cpic.twitter.com/kanslbtsqm	0	positive	0		2010-12-13	0	1	0		1	0	1	41.51	0.079998	310.667	401.333	82	1	3	1
2017-04-09	Weekend Review Video 4/9: $VIX $TLT $GLD $SLV $IBB $SPY $IWM $QQQ $JPM $GS $AAPL $AMZN $FB $NFLX $TSLA $JBLU $NTEShttps://youtu.be/HfMg-pp-d7s	weekend review video 4/9: $vix $tlt $gld $slv $ibb $spy $iwm $qqq $jpm $gs $aapl $amzn $fb $nflx $tsla $jblu $ntes	weekend review video 4/9: $vix $tlt $gld $slv $ibb $spy $iwm $qqq $jpm $gs $aapl $amzn $fb $nflx $tsla $jblu $ntes	0	positive	0		2010-12-14	0	0	0		0	0.5	0.5	40.79	-0.719997	311.167	401.833	82	0	2	0
2017-04-06	I discuss $JPM letter, state of financial sector $XLF, expectations for 1Q bank earnings w/ @MariaBartiromo here: _x000D_ http://video.foxbusiness.com/v/5386024530001/Ã‚Â Ã¢â‚¬Â¦pic.twitter.com/EiN6giCBV1	i discuss $jpm letter, state of financial sector $xlf, expectations for 1q bank earnings w/ @mariabartiromo here: _x000D_	i discuss $jpm letter, state of financial sector $xlf, expectations for 1q bank earnings w/ @mariabartiromo here: _x000D_	0	positive	0		2010-12-15	0	1	0		1	0	1	40.21	-0.580002	311.167	402.833	83	1	3	1
2017-04-04	JPMorgan's Dimon calls for overhaul of #FHA, mortgage lending rules http://trib.al/xfwYI8GÃ‚Â $JPM	jpmorgan's dimon calls for overhaul of #fha, mortgage lending rules $jpm	jpmorgan's dimon calls for overhaul of #fha, mortgage lending rules $jpm	0	positive	0		2010-12-16	0	0	0		0	0.5	0.5	40.01	-0.200001	311.667	403.333	83	0	2	0
2017-04-04	Ã¢â‚¬Ëœ@petenajarian makes the case for JPMorgan. Are you buying? $JPM pic.twitter.com/gojLsbYilJ	@petenajarian makes the case for jpmorgan. are you buying? $jpm pic.twitter.com/gojlsbyilj	@petenajarian makes the case for jpmorgan. are you buying? $jpm pic.twitter.com/gojlsbyilj	0	positive	0		2010-12-17	0	0	0		0	0.5	0.5	39.67	-0.34	312.167	403.833	83	0	2	0
2017-04-04	Jamie just said that they "bought Bear Stearns to help the United States of America." $JPM pic.twitter.com/e1x02A6br8	jamie just said that they "bought bear stearns to help the united states of america." $jpm pic.twitter.com/e1x02a6br8	jamie just said that they "bought bear stearns to help the united states of america." $jpm pic.twitter.com/e1x02a6br8	0	positive	0		2010-12-18	0	0	0		0	0.5	0.5	39.67	0	312.667	404.333	83	0	2	0
2017-04-04	Today $JPM's Jamie Dimon released his Annual Shareholder Letter, detailing thoughts on public policy & reg. reform: http://bit.ly/2nZ2BO2Ã‚Â pic.twitter.com/gnbTSuU7bo	today $jpm's jamie dimon released his annual shareholder letter, detailing thoughts on public policy & reg. reform:	today $jpm's jamie dimon released his annual shareholder letter, detailing thoughts on public policy & reg. reform:	0.0666667	positive	0		2010-12-19	0	0	0		0	0.5	0.5	39.67	0	313.167	404.833	83	0	2	0
2017-03-28	Corker/Warner want *private gains, public losses*: $WFC, $CIT, $BAC, $AIG, $JPM got $208B bailout; GSEs RETURNED +$260B #TBTF #fanniegatehttps://twitter.com/Fanniegate101/status/846910827122888704Ã‚Â Ã¢â‚¬Â¦ Don't let a Corker/Warner housing bill bring this #TBTF toxicity to Americans. https://twitter.com/business/status/846863759981400065Ã‚Â Ã¢â‚¬Â¦ @stevenmnuchin1 @RealBenCarson @VP	corker/warner want *private gains, public losses*: $wfc, $cit, $bac, $aig, $jpm got $208b bailout; gses returned +$260b #tbtf #fanniegate don't let a corker/warner housing bill bring this #tbtf toxicity to americans. @stevenmnuchin1 @realbencarson @vp	corker/warner want *private gains, public losses*: $wfc, $cit, $bac, $aig, $jpm got $208b bailout; gses returned +$260b #tbtf #fanniegate don't let a corker/warner housing bill bring this #tbtf toxicity to americans. @stevenmnuchin1 @realbencarson @vp	0.220833	positive	0		2010-12-20	0	0	0		0	0.5	0.5	39.95	0.280003	313.667	405.333	83	0	2	0
2017-03-26	Rug pull is here. Trump trade is over. Get out while you can. $spy $qqq $aapl $bac $mu $goog $iwm $spx $jpm $bs $amzn $bidu	rug pull is here. trump trade is over. get out while you can. $spy $qqq $aapl $bac $mu $goog $iwm $spx $jpm $bs $amzn $bidu	rug pull is here. trump trade is over. get out while you can. $spy $qqq $aapl $bac $mu $goog $iwm $spx $jpm $bs $amzn $bidu	0	positive	0		2010-12-21	0	0	0		0	0.5	0.5	41	1.05	314.167	405.833	83	0	2	0
2017-03-24	Short Opportunity: Capital One Financial Corporation's Deteriorating Financial Outlook http://seekingalpha.com/article/4057256-short-opportunity-capital-one-financial-corporations-deteriorating-financial-outlook?source=tweetÃ‚Â Ã¢â‚¬Â¦ $ALLY $JPM $SC $COF	short opportunity: capital one financial corporation's deteriorating financial outlook $ally $jpm $sc $cof	short opportunity: capital one financial corporation's deteriorating financial outlook $ally $jpm $sc $cof	0.1	positive	0		2010-12-22	0.118182	6	0		6	0	1	42.16	1.16	314.167	406.833	84	1	3	6
2017-03-22	Financials:_x000D_ $BAC_x000D_ $C_x000D_ $JPM_x000D_ $WFC_x000D_ $GSpic.twitter.com/jU6rorbyDT	financials:_x000D_ $bac_x000D_ $c_x000D_ $jpm_x000D_ $wfc_x000D_ $gspic.twitter.com/ju6rorbydt	financials:_x000D_ $bac_x000D_ $c_x000D_ $jpm_x000D_ $wfc_x000D_ $gspic.twitter.com/ju6rorbydt	0	positive	0		2010-12-23	0.4	2	0		2	0	1	42.08	-0.079998	314.167	407.833	85	1	3	2
2017-03-22	JP Morgan Hikes Dividend; Yield to Climb Above 2% http://on.barrons.com/2mRIvSKÃ‚Â $JPM pic.twitter.com/OzrwXHQkyL	jp morgan hikes dividend; yield to climb above 2% $jpm pic.twitter.com/ozrwxhqkyl	jp morgan hikes dividend; yield to climb above 2% $jpm pic.twitter.com/ozrwxhqkyl	0.1	positive	0		2010-12-24	0	0	0		0	0.5	0.5	42.08	0	314.667	408.333	85	0	2	0
2017-03-10	Banks need a plus 250,000 jobs number to cinch three rate hikes. $JPM, $BAC, $WFC and $C are go to names	banks need a plus 250,000 jobs number to cinch three rate hikes. $jpm, $bac, $wfc and $c are go to names	banks need a plus 250,000 jobs number to cinch three rate hikes. $jpm, $bac, $wfc and $c are go to names	0	positive	0		2010-12-25	0.2	1	0		1	0	1	42.08	0	314.667	409.333	86	1	3	1
2017-03-09	$JPM Dana Deasy awarded the 2017 Transformational CIO Award from @HMGStrategy.pic.twitter.com/fujx94ejIX	$jpm dana deasy awarded the 2017 transformational cio award from @hmgstrategy.pic.twitter.com/fujx94ejix	$jpm dana deasy awarded the 2017 transformational cio award from @hmgstrategy.pic.twitter.com/fujx94ejix	0	positive	0		2010-12-26	0.5	1	0		1	0	1	42.08	0	314.667	410.333	87	1	3	1
2017-03-09	Financials: $BAC $C $GS $JPM $MSpic.twitter.com/2E8dk2ir7t	financials: $bac $c $gs $jpm $mspic.twitter.com/2e8dk2ir7t	financials: $bac $c $gs $jpm $mspic.twitter.com/2e8dk2ir7t	0	positive	0		2010-12-27	1	2	0		2	0	1	42.67	0.589996	314.667	411.333	88	1	3	2
2017-03-03	Fed chief Janet Yellen backs March rate hike, sees faster tightening in 2017 http://ow.ly/26gX309yZhZÃ‚Â $GS $JPM $BACpic.twitter.com/g9hRgzmDnw	fed chief janet yellen backs march rate hike, sees faster tightening in 2017 $gs $jpm $bacpic.twitter.com/g9hrgzmdnw	fed chief janet yellen backs march rate hike, sees faster tightening in 2017 $gs $jpm $bacpic.twitter.com/g9hrgzmdnw	0	positive	0		2010-12-28	0	0	0		0	0.5	0.5	42.61	-0.059997	315.167	411.833	88	0	2	0
2017-03-02	Chase QuickPay processed $28 billion in 2016 $JPM http://read.bi/2lwpZOqÃ‚Â pic.twitter.com/DnH6alJnby	chase quickpay processed $28 billion in 2016 $jpm	chase quickpay processed $28 billion in 2016 $jpm	0	positive	0		2010-12-29	0	0	0		0	0.5	0.5	42.36	-0.25	315.667	412.333	88	0	2	0
2017-03-01	Returns since election..._x000D_ $BAC: +51%_x000D_ $GS: +40%_x000D_ $MS: +38%_x000D_ $JPM: +34%_x000D_ $WFC: +32%_x000D_ $C: +24%pic.twitter.com/KDV0ljymYD	returns since election..._x000D_ $bac: +51%_x000D_ $gs: +40%_x000D_ $ms: +38%_x000D_ $jpm: +34%_x000D_ $wfc: +32%_x000D_ $c: +24%pic.twitter.com/kdv0ljymyd	returns since election..._x000D_ $bac: +51%_x000D_ $gs: +40%_x000D_ $ms: +38%_x000D_ $jpm: +34%_x000D_ $wfc: +32%_x000D_ $c: +24%pic.twitter.com/kdv0ljymyd	0	positive	0		2010-12-30	0	1	0		1	0	1	42.23	-0.130001	315.667	413.333	89	1	3	1
2017-03-01	Dow Winners:_x000D_ $JPM_x000D_ $GS_x000D_ $CAT_x000D_ $AXP_x000D_ $UNHpic.twitter.com/WbohsT3jCE	dow winners:_x000D_ $jpm_x000D_ $gs_x000D_ $cat_x000D_ $axp_x000D_ $unhpic.twitter.com/wbohst3jce	dow winners:_x000D_ $jpm_x000D_ $gs_x000D_ $cat_x000D_ $axp_x000D_ $unhpic.twitter.com/wbohst3jce	0	positive	0		2010-12-31	0	2	0		2	0	1	42.42	0.189998	315.667	414.333	90	1	3	2
2017-02-23	All this too, under Jamie's watch. $JPM pic.twitter.com/kJQgWJDxaU	all this too, under jamie's watch. $jpm pic.twitter.com/kjqgwjdxau	all this too, under jamie's watch. $jpm pic.twitter.com/kjqgwjdxau	0	positive	0		2011-01-01	1.5	2	0		2	0	1	42.42	0	315.667	415.333	91	1	3	2
2017-02-23	With all the $WFC outrage, why hasn't the financial media gone after $C or $JPM in the same way? @CNBC @business http://wallstreetonparade.com/2017/02/what-jpmorgan-and-citigroup-have-in-common-when-it-comes-to-crime/Ã‚Â Ã¢â‚¬Â¦pic.twitter.com/DT7kE4KAYb	with all the $wfc outrage, why hasn't the financial media gone after $c or $jpm in the same way? @cnbc @business	with all the $wfc outrage, why hasn't the financial media gone after $c or $jpm in the same way? @cnbc @business	0.0625	positive	0		2011-01-02	0	1	0		1	0	1	42.42	0	315.667	416.333	92	1	3	1
2017-02-23	Keep this for the next time Jamie Dimon is being worshipped on @CNBC $JPM http://wallstreetonparade.com/2017/02/what-jpmorgan-and-citigroup-have-in-common-when-it-comes-to-crime/Ã‚Â Ã¢â‚¬Â¦pic.twitter.com/RQHSu4FrgN	keep this for the next time jamie dimon is being worshipped on @cnbc $jpm	keep this for the next time jamie dimon is being worshipped on @cnbc $jpm	0	positive	0		2011-01-03	1.28636	13	1		12	0.0769231	0.923077	43.58	1.16	315.744	417.256	93	1	3	12
2017-02-22	Irony: Trump election, based on grassroots support, has made $GS's Blankfein, $JPM's Dimon $261 million richer (via @washingtonpost)pic.twitter.com/Ww24ciB5EQ	irony: trump election, based on grassroots support, has made $gs's blankfein, $jpm's dimon $261 million richer (via @washingtonpost)pic.twitter.com/ww24cib5eq	irony: trump election, based on grassroots support, has made $gs's blankfein, $jpm's dimon $261 million richer (via @washingtonpost)pic.twitter.com/ww24cib5eq	0	positive	0		2011-01-04	0.65	3	0		3	0	1	44.16	0.579998	315.744	418.256	94	1	3	3
2017-02-13	You know the market is rolling when Deere $DE JP Morgan $JPM eBay $EBAY Home Depot $HD Costco $COST & $NFLX all made all-time highs today:pic.twitter.com/dU3HCoB9UI	you know the market is rolling when deere $de jp morgan $jpm ebay $ebay home depot $hd costco $cost & $nflx all made all-time highs today:pic.twitter.com/du3hcob9ui	you know the market is rolling when deere $de jp morgan $jpm ebay $ebay home depot $hd costco $cost & $nflx all made all-time highs today:pic.twitter.com/du3hcob9ui	0	positive	0		2011-01-05	0	0	0		0	0.5	0.5	44.7	0.540001	316.244	418.756	94	0	2	0
2017-02-07	Here's why US banks are sharing data with fintechs $JPM $WFG http://read.bi/2kieXwiÃ‚Â pic.twitter.com/WouevaHTEu	here's why us banks are sharing data with fintechs $jpm $wfg	here's why us banks are sharing data with fintechs $jpm $wfg	0	positive	0		2011-01-06	-0.266667	1	1		0	1	0	44.48	-0.220001	317.244	418.756	93	-1	1	1
2017-02-06	These are the leading credit card processing companies $JPM $BAC $C $WFC $VNTV $TSS $BCS $FDC http://read.bi/2keoapxÃ‚Â pic.twitter.com/pYSftgFbK2	these are the leading credit card processing companies $jpm $bac $c $wfc $vntv $tss $bcs $fdc	these are the leading credit card processing companies $jpm $bac $c $wfc $vntv $tss $bcs $fdc	0	positive	0		2011-01-07	0	1	0		1	0	1	43.64	-0.840001	317.244	419.756	94	1	3	1
2017-02-06	$AMD turnaround, pre #earnings $DIS excitement, $GM & $GILD @AngieMiles w @louiswinthrop bullish on financials $JPM http://bit.ly/2jUCencÃ‚Â pic.twitter.com/Rzq5Fd1tPf	$amd turnaround, pre #earnings $dis excitement, $gm & $gild @angiemiles w @louiswinthrop bullish on financials $jpm	$amd turnaround, pre #earnings $dis excitement, $gm & $gild @angiemiles w @louiswinthrop bullish on financials $jpm	0	positive	0		2011-01-08	0	0	0		0	0.5	0.5	43.64	0	317.744	420.256	94	0	2	0
2017-02-05	Despite jumps in yields, bank lending YoY looks to have topped._x000D_ $XLF $BAC $C $GS $JPM $WFC $IAT $KRE $SPX $SPY $DIApic.twitter.com/wwyDwsiT49	despite jumps in yields, bank lending yoy looks to have topped._x000D_ $xlf $bac $c $gs $jpm $wfc $iat $kre $spx $spy $diapic.twitter.com/wwydwsit49	despite jumps in yields, bank lending yoy looks to have topped._x000D_ $xlf $bac $c $gs $jpm $wfc $iat $kre $spx $spy $diapic.twitter.com/wwydwsit49	0	positive	0		2011-01-09	0	0	0		0	0.5	0.5	43.64	0	318.244	420.756	94	0	2	0
2017-02-03	Bank Stocks:_x000D_ $BAC_x000D_ $JPM_x000D_ $MS_x000D_ $C_x000D_ $GSpic.twitter.com/dOxps9Y7WT	bank stocks:_x000D_ $bac_x000D_ $jpm_x000D_ $ms_x000D_ $c_x000D_ $gspic.twitter.com/doxps9y7wt	bank stocks:_x000D_ $bac_x000D_ $jpm_x000D_ $ms_x000D_ $c_x000D_ $gspic.twitter.com/doxps9y7wt	0	positive	0		2011-01-10	0	0	0		0	0.5	0.5	43.4	-0.239997	318.744	421.256	94	0	2	0
2017-02-01	Financials: _x000D_ $JPM_x000D_ $MS_x000D_ $GS_x000D_ $C_x000D_ $WFCpic.twitter.com/obCRu91Sop	financials: _x000D_ $jpm_x000D_ $ms_x000D_ $gs_x000D_ $c_x000D_ $wfcpic.twitter.com/obcru91sop	financials: _x000D_ $jpm_x000D_ $ms_x000D_ $gs_x000D_ $c_x000D_ $wfcpic.twitter.com/obcru91sop	0	positive	0		2011-01-11	0	0	0		0	0.5	0.5	43.6	0.199996	319.244	421.756	94	0	2	0
2017-01-27	Post election leaders, testing breakout levels. $SPY $USO $XLB $TNX $TLT $BKX $XLF $JPM $BAC $CL_Fpic.twitter.com/rz91L4qovd	post election leaders, testing breakout levels. $spy $uso $xlb $tnx $tlt $bkx $xlf $jpm $bac $cl_fpic.twitter.com/rz91l4qovd	post election leaders, testing breakout levels. $spy $uso $xlb $tnx $tlt $bkx $xlf $jpm $bac $cl_fpic.twitter.com/rz91l4qovd	0	positive	0		2011-01-12	0	0	0		0	0.5	0.5	44.71	1.11	319.744	422.256	94	0	2	0
2017-01-26	JPMorgan gives Intuit access to customer data $INTU $JPM http://read.bi/2k4G1SvÃ‚Â pic.twitter.com/btVEF04cIH	jpmorgan gives intuit access to customer data $intu $jpm	jpmorgan gives intuit access to customer data $intu $jpm	0	positive	0		2011-01-13	0.386364	3	0		3	0	1	44.45	-0.259998	319.744	423.256	95	1	3	3
2017-01-25	$DJIA finally hits 20K! Check out what got us there! $GS, $JPM, $BA, $CAT all leading the rally since @realDonaldTrump's election. #Dow20Kpic.twitter.com/RBg46Pe3qC	$djia finally hits 20k! check out what got us there! $gs, $jpm, $ba, $cat all leading the rally since @realdonaldtrump's election. #dow20kpic.twitter.com/rbg46pe3qc	$djia finally hits 20k! check out what got us there! $gs, $jpm, $ba, $cat all leading the rally since @realdonaldtrump's election. #dow20kpic.twitter.com/rbg46pe3qc	1	positive	0		2011-01-14	0	1	0		1	0	1	44.91	0.459999	319.744	424.256	96	1	3	1
2017-01-23	These are the leading credit card processing companies $JPM $BAC $C $WFC $VNTV $TSS $BCS $FDC http://read.bi/2jj7PSoÃ‚Â pic.twitter.com/7BZ7uSCWin	these are the leading credit card processing companies $jpm $bac $c $wfc $vntv $tss $bcs $fdc	these are the leading credit card processing companies $jpm $bac $c $wfc $vntv $tss $bcs $fdc	0	positive	0		2011-01-15	0	0	0		0	0.5	0.5	44.91	0	320.244	424.756	96	0	2	0
2017-01-17	Here's how banks can deal with slowing mobile banking growth $BAC $JPM $WFC http://read.bi/2j4TAOhÃ‚Â pic.twitter.com/1Ore1hvscB	here's how banks can deal with slowing mobile banking growth $bac $jpm $wfc	here's how banks can deal with slowing mobile banking growth $bac $jpm $wfc	0	positive	0		2011-01-16	0	0	0		0	0.5	0.5	44.91	0	320.744	425.256	96	0	2	0
2017-01-12	'@RichartRoss says to buy banks into earnings $XLF $BAC $JPM $WFCpic.twitter.com/5qFLk1d5ro	'@richartross says to buy banks into earnings $xlf $bac $jpm $wfcpic.twitter.com/5qflk1d5ro	'@richartross says to buy banks into earnings $xlf $bac $jpm $wfcpic.twitter.com/5qflk1d5ro	0	positive	0		2011-01-17	0	2	0		2	0	1	44.91	0	320.744	426.256	97	1	3	2
2017-01-12	Approx IV's [if in positions/trading]_x000D_ $JPM 3%_x000D_ $WFC 3%_x000D_ $BAC 4%	approx iv's [if in positions/trading]_x000D_ $jpm 3%_x000D_ $wfc 3%_x000D_ $bac 4%	approx iv's [if in positions/trading]_x000D_ $jpm 3%_x000D_ $wfc 3%_x000D_ $bac 4%	0	positive	0		2011-01-18	-0.2	2	2		0	1	0	44.75	-0.16	321.744	426.256	96	-1	1	2
2017-01-12	Big banks $BAC, $JPM, and $WFC kickoff earnings. Listen for CEO forecasts. http://bit.ly/2aWT55XÃ‚Â pic.twitter.com/De9yKoxeIy	big banks $bac, $jpm, and $wfc kickoff earnings. listen for ceo forecasts.	big banks $bac, $jpm, and $wfc kickoff earnings. listen for ceo forecasts.	0.1	positive	0		2011-01-19	1.13636	4	0		4	0	1	43.71	-1.04	321.744	427.256	97	1	3	4
2017-01-12	The banks kick off #earnings season tomorrow - $BAC $JPM $WFC $PNC $INFY $BLK $FRC $FHN http://eps.sh/calÃ‚Â pic.twitter.com/ncxldS4XGD	the banks kick off #earnings season tomorrow - $bac $jpm $wfc $pnc $infy $blk $frc $fhn	the banks kick off #earnings season tomorrow - $bac $jpm $wfc $pnc $infy $blk $frc $fhn	0	positive	0		2011-01-20	0.333333	1	0		1	0	1	44.75	1.04	321.744	428.256	98	1	3	1
2017-01-11	$JPM's Jamie Dimon: Education is a "national catastrophe" - Watch http://yhoo.it/7hUlhÃ‚Â #skillsatworkpic.twitter.com/cp90Iq1U7y	$jpm's jamie dimon: education is a "national catastrophe" - watch #skillsatworkpic.twitter.com/cp90iq1u7y	$jpm's jamie dimon: education is a "national catastrophe" - watch #skillsatworkpic.twitter.com/cp90iq1u7y	0	positive	0		2011-01-21	0	1	0		1	0	1	45.29	0.540001	321.744	429.256	99	1	3	1
2017-01-09	Tech over healthcare today--not seeing the guide-ups i want out of $JPM healthcare conference	tech over healthcare today--not seeing the guide-ups i want out of $jpm healthcare conference	tech over healthcare today--not seeing the guide-ups i want out of $jpm healthcare conference	0	positive	0		2011-01-22	0.525	1	0		1	0	1	45.29	0	321.744	430.256	100	1	3	1
2017-01-06	Portfolio_x000D_ ER's [Fins in focus]_x000D_ M $CUDA $WDFC $GPN_x000D_ T $SNX $EXFO_x000D_ W $KBH $MSM $EXTN $SVU_x000D_ T $DAL $INFY_x000D_ F $JPM $WFC $BAC $BLK $PNC_x000D_ Gr8 Wknd!	portfolio_x000D_ er's [fins in focus]_x000D_ m $cuda $wdfc $gpn_x000D_ t $snx $exfo_x000D_ w $kbh $msm $extn $svu_x000D_ t $dal $infy_x000D_ f $jpm $wfc $bac $blk $pnc_x000D_ gr8 wknd!	portfolio_x000D_ er's [fins in focus]_x000D_ m $cuda $wdfc $gpn_x000D_ t $snx $exfo_x000D_ w $kbh $msm $extn $svu_x000D_ t $dal $infy_x000D_ f $jpm $wfc $bac $blk $pnc_x000D_ gr8 wknd!	0	positive	0		2011-01-23	0	0	0		0	0.5	0.5	45.29	0	322.244	430.756	100	0	2	0
2017-01-06	#jobsreport, $GPS solid numbers, pre #earnings straddles: $BAC, $JPM, $WFC @AngieMiles w @TradingAd Scott: $NVDA http://bit.ly/2iJXejjÃ‚Â pic.twitter.com/3I8OnrkAWu	#jobsreport, $gps solid numbers, pre #earnings straddles: $bac, $jpm, $wfc @angiemiles w @tradingad scott: $nvda	#jobsreport, $gps solid numbers, pre #earnings straddles: $bac, $jpm, $wfc @angiemiles w @tradingad scott: $nvda	0.1	positive	0		2011-01-24	0.11	3	1		2	0.333333	0.666667	45.02	-0.270001	322.577	431.423	101	1	3	2
2017-01-05	Wartch @TheStreet for why @cfraresearch likes what $JPM $GS $BLK is doing with multifactor #ETFs? https://www.thestreet.com/video/13943955/3-multifactor-etfs-to-watch-in-2017.htmlÃ‚Â Ã¢â‚¬Â¦ $JPUS $LRGF $GSLC	wartch @thestreet for why @cfraresearch likes what $jpm $gs $blk is doing with multifactor #etfs? $jpus $lrgf $gslc	wartch @thestreet for why @cfraresearch likes what $jpm $gs $blk is doing with multifactor #etfs? $jpus $lrgf $gslc	0	positive	0		2011-01-25	0	0	0		0	0.5	0.5	44.87	-0.150001	323.077	431.923	101	0	2	0
2017-01-05	$JPM's Dubravko Lakos-Bujas discusses the 2017 outlook for U.S. equities via @BloombergTVhttps://www.bloomberg.com/news/videos/2017-01-05/trump-trade-jpmorgan-s-2017-equities-outlookÃ‚Â Ã¢â‚¬Â¦	$jpm's dubravko lakos-bujas discusses the 2017 outlook for you.s. equities via @bloombergtv	$jpm's dubravko lakos-bujas discusses the 2017 outlook for you.s. equities via @bloombergtv	0	positive	0		2011-01-26	0	0	0		0	0.5	0.5	44.98	0.110001	323.577	432.423	101	0	2	0
2017-01-05	#Blockchain and DLT could revolutionize the speed and efficiency of global payments. See $JPM insights: http://www.jpmorgan.com/global/distributed-ledger-technologyÃ‚Â Ã¢â‚¬Â¦pic.twitter.com/9yOJvffugI	#blockchain and dlt could revolutionize the speed and efficiency of global payments. see $jpm insights:	#blockchain and dlt could revolutionize the speed and efficiency of global payments. see $jpm insights:	0	positive	0		2011-01-27	-0.25	1	1		0	1	0	45.1	0.119998	324.577	432.423	100	-1	1	1
2017-01-03	$JPM Avoid earnings, short put spreads, crush it_x000D_ http://news.cmlviz.com/2017/01/03/jpmorgan-chase--co--nyse-jpm--using-put-spreads-to-outperform-the-stock.htmlÃ‚Â Ã¢â‚¬Â¦pic.twitter.com/jH6NSTYOtM	$jpm avoid earnings, short put spreads, crush it_x000D_	$jpm avoid earnings, short put spreads, crush it_x000D_	0.3	positive	0		2011-01-28	0.136364	1	0		1	0	1	44.54	-0.559997	324.577	433.423	101	1	3	1
2017-01-03	.@JPMorgan faces the wrath of #Indonesia ... over a research report:_x000D_ http://money.cnn.com/2017/01/03/investing/indonesia-cuts-ties-jpmorgan/index.htmlÃ‚Â Ã¢â‚¬Â¦ $JPM	.@jpmorgan faces the wrath of #indonesia ... over a research report:_x000D_ $jpm	.@jpmorgan faces the wrath of #indonesia ... over a research report:_x000D_ $jpm	0	positive	0		2011-01-29	0	0	0		0	0.5	0.5	44.54	0	325.077	433.923	101	0	2	0
2017-01-03	Financials:_x000D_ $JPM_x000D_ $MS_x000D_ $GS_x000D_ $C_x000D_ $WFCpic.twitter.com/WNb9hUAqRB	financials:_x000D_ $jpm_x000D_ $ms_x000D_ $gs_x000D_ $c_x000D_ $wfcpic.twitter.com/wnb9huaqrb	financials:_x000D_ $jpm_x000D_ $ms_x000D_ $gs_x000D_ $c_x000D_ $wfcpic.twitter.com/wnb9huaqrb	0	positive	0		2011-01-30	0	0	0		0	0.5	0.5	44.54	0	325.577	434.423	101	0	2	0
2017-01-03	Ã¢â„¢Â¬Ã¢â„¢Â¬ I wish they all could be London bankers, sings $JPM's Jamie Dimon Ã¢â„¢Â¬Ã¢â„¢Â¬ https://www.fnlondon.com/articles/jamie-dimon-i-wish-we-could-keep-it-all-in-london-20170103Ã‚Â Ã¢â‚¬Â¦	i wish they all could be london bankers, sings $jpm's jamie dimon	i wish they all could be london bankers, sings $jpm's jamie dimon	0	positive	0		2011-01-31	0	1	0		1	0	1	44.94	0.399998	325.577	435.423	102	1	3	1
2017-01-01	NEXT Financial Group Inc Purchases 14,554 Shares of J P Morgan Chase & Co $JPM http://ift.tt/2iEvIl0	next financial group inc purchases 14,554 shares of j p morgan chase & co $jpm	next financial group inc purchases 14,554 shares of j p morgan chase & co $jpm	0	positive	0		2011-02-01	0	0	0		0	0.5	0.5	45.93	0.990001	326.077	435.923	102	0	2	0
2017-01-01	$JPM - J P Morgan Chase & Co #JPM Shares Bought by GW&K Investment Management LLC https://goo.gl/fb/zbiATz	$jpm - j p morgan chase & co #jpm shares bought by gw&OK investment management llc	$jpm - j p morgan chase & co #jpm shares bought by gw&OK investment management llc	0	positive	0		2011-02-02	0	0	0		0	0.5	0.5	45.45	-0.479999	326.577	436.423	102	0	2	0
2017-01-01	Stewart & Patten Co. LLC Buys 1,541 Shares of J P Morgan Chase & Co $JPM http://zpr.io/PqNwr	stewart & patten co. llc buys 1,541 shares of j p morgan chase & co $jpm	stewart & patten co. llc buys 1,541 shares of j p morgan chase & co $jpm	0	positive	0		2011-02-03	0	0	0		0	0.5	0.5	45.46	0.009998	327.077	436.923	102	0	2	0
2017-01-01	We Have One Trump Rally Trade The Market Has Missed http://seekingalpha.com/article/4033626-one-trump-rally-trade-market-missed?source=feed_fÃ‚Â Ã¢â‚¬Â¦ $FCX $GS $JPM $X $RSX	we have one trump rally trade the market has missed $fcx $gs $jpm $x $rsx	we have one trump rally trade the market has missed $fcx $gs $jpm $x $rsx	0	positive	0		2011-02-04	0	0	0		0	0.5	0.5	44.59	-0.869999	327.577	437.423	102	0	2	0
2017-01-01	RNC Capital Management LLC Has $26,362,000 Position in J P Morgan Chase & Co $JPM http://zpr.io/PqN9E	rnc capital management llc has $26,362,000 position in j p morgan chase & co $jpm	rnc capital management llc has $26,362,000 position in j p morgan chase & co $jpm	0	positive	0		2011-02-05	0	0	0		0	0.5	0.5	44.59	0	328.077	437.923	102	0	2	0
2017-01-01	themotleyfool Why JPMorgan Chase's Stock Gained 31% in 2016 #stocks $JPM http://www.fool.com/investing/2016/12/29/why-jpmorgan-chases-stock-gained-31-in-2016.aspxÃ‚Â Ã¢â‚¬Â¦	themotleyfool why jpmorgan chase's stock gained 31% in 2016 #stocks $jpm	themotleyfool why jpmorgan chase's stock gained 31% in 2016 #stocks $jpm	0	positive	0		2011-02-06	0	0	0		0	0.5	0.5	44.59	0	328.577	438.423	102	0	2	0
2017-01-01	2016 leaders and laggards $CAT $UNH $GS $JPM $CVX $NVDA $OKE $FCX $NEM $AMAT $CHTR $NKE $KO $DIS $V $PHE #USEFULINFOhttp://www.seekingalpha.com/news/3232950	2016 leaders and laggards $cat $unh $gs $jpm $cvx $nvda $oke $fcx $nem $amat $chtr $nke $ko $dis $v $phe #usefulinfo	2016 leaders and laggards $cat $unh $gs $jpm $cvx $nvda $oke $fcx $nem $amat $chtr $nke $ko $dis $v $phe #usefulinfo	0	positive	0		2011-02-07	0	0	0		0	0.5	0.5	45.5	0.91	329.077	438.923	102	0	2	0
2017-01-01	2016 leaders and laggards http://seekingalpha.com/news/3232950-2016-leaders-laggards?source=feed_fÃ‚Â Ã¢â‚¬Â¦ $CAT $UNH $GS $JPM	2016 leaders and laggards $cat $unh $gs $jpm	2016 leaders and laggards $cat $unh $gs $jpm	0	positive	0		2011-02-08	0	0	0		0	0.5	0.5	45.74	0.240002	329.577	439.423	102	0	2	0
[truncated: 2,884 more rows]

[truncated: 2 more sheets: Sheet2, Sheet1]
