# Supplementary material for: Measuring information flux between social media and stock prices with Transfer Entropy
Source: PLoS One. 2021 Sep 23;16(9):e0257686. doi: 10.1371/journal.pone.0257686 (PMC8459996; doi:10.1371/journal.pone.0257686)
Supplement: S1 Data — (ZIP) [file pone.0257686.s001.zip › DATA BASES/7.- JP MORGAN/jpm3.xlsx]

## Sheet: R1
SUMMARY OUTPUT
Regression Statistics
Multiple R	0.946443
R Square	0.895755
Adjusted R Square	0.89568
Standard Error	8.18218
Observations	1384
ANOVA
	df	SS	MS	F	Significance F
Regression	1	795025	795025	11875.2	0
Residual	1382	92522.2	66.9481
Total	1383	887547
	Coefficients	Standard Error	t Stat	P-value	Lower 95%	Upper 95%	Lower 95.0%	Upper 95.0%
Intercept	24.818	0.426651	58.1694	0	23.9811	25.655	23.9811	25.655
X Variable 1	0.467898	0.00429368	108.974	0	0.459475	0.476321	0.459475	0.476321
RESIDUAL OUTPUT
Observation	Predicted Y	Residuals							h =
1	24.818	4.43198
2	25.2859	4.59408							0
3	24.818	3.27198
4	25.2859	1.93408
5	25.7538	0.216187							p =
6	25.7538	0.216187
7	25.7538	-0.843812							0.0509
8	25.7538	0.596188
9	25.2859	0.624086
10	25.7538	-7.66381							jbstat =
11	25.7538	-1.47381
12	25.7538	-2.90381							5.9099
13	26.2217	-5.21171
14	25.7538	-6.45381
15	25.7538	-9.15381							critval =
16	25.7538	-9.82381
17	26.2217	-10.3217							5.9477
18	26.6896	-3.48961
19	26.6896	-2.93961
20	26.2217	-2.47171
21	26.6896	-3.59961
22	26.6896	0.420393
23	26.6896	5.87039
24	26.2217	7.01829
25	26.6896	6.57039
26	26.6896	5.80039
27	27.1575	5.3325
28	27.1575	11.7825
29	26.6896	12.2504
30	27.1575	8.6725
31	27.6254	7.2846
32	27.6254	6.92459
33	28.0933	5.8867
34	28.5612	5.9888
35	28.5612	6.6988
36	28.5612	4.9388
37	29.0291	5.1409
38	29.0291	7.8609
39	29.0291	13.3309
40	28.5612	14.3588
41	28.5612	16.3988
42	28.5612	17.2888
43	29.0291	16.6309
44	28.5612	18.5988
45	28.5612	18.5988
46	28.5612	17.4988
47	29.0291	17.0309
48	29.0291	16.9509
49	29.0291	17.0009
50	29.0291	16.6809
51	28.5612	16.6688
52	28.5612	16.6688
53	29.0291	14.7909
54	28.5612	15.3388
55	28.5612	14.1188
56	28.5612	15.7888
57	28.5612	15.3088
58	28.5612	15.7888
59	28.0933	16.0767
60	27.6254	15.2746
61	28.0933	14.3667
62	28.0933	15.1867
63	27.6254	13.7746
64	27.6254	13.5846
65	27.6254	13.6446
66	28.0933	12.7667
67	28.0933	13.2667
68	28.0933	12.8567
69	28.5612	13.3388
70	29.0291	12.8609
71	29.497	12.173
72	29.497	12.173
73	29.9649	13.7151
74	29.9649	14.5651
75	30.4328	13.8172
76	30.4328	14.2572
77	30.4328	13.2472
78	30.4328	13.2472
79	30.4328	10.1072
80	30.9007	7.53931
81	30.9007	8.42931
82	30.4328	9.04721
83	30.4328	9.19721
84	30.4328	10.1172
85	30.4328	9.85721
86	30.9007	7.44931
87	30.9007	7.39931
88	30.9007	7.39931
89	30.9007	7.39931
90	30.9007	7.96931
91	30.4328	8.51721
92	30.4328	8.51721
93	30.9007	9.13931
94	30.9007	11.0693
95	31.3686	11.4414
96	31.3686	12.4214
97	31.3686	12.2714
98	31.8365	11.6135
99	31.8365	13.1035
100	31.8365	13.1035
101	31.8365	12.9135
102	32.3044	12.8756
103	31.8365	13.3435
104	32.3044	13.0356
105	32.3044	9.24562
106	32.7723	8.91772
107	32.7723	5.84772
108	33.2402	7.17982
109	33.2402	5.85982
110	33.7081	3.91192
111	33.7081	3.01192
112	33.7081	5.18192
113	33.7081	4.32192
114	34.176	4.36403
115	34.6439	1.43613
116	34.6439	3.50613
117	34.6439	4.20613
118	34.6439	4.54613
119	34.6439	5.83613
120	34.6439	5.70613
121	34.6439	5.81613
122	35.1118	4.70823
123	35.5797	3.59033
124	35.1118	1.95823
125	35.1118	2.02823
126	35.5797	0.0503323
127	35.5797	0.780332
128	36.0476	1.69244
129	36.0476	3.71243
130	36.0476	2.36243
131	36.0476	2.90243
132	36.0476	3.59243
133	36.0476	3.85244
134	36.5155	2.79454
135	36.5155	1.17453
136	36.5155	1.58453
137	36.5155	0.904533
138	36.0476	3.56243
139	35.5797	4.03033
140	35.5797	4.08033
141	35.1118	3.39823
142	35.1118	2.38823
143	35.1118	2.28823
144	34.6439	3.50613
145	34.6439	4.66613
146	34.6439	6.78613
147	34.6439	6.86613
148	34.6439	5.56613
149	34.6439	7.51613
150	35.1118	6.96823
151	35.5797	6.50033
152	36.0476	6.03244
153	36.5155	6.15453
154	36.5155	5.71454
155	36.5155	5.90453
156	36.9834	5.43664
157	36.9834	5.43664
158	36.9834	6.59664
159	37.4513	6.70874
160	36.9834	7.49664
161	36.9834	6.65664
162	37.4513	6.99874
163	37.4513	7.45874
164	37.4513	7.45874
165	36.9834	7.76664
166	36.9834	6.72664
167	37.4513	7.29874
168	37.4513	7.83874
169	37.9192	7.37084
170	37.9192	7.10084
171	37.9192	7.02084
172	37.9192	7.19084
173	37.9192	8.65084
174	37.9192	8.62084
175	37.9192	8.90084
176	37.9192	10.0208
177	37.9192	9.90084
178	37.9192	10.0808
179	37.9192	8.09084
180	37.9192	8.04084
181	38.3871	8.30294
182	38.3871	7.69295
183	38.3871	7.35295
184	38.3871	7.24294
185	38.3871	7.21294
186	38.855	7.10504
187	38.855	7.24504
188	38.855	7.48505
189	38.3871	8.19295
190	38.3871	9.25294
191	38.3871	8.45294
192	38.3871	8.45294
193	38.3871	8.45294
194	38.3871	8.47294
195	38.3871	7.86294
196	38.855	6.10504
197	38.3871	4.49294
198	38.3871	2.00294
199	38.3871	2.59294
200	38.3871	2.66294
201	38.3871	3.22294
202	38.3871	2.29294
203	38.855	1.50505
204	38.855	1.94504
205	38.3871	2.09294
206	37.9192	2.99084
207	37.9192	1.57084
208	37.9192	2.53084
209	38.3871	3.19295
210	38.855	1.70505
211	38.855	1.88505
212	38.855	1.49504
213	38.3871	1.59294
214	37.9192	2.06084
215	37.9192	1.91084
216	37.4513	2.93874
217	37.4513	4.83874
218	37.4513	4.73874
219	37.9192	4.27084
220	37.9192	-3.85916
221	37.9192	-2.00916
222	37.9192	-2.00916
223	37.9192	-3.56916
224	37.4513	-2.67126
225	37.4513	-1.62126
226	37.4513	-1.73126
227	37.9192	-1.70916
228	37.9192	-1.70916
229	37.4513	0.188739
230	37.4513	-2.82126
231	37.4513	-5.03126
232	36.9834	-4.49336
233	36.5155	-2.70546
234	36.9834	-7.71336
235	36.5155	-4.94546
236	36.9834	-6.51336
237	36.9834	-6.86336
238	36.9834	-6.14336
239	36.9834	-6.28336
240	36.5155	-5.81546
241	36.5155	-4.21547
242	36.5155	-3.31546
243	36.5155	-4.91546
244	36.5155	-3.64547
245	36.5155	-4.26546
246	36.5155	-3.09547
247	36.5155	0.174534
248	36.5155	-1.75547
249	36.5155	-3.80547
250	36.5155	-2.87547
251	36.5155	-2.13546
252	36.0476	-2.07757
253	35.5797	-4.10967
254	35.5797	-7.19967
255	35.5797	-7.01967
256	35.5797	-4.60967
257	35.5797	-5.11967
258	36.0476	-3.71756
259	36.0476	-3.71756
260	36.0476	-2.04757
261	36.0476	-3.82757
262	36.0476	-4.75757
263	36.5155	-5.00546
264	36.5155	-4.62547
265	36.5155	-5.81546
266	36.0476	-3.83757
267	36.0476	-3.72757
268	35.5797	-2.12967
269	36.0476	-2.47757
270	36.5155	-2.94546
271	36.5155	-2.94546
272	36.5155	-3.86546
273	36.5155	-3.09547
274	36.9834	-3.73336
275	36.9834	-3.73336
276	36.9834	-3.73336
277	36.5155	-3.26546
278	36.5155	-1.53546
279	36.5155	-1.56546
280	36.5155	-0.835465
281	36.5155	-1.15546
282	36.9834	-1.68336
283	36.9834	-0.323363
284	37.4513	-0.601262
285	37.4513	-1.53126
286	37.9192	-1.37916
287	37.9192	-0.259158
288	37.9192	-0.369159
289	38.3871	-0.107057
290	38.855	-0.984955
291	39.3229	-1.32285
292	39.7908	-1.30075
293	39.7908	-0.730749
294	39.7908	-0.580751
295	40.2586	-1.01865
296	39.7908	0.579249
297	39.7908	0.839251
298	39.7908	0.609252
299	39.3229	1.11715
300	39.7908	3.59925
301	40.2586	4.44135
302	40.2586	4.31135
303	40.2586	4.74135
304	40.2586	4.90135
305	40.7265	5.54345
306	41.1944	4.47555
307	41.1944	4.22555
308	41.1944	3.21556
309	41.1944	3.14556
310	41.1944	3.14556
311	40.7265	2.48345
312	40.7265	2.49346
313	40.7265	1.99346
314	40.7265	2.55345
315	40.7265	2.61345
316	40.7265	2.25345
317	40.7265	1.02345
318	41.1944	0.555556
319	41.1944	0.585555
320	41.6623	-0.282341
321	41.6623	-0.92234
322	41.6623	-4.70234
323	41.6623	-4.70234
324	41.1944	-4.23444
325	41.1944	-5.40444
326	41.1944	-4.95444
327	41.1944	-5.73444
328	41.1944	-7.26444
329	41.1944	-7.70444
330	41.1944	-7.70444
331	41.1944	-8.68445
332	41.1944	-7.18445
333	41.6623	-7.40234
334	41.6623	-7.69234
335	41.6623	-8.16234
336	41.6623	-8.03234
337	41.6623	-8.51234
338	42.1302	-10.2002
339	42.1302	-10.2002
340	42.1302	-11.1302
341	42.5981	-10.6081
342	42.5981	-9.52814
343	42.5981	-9.78814
344	42.5981	-8.91814
345	43.066	-9.38604
346	43.066	-10.246
347	43.066	-9.29604
348	43.5339	-9.23393
349	43.066	-8.41603
350	43.066	-8.03604
351	43.066	-7.68603
352	43.066	-6.61603
353	43.066	-7.55604
354	42.5981	-6.60814
355	42.5981	-7.27814
356	42.5981	-5.81814
357	42.5981	-6.71814
358	42.5981	-6.86814
359	42.5981	-6.86814
360	42.5981	-6.71814
361	42.5981	-8.21814
362	43.066	-9.16603
363	43.066	-9.16603
364	43.066	-6.99604
365	42.5981	-6.52814
366	43.066	-7.97604
367	43.066	-9.16603
368	43.066	-5.96604
369	43.066	-5.23603
370	43.066	-5.89604
371	43.5339	-6.42393
372	43.5339	-4.84393
373	43.5339	-4.23393
374	44.0018	-5.24183
375	44.0018	-4.40183
376	44.0018	-4.08183
377	44.0018	-2.60183
378	43.5339	-1.96393
379	43.5339	-2.27394
380	43.5339	-2.28393
381	43.5339	-2.65393
382	44.0018	-2.77183
383	44.4697	-4.22973
384	44.0018	-3.32183
385	44.4697	-3.60973
386	44.4697	-2.75973
387	44.0018	-2.23183
388	44.0018	-1.90183
389	44.0018	-2.38183
390	44.0018	-2.38183
391	44.0018	-1.62183
392	44.0018	-1.17183
393	43.5339	-0.523935
394	44.0018	-3.41183
395	44.0018	-3.12183
396	44.4697	-3.71973
397	44.4697	-3.38973
398	44.9376	-3.46763
399	45.4055	-3.09552
400	44.9376	-2.29763
401	44.9376	-2.16763
402	44.9376	-1.45763
403	44.4697	0.0602697
404	44.4697	-0.469729
405	44.4697	-0.469729
406	44.4697	-0.50973
407	44.4697	-0.839728
408	44.4697	-1.22973
409	44.9376	-0.967626
410	45.4055	-1.43552
411	45.4055	-0.745525
412	45.4055	-0.0455242
413	45.4055	-0.0455242
414	45.8734	-0.463423
415	45.8734	0.266576
416	45.8734	0.266576
417	45.8734	0.00657792
418	46.3413	0.008677
419	46.3413	0.478679
420	46.8092	-0.36922
421	46.8092	-0.34922
422	46.8092	-0.579219
423	46.8092	-0.43922
424	47.2771	-0.117117
425	47.2771	-0.637118
426	47.745	0.104983
427	47.745	0.104983
428	47.745	-0.0650148
429	48.2129	0.417088
430	48.6808	-0.0208106
431	49.1487	-0.468709
432	49.1487	-0.538708
433	49.1487	-1.54871
434	49.1487	0.13129
435	48.6808	0.239187
436	49.1487	-0.238709
437	49.1487	-0.238709
438	49.1487	0.341293
439	49.1487	1.13129
440	49.1487	1.85129
441	49.1487	0.871291
442	49.1487	0.871291
443	49.1487	0.361289
444	48.6808	0.51919
445	48.2129	0.907086
446	48.2129	0.567086
447	48.6808	0.0991884
448	49.1487	-1.68871
449	49.6166	-1.7866
450	49.1487	-2.29871
451	49.6166	-1.0366
452	49.6166	-0.936606
453	49.6166	-0.366606
454	49.6166	-0.306605
455	49.6166	-0.606608
456	49.6166	-1.68661
457	49.6166	-2.82661
458	49.6166	-0.736605
459	49.6166	-0.736605
460	49.6166	-0.696608
461	50.0845	-1.07451
462	50.0845	-2.07451
463	50.0845	-2.0045
464	50.0845	-2.5145
465	50.0845	-1.9045
466	49.6166	-0.576605
467	49.6166	0.0533915
468	49.6166	1.47339
469	49.6166	1.35339
470	50.0845	2.21549
471	50.0845	2.21549
472	50.0845	2.2055
473	50.0845	2.9355
474	50.0845	3.5455
475	50.5524	2.7976
476	50.5524	4.1176
477	50.5524	5.0676
478	50.5524	4.0376
479	50.0845	4.4055
480	49.6166	4.42339
481	49.6166	3.88339
482	50.0845	3.0455
483	50.5524	2.5776
484	50.5524	3.2976
485	50.5524	2.2376
486	50.0845	2.4055
487	50.5524	4.1476
488	50.0845	4.80549
489	50.0845	5.05549
490	50.0845	4.8855
491	50.5524	5.6076
492	50.0845	5.60549
493	50.0845	5.2455
494	49.6166	5.68339
495	50.0845	4.7455
496	50.0845	4.4355
497	50.0845	4.0055
498	49.6166	4.67339
499	49.6166	4.5334
500	49.6166	3.67339
501	49.6166	2.59339
502	49.6166	2.70339
503	49.6166	2.70339
504	49.6166	0.983392
505	49.1487	1.43129
506	49.1487	1.55129
507	49.1487	2.72129
508	49.6166	2.49339
509	50.0845	2.4755
510	50.0845	2.4755
511	50.5524	2.3076
512	50.0845	2.1555
513	49.6166	3.52339
514	49.6166	3.47339
515	49.6166	3.79339
516	49.6166	3.13339
517	49.1487	3.65129
518	49.1487	2.31129
519	49.6166	0.703394
520	50.0845	1.6155
521	50.5524	1.3376
522	51.0203	1.2197
523	51.4882	0.471801
524	51.4882	0.601802
525	51.4882	0.451801
526	51.9561	0.713902
527	51.9561	0.563904
528	52.424	0.086004
529	52.424	0.086004
530	52.8919	-0.181893
531	53.3598	0.64021
532	53.3598	0.850209
533	53.3598	0.940209
534	53.8277	0.472311
535	54.2956	0.00441327
536	54.2956	-0.0255857
537	53.8277	-0.207689
538	53.3598	-0.60979
539	53.3598	-0.87979
540	53.3598	-0.58979
541	53.8277	-1.05769
542	54.2956	-1.61559
543	54.2956	-1.56559
544	54.2956	-1.69559
545	53.8277	-1.72769
546	53.8277	0.132311
547	53.8277	0.27231
548	54.2956	-0.155587
549	54.2956	0.574413
550	54.2956	1.85442
551	54.7635	1.33651
552	54.2956	2.92442
553	54.7635	2.69652
554	55.2314	2.41862
555	55.6993	1.47072
556	55.6993	1.16072
557	55.6993	1.49072
558	55.2314	0.588618
559	55.2314	1.27862
560	55.2314	1.46862
561	54.7635	1.30652
562	55.2314	1.07862
563	55.2314	0.938616
564	55.6993	0.470719
565	55.6993	0.720719
566	56.1672	1.07282
567	56.1672	1.06282
568	56.1672	1.53282
569	56.1672	1.53282
570	56.6351	1.06493
571	56.1672	2.07282
572	56.1672	2.08282
573	56.6351	1.56493
574	56.6351	1.31493
575	56.6351	1.84492
576	56.6351	1.84492
577	56.6351	1.57492
578	56.6351	2.02492
579	56.6351	2.36492
580	56.6351	1.68492
581	56.6351	2.23492
582	56.6351	2.12492
583	56.6351	1.85493
584	56.6351	1.06493
585	56.6351	1.10493
586	57.103	2.38703
587	57.5709	0.0191288
588	58.0388	-2.94877
589	58.5067	-3.41667
590	58.9746	-3.23456
591	58.9746	-3.44457
592	58.9746	-2.97456
593	59.4425	-4.08246
594	58.9746	-4.66456
595	58.9746	-4.02456
596	58.9746	-2.35457
597	58.9746	-2.35457
598	59.4425	-2.82246
599	59.4425	-2.70246
600	59.4425	-2.01246
601	58.9746	-0.824563
602	58.9746	-0.484563
603	59.4425	-1.86246
604	59.4425	-2.41246
605	59.4425	-2.18246
606	59.9104	-1.75036
607	59.9104	-1.01036
608	60.3783	-1.17826
609	59.9104	-2.49036
610	59.4425	-1.38246
611	59.4425	-1.14246
612	59.4425	0.667538
613	59.4425	0.727535
614	59.4425	0.727535
615	59.9104	1.15964
616	59.9104	1.01964
617	59.4425	0.477535
618	59.4425	0.597538
619	59.4425	1.03754
620	58.9746	1.68544
621	58.5067	1.30333
622	58.5067	1.30333
623	58.0388	1.23123
624	58.5067	-1.10667
625	58.5067	-3.20667
626	58.5067	-3.20667
627	58.0388	-3.07877
628	58.0388	-1.84877
629	58.0388	-2.33877
630	57.5709	-1.87087
631	57.5709	-1.47087
632	57.103	-1.12297
633	56.6351	-1.05507
634	56.6351	-1.05507
635	57.103	-2.88297
636	57.103	-3.76297
637	57.5709	-4.26087
638	57.5709	-3.85087
639	57.5709	-3.45087
640	57.5709	-2.12087
641	57.5709	-1.85087
642	57.5709	-2.00087
643	57.5709	-2.22087
644	58.0388	-1.40877
645	58.0388	-1.06877
646	58.5067	-1.23667
647	58.9746	-1.93456
648	59.4425	-2.57246
649	59.4425	-2.02246
650	59.9104	-2.36036
651	59.4425	-1.25246
652	59.9104	-2.38036
653	59.9104	-2.34036
654	59.9104	-2.94036
655	59.9104	-2.86036
656	59.9104	-4.15036
657	59.9104	-3.89036
658	59.9104	-4.35036
659	59.9104	-4.11036
660	59.9104	-3.62036
661	59.9104	-1.64036
662	59.9104	-1.20036
663	60.3783	-2.14826
664	60.3783	-2.14826
665	60.3783	-1.70826
666	60.8462	-1.84616
667	60.8462	-2.20616
668	60.8462	-3.17616
669	60.8462	-4.36616
670	61.3141	-4.66405
671	61.782	-5.72195
672	62.2499	-6.33985
673	62.7177	-6.37775
674	62.2499	-5.26985
675	62.7177	-4.21775
676	62.7177	-3.12775
677	62.2499	-3.08985
678	62.2499	-2.79985
679	62.2499	-2.57985
680	62.2499	-2.33985
681	62.2499	-3.18985
682	62.2499	-2.48985
683	62.2499	-2.21985
684	62.2499	-2.25985
685	61.782	-1.47195
686	61.782	-0.671952
687	61.782	-2.94195
688	61.782	-1.48195
689	62.2499	-2.97985
690	61.782	-1.38195
691	61.782	-2.70195
692	61.782	-3.26195
693	61.782	-3.62195
694	61.782	-3.79195
695	61.782	-6.70195
696	62.2499	-5.61985
697	62.7177	-4.78775
698	62.7177	-5.26775
699	62.7177	-3.32775
700	62.2499	-1.99985
701	62.2499	-1.01985
702	62.7177	-1.24775
703	62.2499	-0.779849
704	62.2499	-1.96985
705	62.7177	-2.71775
706	62.7177	-1.63775
707	62.2499	-0.709849
708	62.7177	-1.33775
709	63.1856	-0.485645
710	63.1856	-0.735645
711	63.1856	-2.50565
712	63.6535	-2.51355
713	63.1856	-4.02565
714	62.7177	-4.28775
715	63.1856	-1.70565
716	63.6535	-1.72354
717	63.6535	-1.17354
718	64.1214	-1.57144
719	64.1214	-1.16144
720	64.5893	-1.43934
721	64.5893	-2.00934
722	64.5893	-2.00934
723	64.5893	-2.09934
724	64.1214	-1.63144
725	64.5893	-2.09934
726	64.5893	-4.03934
727	64.5893	-5.60934
728	64.5893	-4.19934
729	64.5893	-5.24934
730	65.0572	-5.71724
731	65.5251	-6.69513
732	65.993	-7.15303
733	66.4609	-9.65093
734	65.993	-10.063
735	65.993	-10.063
736	65.993	-9.79303
737	65.993	-11.613
738	65.993	-8.10303
739	65.993	-8.10303
740	65.993	-8.17303
741	65.993	-7.62303
742	65.993	-6.42303
743	65.993	-6.62303
744	66.4609	-5.64093
745	66.4609	-5.32093
746	66.4609	-5.18093
747	66.9288	-5.15883
748	66.9288	-4.95883
749	66.9288	-4.79883
750	66.9288	-4.92883
751	66.9288	-5.42883
752	66.9288	-6.68883
753	67.3967	-6.02673
754	67.3967	-5.54673
755	66.9288	-5.72883
756	66.9288	-7.37883
757	66.9288	-5.96883
758	66.9288	-6.34883
759	66.9288	-6.97883
760	66.4609	-5.94093
761	66.4609	-5.41093
762	66.4609	-4.99093
763	66.4609	-4.39093
764	66.4609	-3.42093
765	65.993	-2.18303
766	66.4609	-3.62093
767	66.4609	-3.62093
768	66.9288	-3.68883
769	67.3967	-5.08673
770	67.8646	-4.25462
771	68.3325	-3.61252
772	68.8004	-4.88042
773	68.3325	-3.83252
774	67.8646	-2.50462
775	67.8646	-2.34463
776	68.3325	-2.45253
777	68.8004	-2.38042
778	68.8004	-1.79042
779	68.8004	-2.33042
780	68.3325	-1.86252
781	68.8004	-2.72042
782	68.8004	-2.10042
783	68.8004	-1.38042
784	68.8004	-1.91042
785	68.8004	-1.62042
786	68.8004	-0.540419
787	68.8004	-0.280424
788	68.8004	-0.430418
789	68.3325	-0.192524
790	68.8004	-0.0204224
791	68.8004	-0.720419
792	69.2683	-1.18832
793	69.2683	-0.318322
794	69.2683	-2.06832
795	69.7362	-1.66622
796	70.2041	-2.68412
797	70.2041	-2.68412
798	70.2041	-3.15411
799	70.672	-3.62201
800	70.672	-2.58202
801	71.1399	-2.09991
802	71.1399	-2.03991
803	71.1399	-2.22991
804	71.1399	-2.09991
805	71.6078	-3.07781
806	71.6078	-3.14781
807	72.0757	-3.82571
808	72.5436	-4.4936
809	72.5436	-3.65361
810	72.0757	-4.5257
811	72.0757	-4.18571
812	71.6078	-3.71781
813	71.6078	-3.71781
814	71.6078	-3.53781
815	71.1399	-2.92991
816	71.1399	-3.53991
817	71.1399	-7.53991
818	70.672	-10.762
819	70.672	-6.54202
820	70.672	-6.57202
821	70.672	-9.17201
822	70.672	-7.51201
823	70.672	-8.49201
824	71.1399	-8.47991
825	71.6078	-9.04781
826	71.6078	-8.02781
827	71.6078	-10.6678
828	71.1399	-9.68991
829	71.1399	-10.2299
830	71.6078	-10.9678
831	72.0757	-11.8557
832	72.0757	-12.0957
833	72.0757	-12.2357
834	72.0757	-11.2657
835	72.0757	-9.94571
836	72.0757	-10.3557
837	72.0757	-10.5257
838	72.0757	-5.6357
839	71.6078	-3.14781
840	71.6078	-4.9478
841	71.6078	-3.71781
842	71.1399	-4.13991
843	71.6078	-5.64781
844	72.0757	-6.61571
845	72.0757	-6.46571
846	72.0757	-7.80571
847	72.5436	-5.01361
848	72.5436	-8.1436
849	73.0115	-7.4715
850	73.0115	-7.3315
851	73.0115	-6.2815
852	73.4794	-6.8794
853	73.9473	-7.5673
854	73.4794	-6.4094
855	73.4794	-7.4494
856	73.9473	-7.9173
857	74.4152	-8.3852
858	74.4152	-10.7952
859	73.9473	-10.2173
860	74.4152	-11.6052
861	74.4152	-14.1452
862	74.4152	-15.4952
863	73.9473	-15.0273
864	73.9473	-15.0273
865	74.4152	-15.4552
866	74.4152	-17.0752
867	74.4152	-16.2152
868	74.4152	-17.4052
869	74.8831	-19.3731
870	74.8831	-19.6331
871	74.8831	-17.9331
872	74.4152	-17.4652
873	73.9473	-18.2873
874	73.9473	-16.8673
875	74.4152	-14.9152
876	74.4152	-14.9152
877	74.8831	-16.0231
878	74.4152	-17.3852
879	74.4152	-16.0152
880	74.4152	-16.6652
881	74.4152	-16.9252
882	74.4152	-16.9252
883	74.8831	-16.5331
884	74.8831	-16.1131
885	74.8831	-17.0631
886	74.8831	-18.7631
887	74.4152	-18.2752
888	74.4152	-17.4052
889	74.4152	-16.8752
890	74.8831	-18.5831
891	74.8831	-14.8331
892	74.8831	-16.2731
893	74.8831	-15.7631
894	74.8831	-15.6831
895	75.351	-16.431
896	75.351	-16.601
897	75.351	-14.871
898	75.351	-14.891
899	75.351	-15.111
900	74.8831	-14.9431
901	75.351	-15.951
902	75.351	-16.151
903	74.8831	-16.5231
904	75.351	-16.541
905	75.8189	-18.4989
906	76.2868	-18.5468
907	76.2868	-14.4968
908	76.2868	-13.6968
909	76.2868	-14.4168
910	76.7547	-14.8847
911	76.2868	-14.0168
912	76.2868	-12.9668
913	76.2868	-12.0468
914	76.7547	-13.1547
915	77.2226	-13.6226
916	76.7547	-13.1547
917	76.7547	-13.5547
918	76.7547	-13.5547
919	76.7547	-14.9447
920	76.7547	-15.5547
921	76.7547	-15.5547
922	77.2226	-15.5626
923	77.2226	-13.1826
924	77.2226	-13.7126
925	77.2226	-12.6826
926	77.6905	-12.1705
927	77.6905	-12.2605
928	77.6905	-12.0005
929	77.6905	-11.8805
930	77.6905	-13.0505
931	77.6905	-12.4105
932	77.6905	-12.6305
933	77.6905	-12.4405
934	78.1584	-13.4084
935	78.1584	-15.2084
936	78.1584	-15.4484
937	77.6905	-13.6405
938	77.6905	-18.0905
939	78.1584	-20.5484
940	77.6905	-18.1705
941	77.6905	-16.4905
942	77.6905	-15.5505
943	78.1584	-16.3284
944	78.6263	-15.4263
945	78.1584	-14.9984
946	78.1584	-14.0384
947	78.1584	-14.1984
948	78.6263	-14.7663
949	79.0942	-12.7942
950	79.5621	-13.4621
951	79.5621	-13.6921
952	79.5621	-14.2421
953	79.5621	-13.6721
954	80.03	-14.17
955	80.03	-13.81
956	80.03	-13.81
957	80.03	-13.08
958	80.03	-12.53
959	80.03	-12.53
960	80.03	-13.5
961	80.4979	-14.0979
962	80.9658	-15.1458
963	80.9658	-13.5758
964	80.9658	-13.7158
965	80.9658	-15.1858
966	80.9658	-14.6058
967	80.9658	-14.2558
968	80.9658	-15.3158
969	80.9658	-14.3758
970	80.9658	-14.3758
971	80.9658	-13.4458
972	80.4979	-13.3279
973	80.9658	-13.2658
974	80.9658	-12.7058
975	80.4979	-12.0079
976	80.4979	-11.3679
977	80.4979	-11.3879
978	80.4979	-11.3879
979	80.9658	-11.7058
980	81.4337	-12.4637
981	81.9016	-13.2216
982	82.3695	-13.9895
983	82.3695	-14.6095
984	82.8374	-12.8074
985	82.8374	-9.58736
986	82.8374	-6.18736
987	82.8374	-6.14736
988	82.8374	-3.32736
989	82.8374	-3.47736
990	83.3053	-5.90526
991	83.3053	-5.59526
992	83.3053	-5.59526
993	83.3053	-5.25525
994	83.7732	-4.91315
995	83.7732	-4.94315
996	83.7732	-5.45315
997	83.7732	-3.60316
998	83.7732	-1.98315
999	83.7732	-2.17316
1000	83.7732	0.296845
1001	83.7732	1.34685
1002	84.2411	1.24895
1003	84.709	0.0510512
1004	85.1768	-0.446846
1005	85.6447	-0.704745
1006	85.1768	-0.236847
1007	85.1768	-0.236847
1008	85.1768	0.253151
1009	85.1768	1.35315
1010	85.1768	1.57315
1011	85.1768	1.71315
1012	85.6447	1.40526
1013	85.6447	0.855253
1014	85.6447	0.245252
1015	85.1768	1.11315
1016	85.1768	1.11315
1017	85.1768	1.11315
1018	85.1768	1.11315
1019	85.6447	1.26526
1020	85.6447	0.475256
1021	85.6447	0.475256
1022	85.6447	0.535253
1023	86.1126	0.317355
1024	86.5805	0.499459
1025	86.5805	-0.340545
1026	86.5805	0.119454
1027	87.0484	-0.348443
1028	87.0484	-0.348443
1029	87.5163	-0.816341
1030	87.5163	-3.96634
1031	87.9842	-4.31424
1032	87.9842	-4.27424
1033	87.9842	-1.95424
1034	87.9842	-1.23424
1035	87.9842	-1.05424
1036	87.9842	-3.03424
1037	88.4521	-3.86214
1038	88.92	-1.74003
1039	88.92	-1.74003
1040	88.92	-1.74003
1041	88.92	-2.15004
1042	88.92	-2.20003
1043	88.92	-0.77003
1044	88.92	0.639966
1045	88.4521	2.55787
1046	88.4521	2.60786
1047	88.4521	2.67786
1048	88.92	1.40997
1049	89.3879	1.23207
1050	89.3879	4.21207
1051	89.3879	2.75207
1052	88.92	2.35997
1053	89.3879	2.12207
1054	89.8558	1.87417
1055	89.8558	0.174171
1056	89.8558	-2.32583
1057	89.8558	-2.56583
1058	89.8558	-2.56583
1059	90.3237	-3.08373
1060	90.7916	-2.19163
1061	90.7916	-3.48163
1062	90.7916	-4.31162
1063	91.2595	-5.07952
1064	91.7274	-5.54742
1065	91.7274	-5.84742
1066	91.2595	-5.52952
1067	91.2595	-5.85952
1068	91.2595	-6.85952
1069	91.2595	-5.39952
1070	91.2595	-6.73952
1071	91.2595	-3.75952
1072	90.7916	-2.53162
1073	90.7916	-3.18162
1074	90.7916	-3.79162
1075	91.2595	-4.25952
1076	91.2595	-4.19952
1077	91.2595	-3.82952
1078	91.2595	-3.91953
1079	91.7274	-4.11742
1080	91.7274	-6.01742
1081	92.1953	-6.84532
1082	92.1953	-8.29532
1083	92.1953	-10.0453
1084	91.7274	-8.66742
1085	92.1953	-9.55532
1086	92.1953	-9.40532
1087	92.1953	-9.23532
1088	92.1953	-7.24532
1089	92.6632	-5.70322
1090	92.6632	-5.39322
1091	92.1953	-5.10532
1092	92.1953	-5.62532
1093	91.7274	-3.65742
1094	92.1953	-5.17532
1095	91.7274	-4.48742
1096	92.1953	-4.14531
1097	92.1953	-2.37532
1098	92.1953	-1.04532
1099	92.1953	1.18468
1100	92.1953	1.65468
1101	92.1953	1.65468
1102	92.6632	0.526786
1103	93.1311	-0.0311155
1104	93.1311	-0.881113
1105	92.6632	-0.413216
1106	92.1953	-0.805319
1107	92.6632	-1.46322
1108	93.1311	-0.33111
1109	93.599	-2.04901
1110	93.599	-2.31901
1111	93.599	-1.79901
1112	93.599	-0.569012
1113	93.599	-0.48901
1114	93.1311	0.528891
1115	93.599	0.0609926
1116	93.599	0.420986
1117	94.0669	-0.386909
1118	94.5348	-1.00481
1119	95.0027	-3.58271
1120	94.5348	-1.8048
1121	94.5348	-2.44481
1122	95.0027	-4.3527
1123	95.0027	-4.26271
1124	95.0027	-4.37271
1125	95.0027	-3.44271
1126	95.4706	-3.5806
1127	95.0027	-3.90271
1128	95.0027	-3.30271
1129	94.5348	-5.02481
1130	94.5348	-4.42481
1131	95.0027	-6.47271
1132	95.0027	-4.11271
1133	95.0027	-3.8527
1134	95.0027	-3.3827
1135	94.5348	-1.61481
1136	94.5348	-0.594805
1137	94.5348	0.0651907
1138	94.5348	0.495192
1139	94.5348	0.295195
1140	94.5348	0.295195
1141	95.0027	-0.882702
1142	95.4706	-1.77061
1143	95.4706	-0.290603
1144	95.4706	0.0393989
1145	95.0027	1.83729
1146	95.0027	1.91729
1147	95.4706	1.44939
1148	95.4706	0.939401
1149	95.0027	2.12729
1150	95.0027	1.83729
1151	95.0027	0.987293
1152	95.0027	0.857296
1153	95.0027	2.83729
1154	95.0027	2.6173
1155	94.5348	3.45519
1156	94.0669	4.04309
1157	94.0669	5.44309
1158	94.0669	5.27309
1159	94.0669	6.85309
1160	94.5348	6.48519
1161	95.0027	6.76729
1162	94.5348	6.38519
1163	94.5348	6.8752
1164	94.5348	6.8752
1165	94.5348	3.10519
1166	94.5348	2.97519
1167	94.0669	3.44309
1168	94.5348	3.32519
1169	94.5348	2.73519
1170	94.5348	3.65519
1171	95.0027	3.31729
1172	95.0027	2.92729
1173	95.4706	5.8894
1174	95.9385	8.5815
1175	95.4706	9.3194
1176	95.4706	11.4794
1177	95.0027	10.7173
1178	95.0027	9.92729
1179	95.0027	9.6173
1180	95.4706	10.4594
1181	95.4706	10.4594
1182	95.4706	10.1494
1183	95.9385	9.5715
1184	95.9385	8.7215
1185	95.9385	10.2015
1186	96.4064	9.7336
1187	96.4064	10.5536
1188	95.9385	10.2015
1189	95.9385	11.8915
1190	95.9385	11.5115
1191	95.4706	11.5494
1192	95.4706	11.7494
1193	95.9385	11.8515
1194	95.9385	11.0015
1195	96.4064	10.5336
1196	96.4064	10.5336
1197	96.4064	10.5336
1198	96.8743	11.0757
1199	96.8743	11.1857
1200	96.8743	12.1657
1201	96.8743	11.4657
1202	96.8743	11.4657
1203	96.8743	11.4657
1204	96.8743	11.6257
1205	96.8743	12.1757
1206	97.3422	13.4978
1207	97.3422	15.3278
1208	97.3422	15.3278
1209	97.3422	15.3278
1210	96.8743	15.3957
1211	96.4064	16.5836
1212	96.4064	16.8536
1213	95.9385	17.0715
1214	95.9385	18.2715
1215	95.9385	20.3815
1216	95.9385	20.3815
1217	95.9385	20.2615
1218	95.4706	19.6394
1219	95.4706	20.1994
1220	95.4706	18.8094
1221	95.9385	16.9315
1222	95.9385	11.9415
1223	96.4064	13.6336
1224	96.8743	13.1657
1225	96.8743	14.8657
1226	97.3422	15.0878
1227	97.3422	17.3678
1228	97.8101	19.4999
1229	98.278	19.032
1230	98.278	20.492
1231	98.278	19.082
1232	98.278	17.222
1233	98.278	15.152
1234	98.278	15.042
1235	98.278	15.042
1236	98.278	16.962
1237	97.8101	17.6299
1238	97.8101	16.8299
1239	97.8101	16.9299
1240	97.3422	9.66781
1241	97.3422	12.9678
1242	97.3422	10.8278
1243	97.8101	10.1899
1244	97.3422	12.6278
1245	97.8101	12.1599
1246	98.278	9.57201
1247	98.7459	13.1341
1248	99.2138	9.87621
1249	99.6817	9.40831
1250	99.2138	11.1862
1251	99.2138	13.2962
1252	99.6817	10.9383
1253	99.6817	13.6883
1254	99.6817	10.6183
1255	99.2138	10.1062
1256	99.2138	12.2562
1257	98.7459	9.68411
1258	98.7459	9.68411
1259	98.7459	10.6241
1260	98.278	12.712
1261	97.8101	15.5999
1262	98.278	16.012
1263	98.278	15.582
1264	98.278	15.582
1265	98.278	15.582
1266	98.278	15.622
1267	98.278	14.752
1268	98.278	7.65201
1269	98.278	8.73201
1270	98.278	12.832
1271	98.278	12.552
1272	98.278	11.692
1273	98.278	9.75201
1274	97.8101	10.3699
1275	97.8101	9.72991
1276	97.3422	10.1678
1277	97.8101	7.93991
1278	98.278	7.47201
1279	98.278	6.51201
1280	98.278	6.58201
1281	98.278	4.96201
1282	98.278	6.65201
1283	98.7459	5.45411
1284	98.7459	6.33411
1285	98.278	5.33201
1286	98.278	5.44201
1287	98.7459	5.31411
1288	99.2138	4.84621
1289	99.2138	7.40622
1290	99.2138	7.63621
1291	99.2138	7.14621
1292	99.2138	11.3662
1293	99.2138	14.1362
1294	99.2138	15.6362
1295	98.7459	17.2841
1296	99.2138	16.8162
1297	99.6817	16.3483
1298	99.6817	17.0483
1299	99.6817	17.4083
1300	99.6817	17.4083
1301	99.6817	17.4383
1302	100.15	17.4004
1303	100.617	17.1725
1304	100.15	15.5804
1305	100.15	15.5804
1306	99.6817	14.2083
1307	100.15	14.5004
1308	100.15	14.4704
1309	100.617	14.7025
1310	101.085	13.8846
1311	100.617	14.1125
1312	101.085	13.5946
1313	101.085	15.6246
1314	100.617	15.5225
1315	100.617	15.1425
1316	100.15	14.4304
1317	100.15	15.0004
1318	100.15	14.2804
1319	99.6817	13.8383
1320	99.6817	14.1583
1321	99.2138	18.4062
1322	99.2138	18.6362
1323	99.2138	18.6362
1324	99.2138	17.5062
1325	99.2138	15.8062
1326	99.6817	13.1583
1327	99.2138	14.2862
1328	99.2138	14.7562
1329	99.2138	15.8262
1330	99.6817	15.5883
1331	100.15	14.4704
1332	100.617	14.7025
1333	101.085	13.4346
1334	101.085	10.3846
1335	101.085	7.04462
1336	101.085	5.86462
1337	101.553	4.78672
1338	101.553	7.06673
1339	102.021	7.80883
1340	102.021	6.06882
1341	102.021	5.88883
1342	102.489	5.42093
1343	102.489	2.76093
1344	102.489	2.37093
1345	102.489	0.930926
1346	102.957	1.89303
1347	103.425	4.95513
1348	103.425	8.95513
1349	103.425	7.86513
1350	103.425	6.16513
1351	103.425	6.64513
1352	103.425	6.56513
1353	103.893	6.09723
1354	104.361	3.27934
1355	104.361	2.28934
1356	104.361	2.28934
1357	104.829	4.43144
1358	105.296	4.42354
1359	105.764	4.29564
1360	105.296	5.89354
1361	105.764	5.42564
1362	106.232	4.95775
1363	106.232	6.00774
1364	106.232	0.997748
1365	106.7	0.52985
1366	106.7	-3.41015
1367	107.168	-5.80805
1368	106.7	-6.33015
1369	107.168	-6.14805
1370	106.7	-5.58015
1371	106.7	-6.41015
1372	106.7	-6.41015
1373	107.168	-8.15805
1374	107.168	-8.62805
1375	107.636	-10.3459
1376	108.104	-11.6539
1377	108.572	-14.4017
1378	109.04	-14.8696
1379	109.04	-14.8696
1380	108.572	-16.4317
1381	108.104	-12.1438
1382	108.572	-11.5317
1383	108.572	-11.7417
1384	108.572	-10.9517

## Sheet: R2
SUMMARY OUTPUT
Regression Statistics
Multiple R	0.93661
R Square	0.877239
Adjusted R Square	0.877061
Standard Error	8.88237
Observations	1384
ANOVA
	df	SS	MS	F	Significance F
Regression	2	778591	389296	4934.26	0
Residual	1381	108956	78.8965
Total	1383	887547
	Coefficients	Standard Error	t Stat	P-value	Lower 95%	Upper 95%	Lower 95.0%	Upper 95.0%
Intercept	21.513	0.853069	25.2184	9.79324e-116	19.8396	23.1865	19.8396	23.1865
X Variable 1	0.0610606	0.01105	5.52585	3.91431e-08	0.039384	0.0827371	0.039384	0.0827371
X Variable 2	-0.0464148	0.0147544	-3.14583	0.00169151	-0.0753583	-0.0174714	-0.0753583	-0.0174714
RESIDUAL OUTPUT
Observation	Predicted Y	Residuals
1	21.5423	7.70769
2	21.7401	8.13986
3	21.6937	6.39628
4	21.8915	5.32845
5	22.043	3.92704
6	22.1187	3.85133
7	22.1015	2.80846
8	22.1308	4.21916
9	22.038	3.87199
10	22.2358	-4.14583
11	22.3115	1.96846
12	22.3872	0.462754
13	22.5387	-1.52866
14	22.4922	-3.19224
15	22.5679	-5.96795
16	22.6437	-6.71366
17	22.8415	-6.94148
18	23.0393	0.16069
19	23.115	0.634983
20	23.0686	0.681397
21	23.2664	-0.17643
22	23.3421	3.76786
23	23.4178	9.14216
24	23.3714	9.86857
25	23.5693	9.69074
26	23.645	8.84504
27	23.8428	8.64721
28	23.9185	15.0215
29	23.8721	15.0679
30	24.0699	11.7601
31	24.2213	10.6887
32	24.297	10.253
33	24.4949	9.48515
34	24.6927	9.85732
35	24.7684	10.4916
36	24.8441	8.65591
37	24.9955	9.17449
38	25.0712	11.8188
39	25.1469	17.2131
40	25.1005	17.8195
41	25.1762	19.7838
42	25.2519	20.5981
43	25.4497	20.2103
44	25.4033	21.7567
45	25.479	21.681
46	25.5547	20.5053
47	25.7526	20.3074
48	25.7819	20.1981
49	25.8576	20.1724
50	25.9333	19.7767
51	25.8869	19.3431
52	25.9626	19.2674
53	26.1604	17.6596
54	26.114	17.786
55	26.1897	16.4903
56	26.2654	18.0846
57	26.3411	17.5289
58	26.4168	17.9332
59	26.3704	17.7996
60	26.324	16.576
61	26.5218	15.9382
62	26.5975	16.6825
63	26.5511	14.8489
64	26.6268	14.5832
65	26.7025	14.5675
66	26.9003	13.9597
67	26.976	14.384
68	27.0517	13.8983
69	27.2496	14.6504
70	27.4474	14.4426
71	27.5524	14.1176
72	27.5817	14.0883
73	27.7795	15.9005
74	27.8088	16.7212
75	28.0066	16.2434
76	27.9895	16.7005
77	27.8796	15.8004
78	27.9089	15.7711
79	27.9846	12.5554
80	28.1824	10.2576
81	28.2581	11.0719
82	28.2117	11.2683
83	28.1946	11.4354
84	28.2703	12.2797
85	28.346	11.944
86	28.5438	9.8062
87	28.6195	9.6805
88	28.6952	9.60479
89	28.7709	9.52909
90	28.8466	10.0234
91	28.8002	10.1498
92	28.8295	10.1205
93	29.0273	11.0127
94	29.0566	12.9134
95	29.2544	13.5556
96	29.2837	14.5063
97	29.3594	14.2806
98	29.5573	13.8927
99	29.633	15.307
100	29.7087	15.2313
101	29.7844	14.9656
102	29.9822	15.1978
103	29.9358	15.2442
104	30.0872	15.2528
105	30.1629	11.3871
106	30.3607	11.3293
107	30.4365	8.18355
108	30.6343	9.78572
109	30.71	8.39001
110	30.9078	6.71218
111	30.9835	5.73648
112	31.0592	7.83077
113	31.1349	6.89507
114	31.3328	7.20724
115	31.5306	4.54941
116	31.6063	6.54371
117	31.682	7.168
118	31.7577	7.43229
119	31.8334	8.64659
120	31.9091	8.44088
121	31.9384	8.52159
122	32.1362	7.68376
123	32.3341	6.83593
124	32.2877	4.78235
125	32.3634	4.77664
126	32.5612	3.06882
127	32.5441	3.81594
128	32.7419	4.99811
129	32.7712	6.98882
130	32.8005	5.60953
131	32.8298	6.12024
132	32.9055	6.73453
133	32.9812	6.91883
134	33.179	6.131
135	33.2547	4.43529
136	33.3304	4.76958
137	33.4061	4.01388
138	33.3597	6.25029
139	33.3133	6.29671
140	33.389	6.271
141	33.3426	5.16741
142	33.4183	4.08171
143	33.4476	3.95242
144	33.3548	4.79525
145	33.3376	5.97237
146	33.4133	8.01666
147	33.489	8.02096
148	33.5647	6.64525
149	33.4548	8.7052
150	33.6062	8.47379
151	33.804	8.27597
152	34.0019	8.07814
153	34.1533	8.51672
154	34.229	8.00102
155	34.2583	8.16172
156	34.4097	8.01031
157	34.4854	7.93461
158	34.2362	9.34381
159	34.3876	9.77239
160	34.3412	10.1388
161	34.4169	9.2231
162	34.5683	9.88169
163	34.644	10.266
164	34.6733	10.2367
165	34.5805	10.1695
166	34.6098	9.10023
167	34.8076	9.9424
168	34.8833	10.4067
169	35.0811	10.2089
170	35.1104	9.90958
171	35.1861	9.75387
172	35.2618	9.84816
173	35.2447	11.3253
174	35.3204	11.2196
175	35.3497	11.4703
176	35.4254	12.5146
177	35.3619	12.4581
178	35.3912	12.6088
179	35.4669	10.5431
180	35.5426	10.4174
181	35.7404	10.9496
182	35.8161	10.2639
183	35.8918	9.84818
184	35.9675	9.66247
185	36.0432	9.55676
186	36.2411	9.71893
187	36.3168	9.78323
188	36.3925	9.94752
189	36.3461	10.2339
190	36.4218	11.2182
191	36.4975	10.3425
192	36.5732	10.2668
193	36.6489	10.1911
194	36.5853	10.2747
195	36.6146	9.63536
196	36.8125	8.14753
197	36.7661	6.11395
198	36.7953	3.59465
199	36.8711	4.10895
200	36.9003	4.14966
201	36.8832	4.72678
202	36.9589	3.72107
203	37.1568	3.20325
204	37.2325	3.56754
205	37.186	3.29396
206	37.1396	3.77037
207	37.2153	2.27467
208	37.291	3.15896
209	37.4889	4.09113
210	37.6867	2.8733
211	37.7624	2.9776
212	37.8381	2.51189
213	37.7917	2.1883
214	37.7453	2.23472
215	37.7746	2.05543
216	37.7282	2.66184
217	37.8039	4.48614
218	37.8796	4.31043
219	38.0774	4.1126
220	38.1531	-4.0931
221	38.2288	-2.31881
222	38.2581	-2.3481
223	38.3338	-3.98381
224	38.2874	-3.50739
225	38.3167	-2.48668
226	38.3924	-2.67239
227	38.5902	-2.38022
228	38.6659	-2.45593
229	38.6195	-0.97951
230	38.6024	-3.97239
231	38.6781	-6.25809
232	38.6317	-6.14168
233	38.5853	-4.77526
234	38.7831	-9.51309
235	38.7367	-7.16668
236	38.9345	-8.4645
237	39.0102	-8.89021
238	39.0859	-8.24592
239	39.1616	-8.46162
240	39.1152	-8.41521
241	39.0981	-6.79808
242	39.1274	-5.92737
243	39.2031	-7.60308
244	39.2788	-6.40879
245	39.3081	-7.05808
246	39.3838	-5.96379
247	39.4595	-2.76949
248	39.4424	-4.68237
249	39.4717	-6.76166
250	39.5474	-5.90737
251	39.6231	-5.24307
252	39.5767	-5.60666
253	39.5302	-8.06024
254	39.6059	-11.226
255	39.6817	-11.1217
256	39.7574	-8.78736
257	39.8331	-9.37307
258	40.0309	-7.70089
259	40.1066	-7.7766
260	40.1823	-6.18231
261	40.258	-8.03801
262	40.3337	-9.04372
263	40.5315	-9.02155
264	40.6073	-8.71726
265	40.6365	-9.93655
266	40.5901	-8.38013
267	40.6658	-8.34584
268	40.6194	-7.16942
269	40.8173	-7.24725
270	41.0151	-7.44508
271	41.0908	-7.52078
272	41.1665	-8.51649
273	41.103	-7.68295
274	41.3008	-8.05078
275	41.2837	-8.03366
276	41.2665	-8.01653
277	41.2201	-7.97012
278	41.0173	-6.03734
279	41.0002	-6.05021
280	41.0759	-5.39592
281	41.1516	-5.79162
282	41.2566	-5.95662
283	41.2859	-4.62591
284	41.3909	-4.54091
285	41.281	-5.36096
286	41.4788	-4.93879
287	41.5545	-3.89449
288	41.6302	-4.0802
289	41.828	-3.54803
290	42.0259	-4.15586
291	42.2237	-4.22368
292	42.4215	-3.93151
293	42.4044	-3.34439
294	42.4801	-3.27009
295	42.6779	-3.43792
296	42.6315	-2.26151
297	42.7072	-2.07721
298	42.7829	-2.38292
299	42.7365	-2.2965
300	42.8415	0.548498
301	43.0393	1.66067
302	43.115	1.45497
303	43.1907	1.80926
304	43.22	1.93997
305	43.4179	2.85214
306	43.6157	2.05431
307	43.645	1.77502
308	43.7207	0.689315
309	43.7964	0.543608
310	43.8721	0.467902
311	43.8257	-0.615684
312	43.9014	-0.681388
313	43.9771	-1.25709
314	44.0528	-0.772803
315	44.1285	-0.788508
316	44.2042	-1.22421
317	44.2799	-2.52992
318	44.4777	-2.72775
319	44.5535	-2.77346
320	44.7049	-3.32487
321	44.2236	-3.48359
322	43.7887	-6.82874
323	43.7252	-6.7652
324	43.6788	-6.71879
325	43.476	-7.686
326	43.3196	-7.07963
327	43.2561	-7.7961
328	43.239	-9.30897
329	43.3147	-9.82468
330	43.3904	-9.90038
331	43.3268	-10.8169
332	43.4026	-9.39256
333	43.554	-9.29397
334	43.5833	-9.61326
335	43.5661	-10.0661
336	43.6418	-10.0118
337	43.7175	-10.5675
338	43.9154	-11.9854
339	43.9911	-12.0611
340	44.0668	-13.0668
341	44.1718	-12.1818
342	44.2475	-11.1775
343	44.3232	-11.5132
344	44.3989	-10.7189
345	44.5967	-10.9167
346	44.6724	-11.8524
347	44.6089	-10.8389
348	44.5747	-10.2747
349	44.4818	-9.83182
350	44.5575	-9.52753
351	44.5404	-9.16041
352	44.4769	-8.02687
353	44.4133	-8.90333
354	44.3205	-8.3305
355	44.3962	-9.07621
356	44.4719	-7.69192
357	44.362	-8.48196
358	44.4377	-8.70767
359	44.5134	-8.78337
360	44.5891	-8.70908
361	44.6648	-10.2848
362	44.8162	-10.9162
363	44.8455	-10.9455
364	44.457	-8.38705
365	44.4106	-8.34063
366	44.562	-9.47205
367	44.6378	-10.7378
368	44.7135	-7.61346
369	44.7892	-6.95916
370	44.8649	-7.69487
371	45.0627	-7.9527
372	45.1384	-6.44841
373	45.2141	-5.91411
374	45.4119	-6.65194
375	45.3948	-5.79482
376	45.4705	-5.55052
377	45.5462	-4.14623
378	45.4998	-3.92981
379	45.5755	-4.31552
380	45.6512	-4.40123
381	45.7269	-4.84693
382	45.9248	-4.69476
383	46.1226	-5.88259
384	46.0762	-5.39617
385	46.274	-5.414
386	46.3497	-4.63971
387	46.2569	-4.48688
388	46.3326	-4.23259
389	46.2226	-4.60263
390	46.2983	-4.67834
391	46.374	-3.99404
392	46.4033	-3.57333
393	46.3569	-3.34692
394	46.5083	-5.91833
395	46.584	-5.70404
396	46.7819	-6.03187
397	46.8576	-5.77757
398	47.0554	-5.5854
399	47.2068	-4.89681
400	47.1604	-4.5204
401	47.0969	-4.32686
402	47.1262	-3.64615
403	47.0797	-2.54974
404	47.109	-3.10903
405	47.1847	-3.18473
406	47.2604	-3.30044
407	47.2897	-3.65973
408	47.3654	-4.12544
409	47.5169	-3.54685
410	47.5754	-3.60543
411	47.1406	-2.48058
412	47.2163	-1.85628
413	47.292	-1.93199
414	47.4434	-2.0334
415	47.4263	-1.28628
416	47.4556	-1.31557
417	47.5313	-1.65128
418	47.7291	-1.37911
419	47.6192	-0.799151
420	47.817	-1.37698
421	47.8927	-1.43269
422	47.8756	-1.64556
423	47.9513	-1.58127
424	48.1027	-0.942681
425	48.1784	-1.53839
426	48.3762	-0.526217
427	48.4519	-0.601923
428	48.4812	-0.801212
429	48.679	-0.0490388
430	48.8769	-0.216867
431	49.0747	-0.394695
432	49.0576	-0.44757
433	48.994	-1.39404
434	49.0233	0.256674
435	48.9769	-0.056912
436	49.1283	-0.218323
437	49.204	-0.294029
438	49.2797	0.210267
439	49.309	0.970972
440	49.0598	1.94017
441	48.9963	1.02371
442	49.072	0.948003
443	49.1477	0.362294
444	49.1013	0.0987121
445	49.0085	0.11154
446	49.0842	-0.304167
447	49.282	-0.501994
448	49.4798	-2.01982
449	49.6776	-1.84765
450	49.6312	-2.78124
451	49.8291	-1.24906
452	49.8119	-1.13194
453	49.8412	-0.591229
454	49.9169	-0.606934
455	49.9462	-0.936229
456	50.0219	-2.09193
457	50.0976	-3.30764
458	50.1733	-1.29334
459	50.2491	-1.36905
460	50.2319	-1.31193
461	50.4298	-1.41976
462	50.5055	-2.49546
463	50.5812	-2.50117
464	50.564	-2.99405
465	50.6398	-2.45975
466	50.5933	-1.55334
467	50.669	-0.999045
468	50.7447	0.34525
469	50.774	0.19596
470	50.9719	1.32813
471	51.0476	1.25242
472	51.0769	1.21313
473	51.0597	1.96026
474	51.1354	2.49455
475	51.2869	2.06314
476	51.3626	3.30743
477	51.4383	4.18172
478	51.514	3.07602
479	51.3747	3.11527
480	51.2819	2.75809
481	51.3112	2.1888
482	51.509	1.62098
483	51.7069	1.42315
484	51.7826	2.06744
485	51.8583	0.931735
486	51.8119	0.678151
487	52.0097	2.69032
488	51.9633	2.92674
489	51.9461	3.19386
490	51.7898	3.18023
491	51.9876	4.1724
492	51.9412	3.74881
493	51.9705	3.35953
494	51.9241	3.37594
495	52.0755	2.75453
496	52.0584	2.46165
497	52.1341	1.95594
498	52.0876	2.20236
499	52.1169	2.03307
500	52.1926	1.09736
501	52.2683	-0.0583479
502	52.2976	0.0223616
503	52.3733	-0.0533447
504	52.4026	-1.80264
505	52.3562	-1.77622
506	52.4319	-1.73193
507	52.5076	-0.637635
508	52.659	-0.549046
509	52.8569	-0.296873
510	52.9326	-0.372579
511	53.1304	-0.270407
512	53.084	-0.843991
513	53.0376	0.102421
514	53.1133	-0.0232846
515	53.189	0.221009
516	53.1255	-0.375453
517	53.079	-0.279039
518	53.0155	-1.5555
519	53.1669	-2.84691
520	53.3647	-1.66474
521	53.4233	-1.53332
522	53.6212	-1.38115
523	53.819	-1.85898
524	53.8483	-1.75827
525	53.924	-1.98398
526	54.0754	-1.40539
527	54.0119	-1.49185
528	53.8848	-1.37478
529	53.9605	-1.45048
530	54.1583	-1.44831
531	54.2169	-0.216891
532	54.2926	-0.0825979
533	54.3683	-0.0683043
534	54.5197	-0.219717
535	54.7175	-0.417544
536	54.654	-0.384005
537	54.6076	-0.987591
538	54.5612	-1.81118
539	54.6369	-2.15688
540	54.6662	-1.89617
541	54.864	-2.094
542	55.0618	-2.38183
543	55.0447	-2.31471
544	55.1204	-2.52041
545	55.074	-2.974
546	55.1497	-1.1897
547	55.2254	-1.12541
548	55.2376	-1.09758
549	55.3133	-0.443285
550	55.2497	0.900257
551	55.3547	0.745255
552	55.3083	1.91167
553	55.5062	1.95384
554	55.6576	1.99243
555	55.8554	1.3146
556	55.9311	0.928899
557	55.9604	1.22961
558	55.914	-0.0939791
559	55.9897	0.520313
560	56.0654	0.634609
561	56.019	0.0510231
562	56.1704	0.139611
563	56.1997	-0.0296831
564	56.3975	-0.227511
565	56.4268	-0.00680205
566	56.5318	0.708204
567	56.6075	0.622496
568	56.6832	1.01679
569	56.7589	0.941084
570	56.9567	0.743257
571	56.8639	1.37609
572	56.9396	1.31038
573	57.1374	1.06255
574	57.2132	0.736846
575	57.1496	1.33038
576	57.0861	1.39392
577	56.8369	1.37312
578	56.8662	1.79383
579	56.849	2.15095
580	56.507	1.81298
581	56.5827	2.28727
582	56.6584	2.10156
583	56.7341	1.75586
584	56.8098	0.890154
585	56.5142	1.22577
586	56.6192	2.87077
587	56.8171	0.77294
588	57.0149	-1.92489
589	57.2127	-2.12272
590	57.4105	-1.67054
591	57.4862	-1.95625
592	57.562	-1.56196
593	57.7598	-2.39978
594	57.7134	-3.40337
595	57.7891	-2.83907
596	57.8184	-1.19837
597	57.8941	-1.27407
598	58.0919	-1.4719
599	58.1676	-1.4276
600	58.2433	-0.813312
601	58.1969	-0.0468954
602	58.2726	0.217398
603	58.4704	-0.890429
604	58.4997	-1.46972
605	58.5754	-1.31543
606	58.7733	-0.613257
607	58.849	0.0510391
608	59.0468	0.153211
609	59.0004	-1.58038
610	58.954	-0.89396
611	59.0297	-0.729668
612	59.059	1.05104
613	59.1347	1.03533
614	59.2104	0.959627
615	59.4082	1.6618
616	59.3447	1.58534
617	59.2982	0.621752
618	59.374	0.666049
619	59.4032	1.07676
620	59.3104	1.34959
621	59.264	0.546002
622	59.3397	0.470296
623	59.2933	-0.0232905
624	59.3983	-1.99829
625	59.1955	-3.89551
626	59.2712	-3.97121
627	59.2248	-4.2648
628	59.3005	-3.1105
629	59.3762	-3.67621
630	59.3298	-3.62979
631	59.4055	-3.3055
632	59.3591	-3.37909
633	59.2663	-3.68625
634	59.342	-3.76196
635	59.5398	-5.31979
636	59.6155	-6.2755
637	59.8133	-6.50332
638	59.889	-6.16903
639	59.9647	-5.84474
640	60.0404	-4.59044
641	60.1161	-4.39615
642	60.1919	-4.62186
643	60.2676	-4.91756
644	60.419	-3.78897
645	60.4483	-3.47827
646	60.6461	-3.37609
647	60.8439	-3.80392
648	61.0417	-4.17175
649	61.1175	-3.69746
650	61.3153	-3.76528
651	61.2689	-3.07887
652	61.4667	-3.9367
653	61.5424	-3.9724
654	61.5717	-4.60169
655	61.6474	-4.5974
656	61.6767	-5.91669
657	61.6132	-5.59315
658	61.596	-6.03603
659	61.6717	-5.87174
660	61.7474	-5.45744
661	61.7303	-3.46032
662	61.806	-3.09603
663	62.0039	-3.77385
664	62.0796	-3.84956
665	62.1553	-3.48527
666	62.3531	-3.35309
667	62.3824	-3.74239
668	62.4581	-4.78809
669	62.4874	-6.00738
670	62.6852	-6.03521
671	62.883	-6.82304
672	63.0344	-7.12445
673	63.2323	-6.89228
674	63.1859	-6.20586
675	63.3837	-4.88369
676	63.4594	-3.8694
677	63.413	-4.25298
678	63.4887	-4.03869
679	63.518	-3.84798
680	63.5937	-3.68369
681	63.6694	-4.60939
682	63.6987	-3.93869
683	63.7744	-3.74439
684	63.8501	-3.86009
685	63.8037	-3.49368
686	63.8794	-2.76939
687	63.8158	-4.97585
688	63.7987	-3.49873
689	63.9037	-4.63372
690	63.8573	-3.45731
691	63.933	-4.85301
692	63.9623	-5.44231
693	64.038	-5.87801
694	64.1137	-6.12372
695	64.143	-9.06301
696	64.2944	-7.66442
697	64.4458	-6.51584
698	64.5215	-7.07154
699	64.5508	-5.16084
700	64.458	-4.208
701	64.4873	-3.2573
702	64.6851	-3.21512
703	64.6387	-3.16871
704	64.7144	-4.43442
705	64.9122	-4.91224
706	64.9415	-3.86153
707	64.8951	-3.35512
708	65.0929	-3.71295
709	65.2444	-2.54436
710	65.2737	-2.82365
711	65.3494	-4.66936
712	65.5472	-4.40719
713	65.5008	-6.34077
714	65.4544	-7.02435
715	65.6058	-4.12577
716	65.7572	-3.82718
717	65.7401	-3.26006
718	65.9379	-3.38789
719	65.9672	-3.00718
720	66.165	-3.015
721	65.8694	-3.28939
722	65.9451	-3.3651
723	65.9744	-3.48439
724	65.928	-3.43797
725	65.9866	-3.49655
726	65.9694	-5.41943
727	66.0451	-7.06514
728	66.1208	-5.73085
729	66.1966	-6.85655
730	66.3944	-7.05438
731	66.5458	-7.71579
732	66.6044	-7.76438
733	66.6165	-9.80654
734	66.5701	-10.6401
735	66.6458	-10.7158
736	66.7215	-10.5215
737	66.7972	-12.4172
738	66.8265	-8.93654
739	66.8558	-8.96583
740	66.9315	-9.11154
741	67.0072	-8.63724
742	66.9901	-7.42012
743	67.0658	-7.69583
744	67.1708	-6.35082
745	67.2465	-6.10653
746	67.3222	-6.04224
747	67.5201	-5.75006
748	67.5958	-5.62577
749	67.6715	-5.54148
750	67.7008	-5.70077
751	67.7765	-6.27648
752	67.7129	-7.47293
753	67.9108	-6.54077
754	67.9865	-6.13647
755	67.9401	-6.74005
756	68.0158	-8.46576
757	68.0451	-7.08505
758	68.1208	-7.54076
759	68.1965	-8.24647
760	68.1501	-7.63005
761	68.0865	-7.03651
762	68.1158	-6.6458
763	68.1915	-6.12151
764	68.0351	-4.99514
765	67.9887	-4.17873
766	68.1866	-5.34656
767	68.2623	-5.42226
768	68.4137	-5.17367
769	68.6115	-6.3015
770	68.8093	-5.19933
771	69.0072	-4.28716
772	69.205	-5.28499
773	69.1586	-4.65857
774	69.1122	-3.75215
775	69.1414	-3.62145
776	69.2929	-3.41286
777	69.305	-2.88503
778	69.3807	-2.37073
779	69.4564	-2.98644
780	69.41	-2.94002
781	69.6079	-3.52785
782	69.5907	-2.89073
783	69.6664	-2.24644
784	69.7421	-2.85214
785	69.7714	-2.59143
786	69.7543	-1.49431
787	69.7836	-1.2636
788	69.8593	-1.48931
789	69.8129	-1.67289
790	69.9643	-1.18431
791	70.04	-1.96001
792	70.2378	-2.15784
793	70.3135	-1.36355
794	70.2964	-3.09643
795	70.4943	-2.42425
796	70.6457	-3.12567
797	70.7214	-3.20137
798	70.7971	-3.74707
799	70.9949	-3.9449
800	71.0242	-2.9342
801	70.8971	-1.85712
802	70.9728	-1.87283
803	71.0485	-2.13853
804	71.1242	-2.08424
805	71.3221	-2.79207
806	71.3978	-2.93777
807	71.5956	-3.3456
808	71.7934	-3.74342
809	71.8691	-2.97913
810	71.8227	-4.27271
811	71.8984	-4.00842
812	71.852	-3.96201
813	71.9277	-4.03772
814	72.0034	-3.93342
815	71.957	-3.74701
816	71.9399	-4.33989
817	72.0156	-8.41559
818	71.9692	-12.0592
819	72.0449	-7.91488
820	72.1206	-8.02059
821	72.1963	-10.6963
822	72.272	-9.112
823	72.3477	-10.1677
824	72.4991	-9.83912
825	72.6969	-10.1369
826	72.7262	-9.14624
827	72.7091	-11.7691
828	72.6627	-11.2127
829	72.5527	-11.6427
830	72.6577	-12.0177
831	72.7627	-12.5427
832	72.8384	-12.8584
833	72.9142	-13.0742
834	72.9899	-12.1799
835	73.0656	-10.9356
836	73.0949	-11.3749
837	72.8921	-11.3421
838	72.9678	-6.52778
839	72.9214	-4.46137
840	72.9971	-6.33707
841	73.0728	-5.18278
842	73.0264	-6.02637
843	73.2242	-7.26419
844	73.422	-7.96202
845	73.4977	-7.88773
846	73.5734	-9.30344
847	73.5856	-6.0556
848	73.6149	-9.21489
849	73.8127	-8.27272
850	73.8884	-8.20843
851	73.9641	-7.23413
852	74.1155	-7.51555
853	74.267	-7.88696
854	74.1741	-7.10413
855	73.7393	-7.70927
856	73.9371	-7.9071
857	74.1349	-8.10493
858	74.1642	-10.5442
859	74.1178	-10.3878
860	74.2228	-11.4128
861	74.2521	-13.9821
862	74.235	-15.315
863	74.1886	-15.2686
864	74.2178	-15.2978
865	74.4157	-15.4557
866	74.4914	-17.1514
867	74.0565	-15.8565
868	74.0858	-17.0758
869	74.2836	-18.7736
870	74.3593	-19.1093
871	74.4351	-17.4851
872	74.3886	-17.4386
873	74.3422	-18.6822
874	74.4179	-17.3379
875	74.6158	-15.1158
876	74.6915	-15.1915
877	74.8429	-15.9829
878	74.7965	-17.7665
879	74.8722	-16.4722
880	74.9015	-17.1515
881	74.9308	-17.4408
882	75.0065	-17.5165
883	75.2043	-16.8543
884	75.28	-16.51
885	75.3557	-17.5357
886	75.2457	-19.1257
887	75.1993	-19.0593
888	75.275	-18.265
889	75.3507	-17.8107
890	75.5486	-19.2486
891	75.6243	-15.5743
892	75.7	-17.09
893	75.7757	-16.6557
894	75.8514	-16.6514
895	76.0028	-17.0828
896	76.0321	-17.2821
897	76.1078	-15.6278
898	76.1835	-15.7235
899	76.2592	-16.0192
900	76.2128	-16.2728
901	76.4106	-17.0106
902	76.4863	-17.2863
903	76.4399	-18.0799
904	76.5449	-17.7349
905	76.6499	-19.3299
906	76.8477	-19.1077
907	76.5985	-14.8085
908	76.535	-13.945
909	76.5179	-14.6479
910	76.7157	-14.8457
911	76.6693	-14.3993
912	76.6986	-13.3786
913	76.7279	-12.4879
914	76.8793	-13.2793
915	77.0771	-13.4771
916	77.0307	-13.4307
917	77.1064	-13.9064
918	77.1821	-13.9821
919	77.2578	-15.4478
920	77.3335	-16.1335
921	77.4092	-16.2092
922	77.6071	-15.9471
923	77.6364	-13.5964
924	77.7121	-14.2021
925	77.7878	-13.2478
926	77.9856	-12.4656
927	78.0613	-12.6313
928	78.137	-12.447
929	78.2127	-12.4027
930	78.2884	-13.6484
931	78.3641	-13.0841
932	78.4398	-13.3798
933	78.5155	-13.2655
934	78.7134	-13.9634
935	78.7891	-15.8391
936	78.8648	-16.1548
937	78.8184	-14.7684
938	78.8012	-19.2012
939	78.9991	-21.3891
940	78.9527	-19.4327
941	78.9355	-17.7355
942	78.9648	-16.8248
943	79.1627	-17.3327
944	79.3141	-16.1141
945	79.2677	-16.1077
946	79.0649	-14.9449
947	79.1406	-15.1806
948	79.3384	-15.4784
949	79.5362	-13.2362
950	79.7341	-13.6341
951	79.8098	-13.9398
952	79.8855	-14.5655
953	79.9612	-14.0712
954	80.159	-14.299
955	80.2347	-14.0147
956	80.3104	-14.0904
957	80.2005	-13.2505
958	80.2298	-12.7298
959	80.259	-12.759
960	80.3348	-13.8048
961	80.5326	-14.1326
962	80.7304	-14.9104
963	80.8061	-13.4161
964	80.8818	-13.6318
965	80.9111	-15.1311
966	80.9404	-14.5804
967	80.9697	-14.2597
968	80.999	-15.349
969	81.0283	-14.4383
970	81.0576	-14.4676
971	80.994	-13.474
972	80.9476	-13.7776
973	81.099	-13.399
974	81.1747	-12.9147
975	81.1283	-12.6383
976	81.204	-12.074
977	81.2797	-12.1697
978	81.3554	-12.2454
979	81.5533	-12.2933
980	81.7511	-12.7811
981	81.9025	-13.2225
982	82.0539	-13.6739
983	82.1296	-14.3696
984	82.3275	-12.2975
985	82.2175	-8.9675
986	82.0611	-5.41113
987	82.0904	-5.40042
988	82.1661	-2.65613
989	82.2418	-2.88184
990	82.3933	-4.99325
991	82.469	-4.75896
992	82.5447	-4.83466
993	82.6204	-4.57037
994	82.8182	-3.9582
995	82.8939	-4.0639
996	82.9232	-4.6032
997	82.9989	-2.8289
998	83.0282	-1.23819
999	82.9647	-1.36466
1000	83.0404	1.02964
1001	83.1161	2.00394
1002	83.3139	2.1761
1003	83.5117	1.24828
1004	83.6631	1.06687
1005	83.861	1.07904
1006	83.8145	1.12545
1007	83.8903	1.04975
1008	83.966	1.46404
1009	83.9488	2.58116
1010	83.9781	2.77187
1011	84.0074	2.88258
1012	84.2052	2.84476
1013	84.2345	2.26546
1014	84.2174	1.67258
1015	84.171	2.119
1016	84.2467	2.04329
1017	84.1832	2.10683
1018	84.1196	2.17037
1019	84.3175	2.59255
1020	84.3003	1.81967
1021	84.376	1.74396
1022	84.3125	1.8675
1023	84.5103	1.91967
1024	84.6153	2.46467
1025	84.6446	1.59538
1026	84.3954	2.30457
1027	84.5932	2.10675
1028	84.6225	2.07746
1029	84.8204	1.87963
1030	84.8961	-1.34607
1031	85.0939	-1.4239
1032	85.1696	-1.45961
1033	85.2453	0.784684
1034	85.2746	1.47539
1035	85.3503	1.57969
1036	85.3796	-0.429608
1037	85.5774	-0.987436
1038	85.6824	1.49757
1039	85.7581	1.42186
1040	85.8338	1.34616
1041	85.8631	0.906863
1042	85.9388	0.781161
1043	86.0145	2.13546
1044	86.0903	3.46975
1045	86.0438	4.96616
1046	86.1195	4.94045
1047	86.1488	4.98116
1048	86.3467	3.98334
1049	86.4052	4.21476
1050	86.4345	7.16546
1051	86.5102	5.62975
1052	86.4638	4.81617
1053	86.6617	4.84835
1054	86.7667	4.96335
1055	86.8424	3.18764
1056	86.9181	0.611932
1057	86.9938	0.296227
1058	87.0695	0.220521
1059	87.1745	0.0655201
1060	87.3259	1.27411
1061	87.2624	0.0476456
1062	87.3381	-0.858056
1063	87.5359	-1.35589
1064	87.6873	-1.5073
1065	87.763	-1.88301
1066	87.7166	-1.98659
1067	87.7923	-2.39229
1068	87.6823	-3.28234
1069	87.758	-1.89805
1070	87.8338	-3.31376
1071	87.8166	-0.316633
1072	87.7702	0.489784
1073	87.7531	-0.143094
1074	87.7824	-0.782386
1075	87.9338	-0.933799
1076	88.0095	-0.949507
1077	88.0388	-0.608797
1078	88.1145	-0.774507
1079	88.3123	-0.70233
1080	88.388	-2.67804
1081	88.5859	-3.23587
1082	88.6616	-4.76157
1083	88.7373	-6.58728
1084	88.6909	-5.63086
1085	88.8423	-6.20228
1086	88.918	-6.12798
1087	88.9937	-6.03369
1088	88.9766	-4.02657
1089	89.1744	-2.21439
1090	89.2501	-1.9801
1091	89.2037	-2.11369
1092	89.233	-2.66297
1093	89.1866	-1.11656
1094	89.3844	-2.36439
1095	89.338	-2.09797
1096	89.4894	-1.43938
1097	89.4258	0.394153
1098	89.5016	1.64845
1099	89.438	3.94198
1100	89.2816	4.56835
1101	89.3574	4.49264
1102	89.5552	3.63482
1103	89.753	3.34699
1104	89.5502	2.69977
1105	89.5038	2.74619
1106	89.4574	1.9326
1107	89.6552	1.54477
1108	89.8531	2.94695
1109	90.0509	1.49912
1110	90.1266	1.15341
1111	90.2023	1.59771
1112	90.2316	2.79842
1113	90.3073	2.80271
1114	90.2609	3.39913
1115	90.4587	3.2013
1116	90.488	3.532
1117	90.593	3.08701
1118	90.7444	2.7856
1119	90.9422	0.477767
1120	90.8958	1.83419
1121	90.9715	1.11847
1122	91.1694	-0.519348
1123	91.2451	-0.505059
1124	91.3208	-0.690766
1125	91.3965	0.163529
1126	91.5943	0.295702
1127	91.5479	-0.447884
1128	91.6236	0.0764088
1129	91.5772	-2.06717
1130	91.6529	-1.54288
1131	91.7579	-3.22788
1132	91.7872	-0.89717
1133	91.8165	-0.666459
1134	91.8922	-0.272164
1135	91.8458	1.07425
1136	91.9215	2.01854
1137	91.9043	2.69566
1138	91.9336	3.09637
1139	92.0093	2.82067
1140	92.085	2.74496
1141	92.1436	1.97638
1142	92.2486	1.45138
1143	92.2315	2.9485
1144	92.3072	3.2028
1145	92.2608	4.57921
1146	92.3365	4.5835
1147	92.4879	4.43209
1148	92.5172	3.89281
1149	92.4708	4.65921
1150	92.5465	4.29351
1151	92.3901	3.59988
1152	92.4658	3.39417
1153	92.5415	5.29846
1154	92.6172	5.00276
1155	92.5708	5.41917
1156	92.5244	5.58559
1157	92.5537	6.9563
1158	92.6294	6.71059
1159	92.6587	8.2613
1160	92.8565	8.16347
1161	93.0544	8.71564
1162	93.0079	7.91206
1163	93.0836	8.32636
1164	93.1594	8.25065
1165	93.2351	4.40494
1166	93.3108	4.19924
1167	93.2644	4.24565
1168	93.4622	4.39782
1169	93.4915	3.77853
1170	93.4743	4.71565
1171	93.6722	4.64783
1172	93.7479	4.18212
1173	93.9457	7.41429
1174	94.1435	10.3765
1175	94.0971	10.6929
1176	94.0336	12.9164
1177	93.9408	11.7792
1178	93.97	10.96
1179	94.0458	10.5743
1180	94.2436	11.6864
1181	94.3193	11.6107
1182	94.395	11.225
1183	94.5928	10.9172
1184	94.6685	9.99148
1185	94.605	11.535
1186	94.8028	11.3372
1187	94.7857	12.1743
1188	94.7393	11.4007
1189	94.815	13.015
1190	94.8907	12.5593
1191	94.8443	12.1757
1192	94.8736	12.3464
1193	95.0714	12.7186
1194	95.1471	11.7929
1195	95.3449	11.5951
1196	95.1886	11.7514
1197	94.8465	12.0935
1198	95.0444	12.9056
1199	95.0272	13.0328
1200	95.0565	13.9835
1201	95.0858	13.2542
1202	95.1615	13.1785
1203	95.2372	13.1028
1204	95.2665	13.2335
1205	95.2958	13.7542
1206	95.4936	15.3464
1207	95.4301	17.2399
1208	95.4594	17.2106
1209	95.5351	17.1349
1210	95.4887	16.7813
1211	95.4423	17.5477
1212	95.4251	17.8349
1213	95.3787	17.6313
1214	95.2224	18.9876
1215	95.1588	21.1612
1216	95.2345	21.0855
1217	95.3102	20.8898
1218	95.2638	19.8462
1219	95.3395	20.3305
1220	95.3688	18.9112
1221	95.5667	17.3034
1222	95.5959	12.2841
1223	95.7474	14.2926
1224	95.9452	14.0948
1225	96.0209	15.7191
1226	96.2187	16.2113
1227	96.2944	18.4156
1228	96.4923	20.8177
1229	96.6437	20.6663
1230	96.7194	22.0506
1231	96.7022	20.6578
1232	96.778	18.722
1233	96.8537	16.5763
1234	96.883	16.437
1235	96.9122	16.4078
1236	96.9879	18.2521
1237	96.9415	18.4985
1238	97.0172	17.6228
1239	96.9537	17.7863
1240	96.9073	10.1027
1241	96.983	13.327
1242	96.9659	11.2041
1243	97.1173	10.8827
1244	97.0709	12.8991
1245	97.2687	12.7013
1246	97.4665	10.3835
1247	97.6179	14.2621
1248	97.8158	11.2742
1249	98.0136	11.0764
1250	97.9672	12.4328
1251	97.9965	14.5135
1252	98.1479	12.4721
1253	98.0843	15.2857
1254	97.8816	12.4184
1255	97.8351	11.4849
1256	97.9108	13.5592
1257	97.8644	10.5656
1258	97.9401	10.4899
1259	98.0158	11.3542
1260	97.923	13.067
1261	97.8766	15.5334
1262	98.0744	16.2156
1263	98.1501	15.7099
1264	98.2258	15.6342
1265	98.3015	15.5585
1266	98.3308	15.5692
1267	98.3601	14.6699
1268	98.4358	7.49416
1269	98.5115	8.49846
1270	98.5873	12.5227
1271	98.663	12.167
1272	98.6922	11.2778
1273	98.768	9.26204
1274	98.7215	9.45846
1275	98.7044	8.83558
1276	98.658	8.852
1277	98.8094	6.94058
1278	99.0072	6.74276
1279	99.0829	5.70705
1280	99.1587	5.70135
1281	99.2344	4.00564
1282	99.2637	5.66635
1283	99.4151	4.78493
1284	99.4908	5.58923
1285	99.4444	4.16564
1286	99.3808	4.33918
1287	99.5786	4.48135
1288	99.7765	4.28352
1289	99.8522	6.76782
1290	99.8351	7.01494
1291	99.7251	6.6349
1292	99.708	10.872
1293	99.7837	13.5663
1294	99.8594	14.9906
1295	99.813	16.217
1296	100.011	16.0192
1297	100.209	15.8214
1298	100.238	16.4921
1299	100.314	16.7764
1300	100.389	16.7007
1301	100.465	16.655
1302	100.663	16.8871
1303	100.861	16.9293
1304	100.814	14.9157
1305	100.89	14.84
1306	100.844	13.0464
1307	101.041	13.6086
1308	101.117	13.5029
1309	101.176	14.1443
1310	101.374	13.5965
1311	101.327	13.4029
1312	101.525	13.1551
1313	101.601	15.1094
1314	101.554	14.5858
1315	101.537	14.2229
1316	101.491	13.0893
1317	101.52	13.63
1318	101.596	12.8343
1319	101.549	11.9707
1320	101.625	12.215
1321	101.579	16.0414
1322	101.654	16.1957
1323	101.684	16.1664
1324	101.713	15.0072
1325	101.696	13.3243
1326	101.894	10.9464
1327	101.847	11.6529
1328	101.876	12.0936
1329	101.952	13.0879
1330	102.104	13.1664
1331	102.255	12.365
1332	102.406	12.9136
1333	102.604	11.9158
1334	102.633	8.83651
1335	102.709	5.4208
1336	102.785	4.16509
1337	102.983	3.35726
1338	103.058	5.56156
1339	103.256	6.57373
1340	103.332	4.75802
1341	103.361	4.54874
1342	103.559	4.35091
1343	103.588	1.66162
1344	103.664	1.19591
1345	103.693	-0.273384
1346	103.845	1.0052
1347	104.043	4.33737
1348	104.118	8.26167
1349	104.148	7.14238
1350	104.223	5.36667
1351	104.299	5.77097
1352	104.328	5.66167
1353	104.526	5.46385
1354	104.724	2.91602
1355	104.8	1.85032
1356	104.875	1.77461
1357	105.073	4.18678
1358	105.271	4.44895
1359	105.469	4.59112
1360	105.376	5.81396
1361	105.574	5.61613
1362	105.725	5.46472
1363	105.523	6.7175
1364	105.413	1.81745
1365	105.61	1.61963
1366	105.686	-2.39608
1367	105.884	-4.52391
1368	105.837	-5.46749
1369	105.989	-4.96891
1370	105.942	-4.82249
1371	106.018	-5.7282
1372	106.094	-5.80391
1373	106.292	-7.28173
1374	106.367	-7.82744
1375	106.519	-9.22885
1376	106.67	-10.2203
1377	106.868	-12.6981
1378	107.02	-12.8495
1379	107.095	-12.9252
1380	107.002	-14.8624
1381	106.956	-10.996
1382	107.107	-10.0674
1383	107.137	-10.3067
1384	107.212	-9.59238

## Sheet: R3
SUMMARY OUTPUT
Regression Statistics
Multiple R	0.949883
R Square	0.902277
Adjusted R Square	0.902065
Standard Error	7.92782
Observations	1384
ANOVA
	df	SS	MS	F	Significance F
Regression	3	800814	266938	4247.2	0
Residual	1380	86733.4	62.8503
Total	1383	887547
	Coefficients	Standard Error	t Stat	P-value	Lower 95%	Upper 95%	Lower 95.0%	Upper 95.0%
Intercept	27.5811	0.826958	33.3525	2.28248e-179	25.9589	29.2033	25.9589	29.2033
X Variable 1	0.903359	0.0458671	19.6951	2.69956e-76	0.813382	0.993336	0.813382	0.993336
X Variable 2	-0.0437984	0.0113299	-3.86575	0.000115898	-0.0660241	-0.0215728	-0.0660241	-0.0215728
X Variable 3	0.0219875	0.013662	1.60939	0.10776	-0.00481307	0.048788	-0.00481307	0.048788
RESIDUAL OUTPUT
									[h,p,jbstat,critval] = jbtest(R3)
Observation	Predicted Y	Residuals
1	27.5375	1.71252							h =
2	28.3314	1.54857
3	27.4063	0.683743							1
4	28.2002	-0.980209
5	29.0161	-3.04615
6	28.9505	-2.98054							p =
7	28.9289	-4.0189
8	28.8853	-2.53528							0.0232
9	27.9821	-2.0721
10	28.776	-10.686
11	28.7104	-4.43044							jbstat =
12	28.6448	-5.79483
13	29.4608	-8.45077							7.6966
14	28.5356	-9.2356
15	28.47	-11.87
16	28.4044	-12.4744							critval =
17	29.1983	-13.2983
18	29.9923	-6.79228							5.9477
19	29.9267	-6.17667
20	29.0015	-5.2515							h =
21	29.7955	-6.70545
22	29.7298	-2.61984							logical
23	29.6642	2.89577
24	28.7391	4.50094							1
25	29.533	3.72698
26	29.4674	3.0226
27	30.2614	2.22864							p =
28	30.1957	8.74425
29	29.2706	9.66942							0.0005
30	30.0645	5.76547
31	30.8805	4.02953
32	30.8149	3.73514							adstat =
33	31.6088	2.37119
34	32.4028	2.14724							7.3377
35	32.3371	2.92285
36	32.2715	1.22846
37	33.0875	1.08252							cv =
38	33.0219	3.86813
39	32.9563	9.40374							0.7515
40	32.0311	10.8889
41	31.9655	12.9945
42	31.8999	13.9501
43	32.6938	12.9662
44	31.7687	15.3913
45	31.703	15.457
46	31.6374	14.4226
47	32.4314	13.6286
48	32.3878	13.5922
49	32.3222	13.7078
50	32.2565	13.4535
51	31.3314	13.8986
52	31.2658	13.9642
53	32.0597	11.7603
54	31.1345	12.7655
55	31.0689	11.6111
56	31.0033	13.3467
57	30.9377	12.9323
58	30.8721	13.4779
59	29.9469	14.2231
60	29.0218	13.8782
61	29.8157	12.6443
62	29.7501	13.5299
63	28.8249	12.5751
64	28.7593	12.4507
65	28.6937	12.5763
66	29.4877	11.3723
67	29.4221	11.9379
68	29.3565	11.5935
69	30.1504	11.7496
70	30.9444	10.9456
71	31.7823	9.88772
72	31.7387	9.93134
73	32.5326	11.1474
74	32.489	12.041
75	33.2829	10.9671
76	33.2613	11.4287
77	33.2836	10.3964
78	33.24	10.44
79	33.1744	7.36559
80	33.9684	4.47163
81	33.9028	5.42725
82	32.9776	6.50241
83	32.956	6.67405
84	32.8903	7.65966
85	32.8247	7.46527
86	33.6187	4.73131
87	33.5531	4.74693
88	33.4875	4.81253
89	33.4219	4.87814
90	33.3562	5.51375
91	32.4311	6.51892
92	32.3875	6.56255
93	33.1814	6.8586
94	33.1378	8.83222
95	33.9317	8.87827
96	33.8881	9.90189
97	33.8225	9.8175
98	34.6165	8.83355
99	34.5508	10.3892
100	34.4852	10.4548
101	34.4196	10.3304
102	35.2136	9.96642
103	34.2884	10.8916
104	35.1043	10.2357
105	35.0387	6.51126
106	35.8327	5.85731
107	35.7671	2.85292
108	36.561	3.85897
109	36.4954	2.60458
110	37.2894	0.33063
111	37.2238	-0.503758
112	37.1582	1.73185
113	37.0925	0.937458
114	37.8865	0.65351
115	38.6804	-2.60044
116	38.6148	-0.464831
117	38.5492	0.300775
118	38.4836	0.706385
119	38.418	2.062
120	38.3524	1.9976
121	38.3088	2.15123
122	39.1027	0.717276
123	39.8967	-0.726677
124	38.9715	-1.90151
125	38.9059	-1.7659
126	39.6998	-4.06985
127	39.6782	-3.31821
128	40.4722	-2.73216
129	40.4285	-0.668543
130	40.3849	-1.97492
131	40.3413	-1.3913
132	40.2757	-0.635689
133	40.2101	-0.310076
134	41.004	-1.69403
135	40.9384	-3.24842
136	40.8728	-2.77281
137	40.8072	-3.3872
138	39.882	-0.27203
139	38.9569	0.653139
140	38.8913	0.768748
141	37.9661	0.543915
142	37.9005	-0.400473
143	37.8569	-0.456849
144	36.9537	1.19633
145	36.932	2.37797
146	36.8664	4.56357
147	36.8008	4.70918
148	36.7352	3.47479
149	36.7575	5.40245
150	37.5735	4.50652
151	38.3674	3.71257
152	39.1614	2.91862
153	39.9773	2.69267
154	39.9117	2.31828
155	39.8681	2.5519
156	40.684	1.73597
157	40.6184	1.80158
158	40.7067	2.87328
159	41.5227	2.63734
160	40.5975	3.88251
161	40.5319	3.10811
162	41.3478	3.10218
163	41.2822	3.62779
164	41.2386	3.67141
165	40.3354	4.41459
166	40.2918	3.41821
167	41.0857	3.66426
168	41.0201	4.26987
169	41.8141	3.47592
170	41.7705	3.24954
171	41.7048	3.23515
172	41.6392	3.47076
173	41.6176	4.9524
174	41.552	4.98801
175	41.5084	5.31163
176	41.4428	6.49723
177	41.4431	6.37688
178	41.3995	6.6005
179	41.3339	4.67611
180	41.2683	4.69172
181	42.0622	4.62777
182	41.9966	4.08338
183	41.931	3.80899
184	41.8654	3.7646
185	41.7998	3.80021
186	42.5937	3.36626
187	42.5281	3.57187
188	42.4625	3.87748
189	41.5374	5.04265
190	41.4717	6.16826
191	41.4061	5.43387
192	41.3405	5.49948
193	41.2749	5.56509
194	41.2753	5.58473
195	41.2316	5.01835
196	42.0256	2.9344
197	41.1004	1.77957
198	41.0568	-0.666806
199	40.9912	-0.0111953
200	40.9476	0.102426
201	40.9259	0.684062
202	40.8603	-0.180329
203	41.6543	-1.29428
204	41.5887	-0.788672
205	40.6635	-0.183501
206	39.7383	1.17167
207	39.6727	-0.18272
208	39.6071	0.842888
209	40.4011	1.17894
210	41.195	-0.635013
211	41.1294	-0.389403
212	41.0638	-0.713798
213	40.1386	-0.158626
214	39.2135	0.766544
215	39.1698	0.660168
216	38.2447	2.14533
217	38.1791	4.11095
218	38.1134	4.07655
219	38.9074	3.2826
220	38.8418	-4.78179
221	38.7762	-2.86618
222	38.7326	-2.82256
223	38.6669	-4.31695
224	37.7418	-2.96178
225	37.6982	-1.86815
226	37.6325	-1.91254
227	38.4265	-2.2165
228	38.3609	-2.15089
229	37.4357	0.204282
230	37.4141	-2.78408
231	37.3485	-4.92848
232	36.4233	-3.9333
233	35.4981	-1.68813
234	36.2921	-7.02208
235	35.3669	-3.79692
236	36.1609	-5.69087
237	36.0953	-5.97526
238	36.0296	-5.18965
239	35.964	-5.26404
240	35.0389	-4.33887
241	35.0172	-2.71723
242	34.9736	-1.77361
243	34.908	-3.308
244	34.8424	-1.97239
245	34.7988	-2.54877
246	34.7332	-1.31316
247	34.6676	2.02245
248	34.6459	0.11408
249	34.6023	-1.8923
250	34.5367	-0.896687
251	34.4711	-0.091076
252	33.5459	0.424094
253	32.6207	-1.15074
254	32.5551	-4.17513
255	32.4895	-3.92952
256	32.4239	-1.45391
257	32.3583	-1.8983
258	33.1523	-0.822249
259	33.0866	-0.756639
260	33.021	0.978968
261	32.9554	-0.735422
262	32.8898	-1.59981
263	33.6838	-2.17376
264	33.6182	-1.72816
265	33.5745	-2.87453
266	32.6494	-0.439364
267	32.5838	-0.263754
268	31.6586	1.79142
269	32.4525	1.11747
270	33.2465	0.323514
271	33.1809	0.389124
272	33.1153	-0.465265
273	33.1156	0.304378
274	33.9096	-0.659571
275	33.8879	-0.637936
276	33.8663	-0.616302
277	32.9411	0.308868
278	33.0074	1.97255
279	32.9858	1.96419
280	32.9202	2.7598
281	32.8546	2.50541
282	33.6925	1.60748
283	33.6489	3.0111
284	34.4868	2.36317
285	34.5092	1.41083
286	35.3031	1.23689
287	35.2375	2.42249
288	35.1719	2.3781
289	35.9658	2.31415
290	36.7598	1.1102
291	37.5537	0.446251
292	38.3477	0.142302
293	38.3261	0.733936
294	38.2605	0.949543
295	39.0544	0.185595
296	38.1292	2.24076
297	38.0636	2.56637
298	37.998	2.40198
299	37.0728	3.36715
300	37.9108	5.47922
301	38.7047	5.99528
302	38.6391	5.93088
303	38.5735	6.42649
304	38.5299	6.63012
305	39.3238	6.94616
306	40.1178	5.55221
307	40.0742	5.34583
308	40.0086	4.40145
309	39.9429	4.39705
310	39.8773	4.46266
311	38.9522	4.25783
312	38.8866	4.33344
313	38.8209	3.89905
314	38.7553	4.52466
315	38.6897	4.65027
316	38.6241	4.35588
317	38.5585	3.19149
318	39.3525	2.39754
319	39.2869	2.49315
320	40.1028	1.27721
321	40.301	0.438972
322	40.4773	-3.51728
323	40.4776	-3.51764
324	39.5525	-2.59247
325	39.6188	-3.82878
326	39.6631	-3.42311
327	39.6635	-4.20346
328	39.6418	-5.71183
329	39.5762	-6.08622
330	39.5106	-6.02061
331	39.511	-7.00096
332	39.4454	-5.43536
333	40.2613	-6.00129
334	40.2177	-6.24767
335	40.196	-6.69604
336	40.1304	-6.50042
337	40.0648	-6.91481
338	40.8588	-8.92877
339	40.7932	-8.86316
340	40.7275	-9.72755
341	41.5655	-9.57547
342	41.4999	-8.42986
343	41.4343	-8.62425
344	41.3686	-7.68865
345	42.1626	-8.4826
346	42.097	-9.27699
347	42.0973	-8.32734
348	43.0012	-8.70123
349	42.098	-7.44804
350	42.0324	-7.00244
351	42.0108	-6.6308
352	42.0112	-5.56115
353	42.0115	-6.50151
354	41.1083	-5.11832
355	41.0427	-5.72272
356	40.9771	-4.19711
357	40.9994	-5.11945
358	40.9338	-5.20384
359	40.8682	-5.13823
360	40.8026	-4.92262
361	40.737	-6.35701
362	41.5529	-7.65295
363	41.5093	-7.60932
364	41.6636	-5.59359
365	40.7384	-4.66842
366	41.5544	-6.46436
367	41.4888	-7.58875
368	41.4231	-4.32314
369	41.3575	-3.52753
370	41.2919	-4.12193
371	42.0859	-4.97587
372	42.0203	-3.33027
373	41.9547	-2.65466
374	42.7486	-3.98861
375	42.727	-3.12697
376	42.6614	-2.74136
377	42.5958	-1.19575
378	41.6706	-0.100583
379	41.605	-0.344976
380	41.5394	-0.289364
381	41.4738	-0.593754
382	42.2677	-1.03771
383	43.0617	-2.82165
384	42.1365	-1.45649
385	42.9304	-2.07044
386	42.8648	-1.15483
387	41.9616	-0.191646
388	41.896	0.203961
389	41.9184	-0.298378
390	41.8528	-0.232769
391	41.7872	0.592843
392	41.7435	1.08647
393	40.8184	2.19163
394	41.6343	-1.04431
395	41.5687	-0.688695
396	42.3626	-1.61265
397	42.297	-1.21704
398	43.091	-1.62099
399	43.9069	-1.59693
400	42.9818	-0.341758
401	42.9821	-0.21211
402	42.9385	0.541512
403	42.0133	2.51668
404	41.9697	2.0303
405	41.9041	2.09591
406	41.8385	2.12152
407	41.7949	1.83515
408	41.7292	1.51076
409	42.5452	1.42482
410	43.4051	0.564903
411	43.5814	1.07865
412	43.5157	1.84426
413	43.4501	1.90987
414	44.2661	1.14393
415	44.2444	1.89556
416	44.2008	1.93919
417	44.1352	1.7448
418	44.9292	1.42084
419	44.9515	1.8685
420	45.7454	0.694553
421	45.6798	0.780162
422	45.6582	0.571797
423	45.5926	0.777406
424	46.4085	0.751469
425	46.3429	0.297077
426	47.1369	0.713125
427	47.0713	0.778735
428	47.0276	0.652358
429	47.8216	0.808409
430	48.6155	0.0444568
431	49.4095	-0.729494
432	49.3879	-0.777859
433	49.3882	-1.78821
434	49.3446	-0.0645917
435	48.4194	0.500577
436	49.2354	-0.325359
437	49.1697	-0.25975
438	49.1041	0.385862
439	49.0605	1.21948
440	49.1488	1.85118
441	49.1492	0.870825
442	49.0836	0.936435
443	49.018	0.492042
444	48.0928	1.10721
445	47.1896	1.9304
446	47.124	1.656
447	47.9179	0.862054
448	48.7119	-1.2519
449	49.5058	-1.67584
450	48.5807	-1.73068
451	49.3746	-0.794626
452	49.353	-0.672994
453	49.3094	-0.0593718
454	49.2438	0.0662386
455	49.2001	-0.190142
456	49.1345	-1.20453
457	49.0689	-2.27892
458	49.0033	-0.123311
459	48.9377	-0.0577018
460	48.9161	0.00392967
461	49.71	-0.700021
462	49.6444	-1.63441
463	49.5788	-1.4988
464	49.5572	-1.98717
465	49.4916	-1.31156
466	48.5664	0.473614
467	48.5008	1.16922
468	48.4352	2.65483
469	48.3915	2.57845
470	49.1855	3.1145
471	49.1199	3.18011
472	49.0763	3.21374
473	49.0546	3.96537
474	48.989	4.64098
475	49.805	3.54504
476	49.7394	4.93065
477	49.6737	5.94626
478	49.6081	4.98187
479	48.7269	5.76306
480	47.8238	6.21625
481	47.7801	5.71987
482	48.5741	4.55592
483	49.368	3.76197
484	49.3024	4.54757
485	49.2368	3.55319
486	48.3116	4.17836
487	49.1056	5.5944
488	48.1804	6.70957
489	48.1588	6.98121
490	48.2031	6.76688
491	48.9971	7.16293
492	48.0719	7.6181
493	48.0283	7.30172
494	47.1031	8.19689
495	47.919	6.91095
496	47.8974	6.62259
497	47.8318	6.2582
498	46.9066	7.38337
499	46.863	7.28699
500	46.7974	6.4926
501	46.7318	5.4782
502	46.6882	5.63183
503	46.6226	5.69744
504	46.5789	4.02106
505	45.6538	4.92623
506	45.5882	5.11184
507	45.5226	6.34745
508	46.3385	5.77151
509	47.1324	5.42756
510	47.0668	5.49317
511	47.8608	4.99922
512	46.9356	5.30439
513	46.0104	7.12956
514	45.9448	7.14517
515	45.8792	7.53077
516	45.8796	6.87042
517	44.9544	7.84559
518	44.9548	6.50524
519	45.7707	4.5493
520	46.5647	5.13535
521	47.4246	4.46544
522	48.2185	4.02149
523	49.0125	2.94753
524	48.9688	3.12116
525	48.9032	3.03676
526	49.7192	2.95083
527	49.7195	2.80047
528	50.6674	1.84261
529	50.6018	1.90822
530	51.3957	1.31427
531	52.2556	1.74436
532	52.19	2.01996
533	52.1244	2.17557
534	52.9404	1.35964
535	53.7343	0.565685
536	53.7347	0.535333
537	52.8095	0.810502
538	51.8843	0.865672
539	51.8187	0.661282
540	51.7751	0.994904
541	52.569	0.200953
542	53.363	-0.682998
543	53.3414	-0.611363
544	53.2758	-0.675756
545	52.3506	-0.250586
546	52.285	1.67502
547	52.2194	1.88063
548	53.1013	1.03873
549	53.0357	1.83434
550	53.036	3.11399
551	53.8739	2.22606
552	52.9488	4.27123
553	53.7427	3.71728
554	54.5587	3.09135
555	55.3526	1.81739
556	55.287	1.573
557	55.2434	1.94662
558	54.3182	1.50179
559	54.2526	2.2574
560	54.187	2.51301
561	53.2618	2.80818
562	54.0778	2.23225
563	54.0341	2.13587
564	54.8281	1.34191
565	54.7845	1.63554
566	55.6224	1.61761
567	55.5568	1.67322
568	55.4912	2.20883
569	55.4256	2.27444
570	56.2195	1.48049
571	55.3163	2.92367
572	55.2507	2.99928
573	56.0447	2.15533
574	55.9791	1.97094
575	55.9794	2.50059
576	55.9798	2.50023
577	56.0681	2.14193
578	56.0244	2.63555
579	56.0028	2.99719
580	56.1351	2.18491
581	56.0695	2.80052
582	56.0039	2.75613
583	55.9383	2.55174
584	55.8727	1.82735
585	55.9829	1.75706
586	56.8209	2.66913
587	57.6148	-0.0248201
588	58.4088	-3.31877
589	59.2027	-4.11272
590	59.9967	-4.25667
591	59.9311	-4.40106
592	59.8655	-3.86545
593	60.6594	-5.2994
594	59.7342	-5.42423
595	59.6686	-4.71862
596	59.625	-3.005
597	59.5594	-2.9394
598	60.3533	-3.73335
599	60.2877	-3.54773
600	60.2221	-2.79213
601	59.297	-1.14695
602	59.2313	-0.741345
603	60.0253	-2.4453
604	59.9817	-2.95168
605	59.9161	-2.65607
606	60.71	-2.55002
607	60.6444	-1.74441
608	61.4384	-2.23836
609	60.5132	-3.09319
610	59.588	-1.52802
611	59.5224	-1.22241
612	59.4788	0.631213
613	59.4132	0.756819
614	59.3476	0.822429
615	60.1415	0.92848
616	60.1419	0.788127
617	59.2167	0.703294
618	59.1511	0.888907
619	59.1075	1.37253
620	58.2043	2.45571
621	57.2791	2.53088
622	57.2135	2.59649
623	56.2883	2.98166
624	57.1263	0.273735
625	57.1926	-1.89258
626	57.127	-1.82697
627	56.2018	-1.2418
628	56.1362	0.0538048
629	56.0706	-0.370584
630	55.1454	0.554586
631	55.0798	1.02019
632	54.1546	1.82536
633	53.2515	2.32855
634	53.1858	2.39416
635	53.9798	0.240206
636	53.9142	-0.574186
637	54.7081	-1.39814
638	54.6425	-0.922526
639	54.5769	-0.456919
640	54.5113	0.938693
641	54.4457	1.2743
642	54.3801	1.18991
643	54.3145	1.03552
644	55.1304	1.49958
645	55.0868	1.8832
646	55.8807	1.38925
647	56.6747	0.365303
648	57.4686	-0.59865
649	57.403	0.0169583
650	58.197	-0.646991
651	57.2718	0.918178
652	58.0658	-0.535773
653	58.0002	-0.430162
654	57.9565	-0.986539
655	57.8909	-0.840932
656	57.8473	-2.08731
657	57.8477	-1.82766
658	57.826	-2.26603
659	57.7604	-1.96042
660	57.6948	-1.40481
661	57.6732	0.596826
662	57.6076	1.10243
663	58.4015	-0.171516
664	58.3359	-0.105906
665	58.2703	0.399701
666	59.0642	-0.0642477
667	59.0206	-0.380627
668	58.955	-1.28502
669	58.9114	-2.43139
670	59.7053	-3.05534
671	60.4993	-4.4393
672	61.3152	-5.40523
673	62.1092	-5.76919
674	61.184	-4.20402
675	61.978	-3.47797
676	61.9124	-2.32236
677	60.9872	-1.82719
678	60.9216	-1.47158
679	60.878	-1.20796
680	60.8123	-0.902347
681	60.7467	-1.68674
682	60.7031	-0.943117
683	60.6375	-0.607507
684	60.5719	-0.581894
685	59.6467	0.663274
686	59.5811	1.52888
687	59.5815	-0.74147
688	59.5598	0.740163
689	60.3978	-1.12776
690	59.4726	0.92741
691	59.407	-0.326981
692	59.3634	-0.843361
693	59.2978	-1.13775
694	59.2321	-1.24214
695	59.1885	-4.10852
696	60.0045	-3.37446
697	60.8204	-2.8904
698	60.7548	-3.30479
699	60.7112	-1.32117
700	59.808	0.442017
701	59.7644	1.46564
702	60.5583	0.911689
703	59.6331	1.83686
704	59.5675	0.712466
705	60.3615	-0.361484
706	60.3179	0.76214
707	59.3927	2.14731
708	60.1866	1.19336
709	61.0026	1.69742
710	60.959	1.49104
711	60.8933	-0.21335
712	61.6873	-0.547302
713	60.7621	-1.60213
714	59.837	-1.40696
715	60.6529	0.8271
716	61.4688	0.461162
717	61.4472	1.0328
718	62.2412	0.308844
719	62.1975	0.762466
720	62.9915	0.158519
721	63.1018	-0.521772
722	63.0362	-0.456162
723	62.9925	-0.502541
724	62.0674	0.422629
725	62.9273	-0.437284
726	62.9057	-2.35565
727	62.84	-3.86004
728	62.7744	-2.38443
729	62.7088	-3.36882
730	63.5028	-4.16277
731	64.3187	-5.48871
732	65.1786	-6.33863
733	66.0605	-9.25053
734	65.1354	-9.20536
735	65.0697	-9.13975
736	65.0041	-8.80414
737	64.9385	-10.5585
738	64.8949	-7.00491
739	64.8513	-6.96129
740	64.7857	-6.96568
741	64.7201	-6.35007
742	64.6984	-5.12843
743	64.6328	-5.26282
744	65.4707	-4.65075
745	65.4051	-4.26514
746	65.3395	-4.05953
747	66.1335	-4.36348
748	66.0679	-4.09787
749	66.0023	-3.87226
750	65.9586	-3.95864
751	65.893	-4.39303
752	65.8934	-5.65338
753	66.6873	-5.31733
754	66.6217	-4.77173
755	65.6966	-4.49655
756	65.6309	-6.08095
757	65.5873	-4.62732
758	65.5217	-4.94171
759	65.4561	-5.5061
760	64.5309	-4.01093
761	64.5313	-3.48129
762	64.4877	-3.01766
763	64.4221	-2.35206
764	64.4664	-1.42638
765	63.5412	0.268786
766	64.3352	-1.49517
767	64.2696	-1.42956
768	65.0855	-1.84549
769	65.8794	-3.56944
770	66.6734	-3.0634
771	67.4673	-2.74735
772	68.2613	-4.3413
773	67.3361	-2.83613
774	66.411	-1.05096
775	66.3673	-0.84734
776	67.1833	-1.30328
777	68.0652	-1.64518
778	67.9996	-0.989564
779	67.934	-1.46396
780	67.0088	-0.538786
781	67.8027	-1.72274
782	67.7811	-1.08111
783	67.7155	-0.295496
784	67.6499	-0.759886
785	67.6063	-0.426263
786	67.5846	0.675374
787	67.541	0.978991
788	67.4754	0.894606
789	66.5502	1.58977
790	67.3662	1.41383
791	67.3006	0.779446
792	68.0945	-0.0145052
793	68.0289	0.921099
794	68.0073	-0.807266
795	68.8012	-0.731214
796	69.6172	-2.09716
797	69.5515	-2.03155
798	69.4859	-2.43593
799	70.2799	-3.22988
800	70.2363	-2.14627
801	71.1841	-2.14412
802	71.1185	-2.01852
803	71.0529	-2.1429
804	70.9873	-1.9473
805	71.7812	-3.25125
806	71.7156	-3.25564
807	72.5096	-4.25959
808	73.3035	-5.25354
809	73.2379	-4.34793
810	72.3128	-4.76276
811	72.2472	-4.35715
812	71.322	-3.43198
813	71.2564	-3.36637
814	71.1908	-3.12076
815	70.2656	-2.05559
816	70.244	-2.64396
817	70.1784	-6.57835
818	69.2532	-9.34318
819	69.1876	-5.05757
820	69.122	-5.02196
821	69.0564	-7.55635
822	68.9907	-5.83074
823	68.9251	-6.74513
824	69.7411	-7.08107
825	70.535	-7.97502
826	70.4914	-6.9114
827	70.4698	-9.52977
828	69.5446	-8.0946
829	69.5669	-8.65694
830	70.4049	-9.76486
831	71.2428	-11.0228
832	71.1772	-11.1972
833	71.1116	-11.2716
834	71.046	-10.236
835	70.9804	-8.85035
836	70.9367	-9.21673
837	71.003	-9.45305
838	70.9374	-4.49743
839	70.0123	-1.55227
840	69.9467	-3.28665
841	69.881	-1.99105
842	68.9559	-1.95588
843	69.7498	-3.78983
844	70.5438	-5.08378
845	70.4782	-4.86817
846	70.4126	-6.14256
847	71.2945	-3.76446
848	71.2508	-6.85084
849	72.0448	-6.50479
850	71.9792	-6.29918
851	71.9136	-5.18357
852	72.7295	-6.12951
853	73.5454	-7.16545
854	72.6423	-5.57227
855	72.8185	-6.78852
856	73.6125	-7.58247
857	74.4064	-8.37642
858	74.3628	-10.7428
859	73.4376	-9.70763
860	74.2756	-11.4656
861	74.2319	-13.9619
862	74.2103	-15.2903
863	73.2851	-14.3651
864	73.2415	-14.3215
865	74.0355	-15.0755
866	73.9698	-16.6298
867	74.1461	-15.9461
868	74.1025	-17.0925
869	74.8964	-19.3864
870	74.8308	-19.5808
871	74.7652	-17.8152
872	73.84	-16.89
873	72.9149	-17.2549
874	72.8493	-15.7693
875	73.6432	-14.1432
876	73.5776	-14.0776
877	74.3935	-15.5335
878	73.4684	-16.4384
879	73.4028	-15.0028
880	73.3591	-15.6091
881	73.3155	-15.8255
882	73.2499	-15.7599
883	74.0439	-15.6939
884	73.9783	-15.2083
885	73.9126	-16.0926
886	73.935	-17.815
887	73.0098	-16.8698
888	72.9442	-15.9342
889	72.8786	-15.3386
890	73.6725	-17.3725
891	73.6069	-13.5569
892	73.5413	-14.9313
893	73.4757	-14.3557
894	73.4101	-14.2101
895	74.226	-15.306
896	74.1824	-15.4324
897	74.1168	-13.6368
898	74.0512	-13.5912
899	73.9856	-13.7456
900	73.0604	-13.1204
901	73.8544	-14.4544
902	73.7888	-14.5888
903	72.8636	-14.5036
904	73.7015	-14.8915
905	74.5394	-17.2194
906	75.3334	-17.5934
907	75.4217	-13.6317
908	75.4221	-12.8321
909	75.4004	-13.5304
910	76.1944	-14.3244
911	75.2692	-12.9992
912	75.2256	-11.9056
913	75.182	-10.942
914	75.9979	-12.3979
915	76.7918	-13.1918
916	75.8667	-12.2667
917	75.8011	-12.6011
918	75.7355	-12.5355
919	75.6698	-13.8598
920	75.6042	-14.4042
921	75.5386	-14.3386
922	76.3326	-14.6726
923	76.289	-12.249
924	76.2233	-12.7134
925	76.1577	-11.6177
926	76.9517	-11.4317
927	76.8861	-11.4561
928	76.8205	-11.1305
929	76.7549	-10.9449
930	76.6893	-12.0493
931	76.6236	-11.3436
932	76.558	-11.498
933	76.4924	-11.2424
934	77.2864	-12.5364
935	77.2208	-14.2708
936	77.1552	-14.4452
937	76.23	-12.18
938	76.2084	-16.6084
939	77.0023	-19.3923
940	76.0771	-16.5571
941	76.0555	-14.8555
942	76.0119	-13.8719
943	76.8058	-14.9758
944	77.6218	-14.4218
945	76.6966	-13.5366
946	76.7629	-12.6429
947	76.6973	-12.7373
948	77.4913	-13.6313
949	78.2852	-11.9852
950	79.0792	-12.9792
951	79.0135	-13.1435
952	78.9479	-13.6279
953	78.8823	-12.9923
954	79.6763	-13.8163
955	79.6107	-13.3907
956	79.5451	-13.3251
957	79.5674	-12.6174
958	79.5238	-12.0238
959	79.4802	-11.9802
960	79.4145	-12.8845
961	80.2085	-13.8085
962	81.0024	-15.1824
963	80.9368	-13.5468
964	80.8712	-13.6212
965	80.8276	-15.0476
966	80.784	-14.424
967	80.7404	-14.0304
968	80.6967	-15.0467
969	80.6531	-14.0631
970	80.6095	-14.0195
971	80.6099	-13.0899
972	79.6847	-12.5147
973	80.5006	-12.8006
974	80.435	-12.175
975	79.5098	-11.0198
976	79.4442	-10.3142
977	79.3786	-10.2686
978	79.313	-10.203
979	80.107	-10.847
980	80.9009	-11.9309
981	81.7169	-13.0369
982	82.5328	-14.1528
983	82.4672	-14.7072
984	83.2611	-13.2311
985	83.2835	-10.0335
986	83.3278	-6.6778
987	83.2842	-6.59418
988	83.2186	-3.70857
989	83.153	-3.79296
990	83.9689	-6.5689
991	83.9033	-6.19329
992	83.8377	-6.12768
993	83.7721	-5.72207
994	84.566	-5.70602
995	84.5004	-5.67041
996	84.4568	-6.13679
997	84.3912	-4.22118
998	84.3476	-2.55756
999	84.3479	-2.74791
1000	84.2823	-0.212302
1001	84.2167	0.903311
1002	85.0106	0.479355
1003	85.8046	-1.04459
1004	86.6205	-1.89053
1005	87.4145	-2.47448
1006	86.4893	-1.54931
1007	86.4237	-1.4837
1008	86.3581	-0.928095
1009	86.3365	0.193539
1010	86.2928	0.457162
1011	86.2492	0.640783
1012	87.0432	0.00683572
1013	86.9995	-0.499545
1014	86.9779	-1.08791
1015	86.0527	0.23726
1016	85.9871	0.302869
1017	85.9875	0.302516
1018	85.9878	0.302163
1019	86.7818	0.128215
1020	86.7602	-0.640151
1021	86.6945	-0.574542
1022	86.6949	-0.514898
1023	87.4888	-1.05885
1024	88.3268	-1.24677
1025	88.2832	-2.04315
1026	88.3715	-1.67146
1027	89.1654	-2.46541
1028	89.1218	-2.42179
1029	89.9157	-3.21574
1030	89.8501	-6.30012
1031	90.6441	-6.97408
1032	90.5785	-6.86847
1033	90.5129	-4.48286
1034	90.4692	-3.71924
1035	90.4036	-3.47363
1036	90.36	-5.41001
1037	91.154	-6.56396
1038	91.9919	-4.81188
1039	91.9263	-4.74627
1040	91.8607	-4.68066
1041	91.817	-5.04704
1042	91.7514	-5.03143
1043	91.6858	-3.53582
1044	91.6202	-2.06021
1045	90.695	0.314959
1046	90.6294	0.430565
1047	90.5858	0.544186
1048	91.3798	-1.04976
1049	92.2397	-1.61967
1050	92.1961	1.40394
1051	92.1304	0.00955497
1052	91.2053	0.0747246
1053	91.9992	-0.489223
1054	92.8372	-1.10715
1055	92.7715	-2.74154
1056	92.7059	-5.17593
1057	92.6403	-5.35032
1058	92.5747	-5.28471
1059	93.4126	-6.17264
1060	94.2286	-5.62858
1061	94.2289	-6.91893
1062	94.1633	-7.68332
1063	94.9573	-8.77727
1064	95.7732	-9.59321
1065	95.7076	-9.8276
1066	94.7824	-9.05243
1067	94.7168	-9.31682
1068	94.7392	-10.3392
1069	94.6736	-8.81355
1070	94.6079	-10.0879
1071	94.5863	-7.08631
1072	93.6611	-5.40114
1073	93.6395	-6.0295
1074	93.5959	-6.59588
1075	94.4118	-7.41182
1076	94.3462	-7.28621
1077	94.3026	-6.87259
1078	94.237	-6.89698
1079	95.0309	-7.42093
1080	94.9653	-9.25532
1081	95.7593	-10.4093
1082	95.6937	-11.7937
1083	95.6281	-13.4781
1084	94.7029	-11.6429
1085	95.5188	-12.8788
1086	95.4532	-12.6632
1087	95.3876	-12.4276
1088	95.366	-10.416
1089	96.1599	-9.19992
1090	96.0943	-8.82431
1091	95.1691	-8.07915
1092	95.1255	-8.55552
1093	94.2003	-6.13035
1094	94.9943	-7.9743
1095	94.0691	-6.82913
1096	94.8851	-6.83507
1097	94.8854	-5.06542
1098	94.8198	-3.66981
1099	94.8202	-1.44017
1100	94.8645	-1.0145
1101	94.7989	-0.948886
1102	95.5928	-2.40283
1103	96.3868	-3.28679
1104	96.4531	-4.2031
1105	95.5279	-3.27793
1106	94.6028	-3.21276
1107	95.3967	-4.19672
1108	96.1907	-3.39066
1109	96.9846	-5.43461
1110	96.919	-5.63901
1111	96.8534	-5.05339
1112	96.8098	-3.77977
1113	96.7442	-3.63416
1114	95.819	-2.15899
1115	96.6129	-2.95294
1116	96.5693	-2.54933
1117	97.4072	-3.72725
1118	98.2232	-4.69319
1119	99.0171	-7.59714
1120	98.092	-5.36197
1121	98.0264	-5.93636
1122	98.8203	-8.17031
1123	98.7547	-8.0147
1124	98.6891	-8.05909
1125	98.6235	-7.06348
1126	99.4174	-7.52743
1127	98.4923	-7.39227
1128	98.4267	-6.72666
1129	97.5015	-7.99148
1130	97.4359	-7.32587
1131	98.2738	-9.7438
1132	98.2302	-7.34018
1133	98.1866	-7.03655
1134	98.1209	-6.50094
1135	97.1958	-4.27578
1136	97.1302	-3.19017
1137	97.1085	-2.50854
1138	97.0649	-2.03491
1139	96.9993	-2.1693
1140	96.9337	-2.10369
1141	97.7936	-3.6736
1142	98.6315	-4.93154
1143	98.6099	-3.4299
1144	98.5443	-3.03429
1145	97.6191	-0.779123
1146	97.5535	-0.633511
1147	98.3694	-1.44945
1148	98.3258	-1.91582
1149	97.4007	-0.270659
1150	97.335	-0.49505
1151	97.3794	-1.38938
1152	97.3138	-1.45376
1153	97.2482	0.59184
1154	97.1825	0.437457
1155	96.2574	1.73262
1156	95.3322	2.77779
1157	95.2886	4.22142
1158	95.223	4.11702
1159	95.1794	5.74064
1160	95.9733	5.04669
1161	96.7673	5.00274
1162	95.8421	5.07791
1163	95.7765	5.63353
1164	95.7109	5.69914
1165	95.6453	1.99474
1166	95.5796	1.93035
1167	94.6545	2.85552
1168	95.4484	2.41157
1169	95.4048	1.86519
1170	95.3832	2.80683
1171	96.1771	2.14288
1172	96.1115	1.81849
1173	96.9055	4.45454
1174	97.6994	6.82058
1175	96.7742	8.01575
1176	96.7746	10.1754
1177	95.8714	9.84858
1178	95.8278	9.1022
1179	95.7622	8.85782
1180	96.5561	9.37386
1181	96.4905	9.43947
1182	96.4249	9.19509
1183	97.2189	8.29113
1184	97.1533	7.50674
1185	97.1536	8.98639
1186	97.9476	8.19244
1187	97.9259	9.03407
1188	97.0008	9.13924
1189	96.9351	10.8949
1190	96.8695	10.5805
1191	95.9444	11.0756
1192	95.9007	11.3193
1193	96.6947	11.0953
1194	96.6291	10.3109
1195	97.423	9.51696
1196	97.4674	9.47263
1197	97.5996	9.34036
1198	98.3936	9.5564
1199	98.372	9.68803
1200	98.3283	10.7117
1201	98.2847	10.0553
1202	98.2191	10.1209
1203	98.1535	10.1865
1204	98.1099	10.3901
1205	98.0663	10.9837
1206	98.8602	11.9798
1207	98.8606	13.8094
1208	98.8169	13.8531
1209	98.7513	13.9187
1210	97.8262	14.4438
1211	96.901	16.089
1212	96.8794	16.3806
1213	95.9542	17.0558
1214	95.9985	18.2115
1215	95.9989	20.3211
1216	95.9333	20.3867
1217	95.8676	20.3323
1218	94.9425	20.1675
1219	94.8769	20.7931
1220	94.8332	19.4468
1221	95.6272	17.2428
1222	95.5836	12.2964
1223	96.3995	13.6405
1224	97.1935	12.8465
1225	97.1279	14.6121
1226	97.9218	14.5082
1227	97.8562	16.8538
1228	98.6501	18.6599
1229	99.4661	17.8439
1230	99.4005	19.3695
1231	99.3788	17.9812
1232	99.3132	16.1868
1233	99.2476	14.1824
1234	99.204	14.116
1235	99.1604	14.1596
1236	99.0948	16.1452
1237	98.1696	17.2704
1238	98.104	16.536
1239	98.1043	16.6357
1240	97.1792	9.83083
1241	97.1136	13.1964
1242	97.0919	11.0781
1243	97.9079	10.0921
1244	96.9827	12.9873
1245	97.7766	12.1934
1246	98.5706	9.2794
1247	99.3865	12.4935
1248	100.18	8.90951
1249	100.974	8.11556
1250	100.049	10.3507
1251	100.006	12.5044
1252	100.822	9.79842
1253	100.822	12.5481
1254	100.888	9.41175
1255	99.9631	9.35691
1256	99.8975	11.5725
1257	98.9723	9.45769
1258	98.9067	9.5233
1259	98.8411	10.5289
1260	97.9379	13.0521
1261	97.0127	16.3973
1262	97.8067	16.4833
1263	97.7411	16.1189
1264	97.6755	16.1845
1265	97.6099	16.2501
1266	97.5662	16.3338
1267	97.5226	15.5074
1268	97.457	8.47299
1269	97.3914	9.61861
1270	97.3258	13.7842
1271	97.2602	13.5698
1272	97.2166	12.7534
1273	97.1509	10.8791
1274	96.2258	11.9542
1275	96.2041	11.3359
1276	95.279	12.231
1277	96.0949	9.65509
1278	96.8889	8.86114
1279	96.8233	7.96675
1280	96.7576	8.10236
1281	96.692	6.54796
1282	96.6484	8.28159
1283	97.4643	6.73565
1284	97.3987	7.68126
1285	96.4736	7.13643
1286	96.4739	7.24608
1287	97.2679	6.79212
1288	98.0618	5.99817
1289	97.9962	8.62379
1290	97.9746	8.87542
1291	97.9969	8.36308
1292	97.9753	12.6047
1293	97.9097	15.4403
1294	97.8441	17.0059
1295	96.9189	19.1111
1296	97.7129	18.3171
1297	98.5068	17.5232
1298	98.4632	18.2668
1299	98.3976	18.6924
1300	98.332	18.758
1301	98.2664	18.8537
1302	99.0603	18.4897
1303	99.8543	17.9357
1304	98.9291	16.8009
1305	98.8635	16.8665
1306	97.9383	15.9517
1307	98.7323	15.9177
1308	98.6666	15.9534
1309	99.5266	15.7934
1310	100.321	14.6495
1311	99.3953	15.3347
1312	100.189	14.4907
1313	100.124	16.5863
1314	99.1985	16.9415
1315	99.1769	16.5831
1316	98.2517	16.3283
1317	98.2081	16.9419
1318	98.1425	16.2875
1319	97.2173	16.3027
1320	97.1517	16.6883
1321	96.2265	21.3935
1322	96.1609	21.6891
1323	96.1173	21.7327
1324	96.0737	20.6463
1325	96.052	18.968
1326	96.846	15.994
1327	95.9208	17.5792
1328	95.8772	18.0928
1329	95.8116	19.2284
1330	96.6275	18.6425
1331	97.4435	17.1765
1332	98.2594	17.0606
1333	99.0534	15.4666
1334	99.0097	12.4603
1335	98.9441	9.18587
1336	98.8785	8.07148
1337	99.6725	6.66753
1338	99.6069	9.01315
1339	100.401	9.4292
1340	100.335	7.7548
1341	100.292	7.61843
1342	101.086	6.82448
1343	101.042	4.2081
1344	100.976	3.88371
1345	100.933	2.48733
1346	101.749	3.10139
1347	102.543	5.83744
1348	102.477	9.90304
1349	102.433	8.85667
1350	102.368	7.22227
1351	102.302	7.76789
1352	102.258	7.73151
1353	103.052	6.93756
1354	103.846	3.79361
1355	103.781	2.86922
1356	103.715	2.93483
1357	104.509	4.75088
1358	105.303	4.41693
1359	106.097	3.96297
1360	105.194	5.99616
1361	105.988	5.20221
1362	106.804	4.38627
1363	106.87	5.36995
1364	106.892	0.337615
1365	107.686	-0.456336
1366	107.621	-4.33073
1367	108.415	-7.05468
1368	107.49	-7.11951
1369	108.305	-7.28545
1370	107.38	-6.26028
1371	107.315	-7.02467
1372	107.249	-6.95906
1373	108.043	-9.03301
1374	107.977	-9.4374
1375	108.793	-11.5033
1376	109.609	-13.1593
1377	110.403	-16.2332
1378	111.219	-17.0492
1379	111.154	-16.9836
1380	110.25	-18.1104
1381	109.325	-13.3652
1382	110.141	-13.1011
1383	110.098	-13.2675
1384	110.032	-12.4119

## Sheet: jpm3
Num	fecha	content	TextBlob	clean	subjectivity	sentiment	polarity		fecha	Eventos	Negative	Neutral	Positive	Index				Stock	-	+	neg	pos
2	2009-01-05	ahahaha $JPM/mayo/face lawsuit over Italian bond deal - go get em, Italy!	ahahaha $jpm/mayo/face lawsuit over italian bond deal - go get em, italy!	ahahaha $jpm/mayo/face lawsuit over italian bond deal - go get em, italy!	0	neutral	0		2009-01-05	2	0	2	0	0	0	2	2	29.25	0	0	0	0
3	2009-01-05	Credit Default Swaps Banks 5yr CDS: $C 175/185, $JPM 110/120, $WB & $WFC 115/125, $WFC 115/125, $BAC 120/125	credit default swaps banks 5yr cds: $c 175/185, $jpm 110/120, $wb & $wfc 115/125, $wfc 115/125, $bac 120/125	credit default swaps banks 5yr cds: $c 175/185, $jpm 110/120, $wb & $wfc 115/125, $wfc 115/125, $bac 120/125	0	neutral	0		2009-01-06	1	0	0	1	1	1	3	1	29.88	0	0	0	0
4	2009-01-06	http://tr.im/327c Richardson Adviser Helped JPMorgan Win Bond Deals prob kills any speculation that $jpm ceo dimon next commerce secy pick	richardson adviser helped jpmorgan win bond deals prob kills any speculation that $jpm ceo dimon next commerce secy pick	richardson adviser helped jpmorgan win bond deals prob kills any speculation that $jpm ceo dimon next commerce secy pick	0.2	positive	0.4		2009-01-07	2	1	0	1	0	-1	1	1	28.09	0	0	0	0
5	2009-01-07	Bought/febrero/28 put on $JPM for swing trade as it's failed to make a higher high and has broken a rising trend line.	bought/febrero/28 put on $jpm for swing trade as it's failed to make a higher high and has broken a rising trend line.	bought/febrero/28 put on $jpm for swing trade as it's failed to make a higher high and has broken a rising trend line.	0.435	negative	-0.1225		2009-01-08	1	0	0	1	1	1	3	1	27.22	0	0	0	0
6	2009-01-07	via @247WallSt Meredith Whitney says banks will need more capital in 2009 - $JPM $BAC $C $WFC http://bit.ly/ocIl	via @247wallst meredith whitney says banks will need more capital in 2009 - $jpm $bac $c $wfc	via @247wallst meredith whitney says banks will need more capital in 2009 - $jpm $bac $c $wfc	0.5	positive	0.5		2009-01-09	3	0	1	2	2	1	3	2	25.97	0	2	0	2
7	2009-01-08	http://tr.im/3ca3 NYT-Nationwide Inquiry on Bids for Municipal Bonds more "profits" the banks/mayo/never get back $jpm $aig $bac $$	nyt-nationwide inquiry on bids for municipal bonds more "profits" the banks/mayo/never get back $jpm $aig $bac $$	nyt-nationwide inquiry on bids for municipal bonds more "profits" the banks/mayo/never get back $jpm $aig $bac $$	0.25	positive	0.25		2009-01-11	1	0	1	0	2	0	2	1	25.97	0	0	0	2
8	2009-01-09	$jpm test of its lows here it comes.... http://finviz.com/quote.ashx?t=JPM	$jpm test of its lows here it comes....	$jpm test of its lows here it comes....	0	neutral	0		2009-01-12	4	1	3	0	2	0	2	3	24.91	0.333333	0	0.333333	2
9	2009-01-09	$jpm $wfc $cof $bac are pretty darn flat for several hours. No obvious bias right now.	$jpm $wfc $cof $bac are pretty darn flat for several hours. no obvious bias right now.	$jpm $wfc $cof $bac are pretty darn flat for several hours. no obvious bias right now.	0.432143	positive	0.102143		2009-01-13	3	1	2	0	2	0	2	2	26.35	0.5	0	0.833333	2
10	2009-01-09	That move just triggered a whole ton of stops, I'm thinking it was a fake-out. Sticking to my $FAS, watching $JPM.	that move just triggered a whole ton of stops, i'm thinking it was a fake-out. sticking to my $fas, watching $jpm.	that move just triggered a whole ton of stops, i'm thinking it was a fake-out. sticking to my $fas, watching $jpm.	0.4	positive	0.2		2009-01-14	4	2	0	2	1	-1	1	2	25.91	0	0	0.833333	2
11	2009-01-11	i want to storm the hotel and snatch the $JPM flag... but that's bad girl behavior. besides, they'd need $25 mil more bailout for new flag	i want to storm the hotel and snatch the $jpm flag... but that's bad girl behavior. besides, they'd need $25 mil more bailout for new flag	i want to storm the hotel and snatch the $jpm flag... but that's bad girl behavior. besides, they'd need $25 mil more bailout for new flag	0.540404	neutral	-0.0212121		2009-01-20	1	0	0	1	2	1	3	1	18.09	0	0	0.833333	2
12	2009-01-12	What if $JPM had a derivatives book way too big, with big loses, with counterparties too big to bail & too big to fail? What would you do?	what if $jpm had a derivatives book way too big, with big loses, with counterparties too big to bail & too big to fail? what would you do?	what if $jpm had a derivatives book way too big, with big loses, with counterparties too big to bail & too big to fail? what would you do?	0.133333	negative	-0.133333		2009-01-23	2	0	1	1	2	0	2	1	24.28	0	1	0.833333	3
13	2009-01-12	future targets in 09 $$aa 6, $cof,13, $bac 8 $jpm 15, $clf 13, $jrcc 6, $gs 50==just getting started $$	future targets in 09 $$aa 6, $cof,13, $bac 8 $jpm 15, $clf 13, $jrcc 6, $gs 50==just getting started $$	future targets in 09 $$aa 6, $cof,13, $bac 8 $jpm 15, $clf 13, $jrcc 6, $gs 50==just getting started $$	0.125	neutral	0		2009-02-28	2	0	1	1	2	0	2	1	22.85	0	1	0.833333	4
14	2009-01-12	$jpm just moved eps up to/enero/15 from/enero/21 odd--fyi	$jpm just moved eps up to/enero/15 from/enero/21 odd--fyi	$jpm just moved eps up to/enero/15 from/enero/21 odd--fyi	0	neutral	0		2009-03-03	3	1	0	2	3	1	3	2	21.01	0	0	0.833333	4
15	2009-01-12	Member Question: Citi being dismantled -- do you think other financial "supermarkets"... (http://bit.ly/182SV) - Stocks: $C, $JPM	member question: citi being dismantled -- do you think other financial "supermarkets"... ( - stocks: $c, $jpm	member question: citi being dismantled -- do you think other financial "supermarkets"... ( - stocks: $c, $jpm	0.1875	neutral	-0.0625		2009-03-04	1	1	0	0	2	-1	1	1	19.3	0	0	0.833333	4
16	2009-01-13	Back from $BBI $JPM $SBUX and the liquore store - Sip! though not yet I have to do a dry run of my date travel tomorrow night	back from $bbi $jpm $sbux and the liquore store - sip! though not yet i have to do a dry run of my date travel tomorrow night	back from $bbi $jpm $sbux and the liquore store - sip! though not yet i have to do a dry run of my date travel tomorrow night	0.3	neutral	-0.0333333		2009-03-05	2	0	1	1	2	0	2	1	16.6	0	1	0.833333	5
17	2009-01-13	Stop the Charade, Nationalize Citi_x000D_ http://tinyurl.com/9jwzz8 ($C $AIG $JPM $BAC $XLF)	stop the charade, nationalize citi_x000D_ ($c $aig $jpm $bac $xlf)	stop the charade, nationalize citi_x000D_ ($c $aig $jpm $bac $xlf)	0	neutral	0		2009-03-06	1	0	1	0	2	0	2	1	15.93	0	0	0.833333	5
18	2009-01-13	Rosner: Force Banks to Write-down Bad Debt Before They Get a Dime of TARP II_x000D_ http://tinyurl.com/8rbeue ($C $BAC $JPM $XLF $GS $MS $WFC)	rosner: force banks to write-down bad debt before they get a dime of tarp ii_x000D_ ($c $bac $jpm $xlf $gs $ms $wfc)	rosner: force banks to write-down bad debt before they get a dime of tarp ii_x000D_ ($c $bac $jpm $xlf $gs $ms $wfc)	0.666667	negative	-0.7		2009-03-09	1	0	0	1	3	1	3	1	15.9	0	0	0.833333	5
19	2009-01-14	$AAPL me this $BAC and $JPM me that, no big $ to be made there unless you're rich, see how i made $80k last month http://tinyurl.com/7fktmb	$aapl me this $bac and $jpm me that, no big $ to be made there unless you're rich, see how i made $80k last month	$aapl me this $bac and $jpm me that, no big $ to be made there unless you're rich, see how i made $80k last month	0.305556	positive	0.125		2009-03-12	1	0	0	1	4	1	3	1	23.2	0	0	0.833333	5
20	2009-01-14	oh and this gem from dimon! $jpm $$ Jamie Dimon says worst of economic crisis still to come - FT http://tinyurl.com/9arf83	oh and this gem from dimon! $jpm $$ jamie dimon says worst of economic crisis still to come - ft	oh and this gem from dimon! $jpm $$ jamie dimon says worst of economic crisis still to come - ft	0.6	negative	-0.4		2009-03-13	1	0	1	0	4	0	2	1	23.75	0	0	0.833333	5
21	2009-01-14	$C credit default swaps closed @ 365 basis points on 5yr CDS, that's +100bps today. $BAC 180bps +12 on the day. $JPM & $WB / $WFC unchanged.	$c credit default swaps closed @ 365 basis points on 5yr cds, that's +100bps today. $bac 180bps +12 on the day. $jpm & $wb / $wfc unchanged.	$c credit default swaps closed @ 365 basis points on 5yr cds, that's +100bps today. $bac 180bps +12 on the day. $jpm & $wb / $wfc unchanged.	0.1	negative	-0.1		2009-03-14	2	1	1	0	3	-1	1	1	23.75	1	0	1.83333	5
22	2009-01-14	Financial Follies Continue: Mounting Losses, More Bailouts Coming ($C, $BAC, $JPM, $DB, $XLF, $SKF) http://tinyurl.com/8r3eb9	financial follies continue: mounting losses, more bailouts coming ($c, $bac, $jpm, $db, $xlf, $skf)	financial follies continue: mounting losses, more bailouts coming ($c, $bac, $jpm, $db, $xlf, $skf)	0.25	positive	0.25		2009-03-16	1	0	0	1	4	1	3	1	23.09	0	0	1.83333	5
23	2009-01-20	$$ The WSJ's untimely article telling readers to buy $STT, $PNC & $JPM. Saying they had low PEs & clean balance sheets http://bit.ly/VNqB	$$ the wsj's untimely article telling readers to buy $stt, $pnc & $jpm. saying they had low pes & clean balance sheets	$$ the wsj's untimely article telling readers to buy $stt, $pnc & $jpm. saying they had low pes & clean balance sheets	0.5	positive	0.183333		2009-03-18	1	0	1	0	4	0	2	1	27.11	0	0	1.83333	5
24	2009-01-23	$jpm like being the good guys agreeing to mortgage restructuring - it is simply just an accounting ploy to avoid classifying them as nonperf	$jpm like being the good guys agreeing to mortgage restructuring - it is simply just an accounting ploy to avoid classifying them as nonperf	$jpm like being the good guys agreeing to mortgage restructuring - it is simply just an accounting ploy to avoid classifying them as nonperf	0.478571	positive	0.35		2009-04-15	1	0	1	0	4	0	2	1	32.56	0	0	1.83333	5
25	2009-01-23	does it strike anyone as odd that $jpm isn't doing worse? they have the same issues as the others, they've just played the PR better.	does it strike anyone as odd that $jpm isn't doing worse? they have the same issues as the others, they've just played the pr better.	does it strike anyone as odd that $jpm isn't doing worse? they have the same issues as the others, they've just played the pr better.	0.36875	neutral	-0.0166667		2009-04-16	3	1	1	1	3	-1	1	1	33.24	1	1	2.83333	6
26	2009-02-28	If we do spike up next week, take a look at $JPM... the volume patterns are telling us something: http://bit.ly/SUYdn $$	if we do spike up next week, take a look at $jpm... the volume patterns are telling us something: $$	if we do spike up next week, take a look at $jpm... the volume patterns are telling us something: $$	0	neutral	0		2009-04-19	1	0	0	1	4	1	3	1	33.26	0	0	2.83333	6
27	2009-02-28	$WFC fundies: TCE lower than $BAC $USB $JPM, biggest calif. expos, huge consumer credit expos, dividend at risk w/ estimated payout 100%	$wfc fundies: tce lower than $bac $usb $jpm, biggest calif. expos, huge consumer credit expos, dividend at risk w/ estimated payout 100%	$wfc fundies: tce lower than $bac $usb $jpm, biggest calif. expos, huge consumer credit expos, dividend at risk w/ estimated payout 100%	0.9	positive	0.4		2009-05-01	2	0	1	1	4	0	2	1	32.49	0	1	2.83333	7
28	2009-03-03	Bright spot "JP Morgan derivatives group reaps over $5 billion profit in worst year in Wall Street history": http://ginx.com/-1zj5 $JPM $$	bright spot "jp morgan derivatives group reaps over $5 billion profit in worst year in wall street history": $jpm $$	bright spot "jp morgan derivatives group reaps over $5 billion profit in worst year in wall street history": $jpm $$	0.9	negative	-0.15		2009-05-03	1	0	0	1	5	1	3	1	32.49	0	0	2.83333	7
29	2009-03-03	http://tr.im/gXBl Harvard Accepts Higher Debt Costs as Bankers Profit karmic retribution 4 HBS? $gs $jpm eat their young, and alma mater	harvard accepts higher debt costs as bankers profit karmic retribution 4 hbs? $gs $jpm eat their young, and alma mater	harvard accepts higher debt costs as bankers profit karmic retribution 4 hbs? $gs $jpm eat their young, and alma mater	0.45	positive	0.175		2009-05-08	1	0	1	0	5	0	2	1	38.94	0	0	2.83333	7
30	2009-03-03	http://tr.im/gXny Ã¢â‚¬ËœUnscathedÃ¢â‚¬â„¢ JPMorgan Said 2 Reap $5 B Derivatives Profit so if these move 2 an xchange does $jpm lose main profit engine?	unscathed jpmorgan said 2 reap $5 b derivatives profit so if these move 2 an xchange does $jpm lose main profit engine?	unscathed jpmorgan said 2 reap $5 b derivatives profit so if these move 2 an xchange does $jpm lose main profit engine?	0.333333	positive	0.166667		2009-05-10	1	1	0	0	4	-1	1	1	38.94	0	0	2.83333	7
31	2009-03-04	Out 1/4 $jpm up five dimes. $jpm acting like something is terribly wrong	out 1/4 $jpm up five dimes. $jpm acting like something is terribly wrong	out 1/4 $jpm up five dimes. $jpm acting like something is terribly wrong	0.45	negative	-0.25		2009-05-11	1	0	0	1	5	1	3	1	35.83	0	0	2.83333	7
32	2009-03-05	$$ STREET MEAT: did u know $WMT is worrth more than $GS, $MS, $JPM, $C, $BAC, $WFC, and $PNC COMBINED WTF?	$$ street meat: did you know $wmt is worrth more than $gs, $ms, $jpm, $c, $bac, $wfc, and $pnc combined what the fuck?	$$ street meat: did you know $wmt is worrth more than $gs, $ms, $jpm, $c, $bac, $wfc, and $pnc combined what the fuck?	0.55	neutral	0.05		2009-05-17	2	0	0	2	6	1	3	2	34.91	0	0	2.83333	7
33	2009-03-05	Funny how $jpm $c $wfc etc all fell more than $bac I think people are starting to realize something $bac more resilient.	funny how $jpm $c $wfc etc all fell more than $bac i think people are starting to realize something $bac more resilient.	funny how $jpm $c $wfc etc all fell more than $bac i think people are starting to realize something $bac more resilient.	0.525	positive	0.3125		2009-05-20	1	0	1	0	6	0	2	1	34.55	0	0	2.83333	7
34	2009-03-06	$GS $AAPL $GOOG $JPM Keep an eye on them to spot a market turn around: $GS $AAPL $GOOG $JPM Keep an eye on them to spot a market turn around	$gs $aapl $goog $jpm keep an eye on them to spot a market turn around: $gs $aapl $goog $jpm keep an eye on them to spot a market turn around	$gs $aapl $goog $jpm keep an eye on them to spot a market turn around: $gs $aapl $goog $jpm keep an eye on them to spot a market turn around	0	neutral	0		2009-06-03	1	0	0	1	7	1	3	1	33.98	0	0	2.83333	7
35	2009-03-09	Had dinner at famous NY steakhouse Friday & guess who gave me a big hug? Jamie Dimon CEO of $JPM and Bill Daley! http://twitpic.com/1yitu	had dinner at famous ny steakhouse friday & guess who gave me a big hug? jamie dimon ceo of $jpm and bill daley!	had dinner at famous ny steakhouse friday & guess who gave me a big hug? jamie dimon ceo of $jpm and bill daley!	0.55	positive	0.25		2009-06-06	1	0	0	1	8	1	3	1	34.55	0	0	2.83333	7
36	2009-03-12	$JPM NY HQ Googles "JP Morgan+Madoff" nearly every day, lands on my blog every time. Whatcha guys up to over there huh? Scared of the truth?	$jpm ny hq googles "jp morgan+madoff" nearly every day, lands on my blog every time. whatcha guys up to over there huh? scared of the truth?	$jpm ny hq googles "jp morgan+madoff" nearly every day, lands on my blog every time. whatcha guys up to over there huh? scared of the truth?	0.4	positive	0.1		2009-06-09	1	0	1	0	8	0	2	1	35.26	0	0	2.83333	7
37	2009-03-13	Holding onto $AAPL $BAC $JPM for the long run. Not panicking. (trying out stocktwits): Holding onto $AAPL $BAC $JPM for the long run. Not..	holding onto $aapl $bac $jpm for the long run. not panicking. (trying out stocktwits): holding onto $aapl $bac $jpm for the long run. not..	holding onto $aapl $bac $jpm for the long run. not panicking. (trying out stocktwits): holding onto $aapl $bac $jpm for the long run. not..	0.4	neutral	-0.05		2009-06-16	1	0	1	0	8	0	2	1	33.5	0	0	2.83333	7
38	2009-03-14	Can $JPM become a zombie bank? $BAC became zombie after its acquisition of Countrywide & $MER; $JPM is digesting failed banks & toxic assets	can $jpm become a zombie bank? $bac became zombie after its acquisition of countrywide & $mer; $jpm is digesting failed banks & toxic assets	can $jpm become a zombie bank? $bac became zombie after its acquisition of countrywide & $mer; $jpm is digesting failed banks & toxic assets	0.3	negative	-0.5		2009-06-18	2	0	0	2	9	1	3	2	34.17	0	0	2.83333	7
39	2009-03-14	Jim Rogers interview. He's short J.P. Morgan $JPM - http://bit.ly/zDqmg	jim rogers interview. he's short j.p. morgan $jpm -	jim rogers interview. he's short j.p. morgan $jpm -	0.3	neutral	0		2009-07-19	1	0	1	0	9	0	2	1	36.89	0	0	2.83333	7
40	2009-03-16	$$ if ur playing $FAZ $FAS $SKF games, top DJ Fin Index components now are: $JPM 9.8% $WFC 6.1 $GS 4.4 $BAC 4 $MS 2.7 $USB 2.6 $V 2.4	$$ if ur playing $faz $fas $skf games, top dj fin index components now are: $jpm 9.8% $wfc 6.1 $gs 4.4 $bac 4 $ms 2.7 $usb 2.6 $v 2.4	$$ if ur playing $faz $fas $skf games, top dj fin index components now are: $jpm 9.8% $wfc 6.1 $gs 4.4 $bac 4 $ms 2.7 $usb 2.6 $v 2.4	0.5	positive	0.5		2009-08-07	1	0	1	0	9	0	2	1	42.36	0	0	2.83333	7
41	2009-03-18	Gotta be a payoff to the BANKS to see this kinda strength... $BAC $MS $JPM $C $AIG $FAS	gotta be a payoff to the banks to see this kinda strength... $bac $ms $jpm $c $aig $fas	gotta be a payoff to the banks to see this kinda strength... $bac $ms $jpm $c $aig $fas	0	neutral	0		2009-08-30	1	1	0	0	8	-1	1	1	42.92	0	0	2.83333	7
42	2009-04-15	RT @carney: @thestalwart and I will be liveblogging the $JPM earnings call tomorrow am. Don't stay out tonight or you'll miss it.	rt @carney: @thestalwart and i will be liveblogging the $jpm earnings call tomorrow am. don't stay out tonight or you'll miss it.	rt @carney: @thestalwart and i will be liveblogging the $jpm earnings call tomorrow am. don't stay out tonight or you'll miss it.	0	neutral	0		2009-09-17	1	0	1	0	8	0	2	1	44.96	0	0	2.83333	7
43	2009-04-16	I think $JPM just killed Tim Geithner's PPIP http://bit.ly/7itEl	i think $jpm just killed tim geithner's ppip	i think $jpm just killed tim geithner's ppip	0	negative	-0.2		2009-10-09	2	0	1	1	8	0	2	1	45.85	0	1	2.83333	8
44	2009-04-16	I'm pretty sure the hold music on the $JPM call is the same symphony as in the opening credits of Trading Places -- my favorite movie.	i'm pretty sure the hold music on the $jpm call is the same symphony as in the opening credits of trading places -- my favorite movie.	i'm pretty sure the hold music on the $jpm call is the same symphony as in the opening credits of trading places -- my favorite movie.	0.753472	positive	0.3125		2009-10-13	1	0	0	1	9	1	3	1	45.66	0	0	2.83333	8
45	2009-04-16	'Bout to start liveblogging the JP Morgan report with @carney http://bit.ly/jO95Z $JPM	'bout to start liveblogging the jp morgan report with @carney $jpm	'bout to start liveblogging the jp morgan report with @carney $jpm	0	neutral	0		2009-10-14	2	1	1	0	8	-1	1	1	47.16	1	0	3.83333	8
46	2009-04-19	Uh-oh. Govt wont let $GS and $JPM repay TARP funds if it's determined not to be in 'national economic interest.': http://bit.ly/18PjuU $$	uh-oh. govt will not let $gs and $jpm repay tarp funds if it's determined not to be in 'national economic interest.': $$	uh-oh. govt will not let $gs and $jpm repay tarp funds if it's determined not to be in 'national economic interest.': $$	0.2	positive	0.2		2009-10-15	1	0	1	0	8	0	2	1	47.16	0	0	3.83333	8
47	2009-05-01	$JPM on the hook for $5 Bil of Chrysler's debts exposure!!! $JPM will underperform relative to peers...	$jpm on the hook for $5 bil of chrysler's debts exposure!!! $jpm will underperform relative to peers...	$jpm on the hook for $5 bil of chrysler's debts exposure!!! $jpm will underperform relative to peers...	0	neutral	0		2009-10-17	1	0	1	0	8	0	2	1	46.06	0	0	3.83333	8
48	2009-05-01	$jpm was the sign of reversal yesterday. $jpm is trading around LOD right now.	$jpm was the sign of reversal yesterday. $jpm is trading around lod right now.	$jpm was the sign of reversal yesterday. $jpm is trading around lod right now.	0.535714	positive	0.285714		2009-10-18	1	0	0	1	9	1	3	1	46.06	0	0	3.83333	8
49	2009-05-03	http://chart.ly/cfv8rb $JPM, $GS, $BCS - Comparing $JPM, $GS, BCS over the last 3 months, interesting picture. Rise of the European Banking?	$jpm, $gs, $bcs - comparing $jpm, $gs, bcs over the last 3 months, interesting picture. rise of the european banking?	$jpm, $gs, $bcs - comparing $jpm, $gs, bcs over the last 3 months, interesting picture. rise of the european banking?	0.188889	positive	0.166667		2009-10-19	2	0	2	0	9	0	2	2	45.98	0	0	3.83333	8
50	2009-05-08	$$ Interbank rates & spreads at 2009 lows showing financial system confidence this week $XLF $BAC $C $COF $GS $JPM $MS http://bit.ly/prCvm	$$ interbank rates & spreads at 2009 lows showing financial system confidence this week $xlf $bac $c $cof $gs $jpm $ms	$$ interbank rates & spreads at 2009 lows showing financial system confidence this week $xlf $bac $c $cof $gs $jpm $ms	0	neutral	0		2009-10-20	1	0	1	0	9	0	2	1	46.03	0	0	3.83333	8
51	2009-05-10	http://chart.ly/q3n7qx $JPM - JPM updated chart. has anyone seen any other stocks with charts like $JPM?	$jpm - jpm updated chart. has anyone seen any other stocks with charts like $jpm?	$jpm - jpm updated chart. has anyone seen any other stocks with charts like $jpm?	0.375	negative	-0.125		2009-10-22	2	0	1	1	9	0	2	1	45.71	0	1	3.83333	9
52	2009-05-11	Fascinating behind-the-scenes about the government's hardball negotiations with banks over Chrysler bailout. http://bit.ly/fCpgc $JPM $$	fascinating behind-the-scenes about the government's hardball negotiations with banks over chrysler bailout. $jpm $$	fascinating behind-the-scenes about the government's hardball negotiations with banks over chrysler bailout. $jpm $$	0.85	positive	0.7		2009-10-23	1	1	0	0	8	-1	1	1	45.23	0	0	3.83333	9
53	2009-05-17	New buys from John Paulson (latest 13F): $GLD $WYE $GDX $PCA.TO $SGP $GFI $JPM $AU ... note a certain golden tint? http://tr.im/paul13F	new buys from john paulson (latest 13f): $gld $wye $gdx $pca.to $sgp $gfi $jpm $au ... note a certain golden tint?	new buys from john paulson (latest 13f): $gld $wye $gdx $pca.to $sgp $gfi $jpm $au ... note a certain golden tint?	0.606494	positive	0.287662		2009-10-25	1	0	1	0	8	0	2	1	45.23	0	0	3.83333	9
54	2009-05-17	RT @FeedTheBull Obama's Top 10 Stocks: $JPM, $AAPL, $GOOG $INTC, $QCOM, $MCD, $BAC, $AMGN, $CVS and $GILD through $VFTSX #mkt $$	rt @feedthebull obama's top 10 stocks: $jpm, $aapl, $goog $intc, $qcom, $mcd, $bac, $amgn, $cvs and $gild through $vftsx #mkt $$	rt @feedthebull obama's top 10 stocks: $jpm, $aapl, $goog $intc, $qcom, $mcd, $bac, $amgn, $cvs and $gild through $vftsx #mkt $$	0.5	positive	0.5		2009-10-26	1	0	0	1	9	1	3	1	43.82	0	0	3.83333	9
55	2009-05-20	The US Gov't made its bed with TARP: now it gets to sleep in it. Explain this to the US taxpayer http://bit.ly/u5UR1 $GS $JPM $MS $$	the us gov't made its bed with tarp: now it gets to sleep in it. explain this to the us taxpayer $gs $jpm $ms $$	the us gov't made its bed with tarp: now it gets to sleep in it. explain this to the us taxpayer $gs $jpm $ms $$	0	neutral	0		2009-10-27	2	1	1	0	8	-1	1	1	43.9	1	0	4.83333	9
56	2009-06-03	Is it good to be #Jamie_Dimon ( $JPM )? http://bit.ly/F3Ym0 #JPMorgan #Leaders $$	is it good to be #jamie_dimon ( $jpm )? #jpmorgan #leaders $$	is it good to be #jamie_dimon ( $jpm )? #jpmorgan #leaders $$	0.6	positive	0.7		2009-10-28	1	0	1	0	8	0	2	1	42.68	0	0	4.83333	9
57	2009-06-06	On MM @JimJCramer saying that $JPM can be bought below the offering price of $35...I agree, we are long, we feel $JPM is THE best bank.	on mm @jimjcramer saying that $jpm can be bought below the offering price of $35...i agree, we are long, we feel $jpm is the best bank.	on mm @jimjcramer saying that $jpm can be bought below the offering price of $35...i agree, we are long, we feel $jpm is the best bank.	0.35	positive	0.475		2009-10-29	1	0	1	0	8	0	2	1	44.35	0	0	4.83333	9
58	2009-06-09	Gov't lets 10 banks repay $68.3 billion in bailout money; that's about a 1/4 of overall TARP rescue: http://bit.ly/109Tba #tarp $$ $jpm $gs	gov't lets 10 banks repay $68.3 billion in bailout money; that's about a 1/4 of overall tarp rescue: #tarp $$ $jpm $gs	gov't lets 10 banks repay $68.3 billion in bailout money; that's about a 1/4 of overall tarp rescue: #tarp $$ $jpm $gs	0	neutral	0		2009-11-05	1	0	1	0	8	0	2	1	43.87	0	0	4.83333	9
59	2009-06-16	Watching $MI $VLY $JPM for shorts. Also $JPM $KEY $FMER.	watching $mi $vly $jpm for shorts. also $jpm $key $fmer.	watching $mi $vly $jpm for shorts. also $jpm $key $fmer.	1	neutral	0		2009-11-09	1	0	1	0	8	0	2	1	44.35	0	0	4.83333	9
60	2009-06-18	just sold the $BAC for a quick profit. I like the play but concerned about some of the bank stock charts like $JPM and $GS	just sold the $bac for a quick profit. i like the play but concerned about some of the bank stock charts like $jpm and $gs	just sold the $bac for a quick profit. i like the play but concerned about some of the bank stock charts like $jpm and $gs	0.5	positive	0.333333		2009-11-10	1	1	0	0	7	-1	1	1	44.17	0	0	4.83333	9
61	2009-06-18	keep your eye on $JPM chart... rolling over? maybe I will take the quick win in $BAC from yesterday. (all on tweets). $$	keep your eye on $jpm chart... rolling over? maybe i will take the quick win in $bac from yesterday. (all on tweets). $$	keep your eye on $jpm chart... rolling over? maybe i will take the quick win in $bac from yesterday. (all on tweets). $$	0.45	positive	0.566667		2009-11-13	1	1	0	0	6	-1	1	1	42.9	0	0	4.83333	9
62	2009-07-19	Jamie Dimon, JP Morgan' CEO, emerges at the banking industry's senior diplomat during crisis: http://bit.ly/3bXgV $jpm $$	jamie dimon, jp morgan' ceo, emerges at the banking industry's senior diplomat during crisis: $jpm $$	jamie dimon, jp morgan' ceo, emerges at the banking industry's senior diplomat during crisis: $jpm $$	0	neutral	0		2009-11-20	1	0	0	1	7	1	3	1	42.46	0	0	4.83333	9
63	2009-08-07	Stock Rankings by Metric - Cash $C $JPM $GS http://bit.ly/qkfU4 Market Cap $XOM http://bit.ly/ZF7JE Cash Ops $JPM $WFC http://bit.ly/6hRIx	stock rankings by metric - cash $c $jpm $gs market cap $xom cash ops $jpm $wfc	stock rankings by metric - cash $c $jpm $gs market cap $xom cash ops $jpm $wfc	0	neutral	0		2009-11-23	1	0	1	0	7	0	2	1	43.28	0	0	4.83333	9
64	2009-08-30	Too Big to Fail? Make Ã¢â‚¬Ëœem Even Bigger! $BAC $WFC $JPM http://bit.ly/2So3p1	too big to fail? make em even bigger! $bac $wfc $jpm	too big to fail? make em even bigger! $bac $wfc $jpm	0.3	negative	-0.166667		2009-12-03	1	1	0	0	6	-1	1	1	41.4	0	0	4.83333	9
65	2009-09-17	$JPM gets price target bump, unrelated to view of $JPM itself: http://bit.ly/1617JL	$jpm gets price target bump, unrelated to view of $jpm itself:	$jpm gets price target bump, unrelated to view of $jpm itself:	0	neutral	0		2009-12-08	1	0	1	0	6	0	2	1	41.21	0	0	4.83333	9
66	2009-10-09	Cramer: Trading Next Week's Earnings Reports http://bit.ly/ejmeC $AAPL $ABT $BAC $C $CSX $CY $GOOG $GS $INTC $JNJ $JPM $NOK $XLNX	cramer: trading next week's earnings reports $aapl $abt $bac $c $csx $cy $goog $gs $intc $jnj $jpm $nok $xlnx	cramer: trading next week's earnings reports $aapl $abt $bac $c $csx $cy $goog $gs $intc $jnj $jpm $nok $xlnx	0	neutral	0		2009-12-10	1	0	1	0	6	0	2	1	41.27	0	0	4.83333	9
67	2009-10-09	JPMorgan Responsible For Costly Bear Stearns Litigation $JPM by @ldelevingne http://bit.ly/lmr9w	jpmorgan responsible for costly bear stearns litigation $jpm by @ldelevingne	jpmorgan responsible for costly bear stearns litigation $jpm by @ldelevingne	0.55	positive	0.2		2009-12-15	1	0	0	1	7	1	3	1	40.86	0	0	4.83333	9
68	2009-10-13	Jamie Dimon Looked Happy And Confident At Upper East Side Party Last Night $JPM by @carney http://bit.ly/NEckx	jamie dimon looked happy and confident at upper east side party last night $jpm by @carney	jamie dimon looked happy and confident at upper east side party last night $jpm by @carney	0.475	positive	0.325		2009-12-16	2	0	1	1	7	0	2	1	41.36	0	1	4.83333	10
69	2009-10-14	Guilty As Charged: Chase Mortgage Ad From 2005 Proves Subprime Culpability $JPM by @carney http://bit.ly/17YZCo	guilty as charged: chase mortgage ad from 2005 proves subprime culpability $jpm by @carney	guilty as charged: chase mortgage ad from 2005 proves subprime culpability $jpm by @carney	0.5	negative	-0.1		2009-12-18	1	0	1	0	7	0	2	1	40.95	0	0	4.83333	10
70	2009-10-14	RT @MOFinancial: $JPM Call Chargeoffs for Card Services ran 9.41% in Q3, still not risen to the 10% level that $JPM has already planned for.	rt @mofinancial: $jpm call chargeoffs for card services ran 9.41% in q3, still not risen to the 10% level that $jpm has already planned for.	rt @mofinancial: $jpm call chargeoffs for card services ran 9.41% in q3, still not risen to the 10% level that $jpm has already planned for.	0	neutral	0		2009-12-21	1	0	0	1	8	1	3	1	41.9	0	0	4.83333	10
71	2009-10-15	Let's Face It: Goldman And JP Morgan Chase Earnings Are Kind Of Bad News $C $JPM by @carney http://bit.ly/1BimAn	let's face it: goldman and jp morgan chase earnings are kind of bad news $c $jpm by @carney	let's face it: goldman and jp morgan chase earnings are kind of bad news $c $jpm by @carney	0.783333	neutral	-0.05		2009-12-24	1	0	0	1	9	1	3	1	41.89	0	0	4.83333	10
72	2009-10-17	RT @zerohedge: Wikileaks finally breaks the Nelnet scandal: http://bit.ly/3bnF2o allegations $jpm $c defrauded US over student loan claims	rt @zerohedge: wikileaks finally breaks the nelnet scandal: allegations $jpm $c defrauded us over student loan claims	rt @zerohedge: wikileaks finally breaks the nelnet scandal: allegations $jpm $c defrauded us over student loan claims	1	neutral	0		2010-01-01	3	0	0	3	10	1	3	3	41.67	0	0	4.83333	10
73	2009-10-18	http://chart.ly/kfmhdb $JPM - beat the street goes higher then they sell it off-back below b/o 46.5	$jpm - beat the street goes higher then they sell it off-back below b/o 46.5	$jpm - beat the street goes higher then they sell it off-back below b/o 46.5	0.5	positive	0.25		2010-01-02	2	0	2	0	10	0	2	2	41.67	0	0	4.83333	10
74	2009-10-19	JPMorgan, Citi Charged With Cheating On Student Loans $JPM $C $NNI by @ldelevingne http://bit.ly/3CPtaR	jpmorgan, citi charged with cheating on student loans $jpm $c $nni by @ldelevingne	jpmorgan, citi charged with cheating on student loans $jpm $c $nni by @ldelevingne	0	neutral	0		2010-01-05	1	0	0	1	11	1	3	1	43.68	0	0	4.83333	10
75	2009-10-19	Physical Gold Inches Closer To Monetization, Now Allowed As Margin Collateral $JPM http://bit.ly/4cJCtF	physical gold inches closer to monetization, now allowed as margin collateral $jpm	physical gold inches closer to monetization, now allowed as margin collateral $jpm	0.142857	neutral	0		2010-01-11	3	1	2	0	11	0	2	2	44.53	0.5	0	5.33333	10
76	2009-10-20	RT: @Oledi45 | $JPM is short about 40% of entire Comex $SLV market! http://bit.ly/1cMpnk	rt: @oledi45 | $jpm is short about 40% of entire comex $slv market!	rt: @oledi45 | $jpm is short about 40% of entire comex $slv market!	0.4625	neutral	0		2010-01-13	1	0	0	1	12	1	3	1	44.25	0	0	5.33333	10
77	2009-10-22	Cramer Picks His Top Managers http://cnbc.com/id/33432922 $AAPL $F $GPS $GS $JCG $JPM $MCD #CEOsCFOs #StockPicks #StockMarket	cramer picks his top managers $aapl $f $gps $gs $jcg $jpm $mcd #ceoscfos #stockpicks #stockmarket	cramer picks his top managers $aapl $f $gps $gs $jcg $jpm $mcd #ceoscfos #stockpicks #stockmarket	0.5	positive	0.5		2010-01-14	6	0	3	3	12	0	2	3	44.69	0	1	5.33333	11
78	2009-10-22	Long Time JPMorgan Employee Says He Was Fired For Selling Printer Cartridges $JPM by @ldelevingne http://bit.ly/3ro889	long time jpmorgan employee says he was fired for selling printer cartridges $jpm by @ldelevingne	long time jpmorgan employee says he was fired for selling printer cartridges $jpm by @ldelevingne	0.4	neutral	-0.05		2010-01-15	9	2	5	2	12	0	2	5	43.68	0.4	0.4	5.73333	11.4
79	2009-10-23	Who Deserves the Big Bucks? @andrewrsorkin on the Winners and Losers of the Crisis http://bit.ly/16LsXh $JPM $MS $GS $XLF $FAS $FAZ #mkt	who deserves the big bucks? @andrewrsorkin on the winners and losers of the crisis $jpm $ms $gs $xlf $fas $faz #mkt	who deserves the big bucks? @andrewrsorkin on the winners and losers of the crisis $jpm $ms $gs $xlf $fas $faz #mkt	0.15	negative	-0.1		2010-01-17	2	0	2	0	12	0	2	2	43.68	0	0	5.73333	11.4
80	2009-10-25	Nelnet Keeps Taking Taxpayer Money Despite Accusations On Student Loans $NNI $C $JPM by @ldelevingne http://bit.ly/3b7EPA	nelnet keeps taking taxpayer money despite accusations on student loans $nni $c $jpm by @ldelevingne	nelnet keeps taking taxpayer money despite accusations on student loans $nni $c $jpm by @ldelevingne	0	neutral	0		2010-01-21	1	0	1	0	12	0	2	1	40.54	0	0	5.73333	11.4
81	2009-10-26	OH MY GOD WALL STREET ISN'T READY FOR A FLU PANDEMIC!!! $JPM http://bit.ly/14EqFl	oh my god wall street isn't ready for a flu pandemic!!! $jpm	oh my god wall street isn't ready for a flu pandemic!!! $jpm	0.5	positive	0.390625		2010-01-26	1	0	0	1	13	1	3	1	38.44	0	0	5.73333	11.4
82	2009-10-27	Jaime Dimon of the evil JP Morgan Chase supports a strong dollar and says his bank is not too big to fail. LOL http://bit.ly/5cQMx $JPM	jaime dimon of the evil jp morgan chase supports a strong dollar and says his bank is not too big to fail. lol $jpm	jaime dimon of the evil jp morgan chase supports a strong dollar and says his bank is not too big to fail. lol $jpm	0.566667	neutral	-0.0533333		2010-01-27	2	0	1	1	13	0	2	1	39.33	0	1	5.73333	12.4
83	2009-10-27	Alleged Wife Killer Drew Peterson Sues JPMorgan For Cutting His Home-Equity Line $JPM by @thestalwart http://bit.ly/25wmZD	alleged wife killer drew peterson sues jpmorgan for cutting his home-equity line $jpm by @thestalwart	alleged wife killer drew peterson sues jpmorgan for cutting his home-equity line $jpm by @thestalwart	0.5	negative	-0.35		2010-01-28	2	1	1	0	12	-1	1	1	39.48	1	0	6.73333	12.4
84	2009-10-28	German Hedge Fund K1 May Have Cost JPMorgan, Other Banks $400 Million $JPM by @ldelevingne http://bit.ly/SbOUp	german hedge fund k1 may have cost jpmorgan, other banks $400 million $jpm by @ldelevingne	german hedge fund k1 may have cost jpmorgan, other banks $400 million $jpm by @ldelevingne	0.1875	neutral	-0.0625		2010-02-01	4	0	3	1	12	0	2	3	39.63	0	0.333333	6.73333	12.7333
85	2009-10-29	Homeowners Rage At Chase For Stringing Them Along On Mortgage Mods $JPM by @thestalwart http://bit.ly/G7LjN	homeowners rage at chase for stringing them along on mortgage mods $jpm by @thestalwart	homeowners rage at chase for stringing them along on mortgage mods $jpm by @thestalwart	0	neutral	0		2010-02-02	1	0	1	0	12	0	2	1	40.55	0	0	6.73333	12.7333
86	2009-11-05	Relentless Buying Pushes Dow Above 10,000 $CVS $JPM $CSCO by @tvjournal http://bit.ly/lBVV3	relentless buying pushes dow above 10,000 $cvs $jpm $csco by @tvjournal	relentless buying pushes dow above 10,000 $cvs $jpm $csco by @tvjournal	0.1	neutral	0		2010-02-03	2	0	1	1	12	0	2	1	40.29	0	1	6.73333	13.7333
87	2009-11-09	WaMu Blamed in $200M Millenium Bank Ponzi Scheme $JPM by @ldelevingne http://bit.ly/xatYN	wamu blamed in $200m millenium bank ponzi scheme $jpm by @ldelevingne	wamu blamed in $200m millenium bank ponzi scheme $jpm by @ldelevingne	0	neutral	0		2010-02-04	1	0	0	1	13	1	3	1	38.35	0	0	6.73333	13.7333
88	2009-11-10	Bank Of America Is The Worst Major Bank When It Comes To Mortgage Mods $BAC $JPM $C by @thestalwart http://bit.ly/2dqDBQ	bank of america is the worst major bank when it comes to mortgage mods $bac $jpm $c by @thestalwart	bank of america is the worst major bank when it comes to mortgage mods $bac $jpm $c by @thestalwart	0.75	negative	-0.46875		2010-02-05	1	0	1	0	13	0	2	1	38.3	0	0	6.73333	13.7333
89	2009-11-13	Jamie Dimon: JP Morgan Chase Must Be Allowed To Fail! $JPM by @carney http://bit.ly/1pxnJ1	jamie dimon: jp morgan chase must be allowed to fail! $jpm by @carney	jamie dimon: jp morgan chase must be allowed to fail! $jpm by @carney	0.3	negative	-0.625		2010-02-06	1	0	1	0	13	0	2	1	38.3	0	0	6.73333	13.7333
90	2009-11-20	JP Morgan- $JPM/diciembre/volatility of 37 near 15-month lows; Bank of America-BAC volatility of 42 near 17-month lows	jp morgan- $jpm/diciembre/volatility of 37 near 15-month lows; bank of america-bac volatility of 42 near 17-month lows	jp morgan- $jpm/diciembre/volatility of 37 near 15-month lows; bank of america-bac volatility of 42 near 17-month lows	0.4	positive	0.1		2010-02-07	1	0	1	0	13	0	2	1	38.3	0	0	6.73333	13.7333
91	2009-11-23	JPMorgan ChaseÃ¢â‚¬â„¢ CEO, Jamie Dimon may replace Timothy Geithner a treasury secretary http://bit.ly/87wGzC #EFCG $JPM	jpmorgan chase ceo, jamie dimon may replace timothy geithner a treasury secretary #efcg $jpm	jpmorgan chase ceo, jamie dimon may replace timothy geithner a treasury secretary #efcg $jpm	0	neutral	0		2010-02-10	1	0	1	0	13	0	2	1	38.87	0	0	6.73333	13.7333
92	2009-12-03	All this talk of $JPM and derivatives loss due to regulation. Jamie Dimon himself has stated $JPM has already prepared for upcoming reg. !	all this talk of $jpm and derivatives loss due to regulation. jamie dimon himself has stated $jpm has already prepared for upcoming reg. !	all this talk of $jpm and derivatives loss due to regulation. jamie dimon himself has stated $jpm has already prepared for upcoming reg. !	0.375	negative	-0.15625		2010-02-12	1	1	0	0	12	-1	1	1	38.95	0	0	6.73333	13.7333
93	2009-12-08	JP Morgan: Additional Mortgage Losses Coming $JPM by @tvjournal http://bit.ly/6kmeJq	jp morgan: additional mortgage losses coming $jpm by @tvjournal	jp morgan: additional mortgage losses coming $jpm by @tvjournal	0	neutral	0		2010-02-14	2	0	2	0	12	0	2	2	38.95	0	0	6.73333	13.7333
94	2009-12-10	Geithner's Dubious Doublespeak http://tr.im/HfJp $JPM Also: How to get $100 trillion...by Christmas http://tr.im/F98Q	geithner's dubious doublespeak $jpm also: how to get $100 trillion...by christmas	geithner's dubious doublespeak $jpm also: how to get $100 trillion...by christmas	0	neutral	0		2010-02-17	1	0	0	1	13	1	3	1	40.04	0	0	6.73333	13.7333
95	2009-12-15	The Amazing Life And Career Of Jamie Dimon http://bit.ly/5J4mdG $JPM #dimon #wallst	the amazing life and career of jamie dimon $jpm #dimon #wallst	the amazing life and career of jamie dimon $jpm #dimon #wallst	0.9	positive	0.6		2010-02-26	2	0	2	0	13	0	2	2	41.97	0	0	6.73333	13.7333
96	2009-12-16	Finally! $WaMuQ pursues $JPM, #FDIC on absurdly cheap price for WaMu sale to JP Morgan in 9/08. http://www.cnbc.com/id/34442568	finally! $wamuq pursues $jpm, #fdic on absurdly cheap price for wamu sale to jp morgan in 9/08.	finally! $wamuq pursues $jpm, #fdic on absurdly cheap price for wamu sale to jp morgan in 9/08.	0.85	positive	0.2		2010-03-05	1	0	0	1	14	1	3	1	42.81	0	0	6.73333	13.7333
97	2009-12-16	$JPM/WS up 5% today, giddy up-size traded	$jpm/ws up 5% today, giddy up-size traded	$jpm/ws up 5% today, giddy up-size traded	0	neutral	0		2010-03-17	2	0	2	0	14	0	2	2	43.79	0	0	6.73333	13.7333
98	2009-12-18	RT @Convertbond: Volker Ripping the #Banks http://bit.ly/4JFNLs $GS $JPM $AIG $CS $BAC Glass Steagall @dylanratigan #mkt #Finance	rt @convertbond: volker ripping the #banks $gs $jpm $aig $cs $bac glass steagall @dylanratigan #mkt #finance	rt @convertbond: volker ripping the #banks $gs $jpm $aig $cs $bac glass steagall @dylanratigan #mkt #finance	0	neutral	0		2010-03-18	1	0	1	0	14	0	2	1	43.64	0	0	6.73333	13.7333
99	2009-12-21	$JPM, $WFC, $M, $EMC, $IWM hit new short-term breakout highs http://tinyurl.com/yh4k2ma	$jpm, $wfc, $m, $emc, $iwm hit new short-term breakout highs	$jpm, $wfc, $m, $emc, $iwm hit new short-term breakout highs	0.454545	positive	0.136364		2010-03-19	1	0	0	1	15	1	3	1	43.45	0	0	6.73333	13.7333
100	2009-12-24	rodge cohen must maintain incentives to banking system return to "glass Steagall" would not be good $JPM $C $$	rodge cohen must maintain incentives to banking system return to "glass steagall" would not be good $jpm $c $$	rodge cohen must maintain incentives to banking system return to "glass steagall" would not be good $jpm $c $$	0.6	positive	0.7		2010-03-24	1	0	1	0	15	0	2	1	44.94	0	0	6.73333	13.7333
101	2010-01-01	http://chart.ly/qmqsen $FAS - watch the financials $wfc $jpm $gs etc - they bounce, this one will reward you nicely.	$fas - watch the financials $wfc $jpm $gs etc - they bounce, this one will reward you nicely.	$fas - watch the financials $wfc $jpm $gs etc - they bounce, this one will reward you nicely.	1	positive	0.6		2010-03-25	1	0	1	0	15	0	2	1	44.94	0	0	6.73333	13.7333
102	2010-01-01	More on that wacky pink sheets WaMu trading: http://bit.ly/6IGroc $JPM $WAMUQ.PK	more on that wacky pink sheets wamu trading: $jpm $wamuq.pk	more on that wacky pink sheets wamu trading: $jpm $wamuq.pk	0.6	positive	0.3		2010-03-31	1	0	1	0	15	0	2	1	44.75	0	0	6.73333	13.7333
103	2010-01-01	Monday's DividatesÃ¢â€žÂ¢: $CMCSA $GPS $ITUB $JPM $TD and 10 more at http://dividata.com/dividates $$	monday's dividates: $cmcsa $gps $itub $jpm $td and 10 more at $$	monday's dividates: $cmcsa $gps $itub $jpm $td and 10 more at $$	0.5	positive	0.5		2010-04-01	1	0	0	1	16	1	3	1	45.18	0	0	6.73333	13.7333
104	2010-01-02	Sandy Weill finally thows Chuck Prince under the bus http://bit.ly/88gzp7 $C $JPM Jamie Dimon $BAC Citigroup	sandy weill finally thows chuck prince under the bus $c $jpm jamie dimon $bac citigroup	sandy weill finally thows chuck prince under the bus $c $jpm jamie dimon $bac citigroup	1	neutral	0		2010-04-02	2	1	1	0	15	-1	1	1	45.18	1	0	7.73333	13.7333
105	2010-01-02	http://bit.ly/4HMvoG Move $$ from "Mr. Potter" $C $BAC $WFC $JPM to "George Bailey" $HCBK $WBS $MBFI $HBHC CreditUnion, etc <<Pls RT	move $$ from "mr. potter" $c $bac $wfc $jpm to "george bailey" $hcbk $wbs $mbfi $hbhc creditunion, etc <<pls rt	move $$ from "mr. potter" $c $bac $wfc $jpm to "george bailey" $hcbk $wbs $mbfi $hbhc creditunion, etc <<pls rt	0	neutral	0		2010-04-05	2	0	0	2	16	1	3	2	45.34	0	0	7.73333	13.7333
106	2010-01-05	$$ Today's Hot Arbs: $SWN and $LINE, $MUR and $IMO, $JPM and $BNS, $JPM and $CM - http://www.hotarb.com	$$ today's hot arbs: $swn and $line, $mur and $imo, $jpm and $bns, $jpm and $cm -	$$ today's hot arbs: $swn and $line, $mur and $imo, $jpm and $bns, $jpm and $cm -	0.85	positive	0.25		2010-05-11	1	0	1	0	16	0	2	1	41.55	0	0	7.73333	13.7333
107	2010-01-11	This is what I've been saying about $JPM for weeks. RT: @cnbcfastmoney Here Come The Dividend Increases http://cnbc.com/id/34810072 $JPM	this is what i've been saying about $jpm for weeks. rt: @cnbcfastmoney here come the dividend increases $jpm	this is what i've been saying about $jpm for weeks. rt: @cnbcfastmoney here come the dividend increases $jpm	0	neutral	0		2010-05-12	1	0	0	1	17	1	3	1	41.69	0	0	7.73333	13.7333
108	2010-01-11	Having a harder time than expected moving some $GS $JPM debt	having a harder time than expected moving some $gs $jpm debt	having a harder time than expected moving some $gs $jpm debt	0.2	negative	-0.1		2010-05-24	1	0	1	0	17	0	2	1	38.62	0	0	7.73333	13.7333
109	2010-01-11	JP Morgan- $JPM/febrero/put volatility low at 31 into EPS, credit and dividend increase outlook	jp morgan- $jpm/febrero/put volatility low at 31 into eps, credit and dividend increase outlook	jp morgan- $jpm/febrero/put volatility low at 31 into eps, credit and dividend increase outlook	0.3	neutral	0		2010-05-27	1	0	0	1	18	1	3	1	40.42	0	0	7.73333	13.7333
110	2010-01-13	$JPM 's earnings Friday and finis strong! = $JPM great #s coming?	$jpm 's earnings friday and finis strong! = $jpm great #s coming?	$jpm 's earnings friday and finis strong! = $jpm great #s coming?	0.741667	positive	0.670833		2010-06-03	1	0	1	0	18	0	2	1	39.1	0	0	7.73333	13.7333
111	2010-01-14	$INTC was great, now let's see if $JPM can follow through...We have $JPM January 44/46 debit spread at $0.87 or less.	$intc was great, now let's see if $jpm can follow through...we have $jpm january 44/46 debit spread at $0.87 or less.	$intc was great, now let's see if $jpm can follow through...we have $jpm january 44/46 debit spread at $0.87 or less.	0.408333	positive	0.316667		2010-06-05	1	0	0	1	19	1	3	1	37.62	0	0	7.73333	13.7333
112	2010-01-14	now if $JPM can beat in morning we get some love out of Mr Market	now if $jpm can beat in morning we get some love out of mr market	now if $jpm can beat in morning we get some love out of mr market	0.6	positive	0.5		2010-06-07	1	0	1	0	19	0	2	1	36.72	0	0	7.73333	13.7333
113	2010-01-14	Intel Aftermath: Trading In The Chipmaker's Wake http://bit.ly/8iRNDo $.SPX $ENER $HPQ $IBM $INTC $JPM $MSFT $QCOM $TSL #StockMarket	intel aftermath: trading in the chipmaker's wake $.spx $ener $hpq $ibm $intc $jpm $msft $qcom $tsl #stockmarket	intel aftermath: trading in the chipmaker's wake $.spx $ener $hpq $ibm $intc $jpm $msft $qcom $tsl #stockmarket	0	neutral	0		2010-06-23	1	0	1	0	19	0	2	1	38.89	0	0	7.73333	13.7333
114	2010-01-14	Paul Volcker Defends the Fed, Warns of "Ominous Message of [U.S.] Vulnerability" http://bit.ly/6rO9vt $XLF $FAZ $JPM $MS $C $BAC $AIG #mkt	paul volcker defends the fed, warns of "ominous message of [you.s.] vulnerability" $xlf $faz $jpm $ms $c $bac $aig #mkt	paul volcker defends the fed, warns of "ominous message of [you.s.] vulnerability" $xlf $faz $jpm $ms $c $bac $aig #mkt	0	neutral	0		2010-06-24	1	0	1	0	19	0	2	1	38.03	0	0	7.73333	13.7333
115	2010-01-14	BHO to @eminiplayer: we want our [TARP] money back and we are going to get it $JPM $$ LOL	bho to @eminiplayer: we want our [tarp] money back and we are going to get it $jpm $$ lol	bho to @eminiplayer: we want our [tarp] money back and we are going to get it $jpm $$ lol	0.35	positive	0.4		2010-06-28	1	0	0	1	20	1	3	1	38.54	0	0	7.73333	13.7333
116	2010-01-14	whalen election over the politicians go back to the big banks from "concern" over small banks $GS $JPM	whalen election over the politicians go back to the big banks from "concern" over small banks $gs $jpm	whalen election over the politicians go back to the big banks from "concern" over small banks $gs $jpm	0.166667	neutral	-0.0833333		2010-07-01	1	0	0	1	21	1	3	1	36.08	0	0	7.73333	13.7333
117	2010-01-15	Big banks accused of real estate short sale fraud, interesting story http://www.cnbc.com/id/34877347 $$ $JPM $BAC $C	big banks accused of real estate short sale fraud, interesting story $$ $jpm $bac $c	big banks accused of real estate short sale fraud, interesting story $$ $jpm $bac $c	0.3	positive	0.175		2010-07-07	2	0	1	1	21	0	2	1	38.15	0	1	7.73333	14.7333
118	2010-01-15	http://chart.ly/vpcb38 $XLF - $JPM earnings drop the financials ETF back into a formally accepted area at 14.95	$xlf - $jpm earnings drop the financials etf back into a formally accepted area at 14.95	$xlf - $jpm earnings drop the financials etf back into a formally accepted area at 14.95	0	neutral	0		2010-07-09	1	0	1	0	21	0	2	1	38.85	0	0	7.73333	14.7333
119	2010-01-15	Lessons of JPM: Banks Still Coping With Credit Crisis "Hangover," WSJ's Susanne Craig Says http://bit.ly/6BCvaW $JPM $WFC $BAC $C $XLF #mkt	lessons of jpm: banks still coping with credit crisis "hangover," wsj's susanne craig says $jpm $wfc $bac $c $xlf #mkt	lessons of jpm: banks still coping with credit crisis "hangover," wsj's susanne craig says $jpm $wfc $bac $c $xlf #mkt	0	neutral	0		2010-07-12	2	0	1	1	21	0	2	1	39.19	0	1	7.73333	15.7333
120	2010-01-15	"Shocking & Unbelievable": Wall Street to Pay Record $145B in Bonuses, WSJ Says http://bit.ly/7aYCuC $XLF $GS $JPM $MS $BAC $C $WFC #mkt	"shocking & unbelievable": wall street to pay record $145b in bonuses, wsj says $xlf $gs $jpm $ms $bac $c $wfc #mkt	"shocking & unbelievable": wall street to pay record $145b in bonuses, wsj says $xlf $gs $jpm $ms $bac $c $wfc #mkt	1	negative	-0.625		2010-07-13	1	0	1	0	21	0	2	1	40.48	0	0	7.73333	15.7333
121	2010-01-15	Overview of #Haiti help offered by Wall St. big banks. At least $6.85M in support from big 6: http://bit.ly/5o2Gd7 $BAC $JPM $WFC $C $GS $MS	overview of #haiti help offered by wall st. big banks. at least $6.85m in support from big 6: $bac $jpm $wfc $c $gs $ms	overview of #haiti help offered by wall st. big banks. at least $6.85m in support from big 6: $bac $jpm $wfc $c $gs $ms	0.2	neutral	-0.1		2010-07-14	1	0	1	0	21	0	2	1	40.35	0	0	7.73333	15.7333
122	2010-01-15	$JPM graphics representation of earnings vs price http://bit.ly/4AmrZS	$jpm graphics representation of earnings vs price	$jpm graphics representation of earnings vs price	0	neutral	0		2010-07-15	2	0	2	0	21	0	2	2	40.46	0	0	7.73333	15.7333
123	2010-01-15	$JPM looks like traders playing for a gap fill...the move after that will dictate the next few days for $JPM...	$jpm looks like traders playing for a gap fill...the move after that will dictate the next few days for $jpm...	$jpm looks like traders playing for a gap fill...the move after that will dictate the next few days for $jpm...	0.05	negative	-0.1		2010-08-09	1	0	0	1	22	1	3	1	39.82	0	0	7.73333	15.7333
124	2010-01-15	Loan loss coverage ratio up to 5.5% at $JPM, credit reserves $32.5 billion #Banking $JPM	loan loss coverage ratio up to 5.5% at $jpm, credit reserves $32.5 billion #banking $jpm	loan loss coverage ratio up to 5.5% at $jpm, credit reserves $32.5 billion #banking $jpm	0	neutral	0		2010-08-10	1	0	0	1	23	1	3	1	39.17	0	0	7.73333	15.7333
125	2010-01-15	$JPM 74 V 60-miss on top line	$jpm 74 v 60-miss on top line	$jpm 74 v 60-miss on top line	0.5	positive	0.5		2010-08-19	1	1	0	0	22	-1	1	1	37.07	0	0	7.73333	15.7333
126	2010-01-17	Breaking News: $JPM Still Losing Money On Stuff http://bit.ly/6pfgFv #economy	breaking news: $jpm still losing money on stuff #economy	breaking news: $jpm still losing money on stuff #economy	0	neutral	0		2010-08-20	1	0	1	0	22	0	2	1	37.14	0	0	7.73333	15.7333
127	2010-01-17	RT: @macroaxis: Jamie Dimon: Risk Of A Double-Dip Recession Is Why WeÃ¢â‚¬â„¢re Not Hiking The Dividend http://bit.ly - $JPM	rt: @macroaxis: jamie dimon: risk of a double-dip recession is why were not hiking the dividend - $jpm	rt: @macroaxis: jamie dimon: risk of a double-dip recession is why were not hiking the dividend - $jpm	0	neutral	0		2010-08-26	1	0	0	1	23	1	3	1	35.63	0	0	7.73333	15.7333
128	2010-01-21	Take away the toys of $GS and $JPM (Prop desk trading) and the charts tell the story.	take away the toys of $gs and $jpm (prop desk trading) and the charts tell the story.	take away the toys of $gs and $jpm (prop desk trading) and the charts tell the story.	0	neutral	0		2010-08-31	3	0	3	0	23	0	2	3	36.36	0	0	7.73333	15.7333
129	2010-01-26	Like old times? Financials like $XLF are leading the way lower. $DB, $CS, $JPM, $GS, $MS are not bouncing at all and below 200-day lines!	like old times? financials like $xlf are leading the way lower. $db, $cs, $jpm, $gs, $ms are not bouncing at all and below 200-day lines!	like old times? financials like $xlf are leading the way lower. $db, $cs, $jpm, $gs, $ms are not bouncing at all and below 200-day lines!	0.2	positive	0.125		2010-09-01	1	0	0	1	24	1	3	1	37.74	0	0	7.73333	15.7333
130	2010-01-27	Paulson: let's shoot lehman and wamu and grease $GS and $JPM Giethner: good idea boss #mkt @optionmonster @daryllissa	paulson: let's shoot lehman and wamu and grease $gs and $jpm giethner: good idea boss #mkt @optionmonster @daryllissa	paulson: let's shoot lehman and wamu and grease $gs and $jpm giethner: good idea boss #mkt @optionmonster @daryllissa	0.6	positive	0.7		2010-09-10	2	0	2	0	24	0	2	2	39.76	0	0	7.73333	15.7333
131	2010-01-27	Day 1 at #Davos. Watch for my interviews with Carlyle's Rubenstein, Frenkel of $JPM, LSE's Davies and Barclays Capital's Diamond. $$	day 1 at #davos. watch for my interviews with carlyle's rubenstein, frenkel of $jpm, lse's davies and barclays capital's diamond. $$	day 1 at #davos. watch for my interviews with carlyle's rubenstein, frenkel of $jpm, lse's davies and barclays capital's diamond. $$	0	neutral	0		2010-09-29	3	0	2	1	24	0	2	2	38.41	0	0.5	7.73333	16.2333
132	2010-01-28	JPMorgan's Steve Black Promoted To Executive VP http://bit.ly/9BeiUd $JPM	jpmorgan's steve black promoted to executive vp $jpm	jpmorgan's steve black promoted to executive vp $jpm	0.433333	negative	-0.166667		2010-10-04	2	0	2	0	24	0	2	2	38.95	0	0	7.73333	16.2333
133	2010-01-28	I will be covering some shorts before Big Ben gets the yay or nay, $GS $BAC $STT $JPM $STI likely 30% (i dont know whats going to happen) $$	i will be covering some shorts before big ben gets the yay or nay, $gs $bac $stt $jpm $sti likely 30% (i dont know whats going to happen) $$	i will be covering some shorts before big ben gets the yay or nay, $gs $bac $stt $jpm $sti likely 30% (i dont know whats going to happen) $$	0.55	neutral	0		2010-10-05	1	0	1	0	24	0	2	1	39.64	0	0	7.73333	16.2333
134	2010-02-01	Cramer's Market Theory http://cnbc.com/id/35184269 $AAPL $BAC $CY $GS $JPM $WFC $XON #StockPicks #StockMarket	cramer's market theory $aapl $bac $cy $gs $jpm $wfc $xon #stockpicks #stockmarket	cramer's market theory $aapl $bac $cy $gs $jpm $wfc $xon #stockpicks #stockmarket	0	neutral	0		2010-10-06	1	0	1	0	24	0	2	1	39.9	0	0	7.73333	16.2333
135	2010-02-01	UPDATE: Are Bank Stocks Oversold? http://cnbc.com/id/35186598 $BAC $GS $JPM $MS $XLF #StockMarket #StockPicks	update: are bank stocks oversold? $bac $gs $jpm $ms $xlf #stockmarket #stockpicks	update: are bank stocks oversold? $bac $gs $jpm $ms $xlf #stockmarket #stockpicks	0	neutral	0		2010-10-08	1	0	0	1	25	1	3	1	39.31	0	0	7.73333	16.2333
136	2010-02-01	Paul Volcker Has A Great Plan To Fix Wall Street ... But Where Is Geithner? http://bit.ly/9ZKgNe $XLF $GS $C $BAC $JPM $FAS $FAZ #mkt #TB2F	paul volcker has a great plan to fix wall street ... but where is geithner? $xlf $gs $c $bac $jpm $fas $faz #mkt #tb2f	paul volcker has a great plan to fix wall street ... but where is geithner? $xlf $gs $c $bac $jpm $fas $faz #mkt #tb2f	0.75	positive	0.8		2010-10-19	2	0	1	1	25	0	2	1	37.69	0	1	7.73333	17.2333
137	2010-02-01	Reports Volcker Rule/mayo/Not Move Forward In Senate $GS, $MS, $JPM, $BAC, $C http://bit.ly/dvQQ9S	reports volcker rule/mayo/not move forward in senate $gs, $ms, $jpm, $bac, $c	reports volcker rule/mayo/not move forward in senate $gs, $ms, $jpm, $bac, $c	0	neutral	0		2010-10-20	1	0	1	0	25	0	2	1	38.1	0	0	7.73333	17.2333
138	2010-02-02	$JPM proposing to refinance Skype Technologies, buyout financing with an $800 million 5 year bank loan, reducing spreads	$jpm proposing to refinance skype technologies, buyout financing with an $800 million 5 year bank loan, reducing spreads	$jpm proposing to refinance skype technologies, buyout financing with an $800 million 5 year bank loan, reducing spreads	0	neutral	0		2010-11-01	1	0	1	0	25	0	2	1	37.42	0	0	7.73333	17.2333
139	2010-02-03	RT @atask: "In the Lap of the Gods": Volcker Rule Not Dead Yet, @MattBish Sayshttp://bit.ly/91NmT6 $GS $JPM $MS $BAC $C $XLF	rt @atask: "in the lap of the gods": volcker rule not dead yet, @mattbish says $gs $jpm $ms $bac $c $xlf	rt @atask: "in the lap of the gods": volcker rule not dead yet, @mattbish says $gs $jpm $ms $bac $c $xlf	0.4	positive	0.1		2010-11-14	1	1	0	0	24	-1	1	1	39.61	0	0	7.73333	17.2333
140	2010-02-03	WM (wamu) holdco subordinated #debt notes are up a bunch this morning, 8.25% traded at 100.25 $JPM #FDIC Washington Mutual	wm (wamu) holdco subordinated #debt notes are up a bunch this morning, 8.25% traded at 100.25 $jpm #fdic washington mutual	wm (wamu) holdco subordinated #debt notes are up a bunch this morning, 8.25% traded at 100.25 $jpm #fdic washington mutual	0	neutral	0		2010-11-16	1	1	0	0	23	-1	1	1	39.61	0	0	7.73333	17.2333
141	2010-02-04	Goldman Sachs: "As Good As You Get on Wall Street and That's the Problem" (w/@mattbish) http://bit.ly/d5DZSU $GS $JPM $MS $C $AIG $BAC $XLF	goldman sachs: "as good as you get on wall street and that's the problem" (w/@mattbish) $gs $jpm $ms $c $aig $bac $xlf	goldman sachs: "as good as you get on wall street and that's the problem" (w/@mattbish) $gs $jpm $ms $c $aig $bac $xlf	0.6	positive	0.7		2010-11-18	1	0	1	0	23	0	2	1	39.66	0	0	7.73333	17.2333
142	2010-02-05	Bberg made is sound almost sad >> Blankfein's $9M All-Stock Bonus Is About Half of Dimon's 2009 Award http://ow.ly/14sca $GS $jpm	bberg made is sound almost sad >> blankfein's $9m all-stock bonus is about half of dimon's 2009 award $gs $jpm	bberg made is sound almost sad >> blankfein's $9m all-stock bonus is about half of dimon's 2009 award $gs $jpm	0.522222	neutral	-0.0888889		2010-11-22	1	1	0	0	22	-1	1	1	38.51	0	0	7.73333	17.2333
143	2010-02-06	Seattle based WaMu bank- sold to JPMorgan Chase & Co. - $JPM .. Senator Maria Cantwell investigation for stockholders www.mapdentist.com	seattle based wamu bank- sold to jpmorgan chase & co. - $jpm .. senator maria cantwell investigation for stockholders www.mapdentist.com	seattle based wamu bank- sold to jpmorgan chase & co. - $jpm .. senator maria cantwell investigation for stockholders www.mapdentist.com	0	neutral	0		2010-11-26	1	0	1	0	22	0	2	1	37.5	0	0	7.73333	17.2333
144	2010-02-07	i'm seeing a lot of 10 day boxes like in $jpm,$gs,$cagc,$aapl	i'm seeing a lot of 10 day boxes like in $jpm,$gs,$cagc,$aapl	i'm seeing a lot of 10 day boxes like in $jpm,$gs,$cagc,$aapl	0	neutral	0		2010-11-30	2	0	2	0	22	0	2	2	37.4	0	0	7.73333	17.2333
145	2010-02-10	President Obama doesnÃ¢â‚¬â„¢t Ã¢â‚¬Å“begrudgeÃ¢â‚¬ï¿½ the $26 million bonus awarded to $JPM & $GS bosses. Say what? http://bit.ly/9jukDi	president obama doesnt begrudge the $26 million bonus awarded to $jpm & $gs bosses. say what?	president obama doesnt begrudge the $26 million bonus awarded to $jpm & $gs bosses. say what?	0	neutral	0		2010-12-01	4	2	1	1	21	-1	1	2	38.15	2	1	9.73333	18.2333
146	2010-02-12	Banking Crisis Broken Record (1907 vs. 2007): Robert Bruner compares "Panic of 1907" with current crisis. http://short.to/112u4 $JPM $AIG	banking crisis broken record (1907 vs. 2007): robert bruner compares "panic of 1907" with current crisis. $jpm $aig	banking crisis broken record (1907 vs. 2007): robert bruner compares "panic of 1907" with current crisis. $jpm $aig	0.4	negative	-0.2		2010-12-02	3	0	3	0	21	0	2	3	39.31	0	0	9.73333	18.2333
147	2010-02-14	Agree RT @SconsetCapital: At Europe's request.- NYT: Wall St. Helped Greece to Mask Debt ... http://nyti.ms/ahtR7g $GS $JPM	agree rt @sconsetcapital: at europe's request.- nyt: wall st. helped greece to mask debt ... $gs $jpm	agree rt @sconsetcapital: at europe's request.- nyt: wall st. helped greece to mask debt ... $gs $jpm	0	neutral	0		2010-12-12	1	0	1	0	21	0	2	1	41.43	0	0	9.73333	18.2333
148	2010-02-14	So if Greece is cheating on their debt - then obvious conclusion - all other PIIGS are likewise cheating on their debt with $GS or $JPM	so if greece is cheating on their debt - then obvious conclusion - all other piigs are likewise cheating on their debt with $gs or $jpm	so if greece is cheating on their debt - then obvious conclusion - all other piigs are likewise cheating on their debt with $gs or $jpm	0.4375	neutral	-0.0625		2010-12-13	1	0	1	0	21	0	2	1	41.51	0	0	9.73333	18.2333
149	2010-02-17	Funny Or Die Mocks JP Morgan's Jamie Dimon $JPM by @courtn_comstock http://bit.ly/byV5kv	funny or die mocks jp morgan's jamie dimon $jpm by @courtn_comstock	funny or die mocks jp morgan's jamie dimon $jpm by @courtn_comstock	1	positive	0.25		2010-12-15	1	0	1	0	21	0	2	1	40.21	0	0	9.73333	18.2333
150	2010-02-26	CBOE option volume leaders today according to Track Data are: $JPM $BAC $C $AAPL $SIRI	cboe option volume leaders today according to track data are: $jpm $bac $c $aapl $siri	cboe option volume leaders today according to track data are: $jpm $bac $c $aapl $siri	0	neutral	0		2010-12-22	6	0	5	1	21	0	2	5	42.16	0	0.2	9.73333	18.4333
151	2010-02-26	Jamie Dimon: We Don't See The EU Falling Apart, It's California You Need To Worry About $JPM by @courtn_comstock http://bit.ly/d2rdE0	jamie dimon: we don't see the eu falling apart, it's california you need to worry about $jpm by @courtn_comstock	jamie dimon: we don't see the eu falling apart, it's california you need to worry about $jpm by @courtn_comstock	0	neutral	0		2010-12-23	2	0	0	2	22	1	3	2	42.08	0	0	9.73333	18.4333
152	2010-03-05	The Most Bizarre Companies on FORTUNEÃ¢â‚¬â„¢s New Most Admired List http://ow.ly/1eMDW $GS $TM $JPM $WFC $WMT $KO $MCD #mkt	the most bizarre companies on fortunes new most admired list $gs $tm $jpm $wfc $wmt $ko $mcd #mkt	the most bizarre companies on fortunes new most admired list $gs $tm $jpm $wfc $wmt $ko $mcd #mkt	0.513636	positive	0.384091		2010-12-25	1	0	0	1	23	1	3	1	42.08	0	0	9.73333	18.4333
153	2010-03-17	RT @victag: #WAMU Shareholders EC plans to object to proposed settlement offer from WAMU $JPM and #FDIC http://bit.ly/d320ur $WAMUQ	rt @victag: #wamu shareholders ec plans to object to proposed settlement offer from wamu $jpm and #fdic $wamuq	rt @victag: #wamu shareholders ec plans to object to proposed settlement offer from wamu $jpm and #fdic $wamuq	0	neutral	0		2010-12-26	1	0	0	1	24	1	3	1	42.08	0	0	9.73333	18.4333
154	2010-03-17	Deutsche Bank, JPMorgan, UBS Are Charged With Derivatives Fraud http://bit.ly/btNP2q $JPM	deutsche bank, jpmorgan, ubs are charged with derivatives fraud $jpm	deutsche bank, jpmorgan, ubs are charged with derivatives fraud $jpm	0	neutral	0		2010-12-27	2	0	0	2	25	1	3	2	42.67	0	0	9.73333	18.4333
155	2010-03-18	RT @atask: In Defense of Lehman Brothers? What a Difference a Week Makes http://bit.ly/a2NLxJ $XLF $FAZ $GS $BAC $C $JPM $MS #mkt #Lehman	rt @atask: in defense of lehman brothers? what a difference a week makes $xlf $faz $gs $bac $c $jpm $ms #mkt #lehman	rt @atask: in defense of lehman brothers? what a difference a week makes $xlf $faz $gs $bac $c $jpm $ms #mkt #lehman	0	neutral	0		2010-12-30	1	0	1	0	25	0	2	1	42.23	0	0	9.73333	18.4333
156	2010-03-19	WSJ scoop: Read the full text of the letter by Lehman Bros. whistleblower Matthew Lee. http://bit.ly/bqDpwq $LEH $JPM $GS $BSC	wsj scoop: read the full text of the letter by lehman bros. whistleblower matthew lee. $leh $jpm $gs $bsc	wsj scoop: read the full text of the letter by lehman bros. whistleblower matthew lee. $leh $jpm $gs $bsc	0.55	positive	0.35		2010-12-31	3	1	2	0	25	0	2	2	42.42	0.5	0	10.2333	18.4333
157	2010-03-24	JP Morgan Chase Laughs At Pitiful Volcker Rule $JPM http://bit.ly/bFgaZu	jp morgan chase laughs at pitiful volcker rule $jpm	jp morgan chase laughs at pitiful volcker rule $jpm	0	neutral	0		2011-01-01	2	0	0	2	26	1	3	2	42.42	0	0	10.2333	18.4333
158	2010-03-25	Part 2 of my intvw with Sen. Kaufman: Bring Back Glass-Steagall, Break Up 'TBTF' Banks http://bit.ly/bX75cd $GS $JPM $MS $C $BAC $XLF $WFC	part 2 of my intvw with sen. kaufman: bring back glass-steagall, break up 'tbtf' banks $gs $jpm $ms $c $bac $xlf $wfc	part 2 of my intvw with sen. kaufman: bring back glass-steagall, break up 'tbtf' banks $gs $jpm $ms $c $bac $xlf $wfc	0	neutral	0		2011-01-02	1	0	1	0	26	0	2	1	42.42	0	0	10.2333	18.4333
159	2010-03-31	Don't Worry About Mortgage Repurchases for U.S. Banks - Analyst $BAC, $JPM, $WFC http://bit.ly/b0g0oY	don't worry about mortgage repurchases for you.s. banks - analyst $bac, $jpm, $wfc	don't worry about mortgage repurchases for you.s. banks - analyst $bac, $jpm, $wfc	0	neutral	0		2011-01-03	13	1	8	4	26	0	2	8	43.58	0.125	0.5	10.3583	18.9333
160	2010-04-01	More $JPM. Dimon said dividend hike only after job market improves, consumer charge-offs fall & more certainty about capital requirements.	more $jpm. dimon said dividend hike only after job market improves, consumer charge-offs fall & more certainty about capital requirements.	more $jpm. dimon said dividend hike only after job market improves, consumer charge-offs fall & more certainty about capital requirements.	0.666667	positive	0.333333		2011-01-04	3	0	1	2	27	1	3	2	44.16	0	2	10.3583	20.9333
161	2010-04-02	You must understand the significance of Jamie Dimon telling his shareholders yesterday, 15% of credit card accts at $JPM will be shut down	you must understand the significance of jamie dimon telling his shareholders yesterday, 15% of credit card accts at $jpm will be shut down	you must understand the significance of jamie dimon telling his shareholders yesterday, 15% of credit card accts at $jpm will be shut down	0.288889	negative	-0.155556		2011-01-06	1	1	0	0	26	-1	1	1	44.48	0	0	10.3583	20.9333
162	2010-04-02	Must Read Page 11: Jamie Dimon Letter to Shareholders http://bit.ly/93UrLg #mkt JP Morgan $JPM Dodd Bill to Kill Lending?	must read page 11: jamie dimon letter to shareholders #mkt jp morgan $jpm dodd bill to kill lending?	must read page 11: jamie dimon letter to shareholders #mkt jp morgan $jpm dodd bill to kill lending?	0	neutral	0		2011-01-07	1	0	1	0	26	0	2	1	43.64	0	0	10.3583	20.9333
163	2010-04-05	Bond Girl is good on the Taibbi $JPM muni piece. Big banks=organized crime, "how much more evidence" do people need? http://bit.ly/a5ptO3	bond girl is good on the taibbi $jpm muni piece. big banks=organized crime, "how much more evidence" do people need?	bond girl is good on the taibbi $jpm muni piece. big banks=organized crime, "how much more evidence" do people need?	0.4	positive	0.4		2011-01-13	3	0	1	2	27	1	3	2	44.45	0	2	10.3583	22.9333
164	2010-04-05	Matt Taibbi's Excellent Savaging Of JPMorgan And Corrupt Alabama Officials $JPM by @tvjournal http://bit.ly/csgOPB	matt taibbi's excellent savaging of jpmorgan and corrupt alabama officials $jpm by @tvjournal	matt taibbi's excellent savaging of jpmorgan and corrupt alabama officials $jpm by @tvjournal	1	positive	0.25		2011-01-14	1	0	1	0	27	0	2	1	44.91	0	0	10.3583	22.9333
165	2010-05-11	10 Things You Need To Know Before The Opening Bell $JPM $GS $TM $BP $CHK $RBS $SPY $RIG by @WhiteGM http://bit.ly/bE4czF	10 things you need to know before the opening bell $jpm $gs $tm $bp $chk $rbs $spy $rig by @whitegm	10 things you need to know before the opening bell $jpm $gs $tm $bp $chk $rbs $spy $rig by @whitegm	0	neutral	0		2011-01-17	2	0	2	0	27	0	2	2	44.91	0	0	10.3583	22.9333
166	2010-05-12	Amazing Traders-Are They Really That Good? http://bit.ly/9mZ2tq $GS $MS $JPM $CME #CFTC #SEC $NYSE $NDAQ	amazing traders-are they really that good? $gs $ms $jpm $cme #cftc #sec $nyse $ndaq	amazing traders-are they really that good? $gs $ms $jpm $cme #cftc #sec $nyse $ndaq	0.575	positive	0.35		2011-01-18	2	2	0	0	26	-1	1	2	44.75	0	0	10.3583	22.9333
167	2010-05-24	8 Hedge Fund Managers Getting Hammered By The Fall In Financial Stocks $BAC $JPM $GS $C $CIT by @courtn_comstock http://bit.ly/9kTaMZ	8 hedge fund managers getting hammered by the fall in financial stocks $bac $jpm $gs $c $cit by @courtn_comstock	8 hedge fund managers getting hammered by the fall in financial stocks $bac $jpm $gs $c $cit by @courtn_comstock	0	neutral	0		2011-01-19	4	0	2	2	26	0	2	2	43.71	0	1	10.3583	23.9333
168	2010-05-27	JPMorgan's Dimon Says No to Higher Dividend, Stock Buyback http://yhoo.it/cWTVjq $JPM	jpmorgan's dimon says no to higher dividend, stock buyback $jpm	jpmorgan's dimon says no to higher dividend, stock buyback $jpm	0.5	positive	0.25		2011-01-20	1	0	0	1	27	1	3	1	44.75	0	0	10.3583	23.9333
169	2010-06-03	U.K. Fines JPMorgan Record $49 Million for Failing to Protect Client Cash http://bit.ly/dhir6e $JPM	you.OK. fines jpmorgan record $49 million for failing to protect client cash $jpm	you.OK. fines jpmorgan record $49 million for failing to protect client cash $jpm	0	neutral	0		2011-01-21	1	0	1	0	27	0	2	1	45.29	0	0	10.3583	23.9333
170	2010-06-05	PwC in very hot water in the UK over audit client $JPM fine for non-segregation of futures/options client funds. http://bit.ly/dnUwai	pwc in very hot water in the uk over audit client $jpm fine for non-segregation of futures/options client funds.	pwc in very hot water in the uk over audit client $jpm fine for non-segregation of futures/options client funds.	0.75	positive	0.370833		2011-01-22	1	0	0	1	28	1	3	1	45.29	0	0	10.3583	23.9333
171	2010-06-07	JPMorgan's Dimon stung by coal-trading loss - NYPOST.com http://bit.ly/bfIlQs $250m. no fear, taxpayers will take it in the rear $jpm	jpmorgan's dimon stung by coal-trading loss - nypost.com $250m. no fear, taxpayers will take it in the rear $jpm	jpmorgan's dimon stung by coal-trading loss - nypost.com $250m. no fear, taxpayers will take it in the rear $jpm	0	neutral	0		2011-01-24	3	0	2	1	28	0	2	2	45.02	0	0.5	10.3583	24.4333
172	2010-06-23	4 Big Changes this Week on Financial Reform http://bit.ly/d1w11Z #Obama Jamie Dimon $JPM #Banking @HowardLindzon	4 big changes this week on financial reform #obama jamie dimon $jpm #banking @howardlindzon	4 big changes this week on financial reform #obama jamie dimon $jpm #banking @howardlindzon	0.05	neutral	0		2011-01-31	1	0	1	0	28	0	2	1	44.94	0	0	10.3583	24.4333
173	2010-06-24	U.S. Financials Blowing Up Too As Greek Contagion Hits Home $GS $MS $JPM $C $BAC by @WhiteGM http://bit.ly/dlvIXl	you.s. financials blowing up too as greek contagion hits home $gs $ms $jpm $c $bac by @whitegm	you.s. financials blowing up too as greek contagion hits home $gs $ms $jpm $c $bac by @whitegm	0	neutral	0		2011-02-09	1	0	1	0	28	0	2	1	45.11	0	0	10.3583	24.4333
174	2010-06-28	Top 4 Banks Must Find $86B in Capital: RBC http://bit.ly/dxbOLf $BAC $WFC $C $JPM	top 4 banks must find $86b in capital: rbc $bac $wfc $c $jpm	top 4 banks must find $86b in capital: rbc $bac $wfc $c $jpm	0.5	positive	0.5		2011-02-11	3	0	3	0	28	0	2	3	46.57	0	0	10.3583	24.4333
175	2010-07-01	18 Awesome Wall Street CEO/Celebrity Look-A-Likes $GS $MS $CS $JPM http://bit.ly/cZ98XL	18 awesome wall street ceo/celebrity look-a-likes $gs $ms $cs $jpm	18 awesome wall street ceo/celebrity look-a-likes $gs $ms $cs $jpm	1	positive	1		2011-02-14	2	0	1	1	28	0	2	1	46.54	0	1	10.3583	25.4333
176	2010-07-07	The Smart Way to Trade Rallies http://bit.ly/aJGIhY $CAT $FCX $GOOG $JPM $WAL #PersonalFinance #InvestmentStrategy #StockPicks	the smart way to trade rallies $cat $fcx $goog $jpm $wal #personalfinance #investmentstrategy #stockpicks	the smart way to trade rallies $cat $fcx $goog $jpm $wal #personalfinance #investmentstrategy #stockpicks	0.642857	positive	0.214286		2011-02-15	3	1	2	0	28	0	2	2	46.82	0.5	0	10.8583	25.4333
177	2010-07-07	JPMorgan Employee Hints That His Boss Threatened Him With His Massive Gun Collection $JPM by @courtn_comstock http://read.bi/9QKLnx	jpmorgan employee hints that his boss threatened him with his massive gun collection $jpm by @courtn_comstock	jpmorgan employee hints that his boss threatened him with his massive gun collection $jpm by @courtn_comstock	1	neutral	0		2011-02-16	1	0	1	0	28	0	2	1	47.94	0	0	10.8583	25.4333
178	2010-07-09	UPDATE: Earnings Deluge Presents Flood Of Trading Opportunities http://bit.ly/9quXCx $AA $BAC $C $CSX $GS $JPM $KOL $KSC $YUM #StockPicks	update: earnings deluge presents flood of trading opportunities $aa $bac $c $csx $gs $jpm $kol $ksc $yum #stockpicks	update: earnings deluge presents flood of trading opportunities $aa $bac $c $csx $gs $jpm $kol $ksc $yum #stockpicks	0	neutral	0		2011-02-17	5	1	4	0	28	0	2	4	47.82	0.25	0	11.1083	25.4333
179	2010-07-12	Cramer: Is WashingtonÃ¢â‚¬â„¢s War Against Business Over? http://bit.ly/csbLxh $IP $JPM $NUE #Regulations #Taxes #BarackObama #StockPicks	cramer: is washingtons war against business over? $ip $jpm $nue #regulations #taxes #barackobama #stockpicks	cramer: is washingtons war against business over? $ip $jpm $nue #regulations #taxes #barackobama #stockpicks	0	neutral	0		2011-02-18	2	0	2	0	28	0	2	2	48	0	0	11.1083	25.4333
180	2010-07-12	Meet Sen. Mel Martinez, The New Man Leading JPMorgan's Effort To Take Over Florida $JPM by @courtn_comstock http://read.bi/9ZyV5M	meet sen. mel martinez, the new man leading jpmorgan's effort to take over florida $jpm by @courtn_comstock	meet sen. mel martinez, the new man leading jpmorgan's effort to take over florida $jpm by @courtn_comstock	0.454545	positive	0.136364		2011-02-22	1	0	1	0	28	0	2	1	46.01	0	0	11.1083	25.4333
181	2010-07-13	Buy Bullish $C Options Before Friday's Earnings Report, $JPM Says http://bit.ly/dleAi5 $Call	buy bullish $c options before friday's earnings report, $jpm says $call	buy bullish $c options before friday's earnings report, $jpm says $call	0	neutral	0		2011-02-23	1	0	1	0	28	0	2	1	45.96	0	0	11.1083	25.4333
182	2010-07-14	JP Morgan- $JPM July options active, August volatility flat at 37 into EPS and outlook	jp morgan- $jpm july options active, august volatility flat at 37 into eps and outlook	jp morgan- $jpm july options active, august volatility flat at 37 into eps and outlook	0.3625	neutral	-0.0791667		2011-02-28	1	0	0	1	29	1	3	1	46.69	0	0	11.1083	25.4333
183	2010-07-15	most of the results from the JPMorgan were bad $JPM http://bit.ly/aQVR7J	most of the results from the jpmorgan were bad $jpm	most of the results from the jpmorgan were bad $jpm	0.583333	neutral	-0.1		2011-03-03	1	0	1	0	29	0	2	1	46.08	0	0	11.1083	25.4333
184	2010-07-15	Futures Rebound on JPMorgan Earnings http://bit.ly/cy8ZO0 $AAPL $AMD $BP $DELL $GOOG $INTC $JNJ $JPM #FederalReserve #Bonds #Consumers	futures rebound on jpmorgan earnings $aapl $amd $bp $dell $goog $intc $jnj $jpm #federalreserve #bonds #consumers	futures rebound on jpmorgan earnings $aapl $amd $bp $dell $goog $intc $jnj $jpm #federalreserve #bonds #consumers	0	neutral	0		2011-03-18	1	0	1	0	29	0	2	1	45.74	0	0	11.1083	25.4333
185	2010-08-09	RT @tradefast: $JPM says more money has gone into bond funds in last 2 yrs than went into stocks during the tech bubble of 1999/2000 >> WOW	rt @tradefast: $jpm says more money has gone into bond funds in last 2 yrs than went into stocks during the tech bubble of 1999/2000 >> wow	rt @tradefast: $jpm says more money has gone into bond funds in last 2 yrs than went into stocks during the tech bubble of 1999/2000 >> wow	0.522222	positive	0.2		2011-03-21	1	0	1	0	29	0	2	1	45.63	0	0	11.1083	25.4333
186	2010-08-10	My latest- Don't bank on real estate to save banks. http://on.mktw.net/ctprzk R.E. might be okay, but the banks are headed lower. $$ $JPM $C	my latest- don't bank on real estate to save banks. are.e. might be okay, but the banks are headed lower. $$ $jpm $c	my latest- don't bank on real estate to save banks. are.e. might be okay, but the banks are headed lower. $$ $jpm $c	0.566667	positive	0.4		2011-03-23	1	0	1	0	29	0	2	1	45.6	0	0	11.1083	25.4333
187	2010-08-19	18 Companies That Consumers Absolutely Hate $T $DTV $C $JPM http://read.bi/9riP21	18 companies that consumers absolutely hate $t $dtv $c $jpm	18 companies that consumers absolutely hate $t $dtv $c $jpm	0.9	negative	-0.8		2011-03-28	1	0	0	1	30	1	3	1	45.96	0	0	11.1083	25.4333
188	2010-08-20	JPMorgan Is Said to Revamp Asset-Management Division to Counter BlackRock http://bit.ly/9uDDtX $JPM $BLK	jpmorgan is said to revamp asset-management division to counter blackrock $jpm $blk	jpmorgan is said to revamp asset-management division to counter blackrock $jpm $blk	0	neutral	0		2011-03-31	1	0	1	0	30	0	2	1	46.1	0	0	11.1083	25.4333
189	2010-08-26	Here's Why The Yuan May Be On The Brink Of Becoming A Major World Currency $HBC $C $JPM by @WhiteGM http://read.bi/dzdKFF	here's why the yuan may be on the brink of becoming a major world currency $hbc $c $jpm by @whitegm	here's why the yuan may be on the brink of becoming a major world currency $hbc $c $jpm by @whitegm	0.675	positive	0.25625		2011-04-04	2	0	1	1	30	0	2	1	46.34	0	1	11.1083	26.4333
190	2010-08-31	When the Facts ChangeÃ¢â‚¬Â¦ http://cnbc.com/id/38941408 $AA $BAC $C $CAT $GE $JPM $MMM #StockPicks #StockMarket	when the facts change $aa $bac $c $cat $ge $jpm $mmm #stockpicks #stockmarket	when the facts change $aa $bac $c $cat $ge $jpm $mmm #stockpicks #stockmarket	0	neutral	0		2011-04-05	2	1	0	1	29	-1	1	1	46.58	0	0	11.1083	26.4333
191	2010-08-31	JPMorgan Asks Bankruptcy Judge to Toss Lehman Brothers Suit Over Collapse http://ow.ly/2xvCF $JPM $LEHMQ	jpmorgan asks bankruptcy judge to toss lehman brothers suit over collapse $jpm $lehmq	jpmorgan asks bankruptcy judge to toss lehman brothers suit over collapse $jpm $lehmq	0	neutral	0		2011-04-06	1	0	1	0	29	0	2	1	47.64	0	0	11.1083	26.4333
192	2010-08-31	JPMorgan $JPM said to shut proprietary commodities-trading unit - Bloomberg	jpmorgan $jpm said to shut proprietary commodities-trading unit - bloomberg	jpmorgan $jpm said to shut proprietary commodities-trading unit - bloomberg	0	neutral	0		2011-04-08	1	0	1	0	29	0	2	1	46.84	0	0	11.1083	26.4333
193	2010-09-01	$AAPL $JPM $PFE $BAC $MSFT $C among the 30 stocks that matter most to hedge funds. List w/details here: http://ow.ly/2xYYc $$	$aapl $jpm $pfe $bac $msft $c among the 30 stocks that matter most to hedge funds. list w/details here: $$	$aapl $jpm $pfe $bac $msft $c among the 30 stocks that matter most to hedge funds. list w/details here: $$	0.5	positive	0.5		2011-04-09	1	0	1	0	29	0	2	1	46.84	0	0	11.1083	26.4333
194	2010-09-10	#JPMorgan Said to Test #IPhone, #BlackBerry Alternatives http://bit.ly/aDjpeA $JPM $RIMM $AAPL	#jpmorgan said to test #iphone, #blackberry alternatives $jpm $rimm $aapl	#jpmorgan said to test #iphone, #blackberry alternatives $jpm $rimm $aapl	0	neutral	0		2011-04-10	1	0	1	0	29	0	2	1	46.84	0	0	11.1083	26.4333
195	2010-09-10	Corporate iPhones Coming To JPMorgan $AAPL $RIMM $JPM by @courtn_comstock http://read.bi/9f8yhz	corporate iphones coming to jpmorgan $aapl $rimm $jpm by @courtn_comstock	corporate iphones coming to jpmorgan $aapl $rimm $jpm by @courtn_comstock	0	neutral	0		2011-04-11	4	0	4	0	29	0	2	4	46.86	0	0	11.1083	26.4333
196	2010-09-29	JPMorgan Chase halts #foreclosures in process to review files for possible errors in affidavits http://yhoo.it/8ZYKMF $JPM $$	jpmorgan chase halts #foreclosures in process to review files for possible errors in affidavits $jpm $$	jpmorgan chase halts #foreclosures in process to review files for possible errors in affidavits $jpm $$	1	neutral	0		2011-04-13	2	0	2	0	29	0	2	2	46.25	0	0	11.1083	26.4333
197	2010-09-29	JPMorgan Admits: One Of Our Employees Signed Thousands Of Foreclosures Without Reading Them $JPM by @courtn_comstock http://read.bi/adkKIq	jpmorgan admits: one of our employees signed thousands of foreclosures without reading them $jpm by @courtn_comstock	jpmorgan admits: one of our employees signed thousands of foreclosures without reading them $jpm by @courtn_comstock	0	neutral	0		2011-05-09	1	0	0	1	30	1	3	1	44.96	0	0	11.1083	26.4333
198	2010-09-29	Bank of America Is Said to Eliminate More Than 20 Proprietary-Trading Jobs http://ow.ly/2LPar $BAC $GS $JPM	bank of america is said to eliminate more than 20 proprietary-trading jobs $bac $gs $jpm	bank of america is said to eliminate more than 20 proprietary-trading jobs $bac $gs $jpm	0.5	positive	0.5		2011-05-16	1	1	0	0	29	-1	1	1	42.88	0	0	11.1083	26.4333
199	2010-10-04	Bubble Sign #243693: JPMorgan Just Reopened A Gold Vault That Had Been Shut Since 1900 $JPM $SPDR by @courtn_comstock http://read.bi/aj72zD	bubble sign #243693: jpmorgan just reopened a gold vault that had been shut since 1900 $jpm $spdr by @courtn_comstock	bubble sign #243693: jpmorgan just reopened a gold vault that had been shut since 1900 $jpm $spdr by @courtn_comstock	0	neutral	0		2011-06-08	2	0	2	0	29	0	2	2	40.39	0	0	11.1083	26.4333
200	2010-10-04	Obama Just Got The Green Light For A Massive Bailout Of Underwater Homeowners $BAC $JPM by @thestalwart http://read.bi/97oXhJ	obama just got the green light for a massive bailout of underwater homeowners $bac $jpm by @thestalwart	obama just got the green light for a massive bailout of underwater homeowners $bac $jpm by @thestalwart	0.666667	neutral	0.0666667		2011-06-09	2	0	1	1	29	0	2	1	40.98	0	1	11.1083	27.4333
201	2010-10-05	Buffett To Wall Street CEOs: You And Your Wives Should Go Broke $GS $JPM by @courtn_comstock http://read.bi/cNiq5l	buffett to wall street ceos: you and your wives should go broke $gs $jpm by @courtn_comstock	buffett to wall street ceos: you and your wives should go broke $gs $jpm by @courtn_comstock	0	neutral	0		2011-06-10	4	0	2	2	29	0	2	2	41.05	0	1	11.1083	28.4333
202	2010-10-06	Exclusive: JPMorgan, Bank of America, Ally Financial Face `Hydra' of State Foreclosure Investigations - http://ow.ly/2PmJq $jpm $bac ^gm	exclusive: jpmorgan, bank of america, ally financial face `hydra' of state foreclosure investigations - $jpm $bac ^gm	exclusive: jpmorgan, bank of america, ally financial face `hydra' of state foreclosure investigations - $jpm $bac ^gm	0	neutral	0		2011-06-14	3	0	3	0	29	0	2	3	41.61	0	0	11.1083	28.4333
203	2010-10-08	Bizperson of 2010 Round 1 ends today http://bit.ly/cUzXY0 #bpoy Top seeds: $JPM $AMZN $AAPL $NFLX; Cinderellas? Tata, $F, $URBN, Zynga	bizperson of 2010 round 1 ends today #bpoy top seeds: $jpm $amzn $aapl $nflx; cinderellas? tata, $f, $urbn, zynga	bizperson of 2010 round 1 ends today #bpoy top seeds: $jpm $amzn $aapl $nflx; cinderellas? tata, $f, $urbn, zynga	0.45	positive	0.15		2011-06-15	1	0	1	0	29	0	2	1	40.68	0	0	11.1083	28.4333
204	2010-10-19	Dimon on Obama: "We were neither in love nor have we fallen out" http://bit.ly/bbdDh5 $JPM	dimon on obama: "we were neither in love nor have we fallen out" $jpm	dimon on obama: "we were neither in love nor have we fallen out" $jpm	0.6	positive	0.5		2011-06-16	1	0	0	1	30	1	3	1	40.36	0	0	11.1083	28.4333
205	2010-10-19	Bank of America says it lost $7.7B because of a charge tied to credit, debit card reform http://yhoo.it/arXjoC #earnings $BAC $JPM $$	bank of america says it lost $7.7b because of a charge tied to credit, debit card reform #earnings $bac $jpm $$	bank of america says it lost $7.7b because of a charge tied to credit, debit card reform #earnings $bac $jpm $$	0	neutral	0		2011-06-18	1	0	1	0	30	0	2	1	40.8	0	0	11.1083	28.4333
206	2010-10-20	Deutsche Bk's Matt O'Connor on cost to banks of Mortgage Put-Back: $BAC=$27B, $WFC=$9B, $JPM=$5B, $C=$4B, $FHN=$1B, $STI=$1 $$	deutsche bk's matt o'connor on cost to banks of mortgage put-back: $bac=$27b, $wfc=$9b, $jpm=$5b, $c=$4b, $fhn=$1b, $sti=$1 $$	deutsche bk's matt o'connor on cost to banks of mortgage put-back: $bac=$27b, $wfc=$9b, $jpm=$5b, $c=$4b, $fhn=$1b, $sti=$1 $$	0	neutral	0		2011-06-20	1	1	0	0	29	-1	1	1	40.48	0	0	11.1083	28.4333
207	2010-11-01	God's work... MT @LaMonicaBuzz: $JPM down 1% on ProPublica report about SEC looking at $JPM CDO hedge fund deal similar to $GS Abacus.	god's work... mt @lamonicabuzz: $jpm down 1% on propublica report about sec looking at $jpm cdo hedge fund deal similar to $gs abacus.	god's work... mt @lamonicabuzz: $jpm down 1% on propublica report about sec looking at $jpm cdo hedge fund deal similar to $gs abacus.	0.42963	neutral	-0.0851852		2011-06-21	2	1	0	1	28	-1	1	1	40.91	0	0	11.1083	28.4333
208	2010-11-14	The 18 Worst Companies In America $T $DTV $C $JPM $BAC $MCD $WLP $AMR $DAL $LCC $TWC $CMCSA $UAUA $CCMM by @twitofgus http://read.bi/cXMVT4	the 18 worst companies in america $t $dtv $c $jpm $bac $mcd $wlp $amr $dal $lcc $twc $cmcsa $uaua $ccmm by @twitofgus	the 18 worst companies in america $t $dtv $c $jpm $bac $mcd $wlp $amr $dal $lcc $twc $cmcsa $uaua $ccmm by @twitofgus	1	negative	-1		2011-06-25	1	0	1	0	28	0	2	1	39.49	0	0	11.1083	28.4333
209	2010-11-16	These Have All Broken Through Initial EMA Support Levels $SMH $SOXX $GE $JPM $T $MSFT $XSD $XLB $RSX $DBC $FCG $DBO $XLY $KOL $SLX $UGA $PGJ	these have all broken through initial ema support levels $smh $soxx $ge $jpm $t $msft $xsd $xlb $rsx $dbc $fcg $dbo $xly $kol $slx $uga $pgj	these have all broken through initial ema support levels $smh $soxx $ge $jpm $t $msft $xsd $xlb $rsx $dbc $fcg $dbo $xly $kol $slx $uga $pgj	0.2	negative	-0.2		2011-06-29	1	0	1	0	28	0	2	1	40.45	0	0	11.1083	28.4333
210	2010-11-18	Exclusive: #JPMorgan Is #Lehman's Next Deep-Pocket Target After $11 Billion #Barclays Trial Finishes - http://ow.ly/3bRcY $JPM $LEHMQ...	exclusive: #jpmorgan is #lehman's next deep-pocket target after $11 billion #barclays trial finishes - $jpm $lehmq...	exclusive: #jpmorgan is #lehman's next deep-pocket target after $11 billion #barclays trial finishes - $jpm $lehmq...	0	neutral	0		2011-07-04	1	0	0	1	29	1	3	1	41.58	0	0	11.1083	28.4333
211	2010-11-22	CBOE active puts: JP Morgan- $JPM March 30-35 put spread traded 4K contracts	cboe active puts: jp morgan- $jpm march 30-35 put spread traded 4k contracts	cboe active puts: jp morgan- $jpm march 30-35 put spread traded 4k contracts	0.6	negative	-0.133333		2011-07-06	1	0	0	1	30	1	3	1	40.56	0	0	11.1083	28.4333
212	2010-11-26	Architects of GM's IPO Sought to Limit Windfall for Wall Street_x000D_ http://ow.ly/3fOYa $GM $JPM $MS	architects of gm's ipo sought to limit windfall for wall street_x000D_ $gm $jpm $ms	architects of gm's ipo sought to limit windfall for wall street_x000D_ $gm $jpm $ms	0	neutral	0		2011-07-10	1	0	1	0	30	0	2	1	40.74	0	0	11.1083	28.4333
213	2010-11-30	Exclusive: #JPMorgan Gives Its Investment Bankers #IPads in Challenge to #RIM #BlackBerry -http://ow.ly/3hEJk $JPM $RIMM ^nm	exclusive: #jpmorgan gives its investment bankers #ipads in challenge to #rim #blackberry - $jpm $rimm ^nm	exclusive: #jpmorgan gives its investment bankers #ipads in challenge to #rim #blackberry - $jpm $rimm ^nm	0	neutral	0		2011-07-14	2	0	1	1	30	0	2	1	40.35	0	1	11.1083	29.4333
214	2010-11-30	#JPMorgan Gives Bankers #IPads, Signaling Danger to RIM http://ow.ly/3hGL7 $JPM $AAPL $RIMM	#jpmorgan gives bankers #ipads, signaling danger to rim $jpm $aapl $rimm	#jpmorgan gives bankers #ipads, signaling danger to rim $jpm $aapl $rimm	0	neutral	0		2011-07-15	2	1	0	1	29	-1	1	1	39.98	0	0	11.1083	29.4333
215	2010-12-01	President of Spain quotes a $JPM research report saying Spain is a very attractive place to invest. LOL	president of spain quotes a $jpm research report saying spain is a very attractive place to invest. lol	president of spain quotes a $jpm research report saying spain is a very attractive place to invest. lol	0.85	positive	0.9		2011-07-17	1	1	0	0	28	-1	1	1	39.98	0	0	11.1083	29.4333
216	2010-12-01	Foreign banks lined up hungrily to Fed emergency trough. RBS took out $30b from the TAF alone. #fed #federal reserve $JPM $C $GS $RBS	foreign banks lined up hungrily to fed emergency trough. rbs took out $30b from the taf alone. #fed #federal reserve $jpm $c $gs $rbs	foreign banks lined up hungrily to fed emergency trough. rbs took out $30b from the taf alone. #fed #federal reserve $jpm $c $gs $rbs	0.125	negative	-0.125		2011-07-18	2	0	2	0	28	0	2	2	39.83	0	0	11.1083	29.4333
217	2010-12-01	BREAKING: IT'S OUT - Federal Reserve Bailout Details Released $BAC $JPM $GS $C $AIG $CIT by @courtn_comstock http://read.bi/f3lGSH	breaking: it's out - federal reserve bailout details released $bac $jpm $gs $c $aig $cit by @courtn_comstock	breaking: it's out - federal reserve bailout details released $bac $jpm $gs $c $aig $cit by @courtn_comstock	0	neutral	0		2011-07-19	2	1	1	0	27	-1	1	1	40.39	1	0	12.1083	29.4333
218	2010-12-01	Former $JPM Banker Admits Rigging Bids on Municipal-Bond Investments - Bloomberg http://www.bloomberg.com/news/2010-12-01/former-jpmorgan-banker-admits-rigging-bids-on-municipal-bond-investments.htmlÃ‚Â Ã¢â‚¬Â¦ Pervasive and depressing $$	former $jpm banker admits rigging bids on municipal-bond investments - bloomberg pervasive and depressing $$	former $jpm banker admits rigging bids on municipal-bond investments - bloomberg pervasive and depressing $$	0.45	negative	-0.3		2011-07-21	1	0	1	0	27	0	2	1	42.29	0	0	12.1083	29.4333
219	2010-12-02	ALERT - Madoff Trustee Picard sues JPMorgan Chase $JPM saying bank enabled "Massive Fraud"	alert - madoff trustee picard sues jpmorgan chase $jpm saying bank enabled "massive fraud"	alert - madoff trustee picard sues jpmorgan chase $jpm saying bank enabled "massive fraud"	1	neutral	0		2011-07-22	2	0	1	1	27	0	2	1	42.19	0	1	12.1083	30.4333
220	2010-12-02	JPMorgan Sued for $6.4 Billion Over Madoff Fraud by Liquidating Trustee http://ow.ly/3j1Rx $JPM	jpmorgan sued for $6.4 billion over madoff fraud by liquidating trustee $jpm	jpmorgan sued for $6.4 billion over madoff fraud by liquidating trustee $jpm	0	neutral	0		2011-07-23	1	0	0	1	28	1	3	1	42.19	0	0	12.1083	30.4333
221	2010-12-02	JPMorgan Suspected Madoff Months Prior To Arrest, Kept Doing Business With Him $JPM by @twitofgus http://read.bi/g4GZCK	jpmorgan suspected madoff months prior to arrest, kept doing business with him $jpm by @twitofgus	jpmorgan suspected madoff months prior to arrest, kept doing business with him $jpm by @twitofgus	0	neutral	-0.025		2011-08-08	2	0	1	1	28	0	2	1	34.06	0	1	12.1083	31.4333
222	2010-12-12	On JP Morgan's silver shorts http://www.marketoracle.co.uk/Article24912.html $SILV $JPM $GLD #forex $$	on jp morgan's silver shorts $silv $jpm $gld #forex $$	on jp morgan's silver shorts $silv $jpm $gld #forex $$	0	neutral	0		2011-08-12	1	0	1	0	28	0	2	1	35.91	0	0	12.1083	31.4333
223	2010-12-13	Wall Street Sees Record Revenue in Recovery From Bailout_x000D_ http://ow.ly/3oc16 $GS $JPM $BAC $C $MS	wall street sees record revenue in recovery from bailout_x000D_ $gs $jpm $bac $c $ms	wall street sees record revenue in recovery from bailout_x000D_ $gs $jpm $bac $c $ms	0	neutral	0		2011-08-13	2	0	2	0	28	0	2	2	35.91	0	0	12.1083	31.4333
224	2010-12-15	Undervalued Financial Stocks - http://t.st/3pLOR $JPM $AXP $PRU $MET $BAC $PNC	undervalued financial stocks - $jpm $axp $pru $met $bac $pnc	undervalued financial stocks - $jpm $axp $pru $met $bac $pnc	0	neutral	0		2011-08-19	1	0	1	0	28	0	2	1	34.35	0	0	12.1083	31.4333
225	2010-12-22	Bank stocks still on fire. I like $BAC, $C, $WFC, $PNC, $JPM	bank stocks still on fire. i like $bac, $c, $wfc, $pnc, $jpm	bank stocks still on fire. i like $bac, $c, $wfc, $pnc, $jpm	0	neutral	0		2011-08-23	3	1	1	1	27	-1	1	1	34.78	1	1	13.1083	32.4333
226	2010-12-22	Morgan Stanley Overtakes JPMorgan for Equity Sales Banker http://bit.ly/fNn6xU $AIG $C $GM $GS $JPM $MS	morgan stanley overtakes jpmorgan for equity sales banker $aig $c $gm $gs $jpm $ms	morgan stanley overtakes jpmorgan for equity sales banker $aig $c $gm $gs $jpm $ms	0	neutral	0		2011-08-24	2	0	2	0	27	0	2	2	35.83	0	0	13.1083	32.4333
227	2010-12-22	Buy the Banks! http://cnbc.com/id/40785986 $BAC $JPM $PNC $USB $WFC #StockPicks #StockMarket	buy the banks! $bac $jpm $pnc $usb $wfc #stockpicks #stockmarket	buy the banks! $bac $jpm $pnc $usb $wfc #stockpicks #stockmarket	0	neutral	0		2011-08-25	1	0	1	0	27	0	2	1	35.72	0	0	13.1083	32.4333
228	2010-12-22	No OneÃ¢â‚¬â„¢s Scared of the Bears http://bit.ly/fKeLqf $ALTR $BAC $CSCO $DKS $FL $HBAN $JPM $NKE $UA $WFC $WTNY $XLNX #MergersAcquisitions	no ones scared of the bears $altr $bac $csco $dks $fl $hban $jpm $nke $ua $wfc $wtny $xlnx #mergersacquisitions	no ones scared of the bears $altr $bac $csco $dks $fl $hban $jpm $nke $ua $wfc $wtny $xlnx #mergersacquisitions	0	neutral	0		2011-08-26	1	0	0	1	28	1	3	1	36.21	0	0	13.1083	32.4333
229	2010-12-22	Excellence from @Tickerville Stocks to Watch 2011 http://stk.ly/ij6AX0 $ARBA $IBM $JPM $DOV $IBB $A	excellence from @tickerville stocks to watch 2011 $arba $ibm $jpm $dov $ibb $a	excellence from @tickerville stocks to watch 2011 $arba $ibm $jpm $dov $ibb $a	0	neutral	0		2011-08-27	1	0	1	0	28	0	2	1	36.21	0	0	13.1083	32.4333
230	2010-12-22	Newly Delinquent Card Loans Near Record Lows, Moody's Says http://bit.ly/gLCzmq $AXP $BAC $C $COF $DFS $JPM $MA $PNC $V $WFC	newly delinquent card loans near record lows, moody's says $axp $bac $c $cof $dfs $jpm $ma $pnc $v $wfc	newly delinquent card loans near record lows, moody's says $axp $bac $c $cof $dfs $jpm $ma $pnc $v $wfc	0.427273	positive	0.118182		2011-08-29	2	1	1	0	27	-1	1	1	37.64	1	0	14.1083	32.4333
231	2010-12-23	Your First Move For Monday, Dec. 27 http://bit.ly/hWPEI1 $FLWS $JNJ $JPM $SQM #TheNegotiator:GuyAdami #FastMoney #StockMarket #StockPicks	your first move for monday, dec. 27 $flws $jnj $jpm $sqm #thenegotiator:guyadami #fastmoney #stockmarket #stockpicks	your first move for monday, dec. 27 $flws $jnj $jpm $sqm #thenegotiator:guyadami #fastmoney #stockmarket #stockpicks	0.333333	positive	0.25		2011-09-02	4	0	3	1	27	0	2	3	34.63	0	0.333333	14.1083	32.7667
232	2010-12-23	Nobel Laureate Diamond Fails to Win Senate Approval for Fed Seat http://bit.ly/hgFDYl $BAC $C $GS $JPM	nobel laureate diamond fails to win senate approval for fed seat $bac $c $gs $jpm	nobel laureate diamond fails to win senate approval for fed seat $bac $c $gs $jpm	0.35	positive	0.15		2011-09-12	1	0	1	0	27	0	2	1	32.42	0	0	14.1083	32.7667
233	2010-12-25	I still don't buy that banks were completely responsible for the 07-08 oil spike, but this is trenchant http://bit.ly/h7gmX7 Hatin on $JPM	i still don't buy that banks were completely responsible for the 07-08 oil spike, but this is trenchant hatin on $jpm	i still don't buy that banks were completely responsible for the 07-08 oil spike, but this is trenchant hatin on $jpm	0.55	positive	0.2		2011-09-13	1	1	0	0	26	-1	1	1	32.49	0	0	14.1083	32.7667
234	2010-12-26	The Top 10 Finance Feuds of 2010 http://stk.ly/hgvbeC via @ReformedBroker $JOE $RIMM $AAPL $MGM $NFLX $JPM	the top 10 finance feuds of 2010 via @reformedbroker $joe $rimm $aapl $mgm $nflx $jpm	the top 10 finance feuds of 2010 via @reformedbroker $joe $rimm $aapl $mgm $nflx $jpm	0.5	positive	0.5		2011-09-15	1	1	0	0	25	-1	1	1	33.81	0	0	14.1083	32.7667
235	2010-12-27	Jim Cramer Picks His Top Dow Stocks For 2011 $AA $BAC $CAT $BA $MMM $CVX $KO $HD $JPM $VZ http://read.bi/hPEm54	jim cramer picks his top dow stocks for 2011 $aa $bac $cat $ba $mmm $cvx $ko $hd $jpm $vz	jim cramer picks his top dow stocks for 2011 $aa $bac $cat $ba $mmm $cvx $ko $hd $jpm $vz	0.5	positive	0.5		2011-09-22	1	0	0	1	26	1	3	1	29.27	0	0	14.1083	32.7667
236	2010-12-27	Bank Pay Should Be More Transparent, Basel Group Says http://bit.ly/gMKhMq $BAC $C $GS $JPM $MS	bank pay should be more transparent, basel group says $bac $c $gs $jpm $ms	bank pay should be more transparent, basel group says $bac $c $gs $jpm $ms	0.5	positive	0.5		2011-09-27	1	1	0	0	25	-1	1	1	31.57	0	0	14.1083	32.7667
237	2010-12-30	RT @baselinescene Why CanÃ¢â‚¬â„¢t Europe Avoid Another Crisis? Why CanÃ¢â‚¬â„¢t the U.S.? http://snipurl.com/1qtgh9 #fb $JPM $$	rt @baselinescene why can not europe avoid another crisis? why can not the you.s.? #fb $jpm $$	rt @baselinescene why can not europe avoid another crisis? why can not the you.s.? #fb $jpm $$	0	neutral	0		2011-09-28	1	0	0	1	26	1	3	1	30.47	0	0	14.1083	32.7667
238	2010-12-31	Sold $bac, $jpm and $deck into strength earlier in the week. Was looking to re-load $jpm and maybe $bac, but it didn't drop.	sold $bac, $jpm and $deck into strength earlier in the week. was looking to re-load $jpm and maybe $bac, but it didn't drop.	sold $bac, $jpm and $deck into strength earlier in the week. was looking to re-load $jpm and maybe $bac, but it didn't drop.	0.5	neutral	0		2011-10-02	1	0	1	0	26	0	2	1	30.12	0	0	14.1083	32.7667
239	2010-12-31	$JPM - JPMorgan Chase Stock Analysis share prices - http://www.dojispace.com/stock-picks/jpmorgan-chase-stock-price-JPM.aspx	$jpm - jpmorgan chase stock analysis share prices -	$jpm - jpmorgan chase stock analysis share prices -	0	neutral	0		2011-10-05	2	0	1	1	26	0	2	1	30.84	0	1	14.1083	33.7667
240	2010-12-31	A Dead Woman's Name Was Robo-Signed On Thousands Of Debt-Collection Documents $JPM http://read.bi/g3yVp1	a dead woman's name was robo-signed on thousands of debt-collection documents $jpm	a dead woman's name was robo-signed on thousands of debt-collection documents $jpm	0.4	negative	-0.2		2011-10-07	1	0	1	0	26	0	2	1	30.7	0	0	14.1083	33.7667
241	2011-01-01	Barron's Top 10 picks for 2011 $XOM, $UAL, $JPM, $ABX, $WMT, $CSCO, $PFE, $GM, $ETR and $PEP	barron's top 10 picks for 2011 $xom, $ual, $jpm, $abx, $wmt, $csco, $pfe, $gm, $etr and $pep	barron's top 10 picks for 2011 $xom, $ual, $jpm, $abx, $wmt, $csco, $pfe, $gm, $etr and $pep	0.5	positive	0.5		2011-10-09	1	1	0	0	25	-1	1	1	30.7	0	0	14.1083	33.7667
242	2011-01-01	Seven Out of Thirty: The Best Dow Jones Industrial Stocks For 2011 and Beyond - YChÃ¢â‚¬Â¦ http://stk.ly/g3jpXd $MRK $KFT $JNJ $PG $MSFT $WMT $JPM	seven out of thirty: the best dow jones industrial stocks for 2011 and beyond - ych $mrk $kft $jnj $pg $msft $wmt $jpm	seven out of thirty: the best dow jones industrial stocks for 2011 and beyond - ych $mrk $kft $jnj $pg $msft $wmt $jpm	0.3	positive	1		2011-10-11	3	0	3	0	25	0	2	3	32.3	0	0	14.1083	33.7667
243	2011-01-02	2011 Buy List: Locked and Sealed http://seekingalpha.com/a/58je $ABT $AFL $BDX $BBBY $DLX $FISV $F $GILD $JNJ $JOSB $JPM $LUK $MDT $MOG.A	2011 buy list: locked and sealed $abt $afl $bdx $bbby $dlx $fisv $f $gild $jnj $josb $jpm $luk $mdt $mog.a	2011 buy list: locked and sealed $abt $afl $bdx $bbby $dlx $fisv $f $gild $jnj $josb $jpm $luk $mdt $mog.a	0	neutral	0		2011-10-12	4	0	2	2	25	0	2	2	33.2	0	1	14.1083	34.7667
244	2011-01-03	Foreclosure Deals to Start With Big Lenders, Iowa Says http://bit.ly/eokWYS $ALLY1 $BAC $C $JPM $WFC	foreclosure deals to start with big lenders, iowa says $ally1 $bac $c $jpm $wfc	foreclosure deals to start with big lenders, iowa says $ally1 $bac $c $jpm $wfc	0.1	neutral	0		2011-10-13	2	0	1	1	25	0	2	1	31.6	0	1	14.1083	35.7667
245	2011-01-03	RT @newser: Why JP Morgan Looks So Mean...He got ticked off at the photographer shooting it - http://bit.ly/eAxZIo $JPM	rt @newser: why jp morgan looks so mean...he got ticked off at the photographer shooting it - $jpm	rt @newser: why jp morgan looks so mean...he got ticked off at the photographer shooting it - $jpm	0	neutral	0		2011-10-18	1	0	1	0	25	0	2	1	32.87	0	0	14.1083	35.7667
246	2011-01-03	Commodities Rally Is Likely To Continue Rest of Week http://bit.ly/gc6T3w $JPM $NGCV1 #GoldPreciousMetals #NaturalGas #Commodities	commodities rally is likely to continue rest of week $jpm $ngcv1 #goldpreciousmetals #naturalgas #commodities	commodities rally is likely to continue rest of week $jpm $ngcv1 #goldpreciousmetals #naturalgas #commodities	1	neutral	0		2011-10-19	2	0	2	0	25	0	2	2	32.25	0	0	14.1083	35.7667
247	2011-01-03	Is Obama About To Hire A Former JPMorgan Exec To Be His Chief Of Staff? $JPM by @courtn_comstock http://read.bi/fveV7W	is obama about to hire a former jpmorgan exec to be his chief of staff? $jpm by @courtn_comstock	is obama about to hire a former jpmorgan exec to be his chief of staff? $jpm by @courtn_comstock	0	neutral	0		2011-10-21	1	0	1	0	25	0	2	1	33.42	0	0	14.1083	35.7667
248	2011-01-03	Today's top contributors to the Dow's movement and their pt. contribution: $XOM (10.82), $JPM (8.78), $BA (8.63), $JNJ (7.34), $BAC (6.43).	today's top contributors to the dow's movement and their pt. contribution: $xom (10.82), $jpm (8.78), $ba (8.63), $jnj (7.34), $bac (6.43).	today's top contributors to the dow's movement and their pt. contribution: $xom (10.82), $jpm (8.78), $ba (8.63), $jnj (7.34), $bac (6.43).	0.5	positive	0.5		2011-10-28	1	0	1	0	25	0	2	1	36.69	0	0	14.1083	35.7667
249	2011-01-03	Obama Said to Consider William Daley for Top White House Post http://bit.ly/hVPQew $ABT $BA $JPM $T	obama said to consider william daley for top white house post $abt $ba $jpm $t	obama said to consider william daley for top white house post $abt $ba $jpm $t	0.25	positive	0.25		2011-10-31	5	1	3	1	25	0	2	3	34.76	0.333333	0.333333	14.4417	36.1
250	2011-01-03	$JPM breaking out 44	$jpm breaking out 44	$jpm breaking out 44	0	neutral	0		2011-11-01	3	1	2	0	25	0	2	2	32.71	0.5	0	14.9417	36.1
251	2011-01-03	Bankers Can't Sleep At Night Because They're Worried About FinReg, Banker-Bashing And ... $JPM $MS $C by @katyawachtel http://read.bi/hmYQBM	bankers can't sleep at night because they're worried about finreg, banker-bashing and ... $jpm $ms $c by @katyawachtel	bankers can't sleep at night because they're worried about finreg, banker-bashing and ... $jpm $ms $c by @katyawachtel	0	neutral	0		2011-11-02	2	0	1	1	25	0	2	1	33.64	0	1	14.9417	37.1
252	2011-01-03	If your firm were popstars ? Who would it be http://bit.ly/gUrmmJ $C $BAC $JPM $MER $LEH $GS $MS $SC $UBS	if your firm were popstars ? who would it be $c $bac $jpm $mer $leh $gs $ms $sc $ubs	if your firm were popstars ? who would it be $c $bac $jpm $mer $leh $gs $ms $sc $ubs	0.4	negative	-0.2		2011-11-03	1	0	1	0	25	0	2	1	34.38	0	0	14.9417	37.1
253	2011-01-03	RT @TradeFast $JPM - by time QE2's finishd,FED will own 1/3 of all Treasuries in 4-20 yr maturity bracket & finance 94% of 2011 deficit	rt @tradefast $jpm - by time qe2's finishd,fed will own 1/3 of all treasuries in 4-20 yr maturity bracket & finance 94% of 2011 deficit	rt @tradefast $jpm - by time qe2's finishd,fed will own 1/3 of all treasuries in 4-20 yr maturity bracket & finance 94% of 2011 deficit	1	positive	0.6		2011-11-04	1	1	0	0	24	-1	1	1	33.97	0	0	14.9417	37.1
254	2011-01-03	2010 Review and How to Stay 'Truthish' in 2011 http://seekingalpha.com/a/58lv $GE $PFE $CAKE $VLO $BA $XOM $MO $WFR $MCD $KO $JPM $FDX $HPQ	2010 review and how to stay 'truthish' in 2011 $ge $pfe $cake $vlo $ba $xom $mo $wfr $mcd $ko $jpm $fdx $hpq	2010 review and how to stay 'truthish' in 2011 $ge $pfe $cake $vlo $ba $xom $mo $wfr $mcd $ko $jpm $fdx $hpq	0	neutral	0		2011-11-16	1	1	0	0	23	-1	1	1	31.47	0	0	14.9417	37.1
255	2011-01-03	TIP-AKCIE: new recommendations for Boeing $BA by $BCS, $JPM http://tip-akcie.blogspot.com/2011/01/new-recommendations-for-apple-aapl-by.html?spref=twÃ‚Â Ã¢â‚¬Â¦	tip-akcie: new recommendations for boeing $ba by $bcs, $jpm	tip-akcie: new recommendations for boeing $ba by $bcs, $jpm	0.454545	positive	0.136364		2011-11-23	1	0	1	0	23	0	2	1	28.38	0	0	14.9417	37.1
256	2011-01-03	2011's Stock Market Leaders http://seekingalpha.com/a/58ly $AAPL $ABH $AIG $AMZN $BAC $CAVM $CHMT $CTXS $EMC $FFIV $FTNT $GOOG $IJK $JPM	2011's stock market leaders $aapl $abh $aig $amzn $bac $cavm $chmt $ctxs $emc $ffiv $ftnt $goog $ijk $jpm	2011's stock market leaders $aapl $abh $aig $amzn $bac $cavm $chmt $ctxs $emc $ffiv $ftnt $goog $ijk $jpm	0	neutral	0		2011-11-29	1	0	1	0	23	0	2	1	28.56	0	0	14.9417	37.1
257	2011-01-04	The Huge Banks Are About To Settle The Foreclosure Lawsuits $BAC $JPM $C by @thestalwart http://read.bi/hU7KWl	the huge banks are about to settle the foreclosure lawsuits $bac $jpm $c by @thestalwart	the huge banks are about to settle the foreclosure lawsuits $bac $jpm $c by @thestalwart	0.9	positive	0.4		2011-11-30	2	0	1	1	23	0	2	1	30.97	0	1	14.9417	38.1
258	2011-01-04	Largest loan servicers/mayo/be first to settle with state AGs probing #foreclosures. http://bit.ly/geigOK $BAC $C $JPM $WFC	largest loan servicers/mayo/be first to settle with state ags probing #foreclosures. $bac $c $jpm $wfc	largest loan servicers/mayo/be first to settle with state ags probing #foreclosures. $bac $c $jpm $wfc	0.333333	positive	0.25		2011-12-01	1	0	1	0	23	0	2	1	30.46	0	0	14.9417	38.1
259	2011-01-04	Bank of America deal on loan-repurchase demands sets template for #banks. http://bit.ly/fXUyv7 $BAC $C $JPM $WFC	bank of america deal on loan-repurchase demands sets template for #banks. $bac $c $jpm $wfc	bank of america deal on loan-repurchase demands sets template for #banks. $bac $c $jpm $wfc	0	neutral	0		2011-12-02	1	0	0	1	24	1	3	1	32.33	0	0	14.9417	38.1
260	2011-01-06	Exclusive: JPMorgan's Legal Bills Soar in Financial Crisis Aftermath, Menacing Profits - http://ow.ly/3zlx2 $JPM ^gm	exclusive: jpmorgan's legal bills soar in financial crisis aftermath, menacing profits - $jpm ^gm	exclusive: jpmorgan's legal bills soar in financial crisis aftermath, menacing profits - $jpm ^gm	0.4	negative	-0.266667		2011-12-04	1	0	1	0	24	0	2	1	32.33	0	0	14.9417	38.1
261	2011-01-07	This Is The Guy Playing Match-Maker To JP Morgan, Silicon Valley And Afghanistan $JPM $IBM $NT $JDSU by @katyawachtel http://read.bi/elMkGS	this is the guy playing match-maker to jp morgan, silicon valley and afghanistan $jpm $ibm $nt $jdsu by @katyawachtel	this is the guy playing match-maker to jp morgan, silicon valley and afghanistan $jpm $ibm $nt $jdsu by @katyawachtel	0	neutral	0		2011-12-07	1	0	1	0	24	0	2	1	34	0	0	14.9417	38.1
262	2011-01-13	Bernanke Says Higher Interest Rates Reflect Improved Economy http://bit.ly/f63Q3r $BAC $C $GS $JPM	bernanke says higher interest rates reflect improved economy $bac $c $gs $jpm	bernanke says higher interest rates reflect improved economy $bac $c $gs $jpm	0.5	positive	0.25		2011-12-08	1	0	1	0	24	0	2	1	32.22	0	0	14.9417	38.1
263	2011-01-13	Basel Sets New Rules for Hybrid Securities to Count as Capital http://bit.ly/fdEFbo $BAC $C $GS $JPM $MS $WFC	basel sets new rules for hybrid securities to count as capital $bac $c $gs $jpm $ms $wfc	basel sets new rules for hybrid securities to count as capital $bac $c $gs $jpm $ms $wfc	0.454545	positive	0.136364		2011-12-13	2	0	1	1	24	0	2	1	31.29	0	1	14.9417	39.1
264	2011-01-13	Trader Pay Tops Brain Surgeons' and Shows Gap Weathers Crisis http://bit.ly/fl8FZd $BAC $C $GS $JPM $MS	trader pay tops brain surgeons' and shows gap weathers crisis $bac $c $gs $jpm $ms	trader pay tops brain surgeons' and shows gap weathers crisis $bac $c $gs $jpm $ms	0	neutral	0		2011-12-14	1	0	0	1	25	1	3	1	31.51	0	0	14.9417	39.1
265	2011-01-14	Goldman CEO Blankfein Said to Visit Groupon to Pitch IPO http://bit.ly/dNPOK6 $AMZN $GOOG $GS $JPM $MS	goldman ceo blankfein said to visit groupon to pitch ipo $amzn $goog $gs $jpm $ms	goldman ceo blankfein said to visit groupon to pitch ipo $amzn $goog $gs $jpm $ms	0	neutral	0		2011-12-16	1	0	1	0	25	0	2	1	31.89	0	0	14.9417	39.1
266	2011-01-17	Fed Officials Indicate Growth Pickup Won't Alter Bond Purchases http://bit.ly/ftgEcZ $AAPL $BAC $C $F $GS $JPM	fed officials indicate growth pickup won't alter bond purchases $aapl $bac $c $f $gs $jpm	fed officials indicate growth pickup won't alter bond purchases $aapl $bac $c $f $gs $jpm	0	neutral	0		2011-12-19	2	0	2	0	25	0	2	2	30.7	0	0	14.9417	39.1
267	2011-01-17	JPMorgan Sees Korean Borrowers Targeting Asia Currency Demand http://bit.ly/i30wo9 $JPM	jpmorgan sees korean borrowers targeting asia currency demand $jpm	jpmorgan sees korean borrowers targeting asia currency demand $jpm	0	neutral	0		2011-12-20	1	1	0	0	24	-1	1	1	32.21	0	0	14.9417	39.1
268	2011-01-18	JPMorgan Messed Up And Improperly Foreclosed On 14 Military Families $JPM by @katyawachtel http://read.bi/gmMBFA	jpmorgan messed up and improperly foreclosed on 14 military families $jpm by @katyawachtel	jpmorgan messed up and improperly foreclosed on 14 military families $jpm by @katyawachtel	0.1	negative	-0.1		2011-12-21	1	0	1	0	24	0	2	1	32.32	0	0	14.9417	39.1
269	2011-01-18	JPMorgan Refunds $2 Million to Military Families for Mortgages http://bit.ly/f9yqkw $JPM	jpmorgan refunds $2 million to military families for mortgages $jpm	jpmorgan refunds $2 million to military families for mortgages $jpm	0.1	negative	-0.1		2011-12-22	2	1	0	1	23	-1	1	1	33.45	0	0	14.9417	39.1
270	2011-01-19	Blame This for WednesdayÃ¢â‚¬â„¢s... http://bit.ly/h7sjFl $AAPL $AMZN $CREE $DLTR $F $FFIV $GS $IBM $JPM $JWF $MCD $PG $ROST $TJX $VZ $WFC	blame this for wednesdays... $aapl $amzn $cree $dltr $f $ffiv $gs $ibm $jpm $jwf $mcd $pg $rost $tjx $vz $wfc	blame this for wednesdays... $aapl $amzn $cree $dltr $f $ffiv $gs $ibm $jpm $jwf $mcd $pg $rost $tjx $vz $wfc	0	neutral	0		2011-12-23	1	0	0	1	24	1	3	1	33.57	0	0	14.9417	39.1
271	2011-01-19	Goldman Cuts Worker Compensation Pool to $430,700 Each http://bit.ly/g5CatX $GS $JPM	goldman cuts worker compensation pool to $430,700 each $gs $jpm	goldman cuts worker compensation pool to $430,700 each $gs $jpm	0	neutral	0		2011-12-24	1	0	0	1	25	1	3	1	33.57	0	0	14.9417	39.1
272	2011-01-19	Wells Fargo Reports Record Profit on New Loans, Reserve Release http://bit.ly/i0b9tL $BAC $C $JPM $WFC	wells fargo reports record profit on new loans, reserve release $bac $c $jpm $wfc	wells fargo reports record profit on new loans, reserve release $bac $c $jpm $wfc	0.454545	positive	0.136364		2011-12-26	2	0	1	1	25	0	2	1	33.57	0	1	14.9417	40.1
273	2011-01-19	Best Muni-Bond Manager Says Whitney Call on Defaults Overblown http://bit.ly/fQzWSA $EV $FDX $JPM $LM $PTTRX $STOCA1 $STOIL1 $SXFIX	best muni-bond manager says whitney call on defaults overblown $ev $fdx $jpm $lm $pttrx $stoca1 $stoil1 $sxfix	best muni-bond manager says whitney call on defaults overblown $ev $fdx $jpm $lm $pttrx $stoca1 $stoil1 $sxfix	0.3	positive	1		2011-12-28	1	0	1	0	25	0	2	1	32.65	0	0	14.9417	40.1
274	2011-01-20	Check Out The 10 Lucky Wall Streeters Who Were Invited To The Obama Dinner $GS $JPM $HSBC $MWW by @courtn_comstock http://read.bi/i5fcHh	check out the 10 lucky wall streeters who were invited to the obama dinner $gs $jpm $hsbc $mww by @courtn_comstock	check out the 10 lucky wall streeters who were invited to the obama dinner $gs $jpm $hsbc $mww by @courtn_comstock	0.833333	positive	0.333333		2011-12-29	5	1	4	0	25	0	2	4	33.42	0.25	0	15.1917	40.1
275	2011-01-21	Eat-What-You-Kill Brokers Starved as Banks Gorge on Bailout Cash http://bloom.bg/hzNFeZ $AB $BAC $BLK $C $GS $JPM $LAB $MS	eat-what-you-kill brokers starved as banks gorge on bailout cash $ab $bac $blk $c $gs $jpm $lab $ms	eat-what-you-kill brokers starved as banks gorge on bailout cash $ab $bac $blk $c $gs $jpm $lab $ms	0	neutral	0		2011-12-30	1	0	0	1	26	1	3	1	33.25	0	0	15.1917	40.1
276	2011-01-22	18 Awesome Wall Streeters And The Celebrities They (Apparently) Look Like $GS $MS $CS $JPM by @courtn_comstock http://read.bi/ihssZv	18 awesome wall streeters and the celebrities they (apparently) look like $gs $ms $cs $jpm by @courtn_comstock	18 awesome wall streeters and the celebrities they (apparently) look like $gs $ms $cs $jpm by @courtn_comstock	0.675	positive	0.525		2011-12-31	3	0	3	0	26	0	2	3	33.25	0	0	15.1917	40.1
277	2011-01-24	JPMorgan Gets Credit Card Case Overturned by High Court http://cnbc.com/id/41232817 $JPM #SupremeCourt #Lawsuits #CreditCards	jpmorgan gets credit card case overturned by high court $jpm #supremecourt #lawsuits #creditcards	jpmorgan gets credit card case overturned by high court $jpm #supremecourt #lawsuits #creditcards	0.54	positive	0.16		2012-01-01	7	1	3	3	26	0	2	3	33.25	0.333333	1	15.525	41.1
278	2011-01-24	Bank Valuations Stuck at 2009 Lows Showing No Crisis Recovery http://bloom.bg/f0VUk7 $BAC $C $FITB $GS $JPM $MS $WFC	bank valuations stuck at 2009 lows showing no crisis recovery $bac $c $fitb $gs $jpm $ms $wfc	bank valuations stuck at 2009 lows showing no crisis recovery $bac $c $fitb $gs $jpm $ms $wfc	0	neutral	0		2012-01-02	2	1	1	0	25	-1	1	1	33.25	1	0	16.525	41.1
279	2011-01-24	Goldman's Long Bond Shows Inflation Concerns Are Waning http://bloom.bg/hqx2lk $GS $JPM	goldman's long bond shows inflation concerns are waning $gs $jpm	goldman's long bond shows inflation concerns are waning $gs $jpm	0.4	neutral	-0.05		2012-01-03	13	0	7	6	25	0	2	7	34.98	0	0.857143	16.525	41.9571
280	2011-01-31	Four Horsemen of banks volatility: Bank of America- $BAC 35, Citigroup- $C 36, JP Morgan Chase- $JPM 26, Wells Fargo- $WFC	four horsemen of banks volatility: bank of america- $bac 35, citigroup- $c 36, jp morgan chase- $jpm 26, wells fargo- $wfc	four horsemen of banks volatility: bank of america- $bac 35, citigroup- $c 36, jp morgan chase- $jpm 26, wells fargo- $wfc	0	neutral	0		2012-01-04	5	0	3	2	25	0	2	3	34.95	0	0.666667	16.525	42.6238
281	2011-02-09	Bernanke Says Unemployment to `Remain Elevated' Even After Drop http://bloom.bg/eaG9yt $BAC $C $GS $JPM	bernanke says unemployment to `remain elevated' even after drop $bac $c $gs $jpm	bernanke says unemployment to `remain elevated' even after drop $bac $c $gs $jpm	0	neutral	0		2012-01-05	1	0	1	0	25	0	2	1	35.68	0	0	16.525	42.6238
282	2011-02-11	Pandora Media Files for $100 Million Public Offering http://bloom.bg/hso2R0 $JPM $MS $SF	pandora media files for $100 million public offering $jpm $ms $sf	pandora media files for $100 million public offering $jpm $ms $sf	0.0666667	neutral	0		2012-01-08	1	0	1	0	25	0	2	1	35.36	0	0	16.525	42.6238
283	2011-02-11	Exclusive: Jamie #Dimon Calls #Fannie, #Freddie "Biggest Disasters of All Time" - http://ow.ly/3UEt2 $JPM $FNMA $FMCC ^gm	exclusive: jamie #dimon calls #fannie, #freddie "biggest disasters of all time" - $jpm $fnma $fmcc ^gm	exclusive: jamie #dimon calls #fannie, #freddie "biggest disasters of all time" - $jpm $fnma $fmcc ^gm	0	neutral	0		2012-01-09	4	0	1	3	26	1	3	3	35.3	0	3	16.525	45.6238
284	2011-02-11	Madoff Trustee/mayo/Do What Bernie Didn't: Give Victims Profit http://bloom.bg/hYxa8f $JPM	madoff trustee/mayo/do what bernie didn't: give victims profit $jpm	madoff trustee/mayo/do what bernie didn't: give victims profit $jpm	0	neutral	0		2012-01-11	3	0	2	1	26	0	2	2	36.66	0	0.5	16.525	46.1238
285	2011-02-14	Today in the #F500: JPMorgan banks on social, Nokia defends Microsoft deal, Apple's new, cheap iPhone - http://bit.ly/gwwrEZ $JPM $NOK $AAPL	today in the #f500: jpmorgan banks on social, nokia defends microsoft deal, apple's new, cheap iphone - $jpm $nok $aapl	today in the #f500: jpmorgan banks on social, nokia defends microsoft deal, apple's new, cheap iphone - $jpm $nok $aapl	0.407071	positive	0.189899		2012-01-12	3	0	0	3	27	1	3	3	36.85	0	0	16.525	46.1238
286	2011-02-14	Monday look-in: two-track markets, the emerging-developed divergence and the week ahead. http://stk.ly/eDO3st $JPM	monday look-in: two-track markets, the emerging-developed divergence and the week ahead. $jpm	monday look-in: two-track markets, the emerging-developed divergence and the week ahead. $jpm	0	neutral	0		2012-01-13	9	1	5	3	27	0	2	5	35.92	0.2	0.6	16.725	46.7238
287	2011-02-15	Goldman Sachs Said to Close Fixed-Income Prop-Trading Group http://bloom.bg/gWfaYD $C $GS $JPM $MS	goldman sachs said to close fixed-income prop-trading group $c $gs $jpm $ms	goldman sachs said to close fixed-income prop-trading group $c $gs $jpm $ms	0	neutral	0		2012-01-18	1	0	0	1	28	1	3	1	36.54	0	0	16.725	46.7238
288	2011-02-15	$JPM http://chart.ly/69rqi5v Time to do your homework on Internet 2.0 because the market will at some point weed out the losers.	$jpm time to do your homework on internet 2.0 because the market will at some point weed out the losers.	$jpm time to do your homework on internet 2.0 because the market will at some point weed out the losers.	0.2	negative	-0.2		2012-01-24	1	0	1	0	28	0	2	1	37.66	0	0	16.725	46.7238
289	2011-02-15	Bernanke Would Defend Lehman Actions to His `Deathbed' http://bloom.bg/htlcHR $BAC $C $GS $JPM	bernanke would defend lehman actions to his `deathbed' $bac $c $gs $jpm	bernanke would defend lehman actions to his `deathbed' $bac $c $gs $jpm	0	neutral	0		2012-02-02	1	0	1	0	28	0	2	1	37.55	0	0	16.725	46.7238
290	2011-02-16	RT @NetNetDigest: AllState Accuses JPMorgan Chase of Fraud http://bit.ly/dHNbnW @AllState $ALL $JPM	rt @netnetdigest: allstate accuses jpmorgan chase of fraud @allstate $all $jpm	rt @netnetdigest: allstate accuses jpmorgan chase of fraud @allstate $all $jpm	0	neutral	0		2012-02-03	1	0	0	1	29	1	3	1	38.28	0	0	16.725	46.7238
291	2011-02-17	JPMorgan Boosts Dimon's Stock Pay 22% to $17.4 Million http://bloom.bg/fGWdZN $JPM	jpmorgan boosts dimon's stock pay 22% to $17.4 million $jpm	jpmorgan boosts dimon's stock pay 22% to $17.4 million $jpm	0	neutral	0		2012-02-07	1	0	0	1	30	1	3	1	37.87	0	0	16.725	46.7238
292	2011-02-17	J.P. Morgan CEO Dimon's Equity Bonus Awards Total $17M For '10 $JPM	j.p. morgan ceo dimon's equity bonus awards total $17m for '10 $jpm	j.p. morgan ceo dimon's equity bonus awards total $17m for '10 $jpm	0.75	neutral	0		2012-02-16	1	0	0	1	31	1	3	1	38	0	0	16.725	46.7238
293	2011-02-17	Fed's Hoenig Says Farmland Boom/mayo/Be a Bubble http://bloom.bg/gJJL7X $BAC $C $GS $JPM	fed's hoenig says farmland boom/mayo/be a bubble $bac $c $gs $jpm	fed's hoenig says farmland boom/mayo/be a bubble $bac $c $gs $jpm	0	neutral	0		2012-02-23	1	0	0	1	32	1	3	1	38.49	0	0	16.725	46.7238
294	2011-02-17	U.S. Loans in Foreclosure Tie Record; Lenders Delay Seizures http://bloom.bg/fGe1zu $BAC $JPM	you.s. loans in foreclosure tie record; lenders delay seizures $bac $jpm	you.s. loans in foreclosure tie record; lenders delay seizures $bac $jpm	0	neutral	-0.05		2012-02-27	4	0	3	1	32	0	2	3	39.06	0	0.333333	16.725	47.0571
295	2011-02-17	Fed Officials Split on Stimulus, Disappointed on Job Growth http://bloom.bg/eW9yDZ $BAC $C $GS $JPM	fed officials split on stimulus, disappointed on job growth $bac $c $gs $jpm	fed officials split on stimulus, disappointed on job growth $bac $c $gs $jpm	0.75	negative	-0.75		2012-02-28	1	0	1	0	32	0	2	1	39.21	0	0	16.725	47.0571
296	2011-02-18	GOSSIP: Today's Wall Street Buzz In 60 Seconds $DB $JPM $BAC by @katyawachtel http://read.bi/heWPnI	gossip: today's wall street buzz in 60 seconds $db $jpm $bac by @katyawachtel	gossip: today's wall street buzz in 60 seconds $db $jpm $bac by @katyawachtel	0	neutral	0		2012-02-29	1	0	0	1	33	1	3	1	39.24	0	0	16.725	47.0571
297	2011-02-18	JPMorgan Says Lehman Left It `Goat Poo' Collateral http://bloom.bg/fgVgzI $JPM $LEHMQ	jpmorgan says lehman left it `goat poo' collateral $jpm $lehmq	jpmorgan says lehman left it `goat poo' collateral $jpm $lehmq	0	neutral	0		2012-03-01	2	1	1	0	32	-1	1	1	40.37	1	0	17.725	47.0571
298	2011-02-22	Meet The JP Morgan Banker Who Almost Had Silvio Berlusconi As His Father-In-Law $JPM by @katyawachtel http://read.bi/fhvZoC	meet the jp morgan banker who almost had silvio berlusconi as his father-in-law $jpm by @katyawachtel	meet the jp morgan banker who almost had silvio berlusconi as his father-in-law $jpm by @katyawachtel	0	neutral	0		2012-03-02	1	0	1	0	32	0	2	1	40.63	0	0	17.725	47.0571
299	2011-02-23	THERE WILL BE FOLLOW THRU http://stk.ly/flki3t $SPY $QQQQ $BAC $JPM $TWM $TZA	there will be follow thru $spy $qqqq $bac $jpm $twm $tza	there will be follow thru $spy $qqqq $bac $jpm $twm $tza	0	neutral	0		2012-03-05	1	0	1	0	32	0	2	1	40.4	0	0	17.725	47.0571
300	2011-02-28	JP Morgan Buying Huge Chunks Of Twitter $JPM by @pegobry http://read.bi/faO7KX	jp morgan buying huge chunks of twitter $jpm by @pegobry	jp morgan buying huge chunks of twitter $jpm by @pegobry	0.9	positive	0.4		2012-03-08	1	1	0	0	31	-1	1	1	40.44	0	0	17.725	47.0571
301	2011-03-03	10 Things You Need To Know This Morning $AAPL $MSFT $JPM $NTDOY $NFLX $NOK by @pegobry http://read.bi/hO5rUr	10 things you need to know this morning $aapl $msft $jpm $ntdoy $nflx $nok by @pegobry	10 things you need to know this morning $aapl $msft $jpm $ntdoy $nflx $nok by @pegobry	0	neutral	0		2012-03-13	4	1	0	3	32	1	3	3	43.39	0	0	17.725	47.0571
302	2011-03-18	The Fed gives 19 of the largest U.S. banks go-ahead to resume paying cash dividends to shareholders. http://fxn.ws/e1azRU #TARP $JPM	the fed gives 19 of the largest you.s. banks go-ahead to resume paying cash dividends to shareholders. #tarp $jpm	the fed gives 19 of the largest you.s. banks go-ahead to resume paying cash dividends to shareholders. #tarp $jpm	0	neutral	0		2012-03-15	1	0	0	1	33	1	3	1	44.7	0	0	17.725	47.0571
303	2011-03-21	should banks like $JPM and $WFC be jacking up share buybacks? http://on.wsj.com/gFrv8X	should banks like $jpm and $wfc be jacking up share buybacks?	should banks like $jpm and $wfc be jacking up share buybacks?	0	neutral	0		2012-03-16	2	0	1	1	33	0	2	1	44.57	0	1	17.725	48.0571
304	2011-03-23	Exclusive: Bank of America Joins #JPMorgan Seeking Bigger Share of $4 Trillion Retirement Market - http://ow.ly/4kDql $JPM $BAC ^gm	exclusive: bank of america joins #jpmorgan seeking bigger share of $4 trillion retirement market - $jpm $bac ^gm	exclusive: bank of america joins #jpmorgan seeking bigger share of $4 trillion retirement market - $jpm $bac ^gm	0.5	neutral	0		2012-03-19	2	0	1	1	33	0	2	1	45	0	1	17.725	49.0571
305	2011-03-28	COVER STORY: 30 Best CEOs $AMZN $JPM $ORCL $NFLX $AAPL $BHP $F $YUM $IBM $MCD $FDX $XOM $EMC $ABT $COST $BRKB http://on.barrons.com/ebF7JR	cover story: 30 best ceos $amzn $jpm $orcl $nflx $aapl $bhp $f $yum $ibm $mcd $fdx $xom $emc $abt $cost $brkb	cover story: 30 best ceos $amzn $jpm $orcl $nflx $aapl $bhp $f $yum $ibm $mcd $fdx $xom $emc $abt $cost $brkb	0.3	positive	1		2012-03-23	2	0	2	0	33	0	2	2	45.16	0	0	17.725	49.0571
306	2011-03-31	Fed Release Looks Through BernankeÃ¢â‚¬â„¢s Eyes at Emergency http://bloom.bg/fiFRg0 $BAC $C $GS $JPM	fed release looks through bernankes eyes at emergency $bac $c $gs $jpm	fed release looks through bernankes eyes at emergency $bac $c $gs $jpm	0	neutral	0		2012-03-28	1	0	0	1	34	1	3	1	46.27	0	0	17.725	49.0571
307	2011-04-04	Bernanke Says Fed Will Act If Inflation More Than Ã¢â‚¬ËœTransitoryÃ¢â‚¬â„¢ http://bloom.bg/i3aaS7 $BAC $C $GS $JPM	bernanke says fed will act if inflation more than transitory $bac $c $gs $jpm	bernanke says fed will act if inflation more than transitory $bac $c $gs $jpm	0.5	positive	0.5		2012-03-29	1	0	0	1	35	1	3	1	45.67	0	0	17.725	49.0571
308	2011-04-04	E-Mail Marketer Hacked, JP Morgan, Kroger, Capital One And TiVo Customers Affected $JPM $COF $TIVO by @pegobry http://read.bi/gOnA2q	e-mail marketer hacked, jp morgan, kroger, capital one and tivo customers affected $jpm $cof $tivo by @pegobry	e-mail marketer hacked, jp morgan, kroger, capital one and tivo customers affected $jpm $cof $tivo by @pegobry	0	neutral	0		2012-04-03	2	0	2	0	35	0	2	2	45.42	0	0	17.725	49.0571
309	2011-04-05	Citigroup, Walgreen, New York & Co. Warn of E-Mail Breaches http://bloom.bg/fEKi6m $ADS $C $COF $JPM $KR $NWY $TIVO $WAG	citigroup, walgreen, new york & co. warn of e-mail breaches $ads $c $cof $jpm $kr $nwy $tivo $wag	citigroup, walgreen, new york & co. warn of e-mail breaches $ads $c $cof $jpm $kr $nwy $tivo $wag	0.454545	positive	0.136364		2012-04-04	2	0	1	1	35	0	2	1	44.41	0	1	17.725	50.0571
310	2011-04-05	Bernanke Says Fed Must Monitor Inflation Ã¢â‚¬ËœExtremely CloselyÃ¢â‚¬â„¢ http://bloom.bg/i9NYg4 $BAC $C $GS $JPM	bernanke says fed must monitor inflation extremely closely $bac $c $gs $jpm	bernanke says fed must monitor inflation extremely closely $bac $c $gs $jpm	1	negative	-0.125		2012-04-05	2	0	1	1	35	0	2	1	44.34	0	1	17.725	51.0571
311	2011-04-06	Bernanke Faces Possible Fed Split on Maintaining Stimulus http://bloom.bg/gcNNk3 $BAC $C $GS $JPM	bernanke faces possible fed split on maintaining stimulus $bac $c $gs $jpm	bernanke faces possible fed split on maintaining stimulus $bac $c $gs $jpm	1	neutral	0		2012-04-08	1	0	1	0	35	0	2	1	44.34	0	0	17.725	51.0571
312	2011-04-08	JPMorgan Paid $421,458 for CEO DimonÃ¢â‚¬â„¢s Sale of Chicago Mansion http://bloom.bg/eRpRxN $JPM	jpmorgan paid $421,458 for ceo dimons sale of chicago mansion $jpm	jpmorgan paid $421,458 for ceo dimons sale of chicago mansion $jpm	0	neutral	0		2012-04-13	2	1	1	0	34	-1	1	1	43.21	1	0	18.725	51.0571
313	2011-04-09	Yellen Says Economy DoesnÃ¢â‚¬â„¢t Yet Warrant Exit From Stimulus http://bloom.bg/igXl6a $BAC $C $GS $JPM	yellen says economy doesnt yet warrant exit from stimulus $bac $c $gs $jpm	yellen says economy doesnt yet warrant exit from stimulus $bac $c $gs $jpm	0	neutral	0		2012-04-19	2	0	1	1	34	0	2	1	43.22	0	1	18.725	52.0571
314	2011-04-10	NYSE Board Backs Deutsche Boerse Takeover, Declining Bid From Nasdaq, ICE http://bloom.bg/fsXJQ7 $BAC $CBOE $CME $ICE $JPM $NDAQ $NYX	nyse board backs deutsche boerse takeover, declining bid from nasdaq, ice $bac $cboe $cme $ice $jpm $ndaq $nyx	nyse board backs deutsche boerse takeover, declining bid from nasdaq, ice $bac $cboe $cme $ice $jpm $ndaq $nyx	0	neutral	0		2012-04-20	1	0	1	0	34	0	2	1	42.72	0	0	18.725	52.0571
315	2011-04-11	Monday links: learn to survive http://stk.ly/eRbili via @abnormalreturns $ GLBC $JPM $LVLT $OPEN	monday links: learn to survive via @abnormalreturns $ glbc $jpm $lvlt $open	monday links: learn to survive via @abnormalreturns $ glbc $jpm $lvlt $open	0.5	neutral	0		2012-04-24	1	0	1	0	34	0	2	1	43.28	0	0	18.725	52.0571
316	2011-04-11	Dear pension funds suing JPMorgan over Sigma: Even Jamie Dimon isn't clever enough to pull off a scam like that $JPM http://bit.ly/ibaAsl	dear pension funds suing jpmorgan over sigma: even jamie dimon isn't clever enough to pull off a scam like that $jpm	dear pension funds suing jpmorgan over sigma: even jamie dimon isn't clever enough to pull off a scam like that $jpm	0.666667	neutral	0.0833333		2012-04-27	1	0	1	0	34	0	2	1	43.34	0	0	18.725	52.0571
317	2011-04-11	JPMorgan Accused of Breaking Its Duty to Clients http://yhoo.it/hei7Px $JPM	jpmorgan accused of breaking its duty to clients $jpm	jpmorgan accused of breaking its duty to clients $jpm	0	neutral	0		2012-04-30	1	0	1	0	34	0	2	1	42.98	0	0	18.725	52.0571
318	2011-04-11	10 Dividend Lions Roaring Now http://seekingalpha.com/a/5mtp $AVP $C $FTR $IBM $JPM $PG $T $WFC $WMT $XOM	10 dividend lions roaring now $avp $c $ftr $ibm $jpm $pg $t $wfc $wmt $xom	10 dividend lions roaring now $avp $c $ftr $ibm $jpm $pg $t $wfc $wmt $xom	0	neutral	0		2012-05-04	1	0	1	0	34	0	2	1	41.75	0	0	18.725	52.0571
319	2011-04-13	Ahead of Earnings, Employing Options to Mimic Stock Ownership http://stk.ly/g00N7E via @StockTwitsU $AA $JPM $HAL	ahead of earnings, employing options to mimic stock ownership via @stocktwitsu $aa $jpm $hal	ahead of earnings, employing options to mimic stock ownership via @stocktwitsu $aa $jpm $hal	0	neutral	0		2012-05-05	1	0	0	1	35	1	3	1	41.75	0	0	18.725	52.0571
320	2011-04-13	Time to Buy the Big Banks? http://stk.ly/gIaXc2 via @allstarcharts $XLF $JPM $BAC $C	time to buy the big banks? via @allstarcharts $xlf $jpm $bac $c	time to buy the big banks? via @allstarcharts $xlf $jpm $bac $c	0.1	neutral	0		2012-05-07	1	0	1	0	35	0	2	1	41.78	0	0	18.725	52.0571
321	2011-05-09	RT @firstadopter $GS and $JPM are advising Skype. Steve Ballmer is advising $MSFT. Hmm, I wonder who is going to win in this deal?	rt @firstadopter $gs and $jpm are advising skype. steve ballmer is advising $msft. hmm, i wonder who is going to win in this deal?	rt @firstadopter $gs and $jpm are advising skype. steve ballmer is advising $msft. hmm, i wonder who is going to win in this deal?	0.4	positive	0.8		2012-05-08	2	0	0	2	36	1	3	2	41.38	0	0	18.725	52.0571
322	2011-05-16	RT @Matthew_Levine: DSK behind bars and Buffett keeping secrets. What we're watching on @CNBC http://bit.ly/jiCFZX $WMT $JPM $AAPL	rt @matthew_levine: dsk behind bars and buffett keeping secrets. what we're watching on @cnbc $wmt $jpm $aapl	rt @matthew_levine: dsk behind bars and buffett keeping secrets. what we're watching on @cnbc $wmt $jpm $aapl	0.7	negative	-0.4		2012-05-10	31	8	13	10	36	0	2	13	40.74	0.615385	0.769231	19.3404	52.8264
323	2011-06-08	Senate Rejects Delay of Debit Swipe-Fee Rule http://bloom.bg/mBJ2k8 $AXP $BAC $C $DFS $JPM $MA $PNC $USB $V $WFC	senate rejects delay of debit swipe-fee rule $axp $bac $c $dfs $jpm $ma $pnc $usb $v $wfc	senate rejects delay of debit swipe-fee rule $axp $bac $c $dfs $jpm $ma $pnc $usb $v $wfc	0	neutral	0		2012-05-11	21	4	12	5	36	0	2	12	36.96	0.333333	0.416667	19.6737	53.243
324	2011-06-08	10 Things You Need To Know This Morning $NTDOY $AAPL $JPM $ORCL $GOOG $AMZN $AOL by @pegobry http://read.bi/iDxikd	10 things you need to know this morning $ntdoy $aapl $jpm $orcl $goog $amzn $aol by @pegobry	10 things you need to know this morning $ntdoy $aapl $jpm $orcl $goog $amzn $aol by @pegobry	0	neutral	0		2012-05-12	6	1	4	1	36	0	2	4	36.96	0.25	0.25	19.9237	53.493
325	2011-06-09	Groupon Said to Offer IPO Role to More Banks http://bloom.bg/krkuML $BAC $C $GRPN $GS $JPM $MS	groupon said to offer ipo role to more banks $bac $c $grpn $gs $jpm $ms	groupon said to offer ipo role to more banks $bac $c $grpn $gs $jpm $ms	0.5	positive	0.5		2012-05-13	2	1	1	0	35	-1	1	1	36.96	1	0	20.9237	53.493
326	2011-06-09	Dimon Challenges Bernanke on Wall Street Regulation http://bloom.bg/iNiJjz $AXP $BAC $C $GS $JPM $MA $MS $V $WFC	dimon challenges bernanke on wall street regulation $axp $bac $c $gs $jpm $ma $ms $v $wfc	dimon challenges bernanke on wall street regulation $axp $bac $c $gs $jpm $ma $ms $v $wfc	0	neutral	0		2012-05-14	9	1	7	1	35	0	2	7	35.79	0.142857	0.142857	21.0666	53.6359
327	2011-06-10	Saudis Ready to Pump Oil After OPEC Collapse http://bloom.bg/k0x4EU $BAC $JPM	saudis ready to pump oil after opec collapse $bac $jpm	saudis ready to pump oil after opec collapse $bac $jpm	0.5	positive	0.2		2012-05-15	7	0	6	1	35	0	2	6	36.24	0	0.166667	21.0666	53.8026
328	2011-06-10	Groupon Adds Six More Banks To Its IPO Team $GRPN $C $JPM $BAC by @pegobry http://read.bi/jDjwc8	groupon adds six more banks to its ipo team $grpn $c $jpm $bac by @pegobry	groupon adds six more banks to its ipo team $grpn $c $jpm $bac by @pegobry	0.5	positive	0.5		2012-05-16	6	1	4	1	35	0	2	4	35.46	0.25	0.25	21.3166	54.0526
329	2011-06-10	Fed Expands Capital Reviews to 35 Biggest Banks http://bloom.bg/l6fmc0 $BAC $JPM $WFC	fed expands capital reviews to 35 biggest banks $bac $jpm $wfc	fed expands capital reviews to 35 biggest banks $bac $jpm $wfc	0	neutral	0		2012-05-17	4	0	3	1	35	0	2	3	33.93	0	0.333333	21.3166	54.3859
330	2011-06-10	Telefonica Cuts IPO Price of Atento http://bloom.bg/jRDNRl $C $GS $JPM	telefonica cuts ipo price of atento $c $gs $jpm	telefonica cuts ipo price of atento $c $gs $jpm	0	neutral	0		2012-05-18	1	0	1	0	35	0	2	1	33.49	0	0	21.3166	54.3859
331	2011-06-14	Pandora Seeks $176.2 Million in Expanded IPO http://bloom.bg/klgGMr $AAPL $AMZN $C $GOOG $JPM $MS $P $RATE	pandora seeks $176.2 million in expanded ipo $aapl $amzn $c $goog $jpm $ms $p $rate	pandora seeks $176.2 million in expanded ipo $aapl $amzn $c $goog $jpm $ms $p $rate	0	neutral	0		2012-05-19	1	0	1	0	35	0	2	1	33.49	0	0	21.3166	54.3859
332	2011-06-14	JPMorgan Ousts Mortgage Chief Lowman After Foreclosure Lapses http://bloom.bg/mdTI3W $BAC $C $JPM	jpmorgan ousts mortgage chief lowman after foreclosure lapses $bac $c $jpm	jpmorgan ousts mortgage chief lowman after foreclosure lapses $bac $c $jpm	0	neutral	0		2012-05-21	7	2	4	1	35	0	2	4	32.51	0.5	0.25	21.8166	54.6359
333	2011-06-14	JPMorgan Adds Branches as Bank of America Shrinks http://bloom.bg/kOvtnK $BAC $C $JPM $WFC	jpmorgan adds branches as bank of america shrinks $bac $c $jpm $wfc	jpmorgan adds branches as bank of america shrinks $bac $c $jpm $wfc	0	neutral	0		2012-05-22	1	0	1	0	35	0	2	1	34.01	0	0	21.8166	54.6359
334	2011-06-15	BOEÃ¢â‚¬â„¢s Haldane Eyes Shadow Banking http://bloom.bg/kzf3MT $AXP $BAC $BK $C $GS $JPM $MS $STT $WFC	boes haldane eyes shadow banking $axp $bac $bk $c $gs $jpm $ms $stt $wfc	boes haldane eyes shadow banking $axp $bac $bk $c $gs $jpm $ms $stt $wfc	0	neutral	0		2012-05-23	3	1	0	2	36	1	3	2	34.26	0	0	21.8166	54.6359
335	2011-06-16	Most Widely Held Stock in Congress? Goldman Sachs & JP Morgan $GS $JPM_x000D_ http://bit.ly/lVeiMIÃ‚Â $$	most widely held stock in congress? goldman sachs & jp morgan $gs $jpm_x000D_ $$	most widely held stock in congress? goldman sachs & jp morgan $gs $jpm_x000D_ $$	0.45	positive	0.2		2012-05-24	2	0	2	0	36	0	2	2	33.97	0	0	21.8166	54.6359
336	2011-06-18	The Banking Miracle - NYTimes.com http://nyti.ms/lMqeF8 thx to joe for surveillance time on glass, steagall & mclean $JPM $$	the banking miracle - nytimes.com thx to joe for surveillance time on glass, steagall & mclean $jpm $$	the banking miracle - nytimes.com thx to joe for surveillance time on glass, steagall & mclean $jpm $$	0	neutral	0		2012-05-25	3	0	3	0	36	0	2	3	33.5	0	0	21.8166	54.6359
337	2011-06-20	Lynch 'em RT @businessinsider Former JPMorgan Mortgage Servicer Spills The Beans On Horrific Foreclosure Practices http://read.bi/lTOvT8Ã‚Â $JPM	lynch 'em rt @businessinsider former jpmorgan mortgage servicer spills the beans on horrific foreclosure practices $jpm	lynch 'em rt @businessinsider former jpmorgan mortgage servicer spills the beans on horrific foreclosure practices $jpm	0.5	negative	-0.5		2012-05-29	1	0	1	0	36	0	2	1	33.63	0	0	21.8166	54.6359
338	2011-06-21	NEW POST: "Message from the People of the Ozarks to Wall Street Banks" http://bit.ly/myuCBM $GS $JPM $OZRK $XLF	new post: "message from the people of the ozarks to wall street banks" $gs $jpm $ozrk $xlf	new post: "message from the people of the ozarks to wall street banks" $gs $jpm $ozrk $xlf	0.454545	positive	0.136364		2012-05-31	2	0	1	1	36	0	2	1	33.15	0	1	21.8166	55.6359
339	2011-06-21	Why Jamie Dimon is clueless, Basel III is "irrelevant" and Dodd-Frank is like Soviet rule http://bloom.bg/jPW1GO $JPM	why jamie dimon is clueless, basel iii is "irrelevant" and dodd-frank is like soviet rule $jpm	why jamie dimon is clueless, basel iii is "irrelevant" and dodd-frank is like soviet rule $jpm	1	negative	-0.5		2012-06-01	1	0	0	1	37	1	3	1	31.93	0	0	21.8166	55.6359
340	2011-06-25	plenty of crappy bank stocks to short: $BBT $BK $CMA $FITB $GS $HBAN $HCBK $JEF $JPM $NTRS $PNC $RF $RY $STT enough to start with?	plenty of crappy bank stocks to short: $bbt $bk $cma $fitb $gs $hban $hcbk $jef $jpm $ntrs $pnc $rf $ry $stt enough to start with?	plenty of crappy bank stocks to short: $bbt $bk $cma $fitb $gs $hban $hcbk $jef $jpm $ntrs $pnc $rf $ry $stt enough to start with?	0.4	neutral	0		2012-06-02	1	0	1	0	37	0	2	1	31.93	0	0	21.8166	55.6359
341	2011-06-29	4 Financials for the Long Run...Or Maybe Not via @harmongreg http://stk.ly/iffDto $BAC $C $GS $JPM	4 financials for the long run...or maybe not via @harmongreg $bac $c $gs $jpm	4 financials for the long run...or maybe not via @harmongreg $bac $c $gs $jpm	0.4	neutral	-0.05		2012-06-04	1	0	1	0	37	0	2	1	31	0	0	21.8166	55.6359
342	2011-07-04	& More Goodness via Alphaville... Analysts Getting Bullish AFTER Last Week's Rip - http://stk.ly/kHy6fr $DB $C $JPM	& more goodness via alphaville... analysts getting bullish after last week's rip - $db $c $jpm	& more goodness via alphaville... analysts getting bullish after last week's rip - $db $c $jpm	0.283333	positive	0.25		2012-06-05	5	0	2	3	38	1	3	3	31.99	0	1.5	21.8166	57.1359
343	2011-07-06	JPMorgan Recommends Buying Commercial Real Estate Again $JPM by @twitofgus http://read.bi/noo9fr	jpmorgan recommends buying commercial real estate again $jpm by @twitofgus	jpmorgan recommends buying commercial real estate again $jpm by @twitofgus	0.15	positive	0.1		2012-06-06	1	0	1	0	38	0	2	1	33.07	0	0	21.8166	57.1359
344	2011-07-10	RT "stocks are lke taxis, another one will come along in five minutes" http://bit.ly/pHH7WN ht: @scalper68 $AA $JPM $C	rt "stocks are lke taxis, another one will come along in five minutes" ht: @scalper68 $aa $jpm $c	rt "stocks are lke taxis, another one will come along in five minutes" ht: @scalper68 $aa $jpm $c	0	neutral	0		2012-06-07	1	0	1	0	38	0	2	1	32.81	0	0	21.8166	57.1359
345	2011-07-14	Nice Chart Work on the Financials This Evening via @gtlackey http://stk.ly/qbem55 $MTB $JPM $C $BBT $FITB $BAC	nice chart work on the financials this evening via @gtlackey $mtb $jpm $c $bbt $fitb $bac	nice chart work on the financials this evening via @gtlackey $mtb $jpm $c $bbt $fitb $bac	1	positive	0.6		2012-06-08	1	0	1	0	38	0	2	1	33.68	0	0	21.8166	57.1359
346	2011-07-14	How to trade stocks on earnings reports: http://stk.ly/r0CJIX $$ $MAR $JPM $YUM	how to trade stocks on earnings reports: $$ $mar $jpm $yum	how to trade stocks on earnings reports: $$ $mar $jpm $yum	0	neutral	0		2012-06-10	1	0	0	1	39	1	3	1	33.68	0	0	21.8166	57.1359
347	2011-07-15	Investment Brokers Face More Disclosures http://bloom.bg/pcBDNz $AMTD $BAC $C $GS $JPM $SCHW $WFC	investment brokers face more disclosures $amtd $bac $c $gs $jpm $schw $wfc	investment brokers face more disclosures $amtd $bac $c $gs $jpm $schw $wfc	0.5	positive	0.5		2012-06-11	1	0	1	0	39	0	2	1	32.82	0	0	21.8166	57.1359
348	2011-07-15	Whitney Loses Credibility as Muni Defaults Drop http://bloom.bg/o9goti $13858MF $3681MF $9315MF $9661MF $BRK/A $JPM	whitney loses credibility as muni defaults drop $13858mf $3681mf $9315mf $9661mf $brk/a $jpm	whitney loses credibility as muni defaults drop $13858mf $3681mf $9315mf $9661mf $brk/a $jpm	0.1	negative	-0.3		2012-06-12	5	0	4	1	39	0	2	4	33.77	0	0.25	21.8166	57.3859
349	2011-07-17	#Bond_haircuts coming to $JPM & other creditors re Jefferson County ~ $1.3 billion writeoff reported http://blog.al.com/spotnews/2011/07/jefferson_county_wants_credito.html?utm_source=twitterfeed&utm_medium=twitterÃ‚Â Ã¢â‚¬Â¦ #muniland	#bond_haircuts coming to $jpm & other creditors re jefferson county ~ $1.3 billion writeoff reported #muniland	#bond_haircuts coming to $jpm & other creditors re jefferson county ~ $1.3 billion writeoff reported #muniland	0.375	negative	-0.125		2012-06-13	14	3	5	6	40	1	3	6	34.3	0.6	1.2	22.4166	58.5859
350	2011-07-18	BofA Needs to Build $50 Billion Cushion http://bloom.bg/mXRvsN $BAC $C $JPM $WFC	bofa needs to build $50 billion cushion $bac $c $jpm $wfc	bofa needs to build $50 billion cushion $bac $c $jpm $wfc	0	neutral	0		2012-06-14	3	2	1	0	39	-1	1	2	34.65	2	0	24.4166	58.5859
351	2011-07-18	Bankia Cuts IPO Price by 26% to Woo Investors http://bloom.bg/qnwNvK $BAC $JPM $MS	bankia cuts ipo price by 26% to woo investors $bac $jpm $ms	bankia cuts ipo price by 26% to woo investors $bac $jpm $ms	0	neutral	0		2012-06-15	1	0	1	0	39	0	2	1	35.03	0	0	24.4166	58.5859
352	2011-07-19	Moynihan No-New-Capital Stance Draws Scrutiny http://bloom.bg/nF597g $BAC $C $JPM $WFC	moynihan no-new-capital stance draws scrutiny $bac $c $jpm $wfc	moynihan no-new-capital stance draws scrutiny $bac $c $jpm $wfc	0	neutral	0		2012-06-19	5	1	3	1	39	0	2	3	35.38	0.333333	0.333333	24.7499	58.9192
353	2011-07-19	Bank of America Has Record Loss on Bad Loans http://bloom.bg/nbLvUw $BAC $C $JPM	bank of america has record loss on bad loans $bac $c $jpm	bank of america has record loss on bad loans $bac $c $jpm	0.666667	negative	-0.7		2012-06-20	4	0	4	0	39	0	2	4	36.45	0	0	24.7499	58.9192
354	2011-07-21	FedÃ¢â‚¬â„¢s Dudley Got Waiver to Keep AIG Holdings http://bloom.bg/oQ9uoS $BAC $C $GS $JPM	feds dudley got waiver to keep aig holdings $bac $c $gs $jpm	feds dudley got waiver to keep aig holdings $bac $c $gs $jpm	0	neutral	0		2012-06-21	5	1	4	0	39	0	2	4	35.51	0.25	0	24.9999	58.9192
355	2011-07-22	Morgan Stanley Surpasses Goldman http://bloom.bg/rhe6sb $GS $JPM $MS	morgan stanley surpasses goldman $gs $jpm $ms	morgan stanley surpasses goldman $gs $jpm $ms	0	neutral	0		2012-06-22	5	2	1	2	38	-1	1	2	35.99	2	2	26.9999	60.9192
356	2011-07-22	CEO of $JPM served on the NY Fed's board of directors @ same time his #bank received more than $390 billion N financial assistance from #Fed	ceo of $jpm served on the ny fed's board of directors @ same time his #bank received more than $390 billion n financial assistance from #fed	ceo of $jpm served on the ny fed's board of directors @ same time his #bank received more than $390 billion n financial assistance from #fed	0.208333	positive	0.166667		2012-06-25	1	0	1	0	38	0	2	1	35.32	0	0	26.9999	60.9192
357	2011-07-23	Saturday links: cult of modern finance, economic history and the need for endings. http://stk.ly/o8xNsl $CSCO $GOOG $LNKD $JPM #longreads	saturday links: cult of modern finance, economic history and the need for endings. $csco $goog $lnkd $jpm #longreads	saturday links: cult of modern finance, economic history and the need for endings. $csco $goog $lnkd $jpm #longreads	0.25	positive	0.2		2012-06-27	2	0	1	1	38	0	2	1	36.78	0	1	26.9999	61.9192
358	2011-08-08	Four of the largest U.S. banks accounted for more than 1 billion shares trading hands today http://bit.ly/r6rSGt $BAC $C $JPM $WFC	four of the largest you.s. banks accounted for more than 1 billion shares trading hands today $bac $c $jpm $wfc	four of the largest you.s. banks accounted for more than 1 billion shares trading hands today $bac $c $jpm $wfc	0.5	positive	0.5		2012-06-28	9	1	5	3	38	0	2	5	35.88	0.2	0.6	27.1999	62.5192
359	2011-08-08	Having dropped 15% today, Bank of America has lost 50% of its value in the last year. And this was supposed to be the "recovery." $BAC $JPM	having dropped 15% today, bank of america has lost 50% of its value in the last year. and this was supposed to be the "recovery." $bac $jpm	having dropped 15% today, bank of america has lost 50% of its value in the last year. and this was supposed to be the "recovery." $bac $jpm	0.0666667	neutral	0		2012-06-29	1	0	1	0	38	0	2	1	35.73	0	0	27.1999	62.5192
360	2011-08-12	JPMorgan lifts the lid on GPU-led performance breakthrough http://bit.ly/oaujUO #risk $JPM $NVDA	jpmorgan lifts the lid on gpu-led performance breakthrough #risk $jpm $nvda	jpmorgan lifts the lid on gpu-led performance breakthrough #risk $jpm $nvda	0	neutral	0		2012-07-01	1	0	1	0	38	0	2	1	35.73	0	0	27.1999	62.5192
361	2011-08-13	Post 2008 crash international bank performance http://stk.ly/qXiHw3Ã‚Â via @HCPG $BMO $TD $JPM $HBC $STD $BAC	post 2008 crash international bank performance via @hcpg $bmo $td $jpm $hbc $std $bac	post 2008 crash international bank performance via @hcpg $bmo $td $jpm $hbc $std $bac	0	neutral	0		2012-07-03	1	0	1	0	38	0	2	1	35.88	0	0	27.1999	62.5192
362	2011-08-13	From $JPM's Technical Strategist: Major 1200-1220 Breakdown Area is a New Bear Ceiling. No Divergences Yet (PDF) _x000D_ http://bit.ly/nT44aPÃ‚Â $$	from $jpm's technical strategist: major 1200-1220 breakdown area is a new bear ceiling. no divergences yet (pdf) _x000D_ $$	from $jpm's technical strategist: major 1200-1220 breakdown area is a new bear ceiling. no divergences yet (pdf) _x000D_ $$	0.351515	neutral	0.0662879		2012-07-05	1	0	1	0	38	0	2	1	34.38	0	0	27.1999	62.5192
363	2011-08-19	17th revision in 3 months? Q4 now 1% from 2.5% RT @ReformedBroker @ritholtz JPMorgan slashes GDP forecasts AGAIN http://stks.co/VGÃ‚Â $JPM	17th revision in 3 months? q4 now 1% from 2.5% rt @reformedbroker @ritholtz jpmorgan slashes gdp forecasts again $jpm	17th revision in 3 months? q4 now 1% from 2.5% rt @reformedbroker @ritholtz jpmorgan slashes gdp forecasts again $jpm	0	neutral	0		2012-07-06	2	0	0	2	39	1	3	2	33.9	0	0	27.1999	62.5192
364	2011-08-23	RT @harmongreg 3 Reasons Why Bank Stocks Still Suck http://stk.ly/oQQ3fyÃ‚Â $BAC $GS $JPM	rt @harmongreg 3 reasons why bank stocks still suck $bac $gs $jpm	rt @harmongreg 3 reasons why bank stocks still suck $bac $gs $jpm	0	neutral	0		2012-07-08	3	0	2	1	39	0	2	2	33.9	0	0.5	27.1999	63.0192
365	2011-08-23	Stupid Rumor of day: JPMorgan May Take Over Bank Of America - MEGA BANK! 31% of US Deposits! DOUBTFUL http://bit.ly/oNwmGSÃ‚Â $JPM $BAC $$	stupid rumor of day: jpmorgan may take over bank of america - mega bank! 31% of us deposits! doubtful $jpm $bac $$	stupid rumor of day: jpmorgan may take over bank of america - mega bank! 31% of us deposits! doubtful $jpm $bac $$	0.95	negative	-0.9		2012-07-13	14	1	11	2	39	0	2	11	36.07	0.0909091	0.181818	27.2908	63.201
366	2011-08-23	If the rumors of $JPM buying $BAC with a $100B backstop are true, we are in much more of a mess that you can imagine.	if the rumors of $jpm buying $bac with a $100b backstop are true, we are in much more of a mess that you can imagine.	if the rumors of $jpm buying $bac with a $100b backstop are true, we are in much more of a mess that you can imagine.	0.441667	positive	0.225		2012-07-14	1	1	0	0	38	-1	1	1	36.07	0	0	27.2908	63.201
367	2011-08-24	Bernanke Signaling No QE Backed by Data http://bloom.bg/r6h7XiÃ‚Â $BAC $C $GS $JPM	bernanke signaling no qe backed by data $bac $c $gs $jpm	bernanke signaling no qe backed by data $bac $c $gs $jpm	0	neutral	0		2012-07-16	4	1	1	2	39	1	3	2	35.09	1	2	28.2908	65.201
368	2011-08-24	BofA has No Urgent Capital Need: Whitney http://bloom.bg/qNvRfvÃ‚Â $BAC $JPM	bofa has no urgent capital need: whitney $bac $jpm	bofa has no urgent capital need: whitney $bac $jpm	0	neutral	0		2012-07-20	1	0	1	0	39	0	2	1	33.9	0	0	28.2908	65.201
369	2011-08-25	China Banks Post Record Profits as Rivals Stumble http://bloom.bg/q7654zÃ‚Â $BAC $JPM	china banks post record profits as rivals stumble $bac $jpm	china banks post record profits as rivals stumble $bac $jpm	0.1	neutral	-0.05		2012-08-14	1	0	1	0	39	0	2	1	37.1	0	0	28.2908	65.201
370	2011-08-26	JPMorgan, Wells Fargo Said to Win Loans http://bloom.bg/ob3qmPÃ‚Â $BX $JPM $KKR $WFC	jpmorgan, wells fargo said to win loans $bx $jpm $kkr $wfc	jpmorgan, wells fargo said to win loans $bx $jpm $kkr $wfc	0.4	positive	0.8		2012-08-22	1	0	1	0	39	0	2	1	37.83	0	0	28.2908	65.201
371	2011-08-27	Bernanke May Seek Consensus on Easing http://bloom.bg/rp72yiÃ‚Â $BAC $C $GS $JPM	bernanke may seek consensus on easing $bac $c $gs $jpm	bernanke may seek consensus on easing $bac $c $gs $jpm	0	neutral	0		2012-08-25	1	0	1	0	39	0	2	1	37.17	0	0	28.2908	65.201
372	2011-08-29	Don't Run From Terrifying Events, Profit From Them http://bit.ly/phP0BbÃ‚Â $BMR $BMY $DE $JPM $KMP $POT $VZ #PoliticsGovernment #Indonesia	don't run from terrifying events, profit from them $bmr $bmy $de $jpm $kmp $pot $vz #politicsgovernment #indonesia	don't run from terrifying events, profit from them $bmr $bmy $de $jpm $kmp $pot $vz #politicsgovernment #indonesia	1	negative	-1		2012-09-05	1	0	0	1	40	1	3	1	37.11	0	0	28.2908	65.201
373	2011-08-29	Square Is On A Massive Roll $JPM by @pegobry http://read.bi/qNvzjp	square is on a massive roll $jpm by @pegobry	square is on a massive roll $jpm by @pegobry	1	neutral	0		2012-09-06	1	0	1	0	40	0	2	1	38.69	0	0	28.2908	65.201
374	2011-09-02	The mortgage crisis isn't over yet. U.S. will reportedly sue six banks -- including $JPM & $GS -- for misrepresentation http://fxn.ws/qZlFxF	the mortgage crisis isn't over yet. you.s. will reportedly sue six banks -- including $jpm & $gs -- for misrepresentation	the mortgage crisis isn't over yet. you.s. will reportedly sue six banks -- including $jpm & $gs -- for misrepresentation	0	neutral	0		2012-09-07	1	0	1	0	40	0	2	1	39.3	0	0	28.2908	65.201
375	2011-09-02	A federal U.S. agency is ready to sue more than a dozen major banks over mortgages; $BAC $GS $JPM $DBhttp://on.mktw.net/q18Lld	a federal you.s. agency is ready to sue more than a dozen major banks over mortgages; $bac $gs $jpm $db	a federal you.s. agency is ready to sue more than a dozen major banks over mortgages; $bac $gs $jpm $db	0.5	positive	0.254167		2012-09-10	1	0	0	1	41	1	3	1	38.76	0	0	28.2908	65.201
376	2011-09-02	U.S. said to prepare mortgage lawsuit against Bank of America, JPMorgan | http://bloom.bg/mSaoTgÃ‚Â $BAC $JPM	you.s. said to prepare mortgage lawsuit against bank of america, jpmorgan | $bac $jpm	you.s. said to prepare mortgage lawsuit against bank of america, jpmorgan | $bac $jpm	0	neutral	0		2012-09-11	3	0	3	0	41	0	2	3	39.6	0	0	28.2908	65.201
377	2011-09-02	10 Things You Need To Know Before The Opening Bell $BAC $SPY $GS $JPM $DB $AIG by @mamtabadkar http://read.bi/pFpn4o	10 things you need to know before the opening bell $bac $spy $gs $jpm $db $aig by @mamtabadkar	10 things you need to know before the opening bell $bac $spy $gs $jpm $db $aig by @mamtabadkar	0	neutral	0		2012-09-12	1	0	1	0	41	0	2	1	39.92	0	0	28.2908	65.201
378	2011-09-12	Citigroup cuts U.S. banksÃ¢â‚¬â„¢ profit estimates 45% | http://bloom.bg/pH7nSSÃ‚Â $JPM $MS $GS	citigroup cuts you.s. banks profit estimates 45% | $jpm $ms $gs	citigroup cuts you.s. banks profit estimates 45% | $jpm $ms $gs	0	neutral	0		2012-09-13	1	0	1	0	41	0	2	1	41.4	0	0	28.2908	65.201
379	2011-09-13	JPMorgan, Morgan Stanley warn investors of tough quarter | http://bloom.bg/p7qcFaÃ‚Â $JPM $MS	jpmorgan, morgan stanley warn investors of tough quarter | $jpm $ms	jpmorgan, morgan stanley warn investors of tough quarter | $jpm $ms	0.833333	negative	-0.388889		2012-09-15	1	1	0	0	40	-1	1	1	41.57	0	0	28.2908	65.201
380	2011-09-15	BofA, JPMorgan fail to make Fannie Mae grade | http://bloom.bg/pi6InBÃ‚Â $BAC $JPM	bofa, jpmorgan fail to make fannie mae grade | $bac $jpm	bofa, jpmorgan fail to make fannie mae grade | $bac $jpm	0.3	negative	-0.5		2012-09-18	1	0	1	0	40	0	2	1	41.26	0	0	28.2908	65.201
381	2011-09-22	20% of the stocks in the S&P 500 Ã¢â‚¬â€œ thatÃ¢â‚¬â„¢s 1 in 5 Ã¢â‚¬â€œ are hitting 52-week lows today. Among them: $JPM $C $GS $BLK more on http://foxbusiness.com	20% of the stocks in the s&p 500 that is 1 in 5 are hitting 52-week lows today. among them: $jpm $c $gs $blk more on	20% of the stocks in the s&p 500 that is 1 in 5 are hitting 52-week lows today. among them: $jpm $c $gs $blk more on	0.5	positive	0.5		2012-09-20	2	0	1	1	40	0	2	1	41.25	0	1	28.2908	66.201
382	2011-09-27	#Stocks close in the green for the the third-straight day, with the Dow tacking on 147 points, or 1.3% http://fxn.ws/rjit2gÃ‚Â $JPM $DIS $HPQ	#stocks close in the green for the the third-straight day, with the dow tacking on 147 points, or 1.3% $jpm $dis $hpq	#stocks close in the green for the the third-straight day, with the dow tacking on 147 points, or 1.3% $jpm $dis $hpq	0.3	negative	-0.2		2012-09-22	1	0	1	0	40	0	2	1	40.88	0	0	28.2908	66.201
383	2011-09-28	Euro debt worries sparked a late session selloff that snapped Wall Street's three-day winning streak http://fxn.ws/nGBU7EÃ‚Â $HAL $JPM $GS	euro debt worries sparked a late session selloff that snapped wall street's three-day winning streak $hal $jpm $gs	euro debt worries sparked a late session selloff that snapped wall street's three-day winning streak $hal $jpm $gs	0.675	positive	0.1		2012-09-24	1	0	0	1	41	1	3	1	41.23	0	0	28.2908	66.201
384	2011-10-02	$JPM has about 80% of the gold derivatives in the world on its book http://bit.ly/r1vzeFÃ‚Â #breakthisup #ows	$jpm has about 80% of the gold derivatives in the world on its book #breakthisup #ows	$jpm has about 80% of the gold derivatives in the world on its book #breakthisup #ows	0	neutral	0		2012-09-26	1	0	0	1	42	1	3	1	40.24	0	0	28.2908	66.201
385	2011-10-05	Must watch wideo: 1 Hour with Bill Ackman http://goo.gl/4QsS1Ã‚Â $BAC $C $HPQ $JPM $TGT $JCP $GGP $HHC	must watch wideo: 1 hour with bill ackman $bac $c $hpq $jpm $tgt $jcp $ggp $hhc	must watch wideo: 1 hour with bill ackman $bac $c $hpq $jpm $tgt $jcp $ggp $hhc	0	neutral	0		2012-09-27	1	1	0	0	41	-1	1	1	40.68	0	0	28.2908	66.201
386	2011-10-05	Bank Derivative Exposures HUGE and Increasing . . . $GS $C $BAC $MS $JPM $$ http://twitpic.com/6vflsx	bank derivative exposures huge and increasing . . . $gs $c $bac $ms $jpm $$	bank derivative exposures huge and increasing . . . $gs $c $bac $ms $jpm $$	0.9	positive	0.4		2012-10-03	1	0	0	1	42	1	3	1	40.86	0	0	28.2908	66.201
387	2011-10-07	Where's the clown who was hectoring me for not recommending $JPM? Come on bozo, show your face here.	where's the clown who was hectoring me for not recommending $jpm? come on bozo, show your face here.	where's the clown who was hectoring me for not recommending $jpm? come on bozo, show your face here.	0	neutral	0		2012-10-06	1	0	1	0	42	0	2	1	41.71	0	0	28.2908	66.201
388	2011-10-09	Corporate Profit Rebound Loses Steam http://bloom.bg/p38MzQÃ‚Â $AA $AAPL $BAC $DAL $GE $GOOG $GS $IR $JPM $MCD $MSFT $PHIL $ROYAL $TXN $UAL	corporate profit rebound loses steam $aa $aapl $bac $dal $ge $goog $gs $ir $jpm $mcd $msft $phil $royal $txn $ual	corporate profit rebound loses steam $aa $aapl $bac $dal $ge $goog $gs $ir $jpm $mcd $msft $phil $royal $txn $ual	0.05	negative	-0.15		2012-10-10	5	2	2	1	41	-1	1	2	41.77	1	0.5	29.2908	66.701
389	2011-10-11	Wall Street Sees Ã¢â‚¬ËœNo ExitÃ¢â‚¬â„¢ From Financial Woes http://bloom.bg/r0yRL9Ã‚Â $BAC $C $GS $JPM $MS	wall street sees no exit from financial woes $bac $c $gs $jpm $ms	wall street sees no exit from financial woes $bac $c $gs $jpm $ms	0	neutral	0		2012-10-11	2	0	1	1	41	0	2	1	42.1	0	1	29.2908	67.701
390	2011-10-11	Volcker Rule Plan Released by Regulators http://bloom.bg/oXyQlNÃ‚Â $BAC $C $GS $JPM $MS	volcker rule plan released by regulators $bac $c $gs $jpm $ms	volcker rule plan released by regulators $bac $c $gs $jpm $ms	0	neutral	0		2012-10-12	7	0	5	2	41	0	2	5	41.62	0	0.4	29.2908	68.101
391	2011-10-11	Goldman Sachs Earnings Collapse, Wells Fargo Thrives http://bloom.bg/qoZNumÃ‚Â $BAC $C $GS $JPM $MS $WFC	goldman sachs earnings collapse, wells fargo thrives $bac $c $gs $jpm $ms $wfc	goldman sachs earnings collapse, wells fargo thrives $bac $c $gs $jpm $ms $wfc	0	neutral	0		2012-10-14	1	0	1	0	41	0	2	1	41.62	0	0	29.2908	68.101
392	2011-10-12	J.P. Morgan is scheduled to release its latest earnings report before the opening bell on Thursday http://on.mktw.net/pwNf6IÃ‚Â $JPM	j.p. morgan is scheduled to release its latest earnings report before the opening bell on thursday $jpm	j.p. morgan is scheduled to release its latest earnings report before the opening bell on thursday $jpm	0.9	positive	0.5		2012-10-15	1	0	1	0	41	0	2	1	42.38	0	0	29.2908	68.101
393	2011-10-12	Jaime Dimon better have some serious storytelling in his bag tomorrow morning $JPM with prices up here	jaime dimon better have some serious storytelling in his bag tomorrow morning $jpm with prices up here	jaime dimon better have some serious storytelling in his bag tomorrow morning $jpm with prices up here	0.583333	neutral	0.0833333		2012-10-16	2	0	2	0	41	0	2	2	42.83	0	0	29.2908	68.101
394	2011-10-12	Citi CEO Pandit: IÃ¢â‚¬â„¢d Be Happy to Talk With Protesters http://bloom.bg/qrA1k9Ã‚Â $C $JPM	citi ceo pandit: i would be happy to talk with protesters $c $jpm	citi ceo pandit: i would be happy to talk with protesters $c $jpm	1	positive	0.8		2012-10-18	1	1	0	0	40	-1	1	1	43.01	0	0	29.2908	68.101
395	2011-10-12	JPMorgan net income may show 10% decline | http://bloom.bg/po7daYÃ‚Â $JPM	jpmorgan net income may show 10% decline | $jpm	jpmorgan net income may show 10% decline | $jpm	0	neutral	0		2012-11-19	2	0	0	2	41	1	3	2	40.59	0	0	29.2908	68.101
396	2011-10-13	A bank bet against itself and made money? ThatÃ¢â‚¬â„¢s not crazy. ThatÃ¢â‚¬â„¢s Wall Street. http://on.mktw.net/njTeJCÃ‚Â $JPM	a bank bet against itself and made money? that is not crazy. that is wall street. $jpm	a bank bet against itself and made money? that is not crazy. that is wall street. $jpm	0.9	positive	0.3		2012-11-26	1	0	1	0	41	0	2	1	40.88	0	0	29.2908	68.101
397	2011-10-13	JPMorgan Chase posts a 3.5% drop in 3Q earnings http://fxn.ws/nls3bBÃ‚Â The Dow is down 110 points following the news http://fxn.ws/qJfy4FÃ‚Â $JPM	jpmorgan chase posts a 3.5% drop in 3q earnings the dow is down 110 points following the news $jpm	jpmorgan chase posts a 3.5% drop in 3q earnings the dow is down 110 points following the news $jpm	0.194444	neutral	-0.0777778		2012-11-27	1	0	0	1	42	1	3	1	40.75	0	0	29.2908	68.101
398	2011-10-18	It's official JPMorgan Chase & Co surpassed Bank of America Corp as the largest U.S. bank by assets -- $JPM $BAC	it's official jpmorgan chase & co surpassed bank of america corp as the largest you.s. bank by assets -- $jpm $bac	it's official jpmorgan chase & co surpassed bank of america corp as the largest you.s. bank by assets -- $jpm $bac	0	neutral	0		2012-11-30	1	0	1	0	42	0	2	1	41.08	0	0	29.2908	68.101
399	2011-10-19	BofA, Wells Fargo, JPMorgan sued over ATM fees | http://bloom.bg/pNe6JdÃ‚Â $BAC $WFC $JPM	bofa, wells fargo, jpmorgan sued over atm fees | $bac $wfc $jpm	bofa, wells fargo, jpmorgan sued over atm fees | $bac $wfc $jpm	0	neutral	0		2012-12-06	1	0	0	1	43	1	3	1	41.47	0	0	29.2908	68.101
400	2011-10-19	Banks see rising investor-refund demands | http://bloom.bg/qVnUzQÃ‚Â $BAC $JPM	banks see rising investor-refund demands | $bac $jpm	banks see rising investor-refund demands | $bac $jpm	0	neutral	0		2012-12-10	3	0	1	2	44	1	3	2	42.31	0	2	29.2908	70.101
401	2011-10-21	FedÃ¢â‚¬â„¢s Yellen: QE3 May Be Warranted http://bloom.bg/pJyGcbÃ‚Â $BAC $C $GS $JPM	feds yellen: qe3 may be warranted $bac $c $gs $jpm	feds yellen: qe3 may be warranted $bac $c $gs $jpm	0	neutral	0		2012-12-11	2	1	0	1	43	-1	1	1	42.64	0	0	29.2908	70.101
402	2011-10-28	JPMorgan now outshines Apple with analysts | http://bloom.bg/tkkyiRÃ‚Â $AAPL $JPM	jpmorgan now outshines apple with analysts | $aapl $jpm	jpmorgan now outshines apple with analysts | $aapl $jpm	0	neutral	0		2012-12-12	6	0	4	2	43	0	2	4	42.77	0	0.5	29.2908	70.601
403	2011-10-31	The #Dow closed down 276 points today -- but still managed to post its biggest monthly gain on record http://fxn.ws/tMp1a8Ã‚Â $MF $JPM $BAC	the #dow closed down 276 points today -- but still managed to post its biggest monthly gain on record $mf $jpm $bac	the #dow closed down 276 points today -- but still managed to post its biggest monthly gain on record $mf $jpm $bac	0.194444	negative	-0.127778		2012-12-17	4	1	2	1	43	0	2	2	43.48	0.5	0.5	29.7908	71.101
404	2011-10-31	First JPMorgan, then Wells Fargo -- and now, #SunTrust announced it will drop $5 monthly debit card fee http://fxn.ws/v0dqNVÃ‚Â $JPM	first jpmorgan, then wells fargo -- and now, #suntrust announced it will drop $5 monthly debit card fee $jpm	first jpmorgan, then wells fargo -- and now, #suntrust announced it will drop $5 monthly debit card fee $jpm	0.333333	positive	0.25		2012-12-20	2	1	1	0	42	-1	1	1	44.53	1	0	30.7908	71.101
405	2011-10-31	To clarify spreading misperception re JPMorgan and MF Global: $JPM is a TRUSTEE repping $1.2bn worth of $MF bonds. Actual exposure: <$100mn	to clarify spreading misperception re jpmorgan and mf global: $jpm is a trustee repping $1.2bn worth of $mf bonds. actual exposure: <$100mn	to clarify spreading misperception re jpmorgan and mf global: $jpm is a trustee repping $1.2bn worth of $mf bonds. actual exposure: <$100mn	0.0666667	neutral	0.1		2012-12-21	3	0	2	1	42	0	2	2	44	0	0.5	30.7908	71.601
406	2011-10-31	Source: JPMorgan Had Sold All But $100M Of $1.2B MF Debt To Syndicate $MF $JPM	source: jpmorgan had sold all but $100m of $1.2b mf debt to syndicate $mf $jpm	source: jpmorgan had sold all but $100m of $1.2b mf debt to syndicate $mf $jpm	0	neutral	0		2012-12-23	1	0	1	0	42	0	2	1	44	0	0	30.7908	71.601
407	2011-10-31	JPMorgan Chase Is Largest Unsecured Creditor Of MF Global At $1.2 Billion $JPM $MF	jpmorgan chase is largest unsecured creditor of mf global at $1.2 billion $jpm $mf	jpmorgan chase is largest unsecured creditor of mf global at $1.2 billion $jpm $mf	0	neutral	0		2012-12-26	1	0	1	0	42	0	2	1	43.96	0	0	30.7908	71.601
408	2011-11-01	JPMorgan Chase says #MFGlobal got it wrong in its bankruptcy filing on JPMorganÃ¢â‚¬â„¢s exposure to MF Global http://fxn.ws/sbChLXÃ‚Â $JPM	jpmorgan chase says #mfglobal got it wrong in its bankruptcy filing on jpmorgans exposure to mf global $jpm	jpmorgan chase says #mfglobal got it wrong in its bankruptcy filing on jpmorgans exposure to mf global $jpm	0.45	negative	-0.25		2012-12-27	2	0	2	0	42	0	2	2	43.63	0	0	30.7908	71.601
409	2011-11-01	And another... JPMorgan said to drop plan for monthly debit-card fee $JPM	and another... jpmorgan said to drop plan for monthly debit-card fee $jpm	and another... jpmorgan said to drop plan for monthly debit-card fee $jpm	0	neutral	0		2012-12-28	2	0	1	1	42	0	2	1	43.24	0	1	30.7908	72.601
410	2011-11-01	MF Global Bankruptcy Leaves Star Bankers Adrift http://bloom.bg/vsi83qÃ‚Â $C $GS $JPM $MF $MS	mf global bankruptcy leaves star bankers adrift $c $gs $jpm $mf $ms	mf global bankruptcy leaves star bankers adrift $c $gs $jpm $mf $ms	0	neutral	0		2012-12-31	2	0	0	2	43	1	3	2	43.97	0	0	30.7908	72.601
411	2011-11-02	JPMorgan and UBS score big win in Madoff brawl $20 billion worth of lawsuits dismissed. http://cnnmon.ie/rGX2AVÃ‚Â $JPM, $UBS	jpmorgan and ubs score big win in madoff brawl $20 billion worth of lawsuits dismissed. $jpm, $ubs	jpmorgan and ubs score big win in madoff brawl $20 billion worth of lawsuits dismissed. $jpm, $ubs	0.2	positive	0.366667		2013-01-01	5	0	1	4	44	1	3	4	43.97	0	4	30.7908	76.601
412	2011-11-02	There are stocks down 5-6% but find one worth buying. $C? $JPM, $GM, $AIG? $AMD, $MU?	there are stocks down 5-6% but find one worth buying. $c? $jpm, $gm, $aig? $amd, $mu?	there are stocks down 5-6% but find one worth buying. $c? $jpm, $gm, $aig? $amd, $mu?	0.194444	neutral	0.0722222		2013-01-02	14	2	12	0	44	0	2	12	44.66	0.166667	0	30.9575	76.601
413	2011-11-03	JPMorganÃ¢â‚¬â„¢s Dimon draws Seattle protests | http://bloom.bg/u7M411Ã‚Â $JPM	jpmorgans dimon draws seattle protests | $jpm	jpmorgans dimon draws seattle protests | $jpm	0	neutral	0		2013-01-04	2	0	1	1	44	0	2	1	45.36	0	1	30.9575	77.601
414	2011-11-04	MFÃ¢â‚¬â„¢s missing client funds said to be located at JPMorgan | http://bloom.bg/ruXQAFÃ‚Â $MF $JPM	mfs missing client funds said to be located at jpmorgan | $mf $jpm	mfs missing client funds said to be located at jpmorgan | $mf $jpm	0.05	negative	-0.2		2013-01-06	1	0	1	0	44	0	2	1	45.36	0	0	30.9575	77.601
415	2011-11-16	JPMorgan joins Goldman keeping Italy debt risk in dark | http://bloom.bg/t1KjcRÃ‚Â $JPM $GS	jpmorgan joins goldman keeping italy debt risk in dark | $jpm $gs	jpmorgan joins goldman keeping italy debt risk in dark | $jpm $gs	0.4	negative	-0.15		2013-01-07	3	0	1	2	45	1	3	2	45.41	0	2	30.9575	79.601
416	2011-11-23	JPMorgan agrees to buy MF shares in LME | http://bloom.bg/s2saOHÃ‚Â $JPM $MF	jpmorgan agrees to buy mf shares in lme | $jpm $mf	jpmorgan agrees to buy mf shares in lme | $jpm $mf	0	neutral	0		2013-01-11	4	0	3	1	45	0	2	3	46.14	0	0.333333	30.9575	79.9344
417	2011-11-29	All Of Those Bank Fees That Never Came To Be $BAC $BBT $C $FHN $FITB $JPM $KEY $PNC $STI $USB $WFC by @ericgplatthttp://read.bi/uTp4uN	all of those bank fees that never came to be $bac $bbt $c $fhn $fitb $jpm $key $pnc $sti $usb $wfc by @ericgplatt	all of those bank fees that never came to be $bac $bbt $c $fhn $fitb $jpm $key $pnc $sti $usb $wfc by @ericgplatt	1	neutral	0		2013-01-13	2	0	2	0	45	0	2	2	46.14	0	0	30.9575	79.9344
418	2011-11-30	The #Dow closed up 489 points, or 4.2%, as traders cheered central banks' global liquidity push http://fxn.ws/sW3UDMÃ‚Â $HD $CAT $JPM	the #dow closed up 489 points, or 4.2%, as traders cheered central banks' global liquidity push $hd $cat $jpm	the #dow closed up 489 points, or 4.2%, as traders cheered central banks' global liquidity push $hd $cat $jpm	0.116667	neutral	-0.0333333		2013-01-14	1	0	1	0	45	0	2	1	45.88	0	0	30.9575	79.9344
419	2011-11-30	JPMorgan execs to host Romney fundraiser in New York | http://bloom.bg/sRdcNSÃ‚Â $JPM	jpmorgan execs to host romney fundraiser in new york | $jpm	jpmorgan execs to host romney fundraiser in new york | $jpm	0.454545	positive	0.136364		2013-01-15	1	0	0	1	46	1	3	1	46.35	0	0	30.9575	79.9344
420	2011-12-01	A Banker Speaks, With Regret http://nyti.ms/uemWcVÃ‚Â Sobering perspective from inside the $JPM mortgage machine	a banker speaks, with regret sobering perspective from inside the $jpm mortgage machine	a banker speaks, with regret sobering perspective from inside the $jpm mortgage machine	0	neutral	0		2013-01-16	6	1	5	0	46	0	2	5	46.82	0.2	0	31.1575	79.9344
421	2011-12-02	#WallStreet closes out its best week since 2009 http://fxn.ws/vlCpCVÃ‚Â $MS $JNJ $JPM $HPQ	#wallstreet closes out its best week since 2009 $ms $jnj $jpm $hpq	#wallstreet closes out its best week since 2009 $ms $jnj $jpm $hpq	0.3	positive	1		2013-01-17	1	0	0	1	47	1	3	1	46.44	0	0	31.1575	79.9344
422	2011-12-04	2012 Updated Gold Forecasts from Goldman Sachs, Morgan Stanley, JPMorgan & UBS - All Reiterated Bullish Views on Gold - $GS $JPM $MS $UBS	2012 updated gold forecasts from goldman sachs, morgan stanley, jpmorgan & ubs - all reiterated bullish views on gold - $gs $jpm $ms $ubs	2012 updated gold forecasts from goldman sachs, morgan stanley, jpmorgan & ubs - all reiterated bullish views on gold - $gs $jpm $ms $ubs	0	neutral	0		2013-01-18	2	0	1	1	47	0	2	1	46.46	0	1	31.1575	80.9344
423	2011-12-07	Dimon: JPMorganÃ¢â‚¬â„¢s investment bank revenue Ã¢â‚¬ËœflatÃ¢â‚¬â„¢ | http://bloom.bg/sICYTFÃ‚Â $JPM	dimon: jpmorgans investment bank revenue flat | $jpm	dimon: jpmorgans investment bank revenue flat | $jpm	0.125	neutral	-0.025		2013-01-23	4	0	3	1	47	0	2	3	46.23	0	0.333333	31.1575	81.2677
424	2011-12-08	$BAC: Not Banking on This http://www.thestreet.com/story/11337420/1/bac-not-banking-on-this.htmlÃ‚Â Ã¢â‚¬Â¦ via @TheStreet @OptionPit @_T3Live_ $JPM $C $GS	$bac: not banking on this via @thestreet @optionpit @_t3live_ $jpm $c $gs	$bac: not banking on this via @thestreet @optionpit @_t3live_ $jpm $c $gs	0	neutral	0		2013-01-24	1	0	1	0	47	0	2	1	46.37	0	0	31.1575	81.2677
425	2011-12-13	JPMorgan's Richard Madigan With $15.5B Worth of Advice (VIDEO) http://cnb.cx/sFwZdxÃ‚Â $JPM #CNBC	jpmorgan's richard madigan with $15.5b worth of advice (video) $jpm #cnbc	jpmorgan's richard madigan with $15.5b worth of advice (video) $jpm #cnbc	0.1	positive	0.3		2013-01-25	2	0	0	2	48	1	3	2	47.16	0	0	31.1575	81.2677
426	2011-12-13	JPMorgan actions as MF lender Ã¢â‚¬ËœlikelyÃ¢â‚¬â„¢ to be probed | http://bloom.bg/rWKGSZÃ‚Â $JPM $MF	jpmorgan actions as mf lender likely to be probed | $jpm $mf	jpmorgan actions as mf lender likely to be probed | $jpm $mf	1	neutral	0		2013-01-28	2	0	1	1	48	0	2	1	46.64	0	1	31.1575	82.2677
427	2011-12-14	Michael Kors, Pricey Duds Maybe but at $20 Stock Is Cheap http://cnbc.com/id/45661780Ã‚Â $GM $GS $JPM $LNKD $MS #StockMarket #StockPicks	michael kors, pricey duds maybe but at $20 stock is cheap $gm $gs $jpm $lnkd $ms #stockmarket #stockpicks	michael kors, pricey duds maybe but at $20 stock is cheap $gm $gs $jpm $lnkd $ms #stockmarket #stockpicks	0.7	positive	0.4		2013-02-01	1	0	0	1	49	1	3	1	47.85	0	0	31.1575	82.2677
428	2011-12-16	How George Soros ended up with MF Global's client money. http://stks.co/1a1YÃ‚Â via @PeterLBrandt $MF $JPM	how george soros ended up with mf global's client money. via @peterlbrandt $mf $jpm	how george soros ended up with mf global's client money. via @peterlbrandt $mf $jpm	0	neutral	0		2013-02-02	1	0	1	0	49	0	2	1	47.85	0	0	31.1575	82.2677
429	2011-12-19	Bank Stocks Crushed as Fed Likely to Bless Basel Rules http://stks.co/1bdKÃ‚Â $BAC, $C, $JPM	bank stocks crushed as fed likely to bless basel rules $bac, $c, $jpm	bank stocks crushed as fed likely to bless basel rules $bac, $c, $jpm	0.55	neutral	-0.05		2013-02-04	3	0	2	1	49	0	2	2	47.68	0	0.5	31.1575	82.7677
430	2011-12-19	$JPM breaking an impt support line (ie the only one left to the prior lows) of $31.48	$jpm breaking an impt support line (ie the only one left to the prior lows) of $31.48	$jpm breaking an impt support line (ie the only one left to the prior lows) of $31.48	0.333333	neutral	0		2013-02-08	1	0	0	1	50	1	3	1	48.63	0	0	31.1575	82.7677
431	2011-12-20	The #Dow closed up 336 points, or almost 3% http://fxn.ws/ruL4AxÃ‚Â $JPM $DIS $CAT	the #dow closed up 336 points, or almost 3% $jpm $dis $cat	the #dow closed up 336 points, or almost 3% $jpm $dis $cat	0.1	negative	-0.1		2013-02-11	1	0	0	1	51	1	3	1	48.66	0	0	31.1575	82.7677
432	2011-12-21	Tougher clawbacks needed: NYC Comptroller | http://bloom.bg/uMCy8XÃ‚Â $GS $JPM $MS	tougher clawbacks needed: nyc comptroller | $gs $jpm $ms	tougher clawbacks needed: nyc comptroller | $gs $jpm $ms	0	neutral	0		2013-02-13	1	0	0	1	52	1	3	1	48.68	0	0	31.1575	82.7677
433	2011-12-22	The #Dow is up 403 points, or 3.43%, over the last three trading days; more on http://www.foxbusiness.com/Ã‚Â $BAC $JPM $GE	the #dow is up 403 points, or 3.43%, over the last three trading days; more on $bac $jpm $ge	the #dow is up 403 points, or 3.43%, over the last three trading days; more on $bac $jpm $ge	0.283333	positive	0.25		2013-02-20	3	0	3	0	52	0	2	3	48.61	0	0	31.1575	82.7677
434	2011-12-22	Analyst says: JP Morgan could be in worse shape than Bank of America http://www.teribuhl.com/2011/12/21/analyst-says-jp-morgan-could-be-in-worse-shape-than-bank-of-america/Ã‚Â Ã¢â‚¬Â¦ by @tbuhl $JPM $BAC #BoycottJPM	analyst says: jp morgan could be in worse shape than bank of america by @tbuhl $jpm $bac #boycottjpm	analyst says: jp morgan could be in worse shape than bank of america by @tbuhl $jpm $bac #boycottjpm	0.6	negative	-0.4		2013-02-26	7	2	4	1	52	0	2	4	47.6	0.5	0.25	31.6575	83.0177
435	2011-12-23	PwC face Ã‚Â£1 fine for commingling seg funds at audit client $JPM. Also caught sleeping at Barclays. http://tgr.ph/tHWXoY	pwc face 1 fine for commingling seg funds at audit client $jpm. also caught sleeping at barclays.	pwc face 1 fine for commingling seg funds at audit client $jpm. also caught sleeping at barclays.	0.5	positive	0.416667		2013-02-27	4	0	2	2	52	0	2	2	49.28	0	1	31.6575	84.0177
436	2011-12-24	Also amazing to see the size of US banks shrink over the past 10 years on a global basis $GS $BAC $JPM $C $XLFpic.twitter.com/EEB4uUu8	also amazing to see the size of us banks shrink over the past 10 years on a global basis $gs $bac $jpm $c $xlfpic.twitter.com/eeb4uuu8	also amazing to see the size of us banks shrink over the past 10 years on a global basis $gs $bac $jpm $c $xlfpic.twitter.com/eeb4uuu8	0.383333	positive	0.116667		2013-02-28	2	1	1	0	51	-1	1	1	48.92	1	0	32.6575	84.0177
437	2011-12-26	JP Morgan's Hunt for Afghan Gold http://bit.ly/ke4xV9Ã‚Â #forex #mideast #commodities $JPM	jp morgan's hunt for afghan gold #forex #mideast #commodities $jpm	jp morgan's hunt for afghan gold #forex #mideast #commodities $jpm	0	neutral	0		2013-03-01	2	0	0	2	52	1	3	2	48.91	0	0	32.6575	84.0177
438	2011-12-26	25 Popular Hedge Fund Stocks With The Highest Upside Potential http://stks.co/1gKHÃ‚Â $AAPL $GE $GOOG $JPM $KO $MRK $ORCL $PFE $PG	25 popular hedge fund stocks with the highest upside potential $aapl $ge $goog $jpm $ko $mrk $orcl $pfe $pg	25 popular hedge fund stocks with the highest upside potential $aapl $ge $goog $jpm $ko $mrk $orcl $pfe $pg	0.95	positive	0.3		2013-03-03	1	0	1	0	52	0	2	1	48.91	0	0	32.6575	84.0177
439	2011-12-28	JPMorgan Swaps Doing for Italian Towns What They Did for Jefferson County Alabama http://bloom.bg/rZPQB4Ã‚Â @BloombergNews $JPM	jpmorgan swaps doing for italian towns what they did for jefferson county alabama @bloombergnews $jpm	jpmorgan swaps doing for italian towns what they did for jefferson county alabama @bloombergnews $jpm	0	neutral	0		2013-03-05	1	0	1	0	52	0	2	1	49.49	0	0	32.6575	84.0177
440	2011-12-29	Still blows my mind that $JPM paid $8 million in bribes in the Jefferson County disaster @SconsetCapital @davidfngrimes	still blows my mind that $jpm paid $8 million in bribes in the jefferson county disaster @sconsetcapital @davidfngrimes	still blows my mind that $jpm paid $8 million in bribes in the jefferson county disaster @sconsetcapital @davidfngrimes	0	neutral	0		2013-03-12	2	0	2	0	52	0	2	2	50.28	0	0	32.6575	84.0177
441	2011-12-29	CHART OF THE DAY: The Worst Performing Big Bank Of The Year $BAC $C $GS $JPM $MS by @ericgplatthttp://read.bi/rzhV4Q	chart of the day: the worst performing big bank of the year $bac $c $gs $jpm $ms by @ericgplatt	chart of the day: the worst performing big bank of the year $bac $c $gs $jpm $ms by @ericgplatt	0.55	negative	-0.5		2013-03-14	8	0	8	0	52	0	2	8	51	0	0	32.6575	84.0177
442	2011-12-29	The End Of The Euro And The End Of The Investor $BAC $C $GS $JPM $MS $RBS $UBS $DBhttp://read.bi/vNtj8A	the end of the euro and the end of the investor $bac $c $gs $jpm $ms $rbs $ubs $db	the end of the euro and the end of the investor $bac $c $gs $jpm $ms $rbs $ubs $db	0	neutral	0		2013-03-15	8	1	4	3	52	0	2	4	50.02	0.25	0.75	32.9075	84.7677
443	2011-12-29	RT @retheauditors: 2010 report. http://bit.ly/69MtmgÃ‚Â $JPM & $BCS both sanctioned 4 commingling. PwC is auditor of both & of #MFGlobal	rt @retheauditors: 2010 report. $jpm & $bcs both sanctioned 4 commingling. pwc is auditor of both & of #mfglobal	rt @retheauditors: 2010 report. $jpm & $bcs both sanctioned 4 commingling. pwc is auditor of both & of #mfglobal	0	neutral	0		2013-03-17	1	0	1	0	52	0	2	1	50.02	0	0	32.9075	84.7677
444	2011-12-29	Global takeovers slump to lowest in year | http://bloom.bg/s0XNrjÃ‚Â $GS $JPM	global takeovers slump to lowest in year | $gs $jpm	global takeovers slump to lowest in year | $gs $jpm	0	neutral	0		2013-03-18	2	0	1	1	52	0	2	1	49.51	0	1	32.9075	85.7677
445	2011-12-30	JPMorgan "best of the battered" banks, says Michael Holland. Find out his other_x000D_ top picks for 2012: http://bloom.bg/v7c1qaÃ‚Â $JPM #inthelooop	jpmorgan "best of the battered" banks, says michael holland. find out his other_x000D_ top picks for 2012: $jpm #inthelooop	jpmorgan "best of the battered" banks, says michael holland. find out his other_x000D_ top picks for 2012: $jpm #inthelooop	0.391667	positive	0.458333		2013-03-19	1	1	0	0	51	-1	1	1	49.2	0	0	32.9075	85.7677
446	2011-12-31	This! >> $JPM can't wait to get rid of me [@jameskoutoulas] and asked me to close my accounts. Don't worry, Jamie, mine won't be the only 1.	this! >> $jpm can't wait to get rid of me [@jameskoutoulas] and asked me to close my accounts. don't worry, jamie, mine won't be the only 1.	this! >> $jpm can't wait to get rid of me [@jameskoutoulas] and asked me to close my accounts. don't worry, jamie, mine won't be the only 1.	1	neutral	0		2013-03-20	3	2	1	0	50	-1	1	2	49.12	2	0	34.9075	85.7677
447	2011-12-31	Customer selling Jan 30 Puts in $JPM for $.44 13,000 times	customer selling jan 30 puts in $jpm for $.44 13,000 times	customer selling jan 30 puts in $jpm for $.44 13,000 times	0	neutral	0		2013-03-22	1	0	1	0	50	0	2	1	48.78	0	0	34.9075	85.7677
448	2011-12-31	Bank CEOs Earn Big Bucks Even as Stocks Get Slammed_x000D_ http://soc.li/mNbZEjFÃ‚Â $JPM $GS $BAC	bank ceos earn big bucks even as stocks get slammed_x000D_ $jpm $gs $bac	bank ceos earn big bucks even as stocks get slammed_x000D_ $jpm $gs $bac	0.1	neutral	0		2013-03-24	1	0	0	1	51	1	3	1	48.78	0	0	34.9075	85.7677
449	2012-01-01	2012 stock picks from $MS http://stks.co/1jd2Ã‚Â $CS http://stks.co/1jd3Ã‚Â $JPM http://stks.co/1jd4Ã‚Â $BCS http://stks.co/1jd5	2012 stock picks from $ms $cs $jpm $bcs	2012 stock picks from $ms $cs $jpm $bcs	0	neutral	0		2013-03-28	1	0	0	1	52	1	3	1	47.46	0	0	34.9075	85.7677
450	2012-01-01	Big Bank Ceos Walk Away With Big Bucks In 2011 $BAC $GS $JPM $MS $MXM: Banks/mayo/have been the hardest hit this ... http://bit.ly/uzAGJS	big bank ceos walk away with big bucks in 2011 $bac $gs $jpm $ms $mxm: banks/mayo/have been the hardest hit this ...	big bank ceos walk away with big bucks in 2011 $bac $gs $jpm $ms $mxm: banks/mayo/have been the hardest hit this ...	0.1	neutral	0		2013-04-01	1	0	0	1	53	1	3	1	47.83	0	0	34.9075	85.7677
451	2012-01-01	@SenorScoop you need to buy Bank of America, Citigroup, Goldman Sachs, JP Morgan, etc. $JPM $GS $C $BAC #finance	@senorscoop you need to buy bank of america, citigroup, goldman sachs, jp morgan, etc. $jpm $gs $c $bac #finance	@senorscoop you need to buy bank of america, citigroup, goldman sachs, jp morgan, etc. $jpm $gs $c $bac #finance	0	neutral	0		2013-04-03	2	1	1	0	52	-1	1	1	46.85	1	0	35.9075	85.7677
452	2012-01-01	S&P 500 Weekly Recap: Economic Data Boosts Home Builders and Banks http://wll.st/vBrnnrÃ‚Â $SPY $SHLD $XHB $XLF 4C $JPM $STI $WFC $LEN $M	s&p 500 weekly recap: economic data boosts home builders and banks $spy $shld $xhb $xlf 4c $jpm $sti $wfc $len $m	s&p 500 weekly recap: economic data boosts home builders and banks $spy $shld $xhb $xlf 4c $jpm $sti $wfc $len $m	0.2	positive	0.2		2013-04-08	1	0	0	1	53	1	3	1	48.58	0	0	35.9075	85.7677
453	2012-01-01	JPMorgan Chase Has Value But Little Momentum http://seekingalpha.com/a/6sirÃ‚Â $C $BAC $COF $AXP $WFC $USB $GS $JPM	jpmorgan chase has value but little momentum $c $bac $cof $axp $wfc $usb $gs $jpm	jpmorgan chase has value but little momentum $c $bac $cof $axp $wfc $usb $gs $jpm	0.5	negative	-0.1875		2013-04-09	3	0	3	0	53	0	2	3	48.68	0	0	35.9075	85.7677
454	2012-01-01	Large Cap Banks Top 5 Stocks 1/1/2012 $BAC $STI $JPM $WFC $BBT #stockmarket http://bit.ly/s1EBH8	large cap banks top 5 stocks 1/1/2012 $bac $sti $jpm $wfc $bbt #stockmarket	large cap banks top 5 stocks 1/1/2012 $bac $sti $jpm $wfc $bbt #stockmarket	0.464286	positive	0.357143		2013-04-10	3	0	2	1	53	0	2	2	49.25	0	0.5	35.9075	86.2677
455	2012-01-01	Top Money Center Bank Value Buys And Sells By Legendary Fund Managers http://seekingalpha.com/a/6shgÃ‚Â $WFC $BK $STD $BAC $C $JPM $MS $GS	top money center bank value buys and sells by legendary fund managers $wfc $bk $std $bac $c $jpm $ms $gs	top money center bank value buys and sells by legendary fund managers $wfc $bk $std $bac $c $jpm $ms $gs	0.533333	positive	0.466667		2013-04-11	1	0	1	0	53	0	2	1	49.31	0	0	35.9075	86.2677
456	2012-01-02	Bottom five Dow losers of 2011: $BAC -59%, $AA -44%, $HPQ -39%, $JPM -21%, $CSCO -10%	bottom five dow losers of 2011: $bac -59%, $aa -44%, $hpq -39%, $jpm -21%, $csco -10%	bottom five dow losers of 2011: $bac -59%, $aa -44%, $hpq -39%, $jpm -21%, $csco -10%	0.2	negative	-0.2		2013-04-12	5	1	2	2	53	0	2	2	49.01	0.5	1	36.4075	87.2677
457	2012-01-02	2011 Year For Gold With U.S. Stock Market Outpacing Europe and Asia http://stks.co/1jhfÃ‚Â $MSFT $CVX $GE $PFE $JPM	2011 year for gold with you.s. stock market outpacing europe and asia $msft $cvx $ge $pfe $jpm	2011 year for gold with you.s. stock market outpacing europe and asia $msft $cvx $ge $pfe $jpm	0	neutral	0		2013-04-15	1	0	1	0	53	0	2	1	47.93	0	0	36.4075	87.2677
458	2012-01-03	#MF Global sold assets to Goldman before collapse http://stks.co/1l77Ã‚Â $GS $JPM $MFGLQ.PK	#mf global sold assets to goldman before collapse $gs $jpm $mfglq.pk	#mf global sold assets to goldman before collapse $gs $jpm $mfglq.pk	0	neutral	0		2013-04-17	1	0	1	0	53	0	2	1	46.79	0	0	36.4075	87.2677
459	2012-01-03	http://stks.co/1l3hÃ‚Â Stock mrkt trading w list for 1/4/12 $AAPL $AMZN $GLD $SLV $USO $GS $RIMM $BAC $JPM $C $NTRS $ZION $PCLN $CMG $SINA	stock mrkt trading w list for 1/4/12 $aapl $amzn $gld $slv $uso $gs $rimm $bac $jpm $c $ntrs $zion $pcln $cmg $sina	stock mrkt trading w list for 1/4/12 $aapl $amzn $gld $slv $uso $gs $rimm $bac $jpm $c $ntrs $zion $pcln $cmg $sina	0	neutral	0		2013-04-27	1	0	1	0	53	0	2	1	48.88	0	0	36.4075	87.2677
460	2012-01-03	Was $GS in the loan syndicate w/ $JPM? RT @pdacosta: MF Global sold assets to Goldman before collapse: sources http://tinyurl.com/6usuqp7	was $gs in the loan syndicate w/ $jpm? rt @pdacosta: mf global sold assets to goldman before collapse: sources	was $gs in the loan syndicate w/ $jpm? rt @pdacosta: mf global sold assets to goldman before collapse: sources	0	neutral	0		2013-04-28	1	0	1	0	53	0	2	1	48.88	0	0	36.4075	87.2677
461	2012-01-03	Bristol-Myers, Williams Sonoma See New Year's Options Action http://bit.ly/AjuQzBÃ‚Â $AAPL $BAC $BMY $IWM $JPM $QQQ $RIMM $WSM $YHOO #NYSE	bristol-myers, williams sonoma see new year's options action $aapl $bac $bmy $iwm $jpm $qqq $rimm $wsm $yhoo #nyse	bristol-myers, williams sonoma see new year's options action $aapl $bac $bmy $iwm $jpm $qqq $rimm $wsm $yhoo #nyse	0.277273	positive	0.118182		2013-04-29	4	0	3	1	53	0	2	3	48.92	0	0.333333	36.4075	87.601
462	2012-01-03	$JPM http://stks.co/1kyJÃ‚Â Clearing this descending trendline on volume today - look for follow thru for confirmation	$jpm clearing this descending trendline on volume today - look for follow thru for confirmation	$jpm clearing this descending trendline on volume today - look for follow thru for confirmation	0	neutral	0		2013-04-30	1	0	0	1	54	1	3	1	49.01	0	0	36.4075	87.601
463	2012-01-03	STOCKS EXPLODE HIGHER TO START THE YEAR, BANKS LEAD THE WAY: Here's What You Need To Know $GS $RIM $MS $C $BAC $JPM http://read.bi/z1dklW	stocks explode higher to start the year, banks lead the way: here's what you need to know $gs $rim $ms $c $bac $jpm	stocks explode higher to start the year, banks lead the way: here's what you need to know $gs $rim $ms $c $bac $jpm	0.5	positive	0.25		2013-05-01	1	0	1	0	54	0	2	1	48.01	0	0	36.4075	87.601
464	2012-01-03	Sadly no one told our friends at $C $JPM $GS $MS RT @techcrunch: "Microsoft Celebrates The Demise Of IE6 In TheÃ‚Â US" http://stks.co/1kiy	sadly no one told our friends at $c $jpm $gs $ms rt @techcrunch: "microsoft celebrates the demise of ie6 in theus"	sadly no one told our friends at $c $jpm $gs $ms rt @techcrunch: "microsoft celebrates the demise of ie6 in theus"	1	positive	0.25		2013-05-02	2	0	1	1	54	0	2	1	48.08	0	1	36.4075	88.601
465	2012-01-03	JPM Chief Exec Jamie Dimon Will Have His Comeuppance in 2012 @AmerBanker http://www.americanbanker.com/bankthink/JPM-Jamie-Dimon-MF-Global-Madoff-Foreclosuregate-1045376-1.htmlÃ‚Â Ã¢â‚¬Â¦ > My predictions for 2012 $MF $JPM #MFGlobal	jpm chief exec jamie dimon will have his comeuppance in 2012 @amerbanker > my predictions for 2012 $mf $jpm #mfglobal	jpm chief exec jamie dimon will have his comeuppance in 2012 @amerbanker > my predictions for 2012 $mf $jpm #mfglobal	0	neutral	0		2013-05-03	3	0	3	0	54	0	2	3	47.57	0	0	36.4075	88.601
466	2012-01-03	Will $JPM CEO #Dimon get his comeuppance in 2012? @retheauditors predicts this will happen in latest @BankThink column. http://www.americanbanker.com/bankthink/JPM-Jamie-Dimon-MF-Global-Madoff-Foreclosuregate-1045376-1.htmlÃ‚Â Ã¢â‚¬Â¦	will $jpm ceo #dimon get his comeuppance in 2012? @retheauditors predicts this will happen in latest @bankthink column.	will $jpm ceo #dimon get his comeuppance in 2012? @retheauditors predicts this will happen in latest @bankthink column.	0.9	positive	0.5		2013-05-06	1	0	1	0	54	0	2	1	48.18	0	0	36.4075	88.601
467	2012-01-03	Bought my $JPM/enero/30-29 Put Spread that I sold for $.15 back at $.05, had to take a triple w/ #earnings this month	bought my $jpm/enero/30-29 put spread that i sold for $.15 back at $.05, had to take a triple w/ #earnings this month	bought my $jpm/enero/30-29 put spread that i sold for $.15 back at $.05, had to take a triple w/ #earnings this month	0	neutral	0		2013-05-09	1	1	0	0	53	-1	1	1	49.04	0	0	36.4075	88.601
468	2012-01-03	RT @ReutersLegal: #JPMorgan, #EMC Mortgage sued for $95 million http://reut.rs/s8UncQÃ‚Â $JPM	rt @reuterslegal: #jpmorgan, #emc mortgage sued for $95 million $jpm	rt @reuterslegal: #jpmorgan, #emc mortgage sued for $95 million $jpm	0	neutral	0		2013-05-13	2	0	1	1	53	0	2	1	49.67	0	1	36.4075	89.601
469	2012-01-03	crude($cl_F) above my levels...gotta give it a little more time but things are looking good...$cd_f, $cl_F and $jpm all nice breakouts	crude($cl_f) above my levels...gotta give it a little more time but things are looking good...$cd_f, $cl_f and $jpm all nice breakouts	crude($cl_f) above my levels...gotta give it a little more time but things are looking good...$cd_f, $cl_f and $jpm all nice breakouts	0.525	positive	0.228125		2013-05-15	2	0	1	1	53	0	2	1	51.09	0	1	36.4075	90.601
470	2012-01-03	JP Morgan: Mixed end to year for European high-yield bond fund flows http://ow.ly/8guQTÃ‚Â $JPM (free)	jp morgan: mixed end to year for european high-yield bond fund flows $jpm (free)	jp morgan: mixed end to year for european high-yield bond fund flows $jpm (free)	0.35	positive	0.133333		2013-05-16	2	0	2	0	53	0	2	2	50.97	0	0	36.4075	90.601
471	2012-01-04	Bank earnings jump 57% in analyst forecasts | http://bloom.bg/zOunTdÃ‚Â $BAC $GS $JPM	bank earnings jump 57% in analyst forecasts | $bac $gs $jpm	bank earnings jump 57% in analyst forecasts | $bac $gs $jpm	0	neutral	0		2013-05-17	1	0	0	1	54	1	3	1	52.3	0	0	36.4075	90.601
472	2012-01-04	20 Stocks Hedge Funds Love Beaten By Seeking Alpha Readers http://seekingalpha.com/a/6suaÃ‚Â $AAPL $GOOG $MSFT $JPM $PFE $QCOM $GM $LYB $LINTA	20 stocks hedge funds love beaten by seeking alpha readers $aapl $goog $msft $jpm $pfe $qcom $gm $lyb $linta	20 stocks hedge funds love beaten by seeking alpha readers $aapl $goog $msft $jpm $pfe $qcom $gm $lyb $linta	0.6	positive	0.5		2013-05-19	1	0	1	0	54	0	2	1	52.3	0	0	36.4075	90.601
473	2012-01-04	Wall Street Brief: Yahoo CEO Dark Horse, Tivo's Win Over AT&T http://wll.st/zb0n05Ã‚Â $APO $EBAY $TIVO $T $EP $GS $JPM $XLF $DIA $SPY $QQQ	wall street brief: yahoo ceo dark horse, tivo's win over at&t $apo $ebay $tivo $t $ep $gs $jpm $xlf $dia $spy $qqq	wall street brief: yahoo ceo dark horse, tivo's win over at&t $apo $ebay $tivo $t $ep $gs $jpm $xlf $dia $spy $qqq	0.377778	positive	0.216667		2013-05-20	3	0	2	1	54	0	2	2	52.29	0	0.5	36.4075	91.101
474	2012-01-04	Dimon Says JPMorgan Is Expanding Amid Ã¢â‚¬ËœHostilityÃ¢â‚¬â„¢ Toward Banks http://stks.co/1lKPÃ‚Â $XLF $IYF $JPM $GS	dimon says jpmorgan is expanding amid hostility toward banks $xlf $iyf $jpm $gs	dimon says jpmorgan is expanding amid hostility toward banks $xlf $iyf $jpm $gs	0	neutral	0		2013-05-21	7	2	3	2	54	0	2	3	53.02	0.666667	0.666667	37.0742	91.7677
475	2012-01-04	10 Things You Need To Know Before The Opening Bell $CVX $GS $JPM $YHOO $UCG by @ericgplatt http://read.bi/A20mp9	10 things you need to know before the opening bell $cvx $gs $jpm $yhoo $ucg by @ericgplatt	10 things you need to know before the opening bell $cvx $gs $jpm $yhoo $ucg by @ericgplatt	0	neutral	0		2013-05-22	1	0	1	0	54	0	2	1	53.63	0	0	37.0742	91.7677
476	2012-01-05	Price Waterhouse $PWC fined Ã‚Â£1.4m as auditor for mixing client's money with $JPM's http://gu.com/p/34fkz/tfÃ‚Â http://gu.com/p/34fmc/tfÃ‚Â #MFG	price waterhouse $pwc fined 1.4m as auditor for mixing client's money with $jpm's #mfg	price waterhouse $pwc fined 1.4m as auditor for mixing client's money with $jpm's #mfg	0	neutral	0		2013-05-23	2	0	0	2	55	1	3	2	53.35	0	0	37.0742	91.7677
477	2012-01-08	JPMorgan Chase is among the companies reporting this week. Check out some of the others: http://mot.ly/AqCqBiÃ‚Â $JPM	jpmorgan chase is among the companies reporting this week. check out some of the others: $jpm	jpmorgan chase is among the companies reporting this week. check out some of the others: $jpm	0	neutral	0		2013-05-29	1	0	1	0	55	0	2	1	54.67	0	0	37.0742	91.7677
478	2012-01-09	JPMorgan's Dimon: Investors/mayo/Be Surprised in 2012; Still Doing $10B in Mortgages/Month $JPM	jpmorgan's dimon: investors/mayo/be surprised in 2012; still doing $10b in mortgages/month $jpm	jpmorgan's dimon: investors/mayo/be surprised in 2012; still doing $10b in mortgages/month $jpm	0.9	positive	0.1		2013-05-30	2	0	1	1	55	0	2	1	55.62	0	1	37.0742	92.7677
479	2012-01-09	JPMorgan's Dimon:/mayo/See More Stock Buybacks in 2012; Has To Be The Right Price $JPM	jpmorgan's dimon:/mayo/see more stock buybacks in 2012; has to be the right price $jpm	jpmorgan's dimon:/mayo/see more stock buybacks in 2012; has to be the right price $jpm	0.517857	positive	0.392857		2013-05-31	2	0	1	1	55	0	2	1	54.59	0	1	37.0742	93.7677
480	2012-01-09	Dimon on @CNBC: The U.S. Economy Is Experiencing a Mild Recovery $JPM	dimon on @cnbc: the you.s. economy is experiencing a mild recovery $jpm	dimon on @cnbc: the you.s. economy is experiencing a mild recovery $jpm	0.5	positive	0.333333		2013-06-03	4	3	1	0	54	-1	1	3	54.49	3	0	40.0742	93.7677
481	2012-01-09	CNBC Exclusive: @MariaBartiromo Will Interview JPMorgan CEO Jamie Dimon Today at 4:30pET. Don't miss it! $JPM	cnbc exclusive: @mariabartiromo will interview jpmorgan ceo jamie dimon today at 4:30pet. don't miss it! $jpm	cnbc exclusive: @mariabartiromo will interview jpmorgan ceo jamie dimon today at 4:30pet. don't miss it! $jpm	0	neutral	0		2013-06-04	4	2	1	1	53	-1	1	2	54.04	2	1	42.0742	94.7677
482	2012-01-11	You need to get through 1.Spain debt, 2. Italian debt, 3. $JPM posting good numbers...Big gauntlet	you need to get through 1.spain debt, 2. italian debt, 3. $jpm posting good numbers...big gauntlet	you need to get through 1.spain debt, 2. italian debt, 3. $jpm posting good numbers...big gauntlet	0.3	positive	0.35		2013-06-06	3	0	2	1	53	0	2	2	53.5	0	0.5	42.0742	95.2677
483	2012-01-11	US Bank and Broker Default Risk http://stks.co/1spiÃ‚Â via @bespokeinvest $BAC $C $GS $JPM $WFC $MS	us bank and broker default risk via @bespokeinvest $bac $c $gs $jpm $wfc $ms	us bank and broker default risk via @bespokeinvest $bac $c $gs $jpm $wfc $ms	0	neutral	0		2013-06-15	1	0	0	1	54	1	3	1	53.13	0	0	42.0742	95.2677
484	2012-01-11	Default risk charts for the Wall Street gang of six: $MS $GS $BAC $C $WFC $JPM: http://tinyurl.com/7t5roeqÃ‚Â _x000D_ $$	default risk charts for the wall street gang of six: $ms $gs $bac $c $wfc $jpm: _x000D_ $$	default risk charts for the wall street gang of six: $ms $gs $bac $c $wfc $jpm: _x000D_ $$	0	neutral	0		2013-06-16	1	0	0	1	55	1	3	1	53.13	0	0	42.0742	95.2677
485	2012-01-12	Equities Near a Crossroad http://stks.co/1uT1Ã‚Â via @StockSage1 $HD $IWM $JPM $PNC $QQQ $SPY $SPX $XLF	equities near a crossroad via @stocksage1 $hd $iwm $jpm $pnc $qqq $spy $spx $xlf	equities near a crossroad via @stocksage1 $hd $iwm $jpm $pnc $qqq $spy $spx $xlf	0.4	positive	0.1		2013-06-17	1	0	1	0	55	0	2	1	53.85	0	0	42.0742	95.2677
486	2012-01-12	Someone just bought $2.9M worth of/febrero/14 calls in the $XLF into $JPM earnings...interesting	someone just bought $2.9m worth of/febrero/14 calls in the $xlf into $jpm earnings...interesting	someone just bought $2.9m worth of/febrero/14 calls in the $xlf into $jpm earnings...interesting	0.1	positive	0.3		2013-06-30	1	0	1	0	55	0	2	1	52.79	0	0	42.0742	95.2677
487	2012-01-12	JPMorgan will likely keep its title of most profitable U.S. bank, but Wells Fargo is closing in | http://bloom.bg/yVmZf1Ã‚Â $JPM $WFC	jpmorgan will likely keep its title of most profitable you.s. bank, but wells fargo is closing in | $jpm $wfc	jpmorgan will likely keep its title of most profitable you.s. bank, but wells fargo is closing in | $jpm $wfc	0.75	positive	0.25		2013-07-01	1	1	0	0	54	-1	1	1	52.49	0	0	42.0742	95.2677
488	2012-01-13	Large Bank Earnings or Why BAC Went to $4 | ZeroHedge http://www.zerohedge.com/contributed/large-bank-earnings-or-why-bac-went-4Ã‚Â Ã¢â‚¬Â¦ | Gonna talk about $JPM, etc on BB radio next...	large bank earnings or why bac went to $4 | zerohedge | gonna talk about $jpm, etc on bb radio next...	large bank earnings or why bac went to $4 | zerohedge | gonna talk about $jpm, etc on bb radio next...	0.214286	positive	0.107143		2013-07-08	1	0	0	1	55	1	3	1	54.7	0	0	42.0742	95.2677
489	2012-01-13	If J.P. Morgan is the best, maybe forget about earnings for the rest of the banks, writes David Weidner http://bit.ly/xTgc1zÃ‚Â $JPM	if j.p. morgan is the best, maybe forget about earnings for the rest of the banks, writes david weidner $jpm	if j.p. morgan is the best, maybe forget about earnings for the rest of the banks, writes david weidner $jpm	0.3	positive	1		2013-07-09	1	1	0	0	54	-1	1	1	54.89	0	0	42.0742	95.2677
490	2012-01-13	JPMorgan profit falls on trading, investment banking | http://bloom.bg/wNW7MkÃ‚Â $JPM	jpmorgan profit falls on trading, investment banking | $jpm	jpmorgan profit falls on trading, investment banking | $jpm	0	neutral	0		2013-07-11	3	0	3	0	54	0	2	3	55.14	0	0	42.0742	95.2677
491	2012-01-13	$JPM Comp ratio at JPM's investment bank came in at 34% for year and was 27% for 4Q.Yes, comp is truly coming down.	$jpm comp ratio at jpm's investment bank came in at 34% for year and was 27% for 4q.yes, comp is truly coming down.	$jpm comp ratio at jpm's investment bank came in at 34% for year and was 27% for 4q.yes, comp is truly coming down.	0.288889	negative	-0.155556		2013-07-12	9	2	6	1	54	0	2	6	54.97	0.333333	0.166667	42.4075	95.4344
492	2012-01-13	$JPM should be one of the stronger prints this quarter, so this doesnÃ¢â‚¬â„¢t bode well for next week	$jpm should be one of the stronger prints this quarter, so this doesnt bode well for next week	$jpm should be one of the stronger prints this quarter, so this doesnt bode well for next week	0	neutral	0		2013-07-19	1	0	0	1	55	1	3	1	56.16	0	0	42.4075	95.4344
493	2012-01-13	$JPM Dimon says Durbin amendment a "great miscarriage of justice"...it is reducing net by $600m a year.	$jpm dimon says durbin amendment a "great miscarriage of justice"...it is reducing net by $600m a year.	$jpm dimon says durbin amendment a "great miscarriage of justice"...it is reducing net by $600m a year.	0.375	positive	0.4		2013-07-29	2	1	1	0	54	-1	1	1	55.69	1	0	43.4075	95.4344
494	2012-01-13	JPMorgan Q4 Earnings: Revs $22.2B vs. $23B est. #earningscentral $JPM	jpmorgan q4 earnings: revs $22.2b vs. $23b est. #earningscentral $jpm	jpmorgan q4 earnings: revs $22.2b vs. $23b est. #earningscentral $jpm	0	neutral	0		2013-07-30	3	0	2	1	54	0	2	2	55.33	0	0.5	43.4075	95.9344
495	2012-01-13	JPMorgan Q4 Earnings: EPS $0.90 vs. $0.90 est #earningscentral $JPM	jpmorgan q4 earnings: eps $0.90 vs. $0.90 est #earningscentral $jpm	jpmorgan q4 earnings: eps $0.90 vs. $0.90 est #earningscentral $jpm	0	neutral	0		2013-08-07	2	1	1	0	53	-1	1	1	55.3	1	0	44.4075	95.9344
496	2012-01-13	Waiting for $JPM earnings? Watch this interview on banking with Jerry del Missier of Barclays http://bloom.bg/xzmdao	waiting for $jpm earnings? watch this interview on banking with jerry del missier of barclays	waiting for $jpm earnings? watch this interview on banking with jerry del missier of barclays	0	neutral	0		2013-08-08	2	0	0	2	54	1	3	2	54.83	0	0	44.4075	95.9344
497	2012-01-18	Closing Bell: The Dow closed up 96 points, while the S&P 500 rose 14 points and the Nasdaq soared 41 points http://fxn.ws/z1Y0uIÃ‚Â $GS $JPM	closing bell: the dow closed up 96 points, while the s&p 500 rose 14 points and the nasdaq soared 41 points $gs $jpm	closing bell: the dow closed up 96 points, while the s&p 500 rose 14 points and the nasdaq soared 41 points $gs $jpm	0.525	positive	0.25		2013-08-09	3	0	3	0	54	0	2	3	54.52	0	0	44.4075	95.9344
498	2012-01-24	WATCH: #JPMorgan Chase CEO Jamie Dimon's exclusive interview with @CGasparino http://fxn.ws/z0JSA2Ã‚Â $JPM	watch: #jpmorgan chase ceo jamie dimon's exclusive interview with @cgasparino $jpm	watch: #jpmorgan chase ceo jamie dimon's exclusive interview with @cgasparino $jpm	0	neutral	0		2013-08-12	2	0	1	1	54	0	2	1	54.09	0	1	44.4075	96.9344
499	2012-02-02	$JPM equity strategist digging in bearish heels. He should go get some Nikes and Under Armour to run for the hills	$jpm equity strategist digging in bearish heels. he should go get some nikes and under armour to run for the hills	$jpm equity strategist digging in bearish heels. he should go get some nikes and under armour to run for the hills	0	neutral	0		2013-08-13	1	1	0	0	53	-1	1	1	54.29	0	0	44.4075	96.9344
500	2012-02-03	New York is suing $BAC $WFC and $JPM for making fraudulent use of an electronic mortgage database http://on.mktw.net/ya8EMQ	new york is suing $bac $wfc and $jpm for making fraudulent use of an electronic mortgage database	new york is suing $bac $wfc and $jpm for making fraudulent use of an electronic mortgage database	0.454545	positive	0.136364		2013-08-14	2	0	2	0	53	0	2	2	54.15	0	0	44.4075	96.9344
501	2012-02-07	$SPX puts cheap at 21% annualized cost (SPY Mar134 put $2.95, 2.95/134 * 365/39) vs CVX 27%, $JPM 34%, $CAT 42%, $FCX 42% #arbitrage $$	$spx puts cheap at 21% annualized cost (spy mar134 put $2.95, 2.95/134 * 365/39) vs cvx 27%, $jpm 34%, $cat 42%, $fcx 42% #arbitrage $$	$spx puts cheap at 21% annualized cost (spy mar134 put $2.95, 2.95/134 * 365/39) vs cvx 27%, $jpm 34%, $cat 42%, $fcx 42% #arbitrage $$	0.7	positive	0.4		2013-08-15	1	0	1	0	53	0	2	1	53.29	0	0	44.4075	96.9344
502	2012-02-16	STOCKS MAKE HUGE COMEBACK AND SURGE: Here's What You Need To Know $DIA $SPY $QQQ $GM $MS $JPM $C $GS by @bySamRohttp://read.bi/wtkLj7	stocks make huge comeback and surge: here's what you need to know $dia $spy $qqq $gm $ms $jpm $c $gs by @bysamro	stocks make huge comeback and surge: here's what you need to know $dia $spy $qqq $gm $ms $jpm $c $gs by @bysamro	0.9	positive	0.4		2013-08-22	1	0	1	0	53	0	2	1	52.21	0	0	44.4075	96.9344
503	2012-02-23	Today's top contributors to The Dow's movement and their point contribution: $IBM (28.31), $PG (14.99), $CVX (6.43), $JPM (3.18), $CAT...	today's top contributors to the dow's movement and their point contribution: $ibm (28.31), $pg (14.99), $cvx (6.43), $jpm (3.18), $cat...	today's top contributors to the dow's movement and their point contribution: $ibm (28.31), $pg (14.99), $cvx (6.43), $jpm (3.18), $cat...	0.5	positive	0.5		2013-08-23	2	0	2	0	53	0	2	2	52.32	0	0	44.4075	96.9344
504	2012-02-27	Market Preview: Too Quiet http://ow.ly/9khzPÃ‚Â $JPM $PCLN $SPY $ODP $BAC	market preview: too quiet $jpm $pcln $spy $odp $bac	market preview: too quiet $jpm $pcln $spy $odp $bac	0.333333	neutral	0		2013-08-24	1	0	1	0	53	0	2	1	52.32	0	0	44.4075	96.9344
505	2012-02-27	JP Morgan didn't get the memo on the 2012 bank stock rally. Why, Jamie Dimon? http://bit.ly/z2Q1RGÃ‚Â $JPM	jp morgan didn't get the memo on the 2012 bank stock rally. why, jamie dimon? $jpm	jp morgan didn't get the memo on the 2012 bank stock rally. why, jamie dimon? $jpm	0	neutral	0		2013-08-27	2	0	2	0	53	0	2	2	50.6	0	0	44.4075	96.9344
506	2012-02-27	Warren Buffett PERSONALLY Holds JP Morgan Shares $JPM by @bySamRohttp://read.bi/yIkCep	warren buffett personally holds jp morgan shares $jpm by @bysamro	warren buffett personally holds jp morgan shares $jpm by @bysamro	0.3	neutral	0		2013-08-28	2	1	0	1	52	-1	1	1	50.58	0	0	44.4075	96.9344
507	2012-02-27	Asked why Berkshire doesn't own $JPM given his admiration for CEO Dimon, Buffett says he owns some in his personal portfolio	asked why berkshire doesn't own $jpm given his admiration for ceo dimon, buffett says he owns some in his personal portfolio	asked why berkshire doesn't own $jpm given his admiration for ceo dimon, buffett says he owns some in his personal portfolio	0.65	positive	0.3		2013-08-29	1	0	1	0	52	0	2	1	50.7	0	0	44.4075	96.9344
508	2012-02-28	Analyst day = solid so far. Dimon speaks at 3:15. RT @reddogt3live: $JPM highs of the day- selling some but holding some	analyst day = solid so far. dimon speaks at 3:15. rt @reddogt3live: $jpm highs of the day- selling some but holding some	analyst day = solid so far. dimon speaks at 3:15. rt @reddogt3live: $jpm highs of the day- selling some but holding some	0.55	neutral	0.05		2013-09-04	1	0	1	0	52	0	2	1	51.87	0	0	44.4075	96.9344
509	2012-02-29	$JPM expose of their IB staffing levels was fascinating http://bit.ly/xRAilDÃ‚Â Makes a good argument to ditch Volcker & --> Glass-Steagall	$jpm expose of their ib staffing levels was fascinating makes a good argument to ditch volcker & --> glass-steagall	$jpm expose of their ib staffing levels was fascinating makes a good argument to ditch volcker & --> glass-steagall	0.725	positive	0.7		2013-09-05	3	0	1	2	53	1	3	2	52.11	0	2	44.4075	98.9344
510	2012-03-01	Per @FoxBusiness @TeamCavuto discussion, $JPM says gov regulation makes customers with less than $100k unprofitable http://bit.ly/Ak9n84	per @foxbusiness @teamcavuto discussion, $jpm says gov regulation makes customers with less than $100k unprofitable	per @foxbusiness @teamcavuto discussion, $jpm says gov regulation makes customers with less than $100k unprofitable	0.0666667	negative	-0.166667		2013-09-06	1	0	0	1	54	1	3	1	52.56	0	0	44.4075	98.9344
511	2012-03-01	Credit union membership hits a record high as consumers grow more frustrated with big banks: http://cnnmon.ie/xE9axbÃ‚Â cc: $BAC, $JPM, $C	credit union membership hits a record high as consumers grow more frustrated with big banks: cc: $bac, $jpm, $c	credit union membership hits a record high as consumers grow more frustrated with big banks: cc: $bac, $jpm, $c	0.335	neutral	-0.01		2013-09-08	2	0	1	1	54	0	2	1	52.56	0	1	44.4075	99.9344
512	2012-03-02	The Obama administration has agreed to release withheld incentive payments to $JPM and $BAChttp://on.mktw.net/xRYRqS	the obama administration has agreed to release withheld incentive payments to $jpm and $bac	the obama administration has agreed to release withheld incentive payments to $jpm and $bac	0	neutral	0		2013-09-09	1	0	0	1	55	1	3	1	52.86	0	0	44.4075	99.9344
513	2012-03-05	$ZNGA: $JPM pulls it from the buy list-obviously not a fan of Words with Friends	$znga: $jpm pulls it from the buy list-obviously not a fan of words with friends	$znga: $jpm pulls it from the buy list-obviously not a fan of words with friends	0	neutral	0		2013-09-12	2	1	1	0	54	-1	1	1	52.24	1	0	45.4075	99.9344
514	2012-03-08	$JPM 2011 commodity earnings $2.8 billion, $GS comm earnings $1.6 bb, a $1.2 bb difference. Missing from $MF Global customers, $1.2 billion.	$jpm 2011 commodity earnings $2.8 billion, $gs comm earnings $1.6 bb, a $1.2 bb difference. missing from $mf global customers, $1.2 billion.	$jpm 2011 commodity earnings $2.8 billion, $gs comm earnings $1.6 bb, a $1.2 bb difference. missing from $mf global customers, $1.2 billion.	0.025	negative	-0.1		2013-09-16	2	1	1	0	53	-1	1	1	53.14	1	0	46.4075	99.9344
515	2012-03-13	@ReformedBroker great call on $JPM yesterday on @cnbcfastmoney	@reformedbroker great call on $jpm yesterday on @cnbcfastmoney	@reformedbroker great call on $jpm yesterday on @cnbcfastmoney	0.75	positive	0.8		2013-09-17	1	0	1	0	53	0	2	1	53.09	0	0	46.4075	99.9344
516	2012-03-13	Fail. Fail. Fail. Fail. The rest of you pass. $C $WFC $BAC $JPM $STIhttp://bit.ly/zDuYMl	fail. fail. fail. fail. the rest of you pass. $c $wfc $bac $jpm $sti	fail. fail. fail. fail. the rest of you pass. $c $wfc $bac $jpm $sti	0.3	negative	-0.5		2013-09-18	1	0	1	0	53	0	2	1	53.41	0	0	46.4075	99.9344
517	2012-03-13	STOCKS GO WILD, US BANKS LEAD THE WAY: Here's What You Need To Know $DIA $SPY $QQQ $JPM $BAC $C $GS $MCP by @bySamRohttp://read.bi/w46PBC	stocks go wild, us banks lead the way: here's what you need to know $dia $spy $qqq $jpm $bac $c $gs $mcp by @bysamro	stocks go wild, us banks lead the way: here's what you need to know $dia $spy $qqq $jpm $bac $c $gs $mcp by @bysamro	0.4	positive	0.1		2013-09-19	9	3	4	2	53	0	2	4	52.75	0.75	0.5	47.1575	100.434
518	2012-03-13	You're welcome! RT @best_of_iran: Thanks for Nothing Occupy Wall Street! http://goo.gl/PhtdDÃ‚Â $gs $bac $c $jpm #ows #occupy #getmoneyout	you're welcome! rt @best_of_iran: thanks for nothing occupy wall street! $gs $bac $c $jpm #ows #occupy #getmoneyout	you're welcome! rt @best_of_iran: thanks for nothing occupy wall street! $gs $bac $c $jpm #ows #occupy #getmoneyout	0.55	positive	0.625		2013-09-20	1	1	0	0	52	-1	1	1	52.8	0	0	47.1575	100.434
519	2012-03-15	Breaking: S&P 500 climbs above 1400 for the first time since June 2008, with $GS $JPM $BAC and $MS leading the way http://fxn.ws/z4gQoK	breaking: s&p 500 climbs above 1400 for the first time since june 2008, with $gs $jpm $bac and $ms leading the way	breaking: s&p 500 climbs above 1400 for the first time since june 2008, with $gs $jpm $bac and $ms leading the way	0.216667	positive	0.125		2013-09-23	5	1	4	0	52	0	2	4	51.46	0.25	0	47.4075	100.434
520	2012-03-16	How Wall Street Has Fared After Bear's Fall http://nyti.ms/A7YR1bÃ‚Â interesting lens on relative performance $C $BAC $JPM $GS	how wall street has fared after bear's fall interesting lens on relative performance $c $bac $jpm $gs	how wall street has fared after bear's fall interesting lens on relative performance $c $bac $jpm $gs	0.25	positive	0.25		2013-09-24	3	1	0	2	53	1	3	2	50.32	0	0	47.4075	100.434
521	2012-03-16	Today is the 4 yr anniversary of the Bear Stearns-JP Morgan merger agreement. We'll chat about pricing risk now on @BloombergTV @ 10 $JPM	today is the 4 yr anniversary of the bear stearns-jp morgan merger agreement. we'll chat about pricing risk now on @bloombergtv @ 10 $jpm	today is the 4 yr anniversary of the bear stearns-jp morgan merger agreement. we'll chat about pricing risk now on @bloombergtv @ 10 $jpm	0	neutral	0		2013-09-25	1	0	0	1	54	1	3	1	51.7	0	0	47.4075	100.434
522	2012-03-19	Dividends are cool. Apple proves it. http://stks.co/2wYTÃ‚Â via @LaMonicaBuzz $AAPL $XOM $PFE $MCD $JPM	dividends are cool. apple proves it. via @lamonicabuzz $aapl $xom $pfe $mcd $jpm	dividends are cool. apple proves it. via @lamonicabuzz $aapl $xom $pfe $mcd $jpm	0.325	positive	0.325		2013-09-26	7	0	3	4	55	1	3	4	51.89	0	1.33333	47.4075	101.768
523	2012-03-19	MORGAN STANLEY: Business Is Booming At These 4 Big Banks $GS $MS $JPM $BAC $C by @ericgplatthttp://read.bi/ygU7Ok	morgan stanley: business is booming at these 4 big banks $gs $ms $jpm $bac $c by @ericgplatt	morgan stanley: business is booming at these 4 big banks $gs $ms $jpm $bac $c by @ericgplatt	0.1	neutral	0		2013-09-29	1	0	0	1	56	1	3	1	52.24	0	0	47.4075	101.768
524	2012-03-23	Dividend Payers Claim S&P 500 Milestone http://ow.ly/9QJf0Ã‚Â $AAPL $JPM $C $SPX	dividend payers claim s&p 500 milestone $aapl $jpm $c $spx	dividend payers claim s&p 500 milestone $aapl $jpm $c $spx	0	neutral	0		2013-10-01	1	0	0	1	57	1	3	1	51.96	0	0	47.4075	101.768
525	2012-03-23	Corzine Ordered Funds Moved to $JPM	corzine ordered funds moved to $jpm	corzine ordered funds moved to $jpm	0	neutral	0		2013-10-02	3	0	2	1	57	0	2	2	52.09	0	0.5	47.4075	102.268
526	2012-03-28	Jon Corzine was in direct contact with $JPM over $175m transfer of customer funds in Oct. http://bit.ly/GYobJaÃ‚Â via @wsj #MFGlobal	jon corzine was in direct contact with $jpm over $175m transfer of customer funds in oct. via @wsj #mfglobal	jon corzine was in direct contact with $jpm over $175m transfer of customer funds in oct. via @wsj #mfglobal	0.4	positive	0.1		2013-10-03	1	0	1	0	57	0	2	1	51.94	0	0	47.4075	102.268
527	2012-03-29	And The Dow Flirts With A Positive Close $CAT $IBM $AXP $JPM by @ericgplatt http://read.bi/H01zDB	and the dow flirts with a positive close $cat $ibm $axp $jpm by @ericgplatt	and the dow flirts with a positive close $cat $ibm $axp $jpm by @ericgplatt	0.545455	positive	0.227273		2013-10-06	2	0	0	2	58	1	3	2	52.67	0	0	47.4075	102.268
528	2012-04-03	RT @FortuneMagazine: JPMorgan's Ian Hannam resigns, faces fines http://bit.ly/HRoIYRÃ‚Â . Piece on $JPM hunt 4 Afghan gold http://bit.ly/HFPkQB	rt @fortunemagazine: jpmorgan's ian hannam resigns, faces fines piece on $jpm hunt 4 afghan gold	rt @fortunemagazine: jpmorgan's ian hannam resigns, faces fines piece on $jpm hunt 4 afghan gold	0	neutral	0		2013-10-10	4	0	4	0	58	0	2	4	52.52	0	0	47.4075	102.268
529	2012-04-03	Did you pay double for that coffee yesterday? JPMorgan Chase glitch reportedly charged some debit cards twice http://fxn.ws/Ha2S66Ã‚Â $JPM	did you pay double for that coffee yesterday? jpmorgan chase glitch reportedly charged some debit cards twice $jpm	did you pay double for that coffee yesterday? jpmorgan chase glitch reportedly charged some debit cards twice $jpm	0	neutral	0		2013-10-11	13	1	4	8	59	1	3	8	52.51	0.25	2	47.6575	104.268
530	2012-04-04	RT @EddyElfenbein For $JPM, a $20 million dollar fine works out to about half a penny per share. Mr. Wrist, I'd like you to meet Mr. Slap.	rt @eddyelfenbein for $jpm, a $20 million dollar fine works out to about half a penny per share. mr. wrist, i'd like you to meet mr. slap.	rt @eddyelfenbein for $jpm, a $20 million dollar fine works out to about half a penny per share. mr. wrist, i'd like you to meet mr. slap.	0.333333	positive	0.125		2013-10-13	1	0	1	0	59	0	2	1	52.51	0	0	47.6575	104.268
531	2012-04-04	#JPMorgan $JPM will reportedly be penalized for actions linked to Lehman Brothers collapse http://fxn.ws/HTz5xx	#jpmorgan $jpm will reportedly be penalized for actions linked to lehman brothers collapse	#jpmorgan $jpm will reportedly be penalized for actions linked to lehman brothers collapse	0	neutral	0		2013-10-14	1	0	0	1	60	1	3	1	52.71	0	0	47.6575	104.268
532	2012-04-05	Come on, the $JPM "winer" rant was fine. We all know that banks needed some reining in. We can't have what happened happen again	come on, the $jpm "winer" rant was fine. we all know that banks needed some reining in. we can't have what happened happen again	come on, the $jpm "winer" rant was fine. we all know that banks needed some reining in. we can't have what happened happen again	0.5	positive	0.416667		2013-10-16	5	0	1	4	61	1	3	4	54	0	4	47.6575	108.268
533	2012-04-05	10 Things You Need To Know Before The Opening Bell $CBS $STZ $PIR $JPM by @ericgplatt http://read.bi/HP70cG	10 things you need to know before the opening bell $cbs $stz $pir $jpm by @ericgplatt	10 things you need to know before the opening bell $cbs $stz $pir $jpm by @ericgplatt	0	neutral	0		2013-10-17	1	0	1	0	61	0	2	1	54.21	0	0	47.6575	108.268
534	2012-04-08	Sunday Weekly EDGE on http://thefxcafe.comÃ‚Â http://ow.ly/a8Xu3Ã‚Â $ES_F $HG_F $AA $GOOG $JPM $WFC	sunday weekly edge on $es_f $hg_f $aa $goog $jpm $wfc	sunday weekly edge on $es_f $hg_f $aa $goog $jpm $wfc	0	neutral	0		2013-10-18	1	0	1	0	61	0	2	1	54.3	0	0	47.6575	108.268
535	2012-04-13	MARKETS TANK, BANKS FALL, EUROPE GETS CRUSHED: Here's What You Need To Know $DIA $SPY $QQQ $JPM $WFC $GOOG by @bySamRohttp://read.bi/HRDu05	markets tank, banks fall, europe gets crushed: here's what you need to know $dia $spy $qqq $jpm $wfc $goog by @bysamro	markets tank, banks fall, europe gets crushed: here's what you need to know $dia $spy $qqq $jpm $wfc $goog by @bysamro	0.1	negative	-0.1		2013-10-19	2	0	0	2	62	1	3	2	54.3	0	0	47.6575	108.268
536	2012-04-13	$JPM Jamie Dimon uses the Robert Kelly defense in talking mortgage bond litigation costs. Props @rcwhalen http://www.housingwire.com/rewired/jp-morgan-ceo-dimon-growing-cost-mbs-litigation-and-kelly-defenseÃ‚Â Ã¢â‚¬Â¦	$jpm jamie dimon uses the robert kelly defense in talking mortgage bond litigation costs. props @rcwhalen	$jpm jamie dimon uses the robert kelly defense in talking mortgage bond litigation costs. props @rcwhalen	0	neutral	0		2013-10-20	1	0	0	1	63	1	3	1	54.3	0	0	47.6575	108.268
537	2012-04-19	RIM Is About To Hire JP Morgan, But It's Not Going To Sell The Whole Company $RIMM $JPM by @jyarowhttp://read.bi/HSne4x	rim is about to hire jp morgan, but it's not going to sell the whole company $rimm $jpm by @jyarow	rim is about to hire jp morgan, but it's not going to sell the whole company $rimm $jpm by @jyarow	0.4	positive	0.2		2013-10-21	7	0	4	3	63	0	2	4	54.27	0	0.75	47.6575	109.018
538	2012-04-19	RIM/mayo/choose JPMorgan to help weigh its strategy options | http://bloom.bg/HKqEmaÃ‚Â $JPM $RIMM	rim/mayo/choose jpmorgan to help weigh its strategy options | $jpm $rimm	rim/mayo/choose jpmorgan to help weigh its strategy options | $jpm $rimm	0	neutral	0		2013-10-22	2	1	1	0	62	-1	1	1	53.62	1	0	48.6575	109.018
539	2012-04-20	Regulators probe nine banks for overdraft fees | http://bloom.bg/IVUQsAÃ‚Â $JPM $WFC $BAC	regulators probe nine banks for overdraft fees | $jpm $wfc $bac	regulators probe nine banks for overdraft fees | $jpm $wfc $bac	0	neutral	0		2013-10-23	1	1	0	0	61	-1	1	1	52.75	0	0	48.6575	109.018
540	2012-04-24	$JPM analyst Allman pitching idea where US Nat Gas cld be $4 by Nov.; lower rigs, Haynesville -ve production, Marcellus slowing; +ve demand	$jpm analyst allman pitching idea where us nat gas cld be $4 by nov.; lower rigs, haynesville -ve production, marcellus slowing; +ve demand	$jpm analyst allman pitching idea where us nat gas cld be $4 by nov.; lower rigs, haynesville -ve production, marcellus slowing; +ve demand	0	neutral	0		2013-10-24	1	0	1	0	61	0	2	1	52.48	0	0	48.6575	109.018
541	2012-04-27	Check out our trading range screen for the 30 largest stocks in the US: http://www.bespokeinvest.com/thinkbig/2012/4/27/trading-range-screen-for-the-30-largest-us-stocks.htmlÃ‚Â Ã¢â‚¬Â¦ $AAPL $BAC $IBM $JPM $MSFT $GOOG $XOM $$	check out our trading range screen for the 30 largest stocks in the us: $aapl $bac $ibm $jpm $msft $goog $xom $$	check out our trading range screen for the 30 largest stocks in the us: $aapl $bac $ibm $jpm $msft $goog $xom $$	0	neutral	0		2013-10-25	4	0	2	2	61	0	2	2	52.77	0	1	48.6575	110.018
542	2012-04-30	Sell in May? History Says Not This Year http://cnbc.com/id/47233648Ã‚Â $AAPL $ABT $HRS $JPM $KO #StockMarket #StockPicks	sell in may? history says not this year $aapl $abt $hrs $jpm $ko #stockmarket #stockpicks	sell in may? history says not this year $aapl $abt $hrs $jpm $ko #stockmarket #stockpicks	0	neutral	0		2013-10-26	1	0	0	1	62	1	3	1	52.77	0	0	48.6575	110.018
543	2012-05-04	We snagged a #FacebookIPO hat, which the JPMorgan salesforce will be wearing. (FB execs to arrive at $JPM shortly) pic.twitter.com/QU8sS0BY	we snagged a #facebookipo hat, which the jpmorgan salesforce will be wearing. (fb execs to arrive at $jpm shortly) pic.twitter.com/qu8ss0by	we snagged a #facebookipo hat, which the jpmorgan salesforce will be wearing. (fb execs to arrive at $jpm shortly) pic.twitter.com/qu8ss0by	0.3	neutral	0		2013-10-28	1	0	0	1	63	1	3	1	52.68	0	0	48.6575	110.018
544	2012-05-05	#Buffett explains he's been buying $JPM for his own account because he likes $WFC better and therefore Berkshire buys that #brk2012	#buffett explains he's been buying $jpm for his own account because he likes $wfc better and therefore berkshire buys that #brk2012	#buffett explains he's been buying $jpm for his own account because he likes $wfc better and therefore berkshire buys that #brk2012	0.75	positive	0.55		2013-10-29	4	1	3	0	63	0	2	3	52.73	0.333333	0	48.9908	110.018
545	2012-05-07	Too big to jail: Why can't Obama bring Wall Street to justice? Newsweek. http://stks.co/3h8mÃ‚Â via @morningmoneyben $c $jpm $bac $GS	too big to jail: why can't obama bring wall street to justice? newsweek. via @morningmoneyben $c $jpm $bac $gs	too big to jail: why can't obama bring wall street to justice? newsweek. via @morningmoneyben $c $jpm $bac $gs	0.05	neutral	-0.05		2013-10-30	1	0	1	0	63	0	2	1	52.6	0	0	48.9908	110.018
546	2012-05-08	Chase launches new alternative to checking account http://yhoo.it/IB7xveÃ‚Â $JPM	chase launches new alternative to checking account $jpm	chase launches new alternative to checking account $jpm	0.454545	positive	0.136364		2013-11-06	1	1	0	0	62	-1	1	1	52.1	0	0	48.9908	110.018
547	2012-05-08	U.S. economy is holding a "royal straight flush," says $JPM CEO Jamie Dimon: http://cnnmon.ie/KiOSq0	you.s. economy is holding a "royal straight flush," says $jpm ceo jamie dimon:	you.s. economy is holding a "royal straight flush," says $jpm ceo jamie dimon:	0.4	positive	0.2		2013-11-08	1	0	1	0	62	0	2	1	53.96	0	0	48.9908	110.018
548	2012-05-10	$JPM by the numbers: Loss=$2B, annual net income (profits) =$20B ...10% hit to earnings. OK. So now P/E 7ish, 1/2 $SPX. Wake me at 5x	$jpm by the numbers: loss=$2b, annual net income (profits) =$20b ...10% hit to earnings. ok. so now p/e 7ish, 1/2 $spx. wake me at 5x	$jpm by the numbers: loss=$2b, annual net income (profits) =$20b ...10% hit to earnings. ok. so now p/e 7ish, 1/2 $spx. wake me at 5x	0.25	positive	0.25		2013-11-11	1	0	1	0	62	0	2	1	54.1	0	0	48.9908	110.018
549	2012-05-10	Incredible Focus of Attention Around $JPM Over Past 6hrs http://stks.co/3mQtÃ‚Â (ht: @1nvestor)	incredible focus of attention around $jpm over past 6hrs (ht: @1nvestor)	incredible focus of attention around $jpm over past 6hrs (ht: @1nvestor)	0.575	positive	0.325		2013-11-13	6	0	1	5	63	1	3	5	54.14	0	5	48.9908	115.018
550	2012-05-10	Asian shares retreated on Friday, spooked by JPMorgan's $2 billion huge loss http://reut.rs/JmS3MDÃ‚Â $JPM	asian shares retreated on friday, spooked by jpmorgan's $2 billion huge loss $jpm	asian shares retreated on friday, spooked by jpmorgan's $2 billion huge loss $jpm	0.45	positive	0.2		2013-11-15	1	0	1	0	63	0	2	1	54.87	0	0	48.9908	115.018
551	2012-05-10	JPMorgan's CEO Dimon "eats crow" after $2 bln loss - @Breakingviews http://reut.rs/K0CMxPÃ‚Â $JPM	jpmorgan's ceo dimon "eats crow" after $2 bln loss - @breakingviews $jpm	jpmorgan's ceo dimon "eats crow" after $2 bln loss - @breakingviews $jpm	0	neutral	0		2013-11-19	8	2	4	2	63	0	2	4	56.15	0.5	0.5	49.4908	115.518
552	2012-05-10	Market Preview: Look Out Below! http://ow.ly/aPVLzÃ‚Â $JPM $CSCO $NVDA $DJI $SPX	market preview: look out below! $jpm $csco $nvda $dji $spx	market preview: look out below! $jpm $csco $nvda $dji $spx	0	neutral	0		2013-11-20	3	0	0	3	64	1	3	3	56.1	0	0	49.4908	115.518
553	2012-05-10	A timeline of events for the so-called London Whale which has run into trouble at J.P. Morgan. http://on.wsj.com/LtPjxpÃ‚Â $JPM	a timeline of events for the so-called london whale which has run into trouble at j.p. morgan. $jpm	a timeline of events for the so-called london whale which has run into trouble at j.p. morgan. $jpm	0.2	negative	-0.2		2013-11-21	3	1	1	1	63	-1	1	1	57.22	1	1	50.4908	116.518
554	2012-05-10	JPMorgan takes hit in trading book http://reut.rs/J19rtZÃ‚Â $JPM	jpmorgan takes hit in trading book $jpm	jpmorgan takes hit in trading book $jpm	0	neutral	0		2013-11-22	1	0	0	1	64	1	3	1	57.46	0	0	50.4908	116.518
555	2012-05-10	JPMorgan CEO Jamie Dimon says "egregious" mistakes made leading to trading losses; stock futures fall http://yhoo.it/Lny40JÃ‚Â $JPM	jpmorgan ceo jamie dimon says "egregious" mistakes made leading to trading losses; stock futures fall $jpm	jpmorgan ceo jamie dimon says "egregious" mistakes made leading to trading losses; stock futures fall $jpm	0	neutral	0		2013-11-25	2	0	0	2	65	1	3	2	57.65	0	0	50.4908	116.518
556	2012-05-10	Bank of America, Morgan Stanley fall 2.6%; Goldman down 2.2% after JP Morgan trading loss disclosed. http://yhoo.it/KqCkNmÃ‚Â $JPM #trading	bank of america, morgan stanley fall 2.6%; goldman down 2.2% after jp morgan trading loss disclosed. $jpm #trading	bank of america, morgan stanley fall 2.6%; goldman down 2.2% after jp morgan trading loss disclosed. $jpm #trading	0.288889	negative	-0.155556		2013-11-26	1	0	0	1	66	1	3	1	57.17	0	0	50.4908	116.518
557	2012-05-10	JPMorgan said it has suffered $2B in trading losses since start of April. $JPM stock down 6% after-hours http://cnnmon.ie/J3QLDq	jpmorgan said it has suffered $2b in trading losses since start of april. $jpm stock down 6% after-hours	jpmorgan said it has suffered $2b in trading losses since start of april. $jpm stock down 6% after-hours	0.288889	negative	-0.155556		2013-12-03	2	0	1	1	66	0	2	1	56.86	0	1	50.4908	117.518
558	2012-05-10	JPMorgan reveals significant trading loss. $JPM shares tumble 5.5% after hours. BofA, Citi and Wells Fargo down 2%. http://fxn.ws/JiBCR5	jpmorgan reveals significant trading loss. $jpm shares tumble 5.5% after hours. bofa, citi and wells fargo down 2%.	jpmorgan reveals significant trading loss. $jpm shares tumble 5.5% after hours. bofa, citi and wells fargo down 2%.	0.581944	positive	0.109722		2013-12-04	2	0	2	0	66	0	2	2	57.19	0	0	50.4908	117.518
559	2012-05-10	Remember in 2008... "we don't know what we don't know..." apparently we still don't. If rock solid $JPM can loose $2B, who else can.	remember in 2008... "we don't know what we don't know..." apparently we still don't. if rock solid $jpm can loose $2b, who else can.	remember in 2008... "we don't know what we don't know..." apparently we still don't. if rock solid $jpm can loose $2b, who else can.	0.239744	neutral	-0.00897436		2013-12-05	2	1	0	1	65	-1	1	1	55.82	0	0	50.4908	117.518
560	2012-05-10	If you saw it coming tonight at $JPM go to jail. You had inside info.	if you saw it coming tonight at $jpm go to jail. you had inside info.	if you saw it coming tonight at $jpm go to jail. you had inside info.	0	negative	-0.1		2013-12-09	1	0	1	0	65	0	2	1	56.51	0	0	50.4908	117.518
561	2012-05-10	What will $JPM loss mean for bank's CFO, who said in April he was "very comfortable" w/ the risk? http://blogs.wsj.com/deals/2012/04/13/j-p-morgan-a-london-whale-hes-more-of-a-shrubbery/Ã‚Â Ã¢â‚¬Â¦	what will $jpm loss mean for bank's cfo, who said in april he was "very comfortable" w/ the risk?	what will $jpm loss mean for bank's cfo, who said in april he was "very comfortable" w/ the risk?	0.84375	positive	0.10375		2013-12-10	1	0	1	0	65	0	2	1	56.7	0	0	50.4908	117.518
562	2012-05-10	RT @KidDynamiteBlog: $JPM story is about two things: 1) delays marking to market and 2) inaccurate VAR methodology. the rest is noise.	rt @kiddynamiteblog: $jpm story is about two things: 1) delays marking to market and 2) inaccurate var methodology. the rest is noise.	rt @kiddynamiteblog: $jpm story is about two things: 1) delays marking to market and 2) inaccurate var methodology. the rest is noise.	0	neutral	0		2013-12-11	2	1	1	0	64	-1	1	1	56.07	1	0	51.4908	117.518
563	2012-05-10	J.P. Morgan credit loss wiping out bank stocks in after-hours trade. $JPM $C $BAC $MShttp://on.mktw.net/K6m7Lk	j.p. morgan credit loss wiping out bank stocks in after-hours trade. $jpm $c $bac $ms	j.p. morgan credit loss wiping out bank stocks in after-hours trade. $jpm $c $bac $ms	0	neutral	0		2013-12-12	2	0	0	2	65	1	3	2	56.31	0	0	51.4908	117.518
564	2012-05-10	This would be a great time to RT the link to PBS Frontline Wall Street Documentary http://to.pbs.org/HQqUnCÃ‚Â $JPM	this would be a great time to rt the link to pbs frontline wall street documentary $jpm	this would be a great time to rt the link to pbs frontline wall street documentary $jpm	0.375	positive	0.4		2013-12-13	3	0	2	1	65	0	2	2	56.17	0	0.5	51.4908	118.018
565	2012-05-10	Bloomberg broke story of $JPM trades a month ago "JPMorgan TraderÃ¢â‚¬â„¢s Positions Said to Distort Credit Indexes http://bloom.bg/Hi48zuÃ‚Â "	bloomberg broke story of $jpm trades a month ago "jpmorgan traders positions said to distort credit indexes "	bloomberg broke story of $jpm trades a month ago "jpmorgan traders positions said to distort credit indexes "	0	neutral	0		2013-12-15	1	0	0	1	66	1	3	1	56.17	0	0	51.4908	118.018
566	2012-05-10	Everyone calm down. Remember $MS is not $JPM.	everyone calm down. remember $ms is not $jpm.	everyone calm down. remember $ms is not $jpm.	0.519444	neutral	0.0722222		2013-12-16	2	0	2	0	66	0	2	2	56.42	0	0	51.4908	118.018
567	2012-05-10	JPMorgan trading mess should be reminder on why Canadian & Asian banks are the world's strongest. http://bloom.bg/IKEUd4Ã‚Â $JPM	jpmorgan trading mess should be reminder on why canadian & asian banks are the world's strongest. $jpm	jpmorgan trading mess should be reminder on why canadian & asian banks are the world's strongest. $jpm	0.0875	neutral	-0.0875		2013-12-18	4	0	1	3	67	1	3	3	57.24	0	3	51.4908	121.018
568	2012-05-10	ALERT - $JPM CEO on conference call: "Just because we're stupid doesn't mean everybody else was"	alert - $jpm ceo on conference call: "just because we're stupid doesn't mean everybody else was"	alert - $jpm ceo on conference call: "just because we're stupid doesn't mean everybody else was"	0.84375	negative	-0.55625		2013-12-19	1	0	1	0	67	0	2	1	57.23	0	0	51.4908	121.018
569	2012-05-10	"just because we're stupid doesn't mean everyone else was" $JPM's Dimon on whether losses will be seen by other banks .	"just because we're stupid doesn't mean everyone else was" $jpm's dimon on whether losses will be seen by other banks .	"just because we're stupid doesn't mean everyone else was" $jpm's dimon on whether losses will be seen by other banks .	0.6875	negative	-0.4125		2013-12-20	2	0	1	1	67	0	2	1	57.7	0	1	51.4908	122.018
570	2012-05-10	If you're looking for background on the "London Whale," read this http://on.wsj.com/I9n5npÃ‚Â $JPM	if you're looking for background on the "london whale," read this $jpm	if you're looking for background on the "london whale," read this $jpm	0	neutral	0		2013-12-21	1	0	1	0	67	0	2	1	57.7	0	0	51.4908	122.018
571	2012-05-10	JPMorgan CEO Jamie Dimon, Feb. 15, 2011 on regulators: "They make trading sound like someone's sitting there, guessing everyday." $JPM	jpmorgan ceo jamie dimon, feb. 15, 2011 on regulators: "they make trading sound like someone's sitting there, guessing everyday." $jpm	jpmorgan ceo jamie dimon, feb. 15, 2011 on regulators: "they make trading sound like someone's sitting there, guessing everyday." $jpm	0.5	positive	0.1		2013-12-22	1	0	0	1	68	1	3	1	57.7	0	0	51.4908	122.018
572	2012-05-10	ALERT - $JPM CEO on conference call: Trades were poorly executed and poorly monitored; these were egregious, self-inflicted mistakes.	alert - $jpm ceo on conference call: trades were poorly executed and poorly monitored; these were egregious, self-inflicted mistakes.	alert - $jpm ceo on conference call: trades were poorly executed and poorly monitored; these were egregious, self-inflicted mistakes.	0.6	negative	-0.4		2013-12-23	3	2	0	1	67	-1	1	2	58.24	0	0	51.4908	122.018
573	2012-05-10	A recent and prescient piece by @zerohedge on $JPM CIO. http://www.zerohedge.com/news/why-jpms-chief-investment-office-worlds-largest-prop-trading-desk-fact-and-fictionÃ‚Â Ã¢â‚¬Â¦	a recent and prescient piece by @zerohedge on $jpm cio.	a recent and prescient piece by @zerohedge on $jpm cio.	0.25	neutral	0		2013-12-24	2	0	1	1	67	0	2	1	58.25	0	1	51.4908	123.018
574	2012-05-10	JPMorgan Chase: Portfolio Riskier, More Volatile as An Economic Hedge - Quote: http://data.cnbc.com/quotes/jpmÃ‚Â $JPM	jpmorgan chase: portfolio riskier, more volatile as an economic hedge - quote: $jpm	jpmorgan chase: portfolio riskier, more volatile as an economic hedge - quote: $jpm	0.35	positive	0.35		2013-12-26	1	0	0	1	68	1	3	1	58.2	0	0	51.4908	123.018
575	2012-05-10	JPMorgan Chase: Chief Investment Office has significant mark-to market losses - Legal Losses of $4.2B "Reasonably Possible" $JPM	jpmorgan chase: chief investment office has significant mark-to market losses - legal losses of $4.2b "reasonably possible" $jpm	jpmorgan chase: chief investment office has significant mark-to market losses - legal losses of $4.2b "reasonably possible" $jpm	0.691667	positive	0.191667		2013-12-30	1	0	1	0	68	0	2	1	57.95	0	0	51.4908	123.018
576	2012-05-10	yet again $JPM CDS was right all along (silly stress tests) http://twitpic.com/9jkb4y	yet again $jpm cds was right all along (silly stress tests)	yet again $jpm cds was right all along (silly stress tests)	0.705357	negative	-0.107143		2013-12-31	9	1	4	4	68	0	2	4	58.48	0.25	1	51.7408	124.018
577	2012-05-10	$JPM 10-Q Just came out http://1.usa.gov/J13ZHmÃ‚Â 14 minutes until the mysterious conference call	$jpm 10-q just came out 14 minutes until the mysterious conference call	$jpm 10-q just came out 14 minutes until the mysterious conference call	1	neutral	0		2014-01-01	4	0	4	0	68	0	2	4	58.48	0	0	51.7408	124.018
578	2012-05-10	JPMorgan Chase Shares Lower ahead of 10-Q Filing, 5pm ET Conference Call $JPM - More on @cnbcfastmoney	jpmorgan chase shares lower ahead of 10-q filing, 5pm et conference call $jpm - more on @cnbcfastmoney	jpmorgan chase shares lower ahead of 10-q filing, 5pm et conference call $jpm - more on @cnbcfastmoney	0.5	positive	0.5		2014-01-02	13	0	8	5	68	0	2	8	58.21	0	0.625	51.7408	124.643
579	2012-05-11	Ã¢â‚¬Å“Obviously, it puts egg on our face, and we deserve any criticism we get.Ã¢â‚¬ï¿½ - Jamie Dimon $JPM http://on.mktw.net/J4NwC0	obviously, it puts egg on our face, and we deserve any criticism we get. - jamie dimon $jpm	obviously, it puts egg on our face, and we deserve any criticism we get. - jamie dimon $jpm	0.5	neutral	0		2014-01-03	2	0	2	0	68	0	2	2	58.66	0	0	51.7408	124.643
580	2012-05-11	Trading loss to heat up JPMorgan annual meeting http://reut.rs/Jo6T5cÃ‚Â $JPM	trading loss to heat up jpmorgan annual meeting $jpm	trading loss to heat up jpmorgan annual meeting $jpm	0	neutral	0		2014-01-06	4	0	3	1	68	0	2	3	59	0	0.333333	51.7408	124.976
581	2012-05-11	Happy Friday, folks! Here are today's biggest gaining and declining stocks: $ARNA $NFLX $JPM $SNEhttp://on.mktw.net/J4Bskr	happy friday, folks! here are today's biggest gaining and declining stocks: $arna $nflx $jpm $sne	happy friday, folks! here are today's biggest gaining and declining stocks: $arna $nflx $jpm $sne	1	positive	1		2014-01-07	15	3	10	2	68	0	2	10	58.32	0.3	0.2	52.0408	125.176
582	2012-05-11	JPMorgan credit rating reduced by Fitch | http://bloom.bg/KOgfeEÃ‚Â $JPM	jpmorgan credit rating reduced by fitch | $jpm	jpmorgan credit rating reduced by fitch | $jpm	0	neutral	0		2014-01-08	2	0	1	1	68	0	2	1	58.87	0	1	52.0408	126.176
583	2012-05-11	$JPM's sudden $2.3B trading loss means big profits for some hedge funds and other traders. http://on.wsj.com/K2y8zp	$jpm's sudden $2.3b trading loss means big profits for some hedge funds and other traders.	$jpm's sudden $2.3b trading loss means big profits for some hedge funds and other traders.	0.325	neutral	-0.0416667		2014-01-09	1	0	1	0	68	0	2	1	58.76	0	0	52.0408	126.176
584	2012-05-11	best summary we've seen... JP Morgan's Loss: The Explainer http://stks.co/3n6lÃ‚Â via the awesome @moorehn $JPM	best summary we've seen... jp morgan's loss: the explainer via the awesome @moorehn $jpm	best summary we've seen... jp morgan's loss: the explainer via the awesome @moorehn $jpm	0.65	positive	1		2014-01-12	1	0	1	0	68	0	2	1	58.49	0	0	52.0408	126.176
585	2012-05-11	LunchVideo w @rgmcgrath @petereavis @jamesstewartnyt about gay marriage, student debt, Facebook & $JPM trading loss http://nyti.ms/J5jR5k	lunchvideo w @rgmcgrath @petereavis @jamesstewartnyt about gay marriage, student debt, facebook & $jpm trading loss	lunchvideo w @rgmcgrath @petereavis @jamesstewartnyt about gay marriage, student debt, facebook & $jpm trading loss	0.583333	positive	0.416667		2014-01-13	1	0	1	0	68	0	2	1	57.7	0	0	52.0408	126.176
586	2012-05-11	This is what happens when Jamie Dimon's bravado backfires http://bit.ly/JqHEh8Ã‚Â $JPM	this is what happens when jamie dimon's bravado backfires $jpm	this is what happens when jamie dimon's bravado backfires $jpm	0.4	negative	-0.2		2014-01-14	12	0	9	3	68	0	2	9	57.74	0	0.333333	52.0408	126.509
587	2012-05-11	$JPM JPMorgan trading loss continues to demonstrate why Glass-Steagall should have never been repealed. Core business at risk from trading	$jpm jpmorgan trading loss continues to demonstrate why glass-steagall should have never been repealed. core business at risk from trading	$jpm jpmorgan trading loss continues to demonstrate why glass-steagall should have never been repealed. core business at risk from trading	0	neutral	0		2014-01-15	3	0	0	3	69	1	3	3	59.49	0	0	52.0408	126.509
588	2012-05-11	What $JPM's loss means for the financial industry| http://bloom.bg/IQq9Lv	what $jpm's loss means for the financial industry|	what $jpm's loss means for the financial industry|	0	neutral	0		2014-01-22	1	0	0	1	70	1	3	1	57.59	0	0	52.0408	126.509
589	2012-05-11	JPMorgan shares down 9% at the open - QUOTE: http://cnb.cx/KVhK4EÃ‚Â $JPM	jpmorgan shares down 9% at the open - quote: $jpm	jpmorgan shares down 9% at the open - quote: $jpm	0.394444	neutral	-0.0777778		2014-01-24	1	0	0	1	71	1	3	1	55.09	0	0	52.0408	126.509
590	2012-05-11	$JPM http://stks.co/3moQÃ‚Â daily, a close below 37.30 & harmonic pattern suggests 30.30 & poss new lows next	$jpm daily, a close below 37.30 & harmonic pattern suggests 30.30 & poss new lows next	$jpm daily, a close below 37.30 & harmonic pattern suggests 30.30 & poss new lows next	0.151515	neutral	0.0454545		2014-01-27	1	0	0	1	72	1	3	1	55.09	0	0	52.0408	126.509
591	2012-05-11	"This trading didn't violate the Volcker Rule -- but it violates the Dimon Principle." -Jamie Dimon http://bloom.bg/JiUtPMÃ‚Â $JPM	"this trading didn't violate the volcker rule -- but it violates the dimon principle." -jamie dimon $jpm	"this trading didn't violate the volcker rule -- but it violates the dimon principle." -jamie dimon $jpm	0	neutral	0		2014-01-28	1	0	0	1	73	1	3	1	55.74	0	0	52.0408	126.509
592	2012-05-11	Dick Bove: "Bloomberg is proved to be right & JPMorgan is wrong and I was wrong" just now @bloombergtv $jpm	dick bove: "bloomberg is proved to be right & jpmorgan is wrong and i was wrong" just now @bloombergtv $jpm	dick bove: "bloomberg is proved to be right & jpmorgan is wrong and i was wrong" just now @bloombergtv $jpm	0.778571	negative	-0.238095		2014-01-29	1	0	1	0	73	0	2	1	55.53	0	0	52.0408	126.509
593	2012-05-11	a parable for our times http://hca.gilead.org.il/emperor.htmlÃ‚Â $JPM	a parable for our times $jpm	a parable for our times $jpm	0	neutral	0		2014-01-30	1	0	1	0	73	0	2	1	56	0	0	52.0408	126.509
594	2012-05-11	Kass: Smartest Man in the Room Looks Dumb $JPM $$ http://www.thestreet.com/story/11531351/1/smartest-man-in-the-room-looks-dumb.htmlÃ‚Â Ã¢â‚¬Â¦	kass: smartest man in the room looks dumb $jpm $$	kass: smartest man in the room looks dumb $jpm $$	0.5	negative	-0.375		2014-01-31	1	0	0	1	74	1	3	1	55.36	0	0	52.0408	126.509
595	2012-05-11	JPMÃ¢â‚¬â„¢s Trading Loss and The London Whale http://stks.co/3mi9Ã‚Â via @KidDynamiteBlog $JPM excellent insight.	jpms trading loss and the london whale via @kiddynamiteblog $jpm excellent insight.	jpms trading loss and the london whale via @kiddynamiteblog $jpm excellent insight.	1	positive	1		2014-02-03	3	1	1	1	73	-1	1	1	54.31	1	1	53.0408	127.509
596	2012-05-11	Investors Against Genocide want $JPM to stop investing in PetroChina, known for helping finance genocide in Sudan. http://cnnmon.ie/IXUHe9	investors against genocide want $jpm to stop investing in petrochina, known for helping finance genocide in sudan.	investors against genocide want $jpm to stop investing in petrochina, known for helping finance genocide in sudan.	0	neutral	0		2014-02-04	1	0	1	0	73	0	2	1	54.95	0	0	53.0408	127.509
597	2012-05-11	More pressure for the banking giant -- JPMorgan faces backlash over ties to Sudan http://cnnmon.ie/IXUHe9Ã‚Â $JPM	more pressure for the banking giant -- jpmorgan faces backlash over ties to sudan $jpm	more pressure for the banking giant -- jpmorgan faces backlash over ties to sudan $jpm	0.75	positive	0.25		2014-02-07	2	0	2	0	73	0	2	2	56.62	0	0	53.0408	127.509
598	2012-05-11	CEO Jamie Dimon cites 'errors' and 'bad judgment' in trades meant to hedge risk. http://cnnmon.ie/J3QLDqÃ‚Â $JPM	ceo jamie dimon cites 'errors' and 'bad judgment' in trades meant to hedge risk. $jpm	ceo jamie dimon cites 'errors' and 'bad judgment' in trades meant to hedge risk. $jpm	0.666667	negative	-0.7		2014-02-08	1	0	1	0	73	0	2	1	56.62	0	0	53.0408	127.509
599	2012-05-11	Goldman: BUY JP MORGAN $JPM by @bySamRohttp://read.bi/IVKE8l	goldman: buy jp morgan $jpm by @bysamro	goldman: buy jp morgan $jpm by @bysamro	0	neutral	0		2014-02-09	1	0	0	1	74	1	3	1	56.62	0	0	53.0408	127.509
600	2012-05-12	Maybe $JPM could construct a hedge @Nouriel: ECBÃ¢â‚¬â„¢s Honohan Says Greece Euro Exit Can Be Managed http://bloom.bg/KR2VGnÃ‚Â via @BloombergNews	maybe $jpm could construct a hedge @nouriel: ecbs honohan says greece euro exit can be managed via @bloombergnews	maybe $jpm could construct a hedge @nouriel: ecbs honohan says greece euro exit can be managed via @bloombergnews	0	neutral	0		2014-02-10	1	0	1	0	74	0	2	1	56.74	0	0	53.0408	127.509
601	2012-05-12	NY Fed oversees $JPM trades; Jamie Dimon is a trustee of the NY Fed: CONFLICT OF INTEREST http://nyti.ms/Kgw4K0	ny fed oversees $jpm trades; jamie dimon is a trustee of the ny fed: conflict of interest	ny fed oversees $jpm trades; jamie dimon is a trustee of the ny fed: conflict of interest	0	neutral	0		2014-02-11	1	0	1	0	74	0	2	1	57.43	0	0	53.0408	127.509
602	2012-05-12	"Just cause we're stupid doesn't mean everyone else was." -Jamie Dimon on health of the financial industry: http://bloom.bg/ILW8ZrÃ‚Â $JPM	"just cause we're stupid doesn't mean everyone else was." -jamie dimon on health of the financial industry: $jpm	"just cause we're stupid doesn't mean everyone else was." -jamie dimon on health of the financial industry: $jpm	0.5625	negative	-0.370833		2014-02-17	1	1	0	0	73	-1	1	1	58.15	0	0	53.0408	127.509
603	2012-05-12	QOTD: "The big news this week: I was more profitable in trading last quarter than $JPM, beating them by a little over $2b dollars." @bclund	qotd: "the big news this week: i was more profitable in trading last quarter than $jpm, beating them by a little over $2b dollars." @bclund	qotd: "the big news this week: i was more profitable in trading last quarter than $jpm, beating them by a little over $2b dollars." @bclund	0.291667	neutral	0.078125		2014-02-18	1	0	1	0	73	0	2	1	58.49	0	0	53.0408	127.509
604	2012-05-12	$JPM s CIO problem explained in a simple chart http://www.nytimes.com/interactive/2012/05/12/business/at-jpmorgan-chase-a-complex-strategy-that-backfired.htmlÃ‚Â Ã¢â‚¬Â¦	$jpm s cio problem explained in a simple chart	$jpm s cio problem explained in a simple chart	0.357143	neutral	0		2014-02-20	1	0	0	1	74	1	3	1	57.58	0	0	53.0408	127.509
605	2012-05-12	RT @ritholtz: Understanding $JPM s Loss, And Why More Might Be Coming http://dlvr.it/1YVDyHÃ‚Â <--Make sure you read this	rt @ritholtz: understanding $jpm s loss, and why more might be coming <--make sure you read this	rt @ritholtz: understanding $jpm s loss, and why more might be coming <--make sure you read this	0.694444	positive	0.5		2014-02-25	2	0	2	0	74	0	2	2	57.03	0	0	53.0408	127.509
606	2012-05-13	Dimon's Meet The Press Interview This AM http://stks.co/3npTÃ‚Â ht: @TradeWithMojo $JPM	dimon's meet the press interview this am ht: @tradewithmojo $jpm	dimon's meet the press interview this am ht: @tradewithmojo $jpm	0	neutral	0		2014-03-04	1	0	1	0	74	0	2	1	57.26	0	0	53.0408	127.509
607	2012-05-13	Think your week was rough? Think again. The worldÃ¢â‚¬â„¢s richest people lost a combined $17.1 billion this week http://bloom.bg/M9DwY4Ã‚Â $JPM	think your week was rough? think again. the worlds richest people lost a combined $17.1 billion this week $jpm	think your week was rough? think again. the worlds richest people lost a combined $17.1 billion this week $jpm	0.4	negative	-0.1		2014-03-05	1	0	0	1	75	1	3	1	58.16	0	0	53.0408	127.509
608	2012-05-14	ALERT: In ABC interview, Obama calls JP Morgan "one of the best managed banks"; says $JPM CEO Dimon is "one of the smartest bankers we got"	alert: in abc interview, obama calls jp morgan "one of the best managed banks"; says $jpm ceo dimon is "one of the smartest bankers we got"	alert: in abc interview, obama calls jp morgan "one of the best managed banks"; says $jpm ceo dimon is "one of the smartest bankers we got"	0.3	positive	1		2014-03-06	1	0	1	0	75	0	2	1	58.9	0	0	53.0408	127.509
609	2012-05-14	JPMorgan Chase to announce further shake-up in CIO unit following resignation of CIO Ina Drew $JPM	jpmorgan chase to announce further shake-up in cio unit following resignation of cio ina drew $jpm	jpmorgan chase to announce further shake-up in cio unit following resignation of cio ina drew $jpm	0.3	neutral	0		2014-03-10	1	0	0	1	76	1	3	1	59.2	0	0	53.0408	127.509
610	2012-05-14	Drew's position was always "hedging for profit as opposed to hedging just to counter losses," says former $JPM CFO | http://bloom.bg/JznPWH	drew's position was always "hedging for profit as opposed to hedging just to counter losses," says former $jpm cfo |	drew's position was always "hedging for profit as opposed to hedging just to counter losses," says former $jpm cfo |	0	neutral	0		2014-03-13	1	1	0	0	75	-1	1	1	57.42	0	0	53.0408	127.509
611	2012-05-14	JPMorgan executives to leave over trading loss: sources http://reut.rs/JyrQeeÃ‚Â $JPM	jpmorgan executives to leave over trading loss: sources $jpm	jpmorgan executives to leave over trading loss: sources $jpm	0	neutral	0		2014-03-18	1	1	0	0	74	-1	1	1	58.06	0	0	53.0408	127.509
612	2012-05-14	Stocks to Watch: What's on your radar this morning? http://cnb.cx/Kle5RwÃ‚Â $JPM $YHOO $CHK	stocks to watch: what's on your radar this morning? $jpm $yhoo $chk	stocks to watch: what's on your radar this morning? $jpm $yhoo $chk	0	neutral	0		2014-03-19	1	0	1	0	74	0	2	1	58.3	0	0	53.0408	127.509
613	2012-05-14	What Jamie Dimon didn't tell you on 'Meet the Press' http://www.latimes.com/business/money/la-mo-dimon-sunday-20120512,0,6700867.storyÃ‚Â Ã¢â‚¬Â¦. $JPM $$	what jamie dimon didn't tell you on 'meet the press' $jpm $$	what jamie dimon didn't tell you on 'meet the press' $jpm $$	0	neutral	0		2014-03-20	3	1	2	0	74	0	2	2	60.11	0.5	0	53.5408	127.509
614	2012-05-14	Where does $JPM 's $2B trading loss rank in all-time trading debacles? http://bloom.bg/JAe1ffÃ‚Â in #OffTheCharts @InsideTrackers @BloombergTV	where does $jpm 's $2b trading loss rank in all-time trading debacles? in #offthecharts @insidetrackers @bloombergtv	where does $jpm 's $2b trading loss rank in all-time trading debacles? in #offthecharts @insidetrackers @bloombergtv	0.9	negative	-0.8		2014-03-21	1	0	1	0	74	0	2	1	60.17	0	0	53.5408	127.509
615	2012-05-14	Sheila Bair says JPMorgan's recent trading loss is yet another example of why banks need tougher regulation. http://cnnmon.ie/JAoYNRÃ‚Â $JPM	sheila bair says jpmorgan's recent trading loss is yet another example of why banks need tougher regulation. $jpm	sheila bair says jpmorgan's recent trading loss is yet another example of why banks need tougher regulation. $jpm	0.25	neutral	0		2014-03-23	1	0	1	0	74	0	2	1	60.17	0	0	53.5408	127.509
616	2012-05-14	CAN WE PLEASE STOP CALLING THIS A HEDGE? THIS WAS NAKED SPECULATION, NOT A HEDGE! $JPM $$	can we please stop calling this a hedge? this was naked speculation, not a hedge! $jpm $$	can we please stop calling this a hedge? this was naked speculation, not a hedge! $jpm $$	0.4	neutral	0		2014-03-24	1	0	0	1	75	1	3	1	61.07	0	0	53.5408	127.509
617	2012-05-15	Billionaire George Soros bought shares of $JPM and $GS reduced its holdings of $AAPL and sold $GOOG http://on.mktw.net/JDoKGjÃ‚Â #13f	billionaire george soros bought shares of $jpm and $gs reduced its holdings of $aapl and sold $goog #13f	billionaire george soros bought shares of $jpm and $gs reduced its holdings of $aapl and sold $goog #13f	0	neutral	0		2014-03-25	4	0	4	0	75	0	2	4	60.93	0	0	53.5408	127.509
618	2012-05-15	#JamieDimon will get his $23 million pay package thanks to overwhelming support at $JPM shareholders' meeting. http://cnnmon.ie/JQKPC6	#jamiedimon will get his $23 million pay package thanks to overwhelming support at $jpm shareholders' meeting.	#jamiedimon will get his $23 million pay package thanks to overwhelming support at $jpm shareholders' meeting.	0.6	positive	0.35		2014-03-27	2	1	0	1	74	-1	1	1	59.92	0	0	53.5408	127.509
619	2012-05-15	Jamie Dimon doesn't expect last week's trading loss to affect the bank's dividend http://on.mktw.net/KrPOJwÃ‚Â $JPM	jamie dimon doesn't expect last week's trading loss to affect the bank's dividend $jpm	jamie dimon doesn't expect last week's trading loss to affect the bank's dividend $jpm	0.0666667	neutral	0		2014-03-28	1	0	1	0	74	0	2	1	60.04	0	0	53.5408	127.509
620	2012-05-15	JPMorgan shareholders reject chairman/CEO split http://reut.rs/JGoXIlÃ‚Â $JPM	jpmorgan shareholders reject chairman/ceo split $jpm	jpmorgan shareholders reject chairman/ceo split $jpm	0	neutral	0		2014-04-02	3	0	2	1	74	0	2	2	60.48	0	0.5	53.5408	128.009
621	2012-05-15	JPMorgan says proposal to split chairman, CEO roles gets 40.1% of votes in favor, does not pass. Watch http://Reuters.comÃ‚Â for updates $JPM	jpmorgan says proposal to split chairman, ceo roles gets 40.1% of votes in favor, does not pass. watch for updates $jpm	jpmorgan says proposal to split chairman, ceo roles gets 40.1% of votes in favor, does not pass. watch for updates $jpm	0	neutral	0		2014-04-03	3	2	0	1	73	-1	1	2	60.66	0	0	53.5408	128.009
622	2012-05-15	Dimon says JPMorgan making changes after losses http://reut.rs/L71l3oÃ‚Â $JPM	dimon says jpmorgan making changes after losses $jpm	dimon says jpmorgan making changes after losses $jpm	0	neutral	0		2014-04-04	2	1	0	1	72	-1	1	1	59.81	0	0	53.5408	128.009
623	2012-05-15	WATCH LIVE: Former FDIC chairperson Sheila Bair discusses bank regulation and the trading losses at JPMorgan http://reut.rs/L6JTMqÃ‚Â $JPM	watch live: former fdic chairperson sheila bair discusses bank regulation and the trading losses at jpmorgan $jpm	watch live: former fdic chairperson sheila bair discusses bank regulation and the trading losses at jpmorgan $jpm	0.25	neutral	0.0681818		2014-04-05	1	0	1	0	72	0	2	1	59.81	0	0	53.5408	128.009
624	2012-05-16	And Now JP Morgan's $2 Billion Trading Loss Is Already $3 Billion (And Counting) $JPM by @hblodgethttp://read.bi/JulwG2	and now jp morgan's $2 billion trading loss is already $3 billion (and counting) $jpm by @hblodget	and now jp morgan's $2 billion trading loss is already $3 billion (and counting) $jpm by @hblodget	0	neutral	0		2014-04-09	2	1	0	1	71	-1	1	1	59.27	0	0	53.5408	128.009
625	2012-05-16	The "London Whale" who/mayo/be behind $JPM recent $2 billion loss, is leaving the firm: http://on.mktw.net/JTwo0b	the "london whale" who/mayo/be behind $jpm recent $2 billion loss, is leaving the firm:	the "london whale" who/mayo/be behind $jpm recent $2 billion loss, is leaving the firm:	0.45	negative	-0.2		2014-04-10	4	0	1	3	72	1	3	3	57.4	0	3	53.5408	131.009
626	2012-05-16	Put aside Volcker. First find out if Dimon et al broke existing laws. My @propublica/@nytdealbook col: http://bit.ly/Je3ednÃ‚Â $JPM	put aside volcker. first find out if dimon et al broke existing laws. my @propublica/@nytdealbook col: $jpm	put aside volcker. first find out if dimon et al broke existing laws. my @propublica/@nytdealbook col: $jpm	0.333333	positive	0.25		2014-04-11	11	1	7	3	72	0	2	7	55.3	0.142857	0.428571	53.6837	131.438
627	2012-05-16	BREAKING: FBI confirms a 'preliminary investigation' of #JPMorgan $JPM	breaking: fbi confirms a 'preliminary investigation' of #jpmorgan $jpm	breaking: fbi confirms a 'preliminary investigation' of #jpmorgan $jpm	0	neutral	0		2014-04-12	1	0	1	0	72	0	2	1	55.3	0	0	53.6837	131.438
628	2012-05-16	BREAKING: #JPMorgan shareholders sue Jamie Dimon over $2 billion trading loss $JPM	breaking: #jpmorgan shareholders sue jamie dimon over $2 billion trading loss $jpm	breaking: #jpmorgan shareholders sue jamie dimon over $2 billion trading loss $jpm	0	neutral	0		2014-04-14	1	1	0	0	71	-1	1	1	54.96	0	0	53.6837	131.438
629	2012-05-16	10 Things You Need To Know Before The Opening Bell $SPY $BRK $A $WFC $GM $JCP $AAPL $JPM by @mamtabadkar http://read.bi/JLhjwp	10 things you need to know before the opening bell $spy $brk $a $wfc $gm $jcp $aapl $jpm by @mamtabadkar	10 things you need to know before the opening bell $spy $brk $a $wfc $gm $jcp $aapl $jpm by @mamtabadkar	0	neutral	0		2014-04-24	1	0	1	0	71	0	2	1	56.19	0	0	53.6837	131.438
630	2012-05-17	BREAKING: Fed said to study how banks manage deposits after JPMorgan loss | http://bloomberg.comÃ‚Â $JPM	breaking: fed said to study how banks manage deposits after jpmorgan loss | $jpm	breaking: fed said to study how banks manage deposits after jpmorgan loss | $jpm	0	neutral	0		2014-04-25	2	0	1	1	71	0	2	1	55.7	0	1	53.6837	132.438
631	2012-05-17	JPMorgan's future losses at the mercy of an obscure index http://reut.rs/JPOPkZÃ‚Â $JPM	jpmorgan's future losses at the mercy of an obscure index $jpm	jpmorgan's future losses at the mercy of an obscure index $jpm	0.125	neutral	0		2014-04-27	1	1	0	0	70	-1	1	1	55.7	0	0	53.6837	132.438
632	2012-05-17	New post: LTCM. Amaranth. JP Morgan? http://bit.ly/JyHGsyÃ‚Â $JPM Like the failures of yesteryear. And it's not over.	new post: ltcm. amaranth. jp morgan? $jpm like the failures of yesteryear. and it's not over.	new post: ltcm. amaranth. jp morgan? $jpm like the failures of yesteryear. and it's not over.	0.454545	positive	0.136364		2014-04-29	1	0	1	0	70	0	2	1	56.1	0	0	53.6837	132.438
633	2012-05-17	How JPMorganÃ¢â‚¬â„¢s storm in a teapot grew http://on.ft.com/Kb7CX5Ã‚Â Good overview of the $JPM failed trading strategy	how jpmorgans storm in a teapot grew good overview of the $jpm failed trading strategy	how jpmorgans storm in a teapot grew good overview of the $jpm failed trading strategy	0.45	neutral	0.1		2014-04-30	1	1	0	0	69	-1	1	1	55.98	0	0	53.6837	132.438
634	2012-05-18	Facebook's Bankers Will Split $176 Million In IPO Fees $FB $MS $GS $JPM by @jyarowhttp://read.bi/JSUnLc	facebook's bankers will split $176 million in ipo fees $fb $ms $gs $jpm by @jyarow	facebook's bankers will split $176 million in ipo fees $fb $ms $gs $jpm by @jyarow	0	neutral	0		2014-05-02	3	2	1	0	68	-1	1	2	55.58	2	0	55.6837	132.438
635	2012-05-19	The Need For An Independent Investigation Into JP Morgan Chase | The Baseline Scenario http://bit.ly/KAGmkEÃ‚Â $JPM $$ ...consider	the need for an independent investigation into jp morgan chase | the baseline scenario $jpm $$ ...consider	the need for an independent investigation into jp morgan chase | the baseline scenario $jpm $$ ...consider	0.125	neutral	0		2014-05-03	1	0	1	0	68	0	2	1	55.58	0	0	55.6837	132.438
636	2012-05-21	JPMorgan loss set to alter regulatory focus http://on.ft.com/Lc0JnpÃ‚Â lucid discussion of the risks of portfolio hedging at scale $JPM	jpmorgan loss set to alter regulatory focus lucid discussion of the risks of portfolio hedging at scale $jpm	jpmorgan loss set to alter regulatory focus lucid discussion of the risks of portfolio hedging at scale $jpm	0	neutral	0		2014-05-05	1	0	0	1	69	1	3	1	54.22	0	0	55.6837	132.438
637	2012-05-21	FUNNIEST FUCKING HEADLINE OF THE DAY: BofA Chief Says Dimon Will Do WhatÃ¢â‚¬â„¢s Needed to Cap Losses http://bloom.bg/JLo84jÃ‚Â $BAC $JPM $$	funniest fucking headline of the day: bofa chief says dimon will do whats needed to cap losses $bac $jpm $$	funniest fucking headline of the day: bofa chief says dimon will do whats needed to cap losses $bac $jpm $$	0.8	negative	-0.6		2014-05-06	1	0	1	0	69	0	2	1	53.34	0	0	55.6837	132.438
638	2012-05-21	If our mistake cost $2B, we'd be polishing our resumes -- but then, we're not Jamie Dimon. Should $JPM's CEO step down? http://mot.ly/K4unwI	if our mistake cost $2b, we'd be polishing our resumes -- but then, we're not jamie dimon. should $jpm's ceo step down?	if our mistake cost $2b, we'd be polishing our resumes -- but then, we're not jamie dimon. should $jpm's ceo step down?	0.288889	negative	-0.155556		2014-05-16	1	0	0	1	70	1	3	1	53.31	0	0	55.6837	132.438
639	2012-05-21	Jamie Dimon, champion complainer, complains more, as loss meter runs well past $30B -- http://huff.to/LlTpVUÃ‚Â via @HuffPostBiz $JPM	jamie dimon, champion complainer, complains more, as loss meter runs well past $30b -- via @huffpostbiz $jpm	jamie dimon, champion complainer, complains more, as loss meter runs well past $30b -- via @huffpostbiz $jpm	0.375	positive	0.125		2014-05-20	1	0	1	0	70	0	2	1	53.72	0	0	55.6837	132.438
640	2012-05-21	JP Morgan to suspend its share buyback program in the wake of a $2 billion-plus trading loss http://on.mktw.net/LddvVwÃ‚Â $JPM	jp morgan to suspend its share buyback program in the wake of a $2 billion-plus trading loss $jpm	jp morgan to suspend its share buyback program in the wake of a $2 billion-plus trading loss $jpm	0	neutral	0		2014-05-21	1	0	1	0	70	0	2	1	54.12	0	0	55.6837	132.438
641	2012-05-21	10 Things You Need To Know Before The Opening Bell $BARC $JPM $NDAQ $YHOO $LOW by @ericgplatthttp://read.bi/Lc1vDY	10 things you need to know before the opening bell $barc $jpm $ndaq $yhoo $low by @ericgplatt	10 things you need to know before the opening bell $barc $jpm $ndaq $yhoo $low by @ericgplatt	0.3	neutral	0		2014-05-28	1	0	1	0	70	0	2	1	55.45	0	0	55.6837	132.438
642	2012-05-21	Big short squeeze today. Watch $AAPL and $JPM. Both got hammered. Also look for $MS to support $FB at $39...	big short squeeze today. watch $aapl and $jpm. both got hammered. also look for $ms to support $fb at $39...	big short squeeze today. watch $aapl and $jpm. both got hammered. also look for $ms to support $fb at $39...	0.2	neutral	0		2014-05-29	2	0	1	1	70	0	2	1	55.72	0	1	55.6837	133.438
643	2012-05-22	The numbers on the Facebook earnings revisions | Reuters http://reut.rs/Jw7hCPÃ‚Â $MS $GS $JPM $BAC	the numbers on the facebook earnings revisions | reuters $ms $gs $jpm $bac	the numbers on the facebook earnings revisions | reuters $ms $gs $jpm $bac	0	neutral	0		2014-05-30	1	0	1	0	70	0	2	1	55.57	0	0	55.6837	133.438
644	2012-05-23	Is the Fed the hidden culprit behind JPMorgan's $2 billion loss? http://mot.ly/L9j6gqÃ‚Â $JPM	is the fed the hidden culprit behind jpmorgan's $2 billion loss? $jpm	is the fed the hidden culprit behind jpmorgan's $2 billion loss? $jpm	0.516667	negative	-0.283333		2014-06-02	1	0	1	0	70	0	2	1	55.35	0	0	55.6837	133.438
645	2012-05-23	Facebook's Bankers Made $100 Million As They Fought The Market On Its First Day Of Trading $FB $MS $GS $JPM by @jyarowhttp://read.bi/KeOCYx	facebook's bankers made $100 million as they fought the market on its first day of trading $fb $ms $gs $jpm by @jyarow	facebook's bankers made $100 million as they fought the market on its first day of trading $fb $ms $gs $jpm by @jyarow	0.333333	positive	0.25		2014-06-05	3	0	1	2	71	1	3	2	56.63	0	2	55.6837	135.438
646	2012-05-23	RT @aarontask: Facebook Fallout: Morgan Stanley/mayo/face legal liability, attorney says http://yhoo.it/KglEYIÃ‚Â $MS $JPM $GS $FB #FBIPOops	rt @aarontask: facebook fallout: morgan stanley/mayo/face legal liability, attorney says $ms $jpm $gs $fb #fbipoops	rt @aarontask: facebook fallout: morgan stanley/mayo/face legal liability, attorney says $ms $jpm $gs $fb #fbipoops	0.2	positive	0.2		2014-06-06	2	0	2	0	71	0	2	2	56.97	0	0	55.6837	135.438
647	2012-05-24	JP Morgan & Goldman were lending Facebook shares to short-sellers from Day One & charging usurious rates. http://stks.co/3z4zÃ‚Â $FB $JPM $GS	jp morgan & goldman were lending facebook shares to short-sellers from day one & charging usurious rates. $fb $jpm $gs	jp morgan & goldman were lending facebook shares to short-sellers from day one & charging usurious rates. $fb $jpm $gs	0	neutral	0		2014-06-11	1	0	0	1	72	1	3	1	57.27	0	0	55.6837	135.438
648	2012-05-24	J.P. Morgan, Hedges and 'Asymmetric Accounting' http://on.wsj.com/JeS8zHÃ‚Â brought me back to a 2007 post i had written http://informationarbitrage.com/post/698383528/accounting-rules-gone-amok-the-unintendedÃ‚Â Ã¢â‚¬Â¦ $JPM	j.p. morgan, hedges and 'asymmetric accounting' brought me back to a 2007 post i had written $jpm	j.p. morgan, hedges and 'asymmetric accounting' brought me back to a 2007 post i had written $jpm	0	neutral	0		2014-06-13	1	0	0	1	73	1	3	1	57.04	0	0	55.6837	135.438
649	2012-05-25	Rest up this long weekend, Jamie Dimon. Come Tuesday you and $JPM are back in the hot seat, writes David Weidner http://on.mktw.net/LNC1jo	rest up this long weekend, jamie dimon. come tuesday you and $jpm are back in the hot seat, writes david weidner	rest up this long weekend, jamie dimon. come tuesday you and $jpm are back in the hot seat, writes david weidner	0.416667	neutral	0.0666667		2014-06-16	1	0	0	1	74	1	3	1	56.87	0	0	55.6837	135.438
650	2012-05-25	$JPM chief Jamie Damon invited to appear before Senate Banking Committee on June 7. http://cnnmon.ie/KHUB5c	$jpm chief jamie damon invited to appear before senate banking committee on june 7.	$jpm chief jamie damon invited to appear before senate banking committee on june 7.	0	neutral	0		2014-06-17	1	0	1	0	74	0	2	1	57.42	0	0	55.6837	135.438
651	2012-05-25	Former FDIC chair Sheila Bair says Jamie Dimon needs to divide the banking giant into manageable pieces. http://cnnmon.ie/KZdu5GÃ‚Â $JPM	former fdic chair sheila bair says jamie dimon needs to divide the banking giant into manageable pieces. $jpm	former fdic chair sheila bair says jamie dimon needs to divide the banking giant into manageable pieces. $jpm	0.5	neutral	0		2014-06-20	1	0	0	1	75	1	3	1	57.55	0	0	55.6837	135.438
652	2012-05-29	If it is only a $2b trading loss why are they no longer buying back stock and are selling $25b in securities? $JPM Edumacate me	if it is only a $2b trading loss why are they no longer buying back stock and are selling $25b in securities? $jpm edumacate me	if it is only a $2b trading loss why are they no longer buying back stock and are selling $25b in securities? $jpm edumacate me	0.5	neutral	0		2014-06-23	2	1	1	0	74	-1	1	1	58.19	1	0	56.6837	135.438
653	2012-05-31	Looking for a good beach read? @The_Domino shares JPMorgan's summer reading list: http://bloom.bg/L68xvRÃ‚Â $JPM	looking for a good beach read? @the_domino shares jpmorgan's summer reading list: $jpm	looking for a good beach read? @the_domino shares jpmorgan's summer reading list: $jpm	0.6	positive	0.7		2014-06-28	1	0	0	1	75	1	3	1	57.53	0	0	56.6837	135.438
654	2012-05-31	10 Things You Need To Know Before The Opening Bell $JPM $MS $FB by @ericgplatthttp://read.bi/L0G7Pv	10 things you need to know before the opening bell $jpm $ms $fb by @ericgplatt	10 things you need to know before the opening bell $jpm $ms $fb by @ericgplatt	0	neutral	0		2014-07-01	1	0	1	0	75	0	2	1	57.57	0	0	56.6837	135.438
655	2012-06-01	$SPX $INDU joined $RUT to drop below 200 DMA now drop prob turns into the 10-20% below that is true of $C $GS $JPM $MS = flash correction	$spx $indu joined $rut to drop below 200 dma now drop prob turns into the 10-20% below that is true of $c $gs $jpm $ms = flash correction	$spx $indu joined $rut to drop below 200 dma now drop prob turns into the 10-20% below that is true of $c $gs $jpm $ms = flash correction	0.65	positive	0.35		2014-07-02	3	0	2	1	75	0	2	2	56.97	0	0.5	56.6837	135.938
656	2012-06-02	Per $JPM note: YTD flows into bonds from mutual funds and US and Euro banks have already exceeded 2011 totals. $$	per $jpm note: ytd flows into bonds from mutual funds and us and euro banks have already exceeded 2011 totals. $$	per $jpm note: ytd flows into bonds from mutual funds and us and euro banks have already exceeded 2011 totals. $$	0	neutral	0		2014-07-06	1	0	1	0	75	0	2	1	57.05	0	0	56.6837	135.938
657	2012-06-04	When is a hedge not a hedge? That's the question regulators are confronting after $JPM's $2 billion trading loss | http://bloom.bg/KqHDja	when is a hedge not a hedge? that's the question regulators are confronting after $jpm's $2 billion trading loss |	when is a hedge not a hedge? that's the question regulators are confronting after $jpm's $2 billion trading loss |	0	neutral	0		2014-07-08	2	0	2	0	75	0	2	2	55.76	0	0	56.6837	135.938
658	2012-06-05	JP Morgan Executives Could Have To Give Back Bonuses After Trading Loss $JPM http://read.bi/JK7Jro	jp morgan executives could have to give back bonuses after trading loss $jpm	jp morgan executives could have to give back bonuses after trading loss $jpm	0	neutral	0		2014-07-09	4	0	4	0	75	0	2	4	56.02	0	0	56.6837	135.938
659	2012-06-05	NEW POST: "Stock #Market Recap 06/05/12 {Video}" http://stks.co/473zÃ‚Â $C $IWM $IYT $JPM $QQQ $SPY $XLF	new post: "stock #market recap 06/05/12 {video}" $c $iwm $iyt $jpm $qqq $spy $xlf	new post: "stock #market recap 06/05/12 {video}" $c $iwm $iyt $jpm $qqq $spy $xlf	0.454545	positive	0.136364		2014-07-10	3	0	3	0	75	0	2	3	55.56	0	0	56.6837	135.938
660	2012-06-05	The #JPMorgan loss could top more than $4 billion http://bloom.bg/Kcyy7hÃ‚Â @Sruhle and @ErikSchatzker report $JPM	the #jpmorgan loss could top more than $4 billion @sruhle and @erikschatzker report $jpm	the #jpmorgan loss could top more than $4 billion @sruhle and @erikschatzker report $jpm	0.5	positive	0.5		2014-07-11	2	0	1	1	75	0	2	1	55.8	0	1	56.6837	136.938
661	2012-06-05	$JPM http://stks.co/46QCÃ‚Â Clear signals given when to hit the "eject button". Now in a free fall.	$jpm clear signals given when to hit the "eject button". now in a free fall.	$jpm clear signals given when to hit the "eject button". now in a free fall.	0.591667	positive	0.25		2014-07-14	1	0	1	0	75	0	2	1	56.29	0	0	56.6837	136.938
662	2012-06-05	$JPM http://stks.co/46PfÃ‚Â Heading lower, next stop $28.00 area POSTED VIDEO	$jpm heading lower, next stop $28.00 area posted video	$jpm heading lower, next stop $28.00 area posted video	0	neutral	0		2014-07-15	3	0	3	0	75	0	2	3	58.27	0	0	56.6837	136.938
663	2012-06-06	Ahead of the $JPM hearing today, an ex-JPMorgan exec may face pay 'claw back'. Details: http://cnnmon.ie/MDDau0	ahead of the $jpm hearing today, an ex-jpmorgan exec may face pay 'claw back'. details:	ahead of the $jpm hearing today, an ex-jpmorgan exec may face pay 'claw back'. details:	0	neutral	0		2014-07-16	1	0	1	0	75	0	2	1	58.71	0	0	56.6837	136.938
664	2012-06-07	I was on @RT_America Capital Account in DC studio w/@LaurenLyster yesterday talking about #MFGlobal and $JPM and PwC. http://www.youtube.com/watch?v=64g5v7g5ZZQ&feature=youtube_gdata_playerÃ‚Â Ã¢â‚¬Â¦	i was on @rt_america capital account in dc studio w/@laurenlyster yesterday talking about #mfglobal and $jpm and pwc.	i was on @rt_america capital account in dc studio w/@laurenlyster yesterday talking about #mfglobal and $jpm and pwc.	0	neutral	0		2014-07-18	1	0	0	1	76	1	3	1	58.23	0	0	56.6837	136.938
665	2012-06-08	Prosecute The Big Banks? Ã¢â‚¬ËœNothingÃ¢â‚¬â„¢s Off The Table,Ã¢â‚¬â„¢ NY Attorney General Says http://tpmdc.talkingpointsmemo.com/2012/06/eric-schneiderman-financial-crisis-task-force-netroots.phpÃ‚Â Ã¢â‚¬Â¦ $BAC $C $JPM $$	prosecute the big banks? nothings off the table, ny attorney general says $bac $c $jpm $$	prosecute the big banks? nothings off the table, ny attorney general says $bac $c $jpm $$	0.3	neutral	0.025		2014-07-20	1	0	1	0	76	0	2	1	58.23	0	0	56.6837	136.938
666	2012-06-10	Alan Greenspan Bravely Rushes To JPMorgan Chase's Defense, With A Bucket Of Nonsense $jpm $$ http://www.huffingtonpost.com/mobileweb/mark-gongloff/alan-greenspan-jpmorgan-chase-loss_b_1582175.html?view=print&comm_ref=falseÃ‚Â Ã¢â‚¬Â¦	alan greenspan bravely rushes to jpmorgan chase's defense, with a bucket of nonsense $jpm $$	alan greenspan bravely rushes to jpmorgan chase's defense, with a bucket of nonsense $jpm $$	1	positive	0.8		2014-07-22	1	0	1	0	76	0	2	1	58.67	0	0	56.6837	136.938
667	2012-06-11	REPORT: JP Morgan's London-Based Traders Had A Track Record Of Losing Tons Of Money $JPM by @bySamRo http://read.bi/JY44WQ	report: jp morgan's london-based traders had a track record of losing tons of money $jpm by @bysamro	report: jp morgan's london-based traders had a track record of losing tons of money $jpm by @bysamro	0	neutral	0		2014-07-23	1	0	0	1	77	1	3	1	59	0	0	56.6837	136.938
668	2012-06-12	$JPM are you freaking kidding me? "did not have the requisite understanding of the risks they took" http://on.wsj.com/KClKqJ	$jpm are you freaking kidding me? "did not have the requisite understanding of the risks they took"	$jpm are you freaking kidding me? "did not have the requisite understanding of the risks they took"	0	neutral	0		2014-07-29	2	0	2	0	77	0	2	2	58.64	0	0	56.6837	136.938
669	2012-06-12	Dimon should come out swinging in Senate http://r.reuters.com/fyd78sÃ‚Â $JPM's risk management is an issue for shareholders, not politicians-@rob1cox	dimon should come out swinging in senate $jpm's risk management is an issue for shareholders, not politicians-@rob1cox	dimon should come out swinging in senate $jpm's risk management is an issue for shareholders, not politicians-@rob1cox	0	neutral	0		2014-07-31	1	0	1	0	77	0	2	1	57.67	0	0	56.6837	136.938
670	2012-06-12	Why didn't $JPM stop the whale if they knew about trades two years ago? Because he was making money then....	why didn't $jpm stop the whale if they knew about trades two years ago? because he was making money then....	why didn't $jpm stop the whale if they knew about trades two years ago? because he was making money then....	0	neutral	0		2014-08-01	2	0	2	0	77	0	2	2	56.48	0	0	56.6837	136.938
671	2012-06-12	How Jamie Dimon kept JPMorgan from spotting those whale-sized losses http://bloom.bg/L20dO4Ã‚Â $JPM	how jamie dimon kept jpmorgan from spotting those whale-sized losses $jpm	how jamie dimon kept jpmorgan from spotting those whale-sized losses $jpm	0	neutral	0		2014-08-04	1	0	0	1	78	1	3	1	56.65	0	0	56.6837	136.938
672	2012-06-12	The new official estimate for $JPM trading loss is $5b; up 60% since Dimon's Waterloo conference call. http://on.wsj.com/MEgXtU	the new official estimate for $jpm trading loss is $5b; up 60% since dimon's waterloo conference call.	the new official estimate for $jpm trading loss is $5b; up 60% since dimon's waterloo conference call.	0.454545	positive	0.136364		2014-08-05	1	0	0	1	79	1	3	1	56.06	0	0	56.6837	136.938
673	2012-06-13	Market Preview: Speculation Vs. New http://ow.ly/bz6boÃ‚Â $JPM $KR $SFD $DJI $SPX	market preview: speculation vs. new $jpm $kr $sfd $dji $spx	market preview: speculation vs. new $jpm $kr $sfd $dji $spx	0.454545	positive	0.136364		2014-08-07	3	0	1	2	80	1	3	2	55.91	0	2	56.6837	138.938
674	2012-06-13	Charting the Cozy Connections between JP Morgan and the Senate Banking Committee - ProPublica http://www.propublica.org/article/charting-the-cozy-connections-between-jp-morgan-and-the-senate-banking-commÃ‚Â Ã¢â‚¬Â¦ via @propublica $JPM $$	charting the cozy connections between jp morgan and the senate banking committee - propublica via @propublica $jpm $$	charting the cozy connections between jp morgan and the senate banking committee - propublica via @propublica $jpm $$	0.75	negative	-0.2		2014-08-09	1	0	0	1	81	1	3	1	56.34	0	0	56.6837	138.938
675	2012-06-13	Boy, people don't know Dimon. He's mortified by this. Believe me, no high-fives. I like $JPM stock because this won't happen again.	boy, people don't know dimon. he's mortified by this. believe me, no high-fives. i like $jpm stock because this won't happen again.	boy, people don't know dimon. he's mortified by this. believe me, no high-fives. i like $jpm stock because this won't happen again.	0	neutral	0		2014-08-14	1	1	0	0	80	-1	1	1	56.98	0	0	56.6837	138.938
676	2012-06-13	Here's what critics of my view of $JPM's Dimon should know, i bet he agrees with me. I am sure he regards himself, right now as a loser	here's what critics of my view of $jpm's dimon should know, i bet he agrees with me. i am sure he regards himself, right now as a loser	here's what critics of my view of $jpm's dimon should know, i bet he agrees with me. i am sure he regards himself, right now as a loser	0.712302	positive	0.392857		2014-08-21	1	0	0	1	81	1	3	1	58.5	0	0	56.6837	138.938
677	2012-06-13	How can anyone think that Jamie Dimon from $JPM "won" anything. Speaking at congress does not make up shareholders' losses	how can anyone think that jamie dimon from $jpm "won" anything. speaking at congress does not make up shareholders' losses	how can anyone think that jamie dimon from $jpm "won" anything. speaking at congress does not make up shareholders' losses	0	neutral	0		2014-08-27	1	0	1	0	81	0	2	1	59.59	0	0	56.6837	138.938
678	2012-06-13	During times of uncertainty when I'm consumed with self-doubt, I often ask myself this: #WWJDD? What would Jamie Dimon do? $JPM Good night.	during times of uncertainty when i'm consumed with self-doubt, i often ask myself this: #wwjdd? what would jamie dimon do? $jpm good night.	during times of uncertainty when i'm consumed with self-doubt, i often ask myself this: #wwjdd? what would jamie dimon do? $jpm good night.	0.6	positive	0.7		2014-08-28	1	1	0	0	80	-1	1	1	59.16	0	0	56.6837	138.938
679	2012-06-13	JPMorgan clawbacks are likely after trading losses ... but are extremely rare on Wall Street http://cnnmon.ie/LKf6o4Ã‚Â $JPM #Dimon	jpmorgan clawbacks are likely after trading losses ... but are extremely rare on wall street $jpm #dimon	jpmorgan clawbacks are likely after trading losses ... but are extremely rare on wall street $jpm #dimon	0.95	positive	0.15		2014-08-29	1	0	1	0	80	0	2	1	59.45	0	0	56.6837	138.938
680	2012-06-13	Asking if $JPM position was prop or hedge is a Zen KÃ…ï¿½an. There is no answer; the answer is me. #doesadoghavebuddhanature #enlightenment	asking if $jpm position was prop or hedge is a zen kan. there is no answer; the answer is me. #doesadoghavebuddhanature #enlightenment	asking if $jpm position was prop or hedge is a zen kan. there is no answer; the answer is me. #doesadoghavebuddhanature #enlightenment	0	neutral	0		2014-09-02	3	0	2	1	80	0	2	2	59.67	0	0.5	56.6837	139.438
681	2012-06-13	To say the `old VaR' model was `better' is interesting given that it still underestimated the loss by a factor of at least 15 $JPM	to say the `old var' model was `better' is interesting given that it still underestimated the loss by a factor of at least 15 $jpm	to say the `old var' model was `better' is interesting given that it still underestimated the loss by a factor of at least 15 $jpm	0.4	positive	0.2		2014-09-05	2	0	1	1	80	0	2	1	59.91	0	1	56.6837	140.438
682	2012-06-13	JPMorgan's #Dimon faces a grilling from the Senate Banking Committee over bank's $2B trading loss. LIVE blog: http://cnnmon.ie/LJggQPÃ‚Â $JPM	jpmorgan's #dimon faces a grilling from the senate banking committee over bank's $2b trading loss. live blog: $jpm	jpmorgan's #dimon faces a grilling from the senate banking committee over bank's $2b trading loss. live blog: $jpm	0.5	positive	0.136364		2014-09-09	2	0	1	1	80	0	2	1	59.06	0	1	56.6837	141.438
683	2012-06-13	Feinberg gem: "The irregulators are useless and are overpaid for the_x000D_ express purpose of looking the other way. $JPM	feinberg gem: "the irregulators are useless and are overpaid for the_x000D_ express purpose of looking the other way. $jpm	feinberg gem: "the irregulators are useless and are overpaid for the_x000D_ express purpose of looking the other way. $jpm	0.2875	negative	-0.3125		2014-09-11	2	0	2	0	80	0	2	2	59.76	0	0	56.6837	141.438
684	2012-06-13	$JPM--when did Dimon know, what did he know, why aren't bonuses being clawed back; did anyone "white out" the losses on the run?	$jpm--when did dimon know, what did he know, why aren't bonuses being clawed back; did anyone "white out" the losses on the run?	$jpm--when did dimon know, what did he know, why aren't bonuses being clawed back; did anyone "white out" the losses on the run?	0	neutral	0		2014-09-12	1	0	1	0	80	0	2	1	60.03	0	0	56.6837	141.438
685	2012-06-13	10 Things You Need To Know Before The Opening Bell $SPY $JPM $DELL $YHOO $PM by @mamtabadkarhttp://read.bi/MLybFI	10 things you need to know before the opening bell $spy $jpm $dell $yhoo $pm by @mamtabadkar	10 things you need to know before the opening bell $spy $jpm $dell $yhoo $pm by @mamtabadkar	0	neutral	0		2014-09-16	1	0	1	0	80	0	2	1	59.99	0	0	56.6837	141.438
686	2012-06-13	Jamie Dimon is sorry. He feels horrible. It won't happen again. You are now free to watch soccer. $JPM	jamie dimon is sorry. he feels horrible. it won't happen again. you are now free to watch soccer. $jpm	jamie dimon is sorry. he feels horrible. it won't happen again. you are now free to watch soccer. $jpm	0.933333	negative	-0.366667		2014-09-17	1	1	0	0	79	-1	1	1	60.31	0	0	56.6837	141.438
687	2012-06-14	Insight: JPMorgan bets sent false signals to wider debt market | Reuters http://reut.rs/MUMec0Ã‚Â by @CMollenkamp $JPM	insight: jpmorgan bets sent false signals to wider debt market | reuters by @cmollenkamp $jpm	insight: jpmorgan bets sent false signals to wider debt market | reuters by @cmollenkamp $jpm	0.6	negative	-0.4		2014-09-19	1	0	1	0	79	0	2	1	61.11	0	0	56.6837	141.438
688	2012-06-14	JPMorgan may take back some pay from banking chiefs who made mistakes. http://cnnmon.ie/NAJ4LIÃ‚Â $JPM	jpmorgan may take back some pay from banking chiefs who made mistakes. $jpm	jpmorgan may take back some pay from banking chiefs who made mistakes. $jpm	0	neutral	0		2014-10-02	7	2	4	1	79	0	2	4	58.84	0.5	0.25	57.1837	141.688
689	2012-06-14	JPMorgan's #Dimon told Senate panel that his firm might claw back pay of bankers involved in the trading loss. http://cnnmon.ie/LKf6o4Ã‚Â $JPM	jpmorgan's #dimon told senate panel that his firm might claw back pay of bankers involved in the trading loss. $jpm	jpmorgan's #dimon told senate panel that his firm might claw back pay of bankers involved in the trading loss. $jpm	0.2	negative	-0.1		2014-10-03	3	0	3	0	79	0	2	3	60.3	0	0	57.1837	141.688
690	2012-06-15	read it - Jamie Dimon Welcomes You to the Next Financial Crisis http://stks.co/m02QÃ‚Â via the Unparalleled @moorehn $JPM	read it - jamie dimon welcomes you to the next financial crisis via the unparalleled @moorehn $jpm	read it - jamie dimon welcomes you to the next financial crisis via the unparalleled @moorehn $jpm	0	neutral	0		2014-10-07	4	0	1	3	80	1	3	3	59.27	0	3	57.1837	144.688
691	2012-06-19	MARKETS RALLY AS THE FED MEETS: Here's What You Need To Know $MSFT $JPM $FDX $JCP by @ericgplatthttp://read.bi/N5yIPy	markets rally as the fed meets: here's what you need to know $msft $jpm $fdx $jcp by @ericgplatt	markets rally as the fed meets: here's what you need to know $msft $jpm $fdx $jcp by @ericgplatt	0	neutral	0		2014-10-08	1	1	0	0	79	-1	1	1	60.4	0	0	57.1837	144.688
692	2012-06-19	"I'm far more worried about Europe than I am about this trading position" #JamieDimon tells Congress. WATCH: http://bloom.bg/MsIee6Ã‚Â $JPM	"i'm far more worried about europe than i am about this trading position" #jamiedimon tells congress. watch: $jpm	"i'm far more worried about europe than i am about this trading position" #jamiedimon tells congress. watch: $jpm	0.75	positive	0.3		2014-10-09	1	0	1	0	79	0	2	1	59.08	0	0	57.1837	144.688
693	2012-06-19	Quote of the Day: Rep Gary Ackerman of NY to $JPM Jamie Dimon "What's this hedging and wedging thing anyway?"	quote of the day: rep gary ackerman of ny to $jpm jamie dimon "what's this hedging and wedging thing anyway?"	quote of the day: rep gary ackerman of ny to $jpm jamie dimon "what's this hedging and wedging thing anyway?"	0	neutral	0		2014-10-10	3	0	2	1	79	0	2	2	58.52	0	0.5	57.1837	145.188
694	2012-06-19	RT @moorehn: Ha! RT @LaMonicaBuzz: @moorehn And $JPM now up 2.3%. $JPM could be a $100 stock if Dimon simply testified every day.	rt @moorehn: ha! rt @lamonicabuzz: @moorehn and $jpm now up 2.3%. $jpm could be a $100 stock if dimon simply testified every day.	rt @moorehn: ha! rt @lamonicabuzz: @moorehn and $jpm now up 2.3%. $jpm could be a $100 stock if dimon simply testified every day.	0.357143	neutral	0		2014-10-13	1	0	1	0	79	0	2	1	58.16	0	0	57.1837	145.188
695	2012-06-19	"I don't think this could have happened at a worse time in the banking industry." -Meredith Whitney talks $JPM loss http://bloom.bg/KJy4MB	"i don't think this could have happened at a worse time in the banking industry." -meredith whitney talks $jpm loss	"i don't think this could have happened at a worse time in the banking industry." -meredith whitney talks $jpm loss	0.6	negative	-0.4		2014-10-14	2	0	1	1	79	0	2	1	57.99	0	1	57.1837	146.188
696	2012-06-20	BlueMountain, the hedge fund run by former $JPM exec who helped create the CDS mkt, is helping the bank unwind its ig9 Whale trades	bluemountain, the hedge fund run by former $jpm exec who helped create the cds mkt, is helping the bank unwind its ig9 whale trades	bluemountain, the hedge fund run by former $jpm exec who helped create the cds mkt, is helping the bank unwind its ig9 whale trades	0	neutral	0		2014-10-16	2	0	2	0	79	0	2	2	55.08	0	0	57.1837	146.188
697	2012-06-20	Breakingviews discusses why $JPM boss DimonÃ¢â‚¬â„¢s 2nd appearance before lawmakers was a distraction from bigger U.S issues: http://reut.rs/LBwRU4	breakingviews discusses why $jpm boss dimons 2nd appearance before lawmakers was a distraction from bigger you.s issues:	breakingviews discusses why $jpm boss dimons 2nd appearance before lawmakers was a distraction from bigger you.s issues:	0.25	neutral	0		2014-10-20	2	0	0	2	80	1	3	2	56.63	0	0	57.1837	146.188
698	2012-06-20	JPMorgan has sold off majority of losing position http://yhoo.it/NPDSUBÃ‚Â $JPM	jpmorgan has sold off majority of losing position $jpm	jpmorgan has sold off majority of losing position $jpm	0	neutral	0		2014-10-21	3	0	1	2	81	1	3	2	57.93	0	2	57.1837	148.188
699	2012-06-20	#JPMorgan poised to make 157% on #MFGlobal's LME stake, via @BloombergNews http://bloom.bg/MtpT2PÃ‚Â $JPM	#jpmorgan poised to make 157% on #mfglobal's lme stake, via @bloombergnews $jpm	#jpmorgan poised to make 157% on #mfglobal's lme stake, via @bloombergnews $jpm	0	neutral	0		2014-10-22	1	0	1	0	81	0	2	1	57.45	0	0	57.1837	148.188
700	2012-06-21	$JPM cut two notches by Moody's to A2... no mo "fortress balance sheet" talk please...	$jpm cut two notches by moody's to a2... no mo "fortress balance sheet" talk please...	$jpm cut two notches by moody's to a2... no mo "fortress balance sheet" talk please...	0	neutral	0		2014-10-30	2	0	2	0	81	0	2	2	59.39	0	0	57.1837	148.188
701	2012-06-21	Downgrades are out: Bof A: down one level, $C down two, $MS down 2, $GS down 2, $JPM down 2	downgrades are out: bof a: down one level, $c down two, $ms down 2, $gs down 2, $jpm down 2	downgrades are out: bof a: down one level, $c down two, $ms down 2, $gs down 2, $jpm down 2	0.288889	negative	-0.155556		2014-11-04	3	2	1	0	80	-1	1	2	60.25	2	0	59.1837	148.188
702	2012-06-21	DOWNGRADE WATCH: FIVE US BANKS WILL BE HIT IN MOODY'S CUTS $JPM $MS $C $BAC $GS by @ericgplatthttp://read.bi/KBvzL5	downgrade watch: five us banks will be hit in moody's cuts $jpm $ms $c $bac $gs by @ericgplatt	downgrade watch: five us banks will be hit in moody's cuts $jpm $ms $c $bac $gs by @ericgplatt	0	neutral	0		2014-11-06	3	0	2	1	80	0	2	2	61.23	0	0.5	59.1837	148.688
703	2012-06-21	The T Report: How I Became a Perma-Bull: http://www.tfmarketadvisors.com/2012/06/21/the-t-report-how-i-became-a-perma-bull/Ã‚Â Ã¢â‚¬Â¦ don't underestimate the EU, $JPM, $HYG, #grexit planning saved europe	the t report: how i became a perma-bull: don't underestimate the eu, $jpm, $hyg, #grexit planning saved europe	the t report: how i became a perma-bull: don't underestimate the eu, $jpm, $hyg, #grexit planning saved europe	0	neutral	0		2014-11-07	1	0	0	1	81	1	3	1	61.47	0	0	59.1837	148.688
704	2012-06-21	JPMorgan Chase CEO Jamie Dimon ranks first in pay for bank CEOs -- at least for the time being. http://cnnmon.ie/KAEUCGÃ‚Â $JPM	jpmorgan chase ceo jamie dimon ranks first in pay for bank ceos -- at least for the time being. $jpm	jpmorgan chase ceo jamie dimon ranks first in pay for bank ceos -- at least for the time being. $jpm	0.366667	neutral	-0.025		2014-11-09	1	1	0	0	80	-1	1	1	61.47	0	0	59.1837	148.688
705	2012-06-22	@laxxoxo $JPM's Dimon doesn't deserve to be on the wall of shame. The criteria-if he left would the stock go up. $JPM would go down for sure	@laxxoxo $jpm's dimon doesn't deserve to be on the wall of shame. the criteria-if he left would the stock go up. $jpm would go down for sure	@laxxoxo $jpm's dimon doesn't deserve to be on the wall of shame. the criteria-if he left would the stock go up. $jpm would go down for sure	0.392593	positive	0.114815		2014-11-15	1	0	1	0	80	0	2	1	60.28	0	0	59.1837	148.688
706	2012-06-22	Here's what the credit default swap market thinks about Moody's downgrades: http://www.bespokeinvest.com/thinkbig/2012/6/22/bank-and-broker-default-risk-pulls-back.htmlÃ‚Â Ã¢â‚¬Â¦ $GS $C $JPM $BAC $WFC $MS $$	here's what the credit default swap market thinks about moody's downgrades: $gs $c $jpm $bac $wfc $ms $$	here's what the credit default swap market thinks about moody's downgrades: $gs $c $jpm $bac $wfc $ms $$	0	neutral	0		2014-12-01	1	0	0	1	81	1	3	1	60	0	0	59.1837	148.688
707	2012-06-22	Now that the Moody's evil spirits have been exorcised, smart money is buying #banks debt. $ms $gs $bac $wfc $c $jpm http://stks.co/h0t0	now that the moody's evil spirits have been exorcised, smart money is buying #banks debt. $ms $gs $bac $wfc $c $jpm	now that the moody's evil spirits have been exorcised, smart money is buying #banks debt. $ms $gs $bac $wfc $c $jpm	0.821429	negative	-0.392857		2014-12-02	2	0	2	0	81	0	2	2	61.08	0	0	59.1837	148.688
708	2012-06-22	JPMorgan's $2 billion loss was an 'important factor' in Moody's decision to downgrade the bank http://bloom.bg/KYPFeRÃ‚Â $JPM	jpmorgan's $2 billion loss was an 'important factor' in moody's decision to downgrade the bank $jpm	jpmorgan's $2 billion loss was an 'important factor' in moody's decision to downgrade the bank $jpm	1	positive	0.4		2014-12-03	1	1	0	0	80	-1	1	1	61.54	0	0	59.1837	148.688
709	2012-06-22	Bank Investors Dismiss MoodyÃ¢â‚¬â„¢s Cuts as Years Too Late http://bloom.bg/KX6qqLÃ‚Â $MCO $JPM $MS $GS $$	bank investors dismiss moodys cuts as years too late $mco $jpm $ms $gs $$	bank investors dismiss moodys cuts as years too late $mco $jpm $ms $gs $$	0.6	negative	-0.3		2014-12-04	1	0	0	1	81	1	3	1	61.38	0	0	59.1837	148.688
710	2012-06-25	J.P. Morgan axed its outlook on oil prices today, citing worse-than-expected declines in demand http://fxn.ws/MLJHi0Ã‚Â $JPM	j.p. morgan axed its outlook on oil prices today, citing worse-than-expected declines in demand $jpm	j.p. morgan axed its outlook on oil prices today, citing worse-than-expected declines in demand $jpm	0	neutral	0		2014-12-05	3	0	1	2	82	1	3	2	62.7	0	2	59.1837	150.688
711	2012-06-27	DTCC data does *not* show signs of $JPM CIO unwinding their portfolio http://ftalphaville.ft.com/blog/2012/06/27/1061071/unwind-what-unwind-part-1/Ã‚Â Ã¢â‚¬Â¦ I was quite surprised.	dtcc data does *not* show signs of $jpm cio unwinding their portfolio i was quite surprised.	dtcc data does *not* show signs of $jpm cio unwinding their portfolio i was quite surprised.	0.9	positive	0.1		2014-12-09	4	1	2	1	82	0	2	2	62.45	0.5	0.5	59.6837	151.188
712	2012-06-27	Rayjay goes neutral on $FB but no hope of fees there. BMO totally off reservation with sell! $JPM keeps fee possibilities going with a buy !	rayjay goes neutral on $fb but no hope of fees there. bmo totally off reservation with sell! $jpm keeps fee possibilities going with a buy !	rayjay goes neutral on $fb but no hope of fees there. bmo totally off reservation with sell! $jpm keeps fee possibilities going with a buy !	0.75	neutral	0		2014-12-10	1	0	1	0	82	0	2	1	60.68	0	0	59.6837	151.188
713	2012-06-28	J.P. Morgan risk models in spotlight as regulators step up scrutiny. http://on.wsj.com/OFLVosÃ‚Â $JPM	j.p. morgan risk models in spotlight as regulators step up scrutiny. $jpm	j.p. morgan risk models in spotlight as regulators step up scrutiny. $jpm	0	neutral	0		2014-12-11	1	0	0	1	83	1	3	1	61.14	0	0	59.6837	151.188
714	2012-06-28	His company lost $2B on just 1 trade. Should we really let Jamie Dimon keep a seat on the NY Fed? http://mot.ly/MVPAuNÃ‚Â $JPM	his company lost $2b on just 1 trade. should we really let jamie dimon keep a seat on the ny fed? $jpm	his company lost $2b on just 1 trade. should we really let jamie dimon keep a seat on the ny fed? $jpm	0.2	positive	0.2		2014-12-15	2	1	1	0	82	-1	1	1	59.16	1	0	60.6837	151.188
715	2012-06-28	4 reasons JPMorganÃ¢â‚¬â„¢s potential $9 billion loss is bullish http://yhoo.it/NRKOPUÃ‚Â $JPM @mattnesto @jeffmacke	4 reasons jpmorgans potential $9 billion loss is bullish $jpm @mattnesto @jeffmacke	4 reasons jpmorgans potential $9 billion loss is bullish $jpm @mattnesto @jeffmacke	1	neutral	0		2014-12-16	2	1	1	0	81	-1	1	1	58.43	1	0	61.6837	151.188
716	2012-06-28	Here are the top ten stocks to watch today: $FGVH $FDO $AOL $NWS #Euro $RIMM $BARC $GOOG $JPM #HealthCareStocks http://bloom.bg/L45t4K	here are the top ten stocks to watch today: $fgvh $fdo $aol $nws #euro $rimm $barc $goog $jpm #healthcarestocks	here are the top ten stocks to watch today: $fgvh $fdo $aol $nws #euro $rimm $barc $goog $jpm #healthcarestocks	0.25	positive	0.25		2014-12-18	2	0	0	2	82	1	3	2	61.48	0	0	61.6837	151.188
717	2012-06-28	I hate to say "I told you so" but I told you so. $JPM trading loss will push $10BN, not the $2BN originally reported http://dealbook.nytimes.com/2012/06/28/jpmorgan-trading-loss-may-reach-9-billion/?nl=business&emc=edit_dlbkam_20120628Ã‚Â Ã¢â‚¬Â¦	i hate to say "i told you so" but i told you so. $jpm trading loss will push $10bn, not the $2bn originally reported	i hate to say "i told you so" but i told you so. $jpm trading loss will push $10bn, not the $2bn originally reported	0.825	negative	-0.2125		2014-12-19	4	1	1	2	83	1	3	2	61.93	1	2	62.6837	153.188
718	2012-06-28	JPMorgan trading loss may reach $9 billion http://yhoo.it/NQYafiÃ‚Â $JPM	jpmorgan trading loss may reach $9 billion $jpm	jpmorgan trading loss may reach $9 billion $jpm	0	neutral	0		2014-12-23	3	0	3	0	83	0	2	3	62.48	0	0	62.6837	153.188
719	2012-06-28	Props to @tbuhl for breaking the $JPM $9 billion loss story a day before the NYTimes	props to @tbuhl for breaking the $jpm $9 billion loss story a day before the nytimes	props to @tbuhl for breaking the $jpm $9 billion loss story a day before the nytimes	0	neutral	0		2014-12-28	1	0	0	1	84	1	3	1	62.55	0	0	62.6837	153.188
720	2012-06-28	#JPMorgan fell almost 4% in European trading following a report the firm's trading losses could reach $9 billion http://bloom.bg/LF2U9oÃ‚Â $JPM	#jpmorgan fell almost 4% in european trading following a report the firm's trading losses could reach $9 billion $jpm	#jpmorgan fell almost 4% in european trading following a report the firm's trading losses could reach $9 billion $jpm	0.166667	neutral	-0.0666667		2014-12-29	3	0	2	1	84	0	2	2	62.96	0	0.5	62.6837	153.688
721	2012-06-28	Not feeling a lot of love for this day so far, news dissemination from $JPM on this trade is bizarre	not feeling a lot of love for this day so far, news dissemination from $jpm on this trade is bizarre	not feeling a lot of love for this day so far, news dissemination from $jpm on this trade is bizarre	0.733333	positive	0.333333		2014-12-30	1	0	0	1	85	1	3	1	63.15	0	0	62.6837	153.688
722	2012-06-29	Former JPMorgan CIO Ina Drew walks away with a $21.5M exit package, slightly_x000D_ less than Jamie Dimon's 2011 salary of $23M #FastFact $JPM	former jpmorgan cio ina drew walks away with a $21.5m exit package, slightly_x000D_ less than jamie dimon's 2011 salary of $23m #fastfact $jpm	former jpmorgan cio ina drew walks away with a $21.5m exit package, slightly_x000D_ less than jamie dimon's 2011 salary of $23m #fastfact $jpm	0.0333333	neutral	-0.0833333		2014-12-31	11	1	9	1	85	0	2	9	62.58	0.111111	0.111111	62.7948	153.799
723	2012-07-01	6 billionaires give you investment advice. One of them says buy JP Morgan. Should you? http://bloom.bg/Lr9mfzÃ‚Â $JPM	6 billionaires give you investment advice. one of them says buy jp morgan. should you? $jpm	6 billionaires give you investment advice. one of them says buy jp morgan. should you? $jpm	0	neutral	0		2015-01-01	2	0	1	1	85	0	2	1	62.58	0	1	62.7948	154.799
724	2012-07-03	JPMorgan probed over possible power market manipulation http://soup.ps/LOKQDEÃ‚Â $JPM	jpmorgan probed over possible power market manipulation $jpm	jpmorgan probed over possible power market manipulation $jpm	1	neutral	0		2015-01-02	5	1	2	2	85	0	2	2	62.49	0.5	1	63.2948	155.799
725	2012-07-05	$JPM down on chatter they could be next company in the LIBOR probe... UNCONFIRMED	$jpm down on chatter they could be next company in the libor probe... unconfirmed	$jpm down on chatter they could be next company in the libor probe... unconfirmed	0.144444	neutral	-0.0777778		2015-01-03	2	1	1	0	84	-1	1	1	62.49	1	0	64.2948	155.799
726	2012-07-06	"Where Was Auditor #PwC When Its Client Barclays Gamed #Libor?" My latest column @AmerBanker_x000D_ http://bit.ly/NcWETXÃ‚Â $bcs $jpm #MFGlobal	"where was auditor #pwc when its client barclays gamed #libor?" my latest column @amerbanker_x000D_ $bcs $jpm #mfglobal	"where was auditor #pwc when its client barclays gamed #libor?" my latest column @amerbanker_x000D_ $bcs $jpm #mfglobal	0.9	positive	0.5		2015-01-04	6	1	1	4	85	1	3	4	62.49	1	4	65.2948	159.799
727	2012-07-06	BREAKING: JPMorgan halts new investments in 5 funds after ECB rate cut, via @BloombergNews $JPM	breaking: jpmorgan halts new investments in 5 funds after ecb rate cut, via @bloombergnews $jpm	breaking: jpmorgan halts new investments in 5 funds after ecb rate cut, via @bloombergnews $jpm	0.454545	positive	0.136364		2015-01-05	4	0	3	1	85	0	2	3	60.55	0	0.333333	65.2948	160.132
728	2012-07-08	Earnings Season Begins | Ragin' Cajun http://ibankcoin.com/rcblog/2012/07/08/earnings-season-begins-2/Ã‚Â Ã¢â‚¬Â¦ $AA $JPM $WFC	earnings season begins | ragin' cajun $aa $jpm $wfc	earnings season begins | ragin' cajun $aa $jpm $wfc	0	neutral	0		2015-01-06	1	0	1	0	85	0	2	1	58.98	0	0	65.2948	160.132
729	2012-07-08	New Idea Test-Run - Earnings Primer 7-9-12 ($AA, $MAR, $VOXX, $FAST, $SHAW, $WWW, $JPM, $WFC) http://bit.ly/McnokS	new idea test-run - earnings primer 7-9-12 ($aa, $mar, $voxx, $fast, $shaw, $www, $jpm, $wfc)	new idea test-run - earnings primer 7-9-12 ($aa, $mar, $voxx, $fast, $shaw, $www, $jpm, $wfc)	0.527273	positive	0.168182		2015-01-08	1	0	1	0	85	0	2	1	60.39	0	0	65.2948	160.132
730	2012-07-08	Sunday Weekly EDGE blog on http://thefxcafe.comÃ‚Â $ES_F $DX_F $EURUSD http://thefxcafe.com/2012/07/08/sunday-weekly-edge-7-8-12/Ã‚Â Ã¢â‚¬Â¦ $HG_F $AA $JPM	sunday weekly edge blog on $es_f $dx_f $eurusd $hg_f $aa $jpm	sunday weekly edge blog on $es_f $dx_f $eurusd $hg_f $aa $jpm	0	neutral	0		2015-01-10	1	0	1	0	85	0	2	1	59.34	0	0	65.2948	160.132
731	2012-07-13	JPMorgan reported a gain for last quarter, but the numbers deserve a closer look. http://bit.ly/NrxlgNÃ‚Â $JPM	jpmorgan reported a gain for last quarter, but the numbers deserve a closer look. $jpm	jpmorgan reported a gain for last quarter, but the numbers deserve a closer look. $jpm	0.0666667	neutral	0		2015-01-11	1	0	0	1	86	1	3	1	59.34	0	0	65.2948	160.132
732	2012-07-13	J.P. Morgan reported a 12% year-on-year climb in credit card sales volume for its second quarter. More data: http://on.mktw.net/P4Ob6MÃ‚Â $JPM	j.p. morgan reported a 12% year-on-year climb in credit card sales volume for its second quarter. more data: $jpm	j.p. morgan reported a 12% year-on-year climb in credit card sales volume for its second quarter. more data: $jpm	0.25	positive	0.25		2015-01-12	3	0	1	2	87	1	3	2	58.83	0	2	65.2948	162.132
733	2012-07-13	Dow snaps 6-day losing streak with a bang as J.P. Morgan shares surge 6%. Dow +204 pts. http://fxn.ws/NhUlRnÃ‚Â $JPM	dow snaps 6-day losing streak with a bang as j.p. morgan shares surge 6%. dow +204 pts. $jpm	dow snaps 6-day losing streak with a bang as j.p. morgan shares surge 6%. dow +204 pts. $jpm	0	neutral	0		2015-01-13	5	0	1	4	88	1	3	4	58.84	0	4	65.2948	166.132
734	2012-07-13	JPMORGAN CHASE & CO SAYS FORMER CIO RISK OFFICER IRVIN GOLDMAN RESIGNS $JPM	jpmorgan chase & co says former cio risk officer irvin goldman resigns $jpm	jpmorgan chase & co says former cio risk officer irvin goldman resigns $jpm	0	neutral	0		2015-01-14	9	0	4	5	89	1	3	5	56.81	0	1.25	65.2948	167.382
735	2012-07-13	#Breaking: JPMorgan CIO Risk Manager Irvin Goldman Resigns $JPM	#breaking: jpmorgan cio risk manager irvin goldman resigns $jpm	#breaking: jpmorgan cio risk manager irvin goldman resigns $jpm	0	neutral	0		2015-01-16	1	1	0	0	88	-1	1	1	55.93	0	0	65.2948	167.382
736	2012-07-13	JPMorgan confirms Head Of CIO Risk Management has resigned. $JPM QUOTE: http://cnb.cx/N60i4r	jpmorgan confirms head of cio risk management has resigned. $jpm quote:	jpmorgan confirms head of cio risk management has resigned. $jpm quote:	0	neutral	0		2015-01-18	1	0	1	0	88	0	2	1	55.93	0	0	65.2948	167.382
737	2012-07-13	J.P. Morgan and Wells Fargo announced earnings today. Shares are up for both companies: http://on.mktw.net/P4BqsWÃ‚Â $JPM $WFC	j.p. morgan and wells fargo announced earnings today. shares are up for both companies: $jpm $wfc	j.p. morgan and wells fargo announced earnings today. shares are up for both companies: $jpm $wfc	0	neutral	0		2015-01-27	1	0	1	0	88	0	2	1	56.2	0	0	65.2948	167.382
738	2012-07-13	"Bad" might be an understatement, no? | JPMorgan says bad trade has ballooned to $5.8B $JPM http://finance.yahoo.com/news/jpmorgan-says-bad-trade-ballooned-131944834.htmlÃ‚Â Ã¢â‚¬Â¦	"bad" might be an understatement, no? | jpmorgan says bad trade has ballooned to $5.8b $jpm	"bad" might be an understatement, no? | jpmorgan says bad trade has ballooned to $5.8b $jpm	0.666667	negative	-0.7		2015-01-31	1	0	1	0	88	0	2	1	54.38	0	0	65.2948	167.382
739	2012-07-13	$JPM trading higher on notion that estimates for 2012 are now too low	$jpm trading higher on notion that estimates for 2012 are now too low	$jpm trading higher on notion that estimates for 2012 are now too low	0.4	positive	0.125		2015-02-06	4	1	2	1	88	0	2	2	57.89	0.5	0.5	65.7948	167.882
740	2012-07-13	JPMorgan Profit Declines on $4.4 Billion Loss From 'Whale' - STORY: http://cnb.cx/Nme7HAÃ‚Â $JPM	jpmorgan profit declines on $4.4 billion loss from 'whale' - story: $jpm	jpmorgan profit declines on $4.4 billion loss from 'whale' - story: $jpm	0	neutral	0		2015-02-07	2	0	2	0	88	0	2	2	57.89	0	0	65.7948	167.882
741	2012-07-13	#Dimon: This has shaken our company to the core. $JPM	#dimon: this has shaken our company to the core. $jpm	#dimon: this has shaken our company to the core. $jpm	0	neutral	0		2015-02-09	1	0	1	0	88	0	2	1	57.82	0	0	65.7948	167.882
742	2012-07-13	June was terrific for $JPM...	june was terrific for $jpm...	june was terrific for $jpm...	1	neutral	0		2015-02-11	1	0	1	0	88	0	2	1	58.37	0	0	65.7948	167.882
743	2012-07-13	$JPM CFO Braunstein says total London Whale losses total $5.8B this year	$jpm cfo braunstein says total london whale losses total $5.8b this year	$jpm cfo braunstein says total london whale losses total $5.8b this year	0.75	neutral	0		2015-02-12	5	0	3	2	88	0	2	3	59.57	0	0.666667	65.7948	168.549
744	2012-07-13	Here's What's At Stake In JP Morgan's Investor Meeting Today $JPM http://read.bi/NeNp7r	here's what's at stake in jp morgan's investor meeting today $jpm	here's what's at stake in jp morgan's investor meeting today $jpm	0	neutral	0		2015-02-18	1	0	1	0	88	0	2	1	59.37	0	0	65.7948	168.549
745	2012-07-14	JP Morgan And Wells Fargo Shares Have Been Acting Weird In The Last 4 Months $JPM $WFC by @bySamRohttp://read.bi/Mt7EZT	jp morgan and wells fargo shares have been acting weird in the last 4 months $jpm $wfc by @bysamro	jp morgan and wells fargo shares have been acting weird in the last 4 months $jpm $wfc by @bysamro	0.355556	negative	-0.166667		2015-02-24	4	0	1	3	89	1	3	3	60.82	0	3	65.7948	171.549
746	2012-07-16	CITI: These Are Our 5 Favorite Banks In The World $JPM by @bySamRohttp://read.bi/M4yM2S	citi: these are our 5 favorite banks in the world $jpm by @bysamro	citi: these are our 5 favorite banks in the world $jpm by @bysamro	1	positive	0.5		2015-02-25	1	0	1	0	89	0	2	1	61.14	0	0	65.7948	171.549
747	2012-07-16	Banks are boring. Hip hip hooray! Biz lending growth at $C $JPM $WFC is good. Hopefully trend continues. Today's Buzz.http://bit.ly/NruJAG	banks are boring. hip hip hooray! biz lending growth at $c $jpm $wfc is good. hopefully trend continues. today's buzz.	banks are boring. hip hip hooray! biz lending growth at $c $jpm $wfc is good. hopefully trend continues. today's buzz.	0.8	negative	-0.15		2015-02-27	1	0	1	0	89	0	2	1	61.28	0	0	65.7948	171.549
748	2012-07-16	Struggling with $JPM's explanation of the whale traders? You're not alone, writes @Dawn_Kopecki @BloombergNews http://tinyurl.com/cgx9ggs	struggling with $jpm's explanation of the whale traders? you're not alone, writes @dawn_kopecki @bloombergnews	struggling with $jpm's explanation of the whale traders? you're not alone, writes @dawn_kopecki @bloombergnews	0	neutral	0		2015-03-02	1	0	0	1	90	1	3	1	61.77	0	0	65.7948	171.549
749	2012-07-16	DealBook: All 40 of JPMorgan's in-house regulators were replaced last year with less experienced peers http://nyti.ms/N61298Ã‚Â $JPM $$	dealbook: all 40 of jpmorgan's in-house regulators were replaced last year with less experienced peers $jpm $$	dealbook: all 40 of jpmorgan's in-house regulators were replaced last year with less experienced peers $jpm $$	0.344444	positive	0.211111		2015-03-03	1	0	1	0	90	0	2	1	61.97	0	0	65.7948	171.549
750	2012-07-20	Break in! CEO Jamie Dimon personally buys 500k JPM shares. $JPM #stockaction	break in! ceo jamie dimon personally buys 500k jpm shares. $jpm #stockaction	break in! ceo jamie dimon personally buys 500k jpm shares. $jpm #stockaction	0.3	neutral	0		2015-03-04	1	0	1	0	90	0	2	1	62.13	0	0	65.7948	171.549
751	2012-08-14	Soros Fund Management exited its stakes in $GS and $JPM but acquired 341,000 shares of $FBhttp://on.mktw.net/NzTyea	soros fund management exited its stakes in $gs and $jpm but acquired 341,000 shares of $fb	soros fund management exited its stakes in $gs and $jpm but acquired 341,000 shares of $fb	0	neutral	0		2015-03-05	2	0	2	0	90	0	2	2	62	0	0	65.7948	171.549
752	2012-08-22	US major Financials (e.g. $JPM) getting ahead of CDS once again http://twitpic.com/amkvm4	us major financials (e.g. $jpm) getting ahead of cds once again	us major financials (e.g. $jpm) getting ahead of cds once again	0.5	neutral	0.0625		2015-03-09	2	0	1	1	90	0	2	1	61.5	0	1	65.7948	172.549
753	2012-08-25	One Man Against The Wall Street Lobby | The Baseline Scenario http://bit.ly/NRR4p5Ã‚Â $JPM $$	one man against the wall street lobby | the baseline scenario $jpm $$	one man against the wall street lobby | the baseline scenario $jpm $$	0	neutral	0		2015-03-11	6	0	4	2	90	0	2	4	60.24	0	0.5	65.7948	173.049
754	2012-09-05	NC Treasurer on @CNBC: State has $1.3B in interest-rate swaps at stake in #Libor rigging, primarily investigating $BAC and $JPM.	nc treasurer on @cnbc: state has $1.3b in interest-rate swaps at stake in #libor rigging, primarily investigating $bac and $jpm.	nc treasurer on @cnbc: state has $1.3b in interest-rate swaps at stake in #libor rigging, primarily investigating $bac and $jpm.	0.5	positive	0.4		2015-03-12	1	0	0	1	91	1	3	1	61.37	0	0	65.7948	173.049
755	2012-09-06	BREAKING: #JPMorgan names Craig Delany CIO reporting to Matt Zames, via @BloombergNews $JPM	breaking: #jpmorgan names craig delany cio reporting to matt zames, via @bloombergnews $jpm	breaking: #jpmorgan names craig delany cio reporting to matt zames, via @bloombergnews $jpm	0	neutral	0		2015-03-16	1	0	1	0	91	0	2	1	61.85	0	0	65.7948	173.049
756	2012-09-07	$BAC up 5% to $8.80. Up nearly 11% in past 2 days! $JPM up 6% yesterday & today. $C up 8%. $MS up 9%. Yeah. That's really healthy. #sarcasm	$bac up 5% to $8.80. up nearly 11% in past 2 days! $jpm up 6% yesterday & today. $c up 8%. $ms up 9%. yeah. that's really healthy. #sarcasm	$bac up 5% to $8.80. up nearly 11% in past 2 days! $jpm up 6% yesterday & today. $c up 8%. $ms up 9%. yeah. that's really healthy. #sarcasm	0.383333	neutral	0.0958333		2015-03-19	1	1	0	0	90	-1	1	1	61.2	0	0	65.7948	173.049
757	2012-09-10	#wow! $JPM says $AAPL iPhone 5 could boost U.S. GDP! https://mm.jpmorgan.com/EmailPubServlet?h=-825pgod&doc=GPS-938711-0.htmlÃ‚Â Ã¢â‚¬Â¦	#wow! $jpm says $aapl iphone 5 could boost you.s. gdp!	#wow! $jpm says $aapl iphone 5 could boost you.s. gdp!	1	positive	0.15625		2015-03-28	1	0	1	0	90	0	2	1	59.55	0	0	65.7948	173.049
758	2012-09-11	JPMorgan CEO Jamie Dimon: Even with obstacles, $JPM stock is a Ã¢â‚¬Å“screaming buyÃ¢â‚¬ï¿½. QUOTE: http://is.gd/Y60gQj	jpmorgan ceo jamie dimon: even with obstacles, $jpm stock is a screaming buy. quote:	jpmorgan ceo jamie dimon: even with obstacles, $jpm stock is a screaming buy. quote:	0	neutral	-0.05		2015-03-30	2	0	2	0	90	0	2	2	60.96	0	0	65.7948	173.049
759	2012-09-11	JPMorgan CEO Jamie Dimon: Breaking up banks would take several years; JPMorgan has performed better than if it were broken up. $JPM	jpmorgan ceo jamie dimon: breaking up banks would take several years; jpmorgan has performed better than if it were broken up. $jpm	jpmorgan ceo jamie dimon: breaking up banks would take several years; jpmorgan has performed better than if it were broken up. $jpm	0.3	neutral	0.0333333		2015-03-31	1	0	1	0	90	0	2	1	60.58	0	0	65.7948	173.049
760	2012-09-11	What is JPMorgan and Bank of America's collateral transformation? @BettyInTheLoop explains http://bloom.bg/TNDFm0Ã‚Â $JPM $BAC	what is jpmorgan and bank of america's collateral transformation? @bettyintheloop explains $jpm $bac	what is jpmorgan and bank of america's collateral transformation? @bettyintheloop explains $jpm $bac	0	neutral	0		2015-04-01	1	0	1	0	90	0	2	1	59.95	0	0	65.7948	173.049
761	2012-09-12	What's Jamie Dimon complaining about now? http://cnnmon.ie/QKCkh1Ã‚Â $JPM	what's jamie dimon complaining about now? $jpm	what's jamie dimon complaining about now? $jpm	0	neutral	0		2015-04-05	1	1	0	0	89	-1	1	1	60.52	0	0	65.7948	173.049
762	2012-09-13	JPMorgan has recouped the share price loss incurred since the ``London whale'' loss was revealed in May @Dawn_Kopecki @BloombergNews $JPM	jpmorgan has recouped the share price loss incurred since the ``london whale'' loss was revealed in may @dawn_kopecki @bloombergnews $jpm	jpmorgan has recouped the share price loss incurred since the ``london whale'' loss was revealed in may @dawn_kopecki @bloombergnews $jpm	0	neutral	0		2015-04-08	7	2	4	1	89	0	2	4	61.05	0.5	0.25	66.2948	173.299
763	2012-09-15	The parade of scandal continues for $JPM and the rest. Break them up already - Money-Laundering Inquiry for U.S. Banks http://nyti.ms/Qa51iK	the parade of scandal continues for $jpm and the rest. break them up already - money-laundering inquiry for you.s. banks	the parade of scandal continues for $jpm and the rest. break them up already - money-laundering inquiry for you.s. banks	0.233333	negative	-0.25		2015-04-09	2	0	2	0	89	0	2	2	61.47	0	0	66.2948	173.299
764	2012-09-18	Bank stocks have led the U.S. market this year and they could still rise another 20% http://on.mktw.net/SxA2wCÃ‚Â $C $JPM	bank stocks have led the you.s. market this year and they could still rise another 20% $c $jpm	bank stocks have led the you.s. market this year and they could still rise another 20% $c $jpm	0	neutral	0		2015-04-13	1	0	1	0	89	0	2	1	62.07	0	0	66.2948	173.299
765	2012-09-20	Hey Bulls!! MUST READ, you're not alone, $JPM is on-board! Best pages? 28 & 33. Hat tip & thanks to @LeDucTrader http://f.doctm.com/e8bf0c49/944887.pdfÃ‚Â Ã¢â‚¬Â¦	hey bulls!! must read, you're not alone, $jpm is on-board! best pages? 28 & 33. hat tip & thanks to @leductrader	hey bulls!! must read, you're not alone, $jpm is on-board! best pages? 28 & 33. hat tip & thanks to @leductrader	0.25	positive	0.6		2015-04-14	10	0	6	4	89	0	2	6	63.04	0	0.666667	66.2948	173.966
766	2012-09-20	Summary of short seller Jim Chanos' CNBC appearance this morning http://stks.co/cAldÃ‚Â $FXI $HPQ $MSFT $ORCL $JPM $C	summary of short seller jim chanos' cnbc appearance this morning $fxi $hpq $msft $orcl $jpm $c	summary of short seller jim chanos' cnbc appearance this morning $fxi $hpq $msft $orcl $jpm $c	0.3	neutral	0		2015-04-16	3	1	1	1	88	-1	1	1	63.81	1	1	67.2948	174.966
767	2012-09-22	Chase Online Bank seems to be . . . . Offline $JPM $$	chase online bank seems to be . . . . offline $jpm $$	chase online bank seems to be . . . . offline $jpm $$	0	neutral	0		2015-04-17	1	0	0	1	89	1	3	1	62.84	0	0	67.2948	174.966
768	2012-09-24	JPMorgan ranked top employer among financial institutions globally: http://www.jpmorgan.com/cm/cs?pagename=JPM_redesign/JPM_Content_C/Generic_Detail_Page_Template&cid=1320504601483&c=JPM_Content_CÃ‚Â Ã¢â‚¬Â¦ $JPM	jpmorgan ranked top employer among financial institutions globally: $jpm	jpmorgan ranked top employer among financial institutions globally: $jpm	0.166667	positive	0.166667		2015-04-18	1	0	1	0	89	0	2	1	62.84	0	0	67.2948	174.966
769	2012-09-26	JPMorgan Chase releases full set of 2011-2012 corporate social responsibility reports: http://investor.shareholder.com/jpmorganchase/releasedetail.cfm?ReleaseID=709652Ã‚Â Ã¢â‚¬Â¦ #CSR $JPM	jpmorgan chase releases full set of 2011-2012 corporate social responsibility reports: #csr $jpm	jpmorgan chase releases full set of 2011-2012 corporate social responsibility reports: #csr $jpm	0.205556	positive	0.127778		2015-04-20	2	0	0	2	90	1	3	2	63.24	0	0	67.2948	174.966
770	2012-09-27	Complete Friday Game Plan http://stks.co/iBv8Ã‚Â $JPM $ARUN $AKAM $CI $BUD $ALKS $ZMH $GRMN $CLR $DDS $JEC $NOC	complete friday game plan $jpm $arun $akam $ci $bud $alks $zmh $grmn $clr $dds $jec $noc	complete friday game plan $jpm $arun $akam $ci $bud $alks $zmh $grmn $clr $dds $jec $noc	0.4	negative	-0.15		2015-04-21	1	0	0	1	91	1	3	1	62.31	0	0	67.2948	174.966
771	2012-10-03	Obama clearly favors $WFC and $USB over $JPM, $GS and $MS. Taking up price target $WFC--$38 to $40 right here right now	obama clearly favors $wfc and $usb over $jpm, $gs and $ms. taking up price target $wfc--$38 to $40 right here right now	obama clearly favors $wfc and $usb over $jpm, $gs and $ms. taking up price target $wfc--$38 to $40 right here right now	0.484921	positive	0.22381		2015-05-03	1	0	0	1	92	1	3	1	63.61	0	0	67.2948	174.966
772	2012-10-06	Saturday links: godfather of ETFs, Polaroid was once $AAPL and indie rock royalty. http://stks.co/mBz8Ã‚Â $KCG $FB $JPM $GM $TSLA #longreads	saturday links: godfather of etfs, polaroid was once $aapl and indie rock royalty. $kcg $fb $jpm $gm $tsla #longreads	saturday links: godfather of etfs, polaroid was once $aapl and indie rock royalty. $kcg $fb $jpm $gm $tsla #longreads	0	neutral	0		2015-05-04	1	0	0	1	93	1	3	1	64.72	0	0	67.2948	174.966
773	2012-10-10	With Tapes, Authorities Build Criminal Cases Over JPMorgan Loss http://stks.co/aC6IÃ‚Â via DealBook $JPM	with tapes, authorities build criminal cases over jpmorgan loss via dealbook $jpm	with tapes, authorities build criminal cases over jpmorgan loss via dealbook $jpm	0.55	negative	-0.4		2015-05-06	1	0	0	1	94	1	3	1	63.92	0	0	67.2948	174.966
774	2012-10-10	"We did them a favor," said Jamie Dimon about the Fed when $JPM bought Bear Stearns in 2008: http://on.mktw.net/RxgAkT	"we did them a favor," said jamie dimon about the fed when $jpm bought bear stearns in 2008:	"we did them a favor," said jamie dimon about the fed when $jpm bought bear stearns in 2008:	0	neutral	0		2015-05-07	1	1	0	0	93	-1	1	1	64.5	0	0	67.2948	174.966
775	2012-10-10	"It pisses me off too." JPMorgan CEO Jamie Dimon shares his reaction to the U.S. financial crisis. WATCH: http://bloom.bg/QidHEqÃ‚Â $JPM	"it pisses me off too." jpmorgan ceo jamie dimon shares his reaction to the you.s. financial crisis. watch: $jpm	"it pisses me off too." jpmorgan ceo jamie dimon shares his reaction to the you.s. financial crisis. watch: $jpm	0	neutral	0		2015-05-12	1	1	0	0	92	-1	1	1	65.36	0	0	67.2948	174.966
776	2012-10-10	Jamie Dimon is mad at Washington: He lashed out about fiscal cliff, regulations, and lawsuit against $JPM http://cnnmon.ie/SQA7Sh	jamie dimon is mad at washington: he lashed out about fiscal cliff, regulations, and lawsuit against $jpm	jamie dimon is mad at washington: he lashed out about fiscal cliff, regulations, and lawsuit against $jpm	1	negative	-0.625		2015-05-13	2	0	2	0	92	0	2	2	65.52	0	0	67.2948	174.966
777	2012-10-10	JP Morgan CEO Jamie Dimon says he backs Obama's higher individual income tax rate proposal for wealthy $JPM	jp morgan ceo jamie dimon says he backs obama's higher individual income tax rate proposal for wealthy $jpm	jp morgan ceo jamie dimon says he backs obama's higher individual income tax rate proposal for wealthy $jpm	0.633333	positive	0.25		2015-05-15	3	0	1	2	93	1	3	2	65.88	0	2	67.2948	176.966
778	2012-10-11	$JPM will kick off earnings season for the big banks on Friday. 5 things to look for in the bank's earnings: http://on.mktw.net/RzXKtv	$jpm will kick off earnings season for the big banks on friday. 5 things to look for in the bank's earnings:	$jpm will kick off earnings season for the big banks on friday. 5 things to look for in the bank's earnings:	0.1	neutral	0		2015-05-18	7	0	2	5	94	1	3	5	66.42	0	2.5	67.2948	179.466
779	2012-10-11	JP Morgan, Wells Fargo to lead off bank #earnings: Expect decent numbers, great theater http://yhoo.it/RcY54FÃ‚Â $JPM $WFC @jeffmacke	jp morgan, wells fargo to lead off bank #earnings: expect decent numbers, great theater $jpm $wfc @jeffmacke	jp morgan, wells fargo to lead off bank #earnings: expect decent numbers, great theater $jpm $wfc @jeffmacke	0.708333	positive	0.483333		2015-05-19	2	0	1	1	94	0	2	1	67.01	0	1	67.2948	180.466
780	2012-10-12	Hear what Jamie Dimon had to say about housing, mortgages, QE3 and the fiscal cliff: http://on.mktw.net/RnaF4TÃ‚Â via @MWRadio $JPM	hear what jamie dimon had to say about housing, mortgages, qe3 and the fiscal cliff: via @mwradio $jpm	hear what jamie dimon had to say about housing, mortgages, qe3 and the fiscal cliff: via @mwradio $jpm	0	neutral	0		2015-05-22	1	0	1	0	94	0	2	1	66.47	0	0	67.2948	180.466
781	2012-10-12	$JPM appears to have regained its footing after delivering one of the biggest trading losses in Wall Street history: http://on.mktw.net/UQWB6L	$jpm appears to have regained its footing after delivering one of the biggest trading losses in wall street history:	$jpm appears to have regained its footing after delivering one of the biggest trading losses in wall street history:	0	neutral	0		2015-05-27	1	1	0	0	93	-1	1	1	66.47	0	0	67.2948	180.466
782	2012-10-12	Friday links: taking too much risk, the Halloween indicator & the importance of luxury SUVs. http://stks.co/gCypÃ‚Â $CNY $SPX $GRPN $AAPL $JPM	friday links: taking too much risk, the halloween indicator & the importance of luxury suvs. $cny $spx $grpn $aapl $jpm	friday links: taking too much risk, the halloween indicator & the importance of luxury suvs. $cny $spx $grpn $aapl $jpm	0.2	positive	0.2		2015-06-01	1	0	0	1	94	1	3	1	66.08	0	0	67.2948	180.466
783	2012-10-12	JP MorganÃ¢â‚¬â„¢s Dimon says housing has turned the corner: Is he right? http://yhoo.it/RlqeqlÃ‚Â @jeffmacke $JPM	jp morgans dimon says housing has turned the corner: is he right? @jeffmacke $jpm	jp morgans dimon says housing has turned the corner: is he right? @jeffmacke $jpm	0.535714	positive	0.285714		2015-06-03	4	0	3	1	94	0	2	3	66.7	0	0.333333	67.2948	180.799
784	2012-10-12	RECORD profit for both $JPM and $WFC in the third quarter. JPMorgan CEO Jamie Dimon says housing has `turned the corner'	record profit for both $jpm and $wfc in the third quarter. jpmorgan ceo jamie dimon says housing has `turned the corner'	record profit for both $jpm and $wfc in the third quarter. jpmorgan ceo jamie dimon says housing has `turned the corner'	0	neutral	0		2015-06-05	2	0	1	1	94	0	2	1	67.42	0	1	67.2948	181.799
785	2012-10-12	Dimon: "We believe the housing market has turned the corner." http://investor.shareholder.com/jpmorganchase/releasedetail.cfm?ReleaseID=712999Ã‚Â Ã¢â‚¬Â¦ $JPM #earnings	dimon: "we believe the housing market has turned the corner." $jpm #earnings	dimon: "we believe the housing market has turned the corner." $jpm #earnings	0	neutral	0		2015-06-08	2	0	1	1	94	0	2	1	66.89	0	1	67.2948	182.799
786	2012-10-12	$JPM reports record 3Q 2012 net income of $5.7 billion, or record $1.40 per share,on revenue of $25.9 billion http://investor.shareholder.com/jpmorganchase/releasedetail.cfm?ReleaseID=712999Ã‚Â Ã¢â‚¬Â¦ #earnings	$jpm reports record 3q 2012 net income of $5.7 billion, or record $1.40 per share,on revenue of $25.9 billion #earnings	$jpm reports record 3q 2012 net income of $5.7 billion, or record $1.40 per share,on revenue of $25.9 billion #earnings	0	neutral	0		2015-06-09	2	0	2	0	94	0	2	2	67.18	0	0	67.2948	182.799
[truncated: 2,231 more rows]

## Sheet: r transformada
SUMMARY OUTPUT
Regression Statistics
Multiple R	0.949595
R Square	0.901731
Adjusted R Square	0.901518
Standard Error	0.123352
Observations	1384
ANOVA
	df	SS	MS	F	Significance F
[truncated: 1,394 more rows]

## Sheet: BOXCOX
Stock		neg	pos		NEG	NEU	POS	NEG	NEU	POS	Stock	NEG	NEU	POS
[truncated: 1,384 more rows]

[truncated: 1 more sheets: stock]
