# Supplementary material for: Measuring information flux between social media and stock prices with Transfer Entropy
Source: PLoS One. 2021 Sep 23;16(9):e0257686. doi: 10.1371/journal.pone.0257686 (PMC8459996; doi:10.1371/journal.pone.0257686)
Supplement: S1 Data — (ZIP) [file pone.0257686.s001.zip › DATA BASES/8.-TESLA/ENEROTESLA 6 AÑOS.xlsx]

## Sheet: ENERO
Num	Date	content	TextBlob	clean	subjectivity	sentiment	polarity
189	2018-11-30	Meanwhile on a laptop somewhere in the Chicago Mayors office $tsla $Tesla _x000D_ https://youtu.be/dlKkxcQH3hgÂ https://twitter.com/elonmusk/status/1068266153968001024Â â€¦ Boring breakthrough @BoringCompany pic.twitter.com/pSflhZadwC	meanwhile on a laptop somewhere in the chicago mayors office $tsla $tesla _x000D_ boring breakthrough @boringcompany pic.twitter.com/psflhzadwc	meanwhile on a laptop somewhere in the chicago mayors office $tsla $tesla _x000D_ boring breakthrough @boringcompany pic.twitter.com/psflhzadwc	1	negative	-1
921	2018-09-16	The Swiss @NZZaS & @Heneitte_Kuhrt is now joining the anti @elonmusk and anti $Tesla assault parroting US msm lies and misinformation. Simply disgusting lack of journalistic ethics! No wonder taking into account her publication is sponsored by BMW!_x000D_ #Tesla #Model3 #EVpic.twitter.com/dlL2MZmMbs	the swiss @nzzas & @heneitte_kuhrt is now joining the anti @elonmusk and anti $tesla assault parroting us msm lies and misinformation. simply disgusting lack of journalistic ethics! no wonder taking into account her publication is sponsored by bmw!_x000D_ #tesla #model3 #evpic.twitter.com/dll2mzmmbs	the swiss @nzzas & @heneitte_kuhrt is now joining the anti @elonmusk and anti $tesla assault parroting us msm lies and misinformation. simply disgusting lack of journalistic ethics! no wonder taking into account her publication is sponsored by bmw!_x000D_ #tesla #model3 #evpic.twitter.com/dll2mzmmbs	1	negative	-1
1356	2018-08-17	https://www.marketwatch.com/story/teslas-elon-musk-describes-excruciating-year-says-worst-is-yet-to-come-2018-08-17Â â€¦ $Tesla's Elon Musk describes 'excruciating' year, says 'worst is yet to come'. $	$tesla's elon musk describes 'excruciating' year, says 'worst is yet to come'. $	$tesla's elon musk describes 'excruciating' year, says 'worst is yet to come'. $	1	negative	-1
2024	2018-07-02	percent change24h (descending order)_x000D_ $CON 317.43%_x000D_ $ATX 129.72%_x000D_ $BIRDS 109.13%_x000D_ $ANTX 109.09%_x000D_ $TELL 95.94%_x000D_ $GRIM 95.31%_x000D_ $ACAT 90.59%_x000D_ $ITZ 85.65%_x000D_ $AIB 82.47%_x000D_ $STEX 76.67%_x000D_ $SMLY 74.02%_x000D_ $VTA 71.93%_x000D_ $ECN 71.23%_x000D_ $DRM 69.08%_x000D_ $DAR 67.25%_x000D_ $TESLA 64.55%_x000D_ $LST 60.57%_x000D_ $ZZC 60.09%	percent change24h (descending order)_x000D_ $con 317.43%_x000D_ $atx 129.72%_x000D_ $birds 109.13%_x000D_ $antx 109.09%_x000D_ $tell 95.94%_x000D_ $grim 95.31%_x000D_ $acat 90.59%_x000D_ $itz 85.65%_x000D_ $aib 82.47%_x000D_ $stex 76.67%_x000D_ $smly 74.02%_x000D_ $vta 71.93%_x000D_ $ecn 71.23%_x000D_ $drm 69.08%_x000D_ $dar 67.25%_x000D_ $tesla 64.55%_x000D_ $lst 60.57%_x000D_ $zzc 60.09%	percent change24h (descending order)_x000D_ $con 317.43%_x000D_ $atx 129.72%_x000D_ $birds 109.13%_x000D_ $antx 109.09%_x000D_ $tell 95.94%_x000D_ $grim 95.31%_x000D_ $acat 90.59%_x000D_ $itz 85.65%_x000D_ $aib 82.47%_x000D_ $stex 76.67%_x000D_ $smly 74.02%_x000D_ $vta 71.93%_x000D_ $ecn 71.23%_x000D_ $drm 69.08%_x000D_ $dar 67.25%_x000D_ $tesla 64.55%_x000D_ $lst 60.57%_x000D_ $zzc 60.09%	1	negative	-1
2246	2018-05-22	percent change7d (descending order)_x000D_ $WSX 1422.0%_x000D_ $ERC20 524.2%_x000D_ $CDX 265.21%_x000D_ $CNT 229.65%_x000D_ $BET 139.74%_x000D_ $PLC 128.56%_x000D_ $GCC 127.69%_x000D_ $SEXC 122.24%_x000D_ $TESLA 118.97%_x000D_ $XWC 117.49%_x000D_ $GRIM 117.06%_x000D_ $LALA 117.04%_x000D_ $ZBC 116.44%_x000D_ $CF 111.7%_x000D_ $EVR 98.14%_x000D_ $SPRTS 94.91%_x000D_ $ADST 94.83%_x000D_ $SHND 94.29%	percent change7d (descending order)_x000D_ $wsx 1422.0%_x000D_ $erc20 524.2%_x000D_ $cdx 265.21%_x000D_ $cnt 229.65%_x000D_ $bet 139.74%_x000D_ $plc 128.56%_x000D_ $gcc 127.69%_x000D_ $sexc 122.24%_x000D_ $tesla 118.97%_x000D_ $xwc 117.49%_x000D_ $grim 117.06%_x000D_ $lala 117.04%_x000D_ $zbc 116.44%_x000D_ $cf 111.7%_x000D_ $evr 98.14%_x000D_ $sprts 94.91%_x000D_ $adst 94.83%_x000D_ $shnd 94.29%	percent change7d (descending order)_x000D_ $wsx 1422.0%_x000D_ $erc20 524.2%_x000D_ $cdx 265.21%_x000D_ $cnt 229.65%_x000D_ $bet 139.74%_x000D_ $plc 128.56%_x000D_ $gcc 127.69%_x000D_ $sexc 122.24%_x000D_ $tesla 118.97%_x000D_ $xwc 117.49%_x000D_ $grim 117.06%_x000D_ $lala 117.04%_x000D_ $zbc 116.44%_x000D_ $cf 111.7%_x000D_ $evr 98.14%_x000D_ $sprts 94.91%_x000D_ $adst 94.83%_x000D_ $shnd 94.29%	1	negative	-1
2247	2018-05-22	percent change7d (descending order)_x000D_ $WSX 1533.24%_x000D_ $ERC20 1149.88%_x000D_ $CDX 242.73%_x000D_ $CNT 210.88%_x000D_ $ABJ 208.93%_x000D_ $BET 167.5%_x000D_ $SEXC 141.19%_x000D_ $GRIM 140.73%_x000D_ $LALA 135.93%_x000D_ $GCC 133.86%_x000D_ $TESLA 123.27%_x000D_ $ZBC 117.32%_x000D_ $EVR 106.97%_x000D_ $NTY 100.75%_x000D_ $CF 100.52%_x000D_ $SPRTS 86.26%_x000D_ $SHND 85.66%_x000D_ $TELL 85…	percent change7d (descending order)_x000D_ $wsx 1533.24%_x000D_ $erc20 1149.88%_x000D_ $cdx 242.73%_x000D_ $cnt 210.88%_x000D_ $abj 208.93%_x000D_ $bet 167.5%_x000D_ $sexc 141.19%_x000D_ $grim 140.73%_x000D_ $lala 135.93%_x000D_ $gcc 133.86%_x000D_ $tesla 123.27%_x000D_ $zbc 117.32%_x000D_ $evr 106.97%_x000D_ $nty 100.75%_x000D_ $cf 100.52%_x000D_ $sprts 86.26%_x000D_ $shnd 85.66%_x000D_ $tell 85…	percent change7d (descending order)_x000D_ $wsx 1533.24%_x000D_ $erc20 1149.88%_x000D_ $cdx 242.73%_x000D_ $cnt 210.88%_x000D_ $abj 208.93%_x000D_ $bet 167.5%_x000D_ $sexc 141.19%_x000D_ $grim 140.73%_x000D_ $lala 135.93%_x000D_ $gcc 133.86%_x000D_ $tesla 123.27%_x000D_ $zbc 117.32%_x000D_ $evr 106.97%_x000D_ $nty 100.75%_x000D_ $cf 100.52%_x000D_ $sprts 86.26%_x000D_ $shnd 85.66%_x000D_ $tell 85…	1	negative	-1
2251	2018-05-22	percent change7d (descending order)_x000D_ $WSX 1423.03%_x000D_ $ABJ 262.12%_x000D_ $CDX 209.9%_x000D_ $ERC20 182.68%_x000D_ $BET 175.12%_x000D_ $CNT 164.91%_x000D_ $SEXC 160.16%_x000D_ $AMMO 151.61%_x000D_ $GRIM 143.85%_x000D_ $LALA 136.11%_x000D_ $COUPE 132.73%_x000D_ $GCC 125.81%_x000D_ $ZBC 119.58%_x000D_ $SHND 118.37%_x000D_ $DMB 114.1%_x000D_ $CF 108.41%_x000D_ $TESLA 106.36%_x000D_ $EVR 10…	percent change7d (descending order)_x000D_ $wsx 1423.03%_x000D_ $abj 262.12%_x000D_ $cdx 209.9%_x000D_ $erc20 182.68%_x000D_ $bet 175.12%_x000D_ $cnt 164.91%_x000D_ $sexc 160.16%_x000D_ $ammo 151.61%_x000D_ $grim 143.85%_x000D_ $lala 136.11%_x000D_ $coupe 132.73%_x000D_ $gcc 125.81%_x000D_ $zbc 119.58%_x000D_ $shnd 118.37%_x000D_ $dmb 114.1%_x000D_ $cf 108.41%_x000D_ $tesla 106.36%_x000D_ $evr 10…	percent change7d (descending order)_x000D_ $wsx 1423.03%_x000D_ $abj 262.12%_x000D_ $cdx 209.9%_x000D_ $erc20 182.68%_x000D_ $bet 175.12%_x000D_ $cnt 164.91%_x000D_ $sexc 160.16%_x000D_ $ammo 151.61%_x000D_ $grim 143.85%_x000D_ $lala 136.11%_x000D_ $coupe 132.73%_x000D_ $gcc 125.81%_x000D_ $zbc 119.58%_x000D_ $shnd 118.37%_x000D_ $dmb 114.1%_x000D_ $cf 108.41%_x000D_ $tesla 106.36%_x000D_ $evr 10…	1	negative	-1
2459	2018-05-02	Elon Musk awfully arrogant on earnings call - said don't care if traders sell $Tesla stock!	elon musk awfully arrogant on earnings call - said don't care if traders sell $tesla stock!	elon musk awfully arrogant on earnings call - said don't care if traders sell $tesla stock!	1	negative	-1
2902	2018-01-17	$BMW now says that its $Tesla Model 3 competitor iNext will have an insane +690km range https://electrek.co/2018/01/17/bmw-tesla-model-3-competitor-inext-insane-435-mile-range/Â â€¦ via @FredericLambert	$bmw now says that its $tesla model 3 competitor inext will have an insane +690km range via @fredericlambert	$bmw now says that its $tesla model 3 competitor inext will have an insane +690km range via @fredericlambert	1	negative	-1
3018	2017-12-10	https://www.earncrypto.com/earn-free-storj/?r=91976Â â€¦_x000D_ $UNIT $ANS $SC $ELE $MTH $USDT $TRCT $BTCZ $RBY $SH $ADT $DNT $QBK $RDD $STEX $KURT $ETB $DCY $ATMC $PRIMU $EVIL $TESLA $JPY $BTCREDpic.twitter.com/7UbFn0IUz9	_x000D_ $unit $ans $sc $ele $mth $usdt $trct $btcz $rby $sh $adt $dnt $qbk $rdd $stex $kurt $etb $dcy $atmc $primu $evil $tesla $jpy $btcredpic.twitter.com/7ubfn0iuz9	_x000D_ $unit $ans $sc $ele $mth $usdt $trct $btcz $rby $sh $adt $dnt $qbk $rdd $stex $kurt $etb $dcy $atmc $primu $evil $tesla $jpy $btcredpic.twitter.com/7ubfn0iuz9	1	negative	-1
4196	2015-09-11	Meet the Tesla Generation RT @slcuervo Can I drive, dad? Where is the insane mode? @TeslaMotorspic.twitter.com/KCRvrMdxVz	meet the tesla generation rt @slcuervo can i drive, dad? where is the insane mode? @teslamotorspic.twitter.com/kcrvrmdxvz	meet the tesla generation rt @slcuervo can i drive, dad? where is the insane mode? @teslamotorspic.twitter.com/kcrvrmdxvz	1	negative	-1
4239	2015-08-17	@krideout12 Looks like you can handle an insane ride. DM us your email + phone number and we'll help to plan a Model S test drive.	@krideout12 looks like you can handle an insane ride. dm us your email + phone number and we'll help to plan a model s test drive.	@krideout12 looks like you can handle an insane ride. dm us your email + phone number and we'll help to plan a model s test drive.	1	negative	-1
4498	2015-05-19	Shocking: "Fossil fuels subsidised by $10m a minute", says @IMFNews. http://ts.la/h00Â pic.twitter.com/En6gcN81TX	shocking: "fossil fuels subsidised by $10m a minute", says @imfnews.	shocking: "fossil fuels subsidised by $10m a minute", says @imfnews.	1	negative	-1
4517	2015-05-15	#insane One man's misson to make his #Tesla go faster. Meet the speed demon: http://ts.la/gWÂ via @mashablepic.twitter.com/geEp3Q3Ivm	#insane one man's misson to make his #tesla go faster. meet the speed demon: via @mashablepic.twitter.com/geep3q3ivm	#insane one man's misson to make his #tesla go faster. meet the speed demon: via @mashablepic.twitter.com/geep3q3ivm	1	negative	-1
4681	2015-03-11	Bucko from @aoltranslogic finds a novel use for P85D's â€œinsane modeâ€ (blindsiding his crew): http://www.autoblog.com/2015/03/11/tesla-model-s-p85d-translogic-172/Â â€¦pic.twitter.com/U1e5wmMNrg	bucko from @aoltranslogic finds a novel use for p85d's insane mode (blindsiding his crew):	bucko from @aoltranslogic finds a novel use for p85d's insane mode (blindsiding his crew):	1	negative	-1
4825	2014-11-03	Review of â€œinsaneâ€ Model S P85D, by @MotorTrend:http://www.motortrend.com/roadtests/alternative/1411_2015_tesla_model_s_p85d_first_test/Â â€¦	review of insane model s p85d, by @motortrend:	review of insane model s p85d, by @motortrend:	1	negative	-1
7533	2013-12-23	@slangwise @MarketWatch @Tesla Worthless tweet! the chart indicates nothing. % of what? Manhood? And what's your definition of sports car?	@slangwise @marketwatch @tesla worthless tweet! the chart indicates nothing. % of what? manhood? and what's your definition of sports car?	@slangwise @marketwatch @tesla worthless tweet! the chart indicates nothing. % of what? manhood? and what's your definition of sports car?	0.9	negative	-1
8243	2013-11-05	@tesla to report earnings after the bell tonight... can it keep up its insane growth?	@tesla to report earnings after the bell tonight... can it keep up its insane growth?	@tesla to report earnings after the bell tonight... can it keep up its insane growth?	1	negative	-1
8570	2013-10-15	"I'm living proof Model S is the safest car ever made!" An owner walks away from a terrible crash w/out a bone brokenhttp://www.treehugger.com/slideshows/cars/im-living-proof-model-s-safest-car-ever-made-electric-car-accident-photos/#slide-topÂ â€¦	"i'm living proof model s is the safest car ever made!" an owner walks away from a terrible crash w/out a bone broken#slide-top	"i'm living proof model s is the safest car ever made!" an owner walks away from a terrible crash w/out a bone broken#slide-top	1	negative	-1
9034	2013-08-27	Tesla outsells Porsche, Buick, Lincoln, others in California ( video) http://www.csmonitor.com/Business/In-Gear/2013/0827/Tesla-outsells-Porsche-Buick-Lincoln-others-in-California-video?cmpid=addthis_twitter#.Uh0FjRhA9HU.twitterÂ â€¦ shocking now how about a mid-market @Tesla ?	tesla outsells porsche, buick, lincoln, others in california ( video) #.uh0fjrha9hu.twitter shocking now how about a mid-market @tesla ?	tesla outsells porsche, buick, lincoln, others in california ( video) #.uh0fjrha9hu.twitter shocking now how about a mid-market @tesla ?	1	negative	-1
9647	2013-06-29	#Electric #car sets world speed record @328.6km/hr - http://ow.ly/mqAwcÂ @elonmusk you gonna take that #crap? #Faster @Tesla 's! #ASAP	#electric #car sets world speed record @328.6km/hr - @elonmusk you gonna take that #crap? #faster @tesla 's! #asap	#electric #car sets world speed record @328.6km/hr - @elonmusk you gonna take that #crap? #faster @tesla 's! #asap	0.8	negative	-1
9692	2013-06-25	@Tesla your customer service is terrible. Over 2 months for service request. San Rafael service seems to have no idea about my issue or...	@tesla your customer service is terrible. over 2 months for service request. san rafael service seems to have no idea about my issue or...	@tesla your customer service is terrible. over 2 months for service request. san rafael service seems to have no idea about my issue or...	1	negative	-1
9748	2013-06-22	Discussing why EVIL car dealerships exist Via @nprnews: Episode 435: Why Buying A Car Is So Awful http://n.pr/11EfGMQÂ @tesla	discussing why evil car dealerships exist via @nprnews: episode 435: why buying a car is so awful @tesla	discussing why evil car dealerships exist via @nprnews: episode 435: why buying a car is so awful @tesla	1	negative	-1
9962	2013-06-04	@elonmusk to @Tesla shareholders: "Our philosophy is not to make a profit on service. It's terrible to make a profit on service."	@elonmusk to @tesla shareholders: "our philosophy is not to make a profit on service. it's terrible to make a profit on service."	@elonmusk to @tesla shareholders: "our philosophy is not to make a profit on service. it's terrible to make a profit on service."	1	negative	-1
10083	2013-05-25	@olafjacobi: Agree, terrible to see another Electric Car Company Going Bankrupt http://www.businessinsider.com/better-place-to-file-for-bankruptcy-2013-5Â â€¦ Hopefully some can survive e.g.@Tesla	@olafjacobi: agree, terrible to see another electric car company going bankrupt hopefully some can survive e.g.@tesla	@olafjacobi: agree, terrible to see another electric car company going bankrupt hopefully some can survive e.g.@tesla	1	negative	-1
10591	2013-04-08	@MilesPerLitre Burning 16 gal of oil produces 688lbs CO2. Model S using electricity from coal (worst case) produces 158lbs CO2 emissions	@milesperlitre burning 16 gal of oil produces 688lbs co2. model s using electricity from coal (worst case) produces 158lbs co2 emissions	@milesperlitre burning 16 gal of oil produces 688lbs co2. model s using electricity from coal (worst case) produces 158lbs co2 emissions	1	negative	-1
10595	2013-04-08	@CA925 Burning 16gal of oil produces 688 lbs of CO2. Worst case scenario, Model S using electricity from coal produces 158 lbs CO2 emissions	@ca925 burning 16gal of oil produces 688 lbs of co2. worst case scenario, model s using electricity from coal produces 158 lbs co2 emissions	@ca925 burning 16gal of oil produces 688 lbs of co2. worst case scenario, model s using electricity from coal produces 158 lbs co2 emissions	1	negative	-1
11363	2013-01-09	@CGT3194 @tesla I wish!! I want one so bad!!! Ask @IamDonCheadle, he just got his #carjealous	@cgt3194 @tesla i wish!! i want one so bad!!! ask @iamdoncheadle, he just got his #carjealous	@cgt3194 @tesla i wish!! i want one so bad!!! ask @iamdoncheadle, he just got his #carjealous	0.666667	negative	-1
3419	2017-03-31	$TESLA CARS WILL FAIL! SPACE X WONT! IT'S GOVERNMENT BACKED! #bloomberg #cnbc #barrons #wallstreetjournal #abc #cbs #rt #thestreet	$tesla cars will fail! space x will not! it's government backed! #bloomberg #cnbc #barrons #wallstreetjournal #abc #cbs #rt #thestreet	$tesla cars will fail! space x will not! it's government backed! #bloomberg #cnbc #barrons #wallstreetjournal #abc #cbs #rt #thestreet	0.3	negative	-0.976562
11162	2013-02-14	@tesla knows everything about its fleet â€œ@Jason: Very disappointed @nytimes 'journalist' intentionally lied http://www.teslamotors.com/blog/most-peculiar-test-driveÂ â€¦â€	@tesla knows everything about its fleet @jason: very disappointed @nytimes 'journalist' intentionally lied	@tesla knows everything about its fleet @jason: very disappointed @nytimes 'journalist' intentionally lied	0.975	negative	-0.975
8310	2013-10-31	Ribbon cutting at Corning! Now when you hit the olive capital of the US, you'll have a #Supercharger! http://instagram.com/p/gJx8l-QJw1/	ribbon cutting at corning! now when you hit the olive capital of the us, you'll have a #supercharger!	ribbon cutting at corning! now when you hit the olive capital of the us, you'll have a #supercharger!	0.9	negative	-0.9375
1032	2018-09-07	That interview was so painful. I had to stop after about 15 minutes. Sold all my $Tesla at $370. Phew!	that interview was so painful. i had to stop after about 15 minutes. sold all my $tesla at $370. phew!	that interview was so painful. i had to stop after about 15 minutes. sold all my $tesla at $370. phew!	0.9	negative	-0.875
2426	2018-05-06	$Tesla starts brutal review of contractors, firing everyone that is not vouched for by an employee https://electrek.co/2018/05/06/tesla-brutal-review-contractors-firing-vouching-employee/Â â€¦ via @FredericLambert	$tesla starts brutal review of contractors, firing everyone that is not vouched for by an employee via @fredericlambert	$tesla starts brutal review of contractors, firing everyone that is not vouched for by an employee via @fredericlambert	1	negative	-0.875
1071	2018-09-07	$Tesla_x000D_ CEO Elon Musk's Behaviors Are Now Explained._x000D_ He's A drug Addict! What We know Now. Marijuana, Pill Popping & Alcohol!_x000D_ BAD For Stk! DEBT Covenants Violated? $aapl $dis $amzn $prgo $shak $f $gm $c $sti $bac $pypl $gild $hlf $wtr $yelp $grub $aig $khc $vrx $bhc $azn $tevapic.twitter.com/TqokBR6Plj	$tesla_x000D_ ceo elon musk's behaviors are now explained._x000D_ he's a drug addict! what we know now. marijuana, pill popping & alcohol!_x000D_ bad for stk! debt covenants violated? $aapl $dis $amzn $prgo $shak $f $gm $c $sti $bac $pypl $gild $hlf $wtr $yelp $grub $aig $khc $vrx $bhc $azn $tevapic.twitter.com/tqokbr6plj	$tesla_x000D_ ceo elon musk's behaviors are now explained._x000D_ he's a drug addict! what we know now. marijuana, pill popping & alcohol!_x000D_ bad for stk! debt covenants violated? $aapl $dis $amzn $prgo $shak $f $gm $c $sti $bac $pypl $gild $hlf $wtr $yelp $grub $aig $khc $vrx $bhc $azn $tevapic.twitter.com/tqokbr6plj	0.666667	negative	-0.875
1072	2018-09-07	$Tesla CEO Elon Musk's Behaviors Are Now Explained._x000D_ He's A drug Addict! What We knoe Now. Marijuana, Pill Popping & Alcohol!_x000D_ BAD For Stk! DEBT Covenants Violated? _x000D_ $tsla $mnk $agn $mrk $myl $twtr $ms $gs $jpm $wfc $googl $hlf $iep $ibm $jnj $ko $pep $esrx $f $msft $orcl $crm $cmghttps://twitter.com/CNBC/status/1037983191968239617Â â€¦ Tesla CEO Elon Musk smokes weed on Joe Ro…	$tesla ceo elon musk's behaviors are now explained._x000D_ he's a drug addict! what we knoe now. marijuana, pill popping & alcohol!_x000D_ bad for stk! debt covenants violated? _x000D_ $tsla $mnk $agn $mrk $myl $twtr $ms $gs $jpm $wfc $googl $hlf $iep $ibm $jnj $ko $pep $esrx $f $msft $orcl $crm $cmg tesla ceo elon musk smokes weed on joe rogan's podcast	$tesla ceo elon musk's behaviors are now explained._x000D_ he's a drug addict! what we knoe now. marijuana, pill popping & alcohol!_x000D_ bad for stk! debt covenants violated? _x000D_ $tsla $mnk $agn $mrk $myl $twtr $ms $gs $jpm $wfc $googl $hlf $iep $ibm $jnj $ko $pep $esrx $f $msft $orcl $crm $cmg tesla ceo elon musk smokes weed on joe rogan's podcast	0.666667	negative	-0.875
2745	2018-02-22	https://www.earncrypto.com/earn-free-ubiq/?r=91976Â â€¦_x000D_ $2GIVE $INSANE $IMPS $FJC $GP $BG2 $XGR $TESLA $MED $UNIC $HST $RIC $RLC $XBG $XID $BQ $UNITY $420G $BRX $MAD $ETBS $CLUB $KIC $PSTpic.twitter.com/jeFD8aK0r8	_x000D_ $2give $insane $imps $fjc $gp $bg2 $xgr $tesla $med $unic $hst $ric $rlc $xbg $xid $bq $unity $420g $brx $mad $etbs $club $kic $pstpic.twitter.com/jefd8ak0r8	_x000D_ $2give $insane $imps $fjc $gp $bg2 $xgr $tesla $med $unic $hst $ric $rlc $xbg $xid $bq $unity $420g $brx $mad $etbs $club $kic $pstpic.twitter.com/jefd8ak0r8	1	negative	-0.8125
1199	2018-08-28	$TESLA follows Shah Reza Pahlavi model: storage in the desert (here crappy cars, not tanks). It didnâ€™t work well for tanks; would do for crap?	$tesla follows shah reza pahlavi model: storage in the desert (here crappy cars, not tanks). it didnt work well for tanks; would do for crap?	$tesla follows shah reza pahlavi model: storage in the desert (here crappy cars, not tanks). it didnt work well for tanks; would do for crap?	0.8	negative	-0.8
2137	2018-06-12	How this imbecile of @GoldmanSachs are still allowed to give advise @Tsla #Tsla $tesla pic.twitter.com/izbYQbgfKT	how this imbecile of @goldmansachs are still allowed to give advise @tsla #tsla $tesla pic.twitter.com/izbyqbgfkt	how this imbecile of @goldmansachs are still allowed to give advise @tsla #tsla $tesla pic.twitter.com/izbyqbgfkt	1	negative	-0.8
3895	2016-03-07	This is what idiot $TESLA drivers do. Electricity comes from the "socket" and pixy dust._x000D_ As a study in... http://fb.me/7eAHFJ4pb	this is what idiot $tesla drivers do. electricity comes from the "socket" and pixy dust._x000D_ as a study in...	this is what idiot $tesla drivers do. electricity comes from the "socket" and pixy dust._x000D_ as a study in...	0.8	negative	-0.8
4155	2015-10-05	Try one yourself http://ts.la/h21Â RT @RoderickMScott After test driving a Model S P85D, I now hate my carhttp://bit.ly/1OfoHlv	try one yourself rt @roderickmscott after test driving a model s p85d, i now hate my car	try one yourself rt @roderickmscott after test driving a model s p85d, i now hate my car	0.9	negative	-0.8
7822	2013-12-07	#WattsUp: Our owner base is now driving in excess of 700,000 miles per day in over 20 countries.pic.twitter.com/XbfuP8OXRF	#wattsup: our owner base is now driving in excess of 700,000 miles per day in over 20 countries.pic.twitter.com/xbfup8oxrf	#wattsup: our owner base is now driving in excess of 700,000 miles per day in over 20 countries.pic.twitter.com/xbfup8oxrf	1	negative	-0.8
9482	2013-07-16	@MelissaAFrancis @tesla what are u a fkn moron? Unfollow	@melissaafrancis @tesla what are you a fkn moron? unfollow	@melissaafrancis @tesla what are you a fkn moron? unfollow	1	negative	-0.8
10250	2013-05-14	@laynelev Have you seen the @Tesla recharging station at the base of the grapevine? #TeslaofFresno	@laynelev have you seen the @tesla recharging station at the base of the grapevine? #teslaoffresno	@laynelev have you seen the @tesla recharging station at the base of the grapevine? #teslaoffresno	1	negative	-0.8
9586	2013-07-05	@Toyota to sell $50,000 #hydrogen car in U.S. by 2015, @Tesla's Musk says they're 'stupid.' Why? http://bit.ly/10uMeXg	@toyota to sell $50,000 #hydrogen car in you.s. by 2015, @tesla's musk says they're 'stupid.' why?	@toyota to sell $50,000 #hydrogen car in you.s. by 2015, @tesla's musk says they're 'stupid.' why?	1	negative	-0.8
11149	2013-02-14	The biggest reason to not buy a @Tesla may be that they will claim user is always stupid according to their logs. http://www.teslamotors.com/blog/most-peculiar-test-driveÂ â€¦	the biggest reason to not buy a @tesla may be that they will claim user is always stupid according to their logs.	the biggest reason to not buy a @tesla may be that they will claim user is always stupid according to their logs.	1	negative	-0.8
1675	2018-08-01	#Tesla conference call audio link: https://edge.media-server.com/m6/p/wasrmjwiÂ (email and name required)._x000D_ $TESLA #Q2	#tesla conference call audio link: (email and name required)._x000D_ $tesla #q2	#tesla conference call audio link: (email and name required)._x000D_ $tesla #q2	1	negative	-0.75
3497	2016-12-02	Can't believe $Tesla stock rn just crazy!	can't believe $tesla stock rn just crazy!	can't believe $tesla stock rn just crazy!	0.9	negative	-0.75
3673	2016-06-30	A tragic losshttps://www.teslamotors.com/blog/tragic-loss?utm_campaign=Blog_063016&utm_source=Twitter&utm_medium=socialÂ â€¦	a tragic loss	a tragic loss	0.75	negative	-0.75
7251	2014-01-22	@TickrWatch Yes! We have plenty of owners in cold environments!	@tickrwatch yes! we have plenty of owners in cold environments!	@tickrwatch yes! we have plenty of owners in cold environments!	1	negative	-0.75
11025	2013-02-20	Am really really disappointed in @nytimes with the @tesla story. http://publiceditor.blogs.nytimes.com/2013/02/18/problems-with-precision-and-judgment-but-not-integrity-in-tesla-test/?utm_source=feedburner&utm_medium=email&utm_campaign=Feed%3A+mediaredef+%28jason+hirschhorn%27s+Media+ReDEFined%29Â â€¦	am really really disappointed in @nytimes with the @tesla story.	am really really disappointed in @nytimes with the @tesla story.	0.75	negative	-0.75
11258	2013-01-31	@Tesla It won't let me watch it. Restricted. #Wat? :(	@tesla it won't let me watch it. restricted. #wat? :(	@tesla it won't let me watch it. restricted. #wat? :(	1	negative	-0.75
10300	2013-05-10	@tesla energy graph. this car is sick pic.twitter.com/Pg17OiPzsQ	@tesla energy graph. this car is sick pic.twitter.com/pg17oipzsq	@tesla energy graph. this car is sick pic.twitter.com/pg17oipzsq	0.857143	negative	-0.714286
1334	2018-08-18	@ElonMusk is so not a #NikolaTesla , its even painful to watch the guy._x000D_ Take away $Tesla Subsidies and watch Tesla go bi bi _x000D_ https://www.youtube.com/watch?v=MevKTPN4ozwÂ â€¦	@elonmusk is so not a #nikolatesla , its even painful to watch the guy._x000D_ take away $tesla subsidies and watch tesla go bi bi _x000D_	@elonmusk is so not a #nikolatesla , its even painful to watch the guy._x000D_ take away $tesla subsidies and watch tesla go bi bi _x000D_	0.9	negative	-0.7
1848	2018-07-18	$oil $crude $tesla #TradeWar $SPY #Trump #NATO #Oil $USO Electric cars: the coming revolution_x000D_ https://inews.co.uk/essentials/lifestyle/cars/car-features/electric-cars-coming-revolution/Â â€¦ https://inews.co.uk/essentials/lifestyle/cars/car-features/electric-cars-coming-revolution/Â â€¦pic.twitter.com/poq5o5VzwE	$oil $crude $tesla #tradewar $spy #trump #nato #oil $uso electric cars: the coming revolution_x000D_	$oil $crude $tesla #tradewar $spy #trump #nato #oil $uso electric cars: the coming revolution_x000D_	1	negative	-0.7
2046	2018-06-30	Shocked to learn that the oil industry is peddling misinformation about electric vehicleshttps://www.cnbc.com/2018/06/26/electric-vehicles-will-prevail-despite-oil-industry-misinformation.htmlÂ â€¦	shocked to learn that the oil industry is peddling misinformation about electric vehicles	shocked to learn that the oil industry is peddling misinformation about electric vehicles	0.8	negative	-0.7
3665	2016-07-14	RT @DanPriceSeattle Shocked. Disbelief. Gravity employees pitched in and saved up for six months. bought me a #Teslapic.twitter.com/M9ctAyRiRC	rt @danpriceseattle shocked. disbelief. gravity employees pitched in and saved up for six months. bought me a #teslapic.twitter.com/m9ctayrirc	rt @danpriceseattle shocked. disbelief. gravity employees pitched in and saved up for six months. bought me a #teslapic.twitter.com/m9ctayrirc	0.8	negative	-0.7
1268	2018-08-23	Let $tesla push through 320... looking forward to one bad article or scoooop and we will see 5% drop in a day.	let $tesla push through 320... looking forward to one bad article or scoooop and we will see 5% drop in a day.	let $tesla push through 320... looking forward to one bad article or scoooop and we will see 5% drop in a day.	0.666667	negative	-0.7
1413	2018-08-13	Translation: "We're Bros and we feel bad you got yourself in this jam so we'll provide some advice but we're not throwing our money into that pit you call $Tesla".	translation: "we're bros and we feel bad you got yourself in this jam so we'll provide some advice but we're not throwing our money into that pit you call $tesla".	translation: "we're bros and we feel bad you got yourself in this jam so we'll provide some advice but we're not throwing our money into that pit you call $tesla".	0.666667	negative	-0.7
2715	2018-03-02	$TSLA $TESLA fouk you bad combany ever sheet	$tsla $tesla fouk you bad combany ever sheet	$tsla $tesla fouk you bad combany ever sheet	0.666667	negative	-0.7
3245	2017-08-08	The $Tesla numbers look bad ? Not prob' ; we'll invite the "investors" to a factory tour with Elon #NotOnceProfitablein14Years #ButSoHypepic.twitter.com/6YMqWPbT7E	the $tesla numbers look bad ? not prob' ; we'll invite the "investors" to a factory tour with elon #notonceprofitablein14years #butsohypepic.twitter.com/6ymqwpbt7e	the $tesla numbers look bad ? not prob' ; we'll invite the "investors" to a factory tour with elon #notonceprofitablein14years #butsohypepic.twitter.com/6ymqwpbt7e	0.666667	negative	-0.7
6489	2014-04-01	@nyeahhhsays Thatâ€™s too bad. Anything we can do to help?	@nyeahhhsays that is too bad. anything we can do to help?	@nyeahhhsays that is too bad. anything we can do to help?	0.666667	negative	-0.7
6730	2014-03-11	Dealers want regulation that could ban Tesla from selling cars in NJ IMMEDIATELY, despite having 2 licenses to do so. Bad for innovation.	dealers want regulation that could ban tesla from selling cars in nj immediately, despite having 2 licenses to do so. bad for innovation.	dealers want regulation that could ban tesla from selling cars in nj immediately, despite having 2 licenses to do so. bad for innovation.	0.666667	negative	-0.7
7103	2014-02-01	Bad news: one of our vehicles isnâ€™t going to make it to NYC. But it was one of our gas-powered support vans. Occupants meeting team in CHI.	bad news: one of our vehicles isnt going to make it to nyc. but it was one of our gas-powered support vans. occupants meeting team in chi.	bad news: one of our vehicles isnt going to make it to nyc. but it was one of our gas-powered support vans. occupants meeting team in chi.	0.666667	negative	-0.7
8670	2013-10-03	Case-study on how not to handle a bad PR event: @Tesla and their flaming car. http://shrd.by/M7Zw7H	case-study on how not to handle a bad pr event: @tesla and their flaming car.	case-study on how not to handle a bad pr event: @tesla and their flaming car.	0.666667	negative	-0.7
8672	2013-10-03	Too bad @tesla motors stock didn't catch fire like their cars seem to.	too bad @tesla motors stock didn't catch fire like their cars seem to.	too bad @tesla motors stock didn't catch fire like their cars seem to.	0.666667	negative	-0.7
10449	2013-04-30	Can't decide if @Tesla Model S drivers fall under the sports car or hybrid bad driver stereotype.	can't decide if @tesla model s drivers fall under the sports car or hybrid bad driver stereotype.	can't decide if @tesla model s drivers fall under the sports car or hybrid bad driver stereotype.	0.666667	negative	-0.7
10942	2013-02-27	@Tesla intern @UCLAMBA Jose Carlos Abreu '13: I never felt bad about my accent. There were accents from all over the place #UCLAAndersonTed	@tesla intern @uclamba jose carlos abreu '13: i never felt bad about my accent. there were accents from all over the place #uclaandersonted	@tesla intern @uclamba jose carlos abreu '13: i never felt bad about my accent. there were accents from all over the place #uclaandersonted	0.666667	negative	-0.7
11202	2013-02-11	Biz Break: @Tesla CEO Elon Musk fights bad review http://www.mercurynews.com/60-second-business-break/ci_22567119/biz-break-tesla-ceo-elon-musk-fights-badÂ â€¦ #tesla #elonmusk	biz break: @tesla ceo elon musk fights bad review #tesla #elonmusk	biz break: @tesla ceo elon musk fights bad review #tesla #elonmusk	0.666667	negative	-0.7
4704	2015-02-27	5-star review of Model S P85D by @AutoExpress: "impossible not to be amazedâ€ http://www.autoexpress.co.uk/tesla/model-s/90629/tesla-model-s-p85d-review#ixzz3SxEYoDdXÂ â€¦pic.twitter.com/v7sAmBqYhM	5-star review of model s p85d by @autoexpress: "impossible not to be amazed #ixzz3sxeyoddxpic.twitter.com/v7sambqyhm	5-star review of model s p85d by @autoexpress: "impossible not to be amazed #ixzz3sxeyoddxpic.twitter.com/v7sambqyhm	1	negative	-0.666667
178	2018-12-01	Does this look like a mediocre Q4 coming up? $tesla $teslaq #NotSellingAShareBefore2500https://twitter.com/elonmusk/status/1068949982391103488Â â€¦ You got it!	does this look like a mediocre q4 coming up? $tesla $teslaq #notsellingasharebefore2500 you got it!	does this look like a mediocre q4 coming up? $tesla $teslaq #notsellingasharebefore2500 you got it!	1	negative	-0.625
2675	2018-03-16	https://www.earncrypto.com/earn-free-trustplus/?r=91976Â â€¦_x000D_ $OFF $RAIN $BITCF $SUR $UNO $ADT $STA $EFL $TRADE $USD $OTN $DNT $TESLA $FC $MNE $IND $BCH $BLC $PUTIC $KAYI $PCN $EB3 $MAD $AMPpic.twitter.com/JdIGELQFkn	_x000D_ $off $rain $bitcf $sur $uno $adt $sta $efl $trade $usd $otn $dnt $tesla $fc $mne $ind $bch $blc $putic $kayi $pcn $eb3 $mad $amppic.twitter.com/jdigelqfkn	_x000D_ $off $rain $bitcf $sur $uno $adt $sta $efl $trade $usd $otn $dnt $tesla $fc $mne $ind $bch $blc $putic $kayi $pcn $eb3 $mad $amppic.twitter.com/jdigelqfkn	1	negative	-0.625
2879	2018-01-20	My kids are none of your concern. Irrelevant to $Tesla. You can't rebut that so you attack kids. lowlife swamp creature!	my kids are none of your concern. irrelevant to $tesla. you can't rebut that so you attack kids. lowlife swamp creature!	my kids are none of your concern. irrelevant to $tesla. you can't rebut that so you attack kids. lowlife swamp creature!	1	negative	-0.625
6574	2014-03-25	@joshuababcock Nothing wrong with that!	@joshuababcock nothing wrong with that!	@joshuababcock nothing wrong with that!	0.9	negative	-0.625
6779	2014-03-05	@e3mada Nothing wrong with that! Have you had a chance to sit in Model S yet?	@e3mada nothing wrong with that! have you had a chance to sit in model s yet?	@e3mada nothing wrong with that! have you had a chance to sit in model s yet?	0.9	negative	-0.625
9470	2013-07-17	@AlijahLettieri #TeslaTechTalks came to NY a couple months ago. Sorry we missed you! Have you had a chance to check out one of our stores?	@alijahlettieri #teslatechtalks came to ny a couple months ago. sorry we missed you! have you had a chance to check out one of our stores?	@alijahlettieri #teslatechtalks came to ny a couple months ago. sorry we missed you! have you had a chance to check out one of our stores?	1	negative	-0.625
9716	2013-06-24	MUST READ RT @Joseph_Santoro: Bills aimed at making .@Tesla sales illegal in #NewYork on hold! #GreenTech, #EdTech http://j.mp/10OYZy9	must read rt @joseph_santoro: bills aimed at making .@tesla sales illegal in #newyork on hold! #greentech, #edtech	must read rt @joseph_santoro: bills aimed at making .@tesla sales illegal in #newyork on hold! #greentech, #edtech	0.5	negative	-0.625
9717	2013-06-24	Bills aimed at making .@Tesla sales illegal in #NewYork on hold! #GreenTech, #EdTech http://j.mp/10OYZy9	bills aimed at making .@tesla sales illegal in #newyork on hold! #greentech, #edtech	bills aimed at making .@tesla sales illegal in #newyork on hold! #greentech, #edtech	0.5	negative	-0.625
10133	2013-05-22	@elonmusk you mad bro? â€œ@Chrysler: @Chrysler responds to @tesla claim re govt. payback http://bit.ly/14zB6sJÂ #shortcircuit ^egâ€ @MaxH2468	@elonmusk you mad bro? @chrysler: @chrysler responds to @tesla claim re govt. payback #shortcircuit ^eg @maxh2468	@elonmusk you mad bro? @chrysler: @chrysler responds to @tesla claim re govt. payback #shortcircuit ^eg @maxh2468	1	negative	-0.625
10201	2013-05-17	Touring the @Tesla manufacturing plant in Fremont! Nerding out hardcore! Sorry no pictures allowed : (	touring the @tesla manufacturing plant in fremont! nerding out hardcore! sorry no pictures allowed : (	touring the @tesla manufacturing plant in fremont! nerding out hardcore! sorry no pictures allowed : (	1	negative	-0.625
10945	2013-02-27	@idahospuddave @moffitt74 @tesla _x000D_ Poor @tesla has no idea!!	@idahospuddave @moffitt74 @tesla _x000D_ poor @tesla has no idea!!	@idahospuddave @moffitt74 @tesla _x000D_ poor @tesla has no idea!!	0.6	negative	-0.625
11244	2013-02-03	@helloswade Sorry! Our stores can get packed. You can visit http://teslamotors.comÂ to make a reservation.	@helloswade sorry! our stores can get packed. you can visit to make a reservation.	@helloswade sorry! our stores can get packed. you can visit to make a reservation.	1	negative	-0.625
113	2018-12-10	Users will get to know non-Tesla EVs in some inconvenient way I guess. $tesla $teslaq #NotSellingAShareBefore2500https://twitter.com/BjornNyland/status/1072276287958499328Â â€¦ Kona, e-Niro and I-Pace charging issues in cold weather: http://youtu.be/9hzt0COEmL0?aÂ via @YouTube	users will get to know non-tesla evs in some inconvenient way i guess. $tesla $teslaq #notsellingasharebefore2500 kona, e-niro and i-pace charging issues in cold weather: via @youtube	users will get to know non-tesla evs in some inconvenient way i guess. $tesla $teslaq #notsellingasharebefore2500 kona, e-niro and i-pace charging issues in cold weather: via @youtube	1	negative	-0.6
861	2018-09-22	https://amp.businessinsider.com/images/5ae8c78519ee8623008b4759-1136-568.jpgÂ â€¦ https://www.businessinsider.com/why-tesla-bears-and-bulls-are-both-wrong-2018-9Â â€¦ $Tesla fans and haters are both destined for disappointment. $	$tesla fans and haters are both destined for disappointment. $	$tesla fans and haters are both destined for disappointment. $	0.4	negative	-0.6
1782	2018-07-23	https://cleantechnica.com/files/2018/07/Elon-Musk-Shrug.jpgÂ â€¦ https://cleantechnica.com/2018/07/23/tesla-shorts-are-scared-exposed-desperate-memo-to-media-dont-be-duped/Â â€¦ $Tesla Shorts Are Scared, Exposed, Desperate â€” Memo To Media: Don't Be Duped. $	$tesla shorts are scared, exposed, desperate memo to media: don't be duped. $	$tesla shorts are scared, exposed, desperate memo to media: don't be duped. $	1	negative	-0.6
2147	2018-06-11	When the shorts cover this will pop like crazy $tesla	when the shorts cover this will pop like crazy $tesla	when the shorts cover this will pop like crazy $tesla	0.9	negative	-0.6
2776	2018-02-12	While we all want to go to the moon, @elonmusk is getting his $TESLA to fucking Mars. $BTC $ETH	while we all want to go to the moon, @elonmusk is getting his $tesla to fucking mars. $btc $eth	while we all want to go to the moon, @elonmusk is getting his $tesla to fucking mars. $btc $eth	0.8	negative	-0.6
3285	2017-07-24	Artificial Intelligence Warns Investors About Barrons SCAM on Tesla $TSLA $tesla #Autokartell @barronsonlinehttps://stockmarketlive.tv/2017/07/11/not-listen-barrons-tesla-cover/Â â€¦	artificial intelligence warns investors about barrons scam on tesla $tsla $tesla #autokartell @barronsonline	artificial intelligence warns investors about barrons scam on tesla $tsla $tesla #autokartell @barronsonline	1	negative	-0.6
3422	2017-03-29	How does society make those jobs happen in the face of an absent and sometimes inhibitory government? #renewables $Tesla ? https://twitter.com/MikeHudema/status/847229900889112576Â â€¦ Trump could create millions of #cleanenergy jobs. Instead, he's creating 35 with a dirty oil pipeline. #climate #cdnpoli #NoKXL #WaterIsLife pic.twitter.com/5PGtcghAus	how does society make those jobs happen in the face of an absent and sometimes inhibitory government? #renewables $tesla ? trump could create millions of #cleanenergy jobs. instead, he's creating 35 with a dirty oil pipeline. #climate #cdnpoli #nokxl #waterislife pic.twitter.com/5pgtcghaus	how does society make those jobs happen in the face of an absent and sometimes inhibitory government? #renewables $tesla ? trump could create millions of #cleanenergy jobs. instead, he's creating 35 with a dirty oil pipeline. #climate #cdnpoli #nokxl #waterislife pic.twitter.com/5pgtcghaus	0.8	negative	-0.6
3946	2016-01-26	Ice lake driving in Norway. No worries, Model S never gets cold feet.pic.twitter.com/QVrXuTn8Gx	ice lake driving in norway. no worries, model s never gets cold feet.pic.twitter.com/qvrxutn8gx	ice lake driving in norway. no worries, model s never gets cold feet.pic.twitter.com/qvrxutn8gx	1	negative	-0.6
4085	2015-11-08	Congrats, it's all yours! RT @bollar Unofficial ribbon cutting @TeslaMotors brand-new Denton Supercharger!pic.twitter.com/JTl6naeBJK	congrats, it's all yours! rt @bollar unofficial ribbon cutting @teslamotors brand-new denton supercharger!pic.twitter.com/jtl6naebjk	congrats, it's all yours! rt @bollar unofficial ribbon cutting @teslamotors brand-new denton supercharger!pic.twitter.com/jtl6naebjk	0.9	negative	-0.6
4102	2015-10-27	THE TRANSHUMANIST SCRAPBOOK: ARTIFICIAL ..._x000D_ http://gizadeathstar.com/2015/10/the-transhumanist-scrapbook-artificial-intelligence-and-the-institutions-of-human-power/Â â€¦ $FB $TESLA	the transhumanist scrapbook: artificial ..._x000D_ $fb $tesla	the transhumanist scrapbook: artificial ..._x000D_ $fb $tesla	1	negative	-0.6
4638	2015-04-06	RT: @JeffAlberda any Tesla owners in cold climates like Edmonton Canada? 6 month winters. Lots of snow etc.	rt: @jeffalberda any tesla owners in cold climates like edmonton canada? 6 month winters. lots of snow etc.	rt: @jeffalberda any tesla owners in cold climates like edmonton canada? 6 month winters. lots of snow etc.	1	negative	-0.6
4731	2015-02-13	fucking $TESLA	fucking $tesla	fucking $tesla	0.8	negative	-0.6
6614	2014-03-21	@hashtag_hedge We've got owners in Norway who deal with cold temps all the time. Have a look at the result: https://www.youtube.com/watch?v=fsLMlozXjhkÂ â€¦	@hashtag_hedge we've got owners in norway who deal with cold temps all the time. have a look at the result:	@hashtag_hedge we've got owners in norway who deal with cold temps all the time. have a look at the result:	1	negative	-0.6
7201	2014-01-29	@louisteoh We have a bunch of owners in cold weather environments. Have a look:http://www.youtube.com/watch?v=TelUR5Bg9zE&list=UU5WjFrtBdufl6CZojX3D8dQ&feature=c4-overviewÂ â€¦	@louisteoh we have a bunch of owners in cold weather environments. have a look:	@louisteoh we have a bunch of owners in cold weather environments. have a look:	1	negative	-0.6
7987	2013-11-22	@Tesla #ModelS - Cold #Weather Performance: http://youtu.be/GS9uDJGi52AÂ via @youtube #car #electric #auto #snow #ice	@tesla #models - cold #weather performance: via @youtube #car #electric #auto #snow #ice	@tesla #models - cold #weather performance: via @youtube #car #electric #auto #snow #ice	1	negative	-0.6
9221	2013-08-12	Motorhead Drama: Desperately Seeking A Solution http://www.motorheadmama.com/2013/08/13/motorhead-drama-desperately-seeking-a-solution/Â â€¦ @tesla @bmw @ford	motorhead drama: desperately seeking a solution @tesla @bmw @ford	motorhead drama: desperately seeking a solution @tesla @bmw @ford	1	negative	-0.6
9743	2013-06-22	Tesla Model S Cold Weather Range Test Norway @tesla on YouTube http://bit.ly/12UQWjv	tesla model s cold weather range test norway @tesla on youtube	tesla model s cold weather range test norway @tesla on youtube	1	negative	-0.6
10165	2013-05-21	RT @nickengvall: .@Tesla f*cking rocks. RT @SAI: Tesla May Repay Government Loan Tomorrow, 9 Years Ahead Of Schedule http://read.bi/10Ml8KZ	rt @nickengvall: .@tesla f*cking rocks. rt @sai: tesla may repay government loan tomorrow, 9 years ahead of schedule	rt @nickengvall: .@tesla f*cking rocks. rt @sai: tesla may repay government loan tomorrow, 9 years ahead of schedule	0.8	negative	-0.6
10166	2013-05-21	.@Tesla f*cking rocks. RT @SAI: Tesla May Repay Government Loan Tomorrow, 9 Years Ahead Of Schedule http://read.bi/10Ml8KZ	.@tesla f*cking rocks. rt @sai: tesla may repay government loan tomorrow, 9 years ahead of schedule	.@tesla f*cking rocks. rt @sai: tesla may repay government loan tomorrow, 9 years ahead of schedule	0.8	negative	-0.6
10753	2013-03-25	Cutting up the $tesla_x000D_ http://www.firerescue1.com/fire-products/Extrication-Tools-Cutters-and-Spreaders/articles/1420402-Video-Cutting-up-the-Tesla-S-EV/Â â€¦	cutting up the $tesla_x000D_	cutting up the $tesla_x000D_	0.9	negative	-0.6
11121	2013-02-15	RT @WebBarr: All of this crazy @Tesla @nytimes banter reminds me when Kramer drove the car off the car lot w/ the salesman to see "how f ...	rt @webbarr: all of this crazy @tesla @nytimes banter reminds me when kramer drove the car off the car lot w/ the salesman to see "how f ...	rt @webbarr: all of this crazy @tesla @nytimes banter reminds me when kramer drove the car off the car lot w/ the salesman to see "how f ...	0.9	negative	-0.6
11156	2013-02-14	Your move, @newyorktimes. Fact-based rebuke from @tesla over the scathing NYT article http://lnkd.in/z9U56C	your move, @newyorktimes. fact-based rebuke from @tesla over the scathing nyt article	your move, @newyorktimes. fact-based rebuke from @tesla over the scathing nyt article	1	negative	-0.6
950	2018-09-12	Cry a river #Tesla bears. I hope you lost everything shorting it while it went up. The shorts owners are running out of exaggerated bad news to manipulate the market with $Tesla	cry a river #tesla bears. i hope you lost everything shorting it while it went up. the shorts owners are running out of exaggerated bad news to manipulate the market with $tesla	cry a river #tesla bears. i hope you lost everything shorting it while it went up. the shorts owners are running out of exaggerated bad news to manipulate the market with $tesla	0.833333	negative	-0.6
9090	2013-08-23	It's also a stupid, artificial problem. No good reason for it. @KimShoeCrzy @Mlle_D @Tesla @nffc65	it's also a stupid, artificial problem. no good reason for it. @kimshoecrzy @mlle_d @tesla @nffc65	it's also a stupid, artificial problem. no good reason for it. @kimshoecrzy @mlle_d @tesla @nffc65	0.866667	negative	-0.583333
4150	2015-10-06	Insane Model S P85D drag race vs Australia's V8 Supercar and Walkinshaw W507 @car_advice https://www.youtube.com/watch?v=6eGhjhx8O9M&feature=youtu.beÂ â€¦pic.twitter.com/0487p0FNDi	insane model s p85d drag race vs australia's v8 supercar and walkinshaw w507 @car_advice	insane model s p85d drag race vs australia's v8 supercar and walkinshaw w507 @car_advice	0.535417	negative	-0.55
976	2018-09-11	From bad to worse for $tesla_x000D_ https://www.wired.com/story/hackers-steal-tesla-model-s-seconds-key-fob/Â â€¦	from bad to worse for $tesla_x000D_	from bad to worse for $tesla_x000D_	0.633333	negative	-0.55
3412	2017-04-04	I truly hope @elonmusk is a dreamer not a con-artist, I'll be very sad either way. - 1ofMillions of ur secret admirers fr $Tesla Shortville.	i truly hope @elonmusk is a dreamer not a con-artist, i'll be very sad either way. - 1ofmillions of ur secret admirers fr $tesla shortville.	i truly hope @elonmusk is a dreamer not a con-artist, i'll be very sad either way. - 1ofmillions of ur secret admirers fr $tesla shortville.	0.85	negative	-0.525
3249	2017-08-07	If you follow $TESLA and do not know what ZEV mean, this is bad. Catch up here : https://www.bloomberg.com/gadfly/articles/2017-08-04/tesla-zev-credits-zero-to-100-in-three-monthsÂ â€¦pic.twitter.com/pSKJwuZS1p	if you follow $tesla and do not know what zev mean, this is bad. catch up here :	if you follow $tesla and do not know what zev mean, this is bad. catch up here :	0.677083	negative	-0.50625
438	2018-10-25	Casual #Ridesharing with #EVs to take off in Europe and US ? #Tesla $Tesla #Uber #Lyft #Model3https://www.linkedin.com/feed/update/urn:li:activity:6461269179386421248Â â€¦	casual #ridesharing with #evs to take off in europe and us ? #tesla $tesla #uber #lyft #model3	casual #ridesharing with #evs to take off in europe and us ? #tesla $tesla #uber #lyft #model3	0.866667	negative	-0.5
153	2018-12-06	Just a random parking lot... no demand $tesla $teslaq #NotSellingAShareBefore2500pic.twitter.com/g86GYLO50J	just a random parking lot... no demand $tesla $teslaq #notsellingasharebefore2500pic.twitter.com/g86gylo50j	just a random parking lot... no demand $tesla $teslaq #notsellingasharebefore2500pic.twitter.com/g86gylo50j	0.5	negative	-0.5
160	2018-12-04	Thatâ€™s insane! $teslaq $tesla #NotSellingAShareBefore2500https://twitter.com/ellec_uk/status/1070066231493967872Â â€¦ More insane growth this month. $TSLA Model 3 pic.twitter.com/a682LdjAlV	that is insane! $teslaq $tesla #notsellingasharebefore2500 more insane growth this month. $tsla model 3 pic.twitter.com/a682ldjalv	that is insane! $teslaq $tesla #notsellingasharebefore2500 more insane growth this month. $tsla model 3 pic.twitter.com/a682ldjalv	0.833333	negative	-0.5
454	2018-10-24	You fail. Go cry me a river. $Tesla $Tsla $Tslaq	you fail. go cry me a river. $tesla $tsla $tslaq	you fail. go cry me a river. $tesla $tsla $tslaq	0.3	negative	-0.5
729	2018-10-02	Uhgh that was a lousy callbut in $tesla case I got to agree.	uhgh that was a lousy callbut in $tesla case i got to agree.	uhgh that was a lousy callbut in $tesla case i got to agree.	0.5	negative	-0.5
806	2018-09-28	Some peopleâ€™s sad devotion to fraudster @elonmusk is going to cost them a lot of money._x000D_ $TESLAQ_x000D_ $TESLA	some peoples sad devotion to fraudster @elonmusk is going to cost them a lot of money._x000D_ $teslaq_x000D_ $tesla	some peoples sad devotion to fraudster @elonmusk is going to cost them a lot of money._x000D_ $teslaq_x000D_ $tesla	1	negative	-0.5
942	2018-09-13	So, umm, some silly people were saying buy GM stock instead of $Tesla ? #Tesla And then this recall from GM...https://www.usatoday.com/story/money/cars/2018/09/13/gm-chevrolet-gmc-truck-recall/1289064002/Â â€¦	so, umm, some silly people were saying buy gm stock instead of $tesla ? #tesla and then this recall from gm...	so, umm, some silly people were saying buy gm stock instead of $tesla ? #tesla and then this recall from gm...	0.875	negative	-0.5
987	2018-09-10	$tesla is crashing again, just the wrong direction	$tesla is crashing again, just the wrong direction	$tesla is crashing again, just the wrong direction	0.9	negative	-0.5
1058	2018-09-07	Turns out $tesla stock holders are not impressed with Elons weed smoking and drinking. if this was $crypto his token would have gone up 20% and @Crypto_Bitlord would be having mollies declaring #elonseason in celebration. $btc #ethereum #bitcoin $ethpic.twitter.com/jsS47gfXpI	turns out $tesla stock holders are not impressed with elons weed smoking and drinking. if this was $crypto his token would have gone up 20% and @crypto_bitlord would be having mollies declaring #elonseason in celebration. $btc #ethereum #bitcoin $ethpic.twitter.com/jss47gfxpi	turns out $tesla stock holders are not impressed with elons weed smoking and drinking. if this was $crypto his token would have gone up 20% and @crypto_bitlord would be having mollies declaring #elonseason in celebration. $btc #ethereum #bitcoin $ethpic.twitter.com/jss47gfxpi	1	negative	-0.5
1572	2018-08-07	FUCK WALL St Bob.... and the $TESLA / @elonmusk haters!	fuck wall st bob.... and the $tesla / @elonmusk haters!	fuck wall st bob.... and the $tesla / @elonmusk haters!	0.6	negative	-0.5
1940	2018-07-10	$TESLA betting against a billionaire like Musk is a dangerous game he's smarter than all of you - no position	$tesla betting against a billionaire like musk is a dangerous game he's smarter than all of you - no position	$tesla betting against a billionaire like musk is a dangerous game he's smarter than all of you - no position	0.65	negative	-0.5
1962	2018-07-07	https://o.aolcdn.com/images/dims?thumbnail=1200%2C630&quality=80&image_uri=https%3A%2F%2Fs.aolcdn.com%2Fhss%2Fstorage%2Fmidas%2Ffe13b2458dc9807be5083ea7af4cfec1%2F206510943%2Ftesla-model-s-braking-test-luxembourg-wort.jpg&client=cbc79c14efcebee57402&signature=fbb620fa0ec3a8be708c7efd2a5c435534949a03Â â€¦ https://www.engadget.com/2018/07/07/tesla-and-luxembourg-model-s-braking-test-dispute/Â â€¦ $…	$tesla and luxembourg squabble over failed model s braking test. $from engadget: tesla is taking issue with luxembourg after a model s failed a braking test.	$tesla and luxembourg squabble over failed model s braking test. $from engadget: tesla is taking issue with luxembourg after a model s failed a braking test.	0.3	negative	-0.5
2839	2018-01-30	Me,my $Tesla #Model3 and it's weird #autopilot https://www.facebook.com/thechargeshowofficial/videos/753787478143364/?fref=gs&dti=188685284477438&hc_location=groupÂ â€¦	me,my $tesla #model3 and it's weird #autopilot	me,my $tesla #model3 and it's weird #autopilot	1	negative	-0.5
3251	2017-08-03	Somehow now I think that $tesla paid the media for this unlikely comps. Why should I see this on Bloomberg when I PAY for something else? https://twitter.com/business/status/892973513837076480Â â€¦ Elon Musk and Tesla's Model 3 are about to give Germany's carmakers a headache https://bloom.bg/2u2oZXjÂ pic.twitter.com/mA28AEoPcH	somehow now i think that $tesla paid the media for this unlikely comps. why should i see this on bloomberg when i pay for something else? elon musk and tesla's model 3 are about to give germany's carmakers a headache pic.twitter.com/ma28aeopch	somehow now i think that $tesla paid the media for this unlikely comps. why should i see this on bloomberg when i pay for something else? elon musk and tesla's model 3 are about to give germany's carmakers a headache pic.twitter.com/ma28aeopch	0.5	negative	-0.5
3273	2017-07-27	Self-driving Harley? Get the fuck out of my office! $hog $tesla	self-driving harley? get the fuck out of my office! $hog $tesla	self-driving harley? get the fuck out of my office! $hog $tesla	0.6	negative	-0.5
3338	2017-06-11	@Lividog agreed. Totally absurd and $tesla is still billions of $$$ away from building infrastructure to compete as auto manufacturer	@lividog agreed. totally absurd and $tesla is still billions of $$$ away from building infrastructure to compete as auto manufacturer	@lividog agreed. totally absurd and $tesla is still billions of $$$ away from building infrastructure to compete as auto manufacturer	1	negative	-0.5
3364	2017-05-06	@parsimony16 what the fuck is this, "anti-selling"??? The emperor has no clothes! $tesla	@parsimony16 what the fuck is this, "anti-selling"??? the emperor has no clothes! $tesla	@parsimony16 what the fuck is this, "anti-selling"??? the emperor has no clothes! $tesla	0.6	negative	-0.5
3877	2016-03-16	Sad to see no $Tesla at the TwinCities Auto Show. But I'll take this Porsche as consolation pic.twitter.com/RnnqnBTF7z	sad to see no $tesla at the twincities auto show. but i'll take this porsche as consolation pic.twitter.com/rnnqnbtf7z	sad to see no $tesla at the twincities auto show. but i'll take this porsche as consolation pic.twitter.com/rnnqnbtf7z	1	negative	-0.5
4210	2015-09-03	"Iâ€™ll never buy a gas car again." @danielsparks hits 27,000 miles in Model S https://medium.com/tech-biz-d-sparks/why-i-ll-never-buy-a-gas-car-again-c87f63a6cee8Â â€¦pic.twitter.com/1whmTDHWJW	"ill never buy a gas car again." @danielsparks hits 27,000 miles in model s	"ill never buy a gas car again." @danielsparks hits 27,000 miles in model s	1	negative	-0.5
5632	2014-06-18	@cnbc #AI Musk comments are being taken wrong, AI can be used at $Tesla, space & $SCTY; but do expect that he will comment on it.	@cnbc #ai musk comments are being taken wrong, ai can be used at $tesla, space & $scty; but do expect that he will comment on it.	@cnbc #ai musk comments are being taken wrong, ai can be used at $tesla, space & $scty; but do expect that he will comment on it.	0.9	negative	-0.5
5846	2014-05-27	"Woefully uninformedâ€; â€œblatantly wrongâ€. A customer attempts to buy an EV from an auto dealer:http://www.greencarreports.com/news/1092272_2014-bmw-i3-test-drive-no-help-from-salesman-for-electric-car-buyerÂ â€¦	"woefully uninformed; blatantly wrong. a customer attempts to buy an ev from an auto dealer:	"woefully uninformed; blatantly wrong. a customer attempts to buy an ev from an auto dealer:	0.9	negative	-0.5
6223	2014-04-23	I believe in you $Tesla. Don't fail me now.	i believe in you $tesla. don't fail me now.	i believe in you $tesla. don't fail me now.	0.3	negative	-0.5
6544	2014-03-27	@Opt_Trader It is indeed fake. Please use our official website for info:http://www.teslamotors.com/cn/	@opt_trader it is indeed fake. please use our official website for info:	@opt_trader it is indeed fake. please use our official website for info:	1	negative	-0.5
7277	2014-01-20	Want to get behind the wheel and experience Model S? We've got a bunch of Test Drive events coming up! Sign up here: _x000D_ http://www.teslamotors.com/events	want to get behind the wheel and experience model s? we've got a bunch of test drive events coming up! sign up here: _x000D_	want to get behind the wheel and experience model s? we've got a bunch of test drive events coming up! sign up here: _x000D_	0.7	negative	-0.5
7624	2013-12-17	@ryan_23og @SchofieldGrant @los_camellos I'm sorry @tesla .	@ryan_23og @schofieldgrant @los_camellos i'm sorry @tesla .	@ryan_23og @schofieldgrant @los_camellos i'm sorry @tesla .	1	negative	-0.5
7626	2013-12-17	@ryan_23og @SchofieldGrant @los_camellos @Tesla can we all just acknowledge that we're tagging some random lady named tesla in all these..	@ryan_23og @schofieldgrant @los_camellos @tesla can we all just acknowledge that we're tagging some random lady named tesla in all these..	@ryan_23og @schofieldgrant @los_camellos @tesla can we all just acknowledge that we're tagging some random lady named tesla in all these..	0.5	negative	-0.5
8096	2013-11-13	Three @Tesla workers burnt after aluminium casting press fails in Fremont factory http://www.nbcbayarea.com/news/local/Fire-Ambulance-at-Tesla-Plant-in-Fremont-231789881.htmlÂ â€¦	three @tesla workers burnt after aluminium casting press fails in fremont factory	three @tesla workers burnt after aluminium casting press fails in fremont factory	0.3	negative	-0.5
8127	2013-11-12	@RedDogT3Live someone put an awful rumor on $tesla earlier so silly	@reddogt3live someone put an awful rumor on $tesla earlier so silly	@reddogt3live someone put an awful rumor on $tesla earlier so silly	0.791667	negative	-0.5
8267	2013-11-03	@tesla joe, no I haven't seen any without shines on the bolts sorry man (@YouTube http://youtu.be/0-8NIks4A1Q?aÂ )	@tesla joe, no i haven't seen any without shines on the bolts sorry man (@youtube	@tesla joe, no i haven't seen any without shines on the bolts sorry man (@youtube	1	negative	-0.5
8326	2013-10-31	Want to take a Model S for a test drive? Sign up! Even though it's #Halloween, there's nothing scary about it: http://www.teslamotors.com/models/drive	want to take a model s for a test drive? sign up! even though it's #halloween, there's nothing scary about it:	want to take a model s for a test drive? sign up! even though it's #halloween, there's nothing scary about it:	1	negative	-0.5
8455	2013-10-25	@glengreenall @cvheady007 Sorry to hear that, can we answer a question for you?	@glengreenall @cvheady007 sorry to hear that, can we answer a question for you?	@glengreenall @cvheady007 sorry to hear that, can we answer a question for you?	1	negative	-0.5
8843	2013-09-18	((Inevitable))"@luckyville77: {{{GBOOM}}}"@tesla: Death is invegetable!!!""	((inevitable))"@luckyville77: {{{gboom}}}"@tesla: death is invegetable!!!""	((inevitable))"@luckyville77: {{{gboom}}}"@tesla: death is invegetable!!!""	1	negative	-0.5
8897	2013-09-13	Have you been behind the wheel of America's safest car yet? Sign up today and we'll get you in the driver's seat! http://www.teslamotors.com/models/drive	have you been behind the wheel of america's safest car yet? sign up today and we'll get you in the driver's seat!	have you been behind the wheel of america's safest car yet? sign up today and we'll get you in the driver's seat!	0.7	negative	-0.5
9175	2013-08-19	$Tesla's a Threat to the Auto Industry, But Detroit's Reacting All Wrong | LinkedIn http://www.linkedin.com/today/post/article/20130819140631-40280384-after-the-auto-industry-studies-tesla-what-car-will-they-make-part-iÂ â€¦	$tesla's a threat to the auto industry, but detroit's reacting all wrong | linkedin	$tesla's a threat to the auto industry, but detroit's reacting all wrong | linkedin	0.9	negative	-0.5
9297	2013-08-07	Sorry, forgot link on @Tesla story: http://www.forbes.com/sites/steveschaefer/2013/08/07/tesla-shares-get-a-charge-out-of-another-surprise-profit/Â â€¦	sorry, forgot link on @tesla story:	sorry, forgot link on @tesla story:	1	negative	-0.5
9552	2013-07-10	.@kabbenbock @Slate Dad set up incredibly unrealistic situation re: pricing. If @Tesla was selling cars for $995, I'd leave a $5 tip too.	.@kabbenbock @slate dad set up incredibly unrealistic situation re: pricing. if @tesla was selling cars for $995, i'd leave a $5 tip too.	.@kabbenbock @slate dad set up incredibly unrealistic situation re: pricing. if @tesla was selling cars for $995, i'd leave a $5 tip too.	1	negative	-0.5
9889	2013-06-12	Nope sorry @Chevrolet I'm not going to believe Kane and Toews drive a Cruze. @Tesla maybe? Or Equinox. @nhl @nhlblackhawks #becauseitsthecup	nope sorry @chevrolet i'm not going to believe kane and toews drive a cruze. @tesla maybe? or equinox. @nhl @nhlblackhawks #becauseitsthecup	nope sorry @chevrolet i'm not going to believe kane and toews drive a cruze. @tesla maybe? or equinox. @nhl @nhlblackhawks #becauseitsthecup	1	negative	-0.5
10039	2013-05-29	I am skeptical of Elon and Tesla - yes he's a 'God' out there - the way he handled Martin and Marc @Tesla doesn't sit well with me...	i am skeptical of elon and tesla - yes he's a 'god' out there - the way he handled martin and marc @tesla doesn't sit well with me...	i am skeptical of elon and tesla - yes he's a 'god' out there - the way he handled martin and marc @tesla doesn't sit well with me...	0.5	negative	-0.5
10219	2013-05-16	@YourAnonNews North Carolina May Ban @Tesla Sales To Prevent â€œUnfair Competitionâ€ http://www.slate.com/blogs/future_tense/2013/05/13/north_carolina_tesla_ban_bill_would_prevent_unfair_competition_with_car.html?utm_source=tw&utm_medium=sm&utm_campaign=button_chunkyÂ â€¦ via @FutureTenseNow	@youranonnews north carolina may ban @tesla sales to prevent unfair competition via @futuretensenow	@youranonnews north carolina may ban @tesla sales to prevent unfair competition via @futuretensenow	1	negative	-0.5
10257	2013-05-14	RT @WscsDan #Tesla and Its Flashy Founder: A Skeptical Reading http://n0.gd/17qho6mÂ via @wallstCS $Tesla	rt @wscsdan #tesla and its flashy founder: a skeptical reading via @wallstcs $tesla	rt @wscsdan #tesla and its flashy founder: a skeptical reading via @wallstcs $tesla	0.5	negative	-0.5
10258	2013-05-14	#Tesla and Its Flashy Founder: A Skeptical Reading http://wallstcheatsheet.com/stocks/tesla-and-its-flashy-founder-a-skeptical-reading.html/Â â€¦ via @wallstCS $Tesla	#tesla and its flashy founder: a skeptical reading via @wallstcs $tesla	#tesla and its flashy founder: a skeptical reading via @wallstcs $tesla	0.5	negative	-0.5
10271	2013-05-13	@Tesla Sorry make that @TeslaMotors	@tesla sorry make that @teslamotors	@tesla sorry make that @teslamotors	1	negative	-0.5
10446	2013-05-01	Model S ownership provides peace of mind: If something goes wrong w your battery, it will be replaced at no cost.http://www.teslamotors.com/blog/creating-world%E2%80%99s-best-service-and-warranty-program-0Â â€¦	model s ownership provides peace of mind: if something goes wrong w your battery, it will be replaced at no cost.	model s ownership provides peace of mind: if something goes wrong w your battery, it will be replaced at no cost.	0.9	negative	-0.5
10482	2013-04-26	Our batteries are fully warrantied; â€œIf the battery fails, itâ€™s our fault, not yours.â€_x000D_ - @elonmusk	our batteries are fully warrantied; if the battery fails, its our fault, not yours._x000D_ - @elonmusk	our batteries are fully warrantied; if the battery fails, its our fault, not yours._x000D_ - @elonmusk	0.3	negative	-0.5
10594	2013-04-08	@efixphoto Burning 16 gal of oil produces 688 lbs CO2 total. Model S using electricity from coal (worst case) produces 158 lbs CO2 emissions	@efixphoto burning 16 gal of oil produces 688 lbs co2 total. model s using electricity from coal (worst case) produces 158 lbs co2 emissions	@efixphoto burning 16 gal of oil produces 688 lbs co2 total. model s using electricity from coal (worst case) produces 158 lbs co2 emissions	0.875	negative	-0.5
10662	2013-04-02	â€œ@mashable: Yes, You Can Lease a Tesla Model S â€” But Not for $500 a Month http://on.mash.to/14LJlnZÂ â€ - @Tesla that is lame.	@mashable: yes, you can lease a tesla model s but not for $500 a month - @tesla that is lame.	@mashable: yes, you can lease a tesla model s but not for $500 a month - @tesla that is lame.	0.75	negative	-0.5
10724	2013-03-28	Weird, this @tesla doesn't look electric. #f150pic.twitter.com/ST7ZuTUipi	weird, this @tesla doesn't look electric. #f150pic.twitter.com/st7zutuipi	weird, this @tesla doesn't look electric. #f150pic.twitter.com/st7zutuipi	1	negative	-0.5
10865	2013-03-12	Model S' motor has one moving part. A gas engine has hundreds. Fewer things can go wrong in a Tesla. #GoElectric > http://www.teslamotors.com/goelectric#savingsÂ â€¦	model s' motor has one moving part. a gas engine has hundreds. fewer things can go wrong in a tesla. #goelectric > #savings	model s' motor has one moving part. a gas engine has hundreds. fewer things can go wrong in a tesla. #goelectric > #savings	0.9	negative	-0.5
11017	2013-02-20	@bloombergwest @Jason says @NYT reporter purposely fudged the road test of @Tesla S and was laughable. http://www.youtube.com/watch?v=PGNykzR5uu4Â â€¦	@bloombergwest @jason says @nyt reporter purposely fudged the road test of @tesla s and was laughable.	@bloombergwest @jason says @nyt reporter purposely fudged the road test of @tesla s and was laughable.	1	negative	-0.5
11113	2013-02-15	Sorry @NYTimes but it's time to issue a #MeaCulpa http://money.cnn.com/2013/02/15/autos/tesla-model-s/Â â€¦ â€¦ @Tesla @CNN @elonmusk	sorry @nytimes but it's time to issue a #meaculpa @tesla @cnn @elonmusk	sorry @nytimes but it's time to issue a #meaculpa @tesla @cnn @elonmusk	1	negative	-0.5
11130	2013-02-14	@TheAtlantic says #Musk of @tesla is wrong _x000D_ http://lnkd.in/gGe7i3	@theatlantic says #musk of @tesla is wrong _x000D_	@theatlantic says #musk of @tesla is wrong _x000D_	0.9	negative	-0.5
11192	2013-02-12	.@nytimes reporter responds in detail to @Tesla's @elonmusk charge that test drive was "fake" http://wheels.blogs.nytimes.com/2013/02/12/the-charges-are-flying-over-a-test-of-teslas-charging-network/?smid=tw-shareÂ â€¦	.@nytimes reporter responds in detail to @tesla's @elonmusk charge that test drive was "fake"	.@nytimes reporter responds in detail to @tesla's @elonmusk charge that test drive was "fake"	1	negative	-0.5
3318	2017-07-06	Even Trump might be selling short Tesla. Elon Musk is really stupid! $TSLA $tesla #model3https://stockmarketlive.tv/2017/07/06/japan-goes-short-tesla-stock-bubble-crash-can-occur-anytime/#.WV5-RNMrJXQÂ â€¦	even trump might be selling short tesla. elon musk is really stupid! $tsla $tesla #model3#.wv5-rnmrjxq	even trump might be selling short tesla. elon musk is really stupid! $tsla $tesla #model3#.wv5-rnmrjxq	0.65	negative	-0.5
7962	2013-11-26	The ugly downside of owning a @Tesla: the owner didn't make it to the next charging station :-( pic.twitter.com/bY4RbblvZS	the ugly downside of owning a @tesla: the owner didn't make it to the next charging station :-( pic.twitter.com/by4rbblvzs	the ugly downside of owning a @tesla: the owner didn't make it to the next charging station :-( pic.twitter.com/by4rbblvzs	0.666667	negative	-0.483333
10448	2013-04-30	@elonmusk why on earth did I sell my @tesla stocks a few weeks ago? :( You guys are killing it.	@elonmusk why on earth did i sell my @tesla stocks a few weeks ago? :( you guys are killing it.	@elonmusk why on earth did i sell my @tesla stocks a few weeks ago? :( you guys are killing it.	0.55	negative	-0.475
4166	2015-09-29	Keep going down $TESLA !!!!!	keep going down $tesla !!!!!	keep going down $tesla !!!!!	0.288889	negative	-0.474718
8664	2013-10-04	@tesla motors @elon musk:_x000D_ why can I not throw a tesla s back to earth from space without damage? am so disappointed!	@tesla motors @elon musk:_x000D_ why can i not throw a tesla s back to earth from space without damage? am so disappointed!	@tesla motors @elon musk:_x000D_ why can i not throw a tesla s back to earth from space without damage? am so disappointed!	0.375	negative	-0.46875
8683	2013-10-03	Maybe we should shut down the company: $Tesla Model S catches fireâ€”in the wrong way: http://buff.ly/16I9VkzÂ (via @Lebeaucarnews) $TSLA	maybe we should shut down the company: $tesla model s catches firein the wrong way: (via @lebeaucarnews) $tsla	maybe we should shut down the company: $tesla model s catches firein the wrong way: (via @lebeaucarnews) $tsla	0.72963	negative	-0.468519
1875	2018-07-14	@KurtisJEvans @ByeonChansoo It is unfair to treat our customers worse than those who bought their car from a middleman. We have reached out to the ministry and hope they correct this. Discriminating against Ontario residents based on how they chose to purchase a vehicle is wrong	@kurtisjevans @byeonchansoo it is unfair to treat our customers worse than those who bought their car from a middleman. we have reached out to the ministry and hope they correct this. discriminating against ontario residents based on how they chose to purchase a vehicle is wrong	@kurtisjevans @byeonchansoo it is unfair to treat our customers worse than those who bought their car from a middleman. we have reached out to the ministry and hope they correct this. discriminating against ontario residents based on how they chose to purchase a vehicle is wrong	0.833333	negative	-0.466667
11116	2013-02-15	"I made it -- and it wasn't that hard." CNN retests the DC to Boston route! @peterdrives @AbigailBassett @CNNMoney http://money.cnn.com/m/#!/2013/02/15/autos/tesla-model-s.json?category=LatestÂ â€¦	"i made it -- and it wasn't that hard." cnn retests the dc to boston route! @peterdrives @abigailbassett @cnnmoney #!/2013/02/15/autos/tesla-model-s.json?category=latest	"i made it -- and it wasn't that hard." cnn retests the dc to boston route! @peterdrives @abigailbassett @cnnmoney #!/2013/02/15/autos/tesla-model-s.json?category=latest	0.541667	negative	-0.455729
2008	2018-07-03	Unbelievable but not at all shocking to those that follow Wlon closely. Maybe even the SEC investigators $tesla $tslaq #tesla https://twitter.com/bosshogghazzard/status/1014194843579494400Â â€¦	unbelievable but not at all shocking to those that follow wlon closely. maybe even the sec investigators $tesla $tslaq #tesla	unbelievable but not at all shocking to those that follow wlon closely. maybe even the sec investigators $tesla $tslaq #tesla	0.866667	negative	-0.45
4209	2015-09-04	EV heroes in action @LeilaniMunter rewards 16-yr-old Maxwell with an insane Tesla ride http://go100.me/EVMaxwell	ev heroes in action @leilanimunter rewards 16-yr-old maxwell with an insane tesla ride	ev heroes in action @leilanimunter rewards 16-yr-old maxwell with an insane tesla ride	0.55	negative	-0.45
7829	2013-12-06	Behind the scenes with Supercharger construction. Check out the two 6-inch conduits bored under the road.pic.twitter.com/LAl63d2PjZ	behind the scenes with supercharger construction. check out the two 6-inch conduits bored under the road.pic.twitter.com/lal63d2pjz	behind the scenes with supercharger construction. check out the two 6-inch conduits bored under the road.pic.twitter.com/lal63d2pjz	0.85	negative	-0.45
9166	2013-08-19	At 11-year old's urging, we just did a family test drive of the @tesla Model-S. Ooof -- insane giddy-up!	at 11-year old's urging, we just did a family test drive of the @tesla model-s. ooof -- insane giddy-up!	at 11-year old's urging, we just did a family test drive of the @tesla model-s. ooof -- insane giddy-up!	0.6	negative	-0.45
2300	2018-05-18	Elon Musk's New Promises for The Boring Company Should Terrify $Tesla Investors https://www.thestreet.com/investing/stocks/elon-musk-promises-for-the-boring-company-should-worry-tesla-investors-14593772Â â€¦ via @TheStreet	elon musk's new promises for the boring company should terrify $tesla investors via @thestreet	elon musk's new promises for the boring company should terrify $tesla investors via @thestreet	0.727273	negative	-0.431818
1192	2018-08-28	@ScottWapnerCNBC @petenajarian @kourtneykgibson Scott I think you should get Kourtney at the end of the year when $tesla hits $400. @terranovajoe Joe what did you think about Fidelity, Blackrock, Trowe Price Tencent & Saudi's are stupid to be long. EV could effect Media earnings.	@scottwapnercnbc @petenajarian @kourtneykgibson scott i think you should get kourtney at the end of the year when $tesla hits $400. @terranovajoe joe what did you think about fidelity, blackrock, trowe price tencent & saudi's are stupid to be long. ev could effect media earnings.	@scottwapnercnbc @petenajarian @kourtneykgibson scott i think you should get kourtney at the end of the year when $tesla hits $400. @terranovajoe joe what did you think about fidelity, blackrock, trowe price tencent & saudi's are stupid to be long. ev could effect media earnings.	0.7	negative	-0.425
656	2018-10-07	@elonmusk @mayemusk can make Tesla cars with WiFi and small cell tower capability. No reason cell towers canâ€™t Move. 10M cars networked together with WiFi service & jump to Big cell tower or Sat. as needed. Sorta like co-planar roads vs 3D Buildings = 3D Boring co. $Tesla #tesla	@elonmusk @mayemusk can make tesla cars with wifi and small cell tower capability. no reason cell towers can not move. 10m cars networked together with wifi service & jump to big cell tower or sat. as needed. sorta like co-planar roads vs 3d buildings = 3d boring co. $tesla #tesla	@elonmusk @mayemusk can make tesla cars with wifi and small cell tower capability. no reason cell towers can not move. 10m cars networked together with wifi service & jump to big cell tower or sat. as needed. sorta like co-planar roads vs 3d buildings = 3d boring co. $tesla #tesla	0.5	negative	-0.416667
1253	2018-08-24	https://seekingalpha.com/article/4201870-tesla-outrageous-forecast-realisticÂ â€¦ $Tesla: An Outrageous Forecast Could Be Realistic. $	$tesla: an outrageous forecast could be realistic. $	$tesla: an outrageous forecast could be realistic. $	0.666667	negative	-0.416667
715	2018-10-02	@elonmusk Don't you think you should sue guys for false reporting. Bob Lutz is saying that sold cars are in the $TESLA system. I think you should clarify & call them out officially. https://twitter.com/Model3Owners/status/1047213249068822533Â â€¦ What the hell is eating Bob Lutz? https://twitter.com/InsideEVs/status/1047194912939290633Â â€¦	@elonmusk don't you think you should sue guys for false reporting. bob lutz is saying that sold cars are in the $tesla system. i think you should clarify & call them out officially. what the hell is eating bob lutz?	@elonmusk don't you think you should sue guys for false reporting. bob lutz is saying that sold cars are in the $tesla system. i think you should clarify & call them out officially. what the hell is eating bob lutz?	0.6	negative	-0.4
935	2018-09-14	Can you imagine a mainstream auto company putting out cars with 'beta' features? Incredibly dangerous. $TESLA gets away with it and when they fail Tesla just claims it's 'beta' so be careful. https://www.washingtonpost.com/technology/2018/09/13/elon-musk-said-tesla-could-drive-itself-across-country-by-one-just-crashed-backing-out-garage/?tid=ss_tw&utm_term=.ef7a18701f57Â â€¦	can you imagine a mainstream auto company putting out cars with 'beta' features? incredibly dangerous. $tesla gets away with it and when they fail tesla just claims it's 'beta' so be careful.	can you imagine a mainstream auto company putting out cars with 'beta' features? incredibly dangerous. $tesla gets away with it and when they fail tesla just claims it's 'beta' so be careful.	0.733333	negative	-0.4
1833	2018-07-20	"The notion that #Model3 cancellations are outpacing orders is unequivocally false," a $Tesla spokesperson said in response to a report from Needham analyst Rajvindra Gill. NO mention of this.	"the notion that #model3 cancellations are outpacing orders is unequivocally false," a $tesla spokesperson said in response to a report from needham analyst rajvindra gill. no mention of this.	"the notion that #model3 cancellations are outpacing orders is unequivocally false," a $tesla spokesperson said in response to a report from needham analyst rajvindra gill. no mention of this.	0.6	negative	-0.4
1838	2018-07-19	As I said this guys a piece of sh%t "The notion that #Model3 cancellations are outpacing orders is unequivocally false," a $Tesla spokesperson said in response to a report from Needham analyst Rajvindra Gill.	as i said this guys a piece of sh%t "the notion that #model3 cancellations are outpacing orders is unequivocally false," a $tesla spokesperson said in response to a report from needham analyst rajvindra gill.	as i said this guys a piece of sh%t "the notion that #model3 cancellations are outpacing orders is unequivocally false," a $tesla spokesperson said in response to a report from needham analyst rajvindra gill.	0.6	negative	-0.4
1839	2018-07-19	#Tesla denies that refunds of bookings of its Model 3 sedan are outpacing reservations. "The notion that #Model3 cancellations are outpacing orders is unequivocally false," a $Tesla spokesperson said in response to a report from Needham analyst Rajvindra Gill. #teslamodel3 #TSLAQpic.twitter.com/ZcQioCONYD	#tesla denies that refunds of bookings of its model 3 sedan are outpacing reservations. "the notion that #model3 cancellations are outpacing orders is unequivocally false," a $tesla spokesperson said in response to a report from needham analyst rajvindra gill. #teslamodel3 #tslaqpic.twitter.com/zcqioconyd	#tesla denies that refunds of bookings of its model 3 sedan are outpacing reservations. "the notion that #model3 cancellations are outpacing orders is unequivocally false," a $tesla spokesperson said in response to a report from needham analyst rajvindra gill. #teslamodel3 #tslaqpic.twitter.com/zcqioconyd	0.6	negative	-0.4
68	2018-12-19	You can now play TeslAtari with a USB game controllerhttps://cards.twitter.com/cards/7x0uw/6nas9Â â€¦	you can now play teslatari with a usb game controller	you can now play teslatari with a usb game controller	0.4	negative	-0.4
417	2018-10-26	https://www.latimes.com/resizer/M-02eA6aLu-Pe0jnfTcjUysnAVI=/1200x0/arc-anglerfish-arc2-prod-tronc.s3.amazonaws.com/public/2QSLDGG66RGPZPPIAHO6BHGPI4.jpgÂ â€¦ http://www.latimes.com/business/la-fi-hy-tesla-fbi-20181026-story.htmlÂ â€¦ $Tesla criminal investigation reportedly deepens over Model 3 statements. $	$tesla criminal investigation reportedly deepens over model 3 statements. $	$tesla criminal investigation reportedly deepens over model 3 statements. $	0.55	negative	-0.4
419	2018-10-26	https://cbsnews1.cbsistatic.com/hub/i/r/2018/10/10/1c6ad0b2-1ca1-4889-a830-b5d5674fb716/thumbnail/1200x630/338a88e6cc3cb544825db74ba76cbb1b/tesla-model-3.jpgÂ â€¦ https://www.cbsnews.com/news/tesla-reportedly-faces-fbi-criminal-investigation/Â â€¦ $Tesla reportedly faces FBI criminal investigation. $From CBS News: Electric car maker may have misstated production figures for its Model 3 sedan, acc…	$tesla reportedly faces fbi criminal investigation. $from cbs news: electric car maker may have misstated production figures for its model 3 sedan, according to the wall street journal	$tesla reportedly faces fbi criminal investigation. $from cbs news: electric car maker may have misstated production figures for its model 3 sedan, according to the wall street journal	0.55	negative	-0.4
902	2018-09-18	https://www.latimes.com/resizer/rViBOVW9I36Gv3havmT5tpi_hLg=/1200x0/arc-anglerfish-arc2-prod-tronc.s3.amazonaws.com/public/ULF725MGPFFVTLUHV73U4LE4QY.jpgÂ â€¦ http://www.latimes.com/business/la-fi-hy-tesla-criminal-investigation-20180918-story.htmlÂ â€¦ $Tesla faces US criminal investigation over Elon Musk statements, sources say. $	$tesla faces us criminal investigation over elon musk statements, sources say. $	$tesla faces us criminal investigation over elon musk statements, sources say. $	0.55	negative	-0.4
905	2018-09-18	$TESLA IS SAID TO FACE U.S. CRIMINAL PROBE OVER MUSK STATEMENTS	$tesla is said to face you.s. criminal probe over musk statements	$tesla is said to face you.s. criminal probe over musk statements	0.55	negative	-0.4
1024	2018-09-08	$tesla $teslaq 2025 bond yields are worse than 7 year gov't bonds for India, Mexico, Phillippines.	$tesla $teslaq 2025 bond yields are worse than 7 year gov't bonds for india, mexico, phillippines.	$tesla $teslaq 2025 bond yields are worse than 7 year gov't bonds for india, mexico, phillippines.	0.6	negative	-0.4
1053	2018-09-07	If there's one thing that Elon Musk has taught us with this $tesla saga it's that what you think about (shorters), you bring about. _x000D_ Or in words the kids will understand: fuck the haters and do you.	if there's one thing that elon musk has taught us with this $tesla saga it's that what you think about (shorters), you bring about. _x000D_ or in words the kids will understand: fuck the haters and do you.	if there's one thing that elon musk has taught us with this $tesla saga it's that what you think about (shorters), you bring about. _x000D_ or in words the kids will understand: fuck the haters and do you.	0.6	negative	-0.4
1769	2018-07-24	@elonmusk $TESLA ride share program could be a boost to Model 3 Performance Car sales. _x000D_ Tesla's ride-sharing network could be a game changer https://evannex.com/blogs/news/teslas-ride-sharing-network-may-be-a-lucrative-opportunityÂ â€¦ via @evannex_com	@elonmusk $tesla ride share program could be a boost to model 3 performance car sales. _x000D_ tesla's ride-sharing network could be a game changer via @evannex_com	@elonmusk $tesla ride share program could be a boost to model 3 performance car sales. _x000D_ tesla's ride-sharing network could be a game changer via @evannex_com	0.4	negative	-0.4
2013	2018-07-03	6 because is a secret number Tesla Code _x000D_ $Tesla $crypto Energi $NRG $altshttps://www.youtube.com/watch?v=GnEWOYKgI4oÂ â€¦	6 because is a secret number tesla code _x000D_ $tesla $crypto energi $nrg $alts	6 because is a secret number tesla code _x000D_ $tesla $crypto energi $nrg $alts	0.7	negative	-0.4
2168	2018-06-06	wtf $tesla	what the fuck $tesla	what the fuck $tesla	0.6	negative	-0.4
2332	2018-05-15	$Tesla executive departures since 2016 https://cnb.cx/2InMIMLÂ _x000D_ CNBC getting in on the Exec Departure list game.	$tesla executive departures since 2016 _x000D_ cnbc getting in on the exec departure list game.	$tesla executive departures since 2016 _x000D_ cnbc getting in on the exec departure list game.	0.4	negative	-0.4
2494	2018-04-27	How the $Tesla Model 3 Rollout Became Worse Than Anyone Imagined https://finance.yahoo.com/m/b6dd5992-d02a-3378-b71a-cb67157b1467/how-the-tesla-model-3-rollout.html?soc_src=social-sh&soc_trk=twÂ â€¦ via @YahooFinance	how the $tesla model 3 rollout became worse than anyone imagined via @yahoofinance	how the $tesla model 3 rollout became worse than anyone imagined via @yahoofinance	0.6	negative	-0.4
3800	2016-04-08	Leaving gasoline behind us, off to 3B miles!pic.twitter.com/ncjht0E2et	leaving gasoline behind us, off to 3b miles!pic.twitter.com/ncjht0e2et	leaving gasoline behind us, off to 3b miles!pic.twitter.com/ncjht0e2et	0.7	negative	-0.4
4082	2015-11-11	One time behind the wheel and Jim was sold on Model S http://ts.la/a24Â pic.twitter.com/r4Fayehhml	one time behind the wheel and jim was sold on model s	one time behind the wheel and jim was sold on model s	0.7	negative	-0.4
4616	2015-04-15	Putting gas stations behind us. Moving forward to a zero emissions future.pic.twitter.com/ARedbqBRzN	putting gas stations behind us. moving forward to a zero emissions future.pic.twitter.com/aredbqbrzn	putting gas stations behind us. moving forward to a zero emissions future.pic.twitter.com/aredbqbrzn	0.7	negative	-0.4
5016	2014-08-20	Investigators have discovered the secret of the Model S powertrain:https://vine.co/v/M3d5KmUTzq2	investigators have discovered the secret of the model s powertrain:	investigators have discovered the secret of the model s powertrain:	0.7	negative	-0.4
5883	2014-05-22	Our team in Florida sent us this brown P85+ cruising around Tampa. Get behind the wheel: http://www.teslamotors.com/eventsÂ pic.twitter.com/diZGLfdDsC	our team in florida sent us this brown p85+ cruising around tampa. get behind the wheel:	our team in florida sent us this brown p85+ cruising around tampa. get behind the wheel:	0.7	negative	-0.4
6522	2014-03-30	Want to get behind the wheel of Model S? _x000D_ Sign up to test drive one here: http://www.teslamotors.com/models/driveÂ #GoElectricpic.twitter.com/70YvoJCRa9	want to get behind the wheel of model s? _x000D_ sign up to test drive one here: #goelectricpic.twitter.com/70yvojcra9	want to get behind the wheel of model s? _x000D_ sign up to test drive one here: #goelectricpic.twitter.com/70yvojcra9	0.7	negative	-0.4
7864	2013-12-05	Someone bought a @tesla using #bitcoin and I read about it on the internet... #livinginthefutureishard #wtf http://www.businessinsider.com/tesla-purchased-with-bitcoin-2013-12Â â€¦	someone bought a @tesla using #bitcoin and i read about it on the internet... #livinginthefutureishard #what the fuck	someone bought a @tesla using #bitcoin and i read about it on the internet... #livinginthefutureishard #what the fuck	0.6	negative	-0.4
8130	2013-11-12	@WillOremus It's @TeslaMotors. Poor, poor @Tesla.	@willoremus it's @teslamotors. poor, poor @tesla.	@willoremus it's @teslamotors. poor, poor @tesla.	0.6	negative	-0.4
8249	2013-11-04	Look what's making an appearance in the video game Gran Turismo 6...#GoElectric http://instagram.com/p/gT_uJnwJ8V/	look what's making an appearance in the video game gran turismo 6...#goelectric	look what's making an appearance in the video game gran turismo 6...#goelectric	0.4	negative	-0.4
8328	2013-10-31	The Irish PM is pitching @elonmusk on bringing a @tesla base to Ireland. #WebSummit	the irish pm is pitching @elonmusk on bringing a @tesla base to ireland. #websummit	the irish pm is pitching @elonmusk on bringing a @tesla base to ireland. #websummit	0.5	negative	-0.4
8533	2013-10-21	@tesla fire explained - http://ow.ly/pSVkdÂ Research showed that it would have been worse with a gas powered vehicle. #electriccars	@tesla fire explained - research showed that it would have been worse with a gas powered vehicle. #electriccars	@tesla fire explained - research showed that it would have been worse with a gas powered vehicle. #electriccars	0.6	negative	-0.4
8953	2013-09-06	Elon Musk is Tony Stark. @Tesla Shows Off His Crazy Iron Man-Inspired 3D Modeling Setup @TechCrunch http://techcrunch.com/2013/09/05/elon-musk-shows-off-his-crazy-iron-man-inspired-3d-modeling-setup/Â â€¦	elon musk is tony stark. @tesla shows off his crazy iron man-inspired 3d modeling setup @techcrunch	elon musk is tony stark. @tesla shows off his crazy iron man-inspired 3d modeling setup @techcrunch	0.75	negative	-0.4
9007	2013-08-29	@Daniel_Logan 85 kWh Model S has an EPA-rate 265 miles of range. Superchargers are approximately 200 miles apart to enable road trips	@daniel_logan 85 kwh model s has an epa-rate 265 miles of range. superchargers are approximately 200 miles apart to enable road trips	@daniel_logan 85 kwh model s has an epa-rate 265 miles of range. superchargers are approximately 200 miles apart to enable road trips	0.6	negative	-0.4
9355	2013-07-31	The Tesla Story: @wired documents the philosophy behind our revolutionary factory and assembly lineshttp://www.youtube.com/watch?v=TEReFPI4jScÂ â€¦	the tesla story: @wired documents the philosophy behind our revolutionary factory and assembly lines	the tesla story: @wired documents the philosophy behind our revolutionary factory and assembly lines	0.7	negative	-0.4
9361	2013-07-30	@matthewphogan stop in one of our NY stores & we'll get you behind the wheel. Also, check out our financing options http://www.teslamotors.com/true-cost-of-ownershipÂ â€¦	@matthewphogan stop in one of our ny stores & we'll get you behind the wheel. also, check out our financing options	@matthewphogan stop in one of our ny stores & we'll get you behind the wheel. also, check out our financing options	0.7	negative	-0.4
9448	2013-07-18	How the @Tesla Model S is Made -- Behind The Scenes #Tesla http://www.youtube.com/watch?v=8_lfxPI5ObM&sns=twÂ â€¦	how the @tesla model s is made -- behind the scenes #tesla	how the @tesla model s is made -- behind the scenes #tesla	0.7	negative	-0.4
9464	2013-07-17	How the @Tesla Model S is Made -- Behind The Scenes -- The Window - Wired: http://youtu.be/8_lfxPI5ObMÂ via @youtube @indianautos	how the @tesla model s is made -- behind the scenes -- the window - wired: via @youtube @indianautos	how the @tesla model s is made -- behind the scenes -- the window - wired: via @youtube @indianautos	0.7	negative	-0.4
9480	2013-07-16	How the @Tesla Model S is made: behind the scenes peek into the Tesla factory http://youtu.be/8_lfxPI5ObM	how the @tesla model s is made: behind the scenes peek into the tesla factory	how the @tesla model s is made: behind the scenes peek into the tesla factory	0.7	negative	-0.4
9481	2013-07-16	How Model S is made: @wired takes a behind the scenes peek into the Tesla factory http://youtu.be/8_lfxPI5ObM	how model s is made: @wired takes a behind the scenes peek into the tesla factory	how model s is made: @wired takes a behind the scenes peek into the tesla factory	0.7	negative	-0.4
9492	2013-07-16	.@songz I'm disappointed at the drop in @Tesla too, but I'm in it for the long haul - are you?	.@songz i'm disappointed at the drop in @tesla too, but i'm in it for the long haul - are you?	.@songz i'm disappointed at the drop in @tesla too, but i'm in it for the long haul - are you?	0.575	negative	-0.4
9510	2013-07-14	"@Leigh_Christie: Is the @tesla Model S worse for the environment than ICE vehicles? http://ow.ly/mWacUÂ " gr8 response to poorly worded Q	"@leigh_christie: is the @tesla model s worse for the environment than ice vehicles? " gr8 response to poorly worded q	"@leigh_christie: is the @tesla model s worse for the environment than ice vehicles? " gr8 response to poorly worded q	0.6	negative	-0.4
9517	2013-07-13	Is the @tesla Model S worse for the environment than ICE vehicles? http://ow.ly/mWael	is the @tesla model s worse for the environment than ice vehicles?	is the @tesla model s worse for the environment than ice vehicles?	0.6	negative	-0.4
9518	2013-07-13	Is the @tesla Model S worse for the environment than ICE vehicles? http://ow.ly/mWacU	is the @tesla model s worse for the environment than ice vehicles?	is the @tesla model s worse for the environment than ice vehicles?	0.6	negative	-0.4
9700	2013-06-25	Northwest: #TeslaTechTalks are headed your way! Join a discussion about the technology behind Model S http://www.teslamotors.com/events	northwest: #teslatechtalks are headed your way! join a discussion about the technology behind model s	northwest: #teslatechtalks are headed your way! join a discussion about the technology behind model s	0.7	negative	-0.4
10161	2013-05-21	@ChickenCutlass What's your nearest Tesla store? We'll try to get you behind the wheel.	@chickencutlass what's your nearest tesla store? we'll try to get you behind the wheel.	@chickencutlass what's your nearest tesla store? we'll try to get you behind the wheel.	0.7	negative	-0.4
10290	2013-05-11	@tesla game changing http://m.seekingalpha.com/article/1423051	@tesla game changing	@tesla game changing	0.4	negative	-0.4
10664	2013-04-02	Now I'm confused. Is this @Tesla financing a lease or a mortgage?	now i'm confused. is this @tesla financing a lease or a mortgage?	now i'm confused. is this @tesla financing a lease or a mortgage?	0.7	negative	-0.4
10913	2013-03-05	@Tesla Model S Zooms Into "Car Town" Game, With Help From â€˜Motor Trendâ€™ http://pocket.co/s6Ew6Â #electriccars	@tesla model s zooms into "car town" game, with help from motor trend #electriccars	@tesla model s zooms into "car town" game, with help from motor trend #electriccars	0.4	negative	-0.4
11107	2013-02-15	@Tesla rebuts Times story with secret data trail from test drive | Autos http://autos.yahoo.com/blogs/motoramic/tesla-rebuts-times-story-secret-data-trail-test-155525527.htmlÂ â€¦ via @elonmusk Rules the road with #TRUTH	@tesla rebuts times story with secret data trail from test drive | autos via @elonmusk rules the road with #truth	@tesla rebuts times story with secret data trail from test drive | autos via @elonmusk rules the road with #truth	0.7	negative	-0.4
11190	2013-02-12	@elonmusk Reasoning behind not including regenerative braking (as in #Prius) in fantastically-designed @Tesla Model S? http://www.latimes.com/business/autos/la-fi-autos-review-tesla-20130209,0,6028264.storyÂ â€¦	@elonmusk reasoning behind not including regenerative braking (as in #prius) in fantastically-designed @tesla model s?	@elonmusk reasoning behind not including regenerative braking (as in #prius) in fantastically-designed @tesla model s?	0.7	negative	-0.4
10939	2013-02-28	Problems for @Tesla deeper than bad PR. Cutting edge technology and old business models don't mix well._x000D_ http://s.hbr.org/XZm8WK	problems for @tesla deeper than bad pr. cutting edge technology and old business models don't mix well._x000D_	problems for @tesla deeper than bad pr. cutting edge technology and old business models don't mix well._x000D_	0.588889	negative	-0.4
2803	2018-02-08	Less than one year and $tesla is at zero equity. Yet there are analysts who have buy ratings. completely absurd!	less than one year and $tesla is at zero equity. yet there are analysts who have buy ratings. completely absurd!	less than one year and $tesla is at zero equity. yet there are analysts who have buy ratings. completely absurd!	0.533333	negative	-0.395833
829	2018-09-26	I saw one of those $Tesla car haulers on I 25 in Colorado Springs yesterday. 8 cars. https://twitter.com/TimWJackson/status/1044944141992579072Â â€¦ You mean...... @elonmusk lied .....again?!? https://twitter.com/russ1mitchell/status/1044931141541670913Â â€¦	i saw one of those $tesla car haulers on i 25 in colorado springs yesterday. 8 cars. you mean...... @elonmusk lied .....again?!?	i saw one of those $tesla car haulers on i 25 in colorado springs yesterday. 8 cars. you mean...... @elonmusk lied .....again?!?	0.6875	negative	-0.390625
10294	2013-05-11	#NowPlaying - @Tesla - #War #Pigs -- How can you #NOT #love this song?! It's way to #RockinHard to pass up, do buy it if you get a chance!	#nowplaying - @tesla - #war #pigs -- how can you #not #love this song?! it's way to #rockinhard to pass up, do buy it if you get a chance!	#nowplaying - @tesla - #war #pigs -- how can you #not #love this song?! it's way to #rockinhard to pass up, do buy it if you get a chance!	0.6	negative	-0.390625
754	2018-09-30	If @elonmusk will step down from his position (Chairman, Tesla) .. Iâ€™ll NEVER buy TESLA car in my life! _x000D_ #Tesla #ElonMusk $tesla pic.twitter.com/kyrIZl2Hmj	if @elonmusk will step down from his position (chairman, tesla) .. ill never buy tesla car in my life! _x000D_ #tesla #elonmusk $tesla pic.twitter.com/kyrizl2hmj	if @elonmusk will step down from his position (chairman, tesla) .. ill never buy tesla car in my life! _x000D_ #tesla #elonmusk $tesla pic.twitter.com/kyrizl2hmj	0.644444	negative	-0.390278
9134	2013-08-21	Safer then a Volvo: Tough Tesla highlights the electric-car advantage http://zite.to/1dtItXIÂ @Tesla #Electric #Car #EV #BEV	safer then a volvo: tough tesla highlights the electric-car advantage @tesla #electric #car #ev #bev	safer then a volvo: tough tesla highlights the electric-car advantage @tesla #electric #car #ev #bev	0.833333	negative	-0.388889
10916	2013-03-04	MT @jalopnik: How tough is it for a firefighter to tear a @Tesla Model S apart with the jaws of life? http://jalo.ps/FV0ZmlfÂ @scotthomasson	mt @jalopnik: how tough is it for a firefighter to tear a @tesla model s apart with the jaws of life? @scotthomasson	mt @jalopnik: how tough is it for a firefighter to tear a @tesla model s apart with the jaws of life? @scotthomasson	0.833333	negative	-0.388889
441	2018-10-25	https://seekingalpha.com/article/4214246-teslas-q3-beat-expectations-guidance-q4-q1-weakÂ â€¦ $Tesla's Q3 Beat Expectations, But Guidance For Q4 And Q1 Was Weak. $	$tesla's q3 beat expectations, but guidance for q4 and q1 was weak. $	$tesla's q3 beat expectations, but guidance for q4 and q1 was weak. $	0.625	negative	-0.375
2617	2018-04-01	Tesla recalling 100k+ of Sedan models for replacement of excessive corrosion of power stirring bolts. How expensive will that be? $tsla $tesla pic.twitter.com/I7bZEofwd3	tesla recalling 100k+ of sedan models for replacement of excessive corrosion of power stirring bolts. how expensive will that be? $tsla $tesla pic.twitter.com/i7bzeofwd3	tesla recalling 100k+ of sedan models for replacement of excessive corrosion of power stirring bolts. how expensive will that be? $tsla $tesla pic.twitter.com/i7bzeofwd3	0.85	negative	-0.375
2686	2018-03-12	Interview of @elonmusk _x000D_ Paradigms. #Mars #AI_x000D_ 2008 was a killer Year for Him. Divorce and $Tesla nearly failed._x000D_ (Yip was a shit Year for Me to!)_x000D_ https://youtu.be/kzlUyrccbos	interview of @elonmusk _x000D_ paradigms. #mars #ai_x000D_ 2008 was a killer year for him. divorce and $tesla nearly failed._x000D_ (yip was a shit year for me to!)_x000D_	interview of @elonmusk _x000D_ paradigms. #mars #ai_x000D_ 2008 was a killer year for him. divorce and $tesla nearly failed._x000D_ (yip was a shit year for me to!)_x000D_	0.55	negative	-0.375
7158	2014-01-30	@grimz Well, the apples and water at least!	@grimz well, the apples and water at least!	@grimz well, the apples and water at least!	0.4	negative	-0.375
9619	2013-07-02	@jasontucker now if only I had my @Tesla and my #googleglasses :(	@jasontucker now if only i had my @tesla and my #googleglasses :(	@jasontucker now if only i had my @tesla and my #googleglasses :(	1	negative	-0.375
10818	2013-03-15	@kentgugliuzza Never too late! http://www.teslamotors.com/models	@kentgugliuzza never too late!	@kentgugliuzza never too late!	0.6	negative	-0.375
11154	2013-02-14	Digital transparency: Data doesn't lie: The @Tesla vs @nytimes War Has Gone Nuclear: http://bit.ly/Z0suI4Â (via @adage @simondumenco )	digital transparency: data doesn't lie: the @tesla vs @nytimes war has gone nuclear: (via @adage @simondumenco )	digital transparency: data doesn't lie: the @tesla vs @nytimes war has gone nuclear: (via @adage @simondumenco )	0.5	negative	-0.375
927	2018-09-14	$NIO is nothing now, look at this 12mph electric Lego Bughatti Chiron! #NIO is no $TESLA. Will fall hard! $NIOQ https://cnn.it/2OldmoxÂ #Tesla	$nio is nothing now, look at this 12mph electric lego bughatti chiron! #nio is no $tesla. will fall hard! $nioq #tesla	$nio is nothing now, look at this 12mph electric lego bughatti chiron! #nio is no $tesla. will fall hard! $nioq #tesla	0.541667	negative	-0.364583
2722	2018-03-01	https://www.earncrypto.com/earn-free-storj/?r=91976Â â€¦_x000D_ $HMP $TIME $MRJA $ASC $GARY $CRDNC $WINK $PCN $PINK $WARP $MMXVI $GCC $PRIX $THC $MAD $TRADE2 $LEA $YAC $1CR $ADX $NIO $TESLA $P7C $DRTpic.twitter.com/8oiIyUU9uH	_x000D_ $hmp $time $mrja $asc $gary $crdnc $wink $pcn $pink $warp $mmxvi $gcc $prix $thc $mad $trade2 $lea $yac $1cr $adx $nio $tesla $p7c $drtpic.twitter.com/8oiiyuu9uh	_x000D_ $hmp $time $mrja $asc $gary $crdnc $wink $pcn $pink $warp $mmxvi $gcc $prix $thc $mad $trade2 $lea $yac $1cr $adx $nio $tesla $p7c $drtpic.twitter.com/8oiiyuu9uh	0.65	negative	-0.3625
5253	2014-07-24	@jandrade We have a lot of owners in Norway and other cold weather environments.	@jandrade we have a lot of owners in norway and other cold weather environments.	@jandrade we have a lot of owners in norway and other cold weather environments.	0.6875	negative	-0.3625
2749	2018-02-21	Did you lost money shorting $TESLA ? That would explain this irrational level of hate for a company that never killed anybody	did you lost money shorting $tesla ? that would explain this irrational level of hate for a company that never killed anybody	did you lost money shorting $tesla ? that would explain this irrational level of hate for a company that never killed anybody	0.45	negative	-0.35
9190	2013-08-16	@Tesla CEO Feared @Microsoft Would Make His Car Racist & Slow http://bit.ly/14G3FC7Â (don't race the Tesla car when game launches)	@tesla ceo feared @microsoft would make his car racist & slow (don't race the tesla car when game launches)	@tesla ceo feared @microsoft would make his car racist & slow (don't race the tesla car when game launches)	0.4	negative	-0.35
1343	2018-08-17	https://www.bloomberg.com/news/articles/2018-08-17/musk-s-bombshell-tesla-tweet-wasn-t-reviewed-by-anyone-nyt-saysÂ â€¦ $Tesla Heads for Worst Week Since 2016 as Musk Sows Fresh Doubts. $	$tesla heads for worst week since 2016 as musk sows fresh doubts. $	$tesla heads for worst week since 2016 as musk sows fresh doubts. $	0.75	negative	-0.35
8099	2013-11-13	From @ChrisWoodyard: Fremont FD says no fire @Tesla plant; an industrial accident, 3 to hospital. //That's not exactly good, though.	from @chriswoodyard: fremont fd says no fire @tesla plant; an industrial accident, 3 to hospital. //that's not exactly good, though.	from @chriswoodyard: fremont fd says no fire @tesla plant; an industrial accident, 3 to hospital. //that's not exactly good, though.	0.6	negative	-0.35
2379	2018-05-10	everything is bad.. even FCF+ would be a disaster as $Tesla dont know how to handle such a situation and it would speed up #bankwupcy or what @tslaq ?	everything is bad.. even fcf+ would be a disaster as $tesla dont know how to handle such a situation and it would speed up #bankwupcy or what @tslaq ?	everything is bad.. even fcf+ would be a disaster as $tesla dont know how to handle such a situation and it would speed up #bankwupcy or what @tslaq ?	0.583333	negative	-0.35
839	2018-09-25	Wait - you mean the "legacy automakers" are dragging their feet because of due diligence, quality engineering, supplier vetting and market research? I thought it was because they were afraid of $Tesla?	wait - you mean the "legacy automakers" are dragging their feet because of due diligence, quality engineering, supplier vetting and market research? i thought it was because they were afraid of $tesla?	wait - you mean the "legacy automakers" are dragging their feet because of due diligence, quality engineering, supplier vetting and market research? i thought it was because they were afraid of $tesla?	0.654167	negative	-0.345833
9760	2013-06-21	What's wrong with a little #electric #competition? Pending law would block @Tesla sales in #NYC http://cnnmon.ie/1c5l0ITÂ via @CNNMoney	what's wrong with a little #electric #competition? pending law would block @tesla sales in #nyc via @cnnmoney	what's wrong with a little #electric #competition? pending law would block @tesla sales in #nyc via @cnnmoney	0.7	negative	-0.34375
424	2018-10-26	I'm so pathetic been trading the shit out of $tsla ever since this post thankfully my wife texted me about Wsj got some June puts back took 10 short points now doing cvrd put writes into close _x000D_ Admitting I'm powerless is the 1st step I'm a $tesla holic	i'm so pathetic been trading the shit out of $tsla ever since this post thankfully my wife texted me about wsj got some june puts back took 10 short points now doing cvrd put writes into close _x000D_ admitting i'm powerless is the 1st step i'm a $tesla holic	i'm so pathetic been trading the shit out of $tsla ever since this post thankfully my wife texted me about wsj got some june puts back took 10 short points now doing cvrd put writes into close _x000D_ admitting i'm powerless is the 1st step i'm a $tesla holic	0.6	negative	-0.34
847	2018-09-24	And we are supposed to take you seriously? This type of sarcasm takes away your credibility. @elonmusk $tesla	and we are supposed to take you seriously? this type of sarcasm takes away your credibility. @elonmusk $tesla	and we are supposed to take you seriously? this type of sarcasm takes away your credibility. @elonmusk $tesla	0.666667	negative	-0.333333
961	2018-09-12	https://static2.seekingalpha.com/images/marketing_images/bull_bear/bear_and_bull_11.jpegÂ â€¦ https://seekingalpha.com/article/4205757-tesla-running-bullsÂ â€¦ $Tesla: Running Of The Bulls. $From Seekingalpha: This week has seen a number of Tesla bulls turn bearish, or at least skeptical. Loup Venturesâ€™ Gene Munster and Nomuraâ€™s Romit Shah each offered harsh criticism	$tesla: running of the bulls. $from seekingalpha: this week has seen a number of tesla bulls turn bearish, or at least skeptical. loup ventures gene munster and nomuras romit shah each offered harsh criticism	$tesla: running of the bulls. $from seekingalpha: this week has seen a number of tesla bulls turn bearish, or at least skeptical. loup ventures gene munster and nomuras romit shah each offered harsh criticism	0.533333	negative	-0.333333
1395	2018-08-14	https://www.thestreet.com/markets/tesla-musk-has-serious-dell-envy-hedge-funds-reveal-portfolio-changes-icymi-14683550Â â€¦ $Tesla's Musk Has Serious Dell Envy; Hedge Funds Reveal Portfolio Changes - ICYMI. $From Thestreet: Tesla's Musk Has Serious Dell Envy; Hedge Funds Reveal Portfolio Changes - ICYMI...TSLA	$tesla's musk has serious dell envy; hedge funds reveal portfolio changes - icymi. $from thestreet: tesla's musk has serious dell envy; hedge funds reveal portfolio changes - icymi...tsla	$tesla's musk has serious dell envy; hedge funds reveal portfolio changes - icymi. $from thestreet: tesla's musk has serious dell envy; hedge funds reveal portfolio changes - icymi...tsla	0.666667	negative	-0.333333
1658	2018-08-01	Here is a Rorschach Test. To me it looks like a not to vague, subliminal message dressed in reality from @elonmusk to short sellers. I could be wrong. What does it look like to you? #TSLA $TSLA #Tesla $Tesla pic.twitter.com/ImXtQRI57M	here is a rorschach test. to me it looks like a not to vague, subliminal message dressed in reality from @elonmusk to short sellers. i could be wrong. what does it look like to you? #tsla $tsla #tesla $tesla pic.twitter.com/imxtqri57m	here is a rorschach test. to me it looks like a not to vague, subliminal message dressed in reality from @elonmusk to short sellers. i could be wrong. what does it look like to you? #tsla $tsla #tesla $tesla pic.twitter.com/imxtqri57m	0.566667	negative	-0.333333
1721	2018-07-29	$Tesla haters getting ridiculous by the day..	$tesla haters getting ridiculous by the day..	$tesla haters getting ridiculous by the day..	1	negative	-0.333333
4996	2014-08-21	F1's Mark Priestly drives Model S: "the acceleration is a seriously mind blowing experience": http://bit.ly/1q3jwbDÂ pic.twitter.com/HSn6BXUdaY	f1's mark priestly drives model s: "the acceleration is a seriously mind blowing experience":	f1's mark priestly drives model s: "the acceleration is a seriously mind blowing experience":	0.666667	negative	-0.333333
9231	2013-08-12	@VinVasan @Tesla @elonmusk seriously though, I can't not think of the monorail scam: http://1.bp.blogspot.com/-Wqyakmboxq0/UUVbfsSk1DI/AAAAAAAASFY/jdFK_22tHaY/s320/tumblr_l4w42ybbZt1qc63sno1_500.jpgÂ â€¦	@vinvasan @tesla @elonmusk seriously though, i can't not think of the monorail scam:	@vinvasan @tesla @elonmusk seriously though, i can't not think of the monorail scam:	0.666667	negative	-0.333333
2063	2018-06-28	@elonmusk knew the Danger of their battery technology and so did #Tesla _x000D_ Over the years, it hasn't mattered to $Tesla or @elonmusk who told them that their batteries were dangerous, and that people would die. They didn't, and don't care, so long as they sell cars._x000D_ U Die 2bad4U!	@elonmusk knew the danger of their battery technology and so did #tesla _x000D_ over the years, it hasn't mattered to $tesla or @elonmusk who told them that their batteries were dangerous, and that people would die. they didn't, and don't care, so long as they sell cars._x000D_ you die 2bad4u!	@elonmusk knew the danger of their battery technology and so did #tesla _x000D_ over the years, it hasn't mattered to $tesla or @elonmusk who told them that their batteries were dangerous, and that people would die. they didn't, and don't care, so long as they sell cars._x000D_ you die 2bad4u!	0.65	negative	-0.33125
837	2018-09-25	1/ To all $TESLA and $TESLAQ. I think we all (myself included) need to take a hard look at our obsession with Tesla (bull and bear). It is consuming us. To the point of unhealthy obsession. If you like the car buy it or its stock. If you dont, dont. But we need take a hard look	1/ to all $tesla and $teslaq. i think we all (myself included) need to take a hard look at our obsession with tesla (bull and bear). it is consuming us. to the point of unhealthy obsession. if you like the car buy it or its stock. if you dont, dont. but we need take a hard look	1/ to all $tesla and $teslaq. i think we all (myself included) need to take a hard look at our obsession with tesla (bull and bear). it is consuming us. to the point of unhealthy obsession. if you like the car buy it or its stock. if you dont, dont. but we need take a hard look	0.594444	negative	-0.327778
1509	2018-08-09	Desperate times call for desperate measures. He realized he is closed off to the public markets, he is thinking of the converts, his cash balance and his balance sheet. #Tesla #FundingSecured $Tesla	desperate times call for desperate measures. he realized he is closed off to the public markets, he is thinking of the converts, his cash balance and his balance sheet. #tesla #fundingsecured $tesla	desperate times call for desperate measures. he realized he is closed off to the public markets, he is thinking of the converts, his cash balance and his balance sheet. #tesla #fundingsecured $tesla	0.541667	negative	-0.325
1732	2018-07-27	The comments on reddit are frightening._x000D_ Someone had a pool of water in their Tesla's trunk..._x000D_ Real $Tesla quality on show. https://twitter.com/WallStCynic/status/1022897230133567488Â â€¦ This is one of the few $80,000 Model 3â€™s. Doubtful heâ€™s a short-seller. Itâ€™s as if $TSLA doesnâ€™t even care about the delivered product. https://www.reddit.com/r/teslamotors/comments/925ss0/j…	the comments on reddit are frightening._x000D_ someone had a pool of water in their tesla's trunk..._x000D_ real $tesla quality on show. this is one of the few $80,000 model 3s. doubtful hes a short-seller. its as if $tsla doesnt even care about the delivered product.	the comments on reddit are frightening._x000D_ someone had a pool of water in their tesla's trunk..._x000D_ real $tesla quality on show. this is one of the few $80,000 model 3s. doubtful hes a short-seller. its as if $tsla doesnt even care about the delivered product.	0.575	negative	-0.325
1919	2018-07-12	$tesla loses 2 billion last year on track to do the same thing this year. Why are you deflecting from the reality that $tsla is an awful investment $tslaq https://twitter.com/vistacruiser7/status/1017385289336016897Â â€¦	$tesla loses 2 billion last year on track to do the same thing this year. why are you deflecting from the reality that $tsla is an awful investment $tslaq	$tesla loses 2 billion last year on track to do the same thing this year. why are you deflecting from the reality that $tsla is an awful investment $tslaq	0.322917	negative	-0.325
4036	2015-12-05	$GPRO speaking of GoPro, $TESLA once also was very expensive stock @$30 and had highest short float. Today investors gobbling it up at $230	$gpro speaking of gopro, $tesla once also was very expensive stock @$30 and had highest short float. today investors gobbling it up at $230	$gpro speaking of gopro, $tesla once also was very expensive stock @$30 and had highest short float. today investors gobbling it up at $230	0.605	negative	-0.325
1094	2018-09-05	$Apple and $Tesla deserve each other.. Darwinian forces at work... https://twitter.com/SpotlightGrowth/status/1037406018156810240Â â€¦ Warren Buffett says it would be 'a very poor idea' for Apple to buy Tesla https://www.businessinsider.com/warren-buffett-says-apple-shouldnt-buy-tesla-2018-8Â â€¦	$apple and $tesla deserve each other.. darwinian forces at work... warren buffett says it would be 'a very poor idea' for apple to buy tesla	$apple and $tesla deserve each other.. darwinian forces at work... warren buffett says it would be 'a very poor idea' for apple to buy tesla	0.5775	negative	-0.3225
2188	2018-06-02	Claim FREE Status for watching videos â€“ current returns: 29.4935 $SNT daily_x000D_ https://www.earncrypto.com/earn-free-status-network-token/?r=91976&ZATÂ â€¦_x000D_ $XTZ $GRIM $MBRS $EVIL $LIR $SWING $TESLA $BRO $NAS $GRS $020 $NLG $BTSR $SONG $KRONE $VIA $UNI $ARK $P7C $LUX $MUG $UGT $MTM $NOTE	claim free status for watching videos current returns: 29.4935 $snt daily_x000D_ _x000D_ $xtz $grim $mbrs $evil $lir $swing $tesla $bro $nas $grs $020 $nlg $btsr $song $krone $via $uni $ark $p7c $lux $mug $ugt $mtm $note	claim free status for watching videos current returns: 29.4935 $snt daily_x000D_ _x000D_ $xtz $grim $mbrs $evil $lir $swing $tesla $bro $nas $grs $020 $nlg $btsr $song $krone $via $uni $ark $p7c $lux $mug $ugt $mtm $note	0.64	negative	-0.32
2684	2018-03-12	As far as I know $tesla is still making cars by . Do have $tsla confirm that they are no longer making cars by hand. $tsla has to be making by hand as the production numbers are not there & are awful or $Tsla would be stating production #s are daily or at least weekly! $tsla	as far as i know $tesla is still making cars by . do have $tsla confirm that they are no longer making cars by hand. $tsla has to be making by hand as the production numbers are not there & are awful or $tsla would be stating production #s are daily or at least weekly! $tsla	as far as i know $tesla is still making cars by . do have $tsla confirm that they are no longer making cars by hand. $tsla has to be making by hand as the production numbers are not there & are awful or $tsla would be stating production #s are daily or at least weekly! $tsla	0.6	negative	-0.31875
1469	2018-08-10	By "banks" do they mean restructuring/bankruptcy attorneys? $Tesla	by "banks" do they mean restructuring/bankruptcy attorneys? $tesla	by "banks" do they mean restructuring/bankruptcy attorneys? $tesla	0.6875	negative	-0.3125
1559	2018-08-07	Does this now mean no one cares about my updated $Tesla 2018 Q3 & Q4 earnings estimates?	does this now mean no one cares about my updated $tesla 2018 q3 & q4 earnings estimates?	does this now mean no one cares about my updated $tesla 2018 q3 & q4 earnings estimates?	0.6875	negative	-0.3125
2210	2018-05-30	Do you mean these 2?pic.twitter.com/3LGL4dzYPP	do you mean these 2?pic.twitter.com/3lgl4dzypp	do you mean these 2?pic.twitter.com/3lgl4dzypp	0.6875	negative	-0.3125
2982	2017-12-24	https://www.earncrypto.com/earn-free-peercoin/?r=91976Â â€¦_x000D_ $PLACO $USDT $GEERT $INXT $NET2 $LUNA $QRK $BCN $ZCC $BLOCKPAY $EVO $BURN $BTDX $XWC $BLUE $ZCG $020 $NMC $GBG $MAD $EBT $CAT $THS $TESLA pic.twitter.com/6KhZwvqgLD	_x000D_ $placo $usdt $geert $inxt $net2 $luna $qrk $bcn $zcc $blockpay $evo $burn $btdx $xwc $blue $zcg $020 $nmc $gbg $mad $ebt $cat $ths $tesla pic.twitter.com/6khzwvqgld	_x000D_ $placo $usdt $geert $inxt $net2 $luna $qrk $bcn $zcc $blockpay $evo $burn $btdx $xwc $blue $zcg $020 $nmc $gbg $mad $ebt $cat $ths $tesla pic.twitter.com/6khzwvqgld	0.55	negative	-0.3125
3438	2017-02-25	Elon is still mad at me for shorting $Tesla stock at $280 recently. Friday's close: $257 pic.twitter.com/GaVEFNUWQA	elon is still mad at me for shorting $tesla stock at $280 recently. friday's close: $257 pic.twitter.com/gavefnuwqa	elon is still mad at me for shorting $tesla stock at $280 recently. friday's close: $257 pic.twitter.com/gavefnuwqa	0.625	negative	-0.3125
3672	2016-06-30	Looks like it was the other "driver-ful" vehicle's fault. Still, $Tesla motorist's death bodes ill for the #tech.https://twitter.com/LasVegasSun/status/748623096781803520Â â€¦	looks like it was the other "driver-ful" vehicle's fault. still, $tesla motorist's death bodes ill for the #tech.	looks like it was the other "driver-ful" vehicle's fault. still, $tesla motorist's death bodes ill for the #tech.	0.6875	negative	-0.3125
4611	2015-04-17	.@Investopedia did the math on the cost benefits of owning Model S. What it can mean for you: http://ts.la/hVÂ pic.twitter.com/cMFJB1svyi	.@investopedia did the math on the cost benefits of owning model s. what it can mean for you:	.@investopedia did the math on the cost benefits of owning model s. what it can mean for you:	0.6875	negative	-0.3125
6992	2014-02-11	@TuRb0TiHm You mean selling Model S in China? Take a look:http://www.teslamotors.com/blog/fair-price	@turb0tihm you mean selling model s in china? take a look:	@turb0tihm you mean selling model s in china? take a look:	0.6875	negative	-0.3125
7340	2014-01-15	@artuiliver Do you mean you have an idea for Tesla?	@artuiliver do you mean you have an idea for tesla?	@artuiliver do you mean you have an idea for tesla?	0.6875	negative	-0.3125
9244	2013-08-12	@pcooknews @KTVU @Tesla @elonmusk @Loopermovie you mean like the movie "Looper"?	@pcooknews @ktvu @tesla @elonmusk @loopermovie you mean like the movie "looper"?	@pcooknews @ktvu @tesla @elonmusk @loopermovie you mean like the movie "looper"?	0.6875	negative	-0.3125
9363	2013-07-30	@emurataksu Apologies for the inconvenience. Due to Virginia law, we are unable to test drive you in state. Our closest store is in DC.	@emurataksu apologies for the inconvenience. due to virginia law, we are unable to test drive you in state. our closest store is in dc.	@emurataksu apologies for the inconvenience. due to virginia law, we are unable to test drive you in state. our closest store is in dc.	0.4375	negative	-0.3125
9486	2013-07-16	@MelissaAFrancis @Tesla You mean the car or the stock?	@melissaafrancis @tesla you mean the car or the stock?	@melissaafrancis @tesla you mean the car or the stock?	0.6875	negative	-0.3125
7231	2014-01-24	@johnlesnau We have plenty of owners who live in cold weather environments! Have a look:http://www.youtube.com/watch?v=TelUR5Bg9zEÂ â€¦	@johnlesnau we have plenty of owners who live in cold weather environments! have a look:	@johnlesnau we have plenty of owners who live in cold weather environments! have a look:	0.75	negative	-0.306818
9242	2013-08-12	A new twist on #highspeedrail: @tesla founder @elonmusk to unveil 1st draft design of #Hyperloop: http://ow.ly/nQWrOÂ (from @NPR)	a new twist on #highspeedrail: @tesla founder @elonmusk to unveil 1st draft design of #hyperloop: (from @npr)	a new twist on #highspeedrail: @tesla founder @elonmusk to unveil 1st draft design of #hyperloop: (from @npr)	0.727273	negative	-0.306818
2369	2018-05-11	a few weeks ago @cnbc guest was calling for $84 target price on $tesla. Today they are calling for a $500 target. Everyone is confused. pic.twitter.com/rFw01iCT5U	a few weeks ago @cnbc guest was calling for $84 target price on $tesla. today they are calling for a $500 target. everyone is confused. pic.twitter.com/rfw01ict5u	a few weeks ago @cnbc guest was calling for $84 target price on $tesla. today they are calling for a $500 target. everyone is confused. pic.twitter.com/rfw01ict5u	0.4	negative	-0.3
2854	2018-01-26	there is no choice replace "or" with "and" $Tesla has no credibility and is shit at building cars https://twitter.com/economicmanblog/status/956951420829286400Â â€¦ So, are you saying this was a backhanded confirmation? So, we can choose: either $TSLA has no credibility OR it actually is shit at building cars and the Model 3 launch was a rushed farce. In either case, not exactly a great narrative.	there is no choice replace "or" with "and" $tesla has no credibility and is shit at building cars so, are you saying this was a backhanded confirmation? so, we can choose: either $tsla has no credibility or it actually is shit at building cars and the model 3 launch was a rushed farce. in either case, not exactly a great narrative.	there is no choice replace "or" with "and" $tesla has no credibility and is shit at building cars so, are you saying this was a backhanded confirmation? so, we can choose: either $tsla has no credibility or it actually is shit at building cars and the model 3 launch was a rushed farce. in either case, not exactly a great narrative.	0.7125	negative	-0.3
3722	2016-05-24	Four hundred miles with Tesla Autopilot forced me to trust the machine @arstechnicahttp://arstechnica.com/cars/2016/05/four-hundred-miles-with-teslas-autopilot-forced-me-to-trust-the-machine/Â â€¦	four hundred miles with tesla autopilot forced me to trust the machine @arstechnica	four hundred miles with tesla autopilot forced me to trust the machine @arstechnica	0.2	negative	-0.3
10044	2013-05-29	@fmanjoo govt should've forced a collaboration between @Chrysler and @Tesla	@fmanjoo govt should've forced a collaboration between @chrysler and @tesla	@fmanjoo govt should've forced a collaboration between @chrysler and @tesla	0.2	negative	-0.3
10611	2013-04-06	Road racing @tesla driver killed two in us. Poor decision, doc.	road racing @tesla driver killed two in us. poor decision, doc.	road racing @tesla driver killed two in us. poor decision, doc.	0.3	negative	-0.3
10994	2013-02-22	Tesla: Getting There Slowly or Already Arrived? - Forbes http://onforb.es/13gqpIOÂ @tesla #EV #cars #cleantech #tesla	tesla: getting there slowly or already arrived? - forbes @tesla #ev #cars #cleantech #tesla	tesla: getting there slowly or already arrived? - forbes @tesla #ev #cars #cleantech #tesla	0.4	negative	-0.3
66	2018-12-19	How an asset like $KDR, 160m below ground, thin seam with #mica is valued more than $AVZ is 100% beyond me. _x000D_ Known fact $Tesla contract is cost + 10% is a crap offtake partner ?!	how an asset like $kdr, 160m below ground, thin seam with #mica is valued more than $avz is 100% beyond me. _x000D_ known fact $tesla contract is cost + 10% is a crap offtake partner ?!	how an asset like $kdr, 160m below ground, thin seam with #mica is valued more than $avz is 100% beyond me. _x000D_ known fact $tesla contract is cost + 10% is a crap offtake partner ?!	0.716667	negative	-0.3
382	2018-10-29	Is it just me or is the $tesla story unraveling in very similar parallels to Enron....CEO misbehaves on a concall....sudden inexplicable boost in profitability AND cash flows....followed by an unceremonious relinquishing of the CEO title by a cult like personality	is it just me or is the $tesla story unraveling in very similar parallels to enron....ceo misbehaves on a concall....sudden inexplicable boost in profitability and cash flows....followed by an unceremonious relinquishing of the ceo title by a cult like personality	is it just me or is the $tesla story unraveling in very similar parallels to enron....ceo misbehaves on a concall....sudden inexplicable boost in profitability and cash flows....followed by an unceremonious relinquishing of the ceo title by a cult like personality	0.71	negative	-0.3
870	2018-09-20	https://www.bloomberg.com/news/articles/2018-09-20/tesla-is-said-to-lose-supply-management-chief-as-exodus-worsensÂ â€¦ $Tesla Loses Supply Management Chief as Exodus Worsens. $	$tesla loses supply management chief as exodus worsens. $	$tesla loses supply management chief as exodus worsens. $	0.1	negative	-0.3
965	2018-09-11	$Tesla is on the Fcukit list! Have you driven one lately?	$tesla is on the fcukit list! have you driven one lately?	$tesla is on the fcukit list! have you driven one lately?	0.6	negative	-0.3
1219	2018-08-26	London Calling: If youâ€™re up late tune in to @BBCRadio4 6:15 AM UK time to hear my discussion of #Tesla $Tesla #Musk buyout debacle	london calling: if youre up late tune in to @bbcradio4 6:15 am uk time to hear my discussion of #tesla $tesla #musk buyout debacle	london calling: if youre up late tune in to @bbcradio4 6:15 am uk time to hear my discussion of #tesla $tesla #musk buyout debacle	0.6	negative	-0.3
1516	2018-08-08	Jim Cramer: I wouldnâ€™t recommend #Tesla up here, but Youâ€™d be crazy to short $Tesla https://1reddrop.com/2018/08/09/jim-cramer-i-wouldnt-recommend-tesla-up-here-but-youd-be-crazy-to-short-tesla/Â â€¦	jim cramer: i wouldnt recommend #tesla up here, but youd be crazy to short $tesla	jim cramer: i wouldnt recommend #tesla up here, but youd be crazy to short $tesla	0.6	negative	-0.3
1672	2018-08-01	So $tesla loses $50,000 on every car it sells? I wish @elonmusk would focus on rockets.	so $tesla loses $50,000 on every car it sells? i wish @elonmusk would focus on rockets.	so $tesla loses $50,000 on every car it sells? i wish @elonmusk would focus on rockets.	0.1	negative	-0.3
1888	2018-07-13	Model 3 Performance with All-Wheel Drive will start shipping to customers in late July	model 3 performance with all-wheel drive will start shipping to customers in late july	model 3 performance with all-wheel drive will start shipping to customers in late july	0.6	negative	-0.3
1953	2018-07-09	At least they do tests... $Tesla purposely refuses to do them. _x000D_ $TSLAhttps://twitter.com/spectatorindex/status/1016242251779825664Â â€¦ BREAKING: Nissan admits that it faked emissions data	at least they do tests... $tesla purposely refuses to do them. _x000D_ $tsla breaking: nissan admits that it faked emissions data	at least they do tests... $tesla purposely refuses to do them. _x000D_ $tsla breaking: nissan admits that it faked emissions data	0.4	negative	-0.3
2228	2018-05-26	Please, please, please, at least stop calling it "autopilot", please. $tesla	please, please, please, at least stop calling it "autopilot", please. $tesla	please, please, please, at least stop calling it "autopilot", please. $tesla	0.4	negative	-0.3
3564	2016-10-21	Every $TESLA car auto votes for #DEMS. $SCAM, $SCUM	every $tesla car auto votes for #dems. $scam, $scum	every $tesla car auto votes for #dems. $scam, $scum	0.4	negative	-0.3
4258	2015-08-07	$TSLA $Tesla - Weekly Chart is Now Negative._x000D_ http://www.thestreet.com/story/13244324/1/tesla-motors-must-show-increasing-vehicle-sales-to-keep-its-mojo.htmlÂ â€¦pic.twitter.com/W2wj5YTua8	$tsla $tesla - weekly chart is now negative._x000D_	$tsla $tesla - weekly chart is now negative._x000D_	0.4	negative	-0.3
4259	2015-08-07	$TSLA $Tesla - Weekly Chart is Now Negative. http://www.thestreet.com/story/13244324/1/tesla-motors-must-show-increasing-vehicle-sales-to-keep-its-mojo.htmlÂ â€¦ via @TheStreet	$tsla $tesla - weekly chart is now negative. via @thestreet	$tsla $tesla - weekly chart is now negative. via @thestreet	0.4	negative	-0.3
4475	2015-05-31	What does the CEO of @OvaScience have in common with Mark Zuckerberg and Elon Musk? $FB $TESLA $OVAShttp://bizj.us/1h7pjh	what does the ceo of @ovascience have in common with mark zuckerberg and elon musk? $fb $tesla $ovas	what does the ceo of @ovascience have in common with mark zuckerberg and elon musk? $fb $tesla $ovas	0.5	negative	-0.3
4588	2015-04-27	What's the CEO of @OvaScience have in common with Mark Zuckerberg and Elon Musk? $FB $TESLA $OVAShttp://bizj.us/1h7pjh	what's the ceo of @ovascience have in common with mark zuckerberg and elon musk? $fb $tesla $ovas	what's the ceo of @ovascience have in common with mark zuckerberg and elon musk? $fb $tesla $ovas	0.5	negative	-0.3
4589	2015-04-27	Pop quiz: What does the CEO of @OvaScience have in common with Mark Zuckerberg and Elon Musk? $FB $TESLA $OVAS http://bizj.us/1h7pjh	pop quiz: what does the ceo of @ovascience have in common with mark zuckerberg and elon musk? $fb $tesla $ovas	pop quiz: what does the ceo of @ovascience have in common with mark zuckerberg and elon musk? $fb $tesla $ovas	0.5	negative	-0.3
5074	2014-08-11	$DB assumes $Tesla can produce 500,000 units of annual production by late this decade.	$db assumes $tesla can produce 500,000 units of annual production by late this decade.	$db assumes $tesla can produce 500,000 units of annual production by late this decade.	0.6	negative	-0.3
5696	2014-06-11	Miss our RHD event in London? You can at least feel like you were there: http://www.teslamotors.com/blog/now-model-s-has-british-accentÂ â€¦pic.twitter.com/mGfnYHZ21g	miss our rhd event in london? you can at least feel like you were there:	miss our rhd event in london? you can at least feel like you were there:	0.4	negative	-0.3
6734	2014-03-10	@cmanobianco We ask that you be at least 25.	@cmanobianco we ask that you be at least 25.	@cmanobianco we ask that you be at least 25.	0.4	negative	-0.3
7359	2014-01-15	Tesla Musk $Tesla #TSLA Model X at least 3 years away http://money.cnn.com/2014/01/14/autos/musk-tesla-cheaper/Â â€¦	tesla musk $tesla #tsla model x at least 3 years away	tesla musk $tesla #tsla model x at least 3 years away	0.4	negative	-0.3
7510	2013-12-27	Norwegian owner Bjorn sent us this video detailing his experience in cold weather & how well Model S performed:http://www.youtube.com/watch?v=fsLMlozXjhkÂ â€¦	norwegian owner bjorn sent us this video detailing his experience in cold weather & how well model s performed:	norwegian owner bjorn sent us this video detailing his experience in cold weather & how well model s performed:	0.5	negative	-0.3
8001	2013-11-21	@Tesla, http://Salesforce.comÂ , and @Netflix Share This In Common #Df13 #dreamforce	@tesla, and @netflix share this in common #df13 #dreamforce	@tesla, and @netflix share this in common #df13 #dreamforce	0.5	negative	-0.3
8134	2013-11-11	.@Tesla Has Been Getting Crushed â€” Here's Everything That's Been Going Wrong http://www.businessinsider.com/why-tesla-has-been-getting-crushed-2013-11Â â€¦ @themoneygame	.@tesla has been getting crushed here's everything that's been going wrong @themoneygame	.@tesla has been getting crushed here's everything that's been going wrong @themoneygame	0.5	negative	-0.3
8158	2013-11-08	I see... a @Tesla logo. #Duh_x000D_ #RorschachDoodle http://g.co/doodle/tvvsar	i see... a @tesla logo. #duh_x000D_ #rorschachdoodle	i see... a @tesla logo. #duh_x000D_ #rorschachdoodle	0.6	negative	-0.3
8262	2013-11-04	I wish my @Tesla would update its clock or let me do it manually. I keep freaking myself out about being late. #firstworldproblems	i wish my @tesla would update its clock or let me do it manually. i keep freaking myself out about being late. #firstworldproblems	i wish my @tesla would update its clock or let me do it manually. i keep freaking myself out about being late. #firstworldproblems	0.6	negative	-0.3
8397	2013-10-29	What will @tesla and @apple have in common? http://ow.ly/qi8IH	what will @tesla and @apple have in common?	what will @tesla and @apple have in common?	0.5	negative	-0.3
8607	2013-10-09	@jose399554 Model X production will begin in late 2014	@jose399554 model x production will begin in late 2014	@jose399554 model x production will begin in late 2014	0.6	negative	-0.3
9268	2013-08-08	What $PCLN and $Tesla have in common? pic.twitter.com/EOy8MINf44	what $pcln and $tesla have in common? pic.twitter.com/eoy8minf44	what $pcln and $tesla have in common? pic.twitter.com/eoy8minf44	0.5	negative	-0.3
9416	2013-07-23	@yossigestetner sometimes you are reporting on KM so negative which I don't understand why , like @Tesla, stock price has soared to $129.90	@yossigestetner sometimes you are reporting on km so negative which i don't understand why , like @tesla, stock price has soared to $129.90	@yossigestetner sometimes you are reporting on km so negative which i don't understand why , like @tesla, stock price has soared to $129.90	0.4	negative	-0.3
9515	2013-07-13	@Tesla Motors @Elon Musk #Tesla Model S could make 800 Model S EVs a week by late 2014 http://aol.it/135v83nÂ via @therealautoblog	@tesla motors @elon musk #tesla model s could make 800 model s evs a week by late 2014 via @therealautoblog	@tesla motors @elon musk #tesla model s could make 800 model s evs a week by late 2014 via @therealautoblog	0.6	negative	-0.3
9954	2013-06-05	Cheaper #Tesla Sedan Will Arrive in Late 2016 http://bit.ly/ZOlSBwÂ @Tesla	cheaper #tesla sedan will arrive in late 2016 @tesla	cheaper #tesla sedan will arrive in late 2016 @tesla	0.6	negative	-0.3
10194	2013-05-18	@Tesla Motors Announces Offerings of Common Stock and Convertible Senior Notes (NASDAQ:TSLA) http://bit.ly/10z9YVSÂ #Cars #Stock	@tesla motors announces offerings of common stock and convertible senior notes (nasdaq:tsla) #cars #stock	@tesla motors announces offerings of common stock and convertible senior notes (nasdaq:tsla) #cars #stock	0.5	negative	-0.3
10195	2013-05-17	@metallica â™« Eye of the Beholder â™« Truth is an offense ... Energy derived from both the plus and negative http://www.aidd.org/conspiracy/01/psalm-001.htmÂ â€¦ â™« @Tesla	@metallica eye of the beholder truth is an offense ... energy derived from both the plus and negative @tesla	@metallica eye of the beholder truth is an offense ... energy derived from both the plus and negative @tesla	0.4	negative	-0.3
10488	2013-04-25	#WattsUp: Model S has the lowest center of gravity of any sedan on the market, making it extremely unlikely to roll or flip in an accident.	#wattsup: model s has the lowest center of gravity of any sedan on the market, making it extremely unlikely to roll or flip in an accident.	#wattsup: model s has the lowest center of gravity of any sedan on the market, making it extremely unlikely to roll or flip in an accident.	0.3	negative	-0.3
10601	2013-04-08	@ElonMusk shouldn't be allowed out of his lab. @PayPal sucks and so does @Teslaâ€™s Misleading Marketing and Financing http://ow.ly/jQ7mX	@elonmusk shouldn't be allowed out of his lab. @paypal sucks and so does @teslas misleading marketing and financing	@elonmusk shouldn't be allowed out of his lab. @paypal sucks and so does @teslas misleading marketing and financing	0.3	negative	-0.3
10931	2013-02-28	@Edmunds_Test @Tesla I read this, they sent the data logs to HQ to have engineers look them over, and complained because you had to wait...	@edmunds_test @tesla i read this, they sent the data logs to hq to have engineers look them over, and complained because you had to wait...	@edmunds_test @tesla i read this, they sent the data logs to hq to have engineers look them over, and complained because you had to wait...	0.2	negative	-0.3
10962	2013-02-27	@ElonMusk "Listen to the negative feedback from friends" Inventor of @PayPal @Tesla at TED2013 Hear LiveStream #vegas at CZone 102s7thSt	@elonmusk "listen to the negative feedback from friends" inventor of @paypal @tesla at ted2013 hear livestream #vegas at czone 102s7thst	@elonmusk "listen to the negative feedback from friends" inventor of @paypal @tesla at ted2013 hear livestream #vegas at czone 102s7thst	0.4	negative	-0.3
11086	2013-02-17	@BloombergTV @tesla sorry but no thanks.	@bloombergtv @tesla sorry but no thanks.	@bloombergtv @tesla sorry but no thanks.	0.6	negative	-0.3
11176	2013-02-14	Data-driven rebuttal to negative NYT article by @Tesla http://czar.fm/YZOsuZ	data-driven rebuttal to negative nyt article by @tesla	data-driven rebuttal to negative nyt article by @tesla	0.4	negative	-0.3
6197	2014-04-24	FTC calls ban on Tesla direct sales "bad policyâ€http://www.ftc.gov/news-events/blogs/competition-matters/2014/04/who-decides-how-consumers-should-shopÂ â€¦	ftc calls ban on tesla direct sales "bad policy	ftc calls ban on tesla direct sales "bad policy	0.533333	negative	-0.3
7855	2013-12-05	@AndyVoegeli @subaru_usa @billkolbsubaru Yet they lobby against companies like @tesla selling direct because it would be "bad for consumers"	@andyvoegeli @subaru_usa @billkolbsubaru yet they lobby against companies like @tesla selling direct because it would be "bad for consumers"	@andyvoegeli @subaru_usa @billkolbsubaru yet they lobby against companies like @tesla selling direct because it would be "bad for consumers"	0.533333	negative	-0.3
8054	2013-11-18	@tesla How I fixed my #Tesla charging problem. Bad chargin cord UMC. http://youtu.be/5krPvO8rS3E	@tesla how i fixed my #tesla charging problem. bad chargin cord umc.	@tesla how i fixed my #tesla charging problem. bad chargin cord umc.	0.433333	negative	-0.3
9296	2013-08-07	.@Tesla not pushing too hard into Europe because of slow production/distribution there.	.@tesla not pushing too hard into europe because of slow production/distribution there.	.@tesla not pushing too hard into europe because of slow production/distribution there.	0.470833	negative	-0.295833
3413	2017-04-04	I truly hope @elonmusk is a dreamer not a con-artist, I'll be very sad either way. - 1ofMillions of ur secret admirers fr $Tesla Shortville. https://twitter.com/elonmusk/status/848988730585096192Â â€¦ Exactly. Tesla is absurdly overvalued if based on the past, but that's irrelevant. A stock price represents risk-adjusted future cash flows.	i truly hope @elonmusk is a dreamer not a con-artist, i'll be very sad either way. - 1ofmillions of ur secret admirers fr $tesla shortville. exactly. tesla is absurdly overvalued if based on the past, but that's irrelevant. a stock price represents risk-adjusted future cash flows.	i truly hope @elonmusk is a dreamer not a con-artist, i'll be very sad either way. - 1ofmillions of ur secret admirers fr $tesla shortville. exactly. tesla is absurdly overvalued if based on the past, but that's irrelevant. a stock price represents risk-adjusted future cash flows.	0.617857	negative	-0.292857
58	2018-12-21	https://thumbor.forbes.com/thumbor/600x315/https%3A%2F%2Fspecials-images.forbesimg.com%2Fdam%2Fimageserve%2F1077815886%2F960x0.jpg%3Ffit%3DscaleÂ â€¦ https://www.forbes.com/sites/lensherman/2018/12/20/tesla-survived-manufacturing-hell-now-comes-the-hard-part/Â â€¦ $Tesla Survived Manufacturing Hell; Now Comes The Hard Part - Forbes. $	$tesla survived manufacturing hell; now comes the hard part - forbes. $	$tesla survived manufacturing hell; now comes the hard part - forbes. $	0.541667	negative	-0.291667
1103	2018-09-04	http://www.latimes.com/business/autos/la-fi-hy-tesla-mercedes-20180904-story.htmlÂ â€¦ $Tesla stock falls as Mercedes unveils an all-electric SUV and Goldman Sachs says 'sell'. $From Latimes: Goldman Sachs predicts competition will hit Tesla stock hard, as Mercedes-Benz unveils its all-electric EQC.	$tesla stock falls as mercedes unveils an all-electric suv and goldman sachs says 'sell'. $from latimes: goldman sachs predicts competition will hit tesla stock hard, as mercedes-benz unveils its all-electric eqc.	$tesla stock falls as mercedes unveils an all-electric suv and goldman sachs says 'sell'. $from latimes: goldman sachs predicts competition will hit tesla stock hard, as mercedes-benz unveils its all-electric eqc.	0.541667	negative	-0.291667
3262	2017-07-28	Thank you to all our employees for your hard work making Model 3 a realitypic.twitter.com/QctmioYxRw	thank you to all our employees for your hard work making model 3 a realitypic.twitter.com/qctmioyxrw	thank you to all our employees for your hard work making model 3 a realitypic.twitter.com/qctmioyxrw	0.541667	negative	-0.291667
8090	2013-11-13	@EliteReporter @nichcarlson @Tesla As hard as being @theverge?pic.twitter.com/Q9TFyhvf0U	@elitereporter @nichcarlson @tesla as hard as being @theverge?pic.twitter.com/q9tfyhvf0u	@elitereporter @nichcarlson @tesla as hard as being @theverge?pic.twitter.com/q9tfyhvf0u	0.541667	negative	-0.291667
8901	2013-09-12	RT @@Tesla Elon Musk â€“ Work Twice as Hard as Others http://jkrums.it/15OyADyÂ @elonmusk @tesla #startups #entrepreneur via @Kred	rt @@tesla elon musk work twice as hard as others @elonmusk @tesla #startups #entrepreneur via @kred	rt @@tesla elon musk work twice as hard as others @elonmusk @tesla #startups #entrepreneur via @kred	0.541667	negative	-0.291667
8924	2013-09-10	Elon Musk â€“ Work Twice as Hard as Others http://jkrums.it/15OyADyÂ @elonmusk @tesla #startups #entrepreneur	elon musk work twice as hard as others @elonmusk @tesla #startups #entrepreneur	elon musk work twice as hard as others @elonmusk @tesla #startups #entrepreneur	0.541667	negative	-0.291667
9408	2013-07-24	@Yvens_R We're working hard placing #Superchargers along the I-95 so you can drive between Boston and Miami before the end of the year.	@yvens_r we're working hard placing #superchargers along the i-95 so you can drive between boston and miami before the end of the year.	@yvens_r we're working hard placing #superchargers along the i-95 so you can drive between boston and miami before the end of the year.	0.541667	negative	-0.291667
10319	2013-05-10	The world just caught up with Elon Musk's vision for cars, and @Tesla now reaps the benefits of hard work and perseverance	the world just caught up with elon musk's vision for cars, and @tesla now reaps the benefits of hard work and perseverance	the world just caught up with elon musk's vision for cars, and @tesla now reaps the benefits of hard work and perseverance	0.541667	negative	-0.291667
10649	2013-04-03	@paulpholden @Tesla @michaelyork @sxc you ball so hard, paul.	@paulpholden @tesla @michaelyork @sxc you ball so hard, paul.	@paulpholden @tesla @michaelyork @sxc you ball so hard, paul.	0.541667	negative	-0.291667
1843	2018-07-19	@carlquintanilla @Lebeaucarnews @MelissaLeeCNBC Phil $TESLA replied to the fake news put by an analyst saying it is false. https://twitter.com/FredericLambert/status/1019984796116770816Â â€¦ Tesla just said that the analyst's report that Model 3 cancellations are outpacing new orders is completely false:. Udpated: https://electrek.co/2018/07/19/tesla-tsla-stock-down-model-3-cancellations-increasi…	@carlquintanilla @lebeaucarnews @melissaleecnbc phil $tesla replied to the fake news put by an analyst saying it is false. tesla just said that the analyst's report that model 3 cancellations are outpacing new orders is completely false:. udpated:	@carlquintanilla @lebeaucarnews @melissaleecnbc phil $tesla replied to the fake news put by an analyst saying it is false. tesla just said that the analyst's report that model 3 cancellations are outpacing new orders is completely false:. udpated:	0.663636	negative	-0.290909
9091	2013-08-23	Read 2/2 of last tweet. It isn't impossible but it adds cost, creates uneven field. @KimShoeCrzy @Mlle_D @Tesla @nffc65	read 2/2 of last tweet. it isn't impossible but it adds cost, creates uneven field. @kimshoecrzy @mlle_d @tesla @nffc65	read 2/2 of last tweet. it isn't impossible but it adds cost, creates uneven field. @kimshoecrzy @mlle_d @tesla @nffc65	0.422222	negative	-0.288889
10970	2013-02-26	That bad review in the New York Times cost Elon Musk's @Tesla $100 million http://flip.it/9IVS6	that bad review in the new york times cost elon musk's @tesla $100 million	that bad review in the new york times cost elon musk's @tesla $100 million	0.560606	negative	-0.281818
2680	2018-03-14	$Tesla employees say automaker is churning out a high volume of flawed parts requiring costly rework http://cnb.cx/2FQ6oXJÂ #NoSurprise	$tesla employees say automaker is churning out a high volume of flawed parts requiring costly rework #nosurprise	$tesla employees say automaker is churning out a high volume of flawed parts requiring costly rework #nosurprise	0.646667	negative	-0.28
1808	2018-07-22	@elonmusk @CNBCFastMoney not easy to deal with the #fakenews and #fakeanalysts. Hope $tesla opens up the call to 50% retail investors. Analysts gained up on Elon!	@elonmusk @cnbcfastmoney not easy to deal with the #fakenews and #fakeanalysts. hope $tesla opens up the call to 50% retail investors. analysts gained up on elon!	@elonmusk @cnbcfastmoney not easy to deal with the #fakenews and #fakeanalysts. hope $tesla opens up the call to 50% retail investors. analysts gained up on elon!	0.833333	negative	-0.270833
1232	2018-08-26	STORIES: If $tesla can build cars in tent structures, Elon's architects can build tent structures for the illegal immigrants whom can sleep on the site and work in the tents. No more homelessness! I guess his drama team is likely still wondering about draining water in Michigan?	stories: if $tesla can build cars in tent structures, elon's architects can build tent structures for the illegal immigrants whom can sleep on the site and work in the tents. no more homelessness! i guess his drama team is likely still wondering about draining water in michigan?	stories: if $tesla can build cars in tent structures, elon's architects can build tent structures for the illegal immigrants whom can sleep on the site and work in the tents. no more homelessness! i guess his drama team is likely still wondering about draining water in michigan?	0.666667	negative	-0.270833
7905	2013-12-03	@S_Bugri Too bad! Where in Europe are you? Keep an eye out for events and stores, as we're expanding quickly there.	@s_bugri too bad! where in europe are you? keep an eye out for events and stores, as we're expanding quickly there.	@s_bugri too bad! where in europe are you? keep an eye out for events and stores, as we're expanding quickly there.	0.583333	negative	-0.270833
1172	2018-08-29	Some people day trade because of boredom. _x000D_ They exchange boredom for stress. _x000D_ Smart investors do the opposite. They look for boring investments: profitable long-term investments._x000D_ $AAPL $MSFT $GOOGL $FB $TSLA $BTC $ETH $XRP $Apple $Tesla #Facebook $Amazon #Bitcoin #Ethereum #EU	some people day trade because of boredom. _x000D_ they exchange boredom for stress. _x000D_ smart investors do the opposite. they look for boring investments: profitable long-term investments._x000D_ $aapl $msft $googl $fb $tsla $btc $eth $xrp $apple $tesla #facebook $amazon #bitcoin #ethereum #eu	some people day trade because of boredom. _x000D_ they exchange boredom for stress. _x000D_ smart investors do the opposite. they look for boring investments: profitable long-term investments._x000D_ $aapl $msft $googl $fb $tsla $btc $eth $xrp $apple $tesla #facebook $amazon #bitcoin #ethereum #eu	0.547619	negative	-0.261905
4801	2014-11-26	. @AutoExpress Model S road trip vid. "Thereâ€™s very few cars on my lottery-winning listâ€¦ Iâ€™m going to add this."http://ts.la/i3	. @autoexpress model s road trip vid. "theres very few cars on my lottery-winning list i am going to add this."	. @autoexpress model s road trip vid. "theres very few cars on my lottery-winning list i am going to add this."	0.13	negative	-0.26
11392	2013-01-02	A very Green Scene: on their coast-to-coast journey @ElectricRdTripS snaps a shot of Model S in Portland's Forest Park!pic.twitter.com/ZWE2Awwh	a very green scene: on their coast-to-coast journey @electricrdtrips snaps a shot of model s in portland's forest park!pic.twitter.com/zwe2awwh	a very green scene: on their coast-to-coast journey @electricrdtrips snaps a shot of model s in portland's forest park!pic.twitter.com/zwe2awwh	0.39	negative	-0.26
3259	2017-07-30	Anything less than 20c within 6-9months will be a disappointment $AGY $Tesla $ganfeng $panasonic #lithium #china #future	anything less than 20c within 6-9months will be a disappointment $agy $tesla $ganfeng $panasonic #lithium #china #future	anything less than 20c within 6-9months will be a disappointment $agy $tesla $ganfeng $panasonic #lithium #china #future	0.197222	negative	-0.255556
2795	2018-02-08	How on Earth is $TESLA down 8% when they just sent a car to space? I mean I know it was a few days ago. But seriously?	how on earth is $tesla down 8% when they just sent a car to space? i mean i know it was a few days ago. but seriously?	how on earth is $tesla down 8% when they just sent a car to space? i mean i know it was a few days ago. but seriously?	0.435764	negative	-0.250347
409	2018-10-27	Mark B.S. refers $TSLA investors as lemmings and $TESLA fans as cult followers._x000D_ Reality : The actual cult leader is @markbspiegel, who keeps playing his $TSLAQ followers, who even after this week are still blind for the facts.pic.twitter.com/myaLUnZ6yj	mark b.s. refers $tsla investors as lemmings and $tesla fans as cult followers._x000D_ reality : the actual cult leader is @markbspiegel, who keeps playing his $tslaq followers, who even after this week are still blind for the facts.pic.twitter.com/myalunz6yj	mark b.s. refers $tsla investors as lemmings and $tesla fans as cult followers._x000D_ reality : the actual cult leader is @markbspiegel, who keeps playing his $tslaq followers, who even after this week are still blind for the facts.pic.twitter.com/myalunz6yj	0.383333	negative	-0.25
456	2018-10-24	$TESLA will BOOM on Markets ...tonight !!!!! _x000D_ Just in time to Set a TECH #BOTTOM_x000D_ $TESLA Boom #Revenues = Dont underestimate the #TECH REVENUE $$$https://twitter.com/Teslarati/status/1055196983412043776Â â€¦ Tesla $TSLA shatters Wall St. Q3 estimates, surprises with $312M profit, Model 3 margins soar past 20% https://www.teslarati.com/tesla-tsla-q3-2018-earnings-financial-results/Â â…	$tesla will boom on markets ...tonight !!!!! _x000D_ just in time to set a tech #bottom_x000D_ $tesla boom #revenues = dont underestimate the #tech revenue $$$ tesla $tsla shatters wall st. q3 estimates, surprises with $312m profit, model 3 margins soar past 20%	$tesla will boom on markets ...tonight !!!!! _x000D_ just in time to set a tech #bottom_x000D_ $tesla boom #revenues = dont underestimate the #tech revenue $$$ tesla $tsla shatters wall st. q3 estimates, surprises with $312m profit, model 3 margins soar past 20%	0.25	negative	-0.25
588	2018-10-13	https://amp.businessinsider.com/images/5b9fb9591982d88d308b5232-1920-960.jpgÂ â€¦ http://uk.businessinsider.com/why-tesla-is-too-big-to-fail-2018-10Â â€¦ $Tesla is too big to fail â€”but not for the reason you might think. $	$tesla is too big to fail but not for the reason you might think. $	$tesla is too big to fail but not for the reason you might think. $	0.2	negative	-0.25
589	2018-10-13	https://amp.businessinsider.com/images/5b9fb9591982d88d308b5232-1920-960.jpgÂ â€¦ https://www.businessinsider.com/why-tesla-is-too-big-to-fail-2018-10Â â€¦ $Tesla is too big to fail â€”but not for the reason you might think. $	$tesla is too big to fail but not for the reason you might think. $	$tesla is too big to fail but not for the reason you might think. $	0.2	negative	-0.25
639	2018-10-08	$tesla #Tesla worse day - #SEC "Self-Enemy Co."	$tesla #tesla worse day - #sec "self-enemy co."	$tesla #tesla worse day - #sec "self-enemy co."	0.6	negative	-0.25
654	2018-10-07	Elon: â€œYa Joe, I decided to sell all my $Tesla stock, Iâ€™m tired of short sellers.â€ _x000D_ Joe: â€œMan! Thatâ€™s Crazy. Then what?â€_x000D_ Elon: â€œIâ€™m going to short $BTC into the groundâ€_x000D_ Joe: â€œMother of Godâ€pic.twitter.com/fxnlrLBxxA	elon: yeah joe, i decided to sell all my $tesla stock, i am tired of short sellers. _x000D_ joe: man! that is crazy. then what?_x000D_ elon: i am going to short $btc into the ground_x000D_ joe: mother of godpic.twitter.com/fxnlrlbxxa	elon: yeah joe, i decided to sell all my $tesla stock, i am tired of short sellers. _x000D_ joe: man! that is crazy. then what?_x000D_ elon: i am going to short $btc into the ground_x000D_ joe: mother of godpic.twitter.com/fxnlrlbxxa	0.55	negative	-0.25
968	2018-09-11	Expecting a parcel but you're not at home? No problem Amazon guy, ill open my Tesla for you to pop the parcels in OTA. #innovation #tesla #ElonMusk $tesla _x000D_ @vincent13031925 @ValueAnalyst1 @AndreaSJameshttps://www.driving.co.uk/video/tesla-owner-wasnt-home-receive-amazon-delivery-solution-genius/Â â€¦	expecting a parcel but you're not at home? no problem amazon guy, ill open my tesla for you to pop the parcels in ota. #innovation #tesla #elonmusk $tesla _x000D_ @vincent13031925 @valueanalyst1 @andreasjames	expecting a parcel but you're not at home? no problem amazon guy, ill open my tesla for you to pop the parcels in ota. #innovation #tesla #elonmusk $tesla _x000D_ @vincent13031925 @valueanalyst1 @andreasjames	0.75	negative	-0.25
1147	2018-08-30	https://cnet2.cbsistatic.com/img/A1Zs4OksCF54lvJlRwiZg5-NQjE=/2018/07/22/e6064559-2f8b-4221-92d9-d83fcda70b52/016-tesla-model-3-performance.jpgÂ â€¦ https://www.cnet.com/roadshow/news/tesla-automatic-turn-signal-patent/Â â€¦ $Tesla filed a patent for automatic turn signals for you lazy drivers. $From Cnet: The technology would use Autopilot sensors to determine when drivers are going to make a tu…	$tesla filed a patent for automatic turn signals for you lazy drivers. $from cnet: the technology would use autopilot sensors to determine when drivers are going to make a turn and signal automatically.	$tesla filed a patent for automatic turn signals for you lazy drivers. $from cnet: the technology would use autopilot sensors to determine when drivers are going to make a turn and signal automatically.	1	negative	-0.25
1329	2018-08-19	So we should invest in $tesla? At what price is it too expensive? The bear argument is about valuation. Value by definition is the benefit relative to price.	so we should invest in $tesla? at what price is it too expensive? the bear argument is about valuation. value by definition is the benefit relative to price.	so we should invest in $tesla? at what price is it too expensive? the bear argument is about valuation. value by definition is the benefit relative to price.	0.35	negative	-0.25
1470	2018-08-10	Just like past production targets, the semi, profitable in Q3.... $Tesla	just like past production targets, the semi, profitable in q3.... $tesla	just like past production targets, the semi, profitable in q3.... $tesla	0.25	negative	-0.25
1659	2018-08-01	all the $TESLA shorts are quiet ! whats wrong ??????? Cat got your tongue ?	all the $tesla shorts are quiet ! whats wrong ??????? cat got your tongue ?	all the $tesla shorts are quiet ! whats wrong ??????? cat got your tongue ?	0.616667	negative	-0.25
1712	2018-07-30	Told my 9 year old about $TESLA surfboards. He said reminds him of Mr. Burns ( Simpsonâ€™s). Reacts to any crazy idea without thinking.	told my 9 year old about $tesla surfboards. he said reminds him of mr. burns ( simpsons). reacts to any crazy idea without thinking.	told my 9 year old about $tesla surfboards. he said reminds him of mr. burns ( simpsons). reacts to any crazy idea without thinking.	0.55	negative	-0.25
1792	2018-07-23	https://assets.bwbx.io/images/users/iqjWHBFdfxIU/i7TNETU3LEJ8/v1/1200x800.jpgÂ â€¦ https://www.bloomberg.com/news/articles/2018-07-23/tesla-s-call-for-suppliers-to-refund-cash-reeks-of-desperationÂ â€¦ $Tesla's Call for Suppliers to Refund Cash 'Reeks of Desperation'. $From Bloomberg: When a company asks suppliers to retroactively give money back, itâ€™s a sign that something has gone wrong.	$tesla's call for suppliers to refund cash 'reeks of desperation'. $from bloomberg: when a company asks suppliers to retroactively give money back, its a sign that something has gone wrong.	$tesla's call for suppliers to refund cash 'reeks of desperation'. $from bloomberg: when a company asks suppliers to retroactively give money back, its a sign that something has gone wrong.	0.45	negative	-0.25
1956	2018-07-08	https://g.foolcdn.com/image/?url=https%3A%2F%2Fg.foolcdn.com%2Feditorial%2Fimages%2F487289%2Ftesla-stock-model-3-deliveries.png&h=630&w=1200&op=resizeÂ â€¦ https://www.fool.com/investing/2018/07/08/tesla-stocks-terrible-week-a-buying-opportunity.aspxÂ â€¦ $Tesla Stock's Terrible Week: A Buying Opportunity?. $From Fool: Is Tesla in better shape than its falling stock price suggests?	$tesla stock's terrible week: a buying opportunity?. $from fool: is tesla in better shape than its falling stock price suggests?	$tesla stock's terrible week: a buying opportunity?. $from fool: is tesla in better shape than its falling stock price suggests?	0.75	negative	-0.25
2194	2018-06-01	The filter is usually replaced as part of annual car service	the filter is usually replaced as part of annual car service	the filter is usually replaced as part of annual car service	0.25	negative	-0.25
3052	2017-11-28	We have $tesla coin missing here. Think about it!	we have $tesla coin missing here. think about it!	we have $tesla coin missing here. think about it!	0.05	negative	-0.25
3099	2017-11-13	Makes sense to revive a dormant account for a one time sentimental epiphany then. #GOELON $TSLA $TESLA	makes sense to revive a dormant account for a one time sentimental epiphany then. #goelon $tsla $tesla	makes sense to revive a dormant account for a one time sentimental epiphany then. #goelon $tsla $tesla	1	negative	-0.25
3108	2017-11-02	$tesla stock getting merked by GOP tax reform ... no more credit to electric vehicles	$tesla stock getting merked by gop tax reform ... no more credit to electric vehicles	$tesla stock getting merked by gop tax reform ... no more credit to electric vehicles	0.5	negative	-0.25
3358	2017-05-12	@Askalot Dont get me wrong but I'm also buying in to $Tesla but I'm waiting on a bigger dip.	@askalot dont get me wrong but i'm also buying in to $tesla but i'm waiting on a bigger dip.	@askalot dont get me wrong but i'm also buying in to $tesla but i'm waiting on a bigger dip.	0.7	negative	-0.25
3368	2017-05-04	This article is biased and misleading. _x000D_ If people believe this flawed argument & short #Tesla they deserve to lost their $._x000D_ $Tesla	this article is biased and misleading. _x000D_ if people believe this flawed argument & short #tesla they deserve to lost their $._x000D_ $tesla	this article is biased and misleading. _x000D_ if people believe this flawed argument & short #tesla they deserve to lost their $._x000D_ $tesla	0.4	negative	-0.25
4387	2015-07-02	No more pumping combustible & smelly fossil fuel for Robert. His road trips got rebooted: http://ts.la/r0DÂ pic.twitter.com/aygAZok0YO	no more pumping combustible & smelly fossil fuel for robert. his road trips got rebooted:	no more pumping combustible & smelly fossil fuel for robert. his road trips got rebooted:	0.5	negative	-0.25
4644	2015-04-01	No more parking tickets for Model S owners. Today weâ€™re introducing: ticket-avoidance-mode. Hereâ€™s how it works:https://amp.twimg.com/v/cdad704b-5167-42bd-9fd7-a5c39fabf1f9Â â€¦	no more parking tickets for model s owners. today were introducing: ticket-avoidance-mode. heres how it works:	no more parking tickets for model s owners. today were introducing: ticket-avoidance-mode. heres how it works:	0.5	negative	-0.25
6283	2014-04-17	@FreshKicks82 Letâ€™s make it happen! Weâ€™ve got a few test drive events coming up: http://www.teslamotors.com/eventsÂ Or you can just visit a store!	@freshkicks82 lets make it happen! weve got a few test drive events coming up: or you can just visit a store!	@freshkicks82 lets make it happen! weve got a few test drive events coming up: or you can just visit a store!	0.1	negative	-0.25
6465	2014-04-02	@DanielAasMyhre It is fake. Weâ€™re currently focused on Model S and Model X for now.	@danielaasmyhre it is fake. were currently focused on model s and model x for now.	@danielaasmyhre it is fake. were currently focused on model s and model x for now.	0.7	negative	-0.25
6650	2014-03-19	@endac We've a few stores in Germany! http://www.teslamotors.com/berlin	@endac we've a few stores in germany!	@endac we've a few stores in germany!	0.1	negative	-0.25
6932	2014-02-19	The amount of money (value) a small team can produce.... also silver medal to $Tesla progress today	the amount of money (value) a small team can produce.... also silver medal to $tesla progress today	the amount of money (value) a small team can produce.... also silver medal to $tesla progress today	0.4	negative	-0.25
6982	2014-02-12	@pauldsaustin Still collecting a few. Will announce soon!	@pauldsaustin still collecting a few. will announce soon!	@pauldsaustin still collecting a few. will announce soon!	0.1	negative	-0.25
7495	2013-12-29	@Westwayvets We have a few stores there! You can see them all on a map here: http://www.teslamotors.com/findus/stores	@westwayvets we have a few stores there! you can see them all on a map here:	@westwayvets we have a few stores there! you can see them all on a map here:	0.1	negative	-0.25
7978	2013-11-23	EVs raised the bar! Before @Tesla & @ChevyVolt it was usually @Prius drivers who had the highest scores for customerâ€¦http://lnkd.in/drvzyvA	evs raised the bar! before @tesla & @chevyvolt it was usually @prius drivers who had the highest scores for customer	evs raised the bar! before @tesla & @chevyvolt it was usually @prius drivers who had the highest scores for customer	0.25	negative	-0.25
7986	2013-11-22	The dashboard of the @Tesla Model S â€“ an unbelievable driving experience. Thank you, @kjkuske!pic.twitter.com/OeMdeoPiKC	the dashboard of the @tesla model s an unbelievable driving experience. thank you, @kjkuske!pic.twitter.com/oemdeopikc	the dashboard of the @tesla model s an unbelievable driving experience. thank you, @kjkuske!pic.twitter.com/oemdeopikc	1	negative	-0.25
8162	2013-11-08	Not good!! Just don't get in an accident!!_x000D_ @Tesla shares plunge as third fire reported http://usat.ly/1hmDsViÂ via @USATODAY	not good!! just don't get in an accident!!_x000D_ @tesla shares plunge as third fire reported via @usatoday	not good!! just don't get in an accident!!_x000D_ @tesla shares plunge as third fire reported via @usatoday	0.3	negative	-0.25
8284	2013-11-02	@patk Have you test driven one yet? Thatâ€™s when youâ€™ll see what youâ€™ve been missing out on!	@patk have you test driven one yet? that is when youll see what youve been missing out on!	@patk have you test driven one yet? that is when youll see what youve been missing out on!	0.05	negative	-0.25
8682	2013-10-03	Could one small #car fire toast the @Tesla brand? http://bit.ly/GBwISe	could one small #car fire toast the @tesla brand?	could one small #car fire toast the @tesla brand?	0.4	negative	-0.25
9342	2013-08-02	@Tesla On The S&P 500? Unlikely, But Could Trigger Short Squeeze http://seekingalpha.com/a/y9dqÂ $TSLA #IWillOwnATesla	@tesla on the s&p 500? unlikely, but could trigger short squeeze $tsla #iwillownatesla	@tesla on the s&p 500? unlikely, but could trigger short squeeze $tsla #iwillownatesla	0.4	negative	-0.25
9606	2013-07-03	So intrigued by @Tesla lately, need to get green and tech forward wrt my car http://rlyv.se/cjoÂ IKR	so intrigued by @tesla lately, need to get green and tech forward wrt my car ikr	so intrigued by @tesla lately, need to get green and tech forward wrt my car ikr	0.45	negative	-0.25
9640	2013-06-29	In case you wanted a @tesla car with those H&M jeans #excessive https://vine.co/v/haOgmvXKwTt	in case you wanted a @tesla car with those h&m jeans #excessive	in case you wanted a @tesla car with those h&m jeans #excessive	1	negative	-0.25
9661	2013-06-28	@JoeLopezTexas Unfortunately we can't give test drives or sell cars in Texas. Next time you're traveling, come visit a Tesla store. #TeslaTX	@joelopeztexas unfortunately we can't give test drives or sell cars in texas. next time you're traveling, come visit a tesla store. #teslatx	@joelopeztexas unfortunately we can't give test drives or sell cars in texas. next time you're traveling, come visit a tesla store. #teslatx	0.5	negative	-0.25
9952	2013-06-05	@accav @tesla Completely unbelievable car. They're working on a $30k model. Saving $4k/yr in gas makes this a no-brainer purchase. #dowant	@accav @tesla completely unbelievable car. they're working on a $30k model. saving $4k/yr in gas makes this a no-brainer purchase. #dowant	@accav @tesla completely unbelievable car. they're working on a $30k model. saving $4k/yr in gas makes this a no-brainer purchase. #dowant	1	negative	-0.25
10439	2013-05-02	Looks like @Tesla #ModelS prices are leveling out a bit (small sample size): http://www.pricehub.com/price/tesla/model-sÂ â€¦	looks like @tesla #models prices are leveling out a bit (small sample size):	looks like @tesla #models prices are leveling out a bit (small sample size):	0.4	negative	-0.25
10463	2013-04-29	@wilson6923 then you do need a long-range EV! Well, next time you're in a city w a Tesla store, let us know. We'll get you behind the wheel!	@wilson6923 then you do need a long-range ev! well, next time you're in a city w a tesla store, let us know. we'll get you behind the wheel!	@wilson6923 then you do need a long-range ev! well, next time you're in a city w a tesla store, let us know. we'll get you behind the wheel!	0.35	negative	-0.25
10736	2013-03-27	@iesemba visiting @tesla in a few minutes! #iesemtv	@iesemba visiting @tesla in a few minutes! #iesemtv	@iesemba visiting @tesla in a few minutes! #iesemtv	0.1	negative	-0.25
10995	2013-02-22	@Mike_Magrath Congrats! We're amped to read your articles after owning Model S for a few months!	@mike_magrath congrats! we're amped to read your articles after owning model s for a few months!	@mike_magrath congrats! we're amped to read your articles after owning model s for a few months!	0.1	negative	-0.25
11141	2013-02-14	"Honey, can I please see the driving log for your @Tesla from the past month?" #HappyValentinesDay.	"honey, can i please see the driving log for your @tesla from the past month?" #happyvalentinesday.	"honey, can i please see the driving log for your @tesla from the past month?" #happyvalentinesday.	0.25	negative	-0.25
2646	2018-03-27	US stocks erased earlier gains and closed lower on Tuesday, dragged by a sharp decline in technology and financial shares. Microsoft, Apple, Facebook, Twitter, Nvidia and Tesla were among the worst performers. _x000D_ -1.43% on the Dow Jones $DJI _x000D_ $MSFT $APPL $FB $TWTR $TESLA pic.twitter.com/GkZiO1CnZ4	us stocks erased earlier gains and closed lower on tuesday, dragged by a sharp decline in technology and financial shares. microsoft, apple, facebook, twitter, nvidia and tesla were among the worst performers. _x000D_ -1.43% on the dow jones $dji _x000D_ $msft $appl $fb $twtr $tesla pic.twitter.com/gkzio1cnz4	us stocks erased earlier gains and closed lower on tuesday, dragged by a sharp decline in technology and financial shares. microsoft, apple, facebook, twitter, nvidia and tesla were among the worst performers. _x000D_ -1.43% on the dow jones $dji _x000D_ $msft $appl $fb $twtr $tesla pic.twitter.com/gkzio1cnz4	0.47	negative	-0.245
2817	2018-02-06	What a turn around for $LAC. Down 3%, now up over 2%. Watch this one. 2017 drill program completed, and lots of holes coming to market. Partnership with SQM, which will be announcing a partnership with $tesla soon for #lithium supply. Pbay knows! Will lead the pac on turnaround!	what a turn around for $lac. down 3%, now up over 2%. watch this one. 2017 drill program completed, and lots of holes coming to market. partnership with sqm, which will be announcing a partnership with $tesla soon for #lithium supply. pbay knows! will lead the pac on turnaround!	what a turn around for $lac. down 3%, now up over 2%. watch this one. 2017 drill program completed, and lots of holes coming to market. partnership with sqm, which will be announcing a partnership with $tesla soon for #lithium supply. pbay knows! will lead the pac on turnaround!	0.288889	negative	-0.243056
2082	2018-06-25	About #TRX @bitmex futures being misread as negative. If youâ€™re a hodler you can use futures to hedge your downside risk. Ignore the hype of speculative shorts they often mess up with fundamentals and intrinsic values of the underlying asset. Eg. $Tesla https://www.investopedia.com/terms/f/futurescontract.aspÂ â€¦	about #trx @bitmex futures being misread as negative. if youre a hodler you can use futures to hedge your downside risk. ignore the hype of speculative shorts they often mess up with fundamentals and intrinsic values of the underlying asset. eg. $tesla	about #trx @bitmex futures being misread as negative. if youre a hodler you can use futures to hedge your downside risk. ignore the hype of speculative shorts they often mess up with fundamentals and intrinsic values of the underlying asset. eg. $tesla	0.2875	negative	-0.2375
10938	2013-02-28	I need a @Tesla Model S in my life badly! Need a new car & I like mine dark grey, tan interior, & 85kWh battery. #21stcenturyauto	i need a @tesla model s in my life badly! need a new car & i like mine dark grey, tan interior, & 85kwh battery. #21stcenturyauto	i need a @tesla model s in my life badly! need a new car & i like mine dark grey, tan interior, & 85kwh battery. #21stcenturyauto	0.405303	negative	-0.234659
8260	2013-11-04	Monday #Mythbusters - MYTH: It takes 6 months to deliver a Model S when ordered. FACT: You can receive your Model S in as little as 4 weeks!	monday #mythbusters - myth: it takes 6 months to deliver a model s when ordered. fact: you can receive your model s in as little as 4 weeks!	monday #mythbusters - myth: it takes 6 months to deliver a model s when ordered. fact: you can receive your model s in as little as 4 weeks!	0.5	negative	-0.234375
9592	2013-07-04	Little Suzi by @Tesla ~ I'm playing #SongPop! http://www.songpop.net/play?ytSongId=377895413Â â€¦	little suzi by @tesla ~ i'm playing #songpop!	little suzi by @tesla ~ i'm playing #songpop!	0.5	negative	-0.234375
762	2018-09-30	$40m penalty for Elon and $TESLA . _x000D_ Seems harsh tbh _x000D_ Nothing against Trump but doesnâ€™t he do worse stuff on twitter _x000D_ https://twitter.com/SEC_News/status/1046147807977959424Â â€¦ Elon Musk settles SEC fraud charges; Tesla charged with and resolves securities law charge http://ow.ly/7nto30m1QFQ	$40m penalty for elon and $tesla . _x000D_ seems harsh tbh _x000D_ nothing against trump but doesnt he do worse stuff on twitter _x000D_ elon musk settles sec fraud charges; tesla charged with and resolves securities law charge	$40m penalty for elon and $tesla . _x000D_ seems harsh tbh _x000D_ nothing against trump but doesnt he do worse stuff on twitter _x000D_ elon musk settles sec fraud charges; tesla charged with and resolves securities law charge	0.633333	negative	-0.233333
11081	2013-02-17	@BloombergTV @tesla The video itself is such a waste of time. Useless.	@bloombergtv @tesla the video itself is such a waste of time. useless.	@bloombergtv @tesla the video itself is such a waste of time. useless.	0.233333	negative	-0.233333
2065	2018-06-28	Diesel is used to build every singe raw material component of any vehicle. Like $tesla, Climate Change theology is based on massaging data.	diesel is used to build every singe raw material component of any vehicle. like $tesla, climate change theology is based on massaging data.	diesel is used to build every singe raw material component of any vehicle. like $tesla, climate change theology is based on massaging data.	0.461538	negative	-0.230769
9830	2013-06-20	@lomac92 @Tesla @solarcity @elonmusk Then get on the bus and invent some and slow down on the TarSands production. We don't need Tarsands	@lomac92 @tesla @solarcity @elonmusk then get on the bus and invent some and slow down on the tarsands production. we don't need tarsands	@lomac92 @tesla @solarcity @elonmusk then get on the bus and invent some and slow down on the tarsands production. we don't need tarsands	0.344444	negative	-0.227778
1581	2018-08-07	I see nothing but $Tesla on my stream._x000D_ Besides the Prius its one of my most hated vehicle on this planet_x000D_ I hope it all falls to shit _x000D_ muted $Tesla because it fucking sucks ass	i see nothing but $tesla on my stream._x000D_ besides the prius its one of my most hated vehicle on this planet_x000D_ i hope it all falls to shit _x000D_ muted $tesla because it fucking sucks ass	i see nothing but $tesla on my stream._x000D_ besides the prius its one of my most hated vehicle on this planet_x000D_ i hope it all falls to shit _x000D_ muted $tesla because it fucking sucks ass	0.575	negative	-0.225
2385	2018-05-09	Please vote on June 5 2018 AGAINST the Re-election of directors Antonio J. Gracias Kimball Musk, and James R Murdoch_x000D_ Over the past year Tesla has failed to hit critical production milestones and has consequently seen its past progress toward profitability sharply reverse_x000D_ $tesla	please vote on june 5 2018 against the re-election of directors antonio j. gracias kimball musk, and james are murdoch_x000D_ over the past year tesla has failed to hit critical production milestones and has consequently seen its past progress toward profitability sharply reverse_x000D_ $tesla	please vote on june 5 2018 against the re-election of directors antonio j. gracias kimball musk, and james are murdoch_x000D_ over the past year tesla has failed to hit critical production milestones and has consequently seen its past progress toward profitability sharply reverse_x000D_ $tesla	0.47	negative	-0.225
685	2018-10-04	The only way you lose your money on $tesla stock is you sell it at the bottom of these stupid wild market manipulation swings. Investors, if you like the cars and you like the company, hold on to the stock and donâ€™t do what stupid people do â€œBuy High, Sell Low.â€ https://twitter.com/isaiah_kb/status/1047997199819427841Â â€¦ there are a bunch of people replying to elon musk begging him to sto…	the only way you lose your money on $tesla stock is you sell it at the bottom of these stupid wild market manipulation swings. investors, if you like the cars and you like the company, hold on to the stock and dont do what stupid people do buy high, sell low. there are a bunch of people replying to elon musk begging him to stop tweeting because every time he does, they lose all their money. pic.t…	the only way you lose your money on $tesla stock is you sell it at the bottom of these stupid wild market manipulation swings. investors, if you like the cars and you like the company, hold on to the stock and dont do what stupid people do buy high, sell low. there are a bunch of people replying to elon musk begging him to stop tweeting because every time he does, they lose all their money. pic.t…	0.706667	negative	-0.223333
7614	2013-12-17	Going down my TL and only seeing @tesla I am so sorry .	going down my tl and only seeing @tesla i am so sorry .	going down my tl and only seeing @tesla i am so sorry .	0.762963	negative	-0.218519
2472	2018-05-01	But Dude! Tesla blasted a car into Outer Space!_x000D_ #Tesla $Tesla https://twitter.com/WintonCapPtnrs/status/991308064665096194Â â€¦ Stat of the day from @markbspiegel: Teslaâ€™s interest expense is now at a run-rate of nearly $600 million a year, which in Q4 amounted to $4884 per car soldâ€”fully one-third of Teslaâ€™s gross profit went towards servicing its debt. $TSLA	but dude! tesla blasted a car into outer space!_x000D_ #tesla $tesla stat of the day from @markbspiegel: teslas interest expense is now at a run-rate of nearly $600 million a year, which in q4 amounted to $4884 per car soldfully one-third of teslas gross profit went towards servicing its debt. $tsla	but dude! tesla blasted a car into outer space!_x000D_ #tesla $tesla stat of the day from @markbspiegel: teslas interest expense is now at a run-rate of nearly $600 million a year, which in q4 amounted to $4884 per car soldfully one-third of teslas gross profit went towards servicing its debt. $tsla	0.433333	negative	-0.216667
1773	2018-07-24	#Tesla $Tesla wants to Replace boring Contracts with a Lightning Fast Click. Will #WSJ say that Tesla is doing this because there is an urgency to sustain operations? Not sure. MMMM.https://1reddrop.com/2018/07/24/tesla-wants-to-replace-boring-contracts-with-a-lightning-fast-click/Â â€¦	#tesla $tesla wants to replace boring contracts with a lightning fast click. will #wsj say that tesla is doing this because there is an urgency to sustain operations? not sure. mmmm.	#tesla $tesla wants to replace boring contracts with a lightning fast click. will #wsj say that tesla is doing this because there is an urgency to sustain operations? not sure. mmmm.	0.647222	negative	-0.2125
2389	2018-05-09	$TSLA forced to all or none_x000D_ Bondholders hoped it wouldnâ€™t get to the other crown jewelsâ€™_x000D_ #TeslaCultStock $tesla #tesla _x000D_ @ameliaboone #houseofcars #shorttsla @ChrisSpelter_x000D_ @TeslaCharts @tsrandall $TSLA #investors #StockMarket_x000D_ #Musk #teslamodel3 @elonmuskhttps://www.marketwatch.com/story/tesla-plays-liquidity-defense-as-it-puts-up-factory-as-collateral-2018-05…	$tsla forced to all or none_x000D_ bondholders hoped it wouldnt get to the other crown jewels_x000D_ #teslacultstock $tesla #tesla _x000D_ @ameliaboone #houseofcars #shorttsla @chrisspelter_x000D_ @teslacharts @tsrandall $tsla #investors #stockmarket_x000D_ #musk #teslamodel3 @elonmusk	$tsla forced to all or none_x000D_ bondholders hoped it wouldnt get to the other crown jewels_x000D_ #teslacultstock $tesla #tesla _x000D_ @ameliaboone #houseofcars #shorttsla @chrisspelter_x000D_ @teslacharts @tsrandall $tsla #investors #stockmarket_x000D_ #musk #teslamodel3 @elonmusk	0.2875	negative	-0.2125
10823	2013-03-14	Testdriving @TESLA this afternoon @singularityu outdoor program, driving latest model! Sorry no pictures allowed :(pic.twitter.com/HtnESADYEu	testdriving @tesla this afternoon @singularityu outdoor program, driving latest model! sorry no pictures allowed :(pic.twitter.com/htnesadyeu	testdriving @tesla this afternoon @singularityu outdoor program, driving latest model! sorry no pictures allowed :(pic.twitter.com/htnesadyeu	0.966667	negative	-0.208333
5731	2014-06-07	@monkeybollox66 It will be about half the price of Model S. Plus, youâ€™ll never have to pay for gas again!	@monkeybollox66 it will be about half the price of model s. plus, youll never have to pay for gas again!	@monkeybollox66 it will be about half the price of model s. plus, youll never have to pay for gas again!	0.166667	negative	-0.208333
5806	2014-05-31	@bdfortin We have our Gen III car coming in about three years that will be about half the price of Model S. Stay tuned!	@bdfortin we have our gen iii car coming in about three years that will be about half the price of model s. stay tuned!	@bdfortin we have our gen iii car coming in about three years that will be about half the price of model s. stay tuned!	0.166667	negative	-0.208333
7285	2014-01-19	@CooperCarr1 With Superchargers, you can charge half the battery in about 20min!	@coopercarr1 with superchargers, you can charge half the battery in about 20min!	@coopercarr1 with superchargers, you can charge half the battery in about 20min!	0.166667	negative	-0.208333
547	2018-10-17	So your going to do this while cutting capex and paying back 1.5 billion in debt?? $Tesla $teslaqhttps://twitter.com/elonmusk/status/1052356093534302208Â â€¦ Just reviewed Teslaâ€™s service locations in North America & realized we have major gaps in geographic coverage! Sorry for this foolish oversight. Tesla will aim to cover all regions of NA (not just big cities) within 3 to 6 months.	so your going to do this while cutting capex and paying back 1.5 billion in debt?? $tesla $teslaq just reviewed teslas service locations in north america & realized we have major gaps in geographic coverage! sorry for this foolish oversight. tesla will aim to cover all regions of na (not just big cities) within 3 to 6 months.	so your going to do this while cutting capex and paying back 1.5 billion in debt?? $tesla $teslaq just reviewed teslas service locations in north america & realized we have major gaps in geographic coverage! sorry for this foolish oversight. tesla will aim to cover all regions of na (not just big cities) within 3 to 6 months.	0.5	negative	-0.204375
8306	2013-10-31	I'm not entirely sure $TESLA is done going down here.	i'm not entirely sure $tesla is done going down here.	i'm not entirely sure $tesla is done going down here.	0.588889	negative	-0.202778
7119	2014-01-31	@RodRossSA Superchargers replenish half a charge in as little as 20 minutes!	@rodrosssa superchargers replenish half a charge in as little as 20 minutes!	@rodrosssa superchargers replenish half a charge in as little as 20 minutes!	0.333333	negative	-0.200521
7146	2014-01-30	@This_JustIn Superchargers replenish half a charge in as little as 20 minutes!	@this_justin superchargers replenish half a charge in as little as 20 minutes!	@this_justin superchargers replenish half a charge in as little as 20 minutes!	0.333333	negative	-0.200521
1335	2018-08-18	I think you may be completely missing this. $Tesla is the biggest fraud in American History. They have no IP. They are way way behind the competition. They have no liquidity. They are BK.	i think you may be completely missing this. $tesla is the biggest fraud in american history. they have no ip. they are way way behind the competition. they have no liquidity. they are bk.	i think you may be completely missing this. $tesla is the biggest fraud in american history. they have no ip. they are way way behind the competition. they have no liquidity. they are bk.	0.25	negative	-0.2
1646	2018-08-01	It seems like $tesla twitter and $crypto twitter have a lot in common.https://twitter.com/JackBeTrader/status/1024727802032123905Â â€¦ $TSLA Bingo starts soon. If he calls Montana a pedo Iâ€™ll slam the whole bottle. @QTRResearch pic.twitter.com/czWVDtDBwe	it seems like $tesla twitter and $crypto twitter have a lot in common. $tsla bingo starts soon. if he calls montana a pedo ill slam the whole bottle. @qtrresearch pic.twitter.com/czwvdtdbwe	it seems like $tesla twitter and $crypto twitter have a lot in common. $tsla bingo starts soon. if he calls montana a pedo ill slam the whole bottle. @qtrresearch pic.twitter.com/czwvdtdbwe	0.633333	negative	-0.2
7364	2014-01-14	(1/2) The term â€œrecallâ€ is outdated. No vehicles are being physically recalled by Tesla.	(1/2) the term recall is outdated. no vehicles are being physically recalled by tesla.	(1/2) the term recall is outdated. no vehicles are being physically recalled by tesla.	0.388095	negative	-0.2
10883	2013-03-09	"I don't have a problem with critical reviews. I have a problem with false reviews" - @elonmusk on management style @tesla #sxswi	"i don't have a problem with critical reviews. i have a problem with false reviews" - @elonmusk on management style @tesla #sxswi	"i don't have a problem with critical reviews. i have a problem with false reviews" - @elonmusk on management style @tesla #sxswi	0.7	negative	-0.2
11111	2013-02-15	@Camyman I feel like the @nytimes has one option and only one option. To fire the reporter for his false attack on @tesla	@camyman i feel like the @nytimes has one option and only one option. to fire the reporter for his false attack on @tesla	@camyman i feel like the @nytimes has one option and only one option. to fire the reporter for his false attack on @tesla	0.8	negative	-0.2
415	2018-10-26	https://cdn.cnn.com/cnnnext/dam/assets/181023164423-tesla-model-3-performance-super-tease.jpgÂ â€¦ https://www.cnn.com/2018/10/26/business/tesla-fbi-probe/index.htmlÂ â€¦ $Tesla shared documents with DOJ about Model 3 production. $From CNN: The Wall Street Journal reported FBI agents are looking into whether the firm misled investors.	$tesla shared documents with doj about model 3 production. $from cnn: the wall street journal reported fbi agents are looking into whether the firm misled investors.	$tesla shared documents with doj about model 3 production. $from cnn: the wall street journal reported fbi agents are looking into whether the firm misled investors.	0.4	negative	-0.2
618	2018-10-10	There is not 1 stock in my portfolio or watchlist that is green today. _x000D_ $Tesla has been a killer smh	there is not 1 stock in my portfolio or watchlist that is green today. _x000D_ $tesla has been a killer smh	there is not 1 stock in my portfolio or watchlist that is green today. _x000D_ $tesla has been a killer smh	0.3	negative	-0.2
667	2018-10-05	A few weeks	a few weeks	a few weeks	0.1	negative	-0.2
911	2018-09-17	Tesla has â€˜no credible competition,â€™ analyst says https://www.marketwatch.com/story/tesla-has-no-credible-competition-analyst-says-2018-09-17Â â€¦ $tesla	tesla has no credible competition, analyst says $tesla	tesla has no credible competition, analyst says $tesla	0.7	negative	-0.2
1223	2018-08-26	Should have bought a few shares of $tesla when it fell below $300 smh	should have bought a few shares of $tesla when it fell below $300 smh	should have bought a few shares of $tesla when it fell below $300 smh	0.1	negative	-0.2
1225	2018-08-26	Does anyone else listen to this crap and go what????? "The Comm VP job is vitally important because $Tesla doesn't spend on advertising and relies on its customers to spread the work about it products."	does anyone else listen to this crap and go what????? "the comm vp job is vitally important because $tesla doesn't spend on advertising and relies on its customers to spread the work about it products."	does anyone else listen to this crap and go what????? "the comm vp job is vitally important because $tesla doesn't spend on advertising and relies on its customers to spread the work about it products."	0.9	negative	-0.2
1298	2018-08-21	$tesla Is there life after loss of analyst coverage?_x000D_ Abstract paper examines why sell-side analysts choose to terminate research coverage on a firm and the consequences of the coverage loss for that firm. _x000D_ http://graphics8.nytimes.com/images/blogs/dealbook/AnalystCoverageStudy.pdfÂ â€¦	$tesla is there life after loss of analyst coverage?_x000D_ abstract paper examines why sell-side analysts choose to terminate research coverage on a firm and the consequences of the coverage loss for that firm. _x000D_	$tesla is there life after loss of analyst coverage?_x000D_ abstract paper examines why sell-side analysts choose to terminate research coverage on a firm and the consequences of the coverage loss for that firm. _x000D_	0.4	negative	-0.2
1547	2018-08-07	Stop crying over @elonmusk _x000D_ #MyHero $Tesla	stop crying over @elonmusk _x000D_ #myhero $tesla	stop crying over @elonmusk _x000D_ #myhero $tesla	0.6	negative	-0.2
1600	2018-08-05	Bitcoin fell again below $7000._x000D_ $btc $eth $xrp $ltc $xlm $neo $eos $ada $bcc $icx $iota $nano $ncash $wan $ont $xvg $zil $nano #bitcoin #ethereum $ripple $AAPL $MSFT $JPM $JPM $WBA $GOOGL $FB $TWTR $TSLA $INTC $VZ $APPLE $TESLA #FACEBOOK $AMAZONpic.twitter.com/HD8jEliEI9	bitcoin fell again below $7000._x000D_ $btc $eth $xrp $ltc $xlm $neo $eos $ada $bcc $icx $iota $nano $ncash $wan $ont $xvg $zil $nano #bitcoin #ethereum $ripple $aapl $msft $jpm $jpm $wba $googl $fb $twtr $tsla $intc $vz $apple $tesla #facebook $amazonpic.twitter.com/hd8jeliei9	bitcoin fell again below $7000._x000D_ $btc $eth $xrp $ltc $xlm $neo $eos $ada $bcc $icx $iota $nano $ncash $wan $ont $xvg $zil $nano #bitcoin #ethereum $ripple $aapl $msft $jpm $jpm $wba $googl $fb $twtr $tsla $intc $vz $apple $tesla #facebook $amazonpic.twitter.com/hd8jeliei9	0.15	negative	-0.2
1603	2018-08-04	Bitcoin is going to test the $7000 support level._x000D_ $btc $eth $xrp $ltc $xlm $neo $eos $ada $bcc $icx $iota $nano $ncash $wan $ont $xvg $zil #bitcoin #ethereum $ripple $AAPL $MSFT $JPM $GOOGL $FB $TWTR $TSLA $APPLE $TESLA #FACEBOOK $AMAZON	bitcoin is going to test the $7000 support level._x000D_ $btc $eth $xrp $ltc $xlm $neo $eos $ada $bcc $icx $iota $nano $ncash $wan $ont $xvg $zil #bitcoin #ethereum $ripple $aapl $msft $jpm $googl $fb $twtr $tsla $apple $tesla #facebook $amazon	bitcoin is going to test the $7000 support level._x000D_ $btc $eth $xrp $ltc $xlm $neo $eos $ada $bcc $icx $iota $nano $ncash $wan $ont $xvg $zil #bitcoin #ethereum $ripple $aapl $msft $jpm $googl $fb $twtr $tsla $apple $tesla #facebook $amazon	0.15	negative	-0.2
1642	2018-08-02	$Tesla given the statements about lower material costs - and Panicsonics heavy loss - this makes you wonder whether the made a cost decrease deal with them. Otherwise, material costs have been rising for all OEMs but not for Tesla - that would not make any sense. pic.twitter.com/PyScOTaUPP	$tesla given the statements about lower material costs - and panicsonics heavy loss - this makes you wonder whether the made a cost decrease deal with them. otherwise, material costs have been rising for all oems but not for tesla - that would not make any sense. pic.twitter.com/pyscotaupp	$tesla given the statements about lower material costs - and panicsonics heavy loss - this makes you wonder whether the made a cost decrease deal with them. otherwise, material costs have been rising for all oems but not for tesla - that would not make any sense. pic.twitter.com/pyscotaupp	0.5	negative	-0.2
1847	2018-07-18	https://www.mercurynews.com/wp-content/uploads/2018/07/SJM-L-TESLA-0719-13.jpg?w=1024&h=683Â â€¦ https://www.mercurynews.com/2018/07/18/tesla-says-injury-rate-at-fremont-factory-dropped-this-year/Â â€¦ $Tesla says injury rate at Fremont factory dropped this year. $From Mercurynews: If Tesla remains mired in controversy over workforce injuries, it may have trouble selling cars when it achieves hig…	$tesla says injury rate at fremont factory dropped this year. $from mercurynews: if tesla remains mired in controversy over workforce injuries, it may have trouble selling cars when it achieves high-volume production, expert says.	$tesla says injury rate at fremont factory dropped this year. $from mercurynews: if tesla remains mired in controversy over workforce injuries, it may have trouble selling cars when it achieves high-volume production, expert says.	0.2	negative	-0.2
1988	2018-07-05	Phil Beau do you think Media Advertisers might disappear like OIL Companies, Coal Companies, ICE manufacturers going bankrupt if $TESLA does well with EV's, Energy & Storage. @elonmusk @GerberKawasaki @Lebeaucarnewshttps://twitter.com/Lebeaucarnews/status/1014899993524629505Â â€¦ Investors betting against Tesla are getting killed but not for the reason you may think: Cramer http://dlvr.it/QZZHJHÂ…	phil beau do you think media advertisers might disappear like oil companies, coal companies, ice manufacturers going bankrupt if $tesla does well with ev's, energy & storage. @elonmusk @gerberkawasaki @lebeaucarnews investors betting against tesla are getting killed but not for the reason you may think: cramer pic.twitter.com/tjgsswhgpn	phil beau do you think media advertisers might disappear like oil companies, coal companies, ice manufacturers going bankrupt if $tesla does well with ev's, energy & storage. @elonmusk @gerberkawasaki @lebeaucarnews investors betting against tesla are getting killed but not for the reason you may think: cramer pic.twitter.com/tjgsswhgpn	0	negative	-0.2
1993	2018-07-04	Maybe Tesla stopped testing because they KNOW the brakes are shit and therefore testing us redundant. $Tesla	maybe tesla stopped testing because they know the brakes are shit and therefore testing us redundant. $tesla	maybe tesla stopped testing because they know the brakes are shit and therefore testing us redundant. $tesla	0.5	negative	-0.2
2377	2018-05-10	NTSB investigating $Tesla crash, fire that killed 2 Florida teens - ABC News - https://abcn.ws/2wzT0DMÂ via @ABC	ntsb investigating $tesla crash, fire that killed 2 florida teens - abc news - via @abc	ntsb investigating $tesla crash, fire that killed 2 florida teens - abc news - via @abc	0	negative	-0.2
2392	2018-05-09	Two Teens Dead as $Tesla Model S Catches Fire in Fort Lauderdale After Crash https://www.nbcmiami.com/news/local/Two-Dead-After-Car-Catches-Fire-in-Fort-Lauderdale-482121771.htmlÂ â€¦ via @nbc6	two teens dead as $tesla model s catches fire in fort lauderdale after crash via @nbc6	two teens dead as $tesla model s catches fire in fort lauderdale after crash via @nbc6	0.4	negative	-0.2
2590	2018-04-06	China is currently Teslaâ€™s second-largest market in terms of revenues behind the United States. But the escalating trade war between China and the US $TSLA $Tesla #Tesla https://finance.yahoo.com/news/tesla-biggest-loser-trade-war-210000862.htmlÂ â€¦	china is currently teslas second-largest market in terms of revenues behind the united states. but the escalating trade war between china and the us $tsla $tesla #tesla	china is currently teslas second-largest market in terms of revenues behind the united states. but the escalating trade war between china and the us $tsla $tesla #tesla	0.55	negative	-0.2
2868	2018-01-23	Claim FREE Trust for watching videos â€“ current returns: 9.1372 $TRUST daily_x000D_ https://www.earncrypto.com/earn-free-trustplus/?r=91976&DNPÂ â€¦_x000D_ $SCRT $CFD $QORA $KED $PUTIC $ZSE $CTIC2 $LAZ $MI $SYNX $ARGUS $ICE $MONETA $GRIM $XRL $ATCC $GAME $SAK $AEON $TGC $DFT $DIX $MGC $TESLA	claim free trust for watching videos current returns: 9.1372 $trust daily_x000D_ _x000D_ $scrt $cfd $qora $ked $putic $zse $ctic2 $laz $mi $synx $argus $ice $moneta $grim $xrl $atcc $game $sak $aeon $tgc $dft $dix $mgc $tesla	claim free trust for watching videos current returns: 9.1372 $trust daily_x000D_ _x000D_ $scrt $cfd $qora $ked $putic $zse $ctic2 $laz $mi $synx $argus $ice $moneta $grim $xrl $atcc $game $sak $aeon $tgc $dft $dix $mgc $tesla	0.52	negative	-0.2
2907	2018-01-15	Thinking heavily about selling my $TESLA stocks	thinking heavily about selling my $tesla stocks	thinking heavily about selling my $tesla stocks	0.5	negative	-0.2
2988	2017-12-22	@valuewalk Even without a recession and just competition $Tesla is a dead man driving https://twitter.com/weijgenberger/status/944211153688977412Â â€¦ Uninvestable Tesla http://www.valuewalk.com/2017/12/uninvestable-tesla-inc-tsla/Â â€¦ via @valuewalk	@valuewalk even without a recession and just competition $tesla is a dead man driving uninvestable tesla via @valuewalk	@valuewalk even without a recession and just competition $tesla is a dead man driving uninvestable tesla via @valuewalk	0.4	negative	-0.2
3106	2017-11-02	And rent a $tesla for a few days.	and rent a $tesla for a few days.	and rent a $tesla for a few days.	0.1	negative	-0.2
3278	2017-07-26	Everyday Astronaut, â€œSpaceships. For Earth.â€https://www.youtube.com/watch?v=tTkNWiYR_VoÂ â€¦	everyday astronaut, spaceships. for earth.	everyday astronaut, spaceships. for earth.	0.6	negative	-0.2
3341	2017-06-09	game changer $Tesla $gm $FORDhttps://twitter.com/zerohedge/status/873176071549575170Â â€¦ Tesla Is Now Bigger Than Ford, GM, And BMW... http://www.zerohedge.com/news/2017-06-09/tesla-now-bigger-ford-gm-and-bmwÂ â€¦	game changer $tesla $gm $ford tesla is now bigger than ford, gm, and bmw...	game changer $tesla $gm $ford tesla is now bigger than ford, gm, and bmw...	0.45	negative	-0.2
3813	2016-04-04	Remember a few months ago when $tesla was in trouble?	remember a few months ago when $tesla was in trouble?	remember a few months ago when $tesla was in trouble?	0.15	negative	-0.2
4665	2015-03-18	Automakers are the losers in NJ $Tesla deal @teslamotors http://www.thebanksreport.com/manufacturers/new-jerseys-vote-tesla-win-dealers-almost/Â â€¦	automakers are the losers in nj $tesla deal @teslamotors	automakers are the losers in nj $tesla deal @teslamotors	0.2	negative	-0.2
4858	2014-10-21	@StephVicious Hi Steph, have you seen our Supercharger map? We have quite a few in PA: http://www.teslamotors.com/findus#/bounds/42.2693866,-74.68950180000002,39.7197989,-80.51989500000002?search=superchargerÂ â€¦,	@stephvicious hi steph, have you seen our supercharger map? we have quite a few in pa: #/bounds/42.2693866,-74.68950180000002,39.7197989,-80.51989500000002?search=supercharger,	@stephvicious hi steph, have you seen our supercharger map? we have quite a few in pa: #/bounds/42.2693866,-74.68950180000002,39.7197989,-80.51989500000002?search=supercharger,	0.1	negative	-0.2
4956	2014-08-29	@cpmuoio We have quite a few Superchargers in the area: http://www.teslamotors.com/findus#/bounds/40.91525559999999,-73.70027209999999,40.4959961,-74.2590879?search=superchargerÂ â€¦,	@cpmuoio we have quite a few superchargers in the area: #/bounds/40.91525559999999,-73.70027209999999,40.4959961,-74.2590879?search=supercharger,	@cpmuoio we have quite a few superchargers in the area: #/bounds/40.91525559999999,-73.70027209999999,40.4959961,-74.2590879?search=supercharger,	0.1	negative	-0.2
5092	2014-08-07	@hendricruelan Utah has a few Superchargers, allowing for road trips all over.	@hendricruelan utah has a few superchargers, allowing for road trips all over.	@hendricruelan utah has a few superchargers, allowing for road trips all over.	0.1	negative	-0.2
5259	2014-07-23	@benjamin_ho Well if youâ€™d like to, weâ€™ve got a few events coming up in ME this weekend: http://www.teslamotors.com/event/fully-charged-northeast-tourÂ â€¦ Come take a look.	@benjamin_ho well if youd like to, weve got a few events coming up in me this weekend: come take a look.	@benjamin_ho well if youd like to, weve got a few events coming up in me this weekend: come take a look.	0.1	negative	-0.2
5365	2014-07-15	@kevinkwc Weâ€™ve got a few events in Texas coming up. Have a look: http://www.teslamotors.com/events	@kevinkwc weve got a few events in texas coming up. have a look:	@kevinkwc weve got a few events in texas coming up. have a look:	0.1	negative	-0.2
5425	2014-07-09	@larynx_lynx @onlyplastik Stop by and say hello at one of our stores in LA. Weâ€™ve got a few: http://www.teslamotors.com/findus/stores	@larynx_lynx @onlyplastik stop by and say hello at one of our stores in la. weve got a few:	@larynx_lynx @onlyplastik stop by and say hello at one of our stores in la. weve got a few:	0.1	negative	-0.2
5651	2014-06-17	@seansparkman @JasonGFox We have a few galleries there. Come say hello: http://www.teslamotors.com/findus	@seansparkman @jasongfox we have a few galleries there. come say hello:	@seansparkman @jasongfox we have a few galleries there. come say hello:	0.1	negative	-0.2
5929	2014-05-19	@amyehya We have a few locations in Canada, have a look: http://www.teslamotors.com/findus	@amyehya we have a few locations in canada, have a look:	@amyehya we have a few locations in canada, have a look:	0.1	negative	-0.2
5985	2014-05-14	@itskendrickdude Green is an option: http://www.teslamotors.com/models/design	@itskendrickdude green is an option:	@itskendrickdude green is an option:	0.3	negative	-0.2
5992	2014-05-14	Green where it counts. #WallpaperWednesdaypic.twitter.com/3Dochs4Ipd	green where it counts. #wallpaperwednesdaypic.twitter.com/3dochs4ipd	green where it counts. #wallpaperwednesdaypic.twitter.com/3dochs4ipd	0.3	negative	-0.2
6212	2014-04-23	@MrWittwer Check out our Facebook and Google+ in a few minutes.	@mrwittwer check out our facebook and google+ in a few minutes.	@mrwittwer check out our facebook and google+ in a few minutes.	0.1	negative	-0.2
6354	2014-04-10	A behind the scenes look at Teslaâ€™s cross country rally (episode one):https://www.youtube.com/watch?v=ou46vykyIAkÂ â€¦	a behind the scenes look at teslas cross country rally (episode one):	a behind the scenes look at teslas cross country rally (episode one):	0.35	negative	-0.2
6451	2014-04-03	@Computerhounds Yes! Quite a few: http://www.teslamotors.com/supercharger	@computerhounds yes! quite a few:	@computerhounds yes! quite a few:	0.1	negative	-0.2
6953	2014-02-18	@smartertrader hell ya.. make the green rain. Buy a $tesla	@smartertrader hell yeah.. make the green rain. buy a $tesla	@smartertrader hell yeah.. make the green rain. buy a $tesla	0.3	negative	-0.2
7873	2013-12-05	Utilities and fossil fuel co's are in a heap of trouble. "@SolarCity to Use Batteries From @Tesla for Energy Storage" http://www.nytimes.com/2013/12/05/business/energy-environment/solarcity-to-use-batteries-from-tesla-for-energy-storage.html?src=recgÂ â€¦	utilities and fossil fuel co's are in a heap of trouble. "@solarcity to use batteries from @tesla for energy storage"	utilities and fossil fuel co's are in a heap of trouble. "@solarcity to use batteries from @tesla for energy storage"	0.2	negative	-0.2
7991	2013-11-21	Just sittin in the @tesla @ Montgomery Mall #shopping #electric #green #car #ride #B&W no #gaspic.twitter.com/Ik6jNMVhfD	just sittin in the @tesla @ montgomery mall #shopping #electric #green #car #ride #b&w no #gaspic.twitter.com/ik6jnmvhfd	just sittin in the @tesla @ montgomery mall #shopping #electric #green #car #ride #b&w no #gaspic.twitter.com/ik6jnmvhfd	0.3	negative	-0.2
8074	2013-11-15	Check it - @Tesla Is Planning To Make A Pickup Truck like the @ford F150 http://ow.ly/qO3ZsÂ #green #transportation #ev @TreeHugger	check it - @tesla is planning to make a pickup truck like the @ford f150 #green #transportation #ev @treehugger	check it - @tesla is planning to make a pickup truck like the @ford f150 #green #transportation #ev @treehugger	0.3	negative	-0.2
8077	2013-11-14	@AudiForLife @teslamotors @tesla @tflcar Well shit. Chalk up another mistake. I'm at, like, 2571 for the day.	@audiforlife @teslamotors @tesla @tflcar well shit. chalk up another mistake. i'm at, like, 2571 for the day.	@audiforlife @teslamotors @tesla @tflcar well shit. chalk up another mistake. i'm at, like, 2571 for the day.	0.8	negative	-0.2
8602	2013-10-10	#hubforum @robertotoro @tesla clients : Technology, Luxury and Green addicts	#hubforum @robertotoro @tesla clients : technology, luxury and green addicts	#hubforum @robertotoro @tesla clients : technology, luxury and green addicts	0.3	negative	-0.2
8816	2013-09-19	@argiope there you go. Thor is green. And a fan of @tesla.	@argiope there you go. thor is green. and a fan of @tesla.	@argiope there you go. thor is green. and a fan of @tesla.	0.3	negative	-0.2
8925	2013-09-10	Elon Musk, the man behind @Tesla, recently appeared designing a rocket with some 3D visualizations. Here's the video: http://youtu.be/xNqs_S-zEBY	elon musk, the man behind @tesla, recently appeared designing a rocket with some 3d visualizations. here's the video:	elon musk, the man behind @tesla, recently appeared designing a rocket with some 3d visualizations. here's the video:	0.475	negative	-0.2
8957	2013-09-05	Record holding #PikesPeak International racer @Monster_Tajima gets behind the wheel of Model S. #throwbackthursday http://www.youtube.com/watch?v=mo-DiEIoeUM&feature=share&list=UU5WjFrtBdufl6CZojX3D8dQÂ â€¦	record holding #pikespeak international racer @monster_tajima gets behind the wheel of model s. #throwbackthursday	record holding #pikespeak international racer @monster_tajima gets behind the wheel of model s. #throwbackthursday	0.35	negative	-0.2
9051	2013-08-26	@Tesla Is Outselling @Porsche, @Volvo and @LandRover in #California http://dthin.gs/15atFwhÂ #automotive #green #cars	@tesla is outselling @porsche, @volvo and @landrover in #california #automotive #green #cars	@tesla is outselling @porsche, @volvo and @landrover in #california #automotive #green #cars	0.3	negative	-0.2
9089	2013-08-23	This one is a combo of him and a weird Fed law that car manufacturers can't sell direct to individuals. @KimShoeCrzy @Mlle_D @Tesla @nffc65	this one is a combo of him and a weird fed law that car manufacturers can't sell direct to individuals. @kimshoecrzy @mlle_d @tesla @nffc65	this one is a combo of him and a weird fed law that car manufacturers can't sell direct to individuals. @kimshoecrzy @mlle_d @tesla @nffc65	0.7	negative	-0.2
9217	2013-08-13	I am convinced that there are some few @Tesla #ModelS in the #BigOmaha @ElonMusk_x000D_ #ElectricCar #LuxuryCar #Innovation #GreenEnergy	i am convinced that there are some few @tesla #models in the #bigomaha @elonmusk_x000D_ #electriccar #luxurycar #innovation #greenenergy	i am convinced that there are some few @tesla #models in the #bigomaha @elonmusk_x000D_ #electriccar #luxurycar #innovation #greenenergy	0.1	negative	-0.2
9852	2013-06-18	@elonmusk @Tesla Do a marketing alliance with GM's GMC division. GMC needs a car! Why not the Model S? Don't waste money on lawsuits.	@elonmusk @tesla do a marketing alliance with gm's gmc division. gmc needs a car! why not the model s? don't waste money on lawsuits.	@elonmusk @tesla do a marketing alliance with gm's gmc division. gmc needs a car! why not the model s? don't waste money on lawsuits.	0	negative	-0.2
9972	2013-06-03	Tesla Announces Plans to Rapidly Build a Cross-Country Supercharging Network - http://www.greenerideal.com/vehicles/0603-tesla-announces-accelerated-plans-to-build-a-cross-country-supercharging-network/Â â€¦ #car #green #auto #evs @Tesla	tesla announces plans to rapidly build a cross-country supercharging network - #car #green #auto #evs @tesla	tesla announces plans to rapidly build a cross-country supercharging network - #car #green #auto #evs @tesla	0.3	negative	-0.2
9974	2013-06-03	Tesla Announces Plans to Rapidly Build a Cross-Country Supercharging Network - http://www.greenerideal.com/vehicles/0603-tesla-announces-accelerated-plans-to-build-a-cross-country-supercharging-network/Â â€¦ #green #car #auto #electric @Tesla	tesla announces plans to rapidly build a cross-country supercharging network - #green #car #auto #electric @tesla	tesla announces plans to rapidly build a cross-country supercharging network - #green #car #auto #electric @tesla	0.3	negative	-0.2
10094	2013-05-24	@johaaann That's the plan for Gen III but we are still a few years away.	@johaaann that's the plan for gen iii but we are still a few years away.	@johaaann that's the plan for gen iii but we are still a few years away.	0.1	negative	-0.2
10109	2013-05-23	@Tesla repays $465 million government green energy loan ahead of schedule http://prsm.tc/Lt00vo	@tesla repays $465 million government green energy loan ahead of schedule	@tesla repays $465 million government green energy loan ahead of schedule	0.3	negative	-0.2
10211	2013-05-16	#Congrats on #bestofshow #impressingthehaters #Green #Auto #beautifulandperfect ~ A reality check on @Tesla http://www.cnn.com/2013/05/15/opinion/harley-tesla-best/index.html?sr=sharebar_twitterÂ â€¦	#congrats on #bestofshow #impressingthehaters #green #auto #beautifulandperfect ~ a reality check on @tesla	#congrats on #bestofshow #impressingthehaters #green #auto #beautifulandperfect ~ a reality check on @tesla	0.3	negative	-0.2
10227	2013-05-15	@Tesla. US 1% going green. I'm green with envy. Electric cars for the masses? who knows when. http://cnnmon.ie/15EuOvVÂ via @CNNMoney	@tesla. us 1% going green. i'm green with envy. electric cars for the masses? who knows when. via @cnnmoney	@tesla. us 1% going green. i'm green with envy. electric cars for the masses? who knows when. via @cnnmoney	0.3	negative	-0.2
10428	2013-05-03	@TheOriginalNemo Our Gen III car will start around $30k but that's still a few years off.	@theoriginalnemo our gen iii car will start around $30k but that's still a few years off.	@theoriginalnemo our gen iii car will start around $30k but that's still a few years off.	0.1	negative	-0.2
10445	2013-05-01	@TonyTheMacUser That has always been the plan. It's still a few years off but our Gen III car will start around $30,000.	@tonythemacuser that has always been the plan. it's still a few years off but our gen iii car will start around $30,000.	@tonythemacuser that has always been the plan. it's still a few years off but our gen iii car will start around $30,000.	0.1	negative	-0.2
10503	2013-04-22	@ElonMusk - #sbearthday Enviro. Hero Award winner, Bill Nye @TheScienceGuy called you out on your @tesla charging port at our Green Car Show	@elonmusk - #sbearthday enviro. hero award winner, bill nye @thescienceguy called you out on your @tesla charging port at our green car show	@elonmusk - #sbearthday enviro. hero award winner, bill nye @thescienceguy called you out on your @tesla charging port at our green car show	0.3	negative	-0.2
10606	2013-04-06	@Tesla needs competitors #Sustainability #Green #cars #Fisker http://jonhailepr.wordpress.com/2013/04/06/someone-has-to-challenge-tesla/Â â€¦	@tesla needs competitors #sustainability #green #cars #fisker	@tesla needs competitors #sustainability #green #cars #fisker	0.3	negative	-0.2
10636	2013-04-03	@bloombergnews Didnt @Tesla just jump 20% a few days ago? Could be #ProfitTaking going on here... Hmmmmm	@bloombergnews didnt @tesla just jump 20% a few days ago? could be #profittaking going on here... hmmmmm	@bloombergnews didnt @tesla just jump 20% a few days ago? could be #profittaking going on here... hmmmmm	0.1	negative	-0.2
10767	2013-03-22	@JustplainCarrie It's still a few years off but our Gen III car will start around $30,000.	@justplaincarrie it's still a few years off but our gen iii car will start around $30,000.	@justplaincarrie it's still a few years off but our gen iii car will start around $30,000.	0.1	negative	-0.2
10843	2013-03-13	@al3xdogg @edmunds It's a few years away still but that's the plan for Gen III.	@al3xdogg @edmunds it's a few years away still but that's the plan for gen iii.	@al3xdogg @edmunds it's a few years away still but that's the plan for gen iii.	0.1	negative	-0.2
10857	2013-03-12	@marshgre no production date yet for Gen III but hopefully within a few years.	@marshgre no production date yet for gen iii but hopefully within a few years.	@marshgre no production date yet for gen iii but hopefully within a few years.	0.1	negative	-0.2
10903	2013-03-06	In Ontario a @Tesla gets a "Green Vehicle" labeled license plate with green numbers. pic.twitter.com/Jvv1suIqXE	in ontario a @tesla gets a "green vehicle" labeled license plate with green numbers. pic.twitter.com/jvv1suiqxe	in ontario a @tesla gets a "green vehicle" labeled license plate with green numbers. pic.twitter.com/jvv1suiqxe	0.3	negative	-0.2
10975	2013-02-26	Pls, someone digg up the insider dirt on this: @Tesla's @elonmusk says @NYTimes review led to few 100 cancellations http://goo.gl/fb/RPZ1q	pls, someone digg up the insider dirt on this: @tesla's @elonmusk says @nytimes review led to few 100 cancellations	pls, someone digg up the insider dirt on this: @tesla's @elonmusk says @nytimes review led to few 100 cancellations	0.1	negative	-0.2
11134	2013-02-14	@RedDolan @SavIsSavvy Lots of stores near you. Head over to UTC and get behind the wheel! http://www.teslamotors.com/findus	@reddolan @savissavvy lots of stores near you. head over to utc and get behind the wheel!	@reddolan @savissavvy lots of stores near you. head over to utc and get behind the wheel!	0.55	negative	-0.2
11172	2013-02-14	This is the @NYTimes article people should be talking about today. Opposing secret White House hit lists > @Tesla. http://goo.gl/t4bVX	this is the @nytimes article people should be talking about today. opposing secret white house hit lists > @tesla.	this is the @nytimes article people should be talking about today. opposing secret white house hit lists > @tesla.	0.35	negative	-0.2
211	2018-11-25	https://www.marketwatch.com/story/tesla-was-weeks-from-dying-earlier-this-year-elon-musk-says-2018-11-25Â â€¦ $Tesla was weeks from dying earlier this year, Elon Musk says. $From Marketwatch: Tesla Inc. was â€œbleeding money like crazyâ€ during its Model 3 production ramp-up and almost went under earlier this year, Elon Musk said Sunday.	$tesla was weeks from dying earlier this year, elon musk says. $from marketwatch: tesla inc. was bleeding money like crazy during its model 3 production ramp-up and almost went under earlier this year, elon musk said sunday.	$tesla was weeks from dying earlier this year, elon musk says. $from marketwatch: tesla inc. was bleeding money like crazy during its model 3 production ramp-up and almost went under earlier this year, elon musk said sunday.	0.633333	negative	-0.2
1703	2018-07-31	Itâ€™s crazy how much stuff fits in a Model 3https://twitter.com/AlguireTim/status/1023784314343804928Â â€¦ Camping with Tesla Model 3_x000D_ Went camping. 5 people in the car and:_x000D_ 5 Sleeping Bags_x000D_ 2 Air Mattressesâ€¦	its crazy how much stuff fits in a model 3 camping with tesla model 3_x000D_ went camping. 5 people in the car and:_x000D_ 5 sleeping bags_x000D_ 2 air mattresses	its crazy how much stuff fits in a model 3 camping with tesla model 3_x000D_ went camping. 5 people in the car and:_x000D_ 5 sleeping bags_x000D_ 2 air mattresses	0.55	negative	-0.2
2413	2018-05-07	$Tesla 's latest SEC filing shows why Elon Musk should answer boring questions https://www.bloomberg.com/view/articles/2018-05-07/tesla-first-quarter-10-q-shows-why-it-should-answer-questionsÂ â€¦ via @bopinion	$tesla 's latest sec filing shows why elon musk should answer boring questions via @bopinion	$tesla 's latest sec filing shows why elon musk should answer boring questions via @bopinion	0.833333	negative	-0.2
1456	2018-08-11	https://www.bloomberg.com/news/features/2018-08-11/tesla-s-amazing-tesla-s-horrible-the-bulls-and-bears-speakÂ â€¦ $Tesla's Amazing. Tesla's Horrible.. $	$tesla's amazing. tesla's horrible.. $	$tesla's amazing. tesla's horrible.. $	0.95	negative	-0.2
2039	2018-07-01	Retail doesnâ€™t really matter for $tesla - to paraphrase carville - â€œitâ€™s the big institutional investors, stupidâ€.	retail doesnt really matter for $tesla - to paraphrase carville - its the big institutional investors, stupid.	retail doesnt really matter for $tesla - to paraphrase carville - its the big institutional investors, stupid.	0.433333	negative	-0.2
595	2018-10-12	Tough couple of days but iâ€™m back with longs in the green. Lets see what Monday brings. $V $SQ $TESLA $AMAT	tough couple of days but i am back with longs in the green. lets see what monday brings. $v $sq $tesla $amat	tough couple of days but i am back with longs in the green. lets see what monday brings. $v $sq $tesla $amat	0.377778	negative	-0.196296
1643	2018-08-02	$Tesla - so deposits only hit the PnL once the car gets delivered to the customer? Does this mean cars defined as in transit - which means gets to the customer are accounted for as revenues already?!? pic.twitter.com/vBpCQvmFuD	$tesla - so deposits only hit the pnl once the car gets delivered to the customer? does this mean cars defined as in transit - which means gets to the customer are accounted for as revenues already?!? pic.twitter.com/vbpcqvmfud	$tesla - so deposits only hit the pnl once the car gets delivered to the customer? does this mean cars defined as in transit - which means gets to the customer are accounted for as revenues already?!? pic.twitter.com/vbpcqvmfud	0.84375	negative	-0.195312
2174	2018-06-05	$Tesla outselling all other car brands in the #USA_x000D_ #BMW #Audi #Mercedes #Lexus all outclassed by #Lithium #Cobalt Batterry technology!_x000D_ #Ev ESEC BOOM!_x000D_ #Lithium #cobalt #nickel #Manganese #Copperpic.twitter.com/DYT6vyEML4	$tesla outselling all other car brands in the #usa_x000D_ #bmw #audi #mercedes #lexus all outclassed by #lithium #cobalt batterry technology!_x000D_ #ev esec boom!_x000D_ #lithium #cobalt #nickel #manganese #copperpic.twitter.com/dyt6vyeml4	$tesla outselling all other car brands in the #usa_x000D_ #bmw #audi #mercedes #lexus all outclassed by #lithium #cobalt batterry technology!_x000D_ #ev esec boom!_x000D_ #lithium #cobalt #nickel #manganese #copperpic.twitter.com/dyt6vyeml4	0.375	negative	-0.195312
8965	2013-09-04	@samadamsuk head down to our Menlo Park store while you're in town! http://www.teslamotors.com/findus	@samadamsuk head down to our menlo park store while you're in town!	@samadamsuk head down to our menlo park store while you're in town!	0.288889	negative	-0.194444
10047	2013-05-29	@elonmusk Rainy week in Michigan has me feelin' down. A @Tesla #ModelS test drive would perk a girl up! #icanhastestdrive	@elonmusk rainy week in michigan has me feelin' down. a @tesla #models test drive would perk a girl up! #icanhastestdrive	@elonmusk rainy week in michigan has me feelin' down. a @tesla #models test drive would perk a girl up! #icanhastestdrive	0.288889	negative	-0.194444
10809	2013-03-16	Hello SF Electronauts! Head down to @EngadgetExpand & slide into the driver's seat of Model S! #GoElectric @engadgetpic.twitter.com/GgOLhOjl9z	hello sf electronauts! head down to @engadgetexpand & slide into the driver's seat of model s! #goelectric @engadgetpic.twitter.com/ggolhojl9z	hello sf electronauts! head down to @engadgetexpand & slide into the driver's seat of model s! #goelectric @engadgetpic.twitter.com/ggolhojl9z	0.288889	negative	-0.194444
11317	2013-01-19	In Santa Monica at the @tesla dealership. Thinking of putting my deposit down! Hmmmmmm....	in santa monica at the @tesla dealership. thinking of putting my deposit down! hmmmmmm....	in santa monica at the @tesla dealership. thinking of putting my deposit down! hmmmmmm....	0.288889	negative	-0.194444
8839	2013-09-18	@Tesla @HuffingtonPost @google @TeslaMotors ha my bad - I know I should've checked first! #mybad	@tesla @huffingtonpost @google @teslamotors ha my bad - i know i should've checked first! #mybad	@tesla @huffingtonpost @google @teslamotors ha my bad - i know i should've checked first! #mybad	0.5	negative	-0.19375
1883	2018-07-13	Same as base dual motor- a fixed piston front caliper with sliding rear integrated parking brake caliper and single piece cast iron rotors	same as base dual motor- a fixed piston front caliper with sliding rear integrated parking brake caliper and single piece cast iron rotors	same as base dual motor- a fixed piston front caliper with sliding rear integrated parking brake caliper and single piece cast iron rotors	0.384821	negative	-0.192857
1548	2018-08-07	Update - It was a great day:_x000D_ @elonmusk will hopefully go to jail for being an idiot, but you can still bet on $Tesla rising_x000D_ ...and..._x000D_ @TomCruise proved that he is the man once again in Mission Impossible #Fallout	update - it was a great day:_x000D_ @elonmusk will hopefully go to jail for being an idiot, but you can still bet on $tesla rising_x000D_ ...and..._x000D_ @tomcruise proved that he is the man once again in mission impossible #fallout	update - it was a great day:_x000D_ @elonmusk will hopefully go to jail for being an idiot, but you can still bet on $tesla rising_x000D_ ...and..._x000D_ @tomcruise proved that he is the man once again in mission impossible #fallout	0.6375	negative	-0.191667
10836	2013-03-13	@Mikerhinos no date for production of Gen III yet but hopefully within the next few years. Focusing on Model S for now & Model X late 2014!	@mikerhinos no date for production of gen iii yet but hopefully within the next few years. focusing on model s for now & model x late 2014!	@mikerhinos no date for production of gen iii yet but hopefully within the next few years. focusing on model s for now & model x late 2014!	0.233333	negative	-0.191667
2538	2018-04-19	$tsla $tesla_x000D_ Weekly follow up - retest of the broken support - even if the daily is forming a bullish 123 setup , this chart is still bearish - if daily setup will play out , this will be a false down breakout and You have confirmation pic.twitter.com/DqqeYa1rdz	$tsla $tesla_x000D_ weekly follow up - retest of the broken support - even if the daily is forming a bullish 123 setup , this chart is still bearish - if daily setup will play out , this will be a false down breakout and you have confirmation pic.twitter.com/dqqeya1rdz	$tsla $tesla_x000D_ weekly follow up - retest of the broken support - even if the daily is forming a bullish 123 setup , this chart is still bearish - if daily setup will play out , this will be a false down breakout and you have confirmation pic.twitter.com/dqqeya1rdz	0.257778	negative	-0.191111
446	2018-10-25	I guess I was a little on the conservative side. $tesla https://twitter.com/scottullman/status/1035685157418803200Â â€¦ $732M	i guess i was a little on the conservative side. $tesla $732m	i guess i was a little on the conservative side. $tesla $732m	0.5	negative	-0.1875
1292	2018-08-21	missed $TESLA's 20% overshoot coz my little moollah was on $XRP ..#gigols	missed $tesla's 20% overshoot coz my little moollah was on $xrp ..#gigols	missed $tesla's 20% overshoot coz my little moollah was on $xrp ..#gigols	0.5	negative	-0.1875
3917	2016-02-18	@ParetoEnergy @TeslaMotors much less for less is not a $tesla killer!	@paretoenergy @teslamotors much less for less is not a $tesla killer!	@paretoenergy @teslamotors much less for less is not a $tesla killer!	0.0666667	negative	-0.1875
4446	2015-06-18	Today weâ€™re launching something for the little ones (and our biggest fans). Keep an eye on @Hot_Wheels.	today were launching something for the little ones (and our biggest fans). keep an eye on @hot_wheels.	today were launching something for the little ones (and our biggest fans). keep an eye on @hot_wheels.	0.5	negative	-0.1875
4460	2015-06-10	Musk: Model S was best-selling luxury sedan in Q1 in North America, despite $Tesla â€œhas little exposure to Canada and none in Mexico"	musk: model s was best-selling luxury sedan in q1 in north america, despite $tesla has little exposure to canada and none in mexico"	musk: model s was best-selling luxury sedan in q1 in north america, despite $tesla has little exposure to canada and none in mexico"	0.5	negative	-0.1875
4696	2015-03-04	I spy with my little eye a $Tesla on a flatbed off the Van Wyck Expressway pic.twitter.com/XpDALCiMZ4	i spy with my little eye a $tesla on a flatbed off the van wyck expressway pic.twitter.com/xpdalcimz4	i spy with my little eye a $tesla on a flatbed off the van wyck expressway pic.twitter.com/xpdalcimz4	0.5	negative	-0.1875
8679	2013-10-03	Why the Big Freak-Out Over That Flaming @Tesla Video Is Dumb - http://s.shr.lc/18TUe7X	why the big freak-out over that flaming @tesla video is dumb -	why the big freak-out over that flaming @tesla video is dumb -	0.3	negative	-0.1875
9579	2013-07-07	"You tell me theyâ€™re gonna support the little leagues and the YMCA?" http://ow.ly/mJwgJÂ Read it and weep, competition lovers. @tesla	"you tell me theyre gonna support the little leagues and the ymca?" read it and weep, competition lovers. @tesla	"you tell me theyre gonna support the little leagues and the ymca?" read it and weep, competition lovers. @tesla	0.5	negative	-0.1875
9963	2013-06-04	$TSLA i know its a little soon but a demonstration on 6/20 to recharge a tesla faster then filling a gas tank... I'm not selling my $tesla.	$tsla i know its a little soon but a demonstration on 6/20 to recharge a tesla faster then filling a gas tank... i'm not selling my $tesla.	$tsla i know its a little soon but a demonstration on 6/20 to recharge a tesla faster then filling a gas tank... i'm not selling my $tesla.	0.5	negative	-0.1875
3830	2016-03-31	At least 215 miles on a single charge #Model3	at least 215 miles on a single charge #model3	at least 215 miles on a single charge #model3	0.307143	negative	-0.185714
2452	2018-05-03	Musk's earning call was not bizarre, read the transcript ( https://seekingalpha.com/article/4169027-tesla-tsla-q1-2018-results-earnings-call-transcriptÂ â€¦ ). The call was good for long term investors, financial analysts ask stupid & boring questions that focus on short term profitability & were not pleased. $Tesla is about long term transformation	musk's earning call was not bizarre, read the transcript ( ). the call was good for long term investors, financial analysts ask stupid & boring questions that focus on short term profitability & were not pleased. $tesla is about long term transformation	musk's earning call was not bizarre, read the transcript ( ). the call was good for long term investors, financial analysts ask stupid & boring questions that focus on short term profitability & were not pleased. $tesla is about long term transformation	0.588889	negative	-0.183333
10583	2013-04-08	I see 2 losers on this subject line, & @tesla is not one of them. http://www.rawstory.com/rs/2013/04/07/sarah-palin-echoes-romney-tesla-motors-losers-who-build-bricks/Â â€¦	i see 2 losers on this subject line, & @tesla is not one of them.	i see 2 losers on this subject line, & @tesla is not one of them.	0.266667	negative	-0.183333
159	2018-12-05	I am in it on the back of the #teslasemi If my numbers are right autos consume roughly 15% of crude produced while Semi's use over 50%. That is when the game changes. FYI over 500 $tesla semi's already preordered.	i am in it on the back of the #teslasemi if my numbers are right autos consume roughly 15% of crude produced while semi's use over 50%. that is when the game changes. fyi over 500 $tesla semi's already preordered.	i am in it on the back of the #teslasemi if my numbers are right autos consume roughly 15% of crude produced while semi's use over 50%. that is when the game changes. fyi over 500 $tesla semi's already preordered.	0.467143	negative	-0.182857
7455	2014-01-05	@Leapshot Have you taken one for a test drive yet? Definitely will be hard to ignore after that!	@leapshot have you taken one for a test drive yet? definitely will be hard to ignore after that!	@leapshot have you taken one for a test drive yet? definitely will be hard to ignore after that!	0.520833	negative	-0.182292
11168	2013-02-14	@elonmusk Lays Out His Evidence That New York Times @Tesla Model S Test Drive Was â€œFakeâ€ #energy:... http://fb.me/1Wfq2Qe9p	@elonmusk lays out his evidence that new york times @tesla model s test drive was fake #energy:...	@elonmusk lays out his evidence that new york times @tesla model s test drive was fake #energy:...	0.727273	negative	-0.181818
1067	2018-09-07	I used to hate $Tesla and @elonmusk but he came across very human on the @joerogan podcast, even acknowledged that starting a car company was 'stupidity squared'. Interesting guy. @CNBCnow should lay off hating on him for having a rest for 2 hours.	i used to hate $tesla and @elonmusk but he came across very human on the @joerogan podcast, even acknowledged that starting a car company was 'stupidity squared'. interesting guy. @cnbcnow should lay off hating on him for having a rest for 2 hours.	i used to hate $tesla and @elonmusk but he came across very human on the @joerogan podcast, even acknowledged that starting a car company was 'stupidity squared'. interesting guy. @cnbcnow should lay off hating on him for having a rest for 2 hours.	0.526	negative	-0.18
2093	2018-06-22	It's a feature that helps you move in and out of tight spaceshttps://www.youtube.com/watch?v=trBEVPRT6EAÂ â€¦	it's a feature that helps you move in and out of tight spaces	it's a feature that helps you move in and out of tight spaces	0.285714	negative	-0.178571
3767	2016-04-27	We meant it when we said fits in tight spaces #ModelXpic.twitter.com/hOVAx9gRl5	we meant it when we said fits in tight spaces #modelxpic.twitter.com/hovax9grl5	we meant it when we said fits in tight spaces #modelxpic.twitter.com/hovax9grl5	0.285714	negative	-0.178571
505	2018-10-23	Citron hacked ? Or Canary in the coalmine ? $TSLA_x000D_ " Plain and simple -- Tesla is destroying the competition. These few charts illustrate what is happening in the car industry the past few months:"_x000D_ - There is NO $Tesla killer_x000D_ - Profitablilty_x000D_ - Well funded_x000D_ https://citronresearch.com/wp-content/uploads/2018/10/Citron-reverses-opinion-on-Tesla-too-compelling-to-igno…	citron hacked ? or canary in the coalmine ? $tsla_x000D_ " plain and simple -- tesla is destroying the competition. these few charts illustrate what is happening in the car industry the past few months:"_x000D_ - there is no $tesla killer_x000D_ - profitablilty_x000D_ - well funded_x000D_	citron hacked ? or canary in the coalmine ? $tsla_x000D_ " plain and simple -- tesla is destroying the competition. these few charts illustrate what is happening in the car industry the past few months:"_x000D_ - there is no $tesla killer_x000D_ - profitablilty_x000D_ - well funded_x000D_	0.194048	negative	-0.177381
4981	2014-08-25	@suprsilentdave Superchargers replenish half a charge in as little as 20 minutes.	@suprsilentdave superchargers replenish half a charge in as little as 20 minutes.	@suprsilentdave superchargers replenish half a charge in as little as 20 minutes.	0.333333	negative	-0.177083
5798	2014-06-02	@KDEWMG @richardaucock Superchargers can replenish half a charge in as little as 20 minutes.	@kdewmg @richardaucock superchargers can replenish half a charge in as little as 20 minutes.	@kdewmg @richardaucock superchargers can replenish half a charge in as little as 20 minutes.	0.333333	negative	-0.177083
6077	2014-05-03	@alexdacome Superchargers replenish about half a charge in as little as 20min	@alexdacome superchargers replenish about half a charge in as little as 20min	@alexdacome superchargers replenish about half a charge in as little as 20min	0.333333	negative	-0.177083
6579	2014-03-25	Buckeye, AZ and Greenwich, CT are charged up! Stop by and replenish half a charge in as little as 20 minutes:pic.twitter.com/9rHa3gXjfC	buckeye, az and greenwich, ct are charged up! stop by and replenish half a charge in as little as 20 minutes:pic.twitter.com/9rha3gxjfc	buckeye, az and greenwich, ct are charged up! stop by and replenish half a charge in as little as 20 minutes:pic.twitter.com/9rha3gxjfc	0.333333	negative	-0.177083
732	2018-10-01	Elon Muskâ€™s deÂ­ciÂ­sion to pay $20 milÂ­lion to end a civil probe into his tweets reÂ­duces the chance that crimÂ­iÂ­nal prosÂ­eÂ­cuÂ­tors will go afÂ­ter the exÂ­ecÂ­uÂ­tive, acÂ­cordÂ­ing to forÂ­mer prosÂ­eÂ­cuÂ­tors and other crimÂ­iÂ­nal-law exÂ­perts. $tesla https://www.wsj.com/articles/musks-sec-deal-seen-as-diminishing-threat-of-criminal-probe-1538435714Â â€¦	elon musks decision to pay $20 million to end a civil probe into his tweets reduces the chance that criminal prosecutors will go after the executive, according to former prosecutors and other criminal-law experts. $tesla	elon musks decision to pay $20 million to end a civil probe into his tweets reduces the chance that criminal prosecutors will go after the executive, according to former prosecutors and other criminal-law experts. $tesla	0.308333	negative	-0.175
1128	2018-09-01	$tesla extreme exterior dust tests taking place by the thousands in numerous 'secret' parking lots.	$tesla extreme exterior dust tests taking place by the thousands in numerous 'secret' parking lots.	$tesla extreme exterior dust tests taking place by the thousands in numerous 'secret' parking lots.	0.733333	negative	-0.175
1837	2018-07-19	"The notion that #Model3 cancellations are outpacing orders is unequivocally false," a $Tesla spokesperson said in response to a report from Needham analyst Rajvindra Gill. Garbage can spewing garbage gets called out immediately. #TESLA $TSLA #liarliar $TSLAQ #teslamodel3https://twitter.com/TradrFloridaFIL/status/1019937613476761605Â â€¦ This guy Rajvindra Gill at Needham who downgraded $TSLA thi…	"the notion that #model3 cancellations are outpacing orders is unequivocally false," a $tesla spokesperson said in response to a report from needham analyst rajvindra gill. garbage can spewing garbage gets called out immediately. #tesla $tsla #liarliar $tslaq #teslamodel3 this guy rajvindra gill at needham who downgraded $tsla this morning put out another negative note back on june1st when the st…	"the notion that #model3 cancellations are outpacing orders is unequivocally false," a $tesla spokesperson said in response to a report from needham analyst rajvindra gill. garbage can spewing garbage gets called out immediately. #tesla $tsla #liarliar $tslaq #teslamodel3 this guy rajvindra gill at needham who downgraded $tsla this morning put out another negative note back on june1st when the st…	0.25	negative	-0.175
8754	2013-09-26	@Teslaâ€™s Rise Forces Other Automakers to Up Their #ElectricCar Game - The Daily Beast http://thebea.st/1asA97Z	@teslas rise forces other automakers to up their #electriccar game - the daily beast	@teslas rise forces other automakers to up their #electriccar game - the daily beast	0.258333	negative	-0.175
1131	2018-09-01	https://cms.qz.com/wp-content/uploads/2018/08/tesla-burning-e1528833498332.jpg?quality=75&strip=all&w=1400Â â€¦ https://qz.com/quartzy/1374100/tesla-is-not-cool-ask-hip-hop-and-rb/Â â€¦ $Tesla is not cool. Just ask hip hop and R&B. $From Qz: Another Silicon Valley company has won over the genre.	$tesla is not cool. just ask hip hop and are&b. $from qz: another silicon valley company has won over the genre.	$tesla is not cool. just ask hip hop and are&b. $from qz: another silicon valley company has won over the genre.	0.65	negative	-0.175
1397	2018-08-14	WE WILL BE ON MARS BEFORE SEC GIVES MUSK A PENALTY? ..... GEE GOLY SOMEONE IS HEAVILY INVESTED IN $TESLA YOURE JUST A SALESMAN JIM ! REMEMBER THAT #CNBC #FOXBUISNESS	we will be on mars before sec gives musk a penalty? ..... gee goly someone is heavily invested in $tesla youre just a salesman jim ! remember that #cnbc #foxbuisness	we will be on mars before sec gives musk a penalty? ..... gee goly someone is heavily invested in $tesla youre just a salesman jim ! remember that #cnbc #foxbuisness	0.55	negative	-0.175
2602	2018-04-03	Closed my $SPY puts(day hedge) on this bump small loss $TESLA calls working	closed my $spy puts(day hedge) on this bump small loss $tesla calls working	closed my $spy puts(day hedge) on this bump small loss $tesla calls working	0.25	negative	-0.175
9344	2013-08-01	@SergeiNakhimov Model S app lets owners monitor charging, pre-condition their car on hot or cold days & honk the horn from their smartphone	@sergeinakhimov model s app lets owners monitor charging, pre-condition their car on hot or cold days & honk the horn from their smartphone	@sergeinakhimov model s app lets owners monitor charging, pre-condition their car on hot or cold days & honk the horn from their smartphone	0.925	negative	-0.175
10539	2013-04-16	#WattsUp: Download the Model S app to monitor charging, pre-condition your car on hot or cold days & honk the horn- all from your smartphone	#wattsup: download the model s app to monitor charging, pre-condition your car on hot or cold days & honk the horn- all from your smartphone	#wattsup: download the model s app to monitor charging, pre-condition your car on hot or cold days & honk the horn- all from your smartphone	0.925	negative	-0.175
785	2018-09-28	Been wondering about something....if Musk loses...could move $Tesla to another country?_x000D_ He thinks he has an end game move. Court is almost impossible with SEC 94% success rate on these cases. SO whats his next move? All Ive come up with is moving the company... Discuss.	been wondering about something....if musk loses...could move $tesla to another country?_x000D_ he thinks he has an end game move. court is almost impossible with sec 94% success rate on these cases. so whats his next move? all i have come up with is moving the company... discuss.	been wondering about something....if musk loses...could move $tesla to another country?_x000D_ he thinks he has an end game move. court is almost impossible with sec 94% success rate on these cases. so whats his next move? all i have come up with is moving the company... discuss.	0.4	negative	-0.173333
1585	2018-08-07	For all the $TESLA FOMOs (afraid of missing out) buy (1) one share (or sell (1)one) and see if you're right.	for all the $tesla fomos (afraid of missing out) buy (1) one share (or sell (1)one) and see if you're right.	for all the $tesla fomos (afraid of missing out) buy (1) one share (or sell (1)one) and see if you're right.	0.495238	negative	-0.171429
2583	2018-04-08	Hidden by Model 3 Mess, $Tesla's Debt Problem Is About to Emerge https://finance.yahoo.com/news/hidden-model-3-mess-tesla-161949134.html?soc_src=hl-viewer&soc_trk=twÂ â€¦ via @YahooFinance	hidden by model 3 mess, $tesla's debt problem is about to emerge via @yahoofinance	hidden by model 3 mess, $tesla's debt problem is about to emerge via @yahoofinance	0.254167	negative	-0.170833
10262	2013-05-13	Hard to tell the difference between @tesla stock and a @SpaceX dragon launch. I want a Tesla sportbike for the long haul @elonmusk ?	hard to tell the difference between @tesla stock and a @spacex dragon launch. i want a tesla sportbike for the long haul @elonmusk ?	hard to tell the difference between @tesla stock and a @spacex dragon launch. i want a tesla sportbike for the long haul @elonmusk ?	0.470833	negative	-0.170833
1323	2018-08-20	@SquawkCNBC @joesquawk not pushing $Tesla but ask the analyst about the Volkswagen bid and what happened to shorts there.. I mean 420 is not necessarily a limit in a heavily shorted stock.	@squawkcnbc @joesquawk not pushing $tesla but ask the analyst about the volkswagen bid and what happened to shorts there.. i mean 420 is not necessarily a limit in a heavily shorted stock.	@squawkcnbc @joesquawk not pushing $tesla but ask the analyst about the volkswagen bid and what happened to shorts there.. i mean 420 is not necessarily a limit in a heavily shorted stock.	0.729167	negative	-0.170833
352	2018-11-01	$Tesla on track to reach previous all-time highs. pic.twitter.com/HCJC4yFw6G	$tesla on track to reach previous all-time highs. pic.twitter.com/hcjc4yfw6g	$tesla on track to reach previous all-time highs. pic.twitter.com/hcjc4yfw6g	0.166667	negative	-0.166667
975	2018-09-11	https://i2.cdn.turner.com/money/dam/assets/180911120036-tesla-paint-colors-780x439.jpgÂ â€¦ https://money.cnn.com/2018/09/11/technology/business/elon-musk-tesla-colors/index.htmlÂ â€¦ $Tesla eliminates two colors options for its cars. $From CNN: Tesla dropping versions of black and silver paint from its color choices in order to simplify manufacturing process.	$tesla eliminates two colors options for its cars. $from cnn: tesla dropping versions of black and silver paint from its color choices in order to simplify manufacturing process.	$tesla eliminates two colors options for its cars. $from cnn: tesla dropping versions of black and silver paint from its color choices in order to simplify manufacturing process.	0.433333	negative	-0.166667
1246	2018-08-24	Half the range of roadster. $TESLA killer graveyard.	half the range of roadster. $tesla killer graveyard.	half the range of roadster. $tesla killer graveyard.	0.166667	negative	-0.166667
1576	2018-08-07	perspective $BMW MC less than $Tesla	perspective $bmw mc less than $tesla	perspective $bmw mc less than $tesla	0.0666667	negative	-0.166667
1904	2018-07-12	https://g.foolcdn.com/image/?url=https%3A%2F%2Fg.foolcdn.com%2Feditorial%2Fimages%2F487763%2Fmoney-swirling-away-getty.jpg&h=630&w=1200&op=resizeÂ â€¦ https://www.fool.com/investing/2018/07/12/tesla-buyers-tax-breaks-are-going-away-what-it-mea.aspxÂ â€¦ $Tesla Buyers' Tax Breaks Are Going Away: What It Means. $From Fool: In less than six months, that $7,500 tax credit will begin phasing out -- ju…	$tesla buyers' tax breaks are going away: what it means. $from fool: in less than six months, that $7,500 tax credit will begin phasing out -- just as the competition arrives.	$tesla buyers' tax breaks are going away: what it means. $from fool: in less than six months, that $7,500 tax credit will begin phasing out -- just as the competition arrives.	0.0666667	negative	-0.166667
1980	2018-07-05	You should seriously consider siding with $tesla and cover your short position at a loss if you have one.	you should seriously consider siding with $tesla and cover your short position at a loss if you have one.	you should seriously consider siding with $tesla and cover your short position at a loss if you have one.	0.483333	negative	-0.166667
2119	2018-06-15	$tesla shorters calling for the imminent bankruptcy and end of the company in March and April are now rekt and bankrupt. https://twitter.com/elonmusk/status/1007647898161463297Â â€¦ My â€œpayâ€ is in options, which only matter if stock goes up & I sell. Will use that to make life multiplanetary, help education & environment on Earth w my foundation. Just donâ€™t want us to be sad about the futur…	$tesla shorters calling for the imminent bankruptcy and end of the company in march and april are now rekt and bankrupt. my pay is in options, which only matter if stock goes up & i sell. will use that to make life multiplanetary, help education & environment on earth w my foundation. just dont want us to be sad about the future.	$tesla shorters calling for the imminent bankruptcy and end of the company in march and april are now rekt and bankrupt. my pay is in options, which only matter if stock goes up & i sell. will use that to make life multiplanetary, help education & environment on earth w my foundation. just dont want us to be sad about the future.	0.708333	negative	-0.166667
2344	2018-05-14	Estimated cash remaining on $tesla balance sheet 2.6 billion less cash burn in quarter 803* 45/90=401 2.2 billion includes 900 million customer deposits $tsla $tslaq	estimated cash remaining on $tesla balance sheet 2.6 billion less cash burn in quarter 803* 45/90=401 2.2 billion includes 900 million customer deposits $tsla $tslaq	estimated cash remaining on $tesla balance sheet 2.6 billion less cash burn in quarter 803* 45/90=401 2.2 billion includes 900 million customer deposits $tsla $tslaq	0.0666667	negative	-0.166667
2450	2018-05-03	Short $tesla, risk reward situation is getting seriously skewed.	short $tesla, risk reward situation is getting seriously skewed.	short $tesla, risk reward situation is getting seriously skewed.	0.483333	negative	-0.166667
2550	2018-04-17	$teslaâ€™s margins are less than15% now. Not a snowballâ€™s. chance in hell that margins go up much less to 85% $tslahttps://twitter.com/ethannagler/status/986478040103317504Â â€¦ â€œWe expect $TSLA margins to go from 25% to 85%.â€-Catherine Wood $TSLAQ #Tesron	$teslas margins are less than15% now. not a snowballs. chance in hell that margins go up much less to 85% $tsla we expect $tsla margins to go from 25% to 85%.-catherine wood $tslaq #tesron	$teslas margins are less than15% now. not a snowballs. chance in hell that margins go up much less to 85% $tsla we expect $tsla margins to go from 25% to 85%.-catherine wood $tslaq #tesron	0.0666667	negative	-0.166667
3061	2017-11-23	Tesla has finished building the world's biggest battery in less than 100 days_x000D_ #SouthAustralia #JamestownAU #Jamestown #Australia #Tesla $Tesla #100MWBattery #RenewableEnergy #WindPower #AUS #Melbourne #Sydney #Perth #Brisbane #Canberra https://www.theverge.com/2017/11/23/16693848/elon-musk-worlds-biggest-battery-100-daysÂ â€¦	tesla has finished building the world's biggest battery in less than 100 days_x000D_ #southaustralia #jamestownau #jamestown #australia #tesla $tesla #100mwbattery #renewableenergy #windpower #aus #melbourne #sydney #perth #brisbane #canberra	tesla has finished building the world's biggest battery in less than 100 days_x000D_ #southaustralia #jamestownau #jamestown #australia #tesla $tesla #100mwbattery #renewableenergy #windpower #aus #melbourne #sydney #perth #brisbane #canberra	0.0666667	negative	-0.166667
3481	2016-12-30	$Tesla up from 212.941 to 214.630 in less then 5 mins	$tesla up from 212.941 to 214.630 in less then 5 mins	$tesla up from 212.941 to 214.630 in less then 5 mins	0.0666667	negative	-0.166667
3662	2016-07-17	Model X 60D starts at $64K (after Fed & CA incentives) excl. gas savings & less maintenance http://ts.la/d9b11Â pic.twitter.com/U3JxZOEdnP	model x 60d starts at $64k (after fed & ca incentives) excl. gas savings & less maintenance	model x 60d starts at $64k (after fed & ca incentives) excl. gas savings & less maintenance	0.0666667	negative	-0.166667
3720	2016-05-25	â€œMy commute felt like half the timeâ€ - Experience it for yourself during a test drive https://www.teslamotors.com/drive/?utm_campaign=Autopilot_052416&utm_source=Twitter&utm_medium=socialÂ â€¦	my commute felt like half the time - experience it for yourself during a test drive	my commute felt like half the time - experience it for yourself during a test drive	0.166667	negative	-0.166667
3801	2016-04-08	Tesla owners rock! From 1B to 2B miles in less than a year pic.twitter.com/ERI4KGToGG	tesla owners rock! from 1b to 2b miles in less than a year pic.twitter.com/eri4kgtogg	tesla owners rock! from 1b to 2b miles in less than a year pic.twitter.com/eri4kgtogg	0.0666667	negative	-0.166667
3908	2016-02-24	"Autopilot takes out all frustration." Sadhish's commute now feels like half the time http://ts.la/w14Â pic.twitter.com/RxeAnCEQ4j	"autopilot takes out all frustration." sadhish's commute now feels like half the time	"autopilot takes out all frustration." sadhish's commute now feels like half the time	0.166667	negative	-0.166667
3967	2016-01-06	@72olds Im gonna load account on $AMZN. Then half the account for $TESLA earnings	@72olds i am gonna load account on $amzn. then half the account for $tesla earnings	@72olds i am gonna load account on $amzn. then half the account for $tesla earnings	0.166667	negative	-0.166667
4076	2015-11-16	"I have never received service like this in any of my previous car purchases." Tony Tomkins http://ts.la/g3CÂ pic.twitter.com/vQJnGS23N0	"i have never received service like this in any of my previous car purchases." tony tomkins	"i have never received service like this in any of my previous car purchases." tony tomkins	0.166667	negative	-0.166667
4788	2014-12-11	@SonaRific About 20 minutes for half a charge.	@sonarific about 20 minutes for half a charge.	@sonarific about 20 minutes for half a charge.	0.166667	negative	-0.166667
5672	2014-06-13	@AJ_rillo Weâ€™re targeting it to be about half the price of Model S.	@aj_rillo were targeting it to be about half the price of model s.	@aj_rillo were targeting it to be about half the price of model s.	0.166667	negative	-0.166667
5948	2014-05-16	@Caldwsp057 It will be. We're targeting it to be about half the price of Model S.	@caldwsp057 it will be. we're targeting it to be about half the price of model s.	@caldwsp057 it will be. we're targeting it to be about half the price of model s.	0.166667	negative	-0.166667
6126	2014-04-30	@MariaRadford16 Targeting about half the price of Model S.	@mariaradford16 targeting about half the price of model s.	@mariaradford16 targeting about half the price of model s.	0.166667	negative	-0.166667
6776	2014-03-06	@JusticeNapeahi @EdsonC10 Don't forget we'll have a our Gen III car coming out in about 3 years that will be about half the price of Model S	@justicenapeahi @edsonc10 don't forget we'll have a our gen iii car coming out in about 3 years that will be about half the price of model s	@justicenapeahi @edsonc10 don't forget we'll have a our gen iii car coming out in about 3 years that will be about half the price of model s	0.166667	negative	-0.166667
8654	2013-10-05	@MarsCurious not anymore! 3-6 weeks typically.	@marscurious not anymore! 3-6 weeks typically.	@marscurious not anymore! 3-6 weeks typically.	0.5	negative	-0.166667
9253	2013-08-09	First European @tesla model S delivered... UK version still nowhere in sight :(	first european @tesla model s delivered... uk version still nowhere in sight :(	first european @tesla model s delivered... uk version still nowhere in sight :(	0.444444	negative	-0.166667
9380	2013-07-27	@Tesla Model S can get a fully charged battery in less than half the time it takes to refill a gas tank. http://ow.ly/mXVKbÂ #automotive	@tesla model s can get a fully charged battery in less than half the time it takes to refill a gas tank. #automotive	@tesla model s can get a fully charged battery in less than half the time it takes to refill a gas tank. #automotive	0.116667	negative	-0.166667
9484	2013-07-16	@MelissaAFrancis @Tesla probably less	@melissaafrancis @tesla probably less	@melissaafrancis @tesla probably less	0.0666667	negative	-0.166667
9534	2013-07-12	SF to LA in 30 minutes & to NY in 60 minutes for $100 or less: http://buff.ly/18bu2HQÂ @elonmusk #hyperloop @spacex @tesla	sf to la in 30 minutes & to ny in 60 minutes for $100 or less: @elonmusk #hyperloop @spacex @tesla	sf to la in 30 minutes & to ny in 60 minutes for $100 or less: @elonmusk #hyperloop @spacex @tesla	0.0666667	negative	-0.166667
9555	2013-07-09	@Deena_McKay @Daniehacks: They WILL be. Having a black women coder is like having a @tesla. It's now a status symbol	@deena_mckay @daniehacks: they will be. having a black women coder is like having a @tesla. it's now a status symbol	@deena_mckay @daniehacks: they will be. having a black women coder is like having a @tesla. it's now a status symbol	0.433333	negative	-0.166667
9873	2013-06-16	Tesla Cars on Sale for Half the Price #electriccar @tesla http://www.thestreet.com/story/11651042/1/tesla-cars-on-sale-for-half-the-price.htmlÂ â€¦ via @TheStreet	tesla cars on sale for half the price #electriccar @tesla via @thestreet	tesla cars on sale for half the price #electriccar @tesla via @thestreet	0.166667	negative	-0.166667
9925	2013-06-09	I'm not loyal to any car maker. But I would like I owned a piece of history if I owned a @tesla	i'm not loyal to any car maker. but i would like i owned a piece of history if i owned a @tesla	i'm not loyal to any car maker. but i would like i owned a piece of history if i owned a @tesla	0.833333	negative	-0.166667
10515	2013-04-19	.@blogenfreude I misread that tweet. It's only a matter of time. If nobody buy what you sell, you fail. Simple. @kevinpollak @Tesla	.@blogenfreude i misread that tweet. it's only a matter of time. if nobody buy what you sell, you fail. simple. @kevinpollak @tesla	.@blogenfreude i misread that tweet. it's only a matter of time. if nobody buy what you sell, you fail. simple. @kevinpollak @tesla	0.552381	negative	-0.166667
10532	2013-04-17	#WattsUp: We're building Superchargers on well-traveled routes that give road-trippers half a charge in about 30 mins http://www.teslamotors.com/supercharger	#wattsup: we're building superchargers on well-traveled routes that give road-trippers half a charge in about 30 mins	#wattsup: we're building superchargers on well-traveled routes that give road-trippers half a charge in about 30 mins	0.166667	negative	-0.166667
11050	2013-02-18	both @tesla & the @NYT have egg on their faces in the back and forth over the alleged rigged car review. #tesla looks worse.	both @tesla & the @nyt have egg on their faces in the back and forth over the alleged rigged car review. #tesla looks worse.	both @tesla & the @nyt have egg on their faces in the back and forth over the alleged rigged car review. #tesla looks worse.	0.233333	negative	-0.166667
10153	2013-05-21	Who was the guy who said @tesla was a bad company RT @adamanyc Tesla set to repay $465m DOE loan early. 9 yrs early.http://bit.ly/10KNWjc	who was the guy who said @tesla was a bad company rt @adamanyc tesla set to repay $465m doe loan early. 9 yrs early.	who was the guy who said @tesla was a bad company rt @adamanyc tesla set to repay $465m doe loan early. 9 yrs early.	0.422222	negative	-0.166667
4772	2015-01-13	$Tesla CEO #ElonMusk said the electric carmaker's sales declined significantly in China, gas under $2, is $Tesla is a bad investment?	$tesla ceo #elonmusk said the electric carmaker's sales declined significantly in china, gas under $2, is $tesla is a bad investment?	$tesla ceo #elonmusk said the electric carmaker's sales declined significantly in china, gas under $2, is $tesla is a bad investment?	0.770833	negative	-0.1625
2148	2018-06-10	TeslaCoilCoin $TESLA moved down -0.02% in less than 24 hours https://kldaily.com/2018/06/10/teslacoilcoin-tesla-moved-down-0-02-in-less-than-24-hours/Â â€¦	teslacoilcoin $tesla moved down -0.02% in less than 24 hours	teslacoilcoin $tesla moved down -0.02% in less than 24 hours	0.177778	negative	-0.161111
2694	2018-03-08	#lithium resource comparison globally. Yes, #ASX $AVZ is rather big. With #electricvehicles #EVs production taking off now and poised to be a generational phenomenon, car companies and battery manufacturers will want to lock in a guaranteed raw material supply $CATL $TESLA @VWhttps://twitter.com/emil_jens/status/971745921380753408Â â€¦ & where will they get all their #lithium from ? Partially #ti…	#lithium resource comparison globally. yes, #asx $avz is rather big. with #electricvehicles #evs production taking off now and poised to be a generational phenomenon, car companies and battery manufacturers will want to lock in a guaranteed raw material supply $catl $tesla @vw & where will they get all their #lithium from ? partially #tinci & maybe $avz down the road, largest #hard #rock lit depo…	#lithium resource comparison globally. yes, #asx $avz is rather big. with #electricvehicles #evs production taking off now and poised to be a generational phenomenon, car companies and battery manufacturers will want to lock in a guaranteed raw material supply $catl $tesla @vw & where will they get all their #lithium from ? partially #tinci & maybe $avz down the road, largest #hard #rock lit depo…	0.282016	negative	-0.157009
1282	2018-08-22	Check out this guy Matt! he only looks for potential Stocks! Jasonbond, Timsykes, Super_trades? Try microcap this guy is crazy! i tried them all so far Matt is on fire! check it out there at https://bit.ly/2wjxRKqÂ #StockMarket #money #freedom #investors #DayTrading $tesla $amzn	check out this guy matt! he only looks for potential stocks! jasonbond, timsykes, super_trades? try microcap this guy is crazy! i tried them all so far matt is on fire! check it out there at #stockmarket #money #freedom #investors #daytrading $tesla $amzn	check out this guy matt! he only looks for potential stocks! jasonbond, timsykes, super_trades? try microcap this guy is crazy! i tried them all so far matt is on fire! check it out there at #stockmarket #money #freedom #investors #daytrading $tesla $amzn	0.975	negative	-0.15625
1583	2018-08-07	$Tesla $TSLA If you mean funnier... as in he who laughs last..	$tesla $tsla if you mean funnier... as in he who laughs last..	$tesla $tsla if you mean funnier... as in he who laughs last..	0.377083	negative	-0.15625
8760	2013-09-26	@bfmradio bring in @tesla Model S electric car and subsidy the future green cars! Fuel rising cost non-exist!	@bfmradio bring in @tesla model s electric car and subsidy the future green cars! fuel rising cost non-exist!	@bfmradio bring in @tesla model s electric car and subsidy the future green cars! fuel rising cost non-exist!	0.2125	negative	-0.15625
9489	2013-07-16	@basicallydan @Tesla if it does we'll buy each other beer!	@basicallydan @tesla if it does we'll buy each other beer!	@basicallydan @tesla if it does we'll buy each other beer!	0.375	negative	-0.15625
7	2018-12-30	The Crypto coin TeslaCoilCoin $TESLA fell down by -18.06% for a day http://reurope.com/2018/12/29/the-crypto-coin-teslacoilcoin-tesla-fell-down-by-18-06-for-a-day/Â â€¦	the crypto coin teslacoilcoin $tesla fell down by -18.06% for a day	the crypto coin teslacoilcoin $tesla fell down by -18.06% for a day	0.288889	negative	-0.155556
169	2018-12-04	https://o.aolcdn.com/images/dims?thumbnail=1200%2C630&quality=80&image_uri=https%3A%2F%2Fo.aolcdn.com%2Fimages%2Fdims%3Fcrop%3D1115%252C671%252C0%252C0%26quality%3D85%26format%3Djpg%26resize%3D1600%252C963%26image_uri%3Dhttps%253A%252F%252Fs.yimg.com%252Fos%252Fcreatr-uploaded-images%252F2018-12%252F377736d0-f7ae-11e8-bfde-f628b459637c%26client%3Da1acac3e1b3290917d92%26signature%3D9b5a0f48f4232ca…	$tesla shoots down leaked model y production schedule - engadget. $from engadget: tesla reportedly planned to produce 7,000 model suvs a week at its gigafactory 1.	$tesla shoots down leaked model y production schedule - engadget. $from engadget: tesla reportedly planned to produce 7,000 model suvs a week at its gigafactory 1.	0.288889	negative	-0.155556
823	2018-09-27	Make that $Tesla down over 11% after hours.	make that $tesla down over 11% after hours.	make that $tesla down over 11% after hours.	0.288889	negative	-0.155556
1017	2018-09-08	"It's almost as if time slows down... it's a pleasure and a marvel to experience" @caranddriver_x000D_ https://www.caranddriver.com/reviews/2018-tesla-model-3-performance-track-modeÂ â€¦	"it's almost as if time slows down... it's a pleasure and a marvel to experience" @caranddriver_x000D_	"it's almost as if time slows down... it's a pleasure and a marvel to experience" @caranddriver_x000D_	0.288889	negative	-0.155556
1029	2018-09-07	$Tesla is just another fad going down in history.	$tesla is just another fad going down in history.	$tesla is just another fad going down in history.	0.288889	negative	-0.155556
1361	2018-08-16	Down $100? Would still be overvalued. $Tesla #FundingSecured	down $100? would still be overvalued. $tesla #fundingsecured	down $100? would still be overvalued. $tesla #fundingsecured	0.288889	negative	-0.155556
1519	2018-08-08	Ringling Bros shuts down and the circus moves to Fremont, they even have the tent. #FundingSecured #Tesla $Tesla pic.twitter.com/VKUf9ZheXH	ringling bros shuts down and the circus moves to fremont, they even have the tent. #fundingsecured #tesla $tesla pic.twitter.com/vkuf9zhexh	ringling bros shuts down and the circus moves to fremont, they even have the tent. #fundingsecured #tesla $tesla pic.twitter.com/vkuf9zhexh	0.288889	negative	-0.155556
2237	2018-05-24	The excess power is stored in Powerwall. If the grid goes down, stored energy will continue to power your home	the excess power is stored in powerwall. if the grid goes down, stored energy will continue to power your home	the excess power is stored in powerwall. if the grid goes down, stored energy will continue to power your home	0.288889	negative	-0.155556
2295	2018-05-18	TeslaCoilCoin $TESLA moved down to $2.945525044 on May 17-18 - https://www.whatsonthorold.com/2018/05/18/teslacoilcoin-tesla-moved-down-to-2-945525044-on-may-17-18/Â â€¦	teslacoilcoin $tesla moved down to $2.945525044 on may 17-18 -	teslacoilcoin $tesla moved down to $2.945525044 on may 17-18 -	0.288889	negative	-0.155556
2370	2018-05-11	$Tesla gets shut down in Connecticut again as the legislature bends to auto dealers https://electrek.co/2018/05/11/tesla-shut-down-connecticut-again-auto-dealers/Â â€¦ via @FredericLambert	$tesla gets shut down in connecticut again as the legislature bends to auto dealers via @fredericlambert	$tesla gets shut down in connecticut again as the legislature bends to auto dealers via @fredericlambert	0.288889	negative	-0.155556
2552	2018-04-17	$TWTR up 10 % .. $TESLA down 2 %	$twtr up 10 % .. $tesla down 2 %	$twtr up 10 % .. $tesla down 2 %	0.288889	negative	-0.155556
2601	2018-04-04	$TESLA $255.60 now down $13	$tesla $255.60 now down $13	$tesla $255.60 now down $13	0.288889	negative	-0.155556
2608	2018-04-02	$TESLA down to $256 PM...	$tesla down to $256 pm...	$tesla down to $256 pm...	0.288889	negative	-0.155556
3038	2017-12-01	$Tesla longs are gonna ride that stock price all the way down to $195 ... Their truly dedicated	$tesla longs are gonna ride that stock price all the way down to $195 ... their truly dedicated	$tesla longs are gonna ride that stock price all the way down to $195 ... their truly dedicated	0.288889	negative	-0.155556
3437	2017-02-27	$AMD up, $TESLA down._x000D_ Everything is as predicted. pic.twitter.com/YD1E5CTPQo	$amd up, $tesla down._x000D_ everything is as predicted. pic.twitter.com/yd1e5ctpqo	$amd up, $tesla down._x000D_ everything is as predicted. pic.twitter.com/yd1e5ctpqo	0.288889	negative	-0.155556
3750	2016-05-06	@vegan_mum You'll see it when you scroll down a bit	@vegan_mum you'll see it when you scroll down a bit	@vegan_mum you'll see it when you scroll down a bit	0.288889	negative	-0.155556
4249	2015-08-13	Travel down the Model S production linehttps://amp.twimg.com/v/4c2c96a1-7354-40b4-8338-a56d50355489Â â€¦	travel down the model s production line	travel down the model s production line	0.288889	negative	-0.155556
4792	2014-12-09	$Tesla (TSLA) attempting to bounce at channel down support, buyer of 1,000 June 2015 $230 calls $15.45-$15.55 pic.twitter.com/YcQ5stQMyL	$tesla (tsla) attempting to bounce at channel down support, buyer of 1,000 june 2015 $230 calls $15.45-$15.55 pic.twitter.com/ycq5stqmyl	$tesla (tsla) attempting to bounce at channel down support, buyer of 1,000 june 2015 $230 calls $15.45-$15.55 pic.twitter.com/ycq5stqmyl	0.288889	negative	-0.155556
4946	2014-09-04	Model S owner uses Tesla app to track stolen car chased down by police:http://www.nbcbayarea.com/news/tech/Stolen-Tesla-Owner-Sees-Chase-Route-Speeds-Through-App-273946021.htmlÂ â€¦	model s owner uses tesla app to track stolen car chased down by police:	model s owner uses tesla app to track stolen car chased down by police:	0.288889	negative	-0.155556
6368	2014-04-09	@DaniRoseRomero You can! Weâ€™ve got Superchargers up and down the East Coast: http://www.teslamotors.com/supercharger	@daniroseromero you can! weve got superchargers up and down the east coast:	@daniroseromero you can! weve got superchargers up and down the east coast:	0.288889	negative	-0.155556
6712	2014-03-13	@jkvale Ah, got it. Hope SXSW is going well down there.	@jkvale ah, got it. hope sxsw is going well down there.	@jkvale ah, got it. hope sxsw is going well down there.	0.288889	negative	-0.155556
8681	2013-10-03	Ouch! @Tesla crash video hits stock price. Down >6% http://on.wsj.com/1g7ytVxÂ via @WSJ	ouch! @tesla crash video hits stock price. down >6% via @wsj	ouch! @tesla crash video hits stock price. down >6% via @wsj	0.288889	negative	-0.155556
8712	2013-10-01	SpaceX knocks down claim that Falcon 9 rocket exploded in orbit @tesla_x000D_ http://www.nbcnews.com/science/spacex-knocks-down-claim-falcon-9-rocket-exploded-orbit-8C11310947Â â€¦	spacex knocks down claim that falcon 9 rocket exploded in orbit @tesla_x000D_	spacex knocks down claim that falcon 9 rocket exploded in orbit @tesla_x000D_	0.288889	negative	-0.155556
8847	2013-09-18	@Tesla throws down and says they will get driverless car done in 3 years http://on.mktw.net/1aJu6wjÂ via @MarketWatch	@tesla throws down and says they will get driverless car done in 3 years via @marketwatch	@tesla throws down and says they will get driverless car done in 3 years via @marketwatch	0.288889	negative	-0.155556
8952	2013-09-06	Fashion Week may be taking over NYC but Fremont has 500 #ModelS headed down the catwalk every week #Fashionweekpic.twitter.com/3LQPPvRRVT	fashion week may be taking over nyc but fremont has 500 #models headed down the catwalk every week #fashionweekpic.twitter.com/3lqppvrrvt	fashion week may be taking over nyc but fremont has 500 #models headed down the catwalk every week #fashionweekpic.twitter.com/3lqppvrrvt	0.288889	negative	-0.155556
9726	2013-06-24	@Tesla gets #EV battery swap down to 90 secs w/roll-out this year http://ow.ly/mkgrLÂ @NationalMonitor #BatteryTechnology #Sustainable	@tesla gets #ev battery swap down to 90 secs w/roll-out this year @nationalmonitor #batterytechnology #sustainable	@tesla gets #ev battery swap down to 90 secs w/roll-out this year @nationalmonitor #batterytechnology #sustainable	0.288889	negative	-0.155556
9750	2013-06-22	RT @elonmusk NY Assembly passing bill to shut down @Tesla Senate holding the line. Appreciate senators resisting influence of auto dealers.	rt @elonmusk ny assembly passing bill to shut down @tesla senate holding the line. appreciate senators resisting influence of auto dealers.	rt @elonmusk ny assembly passing bill to shut down @tesla senate holding the line. appreciate senators resisting influence of auto dealers.	0.288889	negative	-0.155556
10538	2013-04-16	Breaking Down the Tesla Model S | Wired Magazine | @wired @damonlavrinchttp://www.wired.com/magazine/2013/04/electriccars/Â â€¦	breaking down the tesla model s | wired magazine | @wired @damonlavrinc	breaking down the tesla model s | wired magazine | @wired @damonlavrinc	0.288889	negative	-0.155556
11188	2013-02-12	@Tesla isnâ€™t taking criticism lying down @NewYorkTimes Beware | VentureBeat http://bit.ly/X1hJ9t	@tesla isnt taking criticism lying down @newyorktimes beware | venturebeat	@tesla isnt taking criticism lying down @newyorktimes beware | venturebeat	0.288889	negative	-0.155556
11196	2013-02-12	@Tesla isnâ€™t taking criticism lying down, will publish reviewerâ€™s driving log http://venturebeat.com/2013/02/11/tesla-times-review-dispute/#TIZQyP56aOQcSEDO.02Â â€¦ via @VentureBeat	@tesla isnt taking criticism lying down, will publish reviewers driving log #tizqyp56aoqcsedo.02 via @venturebeat	@tesla isnt taking criticism lying down, will publish reviewers driving log #tizqyp56aoqcsedo.02 via @venturebeat	0.288889	negative	-0.155556
890	2018-09-19	@carlquintanilla check this article from UBS who has been a bear on $TSLA thinks AUDI e-tron is much behind $TESLA in technology. https://twitter.com/evannex_com/status/1042081934564892672Â â€¦ Analyst that is typically bearish on #Tesla admits the company remains far ahead of legacy automakers' #electricvehicle efforts like the Audi e-tron, read here: http://ow.ly/iD7f30lS29vÂ $TSLA #TeslaMotors…	@carlquintanilla check this article from ubs who has been a bear on $tsla thinks audi e-tron is much behind $tesla in technology. analyst that is typically bearish on #tesla admits the company remains far ahead of legacy automakers' #electricvehicle efforts like the audi e-tron, read here: $tsla #teslamotors #teslamodel3 #electricvehicle #elonmusk	@carlquintanilla check this article from ubs who has been a bear on $tsla thinks audi e-tron is much behind $tesla in technology. analyst that is typically bearish on #tesla admits the company remains far ahead of legacy automakers' #electricvehicle efforts like the audi e-tron, read here: $tsla #teslamotors #teslamodel3 #electricvehicle #elonmusk	0.733333	negative	-0.155556
8169	2013-11-07	Thanks #COAL!!! #Pollution In #China Blamed For Increasingly 'Ugly' Sperm Counts http://www.businessinsider.com/pollution-in-china-blamed-for-increasingly-ugly-sperm-counts-2013-11Â â€¦ via @bi_sci @EPA @Tesla @SolarCity	thanks #coal!!! #pollution in #china blamed for increasingly 'ugly' sperm counts via @bi_sci @epa @tesla @solarcity	thanks #coal!!! #pollution in #china blamed for increasingly 'ugly' sperm counts via @bi_sci @epa @tesla @solarcity	0.6	negative	-0.154687
206	2018-11-26	@markbspiegel "I was just driving and my fucking screen went totally blank." Owner of a brand new #TESLA #Model3 posts video on facebook group. $TESLA $TESLAQpic.twitter.com/1Oi1AYTBhY	@markbspiegel "i was just driving and my fucking screen went totally blank." owner of a brand new #tesla #model3 posts video on facebook group. $tesla $teslaqpic.twitter.com/1oi1aytbhy	@markbspiegel "i was just driving and my fucking screen went totally blank." owner of a brand new #tesla #model3 posts video on facebook group. $tesla $teslaqpic.twitter.com/1oi1aytbhy	0.418182	negative	-0.154545
1593	2018-08-06	Emissions from driving EVs vary depending on where you live, but the grid is getting cleaner, which means EVs get cleaner over time while gas cars start dirty and only get dirtierhttps://blog.ucsusa.org/dave-reichmuth/new-data-show-electric-vehicles-continue-to-get-cleanerÂ â€¦	emissions from driving evs vary depending on where you live, but the grid is getting cleaner, which means evs get cleaner over time while gas cars start dirty and only get dirtier	emissions from driving evs vary depending on where you live, but the grid is getting cleaner, which means evs get cleaner over time while gas cars start dirty and only get dirtier	0.766667	negative	-0.154545
833	2018-09-26	Volunteer $Tesla onboarding staff sounds worse than building cars in a tent https://twitter.com/business/status/1044920627520516096Â â€¦ Tesla offers incentives and taps volunteers in a frantic push to boost deliveries before the quarter ends https://bloom.bg/2DuEnVy	volunteer $tesla onboarding staff sounds worse than building cars in a tent tesla offers incentives and taps volunteers in a frantic push to boost deliveries before the quarter ends	volunteer $tesla onboarding staff sounds worse than building cars in a tent tesla offers incentives and taps volunteers in a frantic push to boost deliveries before the quarter ends	0.3	negative	-0.15
1757	2018-07-25	@elonmusk I think this will be good for $TESLA who is ramping up Model 3 Performance Cars. @petenajarianhttps://twitter.com/hblodget/status/1022171686349758464Â â€¦ Everyone but Pres Trump understands what a terrible idea this is. But that wonâ€™t matter. We no longer have â€œthree branchesâ€ of government. We have the judicial system and Pres Trump. https://www.businessinsider.com/trump-auto-ta…	@elonmusk i think this will be good for $tesla who is ramping up model 3 performance cars. @petenajarian everyone but pres trump understands what a terrible idea this is. but that will not matter. we no longer have three branches of government. we have the judicial system and pres trump.	@elonmusk i think this will be good for $tesla who is ramping up model 3 performance cars. @petenajarian everyone but pres trump understands what a terrible idea this is. but that will not matter. we no longer have three branches of government. we have the judicial system and pres trump.	0.8	negative	-0.15
1900	2018-07-12	A preview of $TESLA â€˜s next move? https://twitter.com/ft/status/1017545375673208834Â â€¦ Forced to buy shares in a lossmaking company https://on.ft.com/2zzMnCL	a preview of $tesla s next move? forced to buy shares in a lossmaking company	a preview of $tesla s next move? forced to buy shares in a lossmaking company	0.1	negative	-0.15
1922	2018-07-11	https://www.mercurynews.com/2018/07/11/tesla-ex-employee-claims-to-sec-that-firm-lied-to-investors-over-model-3-numbers/Â â€¦ $Tesla ex-employee claims to SEC that firm liedâ€¦. $	$tesla ex-employee claims to sec that firm lied. $	$tesla ex-employee claims to sec that firm lied. $	0.5	negative	-0.15
2660	2018-03-25	https://www.earncrypto.com/earn-free-bitcoin/?r=91976Â â€¦_x000D_ $CESC $CNNC $ACP $ALTCOM $BLN $EVIL $PND $GOOD $EBST $CCM100 $SNC $ELLA $BTB $ABN $QRL $MTNC $ZEN $NTRN $OFF $BITS $MRNG $ALTC $TESLA $REDpic.twitter.com/tZKDO06LJj	_x000D_ $cesc $cnnc $acp $altcom $bln $evil $pnd $good $ebst $ccm100 $snc $ella $btb $abn $qrl $mtnc $zen $ntrn $off $bits $mrng $altc $tesla $redpic.twitter.com/tzkdo06ljj	_x000D_ $cesc $cnnc $acp $altcom $bln $evil $pnd $good $ebst $ccm100 $snc $ella $btb $abn $qrl $mtnc $zen $ntrn $off $bits $mrng $altc $tesla $redpic.twitter.com/tzkdo06ljj	0.8	negative	-0.15
6030	2014-05-09	The desert is getting green. Our Palm Springs Sales and Service Center is now open:pic.twitter.com/dLVfDcnzQ0	the desert is getting green. our palm springs sales and service center is now open:pic.twitter.com/dlvfdcnzq0	the desert is getting green. our palm springs sales and service center is now open:pic.twitter.com/dlvfdcnzq0	0.2	negative	-0.15
7431	2014-01-07	Want to get behind the wheel of Model S? Take a look at our upcoming test drive events & see if there's one near you: http://www.teslamotors.com/events	want to get behind the wheel of model s? take a look at our upcoming test drive events & see if there's one near you:	want to get behind the wheel of model s? take a look at our upcoming test drive events & see if there's one near you:	0.55	negative	-0.15
8603	2013-10-10	We're rolling into Chi-town this weekend. Jump behind the wheel at Oakbrook or Old Orchard Friday or Saturday: http://www.teslamotors.com/events	we're rolling into chi-town this weekend. jump behind the wheel at oakbrook or old orchard friday or saturday:	we're rolling into chi-town this weekend. jump behind the wheel at oakbrook or old orchard friday or saturday:	0.45	negative	-0.15
9634	2013-06-30	100% behind this. Please sign. - allow Tesla Motors to sell directly to consumers in all 50 states. http://wh.gov/llpApÂ @Tesla @elonmusk	100% behind this. please sign. - allow tesla motors to sell directly to consumers in all 50 states. @tesla @elonmusk	100% behind this. please sign. - allow tesla motors to sell directly to consumers in all 50 states. @tesla @elonmusk	0.55	negative	-0.15
261	2018-11-16	Claim FREE Civic for watching videos â€“ current returns: 3.1503 $CVC daily_x000D_ https://www.earncrypto.com/earn-free-civic/?r=91976&DOOÂ â€¦_x000D_ $GRIM $YOC $ANTI $GEERT $NEBL $NAUT $CRW $DTF $ORB $RAREPEPEP $INCNT $SHORTY $SOON $BTD $POLL $LTBC $KEK $FUEL $ACT $USDE $TESLA $WA $ADX $MND	claim free civic for watching videos current returns: 3.1503 $cvc daily_x000D_ _x000D_ $grim $yoc $anti $geert $nebl $naut $crw $dtf $orb $rarepepep $incnt $shorty $soon $btd $poll $ltbc $kek $fuel $act $usde $tesla $wa $adx $mnd	claim free civic for watching videos current returns: 3.1503 $cvc daily_x000D_ _x000D_ $grim $yoc $anti $geert $nebl $naut $crw $dtf $orb $rarepepep $incnt $shorty $soon $btd $poll $ltbc $kek $fuel $act $usde $tesla $wa $adx $mnd	0.55	negative	-0.15
277	2018-11-13	The $tesla media complex can keep pumping. They did the same thing for Enron and we all know how that ended. $TSLAQ_x000D_ http://news.bbc.co.uk/2/hi/business/1817445.stmÂ â€¦	the $tesla media complex can keep pumping. they did the same thing for enron and we all know how that ended. $tslaq_x000D_	the $tesla media complex can keep pumping. they did the same thing for enron and we all know how that ended. $tslaq_x000D_	0.2625	negative	-0.15
860	2018-09-22	Claim FREE Ethereum for watching videos â€“ current returns: 0.0027 $ETH daily_x000D_ https://www.earncrypto.com/earn-free-ethereum/?r=91976&VSYÂ â€¦_x000D_ $KNC2 $TESLA $UKG $INXT $MTNC $GRWI $GBYTE $HKG $DLISK $TRUST $VSL $BUZZ $NMR $CTIC2 $PAYX $COB $INSANE $ETP $IFT $SLG $OS76 $XCO $BTG2 $TALK	claim free ethereum for watching videos current returns: 0.0027 $eth daily_x000D_ _x000D_ $knc2 $tesla $ukg $inxt $mtnc $grwi $gbyte $hkg $dlisk $trust $vsl $buzz $nmr $ctic2 $payx $cob $insane $etp $ift $slg $os76 $xco $btg2 $talk	claim free ethereum for watching videos current returns: 0.0027 $eth daily_x000D_ _x000D_ $knc2 $tesla $ukg $inxt $mtnc $grwi $gbyte $hkg $dlisk $trust $vsl $buzz $nmr $ctic2 $payx $cob $insane $etp $ift $slg $os76 $xco $btg2 $talk	0.55	negative	-0.15
1047	2018-09-07	https://www.washingtonpost.com/resizer/oqfVYC94nyu8hcoEJtDdK7zqD9s=/1484x0/arc-anglerfish-washpost-prod-washpost.s3.amazonaws.com/public/FA6YAWVKOYI6RGT5ZUYFAT7ZAI.jpgÂ â€¦ https://www.washingtonpost.com/technology/2018/09/07/elon-musk-smokes-weed-joe-rogan-podcast/Â â€¦ $Tesla's shares drop after execs resign, video of Musk smoking marijuana circulates. $From The Washington Post: At least 48 exe…	$tesla's shares drop after execs resign, video of musk smoking marijuana circulates. $from the washington post: at least 48 executives have left the company this year.	$tesla's shares drop after execs resign, video of musk smoking marijuana circulates. $from the washington post: at least 48 executives have left the company this year.	0.2	negative	-0.15
1055	2018-09-07	https://www.washingtonpost.com/resizer/oqfVYC94nyu8hcoEJtDdK7zqD9s=/1484x0/arc-anglerfish-washpost-prod-washpost.s3.amazonaws.com/public/FA6YAWVKOYI6RGT5ZUYFAT7ZAI.jpgÂ â€¦ https://www.washingtonpost.com/technology/2018/09/07/elon-musk-smokes-weed-joe-rogan-podcast/Â â€¦ $Tesla's shares drop after execs resign, video of Musk smoking weed circulates. $From The Washington Post: At least 48 executiv…	$tesla's shares drop after execs resign, video of musk smoking weed circulates. $from the washington post: at least 48 executives have left the company this year.	$tesla's shares drop after execs resign, video of musk smoking weed circulates. $from the washington post: at least 48 executives have left the company this year.	0.2	negative	-0.15
1373	2018-08-16	Claim FREE Omni Coin for watching videos â€“ current returns: 0.0415 $OMNI daily_x000D_ https://www.earncrypto.com/earn-free-omnicoin/?r=91976&IBWÂ â€¦_x000D_ $PAK $REV $POP $ASAFE2 $CACH $RUBIT $JIN $UNIFY $HDG $CAT2 $FRN $DGCS $MEC $TX $HONEY $PR $PCS $TESLA $ADL $XPA $EVIL $SOON $BYC $KUSH	claim free omni coin for watching videos current returns: 0.0415 $omni daily_x000D_ _x000D_ $pak $rev $pop $asafe2 $cach $rubit $jin $unify $hdg $cat2 $frn $dgcs $mec $tx $honey $pr $pcs $tesla $adl $xpa $evil $soon $byc $kush	claim free omni coin for watching videos current returns: 0.0415 $omni daily_x000D_ _x000D_ $pak $rev $pop $asafe2 $cach $rubit $jin $unify $hdg $cat2 $frn $dgcs $mec $tx $honey $pr $pcs $tesla $adl $xpa $evil $soon $byc $kush	0.55	negative	-0.15
1744	2018-07-26	Claim FREE OmiseGo for watching videos â€“ current returns: 0.1272 $OMG daily_x000D_ https://www.earncrypto.com/earn-free-omisego/?r=91976&DOUÂ â€¦_x000D_ $INSANE $ZEPH $TESLA $CAGE $ESP $TOKEN $E4ROW $J $VPRC $ETH $VEC2 $AGLC $SPORT $SANDG $XMY $RHOC $BITUSD $DOPE $ZEN $GCC $ETHOS $NAV $SPT $CTIC2	claim free omisego for watching videos current returns: 0.1272 $omg daily_x000D_ _x000D_ $insane $zeph $tesla $cage $esp $token $e4row $j $vprc $eth $vec2 $aglc $sport $sandg $xmy $rhoc $bitusd $dope $zen $gcc $ethos $nav $spt $ctic2	claim free omisego for watching videos current returns: 0.1272 $omg daily_x000D_ _x000D_ $insane $zeph $tesla $cage $esp $token $e4row $j $vprc $eth $vec2 $aglc $sport $sandg $xmy $rhoc $bitusd $dope $zen $gcc $ethos $nav $spt $ctic2	0.55	negative	-0.15
1765	2018-07-24	Hello S&P, wake up! When do finally act on $tesla?? Your competitor Moodyâ€™s has at least reacted once since bond was launched. $tsla $tslq	hello s&p, wake up! when do finally act on $tesla?? your competitor moodys has at least reacted once since bond was launched. $tsla $tslq	hello s&p, wake up! when do finally act on $tesla?? your competitor moodys has at least reacted once since bond was launched. $tsla $tslq	0.7	negative	-0.15
1872	2018-07-15	The fact that you can't tell if this is fake or not is very troubling. #TSLA @elonmusk $tesla pic.twitter.com/CCi7HIUmyB	the fact that you can't tell if this is fake or not is very troubling. #tsla @elonmusk $tesla pic.twitter.com/cci7hiumyb	the fact that you can't tell if this is fake or not is very troubling. #tsla @elonmusk $tesla pic.twitter.com/cci7hiumyb	0.65	negative	-0.15
2099	2018-06-21	Claim FREE MonaCoin for watching videos â€“ current returns: 0.2770 $MONA daily_x000D_ https://www.earncrypto.com/earn-free-monacoin/?r=91976&YWSÂ â€¦_x000D_ $ECO $8BIT $INSANE $FUTC $EVO $TESLA $BOST $KUSH $EREAL $TAGR $JWL $LUNA $SEQ $GRS $ADK $PULSE $UNIBURST $BTX $XCXT $ZRX $FC $QWARK $PGL $LRC	claim free monacoin for watching videos current returns: 0.2770 $mona daily_x000D_ _x000D_ $eco $8bit $insane $futc $evo $tesla $bost $kush $ereal $tagr $jwl $luna $seq $grs $adk $pulse $uniburst $btx $xcxt $zrx $fc $qwark $pgl $lrc	claim free monacoin for watching videos current returns: 0.2770 $mona daily_x000D_ _x000D_ $eco $8bit $insane $futc $evo $tesla $bost $kush $ereal $tagr $jwl $luna $seq $grs $adk $pulse $uniburst $btx $xcxt $zrx $fc $qwark $pgl $lrc	0.55	negative	-0.15
2517	2018-04-25	$tsla $tesla_x000D_ daily - follow up - the long entry never played out - the weekly shows the retest of the broken support line pic.twitter.com/tztY62Kxlz	$tsla $tesla_x000D_ daily - follow up - the long entry never played out - the weekly shows the retest of the broken support line pic.twitter.com/tzty62kxlz	$tsla $tesla_x000D_ daily - follow up - the long entry never played out - the weekly shows the retest of the broken support line pic.twitter.com/tzty62kxlz	0.266667	negative	-0.15
2564	2018-04-13	Claim FREE ReddCoin for watching videos â€“ current returns: 864.2322 $RDD daily_x000D_ https://www.earncrypto.com/earn-free-reddcoin/?r=91976&PJMÂ â€¦_x000D_ $DAXX $GRIM $BLK $LBC $CARBON $SPHR $MBL $BITCF $NAV $DBG $CTO $GPU $STCN $DRM $BTM2 $EXN $FTC $EMP $MCRN $XBB $TESLA $EOT $MTH $MAO	claim free reddcoin for watching videos current returns: 864.2322 $rdd daily_x000D_ _x000D_ $daxx $grim $blk $lbc $carbon $sphr $mbl $bitcf $nav $dbg $cto $gpu $stcn $drm $btm2 $exn $ftc $emp $mcrn $xbb $tesla $eot $mth $mao	claim free reddcoin for watching videos current returns: 864.2322 $rdd daily_x000D_ _x000D_ $daxx $grim $blk $lbc $carbon $sphr $mbl $bitcf $nav $dbg $cto $gpu $stcn $drm $btm2 $exn $ftc $emp $mcrn $xbb $tesla $eot $mth $mao	0.55	negative	-0.15
2588	2018-04-06	Claim FREE Zcash for watching videos â€“ current returns: 0.0032 $ZEC daily_x000D_ https://www.earncrypto.com/earn-free-zcash/?r=91976&LTZÂ â€¦_x000D_ $FLDC $SUMO $CV2 $BIOS $CYC $TCR $VLT $INSANE $PUTIC $GUN $XPM $DRXNE $RC $RAIN $TESLA $MXT $XQN $CORG $RUBIT $GBX $XBG $ICO $GAP $DES	claim free zcash for watching videos current returns: 0.0032 $zec daily_x000D_ _x000D_ $fldc $sumo $cv2 $bios $cyc $tcr $vlt $insane $putic $gun $xpm $drxne $rc $rain $tesla $mxt $xqn $corg $rubit $gbx $xbg $ico $gap $des	claim free zcash for watching videos current returns: 0.0032 $zec daily_x000D_ _x000D_ $fldc $sumo $cv2 $bios $cyc $tcr $vlt $insane $putic $gun $xpm $drxne $rc $rain $tesla $mxt $xqn $corg $rubit $gbx $xbg $ico $gap $des	0.55	negative	-0.15
2604	2018-04-02	Claim FREE Zcash for watching videos â€“ current returns: 0.0032 $ZEC daily_x000D_ https://www.earncrypto.com/earn-free-zcash/?r=91976&TNPÂ â€¦_x000D_ $BSTAR $KEK $ANTX $ELIX $XVS $PXI $DRS $LOT $RAREPEPEP $ART $TRADE $YOC $TESLA $BCN $STORJ $PRX $DAS $EREAL $GRID $NXX $EVIL $LDOGE $OCT $XUC	claim free zcash for watching videos current returns: 0.0032 $zec daily_x000D_ _x000D_ $bstar $kek $antx $elix $xvs $pxi $drs $lot $rarepepep $art $trade $yoc $tesla $bcn $storj $prx $das $ereal $grid $nxx $evil $ldoge $oct $xuc	claim free zcash for watching videos current returns: 0.0032 $zec daily_x000D_ _x000D_ $bstar $kek $antx $elix $xvs $pxi $drs $lot $rarepepep $art $trade $yoc $tesla $bcn $storj $prx $das $ereal $grid $nxx $evil $ldoge $oct $xuc	0.55	negative	-0.15
4702	2015-02-27	@techbytom average MPG of a premium sedan	@techbytom average mpg of a premium sedan	@techbytom average mpg of a premium sedan	0.4	negative	-0.15
4721	2015-02-16	Model S P85D in the snow is worth getting cold for. https://www.youtube.com/watch?v=f3UcXYOAF3cÂ â€¦pic.twitter.com/Ftk4WPcdQj	model s p85d in the snow is worth getting cold for.	model s p85d in the snow is worth getting cold for.	0.55	negative	-0.15
6729	2014-03-11	Christie administration & dealers trying to sneak anti-Tesla regulation through while keeping consumers in the dark.	christie administration & dealers trying to sneak anti-tesla regulation through while keeping consumers in the dark.	christie administration & dealers trying to sneak anti-tesla regulation through while keeping consumers in the dark.	0.4	negative	-0.15
7088	2014-02-01	The whole team is reunited after the broken van occupants met us at the Highland Park, IL Supercharger! #DriveFreepic.twitter.com/7jKvMhBeHZ	the whole team is reunited after the broken van occupants met us at the highland park, il supercharger! #drivefreepic.twitter.com/7jkvmhbehz	the whole team is reunited after the broken van occupants met us at the highland park, il supercharger! #drivefreepic.twitter.com/7jkvmhbehz	0.4	negative	-0.15
8008	2013-11-20	What do the recent fire incidents with the @Tesla Model S and the @BoeingAirplanes 787 have in common? Lots: http://ow.ly/r1mvr	what do the recent fire incidents with the @tesla model s and the @boeingairplanes 787 have in common? lots:	what do the recent fire incidents with the @tesla model s and the @boeingairplanes 787 have in common? lots:	0.375	negative	-0.15
8579	2013-10-13	@samsb123 Production begins late next year	@samsb123 production begins late next year	@samsb123 production begins late next year	0.3	negative	-0.15
9347	2013-08-01	@RGrassia Model X production begins late next year	@rgrassia model x production begins late next year	@rgrassia model x production begins late next year	0.3	negative	-0.15
9437	2013-07-20	@kmurphyrobledo Model X blends an SUV w/ the benefits of a minivan & fits 7 adults. Production begins late next year! http://www.teslamotors.com/modelx	@kmurphyrobledo model x blends an suv w/ the benefits of a minivan & fits 7 adults. production begins late next year!	@kmurphyrobledo model x blends an suv w/ the benefits of a minivan & fits 7 adults. production begins late next year!	0.3	negative	-0.15
9809	2013-06-20	@GeorgeReese @krishnan @Tesla I have convinced at least 5 people to get a Tesla over the last couple months.	@georgereese @krishnan @tesla i have convinced at least 5 people to get a tesla over the last couple months.	@georgereese @krishnan @tesla i have convinced at least 5 people to get a tesla over the last couple months.	0.233333	negative	-0.15
1215	2018-08-27	$tesla - not the price action shorts thought of, if we donâ€™t get under 300$ than we can target 360$, anyway if u think non private deal is bad short the stock, shale is waiting or not...	$tesla - not the price action shorts thought of, if we dont get under 300$ than we can target 360$, anyway if you think non private deal is bad short the stock, shale is waiting or not...	$tesla - not the price action shorts thought of, if we dont get under 300$ than we can target 360$, anyway if you think non private deal is bad short the stock, shale is waiting or not...	0.360417	negative	-0.15
2633	2018-03-29	$tsla $tesla_x000D_ weekly - the sideway channel is broken..new targets are in place, bad riskreward chance for the first target, so looking on the daily for an retracement pic.twitter.com/dcSYLaixoh	$tsla $tesla_x000D_ weekly - the sideway channel is broken..new targets are in place, bad riskreward chance for the first target, so looking on the daily for an retracement pic.twitter.com/dcsylaixoh	$tsla $tesla_x000D_ weekly - the sideway channel is broken..new targets are in place, bad riskreward chance for the first target, so looking on the daily for an retracement pic.twitter.com/dcsylaixoh	0.333333	negative	-0.15
10148	2013-05-22	Why "we're a bad fit for the dealer system." @nprnewshttp://www.npr.org/2013/05/19/184882045/tesla-rides-high-but-faces-formidable-foe-car-dealersÂ â€¦	why "we're a bad fit for the dealer system." @nprnews	why "we're a bad fit for the dealer system." @nprnews	0.533333	negative	-0.15
1873	2018-07-15	Will he go in and save the kids in the backseat of a burning $TESLA? Especially when they cannot unlock the doors due to power failure?	will he go in and save the kids in the backseat of a burning $tesla? especially when they cannot unlock the doors due to power failure?	will he go in and save the kids in the backseat of a burning $tesla? especially when they cannot unlock the doors due to power failure?	0.558333	negative	-0.147222
5720	2014-06-09	It's hard to resist Model S with a British accentâ€¦https://www.youtube.com/watch?v=rIcH2psRJVcÂ â€¦	it's hard to resist model s with a british accent	it's hard to resist model s with a british accent	0.270833	negative	-0.145833
7550	2013-12-20	#8 @elonmusk drives past me daily. I could #transformer into a @Tesla or @SpaceX vehicle with a little work. Help a brother out?	#8 @elonmusk drives past me daily. i could #transformer into a @tesla or @spacex vehicle with a little work. help a brother out?	#8 @elonmusk drives past me daily. i could #transformer into a @tesla or @spacex vehicle with a little work. help a brother out?	0.25	negative	-0.145833
11129	2013-02-14	CNN retests the route! RT @PeterDrives:"Um... Not that hard. At Milford SuperCharger. Been leadfootin' last 20 miles pic.twitter.com/OrRww5eD"	cnn retests the route! rt @peterdrives:"um... not that hard. at milford supercharger. been leadfootin' last 20 miles pic.twitter.com/orrww5ed"	cnn retests the route! rt @peterdrives:"um... not that hard. at milford supercharger. been leadfootin' last 20 miles pic.twitter.com/orrww5ed"	0.304167	negative	-0.145833
1705	2018-07-31	Here is the followup on the previous story about extracting the probability of $Tesla $TSLA default (or extreme stock crash) from the options market. How do the implied densities look like for $NFLX or $SNAP? #Volatility #Derivatives #Options #VolaDynamicshttps://www.linkedin.com/feed/update/urn:li:activity:6430087493353242624/Â â€¦	here is the followup on the previous story about extracting the probability of $tesla $tsla default (or extreme stock crash) from the options market. how do the implied densities look like for $nflx or $snap? #volatility #derivatives #options #voladynamics	here is the followup on the previous story about extracting the probability of $tesla $tsla default (or extreme stock crash) from the options market. how do the implied densities look like for $nflx or $snap? #volatility #derivatives #options #voladynamics	0.583333	negative	-0.145833
2555	2018-04-16	$Tesla is another other black hole in the space_x000D_ #vapor	$tesla is another other black hole in the space_x000D_ #vapor	$tesla is another other black hole in the space_x000D_ #vapor	0.404167	negative	-0.145833
10245	2013-05-14	Just saw a broken down @tesla on the back of a flatbed tow truck. The license plate? RIP OIL. Apparently not yet.	just saw a broken down @tesla on the back of a flatbed tow truck. the license plate? rip oil. apparently not yet.	just saw a broken down @tesla on the back of a flatbed tow truck. the license plate? rip oil. apparently not yet.	0.259722	negative	-0.145139
2335	2018-05-15	Ugly ugly market you're in, $Tesla "80% of battery-electric car customers in the US lease instead of buying partly because the resale value is horrid â€“ a BMW i3 is worth only 27% of its original price after three years." Oups	ugly ugly market you're in, $tesla "80% of battery-electric car customers in the us lease instead of buying partly because the resale value is horrid a bmw i3 is worth only 27% of its original price after three years." oups	ugly ugly market you're in, $tesla "80% of battery-electric car customers in the us lease instead of buying partly because the resale value is horrid a bmw i3 is worth only 27% of its original price after three years." oups	0.77	negative	-0.145
1303	2018-08-21	$Tesla is so dramatic. Musk may have been too hasty in his announcement but he may not have been entirely untruthful https://twitter.com/businessinsider/status/1031929701059710976Â â€¦ Tesla surges after Morgan Stanley becomes the second Wall Street bank to drop coverage of the stock https://read.bi/2N6MN5Z	$tesla is so dramatic. musk may have been too hasty in his announcement but he may not have been entirely untruthful tesla surges after morgan stanley becomes the second wall street bank to drop coverage of the stock	$tesla is so dramatic. musk may have been too hasty in his announcement but he may not have been entirely untruthful tesla surges after morgan stanley becomes the second wall street bank to drop coverage of the stock	0.408333	negative	-0.144444
1279	2018-08-23	Guys you are losing credibility with all other $TSLA haters. If you keep repeating the same FUD on $TESLA when it does not work normally people change the tune @elonmuskhttps://twitter.com/zerohedge/status/1032576198419857408Â â€¦ TESLA MODEL 3 ISSUES `DISAPPOINTING FOR A $49K CAR,' UBS SAYS	guys you are losing credibility with all other $tsla haters. if you keep repeating the same fud on $tesla when it does not work normally people change the tune @elonmusk tesla model 3 issues `disappointing for a $49k car,' ubs says	guys you are losing credibility with all other $tsla haters. if you keep repeating the same fud on $tesla when it does not work normally people change the tune @elonmusk tesla model 3 issues `disappointing for a $49k car,' ubs says	0.4625	negative	-0.14375
3545	2016-10-28	Solar roof glass tile vs. conventional roof tilepic.twitter.com/AnGWJ07jub	solar roof glass tile vs. conventional roof tilepic.twitter.com/angwj07jub	solar roof glass tile vs. conventional roof tilepic.twitter.com/angwj07jub	0.357143	negative	-0.142857
6371	2014-04-09	@shawn_ford Not right now. Weâ€™re focused on Model S and Model X.	@shawn_ford not right now. were focused on model s and model x.	@shawn_ford not right now. were focused on model s and model x.	0.535714	negative	-0.142857
6553	2014-03-26	@nahlyee Not right now, but stay tuned to our twitter feed for updates.	@nahlyee not right now, but stay tuned to our twitter feed for updates.	@nahlyee not right now, but stay tuned to our twitter feed for updates.	0.535714	negative	-0.142857
2218	2018-05-29	Model 3 AWD P has 0-60mph in 3.5 sec, a carbon fiber spoiler and a few other exclusive features vs. AWD which does 0-60 in 4.5	model 3 awd p has 0-60mph in 3.5 sec, a carbon fiber spoiler and a few other exclusive features vs. awd which does 0-60 in 4.5	model 3 awd p has 0-60mph in 3.5 sec, a carbon fiber spoiler and a few other exclusive features vs. awd which does 0-60 in 4.5	0.358333	negative	-0.141667
1908	2018-07-12	https://g.foolcdn.com/image/?url=https%3A%2F%2Fg.foolcdn.com%2Feditorial%2Fimages%2F487761%2Fmodel-3-mountain-pearl.png&h=630&w=1200&op=resizeÂ â€¦ https://www.fool.com/investing/2018/07/12/tesla-hits-200000-us-deliveries-triggering-federal.aspxÂ â€¦ $Tesla Hits 200000 US Deliveries, Triggering Federal Tax Credit Phaseout. $From Fool: Only half of the credit will be available when Tesla starts pr…	$tesla hits 200000 us deliveries, triggering federal tax credit phaseout. $from fool: only half of the credit will be available when tesla starts producing the base $35,000 model 3.	$tesla hits 200000 us deliveries, triggering federal tax credit phaseout. $from fool: only half of the credit will be available when tesla starts producing the base $35,000 model 3.	0.641667	negative	-0.141667
544	2018-10-18	tesla closed the session within 263-264 only complete morons believe in miracles dumb idiot, this is all ai automated trading #AI $TESLA $TSLAhttps://twitter.com/vieiraUAE/status/1052988472611368960Â â€¦ Stock market crash the best profits are here to stay https://www.pscp.tv/w/bpjHDjM4NzQzOHwxWmtKek5ZQldETkp2_xUDAihYZ9g3qE-zdZzdtmzlcXWLbDNvIKyAIHNBNDw=Â â€¦	tesla closed the session within 263-264 only complete morons believe in miracles dumb idiot, this is all ai automated trading #ai $tesla $tsla stock market crash the best profits are here to stay	tesla closed the session within 263-264 only complete morons believe in miracles dumb idiot, this is all ai automated trading #ai $tesla $tsla stock market crash the best profits are here to stay	0.585714	negative	-0.139286
388	2018-10-29	Without destroying the batteries? Excuse my skepticism. $Tesla #EVshttps://twitter.com/JouleTalk/status/1056911030671101952Â â€¦ Porsche Says Its First-Ever All-Electric Car Can Beat Tesla's Charging Times by Half. #EV $TSLA https://buff.ly/2Pbv4LxÂ via @FortuneMagazine	without destroying the batteries? excuse my skepticism. $tesla #evs porsche says its first-ever all-electric car can beat tesla's charging times by half. #ev $tsla via @fortunemagazine	without destroying the batteries? excuse my skepticism. $tesla #evs porsche says its first-ever all-electric car can beat tesla's charging times by half. #ev $tsla via @fortunemagazine	0.0722222	negative	-0.138889
373	2018-10-30	Is it though? Or driven by expectations of profit? I mean $Tesla and $Amzn never really made a lot of money until recently	is it though? or driven by expectations of profit? i mean $tesla and $amzn never really made a lot of money until recently	is it though? or driven by expectations of profit? i mean $tesla and $amzn never really made a lot of money until recently	0.379167	negative	-0.1375
8006	2013-11-20	If @Tesla is having a slide down the #ShootsAndLadders they've built, due to perceived Fire danger...How do all other #ElectricCars compare?	if @tesla is having a slide down the #shootsandladders they've built, due to perceived fire danger...how do all other #electriccars compare?	if @tesla is having a slide down the #shootsandladders they've built, due to perceived fire danger...how do all other #electriccars compare?	0.346296	negative	-0.135185
6957	2014-02-17	#WattsUp: There are now 75 Superchargers open in the United States, allowing you to replenish half a charge in as little as 20 min!	#wattsup: there are now 75 superchargers open in the united states, allowing you to replenish half a charge in as little as 20 min!	#wattsup: there are now 75 superchargers open in the united states, allowing you to replenish half a charge in as little as 20 min!	0.388889	negative	-0.133681
886	2018-09-19	DOJ will recognize burst week as the #FraudFormula: _x000D_ false projections + appearance of hyergrowth = overvaluation = fraud_x000D_ 5,000 Model 3 + 86% needed reworked = overvaluation = fraud _x000D_ Same formula used at $JNJ #Acclarent, #Theranos & likely #Uber & $TSLA $Tesla pic.twitter.com/3itALiyl8F	doj will recognize burst week as the #fraudformula: _x000D_ false projections + appearance of hyergrowth = overvaluation = fraud_x000D_ 5,000 model 3 + 86% needed reworked = overvaluation = fraud _x000D_ same formula used at $jnj #acclarent, #theranos & likely #uber & $tsla $tesla pic.twitter.com/3italiyl8f	doj will recognize burst week as the #fraudformula: _x000D_ false projections + appearance of hyergrowth = overvaluation = fraud_x000D_ 5,000 model 3 + 86% needed reworked = overvaluation = fraud _x000D_ same formula used at $jnj #acclarent, #theranos & likely #uber & $tsla $tesla pic.twitter.com/3italiyl8f	0.575	negative	-0.133333
1429	2018-08-12	https://s3.reutersmedia.net/resources/r/?m=02&d=20180813&t=2&i=1293017977&w=1200&r=LYNXMPEE7C06NÂ â€¦ https://www.reuters.com/article/us-tesla-musk-sec/teslas-slow-disclosure-raises-governance-social-media-concerns-idUSKBN1KY08CÂ â€¦ $Tesla's slow disclosure raises governance, social media concerns. $	$tesla's slow disclosure raises governance, social media concerns. $	$tesla's slow disclosure raises governance, social media concerns. $	0.233333	negative	-0.133333
1091	2018-09-05	You'll receive a notification when Storm Watch is activated - it will remain active until the weather event ends. You can disable this mode by going to the Tesla app, selecting "Customize" and then "Storm Watch" https://ts.la/2CltYLcÂ pic.twitter.com/sxnrHYxDCX	you'll receive a notification when storm watch is activated - it will remain active until the weather event ends. you can disable this mode by going to the tesla app, selecting "customize" and then "storm watch"	you'll receive a notification when storm watch is activated - it will remain active until the weather event ends. you can disable this mode by going to the tesla app, selecting "customize" and then "storm watch"	0.6	negative	-0.133333
1656	2018-08-01	https://images.wsj.net/im-20458/socialÂ https://www.wsj.com/articles/tesla-doubles-loss-but-burns-less-cash-than-expected-1533155913Â â€¦ $Tesla Doubles Loss, but Burns Less Cash Than Expected. $	$tesla doubles loss, but burns less cash than expected. $	$tesla doubles loss, but burns less cash than expected. $	0.233333	negative	-0.133333
8505	2013-10-23	Warning @Tesla is getting #android on board in the near future #virus alert !!! #unsafe #FAIL	warning @tesla is getting #android on board in the near future #virus alert !!! #unsafe #fail	warning @tesla is getting #android on board in the near future #virus alert !!! #unsafe #fail	0.275	negative	-0.133333
10529	2013-04-18	#WattsUp: Active Air Suspension automatically responds to speed and road conditions, lowering Model S for optimized aerodynamics & range.	#wattsup: active air suspension automatically responds to speed and road conditions, lowering model s for optimized aerodynamics & range.	#wattsup: active air suspension automatically responds to speed and road conditions, lowering model s for optimized aerodynamics & range.	0.6	negative	-0.133333
3218	2017-09-02	Looool 40% of the 2012 $Tesla s had their drivetrain changed and...15% their hugely expensive battery changed...be serious for one minute. https://twitter.com/Fxflow/status/903987426217127937Â â€¦ To understand why TSLA is transformative - understand that this is the end of cars we know it 1M miles is easy_x000D_ http://jalopnik.com/this-is-what-happens-when-you-put-300-000-miles-on-a-te-17986622…	looool 40% of the 2012 $tesla s had their drivetrain changed and...15% their hugely expensive battery changed...be serious for one minute. to understand why tsla is transformative - understand that this is the end of cars we know it 1m miles is easy_x000D_	looool 40% of the 2012 $tesla s had their drivetrain changed and...15% their hugely expensive battery changed...be serious for one minute. to understand why tsla is transformative - understand that this is the end of cars we know it 1m miles is easy_x000D_	0.733333	negative	-0.133333
584	2018-10-13	Cash flow prediction for $tesla https://twitter.com/vistacruiser7/status/1051296548024397825Â â€¦ Yup. Most of "TSLAQ" are FAKE BEARS. Their narratives are not only false, FBs know they are false, because FBs feel like trying to slow Tesla's mission down, but don't really think $TSLA --> BK.â€¦	cash flow prediction for $tesla yup. most of "tslaq" are fake bears. their narratives are not only false, fbs know they are false, because fbs feel like trying to slow tesla's mission down, but don't really think $tsla --> bk.	cash flow prediction for $tesla yup. most of "tslaq" are fake bears. their narratives are not only false, fbs know they are false, because fbs feel like trying to slow tesla's mission down, but don't really think $tsla --> bk.	0.573611	negative	-0.131944
1265	2018-08-23	At $35,000, Tesla's new Model 3 electric car could be a "game changer."_x000D_ USA TODAY _x000D_ $tesla $teslaqpic.twitter.com/LcwXBBPugI	at $35,000, tesla's new model 3 electric car could be a "game changer."_x000D_ usa today _x000D_ $tesla $teslaqpic.twitter.com/lcwxbbpugi	at $35,000, tesla's new model 3 electric car could be a "game changer."_x000D_ usa today _x000D_ $tesla $teslaqpic.twitter.com/lcwxbbpugi	0.427273	negative	-0.131818
4083	2015-11-10	Now it's easier than ever to book a test drive with our new self-scheduling tool. See you behind the wheel http://ts.la/e26	now it's easier than ever to book a test drive with our new self-scheduling tool. see you behind the wheel	now it's easier than ever to book a test drive with our new self-scheduling tool. see you behind the wheel	0.577273	negative	-0.131818
4568	2015-05-01	Liking the idea behind the $tesla new battery for home use. @TeslaMotors	liking the idea behind the $tesla new battery for home use. @teslamotors	liking the idea behind the $tesla new battery for home use. @teslamotors	0.577273	negative	-0.131818
8618	2013-10-08	New Jersey: We're rolling into Woodcliff Lake. Jump behind the wheel of Model S this Saturday, http://www.teslamotors.com/event/test-drive-model-s-woodcliff-lakeÂ â€¦	new jersey: we're rolling into woodcliff lake. jump behind the wheel of model s this saturday,	new jersey: we're rolling into woodcliff lake. jump behind the wheel of model s this saturday,	0.577273	negative	-0.131818
1954	2018-07-09	Yes, in many countries its very complicated and expensive, for example, to buy US stocks. If we â€œdigitized a securityâ€ like $Tesla stock, people around the world will have the opportunity to access to an open and inclusive financial system.	yes, in many countries its very complicated and expensive, for example, to buy us stocks. if we digitized a security like $tesla stock, people around the world will have the opportunity to access to an open and inclusive financial system.	yes, in many countries its very complicated and expensive, for example, to buy us stocks. if we digitized a security like $tesla stock, people around the world will have the opportunity to access to an open and inclusive financial system.	0.54	negative	-0.13
3415	2017-04-03	Very cocky @elonmusk. And, also getting close to time to short $Tesla again. https://twitter.com/elonmusk/status/848935705057280001Â â€¦ Stormy weather in Shortville ...	very cocky @elonmusk. and, also getting close to time to short $tesla again. stormy weather in shortville ...	very cocky @elonmusk. and, also getting close to time to short $tesla again. stormy weather in shortville ...	0.65	negative	-0.13
2169	2018-06-06	$TESLA acts like a bad junior miner. Itâ€™s all hype and pump until execution is required. When execution fails, more hype, pump, and wild claims about the future. Alas this has an expiration date and if execution hasnâ€™t been fixed, it all crashes. Seen it 100 times @TeslaCharts	$tesla acts like a bad junior miner. its all hype and pump until execution is required. when execution fails, more hype, pump, and wild claims about the future. alas this has an expiration date and if execution hasnt been fixed, it all crashes. seen it 100 times @teslacharts	$tesla acts like a bad junior miner. its all hype and pump until execution is required. when execution fails, more hype, pump, and wild claims about the future. alas this has an expiration date and if execution hasnt been fixed, it all crashes. seen it 100 times @teslacharts	0.455952	negative	-0.128571
3440	2017-02-23	$amd is an atm today, rebuys 10:20 am after $tesla $nvda drag down	$amd is an atm today, rebuys 10:20 am after $tesla $nvda drag down	$amd is an atm today, rebuys 10:20 am after $tesla $nvda drag down	0.179861	negative	-0.127778
4091	2015-11-03	@StockTwits means that there really is no reason to it at all? Company makes $$ Stock down $Tesla looses $$ Stock soars?? Go figure	@stocktwits means that there really is no reason to it at all? company makes $$ stock down $tesla looses $$ stock soars?? go figure	@stocktwits means that there really is no reason to it at all? company makes $$ stock down $tesla looses $$ stock soars?? go figure	0.244444	negative	-0.127778
512	2018-10-22	My simplistic $Tesla setup: Short to 250$. Neutral if goes down to 250 and bounces up to 260$. Short below 250$. Never long. Neutral over earnings.	my simplistic $tesla setup: short to 250$. neutral if goes down to 250 and bounces up to 260$. short below 250$. never long. neutral over earnings.	my simplistic $tesla setup: short to 250$. neutral if goes down to 250 and bounces up to 260$. short below 250$. never long. neutral over earnings.	0.357778	negative	-0.126111
1176	2018-08-29	When you forget to design your cars for eventual mishaps and repairs. $TESLA is the most expensive repair fleet, slow parts fleet, money pit (customer's $) ever. LADAnoLADA!	when you forget to design your cars for eventual mishaps and repairs. $tesla is the most expensive repair fleet, slow parts fleet, money pit (customer's $) ever. ladanolada!	when you forget to design your cars for eventual mishaps and repairs. $tesla is the most expensive repair fleet, slow parts fleet, money pit (customer's $) ever. ladanolada!	0.533333	negative	-0.125
2109	2018-06-20	$Tesla sues former employee over stealing data_x000D_ Tesla (NASDAQ:TSLA) filed a lawsuit against a former employee for allegedly stealing gigabytes of data and making false claims about the company to the media.	$tesla sues former employee over stealing data_x000D_ tesla (nasdaq:tsla) filed a lawsuit against a former employee for allegedly stealing gigabytes of data and making false claims about the company to the media.	$tesla sues former employee over stealing data_x000D_ tesla (nasdaq:tsla) filed a lawsuit against a former employee for allegedly stealing gigabytes of data and making false claims about the company to the media.	0.175	negative	-0.125
28	2018-12-27	https://i.kinja-img.com/gawker-media/image/upload/s--qAM3JGE5--/c_fill,fl_progressive,g_center,h_900,q_80,w_1600/vne0yvjiay0zgvzkgwoj.pngÂ â€¦ https://jalopnik.com/tesla-will-reimburse-buyers-who-miss-out-on-ev-tax-cred-1831338764Â â€¦ $Tesla Will Reimburse Buyers Who Miss Out on EV Tax Credit Due to Delays - Jalopnik. $	$tesla will reimburse buyers who miss out on ev tax credit due to delays - jalopnik. $	$tesla will reimburse buyers who miss out on ev tax credit due to delays - jalopnik. $	0.375	negative	-0.125
286	2018-11-11	Chinese media reported that when Tesla set up the Gigafactory in China, the price of Model 3 would be more advantageous, and it would inevitably lead to the insane buying/demand just like Apple iPhone happened years ago. $Tesla #TeslaChinapic.twitter.com/PqqkwW4vwE	chinese media reported that when tesla set up the gigafactory in china, the price of model 3 would be more advantageous, and it would inevitably lead to the insane buying/demand just like apple iphone happened years ago. $tesla #teslachinapic.twitter.com/pqqkww4vwe	chinese media reported that when tesla set up the gigafactory in china, the price of model 3 would be more advantageous, and it would inevitably lead to the insane buying/demand just like apple iphone happened years ago. $tesla #teslachinapic.twitter.com/pqqkww4vwe	0.625	negative	-0.125
737	2018-10-01	Even the interviewer smirked when Bob Lutz said that Tesla has no....... $tesla https://twitter.com/bonnienorman/status/1046788519870398466Â â€¦ From the folks @MotorTrend: "The other day, I read Bob Lutz espouse that "Tesla has no tech advantage, no software advantage, no battery advantage. No advantages whatsoever." With all due respect, Bob, that's bull." https://twitter.com/tecnocato/status/1…	even the interviewer smirked when bob lutz said that tesla has no....... $tesla from the folks @motortrend: "the other day, i read bob lutz espouse that "tesla has no tech advantage, no software advantage, no battery advantage. no advantages whatsoever." with all due respect, bob, that's bull."	even the interviewer smirked when bob lutz said that tesla has no....... $tesla from the folks @motortrend: "the other day, i read bob lutz espouse that "tesla has no tech advantage, no software advantage, no battery advantage. no advantages whatsoever." with all due respect, bob, that's bull."	0.375	negative	-0.125
1393	2018-08-15	The same ones holding $tesla a few weeks ago!	the same ones holding $tesla a few weeks ago!	the same ones holding $tesla a few weeks ago!	0.1125	negative	-0.125
1663	2018-08-01	Model 3 now outsells all other premium mid-sized sedans in the US.....combinedpic.twitter.com/FhjKUGK58N	model 3 now outsells all other premium mid-sized sedans in the us.....combinedpic.twitter.com/fhjkugk58n	model 3 now outsells all other premium mid-sized sedans in the us.....combinedpic.twitter.com/fhjkugk58n	0.375	negative	-0.125
2019	2018-07-02	After watching Ross Gerber make a fool of himself on @CNBCClosingBell by attacking the investments of the other guest, I'm convinced $TESLA is a cult.	after watching ross gerber make a fool of himself on @cnbcclosingbell by attacking the investments of the other guest, i'm convinced $tesla is a cult.	after watching ross gerber make a fool of himself on @cnbcclosingbell by attacking the investments of the other guest, i'm convinced $tesla is a cult.	0.375	negative	-0.125
2442	2018-05-04	Here he comes, after $tesla stock dumps 10% https://twitter.com/elonmusk/status/992361223793487872Â â€¦ Please ignore this thread unless youâ€™re interested in a tedious discussion about Tesla stock	here he comes, after $tesla stock dumps 10% please ignore this thread unless youre interested in a tedious discussion about tesla stock	here he comes, after $tesla stock dumps 10% please ignore this thread unless youre interested in a tedious discussion about tesla stock	0.75	negative	-0.125
2809	2018-02-07	$BTC : +0.61% 7663$_x000D_ Top (last h):_x000D_ $DIRNSA : +37.14% 9934st_x000D_ $Tesla : +61.60% 146246st_x000D_ $MINT : +29.00% 8st_x000D_ $RNT : +19.77% 1126st_x000D_ Worst (last h):_x000D_ $ACE : -18.52% 3885st_x000D_ $AI : -15.12% 59001st_x000D_ $Frosty : -9.52% 4st_x000D_ #cryptocurrency #blockchain #Tesla #FalconHeavy #SpaceX	$btc : +0.61% 7663$_x000D_ top (last h):_x000D_ $dirnsa : +37.14% 9934st_x000D_ $tesla : +61.60% 146246st_x000D_ $mint : +29.00% 8st_x000D_ $rnt : +19.77% 1126st_x000D_ worst (last h):_x000D_ $ace : -18.52% 3885st_x000D_ $ai : -15.12% 59001st_x000D_ $frosty : -9.52% 4st_x000D_ #cryptocurrency #blockchain #tesla #falconheavy #spacex	$btc : +0.61% 7663$_x000D_ top (last h):_x000D_ $dirnsa : +37.14% 9934st_x000D_ $tesla : +61.60% 146246st_x000D_ $mint : +29.00% 8st_x000D_ $rnt : +19.77% 1126st_x000D_ worst (last h):_x000D_ $ace : -18.52% 3885st_x000D_ $ai : -15.12% 59001st_x000D_ $frosty : -9.52% 4st_x000D_ #cryptocurrency #blockchain #tesla #falconheavy #spacex	0.408333	negative	-0.125
2810	2018-02-07	$BTC : +0.61% 7663$_x000D_ Top (last h):_x000D_ $DIRNSA : +37.14% 9934st_x000D_ $Tesla : +61.60% 146246st_x000D_ $MINT : +29.00% 8st_x000D_ $RNT : +19.77% 1126st_x000D_ Worst (last h):_x000D_ $ACE : -18.52% 3885st_x000D_ $AI : -15.12% 59001st_x000D_ $Frosty : -9.52% 4st_x000D_ #cryptocurrency #blockchain	$btc : +0.61% 7663$_x000D_ top (last h):_x000D_ $dirnsa : +37.14% 9934st_x000D_ $tesla : +61.60% 146246st_x000D_ $mint : +29.00% 8st_x000D_ $rnt : +19.77% 1126st_x000D_ worst (last h):_x000D_ $ace : -18.52% 3885st_x000D_ $ai : -15.12% 59001st_x000D_ $frosty : -9.52% 4st_x000D_ #cryptocurrency #blockchain	$btc : +0.61% 7663$_x000D_ top (last h):_x000D_ $dirnsa : +37.14% 9934st_x000D_ $tesla : +61.60% 146246st_x000D_ $mint : +29.00% 8st_x000D_ $rnt : +19.77% 1126st_x000D_ worst (last h):_x000D_ $ace : -18.52% 3885st_x000D_ $ai : -15.12% 59001st_x000D_ $frosty : -9.52% 4st_x000D_ #cryptocurrency #blockchain	0.408333	negative	-0.125
2811	2018-02-07	$BTC : +0.61% 7663$_x000D_ Top (last h):_x000D_ $DIRNSA : +37.14% 9934st_x000D_ $Tesla : +61.60% 146246st_x000D_ $MINT : +29.00% 8st_x000D_ $RNT : +19.77% 1126st_x000D_ Worst (last h):_x000D_ $ACE : -18.52% 3885st_x000D_ $AI : -15.12% 59001st_x000D_ $Frosty : -9.52% 4st_x000D_ #cryptocurrency #blockchainpic.twitter.com/OQB8VdeBc3	$btc : +0.61% 7663$_x000D_ top (last h):_x000D_ $dirnsa : +37.14% 9934st_x000D_ $tesla : +61.60% 146246st_x000D_ $mint : +29.00% 8st_x000D_ $rnt : +19.77% 1126st_x000D_ worst (last h):_x000D_ $ace : -18.52% 3885st_x000D_ $ai : -15.12% 59001st_x000D_ $frosty : -9.52% 4st_x000D_ #cryptocurrency #blockchainpic.twitter.com/oqb8vdebc3	$btc : +0.61% 7663$_x000D_ top (last h):_x000D_ $dirnsa : +37.14% 9934st_x000D_ $tesla : +61.60% 146246st_x000D_ $mint : +29.00% 8st_x000D_ $rnt : +19.77% 1126st_x000D_ worst (last h):_x000D_ $ace : -18.52% 3885st_x000D_ $ai : -15.12% 59001st_x000D_ $frosty : -9.52% 4st_x000D_ #cryptocurrency #blockchainpic.twitter.com/oqb8vdebc3	0.408333	negative	-0.125
2812	2018-02-07	$BTC : +0.61% 7663$_x000D_ Top (last h):_x000D_ $DIRNSA : +37.14% 9934st_x000D_ $Tesla : +61.60% 146246st_x000D_ $MINT : +29.00% 8st_x000D_ $RNT : +19.77% 1126st_x000D_ Worst (last h):_x000D_ $ACE : -18.52% 3885st_x000D_ $AI : -15.12% 59001st_x000D_ $MBL : -9.52% 4st_x000D_ #cryptocurrency #blockchain	$btc : +0.61% 7663$_x000D_ top (last h):_x000D_ $dirnsa : +37.14% 9934st_x000D_ $tesla : +61.60% 146246st_x000D_ $mint : +29.00% 8st_x000D_ $rnt : +19.77% 1126st_x000D_ worst (last h):_x000D_ $ace : -18.52% 3885st_x000D_ $ai : -15.12% 59001st_x000D_ $mbl : -9.52% 4st_x000D_ #cryptocurrency #blockchain	$btc : +0.61% 7663$_x000D_ top (last h):_x000D_ $dirnsa : +37.14% 9934st_x000D_ $tesla : +61.60% 146246st_x000D_ $mint : +29.00% 8st_x000D_ $rnt : +19.77% 1126st_x000D_ worst (last h):_x000D_ $ace : -18.52% 3885st_x000D_ $ai : -15.12% 59001st_x000D_ $mbl : -9.52% 4st_x000D_ #cryptocurrency #blockchain	0.408333	negative	-0.125
2826	2018-02-01	$BTC : -2.42% 8812$_x000D_ Top (last h):_x000D_ $PRES : +95.63% 110st_x000D_ $808 : +45.57% 2st_x000D_ $LDOGE : +44.51% 2st_x000D_ $BTQ : +25.21% 977st_x000D_ Worst (last h):_x000D_ $TESLA : -41.41% 13212st_x000D_ $PEPECASH : -18.50% 488st_x000D_ $LIFE : -17.23% 13st_x000D_ #cryptocurrency #blockchain	$btc : -2.42% 8812$_x000D_ top (last h):_x000D_ $pres : +95.63% 110st_x000D_ $808 : +45.57% 2st_x000D_ $ldoge : +44.51% 2st_x000D_ $btq : +25.21% 977st_x000D_ worst (last h):_x000D_ $tesla : -41.41% 13212st_x000D_ $pepecash : -18.50% 488st_x000D_ $life : -17.23% 13st_x000D_ #cryptocurrency #blockchain	$btc : -2.42% 8812$_x000D_ top (last h):_x000D_ $pres : +95.63% 110st_x000D_ $808 : +45.57% 2st_x000D_ $ldoge : +44.51% 2st_x000D_ $btq : +25.21% 977st_x000D_ worst (last h):_x000D_ $tesla : -41.41% 13212st_x000D_ $pepecash : -18.50% 488st_x000D_ $life : -17.23% 13st_x000D_ #cryptocurrency #blockchain	0.408333	negative	-0.125
2833	2018-01-31	$BTC : -0.17% 10246$_x000D_ Top (last h):_x000D_ $TESLA : +66.35% 22269st_x000D_ $SPK : +37.35% 51820st_x000D_ $TEK : +33.61% 4st_x000D_ $PXS : +33.48% 32506st_x000D_ Worst (last h):_x000D_ $GRX : -27.07% 1762st_x000D_ $808 : -26.69% 2st_x000D_ $LIFE : -25.22% 11st_x000D_ #cryptocurrency #blockchain	$btc : -0.17% 10246$_x000D_ top (last h):_x000D_ $tesla : +66.35% 22269st_x000D_ $spk : +37.35% 51820st_x000D_ $tek : +33.61% 4st_x000D_ $pxs : +33.48% 32506st_x000D_ worst (last h):_x000D_ $grx : -27.07% 1762st_x000D_ $808 : -26.69% 2st_x000D_ $life : -25.22% 11st_x000D_ #cryptocurrency #blockchain	$btc : -0.17% 10246$_x000D_ top (last h):_x000D_ $tesla : +66.35% 22269st_x000D_ $spk : +37.35% 51820st_x000D_ $tek : +33.61% 4st_x000D_ $pxs : +33.48% 32506st_x000D_ worst (last h):_x000D_ $grx : -27.07% 1762st_x000D_ $808 : -26.69% 2st_x000D_ $life : -25.22% 11st_x000D_ #cryptocurrency #blockchain	0.408333	negative	-0.125
2834	2018-01-31	$BTC : -0.17% 10221$_x000D_ Top (last h):_x000D_ $TESLA : +110.69% 22269st_x000D_ $TRF : +77.15% 3100st_x000D_ $IFLT : +32.84% 2st_x000D_ $PXS : +31.13% 32252st_x000D_ Worst (last h):_x000D_ $LIFE : -33.17% 11st_x000D_ $TEK : -21.16% 2st_x000D_ $FRN : -18.52% 1374st_x000D_ #cryptocurrency #blockchain	$btc : -0.17% 10221$_x000D_ top (last h):_x000D_ $tesla : +110.69% 22269st_x000D_ $trf : +77.15% 3100st_x000D_ $iflt : +32.84% 2st_x000D_ $pxs : +31.13% 32252st_x000D_ worst (last h):_x000D_ $life : -33.17% 11st_x000D_ $tek : -21.16% 2st_x000D_ $frn : -18.52% 1374st_x000D_ #cryptocurrency #blockchain	$btc : -0.17% 10221$_x000D_ top (last h):_x000D_ $tesla : +110.69% 22269st_x000D_ $trf : +77.15% 3100st_x000D_ $iflt : +32.84% 2st_x000D_ $pxs : +31.13% 32252st_x000D_ worst (last h):_x000D_ $life : -33.17% 11st_x000D_ $tek : -21.16% 2st_x000D_ $frn : -18.52% 1374st_x000D_ #cryptocurrency #blockchain	0.408333	negative	-0.125
2835	2018-01-31	$BTC : -0.05% 10268$_x000D_ Top (last h):_x000D_ $TESLA : +433.92% 12345st_x000D_ $ZEIT : +84.79% 2st_x000D_ $SGR : +26.66% 2802st_x000D_ $CXO : +22.16% 2500st_x000D_ Worst (last h):_x000D_ $GARY : -33.31% 666st_x000D_ $IFLT : -28.43% 1st_x000D_ $TEK : -24.55% 2st_x000D_ #cryptocurrency #blockchain	$btc : -0.05% 10268$_x000D_ top (last h):_x000D_ $tesla : +433.92% 12345st_x000D_ $zeit : +84.79% 2st_x000D_ $sgr : +26.66% 2802st_x000D_ $cxo : +22.16% 2500st_x000D_ worst (last h):_x000D_ $gary : -33.31% 666st_x000D_ $iflt : -28.43% 1st_x000D_ $tek : -24.55% 2st_x000D_ #cryptocurrency #blockchain	$btc : -0.05% 10268$_x000D_ top (last h):_x000D_ $tesla : +433.92% 12345st_x000D_ $zeit : +84.79% 2st_x000D_ $sgr : +26.66% 2802st_x000D_ $cxo : +22.16% 2500st_x000D_ worst (last h):_x000D_ $gary : -33.31% 666st_x000D_ $iflt : -28.43% 1st_x000D_ $tek : -24.55% 2st_x000D_ #cryptocurrency #blockchain	0.408333	negative	-0.125
3387	2017-04-16	$Tesla is valued as though it will soon conquer the US auto market. Now it has the small task of actually doing so. https://www.wsj.com/articles/what-is-tesla-really-worth-1492365561Â â€¦	$tesla is valued as though it will soon conquer the us auto market. now it has the small task of actually doing so.	$tesla is valued as though it will soon conquer the us auto market. now it has the small task of actually doing so.	0.25	negative	-0.125
3684	2016-06-21	From one generation to the other, @TudorMelville got his grandson a Teslahttps://www.teslamotors.com/customer-stories/why-i-added-another-tesla-to-the-family/?utm_campaign=CS_062116&utm_source=Twitter&utm_medium=socialÂ â€¦	from one generation to the other, @tudormelville got his grandson a tesla	from one generation to the other, @tudormelville got his grandson a tesla	0.375	negative	-0.125
3791	2016-04-12	Other markets coming soon #ModelX	other markets coming soon #modelx	other markets coming soon #modelx	0.375	negative	-0.125
5232	2014-07-26	@Relaxxer Do you have Tesla reservation? Those forums are for reservations holders. Weâ€™d recommend Tesla Motors Club if not. Thanks!	@relaxxer do you have tesla reservation? those forums are for reservations holders. wed recommend tesla motors club if not. thanks!	@relaxxer do you have tesla reservation? those forums are for reservations holders. wed recommend tesla motors club if not. thanks!	0.2	negative	-0.125
5858	2014-05-26	In possibly the quietest parade ever, 114 Teslas helped set the world record for a gathering of EVs.pic.twitter.com/jHLSL9vA1X	in possibly the quietest parade ever, 114 teslas helped set the world record for a gathering of evs.pic.twitter.com/jhlsl9va1x	in possibly the quietest parade ever, 114 teslas helped set the world record for a gathering of evs.pic.twitter.com/jhlsl9va1x	0.616667	negative	-0.125
6133	2014-04-30	Dear Elon Musk and $Tesla, Please take your welfare-begging company to some other state besides NM. If you can... http://bit.ly/1kgRW53	dear elon musk and $tesla, please take your welfare-begging company to some other state besides nm. if you can...	dear elon musk and $tesla, please take your welfare-begging company to some other state besides nm. if you can...	0.375	negative	-0.125
6191	2014-04-24	Total energy delivered using Superchargers: 4.9 million kWh. In the past 7 days, 5,196 Model Sâ€™s have used Superchargers. #Supercharger100	total energy delivered using superchargers: 4.9 million kwh. in the past 7 days, 5,196 model ss have used superchargers. #supercharger100	total energy delivered using superchargers: 4.9 million kwh. in the past 7 days, 5,196 model ss have used superchargers. #supercharger100	0.5	negative	-0.125
6228	2014-04-23	@despiegelaere Hi Maarten, you can sign up for a test drive here: http://www.teslamotors.com/models/driveÂ (Make sure to select your region at the bottom)	@despiegelaere hi maarten, you can sign up for a test drive here: (make sure to select your region at the bottom)	@despiegelaere hi maarten, you can sign up for a test drive here: (make sure to select your region at the bottom)	0.944444	negative	-0.125
6393	2014-04-08	@newluckychina You can find all of our Superchargers here: http://www.teslamotors.com/superchargerÂ and there are a lot of apps that help find other chargers.	@newluckychina you can find all of our superchargers here: and there are a lot of apps that help find other chargers.	@newluckychina you can find all of our superchargers here: and there are a lot of apps that help find other chargers.	0.375	negative	-0.125
6431	2014-04-04	@MickeyAllen @caseymagnesium No need to get wet! Weâ€™re hiring: http://www.teslamotors.com/careers	@mickeyallen @caseymagnesium no need to get wet! were hiring:	@mickeyallen @caseymagnesium no need to get wet! were hiring:	0.4	negative	-0.125
6934	2014-02-19	$Tesla is a Sell b/w 224.6 - 232 stops above 246 targets 154 - 94 in Short Term Reversal above 252 Capped @ 298 - imo unlikely $TSLA $NYSE	$tesla is a sell b/w 224.6 - 232 stops above 246 targets 154 - 94 in short term reversal above 252 capped @ 298 - imo unlikely $tsla $nyse	$tesla is a sell b/w 224.6 - 232 stops above 246 targets 154 - 94 in short term reversal above 252 capped @ 298 - imo unlikely $tsla $nyse	0.25	negative	-0.125
7063	2014-02-02	Heading toward NYCâ€™s City Hall now. Expected arrival between 7:30am-8am! #DriveFree	heading toward nycs city hall now. expected arrival between 7:30am-8am! #drivefree	heading toward nycs city hall now. expected arrival between 7:30am-8am! #drivefree	0.4	negative	-0.125
7074	2014-02-01	The team is leaving the Somerset, PA #Supercharger! Weâ€™re beginning the last few stages of the journey! #DriveFreepic.twitter.com/Xeh9bHlDir	the team is leaving the somerset, pa #supercharger! were beginning the last few stages of the journey! #drivefreepic.twitter.com/xeh9bhldir	the team is leaving the somerset, pa #supercharger! were beginning the last few stages of the journey! #drivefreepic.twitter.com/xeh9bhldir	0.0833333	negative	-0.125
7585	2013-12-18	@ceekay45 Any other questions we can help answer for you?	@ceekay45 any other questions we can help answer for you?	@ceekay45 any other questions we can help answer for you?	0.375	negative	-0.125
8379	2013-10-30	.@Tesla -- inspired (Local #ATX) Company Hopes to Change Small Electric Vehicles With Cheaper Magnetic Technology http://nyti.ms/16LFILI	.@tesla -- inspired (local #atx) company hopes to change small electric vehicles with cheaper magnetic technology	.@tesla -- inspired (local #atx) company hopes to change small electric vehicles with cheaper magnetic technology	0.2	negative	-0.125
8557	2013-10-17	The Tesla Nod: The phenomenon that occurs when Model S owners can't resist the urge to acknowledge each otherhttp://www.youtube.com/watch?v=N_N52q2goeMÂ â€¦	the tesla nod: the phenomenon that occurs when model s owners can't resist the urge to acknowledge each other	the tesla nod: the phenomenon that occurs when model s owners can't resist the urge to acknowledge each other	0.375	negative	-0.125
8561	2013-10-16	#WattsUp: Big power, small package: Model S' 9" diameter, 150 lbs motor produces 416 hp and 443 lb-ft of torque.pic.twitter.com/EoAy5qwtR3	#wattsup: big power, small package: model s' 9" diameter, 150 lbs motor produces 416 hp and 443 lb-ft of torque.pic.twitter.com/eoay5qwtr3	#wattsup: big power, small package: model s' 9" diameter, 150 lbs motor produces 416 hp and 443 lb-ft of torque.pic.twitter.com/eoay5qwtr3	0.25	negative	-0.125
8595	2013-10-10	@elonmusk Garaged my @Tesla for the winter. No winter tires - no driving until April. Just like 500 other NOR Tesla owners.	@elonmusk garaged my @tesla for the winter. no winter tires - no driving until april. just like 500 other nor tesla owners.	@elonmusk garaged my @tesla for the winter. no winter tires - no driving until april. just like 500 other nor tesla owners.	0.375	negative	-0.125
8632	2013-10-06	.@Teslaâ€™s â€œsmall size & entrepreneurial mindsetâ€¦enable it to cut through bureaucratic tape crippling larger firmsâ€ http://bit.ly/159W8Qr	.@teslas small size & entrepreneurial mindsetenable it to cut through bureaucratic tape crippling larger firms	.@teslas small size & entrepreneurial mindsetenable it to cut through bureaucratic tape crippling larger firms	0.45	negative	-0.125
8680	2013-10-03	Not sure that I understand @Tesla's decision to remain silent within real-time media the conversations are taking place...join them.	not sure that i understand @tesla's decision to remain silent within real-time media the conversations are taking place...join them.	not sure that i understand @tesla's decision to remain silent within real-time media the conversations are taking place...join them.	0.494444	negative	-0.125
8855	2013-09-17	.@Tesla may be getting under the skin of other automakers, but its drive to innovate is motivating others http://bit.ly/1dmMQTu	.@tesla may be getting under the skin of other automakers, but its drive to innovate is motivating others	.@tesla may be getting under the skin of other automakers, but its drive to innovate is motivating others	0.375	negative	-0.125
9082	2013-08-23	@zinzinnatiohio enjoy your stay in Seattle! If you have time for a drive between tours, give the store a ring: (206) 682-2625	@zinzinnatiohio enjoy your stay in seattle! if you have time for a drive between tours, give the store a ring: (206) 682-2625	@zinzinnatiohio enjoy your stay in seattle! if you have time for a drive between tours, give the store a ring: (206) 682-2625	0.75	negative	-0.125
9728	2013-06-24	@Tesla has demonstrated the #battery swapping system on a Model S. It just took 90 sec! http://ow.ly/mg03g	@tesla has demonstrated the #battery swapping system on a model s. it just took 90 sec!	@tesla has demonstrated the #battery swapping system on a model s. it just took 90 sec!	0.6	negative	-0.125
9905	2013-06-11	@Tesla Generates Small Sales, Big Buzz Without Paid Ads http://adage.com/u/TDH1Fa	@tesla generates small sales, big buzz without paid ads	@tesla generates small sales, big buzz without paid ads	0.25	negative	-0.125
9913	2013-06-10	@TheSlowPath Dallas > Austin is only a few months away! Here's the #Supercharger network come Fall:pic.twitter.com/juZPyv4S3s	@theslowpath dallas > austin is only a few months away! here's the #supercharger network come fall:pic.twitter.com/juzpyv4s3s	@theslowpath dallas > austin is only a few months away! here's the #supercharger network come fall:pic.twitter.com/juzpyv4s3s	0.55	negative	-0.125
9950	2013-06-05	@Tesla chose small tech that yielded big gains for #EV leader._x000D_ http://ow.ly/lJkWzÂ #LithiumIon #renewable #ElectricVehicle	@tesla chose small tech that yielded big gains for #ev leader._x000D_ #lithiumion #renewable #electricvehicle	@tesla chose small tech that yielded big gains for #ev leader._x000D_ #lithiumion #renewable #electricvehicle	0.25	negative	-0.125
10046	2013-05-29	@pegobry I'm against govt. investment and govt. backed loans. Because some other VC should have gotten to BEND @TESLA OVER.	@pegobry i'm against govt. investment and govt. backed loans. because some other vc should have gotten to bend @tesla over.	@pegobry i'm against govt. investment and govt. backed loans. because some other vc should have gotten to bend @tesla over.	0.375	negative	-0.125
10070	2013-05-26	Not exactly, @Tesla: http://carfanaticsforum.com/thread-21081.html#.UaJYsMwRE1s.twitterÂ â€¦	not exactly, @tesla: #.uajysmwre1s.twitter	not exactly, @tesla: #.uajysmwre1s.twitter	0.25	negative	-0.125
10176	2013-05-20	#WattsUp: Model S panoramic roof opens wider than any other sedan's. A swipe of touchscreen delivers a convertible-like driving experience.	#wattsup: model s panoramic roof opens wider than any other sedan's. a swipe of touchscreen delivers a convertible-like driving experience.	#wattsup: model s panoramic roof opens wider than any other sedan's. a swipe of touchscreen delivers a convertible-like driving experience.	0.375	negative	-0.125
10348	2013-05-09	RT @brentsnavely: 12% of @Tesla's revenue, or $68 M, is from the sale of zero emission vehicle credits to other automakers so they could...	rt @brentsnavely: 12% of @tesla's revenue, or $68 m, is from the sale of zero emission vehicle credits to other automakers so they could...	rt @brentsnavely: 12% of @tesla's revenue, or $68 m, is from the sale of zero emission vehicle credits to other automakers so they could...	0.375	negative	-0.125
10379	2013-05-08	12% of @Tesla's revenue, or $68 M, is from the sale of zero emission vehicle credits to other automakers so they could meet Calif. standards	12% of @tesla's revenue, or $68 m, is from the sale of zero emission vehicle credits to other automakers so they could meet calif. standards	12% of @tesla's revenue, or $68 m, is from the sale of zero emission vehicle credits to other automakers so they could meet calif. standards	0.375	negative	-0.125
10822	2013-03-14	@clprenz signs specify Supercharger spots are reserved for Teslas. Not aware of instances where there's been an issuepic.twitter.com/GUD5lMeKBO	@clprenz signs specify supercharger spots are reserved for teslas. not aware of instances where there's been an issuepic.twitter.com/gud5lmekbo	@clprenz signs specify supercharger spots are reserved for teslas. not aware of instances where there's been an issuepic.twitter.com/gud5lmekbo	0.25	negative	-0.125
10856	2013-03-12	@TorinFox Wahoo! And in the snow! What other cars have you gotten to drive?	@torinfox wahoo! and in the snow! what other cars have you gotten to drive?	@torinfox wahoo! and in the snow! what other cars have you gotten to drive?	0.375	negative	-0.125
10859	2013-03-12	@BattyBlogger Check out our forums to see how other CA customers charge. Lots of valuable info about pricing & tiers http://www.teslamotors.com/forum/forums/pge-experimental-electric-rate-schedule-e9-anyone-itÂ â€¦	@battyblogger check out our forums to see how other ca customers charge. lots of valuable info about pricing & tiers	@battyblogger check out our forums to see how other ca customers charge. lots of valuable info about pricing & tiers	0.375	negative	-0.125
10889	2013-03-08	Speaking of @tesla I drove by one today...looks sharp in person	speaking of @tesla i drove by one today...looks sharp in person	speaking of @tesla i drove by one today...looks sharp in person	0.75	negative	-0.125
11384	2013-01-04	@nikkiflores @KaiKnoxx Wahoo! We like his style! And Model S is a pretty practical choice for a "midlife-crisis" car... he could do worse!	@nikkiflores @kaiknoxx wahoo! we like his style! and model s is a pretty practical choice for a "midlife-crisis" car... he could do worse!	@nikkiflores @kaiknoxx wahoo! we like his style! and model s is a pretty practical choice for a "midlife-crisis" car... he could do worse!	0.8	negative	-0.125
11397	2013-01-01	Tesla: Battery Flaw Turns Roadster Into A 'Brick' http://gbigsangle.blogspot.com/2012/02/tesla-battery-design-flaw-turns-car.html?spref=twÂ â€¦ #tlot #tcot #p2 #humor #funny #offbeat #altnews #news @tesla	tesla: battery flaw turns roadster into a 'brick' #tlot #tcot #p2 #humor #funny #offbeat #altnews #news @tesla	tesla: battery flaw turns roadster into a 'brick' #tlot #tcot #p2 #humor #funny #offbeat #altnews #news @tesla	0.75	negative	-0.125
1604	2018-08-04	It looks like a bad day for Bitcoin. The next important support level is at $7000. _x000D_ $btc $eth $xrp $ltc $xlm $neo $eos $ada $bcc $icx $iota $nano $ncash $wan $ont $xvg $zil #bitcoin #ethereum $ripple $AAPL $MSFT $JPM $GOOGL $FB $TWTR $TSLA $APPLE $TESLA #FACEBOOK $AMAZONpic.twitter.com/eJ6h274dNl	it looks like a bad day for bitcoin. the next important support level is at $7000. _x000D_ $btc $eth $xrp $ltc $xlm $neo $eos $ada $bcc $icx $iota $nano $ncash $wan $ont $xvg $zil #bitcoin #ethereum $ripple $aapl $msft $jpm $googl $fb $twtr $tsla $apple $tesla #facebook $amazonpic.twitter.com/ej6h274dnl	it looks like a bad day for bitcoin. the next important support level is at $7000. _x000D_ $btc $eth $xrp $ltc $xlm $neo $eos $ada $bcc $icx $iota $nano $ncash $wan $ont $xvg $zil #bitcoin #ethereum $ripple $aapl $msft $jpm $googl $fb $twtr $tsla $apple $tesla #facebook $amazonpic.twitter.com/ej6h274dnl	0.454167	negative	-0.125
10476	2013-04-26	@WebBarr @tesla really glad to see my tax dollars continue to be flushed down the toilet by this worthless company	@webbarr @tesla really glad to see my tax dollars continue to be flushed down the toilet by this worthless company	@webbarr @tesla really glad to see my tax dollars continue to be flushed down the toilet by this worthless company	0.547222	negative	-0.122222
3448	2017-02-14	is Yellin through yelling. $AAPL is strong already. $FB started its comeback. why did I miss $TESLA (stupid) https://twitter.com/smartertrader/status/831549179486945282Â â€¦ SPX 2340 are 90c 2x fv HE know massive move poss	is yellin through yelling. $aapl is strong already. $fb started its comeback. why did i miss $tesla (stupid) spx 2340 are 90c 2x fv he know massive move poss	is yellin through yelling. $aapl is strong already. $fb started its comeback. why did i miss $tesla (stupid) spx 2340 are 90c 2x fv he know massive move poss	0.911111	negative	-0.122222
853	2018-09-24	#Tesla is at a break-even point for model 3 $Tesla $Teslaqhttps://twitter.com/kirkburgess/status/1042302137479323648Â â€¦ My slightly less crude followup to yesterdayâ€™s tweet - this time with a bit more data_x000D_ (* = Estimated)_x000D_ â€¦	#tesla is at a break-even point for model 3 $tesla $teslaq my slightly less crude followup to yesterdays tweet - this time with a bit more data_x000D_ (* = estimated)_x000D_	#tesla is at a break-even point for model 3 $tesla $teslaq my slightly less crude followup to yesterdays tweet - this time with a bit more data_x000D_ (* = estimated)_x000D_	0.522222	negative	-0.122222
1127	2018-09-01	The million dollar question is: Can $TESLA raise money via a secondary? If they can't, they will be bankrupt soon. If they can, my PUT options are going to be worthless._x000D_ My bet is on them not being able to, especially after "Going private" manipulation.	the million dollar question is: can $tesla raise money via a secondary? if they can't, they will be bankrupt soon. if they can, my put options are going to be worthless._x000D_ my bet is on them not being able to, especially after "going private" manipulation.	the million dollar question is: can $tesla raise money via a secondary? if they can't, they will be bankrupt soon. if they can, my put options are going to be worthless._x000D_ my bet is on them not being able to, especially after "going private" manipulation.	0.64	negative	-0.12
234	2018-11-20	Claim FREE Gridcoin Research for watching videos â€“ current returns: 23.0766 $GRC daily_x000D_ https://www.earncrypto.com/earn-free-gridcoin/?r=91976&EBYÂ â€¦_x000D_ $AMS $SHORTY $GRWI $DLT $SLR $LVPS $EREAL $ACOIN $BSD $JIO $TESLA $PPP $NET $AXF $MRJA $EDG $SXC $PULSE $TRX $BITB $DGC $TES $GRIM $SLS	claim free gridcoin research for watching videos current returns: 23.0766 $grc daily_x000D_ _x000D_ $ams $shorty $grwi $dlt $slr $lvps $ereal $acoin $bsd $jio $tesla $ppp $net $axf $mrja $edg $sxc $pulse $trx $bitb $dgc $tes $grim $sls	claim free gridcoin research for watching videos current returns: 23.0766 $grc daily_x000D_ _x000D_ $ams $shorty $grwi $dlt $slr $lvps $ereal $acoin $bsd $jio $tesla $ppp $net $axf $mrja $edg $sxc $pulse $trx $bitb $dgc $tes $grim $sls	0.44	negative	-0.12
893	2018-09-18	Claim FREE Basic Attention Coin for watching videos â€“ current returns: 6.2055 $BAT daily_x000D_ https://www.earncrypto.com/earn-free-basic-attention-token/?r=91976&PJIÂ â€¦_x000D_ $NEOS $FST $XSH $CRDNC $ETB $AMBER $SHELL $JOBS $DSH $BTG $FUNC $MOTO $GRIM $FFC $SC $STEPS $YBC $LNK $TESLA $BCO $SAC $SAN $COSS $PRN	claim free basic attention coin for watching videos current returns: 6.2055 $bat daily_x000D_ _x000D_ $neos $fst $xsh $crdnc $etb $amber $shell $jobs $dsh $btg $func $moto $grim $ffc $sc $steps $ybc $lnk $tesla $bco $sac $san $coss $prn	claim free basic attention coin for watching videos current returns: 6.2055 $bat daily_x000D_ _x000D_ $neos $fst $xsh $crdnc $etb $amber $shell $jobs $dsh $btg $func $moto $grim $ffc $sc $steps $ybc $lnk $tesla $bco $sac $san $coss $prn	0.465	negative	-0.12
2214	2018-05-30	Claim FREE Dash for watching videos â€“ current returns: 0.0018 $DASH daily_x000D_ https://www.earncrypto.com/earn-free-dash/?r=91976&XNJÂ â€¦_x000D_ $MUG $TESLA $WCT $MGC $NET $QTUM $NSR $UNIC $RUBIT $RMC $ELTCOIN $BBP $SNGLS $LAZ $ZOI $JS $ACC $VLTC $PEPECASH $FEDS $DENT $EVIL $XNN $FDC	claim free dash for watching videos current returns: 0.0018 $dash daily_x000D_ _x000D_ $mug $tesla $wct $mgc $net $qtum $nsr $unic $rubit $rmc $eltcoin $bbp $sngls $laz $zoi $js $acc $vltc $pepecash $feds $dent $evil $xnn $fdc	claim free dash for watching videos current returns: 0.0018 $dash daily_x000D_ _x000D_ $mug $tesla $wct $mgc $net $qtum $nsr $unic $rubit $rmc $eltcoin $bbp $sngls $laz $zoi $js $acc $vltc $pepecash $feds $dent $evil $xnn $fdc	0.44	negative	-0.12
2913	2018-01-13	Claim FREE Clam for watching videos â€“ current returns: 0.1596 $CLAM daily_x000D_ https://www.earncrypto.com/earn-free-clams/?r=91976&GXLÂ â€¦_x000D_ $TSE $VEN $LOW $LEA $VC $TESLA $SAFEX $RDN $STEEM $BUZZ $020 $BTX $ODN $EVIL $BLITZ $WGO $PRN $BYC $KMD $OFF $PIVX $MTH $LTCR $1ST	claim free clam for watching videos current returns: 0.1596 $clam daily_x000D_ _x000D_ $tse $ven $low $lea $vc $tesla $safex $rdn $steem $buzz $020 $btx $odn $evil $blitz $wgo $prn $byc $kmd $off $pivx $mth $ltcr $1st	claim free clam for watching videos current returns: 0.1596 $clam daily_x000D_ _x000D_ $tse $ven $low $lea $vc $tesla $safex $rdn $steem $buzz $020 $btx $odn $evil $blitz $wgo $prn $byc $kmd $off $pivx $mth $ltcr $1st	0.5	negative	-0.12
1260	2018-08-24	https://www.wsj.com/articles/teslas-car-factory-complex-hit-by-scrap-fire-but-escapes-major-damage-1535081625Â â€¦ $Tesla's Car Factory Complex Hit by Scrap Fire But Escapes Major Damage. $	$tesla's car factory complex hit by scrap fire but escapes major damage. $	$tesla's car factory complex hit by scrap fire but escapes major damage. $	0.45	negative	-0.11875
2704	2018-03-05	#Tesla down $1.77 today. Short interest is $9.9 billion, shorts are up $52 million in mark-to-market profits today and up $549 million since $TSLA stock price hit $357 on 2/26. $Tesla shorts are still down $497 million in mark-to-market losses for the year, down 4.9%. pic.twitter.com/RMvDRK9gKr	#tesla down $1.77 today. short interest is $9.9 billion, shorts are up $52 million in mark-to-market profits today and up $549 million since $tsla stock price hit $357 on 2/26. $tesla shorts are still down $497 million in mark-to-market losses for the year, down 4.9%. pic.twitter.com/rmvdrk9gkr	#tesla down $1.77 today. short interest is $9.9 billion, shorts are up $52 million in mark-to-market profits today and up $549 million since $tsla stock price hit $357 on 2/26. $tesla shorts are still down $497 million in mark-to-market losses for the year, down 4.9%. pic.twitter.com/rmvdrk9gkr	0.291667	negative	-0.116667
3618	2016-09-13	Cool kid reviews Model S. In a few years weâ€™ll get you behind the wheel @RosenblattMax!http://www.businessinsider.com/kid-car-enthusiast-uk-reviews-tesla-model-s-2016-9Â â€¦	cool kid reviews model s. in a few years well get you behind the wheel @rosenblattmax!	cool kid reviews model s. in a few years well get you behind the wheel @rosenblattmax!	0.483333	negative	-0.116667
1662	2018-08-01	https://fm.cnbc.com/applications/cnbc.com/resources/img/editorial/2018/06/15/105276147-GettyImages-968584400.1910x1000.jpgÂ â€¦ https://www.cnbc.com/2018/08/01/tesla-earnings-q2-2018.htmlÂ â€¦ $Tesla shares surge as upbeat Musk sees profitable second half. $From CNBC: Model 3 sales fueled revenues, but the company still spent heavily during the quarter.	$tesla shares surge as upbeat musk sees profitable second half. $from cnbc: model 3 sales fueled revenues, but the company still spent heavily during the quarter.	$tesla shares surge as upbeat musk sees profitable second half. $from cnbc: model 3 sales fueled revenues, but the company still spent heavily during the quarter.	0.191667	negative	-0.116667
4348	2015-07-08	@erikrc Thanks for the feedback, we take that very seriously. Please reach out if we can help in any way.	@erikrc thanks for the feedback, we take that very seriously. please reach out if we can help in any way.	@erikrc thanks for the feedback, we take that very seriously. please reach out if we can help in any way.	0.533333	negative	-0.116667
18	2018-12-28	In addition to the Supercharger network, we have 11,000 Destination Charging locations globally that enable long-distance travel https://ts.la/destination-chargingÂ â€¦https://twitter.com/j_cisar/status/1074615613409148928Â â€¦ @elonmusk I never wouldâ€™ve expected to find a Tesla charging station here in a small town in France pic.twitter.com/1HsI2xii7O	in addition to the supercharger network, we have 11,000 destination charging locations globally that enable long-distance travel @elonmusk i never wouldve expected to find a tesla charging station here in a small town in france pic.twitter.com/1hsi2xii7o	in addition to the supercharger network, we have 11,000 destination charging locations globally that enable long-distance travel @elonmusk i never wouldve expected to find a tesla charging station here in a small town in france pic.twitter.com/1hsi2xii7o	0.266667	negative	-0.116667
2654	2018-03-26	Unlike gas cars, which start dirty and get even dirtier over time, EVs start clean and get even cleaner over time https://blog.ucsusa.org/dave-reichmuth/new-data-show-electric-vehicles-continue-to-get-cleanerÂ â€¦pic.twitter.com/rdHo0PpGmD	unlike gas cars, which start dirty and get even dirtier over time, evs start clean and get even cleaner over time	unlike gas cars, which start dirty and get even dirtier over time, evs start clean and get even cleaner over time	0.75	negative	-0.116667
330	2018-11-06	Definitely not fun or funny $tesla #teslahttps://twitter.com/sethlow/status/1059823639703576576Â â€¦ Hard fail. Was driving along on autopilot when suddenly I got the red hands / beeps / grab the wheel immediately notification. After that - no radar / camera data.	definitely not fun or funny $tesla #tesla hard fail. was driving along on autopilot when suddenly i got the red hands / beeps / grab the wheel immediately notification. after that - no radar / camera data.	definitely not fun or funny $tesla #tesla hard fail. was driving along on autopilot when suddenly i got the red hands / beeps / grab the wheel immediately notification. after that - no radar / camera data.	0.423611	negative	-0.115278
5540	2014-06-25	Owner Shawn: "Itâ€™s hard to imagine that EVs will not completely revolutionize transportation over the next decade.â€http://www.startribune.com/local/264509281.html?page=1&c=y#pBFjtQFt33xPLY9T.97Â â€¦	owner shawn: "its hard to imagine that evs will not completely revolutionize transportation over the next decade.#pbfjtqft33xply9t.97	owner shawn: "its hard to imagine that evs will not completely revolutionize transportation over the next decade.#pbfjtqft33xply9t.97	0.313889	negative	-0.113889
1476	2018-08-10	https://cdn.arstechnica.net/wp-content/uploads/2018/08/GettyImages-479902152-760x380.jpgÂ â€¦ https://arstechnica.com/cars/2018/08/tesla-stock-slumps-as-investors-board-wait-for-buyout-details/Â â€¦ $Tesla board is reportedly in the dark about buyoutâ€”that's not normal. $From Ars Technica: Musk says he has "funding secured" but hasn't said who will provide the cash.	$tesla board is reportedly in the dark about buyoutthat's not normal. $from ars technica: musk says he has "funding secured" but hasn't said who will provide the cash.	$tesla board is reportedly in the dark about buyoutthat's not normal. $from ars technica: musk says he has "funding secured" but hasn't said who will provide the cash.	0.525	negative	-0.1125
5594	2014-06-20	@EFFBlog Nothing wrong with that! If youâ€™re ever around our Cincy location, feel free to say hello: http://www.teslamotors.com/kenwoodtownecentreÂ â€¦	@effblog nothing wrong with that! if youre ever around our cincy location, feel free to say hello:	@effblog nothing wrong with that! if youre ever around our cincy location, feel free to say hello:	0.85	negative	-0.1125
1310	2018-08-20	I've changed my idea of who will play Musk $TESLA in the movie...Ben Mendelsohn. Doesn't look as similar as some, but some serious acting chops.	i've changed my idea of who will play musk $tesla in the movie...ben mendelsohn. doesn't look as similar as some, but some serious acting chops.	i've changed my idea of who will play musk $tesla in the movie...ben mendelsohn. doesn't look as similar as some, but some serious acting chops.	0.355556	negative	-0.111111
8958	2013-09-05	NYU Prof @aswathdamodaran pins @tesla at $67, less than half current price #lookoutbelow http://ow.ly/oAWlx	nyu prof @aswathdamodaran pins @tesla at $67, less than half current price #lookoutbelow	nyu prof @aswathdamodaran pins @tesla at $67, less than half current price #lookoutbelow	0.211111	negative	-0.111111
9372	2013-07-29	will give @tesla serious challenge in future urban market RT @bmw: unveiling of the BMW i3 on Twitter 2:15 pm MET!pic.twitter.com/ltDhlFVYRx	will give @tesla serious challenge in future urban market rt @bmw: unveiling of the bmw i3 on twitter 2:15 pm met!pic.twitter.com/ltdhlfvyrx	will give @tesla serious challenge in future urban market rt @bmw: unveiling of the bmw i3 on twitter 2:15 pm met!pic.twitter.com/ltdhlfvyrx	0.263889	negative	-0.111111
1221	2018-08-26	$tesla needs crude oil for all moving parts, don't you know? All production components need coal fired electrical plants for parts and mining of raw materials, don't you know? Be honest, it's a fire sale...	$tesla needs crude oil for all moving parts, don't you know? all production components need coal fired electrical plants for parts and mining of raw materials, don't you know? be honest, it's a fire sale...	$tesla needs crude oil for all moving parts, don't you know? all production components need coal fired electrical plants for parts and mining of raw materials, don't you know? be honest, it's a fire sale...	0.787179	negative	-0.110256
8797	2013-09-22	Disruptions are never easy, especially for incumbents. It might serve the dealers to work with @Tesla than agai... - http://pulse.me/s/qwBZ6	disruptions are never easy, especially for incumbents. it might serve the dealers to work with @tesla than agai... -	disruptions are never easy, especially for incumbents. it might serve the dealers to work with @tesla than agai... -	0.916667	negative	-0.108333
331	2018-11-06	We have now seen a number of Mea Culpa's. The @FT and even @CitronResearch . That cash was well spend by $Tesla and invested in R&D and production equipment. Time for @danahull to also admit she was wrong and $TSLA was right to trust Elon with their investment.	we have now seen a number of mea culpa's. the @ft and even @citronresearch . that cash was well spend by $tesla and invested in are&d and production equipment. time for @danahull to also admit she was wrong and $tsla was right to trust elon with their investment.	we have now seen a number of mea culpa's. the @ft and even @citronresearch . that cash was well spend by $tesla and invested in are&d and production equipment. time for @danahull to also admit she was wrong and $tsla was right to trust elon with their investment.	0.717857	negative	-0.107143
10847	2013-03-13	My $.02 on @Tesla's $1m test drive. The Customer Is Always Rightâ€“ Even When Data Says They're Wrong http://readwrite.com/2013/03/13/the-customer-is-always-right-even-when-the-data-says-theyre-wrongÂ â€¦	my $.02 on @tesla's $1m test drive. the customer is always right even when data says they're wrong	my $.02 on @tesla's $1m test drive. the customer is always right even when data says they're wrong	0.717857	negative	-0.107143
8782	2013-09-23	@Porsche this is not a pure eleectric +@tesla will out sell the Porsche S E Hybird Panamera	@porsche this is not a pure eleectric +@tesla will out sell the porsche s e hybird panamera	@porsche this is not a pure eleectric +@tesla will out sell the porsche s e hybird panamera	0.5	negative	-0.107143
2054	2018-06-29	The same guy that works on Edsels and Pinto. _x000D_ The thing people don't realize is that the older your #Tesla gets, the more dangerous it becomes._x000D_ $Tesla used a battery chemistry that is extremely dangerous when used in demanding applications. _x000D_ With age and uses, they catch fire.	the same guy that works on edsels and pinto. _x000D_ the thing people don't realize is that the older your #tesla gets, the more dangerous it becomes._x000D_ $tesla used a battery chemistry that is extremely dangerous when used in demanding applications. _x000D_ with age and uses, they catch fire.	the same guy that works on edsels and pinto. _x000D_ the thing people don't realize is that the older your #tesla gets, the more dangerous it becomes._x000D_ $tesla used a battery chemistry that is extremely dangerous when used in demanding applications. _x000D_ with age and uses, they catch fire.	0.551667	negative	-0.106667
739	2018-10-01	So $tesla with a market cap of â‰ˆ $52bn gets a Â£40m fine from SEC for market manipulation _x000D_ $GE takes a $25bn write down on its assets & SEC doesn't bat an eyelid. Am i missing something? or just joining the wrong dots ?	so $tesla with a market cap of $52bn gets a 40m fine from sec for market manipulation _x000D_ $ge takes a $25bn write down on its assets & sec doesn't bat an eyelid. am i missing something? or just joining the wrong dots ?	so $tesla with a market cap of $52bn gets a 40m fine from sec for market manipulation _x000D_ $ge takes a $25bn write down on its assets & sec doesn't bat an eyelid. am i missing something? or just joining the wrong dots ?	0.489815	negative	-0.106481
6723	2014-03-11	NJ joins AZ and TX to ban direct $tesla sales. Ridiculous! c'mon, get with the 21st century. http://reviews.cnet.com/8301-13746_7-57620197-48/new-jersey-joins-arizona-and-texas-in-tesla-sales-ban/Â â€¦ #oldschool	nj joins az and tx to ban direct $tesla sales. ridiculous! c'mon, get with the 21st century. #oldschool	nj joins az and tx to ban direct $tesla sales. ridiculous! c'mon, get with the 21st century. #oldschool	0.466667	negative	-0.105556
4229	2015-08-21	$AAPL down almost 30% from last month, $TESLA 17%, $FB 11%, $GOOGL 8%._x000D_ $TWTR down 65% since its peak.	$aapl down almost 30% from last month, $tesla 17%, $fb 11%, $googl 8%._x000D_ $twtr down 65% since its peak.	$aapl down almost 30% from last month, $tesla 17%, $fb 11%, $googl 8%._x000D_ $twtr down 65% since its peak.	0.214815	negative	-0.103704
8822	2013-09-19	Now that's an enthusiastic customer base @Tesla drivers buying food for construction crews of charging stations http://yhoo.it/18zI3ZA	now that's an enthusiastic customer base @tesla drivers buying food for construction crews of charging stations	now that's an enthusiastic customer base @tesla drivers buying food for construction crews of charging stations	0.95	negative	-0.1
883	2018-09-19	AUDI, Mercedes & BMW are losing Market share & Tesla beats them all in the month of August. In 2 weeks you should compare TSLA quarterly sales with the German luxury brands. Sacconaghi not a huge fan thinks there is no competition in the EV space for $TESLA. @MadMoneyOnCNBC	audi, mercedes & bmw are losing market share & tesla beats them all in the month of august. in 2 weeks you should compare tsla quarterly sales with the german luxury brands. sacconaghi not a huge fan thinks there is no competition in the ev space for $tesla. @madmoneyoncnbc	audi, mercedes & bmw are losing market share & tesla beats them all in the month of august. in 2 weeks you should compare tsla quarterly sales with the german luxury brands. sacconaghi not a huge fan thinks there is no competition in the ev space for $tesla. @madmoneyoncnbc	0.45	negative	-0.1
2711	2018-03-04	Just curious. Where does all the $Tesla hate come from? Honest question. Thank	just curious. where does all the $tesla hate come from? honest question. thank	just curious. where does all the $tesla hate come from? honest question. thank	0.933333	negative	-0.1
3136	2017-10-12	$Tesla: the media coverage is SLOWLY changing ; not the market tone so far, though. @MontanaSkeptic1	$tesla: the media coverage is slowly changing ; not the market tone so far, though. @montanaskeptic1	$tesla: the media coverage is slowly changing ; not the market tone so far, though. @montanaskeptic1	0.7	negative	-0.1
3587	2016-10-08	What shall come _x000D_ Will come naturally, _x000D_ What is forced _x000D_ Shall be shattered_x000D_ http://mythoughtsontesla.com/Â $tsla #tesla $tesla	what shall come _x000D_ will come naturally, _x000D_ what is forced _x000D_ shall be shattered_x000D_ $tsla #tesla $tesla	what shall come _x000D_ will come naturally, _x000D_ what is forced _x000D_ shall be shattered_x000D_ $tsla #tesla $tesla	0.3	negative	-0.1
3612	2016-09-19	What shall come _x000D_ Will come naturally, _x000D_ What is forced _x000D_ Shall be shattered_x000D_ http://mythoughtsontesla.com/Â $tsla #tesla #tsla $tesla	what shall come _x000D_ will come naturally, _x000D_ what is forced _x000D_ shall be shattered_x000D_ $tsla #tesla #tsla $tesla	what shall come _x000D_ will come naturally, _x000D_ what is forced _x000D_ shall be shattered_x000D_ $tsla #tesla #tsla $tesla	0.3	negative	-0.1
17	2018-12-28	https://techcrunch.com/wp-content/uploads/2014/09/ellison-larry_topic.jpg?w=400Â â€¦ https://techcrunch.com/2018/12/28/tesla-names-oracles-larry-ellison-walgreens-executive-to-board-as-part-of-sec-settlement/Â â€¦ $Tesla names Oracleâ€™s Larry Ellison, Walgreens executive to board as part of SEC settlement - TechCrunch. $	$tesla names oracles larry ellison, walgreens executive to board as part of sec settlement - techcrunch. $	$tesla names oracles larry ellison, walgreens executive to board as part of sec settlement - techcrunch. $	0.6	negative	-0.1
57	2018-12-21	Out of a watch list of 25 stocks. Only one green is $Tesla	out of a watch list of 25 stocks. only one green is $tesla	out of a watch list of 25 stocks. only one green is $tesla	0.65	negative	-0.1
110	2018-12-11	https://techcrunch.com/wp-content/uploads/2018/06/GettyImages-974773044.jpg?w=600Â â€¦ https://techcrunch.com/2018/12/11/tesla-is-suing-alleged-saboteur-for-167-million/Â â€¦ $Tesla is suing alleged â€˜saboteurâ€™ for $167 million - TechCrunch. $	$tesla is suing alleged saboteur for $167 million - techcrunch. $	$tesla is suing alleged saboteur for $167 million - techcrunch. $	0.1	negative	-0.1
117	2018-12-10	$tesla charging this owner $80 and $140 supercharger fees. $tslaq #teslahttps://twitter.com/pierrearnold/status/1072159691667632128Â â€¦ @elonmusk @Tesla please can you help me with these supercharger fees? got them while towing across country w/pal & sleeping in the cars at otherwise empty chargers. @TeslaSupport the deer I hit along the way can beâ€¦	$tesla charging this owner $80 and $140 supercharger fees. $tslaq #tesla @elonmusk @tesla please can you help me with these supercharger fees? got them while towing across country w/pal & sleeping in the cars at otherwise empty chargers. @teslasupport the deer i hit along the way can be	$tesla charging this owner $80 and $140 supercharger fees. $tslaq #tesla @elonmusk @tesla please can you help me with these supercharger fees? got them while towing across country w/pal & sleeping in the cars at otherwise empty chargers. @teslasupport the deer i hit along the way can be	0.5	negative	-0.1
281	2018-11-12	$Tesla Employee Indicted in Alleged Embezzlement Scheme https://www.wsj.com/articles/tesla-employee-indicted-in-alleged-embezzlement-scheme-1541793236?ru=yahoo?mod=yahoo_itp&yptr=yahooÂ â€¦	$tesla employee indicted in alleged embezzlement scheme	$tesla employee indicted in alleged embezzlement scheme	0.1	negative	-0.1
358	2018-11-01	https://www.bloomberg.com/news/articles/2018-11-01/tesla-investors-urge-directors-to-go-beyond-sec-s-board-overhaulÂ â€¦ $Tesla Investors Urge Directors to Go Beyond SEC's Board Overhaul. $	$tesla investors urge directors to go beyond sec's board overhaul. $	$tesla investors urge directors to go beyond sec's board overhaul. $	0.6	negative	-0.1
689	2018-10-04	https://www.usnews.com/news/top-news/articles/2018-10-04/judge-tells-tesla-sec-to-justify-lawsuit-deal-before-settlingÂ â€¦ $Tesla's Musk, Ordered to Defend Fraud Settlement, Takes Aim at SEC. $	$tesla's musk, ordered to defend fraud settlement, takes aim at sec. $	$tesla's musk, ordered to defend fraud settlement, takes aim at sec. $	0.6	negative	-0.1
734	2018-10-01	You know with O.P.P., #ElonMusk stirs controversy on Twitter in wake of SEC settlement. $tesla https://www.wsj.com/articles/elon-musk-stirs-controversy-on-twitter-in-wake-of-sec-settlement-1538432084Â â€¦	you know with o.p.p., #elonmusk stirs controversy on twitter in wake of sec settlement. $tesla	you know with o.p.p., #elonmusk stirs controversy on twitter in wake of sec settlement. $tesla	0.6	negative	-0.1
741	2018-10-01	A relief for #ElonMusk: $Tesla stocks are surging after the settlement with SEC. https://www.wsj.com/articles/tesla-shares-bounce-back-after-friday-decline-1538405289Â â€¦	a relief for #elonmusk: $tesla stocks are surging after the settlement with sec.	a relief for #elonmusk: $tesla stocks are surging after the settlement with sec.	0.6	negative	-0.1
749	2018-10-01	$Tesla on the verge of being a profitable company. Shares up 18% pre-market on SEC settlement news. Elon Musk exhales sigh of relief. _x000D_ https://www.marketwatch.com/story/tesla-very-close-to-profitability-elon-musk-tells-employees-2018-09-30Â â€¦_x000D_ #StocksInNews #stocks #Tesla	$tesla on the verge of being a profitable company. shares up 18% pre-market on sec settlement news. elon musk exhales sigh of relief. _x000D_ _x000D_ #stocksinnews #stocks #tesla	$tesla on the verge of being a profitable company. shares up 18% pre-market on sec settlement news. elon musk exhales sigh of relief. _x000D_ _x000D_ #stocksinnews #stocks #tesla	0.6	negative	-0.1
750	2018-10-01	https://www.thestreet.com/markets/tesla-surges-after-musk-agrees-sec-settlement-deal-to-remain-ceo-14728176Â â€¦ $Tesla Surges After Musk Agrees SEC Settlement Deal to Remain CEO. $	$tesla surges after musk agrees sec settlement deal to remain ceo. $	$tesla surges after musk agrees sec settlement deal to remain ceo. $	0.6	negative	-0.1
757	2018-09-30	https://s2.reutersmedia.net/resources/r/?m=02&d=20180930&t=2&i=1309886404&w=1200&r=LYNXNPEE8T0ZCÂ â€¦ https://www.reuters.com/article/us-tesla-musk/teslas-sec-deal-provides-ammunition-for-u-s-probe-investor-lawsuits-idUSKCN1MA10VÂ â€¦ $Tesla's SEC deal provides ammunition for US probe, investor lawsuits. $	$tesla's sec deal provides ammunition for us probe, investor lawsuits. $	$tesla's sec deal provides ammunition for us probe, investor lawsuits. $	0.6	negative	-0.1
766	2018-09-29	Will investors cheer this news on Monday or Tesla stocks gonna tank? WSJ: #ElonMusk can remain $Tesla CEO but must step aside as chairman for three years in SEC settlement. https://www.wsj.com/articles/elon-musk-can-remain-tesla-ceo-but-must-step-down-as-chairman-in-sec-settlement-1538257394Â â€¦ via @WSJ	will investors cheer this news on monday or tesla stocks gonna tank? wsj: #elonmusk can remain $tesla ceo but must step aside as chairman for three years in sec settlement. via @wsj	will investors cheer this news on monday or tesla stocks gonna tank? wsj: #elonmusk can remain $tesla ceo but must step aside as chairman for three years in sec settlement. via @wsj	0.6	negative	-0.1
801	2018-09-28	$Tesla â€˜s Elon Musk = NFLâ€™s Colin Karpernick. Unwelcome to investors and SEC.	$tesla s elon musk = nfls colin karpernick. unwelcome to investors and sec.	$tesla s elon musk = nfls colin karpernick. unwelcome to investors and sec.	0.6	negative	-0.1
946	2018-09-13	Gigafactory 1 will have the largest rooftop solar array in the world upon completion â€“ 70MW or roughly ~200,000 solar panelspic.twitter.com/OMkfXg3r7a	gigafactory 1 will have the largest rooftop solar array in the world upon completion 70mw or roughly ~200,000 solar panelspic.twitter.com/omkfxg3r7a	gigafactory 1 will have the largest rooftop solar array in the world upon completion 70mw or roughly ~200,000 solar panelspic.twitter.com/omkfxg3r7a	0.4	negative	-0.1
956	2018-09-12	https://fm.cnbc.com/applications/cnbc.com/resources/img/editorial/2018/06/22/105289280-GettyImages-980337734.1910x1000.jpgÂ â€¦ https://www.cnbc.com/2018/09/12/tesla-investor-spoke-with-us-sec-about-funding-secured-tweet.htmlÂ â€¦ $Tesla investor spoke with US SEC about 'funding secured' tweet. $	$tesla investor spoke with us sec about 'funding secured' tweet. $	$tesla investor spoke with us sec about 'funding secured' tweet. $	0.6	negative	-0.1
995	2018-09-09	A car should only be counted if it passes quality testing. It is way more expensive to $Tesla to ship poor quality cars. GM disappears.	a car should only be counted if it passes quality testing. it is way more expensive to $tesla to ship poor quality cars. gm disappears.	a car should only be counted if it passes quality testing. it is way more expensive to $tesla to ship poor quality cars. gm disappears.	0.7	negative	-0.1
1019	2018-09-08	@VitalikButerin what's going on man, did you smoke weed with @elonmusk ? your $eth dumped harder than Elon's baby $tesla	@vitalikbuterin what's going on man, did you smoke weed with @elonmusk ? your $eth dumped harder than elon's baby $tesla	@vitalikbuterin what's going on man, did you smoke weed with @elonmusk ? your $eth dumped harder than elon's baby $tesla	0	negative	-0.1
1158	2018-08-30	https://www.bloomberg.com/news/articles/2018-08-30/tesla-s-crown-jewels-might-help-it-land-the-next-round-of-cashÂ â€¦ $Tesla's Crown Jewels Might Help It Land the Next Round of Cash. $	$tesla's crown jewels might help it land the next round of cash. $	$tesla's crown jewels might help it land the next round of cash. $	0.2	negative	-0.1
1312	2018-08-20	https://www.washingtonpost.com/resizer/V1XLcoaCJvEorA9NiwAag2xDmPA=/1484x0/arc-anglerfish-washpost-prod-washpost.s3.amazonaws.com/public/PNBYNAFECAI6RLLPBADXBXG5YI.jpgÂ â€¦ https://www.washingtonpost.com/business/2018/08/20/tesla-stock-dips-elon-musk-weathers-ongoing-turmoil/Â â€¦ $Tesla stock jolted as Elon Musk weathers ongoing turmoil. $From The Washington Post: A JPMorgan analyst said on Mond…	$tesla stock jolted as elon musk weathers ongoing turmoil. $from the washington post: a jpmorgan analyst said on monday that it expected tesla shares to continue to fall for the rest of 2018.	$tesla stock jolted as elon musk weathers ongoing turmoil. $from the washington post: a jpmorgan analyst said on monday that it expected tesla shares to continue to fall for the rest of 2018.	0.4	negative	-0.1
1376	2018-08-15	https://techcrunch.com/wp-content/uploads/2018/06/tesla-elusive1.jpg?w=764Â â€¦ https://techcrunch.com/2018/08/15/tesla-whistleblower-tweets-photos-of-allegedly-damaged-batteries/Â â€¦ $Tesla whistleblower tweets photos of allegedly damaged batteries. $	$tesla whistleblower tweets photos of allegedly damaged batteries. $	$tesla whistleblower tweets photos of allegedly damaged batteries. $	0.1	negative	-0.1
1386	2018-08-15	#SEC #subpoenas $Tesla over #Musk's tweets: report - http://uk.reuters.com/article/us-tesla-musk-sec/sec-subpoenas-tesla-over-musks-tweets-report-idUKKBN1L01LRÂ â€¦	#sec #subpoenas $tesla over #musk's tweets: report -	#sec #subpoenas $tesla over #musk's tweets: report -	0.6	negative	-0.1
1390	2018-08-15	According to #CharlieGasparino, the #SEC has sent #subpoenas to $Tesla $TSLA -3.9% regarding its #PrivatizationPlans and #ElonMusk's "#FundingSecured" statements._x000D_ The actions signal the #probe has reached a "#formal" stage.	according to #charliegasparino, the #sec has sent #subpoenas to $tesla $tsla -3.9% regarding its #privatizationplans and #elonmusk's "#fundingsecured" statements._x000D_ the actions signal the #probe has reached a "#formal" stage.	according to #charliegasparino, the #sec has sent #subpoenas to $tesla $tsla -3.9% regarding its #privatizationplans and #elonmusk's "#fundingsecured" statements._x000D_ the actions signal the #probe has reached a "#formal" stage.	0.6	negative	-0.1
1417	2018-08-13	What do you want to do when you grow up?_x000D_ I want to short-squeeze short sellers like Elon does._x000D_ $btc $eth $xrp $ltc $xlm $neo $eos $ada $bcc $icx $iota $nano $ncash $wan $ont $xvg #bitcoin $AAPL $MSFT $JPM $WBA $GOOGL $FB $TWTR $TSLA $APPLE $TESLA #FACEBOOK $AMAZON $TESLA pic.twitter.com/7bGj8QuDP9	what do you want to do when you grow up?_x000D_ i want to short-squeeze short sellers like elon does._x000D_ $btc $eth $xrp $ltc $xlm $neo $eos $ada $bcc $icx $iota $nano $ncash $wan $ont $xvg #bitcoin $aapl $msft $jpm $wba $googl $fb $twtr $tsla $apple $tesla #facebook $amazon $tesla pic.twitter.com/7bgj8qudp9	what do you want to do when you grow up?_x000D_ i want to short-squeeze short sellers like elon does._x000D_ $btc $eth $xrp $ltc $xlm $neo $eos $ada $bcc $icx $iota $nano $ncash $wan $ont $xvg #bitcoin $aapl $msft $jpm $wba $googl $fb $twtr $tsla $apple $tesla #facebook $amazon $tesla pic.twitter.com/7bgj8qudp9	0.225	negative	-0.1
1463	2018-08-10	$TESLA a wide, unconcentrated pool of investors	$tesla a wide, unconcentrated pool of investors	$tesla a wide, unconcentrated pool of investors	0.4	negative	-0.1
1491	2018-08-09	https://s1.reutersmedia.net/resources/r/?m=02&d=20180809&t=2&i=1291941305&w=1200&r=LYNXMPEE781L2Â â€¦ https://www.reuters.com/article/us-tesla-stock/tesla-shares-fall-5-percent-on-wall-street-skepticism-sec-probe-reports-idUSKBN1KU2AQÂ â€¦ $Tesla shares fall 5 percent on Wall Street skepticism, SEC probe reports. $	$tesla shares fall 5 percent on wall street skepticism, sec probe reports. $	$tesla shares fall 5 percent on wall street skepticism, sec probe reports. $	0.6	negative	-0.1
1676	2018-08-01	https://fm.cnbc.com/applications/cnbc.com/resources/img/editorial/2018/06/15/105276147-GettyImages-968584400.1910x1000.jpgÂ â€¦ https://www.cnbc.com/2018/08/01/tesla-earnings-q2-2018.htmlÂ â€¦ $Tesla posts loss of $3.06 per share, vs. expected loss of $2.92 a share. $	$tesla posts loss of $3.06 per share, vs. expected loss of $2.92 a share. $	$tesla posts loss of $3.06 per share, vs. expected loss of $2.92 a share. $	0.4	negative	-0.1
1681	2018-08-01	BREAKING: $Tesla #Tesla 2Q revenue $4billion (vs. $3.97B est) 2Q adj. automotive gross margin at 21% (vs. 16% est). Shares choppy in after hours.pic.twitter.com/LjR1epseeE	breaking: $tesla #tesla 2q revenue $4billion (vs. $3.97b est) 2q adj. automotive gross margin at 21% (vs. 16% est). shares choppy in after hours.pic.twitter.com/ljr1epseee	breaking: $tesla #tesla 2q revenue $4billion (vs. $3.97b est) 2q adj. automotive gross margin at 21% (vs. 16% est). shares choppy in after hours.pic.twitter.com/ljr1epseee	0.1	negative	-0.1
1779	2018-07-24	https://www.thestreet.com/technology/tesla-refund-alarming-suppliers-elon-musk-14659070Â â€¦ $Tesla's 'Alarming' Request for Refunds Sparks Questions about Profitability. $	$tesla's 'alarming' request for refunds sparks questions about profitability. $	$tesla's 'alarming' request for refunds sparks questions about profitability. $	0.6	negative	-0.1
1859	2018-07-17	https://fm.cnbc.com/applications/cnbc.com/resources/img/editorial/2018/02/07/104994081-RTX4RL3Q.1910x1000.jpgÂ â€¦ https://www.cnbc.com/2018/07/16/tesla-sinks-after-elon-musk-tweets-again.htmlÂ â€¦ $Tesla sinks after Musk tweets, again. $	$tesla sinks after musk tweets, again. $	$tesla sinks after musk tweets, again. $	0	negative	-0.1
1865	2018-07-16	We are updating all reservation timelines in the next few days. Reservation and order dates factor into delivery timeline	we are updating all reservation timelines in the next few days. reservation and order dates factor into delivery timeline	we are updating all reservation timelines in the next few days. reservation and order dates factor into delivery timeline	0.05	negative	-0.1
2066	2018-06-28	$TESLA .... when you know there is trouble under the hood. https://twitter.com/TuurDemeester/status/1012294011825131520Â â€¦ "The Future of Tesla Hinges on This Gigantic Tent" https://www.bloomberg.com/amp/news/articles/2018-06-25/the-future-of-tesla-hinges-on-this-gigantic-tent?__twitter_impression=trueÂ â€¦ pic.twitter.com/SoOLz3H5Pw	$tesla .... when you know there is trouble under the hood. "the future of tesla hinges on this gigantic tent" pic.twitter.com/soolz3h5pw	$tesla .... when you know there is trouble under the hood. "the future of tesla hinges on this gigantic tent" pic.twitter.com/soolz3h5pw	0.1625	negative	-0.1
2303	2018-05-18	Musk Has Heavily Leveraged His Holdings Of $Tesla While Tesla's Financial Leverage Has Risen via @forbeshttps://www.forbes.com/sites/jimcollins/2018/05/18/musk-has-heavily-leveraged-his-holdings-of-tesla-while-teslas-financial-leverage-has-jumped/#552cd11d7099Â â€¦	musk has heavily leveraged his holdings of $tesla while tesla's financial leverage has risen via @forbes#552cd11d7099	musk has heavily leveraged his holdings of $tesla while tesla's financial leverage has risen via @forbes#552cd11d7099	0.25	negative	-0.1
2333	2018-05-15	That is why there is a lawsuit:_x000D_ "The lawsuit alleged the board of $Tesla breached its duties to shareholders by approving the SolarCity deal."_x000D_ https://www.reuters.com/article/us-tesla-shareholders/tesla-shareholder-lawsuit-against-solarcity-deal-set-to-proceed-idUSKBN1H43A3Â â€¦	that is why there is a lawsuit:_x000D_ "the lawsuit alleged the board of $tesla breached its duties to shareholders by approving the solarcity deal."_x000D_	that is why there is a lawsuit:_x000D_ "the lawsuit alleged the board of $tesla breached its duties to shareholders by approving the solarcity deal."_x000D_	0.1	negative	-0.1
2563	2018-04-13	https://www.earncrypto.com/earn-free-ubiq/?r=91976Â â€¦_x000D_ $BQC $9COIN $RMC $BNX $SIGMA $POST $ROUND $CLINT $AURS $TESLA $UNI $SNC $XMY $PPC $XID $BT1 $ZSC $C2 $BCH $ABN $BLU $FYN $NET $LDOGEpic.twitter.com/ezl5LmywEx	_x000D_ $bqc $9coin $rmc $bnx $sigma $post $round $clint $aurs $tesla $uni $snc $xmy $ppc $xid $bt1 $zsc $c2 $bch $abn $blu $fyn $net $ldogepic.twitter.com/ezl5lmywex	_x000D_ $bqc $9coin $rmc $bnx $sigma $post $round $clint $aurs $tesla $uni $snc $xmy $ppc $xid $bt1 $zsc $c2 $bch $abn $blu $fyn $net $ldogepic.twitter.com/ezl5lmywex	0.2	negative	-0.1
2586	2018-04-07	Why are electric cars so much harder to build than reusable rockets? https://qz.com/1244768Â via @qz $Tesla #SpaceX #Musk #business	why are electric cars so much harder to build than reusable rockets? via @qz $tesla #spacex #musk #business	why are electric cars so much harder to build than reusable rockets? via @qz $tesla #spacex #musk #business	0	negative	-0.1
3444	2017-02-22	Is $Tesla dead meat? Where are they going to get the cobalt necessary for the M3 ramp? http://bit.ly/2kZTyYtÂ Not in North America or DRC	is $tesla dead meat? where are they going to get the cobalt necessary for the m3 ramp? not in north america or drc	is $tesla dead meat? where are they going to get the cobalt necessary for the m3 ramp? not in north america or drc	0.7	negative	-0.1
3827	2016-03-31	Fed tax rebates spent on $Tesla I'll take my 7.5k and an @infinitiev over summoning my car for now @NissanElectrichttps://twitter.com/danielrmich/status/715760963232903168Â â€¦	fed tax rebates spent on $tesla i'll take my 7.5k and an @infinitiev over summoning my car for now @nissanelectric	fed tax rebates spent on $tesla i'll take my 7.5k and an @infinitiev over summoning my car for now @nissanelectric	0.1	negative	-0.1
3918	2016-02-17	Model X set world record during husband vs. wife drag race in a 1/4 mile showdown http://www.dragtimes.com/blog/tesla-model-x-vs-model-s#ixzz40RndIcUYÂ â€¦pic.twitter.com/FpBgjWM6HJ	model x set world record during husband vs. wife drag race in a 1/4 mile showdown #ixzz40rndicuypic.twitter.com/fpbgjwm6hj	model x set world record during husband vs. wife drag race in a 1/4 mile showdown #ixzz40rndicuypic.twitter.com/fpbgjwm6hj	0.0708333	negative	-0.1
4132	2015-10-14	Your Autopilot has arrived, wide release will start tomorrowhttp://ts.la/b1G	your autopilot has arrived, wide release will start tomorrow	your autopilot has arrived, wide release will start tomorrow	0.4	negative	-0.1
4194	2015-09-11	LA Mayor @ericgarcetti announces historic transition to Green Energy Vehicles @LAPDHQ #LAPDpic.twitter.com/RnkGIMivPy	la mayor @ericgarcetti announces historic transition to green energy vehicles @lapdhq #lapdpic.twitter.com/rnkgimivpy	la mayor @ericgarcetti announces historic transition to green energy vehicles @lapdhq #lapdpic.twitter.com/rnkgimivpy	0.15	negative	-0.1
4371	2015-07-04	@TraderVance $tesla is going to 300, be careful	@tradervance $tesla is going to 300, be careful	@tradervance $tesla is going to 300, be careful	1	negative	-0.1
4464	2015-06-07	If thereâ€™s electricity you can charge. 4 skiers drove a Tesla into the unknown... http://www.teslamotors.com/customer-stories/charging-northÂ â€¦pic.twitter.com/Ip0t0vZmzf	if theres electricity you can charge. 4 skiers drove a tesla into the unknown...	if theres electricity you can charge. 4 skiers drove a tesla into the unknown...	0.6	negative	-0.1
4765	2015-01-19	A study in contrast. Model S P85D vs Dodge Challenger Hellcat in a drag race:http://gas2.org/2015/01/19/warm-lap-tesla-p85d-demolishes-challenger-hellcat/Â â€¦	a study in contrast. model s p85d vs dodge challenger hellcat in a drag race:	a study in contrast. model s p85d vs dodge challenger hellcat in a drag race:	0.0708333	negative	-0.1
4823	2014-11-03	@hjluks @terrysimpson Hi Howard, Appreciate the feedback. Have you contacted your nearest service center about it?	@hjluks @terrysimpson hi howard, appreciate the feedback. have you contacted your nearest service center about it?	@hjluks @terrysimpson hi howard, appreciate the feedback. have you contacted your nearest service center about it?	0.1	negative	-0.1
4829	2014-10-31	@UrbanPivot Our Supercharger is. The store and service center will be coming soon.	@urbanpivot our supercharger is. the store and service center will be coming soon.	@urbanpivot our supercharger is. the store and service center will be coming soon.	0.1	negative	-0.1
5682	2014-06-13	Weâ€™ve got 30 test drive events in the next few weeks, including 7 in countries represented in the #WorldCup: http://www.teslamotors.com/en_AU/events	weve got 30 test drive events in the next few weeks, including 7 in countries represented in the #worldcup:	weve got 30 test drive events in the next few weeks, including 7 in countries represented in the #worldcup:	0.05	negative	-0.1
6943	2014-02-19	$Tesla will announce earnings after the bell today. Analysts expected $0.22, against a year-ago loss, and revenue of $679 mill vs$306 mill	$tesla will announce earnings after the bell today. analysts expected $0.22, against a year-ago loss, and revenue of $679 mill vs$306 mill	$tesla will announce earnings after the bell today. analysts expected $0.22, against a year-ago loss, and revenue of $679 mill vs$306 mill	0.4	negative	-0.1
6947	2014-02-18	@endac Not in the next few weeks, but keep checking here for updates: http://www.teslamotors.com/de_DE/events	@endac not in the next few weeks, but keep checking here for updates:	@endac not in the next few weeks, but keep checking here for updates:	0.05	negative	-0.1
7336	2014-01-16	Toyota exec ruffles Tesla $TSLA , Nissan feathers over the future of 'green' cars - http://www.bizjournals.com/sanjose/news/2014/01/15/toyota-exec-ruffles-tesla-nissan.htmlÂ â€¦ $TM $TESLA $AAPL $NFLX	toyota exec ruffles tesla $tsla , nissan feathers over the future of 'green' cars - $tm $tesla $aapl $nflx	toyota exec ruffles tesla $tsla , nissan feathers over the future of 'green' cars - $tm $tesla $aapl $nflx	0.2125	negative	-0.1
7384	2014-01-11	Race car driver @LeilaniMunter took her Model S to a wind tunnel. It has a lower drag coefficient than her race car!pic.twitter.com/zZ0LjjpiiF	race car driver @leilanimunter took her model s to a wind tunnel. it has a lower drag coefficient than her race car!pic.twitter.com/zz0ljjpiif	race car driver @leilanimunter took her model s to a wind tunnel. it has a lower drag coefficient than her race car!pic.twitter.com/zz0ljjpiif	0.0708333	negative	-0.1
7412	2014-01-08	#WattsUp: You can use the app to start Model Sâ€™ heating system remotely so that the car is warmed up when you get in.pic.twitter.com/eMq5NzCPrk	#wattsup: you can use the app to start model s heating system remotely so that the car is warmed up when you get in.pic.twitter.com/emq5nzcprk	#wattsup: you can use the app to start model s heating system remotely so that the car is warmed up when you get in.pic.twitter.com/emq5nzcprk	0.2	negative	-0.1
7526	2013-12-23	Define #Innovation: @tesla putting a car dealership in Boca Town Center_x000D_ You my friend are a freak of nature @elonmuskpic.twitter.com/o1Bd1LLBWV	define #innovation: @tesla putting a car dealership in boca town center_x000D_ you my friend are a freak of nature @elonmuskpic.twitter.com/o1bd1llbwv	define #innovation: @tesla putting a car dealership in boca town center_x000D_ you my friend are a freak of nature @elonmuskpic.twitter.com/o1bd1llbwv	0.1	negative	-0.1
7866	2013-12-05	#Cleantech Overcoming Challenges, Rough Years, @Tesla VC Investor Says | @Xconomy http://bit.ly/1f08sWV	#cleantech overcoming challenges, rough years, @tesla vc investor says | @xconomy	#cleantech overcoming challenges, rough years, @tesla vc investor says | @xconomy	0.4	negative	-0.1
8311	2013-10-31	RT @BostInno: East Coast to Get @Tesla Supercharger Network 'In a Few Months,' #Boston Location Imminent http://bit.ly/1cqSrrcÂ #future	rt @bostinno: east coast to get @tesla supercharger network 'in a few months,' #boston location imminent #future	rt @bostinno: east coast to get @tesla supercharger network 'in a few months,' #boston location imminent #future	0.1125	negative	-0.1
8333	2013-10-31	Curious to see the implications (if any) of @Tesla/@panasonic battery deal for @solarcity residential storage.	curious to see the implications (if any) of @tesla/@panasonic battery deal for @solarcity residential storage.	curious to see the implications (if any) of @tesla/@panasonic battery deal for @solarcity residential storage.	1	negative	-0.1
8422	2013-10-28	@dfjsteve tries to invest in companies that (he predicts) will make history @SpaceX @Tesla @planetlabs @DFJvc @CNBC http://video.cnbc.com/gallery/?play=1&video=3000211268Â â€¦	@dfjsteve tries to invest in companies that (he predicts) will make history @spacex @tesla @planetlabs @dfjvc @cnbc	@dfjsteve tries to invest in companies that (he predicts) will make history @spacex @tesla @planetlabs @dfjvc @cnbc	0.4	negative	-0.1
8550	2013-10-18	.@Teslaâ€™s #intelligentcar will utilize @ATT cell network for "2-way vehicle comms, remote diagnostics & infotainment http://bit.ly/1cyuUoN	.@teslas #intelligentcar will utilize @att cell network for "2-way vehicle comms, remote diagnostics & infotainment	.@teslas #intelligentcar will utilize @att cell network for "2-way vehicle comms, remote diagnostics & infotainment	0.2	negative	-0.1
8552	2013-10-18	#AT&T, @Tesla strike a deal to equip electric cars with #M2M remote diagnostics and safety features. What to do. #CIO http://bit.ly/16UhYbV	#at&t, @tesla strike a deal to equip electric cars with #m2m remote diagnostics and safety features. what to do. #cio	#at&t, @tesla strike a deal to equip electric cars with #m2m remote diagnostics and safety features. what to do. #cio	0.2	negative	-0.1
8627	2013-10-07	#WattsUp: With 24/7 roadside assistance, system monitoring & remote diagnostics, we've got you covered. #GoElectrichttp://www.teslamotors.com/service	#wattsup: with 24/7 roadside assistance, system monitoring & remote diagnostics, we've got you covered. #goelectric	#wattsup: with 24/7 roadside assistance, system monitoring & remote diagnostics, we've got you covered. #goelectric	0.2	negative	-0.1
8715	2013-10-01	#WattsUp: Model S door handles are flush w the body improving airflow, reducing drag coefficient & extending range.pic.twitter.com/BxTmIDWRSY	#wattsup: model s door handles are flush w the body improving airflow, reducing drag coefficient & extending range.pic.twitter.com/bxtmidwrsy	#wattsup: model s door handles are flush w the body improving airflow, reducing drag coefficient & extending range.pic.twitter.com/bxtmidwrsy	0.0708333	negative	-0.1
9006	2013-08-29	What happens when a BMW M5 goes up against Model S on an empty stretch of closed racetrack...#throwbackthursdayhttp://www.youtube.com/watch?v=vvHTN0Yi1t4Â â€¦	what happens when a bmw m5 goes up against model s on an empty stretch of closed racetrack...#throwbackthursday	what happens when a bmw m5 goes up against model s on an empty stretch of closed racetrack...#throwbackthursday	0.3	negative	-0.1
9063	2013-08-25	@PortChecagou our 3rd generation will start around $30k. Still a few years away though. Model S profit will fund the development of that car	@portchecagou our 3rd generation will start around $30k. still a few years away though. model s profit will fund the development of that car	@portchecagou our 3rd generation will start around $30k. still a few years away though. model s profit will fund the development of that car	0.05	negative	-0.1
9273	2013-08-08	RT $Tesla is beating expectations, opening a store in China & shipping to Europe. $TSLA up roughly 300% this year: http://bit.ly/1evf3pQ	rt $tesla is beating expectations, opening a store in china & shipping to europe. $tsla up roughly 300% this year:	rt $tesla is beating expectations, opening a store in china & shipping to europe. $tsla up roughly 300% this year:	0.4	negative	-0.1
9298	2013-08-07	.@Tesla closed at $134.23 today, after hours trading now at $152. 6 months ago, traded at $39. Missed that train....	.@tesla closed at $134.23 today, after hours trading now at $152. 6 months ago, traded at $39. missed that train....	.@tesla closed at $134.23 today, after hours trading now at $152. 6 months ago, traded at $39. missed that train....	0.1	negative	-0.1
9304	2013-08-07	@nickperkins94 reach out to our Student Center on Facebook: https://www.facebook.com/teslamotorsstudentcenterÂ â€¦	@nickperkins94 reach out to our student center on facebook:	@nickperkins94 reach out to our student center on facebook:	0.1	negative	-0.1
9330	2013-08-03	Robotic symphony @tesla Progressive technology building progressive technology http://ow.ly/nBlxKÂ #design #EV #tesla Music to score ?	robotic symphony @tesla progressive technology building progressive technology #design #ev #tesla music to score ?	robotic symphony @tesla progressive technology building progressive technology #design #ev #tesla music to score ?	0.2	negative	-0.1
9331	2013-08-03	Robotic symphony @tesla Progressive technology building progressive technology http://ow.ly/nBlkOÂ #design #EV #tesla Music to score ?	robotic symphony @tesla progressive technology building progressive technology #design #ev #tesla music to score ?	robotic symphony @tesla progressive technology building progressive technology #design #ev #tesla music to score ?	0.2	negative	-0.1
9446	2013-07-19	@DavidCG1111 This fall we'll be bringing a #Supercharger station to the center of WA. Stay tuned... http://www.teslamotors.com/supercharger	@davidcg1111 this fall we'll be bringing a #supercharger station to the center of wa. stay tuned...	@davidcg1111 this fall we'll be bringing a #supercharger station to the center of wa. stay tuned...	0.1	negative	-0.1
9537	2013-07-11	In demand: Elon Musk says @Tesla is pumping out cars faster than expected. #luxury #speed #EV @themoneygame - http://is.gd/FOpg9Z	in demand: elon musk says @tesla is pumping out cars faster than expected. #luxury #speed #ev @themoneygame -	in demand: elon musk says @tesla is pumping out cars faster than expected. #luxury #speed #ev @themoneygame -	0.4	negative	-0.1
9681	2013-06-26	@mistacampies this motor was his 1900 AC induction motor. Earlier prototype a few years before but not shown.	@mistacampies this motor was his 1900 ac induction motor. earlier prototype a few years before but not shown.	@mistacampies this motor was his 1900 ac induction motor. earlier prototype a few years before but not shown.	0.3	negative	-0.1
9688	2013-06-26	What's the real story behind the #Edison vs @Tesla showdown? @EdisonUP @ThomasEdisonNHPhttp://dly.do/145c0SF	what's the real story behind the #edison vs @tesla showdown? @edisonup @thomasedisonnhp	what's the real story behind the #edison vs @tesla showdown? @edisonup @thomasedisonnhp	0.5	negative	-0.1
9749	2013-06-22	@tesla changing the game but are the players ready to accept? http://vimeo.com/m/68832891	@tesla changing the game but are the players ready to accept?	@tesla changing the game but are the players ready to accept?	0.45	negative	-0.1
9753	2013-06-21	RT @yoelapalkin: @Tesla Motors is the second oldest publicly listed American Automaker (behind Ford) via @Quora http://qr.ae/pxNpr	rt @yoelapalkin: @tesla motors is the second oldest publicly listed american automaker (behind ford) via @quora	rt @yoelapalkin: @tesla motors is the second oldest publicly listed american automaker (behind ford) via @quora	0.191667	negative	-0.1
9757	2013-06-21	Did you know @Tesla Motors is the second oldest publicly listed American Automaker (behind Ford)? @Quora http://qr.ae/pxNpr	did you know @tesla motors is the second oldest publicly listed american automaker (behind ford)? @quora	did you know @tesla motors is the second oldest publicly listed american automaker (behind ford)? @quora	0.191667	negative	-0.1
9930	2013-06-07	While redoing the parking lot of a Tesla Service Center, we think we dug up a Model T axle underneath those Model S!pic.twitter.com/GXFPDK579v	while redoing the parking lot of a tesla service center, we think we dug up a model t axle underneath those model s!pic.twitter.com/gxfpdk579v	while redoing the parking lot of a tesla service center, we think we dug up a model t axle underneath those model s!pic.twitter.com/gxfpdk579v	0.1	negative	-0.1
10132	2013-05-22	@Chrysler @Tesla for a company that closed 7-8 plants in USA and non on Mexico or Canada, I wouldn't call out anyone. 6204	@chrysler @tesla for a company that closed 7-8 plants in usa and non on mexico or canada, i wouldn't call out anyone. 6204	@chrysler @tesla for a company that closed 7-8 plants in usa and non on mexico or canada, i wouldn't call out anyone. 6204	0.1	negative	-0.1
10470	2013-04-27	@Tesla Model S vs BMW M5 Drag Race: http://youtu.be/Y_gS2KZmnbgÂ via @youtube	@tesla model s vs bmw m5 drag race: via @youtube	@tesla model s vs bmw m5 drag race: via @youtube	0.0708333	negative	-0.1
10485	2013-04-25	@elonmusk wifi password at the @tesla service center should be something like #plugitin #shareholderandownerpic.twitter.com/1QXlZqJphV	@elonmusk wifi password at the @tesla service center should be something like #plugitin #shareholderandownerpic.twitter.com/1qxlzqjphv	@elonmusk wifi password at the @tesla service center should be something like #plugitin #shareholderandownerpic.twitter.com/1qxlzqjphv	0.1	negative	-0.1
10522	2013-04-19	#WattsUp: With 24/7 roadside assistance, system monitoring & remote diagnostics, we've got you covered. #GoElectrichttp://www.teslamotors.com/service	#wattsup: with 24/7 roadside assistance, system monitoring & remote diagnostics, we've got you covered. #goelectric	#wattsup: with 24/7 roadside assistance, system monitoring & remote diagnostics, we've got you covered. #goelectric	0.2	negative	-0.1
10730	2013-03-28	#WattsUp: Model S door handles are flush w the body improving airflow, reducing the drag coefficient, and extending range. #GoElectric	#wattsup: model s door handles are flush w the body improving airflow, reducing the drag coefficient, and extending range. #goelectric	#wattsup: model s door handles are flush w the body improving airflow, reducing the drag coefficient, and extending range. #goelectric	0.0708333	negative	-0.1
10807	2013-03-16	@QiuYvonne We're opening a service center in Vancouver but Seattle remains our closest store for now.	@qiuyvonne we're opening a service center in vancouver but seattle remains our closest store for now.	@qiuyvonne we're opening a service center in vancouver but seattle remains our closest store for now.	0.1	negative	-0.1
11016	2013-02-21	Read carefully: @Tesla revenues up 7.7x over 1 yr ago, production up 10.8x in Q4, $221m cash in hand, 15k orders http://lat.ms/13j5qoCÂ #EV	read carefully: @tesla revenues up 7.7x over 1 yr ago, production up 10.8x in q4, $221m cash in hand, 15k orders #ev	read carefully: @tesla revenues up 7.7x over 1 yr ago, production up 10.8x in q4, $221m cash in hand, 15k orders #ev	1	negative	-0.1
11222	2013-02-07	@lahipster it would be a rough quarter mile for the @tesla though, vs. @InsideFerrari or @BentleyMotors	@lahipster it would be a rough quarter mile for the @tesla though, vs. @insideferrari or @bentleymotors	@lahipster it would be a rough quarter mile for the @tesla though, vs. @insideferrari or @bentleymotors	0.4	negative	-0.1
878	2018-09-20	Yes, it is #FUD and garbage.... #shorsfearqueeze $TESLA rate is simply negligible with respect to ICE and $TESLA manufactures the safest cars in its segment. Close your short position before is too late ... #fear #tesla #TeamElonpic.twitter.com/gUEkDUci8O	yes, it is #fud and garbage.... #shorsfearqueeze $tesla rate is simply negligible with respect to ice and $tesla manufactures the safest cars in its segment. close your short position before is too late ... #fear #tesla #teamelonpic.twitter.com/guekduci8o	yes, it is #fud and garbage.... #shorsfearqueeze $tesla rate is simply negligible with respect to ice and $tesla manufactures the safest cars in its segment. close your short position before is too late ... #fear #tesla #teamelonpic.twitter.com/guekduci8o	0.419048	neutral	-0.1
2105	2018-06-20	we support the protestors and absolutely did not call the police to disrupt them - some of our customers and employees were unable to access their cars next to our building, and the police provided help	we support the protestors and absolutely did not call the police to disrupt them - some of our customers and employees were unable to access their cars next to our building, and the police provided help	we support the protestors and absolutely did not call the police to disrupt them - some of our customers and employees were unable to access their cars next to our building, and the police provided help	0.466667	neutral	-0.1
9278	2013-08-08	Congrats @Tesla you guys rock so I'm not surprised you blew past your 2nd quarter estimates! http://onforb.es/1cxB6iUÂ http://lnkd.in/E6UU8U	congrats @tesla you guys rock so i'm not surprised you blew past your 2nd quarter estimates!	congrats @tesla you guys rock so i'm not surprised you blew past your 2nd quarter estimates!	0.383333	neutral	-0.1
10891	2013-03-08	At least 1 US automaker doesnt rip off the government RT @ChiTribuneAuto: @Tesla plans to repay loans early, http://flip.it/mYt2s	at least 1 us automaker doesnt rip off the government rt @chitribuneauto: @tesla plans to repay loans early,	at least 1 us automaker doesnt rip off the government rt @chitribuneauto: @tesla plans to repay loans early,	0.35	neutral	-0.1
1700	2018-07-31	$TSLA #Tesla $Tesla To put this in to perspective for your really bad comparison.... #Theanos "claimed" revenue of 100 million during year SEC is hammering them on. #TSLA has REAL revenue of 10.9 billion in 2017. 100,000,000.00 claimed vs. $10,900,000,000.00 real in 2017.	$tsla #tesla $tesla to put this in to perspective for your really bad comparison.... #theanos "claimed" revenue of 100 million during year sec is hammering them on. #tsla has real revenue of 10.9 billion in 2017. 100,000,000.00 claimed vs. $10,900,000,000.00 real in 2017.	$tsla #tesla $tesla to put this in to perspective for your really bad comparison.... #theanos "claimed" revenue of 100 million during year sec is hammering them on. #tsla has real revenue of 10.9 billion in 2017. 100,000,000.00 claimed vs. $10,900,000,000.00 real in 2017.	0.466667	neutral	-0.1
2556	2018-04-16	Every time $Tesla gets bad news ("the $$$ hole"), $SpaceX always find a creative way of promotion #vapor #ElonMuskhttps://twitter.com/CNBC/status/985980829225705473Â â€¦ SpaceX is getting set to launch a satellite for NASA that aims to discover thousands of planets over two years. https://cnb.cx/2JQRzTF	every time $tesla gets bad news ("the $$$ hole"), $spacex always find a creative way of promotion #vapor #elonmusk spacex is getting set to launch a satellite for nasa that aims to discover thousands of planets over two years.	every time $tesla gets bad news ("the $$$ hole"), $spacex always find a creative way of promotion #vapor #elonmusk spacex is getting set to launch a satellite for nasa that aims to discover thousands of planets over two years.	0.833333	neutral	-0.1
4186	2015-09-17	This little car guy looks into his future @iaamesse #IAA2015pic.twitter.com/gEUuY4wfwO	this little car guy looks into his future @iaamesse #iaa2015pic.twitter.com/geuuy4wfwo	this little car guy looks into his future @iaamesse #iaa2015pic.twitter.com/geuuy4wfwo	0.3125	neutral	-0.09375
[truncated: 17,736 more rows]
