# Supplementary material for: Measuring information flux between social media and stock prices with Transfer Entropy
Source: PLoS One. 2021 Sep 23;16(9):e0257686. doi: 10.1371/journal.pone.0257686 (PMC8459996; doi:10.1371/journal.pone.0257686)
Supplement: S1 Data — (ZIP) [file pone.0257686.s001.zip › DATA BASES/8.-TESLA/RCommander.R]

load("C:/Users/Roman/Desktop/GIANT DATA/TESLA/teslalimpio.xlsx")
accion <- readXL("C:/Users/Roman/Desktop/GIANT DATA/TESLA/teslalimpio.xlsx",
   rownames=FALSE, header=TRUE, na="", sheet="Sheet2", stringsAsFactors=TRUE)
with(accion, Hist(stock, scale="frequency", breaks="Sturges", 
  col="darkgray"))
library(tools, pos=17)
