# Supplementary material for: Measuring information flux between social media and stock prices with Transfer Entropy
Source: PLoS One. 2021 Sep 23;16(9):e0257686. doi: 10.1371/journal.pone.0257686 (PMC8459996; doi:10.1371/journal.pone.0257686)
Supplement: S1 Data — (ZIP) [file pone.0257686.s001.zip › DATA BASES/8.-TESLA/RCommanderMarkdown.Rmd]

<!-- R Commander Markdown Template -->

Replace with Main Title
=======================

### Your Name

### `r as.character(Sys.Date())`

```{r echo=FALSE}
# include this code chunk as-is to set options
knitr::opts_chunk$set(comment=NA, prompt=TRUE, out.width=750, fig.height=8, fig.width=8)
library(Rcmdr)
library(car)
library(RcmdrMisc)
```


```{r echo=FALSE}
# include this code chunk as-is to enable 3D graphs
library(rgl)
knitr::knit_hooks$set(webgl = hook_webgl)
```


```{r}
load("C:/Users/Roman/Desktop/GIANT DATA/TESLA/teslalimpio.xlsx")
```


```{r}
accion <- readXL("C:/Users/Roman/Desktop/GIANT DATA/TESLA/teslalimpio.xlsx",
   rownames=FALSE, header=TRUE, na="", sheet="Sheet2", stringsAsFactors=TRUE)
```

```{r}
with(accion, Hist(stock, scale="frequency", breaks="Sturges", 
  col="darkgray"))
```

```{r}
library(tools, pos=17)
```

```{r}
