# Supplementary material for: Measuring information flux between social media and stock prices with Transfer Entropy
Source: PLoS One. 2021 Sep 23;16(9):e0257686. doi: 10.1371/journal.pone.0257686 (PMC8459996; doi:10.1371/journal.pone.0257686)
Supplement: S1 Data — (ZIP) [file pone.0257686.s001.zip › DATA BASES/8.-TESLA/t3.csv]

fecha	sentiment	polarity			fecha	Eventos	negative	neutral	positive	index				-	+	neg	pos	stock		SUMMARY OUTPUT										SUMMARY OUTPUT
30/11/2018	negative	-1			01/01/2013	3	1	1	1	1	1	1	-1	1	1	1	1	35.360001
26/10/2018	negative	-1			02/01/2013	2	0	2	0	1	2	2	0	0	0	1	1	35.360001		Regression Statistics										Regression Statistics
17/09/2018	negative	-1			03/01/2013	4	0	2	2	1	2	2	0	0	1	1	2	34.77		Multiple R	0.801754747									Multiple R	0.798554117
09/09/2018	negative	-1			04/01/2013	7	0	4	3	1	4	2	0	0	0.75	1	2.75	34.400002		R Square	0.642810674									R Square	0.637688678
30/07/2018	negative	-1			06/01/2013	1	0	0	1	2	1	3	1	0	0	1	2.75	34.400002		Adjusted R Square	0.642373477									Adjusted R Square	0.637467081
17/07/2018	negative	-1			07/01/2013	2	0	2	0	2	2	2	0	0	0	1	2.75	34.34		Standard Error	43.50027393									Standard Error	43.79765477
03/05/2018	negative	-1			16/01/2013	1	0	0	1	3	1	3	1	0	0	1	2.75	34.099998		Observations	1637									Observations	1637
03/05/2018	negative	-1			17/01/2013	1	0	0	1	4	1	3	1	0	0	1	2.75	34.380001
27/02/2018	negative	-1			22/01/2013	1	0	0	1	5	1	3	1	0	0	1	2.75	35.189999		ANOVA										ANOVA
30/10/2017	negative	-1			06/02/2013	1	0	1	0	5	1	2	0	0	0	1	2.75	39.169998			df	SS	MS	F	Significance F						df	SS	MS	F	Significance F
04/10/2017	negative	-1			09/02/2013	1	0	1	0	5	1	2	0	0	0	1	2.75	39.240002		Regression	2	5564429.477	2782214.738	1470.30239	0					Regression	1	5520091.407	5520091.407	2877.693642	0
12/07/2017	negative	-1			10/02/2013	2	0	1	1	5	1	2	0	0	1	1	3.75	39.240002		Residual	1634	3091975.442	1892.273832							Residual	1635	3136313.512	1918.234564
05/07/2017	negative	-1			11/02/2013	9	1	5	3	5	5	2	0	0.2	0.6	1.2	4.35	38.419998		Total	1636	8656404.919								Total	1636	8656404.919
30/11/2016	negative	-1			14/02/2013	4	0	1	3	6	3	3	1	0	3	1.2	7.35	38.27
01/07/2016	negative	-1			20/02/2013	3	1	2	0	6	2	2	0	0.5	0	1.7	7.35	38.540001			Coefficients	Standard Error	t Stat	P-value	Lower 95%	Upper 95%	Lower 95.0%	Upper 95.0%			Coefficients	Standard Error	t Stat	P-value	Lower 95%	Upper 95%	Lower 95.0%	Upper 95.0%
19/05/2016	negative	-1			21/02/2013	1	0	1	0	6	1	2	0	0	0	1.7	7.35	35.16		Intercept	153.1973337	2.261536583	67.74037388	0	148.7615177	157.6331497	148.7615177	157.6331497		Intercept	143.260923	2.201906359	65.0622232	0	138.9420687	147.5797773	138.9420687	147.5797773
08/02/2016	negative	-1			22/02/2013	1	0	1	0	6	1	2	0	0	0	1.7	7.35	36.110001		X Variable 1	-0.466854908	0.219511668	-2.126788576	0.033587125	-0.897408794	-0.036301021	-0.897408794	-0.036301021		X Variable 1	0.748341153	0.013950101	53.64413893	0	0.720979202	0.775703104	0.720979202	0.775703104
06/08/2015	negative	-1			25/02/2013	1	0	1	0	6	1	2	0	0	0	1.7	7.35	34.380001		X Variable 2	0.353422195	0.069662834	5.073325002	4.3551E-07	0.216784339	0.490060051	0.216784339	0.490060051
06/05/2015	negative	-1			06/03/2013	1	0	0	1	7	1	3	1	0	0	1.7	7.35	37.689999
08/04/2015	negative	-1			14/03/2013	1	0	1	0	7	1	2	0	0	0	1.7	7.35	36.849998
12/02/2015	negative	-1			25/03/2013	1	0	0	1	8	1	3	1	0	0	1.7	7.35	37.529999		SUMMARY OUTPUT										SUMMARY OUTPUT
01/01/2014	negative	-1			26/03/2013	1	0	1	0	8	1	2	0	0	0	1.7	7.35	37.860001
31/12/2013	negative	-1			27/03/2013	1	0	0	1	9	1	3	1	0	0	1.7	7.35	38.16		Regression Statistics										Regression Statistics
03/10/2013	negative	-1			01/04/2013	6	0	2	4	10	4	3	1	0	2	1.7	9.35	43.93		Multiple R	0.918047438									Multiple R	0.905059478
17/07/2013	negative	-1			02/04/2013	6	1	3	2	10	3	2	0	0.333333333	0.666666667	2.033333333	10.01666667	44.34		R Square	0.842811098									R Square	0.819132658
16/07/2013	negative	-1			03/04/2013	1	0	0	1	11	1	3	1	0	0	2.033333333	10.01666667	41.099998		Adjusted R Square	0.842017214									Adjusted R Square	0.818677073
28/05/2013	negative	-1			11/04/2013	2	0	1	1	11	1	2	0	0	1	2.033333333	11.01666667	43.59		Standard Error	25.17360654									Standard Error	26.96912877
29/09/2018	negative	-0.9			12/04/2013	1	0	0	1	12	1	3	1	0	0	2.033333333	11.01666667	43.75		Observations	399									Observations	399
24/10/2014	negative	-0.9			16/04/2013	1	0	1	0	12	1	2	0	0	0	2.033333333	11.01666667	45.59
02/11/2018	negative	-0.8			22/04/2013	1	0	1	0	12	1	2	0	0	0	2.033333333	11.01666667	50.189999		ANOVA										ANOVA
04/12/2018	negative	-0.8			25/04/2013	3	0	1	2	13	2	3	1	0	2	2.033333333	13.01666667	52			df	SS	MS	F	Significance F						df	SS	MS	F	Significance F
20/08/2018	negative	-0.8			26/04/2013	6	0	3	3	13	3	2	0	0	1	2.033333333	14.01666667	51.200001		Regression	2	1345533.237	672766.6184	1061.630909	7.7899E-160					Regression	1	1307731.02	1307731.02	1797.978904	1.7035E-149
17/11/2017	negative	-0.8			28/04/2013	1	0	1	0	13	1	2	0	0	0	2.033333333	14.01666667	51.200001		Residual	396	250949.3447	633.7104664							Residual	397	288751.561	727.3339068
02/11/2017	negative	-0.8			07/05/2013	2	1	0	1	12	1	1	-1	0	0	2.033333333	14.01666667	55.509998		Total	398	1596482.582								Total	398	1596482.582
02/07/2017	negative	-0.8			08/05/2013	11	0	9	2	12	9	2	0	0	0.222222222	2.033333333	14.23888889	55.790001
08/04/2017	negative	-0.8			09/05/2013	7	0	6	1	12	6	2	0	0	0.166666667	2.033333333	14.40555556	69.400002			Coefficients	Standard Error	t Stat	P-value	Lower 95%	Upper 95%	Lower 95.0%	Upper 95.0%			Coefficients	Standard Error	t Stat	P-value	Lower 95%	Upper 95%	Lower 95.0%	Upper 95.0%
01/04/2017	negative	-0.8			10/05/2013	10	1	5	4	12	5	2	0	0.2	0.8	2.233333333	15.20555556	76.760002		Intercept	69.25115122	2.51925842	27.48870488	7.8979E-94	64.29835817	74.20394427	64.29835817	74.20394427		Intercept	59.54822938	2.919330532	20.39790587	8.82581E-64	53.80894984	65.28750892	53.80894984	65.28750892
23/03/2017	negative	-0.8			11/05/2013	1	0	1	0	12	1	2	0	0	0	2.233333333	15.20555556	76.760002		X Variable 1	4.018831414	0.548010485	7.333493653	1.27617E-12	2.941457811	5.096205017	2.941457811	5.096205017		X Variable 1	2.765486358	0.065219764	42.40258133	1.7035E-149	2.637267078	2.893705638	2.637267078	2.893705638
12/03/2017	negative	-0.8			12/05/2013	1	0	1	0	12	1	2	0	0	0	2.233333333	15.20555556	76.760002		X Variable 2	-0.191790899	0.16300995	-1.176559467	0.240078138	-0.512263995	0.128682197	-0.512263995	0.128682197
08/03/2017	negative	-0.8			13/05/2013	6	1	4	1	12	4	2	0	0.25	0.25	2.483333333	15.45555556	87.800003
16/02/2017	negative	-0.8			14/05/2013	9	2	4	3	12	4	2	0	0.5	0.75	2.983333333	16.20555556	83.239998
07/05/2016	negative	-0.8			15/05/2013	11	3	5	3	12	5	2	0	0.6	0.6	3.583333333	16.80555556	84.839996
05/05/2016	negative	-0.8			16/05/2013	9	2	3	4	13	4	3	1	0.666666667	1.333333333	4.25	18.13888889	92.25
09/10/2015	negative	-0.8			17/05/2013	7	1	4	2	13	4	2	0	0.25	0.5	4.5	18.63888889	91.5
09/10/2015	negative	-0.8			18/05/2013	1	0	1	0	13	1	2	0	0	0	4.5	18.63888889	91.5
06/08/2015	negative	-0.8			22/05/2013	4	0	1	3	14	3	3	1	0	3	4.5	21.63888889	87.239998
06/08/2015	negative	-0.8			23/05/2013	3	0	2	1	14	2	2	0	0	0.5	4.5	22.13888889	92.730003
16/08/2018	negative	-0.752695719			24/05/2013	5	0	3	2	14	3	2	0	0	0.666666667	4.5	22.80555556	97.080002
03/04/2017	negative	-0.75			25/05/2013	3	0	2	1	14	2	2	0	0	0.5	4.5	23.30555556	97.080002
20/07/2016	negative	-0.75			27/05/2013	1	0	1	0	14	1	2	0	0	0	4.5	23.30555556	97.080002
19/06/2014	negative	-0.75			28/05/2013	14	2	6	6	14	6	2	0	0.333333333	1	4.833333333	24.30555556	110.330002
28/03/2014	negative	-0.75			29/05/2013	11	1	7	3	14	7	2	0	0.142857143	0.428571429	4.976190476	24.73412698	104.629997
03/10/2013	negative	-0.75			30/05/2013	5	0	4	1	14	4	2	0	0	0.25	4.976190476	24.98412698	104.949997
20/08/2013	negative	-0.75			31/05/2013	11	1	6	4	14	6	2	0	0.166666667	0.666666667	5.142857143	25.65079365	97.760002
08/08/2013	negative	-0.75			01/06/2013	1	0	0	1	15	1	3	1	0	0	5.142857143	25.65079365	97.760002
13/12/2018	negative	-0.714285714			02/06/2013	2	0	1	1	15	1	2	0	0	1	5.142857143	26.65079365	97.760002
13/06/2018	negative	-0.7			03/06/2013	1	0	1	0	15	1	2	0	0	0	5.142857143	26.65079365	92.589996
28/09/2018	negative	-0.7			04/06/2013	1	0	1	0	15	1	2	0	0	0	5.142857143	26.65079365	94.839996
02/08/2016	negative	-0.7			05/06/2013	1	0	0	1	16	1	3	1	0	0	5.142857143	26.65079365	95.370003
11/01/2016	negative	-0.7			07/06/2013	5	1	3	1	16	3	2	0	0.333333333	0.333333333	5.476190476	26.98412698	102.040001
31/12/2014	negative	-0.7			08/06/2013	5	0	4	1	16	4	2	0	0	0.25	5.476190476	27.23412698	102.040001
11/09/2018	negative	-0.7			10/06/2013	6	2	2	2	15	2	1	-1	1	1	6.476190476	28.23412698	100.050003
27/03/2018	negative	-0.7			11/06/2013	1	0	1	0	15	1	2	0	0	0	6.476190476	28.23412698	94.470001
20/09/2017	negative	-0.7			19/06/2013	4	0	2	2	15	2	2	0	0	1	6.476190476	29.23412698	104.68
18/12/2016	negative	-0.7			20/06/2013	1	0	0	1	16	1	3	1	0	0	6.476190476	29.23412698	100.650002
10/05/2016	negative	-0.7			21/06/2013	1	0	0	1	17	1	3	1	0	0	6.476190476	29.23412698	99.550003
05/08/2015	negative	-0.7			22/06/2013	1	0	1	0	17	1	2	0	0	0	6.476190476	29.23412698	99.550003
26/12/2014	negative	-0.7			24/06/2013	2	0	1	1	17	1	2	0	0	1	6.476190476	30.23412698	101.489998
21/08/2013	negative	-0.7			25/06/2013	1	0	1	0	17	1	2	0	0	0	6.476190476	30.23412698	102.400002
14/05/2013	negative	-0.7			26/06/2013	1	0	1	0	17	1	2	0	0	0	6.476190476	30.23412698	105.720001
21/12/2018	negative	-0.666666667			27/06/2013	3	1	1	1	16	1	1	-1	1	1	7.476190476	31.23412698	109.25
14/10/2018	negative	-0.666666667			28/06/2013	3	1	1	1	15	1	1	-1	1	1	8.476190476	32.23412698	107.360001
21/05/2018	negative	-0.666666667			01/07/2013	1	0	0	1	16	1	3	1	0	0	8.476190476	32.23412698	117.18
27/01/2017	negative	-0.65			02/07/2013	1	0	1	0	16	1	2	0	0	0	8.476190476	32.23412698	117.82
01/07/2014	negative	-0.65			03/07/2013	1	0	0	1	17	1	3	1	0	0	8.476190476	32.23412698	115.239998
25/10/2018	negative	-0.645833333			05/07/2013	2	0	1	1	17	1	2	0	0	1	8.476190476	33.23412698	120.089996
05/08/2018	negative	-0.625			08/07/2013	3	0	3	0	17	3	2	0	0	0	8.476190476	33.23412698	121.610001
17/07/2018	negative	-0.625			09/07/2013	8	0	6	2	17	6	2	0	0	0.333333333	8.476190476	33.56746032	123.449997
16/07/2018	negative	-0.625			10/07/2013	1	0	0	1	18	1	3	1	0	0	8.476190476	33.56746032	122.269997
09/11/2014	negative	-0.625			13/07/2013	1	0	1	0	18	1	2	0	0	0	8.476190476	33.56746032	129.899994
10/09/2014	negative	-0.625			15/07/2013	3	0	1	2	19	2	3	1	0	2	8.476190476	35.56746032	127.260002
03/10/2013	negative	-0.625			16/07/2013	11	3	5	3	19	5	2	0	0.6	0.6	9.076190476	36.16746032	109.050003
27/12/2018	negative	-0.6			17/07/2013	8	2	4	2	19	4	2	0	0.5	0.5	9.576190476	36.66746032	120.25
17/10/2018	negative	-0.6			18/07/2013	3	0	3	0	19	3	2	0	0	0	9.576190476	36.66746032	119.029999
12/10/2018	negative	-0.6			20/07/2013	3	1	2	0	19	2	2	0	0.5	0	10.07619048	36.66746032	119.68
18/09/2018	negative	-0.6			25/07/2013	2	0	1	1	19	1	2	0	0	1	10.07619048	37.66746032	124.07
14/09/2018	negative	-0.6			26/07/2013	5	2	2	1	18	2	1	-1	1	0.5	11.07619048	38.16746032	129.389999
28/08/2018	negative	-0.6			29/07/2013	6	0	2	4	19	4	3	1	0	2	11.07619048	40.16746032	134.619995
27/08/2018	negative	-0.6			30/07/2013	2	0	1	1	19	1	2	0	0	1	11.07619048	41.16746032	131.740005
20/08/2018	negative	-0.6			01/08/2013	2	0	2	0	19	2	2	0	0	0	11.07619048	41.16746032	135.550003
09/08/2018	negative	-0.6			02/08/2013	4	0	3	1	19	3	2	0	0	0.333333333	11.07619048	41.50079365	138
25/06/2018	negative	-0.6			04/08/2013	1	0	1	0	19	1	2	0	0	0	11.07619048	41.50079365	138
18/06/2018	negative	-0.6			05/08/2013	8	1	3	4	20	4	3	1	0.333333333	1.333333333	11.40952381	42.83412698	144.679993
02/05/2018	negative	-0.6			06/08/2013	3	1	2	0	20	2	2	0	0.5	0	11.90952381	42.83412698	142.149994
30/04/2018	negative	-0.6			07/08/2013	22	4	8	10	21	10	3	1	0.5	1.25	12.40952381	44.08412698	134.229996
11/03/2018	negative	-0.6			08/08/2013	7	1	4	2	21	4	2	0	0.25	0.5	12.65952381	44.58412698	153.479996
06/07/2017	negative	-0.6			09/08/2013	2	0	1	1	21	1	2	0	0	1	12.65952381	45.58412698	153
05/07/2017	negative	-0.6			10/08/2013	1	1	0	0	20	1	1	-1	0	0	12.65952381	45.58412698	153
12/04/2017	negative	-0.6			11/08/2013	4	0	2	2	20	2	2	0	0	1	12.65952381	46.58412698	153
19/10/2016	negative	-0.6			12/08/2013	4	0	2	2	20	2	2	0	0	1	12.65952381	47.58412698	147.380005
28/07/2016	negative	-0.6			13/08/2013	1	0	1	0	20	1	2	0	0	0	12.65952381	47.58412698	145.429993
29/05/2016	negative	-0.6			14/08/2013	2	1	1	0	19	1	1	-1	1	0	13.65952381	47.58412698	139.360001
04/04/2016	negative	-0.6			15/08/2013	1	0	1	0	19	1	2	0	0	0	13.65952381	47.58412698	139.669998
01/02/2016	negative	-0.6			16/08/2013	1	0	0	1	20	1	3	1	0	0	13.65952381	47.58412698	142
10/07/2015	negative	-0.6			19/08/2013	2	1	1	0	19	1	1	-1	1	0	14.65952381	47.58412698	144.899994
14/03/2015	negative	-0.6			20/08/2013	4	1	2	1	19	2	2	0	0.5	0.5	15.15952381	48.08412698	149.580002
19/11/2014	negative	-0.6			21/08/2013	6	2	1	3	20	3	3	1	2	3	17.15952381	51.08412698	147.860001
14/04/2014	negative	-0.6			22/08/2013	3	0	1	2	21	2	3	1	0	2	17.15952381	53.08412698	157.100006
25/02/2014	negative	-0.6			23/08/2013	1	0	0	1	22	1	3	1	0	0	17.15952381	53.08412698	161.839996
31/12/2013	negative	-0.6			24/08/2013	1	0	0	1	23	1	3	1	0	0	17.15952381	53.08412698	161.839996
10/06/2013	negative	-0.6			25/08/2013	2	0	2	0	23	2	2	0	0	0	17.15952381	53.08412698	161.839996
31/05/2013	negative	-0.6			26/08/2013	15	3	5	7	24	7	3	1	0.6	1.4	17.75952381	54.48412698	164.220001
13/05/2013	negative	-0.6			27/08/2013	3	1	1	1	23	1	1	-1	1	1	18.75952381	55.48412698	167.009995
10/12/2018	negative	-0.6			28/08/2013	4	1	1	2	24	2	3	1	1	2	19.75952381	57.48412698	166.449997
03/05/2018	negative	-0.5875			29/08/2013	7	1	2	4	25	4	3	1	0.5	2	20.25952381	59.48412698	166.059998
03/05/2018	negative	-0.5875			30/08/2013	3	0	2	1	25	2	2	0	0	0.5	20.25952381	59.98412698	169
18/09/2018	negative	-0.58			31/08/2013	2	1	1	0	24	1	1	-1	1	0	21.25952381	59.98412698	169
04/05/2018	negative	-0.577777778			01/09/2013	1	0	0	1	25	1	3	1	0	0	21.25952381	59.98412698	169
08/05/2014	negative	-0.577777778			02/09/2013	1	0	0	1	26	1	3	1	0	0	21.25952381	59.98412698	169
05/09/2013	negative	-0.577777778			04/09/2013	4	1	2	1	26	2	2	0	0.5	0.5	21.75952381	60.48412698	170.619995
16/07/2013	negative	-0.577777778			05/09/2013	6	1	2	3	27	3	3	1	0.5	1.5	22.25952381	61.98412698	169.929993
07/08/2018	negative	-0.5625			06/09/2013	4	0	1	3	28	3	3	1	0	3	22.25952381	64.98412698	166.970001
07/08/2015	negative	-0.5625			07/09/2013	2	0	2	0	28	2	2	0	0	0	22.25952381	64.98412698	166.970001
01/08/2018	negative	-0.55625			08/09/2013	1	0	1	0	28	1	2	0	0	0	22.25952381	64.98412698	166.970001
11/11/2018	negative	-0.555175781			09/09/2013	3	1	2	0	28	2	2	0	0.5	0	22.75952381	64.98412698	160.699997
28/06/2018	negative	-0.541666667			10/09/2013	1	0	0	1	29	1	3	1	0	0	22.75952381	64.98412698	166.369995
28/09/2018	negative	-0.54			11/09/2013	1	0	1	0	29	1	2	0	0	0	22.75952381	64.98412698	163.520004
27/06/2018	negative	-0.54			12/09/2013	4	2	1	1	28	2	1	-1	2	1	24.75952381	65.98412698	164.929993
24/10/2018	negative	-0.533333333			13/09/2013	1	1	0	0	27	1	1	-1	0	0	24.75952381	65.98412698	165.539993
06/10/2018	negative	-0.531111111			14/09/2013	1	0	0	1	28	1	3	1	0	0	24.75952381	65.98412698	165.539993
05/12/2017	negative	-0.525			16/09/2013	5	1	3	1	28	3	2	0	0.333333333	0.333333333	25.09285714	66.31746032	166.580002
19/10/2018	negative	-0.51010101			17/09/2013	5	0	5	0	28	5	2	0	0	0	25.09285714	66.31746032	166.229996
18/12/2018	negative	-0.5			18/09/2013	3	1	2	0	28	2	2	0	0.5	0	25.59285714	66.31746032	166.220001
17/12/2018	negative	-0.5			19/09/2013	8	0	3	5	29	5	3	1	0	1.666666667	25.59285714	67.98412698	177.919998
12/12/2018	negative	-0.5			20/09/2013	6	1	2	3	30	3	3	1	0.5	1.5	26.09285714	69.48412698	183.389999
15/11/2018	negative	-0.5			21/09/2013	1	0	1	0	30	1	2	0	0	0	26.09285714	69.48412698	183.389999
10/11/2018	negative	-0.5			22/09/2013	2	0	1	1	30	1	2	0	0	1	26.09285714	70.48412698	183.389999
26/10/2018	negative	-0.5			24/09/2013	1	0	1	0	30	1	2	0	0	0	26.09285714	70.48412698	182.330002
24/10/2018	negative	-0.5			26/09/2013	3	0	2	1	30	2	2	0	0	0.5	26.09285714	70.98412698	188.639999
24/10/2018	negative	-0.5			27/09/2013	2	0	1	1	30	1	2	0	0	1	26.09285714	71.98412698	190.899994
24/10/2018	negative	-0.5			28/09/2013	1	0	1	0	30	1	2	0	0	0	26.09285714	71.98412698	190.899994
23/10/2018	negative	-0.5			29/09/2013	2	0	1	1	30	1	2	0	0	1	26.09285714	72.98412698	190.899994
22/10/2018	negative	-0.5			30/09/2013	6	2	3	1	30	3	2	0	0.666666667	0.333333333	26.75952381	73.31746032	193.369995
21/10/2018	negative	-0.5			01/10/2013	4	1	3	0	30	3	2	0	0.333333333	0	27.09285714	73.31746032	193
24/09/2018	negative	-0.5			02/10/2013	13	2	6	5	30	6	2	0	0.333333333	0.833333333	27.42619048	74.15079365	180.949997
22/09/2018	negative	-0.5			03/10/2013	10	4	6	0	30	6	2	0	0.666666667	0	28.09285714	74.15079365	173.309998
18/09/2018	negative	-0.5			04/10/2013	7	0	6	1	30	6	2	0	0	0.166666667	28.09285714	74.31746032	180.979996
24/08/2018	negative	-0.5			06/10/2013	1	0	1	0	30	1	2	0	0	0	28.09285714	74.31746032	180.979996
16/08/2018	negative	-0.5			07/10/2013	8	1	5	2	30	5	2	0	0.2	0.4	28.29285714	74.71746032	183.070007
27/07/2018	negative	-0.5			09/10/2013	2	0	1	1	30	1	2	0	0	1	28.29285714	75.71746032	168.779999
26/07/2018	negative	-0.5			11/10/2013	4	0	3	1	30	3	2	0	0	0.333333333	28.29285714	76.05079365	178.699997
25/07/2018	negative	-0.5			12/10/2013	2	0	2	0	30	2	2	0	0	0	28.29285714	76.05079365	178.699997
28/06/2018	negative	-0.5			14/10/2013	3	0	1	2	31	2	3	1	0	2	28.29285714	78.05079365	179.720001
31/05/2018	negative	-0.5			15/10/2013	7	0	2	5	32	5	3	1	0	2.5	28.29285714	80.55079365	183.940002
20/05/2018	negative	-0.5			16/10/2013	2	0	0	2	33	2	3	1	0	0	28.29285714	80.55079365	183.559998
10/05/2018	negative	-0.5			18/10/2013	2	0	1	1	33	1	2	0	0	1	28.29285714	81.55079365	183.399994
03/04/2018	negative	-0.5			21/10/2013	3	0	2	1	33	2	2	0	0	0.5	28.29285714	82.05079365	172.600006
29/12/2017	negative	-0.5			22/10/2013	3	0	1	2	34	2	3	1	0	2	28.29285714	84.05079365	171.539993
17/11/2017	negative	-0.5			23/10/2013	9	4	5	0	34	5	2	0	0.8	0	29.09285714	84.05079365	164.5
10/11/2017	negative	-0.5			24/10/2013	5	0	4	1	34	4	2	0	0	0.25	29.09285714	84.30079365	173.149994
10/11/2017	negative	-0.5			25/10/2013	3	0	2	1	34	2	2	0	0	0.5	29.09285714	84.80079365	169.660004
20/07/2017	negative	-0.5			26/10/2013	1	0	1	0	34	1	2	0	0	0	29.09285714	84.80079365	169.660004
16/07/2017	negative	-0.5			27/10/2013	2	1	0	1	33	1	1	-1	0	0	29.09285714	84.80079365	169.660004
23/05/2017	negative	-0.5			28/10/2013	3	0	3	0	33	3	2	0	0	0	29.09285714	84.80079365	162.860001
19/12/2016	negative	-0.5			29/10/2013	7	0	1	6	34	6	3	1	0	6	29.09285714	90.80079365	164.470001
19/12/2016	negative	-0.5			30/10/2013	1	0	0	1	35	1	3	1	0	0	29.09285714	90.80079365	159.220001
15/10/2016	negative	-0.5			01/11/2013	2	1	0	1	34	1	1	-1	0	0	29.09285714	90.80079365	162.169998
22/06/2016	negative	-0.5			03/11/2013	1	0	0	1	35	1	3	1	0	0	29.09285714	90.80079365	162.169998
10/05/2016	negative	-0.5			04/11/2013	10	0	8	2	35	8	2	0	0	0.25	29.09285714	91.05079365	175.199997
11/02/2016	negative	-0.5			05/11/2013	22	2	14	6	35	14	2	0	0.142857143	0.428571429	29.23571429	91.47936508	176.809998
25/01/2016	negative	-0.5			06/11/2013	11	2	7	2	35	7	2	0	0.285714286	0.285714286	29.52142857	91.76507937	151.160004
29/12/2015	negative	-0.5			07/11/2013	16	4	8	4	35	8	2	0	0.5	0.5	30.02142857	92.26507937	139.770004
20/10/2015	negative	-0.5			08/11/2013	8	1	5	2	35	5	2	0	0.2	0.4	30.22142857	92.66507937	137.949997
19/10/2015	negative	-0.5			09/11/2013	3	0	3	0	35	3	2	0	0	0	30.22142857	92.66507937	137.949997
01/09/2015	negative	-0.5			10/11/2013	2	0	2	0	35	2	2	0	0	0	30.22142857	92.66507937	137.949997
09/06/2015	negative	-0.5			11/11/2013	3	0	3	0	35	3	2	0	0	0	30.22142857	92.66507937	144.699997
11/05/2015	negative	-0.5			12/11/2013	3	0	1	2	36	2	3	1	0	2	30.22142857	94.66507937	137.800003
01/04/2015	negative	-0.5			13/11/2013	5	0	4	1	36	4	2	0	0	0.25	30.22142857	94.91507937	138.699997
19/02/2015	negative	-0.5			14/11/2013	2	0	2	0	36	2	2	0	0	0	30.22142857	94.91507937	137.600006
31/12/2014	negative	-0.5			15/11/2013	2	0	2	0	36	2	2	0	0	0	30.22142857	94.91507937	135.449997
29/11/2014	negative	-0.5			17/11/2013	2	0	2	0	36	2	2	0	0	0	30.22142857	94.91507937	135.449997
26/11/2014	negative	-0.5			18/11/2013	8	0	5	3	36	5	2	0	0	0.6	30.22142857	95.51507937	121.580002
08/07/2014	negative	-0.5			19/11/2013	14	0	10	4	36	10	2	0	0	0.4	30.22142857	95.91507937	126.089996
20/05/2014	negative	-0.5			20/11/2013	3	0	2	1	36	2	2	0	0	0.5	30.22142857	96.41507937	121.110001
21/02/2014	negative	-0.5			21/11/2013	6	0	2	4	37	4	3	1	0	2	30.22142857	98.41507937	122.099998
20/02/2014	negative	-0.5			22/11/2013	2	0	1	1	37	1	2	0	0	1	30.22142857	99.41507937	121.379997
30/09/2013	negative	-0.5			23/11/2013	1	0	1	0	37	1	2	0	0	0	30.22142857	99.41507937	121.379997
26/08/2013	negative	-0.5			24/11/2013	1	0	1	0	37	1	2	0	0	0	30.22142857	99.41507937	121.379997
07/08/2013	negative	-0.5			25/11/2013	5	1	3	1	37	3	2	0	0.333333333	0.333333333	30.5547619	99.7484127	120.839996
06/08/2013	negative	-0.5			26/11/2013	3	1	2	0	37	2	2	0	0.5	0	31.0547619	99.7484127	120.5
28/05/2013	negative	-0.5			27/11/2013	5	2	3	0	37	3	2	0	0.666666667	0	31.72142857	99.7484127	126.940002
07/05/2013	negative	-0.5			29/11/2013	1	0	0	1	38	1	3	1	0	0	31.72142857	99.7484127	127.279999
02/04/2013	negative	-0.5			01/12/2013	2	0	2	0	38	2	2	0	0	0	31.72142857	99.7484127	127.279999
25/11/2013	negative	-0.48828125			02/12/2013	5	0	1	4	39	4	3	1	0	4	31.72142857	103.7484127	124.169998
07/08/2018	negative	-0.48046875			03/12/2013	7	1	4	2	39	4	2	0	0.25	0.5	31.97142857	104.2484127	144.699997
26/09/2018	negative	-0.48			04/12/2013	1	0	1	0	39	1	2	0	0	0	31.97142857	104.2484127	138.949997
10/10/2018	negative	-0.4775			05/12/2013	4	0	2	2	39	2	2	0	0	1	31.97142857	105.2484127	140.479996
13/09/2013	negative	-0.475			07/12/2013	1	0	0	1	40	1	3	1	0	0	31.97142857	105.2484127	137.360001
26/07/2018	negative	-0.46875			09/12/2013	4	1	0	3	41	3	3	1	0	0	31.97142857	105.2484127	141.600006
26/07/2018	negative	-0.46875			11/12/2013	3	0	2	1	41	2	2	0	0	0.5	31.97142857	105.7484127	139.649994
03/05/2018	negative	-0.46875			12/12/2013	6	0	3	3	41	3	2	0	0	1	31.97142857	106.7484127	147.470001
20/03/2018	negative	-0.46875			13/12/2013	2	0	0	2	42	2	3	1	0	0	31.97142857	106.7484127	147.649994
07/11/2018	negative	-0.4625			14/12/2013	1	0	1	0	42	1	2	0	0	0	31.97142857	106.7484127	147.649994
27/09/2018	negative	-0.4625			16/12/2013	2	0	1	1	42	1	2	0	0	1	31.97142857	107.7484127	147.940002
06/12/2018	negative	-0.4609375			19/12/2013	3	0	3	0	42	3	2	0	0	0	31.97142857	107.7484127	140.720001
14/01/2015	negative	-0.458333333			20/12/2013	1	0	0	1	43	1	3	1	0	0	31.97142857	107.7484127	143.240005
27/12/2018	negative	-0.45625			23/12/2013	3	0	2	1	43	2	2	0	0	0.5	31.97142857	108.2484127	143.550003
01/05/2018	negative	-0.455729167			24/12/2013	5	0	3	2	43	3	2	0	0	0.666666667	31.97142857	108.9150794	151.410004
14/09/2018	negative	-0.45			26/12/2013	1	0	0	1	44	1	3	1	0	0	31.97142857	108.9150794	155.5
07/08/2018	negative	-0.45			27/12/2013	2	0	0	2	45	2	3	1	0	0	31.97142857	108.9150794	151.119995
11/06/2018	negative	-0.45			28/12/2013	3	0	2	1	45	2	2	0	0	0.5	31.97142857	109.4150794	151.119995
17/04/2018	negative	-0.45			29/12/2013	4	0	2	2	45	2	2	0	0	1	31.97142857	110.4150794	151.119995
28/03/2018	negative	-0.45			30/12/2013	5	0	3	2	45	3	2	0	0	0.666666667	31.97142857	111.081746	152.440002
17/04/2018	negative	-0.45			31/12/2013	15	3	8	4	45	8	2	0	0.375	0.5	32.34642857	111.581746	150.429993
11/06/2017	negative	-0.45			01/01/2014	2	1	0	1	44	1	1	-1	0	0	32.34642857	111.581746	150.429993
30/04/2015	negative	-0.45			02/01/2014	2	0	1	1	44	1	2	0	0	1	32.34642857	112.581746	150.100006
05/07/2018	negative	-0.4425			03/01/2014	2	1	1	0	43	1	1	-1	1	0	33.34642857	112.581746	149.559998
01/08/2018	negative	-0.43828125			04/01/2014	1	0	1	0	43	1	2	0	0	0	33.34642857	112.581746	149.559998
16/09/2018	negative	-0.4375			05/01/2014	1	0	1	0	43	1	2	0	0	0	33.34642857	112.581746	149.559998
05/10/2018	negative	-0.433333333			07/01/2014	3	0	2	1	43	2	2	0	0	0.5	33.34642857	113.081746	149.360001
11/12/2017	negative	-0.431818182			08/01/2014	8	0	7	1	43	7	2	0	0	0.142857143	33.34642857	113.2246032	151.279999
25/08/2017	negative	-0.431818182			10/01/2014	2	0	1	1	43	1	2	0	0	1	33.34642857	114.2246032	145.720001
21/07/2015	negative	-0.427777778			11/01/2014	1	1	0	0	42	1	1	-1	0	0	33.34642857	114.2246032	145.720001
05/05/2014	negative	-0.427777778			14/01/2014	16	1	6	9	43	9	3	1	0.166666667	1.5	33.51309524	115.7246032	161.270004
27/06/2013	negative	-0.425			15/01/2014	4	0	3	1	43	3	2	0	0	0.333333333	33.51309524	116.0579365	164.130005
04/07/2018	negative	-0.42			16/01/2014	3	0	2	1	43	2	2	0	0	0.5	33.51309524	116.5579365	170.970001
05/09/2017	negative	-0.418333333			17/01/2014	1	0	0	1	44	1	3	1	0	0	33.51309524	116.5579365	170.009995
23/11/2018	negative	-0.416666667			18/01/2014	1	0	0	1	45	1	3	1	0	0	33.51309524	116.5579365	170.009995
02/11/2017	negative	-0.416666667			20/01/2014	1	0	1	0	45	1	2	0	0	0	33.51309524	116.5579365	170.009995
05/11/2014	negative	-0.412878788			21/01/2014	2	0	1	1	45	1	2	0	0	1	33.51309524	117.5579365	176.679993
29/03/2018	negative	-0.4125			22/01/2014	5	2	3	0	45	3	2	0	0.666666667	0	34.1797619	117.5579365	178.559998
17/07/2017	negative	-0.4125			23/01/2014	3	0	2	1	45	2	2	0	0	0.5	34.1797619	118.0579365	181.5
31/07/2014	negative	-0.404166667			27/01/2014	2	1	0	1	44	1	1	-1	0	0	34.1797619	118.0579365	169.619995
14/07/2016	negative	-0.4			28/01/2014	1	0	1	0	44	1	2	0	0	0	34.1797619	118.0579365	178.380005
20/12/2018	negative	-0.4			30/01/2014	1	0	0	1	45	1	3	1	0	0	34.1797619	118.0579365	182.839996
18/12/2018	negative	-0.4			31/01/2014	2	0	1	1	45	1	2	0	0	1	34.1797619	119.0579365	181.410004
18/12/2018	negative	-0.4			01/02/2014	2	0	2	0	45	2	2	0	0	0	34.1797619	119.0579365	181.410004
20/11/2018	negative	-0.4			03/02/2014	4	1	3	0	45	3	2	0	0.333333333	0	34.51309524	119.0579365	177.110001
25/10/2018	negative	-0.4			04/02/2014	2	0	2	0	45	2	2	0	0	0	34.51309524	119.0579365	178.729996
01/10/2018	negative	-0.4			05/02/2014	4	0	2	2	45	2	2	0	0	1	34.51309524	120.0579365	174.419998
18/09/2018	negative	-0.4			06/02/2014	1	1	0	0	44	1	1	-1	0	0	34.51309524	120.0579365	178.380005
17/09/2018	negative	-0.4			10/02/2014	3	0	2	1	44	2	2	0	0	0.5	34.51309524	120.5579365	196.559998
17/08/2018	negative	-0.4			11/02/2014	5	1	0	4	45	4	3	1	0	0	34.51309524	120.5579365	196.619995
14/08/2018	negative	-0.4			12/02/2014	2	0	2	0	45	2	2	0	0	0	34.51309524	120.5579365	195.320007
01/08/2018	negative	-0.4			13/02/2014	7	0	5	2	45	5	2	0	0	0.4	34.51309524	120.9579365	199.630005
07/07/2018	negative	-0.4			14/02/2014	2	0	0	2	46	2	3	1	0	0	34.51309524	120.9579365	198.229996
27/05/2018	negative	-0.4			16/02/2014	4	1	1	2	47	2	3	1	1	2	35.51309524	122.9579365	198.229996
15/05/2018	negative	-0.4			17/02/2014	1	0	0	1	48	1	3	1	0	0	35.51309524	122.9579365	198.229996
03/05/2018	negative	-0.4			18/02/2014	11	0	7	4	48	7	2	0	0	0.571428571	35.51309524	123.5293651	203.699997
03/04/2018	negative	-0.4			19/02/2014	23	2	12	9	48	12	2	0	0.166666667	0.75	35.6797619	124.2793651	193.639999
09/03/2018	negative	-0.4			20/02/2014	9	2	4	3	48	4	2	0	0.5	0.75	36.1797619	125.0293651	209.970001
05/12/2017	negative	-0.4			21/02/2014	3	1	1	1	47	1	1	-1	1	1	37.1797619	126.0293651	209.600006
24/11/2017	negative	-0.4			22/02/2014	1	0	1	0	47	1	2	0	0	0	37.1797619	126.0293651	209.600006
03/10/2017	negative	-0.4			23/02/2014	1	0	1	0	47	1	2	0	0	0	37.1797619	126.0293651	209.600006
19/09/2017	negative	-0.4			24/02/2014	6	1	3	2	47	3	2	0	0.333333333	0.666666667	37.51309524	126.6960317	217.649994
15/09/2017	negative	-0.4			25/02/2014	13	2	6	5	47	6	2	0	0.333333333	0.833333333	37.84642857	127.5293651	248
15/08/2017	negative	-0.4			26/02/2014	20	1	11	8	47	11	2	0	0.090909091	0.727272727	37.93733766	128.2566378	253
20/06/2017	negative	-0.4			27/02/2014	10	0	6	4	47	6	2	0	0	0.666666667	37.93733766	128.9233045	252.539993
31/05/2017	negative	-0.4			28/02/2014	3	0	3	0	47	3	2	0	0	0	37.93733766	128.9233045	244.809998
27/05/2017	negative	-0.4			01/03/2014	2	0	1	1	47	1	2	0	0	1	37.93733766	129.9233045	244.809998
22/05/2017	negative	-0.4			02/03/2014	1	0	0	1	48	1	3	1	0	0	37.93733766	129.9233045	244.809998
18/04/2017	negative	-0.4			03/03/2014	8	2	2	4	49	4	3	1	1	2	38.93733766	131.9233045	250.559998
04/04/2017	negative	-0.4			04/03/2014	5	0	2	3	50	3	3	1	0	1.5	38.93733766	133.4233045	254.839996
16/12/2016	negative	-0.4			05/03/2014	3	0	2	1	50	2	2	0	0	0.5	38.93733766	133.9233045	252.660004
23/07/2016	negative	-0.4			06/03/2014	2	0	1	1	50	1	2	0	0	1	38.93733766	134.9233045	252.940002
18/04/2016	negative	-0.4			07/03/2014	4	1	2	1	50	2	2	0	0.5	0.5	39.43733766	135.4233045	246.210007
26/10/2015	negative	-0.4			08/03/2014	1	0	1	0	50	1	2	0	0	0	39.43733766	135.4233045	246.210007
02/09/2015	negative	-0.4			09/03/2014	2	0	2	0	50	2	2	0	0	0	39.43733766	135.4233045	246.210007
13/08/2015	negative	-0.4			10/03/2014	2	0	2	0	50	2	2	0	0	0	39.43733766	135.4233045	238.839996
06/05/2015	negative	-0.4			11/03/2014	7	0	4	3	50	4	2	0	0	0.75	39.43733766	136.1733045	234.410004
23/04/2015	negative	-0.4			12/03/2014	3	0	0	3	51	3	3	1	0	0	39.43733766	136.1733045	241.490005
18/03/2015	negative	-0.4			13/03/2014	4	0	3	1	51	3	2	0	0	0.333333333	39.43733766	136.5066378	237.789993
20/02/2015	negative	-0.4			14/03/2014	8	0	5	3	51	5	2	0	0	0.6	39.43733766	137.1066378	230.970001
05/11/2014	negative	-0.4			15/03/2014	1	0	1	0	51	1	2	0	0	0	39.43733766	137.1066378	230.970001
12/10/2014	negative	-0.4			17/03/2014	1	0	0	1	52	1	3	1	0	0	39.43733766	137.1066378	233.979996
07/10/2014	negative	-0.4			18/03/2014	2	0	1	1	52	1	2	0	0	1	39.43733766	138.1066378	240.039993
30/07/2014	negative	-0.4			19/03/2014	4	0	3	1	52	3	2	0	0	0.333333333	39.43733766	138.4399711	235.839996
18/09/2013	negative	-0.4			20/03/2014	2	0	2	0	52	2	2	0	0	0	39.43733766	138.4399711	234.910004
31/08/2013	negative	-0.4			21/03/2014	2	0	2	0	52	2	2	0	0	0	39.43733766	138.4399711	228.889999
16/05/2013	negative	-0.4			22/03/2014	1	0	0	1	53	1	3	1	0	0	39.43733766	138.4399711	228.889999
11/02/2013	negative	-0.4			23/03/2014	1	0	1	0	53	1	2	0	0	0	39.43733766	138.4399711	228.889999
28/10/2018	negative	-0.4			24/03/2014	8	1	4	3	53	4	2	0	0.25	0.75	39.68733766	139.1899711	220.169998
07/06/2018	negative	-0.4			25/03/2014	1	0	1	0	53	1	2	0	0	0	39.68733766	139.1899711	220.440002
03/04/2018	negative	-0.4			26/03/2014	5	0	3	2	53	3	2	0	0	0.666666667	39.68733766	139.8566378	212.960007
12/12/2018	negative	-0.396875			27/03/2014	5	1	3	1	53	3	2	0	0.333333333	0.333333333	40.020671	140.1899711	207.320007
09/10/2015	negative	-0.394444444			28/03/2014	7	1	4	2	53	4	2	0	0.25	0.5	40.270671	140.6899711	212.369995
08/10/2018	negative	-0.390625			31/03/2014	6	1	5	0	53	5	2	0	0.2	0	40.470671	140.6899711	208.449997
07/07/2018	negative	-0.390625			01/04/2014	3	0	1	2	54	2	3	1	0	2	40.470671	142.6899711	216.970001
24/05/2016	negative	-0.39			02/04/2014	5	0	2	3	55	3	3	1	0	1.5	40.470671	144.1899711	230.289993
24/10/2016	negative	-0.388888889			03/04/2014	2	0	1	1	55	1	2	0	0	1	40.470671	145.1899711	225.399994
31/10/2018	negative	-0.385714286			04/04/2014	4	0	1	3	56	3	3	1	0	3	40.470671	148.1899711	212.229996
28/03/2018	negative	-0.385185185			08/04/2014	1	1	0	0	55	1	1	-1	0	0	40.470671	148.1899711	215.460007
20/11/2017	negative	-0.383333333			11/04/2014	1	0	1	0	55	1	2	0	0	0	40.470671	148.1899711	203.779999
19/11/2018	negative	-0.38			14/04/2014	8	1	4	3	55	4	2	0	0.25	0.75	40.720671	148.9399711	198.089996
02/10/2018	negative	-0.375			15/04/2014	7	0	2	5	56	5	3	1	0	2.5	40.720671	151.4399711	193.910004
29/08/2018	negative	-0.375			16/04/2014	2	0	1	1	56	1	2	0	0	1	40.720671	152.4399711	199.110001
25/01/2018	negative	-0.375			24/04/2014	3	0	2	1	56	2	2	0	0	0.5	40.720671	152.9399711	207.860001
04/01/2018	negative	-0.375			28/04/2014	1	0	0	1	57	1	3	1	0	0	40.720671	152.9399711	198.509995
10/10/2017	negative	-0.375			29/04/2014	1	0	1	0	57	1	2	0	0	0	40.720671	152.9399711	206.919998
05/05/2017	negative	-0.375			30/04/2014	1	0	0	1	58	1	3	1	0	0	40.720671	152.9399711	207.889999
29/11/2016	negative	-0.375			02/05/2014	2	0	1	1	58	1	2	0	0	1	40.720671	153.9399711	210.910004
10/01/2016	negative	-0.375			03/05/2014	3	0	3	0	58	3	2	0	0	0	40.720671	153.9399711	210.910004
15/05/2013	negative	-0.375			04/05/2014	6	0	5	1	58	5	2	0	0	0.2	40.720671	154.1399711	210.910004
22/12/2018	negative	-0.366666667			05/05/2014	2	1	0	1	57	1	1	-1	0	0	40.720671	154.1399711	216.610001
04/10/2018	negative	-0.366666667			07/05/2014	11	2	4	5	58	5	3	1	0.5	1.25	41.220671	155.3899711	201.350006
04/06/2014	negative	-0.366666667			08/05/2014	8	4	1	3	57	4	1	-1	4	3	45.220671	158.3899711	178.589996
07/09/2018	negative	-0.364583333			15/05/2014	2	0	0	2	58	2	3	1	0	0	45.220671	158.3899711	188.589996
23/08/2018	negative	-0.362916667			19/05/2014	1	0	1	0	58	1	2	0	0	0	45.220671	158.3899711	196.089996
05/11/2018	negative	-0.36			20/05/2014	4	2	0	2	57	2	1	-1	0	0	45.220671	158.3899711	195.300003
20/05/2018	negative	-0.358333333			21/05/2014	1	0	0	1	58	1	3	1	0	0	45.220671	158.3899711	199.449997
14/09/2017	negative	-0.357142857			22/05/2014	5	0	2	3	59	3	3	1	0	1.5	45.220671	159.8899711	204.880005
24/03/2014	negative	-0.351851852			24/05/2014	1	0	0	1	60	1	3	1	0	0	45.220671	159.8899711	207.300003
18/10/2018	negative	-0.35			27/05/2014	1	0	1	0	60	1	2	0	0	0	45.220671	159.8899711	211.559998
17/09/2018	negative	-0.35			28/05/2014	7	1	6	0	60	6	2	0	0.166666667	0	45.38733766	159.8899711	210.240005
12/07/2018	negative	-0.35			30/05/2014	1	0	1	0	60	1	2	0	0	0	45.38733766	159.8899711	207.770004
27/12/2018	negative	-0.35			31/05/2014	1	0	1	0	60	1	2	0	0	0	45.38733766	159.8899711	207.770004
23/12/2018	negative	-0.35			03/06/2014	5	1	3	1	60	3	2	0	0.333333333	0.333333333	45.720671	160.2233045	204.940002
16/11/2018	negative	-0.35			04/06/2014	3	1	1	1	59	1	1	-1	1	1	46.720671	161.2233045	203.990005
11/11/2018	negative	-0.35			05/06/2014	4	0	3	1	59	3	2	0	0	0.333333333	46.720671	161.5566378	206.899994
07/10/2018	negative	-0.35			06/06/2014	1	0	1	0	59	1	2	0	0	0	46.720671	161.5566378	208.169998
22/09/2018	negative	-0.35			07/06/2014	2	0	0	2	60	2	3	1	0	0	46.720671	161.5566378	208.169998
18/09/2018	negative	-0.35			08/06/2014	1	0	1	0	60	1	2	0	0	0	46.720671	161.5566378	208.169998
16/09/2018	negative	-0.35			09/06/2014	1	0	1	0	60	1	2	0	0	0	46.720671	161.5566378	205.309998
01/08/2018	negative	-0.35			10/06/2014	1	0	0	1	61	1	3	1	0	0	46.720671	161.5566378	202.300003
04/06/2018	negative	-0.35			12/06/2014	9	0	6	3	61	6	2	0	0	0.5	46.720671	162.0566378	203.520004
26/10/2017	negative	-0.35			13/06/2014	1	0	1	0	61	1	2	0	0	0	46.720671	162.0566378	206.419998
18/05/2016	negative	-0.35			14/06/2014	2	0	1	1	61	1	2	0	0	1	46.720671	163.0566378	206.419998
05/05/2016	negative	-0.35			15/06/2014	3	0	1	2	62	2	3	1	0	2	46.720671	165.0566378	206.419998
23/10/2013	negative	-0.35			16/06/2014	9	0	7	2	62	7	2	0	0	0.285714286	46.720671	165.3423521	224.610001
29/05/2018	negative	-0.35			17/06/2014	12	0	9	3	62	9	2	0	0	0.333333333	46.720671	165.6756854	231.669998
13/07/2017	negative	-0.35			18/06/2014	1	0	0	1	63	1	3	1	0	0	46.720671	165.6756854	227.119995
28/05/2014	negative	-0.35			19/06/2014	2	1	1	0	62	1	1	-1	1	0	47.720671	165.6756854	227.789993
22/01/2014	negative	-0.35			20/06/2014	1	0	0	1	63	1	3	1	0	0	47.720671	165.6756854	229.589996
03/12/2013	negative	-0.35			21/06/2014	1	0	1	0	63	1	2	0	0	0	47.720671	165.6756854	229.589996
02/10/2018	negative	-0.345238095			22/06/2014	2	0	2	0	63	2	2	0	0	0	47.720671	165.6756854	229.589996
03/09/2016	negative	-0.34375			23/06/2014	5	0	4	1	63	4	2	0	0	0.25	47.720671	165.9256854	237.220001
28/11/2014	negative	-0.343518519			24/06/2014	1	0	0	1	64	1	3	1	0	0	47.720671	165.9256854	232.5
14/11/2018	negative	-0.341666667			26/06/2014	1	0	1	0	64	1	2	0	0	0	47.720671	165.9256854	235.600006
04/07/2018	negative	-0.341666667			27/06/2014	1	0	0	1	65	1	3	1	0	0	47.720671	165.9256854	239.059998
12/12/2018	negative	-0.333333333			30/06/2014	5	1	2	2	65	2	2	0	0.5	1	48.220671	166.9256854	240.059998
29/09/2018	negative	-0.333333333			01/07/2014	2	1	1	0	64	1	1	-1	1	0	49.220671	166.9256854	239.720001
07/09/2018	negative	-0.333333333			06/07/2014	1	0	0	1	65	1	3	1	0	0	49.220671	166.9256854	229.25
03/07/2018	negative	-0.333333333			07/07/2014	3	1	2	0	65	2	2	0	0.5	0	49.720671	166.9256854	222.660004
31/05/2018	negative	-0.333333333			08/07/2014	6	2	3	1	65	3	2	0	0.666666667	0.333333333	50.38733766	167.2590188	219.070007
20/05/2018	negative	-0.333333333			09/07/2014	2	0	0	2	66	2	3	1	0	0	50.38733766	167.2590188	223.059998
15/04/2018	negative	-0.333333333			10/07/2014	5	0	4	1	66	4	2	0	0	0.25	50.38733766	167.5090188	219.460007
04/01/2018	negative	-0.333333333			12/07/2014	1	0	0	1	67	1	3	1	0	0	50.38733766	167.5090188	218.130005
14/11/2017	negative	-0.333333333			21/07/2014	2	0	2	0	67	2	2	0	0	0	50.38733766	167.5090188	220.539993
17/02/2017	negative	-0.333333333			22/07/2014	1	0	0	1	68	1	3	1	0	0	50.38733766	167.5090188	219.580002
25/01/2017	negative	-0.333333333			25/07/2014	1	0	1	0	68	1	2	0	0	0	50.38733766	167.5090188	223.570007
27/10/2016	negative	-0.333333333			27/07/2014	1	0	0	1	69	1	3	1	0	0	50.38733766	167.5090188	223.570007
04/04/2016	negative	-0.333333333			28/07/2014	5	1	2	2	69	2	2	0	0.5	1	50.88733766	168.5090188	224.820007
23/04/2015	negative	-0.333333333			30/07/2014	5	3	2	0	68	3	1	-1	1.5	0	52.38733766	168.5090188	228.919998
19/03/2015	negative	-0.333333333			31/07/2014	18	1	14	3	68	14	2	0	0.071428571	0.214285714	52.45876623	168.7233045	223.300003
08/05/2014	negative	-0.333333333			01/08/2014	3	0	3	0	68	3	2	0	0	0	52.45876623	168.7233045	233.270004
27/11/2013	negative	-0.333333333			02/08/2014	1	0	0	1	69	1	3	1	0	0	52.45876623	168.7233045	233.270004
03/03/2017	negative	-0.327777778			03/08/2014	2	0	0	2	70	2	3	1	0	0	52.45876623	168.7233045	233.270004
18/06/2018	negative	-0.327380952			05/08/2014	2	1	1	0	69	1	1	-1	1	0	53.45876623	168.7233045	238.490005
08/11/2018	negative	-0.325954861			06/08/2014	1	0	1	0	69	1	2	0	0	0	53.45876623	168.7233045	248.929993
21/05/2018	negative	-0.325			07/08/2014	6	0	2	4	70	4	3	1	0	2	53.45876623	170.7233045	252.389999
11/04/2018	negative	-0.325			08/08/2014	3	0	3	0	70	3	2	0	0	0	53.45876623	170.7233045	248.130005
19/10/2017	negative	-0.325			10/08/2014	1	0	1	0	70	1	2	0	0	0	53.45876623	170.7233045	248.130005
01/08/2018	negative	-0.324242424			11/08/2014	7	1	1	5	71	5	3	1	1	5	54.45876623	175.7233045	259.320007
20/02/2014	negative	-0.31875			12/08/2014	1	0	1	0	71	1	2	0	0	0	54.45876623	175.7233045	259.959991
17/08/2018	negative	-0.318518519			14/08/2014	2	0	1	1	71	1	2	0	0	1	54.45876623	176.7233045	261.380005
26/09/2018	negative	-0.316666667			15/08/2014	3	0	2	1	71	2	2	0	0	0.5	54.45876623	177.2233045	262.01001
03/03/2014	negative	-0.316666667			16/08/2014	2	0	1	1	71	1	2	0	0	1	54.45876623	178.2233045	262.01001
13/11/2018	negative	-0.3125			18/08/2014	4	0	2	2	71	2	2	0	0	1	54.45876623	179.2233045	259.940002
25/10/2018	negative	-0.3125			19/08/2014	2	1	0	1	70	1	1	-1	0	0	54.45876623	179.2233045	256.76001
22/10/2018	negative	-0.3125			20/08/2014	2	0	2	0	70	2	2	0	0	0	54.45876623	179.2233045	255.710007
08/10/2018	negative	-0.3125			21/08/2014	4	1	1	2	71	2	3	1	1	2	55.45876623	181.2233045	254.339996
30/05/2018	negative	-0.3125			25/08/2014	1	0	1	0	71	1	2	0	0	0	55.45876623	181.2233045	262.549988
21/04/2015	negative	-0.3125			28/08/2014	2	0	1	1	71	1	2	0	0	1	55.45876623	182.2233045	263.859985
09/09/2013	negative	-0.3125			29/08/2014	6	0	3	3	71	3	2	0	0	1	55.45876623	183.2233045	269.700012
18/09/2018	negative	-0.308333333			30/08/2014	2	0	1	1	71	1	2	0	0	1	55.45876623	184.2233045	269.700012
24/08/2018	negative	-0.308333333			31/08/2014	1	0	0	1	72	1	3	1	0	0	55.45876623	184.2233045	269.700012
02/08/2018	negative	-0.304761905			01/09/2014	3	1	2	0	72	2	2	0	0.5	0	55.95876623	184.2233045	269.700012
23/08/2018	negative	-0.3			02/09/2014	8	0	4	4	72	4	2	0	0	1	55.95876623	185.2233045	284.119995
23/12/2017	negative	-0.3			03/09/2014	4	0	1	3	73	3	3	1	0	3	55.95876623	188.2233045	281.190002
27/01/2017	negative	-0.3			04/09/2014	9	1	6	2	73	6	2	0	0.166666667	0.333333333	56.1254329	188.5566378	286.040009
20/04/2015	negative	-0.3			05/09/2014	5	1	1	3	74	3	3	1	1	3	57.1254329	191.5566378	277.390015
19/12/2018	negative	-0.3			07/09/2014	2	0	0	2	75	2	3	1	0	0	57.1254329	191.5566378	277.390015
02/11/2018	negative	-0.3			08/09/2014	3	0	3	0	75	3	2	0	0	0	57.1254329	191.5566378	282.109985
16/10/2018	negative	-0.3			09/09/2014	1	0	1	0	75	1	2	0	0	0	57.1254329	191.5566378	278.480011
09/10/2018	negative	-0.3			10/09/2014	1	1	0	0	74	1	1	-1	0	0	57.1254329	191.5566378	281.100006
13/09/2018	negative	-0.3			11/09/2014	3	1	0	2	75	2	3	1	0	0	57.1254329	191.5566378	280.309998
07/09/2018	negative	-0.3			12/09/2014	5	0	5	0	75	5	2	0	0	0	57.1254329	191.5566378	279.200012
03/09/2018	negative	-0.3			15/09/2014	16	2	8	6	75	8	2	0	0.25	0.75	57.3754329	192.3066378	253.860001
24/08/2018	negative	-0.3			16/09/2014	5	1	2	2	75	2	2	0	0.5	1	57.8754329	193.3066378	260.73999
10/08/2018	negative	-0.3			17/09/2014	2	0	1	1	75	1	2	0	0	1	57.8754329	194.3066378	261.380005
09/08/2018	negative	-0.3			18/09/2014	1	0	0	1	76	1	3	1	0	0	57.8754329	194.3066378	263.820007
07/08/2018	negative	-0.3			19/09/2014	2	0	0	2	77	2	3	1	0	0	57.8754329	194.3066378	259.320007
25/07/2018	negative	-0.3			20/09/2014	1	0	1	0	77	1	2	0	0	0	57.8754329	194.3066378	259.320007
24/07/2018	negative	-0.3			22/09/2014	2	0	1	1	77	1	2	0	0	1	57.8754329	195.3066378	250.029999
30/06/2018	negative	-0.3			23/09/2014	3	0	1	2	78	2	3	1	0	2	57.8754329	197.3066378	250.410004
26/06/2018	negative	-0.3			24/09/2014	3	0	2	1	78	2	2	0	0	0.5	57.8754329	197.8066378	252.139999
23/05/2018	negative	-0.3			25/09/2014	3	0	3	0	78	3	2	0	0	0	57.8754329	197.8066378	246.949997
02/05/2018	negative	-0.3			27/09/2014	1	0	1	0	78	1	2	0	0	0	57.8754329	197.8066378	246.600006
30/03/2018	negative	-0.3			28/09/2014	1	0	1	0	78	1	2	0	0	0	57.8754329	197.8066378	246.600006
13/03/2018	negative	-0.3			29/09/2014	4	0	3	1	78	3	2	0	0	0.333333333	57.8754329	198.1399711	245.259995
15/01/2018	negative	-0.3			01/10/2014	1	0	0	1	79	1	3	1	0	0	57.8754329	198.1399711	240.240005
05/09/2017	negative	-0.3			02/10/2014	8	0	7	1	79	7	2	0	0	0.142857143	57.8754329	198.2828283	251.419998
11/08/2017	negative	-0.3			03/10/2014	5	0	4	1	79	4	2	0	0	0.25	57.8754329	198.5328283	255.210007
07/08/2017	negative	-0.3			04/10/2014	1	0	1	0	79	1	2	0	0	0	57.8754329	198.5328283	255.210007
15/06/2017	negative	-0.3			05/10/2014	4	0	2	2	79	2	2	0	0	1	57.8754329	199.5328283	255.210007
14/06/2017	negative	-0.3			06/10/2014	2	0	0	2	80	2	3	1	0	0	57.8754329	199.5328283	260.619995
15/03/2017	negative	-0.3			07/10/2014	5	1	4	0	80	4	2	0	0.25	0	58.1254329	199.5328283	259.570007
15/03/2017	negative	-0.3			08/10/2014	5	2	3	0	80	3	2	0	0.666666667	0	58.79209957	199.5328283	259.279999
09/02/2017	negative	-0.3			09/10/2014	10	0	5	5	80	5	2	0	0	1	58.79209957	200.5328283	257.01001
23/11/2016	negative	-0.3			10/10/2014	9	1	6	2	80	6	2	0	0.166666667	0.333333333	58.95876623	200.8661616	236.910004
06/10/2016	negative	-0.3			11/10/2014	2	0	1	1	80	1	2	0	0	1	58.95876623	201.8661616	236.910004
21/07/2016	negative	-0.3			12/10/2014	1	1	0	0	79	1	1	-1	0	0	58.95876623	201.8661616	236.910004
30/06/2016	negative	-0.3			13/10/2014	5	0	4	1	79	4	2	0	0	0.25	58.95876623	202.1161616	224.589996
23/06/2016	negative	-0.3			15/10/2014	1	0	1	0	79	1	2	0	0	0	58.95876623	202.1161616	229.699997
22/06/2016	negative	-0.3			17/10/2014	1	0	1	0	79	1	2	0	0	0	58.95876623	202.1161616	227.479996
19/05/2016	negative	-0.3			18/10/2014	1	0	1	0	79	1	2	0	0	0	58.95876623	202.1161616	227.479996
17/05/2016	negative	-0.3			20/10/2014	1	0	1	0	79	1	2	0	0	0	58.95876623	202.1161616	230.470001
13/04/2016	negative	-0.3			21/10/2014	3	1	2	0	79	2	2	0	0.5	0	59.45876623	202.1161616	235.339996
03/11/2015	negative	-0.3			22/10/2014	2	1	0	1	78	1	1	-1	0	0	59.45876623	202.1161616	231.100006
13/08/2015	negative	-0.3			24/10/2014	1	1	0	0	77	1	1	-1	0	0	59.45876623	202.1161616	235.240005
11/02/2015	negative	-0.3			26/10/2014	1	0	1	0	77	1	2	0	0	0	59.45876623	202.1161616	235.240005
25/02/2014	negative	-0.3			27/10/2014	7	0	4	3	77	4	2	0	0	0.75	59.45876623	202.8661616	221.669998
31/12/2013	negative	-0.3			28/10/2014	2	1	1	0	76	1	1	-1	1	0	60.45876623	202.8661616	242.770004
07/11/2013	negative	-0.3			29/10/2014	1	0	0	1	77	1	3	1	0	0	60.45876623	202.8661616	238.100006
12/09/2013	negative	-0.3			30/10/2014	1	1	0	0	76	1	1	-1	0	0	60.45876623	202.8661616	238.660004
26/08/2013	negative	-0.3			03/11/2014	1	0	1	0	76	1	2	0	0	0	60.45876623	202.8661616	242.589996
10/06/2013	negative	-0.3			04/11/2014	5	0	3	2	76	3	2	0	0	0.666666667	60.45876623	203.5328283	238.929993
17/05/2013	negative	-0.3			05/11/2014	19	3	10	6	76	10	2	0	0.3	0.6	60.75876623	204.1328283	230.970001
15/05/2013	negative	-0.3			06/11/2014	6	1	4	1	76	4	2	0	0.25	0.25	61.00876623	204.3828283	241.220001
17/07/2018	negative	-0.3			07/11/2014	2	0	1	1	76	1	2	0	0	1	61.00876623	205.3828283	240.199997
02/07/2018	negative	-0.3			09/11/2014	1	1	0	0	75	1	1	-1	0	0	61.00876623	205.3828283	240.199997
01/11/2018	negative	-0.295833333			11/11/2014	2	0	1	1	75	1	2	0	0	1	61.00876623	206.3828283	251.080002
08/12/2018	negative	-0.291666667			13/11/2014	3	0	2	1	75	2	2	0	0	0.5	61.00876623	206.8828283	251.699997
29/08/2018	negative	-0.291666667			14/11/2014	2	0	1	1	75	1	2	0	0	1	61.00876623	207.8828283	258.679993
11/03/2018	negative	-0.291666667			17/11/2014	4	0	4	0	75	4	2	0	0	0	61.00876623	207.8828283	253.979996
15/12/2017	negative	-0.291666667			18/11/2014	6	1	4	1	75	4	2	0	0.25	0.25	61.25876623	208.1328283	257.700012
07/07/2017	negative	-0.291666667			19/11/2014	4	1	2	1	75	2	2	0	0.5	0.5	61.75876623	208.6328283	247.740005
20/07/2016	negative	-0.291666667			20/11/2014	1	0	1	0	75	1	2	0	0	0	61.75876623	208.6328283	248.710007
12/07/2016	negative	-0.291666667			21/11/2014	3	1	2	0	75	2	2	0	0.5	0	62.25876623	208.6328283	242.779999
01/03/2016	negative	-0.291666667			22/11/2014	1	0	1	0	75	1	2	0	0	0	62.25876623	208.6328283	242.779999
08/07/2014	negative	-0.291666667			23/11/2014	2	0	2	0	75	2	2	0	0	0	62.25876623	208.6328283	242.779999
07/09/2018	negative	-0.287878788			24/11/2014	5	1	2	2	75	2	2	0	0.5	1	62.75876623	209.6328283	246.720001
01/08/2018	negative	-0.2875			26/11/2014	1	1	0	0	74	1	1	-1	0	0	62.75876623	209.6328283	248.440002
22/06/2018	negative	-0.2875			27/11/2014	1	0	1	0	74	1	2	0	0	0	62.75876623	209.6328283	248.440002
29/03/2015	negative	-0.285185185			28/11/2014	4	1	1	2	75	2	3	1	1	2	63.75876623	211.6328283	244.520004
07/09/2018	negative	-0.28125			29/11/2014	1	1	0	0	74	1	1	-1	0	0	63.75876623	211.6328283	244.520004
20/05/2014	negative	-0.28125			30/11/2014	1	0	1	0	74	1	2	0	0	0	63.75876623	211.6328283	244.520004
12/12/2014	negative	-0.277777778			01/12/2014	1	0	1	0	74	1	2	0	0	0	63.75876623	211.6328283	231.639999
05/12/2014	negative	-0.277777778			02/12/2014	1	0	1	0	74	1	2	0	0	0	63.75876623	211.6328283	231.429993
26/11/2018	negative	-0.275			03/12/2014	4	0	2	2	74	2	2	0	0	1	63.75876623	212.6328283	229.300003
13/11/2018	negative	-0.275			04/12/2014	3	1	0	2	75	2	3	1	0	0	63.75876623	212.6328283	228.279999
18/08/2018	negative	-0.275			05/12/2014	4	2	1	1	74	2	1	-1	2	1	65.75876623	213.6328283	223.710007
12/07/2018	negative	-0.275			07/12/2014	3	0	3	0	74	3	2	0	0	0	65.75876623	213.6328283	223.710007
26/06/2017	negative	-0.275			08/12/2014	7	0	2	5	75	5	3	1	0	2.5	65.75876623	216.1328283	214.360001
09/12/2013	negative	-0.275			09/12/2014	5	1	2	2	75	2	2	0	0.5	1	66.25876623	217.1328283	216.889999
18/06/2018	negative	-0.272857143			10/12/2014	1	0	1	0	75	1	2	0	0	0	66.25876623	217.1328283	209.839996
23/05/2018	negative	-0.272222222			11/12/2014	4	0	4	0	75	4	2	0	0	0	66.25876623	217.1328283	208.880005
13/06/2018	negative	-0.271428571			12/12/2014	4	4	0	0	74	4	1	-1	0	0	66.25876623	217.1328283	207
10/11/2017	negative	-0.271428571			13/12/2014	1	0	0	1	75	1	3	1	0	0	66.25876623	217.1328283	207
29/09/2018	negative	-0.266898148			14/12/2014	1	0	1	0	75	1	2	0	0	0	66.25876623	217.1328283	207
25/10/2018	negative	-0.266666667			17/12/2014	2	0	2	0	75	2	2	0	0	0	66.25876623	217.1328283	205.820007
30/08/2018	negative	-0.266666667			18/12/2014	1	1	0	0	74	1	1	-1	0	0	66.25876623	217.1328283	218.259995
13/08/2018	negative	-0.266666667			19/12/2014	2	0	2	0	74	2	2	0	0	0	66.25876623	217.1328283	219.289993
19/04/2018	negative	-0.266666667			20/12/2014	1	0	1	0	74	1	2	0	0	0	66.25876623	217.1328283	219.289993
12/05/2017	negative	-0.266666667			23/12/2014	2	0	2	0	74	2	2	0	0	0	66.25876623	217.1328283	220.970001
27/04/2017	negative	-0.266666667			24/12/2014	1	0	0	1	75	1	3	1	0	0	66.25876623	217.1328283	222.259995
17/11/2018	negative	-0.2625			26/12/2014	11	1	5	5	75	5	2	0	0.2	1	66.45876623	218.1328283	227.820007
25/10/2017	negative	-0.2625			27/12/2014	1	0	0	1	76	1	3	1	0	0	66.45876623	218.1328283	227.820007
23/08/2018	negative	-0.2625			28/12/2014	2	0	1	1	76	1	2	0	0	1	66.45876623	219.1328283	227.820007
17/07/2018	negative	-0.26			29/12/2014	6	1	4	1	76	4	2	0	0.25	0.25	66.70876623	219.3828283	225.710007
26/04/2018	negative	-0.26			30/12/2014	2	1	1	0	75	1	1	-1	1	0	67.70876623	219.3828283	222.229996
17/10/2018	negative	-0.258984375			31/12/2014	19	2	6	11	76	11	3	1	0.333333333	1.833333333	68.04209957	221.2161616	222.410004
31/05/2018	negative	-0.257936508			01/01/2015	4	0	2	2	76	2	2	0	0	1	68.04209957	222.2161616	222.410004
17/11/2017	negative	-0.254545455			02/01/2015	12	1	8	3	76	8	2	0	0.125	0.375	68.16709957	222.5911616	219.309998
04/12/2018	negative	-0.252864583			03/01/2015	5	0	3	2	76	3	2	0	0	0.666666667	68.16709957	223.2578283	219.309998
22/05/2017	negative	-0.252777778			05/01/2015	2	0	0	2	77	2	3	1	0	0	68.16709957	223.2578283	210.089996
08/05/2014	negative	-0.251851852			06/01/2015	1	0	1	0	77	1	2	0	0	0	68.16709957	223.2578283	211.279999
23/12/2018	negative	-0.25			07/01/2015	3	0	0	3	78	3	3	1	0	0	68.16709957	223.2578283	210.949997
07/12/2018	negative	-0.25			08/01/2015	1	0	1	0	78	1	2	0	0	0	68.16709957	223.2578283	210.619995
06/12/2018	negative	-0.25			09/01/2015	1	0	1	0	78	1	2	0	0	0	68.16709957	223.2578283	206.660004
03/11/2018	negative	-0.25			10/01/2015	2	0	1	1	78	1	2	0	0	1	68.16709957	224.2578283	206.660004
24/10/2018	negative	-0.25			11/01/2015	6	1	4	1	78	4	2	0	0.25	0.25	68.41709957	224.5078283	206.660004
01/10/2018	negative	-0.25			12/01/2015	3	1	1	1	77	1	1	-1	1	1	69.41709957	225.5078283	202.210007
30/09/2018	negative	-0.25			13/01/2015	1	0	1	0	77	1	2	0	0	0	69.41709957	225.5078283	204.25
20/09/2018	negative	-0.25			14/01/2015	14	2	8	4	77	8	2	0	0.25	0.5	69.66709957	226.0078283	192.690002
17/09/2018	negative	-0.25			15/01/2015	1	0	1	0	77	1	2	0	0	0	69.66709957	226.0078283	191.869995
14/09/2018	negative	-0.25			16/01/2015	2	0	1	1	77	1	2	0	0	1	69.66709957	227.0078283	193.070007
09/09/2018	negative	-0.25			17/01/2015	2	1	0	1	76	1	1	-1	0	0	69.66709957	227.0078283	193.070007
05/09/2018	negative	-0.25			23/01/2015	1	0	1	0	76	1	2	0	0	0	69.66709957	227.0078283	201.289993
27/08/2018	negative	-0.25			03/02/2015	1	0	0	1	77	1	3	1	0	0	69.66709957	227.0078283	218.360001
24/08/2018	negative	-0.25			06/02/2015	4	0	3	1	77	3	2	0	0	0.333333333	69.66709957	227.3411616	217.360001
23/08/2018	negative	-0.25			07/02/2015	2	0	2	0	77	2	2	0	0	0	69.66709957	227.3411616	217.360001
13/08/2018	negative	-0.25			08/02/2015	8	0	7	1	77	7	2	0	0	0.142857143	69.66709957	227.4840188	217.360001
08/08/2018	negative	-0.25			09/02/2015	4	0	4	0	77	4	2	0	0	0	69.66709957	227.4840188	217.479996
06/08/2018	negative	-0.25			10/02/2015	4	0	2	2	77	2	2	0	0	1	69.66709957	228.4840188	216.289993
01/08/2018	negative	-0.25			11/02/2015	21	3	14	4	77	14	2	0	0.214285714	0.285714286	69.88138528	228.769733	212.800003
12/07/2018	negative	-0.25			12/02/2015	15	4	4	7	78	7	3	1	1	1.75	70.88138528	230.519733	202.880005
05/07/2018	negative	-0.25			16/02/2015	1	0	1	0	78	1	2	0	0	0	70.88138528	230.519733	203.770004
18/06/2018	negative	-0.25			17/02/2015	5	0	3	2	78	3	2	0	0	0.666666667	70.88138528	231.1863997	204.350006
23/05/2018	negative	-0.25			18/02/2015	3	0	3	0	78	3	2	0	0	0	70.88138528	231.1863997	204.460007
10/05/2018	negative	-0.25			19/02/2015	7	1	2	4	79	4	3	1	0.5	2	71.38138528	233.1863997	211.710007
07/05/2018	negative	-0.25			20/02/2015	2	1	1	0	78	1	1	-1	1	0	72.38138528	233.1863997	217.110001
30/04/2018	negative	-0.25			21/02/2015	2	0	2	0	78	2	2	0	0	0	72.38138528	233.1863997	217.110001
10/10/2017	negative	-0.25			23/02/2015	1	0	0	1	79	1	3	1	0	0	72.38138528	233.1863997	207.339996
03/10/2017	negative	-0.25			24/02/2015	1	0	0	1	80	1	3	1	0	0	72.38138528	233.1863997	204.110001
27/09/2017	negative	-0.25			26/02/2015	6	1	5	0	80	5	2	0	0.2	0	72.58138528	233.1863997	207.190002
25/08/2017	negative	-0.25			28/02/2015	1	0	0	1	81	1	3	1	0	0	72.58138528	233.1863997	203.339996
05/07/2017	negative	-0.25			01/03/2015	3	1	2	0	81	2	2	0	0.5	0	73.08138528	233.1863997	203.339996
28/06/2017	negative	-0.25			02/03/2015	7	1	4	2	81	4	2	0	0.25	0.5	73.33138528	233.6863997	197.330002
20/06/2017	negative	-0.25			05/03/2015	1	0	1	0	81	1	2	0	0	0	73.33138528	233.6863997	200.630005
08/06/2017	negative	-0.25			06/03/2015	1	0	1	0	81	1	2	0	0	0	73.33138528	233.6863997	193.880005
06/06/2017	negative	-0.25			09/03/2015	1	0	1	0	81	1	2	0	0	0	73.33138528	233.6863997	190.880005
21/04/2017	negative	-0.25			11/03/2015	4	0	2	2	81	2	2	0	0	1	73.33138528	234.6863997	193.740005
04/04/2017	negative	-0.25			12/03/2015	4	0	1	3	82	3	3	1	0	3	73.33138528	237.6863997	191.070007
21/02/2017	negative	-0.25			13/03/2015	2	0	1	1	82	1	2	0	0	1	73.33138528	238.6863997	188.679993
05/07/2016	negative	-0.25			14/03/2015	2	1	0	1	81	1	1	-1	0	0	73.33138528	238.6863997	188.679993
21/06/2016	negative	-0.25			15/03/2015	5	0	3	2	81	3	2	0	0	0.666666667	73.33138528	239.3530664	188.679993
04/04/2016	negative	-0.25			16/03/2015	7	1	2	4	82	4	3	1	0.5	2	73.83138528	241.3530664	195.699997
01/04/2016	negative	-0.25			17/03/2015	2	0	2	0	82	2	2	0	0	0	73.83138528	241.3530664	194.729996
10/02/2016	negative	-0.25			18/03/2015	2	1	0	1	81	1	1	-1	0	0	73.83138528	241.3530664	200.710007
14/01/2016	negative	-0.25			19/03/2015	9	2	4	3	81	4	2	0	0.5	0.75	74.33138528	242.1030664	195.649994
01/10/2015	negative	-0.25			26/03/2015	3	0	2	1	81	2	2	0	0	0.5	74.33138528	242.6030664	190.410004
30/09/2015	negative	-0.25			27/03/2015	4	0	4	0	81	4	2	0	0	0	74.33138528	242.6030664	185
06/05/2015	negative	-0.25			28/03/2015	5	1	2	2	81	2	2	0	0.5	1	74.83138528	243.6030664	185
10/04/2015	negative	-0.25			29/03/2015	4	1	2	1	81	2	2	0	0.5	0.5	75.33138528	244.1030664	185
28/03/2015	negative	-0.25			30/03/2015	7	0	5	2	81	5	2	0	0	0.4	75.33138528	244.5030664	190.570007
14/01/2015	negative	-0.25			31/03/2015	5	0	2	3	82	3	3	1	0	1.5	75.33138528	246.0030664	188.770004
12/12/2014	negative	-0.25			01/04/2015	11	2	7	2	82	7	2	0	0.285714286	0.285714286	75.61709957	246.2887807	187.589996
01/09/2014	negative	-0.25			06/04/2015	6	1	1	4	83	4	3	1	1	4	76.61709957	250.2887807	203.100006
05/08/2014	negative	-0.25			07/04/2015	1	0	0	1	84	1	3	1	0	0	76.61709957	250.2887807	203.25
07/07/2014	negative	-0.25			08/04/2015	9	2	2	5	85	5	3	1	1	2.5	77.61709957	252.7887807	207.669998
27/01/2014	negative	-0.25			09/04/2015	3	0	1	2	86	2	3	1	0	2	77.61709957	254.7887807	210.089996
07/11/2013	negative	-0.25			10/04/2015	3	1	2	0	86	2	2	0	0.5	0	78.11709957	254.7887807	210.899994
23/10/2013	negative	-0.25			11/04/2015	1	0	1	0	86	1	2	0	0	0	78.11709957	254.7887807	210.899994
29/08/2013	negative	-0.25			12/04/2015	1	0	1	0	86	1	2	0	0	0	78.11709957	254.7887807	210.899994
28/09/2018	negative	-0.25			14/04/2015	1	0	1	0	86	1	2	0	0	0	78.11709957	254.7887807	207.460007
13/08/2018	negative	-0.25			16/04/2015	1	0	1	0	86	1	2	0	0	0	78.11709957	254.7887807	206.699997
13/04/2018	negative	-0.246428571			20/04/2015	6	1	2	3	87	3	3	1	0.5	1.5	78.61709957	256.2887807	205.270004
05/10/2018	negative	-0.244444444			21/04/2015	6	1	3	2	87	3	2	0	0.333333333	0.666666667	78.9504329	256.9554473	209.410004
03/07/2016	negative	-0.244444444			22/04/2015	6	1	1	4	88	4	3	1	1	4	79.9504329	260.9554473	219.440002
08/10/2017	negative	-0.244444444			23/04/2015	5	4	1	0	87	4	1	-1	4	0	83.9504329	260.9554473	218.600006
06/08/2018	negative	-0.24375			24/04/2015	1	0	1	0	87	1	2	0	0	0	83.9504329	260.9554473	218.429993
15/01/2016	negative	-0.242592593			25/04/2015	5	0	3	2	87	3	2	0	0	0.666666667	83.9504329	261.622114	218.429993
08/08/2018	negative	-0.240277778			27/04/2015	7	2	2	3	88	3	3	1	1	1.5	84.9504329	263.122114	231.550003
28/06/2018	negative	-0.24			28/04/2015	1	0	1	0	88	1	2	0	0	0	84.9504329	263.122114	230.479996
13/12/2018	negative	-0.238888889			30/04/2015	16	2	14	0	88	14	2	0	0.142857143	0	85.09329004	263.122114	226.050003
29/01/2018	negative	-0.238095238			01/05/2015	6	0	2	4	89	4	3	1	0	2	85.09329004	265.122114	226.029999
17/08/2018	negative	-0.2375			02/05/2015	5	1	3	1	89	3	2	0	0.333333333	0.333333333	85.42662338	265.4554473	226.029999
04/05/2018	negative	-0.2375			03/05/2015	3	0	1	2	90	2	3	1	0	2	85.42662338	267.4554473	226.029999
20/11/2017	negative	-0.2375			04/05/2015	5	0	5	0	90	5	2	0	0	0	85.42662338	267.4554473	230.509995
14/12/2018	negative	-0.235			05/05/2015	6	0	5	1	90	5	2	0	0	0.2	85.42662338	267.6554473	232.949997
26/07/2013	negative	-0.233333333			06/05/2015	18	7	7	4	89	7	1	-1	1	0.571428571	86.42662338	268.2268759	230.429993
23/10/2018	negative	-0.233333333			07/05/2015	1	0	0	1	90	1	3	1	0	0	86.42662338	268.2268759	236.800003
20/02/2013	negative	-0.233333333			08/05/2015	2	0	1	1	90	1	2	0	0	1	86.42662338	269.2268759	236.610001
08/08/2018	negative	-0.233333333			09/05/2015	1	0	1	0	90	1	2	0	0	0	86.42662338	269.2268759	236.610001
27/10/2017	negative	-0.233333333			10/05/2015	3	0	1	2	91	2	3	1	0	2	86.42662338	271.2268759	236.610001
18/05/2016	negative	-0.233333333			11/05/2015	6	1	2	3	92	3	3	1	0.5	1.5	86.92662338	272.7268759	239.490005
13/06/2018	negative	-0.233333333			12/05/2015	3	1	1	1	91	1	1	-1	1	1	87.92662338	273.7268759	244.740005
27/11/2018	negative	-0.231818182			20/05/2015	1	1	0	0	90	1	1	-1	0	0	87.92662338	273.7268759	244.350006
16/08/2018	negative	-0.230519481			25/05/2015	2	0	0	2	91	2	3	1	0	0	87.92662338	273.7268759	247.729996
11/01/2015	negative	-0.227777778			27/05/2015	2	0	2	0	91	2	2	0	0	0	87.92662338	273.7268759	247.429993
26/10/2018	negative	-0.225			28/05/2015	3	0	3	0	91	3	2	0	0	0	87.92662338	273.7268759	251.449997
08/11/2018	negative	-0.225			29/05/2015	2	1	0	1	90	1	1	-1	0	0	87.92662338	273.7268759	250.800003
14/09/2018	negative	-0.225			31/05/2015	1	0	1	0	90	1	2	0	0	0	87.92662338	273.7268759	250.800003
28/08/2018	negative	-0.225			01/06/2015	4	0	3	1	90	3	2	0	0	0.333333333	87.92662338	274.0602092	249.449997
27/08/2018	negative	-0.225			02/06/2015	1	0	1	0	90	1	2	0	0	0	87.92662338	274.0602092	248.350006
14/05/2013	negative	-0.225			03/06/2015	4	0	2	2	90	2	2	0	0	1	87.92662338	275.0602092	248.990005
24/08/2018	negative	-0.225			09/06/2015	3	1	2	0	90	2	2	0	0.5	0	88.42662338	275.0602092	256
19/11/2017	negative	-0.225			15/06/2015	1	0	1	0	90	1	2	0	0	0	88.42662338	275.0602092	250.380005
27/03/2018	negative	-0.223611111			17/06/2015	6	0	4	2	90	4	2	0	0	0.5	88.42662338	275.5602092	260.410004
21/07/2015	negative	-0.223611111			18/06/2015	2	0	0	2	91	2	3	1	0	0	88.42662338	275.5602092	261.890015
13/04/2018	negative	-0.223232323			19/06/2015	4	0	1	3	92	3	3	1	0	3	88.42662338	278.5602092	262.51001
13/12/2018	negative	-0.222222222			20/06/2015	4	1	1	2	93	2	3	1	1	2	89.42662338	280.5602092	262.51001
23/08/2018	negative	-0.222222222			24/06/2015	1	0	0	1	94	1	3	1	0	0	89.42662338	280.5602092	265.170013
14/08/2018	negative	-0.221212121			26/06/2015	1	0	0	1	95	1	3	1	0	0	89.42662338	280.5602092	267.089996
19/06/2018	negative	-0.220833333			28/06/2015	1	1	0	0	94	1	1	-1	0	0	89.42662338	280.5602092	267.089996
11/07/2016	negative	-0.220238095			30/06/2015	4	0	3	1	94	3	2	0	0	0.333333333	89.42662338	280.8935426	268.26001
16/07/2018	negative	-0.218518519			01/07/2015	4	0	1	3	95	3	3	1	0	3	89.42662338	283.8935426	269.149994
22/04/2018	negative	-0.217063492			02/07/2015	9	1	2	6	96	6	3	1	0.5	3	89.92662338	286.8935426	280.019989
20/09/2018	negative	-0.216666667			07/07/2015	4	0	1	3	97	3	3	1	0	3	89.92662338	289.8935426	267.880005
10/09/2018	negative	-0.216666667			08/07/2015	3	0	2	1	97	2	2	0	0	0.5	89.92662338	290.3935426	254.960007
17/08/2018	negative	-0.216666667			10/07/2015	2	1	0	1	96	1	1	-1	0	0	89.92662338	290.3935426	259.149994
25/07/2018	negative	-0.216666667			13/07/2015	2	0	1	1	96	1	2	0	0	1	89.92662338	291.3935426	262.160004
16/09/2016	negative	-0.216666667			14/07/2015	3	0	3	0	96	3	2	0	0	0	89.92662338	291.3935426	265.649994
03/10/2016	negative	-0.2125			15/07/2015	1	0	1	0	96	1	2	0	0	0	89.92662338	291.3935426	263.140015
09/08/2018	negative	-0.2125			16/07/2015	5	0	4	1	96	4	2	0	0	0.25	89.92662338	291.6435426	266.679993
27/10/2017	negative	-0.2125			17/07/2015	6	0	3	3	96	3	2	0	0	1	89.92662338	292.6435426	274.660004
09/09/2018	negative	-0.211111111			18/07/2015	1	0	0	1	97	1	3	1	0	0	89.92662338	292.6435426	274.660004
26/09/2018	negative	-0.2109375			20/07/2015	6	0	3	3	97	3	2	0	0	1	89.92662338	293.6435426	282.26001
22/06/2018	negative	-0.2109375			21/07/2015	8	3	3	2	96	3	1	-1	1	0.666666667	90.92662338	294.3102092	266.769989
11/06/2018	negative	-0.21			26/07/2015	3	0	2	1	96	2	2	0	0	0.5	90.92662338	294.8102092	265.410004
16/07/2013	negative	-0.20952381			27/07/2015	1	0	1	0	96	1	2	0	0	0	90.92662338	294.8102092	253.009995
29/08/2018	negative	-0.208928571			29/07/2015	7	0	4	3	96	4	2	0	0	0.75	90.92662338	295.5602092	263.820007
18/07/2018	negative	-0.208333333			30/07/2015	5	0	3	2	96	3	2	0	0	0.666666667	90.92662338	296.2268759	266.790009
24/08/2018	negative	-0.208333333			31/07/2015	3	0	1	2	97	2	3	1	0	2	90.92662338	298.2268759	266.149994
05/09/2014	negative	-0.208333333			05/08/2015	8	3	4	1	97	4	2	0	0.75	0.25	91.67662338	298.4768759	270.130005
23/10/2013	negative	-0.208333333			06/08/2015	8	3	3	2	96	3	1	-1	1	0.666666667	92.67662338	299.1435426	246.130005
02/07/2015	negative	-0.207142857			07/08/2015	3	1	0	2	97	2	3	1	0	0	92.67662338	299.1435426	242.509995
23/04/2018	negative	-0.204545455			10/08/2015	1	0	1	0	97	1	2	0	0	0	92.67662338	299.1435426	241.139999
07/10/2018	negative	-0.204166667			11/08/2015	1	0	0	1	98	1	3	1	0	0	92.67662338	299.1435426	237.369995
23/05/2018	negative	-0.203571429			12/08/2015	1	0	1	0	98	1	2	0	0	0	92.67662338	299.1435426	238.169998
20/06/2018	negative	-0.202777778			13/08/2015	9	3	3	3	97	3	1	-1	1	1	93.67662338	300.1435426	242.509995
24/07/2018	negative	-0.2025			14/08/2015	4	0	1	3	98	3	3	1	0	3	93.67662338	303.1435426	243.149994
05/08/2013	negative	-0.201111111			15/08/2015	3	0	0	3	99	3	3	1	0	0	93.67662338	303.1435426	243.149994
30/12/2018	negative	-0.2			17/08/2015	7	0	5	2	99	5	2	0	0	0.4	93.67662338	303.5435426	254.990005
06/08/2018	negative	-0.2			18/08/2015	2	0	1	1	99	1	2	0	0	1	93.67662338	304.5435426	260.720001
04/04/2016	negative	-0.2			19/08/2015	2	1	1	0	98	1	1	-1	1	0	94.67662338	304.5435426	255.25
20/08/2015	negative	-0.2			20/08/2015	4	1	2	1	98	2	2	0	0.5	0.5	95.17662338	305.0435426	242.179993
31/12/2018	negative	-0.2			21/08/2015	5	1	3	1	98	3	2	0	0.333333333	0.333333333	95.50995671	305.3768759	230.770004
20/12/2018	negative	-0.2			24/08/2015	1	0	0	1	99	1	3	1	0	0	95.50995671	305.3768759	218.869995
04/12/2018	negative	-0.2			27/08/2015	1	0	0	1	100	1	3	1	0	0	95.50995671	305.3768759	242.990005
04/12/2018	negative	-0.2			28/08/2015	1	0	1	0	100	1	2	0	0	0	95.50995671	305.3768759	248.479996
03/12/2018	negative	-0.2			30/08/2015	2	0	1	1	100	1	2	0	0	1	95.50995671	306.3768759	248.479996
02/11/2018	negative	-0.2			31/08/2015	1	0	0	1	101	1	3	1	0	0	95.50995671	306.3768759	249.059998
26/10/2018	negative	-0.2			01/09/2015	4	1	3	0	101	3	2	0	0.333333333	0	95.84329004	306.3768759	238.630005
26/10/2018	negative	-0.2			02/09/2015	5	1	3	1	101	3	2	0	0.333333333	0.333333333	96.17662338	306.7102092	247.690002
19/10/2018	negative	-0.2			03/09/2015	3	0	2	1	101	2	2	0	0	0.5	96.17662338	307.2102092	245.570007
12/10/2018	negative	-0.2			04/09/2015	1	0	1	0	101	1	2	0	0	0	96.17662338	307.2102092	241.929993
09/10/2018	negative	-0.2			10/09/2015	1	0	0	1	102	1	3	1	0	0	96.17662338	307.2102092	248.479996
27/09/2018	negative	-0.2			16/09/2015	4	0	1	3	103	3	3	1	0	3	96.17662338	310.2102092	262.25
19/09/2018	negative	-0.2			17/09/2015	1	0	0	1	104	1	3	1	0	0	96.17662338	310.2102092	262.070007
19/09/2018	negative	-0.2			18/09/2015	1	0	1	0	104	1	2	0	0	0	96.17662338	310.2102092	260.619995
18/09/2018	negative	-0.2			19/09/2015	1	0	0	1	105	1	3	1	0	0	96.17662338	310.2102092	260.619995
11/09/2018	negative	-0.2			20/09/2015	1	0	1	0	105	1	2	0	0	0	96.17662338	310.2102092	260.619995
05/09/2018	negative	-0.2			21/09/2015	10	1	6	3	105	6	2	0	0.166666667	0.5	96.34329004	310.7102092	264.200012
07/08/2018	negative	-0.2			22/09/2015	4	0	2	2	105	2	2	0	0	1	96.34329004	311.7102092	260.940002
07/08/2018	negative	-0.2			23/09/2015	4	0	1	3	106	3	3	1	0	3	96.34329004	314.7102092	261.059998
19/07/2018	negative	-0.2			24/09/2015	2	0	1	1	106	1	2	0	0	1	96.34329004	315.7102092	263.119995
14/07/2018	negative	-0.2			25/09/2015	5	0	4	1	106	4	2	0	0	0.25	96.34329004	315.9602092	256.910004
26/06/2018	negative	-0.2			26/09/2015	2	0	2	0	106	2	2	0	0	0	96.34329004	315.9602092	256.910004
07/06/2018	negative	-0.2			27/09/2015	3	1	2	0	106	2	2	0	0.5	0	96.84329004	315.9602092	256.910004
03/05/2018	negative	-0.2			29/09/2015	2	0	1	1	106	1	2	0	0	1	96.84329004	316.9602092	246.649994
17/04/2018	negative	-0.2			30/09/2015	5	1	2	2	106	2	2	0	0.5	1	97.34329004	317.9602092	248.399994
13/04/2018	negative	-0.2			01/10/2015	1	1	0	0	105	1	1	-1	0	0	97.34329004	317.9602092	239.880005
02/04/2018	negative	-0.2			02/10/2015	5	1	3	1	105	3	2	0	0.333333333	0.333333333	97.67662338	318.2935426	247.570007
23/03/2018	negative	-0.2			04/10/2015	2	0	2	0	105	2	2	0	0	0	97.67662338	318.2935426	247.570007
21/03/2018	negative	-0.2			05/10/2015	4	0	3	1	105	3	2	0	0	0.333333333	97.67662338	318.6268759	246.149994
14/03/2018	negative	-0.2			06/10/2015	1	0	1	0	105	1	2	0	0	0	97.67662338	318.6268759	241.460007
27/02/2018	negative	-0.2			07/10/2015	2	0	1	1	105	1	2	0	0	1	97.67662338	319.6268759	231.960007
14/02/2018	negative	-0.2			08/10/2015	2	0	0	2	106	2	3	1	0	0	97.67662338	319.6268759	226.720001
11/01/2018	negative	-0.2			09/10/2015	11	3	6	2	106	6	2	0	0.5	0.333333333	98.17662338	319.9602092	220.690002
28/12/2017	negative	-0.2			11/10/2015	2	0	2	0	106	2	2	0	0	0	98.17662338	319.9602092	220.690002
05/12/2017	negative	-0.2			12/10/2015	2	0	1	1	106	1	2	0	0	1	98.17662338	320.9602092	215.580002
14/11/2017	negative	-0.2			14/10/2015	5	1	1	3	107	3	3	1	1	3	99.17662338	323.9602092	216.880005
03/11/2017	negative	-0.2			15/10/2015	3	0	1	2	108	2	3	1	0	2	99.17662338	325.9602092	221.309998
03/11/2017	negative	-0.2			16/10/2015	3	0	1	2	109	2	3	1	0	2	99.17662338	327.9602092	227.009995
06/10/2017	negative	-0.2			17/10/2015	2	0	0	2	110	2	3	1	0	0	99.17662338	327.9602092	227.009995
19/09/2017	negative	-0.2			18/10/2015	3	0	2	1	110	2	2	0	0	0.5	99.17662338	328.4602092	227.009995
17/07/2017	negative	-0.2			19/10/2015	4	1	2	1	110	2	2	0	0.5	0.5	99.67662338	328.9602092	228.100006
30/05/2017	negative	-0.2			20/10/2015	16	3	8	5	110	8	2	0	0.375	0.625	100.0516234	329.5852092	213.029999
01/05/2017	negative	-0.2			21/10/2015	4	0	1	3	111	3	3	1	0	3	100.0516234	332.5852092	210.089996
05/03/2017	negative	-0.2			23/10/2015	1	0	0	1	112	1	3	1	0	0	100.0516234	332.5852092	209.089996
17/02/2017	negative	-0.2			26/10/2015	2	1	1	0	111	1	1	-1	1	0	101.0516234	332.5852092	215.259995
29/11/2016	negative	-0.2			29/10/2015	1	0	1	0	111	1	2	0	0	0	101.0516234	332.5852092	211.630005
04/11/2016	negative	-0.2			30/10/2015	3	0	1	2	112	2	3	1	0	2	101.0516234	334.5852092	206.929993
15/09/2016	negative	-0.2			31/10/2015	1	0	1	0	112	1	2	0	0	0	101.0516234	334.5852092	206.929993
07/09/2016	negative	-0.2			01/11/2015	7	0	3	4	113	4	3	1	0	1.333333333	101.0516234	335.9185426	206.929993
06/09/2016	negative	-0.2			03/11/2015	14	3	7	4	113	7	2	0	0.428571429	0.571428571	101.4801948	336.4899711	208.350006
20/07/2016	negative	-0.2			04/11/2015	5	0	2	3	114	3	3	1	0	1.5	101.4801948	337.9899711	231.630005
29/06/2016	negative	-0.2			05/11/2015	1	0	0	1	115	1	3	1	0	0	101.4801948	337.9899711	231.770004
22/06/2016	negative	-0.2			06/11/2015	2	0	2	0	115	2	2	0	0	0	101.4801948	337.9899711	232.360001
02/04/2016	negative	-0.2			08/11/2015	2	0	1	1	115	1	2	0	0	1	101.4801948	338.9899711	232.360001
30/03/2016	negative	-0.2			09/11/2015	1	0	0	1	116	1	3	1	0	0	101.4801948	338.9899711	225.330002
18/03/2016	negative	-0.2			10/11/2015	2	0	1	1	116	1	2	0	0	1	101.4801948	339.9899711	216.5
01/02/2016	negative	-0.2			11/11/2015	1	0	1	0	116	1	2	0	0	0	101.4801948	339.9899711	219.080002
21/08/2015	negative	-0.2			12/11/2015	2	0	1	1	116	1	2	0	0	1	101.4801948	340.9899711	212.940002
05/08/2015	negative	-0.2			13/11/2015	1	0	0	1	117	1	3	1	0	0	101.4801948	340.9899711	207.190002
30/04/2015	negative	-0.2			15/11/2015	3	0	2	1	117	2	2	0	0	0.5	101.4801948	341.4899711	207.190002
06/04/2015	negative	-0.2			16/11/2015	5	0	2	3	118	3	3	1	0	1.5	101.4801948	342.9899711	214.309998
29/12/2014	negative	-0.2			17/11/2015	2	0	1	1	118	1	2	0	0	1	101.4801948	343.9899711	214
30/12/2014	negative	-0.2			20/11/2015	1	0	1	0	118	1	2	0	0	0	101.4801948	343.9899711	220.009995
18/11/2014	negative	-0.2			01/12/2015	1	0	0	1	119	1	3	1	0	0	101.4801948	343.9899711	237.190002
30/10/2014	negative	-0.2			08/12/2015	2	0	2	0	119	2	2	0	0	0	101.4801948	343.9899711	226.720001
11/09/2014	negative	-0.2			10/12/2015	5	0	2	3	120	3	3	1	0	1.5	101.4801948	345.4899711	227.070007
19/08/2014	negative	-0.2			12/12/2015	1	0	0	1	121	1	3	1	0	0	101.4801948	345.4899711	217.020004
28/07/2014	negative	-0.2			13/12/2015	1	0	1	0	121	1	2	0	0	0	101.4801948	345.4899711	217.020004
08/05/2014	negative	-0.2			14/12/2015	1	0	1	0	121	1	2	0	0	0	101.4801948	345.4899711	218.580002
16/02/2014	negative	-0.2			15/12/2015	1	0	1	0	121	1	2	0	0	0	101.4801948	345.4899711	221.089996
03/02/2014	negative	-0.2			16/12/2015	6	0	4	2	121	4	2	0	0	0.5	101.4801948	345.9899711	234.509995
05/11/2013	negative	-0.2			20/12/2015	1	0	0	1	122	1	3	1	0	0	101.4801948	345.9899711	230.460007
27/10/2013	negative	-0.2			21/12/2015	3	0	1	2	123	2	3	1	0	2	101.4801948	347.9899711	232.559998
19/08/2013	negative	-0.2			22/12/2015	1	0	0	1	124	1	3	1	0	0	101.4801948	347.9899711	229.949997
07/08/2013	negative	-0.2			23/12/2015	1	0	1	0	124	1	2	0	0	0	101.4801948	347.9899711	229.699997
20/07/2013	negative	-0.2			24/12/2015	1	0	0	1	125	1	3	1	0	0	101.4801948	347.9899711	230.570007
10/05/2013	negative	-0.2			25/12/2015	1	0	0	1	126	1	3	1	0	0	101.4801948	347.9899711	230.570007
29/09/2018	negative	-0.2			27/12/2015	3	0	1	2	127	2	3	1	0	2	101.4801948	349.9899711	230.570007
06/09/2018	negative	-0.2			28/12/2015	2	0	1	1	127	1	2	0	0	1	101.4801948	350.9899711	228.949997
28/08/2018	negative	-0.2			29/12/2015	11	3	4	4	127	4	2	0	0.75	1	102.2301948	351.9899711	237.190002
27/08/2018	negative	-0.2			30/12/2015	9	0	6	3	127	6	2	0	0	0.5	102.2301948	352.4899711	238.089996
07/05/2018	negative	-0.2			31/12/2015	12	0	6	6	127	6	2	0	0	1	102.2301948	353.4899711	240.009995
27/12/2017	negative	-0.2			01/01/2016	12	0	9	3	127	9	2	0	0	0.333333333	102.2301948	353.8233045	240.009995
25/10/2017	negative	-0.2			03/01/2016	3	0	2	1	127	2	2	0	0	0.5	102.2301948	354.3233045	240.009995
23/06/2016	negative	-0.2			04/01/2016	8	0	7	1	127	7	2	0	0	0.142857143	102.2301948	354.4661616	223.410004
06/05/2015	negative	-0.2			05/01/2016	6	1	4	1	127	4	2	0	0.25	0.25	102.4801948	354.7161616	223.429993
30/06/2014	negative	-0.2			08/01/2016	1	0	0	1	128	1	3	1	0	0	102.4801948	354.7161616	211
22/01/2014	negative	-0.2			10/01/2016	1	1	0	0	127	1	1	-1	0	0	102.4801948	354.7161616	211
04/12/2018	negative	-0.2			11/01/2016	2	1	0	1	126	1	1	-1	0	0	102.4801948	354.7161616	207.850006
24/10/2018	negative	-0.198333333			12/01/2016	1	0	1	0	126	1	2	0	0	0	102.4801948	354.7161616	209.970001
26/08/2013	negative	-0.196428571			13/01/2016	1	0	1	0	126	1	2	0	0	0	102.4801948	354.7161616	200.309998
04/12/2018	negative	-0.194444444			14/01/2016	2	1	1	0	125	1	1	-1	1	0	103.4801948	354.7161616	206.179993
15/05/2013	negative	-0.193518519			15/01/2016	1	1	0	0	124	1	1	-1	0	0	103.4801948	354.7161616	204.990005
18/04/2018	negative	-0.193333333			16/01/2016	1	0	1	0	124	1	2	0	0	0	103.4801948	354.7161616	204.990005
25/09/2018	negative	-0.19047619			17/01/2016	1	0	1	0	124	1	2	0	0	0	103.4801948	354.7161616	204.990005
20/11/2018	negative	-0.189583333			18/01/2016	1	0	0	1	125	1	3	1	0	0	103.4801948	354.7161616	204.990005
03/07/2016	negative	-0.187878788			19/01/2016	1	0	1	0	125	1	2	0	0	0	103.4801948	354.7161616	204.720001
26/09/2018	negative	-0.1875			20/01/2016	2	0	1	1	125	1	2	0	0	1	103.4801948	355.7161616	198.699997
26/01/2017	negative	-0.1875			21/01/2016	4	0	2	2	125	2	2	0	0	1	103.4801948	356.7161616	199.970001
19/01/2017	negative	-0.1875			22/01/2016	1	0	1	0	125	1	2	0	0	0	103.4801948	356.7161616	202.550003
27/10/2016	negative	-0.1875			23/01/2016	1	0	1	0	125	1	2	0	0	0	103.4801948	356.7161616	202.550003
23/05/2016	negative	-0.1875			25/01/2016	2	1	0	1	124	1	1	-1	0	0	103.4801948	356.7161616	196.380005
20/05/2015	negative	-0.1875			26/01/2016	1	0	1	0	124	1	2	0	0	0	103.4801948	356.7161616	193.559998
16/03/2015	negative	-0.1875			27/01/2016	1	0	1	0	124	1	2	0	0	0	103.4801948	356.7161616	188.070007
24/02/2014	negative	-0.1875			28/01/2016	2	0	2	0	124	2	2	0	0	0	103.4801948	356.7161616	189.699997
30/09/2013	negative	-0.1875			29/01/2016	3	0	2	1	124	2	2	0	0	0.5	103.4801948	357.2161616	191.199997
05/11/2014	negative	-0.1875			30/01/2016	2	0	0	2	125	2	3	1	0	0	103.4801948	357.2161616	191.199997
12/12/2018	negative	-0.186363636			31/01/2016	1	0	1	0	125	1	2	0	0	0	103.4801948	357.2161616	191.199997
03/01/2017	negative	-0.185185185			01/02/2016	6	2	3	1	125	3	2	0	0.666666667	0.333333333	104.1468615	357.5494949	196.940002
24/08/2018	negative	-0.183673469			02/02/2016	5	0	2	3	126	3	3	1	0	1.5	104.1468615	359.0494949	182.779999
31/10/2018	negative	-0.183333333			03/02/2016	6	0	1	5	127	5	3	1	0	5	104.1468615	364.0494949	173.479996
15/11/2018	negative	-0.183333333			04/02/2016	6	0	4	2	127	4	2	0	0	0.5	104.1468615	364.5494949	175.330002
08/10/2018	negative	-0.183333333			05/02/2016	5	0	4	1	127	4	2	0	0	0.25	104.1468615	364.7994949	162.600006
20/09/2018	negative	-0.183333333			07/02/2016	2	0	1	1	127	1	2	0	0	1	104.1468615	365.7994949	162.600006
31/05/2017	negative	-0.183333333			08/02/2016	8	2	5	1	127	5	2	0	0.4	0.2	104.5468615	365.9994949	147.990005
20/10/2015	negative	-0.183333333			09/02/2016	4	1	3	0	127	3	2	0	0.333333333	0	104.8801948	365.9994949	148.25
08/04/2015	negative	-0.183333333			10/02/2016	18	1	9	8	127	9	2	0	0.111111111	0.888888889	104.9913059	366.8883838	143.669998
10/10/2014	negative	-0.183333333			11/02/2016	6	1	1	4	128	4	3	1	1	4	105.9913059	370.8883838	150.470001
23/08/2017	negative	-0.183333333			12/02/2016	1	0	1	0	128	1	2	0	0	0	105.9913059	370.8883838	151.039993
05/10/2018	negative	-0.182857143			13/02/2016	1	0	0	1	129	1	3	1	0	0	105.9913059	370.8883838	151.039993
09/08/2018	negative	-0.181818182			16/02/2016	1	0	1	0	129	1	2	0	0	0	105.9913059	370.8883838	155.169998
26/07/2018	negative	-0.181818182			17/02/2016	2	0	1	1	129	1	2	0	0	1	105.9913059	371.8883838	168.679993
23/04/2015	negative	-0.181818182			19/02/2016	2	0	2	0	129	2	2	0	0	0	105.9913059	371.8883838	166.580002
25/02/2016	negative	-0.18			20/02/2016	2	0	0	2	130	2	3	1	0	0	105.9913059	371.8883838	166.580002
14/11/2017	negative	-0.178571429			22/02/2016	2	0	2	0	130	2	2	0	0	0	105.9913059	371.8883838	177.740005
25/09/2017	negative	-0.178571429			23/02/2016	3	1	1	1	129	1	1	-1	1	1	106.9913059	372.8883838	177.210007
29/05/2018	negative	-0.177777778			24/02/2016	2	0	0	2	130	2	3	1	0	0	106.9913059	372.8883838	179
06/10/2018	negative	-0.175			25/02/2016	3	1	2	0	130	2	2	0	0.5	0	107.4913059	372.8883838	187.429993
09/09/2018	negative	-0.175			26/02/2016	2	0	2	0	130	2	2	0	0	0	107.4913059	372.8883838	190.339996
13/08/2017	negative	-0.175			29/02/2016	1	0	1	0	130	1	2	0	0	0	107.4913059	372.8883838	191.929993
11/02/2015	negative	-0.175			01/03/2016	10	1	6	3	130	6	2	0	0.166666667	0.5	107.6579726	373.3883838	186.350006
09/08/2018	negative	-0.175			02/03/2016	6	0	5	1	130	5	2	0	0	0.2	107.6579726	373.5883838	188.339996
27/04/2018	negative	-0.175			03/03/2016	2	0	2	0	130	2	2	0	0	0	107.6579726	373.5883838	195.740005
23/03/2018	negative	-0.175			04/03/2016	2	0	2	0	130	2	2	0	0	0	107.6579726	373.5883838	201.039993
11/05/2017	negative	-0.175			07/03/2016	2	0	1	1	130	1	2	0	0	1	107.6579726	374.5883838	205.289993
12/05/2015	negative	-0.175			08/03/2016	1	0	1	0	130	1	2	0	0	0	107.6579726	374.5883838	202.600006
23/04/2015	negative	-0.175			09/03/2016	3	0	2	1	130	2	2	0	0	0.5	107.6579726	375.0883838	208.720001
03/05/2018	negative	-0.173611111			10/03/2016	4	0	0	4	131	4	3	1	0	0	107.6579726	375.0883838	205.179993
26/04/2018	negative	-0.173063973			11/03/2016	2	0	1	1	131	1	2	0	0	1	107.6579726	376.0883838	207.5
18/09/2018	negative	-0.172727273			13/03/2016	3	0	3	0	131	3	2	0	0	0	107.6579726	376.0883838	207.5
19/07/2018	negative	-0.172222222			14/03/2016	3	0	2	1	131	2	2	0	0	0.5	107.6579726	376.5883838	215.149994
29/08/2018	negative	-0.170833333			15/03/2016	1	0	0	1	132	1	3	1	0	0	107.6579726	376.5883838	218.339996
11/08/2018	negative	-0.17			16/03/2016	2	2	0	0	131	2	1	-1	0	0	107.6579726	376.5883838	221.929993
30/03/2018	negative	-0.17			17/03/2016	2	0	0	2	132	2	3	1	0	0	107.6579726	376.5883838	226.380005
30/10/2018	negative	-0.169444444			18/03/2016	5	1	2	2	132	2	2	0	0.5	1	108.1579726	377.5883838	232.740005
18/12/2018	negative	-0.166666667			20/03/2016	2	0	2	0	132	2	2	0	0	0	108.1579726	377.5883838	232.740005
15/12/2018	negative	-0.166666667			21/03/2016	6	0	3	3	132	3	2	0	0	1	108.1579726	378.5883838	238.320007
13/12/2018	negative	-0.166666667			22/03/2016	3	0	1	2	133	2	3	1	0	2	108.1579726	380.5883838	234.240005
28/10/2018	negative	-0.166666667			23/03/2016	1	0	0	1	134	1	3	1	0	0	108.1579726	380.5883838	222.580002
08/10/2018	negative	-0.166666667			24/03/2016	4	0	3	1	134	3	2	0	0	0.333333333	108.1579726	380.9217172	227.75
05/09/2018	negative	-0.166666667			25/03/2016	2	0	1	1	134	1	2	0	0	1	108.1579726	381.9217172	227.75
31/08/2018	negative	-0.166666667			26/03/2016	1	0	1	0	134	1	2	0	0	0	108.1579726	381.9217172	227.75
17/08/2018	negative	-0.166666667			27/03/2016	1	0	1	0	134	1	2	0	0	0	108.1579726	381.9217172	227.75
17/08/2018	negative	-0.166666667			28/03/2016	3	0	1	2	135	2	3	1	0	2	108.1579726	383.9217172	230.259995
08/08/2018	negative	-0.166666667			29/03/2016	5	1	3	1	135	3	2	0	0.333333333	0.333333333	108.4913059	384.2550505	230.130005
07/08/2018	negative	-0.166666667			30/03/2016	4	1	2	1	135	2	2	0	0.5	0.5	108.9913059	384.7550505	226.889999
02/08/2018	negative	-0.166666667			31/03/2016	13	1	10	2	135	10	2	0	0.1	0.2	109.0913059	384.9550505	229.770004
18/07/2018	negative	-0.166666667			01/04/2016	19	2	11	6	135	11	2	0	0.181818182	0.545454545	109.2731241	385.5005051	237.589996
11/07/2018	negative	-0.166666667			02/04/2016	5	1	1	3	136	3	3	1	1	3	110.2731241	388.5005051	237.589996
28/06/2018	negative	-0.166666667			03/04/2016	3	0	3	0	136	3	2	0	0	0	110.2731241	388.5005051	237.589996
06/06/2018	negative	-0.166666667			04/04/2016	15	5	5	5	135	5	1	-1	1	1	111.2731241	389.5005051	246.990005
06/06/2018	negative	-0.166666667			05/04/2016	4	0	2	2	135	2	2	0	0	1	111.2731241	390.5005051	255.470001
03/05/2018	negative	-0.166666667			06/04/2016	7	0	5	2	135	5	2	0	0	0.4	111.2731241	390.9005051	265.420013
03/05/2018	negative	-0.166666667			07/04/2016	8	0	7	1	135	7	2	0	0	0.142857143	111.2731241	391.0433622	257.200012
24/11/2017	negative	-0.166666667			08/04/2016	3	0	1	2	136	2	3	1	0	2	111.2731241	393.0433622	250.070007
17/09/2017	negative	-0.166666667			11/04/2016	6	0	6	0	136	6	2	0	0	0	111.2731241	393.0433622	249.919998
18/04/2017	negative	-0.166666667			12/04/2016	5	0	3	2	136	3	2	0	0	0.666666667	111.2731241	393.7100289	247.820007
08/02/2017	negative	-0.166666667			13/04/2016	9	1	6	2	136	6	2	0	0.166666667	0.333333333	111.4397908	394.0433622	254.529999
15/06/2016	negative	-0.166666667			14/04/2016	4	0	4	0	136	4	2	0	0	0	111.4397908	394.0433622	251.860001
04/05/2016	negative	-0.166666667			15/04/2016	1	0	0	1	137	1	3	1	0	0	111.4397908	394.0433622	254.509995
31/03/2016	negative	-0.166666667			16/04/2016	1	0	0	1	138	1	3	1	0	0	111.4397908	394.0433622	254.509995
23/02/2016	negative	-0.166666667			17/04/2016	2	0	2	0	138	2	2	0	0	0	111.4397908	394.0433622	254.509995
02/10/2015	negative	-0.166666667			18/04/2016	6	1	5	0	138	5	2	0	0.2	0	111.6397908	394.0433622	253.880005
12/12/2014	negative	-0.166666667			19/04/2016	8	0	5	3	138	5	2	0	0	0.6	111.6397908	394.6433622	247.369995
04/09/2014	negative	-0.166666667			22/04/2016	2	0	2	0	138	2	2	0	0	0	111.6397908	394.6433622	253.75
06/02/2014	negative	-0.166666667			24/04/2016	3	0	2	1	138	2	2	0	0	0.5	111.6397908	395.1433622	253.75
11/01/2014	negative	-0.166666667			25/04/2016	1	0	1	0	138	1	2	0	0	0	111.6397908	395.1433622	251.820007
20/09/2013	negative	-0.166666667			26/04/2016	2	0	2	0	138	2	2	0	0	0	111.6397908	395.1433622	253.740005
12/09/2013	negative	-0.166666667			27/04/2016	4	0	3	1	138	3	2	0	0	0.333333333	111.6397908	395.4766955	251.470001
17/07/2013	negative	-0.166666667			28/04/2016	1	0	0	1	139	1	3	1	0	0	111.6397908	395.4766955	247.710007
16/05/2013	negative	-0.166666667			29/04/2016	3	1	1	1	138	1	1	-1	1	1	112.6397908	396.4766955	240.759995
02/08/2018	negative	-0.166666667			30/04/2016	2	0	1	1	138	1	2	0	0	1	112.6397908	397.4766955	240.759995
14/03/2018	negative	-0.165925926			04/05/2016	21	2	8	11	139	11	3	1	0.25	1.375	112.8897908	398.8516955	222.559998
18/12/2018	negative	-0.165909091			05/05/2016	2	2	0	0	138	2	1	-1	0	0	112.8897908	398.8516955	211.529999
26/12/2018	negative	-0.164285714			06/05/2016	2	0	2	0	138	2	2	0	0	0	112.8897908	398.8516955	214.929993
10/12/2018	negative	-0.163888889			07/05/2016	3	1	1	1	137	1	1	-1	1	1	113.8897908	399.8516955	214.929993
18/07/2018	negative	-0.163888889			08/05/2016	5	0	5	0	137	5	2	0	0	0	113.8897908	399.8516955	214.929993
28/12/2018	negative	-0.162962963			09/05/2016	1	0	0	1	138	1	3	1	0	0	113.8897908	399.8516955	208.919998
26/11/2018	negative	-0.1625			10/05/2016	6	3	3	0	137	3	1	-1	1	0	114.8897908	399.8516955	208.690002
12/10/2018	negative	-0.1625			12/05/2016	1	0	1	0	137	1	2	0	0	0	114.8897908	399.8516955	207.279999
16/09/2018	negative	-0.1625			13/05/2016	1	0	1	0	137	1	2	0	0	0	114.8897908	399.8516955	207.610001
21/08/2018	negative	-0.1625			14/05/2016	1	0	1	0	137	1	2	0	0	0	114.8897908	399.8516955	207.610001
26/06/2018	negative	-0.1625			16/05/2016	1	0	1	0	137	1	2	0	0	0	114.8897908	399.8516955	208.289993
03/01/2018	negative	-0.1625			17/05/2016	1	1	0	0	136	1	1	-1	0	0	114.8897908	399.8516955	204.660004
18/06/2018	negative	-0.162457912			18/05/2016	17	3	11	3	136	11	2	0	0.272727273	0.272727273	115.162518	400.1244228	211.169998
29/05/2018	negative	-0.161111111			19/05/2016	3	2	0	1	135	2	1	-1	0	0	115.162518	400.1244228	215.210007
25/06/2018	negative	-0.161111111			20/05/2016	3	0	2	1	135	2	2	0	0	0.5	115.162518	400.6244228	220.279999
13/08/2018	negative	-0.160714286			21/05/2016	2	0	2	0	135	2	2	0	0	0	115.162518	400.6244228	220.279999
12/06/2018	negative	-0.16			22/05/2016	1	0	1	0	135	1	2	0	0	0	115.162518	400.6244228	220.279999
27/09/2018	negative	-0.159047619			23/05/2016	4	1	1	2	136	2	3	1	1	2	116.162518	402.6244228	216.220001
09/10/2018	negative	-0.158333333			24/05/2016	5	1	4	0	136	4	2	0	0.25	0	116.412518	402.6244228	217.910004
20/06/2018	negative	-0.158333333			26/05/2016	4	0	1	3	137	3	3	1	0	3	116.412518	405.6244228	225.119995
09/02/2016	negative	-0.157142857			27/05/2016	3	0	2	1	137	2	2	0	0	0.5	116.412518	406.1244228	223.039993
13/06/2018	negative	-0.156666667			28/05/2016	2	1	1	0	136	1	1	-1	1	0	117.412518	406.1244228	223.039993
07/08/2018	negative	-0.156666667			29/05/2016	2	1	0	1	135	1	1	-1	0	0	117.412518	406.1244228	223.039993
11/11/2018	negative	-0.15625			31/05/2016	4	0	2	2	135	2	2	0	0	1	117.412518	407.1244228	223.229996
12/08/2018	negative	-0.15625			01/06/2016	1	0	1	0	135	1	2	0	0	0	117.412518	407.1244228	219.559998
17/07/2017	negative	-0.15625			02/06/2016	5	0	3	2	135	3	2	0	0	0.666666667	117.412518	407.7910895	218.960007
19/01/2017	negative	-0.15625			03/06/2016	1	0	1	0	135	1	2	0	0	0	117.412518	407.7910895	218.990005
24/10/2018	negative	-0.155555556			07/06/2016	7	0	4	3	135	4	2	0	0	0.75	117.412518	408.5410895	232.339996
18/09/2018	negative	-0.155555556			08/06/2016	5	0	3	2	135	3	2	0	0	0.666666667	117.412518	409.2077561	235.520004
17/09/2018	negative	-0.155555556			09/06/2016	6	1	3	2	135	3	2	0	0.333333333	0.666666667	117.7458514	409.8744228	229.360001
20/08/2018	negative	-0.155555556			10/06/2016	1	0	1	0	135	1	2	0	0	0	117.7458514	409.8744228	218.789993
16/07/2018	negative	-0.155555556			11/06/2016	1	0	1	0	135	1	2	0	0	0	117.7458514	409.8744228	218.789993
19/06/2018	negative	-0.155555556			13/06/2016	1	0	0	1	136	1	3	1	0	0	117.7458514	409.8744228	217.869995
10/05/2018	negative	-0.155555556			14/06/2016	6	1	2	3	137	3	3	1	0.5	1.5	118.2458514	411.3744228	214.960007
17/04/2018	negative	-0.155555556			15/06/2016	1	1	0	0	136	1	1	-1	0	0	118.2458514	411.3744228	217.699997
16/04/2018	negative	-0.155555556			16/06/2016	2	0	0	2	137	2	3	1	0	0	118.2458514	411.3744228	217.929993
06/04/2018	negative	-0.155555556			17/06/2016	3	0	2	1	137	2	2	0	0	0.5	118.2458514	411.8744228	215.470001
29/03/2018	negative	-0.155555556			18/06/2016	2	1	0	1	136	1	1	-1	0	0	118.2458514	411.8744228	215.470001
27/03/2018	negative	-0.155555556			19/06/2016	2	0	1	1	136	1	2	0	0	1	118.2458514	412.8744228	215.470001
02/10/2017	negative	-0.155555556			20/06/2016	2	0	2	0	136	2	2	0	0	0	118.2458514	412.8744228	219.699997
31/07/2017	negative	-0.155555556			21/06/2016	24	2	17	5	136	17	2	0	0.117647059	0.294117647	118.3634984	413.1685404	219.610001
17/07/2017	negative	-0.155555556			22/06/2016	17	4	10	3	136	10	2	0	0.4	0.3	118.7634984	413.4685404	196.660004
06/07/2017	negative	-0.155555556			23/06/2016	11	3	5	3	136	5	2	0	0.6	0.6	119.3634984	414.0685404	196.399994
06/07/2017	negative	-0.155555556			24/06/2016	5	0	3	2	136	3	2	0	0	0.666666667	119.3634984	414.7352071	193.149994
05/07/2017	negative	-0.155555556			25/06/2016	1	0	0	1	137	1	3	1	0	0	119.3634984	414.7352071	193.149994
03/05/2017	negative	-0.155555556			26/06/2016	1	0	0	1	138	1	3	1	0	0	119.3634984	414.7352071	193.149994
23/02/2017	negative	-0.155555556			29/06/2016	4	1	1	2	139	2	3	1	1	2	120.3634984	416.7352071	210.190002
09/02/2017	negative	-0.155555556			30/06/2016	8	1	6	1	139	6	2	0	0.166666667	0.166666667	120.5301651	416.9018738	212.279999
03/01/2017	negative	-0.155555556			01/07/2016	9	1	4	4	139	4	2	0	0.25	1	120.7801651	417.9018738	216.5
22/11/2016	negative	-0.155555556			03/07/2016	5	2	3	0	139	3	2	0	0.666666667	0	121.4468318	417.9018738	216.5
03/11/2016	negative	-0.155555556			04/07/2016	1	0	0	1	140	1	3	1	0	0	121.4468318	417.9018738	216.5
26/10/2016	negative	-0.155555556			05/07/2016	9	2	7	0	140	7	2	0	0.285714286	0	121.732546	417.9018738	213.979996
02/09/2016	negative	-0.155555556			06/07/2016	5	0	4	1	140	4	2	0	0	0.25	121.732546	418.1518738	214.440002
01/09/2016	negative	-0.155555556			08/07/2016	1	0	1	0	140	1	2	0	0	0	121.732546	418.1518738	216.779999
21/06/2016	negative	-0.155555556			09/07/2016	2	0	1	1	140	1	2	0	0	1	121.732546	419.1518738	216.779999
08/02/2016	negative	-0.155555556			10/07/2016	3	0	2	1	140	2	2	0	0	0.5	121.732546	419.6518738	216.779999
20/10/2015	negative	-0.155555556			11/07/2016	9	2	6	1	140	6	2	0	0.333333333	0.166666667	122.0658794	419.8185404	224.779999
27/09/2015	negative	-0.155555556			12/07/2016	5	1	3	1	140	3	2	0	0.333333333	0.333333333	122.3992127	420.1518738	224.649994
21/09/2015	negative	-0.155555556			13/07/2016	3	0	3	0	140	3	2	0	0	0	122.3992127	420.1518738	222.529999
21/07/2015	negative	-0.155555556			14/07/2016	5	2	2	1	139	2	1	-1	1	0.5	123.3992127	420.6518738	221.529999
19/03/2015	negative	-0.155555556			15/07/2016	3	0	2	1	139	2	2	0	0	0.5	123.3992127	421.1518738	220.399994
12/02/2015	negative	-0.155555556			16/07/2016	1	0	0	1	140	1	3	1	0	0	123.3992127	421.1518738	220.399994
05/12/2014	negative	-0.155555556			17/07/2016	1	0	0	1	141	1	3	1	0	0	123.3992127	421.1518738	220.399994
21/11/2014	negative	-0.155555556			18/07/2016	4	0	2	2	141	2	2	0	0	1	123.3992127	422.1518738	226.25
22/10/2014	negative	-0.155555556			19/07/2016	1	0	1	0	141	1	2	0	0	0	123.3992127	422.1518738	225.259995
21/10/2014	negative	-0.155555556			20/07/2016	21	4	8	9	142	9	3	1	0.5	1.125	123.8992127	423.2768738	228.360001
08/10/2014	negative	-0.155555556			21/07/2016	3	1	0	2	143	2	3	1	0	0	123.8992127	423.2768738	220.5
15/09/2014	negative	-0.155555556			22/07/2016	2	0	2	0	143	2	2	0	0	0	123.8992127	423.2768738	222.270004
30/07/2014	negative	-0.155555556			23/07/2016	4	1	1	2	144	2	3	1	1	2	124.8992127	425.2768738	222.270004
07/05/2014	negative	-0.155555556			25/07/2016	5	2	1	2	143	2	1	-1	2	2	126.8992127	427.2768738	230.009995
19/02/2014	negative	-0.155555556			26/07/2016	3	0	1	2	144	2	3	1	0	2	126.8992127	429.2768738	229.509995
27/11/2013	negative	-0.155555556			27/07/2016	1	0	1	0	144	1	2	0	0	0	126.8992127	429.2768738	228.490005
07/11/2013	negative	-0.155555556			28/07/2016	1	1	0	0	143	1	1	-1	0	0	126.8992127	429.2768738	230.610001
06/11/2013	negative	-0.155555556			30/07/2016	1	0	1	0	143	1	2	0	0	0	126.8992127	429.2768738	234.789993
05/11/2013	negative	-0.155555556			31/07/2016	6	0	5	1	143	5	2	0	0	0.2	126.8992127	429.4768738	234.789993
23/10/2013	negative	-0.155555556			01/08/2016	8	0	5	3	143	5	2	0	0	0.6	126.8992127	430.0768738	230.009995
02/10/2013	negative	-0.155555556			02/08/2016	2	2	0	0	142	2	1	-1	0	0	126.8992127	430.0768738	227.199997
02/10/2013	negative	-0.155555556			03/08/2016	16	0	12	4	142	12	2	0	0	0.333333333	126.8992127	430.4102071	225.789993
07/06/2013	negative	-0.155555556			04/08/2016	1	0	1	0	142	1	2	0	0	0	126.8992127	430.4102071	230.610001
19/08/2018	negative	-0.15546875			07/08/2016	1	0	0	1	143	1	3	1	0	0	126.8992127	430.4102071	230.029999
25/07/2016	negative	-0.154166667			08/08/2016	3	0	3	0	143	3	2	0	0	0	126.8992127	430.4102071	226.160004
18/12/2014	negative	-0.154166667			09/08/2016	3	0	3	0	143	3	2	0	0	0	126.8992127	430.4102071	229.080002
07/11/2013	negative	-0.152727273			10/08/2016	7	1	4	2	143	4	2	0	0.25	0.5	127.1492127	430.9102071	225.649994
30/07/2018	negative	-0.151851852			11/08/2016	4	0	2	2	143	2	2	0	0	1	127.1492127	431.9102071	224.910004
26/08/2018	negative	-0.151851852			12/08/2016	2	0	1	1	143	1	2	0	0	1	127.1492127	432.9102071	225.610001
13/09/2018	negative	-0.15			15/08/2016	1	0	1	0	143	1	2	0	0	0	127.1492127	432.9102071	225.589996
09/09/2018	negative	-0.15			16/08/2016	1	0	1	0	143	1	2	0	0	0	127.1492127	432.9102071	223.610001
08/08/2018	negative	-0.15			17/08/2016	2	0	1	1	143	1	2	0	0	1	127.1492127	433.9102071	223.240005
19/07/2018	negative	-0.15			18/08/2016	1	0	1	0	143	1	2	0	0	0	127.1492127	433.9102071	223.509995
23/03/2018	negative	-0.15			19/08/2016	2	0	1	1	143	1	2	0	0	1	127.1492127	434.9102071	225
10/08/2016	negative	-0.15			20/08/2016	1	0	1	0	143	1	2	0	0	0	127.1492127	434.9102071	225
16/03/2016	negative	-0.15			21/08/2016	1	0	0	1	144	1	3	1	0	0	127.1492127	434.9102071	225
16/03/2016	negative	-0.15			22/08/2016	1	0	1	0	144	1	2	0	0	0	127.1492127	434.9102071	222.929993
19/12/2018	negative	-0.15			23/08/2016	11	0	9	2	144	9	2	0	0	0.222222222	127.1492127	435.1324293	224.839996
14/12/2018	negative	-0.15			24/08/2016	3	0	0	3	145	3	3	1	0	0	127.1492127	435.1324293	222.619995
13/12/2018	negative	-0.15			25/08/2016	4	0	0	4	146	4	3	1	0	0	127.1492127	435.1324293	220.960007
18/09/2018	negative	-0.15			26/08/2016	1	0	1	0	146	1	2	0	0	0	127.1492127	435.1324293	219.990005
18/09/2018	negative	-0.15			27/08/2016	1	0	0	1	147	1	3	1	0	0	127.1492127	435.1324293	219.990005
28/08/2018	negative	-0.15			30/08/2016	6	0	1	5	148	5	3	1	0	5	127.1492127	440.1324293	211.339996
25/08/2018	negative	-0.15			31/08/2016	3	1	2	0	148	2	2	0	0.5	0	127.6492127	440.1324293	212.009995
08/08/2018	negative	-0.15			01/09/2016	1	1	0	0	147	1	1	-1	0	0	127.6492127	440.1324293	200.770004
21/06/2018	negative	-0.15			02/09/2016	3	1	2	0	147	2	2	0	0.5	0	128.1492127	440.1324293	197.779999
08/05/2018	negative	-0.15			03/09/2016	3	2	0	1	146	2	1	-1	0	0	128.1492127	440.1324293	197.779999
02/05/2018	negative	-0.15			04/09/2016	1	0	1	0	146	1	2	0	0	0	128.1492127	440.1324293	197.779999
01/02/2018	negative	-0.15			05/09/2016	1	0	0	1	147	1	3	1	0	0	128.1492127	440.1324293	197.779999
27/10/2017	negative	-0.15			06/09/2016	4	1	2	1	147	2	2	0	0.5	0.5	128.6492127	440.6324293	202.830002
13/07/2017	negative	-0.15			07/09/2016	6	1	2	3	148	3	3	1	0.5	1.5	129.1492127	442.1324293	201.710007
05/07/2017	negative	-0.15			08/09/2016	1	0	0	1	149	1	3	1	0	0	129.1492127	442.1324293	197.360001
05/05/2017	negative	-0.15			12/09/2016	2	0	2	0	149	2	2	0	0	0	129.1492127	442.1324293	198.300003
03/04/2017	negative	-0.15			13/09/2016	4	0	2	2	149	2	2	0	0	1	129.1492127	443.1324293	196.050003
22/03/2017	negative	-0.15			14/09/2016	6	0	4	2	149	4	2	0	0	0.5	129.1492127	443.6324293	196.410004
24/02/2017	negative	-0.15			15/09/2016	4	2	1	1	148	2	1	-1	2	1	131.1492127	444.6324293	200.419998
03/09/2016	negative	-0.15			16/09/2016	4	1	2	1	148	2	2	0	0.5	0.5	131.6492127	445.1324293	205.399994
18/06/2016	negative	-0.15			17/09/2016	1	0	0	1	149	1	3	1	0	0	131.6492127	445.1324293	205.399994
18/05/2016	negative	-0.15			19/09/2016	3	1	2	0	149	2	2	0	0.5	0	132.1492127	445.1324293	206.339996
29/12/2015	negative	-0.15			20/09/2016	2	0	2	0	149	2	2	0	0	0	132.1492127	445.1324293	204.639999
28/06/2015	negative	-0.15			21/09/2016	4	1	0	3	150	3	3	1	0	0	132.1492127	445.1324293	205.220001
06/05/2015	negative	-0.15			22/09/2016	4	0	2	2	150	2	2	0	0	1	132.1492127	446.1324293	206.429993
01/04/2015	negative	-0.15			23/09/2016	5	0	2	3	151	3	3	1	0	1.5	132.1492127	447.6324293	207.449997
26/02/2015	negative	-0.15			27/09/2016	2	0	1	1	151	1	2	0	0	1	132.1492127	448.6324293	205.809998
12/02/2015	negative	-0.15			28/09/2016	1	0	1	0	151	1	2	0	0	0	132.1492127	448.6324293	206.270004
21/08/2014	negative	-0.15			29/09/2016	1	0	0	1	152	1	3	1	0	0	132.1492127	448.6324293	200.699997
07/05/2014	negative	-0.15			02/10/2016	6	0	4	2	152	4	2	0	0	0.5	132.1492127	449.1324293	204.029999
31/03/2014	negative	-0.15			03/10/2016	8	1	2	5	153	5	3	1	0.5	2.5	132.6492127	451.6324293	213.699997
19/02/2014	negative	-0.15			06/10/2016	7	1	3	3	153	3	2	0	0.333333333	1	132.982546	452.6324293	201
12/01/2015	negative	-0.15			07/10/2016	3	0	2	1	153	2	2	0	0	0.5	132.982546	453.1324293	196.610001
14/06/2016	negative	-0.15			08/10/2016	1	0	1	0	153	1	2	0	0	0	132.982546	453.1324293	196.610001
06/12/2018	negative	-0.14987013			09/10/2016	4	1	3	0	153	3	2	0	0.333333333	0	133.3158794	453.1324293	196.610001
18/12/2018	negative	-0.148664021			10/10/2016	5	0	4	1	153	4	2	0	0	0.25	133.3158794	453.3824293	200.949997
04/12/2018	negative	-0.147916667			11/10/2016	2	0	1	1	153	1	2	0	0	1	133.3158794	454.3824293	200.100006
13/08/2015	negative	-0.147916667			12/10/2016	3	0	2	1	153	2	2	0	0	0.5	133.3158794	454.8824293	201.509995
14/09/2018	negative	-0.147619048			13/10/2016	5	0	3	2	153	3	2	0	0	0.666666667	133.3158794	455.549096	200.240005
18/06/2018	negative	-0.146666667			14/10/2016	2	0	1	1	153	1	2	0	0	1	133.3158794	456.549096	196.509995
28/09/2018	negative	-0.145833333			15/10/2016	1	1	0	0	152	1	1	-1	0	0	133.3158794	456.549096	196.509995
27/07/2017	negative	-0.145833333			16/10/2016	5	0	3	2	152	3	2	0	0	0.666666667	133.3158794	457.2157627	196.509995
17/02/2017	negative	-0.145833333			17/10/2016	2	0	2	0	152	2	2	0	0	0	133.3158794	457.2157627	193.960007
28/10/2014	negative	-0.145833333			19/10/2016	8	1	2	5	153	5	3	1	0.5	2.5	133.8158794	459.7157627	203.559998
16/12/2018	negative	-0.14537037			20/10/2016	8	0	4	4	153	4	2	0	0	1	133.8158794	460.7157627	199.100006
08/10/2018	negative	-0.145			22/10/2016	3	0	2	1	153	2	2	0	0	0.5	133.8158794	461.2157627	200.089996
05/07/2018	negative	-0.144444444			23/10/2016	2	0	2	0	153	2	2	0	0	0	133.8158794	461.2157627	200.089996
23/04/2018	negative	-0.144444444			24/10/2016	4	1	2	1	153	2	2	0	0.5	0.5	134.3158794	461.7157627	202.759995
01/11/2016	negative	-0.143055556			25/10/2016	2	0	2	0	153	2	2	0	0	0	134.3158794	461.7157627	202.339996
15/07/2018	negative	-0.142592593			26/10/2016	23	2	11	10	153	11	2	0	0.181818182	0.909090909	134.4976976	462.6248536	202.240005
23/08/2018	negative	-0.141666667			27/10/2016	6	3	3	0	152	3	1	-1	1	0	135.4976976	462.6248536	204.009995
18/08/2018	negative	-0.141666667			28/10/2016	3	1	2	0	152	2	2	0	0.5	0	135.9976976	462.6248536	199.970001
03/10/2013	negative	-0.141666667			29/10/2016	3	0	2	1	152	2	2	0	0	0.5	135.9976976	463.1248536	199.970001
21/12/2017	negative	-0.141666667			31/10/2016	1	0	0	1	153	1	3	1	0	0	135.9976976	463.1248536	197.729996
19/09/2018	negative	-0.14			01/11/2016	9	1	5	3	153	5	2	0	0.2	0.6	136.1976976	463.7248536	190.789993
21/11/2018	negative	-0.14			02/11/2016	6	0	4	2	153	4	2	0	0	0.5	136.1976976	464.2248536	188.020004
27/07/2018	negative	-0.14			03/11/2016	1	1	0	0	152	1	1	-1	0	0	136.1976976	464.2248536	187.419998
16/10/2018	negative	-0.1375			04/11/2016	19	1	14	4	152	14	2	0	0.071428571	0.285714286	136.2691261	464.5105679	190.559998
07/09/2018	negative	-0.1375			05/11/2016	1	0	1	0	152	1	2	0	0	0	136.2691261	464.5105679	190.559998
06/08/2018	negative	-0.1375			07/11/2016	2	0	1	1	152	1	2	0	0	1	136.2691261	465.5105679	193.210007
06/11/2014	negative	-0.1375			08/11/2016	2	0	0	2	153	2	3	1	0	0	136.2691261	465.5105679	194.940002
28/09/2018	negative	-0.137037037			09/11/2016	2	0	1	1	153	1	2	0	0	1	136.2691261	466.5105679	190.059998
28/10/2018	negative	-0.136363636			10/11/2016	6	0	1	5	154	5	3	1	0	5	136.2691261	471.5105679	185.350006
12/08/2018	negative	-0.134785354			13/11/2016	4	0	3	1	154	3	2	0	0	0.333333333	136.2691261	471.8439012	188.559998
14/08/2018	negative	-0.133333333			14/11/2016	1	0	1	0	154	1	2	0	0	0	136.2691261	471.8439012	181.449997
13/08/2018	negative	-0.133333333			16/11/2016	3	0	1	2	155	2	3	1	0	2	136.2691261	473.8439012	183.929993
13/08/2018	negative	-0.133333333			17/11/2016	3	0	2	1	155	2	2	0	0	0.5	136.2691261	474.3439012	188.660004
22/01/2018	negative	-0.133333333			18/11/2016	1	0	0	1	156	1	3	1	0	0	136.2691261	474.3439012	185.020004
14/10/2018	negative	-0.133333333			20/11/2016	1	0	1	0	156	1	2	0	0	0	136.2691261	474.3439012	185.020004
04/10/2018	negative	-0.133333333			21/11/2016	3	1	2	0	156	2	2	0	0.5	0	136.7691261	474.3439012	184.520004
30/06/2018	negative	-0.133333333			22/11/2016	2	1	1	0	155	1	1	-1	1	0	137.7691261	474.3439012	191.169998
01/06/2018	negative	-0.133333333			23/11/2016	5	1	2	2	155	2	2	0	0.5	1	138.2691261	475.3439012	193.139999
12/04/2018	negative	-0.133333333			24/11/2016	2	0	0	2	156	2	3	1	0	0	138.2691261	475.3439012	193.139999
19/03/2018	negative	-0.133333333			28/11/2016	2	0	1	1	156	1	2	0	0	1	138.2691261	476.3439012	196.119995
12/03/2018	negative	-0.133333333			29/11/2016	11	4	3	4	155	4	1	-1	1.333333333	1.333333333	139.6024595	477.6772345	189.570007
01/03/2018	negative	-0.133333333			30/11/2016	5	1	3	1	155	3	2	0	0.333333333	0.333333333	139.9357928	478.0105679	189.399994
09/02/2018	negative	-0.133333333			01/12/2016	2	0	1	1	155	1	2	0	0	1	139.9357928	479.0105679	181.880005
31/01/2018	negative	-0.133333333			04/12/2016	1	0	0	1	156	1	3	1	0	0	139.9357928	479.0105679	181.470001
19/01/2018	negative	-0.133333333			05/12/2016	2	0	1	1	156	1	2	0	0	1	139.9357928	480.0105679	186.800003
10/01/2018	negative	-0.133333333			06/12/2016	1	0	1	0	156	1	2	0	0	0	139.9357928	480.0105679	185.850006
08/01/2018	negative	-0.133333333			07/12/2016	2	0	1	1	156	1	2	0	0	1	139.9357928	481.0105679	193.149994
05/01/2018	negative	-0.133333333			08/12/2016	2	1	0	1	155	1	1	-1	0	0	139.9357928	481.0105679	192.289993
02/01/2018	negative	-0.133333333			09/12/2016	4	0	2	2	155	2	2	0	0	1	139.9357928	482.0105679	192.179993
07/12/2017	negative	-0.133333333			10/12/2016	1	0	0	1	156	1	3	1	0	0	139.9357928	482.0105679	192.179993
30/11/2017	negative	-0.133333333			11/12/2016	1	0	0	1	157	1	3	1	0	0	139.9357928	482.0105679	192.179993
15/11/2017	negative	-0.133333333			12/12/2016	3	0	2	1	157	2	2	0	0	0.5	139.9357928	482.5105679	192.429993
10/11/2017	negative	-0.133333333			13/12/2016	1	0	0	1	158	1	3	1	0	0	139.9357928	482.5105679	198.149994
16/10/2017	negative	-0.133333333			14/12/2016	4	0	3	1	158	3	2	0	0	0.333333333	139.9357928	482.8439012	198.690002
13/10/2017	negative	-0.133333333			15/12/2016	1	0	1	0	158	1	2	0	0	0	139.9357928	482.8439012	197.580002
25/09/2017	negative	-0.133333333			16/12/2016	2	1	1	0	157	1	1	-1	1	0	140.9357928	482.8439012	202.490005
20/09/2017	negative	-0.133333333			17/12/2016	4	0	1	3	158	3	3	1	0	3	140.9357928	485.8439012	202.490005
18/09/2017	negative	-0.133333333			18/12/2016	3	1	2	0	158	2	2	0	0.5	0	141.4357928	485.8439012	202.490005
12/09/2017	negative	-0.133333333			19/12/2016	3	2	1	0	157	2	1	-1	2	0	143.4357928	485.8439012	202.729996
06/09/2017	negative	-0.133333333			22/12/2016	1	0	0	1	158	1	3	1	0	0	143.4357928	485.8439012	208.449997
05/09/2017	negative	-0.133333333			27/12/2016	7	0	3	4	159	4	3	1	0	1.333333333	143.4357928	487.1772345	219.529999
30/08/2017	negative	-0.133333333			28/12/2016	2	0	1	1	159	1	2	0	0	1	143.4357928	488.1772345	219.740005
22/08/2017	negative	-0.133333333			29/12/2016	4	0	4	0	159	4	2	0	0	0	143.4357928	488.1772345	214.679993
11/08/2017	negative	-0.133333333			30/12/2016	7	0	2	5	160	5	3	1	0	2.5	143.4357928	490.6772345	213.690002
23/06/2017	negative	-0.133333333			01/01/2017	1	0	1	0	160	1	2	0	0	0	143.4357928	490.6772345	213.690002
19/06/2017	negative	-0.133333333			02/01/2017	1	0	1	0	160	1	2	0	0	0	143.4357928	490.6772345	213.690002
14/06/2017	negative	-0.133333333			03/01/2017	11	3	4	4	160	4	2	0	0.75	1	144.1857928	491.6772345	216.990005
12/06/2017	negative	-0.133333333			04/01/2017	6	0	4	2	160	4	2	0	0	0.5	144.1857928	492.1772345	226.990005
19/05/2017	negative	-0.133333333			07/01/2017	1	0	0	1	161	1	3	1	0	0	144.1857928	492.1772345	229.009995
12/05/2017	negative	-0.133333333			08/01/2017	3	0	2	1	161	2	2	0	0	0.5	144.1857928	492.6772345	229.009995
11/05/2017	negative	-0.133333333			11/01/2017	6	0	6	0	161	6	2	0	0	0	144.1857928	492.6772345	229.729996
27/04/2017	negative	-0.133333333			12/01/2017	6	0	4	2	161	4	2	0	0	0.5	144.1857928	493.1772345	229.589996
17/04/2017	negative	-0.133333333			13/01/2017	3	0	2	1	161	2	2	0	0	0.5	144.1857928	493.6772345	237.75
06/04/2017	negative	-0.133333333			14/01/2017	1	0	0	1	162	1	3	1	0	0	144.1857928	493.6772345	237.75
04/04/2017	negative	-0.133333333			15/01/2017	1	0	1	0	162	1	2	0	0	0	144.1857928	493.6772345	237.75
27/03/2017	negative	-0.133333333			18/01/2017	3	0	0	3	163	3	3	1	0	0	144.1857928	493.6772345	238.360001
22/03/2017	negative	-0.133333333			19/01/2017	14	2	4	8	164	8	3	1	0.5	2	144.6857928	495.6772345	243.759995
06/03/2017	negative	-0.133333333			20/01/2017	2	0	1	1	164	1	2	0	0	1	144.6857928	496.6772345	244.729996
02/03/2017	negative	-0.133333333			23/01/2017	2	0	2	0	164	2	2	0	0	0	144.6857928	496.6772345	248.919998
01/03/2017	negative	-0.133333333			24/01/2017	5	0	5	0	164	5	2	0	0	0	144.6857928	496.6772345	254.610001
23/02/2017	negative	-0.133333333			25/01/2017	4	1	3	0	164	3	2	0	0.333333333	0	145.0191261	496.6772345	254.470001
04/12/2014	negative	-0.133333333			26/01/2017	6	1	3	2	164	3	2	0	0.333333333	0.666666667	145.3524595	497.3439012	252.509995
08/11/2013	negative	-0.133333333			27/01/2017	8	2	5	1	164	5	2	0	0.4	0.2	145.7524595	497.5439012	252.949997
01/10/2013	negative	-0.133333333			28/01/2017	4	0	3	1	164	3	2	0	0	0.333333333	145.7524595	497.8772345	252.949997
16/09/2013	negative	-0.133333333			29/01/2017	6	0	1	5	165	5	3	1	0	5	145.7524595	502.8772345	252.949997
21/09/2016	negative	-0.133333333			30/01/2017	4	0	2	2	165	2	2	0	0	1	145.7524595	503.8772345	250.630005
16/05/2018	negative	-0.133333333			31/01/2017	4	0	2	2	165	2	2	0	0	1	145.7524595	504.8772345	251.929993
01/10/2018	negative	-0.133			01/02/2017	6	0	4	2	165	4	2	0	0	0.5	145.7524595	505.3772345	249.240005
03/05/2018	negative	-0.132936508			02/02/2017	1	0	1	0	165	1	2	0	0	0	145.7524595	505.3772345	251.550003
11/09/2018	negative	-0.131818182			03/02/2017	3	0	1	2	166	2	3	1	0	2	145.7524595	507.3772345	251.330002
03/05/2018	negative	-0.131818182			04/02/2017	2	0	2	0	166	2	2	0	0	0	145.7524595	507.3772345	251.330002
04/12/2017	negative	-0.131818182			07/02/2017	3	0	1	2	167	2	3	1	0	2	145.7524595	509.3772345	257.480011
14/10/2015	negative	-0.131818182			08/02/2017	6	1	2	3	168	3	3	1	0.5	1.5	146.2524595	510.8772345	262.079987
26/02/2014	negative	-0.131818182			09/02/2017	9	2	4	3	168	4	2	0	0.5	0.75	146.7524595	511.6272345	269.200012
18/05/2018	negative	-0.13125			10/02/2017	2	0	1	1	168	1	2	0	0	1	146.7524595	512.6272345	269.230011
29/04/2016	negative	-0.131111111			13/02/2017	1	0	1	0	168	1	2	0	0	0	146.7524595	512.6272345	280.600006
06/06/2017	negative	-0.130952381			14/02/2017	1	0	1	0	168	1	2	0	0	0	146.7524595	512.6272345	280.980011
02/10/2017	negative	-0.130555556			15/02/2017	2	1	1	0	167	1	1	-1	1	0	147.7524595	512.6272345	279.76001
10/08/2013	negative	-0.13			16/02/2017	4	1	2	1	167	2	2	0	0.5	0.5	148.2524595	513.1272345	268.950012
03/08/2018	negative	-0.129166667			17/02/2017	12	4	5	3	167	5	2	0	0.8	0.6	149.0524595	513.7272345	272.230011
05/07/2018	negative	-0.128125			18/02/2017	2	0	1	1	167	1	2	0	0	1	149.0524595	514.7272345	272.230011
31/12/2018	negative	-0.127777778			19/02/2017	2	0	1	1	167	1	2	0	0	1	149.0524595	515.7272345	272.230011
29/10/2018	negative	-0.127777778			20/02/2017	3	0	2	1	167	2	2	0	0	0.5	149.0524595	516.2272345	272.230011
18/10/2018	negative	-0.127777778			21/02/2017	8	1	4	3	167	4	2	0	0.25	0.75	149.3024595	516.9772345	277.390015
09/12/2014	negative	-0.127777778			22/02/2017	6	0	5	1	167	5	2	0	0	0.2	149.3024595	517.1772345	273.51001
27/09/2018	negative	-0.125			23/02/2017	6	2	3	1	167	3	2	0	0.666666667	0.333333333	149.9691261	517.5105679	255.990005
05/12/2018	negative	-0.125			24/02/2017	6	1	1	4	168	4	3	1	1	4	150.9691261	521.5105679	257
29/10/2018	negative	-0.125			25/02/2017	2	0	2	0	168	2	2	0	0	0	150.9691261	521.5105679	257
16/10/2018	negative	-0.125			26/02/2017	1	0	1	0	168	1	2	0	0	0	150.9691261	521.5105679	257
12/10/2018	negative	-0.125			27/02/2017	7	0	5	2	168	5	2	0	0	0.4	150.9691261	521.9105679	246.229996
04/10/2018	negative	-0.125			28/02/2017	3	1	1	1	167	1	1	-1	1	1	151.9691261	522.9105679	249.990005
03/10/2018	negative	-0.125			01/03/2017	6	1	3	2	167	3	2	0	0.333333333	0.666666667	152.3024595	523.5772345	250.020004
01/10/2018	negative	-0.125			02/03/2017	7	1	4	2	167	4	2	0	0.25	0.5	152.5524595	524.0772345	250.479996
07/09/2018	negative	-0.125			03/03/2017	4	1	2	1	167	2	2	0	0.5	0.5	153.0524595	524.5772345	251.570007
03/09/2018	negative	-0.125			04/03/2017	2	0	1	1	167	1	2	0	0	1	153.0524595	525.5772345	251.570007
28/08/2018	negative	-0.125			05/03/2017	2	1	1	0	166	1	1	-1	1	0	154.0524595	525.5772345	251.570007
25/08/2018	negative	-0.125			06/03/2017	3	1	1	1	165	1	1	-1	1	1	155.0524595	526.5772345	251.210007
24/08/2018	negative	-0.125			07/03/2017	2	0	1	1	165	1	2	0	0	1	155.0524595	527.5772345	248.589996
23/08/2018	negative	-0.125			08/03/2017	8	2	3	3	165	3	2	0	0.666666667	1	155.7191261	528.5772345	246.869995
19/08/2018	negative	-0.125			12/03/2017	1	1	0	0	164	1	1	-1	0	0	155.7191261	528.5772345	243.690002
17/08/2018	negative	-0.125			13/03/2017	1	0	1	0	164	1	2	0	0	0	155.7191261	528.5772345	246.169998
13/08/2018	negative	-0.125			14/03/2017	2	0	2	0	164	2	2	0	0	0	155.7191261	528.5772345	258
12/08/2018	negative	-0.125			15/03/2017	13	3	6	4	164	6	2	0	0.5	0.666666667	156.2191261	529.2439012	255.729996
01/08/2018	negative	-0.125			16/03/2017	2	0	2	0	164	2	2	0	0	0	156.2191261	529.2439012	262.049988
30/07/2018	negative	-0.125			17/03/2017	3	0	2	1	164	2	2	0	0	0.5	156.2191261	529.7439012	261.5
23/07/2018	negative	-0.125			18/03/2017	1	0	1	0	164	1	2	0	0	0	156.2191261	529.7439012	261.5
19/07/2018	negative	-0.125			20/03/2017	1	0	0	1	165	1	3	1	0	0	156.2191261	529.7439012	261.920013
12/06/2018	negative	-0.125			21/03/2017	1	0	0	1	166	1	3	1	0	0	156.2191261	529.7439012	250.679993
08/06/2018	negative	-0.125			22/03/2017	7	2	4	1	166	4	2	0	0.5	0.25	156.7191261	529.9939012	255.009995
05/06/2018	negative	-0.125			23/03/2017	4	1	1	2	167	2	3	1	1	2	157.7191261	531.9939012	254.779999
29/05/2018	negative	-0.125			24/03/2017	1	0	1	0	167	1	2	0	0	0	157.7191261	531.9939012	263.160004
03/05/2018	negative	-0.125			25/03/2017	1	0	0	1	168	1	3	1	0	0	157.7191261	531.9939012	263.160004
29/03/2018	negative	-0.125			27/03/2017	7	1	4	2	168	4	2	0	0.25	0.5	157.9691261	532.4939012	270.220001
07/03/2018	negative	-0.125			28/03/2017	11	0	7	4	168	7	2	0	0	0.571428571	157.9691261	533.0653298	277.450012
20/11/2017	negative	-0.125			29/03/2017	2	0	1	1	168	1	2	0	0	1	157.9691261	534.0653298	277.380005
03/10/2017	negative	-0.125			30/03/2017	1	0	0	1	169	1	3	1	0	0	157.9691261	534.0653298	277.920013
30/08/2017	negative	-0.125			31/03/2017	3	0	1	2	170	2	3	1	0	2	157.9691261	536.0653298	278.299988
04/07/2017	negative	-0.125			01/04/2017	2	1	1	0	169	1	1	-1	1	0	158.9691261	536.0653298	278.299988
11/05/2017	negative	-0.125			02/04/2017	5	1	2	2	169	2	2	0	0.5	1	159.4691261	537.0653298	278.299988
03/05/2017	negative	-0.125			03/04/2017	23	3	10	10	169	10	2	0	0.3	1	159.7691261	538.0653298	298.519989
13/04/2017	negative	-0.125			04/04/2017	12	3	3	6	170	6	3	1	1	2	160.7691261	540.0653298	303.700012
03/04/2017	negative	-0.125			05/04/2017	5	0	1	4	171	4	3	1	0	4	160.7691261	544.0653298	295
08/03/2017	negative	-0.125			06/04/2017	7	1	3	3	171	3	2	0	0.333333333	1	161.1024595	545.0653298	298.700012
29/11/2016	negative	-0.125			08/04/2017	3	1	1	1	170	1	1	-1	1	1	162.1024595	546.0653298	302.540009
09/06/2016	negative	-0.125			09/04/2017	1	0	1	0	170	1	2	0	0	0	162.1024595	546.0653298	302.540009
01/04/2016	negative	-0.125			10/04/2017	17	0	7	10	171	10	3	1	0	1.428571429	162.1024595	547.4939012	312.390015
05/01/2016	negative	-0.125			11/04/2017	1	0	1	0	171	1	2	0	0	0	162.1024595	547.4939012	308.709991
19/08/2015	negative	-0.125			12/04/2017	2	1	0	1	170	1	1	-1	0	0	162.1024595	547.4939012	296.839996
20/06/2015	negative	-0.125			13/04/2017	16	1	9	6	170	9	2	0	0.111111111	0.666666667	162.2135706	548.1605679	304
22/04/2015	negative	-0.125			15/04/2017	1	0	1	0	170	1	2	0	0	0	162.2135706	548.1605679	304
02/03/2015	negative	-0.125			16/04/2017	1	0	1	0	170	1	2	0	0	0	162.2135706	548.1605679	304
01/03/2015	negative	-0.125			17/04/2017	5	1	3	1	170	3	2	0	0.333333333	0.333333333	162.5469039	548.4939012	301.440002
08/10/2014	negative	-0.125			18/04/2017	5	2	3	0	170	3	2	0	0.666666667	0	163.2135706	548.4939012	300.25
16/09/2014	negative	-0.125			19/04/2017	8	0	5	3	170	5	2	0	0	0.6	163.2135706	549.0939012	305.519989
15/09/2014	negative	-0.125			20/04/2017	5	0	3	2	170	3	2	0	0	0.666666667	163.2135706	549.7605679	302.51001
08/04/2014	negative	-0.125			21/04/2017	5	1	3	1	170	3	2	0	0.333333333	0.333333333	163.5469039	550.0939012	305.600006
01/11/2013	negative	-0.125			22/04/2017	6	0	5	1	170	5	2	0	0	0.2	163.5469039	550.2939012	305.600006
28/08/2013	negative	-0.125			23/04/2017	4	0	2	2	170	2	2	0	0	1	163.5469039	551.2939012	305.600006
27/08/2013	negative	-0.125			25/04/2017	5	0	3	2	170	3	2	0	0	0.666666667	163.5469039	551.9605679	313.790009
21/08/2013	negative	-0.125			26/04/2017	9	0	5	4	170	5	2	0	0	0.8	163.5469039	552.7605679	310.170013
07/08/2013	negative	-0.125			27/04/2017	6	2	3	1	170	3	2	0	0.666666667	0.333333333	164.2135706	553.0939012	308.630005
29/05/2013	negative	-0.125			28/04/2017	2	0	0	2	171	2	3	1	0	0	164.2135706	553.0939012	314.070007
12/12/2018	negative	-0.122916667			29/04/2017	4	0	2	2	171	2	2	0	0	1	164.2135706	554.0939012	314.070007
03/01/2014	negative	-0.122222222			30/04/2017	2	0	1	1	171	1	2	0	0	1	164.2135706	555.0939012	314.070007
04/10/2018	negative	-0.12202381			01/05/2017	9	1	5	3	171	5	2	0	0.2	0.6	164.4135706	555.6939012	322.829987
28/08/2018	negative	-0.121212121			02/05/2017	5	0	2	3	172	3	3	1	0	1.5	164.4135706	557.1939012	318.890015
23/10/2018	negative	-0.120833333			03/05/2017	17	2	9	6	172	9	2	0	0.222222222	0.666666667	164.6357928	557.8605679	311.019989
18/12/2017	negative	-0.120833333			04/05/2017	10	0	6	4	172	6	2	0	0	0.666666667	164.6357928	558.5272345	295.459991
18/07/2018	negative	-0.120238095			05/05/2017	6	2	2	2	171	2	1	-1	1	1	165.6357928	559.5272345	308.350006
10/12/2018	negative	-0.12			06/05/2017	3	0	2	1	171	2	2	0	0	0.5	165.6357928	560.0272345	308.350006
05/11/2018	negative	-0.12			07/05/2017	2	0	2	0	171	2	2	0	0	0	165.6357928	560.0272345	308.350006
21/06/2018	negative	-0.12			08/05/2017	9	0	7	2	171	7	2	0	0	0.285714286	165.6357928	560.3129488	307.190002
29/05/2018	negative	-0.12			09/05/2017	4	0	2	2	171	2	2	0	0	1	165.6357928	561.3129488	321.26001
24/10/2018	negative	-0.119444444			10/05/2017	13	0	8	5	171	8	2	0	0	0.625	165.6357928	561.9379488	325.220001
23/08/2018	negative	-0.11875			11/05/2017	7	3	2	2	170	3	1	-1	1.5	1	167.1357928	562.9379488	323.100006
11/02/2015	negative	-0.11875			12/05/2017	5	2	1	2	169	2	1	-1	2	2	169.1357928	564.9379488	324.809998
28/11/2018	negative	-0.116666667			14/05/2017	1	0	0	1	170	1	3	1	0	0	169.1357928	564.9379488	324.809998
10/08/2018	negative	-0.116666667			15/05/2017	7	0	3	4	171	4	3	1	0	1.333333333	169.1357928	566.2712821	315.880005
27/03/2018	negative	-0.116666667			16/05/2017	1	0	1	0	171	1	2	0	0	0	169.1357928	566.2712821	317.01001
22/06/2017	negative	-0.116666667			17/05/2017	5	0	4	1	171	4	2	0	0	0.25	169.1357928	566.5212821	306.109985
27/04/2015	negative	-0.116666667			18/05/2017	7	0	3	4	172	4	3	1	0	1.333333333	169.1357928	567.8546155	313.059998
26/07/2013	negative	-0.116666667			19/05/2017	2	1	1	0	171	1	1	-1	1	0	170.1357928	567.8546155	310.829987
11/11/2018	negative	-0.116666667			21/05/2017	3	0	3	0	171	3	2	0	0	0	170.1357928	567.8546155	310.829987
28/10/2016	negative	-0.116666667			22/05/2017	3	2	0	1	170	2	1	-1	0	0	170.1357928	567.8546155	310.350006
06/05/2015	negative	-0.116666667			23/05/2017	5	1	2	2	170	2	2	0	0.5	1	170.6357928	568.8546155	303.859985
03/06/2014	negative	-0.116666667			24/05/2017	6	0	4	2	170	4	2	0	0	0.5	170.6357928	569.3546155	310.220001
03/07/2018	negative	-0.116666667			26/05/2017	8	1	5	2	170	5	2	0	0.2	0.4	170.8357928	569.7546155	325.140015
14/02/2018	negative	-0.113888889			27/05/2017	3	1	2	0	170	2	2	0	0.5	0	171.3357928	569.7546155	325.140015
17/01/2015	negative	-0.113888889			28/05/2017	7	0	5	2	170	5	2	0	0	0.4	171.3357928	570.1546155	325.140015
17/11/2018	negative	-0.113333333			29/05/2017	1	0	1	0	170	1	2	0	0	0	171.3357928	570.1546155	325.140015
27/10/2018	negative	-0.113333333			30/05/2017	7	1	2	4	171	4	3	1	0.5	2	171.8357928	572.1546155	335.100006
27/09/2018	negative	-0.1125			31/05/2017	11	3	3	5	172	5	3	1	1	1.666666667	172.8357928	573.8212821	341.01001
12/03/2018	negative	-0.1125			01/06/2017	3	0	2	1	172	2	2	0	0	0.5	172.8357928	574.3212821	340.369995
28/05/2016	negative	-0.1125			02/06/2017	3	0	1	2	173	2	3	1	0	2	172.8357928	576.3212821	339.850006
24/12/2017	negative	-0.111931818			04/06/2017	4	0	2	2	173	2	2	0	0	1	172.8357928	577.3212821	339.850006
22/07/2018	negative	-0.111904762			05/06/2017	11	0	6	5	173	6	2	0	0	0.833333333	172.8357928	578.1546155	347.320007
08/08/2018	negative	-0.111111111			06/06/2017	15	2	9	4	173	9	2	0	0.222222222	0.444444444	173.058015	578.5990599	352.850006
29/09/2017	negative	-0.111111111			07/06/2017	8	0	5	3	173	5	2	0	0	0.6	173.058015	579.1990599	359.649994
25/09/2017	negative	-0.111111111			08/06/2017	15	1	12	2	173	12	2	0	0.083333333	0.166666667	173.1413484	579.3657266	370
18/09/2018	negative	-0.111111111			09/06/2017	5	0	4	1	173	4	2	0	0	0.25	173.1413484	579.6157266	357.320007
29/12/2017	negative	-0.111111111			11/06/2017	4	1	2	1	173	2	2	0	0.5	0.5	173.6413484	580.1157266	357.320007
30/10/2018	negative	-0.110714286			12/06/2017	9	2	3	4	174	4	3	1	0.666666667	1.333333333	174.308015	581.4490599	359.01001
28/12/2018	negative	-0.11			13/06/2017	4	0	4	0	174	4	2	0	0	0	174.308015	581.4490599	375.950012
03/12/2018	negative	-0.11			14/06/2017	7	2	3	2	174	3	2	0	0.666666667	0.666666667	174.9746817	582.1157266	380.660004
03/07/2018	negative	-0.109375			15/06/2017	6	1	1	4	175	4	3	1	1	4	175.9746817	586.1157266	375.339996
16/07/2018	negative	-0.108333333			16/06/2017	6	0	2	4	176	4	3	1	0	2	175.9746817	588.1157266	371.399994
22/02/2018	negative	-0.108333333			19/06/2017	3	1	1	1	175	1	1	-1	1	1	176.9746817	589.1157266	369.799988
15/08/2018	negative	-0.108333333			20/06/2017	9	2	4	3	175	4	2	0	0.5	0.75	177.4746817	589.8657266	372.23999
12/12/2014	negative	-0.108333333			21/06/2017	7	0	2	5	176	5	3	1	0	2.5	177.4746817	592.3657266	376.399994
29/05/2015	negative	-0.1075			22/06/2017	8	1	4	3	176	4	2	0	0.25	0.75	177.7246817	593.1157266	382.609985
02/12/2018	negative	-0.106944444			23/06/2017	4	1	3	0	176	3	2	0	0.333333333	0	178.058015	593.1157266	383.450012
11/10/2018	negative	-0.104166667			24/06/2017	4	0	1	3	177	3	3	1	0	3	178.058015	596.1157266	383.450012
04/09/2013	negative	-0.104166667			25/06/2017	1	0	1	0	177	1	2	0	0	0	178.058015	596.1157266	383.450012
31/10/2018	negative	-0.104166667			26/06/2017	2	1	1	0	176	1	1	-1	1	0	179.058015	596.1157266	377.48999
26/10/2018	negative	-0.103703704			27/06/2017	2	0	1	1	176	1	2	0	0	1	179.058015	597.1157266	362.369995
16/04/2018	negative	-0.103703704			28/06/2017	3	1	0	2	177	2	3	1	0	0	179.058015	597.1157266	371.23999
07/08/2017	negative	-0.103703704			29/06/2017	4	0	2	2	177	2	2	0	0	1	179.058015	598.1157266	360.75
26/05/2017	negative	-0.103703704			30/06/2017	7	0	3	4	178	4	3	1	0	1.333333333	179.058015	599.4490599	361.609985
21/08/2018	negative	-0.103333333			01/07/2017	2	0	2	0	178	2	2	0	0	0	179.058015	599.4490599	361.609985
19/12/2018	negative	-0.103125			02/07/2017	2	1	1	0	177	1	1	-1	1	0	180.058015	599.4490599	361.609985
20/12/2018	negative	-0.102777778			03/07/2017	4	0	2	2	177	2	2	0	0	1	180.058015	600.4490599	352.619995
17/04/2018	negative	-0.1025			04/07/2017	1	1	0	0	176	1	1	-1	0	0	180.058015	600.4490599	352.619995
17/09/2018	negative	-0.1025			05/07/2017	25	6	12	7	176	12	2	0	0.5	0.583333333	180.558015	601.0323933	327.089996
16/11/2017	negative	-0.101851852			06/07/2017	22	3	14	5	176	14	2	0	0.214285714	0.357142857	180.7723007	601.3895361	308.829987
16/11/2017	negative	-0.101851852			07/07/2017	9	2	2	5	177	5	3	1	1	2.5	181.7723007	603.8895361	313.220001
02/07/2018	negative	-0.101388889			08/07/2017	1	0	1	0	177	1	2	0	0	0	181.7723007	603.8895361	313.220001
19/05/2018	negative	-0.101388889			09/07/2017	3	0	1	2	178	2	3	1	0	2	181.7723007	605.8895361	313.220001
30/09/2018	negative	-0.101111111			10/07/2017	11	0	6	5	178	6	2	0	0	0.833333333	181.7723007	606.7228695	316.049988
25/01/2018	negative	-0.100462963			11/07/2017	6	0	2	4	179	4	3	1	0	2	181.7723007	608.7228695	327.220001
28/02/2017	negative	-0.1			12/07/2017	5	1	2	2	179	2	2	0	0.5	1	182.2723007	609.7228695	329.519989
23/06/2016	negative	-0.1			13/07/2017	9	2	3	4	180	4	3	1	0.666666667	1.333333333	182.9389674	611.0562028	323.410004
27/09/2018	negative	-0.1			14/07/2017	6	0	4	2	180	4	2	0	0	0.5	182.9389674	611.5562028	327.779999
25/09/2018	negative	-0.1			15/07/2017	1	0	0	1	181	1	3	1	0	0	182.9389674	611.5562028	327.779999
24/05/2018	negative	-0.1			16/07/2017	3	1	1	1	180	1	1	-1	1	1	183.9389674	612.5562028	327.779999
15/09/2016	negative	-0.1			17/07/2017	15	4	5	6	181	6	3	1	0.8	1.2	184.7389674	613.7562028	319.570007
22/06/2016	negative	-0.1			18/07/2017	2	0	1	1	181	1	2	0	0	1	184.7389674	614.7562028	328.23999
14/11/2018	negative	-0.1			19/07/2017	4	0	4	0	181	4	2	0	0	0	184.7389674	614.7562028	325.26001
05/11/2018	negative	-0.1			20/07/2017	10	1	7	2	181	7	2	0	0.142857143	0.285714286	184.8818245	615.0419171	329.920013
02/11/2018	negative	-0.1			21/07/2017	3	0	2	1	181	2	2	0	0	0.5	184.8818245	615.5419171	328.399994
01/11/2018	negative	-0.1			24/07/2017	1	0	1	0	181	1	2	0	0	0	184.8818245	615.5419171	342.519989
24/10/2018	negative	-0.1			27/07/2017	7	1	4	2	181	4	2	0	0.25	0.5	185.1318245	616.0419171	334.459991
24/10/2018	negative	-0.1			28/07/2017	13	0	6	7	182	7	3	1	0	1.166666667	185.1318245	617.2085837	335.070007
16/10/2018	negative	-0.1			29/07/2017	6	0	3	3	182	3	2	0	0	1	185.1318245	618.2085837	335.070007
16/10/2018	negative	-0.1			30/07/2017	3	0	0	3	183	3	3	1	0	0	185.1318245	618.2085837	335.070007
14/10/2018	negative	-0.1			31/07/2017	10	1	4	5	184	5	3	1	0.25	1.25	185.3818245	619.4585837	323.470001
11/10/2018	negative	-0.1			02/08/2017	18	1	10	7	184	10	2	0	0.1	0.7	185.4818245	620.1585837	325.890015
11/10/2018	negative	-0.1			03/08/2017	15	1	11	3	184	11	2	0	0.090909091	0.272727273	185.5727336	620.431311	347.089996
08/10/2018	negative	-0.1			04/08/2017	3	0	2	1	184	2	2	0	0	0.5	185.5727336	620.931311	356.910004
05/10/2018	negative	-0.1			05/08/2017	1	0	1	0	184	1	2	0	0	0	185.5727336	620.931311	356.910004
01/10/2018	negative	-0.1			07/08/2017	11	3	7	1	184	7	2	0	0.428571429	0.142857143	186.0013051	621.0741682	355.170013
29/09/2018	negative	-0.1			08/08/2017	8	0	4	4	184	4	2	0	0	1	186.0013051	622.0741682	365.220001
27/09/2018	negative	-0.1			10/08/2017	1	0	0	1	185	1	3	1	0	0	186.0013051	622.0741682	355.399994
27/09/2018	negative	-0.1			11/08/2017	7	2	2	3	186	3	3	1	1	1.5	187.0013051	623.5741682	357.869995
27/09/2018	negative	-0.1			12/08/2017	2	0	1	1	186	1	2	0	0	1	187.0013051	624.5741682	357.869995
27/09/2018	negative	-0.1			13/08/2017	3	1	0	2	187	2	3	1	0	0	187.0013051	624.5741682	357.869995
27/09/2018	negative	-0.1			14/08/2017	7	0	4	3	187	4	2	0	0	0.75	187.0013051	625.3241682	363.799988
26/09/2018	negative	-0.1			15/08/2017	2	1	0	1	186	1	1	-1	0	0	187.0013051	625.3241682	362.329987
23/09/2018	negative	-0.1			16/08/2017	4	0	2	2	186	2	2	0	0	1	187.0013051	626.3241682	362.910004
18/09/2018	negative	-0.1			17/08/2017	2	0	1	1	186	1	2	0	0	1	187.0013051	627.3241682	351.920013
18/09/2018	negative	-0.1			18/08/2017	7	1	4	2	186	4	2	0	0.25	0.5	187.2513051	627.8241682	347.459991
14/09/2018	negative	-0.1			19/08/2017	5	0	5	0	186	5	2	0	0	0	187.2513051	627.8241682	347.459991
06/09/2018	negative	-0.1			22/08/2017	3	1	1	1	185	1	1	-1	1	1	188.2513051	628.8241682	341.350006
24/08/2018	negative	-0.1			23/08/2017	5	1	2	2	185	2	2	0	0.5	1	188.7513051	629.8241682	352.769989
23/08/2018	negative	-0.1			24/08/2017	5	0	5	0	185	5	2	0	0	0	188.7513051	629.8241682	352.929993
20/08/2018	negative	-0.1			25/08/2017	7	2	2	3	186	3	3	1	1	1.5	189.7513051	631.3241682	348.049988
14/08/2018	negative	-0.1			28/08/2017	2	0	1	1	186	1	2	0	0	1	189.7513051	632.3241682	345.660004
14/08/2018	negative	-0.1			29/08/2017	9	0	4	5	187	5	3	1	0	1.25	189.7513051	633.5741682	347.359985
07/08/2018	negative	-0.1			30/08/2017	8	2	3	3	187	3	2	0	0.666666667	1	190.4179717	634.5741682	353.179993
07/08/2018	negative	-0.1			31/08/2017	1	0	0	1	188	1	3	1	0	0	190.4179717	634.5741682	355.899994
01/08/2018	negative	-0.1			01/09/2017	1	0	1	0	188	1	2	0	0	0	190.4179717	634.5741682	355.399994
21/07/2018	negative	-0.1			02/09/2017	1	0	0	1	189	1	3	1	0	0	190.4179717	634.5741682	355.399994
15/07/2018	negative	-0.1			03/09/2017	1	0	1	0	189	1	2	0	0	0	190.4179717	634.5741682	355.399994
11/06/2018	negative	-0.1			05/09/2017	7	3	3	1	188	3	1	-1	1	0.333333333	191.4179717	634.9075015	349.589996
22/05/2018	negative	-0.1			06/09/2017	3	1	2	0	188	2	2	0	0.5	0	191.9179717	634.9075015	344.529999
07/05/2018	negative	-0.1			07/09/2017	2	0	1	1	188	1	2	0	0	1	191.9179717	635.9075015	350.609985
02/05/2018	negative	-0.1			08/09/2017	1	0	1	0	188	1	2	0	0	0	191.9179717	635.9075015	343.399994
21/04/2018	negative	-0.1			09/09/2017	2	0	0	2	189	2	3	1	0	0	191.9179717	635.9075015	343.399994
17/04/2018	negative	-0.1			10/09/2017	1	0	1	0	189	1	2	0	0	0	191.9179717	635.9075015	343.399994
13/04/2018	negative	-0.1			11/09/2017	3	0	1	2	190	2	3	1	0	2	191.9179717	637.9075015	363.690002
01/12/2017	negative	-0.1			12/09/2017	5	1	4	0	190	4	2	0	0.25	0	192.1679717	637.9075015	362.75
20/11/2017	negative	-0.1			13/09/2017	11	0	4	7	191	7	3	1	0	1.75	192.1679717	639.6575015	366.230011
16/11/2017	negative	-0.1			14/09/2017	7	2	4	1	191	4	2	0	0.5	0.25	192.6679717	639.9075015	377.640015
12/10/2017	negative	-0.1			15/09/2017	5	1	2	2	191	2	2	0	0.5	1	193.1679717	640.9075015	379.809998
02/10/2017	negative	-0.1			17/09/2017	8	1	2	5	192	5	3	1	0.5	2.5	193.6679717	643.4075015	379.809998
14/09/2017	negative	-0.1			18/09/2017	4	1	1	2	193	2	3	1	1	2	194.6679717	645.4075015	385
18/08/2017	negative	-0.1			19/09/2017	4	2	1	1	192	2	1	-1	2	1	196.6679717	646.4075015	375.100006
07/08/2017	negative	-0.1			20/09/2017	11	2	5	4	192	5	2	0	0.4	0.8	197.0679717	647.2075015	373.910004
03/08/2017	negative	-0.1			21/09/2017	21	0	15	6	192	15	2	0	0	0.4	197.0679717	647.6075015	366.480011
02/08/2017	negative	-0.1			22/09/2017	2	0	2	0	192	2	2	0	0	0	197.0679717	647.6075015	351.089996
07/07/2017	negative	-0.1			24/09/2017	2	0	2	0	192	2	2	0	0	0	197.0679717	647.6075015	351.089996
05/07/2017	negative	-0.1			25/09/2017	8	3	1	4	193	4	3	1	3	4	200.0679717	651.6075015	344.98999
12/06/2017	negative	-0.1			26/09/2017	9	0	3	6	194	6	3	1	0	2	200.0679717	653.6075015	345.25
31/05/2017	negative	-0.1			27/09/2017	2	1	1	0	193	1	1	-1	1	0	201.0679717	653.6075015	340.970001
02/04/2017	negative	-0.1			28/09/2017	2	0	0	2	194	2	3	1	0	0	201.0679717	653.6075015	339.600006
15/03/2017	negative	-0.1			29/09/2017	10	1	4	5	195	5	3	1	0.25	1.25	201.3179717	654.8575015	341.100006
17/02/2017	negative	-0.1			30/09/2017	2	0	1	1	195	1	2	0	0	1	201.3179717	655.8575015	341.100006
15/02/2017	negative	-0.1			01/10/2017	1	0	1	0	195	1	2	0	0	0	201.3179717	655.8575015	341.100006
03/01/2017	negative	-0.1			02/10/2017	7	3	2	2	194	3	1	-1	1.5	1	202.8179717	656.8575015	341.529999
08/12/2016	negative	-0.1			03/10/2017	12	3	7	2	194	7	2	0	0.428571429	0.285714286	203.2465432	657.1432158	348.140015
29/11/2016	negative	-0.1			04/10/2017	2	1	1	0	193	1	1	-1	1	0	204.2465432	657.1432158	355.01001
21/11/2016	negative	-0.1			05/10/2017	2	0	1	1	193	1	2	0	0	1	204.2465432	658.1432158	355.329987
27/10/2016	negative	-0.1			06/10/2017	16	1	6	9	194	9	3	1	0.166666667	1.5	204.4132098	659.6432158	356.880005
26/10/2016	negative	-0.1			07/10/2017	2	0	2	0	194	2	2	0	0	0	204.4132098	659.6432158	356.880005
09/10/2016	negative	-0.1			08/10/2017	2	1	1	0	193	1	1	-1	1	0	205.4132098	659.6432158	356.880005
19/09/2016	negative	-0.1			09/10/2017	4	0	3	1	193	3	2	0	0	0.333333333	205.4132098	659.9765491	342.940002
31/08/2016	negative	-0.1			10/10/2017	12	2	5	5	193	5	2	0	0.4	1	205.8132098	660.9765491	355.589996
02/08/2016	negative	-0.1			11/10/2017	5	0	2	3	194	3	3	1	0	1.5	205.8132098	662.4765491	354.600006
25/07/2016	negative	-0.1			12/10/2017	2	1	1	0	193	1	1	-1	1	0	206.8132098	662.4765491	355.679993
20/07/2016	negative	-0.1			13/10/2017	5	1	4	0	193	4	2	0	0.25	0	207.0632098	662.4765491	355.570007
14/07/2016	negative	-0.1			14/10/2017	1	0	0	1	194	1	3	1	0	0	207.0632098	662.4765491	355.570007
11/07/2016	negative	-0.1			15/10/2017	3	0	1	2	195	2	3	1	0	2	207.0632098	664.4765491	355.570007
05/07/2016	negative	-0.1			16/10/2017	6	1	3	2	195	3	2	0	0.333333333	0.666666667	207.3965432	665.1432158	350.600006
10/05/2016	negative	-0.1			18/10/2017	4	0	2	2	195	2	2	0	0	1	207.3965432	666.1432158	359.649994
04/05/2016	negative	-0.1			19/10/2017	3	1	1	1	194	1	1	-1	1	1	208.3965432	667.1432158	351.809998
04/04/2016	negative	-0.1			20/10/2017	8	0	7	1	194	7	2	0	0	0.142857143	208.3965432	667.2860729	345.100006
29/03/2016	negative	-0.1			21/10/2017	2	0	1	1	194	1	2	0	0	1	208.3965432	668.2860729	345.100006
29/12/2015	negative	-0.1			23/10/2017	2	0	0	2	195	2	3	1	0	0	208.3965432	668.2860729	337.019989
03/11/2015	negative	-0.1			24/10/2017	2	0	1	1	195	1	2	0	0	1	208.3965432	669.2860729	337.339996
03/11/2015	negative	-0.1			25/10/2017	9	2	5	2	195	5	2	0	0.4	0.4	208.7965432	669.6860729	325.839996
05/08/2015	negative	-0.1			26/10/2017	4	1	1	2	196	2	3	1	1	2	209.7965432	671.6860729	326.170013
06/05/2015	negative	-0.1			27/10/2017	12	3	4	5	197	5	3	1	0.75	1.25	210.5465432	672.9360729	320.869995
02/05/2015	negative	-0.1			28/10/2017	2	0	0	2	198	2	3	1	0	0	210.5465432	672.9360729	320.869995
27/04/2015	negative	-0.1			29/10/2017	2	0	2	0	198	2	2	0	0	0	210.5465432	672.9360729	320.869995
12/02/2015	negative	-0.1			30/10/2017	6	1	5	0	198	5	2	0	0.2	0	210.7465432	672.9360729	320.079987
02/01/2015	negative	-0.1			31/10/2017	1	0	1	0	198	1	2	0	0	0	210.7465432	672.9360729	331.529999
24/11/2014	negative	-0.1			01/11/2017	15	0	9	6	198	9	2	0	0	0.666666667	210.7465432	673.6027396	321.079987
11/08/2014	negative	-0.1			02/11/2017	15	2	8	5	198	8	2	0	0.25	0.625	210.9965432	674.2277396	299.26001
30/07/2014	negative	-0.1			03/11/2017	9	2	2	5	199	5	3	1	1	2.5	211.9965432	676.7277396	306.089996
27/03/2014	negative	-0.1			05/11/2017	1	0	0	1	200	1	3	1	0	0	211.9965432	676.7277396	306.089996
07/03/2014	negative	-0.1			07/11/2017	3	0	2	1	200	2	2	0	0	0.5	211.9965432	677.2277396	306.049988
03/03/2014	negative	-0.1			08/11/2017	2	0	2	0	200	2	2	0	0	0	211.9965432	677.2277396	304.390015
11/02/2014	negative	-0.1			09/11/2017	5	0	3	2	200	3	2	0	0	0.666666667	211.9965432	677.8944062	302.98999
14/01/2014	negative	-0.1			10/11/2017	10	4	2	4	199	4	1	-1	2	2	213.9965432	679.8944062	302.98999
26/11/2013	negative	-0.1			12/11/2017	2	0	2	0	199	2	2	0	0	0	213.9965432	679.8944062	302.98999
06/11/2013	negative	-0.1			13/11/2017	6	0	2	4	200	4	3	1	0	2	213.9965432	681.8944062	315.399994
07/10/2013	negative	-0.1			14/11/2017	8	3	2	3	199	3	1	-1	1.5	1.5	215.4965432	683.3944062	308.700012
14/08/2013	negative	-0.1			15/11/2017	4	1	2	1	199	2	2	0	0.5	0.5	215.9965432	683.8944062	311.299988
07/08/2013	negative	-0.1			16/11/2017	20	3	11	6	199	11	2	0	0.272727273	0.545454545	216.2692704	684.4398608	312.5
28/06/2013	negative	-0.1			17/11/2017	21	3	11	7	199	11	2	0	0.272727273	0.636363636	216.5419977	685.0762244	315.049988
01/01/2013	negative	-0.1			18/11/2017	1	0	0	1	200	1	3	1	0	0	216.5419977	685.0762244	315.049988
07/12/2018	neutral	-0.1			19/11/2017	6	1	2	3	201	3	3	1	0.5	1.5	217.0419977	686.5762244	315.049988
24/10/2018	neutral	-0.1			20/11/2017	10	4	4	2	200	4	1	-1	1	0.5	218.0419977	687.0762244	308.73999
30/09/2018	neutral	-0.1			21/11/2017	4	0	3	1	200	3	2	0	0	0.333333333	218.0419977	687.4095578	317.809998
09/09/2018	neutral	-0.1			22/11/2017	4	0	2	2	200	2	2	0	0	1	218.0419977	688.4095578	312.600006
15/08/2018	neutral	-0.1			23/11/2017	2	0	1	1	200	1	2	0	0	1	218.0419977	689.4095578	312.600006
13/08/2018	neutral	-0.1			24/11/2017	10	2	3	5	201	5	3	1	0.666666667	1.666666667	218.7086644	691.0762244	315.549988
27/07/2018	neutral	-0.1			25/11/2017	4	0	4	0	201	4	2	0	0	0	218.7086644	691.0762244	315.549988
20/03/2018	neutral	-0.1			27/11/2017	1	0	1	0	201	1	2	0	0	0	218.7086644	691.0762244	316.809998
10/05/2016	neutral	-0.1			28/11/2017	2	0	2	0	201	2	2	0	0	0	218.7086644	691.0762244	317.549988
31/05/2015	neutral	-0.1			29/11/2017	6	0	4	2	201	4	2	0	0	0.5	218.7086644	691.5762244	307.540009
18/09/2018	neutral	-0.1			30/11/2017	9	1	5	3	201	5	2	0	0.2	0.6	218.9086644	692.1762244	308.850006
09/08/2016	neutral	-0.1			01/12/2017	2	1	1	0	200	1	1	-1	1	0	219.9086644	692.1762244	306.529999
06/12/2018	neutral	-0.1			02/12/2017	2	0	2	0	200	2	2	0	0	0	219.9086644	692.1762244	306.529999
02/03/2016	neutral	-0.1			03/12/2017	2	0	2	0	200	2	2	0	0	0	219.9086644	692.1762244	306.529999
03/10/2018	neutral	-0.099111111			04/12/2017	6	1	3	2	200	3	2	0	0.333333333	0.666666667	220.2419977	692.8428911	305.200012
12/06/2018	neutral	-0.097222222			05/12/2017	5	3	0	2	199	3	1	-1	0	0	220.2419977	692.8428911	303.700012
30/03/2018	neutral	-0.096875			06/12/2017	1	0	1	0	199	1	2	0	0	0	220.2419977	692.8428911	313.26001
27/07/2018	neutral	-0.096320346			07/12/2017	3	1	2	0	199	2	2	0	0.5	0	220.7419977	692.8428911	311.23999
27/02/2018	neutral	-0.096031746			08/12/2017	2	0	1	1	199	1	2	0	0	1	220.7419977	693.8428911	315.130005
24/08/2018	neutral	-0.095238095			09/12/2017	1	0	1	0	199	1	2	0	0	0	220.7419977	693.8428911	315.130005
27/10/2018	neutral	-0.094897959			10/12/2017	1	0	0	1	200	1	3	1	0	0	220.7419977	693.8428911	315.130005
13/08/2018	neutral	-0.094444444			11/12/2017	14	1	6	7	201	7	3	1	0.166666667	1.166666667	220.9086644	695.0095578	328.910004
24/11/2018	neutral	-0.093939394			12/12/2017	8	0	4	4	201	4	2	0	0	1	220.9086644	696.0095578	341.029999
14/01/2015	neutral	-0.09375			13/12/2017	8	0	7	1	201	7	2	0	0	0.142857143	220.9086644	696.1524149	339.029999
20/06/2018	neutral	-0.093518519			14/12/2017	3	0	3	0	201	3	2	0	0	0	220.9086644	696.1524149	337.890015
17/11/2018	neutral	-0.093333333			15/12/2017	2	1	1	0	200	1	1	-1	1	0	221.9086644	696.1524149	343.450012
01/10/2018	neutral	-0.093333333			16/12/2017	3	0	1	2	201	2	3	1	0	2	221.9086644	698.1524149	343.450012
08/08/2018	neutral	-0.092857143			17/12/2017	3	0	1	2	202	2	3	1	0	2	221.9086644	700.1524149	343.450012
19/08/2013	neutral	-0.091666667			18/12/2017	7	1	2	4	203	4	3	1	0.5	2	222.4086644	702.1524149	338.869995
05/11/2018	neutral	-0.091666667			19/12/2017	4	0	3	1	203	3	2	0	0	0.333333333	222.4086644	702.4857482	331.100006
08/08/2018	neutral	-0.091666667			20/12/2017	1	0	0	1	204	1	3	1	0	0	222.4086644	702.4857482	328.980011
28/12/2017	neutral	-0.091666667			21/12/2017	6	1	3	2	204	3	2	0	0.333333333	0.666666667	222.7419977	703.1524149	331.660004
18/04/2018	neutral	-0.090909091			22/12/2017	2	0	0	2	205	2	3	1	0	0	222.7419977	703.1524149	325.200012
22/09/2018	neutral	-0.09			23/12/2017	4	1	0	3	206	3	3	1	0	0	222.7419977	703.1524149	325.200012
26/07/2018	neutral	-0.089583333			24/12/2017	6	1	2	3	207	3	3	1	0.5	1.5	223.2419977	704.6524149	325.200012
21/10/2018	neutral	-0.089285714			27/12/2017	3	1	1	1	206	1	1	-1	1	1	224.2419977	705.6524149	311.640015
19/11/2018	neutral	-0.088888889			28/12/2017	7	1	4	2	206	4	2	0	0.25	0.5	224.4919977	706.1524149	315.359985
01/08/2018	neutral	-0.088888889			29/12/2017	9	2	4	3	206	4	2	0	0.5	0.75	224.9919977	706.9024149	311.350006
31/07/2018	neutral	-0.088888889			30/12/2017	1	0	0	1	207	1	3	1	0	0	224.9919977	706.9024149	311.350006
27/11/2018	neutral	-0.088			02/01/2018	1	1	0	0	206	1	1	-1	0	0	224.9919977	706.9024149	320.529999
17/12/2018	neutral	-0.0875			03/01/2018	9	1	4	4	206	4	2	0	0.25	1	225.2419977	707.9024149	317.25
18/12/2018	neutral	-0.0875			04/01/2018	10	2	4	4	206	4	2	0	0.5	1	225.7419977	708.9024149	314.619995
24/08/2018	neutral	-0.0875			05/01/2018	1	1	0	0	205	1	1	-1	0	0	225.7419977	708.9024149	316.579987
03/10/2018	neutral	-0.086111111			06/01/2018	1	0	0	1	206	1	3	1	0	0	225.7419977	708.9024149	316.579987
12/09/2018	neutral	-0.086111111			08/01/2018	3	1	1	1	205	1	1	-1	1	1	226.7419977	709.9024149	336.410004
23/05/2018	neutral	-0.0859375			09/01/2018	5	0	4	1	205	4	2	0	0	0.25	226.7419977	710.1524149	333.690002
09/05/2017	neutral	-0.085714286			10/01/2018	21	1	9	11	206	11	3	1	0.111111111	1.222222222	226.8531088	711.3746371	334.799988
24/08/2018	neutral	-0.085416667			11/01/2018	17	1	7	9	207	9	3	1	0.142857143	1.285714286	226.995966	712.6603514	337.950012
27/08/2013	neutral	-0.08531746			12/01/2018	4	0	1	3	208	3	3	1	0	3	226.995966	715.6603514	336.220001
03/08/2018	neutral	-0.085185185			13/01/2018	2	0	1	1	208	1	2	0	0	1	226.995966	716.6603514	336.220001
12/03/2018	neutral	-0.085185185			14/01/2018	2	0	2	0	208	2	2	0	0	0	226.995966	716.6603514	336.220001
12/12/2018	neutral	-0.085			15/01/2018	6	1	3	2	208	3	2	0	0.333333333	0.666666667	227.3292993	717.3270181	336.220001
02/08/2018	neutral	-0.083333333			16/01/2018	3	0	2	1	208	2	2	0	0	0.5	227.3292993	717.8270181	340.059998
10/12/2018	neutral	-0.083333333			17/01/2018	2	0	2	0	208	2	2	0	0	0	227.3292993	717.8270181	347.160004
06/12/2018	neutral	-0.083333333			19/01/2018	3	1	1	1	207	1	1	-1	1	1	228.3292993	718.8270181	350.019989
06/12/2018	neutral	-0.083333333			20/01/2018	5	0	3	2	207	3	2	0	0	0.666666667	228.3292993	719.4936847	350.019989
18/10/2018	neutral	-0.083333333			21/01/2018	4	0	2	2	207	2	2	0	0	1	228.3292993	720.4936847	350.019989
14/08/2018	neutral	-0.083333333			22/01/2018	3	1	1	1	206	1	1	-1	1	1	229.3292993	721.4936847	351.559998
07/08/2018	neutral	-0.083333333			23/01/2018	3	0	2	1	206	2	2	0	0	0.5	229.3292993	721.9936847	352.790009
07/08/2018	neutral	-0.083333333			24/01/2018	6	0	2	4	207	4	3	1	0	2	229.3292993	723.9936847	345.890015
13/07/2018	neutral	-0.083333333			25/01/2018	10	2	5	3	207	5	2	0	0.4	0.6	229.7292993	724.5936847	337.640015
13/06/2018	neutral	-0.083333333			26/01/2018	2	0	2	0	207	2	2	0	0	0	229.7292993	724.5936847	342.850006
12/05/2018	neutral	-0.083333333			27/01/2018	1	0	1	0	207	1	2	0	0	0	229.7292993	724.5936847	342.850006
10/05/2018	neutral	-0.083333333			28/01/2018	2	0	2	0	207	2	2	0	0	0	229.7292993	724.5936847	342.850006
26/04/2018	neutral	-0.083333333			29/01/2018	1	1	0	0	206	1	1	-1	0	0	229.7292993	724.5936847	349.529999
16/11/2017	neutral	-0.083333333			30/01/2018	2	0	0	2	207	2	3	1	0	0	229.7292993	724.5936847	345.820007
02/08/2017	neutral	-0.083333333			31/01/2018	6	1	3	2	207	3	2	0	0.333333333	0.666666667	230.0626326	725.2603514	354.309998
06/07/2017	neutral	-0.083333333			01/02/2018	6	1	5	0	207	5	2	0	0.2	0	230.2626326	725.2603514	349.25
09/06/2017	neutral	-0.083333333			03/02/2018	2	0	2	0	207	2	2	0	0	0	230.2626326	725.2603514	343.75
08/06/2017	neutral	-0.083333333			04/02/2018	1	0	1	0	207	1	2	0	0	0	230.2626326	725.2603514	343.75
20/10/2016	neutral	-0.083333333			05/02/2018	6	0	2	4	208	4	3	1	0	2	230.2626326	727.2603514	333.130005
07/10/2016	neutral	-0.083333333			06/02/2018	6	0	1	5	209	5	3	1	0	5	230.2626326	732.2603514	333.970001
10/08/2016	neutral	-0.083333333			07/02/2018	7	0	5	2	209	5	2	0	0	0.4	230.2626326	732.6603514	345
09/06/2016	neutral	-0.083333333			08/02/2018	6	0	3	3	209	3	2	0	0	1	230.2626326	733.6603514	315.230011
08/02/2016	neutral	-0.083333333			09/02/2018	5	1	3	1	209	3	2	0	0.333333333	0.333333333	230.595966	733.9936847	310.420013
08/12/2015	neutral	-0.083333333			10/02/2018	2	0	2	0	209	2	2	0	0	0	230.595966	733.9936847	310.420013
25/09/2015	neutral	-0.083333333			12/02/2018	3	0	2	1	209	2	2	0	0	0.5	230.595966	734.4936847	315.730011
06/05/2015	neutral	-0.083333333			13/02/2018	3	0	1	2	210	2	3	1	0	2	230.595966	736.4936847	323.660004
07/11/2013	neutral	-0.083333333			14/02/2018	7	2	3	2	210	3	2	0	0.666666667	0.666666667	231.2626326	737.1603514	322.309998
27/11/2018	neutral	-0.083333333			15/02/2018	6	0	1	5	211	5	3	1	0	5	231.2626326	742.1603514	334.070007
03/05/2018	neutral	-0.083333333			16/02/2018	2	0	0	2	212	2	3	1	0	0	231.2626326	742.1603514	335.48999
21/12/2018	neutral	-0.082954545			20/02/2018	1	0	0	1	213	1	3	1	0	0	231.2626326	742.1603514	334.769989
12/09/2018	neutral	-0.08125			21/02/2018	6	0	3	3	213	3	2	0	0	1	231.2626326	743.1603514	333.299988
31/08/2018	neutral	-0.08125			22/02/2018	12	1	9	2	213	9	2	0	0.111111111	0.222222222	231.3737437	743.3825736	346.170013
22/11/2017	neutral	-0.080555556			23/02/2018	1	0	1	0	213	1	2	0	0	0	231.3737437	743.3825736	352.049988
25/10/2018	neutral	-0.08			25/02/2018	1	0	1	0	213	1	2	0	0	0	231.3737437	743.3825736	352.049988
06/09/2018	neutral	-0.08			26/02/2018	7	0	2	5	214	5	3	1	0	2.5	231.3737437	745.8825736	357.420013
07/06/2016	neutral	-0.08			27/02/2018	8	2	4	2	214	4	2	0	0.5	0.5	231.8737437	746.3825736	350.98999
30/12/2018	neutral	-0.0796875			01/03/2018	2	1	1	0	213	1	1	-1	1	0	232.8737437	746.3825736	330.929993
15/11/2018	neutral	-0.079166667			04/03/2018	3	0	0	3	214	3	3	1	0	0	232.8737437	746.3825736	335.119995
16/10/2018	neutral	-0.078645833			05/03/2018	3	0	2	1	214	2	2	0	0	0.5	232.8737437	746.8825736	333.350006
31/12/2018	neutral	-0.078395062			06/03/2018	8	0	4	4	214	4	2	0	0	1	232.8737437	747.8825736	328.200012
18/05/2018	neutral	-0.078125			07/03/2018	4	1	1	2	215	2	3	1	1	2	233.8737437	749.8825736	332.299988
28/12/2018	neutral	-0.077777778			08/03/2018	3	0	1	2	216	2	3	1	0	2	233.8737437	751.8825736	329.100006
24/10/2018	neutral	-0.077777778			09/03/2018	3	1	0	2	217	2	3	1	0	0	233.8737437	751.8825736	327.170013
03/10/2018	neutral	-0.077777778			10/03/2018	1	0	1	0	217	1	2	0	0	0	233.8737437	751.8825736	327.170013
20/08/2018	neutral	-0.077777778			11/03/2018	9	2	2	5	218	5	3	1	1	2.5	234.8737437	754.3825736	327.170013
07/08/2018	neutral	-0.077777778			12/03/2018	6	2	3	1	218	3	2	0	0.666666667	0.333333333	235.5404104	754.715907	345.51001
02/07/2018	neutral	-0.077777778			13/03/2018	5	1	2	2	218	2	2	0	0.5	1	236.0404104	755.715907	341.839996
29/06/2018	neutral	-0.077777778			14/03/2018	12	2	6	4	218	6	2	0	0.333333333	0.666666667	236.3737437	756.3825736	326.630005
19/06/2018	neutral	-0.077777778			16/03/2018	1	0	1	0	218	1	2	0	0	0	236.3737437	756.3825736	321.350006
12/06/2018	neutral	-0.077777778			18/03/2018	2	0	2	0	218	2	2	0	0	0	236.3737437	756.3825736	321.350006
23/05/2018	neutral	-0.077777778			19/03/2018	6	1	3	2	218	3	2	0	0.333333333	0.666666667	236.7070771	757.0492403	313.559998
15/05/2018	neutral	-0.077777778			20/03/2018	7	1	4	2	218	4	2	0	0.25	0.5	236.9570771	757.5492403	310.549988
28/03/2018	neutral	-0.077777778			21/03/2018	7	1	3	3	218	3	2	0	0.333333333	1	237.2904104	758.5492403	316.529999
14/03/2018	neutral	-0.077777778			22/03/2018	3	0	1	2	219	2	3	1	0	2	237.2904104	760.5492403	309.100006
13/10/2017	neutral	-0.077777778			23/03/2018	10	3	5	2	219	5	2	0	0.6	0.4	237.8904104	760.9492403	301.540009
08/10/2017	neutral	-0.077777778			26/03/2018	1	0	1	0	219	1	2	0	0	0	237.8904104	760.9492403	304.179993
24/07/2017	neutral	-0.077777778			27/03/2018	24	4	16	4	219	16	2	0	0.25	0.25	238.1404104	761.1992403	279.179993
05/07/2017	neutral	-0.077777778			28/03/2018	29	2	18	9	219	18	2	0	0.111111111	0.5	238.2515215	761.6992403	257.779999
09/05/2017	neutral	-0.077777778			29/03/2018	12	3	5	4	219	5	2	0	0.6	0.8	238.8515215	762.4992403	266.130005
03/05/2017	neutral	-0.077777778			30/03/2018	9	2	4	3	219	4	2	0	0.5	0.75	239.3515215	763.2492403	266.130005
03/04/2017	neutral	-0.077777778			31/03/2018	2	0	2	0	219	2	2	0	0	0	239.3515215	763.2492403	266.130005
01/07/2016	neutral	-0.077777778			01/04/2018	3	0	0	3	220	3	3	1	0	0	239.3515215	763.2492403	266.130005
03/04/2016	neutral	-0.077777778			02/04/2018	19	1	11	7	220	11	2	0	0.090909091	0.636363636	239.4424306	763.8856039	252.479996
13/07/2015	neutral	-0.077777778			03/04/2018	17	3	8	6	220	8	2	0	0.375	0.75	239.8174306	764.6356039	267.529999
02/03/2015	neutral	-0.077777778			04/04/2018	3	0	1	2	221	2	3	1	0	2	239.8174306	766.6356039	286.940002
08/07/2014	neutral	-0.077777778			05/04/2018	9	0	3	6	222	6	3	1	0	2	239.8174306	768.6356039	305.720001
20/02/2014	neutral	-0.077777778			06/04/2018	8	1	5	2	222	5	2	0	0.2	0.4	240.0174306	769.0356039	299.299988
19/11/2013	neutral	-0.077777778			09/04/2018	3	0	1	2	223	2	3	1	0	2	240.0174306	771.0356039	289.660004
07/11/2013	neutral	-0.077777778			10/04/2018	6	0	5	1	223	5	2	0	0	0.2	240.0174306	771.2356039	304.700012
11/02/2013	neutral	-0.077777778			11/04/2018	13	1	6	6	223	6	2	0	0.166666667	1	240.1840973	772.2356039	300.929993
09/10/2013	neutral	-0.076388889			12/04/2018	6	1	2	3	224	3	3	1	0.5	1.5	240.6840973	773.7356039	294.079987
06/06/2018	neutral	-0.076060606			13/04/2018	16	4	8	4	224	8	2	0	0.5	0.5	241.1840973	774.2356039	300.339996
30/09/2013	neutral	-0.075909091			14/04/2018	4	0	1	3	225	3	3	1	0	3	241.1840973	777.2356039	300.339996
11/09/2018	neutral	-0.075			15/04/2018	4	1	2	1	225	2	2	0	0.5	0.5	241.6840973	777.7356039	300.339996
21/07/2018	neutral	-0.075			16/04/2018	8	2	5	1	225	5	2	0	0.4	0.2	242.0840973	777.9356039	291.209991
29/05/2018	neutral	-0.075			17/04/2018	16	6	3	7	226	7	3	1	2	2.333333333	244.0840973	780.2689373	287.690002
07/03/2018	neutral	-0.075			18/04/2018	7	1	3	3	226	3	2	0	0.333333333	1	244.4174306	781.2689373	293.350006
23/02/2018	neutral	-0.075			19/04/2018	11	1	3	7	227	7	3	1	0.333333333	2.333333333	244.7507639	783.6022706	300.079987
03/07/2017	neutral	-0.075			21/04/2018	3	1	1	1	226	1	1	-1	1	1	245.7507639	784.6022706	290.23999
03/09/2015	neutral	-0.075			22/04/2018	1	1	0	0	225	1	1	-1	0	0	245.7507639	784.6022706	290.23999
30/05/2013	neutral	-0.075			23/04/2018	9	2	3	4	226	4	3	1	0.666666667	1.333333333	246.4174306	785.9356039	283.369995
10/12/2018	neutral	-0.075			24/04/2018	8	0	3	5	227	5	3	1	0	1.666666667	246.4174306	787.6022706	283.459991
27/09/2018	neutral	-0.075			25/04/2018	2	0	0	2	228	2	3	1	0	0	246.4174306	787.6022706	280.690002
09/09/2018	neutral	-0.075			26/04/2018	11	2	7	2	228	7	2	0	0.285714286	0.285714286	246.7031449	787.8879849	285.480011
20/06/2018	neutral	-0.075			27/04/2018	8	1	4	3	228	4	2	0	0.25	0.75	246.9531449	788.6379849	294.079987
20/05/2018	neutral	-0.075			28/04/2018	4	0	3	1	228	3	2	0	0	0.333333333	246.9531449	788.9713182	294.079987
03/04/2018	neutral	-0.075			29/04/2018	3	0	1	2	229	2	3	1	0	2	246.9531449	790.9713182	294.079987
13/12/2017	neutral	-0.075			30/04/2018	10	2	3	5	230	5	3	1	0.666666667	1.666666667	247.6198116	792.6379849	293.899994
26/02/2014	neutral	-0.075			01/05/2018	7	1	3	3	230	3	2	0	0.333333333	1	247.9531449	793.6379849	299.920013
05/08/2013	neutral	-0.075			02/05/2018	22	4	7	11	231	11	3	1	0.571428571	1.571428571	248.5245735	795.2094135	301.149994
20/12/2018	neutral	-0.075			03/05/2018	41	13	15	13	231	15	2	0	0.866666667	0.866666667	249.3912401	796.0760801	284.450012
26/10/2018	neutral	-0.075			04/05/2018	10	2	8	0	231	8	2	0	0.25	0	249.6412401	796.0760801	294.089996
26/08/2013	neutral	-0.075			05/05/2018	3	0	2	1	231	2	2	0	0	0.5	249.6412401	796.5760801	294.089996
31/10/2018	neutral	-0.074479167			06/05/2018	9	0	6	3	231	6	2	0	0	0.5	249.6412401	797.0760801	294.089996
16/08/2018	neutral	-0.074074074			07/05/2018	20	3	10	7	231	10	2	0	0.3	0.7	249.9412401	797.7760801	302.769989
19/09/2018	neutral	-0.0734375			08/05/2018	8	1	4	3	231	4	2	0	0.25	0.75	250.1912401	798.5260801	301.970001
07/09/2018	neutral	-0.072916667			09/05/2018	6	0	4	2	231	4	2	0	0	0.5	250.1912401	799.0260801	306.850006
29/05/2018	neutral	-0.072916667			10/05/2018	13	3	5	5	231	5	2	0	0.6	1	250.7912401	800.0260801	305.019989
31/12/2018	neutral	-0.071428571			11/05/2018	4	0	3	1	231	3	2	0	0	0.333333333	250.7912401	800.3594135	301.059998
08/11/2018	neutral	-0.071428571			12/05/2018	3	0	2	1	231	2	2	0	0	0.5	250.7912401	800.8594135	301.059998
12/08/2018	neutral	-0.071428571			13/05/2018	8	0	3	5	232	5	3	1	0	1.666666667	250.7912401	802.5260801	301.059998
08/08/2018	neutral	-0.071428571			14/05/2018	5	0	4	1	232	4	2	0	0	0.25	250.7912401	802.7760801	291.970001
22/03/2018	neutral	-0.071428571			15/05/2018	9	1	7	1	232	7	2	0	0.142857143	0.142857143	250.9340973	802.9189373	284.179993
24/08/2017	neutral	-0.071428571			16/05/2018	10	1	3	6	233	6	3	1	0.333333333	2	251.2674306	804.9189373	286.480011
08/04/2017	neutral	-0.071428571			17/05/2018	1	0	1	0	233	1	2	0	0	0	251.2674306	804.9189373	284.540009
23/11/2016	neutral	-0.071428571			18/05/2018	6	1	4	1	233	4	2	0	0.25	0.25	251.5174306	805.1689373	276.820007
05/11/2013	neutral	-0.071428571			19/05/2018	5	1	2	2	233	2	2	0	0.5	1	252.0174306	806.1689373	276.820007
26/03/2018	neutral	-0.070995671			20/05/2018	11	3	6	2	233	6	2	0	0.5	0.333333333	252.5174306	806.5022706	276.820007
17/08/2018	neutral	-0.070238095			21/05/2018	17	2	9	6	233	9	2	0	0.222222222	0.666666667	252.7396528	807.1689373	284.48999
30/05/2017	neutral	-0.07012987			22/05/2018	12	1	6	5	233	6	2	0	0.166666667	0.833333333	252.9063195	808.0022706	275.01001
21/09/2018	neutral	-0.07			23/05/2018	23	4	12	7	233	12	2	0	0.333333333	0.583333333	253.2396528	808.5856039	279.070007
18/08/2018	neutral	-0.07			24/05/2018	3	1	2	0	233	2	2	0	0.5	0	253.7396528	808.5856039	277.850006
18/05/2016	neutral	-0.07			25/05/2018	8	0	5	3	233	5	2	0	0	0.6	253.7396528	809.1856039	278.850006
31/08/2018	neutral	-0.06986532			26/05/2018	3	0	1	2	234	2	3	1	0	2	253.7396528	811.1856039	278.850006
16/07/2018	neutral	-0.069444444			27/05/2018	9	1	3	5	235	5	3	1	0.333333333	1.666666667	254.0729862	812.8522706	278.850006
20/05/2018	neutral	-0.06875			28/05/2018	3	0	2	1	235	2	2	0	0	0.5	254.0729862	813.3522706	278.850006
26/05/2017	neutral	-0.06875			29/05/2018	17	5	6	6	235	6	2	0	0.833333333	1	254.9063195	814.3522706	283.76001
24/12/2018	neutral	-0.067708333			30/05/2018	6	1	1	4	236	4	3	1	1	4	255.9063195	818.3522706	291.720001
24/07/2018	neutral	-0.066666667			31/05/2018	14	3	5	6	237	6	3	1	0.6	1.2	256.5063195	819.5522706	284.730011
18/12/2018	neutral	-0.066666667			01/06/2018	2	1	1	0	236	1	1	-1	1	0	257.5063195	819.5522706	291.820007
13/10/2018	neutral	-0.066666667			03/06/2018	4	0	1	3	237	3	3	1	0	3	257.5063195	822.5522706	291.820007
04/10/2018	neutral	-0.066666667			04/06/2018	12	1	7	4	237	7	2	0	0.142857143	0.571428571	257.6491766	823.1236992	296.73999
29/09/2018	neutral	-0.066666667			05/06/2018	9	1	5	3	237	5	2	0	0.2	0.6	257.8491766	823.7236992	291.130005
28/09/2018	neutral	-0.066666667			06/06/2018	29	2	14	13	237	14	2	0	0.142857143	0.928571429	257.9920338	824.6522706	319.5
13/08/2018	neutral	-0.066666667			07/06/2018	9	2	3	4	238	4	3	1	0.666666667	1.333333333	258.6587004	825.9856039	316.089996
23/07/2018	neutral	-0.066666667			08/06/2018	12	1	6	5	238	6	2	0	0.166666667	0.833333333	258.8253671	826.8189373	317.660004
18/07/2018	neutral	-0.066666667			09/06/2018	3	0	2	1	238	2	2	0	0	0.5	258.8253671	827.3189373	317.660004
05/07/2018	neutral	-0.066666667			11/06/2018	6	3	2	1	237	3	1	-1	1.5	0.5	260.3253671	827.8189373	332.100006
02/07/2018	neutral	-0.066666667			12/06/2018	34	2	17	15	237	17	2	0	0.117647059	0.882352941	260.4430142	828.7012902	342.769989
13/06/2018	neutral	-0.066666667			13/06/2018	20	4	9	7	237	9	2	0	0.444444444	0.777777778	260.8874586	829.479068	344.779999
02/05/2018	neutral	-0.066666667			15/06/2018	2	0	1	1	237	1	2	0	0	1	260.8874586	830.479068	358.170013
21/09/2017	neutral	-0.066666667			16/06/2018	16	0	9	7	237	9	2	0	0	0.777777778	260.8874586	831.2568458	358.170013
08/09/2017	neutral	-0.066666667			17/06/2018	3	0	2	1	237	2	2	0	0	0.5	260.8874586	831.7568458	358.170013
06/06/2017	neutral	-0.066666667			18/06/2018	20	6	7	7	237	7	2	0	0.857142857	1	261.7446015	832.7568458	370.829987
28/03/2017	neutral	-0.066666667			19/06/2018	19	2	10	7	237	10	2	0	0.2	0.7	261.9446015	833.4568458	352.549988
22/03/2017	neutral	-0.066666667			20/06/2018	11	2	6	3	237	6	2	0	0.333333333	0.5	262.2779348	833.9568458	362.220001
10/02/2017	neutral	-0.066666667			21/06/2018	13	2	8	3	237	8	2	0	0.25	0.375	262.5279348	834.3318458	347.51001
31/07/2016	neutral	-0.066666667			22/06/2018	16	2	6	8	238	8	3	1	0.333333333	1.333333333	262.8612681	835.6651791	333.630005
18/11/2014	neutral	-0.066666667			23/06/2018	1	0	1	0	238	1	2	0	0	0	262.8612681	835.6651791	333.630005
15/09/2014	neutral	-0.066666667			24/06/2018	3	0	0	3	239	3	3	1	0	0	262.8612681	835.6651791	333.630005
15/08/2014	neutral	-0.066666667			25/06/2018	16	2	7	7	239	7	2	0	0.285714286	1	263.1469824	836.6651791	333.01001
04/10/2013	neutral	-0.066666667			26/06/2018	8	3	2	3	238	3	1	-1	1.5	1.5	264.6469824	838.1651791	342
08/11/2018	neutral	-0.066666667			27/06/2018	14	1	10	3	238	10	2	0	0.1	0.3	264.7469824	838.4651791	344.5
20/09/2017	neutral	-0.066666667			28/06/2018	18	4	8	6	238	8	2	0	0.5	0.75	265.2469824	839.2151791	349.929993
17/08/2015	neutral	-0.066666667			29/06/2018	4	0	1	3	239	3	3	1	0	3	265.2469824	842.2151791	342.950012
19/07/2018	neutral	-0.066666667			30/06/2018	11	2	2	7	240	7	3	1	1	3.5	266.2469824	845.7151791	342.950012
27/07/2018	neutral	-0.065833333			01/07/2018	14	0	7	7	240	7	2	0	0	1	266.2469824	846.7151791	342.950012
14/07/2017	neutral	-0.065656566			02/07/2018	27	2	15	10	240	15	2	0	0.133333333	0.666666667	266.3803158	847.3818458	335.070007
12/11/2017	neutral	-0.065625			03/07/2018	12	3	4	5	241	5	3	1	0.75	1.25	267.1303158	848.6318458	310.859985
12/11/2018	neutral	-0.064285714			04/07/2018	11	2	4	5	242	5	3	1	0.5	1.25	267.6303158	849.8818458	310.859985
29/04/2016	neutral	-0.063888889			05/07/2018	20	4	8	8	242	8	2	0	0.5	1	268.1303158	850.8818458	309.160004
20/12/2018	neutral	-0.0625			06/07/2018	4	0	1	3	243	3	3	1	0	3	268.1303158	853.8818458	308.899994
27/11/2018	neutral	-0.0625			07/07/2018	8	2	3	3	243	3	2	0	0.666666667	1	268.7969824	854.8818458	308.899994
06/10/2018	neutral	-0.0625			08/07/2018	7	0	2	5	244	5	3	1	0	2.5	268.7969824	857.3818458	308.899994
29/09/2018	neutral	-0.0625			09/07/2018	3	0	3	0	244	3	2	0	0	0	268.7969824	857.3818458	318.51001
29/09/2018	neutral	-0.0625			10/07/2018	17	0	9	8	244	9	2	0	0	0.888888889	268.7969824	858.2707347	322.470001
04/08/2018	neutral	-0.0625			11/07/2018	6	1	4	1	244	4	2	0	0.25	0.25	269.0469824	858.5207347	318.959991
22/07/2018	neutral	-0.0625			12/07/2018	18	3	10	5	244	10	2	0	0.3	0.5	269.3469824	859.0207347	316.709991
20/07/2018	neutral	-0.0625			13/07/2018	6	0	3	3	244	3	2	0	0	1	269.3469824	860.0207347	318.869995
18/07/2018	neutral	-0.0625			14/07/2018	11	1	4	6	245	6	3	1	0.25	1.5	269.5969824	861.5207347	318.869995
18/07/2018	neutral	-0.0625			15/07/2018	8	2	4	2	245	4	2	0	0.5	0.5	270.0969824	862.0207347	318.869995
17/07/2018	neutral	-0.0625			16/07/2018	21	4	6	11	246	11	3	1	0.666666667	1.833333333	270.7636491	863.854068	310.100006
15/07/2018	neutral	-0.0625			17/07/2018	29	4	13	12	246	13	2	0	0.307692308	0.923076923	271.0713414	864.7771449	322.690002
12/06/2018	neutral	-0.0625			18/07/2018	16	4	8	4	246	8	2	0	0.5	0.5	271.5713414	865.2771449	323.850006
15/05/2018	neutral	-0.0625			19/07/2018	18	4	6	8	247	8	3	1	0.666666667	1.333333333	272.2380081	866.6104782	320.230011
03/04/2018	neutral	-0.0625			20/07/2018	4	0	2	2	247	2	2	0	0	1	272.2380081	867.6104782	313.579987
02/11/2017	neutral	-0.0625			21/07/2018	14	1	7	6	247	7	2	0	0.142857143	0.857142857	272.3808652	868.4676211	313.579987
15/03/2017	neutral	-0.0625			22/07/2018	9	1	3	5	248	5	3	1	0.333333333	1.666666667	272.7141985	870.1342878	313.579987
18/05/2016	neutral	-0.0625			23/07/2018	25	1	12	12	248	12	2	0	0.083333333	1	272.7975319	871.1342878	303.200012
11/04/2016	neutral	-0.0625			24/07/2018	23	2	9	12	249	12	3	1	0.222222222	1.333333333	273.0197541	872.4676211	297.429993
04/04/2016	neutral	-0.0625			25/07/2018	11	3	5	3	249	5	2	0	0.6	0.6	273.6197541	873.0676211	308.73999
27/01/2016	neutral	-0.0625			26/07/2018	14	4	4	6	250	6	3	1	1	1.5	274.6197541	874.5676211	306.649994
17/06/2014	neutral	-0.0625			27/07/2018	17	2	11	4	250	11	2	0	0.181818182	0.363636364	274.8015723	874.9312575	297.179993
15/04/2014	neutral	-0.0625			28/07/2018	4	0	3	1	250	3	2	0	0	0.333333333	274.8015723	875.2645908	297.179993
07/09/2013	neutral	-0.0625			30/07/2018	19	3	9	7	250	9	2	0	0.333333333	0.777777778	275.1349056	876.0423686	290.170013
11/02/2013	neutral	-0.0625			31/07/2018	9	0	7	2	250	7	2	0	0	0.285714286	275.1349056	876.3280829	298.140015
12/06/2018	neutral	-0.062037037			01/08/2018	56	9	24	23	250	24	2	0	0.375	0.958333333	275.5099056	877.2864162	300.839996
15/08/2018	neutral	-0.061904762			02/08/2018	30	3	16	11	250	16	2	0	0.1875	0.6875	275.6974056	877.9739162	349.540009
12/10/2018	neutral	-0.061458333			03/08/2018	15	1	9	5	250	9	2	0	0.111111111	0.555555556	275.8085167	878.5294718	348.170013
30/03/2018	neutral	-0.060606061			04/08/2018	10	0	4	6	251	6	3	1	0	1.5	275.8085167	880.0294718	348.170013
28/07/2017	neutral	-0.06			05/08/2018	3	1	2	0	251	2	2	0	0.5	0	276.3085167	880.0294718	348.170013
27/03/2018	neutral	-0.06			06/08/2018	17	4	6	7	252	7	3	1	0.666666667	1.166666667	276.9751834	881.1961384	341.98999
12/12/2018	neutral	-0.06			07/08/2018	85	10	45	30	252	45	2	0	0.222222222	0.666666667	277.1974056	881.8628051	379.570007
19/12/2018	neutral	-0.059920635			08/08/2018	54	7	30	17	252	30	2	0	0.233333333	0.566666667	277.430739	882.4294718	370.339996
13/05/2018	neutral	-0.059722222			09/08/2018	40	5	20	15	252	20	2	0	0.25	0.75	277.680739	883.1794718	352.450012
12/07/2018	neutral	-0.059375			10/08/2018	20	2	11	7	252	11	2	0	0.181818182	0.636363636	277.8625571	883.8158354	355.48999
19/09/2018	neutral	-0.058333333			11/08/2018	13	1	4	8	253	8	3	1	0.25	2	278.1125571	885.8158354	355.48999
27/08/2018	neutral	-0.058333333			12/08/2018	20	3	9	8	253	9	2	0	0.333333333	0.888888889	278.4458905	886.7047243	355.48999
01/04/2017	neutral	-0.058333333			13/08/2018	33	7	17	9	253	17	2	0	0.411764706	0.529411765	278.8576552	887.234136	356.410004
07/09/2018	neutral	-0.0575			14/08/2018	31	5	15	11	253	15	2	0	0.333333333	0.733333333	279.1909885	887.9674694	347.640015
01/10/2013	neutral	-0.057142857			15/08/2018	29	1	17	11	253	17	2	0	0.058823529	0.647058824	279.249812	888.6145282	338.690002
27/09/2018	neutral	-0.057142857			16/08/2018	25	3	13	9	253	13	2	0	0.230769231	0.692307692	279.4805813	889.3068359	335.450012
14/08/2018	neutral	-0.056666667			17/08/2018	41	7	13	21	254	21	3	1	0.538461538	1.615384615	280.0190428	890.9222205	305.5
15/08/2018	neutral	-0.056547619			18/08/2018	17	2	7	8	255	8	3	1	0.285714286	1.142857143	280.3047571	892.0650777	305.5
04/12/2018	neutral	-0.05625			19/08/2018	7	2	3	2	255	3	2	0	0.666666667	0.666666667	280.9714238	892.7317443	305.5
14/09/2018	neutral	-0.05625			20/08/2018	35	4	17	14	255	17	2	0	0.235294118	0.823529412	281.2067179	893.5552737	308.440002
04/10/2018	neutral	-0.05625			21/08/2018	22	2	9	11	256	11	3	1	0.222222222	1.222222222	281.4289401	894.777496	321.899994
10/07/2018	neutral	-0.055555556			22/08/2018	3	0	1	2	257	2	3	1	0	2	281.4289401	896.777496	321.640015
08/11/2018	neutral	-0.055555556			23/08/2018	25	9	8	8	256	9	1	-1	1.125	1	282.5539401	897.777496	320.100006
08/10/2018	neutral	-0.055555556			24/08/2018	39	9	21	9	256	21	2	0	0.428571429	0.428571429	282.9825115	898.2060674	322.820007
14/09/2018	neutral	-0.055555556			25/08/2018	12	2	4	6	257	6	3	1	0.5	1.5	283.4825115	899.7060674	322.820007
10/09/2018	neutral	-0.055555556			26/08/2018	12	1	3	8	258	8	3	1	0.333333333	2.666666667	283.8158449	902.372734	322.820007
22/06/2017	neutral	-0.055555556			27/08/2018	31	4	15	12	258	15	2	0	0.266666667	0.8	284.0825115	903.172734	319.269989
21/04/2017	neutral	-0.055555556			28/08/2018	18	6	8	4	258	8	2	0	0.75	0.5	284.8325115	903.672734	311.859985
04/05/2016	neutral	-0.055555556			29/08/2018	19	4	5	10	259	10	3	1	0.8	2	285.6325115	905.672734	305.01001
17/01/2016	neutral	-0.055555556			30/08/2018	5	1	2	2	259	2	2	0	0.5	1	286.1325115	906.672734	303.149994
24/09/2014	neutral	-0.055555556			31/08/2018	16	1	9	6	259	9	2	0	0.111111111	0.666666667	286.2436226	907.3394007	301.660004
24/05/2013	neutral	-0.055555556			01/09/2018	1	0	0	1	260	1	3	1	0	0	286.2436226	907.3394007	301.660004
06/10/2018	neutral	-0.055			02/09/2018	1	0	0	1	261	1	3	1	0	0	286.2436226	907.3394007	301.660004
07/10/2018	neutral	-0.055			03/09/2018	12	2	7	3	261	7	2	0	0.285714286	0.428571429	286.5293369	907.7679721	301.660004
18/04/2018	neutral	-0.055			04/09/2018	9	0	5	4	261	5	2	0	0	0.8	286.5293369	908.5679721	288.950012
16/11/2017	neutral	-0.054545455			05/09/2018	28	3	13	12	261	13	2	0	0.230769231	0.923076923	286.7601062	909.4910491	280.73999
11/05/2017	neutral	-0.054545455			06/09/2018	14	2	5	7	262	7	3	1	0.4	1.4	287.1601062	910.8910491	280.950012
19/09/2013	neutral	-0.054545455			07/09/2018	74	7	34	33	262	34	2	0	0.205882353	0.970588235	287.3659885	911.8616373	263.23999
16/08/2018	neutral	-0.054166667			08/09/2018	4	0	2	2	262	2	2	0	0	1	287.3659885	912.8616373	263.23999
12/06/2018	neutral	-0.053174603			09/09/2018	16	5	3	8	263	8	3	1	1.666666667	2.666666667	289.0326552	915.528304	263.23999
03/12/2018	neutral	-0.051851852			10/09/2018	14	1	9	4	263	9	2	0	0.111111111	0.444444444	289.1437663	915.9727484	285.5
05/11/2018	neutral	-0.051851852			11/09/2018	22	3	14	5	263	14	2	0	0.214285714	0.357142857	289.358052	916.3298913	279.440002
07/09/2018	neutral	-0.051851852			12/09/2018	23	0	13	10	263	13	2	0	0	0.769230769	289.358052	917.099122	290.540009
07/08/2018	neutral	-0.051851852			13/09/2018	3	2	0	1	262	2	1	-1	0	0	289.358052	917.099122	289.459991
07/08/2018	neutral	-0.051851852			14/09/2018	17	6	7	4	262	7	2	0	0.857142857	0.571428571	290.2151949	917.6705506	295.200012
06/08/2018	neutral	-0.051851852			15/09/2018	4	0	0	4	263	4	3	1	0	0	290.2151949	917.6705506	295.200012
28/07/2018	neutral	-0.051851852			16/09/2018	19	3	7	9	264	9	3	1	0.428571429	1.285714286	290.6437663	918.9562649	295.200012
06/06/2018	neutral	-0.051851852			17/09/2018	22	6	6	10	265	10	3	1	1	1.666666667	291.6437663	920.6229316	294.839996
28/03/2018	neutral	-0.051851852			18/09/2018	35	14	10	11	264	14	1	-1	1.4	1.1	293.0437663	921.7229316	284.959991
09/01/2018	neutral	-0.051851852			19/09/2018	20	3	12	5	264	12	2	0	0.25	0.416666667	293.2937663	922.1395982	299.019989
10/10/2014	neutral	-0.051851852			20/09/2018	11	3	3	5	265	5	3	1	1	1.666666667	294.2937663	923.8062649	298.329987
02/01/2015	neutral	-0.051388889			21/09/2018	15	0	7	8	266	8	3	1	0	1.142857143	294.2937663	924.949122	299.100006
15/09/2014	neutral	-0.051388889			22/09/2018	17	2	6	9	267	9	3	1	0.333333333	1.5	294.6270996	926.449122	299.100006
10/02/2014	neutral	-0.050909091			23/09/2018	7	1	1	5	268	5	3	1	1	5	295.6270996	931.449122	299.100006
07/10/2018	neutral	-0.050189394			24/09/2018	17	1	9	7	268	9	2	0	0.111111111	0.777777778	295.7382107	932.2268998	299.679993
03/12/2013	neutral	-0.05			25/09/2018	16	2	7	7	268	7	2	0	0.285714286	1	296.023925	933.2268998	300.98999
19/11/2013	neutral	-0.05			26/09/2018	18	5	4	9	269	9	3	1	1.25	2.25	297.273925	935.4768998	309.579987
13/09/2017	neutral	-0.05			27/09/2018	57	11	25	21	269	25	2	0	0.44	0.84	297.713925	936.3168998	307.519989
22/10/2018	neutral	-0.05			28/09/2018	41	5	23	13	269	23	2	0	0.217391304	0.565217391	297.9313163	936.8821172	264.769989
02/10/2018	neutral	-0.05			29/09/2018	26	5	6	15	270	15	3	1	0.833333333	2.5	298.7646497	939.3821172	264.769989
09/08/2018	neutral	-0.05			30/09/2018	23	2	10	11	271	11	3	1	0.2	1.1	298.9646497	940.4821172	264.769989
01/07/2018	neutral	-0.05			01/10/2018	34	5	14	15	272	15	3	1	0.357142857	1.071428571	299.3217925	941.5535458	310.700012
09/10/2016	neutral	-0.05			02/10/2018	22	2	13	7	272	13	2	0	0.153846154	0.538461538	299.4756387	942.0920073	301.019989
22/12/2018	neutral	-0.05			03/10/2018	20	1	8	11	273	11	3	1	0.125	1.375	299.6006387	943.4670073	294.799988
18/12/2018	neutral	-0.05			04/10/2018	34	4	15	15	273	15	2	0	0.266666667	1	299.8673053	944.4670073	281.829987
10/12/2018	neutral	-0.05			05/10/2018	21	4	9	8	273	9	2	0	0.444444444	0.888888889	300.3117498	945.3558962	261.950012
09/12/2018	neutral	-0.05			06/10/2018	10	2	4	4	273	4	2	0	0.5	1	300.8117498	946.3558962	261.950012
29/11/2018	neutral	-0.05			07/10/2018	11	2	3	6	274	6	3	1	0.666666667	2	301.4784164	948.3558962	261.950012
16/11/2018	neutral	-0.05			08/10/2018	28	6	15	7	274	15	2	0	0.4	0.466666667	301.8784164	948.8225629	250.559998
11/11/2018	neutral	-0.05			09/10/2018	15	3	7	5	274	7	2	0	0.428571429	0.714285714	302.3069879	949.5368486	262.799988
06/10/2018	neutral	-0.05			10/10/2018	21	1	14	6	274	14	2	0	0.071428571	0.428571429	302.3784164	949.96542	256.880005
01/10/2018	neutral	-0.05			11/10/2018	12	3	3	6	275	6	3	1	1	2	303.3784164	951.96542	252.229996
30/09/2018	neutral	-0.05			12/10/2018	15	4	6	5	275	6	2	0	0.666666667	0.833333333	304.0450831	952.7987533	258.779999
28/09/2018	neutral	-0.05			13/10/2018	8	0	2	6	276	6	3	1	0	3	304.0450831	955.7987533	258.779999
27/09/2018	neutral	-0.05			14/10/2018	15	3	3	9	277	9	3	1	1	3	305.0450831	958.7987533	258.779999
27/09/2018	neutral	-0.05			15/10/2018	1	0	0	1	278	1	3	1	0	0	305.0450831	958.7987533	259.589996
27/09/2018	neutral	-0.05			16/10/2018	20	5	7	8	279	8	3	1	0.714285714	1.142857143	305.7593688	959.9416105	276.589996
06/09/2018	neutral	-0.05			17/10/2018	6	2	1	3	280	3	3	1	2	3	307.7593688	962.9416105	271.779999
03/09/2018	neutral	-0.05			18/10/2018	16	2	7	7	280	7	2	0	0.285714286	1	308.0450831	963.9416105	263.910004
30/08/2018	neutral	-0.05			19/10/2018	12	2	5	5	280	5	2	0	0.4	1	308.4450831	964.9416105	260
29/08/2018	neutral	-0.05			20/10/2018	7	0	4	3	280	4	2	0	0	0.75	308.4450831	965.6916105	260
24/08/2018	neutral	-0.05			21/10/2018	9	1	6	2	280	6	2	0	0.166666667	0.333333333	308.6117498	966.0249438	260
24/08/2018	neutral	-0.05			22/10/2018	11	2	3	6	281	6	3	1	0.666666667	2	309.2784164	968.0249438	260.950012
17/08/2018	neutral	-0.05			23/10/2018	31	3	14	14	281	14	2	0	0.214285714	1	309.4927022	969.0249438	294.140015
08/08/2018	neutral	-0.05			24/10/2018	48	10	15	23	282	23	3	1	0.666666667	1.533333333	310.1593688	970.5582772	288.5
25/07/2018	neutral	-0.05			25/10/2018	25	4	9	12	283	12	3	1	0.444444444	1.333333333	310.6038133	971.8916105	314.859985
18/06/2018	neutral	-0.05			26/10/2018	35	6	24	5	283	24	2	0	0.25	0.208333333	310.8538133	972.0999438	330.899994
16/06/2018	neutral	-0.05			27/10/2018	15	1	10	4	283	10	2	0	0.1	0.4	310.9538133	972.4999438	330.899994
29/05/2018	neutral	-0.05			28/10/2018	15	3	6	6	283	6	2	0	0.5	1	311.4538133	973.4999438	330.899994
04/05/2018	neutral	-0.05			29/10/2018	17	2	6	9	284	9	3	1	0.333333333	1.5	311.7871466	974.9999438	334.850006
17/01/2018	neutral	-0.05			30/10/2018	12	2	7	3	284	7	2	0	0.285714286	0.428571429	312.0728609	975.4285153	329.899994
15/01/2018	neutral	-0.05			31/10/2018	21	3	4	14	285	14	3	1	0.75	3.5	312.8228609	978.9285153	337.320007
10/01/2018	neutral	-0.05			01/11/2018	11	2	5	4	285	5	2	0	0.4	0.8	313.2228609	979.7285153	344.279999
10/01/2018	neutral	-0.05			02/11/2018	18	4	7	7	285	7	2	0	0.571428571	1	313.7942895	980.7285153	346.410004
03/12/2017	neutral	-0.05			03/11/2018	7	1	3	3	285	3	2	0	0.333333333	1	314.1276228	981.7285153	346.410004
25/11/2017	neutral	-0.05			04/11/2018	4	0	4	0	285	4	2	0	0	0	314.1276228	981.7285153	346.410004
31/10/2017	neutral	-0.05			05/11/2018	17	3	10	4	285	10	2	0	0.3	0.4	314.4276228	982.1285153	341.399994
14/09/2017	neutral	-0.05			06/11/2018	4	0	1	3	286	3	3	1	0	3	314.4276228	985.1285153	341.059998
08/05/2017	neutral	-0.05			07/11/2018	13	1	2	10	287	10	3	1	0.5	5	314.9276228	990.1285153	348.160004
03/05/2017	neutral	-0.05			08/11/2018	19	2	10	7	287	10	2	0	0.2	0.7	315.1276228	990.8285153	351.399994
21/04/2017	neutral	-0.05			09/11/2018	8	0	8	0	287	8	2	0	0	0	315.1276228	990.8285153	350.51001
15/03/2017	neutral	-0.05			10/11/2018	6	1	2	3	288	3	3	1	0.5	1.5	315.6276228	992.3285153	350.51001
20/09/2016	neutral	-0.05			11/11/2018	11	4	3	4	287	4	1	-1	1.333333333	1.333333333	316.9609561	993.6618486	350.51001
11/07/2016	neutral	-0.05			12/11/2018	4	0	3	1	287	3	2	0	0	0.333333333	316.9609561	993.9951819	331.279999
11/06/2016	neutral	-0.05			13/11/2018	10	2	3	5	288	5	3	1	0.666666667	1.666666667	317.6276228	995.6618486	338.730011
26/05/2016	neutral	-0.05			14/11/2018	9	2	6	1	288	6	2	0	0.333333333	0.166666667	317.9609561	995.8285153	344
22/03/2016	neutral	-0.05			15/11/2018	16	2	8	6	288	8	2	0	0.25	0.75	318.2109561	996.5785153	348.440002
13/03/2016	neutral	-0.05			16/11/2018	11	1	4	6	289	6	3	1	0.25	1.5	318.4609561	998.0785153	354.309998
31/12/2015	neutral	-0.05			17/11/2018	11	2	4	5	290	5	3	1	0.5	1.25	318.9609561	999.3285153	354.309998
30/10/2015	neutral	-0.05			18/11/2018	4	0	2	2	290	2	2	0	0	1	318.9609561	1000.328515	354.309998
20/10/2015	neutral	-0.05			19/11/2018	15	1	9	5	290	9	2	0	0.111111111	0.555555556	319.0720672	1000.884071	353.470001
13/08/2015	neutral	-0.05			20/11/2018	5	2	2	1	289	2	1	-1	1	0.5	320.0720672	1001.384071	347.48999
12/08/2015	neutral	-0.05			21/11/2018	14	1	7	6	289	7	2	0	0.142857143	0.857142857	320.2149244	1002.241214	338.190002
06/08/2015	neutral	-0.05			22/11/2018	4	0	0	4	290	4	3	1	0	0	320.2149244	1002.241214	338.190002
25/04/2015	neutral	-0.05			23/11/2018	10	1	4	5	291	5	3	1	0.25	1.25	320.4649244	1003.491214	325.829987
21/04/2015	neutral	-0.05			24/11/2018	7	0	2	5	292	5	3	1	0	2.5	320.4649244	1005.991214	325.829987
12/02/2015	neutral	-0.05			25/11/2018	1	0	0	1	293	1	3	1	0	0	320.4649244	1005.991214	325.829987
09/02/2015	neutral	-0.05			26/11/2018	17	2	8	7	293	8	2	0	0.25	0.875	320.7149244	1006.866214	346
14/01/2015	neutral	-0.05			27/11/2018	14	1	7	6	293	7	2	0	0.142857143	0.857142857	320.8577815	1007.723357	343.920013
29/12/2014	neutral	-0.05			28/11/2018	7	1	3	3	293	3	2	0	0.333333333	1	321.1911149	1008.723357	347.869995
05/11/2014	neutral	-0.05			29/11/2018	3	0	1	2	294	2	3	1	0	2	321.1911149	1010.723357	341.170013
26/02/2014	neutral	-0.05			30/11/2018	15	1	2	12	295	12	3	1	0.5	6	321.6911149	1016.723357	350.480011
24/02/2014	neutral	-0.05			01/12/2018	3	0	1	2	296	2	3	1	0	2	321.6911149	1018.723357	350.480011
08/01/2014	neutral	-0.05			02/12/2018	4	1	1	2	297	2	3	1	1	2	322.6911149	1020.723357	350.480011
17/07/2013	neutral	-0.05			03/12/2018	17	2	9	6	297	9	2	0	0.222222222	0.666666667	322.9133371	1021.390023	358.48999
15/12/2018	neutral	-0.05			04/12/2018	17	7	4	6	296	7	1	-1	1.75	1.5	324.6633371	1022.890023	359.700012
08/10/2018	neutral	-0.05			05/12/2018	2	1	0	1	295	1	1	-1	0	0	324.6633371	1022.890023	359.700012
24/09/2018	neutral	-0.05			06/12/2018	19	3	10	6	295	10	2	0	0.3	0.6	324.9633371	1023.490023	363.059998
05/04/2016	neutral	-0.05			07/12/2018	20	1	9	10	296	10	3	1	0.111111111	1.111111111	325.0744482	1024.601134	357.970001
02/03/2015	neutral	-0.05			08/12/2018	6	1	0	5	297	5	3	1	0	0	325.0744482	1024.601134	357.970001
15/12/2018	neutral	-0.05			09/12/2018	15	0	11	4	297	11	2	0	0	0.363636364	325.0744482	1024.964771	357.970001
27/11/2018	neutral	-0.05			10/12/2018	17	3	9	5	297	9	2	0	0.333333333	0.555555556	325.4077815	1025.520326	365.149994
04/10/2018	neutral	-0.05			11/12/2018	7	0	4	3	297	4	2	0	0	0.75	325.4077815	1026.270326	366.76001
21/01/2018	neutral	-0.05			12/12/2018	16	5	8	3	297	8	2	0	0.625	0.375	326.0327815	1026.645326	366.600006
25/08/2017	neutral	-0.05			13/12/2018	18	5	5	8	298	8	3	1	1	1.6	327.0327815	1028.245326	376.790009
21/04/2015	neutral	-0.05			14/12/2018	8	2	3	3	298	3	2	0	0.666666667	1	327.6994482	1029.245326	365.709991
26/10/2014	neutral	-0.05			15/12/2018	13	1	7	5	298	7	2	0	0.142857143	0.714285714	327.8423053	1029.959612	365.709991
15/11/2018	neutral	-0.049603175			16/12/2018	1	1	0	0	297	1	1	-1	0	0	327.8423053	1029.959612	365.709991
28/06/2018	neutral	-0.048571429			17/12/2018	11	1	5	5	297	5	2	0	0.2	1	328.0423053	1030.959612	348.420013
25/07/2013	neutral	-0.046666667			18/12/2018	20	6	9	5	297	9	2	0	0.666666667	0.555555556	328.708972	1031.515167	337.029999
07/08/2017	neutral	-0.045833333			19/12/2018	13	3	3	7	298	7	3	1	1	2.333333333	329.708972	1033.848501	332.970001
01/05/2017	neutral	-0.045			20/12/2018	14	3	7	4	298	7	2	0	0.428571429	0.571428571	330.1375434	1034.419929	315.380005
06/09/2018	neutral	-0.044444444			21/12/2018	10	1	5	4	298	5	2	0	0.2	0.8	330.3375434	1035.219929	319.769989
24/08/2018	neutral	-0.044444444			22/12/2018	11	1	5	5	298	5	2	0	0.2	1	330.5375434	1036.219929	319.769989
17/09/2013	neutral	-0.044444444			23/12/2018	7	2	2	3	299	3	3	1	1	1.5	331.5375434	1037.719929	319.769989
03/07/2018	neutral	-0.044285714			24/12/2018	12	0	6	6	299	6	2	0	0	1	331.5375434	1038.719929	295.390015
09/12/2018	neutral	-0.04375			25/12/2018	1	0	0	1	300	1	3	1	0	0	331.5375434	1038.719929	295.390015
26/11/2013	neutral	-0.04375			26/12/2018	9	1	3	5	301	5	3	1	0.333333333	1.666666667	331.8708768	1040.386596	326.089996
10/10/2018	neutral	-0.04375			27/12/2018	9	3	2	4	302	4	3	1	1.5	2	333.3708768	1042.386596	316.130005
16/08/2018	neutral	-0.04375			28/12/2018	25	2	10	13	303	13	3	1	0.2	1.3	333.5708768	1043.686596	333.869995
12/06/2018	neutral	-0.042857143			30/12/2018	5	1	2	2	303	2	2	0	0.5	1	334.0708768	1044.686596	333.869995
01/08/2018	neutral	-0.042012987			31/12/2018	25	2	14	9	303	14	2	0	0.142857143	0.642857143	334.2137339	1045.329453	332.799988
24/08/2018	neutral	-0.041931217
06/12/2018	neutral	-0.041666667
23/10/2018	neutral	-0.041666667
06/08/2018	neutral	-0.041666667
03/07/2018	neutral	-0.041666667
08/06/2018	neutral	-0.041666667
14/03/2018	neutral	-0.041666667
12/01/2017	neutral	-0.041666667
04/03/2016	neutral	-0.041666667
24/04/2018	neutral	-0.041666667
22/11/2017	neutral	-0.041471861
28/03/2018	neutral	-0.041071429
12/10/2016	neutral	-0.040740741
11/09/2018	neutral	-0.04047619
11/07/2018	neutral	-0.04
31/08/2018	neutral	-0.04
16/10/2018	neutral	-0.04
18/11/2018	neutral	-0.038888889
16/04/2018	neutral	-0.038888889
16/11/2017	neutral	-0.038425926
12/06/2018	neutral	-0.038392857
12/06/2018	neutral	-0.038333333
12/12/2018	neutral	-0.0375
27/07/2018	neutral	-0.0375
01/12/2016	neutral	-0.0375
01/09/2015	neutral	-0.0375
17/08/2018	neutral	-0.0375
21/08/2018	neutral	-0.0375
02/11/2016	neutral	-0.0375
29/10/2018	neutral	-0.0375
06/12/2018	neutral	-0.035714286
05/07/2018	neutral	-0.035714286
06/04/2016	neutral	-0.035185185
12/06/2018	neutral	-0.035
21/06/2018	neutral	-0.034949495
30/08/2017	neutral	-0.034375
12/12/2018	neutral	-0.034090909
07/08/2018	neutral	-0.033333333
05/07/2016	neutral	-0.033333333
04/11/2016	neutral	-0.033333333
04/10/2018	neutral	-0.033333333
08/10/2018	neutral	-0.033333333
17/09/2018	neutral	-0.033333333
07/09/2018	neutral	-0.033333333
29/08/2018	neutral	-0.033333333
24/08/2018	neutral	-0.033333333
09/08/2018	neutral	-0.033333333
03/01/2018	neutral	-0.033333333
25/04/2016	neutral	-0.033333333
04/05/2015	neutral	-0.033333333
05/09/2013	neutral	-0.033333333
06/08/2013	neutral	-0.033333333
07/12/2018	neutral	-0.033333333
21/10/2018	neutral	-0.033333333
02/08/2018	neutral	-0.033333333
25/06/2018	neutral	-0.033333333
27/03/2018	neutral	-0.033333333
24/06/2017	neutral	-0.033333333
03/01/2013	neutral	-0.033333333
12/06/2018	neutral	-0.033333333
29/08/2018	neutral	-0.033333333
06/05/2018	neutral	-0.0325
27/05/2017	neutral	-0.031818182
12/12/2018	neutral	-0.03125
25/10/2018	neutral	-0.03125
20/08/2018	neutral	-0.03125
30/10/2017	neutral	-0.03125
29/09/2014	neutral	-0.03125
05/07/2013	neutral	-0.03125
22/05/2013	neutral	-0.03125
08/11/2018	neutral	-0.031111111
04/10/2018	neutral	-0.03
02/08/2018	neutral	-0.029166667
27/03/2018	neutral	-0.028571429
26/04/2018	neutral	-0.027857143
10/10/2018	neutral	-0.027777778
03/10/2013	neutral	-0.027777778
03/02/2016	neutral	-0.027777778
29/10/2018	neutral	-0.027777778
06/12/2018	neutral	-0.027380952
08/11/2018	neutral	-0.027380952
07/10/2014	neutral	-0.026666667
23/07/2018	neutral	-0.026388889
23/07/2018	neutral	-0.025925926
13/10/2018	neutral	-0.025
23/08/2018	neutral	-0.025
08/08/2018	neutral	-0.025
17/11/2017	neutral	-0.025
26/10/2016	neutral	-0.025
18/08/2018	neutral	-0.025
02/11/2018	neutral	-0.025
27/09/2018	neutral	-0.025
24/09/2018	neutral	-0.025
11/09/2018	neutral	-0.025
21/08/2018	neutral	-0.025
20/08/2018	neutral	-0.025
16/08/2018	neutral	-0.025
28/07/2018	neutral	-0.025
14/05/2018	neutral	-0.025
28/03/2018	neutral	-0.025
19/07/2017	neutral	-0.025
13/06/2017	neutral	-0.025
13/04/2017	neutral	-0.025
19/07/2016	neutral	-0.025
22/04/2016	neutral	-0.025
04/01/2016	neutral	-0.025
30/12/2015	neutral	-0.025
30/07/2015	neutral	-0.025
15/07/2015	neutral	-0.025
02/05/2015	neutral	-0.025
02/01/2015	neutral	-0.025
14/11/2013	neutral	-0.025
05/11/2013	neutral	-0.025
05/11/2013	neutral	-0.025
08/06/2013	neutral	-0.025
31/05/2013	neutral	-0.025
28/09/2018	neutral	-0.025
21/11/2018	neutral	-0.025
20/10/2018	neutral	-0.025
13/12/2017	neutral	-0.025
05/09/2018	neutral	-0.023809524
05/09/2018	neutral	-0.023809524
07/08/2018	neutral	-0.023333333
12/08/2018	neutral	-0.022916667
28/09/2018	neutral	-0.022839506
30/10/2018	neutral	-0.022222222
12/11/2018	neutral	-0.022222222
21/06/2018	neutral	-0.021428571
28/09/2018	neutral	-0.021428571
28/09/2018	neutral	-0.020833333
04/11/2016	neutral	-0.020833333
05/04/2018	neutral	-0.020833333
12/06/2018	neutral	-0.02
10/08/2018	neutral	-0.02
08/08/2018	neutral	-0.02
27/06/2018	neutral	-0.02
01/08/2018	neutral	-0.02
21/05/2018	neutral	-0.02
05/11/2018	neutral	-0.01875
24/10/2017	neutral	-0.01875
21/11/2018	neutral	-0.01875
26/09/2018	neutral	-0.018518519
18/12/2018	neutral	-0.018518519
02/04/2018	neutral	-0.018518519
31/08/2018	neutral	-0.018181818
02/07/2018	neutral	-0.018181818
25/06/2018	neutral	-0.017857143
06/10/2017	neutral	-0.016666667
06/04/2018	neutral	-0.016666667
16/11/2018	neutral	-0.016666667
23/06/2018	neutral	-0.016666667
05/09/2018	neutral	-0.016666667
23/08/2018	neutral	-0.016666667
21/06/2018	neutral	-0.016666667
28/12/2017	neutral	-0.016666667
20/08/2018	neutral	-0.016666667
13/06/2018	neutral	-0.016666667
05/06/2017	neutral	-0.016666667
11/04/2016	neutral	-0.016666667
29/07/2017	neutral	-0.016666667
03/05/2018	neutral	-0.015909091
11/10/2018	neutral	-0.015714286
06/06/2017	neutral	-0.015151515
28/09/2016	neutral	-0.015151515
14/01/2014	neutral	-0.015151515
24/05/2018	neutral	-0.014981399
22/05/2018	neutral	-0.014583333
10/07/2017	neutral	-0.013888889
18/12/2018	neutral	-0.013888889
10/10/2018	neutral	-0.013888889
03/09/2018	neutral	-0.0125
09/08/2018	neutral	-0.0125
01/08/2018	neutral	-0.0125
07/09/2018	neutral	-0.0125
11/12/2018	neutral	-0.0125
27/10/2018	neutral	-0.0125
23/10/2018	neutral	-0.0125
09/11/2018	neutral	-0.0125
08/09/2018	neutral	-0.0125
11/07/2018	neutral	-0.011111111
21/09/2018	neutral	-0.01
23/08/2018	neutral	-0.01
13/08/2018	neutral	-0.009722222
29/03/2016	neutral	-0.00959596
05/11/2013	neutral	-0.00959596
16/04/2018	neutral	-0.009090909
25/09/2018	neutral	-0.008333333
28/01/2018	neutral	-0.008333333
05/10/2018	neutral	-0.008333333
02/03/2017	neutral	-0.008333333
27/07/2018	neutral	-0.007738095
14/08/2018	neutral	-0.007142857
25/08/2013	neutral	-0.006818182
21/11/2018	neutral	-0.006696429
14/10/2018	neutral	-0.006666667
02/04/2018	neutral	-0.006349206
25/10/2018	neutral	-0.00625
24/09/2018	neutral	-0.00625
27/09/2018	neutral	-0.00625
03/04/2018	neutral	-0.005555556
26/10/2018	neutral	-0.005555556
20/11/2016	neutral	-0.005555556
12/07/2018	neutral	-0.004960317
09/12/2018	neutral	-0.00487013
19/06/2018	neutral	-0.004166667
19/07/2018	neutral	-0.003896104
31/12/2013	neutral	-0.003838384
11/09/2018	neutral	-0.003409091
11/12/2017	neutral	-0.002792208
01/06/2018	neutral	-0.002272727
28/12/2018	neutral	-0.001388889
30/06/2018	neutral	-0.001041667
31/10/2018	neutral	-9.25E-18
20/07/2016	neutral	-9.25E-18
31/12/2018	neutral	0
30/12/2018	neutral	0
31/12/2018	neutral	0
31/12/2018	neutral	0
31/12/2018	neutral	0
31/12/2018	neutral	0
31/12/2018	neutral	0
31/12/2018	neutral	0
28/12/2018	neutral	0
28/12/2018	neutral	0
28/12/2018	neutral	0
28/12/2018	neutral	0
28/12/2018	neutral	0
27/12/2018	neutral	0
27/12/2018	neutral	0
26/12/2018	neutral	0
26/12/2018	neutral	0
24/12/2018	neutral	0
24/12/2018	neutral	0
24/12/2018	neutral	0
24/12/2018	neutral	0
24/12/2018	neutral	0
22/12/2018	neutral	0
22/12/2018	neutral	0
22/12/2018	neutral	0
21/12/2018	neutral	0
21/12/2018	neutral	0
21/12/2018	neutral	0
20/12/2018	neutral	0
20/12/2018	neutral	0
20/12/2018	neutral	0
20/12/2018	neutral	0
19/12/2018	neutral	0
19/12/2018	neutral	0
18/12/2018	neutral	0
18/12/2018	neutral	0
18/12/2018	neutral	0
17/12/2018	neutral	0
17/12/2018	neutral	0
15/12/2018	neutral	0
15/12/2018	neutral	0
15/12/2018	neutral	0
15/12/2018	neutral	0
14/12/2018	neutral	0
13/12/2018	neutral	0
13/12/2018	neutral	0
13/12/2018	neutral	0
12/12/2018	neutral	0
11/12/2018	neutral	0
10/12/2018	neutral	0
10/12/2018	neutral	0
10/12/2018	neutral	0
10/12/2018	neutral	0
09/12/2018	neutral	0
09/12/2018	neutral	0
09/12/2018	neutral	0
09/12/2018	neutral	0
09/12/2018	neutral	0
07/12/2018	neutral	0
06/12/2018	neutral	0
06/12/2018	neutral	0
06/12/2018	neutral	0
04/12/2018	neutral	0
03/12/2018	neutral	0
03/12/2018	neutral	0
03/12/2018	neutral	0
03/12/2018	neutral	0
03/12/2018	neutral	0
03/12/2018	neutral	0
02/12/2018	neutral	0
01/12/2018	neutral	0
30/11/2018	neutral	0
28/11/2018	neutral	0
28/11/2018	neutral	0
27/11/2018	neutral	0
27/11/2018	neutral	0
26/11/2018	neutral	0
26/11/2018	neutral	0
26/11/2018	neutral	0
26/11/2018	neutral	0
26/11/2018	neutral	0
26/11/2018	neutral	0
26/11/2018	neutral	0
24/11/2018	neutral	0
23/11/2018	neutral	0
23/11/2018	neutral	0
21/11/2018	neutral	0
21/11/2018	neutral	0
21/11/2018	neutral	0
20/11/2018	neutral	0
20/11/2018	neutral	0
19/11/2018	neutral	0
19/11/2018	neutral	0
19/11/2018	neutral	0
19/11/2018	neutral	0
18/11/2018	neutral	0
17/11/2018	neutral	0
17/11/2018	neutral	0
16/11/2018	neutral	0
15/11/2018	neutral	0
15/11/2018	neutral	0
15/11/2018	neutral	0
15/11/2018	neutral	0
14/11/2018	neutral	0
14/11/2018	neutral	0
13/11/2018	neutral	0
12/11/2018	neutral	0
11/11/2018	neutral	0
10/11/2018	neutral	0
09/11/2018	neutral	0
09/11/2018	neutral	0
09/11/2018	neutral	0
09/11/2018	neutral	0
08/11/2018	neutral	0
08/11/2018	neutral	0
06/11/2018	neutral	0
05/11/2018	neutral	0
05/11/2018	neutral	0
05/11/2018	neutral	0
05/11/2018	neutral	0
05/11/2018	neutral	0
05/11/2018	neutral	0
04/11/2018	neutral	0
04/11/2018	neutral	0
04/11/2018	neutral	0
03/11/2018	neutral	0
03/11/2018	neutral	0
02/11/2018	neutral	0
02/11/2018	neutral	0
02/11/2018	neutral	0
01/11/2018	neutral	0
01/11/2018	neutral	0
31/10/2018	neutral	0
31/10/2018	neutral	0
30/10/2018	neutral	0
30/10/2018	neutral	0
30/10/2018	neutral	0
30/10/2018	neutral	0
30/10/2018	neutral	0
30/10/2018	neutral	0
29/10/2018	neutral	0
29/10/2018	neutral	0
28/10/2018	neutral	0
28/10/2018	neutral	0
28/10/2018	neutral	0
28/10/2018	neutral	0
28/10/2018	neutral	0
28/10/2018	neutral	0
[truncated: 7,571 more rows]
