# Supplementary material for: Measuring information flux between social media and stock prices with Transfer Entropy
Source: PLoS One. 2021 Sep 23;16(9):e0257686. doi: 10.1371/journal.pone.0257686 (PMC8459996; doi:10.1371/journal.pone.0257686)
Supplement: S1 Data — (ZIP) [file pone.0257686.s001.zip › DATA BASES/8.-TESLA/TESLA 6 AÑOS.csv]

Num	Date	Tweet (Message Text)
1	30-dic-18	$TESLA branding in the US is strong, I won't argue about it, could even be the most valuable asset they hold but as EU sales numbers show you, it's weaker overseas if not marginal. $TTM did better with Jaguar branding no doubts.
2	30-dic-18	4/ With the Supercharger network, you can go from Miami to Vancouver, Mexico City to Detroit, Lisbon to Sørkjosen. Explore a route at https://ts.la/2Qazu5e https://cards.twitter.com/cards/7x0uw/6oitk …
3	30-dic-18	3/ Trip Planner automatically guides you to convenient Superchargers along your route. Just enter a destination and your Tesla tells you when, where, and how long to charge before continuing your journeypic.twitter.com/wPjqx2HRLQ
4	30-dic-18	2/ While home or workplace charging covers about 90% of daily driving, the Supercharger network enables charging while away from home or on road tripspic.twitter.com/bYyJtB31RL
5	30-dic-18	1/ In 2018 we added over 3,100 Superchargers globally. Our network now covers 99% of the US population and 97% of Europe and will continue to grow in 2019 https://cards.twitter.com/cards/7x0uw/6oita …
6	30-dic-18	Claim FREE BlackCoin for watching videos – current returns: 3.3186 $BLK daily https://www.earncrypto.com/earn-free-blackcoin/?r=91976&MVM … $XWC $ICE $PIE $AEON $BUCKS $BTM $ADA $BASH $TGC $TESLA $SNT $ZRC $BYC $LTB $ION $TTC $REP $XTC $GAS $RDN $EDOGE $CF $MTH $UFR
7	30-dic-18	The Crypto coin TeslaCoilCoin $TESLA fell down by -18.06% for a day http://reurope.com/2018/12/29/the-crypto-coin-teslacoilcoin-tesla-fell-down-by-18-06-for-a-day/ …
8	29-dic-18	Exactly. Please use my #code You can use my $Tesla referral link to get six months of free Supercharging on Model S, Model X or Model 3. You can also get a 5-year extended warranty on solar panels.http://ts.la/rohit1112
9	29-dic-18	Inventory! Inventory! Come and get our $Tesla Inventory!
10	29-dic-18	Three questions. What have we done to these truck owners to provoke this kind of behavior? Second, what are they protesting? Third, don’t these people have something better to do? $tesla #teamelon #model3 #models #modelx #fuckingretardshttps://apple.news/AIPxySqQCQ96E0gU9GcfPfg …
11	29-dic-18	Model 3 general assembly from start to finish
12	29-dic-18	https://cleantechnica.com/files/2018/12/Screen_Shot_2018-12-24_at_10.18.21_AM_grande.png … https://cleantechnica.com/2018/12/29/tesla-auto-industrys-champ-in-2018/ … $Tesla = Auto Industry's Champ In 2018 - CleanTechnica. $
13	29-dic-18	https://cdni.rt.com/files/2018.12/article/5c275208fc7e93873b8b4617.jpg … https://www.rt.com/business/447656-tesla-stock-surge-larry-ellison/ … $Tesla stock surges after carmaker adds Larry Ellison to its board - RT. $
14	29-dic-18	Claim FREE Dogecoin for watching videos – current returns: 648.6066 $DOGE daily https://www.earncrypto.com/earn-free-dogecoin/?r=91976&VZI … $ALIS $AUM $UKG $XTO $CF $GPL $MEME $VTC $FUEL $PONZI $CV2 $SAFEX $BRIT $GAY $BCY $EBCH $NAMO $IOT $TESLA $DENT $AHT $EL $GRIM $EMC2
15	28-dic-18	We’re offering deliveries at Gigafactory 1 – tour included! Order at https://www.tesla.com/ for 2018 deliverypic.twitter.com/R2g9CMODAs
16	28-dic-18	Claim FREE Stratis for watching videos – current returns: 0.2715 $STRAT daily https://www.earncrypto.com/earn-free-stratis/?r=91976&PZK … $DOLLAR $ABN $FC2 $TESLA $BNT $ETX $ARK $ELTCOIN $SANDG $APX $SUR $EOS $FLY $HCC $MOIN $EREAL $LDCN $BRX $HYP $FUNC $USNBT $TYC $TYC $PURE
17	28-dic-18	https://techcrunch.com/wp-content/uploads/2014/09/ellison-larry_topic.jpg?w=400 … https://techcrunch.com/2018/12/28/tesla-names-oracles-larry-ellison-walgreens-executive-to-board-as-part-of-sec-settlement/ … $Tesla names Oracle’s Larry Ellison, Walgreens executive to board as part of SEC settlement - TechCrunch. $
18	28-dic-18	In addition to the Supercharger network, we have 11,000 Destination Charging locations globally that enable long-distance travel https://ts.la/destination-charging …https://twitter.com/j_cisar/status/1074615613409148928 … @elonmusk I never would’ve expected to find a Tesla charging station here in a small town in France pic.twitter.com/1HsI2xii7O
19	28-dic-18	percent change1h (descending order) $TRAK 160.92% $LEV 95.47% $ASA 41.16% $TESLA 41.15% $KURT 29.48% $AVINOC 29.01% $KNDC 20.43% $MASH 19.29% $URALS 19.16% $XTL 19.1% $NRP 18.6% $THR 17.49% $EFL 17.03% $INV 16.81% $USE 16.52% $BTAD 15.89% $ESN 14.49% $BBP 13.52% $ITT 13.19%
20	28-dic-18	https://fm.cnbc.com/applications/cnbc.com/resources/img/editorial/2016/06/17/103724363-GettyImages-456416152_0.1910x1000.jpg … https://www.cnbc.com/2018/12/28/tesla-names-new-board-members-after-sec-settlement.html … $Tesla names Larry Ellison and Kathleen Wilson-Thompson to board after SEC settlement - CNBC. $From CNBC: Tesla's board has historically been tightly linked to its CEO and includes, …
21	28-dic-18	$Tesla Appoints Two New Directors, Including Oracle Exec Larry Ellison https://www.investors.com/all-categories/tesla-directors-larry-ellison/ … #LarryEllison #Tesla
22	28-dic-18	Claim FREE Waves for watching videos – current returns: 0.1852 $WAVES daily https://www.earncrypto.com/earn-free-waves/?r=91976&RDQ … $ACN $TKN $XMY $DLC $MIU $VIBE $PBL $XP $OBITS $ANS $IMX $888 $QTM $BUMBA $BUN $WGO $TESLA $SNGLS $CREDO $BLK $UNITY $ZER $TIPS $CYC
23	28-dic-18	Tesla Welcomes Larry Ellison and Kathleen Wilson-Thompson as New Independent Directors To Its Boardhttps://www.tesla.com/blog/tesla-welcomes-larry-ellison-and-kathleen-wilson-thompson-new-independent-directors-its-board?utm_campaign=Corporate&utm_source=twitter&utm_medium=social …
24	27-dic-18	$Tesla dashcam capacity limited to last 17 seconds.
25	27-dic-18	$IDOL $EXC $GLD $ELLI $NAM $UKG $CEDEX $ESCO $CAT $SRN $MITH $PMNT $TESLA $CRED $STEX $CLO $SHVR $XCD $PCO $EFL $MANA $HNDC $XTRD $BITCF $CTXC $AT $DAV $FLP $BC $LIFE $PRS $HYP $LA $BTX $ETI $CDC $CEL $IOST $MWAT $PCS #crypto #BTC #ICO #trading #tradingbotpic.twitter.com/MzPmwP7MLs
26	27-dic-18	@BKBrianKelly @grassosteve Brian you are right on #tsla because this Q $tsla could sell 100K+ Cars & operating profits could be 1.6Bill. I don’t know if Mr. Grasso understands 2019 growth prospects for $Tesla. I think #tesla 2020 profits could be higher then $FB, $NFLX & $AMZN
27	27-dic-18	A Volvo and shares of $Tesla
28	27-dic-18	https://i.kinja-img.com/gawker-media/image/upload/s--qAM3JGE5--/c_fill,fl_progressive,g_center,h_900,q_80,w_1600/vne0yvjiay0zgvzkgwoj.png … https://jalopnik.com/tesla-will-reimburse-buyers-who-miss-out-on-ev-tax-cred-1831338764 … $Tesla Will Reimburse Buyers Who Miss Out on EV Tax Credit Due to Delays - Jalopnik. $
29	27-dic-18	Could you DM us your VIN? We want to look into this
30	27-dic-18	Snow laps in a Model 3 Visit your Tesla store to check availability for immediate delivery
31	27-dic-18	$RISE $CAT $UKG $WIRE $ESCO $HERO $DAV $LIFE $NAM $OBTC $CRED $ZCR $TESLA $GLD $ETI $PRS $MET $BITCF $SHVR $CDC $TRTL $AT $CTXC $PHI $ENG $CEL $BOC $XSG $MCO $JSE $PCS $VLD $DLT $RRC $CCRB $DAT $QRK $PDX $NKN $MANNA #crypto #BTC #ICO #trading #tradingbotpic.twitter.com/LKwqBwYQBs
32	26-dic-18	https://cleantechnica.com/files/2018/12/Tesla-Superchargers-Europe-570x286.png … https://cleantechnica.com/2018/12/26/tesla-ceo-elon-musk-tweets-superchargers-coming-to-100-of-europe-in-2019/ … $Tesla CEO Elon Musk Tweets Superchargers Coming To 100% Of Europe In 2019 - CleanTechnica. $
33	26-dic-18	TeslaCoilCoin $TESLA registered -18.06% fall on December 25-26 https://finexaminer.com/2018/12/26/teslacoilcoin-tesla-registered-18-06-fall-on-december-25-26/ …
34	26-dic-18	#nasdaq 100 great gains $FB rise 7% $AMZN rise 7,83% $Tesla rise 8,00% $MELI rise 8,32%pic.twitter.com/WX8XyW0sVx
35	26-dic-18	#nasdaq 100 great gains $FB rise 7% $AMZN rise 7,83% $Tesla rise 8,00% pic.twitter.com/5DGdOTnTWR
36	26-dic-18	#nasdaq 100 great gains $FB rise 7% $AMZN rise 7,83% $Tesla rise 8,00% pic.twitter.com/zyZE3Usv6z
37	26-dic-18	I'm trying to be positive this week leading into 2019. There must be someone on Twitter that can provide a positive story on $Tesla. I don't want one. Just a positive experience. #Hahahttps://twitter.com/AshishBaghelphx/status/1077287285287149568 … #ElonMusk My nightmare started when I bought my Model S 90 D on 7th Nov 2018. 1. My temporary registration expired & I do not have a number plate yet.…
38	26-dic-18	LCE Demand to Crush Supply. IEA estimates 125 and 220million #EVs on the road by 2030. Use 150mm @ 85% psngr + 15% cmrcl w 75/250 kWh #batteries = 11mm tons of #LCE required over next 11 yrs. Best case production = 8mm. $ALB @LithiumAmericas $Tesla @UBS #Lithium @MorganStanley
39	26-dic-18	$TSLAQ FUD: Shorts say @TSLA will run out of demand. Reality : $Tesla has very many markets to still open up. All of South America and Africa, and big countries like India, Russia. M3 volumes will enable opening shops & Superchargers there. Will also bring MS/MX demand there
40	26-dic-18	Analysts noticed TeslaCoilCoin $TESLA's 24 hours fall of -18.06% http://reurope.com/2018/12/24/analysts-noticed-teslacoilcoin-teslas-24-hours-fall-of-18-06/ …
41	26-dic-18	https://www.teslarati.com/wp-content/uploads/2018/12/tesla-christmas-delivery-2018-4a-1000x600.jpg … https://www.teslarati.com/tesla-christmas-deliveries-q4-2018-model-3-end-of-quarter-push/ … $Tesla owners receive Holiday deliveries amid Q4’s end-of-quarter push - Teslarati. $
42	25-dic-18	Holiday deliveries! pic.twitter.com/92LB5Aithh
43	25-dic-18	https://techcrunch.com/wp-content/uploads/2018/10/model-3@2.jpg?w=712 … https://techcrunch.com/2018/12/24/tesla-shares-fall-7-6-following-price-cuts-in-china-and-elon-musks-promise-to-reimburse-missed-tax-credits/ … $Tesla shares fall 7.6% following price cuts in China and Elon Musk’s promise to reimburse missed tax credits - TechCrunch. $
44	24-dic-18	Even though it provides ample of opportunities, $tesla should be avoided for swing, lots of manipulation going on #DowJones #djia #Tesla #StockMarket #stocks #trading #INTRADAY #marketspic.twitter.com/1U9TqbCH7u
45	24-dic-18	Claim FREE Dash for watching videos – current returns: 0.0018 $DASH daily https://www.earncrypto.com/earn-free-dash/?r=91976&HRE … $ROC $THS $GAME $TESLA $XCRE $XCT $DICE $NYAN $ASN $XRE $10MT $EMD $MAX $PRX $MONK $HCC $HONEY $PRO $NEOS $ECASH $MEN $BOST $SWT $SYNC
46	24-dic-18	I’m on the penultimate chapter, so much in the book is directly relatable with $TESLA incredible how similar it is
47	24-dic-18	https://www.marketwatch.com/story/tesla-shares-fall-nearly-8-after-reimbursement-plan-price-cuts-in-china-2018-12-24 … $Tesla shares fall nearly 8% after reimbursement plan, price cuts in China - MarketWatch. $
48	24-dic-18	$Tesla is taking "stealership" to another level. Disruption!
49	24-dic-18	$apple and $Tesla reached my buying point today. Let's make 2019 big.
50	24-dic-18	https://www.teslarati.com/wp-content/uploads/2018/09/elon-musk-1-1000x600.jpeg … https://www.teslarati.com/tesla-tsla-critic-stuart-varney-fox-business-changes-tune-elon-musk/ … $Tesla critic changes tune on Elon Musk: ‘I think it’s time to re-evaluate the man’ - Teslarati. $
51	23-dic-18	These are luxury brands not interested in the middle class market, their numbers won't come close to $tesla without a huge change in identity. 3 and Y will be shopped by Camry, Accord and Altima buyers. VW is the most likely competition, but look at the head start.
52	23-dic-18	https://www.teslarati.com/wp-content/uploads/2018/12/tesla-lathrop-facility-1000x600.jpg … https://www.teslarati.com/tesla-new-lathrop-site-update-elon-musk-model-3-q4-production-and-deliveries-push/ … $Tesla’s new Lathrop site nears completion amid Elon Musk’s Q4 Model 3 push - Teslarati. $
53	22-dic-18	Opinions vary. Have heard the same. Seeing is believing in my book. Did you watch the video? It is amazing. No one is within a standard deviation of the fleet miles driven by $TESLA And that is with the old hardware. Soon there will be no denying the outcome.
54	22-dic-18	“The Tesla detects the car in front of the car in front of me stopping, and automatically applied the brakes to avoid the wreck”https://twitter.com/ElectrekCo/status/1076550962066657280 … Tesla automatically avoids crash caught on video, says owner https://electrek.co/2018/12/22/tesla-autopilot-avoids-crash-video/ … by @fredericlambert pic.twitter.com/OfIdWMUPT4
55	22-dic-18	$tesla is like screw that. pic.twitter.com/0x0VMN6WE7
56	21-dic-18	20181221 Tesla $Tesla Short Term: Range $310 / $350. Medium Term: Range $310 / $340. Long Term: Range $280 / $320. Short and Medium Term support $310 has to hold the line!
57	21-dic-18	Out of a watch list of 25 stocks. Only one green is $Tesla
58	21-dic-18	https://thumbor.forbes.com/thumbor/600x315/https%3A%2F%2Fspecials-images.forbesimg.com%2Fdam%2Fimageserve%2F1077815886%2F960x0.jpg%3Ffit%3Dscale … https://www.forbes.com/sites/lensherman/2018/12/20/tesla-survived-manufacturing-hell-now-comes-the-hard-part/ … $Tesla Survived Manufacturing Hell; Now Comes The Hard Part - Forbes. $
59	20-dic-18	Claim FREE OmiseGo for watching videos – current returns: 0.1272 $OMG daily https://www.earncrypto.com/earn-free-omisego/?r=91976&SPW … $WAVES $TESLA $ARC2 $ROYAL $DIX $DALC $HEAT $PSB $PIP $MSP $HUC $FC $FUND $BURST $EPY $GOOD $ZET $DBTC $CRAVE $HTC $STORJ $IMS $CRDNC $CASH
60	20-dic-18	$TESLA chart from 12/9. Continues to move back to support after hitting major resistance. https://stocktwits.com/crosshairtrader/message/148638765 …
61	20-dic-18	Stores have some inventory available for immediate delivery. If you order now, you will receive the car before the end of the year and qualify for the credit
62	20-dic-18	$MYLI NEWS WILL SHOCK INVESTORS !!! LOAD UP ALL YOU CAN OF $MYLI AND GET READY TO PROFIT !!! NEVER UNDERSTIMATE THE POWER OF #TEAMBILLIONAIRE !!! $FB $HLF $TESLA $MYLI @BIGMONEYMIKE6pic.twitter.com/6xSDwl5Ydi
63	20-dic-18	So guys to share my positivity with you all I’m giving away 100 FREE $SPRKL Enter Below, good luck! $MRQ $AV $SJW $BSN $PRES $WA $BTCM $BTBC $ERA $BIT $DNZ $MERO $XQN $VSTR $OBTC $AXIOM $BET $PLX $IQT $TESLA $RUNRS $BLZR $EAG $IFP $ATC $EST $TELL https://twitter.com/Cryptowillerupt/status/1075830504644116480 …
64	20-dic-18	Full $7,500 Federal EV Tax Credit Expires in Under Two Weekshttps://www.tesla.com/blog/full-7500-federal-ev-tax-credit-expires-under-two-weeks?redirect=no?utm_campaign=Q4Sales&utm_source=Twitter&utm_medium=social …
65	20-dic-18	Tesla is explicitely NOT on the top safety list of IIHS. $TESLA $TSLAQhttps://twitter.com/ElonRico/status/1075707381428969473 … Where's Tesla?? The IIHS just released their IHS safety awards and Tesla is NOWHERE to be found! I thought that Tesla was the safest car in HISTORY?? $TSLA $TSLAQ (I stole this link from @Trumpery45 THX) https://www.iihs.org/iihs/news/desktopnews/challenge-accepted-57-mo…
66	19-dic-18	How an asset like $KDR, 160m below ground, thin seam with #mica is valued more than $AVZ is 100% beyond me. Known fact $Tesla contract is cost + 10% is a crap offtake partner ?!
67	19-dic-18	Nuff said. The ultimate emoticon comeback for all $TESLAQ BS going forward. $TESLA
68	19-dic-18	You can now play TeslAtari with a USB game controllerhttps://cards.twitter.com/cards/7x0uw/6nas9 …
69	19-dic-18	Major supports on major indexes breaking like $Tesla’s on autopilot in front of fire trucks pic.twitter.com/94gOFQO2EL
70	19-dic-18	Claim FREE OmiseGo for watching videos – current returns: 0.1272 $OMG daily https://www.earncrypto.com/earn-free-omisego/?r=91976&HOL … $PIE $NXS $PASC $UNB $EMD $BQX $ZCG $RUSTBITS $ISL $TESLA $LDOGE $CRDNC $WCT $PWR $ATMS $ESP $GLD $SIB $DFS $APW $BNB $GBT $EMB $MINT
71	19-dic-18	$TESLA $ELLI $NAM $HERO $IDOL $0xBTC $XCD $OCL $JSE $QTUM $MANNA $ZIPT $CEL $MINEX $IMT $ETI $OMX $RRC $AT $SALT $PCS $ABL $XSG $BOC $IVY $IOST $VLD $CDC $LIFE $PDX $CEDEX $INSTAR $UBC $DLT $DKPC $SNX $KCASH $BTNT $FLUZ $CEEK #crypto #BTC #ICO #trading #tradingbotpic.twitter.com/MUsf33sGIn
72	18-dic-18	$Tesla needs 2 extra wheels, because..... #WhompyWheelshttps://twitter.com/elonmusk/status/1075227467239940096 … Tesla in @boringcompany tunnel with retractable wheel gear that turns a car into a rail-guided train & back again pic.twitter.com/3a6i0NoSmi
73	18-dic-18	percent change1h (descending order) $HMC 98.4% $SCC 60.43% $NCP 47.45% $EZW 44.04% $EFYT 40.27% $BMH 34.48% $ETT 34.08% $ASA 30.72% $BITCF 28.06% $SUP 26.2% $TEK 25.47% $PASS 22.95% $SNO 22.06% $PND 20.9% $COTN 20.65% $TESLA 20.13% $BIT 18.99% $TYPE 17.49% $CVT 17.41%
74	18-dic-18	Claim FREE VertCoin for watching videos – current returns: 0.2451 $VTC daily https://www.earncrypto.com/earn-free-vertcoin/?r=91976&VXQ … $PURA $RBIES $QTM $HIRO $MNE $MNX $VSX $DCN $FFC $FUEL $ANTI $XBTS $XUC $CRM $BLAS $MND $HAL $SKULL $TESLA $LSK $POSW $HVCO $FXE $ELS
75	18-dic-18	Claim FREE AdEx for watching videos – current returns: 0.9148 $ADX daily https://www.earncrypto.com/earn-free-adex/?r=91976&SSR … $BLITZ $FRK $SOON $MOON $AIR $GSR $CNC $PRIX $LUN $PRC $HTML5 $MND $EUR $GBRC $BYC $NLG $HCC $REC $TESLA $DRXNE $LGD $APC $ALL $PZM
76	17-dic-18	percent change1h (descending order) $ART 115.52% $CRED 95.8% $SAL 69.27% $ODN 48.92% $CJT 48.73% $BEN 47.5% $FLIK 47.4% $STEEP 45.83% $ALTX 37.53% $ATM 32.62% $GZRO 31.0% $JET 30.11% $WTL 29.55% $TESLA 29.18% $WIX 28.99% $SZC 23.92% $VSX 23.12% $QBIC 22.63% $EQT 22.03%
77	16-dic-18	$ELLI $DAV $NAM $MNX $BTNT $NANJ $DCY $DIVX $ESCO $S $TESLA $XUN $CBC $LIFE $POSS $MAGN $HYP $EDN $BITCF $ENJ $GAT $MOBI $DLT $CEDEX $CEL $DOPE $PCS $SNX $D $ETI $BLT $CDC $PDX $POWR $CROAT $UBC $OLE $PRS $AT $0xBTC #crypto #BTC #ICO #trading #tradingbotpic.twitter.com/OEH9A8IXDT
78	16-dic-18	Close to 500miles/hour charge rate on a regular supercharger... if this is not industry leading, don’t know what it would be. $tesla $teslaqhttps://twitter.com/TesLatino/status/1074359187860307971 … Just plugged in at Slidell, Louisiana. Still getting consistent high speeds. We should be in Florida for our next stop. Not bad for an electric golf cart, right? pic.twitter.com/uyzhZjjtNg
79	16-dic-18	On December 15-16 analysts noticed TeslaCoilCoin $TESLA drop by -21.17% - https://whatsonthorold.com/2018/12/16/on-december-15-16-analysts-noticed-teslacoilcoin-tesla-drop-by-21-17/ …
80	16-dic-18	Yes, this is an American story $tesla #NotSellingAShareBefore2500https://twitter.com/InsideEVs/status/1074284939384930305 … Tesla Gigafactory Creates Jobs & Huge Monetary Benefits For Nevada https://insideevs.com/tesla-gigafactory-major-financial-benefits-nevada/amp/ … pic.twitter.com/fNrXeQIbDf
81	16-dic-18	250,000 MT #LCE demand in 2025. Thats what commercial rigs will require with ONLY 5% share of 30mm annual commercial sales. $ALB $SQM @LithiumAmericas $Tesla #EV $LTHM @UBS @BMO #Lithium @GoldmanSachs @MorganStanley #Batteryhttps://twitter.com/InsideEVs/status/1073626417764753409 … Porsche Turns To MAN For Electric Heavy-Duty Delivery Trucks https://insideevs.com/porsche-man-electric-truck-delive…
82	16-dic-18	Still a few days left to treat yourself with some eye candies while enjoying a $7500 tax break. $tesla pic.twitter.com/aSiqh1H8uk
83	16-dic-18	Super super excited about the tesla fan bases everywhere!! $tesla $teslaq #NotSellingAShareBefore2500https://twitter.com/ClubTeslaES/status/1074332205751693312 … Second Edition of the @Tesla Owners event in #Spain a great Family Happy Holidays @elonmusk & Team ! https://youtu.be/E9kYFiibry4 pic.twitter.com/8d6zoDHM8a
84	16-dic-18	20181214 Tesla $Tesla Short Term: Failure to conquer resistance $380 of the range $350 / $380. Medium Term: Range $340 / $380. Long Term: Range $320 / $380. Short, Medium and Long Term resistance $380 has to be conquered!
85	15-dic-18	Claim FREE MonaCoin for watching videos – current returns: 0.2770 $MONA daily https://www.earncrypto.com/earn-free-monacoin/?r=91976&OTN … $DRXNE $WTT $UNIFY $UNIBURST $U $GOOD $IOU $BTCD $KUSH $808 $BITSILVER $AIB $FUND $NBT $ZCG $SDP $LINX $PURA $TESLA $LIR $MAY $ENT $ADX $CALC
86	15-dic-18	Claim FREE Clam for watching videos – current returns: 0.1596 $CLAM daily https://www.earncrypto.com/earn-free-clams/?r=91976&BQY … $TGT $ECN $DOGE $NAV $XFT $INXT $INXT $ELIX $KEXCOIN $FBC $TESLA $NET $LDOGE $CFD $AU $GVT $DAS $GLT $VUC $REC $MINEX $ATMC $XRL $TOA
87	15-dic-18	Claim FREE Bitshares for watching videos – current returns: 7.3175 $BTS daily https://www.earncrypto.com/earn-free-bitshares/?r=91976&VKH … $BXT $XSH $BNX $ONX $RYCN $KNC $VEC2 $ORLY $KRB $XVG $TESLA $LEA $CMT $GNO $ELTCOIN $BCH $SH $BQ $REX $XMCC $BTD $CND $XTD $METAL
88	15-dic-18	Hey @elonmusk how can we make to bring $Tesla in #Romania? With same delivery style & support. Let's make #Romania a #Tesla #Hub. Cheap & smart engineers here.
89	15-dic-18	Mark your Myers Briggs suggests you don’t take risks at all and shows in your comments. I take calculated risks based on fundamentals and forward looking 5+ yrs. been doing for yrs. Thanks for advice but take my advise and buy the big dips of $Tesla and $baba.
90	15-dic-18	@elonmusk your stock $TESLA being pumped by just my praise. I want delivery of a fleet of them immediately. To @Urby28 200 Greene Street. Jersey City. Take care of the mayor too. 88 cars to be delivered in total. Some. I will disperse at my discretion those helping.https://twitter.com/EvelynGinossi/status/1074027337845374981 … Tesla Stock Is Near an All-Time High, and Bulls Keep Saying It Will Tr…
91	15-dic-18	Time to get $tesla #Tesla #powerwall if you’re in PG&E territory. With #powerwall, owners will have no idea they lost power during these power cuts
92	15-dic-18	Time to get $tesla #Tesla #powerwall if you’re in PG&E territory. With #powerwall, owners will have no idea they lost power during these power cuts. @elonmuskhttps://twitter.com/sfchronicle/status/1073984169464741888 … A PG&E executive indicated Friday the utility may expand its policies around cutting power to prevent wildfires to include the kind of high-voltage transmission line that malfuncti…
93	15-dic-18	How many reservations are left? Asking for a friend. $Tesla
94	14-dic-18	Gigafactory 1 is only 30% complete and is already the highest volume battery plant in the worldpic.twitter.com/3JzQiNKeLp
95	14-dic-18	Forget the lambo, this is what I'm aiming for in the next bull run! $BTC $TESLA pic.twitter.com/lnJS0cABMB
96	14-dic-18	On December 13-14 analysts noticed TeslaCoilCoin $TESLA decline by -1.42% https://cardinalweekly.com/on-december-13-14-analysts-noticed-teslacoilcoin-tesla-decline-by-1-42/ …
97	14-dic-18	$TSLAQ $TSLA $tesla If you got yourself fired by Musk for seemingly no good reason, just remember the Car Jesus works in mysterious ways and be happy instead! You have done your part, helped Tesla to save the world and now Lord Musk is letting you go, releasing from the burden!
98	14-dic-18	$TSLAQ $TSLA $tesla GOOD MORNING, YOU TESLA WORKERS! Who is gonna get fired today?! Let the Games Begin! Just remember, go hide in the toilet (be early) or into a fridge if Lord Musk is walking around. If no way to avoid encountering Him, blame some other guy if he asks!
99	13-dic-18	When $Tesla stays lit and doesn’t know what a trade war means. #Tesla @elonmuskhttps://twitter.com/dollarsanddata/status/1073275843848351745 … When all the stocks in my portfolio are up pic.twitter.com/VQF4pLCh7J
100	13-dic-18	https://cleantechnica.com/files/2018/12/tesla-model-3-sketch-egg-570x253.jpg … https://cleantechnica.com/2018/12/13/tesla-drops-a-new-model-3-easter-egg-hints-at-more-on-the-way/ … $Tesla Drops A New Model 3 Easter Egg, Hints At More On The Way - CleanTechnica. $
101	13-dic-18	$Tesla Monthly chart. Looking bullish here. pic.twitter.com/xJHnOpbSq2
102	13-dic-18	Looks like my projections for $tesla is still playing out. This week trading in the $370s...next week $380s...Christmas week...$390s...and hopfully a very nice Christmas gifts for all Tesla investors who are long with a huge epic short squeeze. They will cover for tax deductions.
103	12-dic-18	Now they're complaining $Tesla hasn't erected an entire factory in 1 month. They must have even more confidence in @elonmusk than the bulls do.
104	12-dic-18	It takes a science nerd who got bullied growing up to be so tough to win this battle over big establishments. (Shorts are the puppets, ask who are behind them.) Elon @elonmusk won this battle for the greater good of humankind. $tesla $teslaqhttps://twitter.com/technology/status/1072819928573640705 … Elon Musk is getting the last laugh on Wall Street after a wild 2018 https://bloom.bg/2EqlFOA
105	12-dic-18	https://o.aolcdn.com/images/dims?thumbnail=1200%2C630&quality=80&image_uri=https%3A%2F%2Fo.aolcdn.com%2Fimages%2Fdims%3Fcrop%3D4500%252C2949%252C0%252C0%26quality%3D85%26format%3Djpg%26resize%3D1600%252C1049%26image_uri%3Dhttps%253A%252F%252Fs.yimg.com%252Fos%252Fcreatr-images%252F2018-12%252F3a9fe100-fde3-11e8-a19f-8141d5deba29%26client%3Da1acac3e1b3290917d92%26signature%3D7c386ac0e8c6803957618e…
106	11-dic-18	Claim FREE Dash for watching videos – current returns: 0.0018 $DASH daily https://www.earncrypto.com/earn-free-dash/?r=91976&GBD … $BAY $XCP $XEL $PPC $JIO $BXT $NBT $FRGC $CURE $SLS $GOKU $PULSE $TCOIN $PIE $VOLT $CXT $MST $DFT $AV $NXX $AIR $DP $TESLA $BRIT
107	11-dic-18	https://i.kinja-img.com/gawker-media/image/upload/s--SL3u2qXZ--/c_fill,fl_progressive,g_center,h_900,q_80,w_1600/zmktxbhznze02ohet4yu.jpg … https://gizmodo.com/tesla-wants-former-employee-to-pay-167-million-for-all-1831011276 … $Tesla Wants Former Employee to Pay $167 Million for Alleged Sabotage - Gizmodo. $
108	11-dic-18	Check with your closest store http://ts.la/visit
109	11-dic-18	Claim FREE Omni Coin for watching videos – current returns: 0.0415 $OMNI daily https://www.earncrypto.com/earn-free-omnicoin/?r=91976&OIU … $OCL $DRXNE $ICO $JS $XPD $BTSR $TESLA $ZCC $TOR $BCH $ANTI $HMC $ZMC $SBD $BITCF $KUSH $2GIVE $GBC $CRM $FRC $QCN $IMX $XHI $TES
110	11-dic-18	https://techcrunch.com/wp-content/uploads/2018/06/GettyImages-974773044.jpg?w=600 … https://techcrunch.com/2018/12/11/tesla-is-suing-alleged-saboteur-for-167-million/ … $Tesla is suing alleged ‘saboteur’ for $167 million - TechCrunch. $
111	11-dic-18	Chart performance for 2018 for $Tesla $ALB $SQM and $LIT #lithiumpic.twitter.com/mRuRzmVyhm
112	10-dic-18	Liked it, few new bits and pieces. LOVED the part when they did comparison $gm and $Tesla 2008 & 2018. Shorts/CNBC and oil/big auto trying to misinterpret some things so it would fit their agenda. HATE BIG MEDIA - THEY ARE THR ENEMY OF THE PEOPLE.
113	10-dic-18	Users will get to know non-Tesla EVs in some inconvenient way I guess. $tesla $teslaq #NotSellingAShareBefore2500https://twitter.com/BjornNyland/status/1072276287958499328 … Kona, e-Niro and I-Pace charging issues in cold weather: http://youtu.be/9hzt0COEmL0?a via @YouTube
114	10-dic-18	La Cantera, San Antonio TX Christiana, Newark DE Florida Mall, Orlando FL Coconut Point, Estero FL Southpark, Charlotte NC Roosevelt Field, Garden City NYpic.twitter.com/4QRPF8DQxz
115	10-dic-18	11 new Tesla stores opening this week Stop by for a test drive, no appointment needed: https://ts.la/visit Victoria Gardens, Rancho Cucamonga CA Del Amo, Torrance CA Fashion Square, Sherman Oaks CA Roseville Galleria, Roseville CA Dallas Galleria, Dallas TX Cont'd...pic.twitter.com/j8SAxKzfyn
116	10-dic-18	Claim FREE Basic Attention Coin for watching videos – current returns: 6.2055 $BAT daily https://www.earncrypto.com/earn-free-basic-attention-token/?r=91976&LOV … $BRAIN $CTX $FLASH $XPA $QORA $TESLA $FFC $XGOX $MGM $VSL $ISL $WARP $MRNG $XPY $FTC $VEN $XOC $UNIFY $SNGLS $BLN $VLTC $TKS $DIME $TRIG
117	10-dic-18	$tesla charging this owner $80 and $140 supercharger fees. $tslaq #teslahttps://twitter.com/pierrearnold/status/1072159691667632128 … @elonmusk @Tesla please can you help me with these supercharger fees? got them while towing across country w/pal & sleeping in the cars at otherwise empty chargers. @TeslaSupport the deer I hit along the way can be…
118	10-dic-18	I'm always astounded at $Tesla. There is no reason to actually 8nvest in this stock. No proprietary tech, no moat, over valued, and a loose cannon CEO. I truly dont get it.
119	10-dic-18	Why puts? I can say play calls on $tesla
120	10-dic-18	Kidman's peace deal clears way for SQM lithium project payments #lithium $KDR $SQM $Tesla https://www.afr.com/business/kidmans-peace-deal-clears-way-for-sqm-lithium-project-payments-20181210-h18y9v …
121	09-dic-18	You'll find myself and a few other $TESLAQ calling him out on it. No, neither the inverse nor the opposite of $TESLA long is the willful destruction of our environment. Nor do many of us want tens of thousands of employees unemployed, or hundreds of thousands of vehicle /2
122	09-dic-18	https://o.aolcdn.com/images/dims?thumbnail=1200%2C630&quality=80&image_uri=https%3A%2F%2Fo.aolcdn.com%2Fimages%2Fdims%3Fcrop%3D4415%252C2956%252C0%252C0%26quality%3D85%26format%3Djpg%26resize%3D1600%252C1071%26image_uri%3Dhttps%253A%252F%252Fs.yimg.com%252Fos%252Fcreatr-images%252F2018-12%252F59fd72c0-fbfd-11e8-9af7-7d1ef73e84ee%26client%3Da1acac3e1b3290917d92%26signature%3D5fc1df1e9557461d38c2db…
123	09-dic-18	https://www.youtube.com/watch?v=BIXkZk7tSZQ … $Tesla's Elon Musk: What's changed in a decade? - 60 Minutes. $
124	09-dic-18	Claim FREE PeerCoin for watching videos – current returns: 0.6061 $PPC daily https://www.earncrypto.com/earn-free-peercoin/?r=91976&HSY … $ADST $IOC $XZC $SHORTY $MUE $SDC $VISIO $BPC $RUSTBITS $XZC $LUNA $MAD $ATOM $TGT $DAXX $WYV $USC $CSC $TESLA $COAL $BOST $BT2 $MNM $GAP
125	08-dic-18	Claim FREE Ripple for watching videos – current returns: 4.1637 $XRP daily https://www.earncrypto.com/earn-free-ripple/?r=91976&MEV … $BGC $AMS $ATX $STEEM $UNIFY $ITZ $ICOB $XEM $PRC $SNGLS $WEC $CXT $NKA $SHIFT $GRID $TESLA $BXC $LINK $U $BITCF $COUPE $OCL $ETHOS $JNS
126	08-dic-18	Claim FREE AEON for watching videos – current returns: 0.3717 $AEON daily https://www.earncrypto.com/earn-free-aeon/?r=91976&LKX … $CSC $URO $VASH $UTC $TEAM $KMD $Q2C $BIOB $BLITZ $QORA $XSH $SHA $Q2C $1CR $DAT $EXL $EB3 $ERY $PND $OK $FRAZ $DAR $TESLA $INXT
127	08-dic-18	@elonmusknt just became a $tesla super bull! #500 https://m.youtube.com/watch?v=5ei2IoLbpK4 …
128	08-dic-18	@owlmaster08 just became a $tesla super bull! #500 https://m.youtube.com/watch?v=5ei2IoLbpK4 …
129	08-dic-18	@BullTesla just became a $tesla super bull! #500 https://m.youtube.com/watch?v=5ei2IoLbpK4 …
130	08-dic-18	@TSLA_Tom just became a $tesla super bull! #500 https://m.youtube.com/watch?v=5ei2IoLbpK4 …
131	08-dic-18	Great video by @BlackBeardAP , this project is going to the top! $SPRKL @sparkletoken 2019 is ours! $MRQ $AV $SJW $BSN $PRES $WA $BTCM $BTBC $ERA $BIT $DNZ $MERO $XQN $VSTR $OBTC $AXIOM $BET $PLX $IQT $TESLA $RUNRS $BLZR $EAG $IFP $ATC $EST $TELLhttps://twitter.com/blackbeardap/status/1070940509428826112?s=21 … @Sparkletoken is LIVE!! #airdeop Thank You #Sparkle Fam…
132	07-dic-18	Claim FREE LibraryCoin for watching videos – current returns: 4.7693 $LBC daily https://www.earncrypto.com/earn-free-lbry-credits/?r=91976&TAA … $LRC $EUR $TRK $OTN $CREA $QWARK $TODAY $WCT $TOA $PTC $SLS $PAK $SPACE $XMCC $BRAIN $CMPCO $BQ $KASHH $PUTIC $BELA $BRIA $TESLA $GBX $VOX
133	07-dic-18	Tesla stores in the US have Model 3 AWD, Model X and Model S inventory available for immediate delivery https://ts.la/2zMEM18 https://twitter.com/BrettTheNerdy/status/1070368826502627328 … That was fast! It looks like delivery next week! FYI, if you missed the deadline to order a Tesla for the full tax credit, they actually have a decent number of new inventory cars in stock that you can still ge…
134	07-dic-18	https://a57.foxnews.com/static.foxbusiness.com/foxbusiness.com/content/uploads/2018/08/0/0/AP18229157988065.jpg?ve=1&tl=1 … https://www.foxbusiness.com/business-leaders/tesla-could-buy-gms-shuttered-plants-elon-musk-says … $Tesla could buy GM's shuttered plants, Elon Musk says - Fox Business. $From Foxbusiness: GM disclosed last month that it would shutter several assembly plants in North America…
135	07-dic-18	#Crypto is exactly like #Tesla “Both being valued for future potential”! $Tesla investors are spectaculars (as are Crypto Investors) in every sense of t/ words definition! Neither have “the usage that makes their valuation correct today” but people are betting on “both’s” future!
136	07-dic-18	$TSLA short interest is $10.18 bn, 28.04 mm shares shorted, 21.81% of float, borrow rate is 30bp fee. Shares shorted is down 237k in December as $Tesla's stock price rose 5.97%. Shorts are down $589 mm of mark-to-market losses in December, bringing YTD MTM losses to $2.45 billion pic.twitter.com/iuVe8lvZf8
137	07-dic-18	What 0-60 in the new Roadster sounds likepic.twitter.com/7eorW6l6X2
138	07-dic-18	Well, if no short squeeze, $tesla will commence my projected march upwards of increase of $10 per week. We've now crossed $370, next week, we should be trading in the $380 and will keep this pace until the squeeze.
139	07-dic-18	I think she may turn positive or neutral on $Tesla soon as Chanos cannot afford to pay her on the side anymore with his losing short position.
140	07-dic-18	Congrats. Your investment in $Tesla will make your clients very rich.
141	07-dic-18	Hmmm..do3s anyone think today is short squeeze or still too early for $tesla?
142	07-dic-18	Claim FREE Clam for watching videos – current returns: 0.1596 $CLAM daily https://www.earncrypto.com/earn-free-clams/?r=91976&DTX … $DHG $ECO $ZSC $SONG $INCNT $HTC $ENG $CRX $MSD $SCORE $ETX $GB $KLC $STRAT $SPRTS $TESLA $VASH $COSS $MND $FDC $ADA $PWR $PBL $LOG
143	07-dic-18	$RGSE vs $TESLA = #solar #solarenergy - who actually wins #Californians #WallStreet BUY THE FLUCKING DIPS -- As far as RGSE vs Tesla = RGSE withstand higher wind shear and 1/2 cost Teslapic.twitter.com/49oBzpPZl9
144	06-dic-18	Could you DM us your contact info?
145	06-dic-18	Tesla Hires Williams & Connolly Chairman and Trial Lawyer, Dane Butswinkas, as General Counselhttps://www.tesla.com/blog/tesla-hires-williams-connolly-chairman-and-trial-lawyer-dane-butswinkas-general-counsel?redirect=no?utm_campaign=corporate&utm_source=Twitter&utm_medium=social …
146	06-dic-18	WSJ BREAKING: $Tesla Replaces General Counsel With Seasoned Trial Lawyer. https://www.wsj.com/articles/tesla-replaces-general-counsel-with-seasoned-trial-lawyer-1544158330 … via @WSJ
147	06-dic-18	Deposits are subtracted from the final vehicle price
148	06-dic-18	Dear $Tesla & Teslemmings, You are Welcome. Signed, American Taxpayers
149	06-dic-18	@Ocasio2018 please be informed with the correct numbers. $tesla https://twitter.com/reviewjournal/status/1070524481137860608 … The @Tesla Gigafactory’s economic impact on Nevada has exceeded projections, bringing in more than 7K jobs and $6B in capital investment, according to a new economic impact summary http://bit.ly/2zIWfro
150	06-dic-18	It’s coming. Over the coming weeks, we will be inviting all Model 3 reservation holders in left-hand drive European markets to begin placing their orders.
151	06-dic-18	Their argument sounds logical on the surface. The problem is that their understanding of Tesla business is “a car company in competition with other cars companies to get us from point A to point B.” If Tesla is all about that, I wouldn’t have bought a Tesla myself. $tesla
152	06-dic-18	The Model 3 configurator is now open for European reservation holders in the Netherlands, Norway, Sweden, Switzerland, and France https://ts.la/Model3Design https://twitter.com/wadimgrasza/status/1070652783416803329 … Psyched! A really nice surprise. Expected delivery of my #Model3 already this February in #Norway. Thank you @Tesla! pic.twitter.com/cjgfS6Kl4q
153	06-dic-18	Just a random parking lot... no demand $tesla $teslaq #NotSellingAShareBefore2500pic.twitter.com/g86GYLO50J
154	06-dic-18	https://www.teslarati.com/wp-content/uploads/2018/06/model-3-performance-production-1000x600.jpg … https://www.teslarati.com/tesla-model-3-production-gigafactory-3-second-half-2019-local-reports/ … $Tesla Model 3 production in Gigafactory 3 to begin in second half of 2019: report - Teslarati. $
155	05-dic-18	Claim FREE Pivx for watching videos – current returns: 0.3249 $PIVX daily https://www.earncrypto.com/earn-free-pivx/?r=91976&BJD … $DICE $MARS $ICOS $ITT $SHDW $TESLA $DPY $DUB $GEO $WAY $EBCH $CDN $GARY $GAME $NTRN $BET $MIU $BITSILVER $XLM $EBET $BTG2 $CNT $XNN $PANGEA
156	05-dic-18	If sp does stay above $360, $tesla will have extra +$900m that need to be spent. My read is that will determine whether they will announce model Y or not.
157	05-dic-18	Bill internal combustion sedans are losing market share to $Tesla Electric Sedans ( Model3 )
158	05-dic-18	Which is the car of the MonsterPickup Leas Bubble Ford F-150, the next $Tesla #RoadKill
159	05-dic-18	I am in it on the back of the #teslasemi If my numbers are right autos consume roughly 15% of crude produced while Semi's use over 50%. That is when the game changes. FYI over 500 $tesla semi's already preordered.
160	04-dic-18	That’s insane! $teslaq $tesla #NotSellingAShareBefore2500https://twitter.com/ellec_uk/status/1070066231493967872 … More insane growth this month. $TSLA Model 3 pic.twitter.com/a682LdjAlV
161	04-dic-18	Gained +8.85% buy position on WCX $Tesla 15x leverage @ 357.53 → 359.64 ~ CUTE
162	04-dic-18	Gained +18.52% sell position on WCX $Tesla 10x leverage @ 363.93 → 357.19 ~ BIG BOY
163	04-dic-18	Gained +31.03% sell position on WCX $Tesla 15x leverage @ 361.13 → 353.66 ~ CRAY CRAY
164	04-dic-18	Gained +11.47% sell position on WCX $Tesla 15x leverage @ 366.11 → 363.31 ~ OOOULALA
165	04-dic-18	So $tesla needs to sell 20k S+X in December (about what they sold in all of Q1) to hit their 100k target for the year and sales are “soaring”? Btw, for math challenged Tesla investors: 6k for November implies a run rate of 72k for the year. This is definitely a growth stock.
166	04-dic-18	Gained +15.99% buy position on WCX $Tesla 15x leverage @ 363.09 → 366.96 ~ BIG BOY
167	04-dic-18	Gained +9.06% buy position on WCX $Tesla 15x leverage @ 364.38 → 366.58 ~ CUTE
168	04-dic-18	Claim FREE BlackCoin for watching videos – current returns: 3.3186 $BLK daily https://www.earncrypto.com/earn-free-blackcoin/?r=91976&QMK … $DRAGON $XBTC21 $USNBT $ALTCOM $CRW $SKC $RNS $PHO $DEUS $FRK $ETP $PRO $BUN $XAS $DGC $KAYI $FYN $TESLA $XLC $KNC2 $MOTO $ELLA $LTB $IXT
169	04-dic-18	https://o.aolcdn.com/images/dims?thumbnail=1200%2C630&quality=80&image_uri=https%3A%2F%2Fo.aolcdn.com%2Fimages%2Fdims%3Fcrop%3D1115%252C671%252C0%252C0%26quality%3D85%26format%3Djpg%26resize%3D1600%252C963%26image_uri%3Dhttps%253A%252F%252Fs.yimg.com%252Fos%252Fcreatr-uploaded-images%252F2018-12%252F377736d0-f7ae-11e8-bfde-f628b459637c%26client%3Da1acac3e1b3290917d92%26signature%3D9b5a0f48f4232ca…
170	03-dic-18	https://s3.reutersmedia.net/resources/r/?m=02&d=20181204&t=2&i=1331458756&w=1200&r=LYNXMPEEB3055 … https://www.reuters.com/article/us-tesla-model-y/tesla-changes-plans-to-start-model-y-production-business-insider-idUSKBN1O308H … $Tesla changes plans to start Model Y production: Business Insider - Reuters. $
171	03-dic-18	Should be good for $Tesla $teslaq
172	03-dic-18	Great @sparkletoken article by one of our community members @glitchy, this project is going to the top! $MRQ $AV $SJW $BSN $PRES $WA $BTCM $BTBC $ERA $BIT $DNZ $MERO $XQN $VSTR $OBTC $AXIOM $BET $PLX $IQT $TESLA $RUNRS $BLZR $EAG $IFP $ATC $EST $TELLhttps://medium.com/@CryptoGlitchy/sparklemobile-the-consumer-automotive-detailing-app-revolution-d74527528344 …
173	02-dic-18	https://cdn.teslarati.com/wp-content/uploads/2018/12/og-roadster-vs-m3p-1000x534.jpg … https://www.teslarati.com/tesla-roadster-sport-vs-model-3-performance-drag-race/ … $Tesla Roadster Sport comes out of retirement to race the Model 3 Performance - Teslarati. $
174	01-dic-18	percent change1h (descending order) $CHE 99.33% $OUR 90.94% $SHPING 55.25% $MASH 54.09% $SNIP 51.41% $BCARD 49.37% $AAA 47.79% $TX 46.28% $EZW 38.73% $ECT 36.36% $COUPE 35.5% $FNKOS 32.91% $BWS 30.61% $PHON 30.12% $TESLA 29.83% $MMO 29.71% $NRVE 29.51% $DDX 29.47% $MBC 24.79%
175	01-dic-18	Thx completely agree! I just find it interesting the whole $Tesla and $TeslaQ doesn’t map to a specific person or group. I figured $TeslaQ were naysayers.
176	01-dic-18	Claim FREE Bitshares for watching videos – current returns: 7.3175 $BTS daily https://www.earncrypto.com/earn-free-bitshares/?r=91976&IWG … $CXT $CASH $PANGEA $BRAIN $GOKU $GEO $VAL $IFLT $TESLA $LANA $MAC $ANTI $ZHS $NVC $OCT $ZSC $OTN $BLN $BTS $DYN $ENJ $SLR $MKR $VTA
177	01-dic-18	$TSLAQ $TSLA $tesla Hey Tesla owners, I found a repair shop for you guys! https://en.lvtong.com.cn/
178	01-dic-18	Does this look like a mediocre Q4 coming up? $tesla $teslaq #NotSellingAShareBefore2500https://twitter.com/elonmusk/status/1068949982391103488 … You got it!
179	01-dic-18	Good mood from Elon. Q4 secured. $tesla $teslaq #NotSellingAShareBefore2500https://twitter.com/elonmusk/status/1068923831497064448 … Haha
180	01-dic-18	Why Gigafactory 1 is more than just a battery factory @Vergehttps://cards.twitter.com/cards/7x0uw/6kf7s …
181	01-dic-18	$TESLA is making 1,000 Model 3’s per day. https://www.cnbc.com/2018/11/30/tesla-reportedly-achieves-model-3-production-rate-of-1000-a-day.html …
182	01-dic-18	5 reasons why Elon Musk should rescue a GM factory in Ohio - Business Insider $tesla $teslaqhttps://apple.news/AVk2_NeeTRFSGUZ9i_Qzylg …
183	01-dic-18	20181130 Tesla $Tesla Short Term: Attempts to conquer resistance $350 of the range $310 / $350. Medium Term: Range $310 / $340. Long Term: Range $280 / $380. Short Term resistance $350 has to be conquered!
184	30-nov-18	The really cool cars that are going to take #Tesla on always seem to be 2-3 yrs out. How is that Jaguar I-Pace $tesla killer doing? https://twitter.com/SuBeiWoo/status/1068627409837195264 … 240mi range...3 years from now. Bwahahahahaha....! …
185	30-nov-18	Yes, this applies to both Mid Range and Long Range battery configs
186	30-nov-18	There are S&X options available on our used inventory page as well https://www.tesla.com/inventory/used/ms …
187	30-nov-18	$djia $spy $udow $qqq $tqqq $amzn $appl $fb $nio $tesla $nvda $baba $huya $iq $yinn Nice, Looking good. Have a great weekend. Betting on further rally next week.
188	30-nov-18	i thought $Tesla was supposed to be puped over $360 and to be kept there for 30 open market days. What happened to the neverending pumpmasters? This isnt good enough and now there are not 30 days left.. $TSLAQ #debt #noGrowthStory #TheDailyShitShow
189	30-nov-18	Meanwhile on a laptop somewhere in the Chicago Mayors office $tsla $Tesla https://youtu.be/dlKkxcQH3hg https://twitter.com/elonmusk/status/1068266153968001024 … Boring breakthrough @BoringCompany pic.twitter.com/pSflhZadwC
190	29-nov-18	THE $SPRKL ICO STARTS TOMORROW! WANT TO KNOW MORE? @sparkletoken $MRQ $AV $SJW $BSN $PRES $WA $BTCM $BTBC $ERA $BIT $DNZ $MERO $XQN $VSTR $OBTC $AXIOM $BET $PLX $IQT $TESLA $RUNRS $BLZR $EAG $IFP $ATC $EST $TELLhttps://twitter.com/CryptoWendyO/status/1067924433946370048?s=19 … Interview with the founder and COO of @Sparkletoken We talk about transparency, mass adoption and car…
191	29-nov-18	$Tesla and $LITpic.twitter.com/DqH8s6k3Pz
192	29-nov-18	What it’s like using Navigate on Autopilot in LA traffic @roadshowhttps://www.cnet.com/roadshow/news/tesla-navigate-on-autopilot-demo-los-angeles/ …
193	29-nov-18	The @SEC_Enforcement charging a hedge fund manager with running a short and distort scheme via his social media postings should put many short sellers on notice. Whose next? $TESLA $TESLAQ https://www.lexology.com/library/detail.aspx?g=b6a691c1-f0fd-4815-81d6-ae047fe9c3e1 …
194	29-nov-18	keep some money on the side..we are in a short bear market for next 3-6month (my feelings) and i can feel the market..but this is healthy after all this years of rising prices... $disney $tesla $apple $amazon $google ON WATCHLIST & ready to fire incase @GerberKawasaki @BullTesla
195	28-nov-18	percent change1h (descending order) $ROCK2 57.48% $SIC 51.69% $NXS 50.44% $CIF 43.01% $XQN 41.58% $COIN 41.26% $VME 40.78% $FREE 40.64% $MILO 34.83% $PRES 34.16% $LTCR 34.11% $CBT 32.7% $TESLA 31.88% $DEAL 27.52% $ALT 26.8% $GCC 26.41% $BIT 22.7% $SEXC 21.34% $ANC 21.04%
196	28-nov-18	There is no way to tell IF OR WHEN a $Tesla short squeeze will happen, there might just be a gradual decline in shares shorted as we are seeing now, or a severe price spike could cause covering in size, or the shorts may just stand pat as they have over the last couple of years https://twitter.com/PeterpsiPete/status/1067823582288338944 … Do you have a projection of when you expect (if you do) a …
197	28-nov-18	As of today Tesla owners have driven 1 billion (!) miles with Autopilot engagedpic.twitter.com/16jMYrAZ7u
198	28-nov-18	Will $GM & $F have the QA for software upgrades they Plan in 2020 that $tesla has today? #tesla ⁦@ValueAnalyst1⁩ ⁦@LikeTeslaKim⁩ Automakers Embrace Over-the-Air Updates - Consumer Reportshttps://www.consumerreports.org/automotive-technology/automakers-embrace-over-the-air-updates-can-we-trust-digital-car-repair/ …
199	27-nov-18	You sound like me beating the drum on $tesla back in 2010. Your relentless on $bat! I like it
200	27-nov-18	Our Mobile Service teams also use Model S repair vehicles in the fleethttps://twitter.com/Tesla/status/1032706860359417856 … Turns out 80% of repairs can be done without visiting a service center – we’re doubling our Mobile Service Fleet globally this year pic.twitter.com/gW3dJKkYgA
201	27-nov-18	Claim FREE BURST for watching videos – current returns: 158.1501 $BURST daily https://www.earncrypto.com/earn-free-burst/?r=91976&VRA … $COE $UET $CRM $MONK $TROLL $ITI $TESLA $CLINT $FIRE $PIGGY $ABC $020 $NLC2 $XTC $DBG $MONK $CAT $8BIT $BIRDS $CAD $NLC2 $SPHR $DGCS $GUN
202	27-nov-18	https://www.cnbc.com/2018/11/27/tesla-china-sales-drop-sharply-in-october-says-auto-industry-body.html … $Tesla sales in China plunge 70 percent in October, according to auto industry body - CNBC. $
203	26-nov-18	https://s4.reutersmedia.net/resources/r/?m=02&d=20181127&t=2&i=1328990913&w=1200&r=LYNXNPEEAQ06S … https://www.reuters.com/article/us-tesla-china/tesla-china-sales-plunge-70-percent-in-october-auto-industry-body-idUSKCN1NW0BH … $Tesla China sales plunge 70 percent in October: auto industry body - Reuters. $
204	26-nov-18	Claim FREE Monero for watching videos – current returns: 0.0064 $XMR daily https://www.earncrypto.com/earn-free-monero/?r=91976&EMY … $SHA $AMS $PRES $NEVA $TESLA $HMC $CXT $MYST $LIFE $SLING $XLR $GUP $CLUB $SLEVIN $CON $CRB $NMR $COE $UTC $QORA $BITGOLD $CNC $BCPT $MOIN
205	26-nov-18	And 100% CHANCE $Tesla goes #bankrupt like $GE
206	26-nov-18	@markbspiegel "I was just driving and my fucking screen went totally blank." Owner of a brand new #TESLA #Model3 posts video on facebook group. $TESLA $TESLAQpic.twitter.com/1Oi1AYTBhY
207	26-nov-18	Can’t enjoy something like this but for the $tesla bears, this is a huge kick in the ass. https://twitter.com/GerberKawasaki/status/1067089591620919296 … This is The beginning of the end for #GM again. Fed take note. Layoffs. The first victim. $GM https://twitter.com/CNNBusiness/status/1067089096483487746 …
208	26-nov-18	There's still time to make your Portfolio $SPRKLE! Airdrop, Bounty contest open for 4 days! @Sparkletoken $MRQ $AV $SJW $BSN $PRES $WA $BTCM $BTBC $ERA $BIT $DNZ $MERO $XQN $VSTR $OBTC $AXIOM $BET $PLX $IQT $TESLA $RUNRS $BLZR $EAG $IFP $ATC $EST $TELLhttps://twitter.com/Cryptowillerupt/status/1067005762357157893 … There's still time to make your Portfolio $SPRKLE! Airdrop, Bounty contest still o…
209	26-nov-18	Less than 4 days till ICO Launch! Let’s focus on the Team. Introducing the COO and the CEO of @sparkletoken $MRQ $AV $SJW $BSN $PRES $WA $BTCM $BTBC $ERA $BIT $DNZ $MERO $XQN $VSTR $OBTC $AXIOM $BET $PLX $IQT $TESLA $RUNRS $BLZR $EAG $IFP $ATC $EST $TELLhttps://twitter.com/Cryptowillerupt/status/1066984185666174976 … So with less than 4 days till ICO launch of @Sparkletoken $SPRKL each day I will…
210	25-nov-18	Well there goes $Tesla stock price. Inevitably some rush fucktard is going to feel violated by another one of Musks jokes, throw a conniption fit and dump his holdings. How @elonmusk shakes out the weak hands of his stock holders. #savage
211	25-nov-18	https://www.marketwatch.com/story/tesla-was-weeks-from-dying-earlier-this-year-elon-musk-says-2018-11-25 … $Tesla was weeks from dying earlier this year, Elon Musk says. $From Marketwatch: Tesla Inc. was “bleeding money like crazy” during its Model 3 production ramp-up and almost went under earlier this year, Elon Musk said Sunday.
212	25-nov-18	If the bears are sort of right.., then you should short the stock.. $tesla #teslabull
213	25-nov-18	Owning a Tesla counts as one too $tesla https://twitter.com/SJosephBurns/status/1066758525991481345 … Real wealth: Good sleep No worries…
214	25-nov-18	Claim FREE Stratis for watching videos – current returns: 0.2715 $STRAT daily https://www.earncrypto.com/earn-free-stratis/?r=91976&BMZ … $DGD $START $ARC $FLIK $HTC $BQX $VTR $TESLA $STRC $FYN $FBC $SLG $PPY $XPY $CRAVE $DHG $VIP $RPC $CADASTRAL $VEN $FFC $CCT $SAK $PRX
215	25-nov-18	Debriefing of the week (Stocks): - $tesla -#Facebook -#JDST We keep it. Find all your analysis on https://www.simplyboursecoach.com/en/ 3/3
216	24-nov-18	percent change1h (descending order) $RET 61.18% $BZL 50.81% $AVINOC 44.37% $XMCT 40.68% $SKC 35.02% $CJ 33.84% $EBTC 30.7% $CATO 29.33% $FJC 29.23% $OOT 28.53% $MLC 26.35% $PYX 25.3% $JOINT 25.02% $TESLA 24.76% $BWS 19.8% $RBT 18.82% $VRS 18.66% $PHON 18.17% $GST 17.66%
217	24-nov-18	$TSLA $Tesla looks like its coming back down to 50% fib level ($305) as i predicted. most likely seen before YE. I actually love the company, love the last earnings report, and am dying for a Model 3 ASAP. s/t seems bearish, long-term I'm a believer! @elonmusk help me get a car!pic.twitter.com/WeYvBJirgs
218	23-nov-18	I'll be able to let u know what to do with your stocks soon. I am working with CPS to get the information disclosed. I would like a lawyer to expedite the process. $Tesla #retaliation #fraud #teslaworkerrights #STANDINPOWERpic.twitter.com/EUajXfrLfE
219	23-nov-18	Currently, $tesla's enterprise value and #bitcoin's market cap are near $74B. Which is the better investment? Would 11,000 #BTC wallets (out of 22M total) that hold over $60B swap their holdings for $tesla stock? See Interest over time on Google Trends - https://g.co/trends/KTynF
220	23-nov-18	https://mw3.wsj.net/mw5/content/logos/mw_logo_social.png … https://www.marketwatch.com/story/tesla-will-cut-prices-in-china-in-response-to-import-tariffs-reuters-2018-11-23 … $Tesla will cut prices in China in response to import tariffs; Reuters. $
221	23-nov-18	Its #BlackFriday2018!You got #FridayFeeling? WANT FREE CRYPTO? Like, Follow, Retweet!7 days till ICO $SPRKL $MRQ $AV $SJW $BSN $PRES $WA $BTCM $BTBC $ERA $BIT $DNZ $MERO $XQN $VSTR $OBTC $AXIOM $BET $PLX $IQT $TESLA $RUNRS $BLZR $EAG $IFP $ATC $EST $TELLhttps://twitter.com/Cryptowillerupt/status/1062323398058172417 … For those who don't know two awesome people I believe in have set up a new proje…
222	23-nov-18	Can anyone confirm if this is legal? Tesla claims the clinic was covered by Physicians 24/7. However they actually staff the clinic with Medical Assistants moat of the day who call an on call nurse service who decides if the doctor should be disturbed. $tesla pic.twitter.com/GBxjAheHLh
223	22-nov-18	Double Whammy! @MorganStanley clearly overestimating supply and underestimating demand. LCE $ increasing. $ALB @BMO #battery @LithiumAmericas $Tesla #EV #Lithiumhttps://twitter.com/LivioFilice/status/1065751598973050880 … #Lithium giant #SQM misses the target. $SQM Key takeaways: - oversupply is not the reality; small & large brine ops are taking much longer to ramp…
224	22-nov-18	Happy Thanksgiving!!! Today we have a treat for you: The very first // Not A Boring Tesla Podcast - Episode 1 // #NABTP #TESLA $TSLA $TESLA #podcasthttps://youtu.be/dO2dTdgU3pE
225	22-nov-18	Unavoidable trends. Otherwise, embrace more extreme weather patterns. Either way we have to spend some efforts to undo what burning fossil fuel did to this planet. $tesla $teslaq #NotSellingAShareBefore2500https://twitter.com/martinengwicht/status/1065681446864633856 … SmartCharge NY Adds Tesla Model 3 Support For Discounts On EV Charging In New York https://buff.ly/2TwPhhn #EMHiveMind $TSLA
226	22-nov-18	https://www.ft.com/__origami/service/image/v2/images/raw/http%3A%2F%2Fprod-upp-image-read.ft.com%2F3e0bc232-e998-11e8-885c-e64da4c0f981?source=next-opengraph&fit=scale-down&width=900 … https://www.ft.com/content/847a4e02-ee19-11e8-89c8-d36339d835c0 … $Tesla cuts prices in China as trade war bites. $From Financial Times: Carmaker’s move comes as market stalls and electric vehicle competition incre…
227	22-nov-18	Claim FREE Basic Attention Coin for watching videos – current returns: 6.2055 $BAT daily https://www.earncrypto.com/earn-free-basic-attention-token/?r=91976&MVZ … $PRO $STX $VTY $XID $WAVES $FLAX $VOISE $TKS $SPORT $DFT $LNK $LOW $BNX $XRP $ONION $PASL $SWIFT $CTO $VIDZ $EXL $BSC $DOC $TESLA $CAB
228	21-nov-18	Claim FREE Cardano ADA for watching videos – current returns: 34.6862 $ADA daily https://www.earncrypto.com/earn-free-ada/?r=91976&CXO … $ANS $420G $RC $EPY $FRWC $AURS $EMP $XLC $RADS $GBT $DCY $XSPEC $TOA $CAB $CESC $VRS $ANC $PRX $ICOS $UNITY $TYCHO $CJ $TESLA $EOS
229	21-nov-18	Anyone taking a look at $TESLA on the #TRONDEX ? It is saying it can give away a Tesla for one of those who own the coin. May not be bad just to see...
230	21-nov-18	#Battery Electrification happening faster than expected. Demand > Supply. Cumulative energy-storage deployments now forecast to exceed 50 gWh by 2020. Three years earlier than BNEF’s outlook from just last year. $ALB $LAC $Tesla #EV #Lithium http://bit.ly/2DzP33F via @mining
231	21-nov-18	What about $Tesla being able to store secure data uplinks from each vehicle. Adopting secure communications between drivers with micro payments. Banking through decentralized terminals with capacity to notarize documents @Admecosystems invented by our team.
232	21-nov-18	Must read. The true story about $TSLAQ (shortsellers) and $tesla https://twitter.com/GerberKawasaki/status/1064939298791682048 … Good article from the @washingtonpost about short sellers and Tesla. You'll like my quote in this one @elonmusk :-) #tesla #climatechange #TeslaModel3 @mayemusk @Tesla $TSLA https://www.washingtonpost.com/business/2018/11/20/short-sellers-are-struggling-their-massive-be…
233	20-nov-18	$TSLAQ $TSLA $tesla The Tesla fanbois "I love the car but..." videos with horrible problems are the best Model 3 demand killers. The best video was a guy poking holes in the undercarriage to drain the water from car wash. Very spongy! :--)
234	20-nov-18	Claim FREE Gridcoin Research for watching videos – current returns: 23.0766 $GRC daily https://www.earncrypto.com/earn-free-gridcoin/?r=91976&EBY … $AMS $SHORTY $GRWI $DLT $SLR $LVPS $EREAL $ACOIN $BSD $JIO $TESLA $PPP $NET $AXF $MRJA $EDG $SXC $PULSE $TRX $BITB $DGC $TES $GRIM $SLS
235	20-nov-18	Hello there, can you DM us your email and property address associated to your account so we can address? Thank you
236	20-nov-18	How dumb can the stock market get? after a reveal like this, $tesla stock should drop substantially. this story raises a lot of troubling questions. but mr. market doesn't care: "Too long, didn't read." to anyone interested in tesla: read this story. https://www.bloomberg.com/news/features/2018-11-20/inside-elon-musk-s-forgotten-gigafactory-2-in-buffalo …
237	20-nov-18	https://electrek.co/2018/11/20/tesla-gigafactory-battery-cells-made-cost-advantage-panasonic-lg-report/ … $Tesla's Gigafactory 1 battery cells have a 20% cost advantage over LG, new report says. $
238	20-nov-18	what do you mean? Everything is on sale today!! It's black Tuesday sale for Stocks. $tesla is always on sale because the true retail price is $8000 per share, so that's a given, but all the other stocks are on sale too. Go shopping before prices go back up. hahaha
239	20-nov-18	Claim FREE Komodo for watching videos – current returns: 0.4128 $KMD daily https://www.earncrypto.com/earn-free-komodo/?r=91976&BIA … $AUM $BAS $VTR $MNX $GPL $SJCX $GOLOS $POS $ZOI $FRC $TAJ $CASH $TER $420G $XP $ETP $BITUSD $PRC $USNBT $MONEY $TESLA $ODN $TOKEN $PASC
240	20-nov-18	Claim FREE Ubiq for watching videos – current returns: 0.7456 $UBQ daily https://www.earncrypto.com/earn-free-ubiq/?r=91976&NCZ … $XJO $GPU $LA $SUB $TESLA $U $CAT2 $PULSE $KNC2 $APX $SFC $EMB $BTPL $TER $PHS $MRNG $ANT $PUT $KRONE $DCT $REAL $XRP $GBP $CRW
241	20-nov-18	https://o.aolcdn.com/images/dims?thumbnail=1200%2C630&quality=80&image_uri=https%3A%2F%2Fo.aolcdn.com%2Fimages%2Fdims%3Fcrop%3D5472%252C3648%252C0%252C0%26quality%3D85%26format%3Djpg%26resize%3D1600%252C1067%26image_uri%3Dhttps%253A%252F%252Fs.yimg.com%252Fos%252Fcreatr-images%252F2018-11%252F984d0230-e996-11e8-bbff-fa2b451ae666%26client%3Da1acac3e1b3290917d92%26signature%3D4ad217c7355e6fa35a9b23…
242	19-nov-18	Do you think the BK will result in a $Tesla name change?
243	19-nov-18	I am holding $nio since 6.50s from two weeks ago .. will hold for mid term I see this going much higher from here $spy $tesla
244	19-nov-18	Looks like a falling wedge may be forming on $Tesla, if it breaks through 356 then we could see 350
245	19-nov-18	Claim FREE Voxels for watching videos – current returns: 24.3574 $VOX daily https://www.earncrypto.com/earn-free-voxels/?r=91976&LNS … $YOC $TIPS $CHIPS $BITGOLD $KNC2 $DTB $EOS $WMC $METAL $LLT $ABN $TESLA $ZUR $YASH $TRADE2 $BITOK $CLINT $INCNT $LAZ $PAC $XGR $WAY $GRC $DLISK
246	19-nov-18	@elonmusk hurry up and tweet something contraversial so I can buy cheap $tesla stock phrase please :)
247	19-nov-18	ONLY 11 days Left to enter! FREE CRYPTO! To celebrate ICO LAUNCH of @Sparkletoken LIKE, RT, FOLLOW, ENTER! $MRQ $AV $SJW $BSN $PRES $WA $BTCM $BTBC $ERA $BIT $DNZ $MERO $XQN $VSTR $OBTC $AXIOM $BET $PLX $IQT $TESLA $RUNRS $BLZR $EAG $IFP $ATC $EST $TELLhttps://twitter.com/Cryptowillerupt/status/1062323398058172417 … For those who don't know two awesome people I believe in have set up a new projec…
248	19-nov-18	Auto industry is in turmoil. This is a shocking development. While $tesla and Elon have been scrutinized at every single action, so many skeletons come out of the closets of many others. $tslaq $tslahttps://twitter.com/CNBC/status/1064459989799133185 … Nissan accuses its chairman Carlos Ghosn of financial irregularities https://cnb.cx/2QP8VUa
249	18-nov-18	Claim FREE Humaniq for watching videos – current returns: 10.3364 $HMQ daily https://www.earncrypto.com/earn-free-humaniq/?r=91976&FSQ … $CACH $BTU $IVZ $IXT $MBI $TESLA $DIBC $OBITS $BUMBA $LNK $START $COUPE $DGC $KRB $MOJO $TRCT $EBCH $10MT $QCN $DCR $RBIES $BMC $XMY $BITCF
250	18-nov-18	Claim FREE OmiseGo for watching videos – current returns: 0.1272 $OMG daily https://www.earncrypto.com/earn-free-omisego/?r=91976&AED … $TIPS $ARGUS $CNT $PRES $ARI $MANA $BIS $TESLA $ADK $DBET $DGCS $BIOB $EOT $POE $AXF $BUZZ $PLU $BOLI $IFC $THC $DRP $FYN $PND $XEN
251	18-nov-18	Who knows, @elonmusk might have some people working secretly on solid state batteries. The best solid electrolytes are Lithium glasses. And $Tesla has a lot of glass research going on for the car roofs and solar tiles. The real issue is manufacturing them in bulk.
252	18-nov-18	Debriefing of the week (Stock): - $tesla -#amzn https://www.simplyboursecoach.com/category/sb-stocks-blog/ … (+35$) -#JDST We keep it. Find all your analysis on https://www.simplyboursecoach.com/en/ 3/3
253	17-nov-18	Claim FREE BitBean for watching videos – current returns: 274.3756 $BITB daily https://www.earncrypto.com/earn-free-bitbean/?r=91976&TVB … $TOR $CAB $RBX $IXC $CWXT $BITCNY $NXC $GB $LKK $XBY $TESLA $TRUST $BCY $DFT $RNS $MTL $ICON $RAIN $BITEUR $BTQ $BCC $LAZ $EDO $RUPX
254	17-nov-18	https://cleantechnica.com/files/2018/11/battleofcarbrands-northamerica.jpg … https://cleantechnica.com/2018/11/17/tesla-is-most-googled-car-brand-in-usa-the-bahamas/ … $Tesla Is Most Googled Car Brand In USA & The Bahamas. $
255	17-nov-18	Nice day for the $Tesla Owners Club of Greater Houston gathering at @SaintArnold beer garden.pic.twitter.com/z1tz7Fc6KX
256	17-nov-18	20181116 Tesla $Tesla Short Term: Range $350 / $380. Super Cycle UP completed. Medium Term: Range $340 / $380. Long Term: Range $280 / $380.
257	17-nov-18	Model 3 previews now in select European stores http://ts.la/2RZ0LZr https://twitter.com/Freddedahl/status/1062824516769013760 … Tesla Model 3-premiär i Sverige #tesla #TeslaModel3 pic.twitter.com/iHGUI7XR4u
258	16-nov-18	For best air quality in a Model 3, set manual recirculating air and turn up the blower speed
259	16-nov-18	Many who buy an EV already own 1 or 2 other cars. The $TESLA is just for show.
260	16-nov-18	Claim FREE Stellar Lumens for watching videos – current returns: 25.6340 $XLM daily https://www.earncrypto.com/earn-free-stellar-lumens/?r=91976&EDO … $DAS $DCR $EBST $BXC $PEPECASH $TESLA $RUPX $XAUR $YASH $VOT $HBT $PLBT $PBT $BTCRED $FUNC $XEM $XDG $ICON $FAIR $UNY $ARI $XLC $AUR $SPT
261	16-nov-18	Claim FREE Civic for watching videos – current returns: 3.1503 $CVC daily https://www.earncrypto.com/earn-free-civic/?r=91976&DOO … $GRIM $YOC $ANTI $GEERT $NEBL $NAUT $CRW $DTF $ORB $RAREPEPEP $INCNT $SHORTY $SOON $BTD $POLL $LTBC $KEK $FUEL $ACT $USDE $TESLA $WA $ADX $MND
262	16-nov-18	Because #Tesla can help $Tesla! https://1reddrop.com/2018/11/16/why-tesla-acquired-trucking-capacity/ …
263	16-nov-18	$Tesla does not have @Waymo resources to make own OS, not want to be dependent on rivals. They can adopt new OS once things mature. But they can customise hardware like Apple. @Waymo should make cars at some point or buy a car company. ? @Jaguar
264	15-nov-18	Claim FREE Verge for watching videos – current returns: 172.3713 $XVG daily https://www.earncrypto.com/earn-free-verge/?r=91976&PKZ … $EVX $DENT $ZUR $ZYD $POKE $ION $AURS $AIR $FDC $ERC $PRN $COVAL $VUC $BAY $CUBE $NRO $XCP $NAV $VLTC $TESLA $ANI $UNITY $VSM $SEC
265	15-nov-18	https://cleantechnica.com/files/2018/04/Tesla-Model-3-Configuration-Ordering-Color-Red-1-570x290.png … https://cleantechnica.com/2018/11/15/tesla-offering-model-3-refunds-to-reservation-holders-unsolicited/ … $Tesla Reaching Out To US Model 3 Reservation Holders To Ask If They Want A Refund. $
266	15-nov-18	⁦@Tesla⁩ Solar is back to being a no brainer against the competition! $Tesla #Teslasolar #sustainabilityhttps://apple.news/AILwbmlRgRQ-WnfjX2BnGsA …
267	15-nov-18	https://techcrunch.com/2018/11/15/tesla-acquires-trucking-companies-to-squeeze-in-more-deliveries-before-dec-31/ … $Tesla acquires trucking companies to squeeze in more deliveries before Dec. 31. $
268	15-nov-18	CA officials grilled Tesla on how it treats injured workers...and Tesla gave more misleading answers The health and safety of workers - and lucrative tax incentives for the automaker - are at stake. $tesla https://www.revealnews.org/article/california-officials-grill-tesla-on-safety-problems-in-reveal-investigation/ …pic.twitter.com/t5fUO3jR3u
269	15-nov-18	$SPRKL ICO on 30th of NOVEMBER - Great Team and Partners already in place, do yourself a favour Research this project NOW!!!!!!! $HSN $AT $CEFS $VDG $XPAT $EMB $GOD $IHF $ALTX $TESLA $BITCF $INCO $CHE $DEX $DART $LST $BOC $SAL $VLU $SNO $CGEN $BZX $HEROhttps://twitter.com/LindaWillErupt1/status/1063120998126551042 … Why am I passionate about @Sparkletoken? SIMPLE - AMAZING TEAM & PARTNERS ALREADY…
270	15-nov-18	50 MWh of Powerpack storage linked with the Gannawarra Solar Farm now supporting the grid in Victoria, Australiapic.twitter.com/hKirS3ue7U
271	15-nov-18	https://www.bloomberg.com/news/articles/2018-11-15/tesla-bought-trucking-companies-to-boost-deliveries-musk-tweets … $Tesla Buys Trucking Companies to Boost Deliveries, Musk Says. $
272	15-nov-18	Ah, was wondering about the mechanism. Not true, as usual with $TESLA fud. a. EVs are way more efficient than ICEs. Therefore even coal generated electricty produces less pollution per mile. b. This tiny thing called energy transition, where in the next decade all is renewables
273	14-nov-18	https://cleantechnica.com/files/2018/11/Small-Midsize-Luxury-Car-Sales-USA-October-2018.png … https://cleantechnica.com/2018/11/14/tesla-model-3-1-top-selling-luxury-car-in-usa-in-october/ … $Tesla Model 3 = #1 Top Selling Luxury Car in USA in October. $
274	14-nov-18	Claim FREE Civic for watching videos – current returns: 3.1503 $CVC daily https://www.earncrypto.com/earn-free-civic/?r=91976&HSS … $SOJ $WARP $SLFI $ETHD $FUEL $PRIMU $LAZ $RRT $EMB $NSR $BXC $BITCNY $B3 $STS $STEEM $OPT $ACC $AV $CVCOIN $MLN $RLT $1CR $TESLA $RVT
275	13-nov-18	This is it folks. If there is one reason to invest in $Tesla now, it’s this. This is SO far ahead of any other car company, they’ll be begging to work with Tesla sooner rather than later. https://twitter.com/CNBC/status/1062343129318285313 … Take an inside look at Tesla's gigafactory, a highly-automated plant run by thousands of robots to make Model 3 battery packs. https://cnb.cx/2DEsT0Q pic.twi…
276	13-nov-18	Oil down 7%, we need more $Tesla @elonmusk
277	13-nov-18	The $tesla media complex can keep pumping. They did the same thing for Enron and we all know how that ended. $TSLAQ http://news.bbc.co.uk/2/hi/business/1817445.stm …
278	13-nov-18	Claim FREE BitBay for watching videos – current returns: 19.6908 $BAY daily https://www.earncrypto.com/earn-free-bitbay/?r=91976&TTR … $PINK $ODN $GNO $DEM $CNNC $LKK $BIGUP $VRS $SKULL $FLDC $UNITS $VOX $DTF $XZC $DBIX $TESLA $TRADE $ZEN $TEK $SDC $CMT $XEM $ZEC $EB3
279	12-nov-18	https://cleantechnica.com/files/2018/11/2018.11-mountain-pass-performance-model-3-track-spoiler.jpg … https://cleantechnica.com/2018/11/12/tesla-model-3-disqualified-from-1st-in-class-finish-at-buttonwillow-for-being-electric/ … $Tesla Model 3 Disqualified From 1st In Class Finish At Buttonwillow … For Being Electric. $
280	12-nov-18	Once tesla ships the model 3 internationally working through their reservations how are they going to allocate product to the US from deluge of demand from thanksgiving long weekend ? $tesla $teslaq
281	12-nov-18	$Tesla Employee Indicted in Alleged Embezzlement Scheme https://www.wsj.com/articles/tesla-employee-indicted-in-alleged-embezzlement-scheme-1541793236?ru=yahoo?mod=yahoo_itp&yptr=yahoo …
282	11-nov-18	percent change24h (descending order) $SHADE 220.08% $GCN 194.42% $ZZC 155.63% $RIYA 154.48% $DELTA 125.26% $DIM 124.95% $BRIT 118.32% $CAN 112.87% $BET 111.68% $POSS 100.18% $ESCE 95.64% $CBT 91.89% $OBX 90.93% $C8 85.21% $TELL 79.8% $SOAR 79.44% $TESLA 75.71% $STA 70.22%
283	11-nov-18	percent change24h (descending order) $GCN 248.85% $SHADE 221.82% $ZZC 154.88% $RIYA 150.61% $TELL 141.15% $BRIT 117.75% $ADCN 115.79% $BET 111.4% $OBX 89.78% $BENJI 85.94% $SOAR 83.81% $DELTA 77.98% $IMP 75.5% $TESLA 74.93% $AU 72.37% $BCY 68.09% $MXM 67.91% $PGT 67.77%
284	11-nov-18	Claim FREE Ripple for watching videos – current returns: 4.1637 $XRP daily https://www.earncrypto.com/earn-free-ripple/?r=91976&ZEC … $CAG $MAGN $GTC $PBT $DIX $SLFI $GTC $PIPL $SCRT $SBD $ONION $NMC $CRYPT $XAUR $MUE $PONZI $CAP $CSC $XPD $TYCHO $TESLA $FLASH $DLC $CTX
285	11-nov-18	percent change24h (descending order) $GCN 203.39% $QURO 173.56% $ZZC 154.72% $OBX 147.42% $TELL 145.55% $BRIT 117.54% $ADCN 115.71% $BET 111.19% $POSS 99.37% $MXM 98.33% $PDX 78.17% $COAL 75.4% $TESLA 74.75% $RIYA 72.86% $ZEUS 71.55% $SOAR 69.66% $MIC 68.39% $BCY 68.18%
286	11-nov-18	Chinese media reported that when Tesla set up the Gigafactory in China, the price of Model 3 would be more advantageous, and it would inevitably lead to the insane buying/demand just like Apple iPhone happened years ago. $Tesla #TeslaChinapic.twitter.com/PqqkwW4vwE
287	11-nov-18	Q3 was $TESLA 's last attempt to defraud the public. #TESLAFRAUD
288	11-nov-18	percent change24h (descending order) $OBX 424.0% $TELL 200.17% $QURO 171.76% $WC 163.93% $ZZC 154.29% $APC 117.51% $ADCN 115.28% $ZEUS 110.88% $BET 110.41% $COAL 85.52% $BRIT 84.71% $GCN 82.27% $SUBX 79.39% $GDC 76.57% $TESLA 74.11% $MIC 70.87% $FOOD 68.31% $BCY 68.02%
289	11-nov-18	percent change24h (descending order) $OBX 312.49% $MOJO 250.14% $APC 160.92% $VIVO 134.42% $TELL 134.15% $TRCT 127.9% $ZEUS 113.79% $BET 109.93% $WC 102.07% $COAL 100.84% $BITF 92.69% $BCY 88.32% $GCN 83.87% $GDC 77.06% $TESLA 73.75% $IMP 70.0% $TMC 68.09% $ALT 67.24%
290	11-nov-18	percent change1h (descending order) $TMC 81.49% $MOJO 80.52% $ZEUS 77.17% $VZT 60.71% $ALT 54.14% $EPLUS 51.47% $BLAZR 47.67% $VSL 38.55% $C8 37.22% $ASA 36.45% $GCS 35.41% $OWN 33.66% $TESLA 32.47% $INV 31.03% $INC 30.32% $BBS 26.65% $SCC 25.85% $BIGUP 22.05% $PCN 21.69%
291	11-nov-18	Claim FREE TenX Pay for watching videos – current returns: 0.5143 $PAY daily https://www.earncrypto.com/earn-free-tenx-pay-token/?r=91976&VOO … $CDT $ADC $NXX $FONZ $RMC $TESLA $NETKO $TEAM $NMC $KASHH $HIRO $LCP $RUPX $FUEL $MTLMC3 $MSD $IXC $ZEC $GEERT $XMCC $HALLO $SWT $ETX $BUN
292	11-nov-18	https://media.wired.com/photos/5be608030eb20a52df543cb8/191:100/pass/Virgin_Hyperloop_One_14.jpg … https://www.wired.com/story/car-news-roundup-tesla-model-3-sales/ … $Tesla's Booming Model 3 Sales and More This Week in the Future of Cars. $From Wired: Elon Musk puts Tesla in the black, cities rein in scooters, and a car engineer spends a lot of time throwing up.
294	11-nov-18	https://www.wired.com/story/car-news-roundup-tesla-model-3-sales/ … $Tesla's Booming Model 3 Sales and More This Week in the Future of Cars. $
295	11-nov-18	20181109 Tesla $Tesla Short Term: Range $310 / $350. Next resistance $380. Super Cycle UP ongoing. Awaiting completion Super Cycle UP to start correction. Medium Term: Range $340 / $380. Long Term: Range $280 / $380.
296	10-nov-18	The electrification of transport is desperately needed 4 environmental relief but history will likely show that its major benefit will be an end to the natural resource wars which plague our planet & kill innocents more avoidably than natural disasters #Tesla $Tesla @elonmusk 1/2
297	10-nov-18	https://www.greencarreports.com/news/1119853_tesla-news-vw-pricing-electric-harley-and-best-car-to-buy-the-week-in-reverse … $Tesla news, VW pricing, electric Harley, and Best Car To Buy: The Week in Reverse. $
298	09-nov-18	https://seekingalpha.com/article/4220515-tesla-really-gold-ev-paradise … $Tesla: Is There Really Gold In EV Paradise?. $
299	09-nov-18	https://cdn.vox-cdn.com/thumbor/GtNo7ovTDytjH7RvnT_BANM7vAw=/0x146:2040x1214/fit-in/1200x630/cdn.vox-cdn.com/uploads/chorus_asset/file/13177671/acastro_180928_1777_elon_0001.jpg … https://www.theverge.com/2018/11/9/18077076/new-tesla-chairman-robyn-denholm-sec-doj-probes-elon-musk … $Tesla's new chairwoman is walking into SEC and DOJ probes. $
300	09-nov-18	$Telsa Van & pickup, sell BMS, inverter, battery modules and motors as standalone products so other innovators could build new EVs (higher profit margin for $Tesla), adopt open standard for fast charging to accelerate #EV adoption.
301	09-nov-18	Claim FREE Voxels for watching videos – current returns: 24.3574 $VOX daily https://www.earncrypto.com/earn-free-voxels/?r=91976&NFG … $ATL $ETP $ANC $TESLA $VASH $PKB $SLS $BTCZ $DIX $CCRB $MARX $TOA $PIZZA $SIB $MTLMC3 $TSTR $HVN $PAY $STS $XLR $TCC $INF $BTD $BTSR
302	09-nov-18	"Obvious fraud!" they'll yell. It's an obvious fraud so stealthy that none of the major firms rating or holding $Tesla have detected it.
303	08-nov-18	https://cnet1.cbsistatic.com/img/8q62dqwF8ewnxLdeW9NwoFoK1Ec=/2018/09/09/2f729ad3-b654-4db7-9650-bd76388539c8/2018-tesla-model-3-performance-ogi-2.jpg … https://www.cnet.com/roadshow/news/tesla-track-mode-explained/ … $Tesla's Track Mode: What does it do, exactly?. $From Cnet: Tesla's been hyping up its Track Mode for a while now, and it's got questions to answer.
304	08-nov-18	i spoke to randy a few months ago about the $tesla model 3. Now he sets a lap record. Wonder what @RandyPobst thinks now ? would love Randys opinion. https://twitter.com/1mantruthsquad/status/1060715879644778496 … Tesla's Model 3 time 1:21.49 puts it 11th overall at Willow Springs. Beating PorscheCayman GT4,Boxster,VetteZR1,AudiR8,Ferrari458,JagXKR etc. https://fastestlaps.com/tracks/willow-sprin…
305	08-nov-18	You have to be in Park
306	08-nov-18	percent change24h (descending order) $SHADE 855.27% $MORE 148.41% $DEM 145.58% $NCP 145.02% $DIME 130.23% $SCRIV 110.26% $BENZ 107.72% $GRLC 105.1% $SPC 104.58% $NOX 99.63% $CGEN 96.77% $JIN 94.22% $TESLA 90.7% $BENJI 87.92% $CRYP 79.18% $BET 77.42% $NEOG 75.64% $JIYO 72.7%
307	08-nov-18	https://fm.cnbc.com/applications/cnbc.com/resources/img/editorial/2018/11/08/105560968-1541659183397robyn_denholm.1910x1000.jpg … https://www.cnbc.com/2018/11/08/tesla-chairwoman-robyn-denholm.html … $Tesla's pick for a new chairwoman is boring, but that's exactly what the company needs, experts say. $From CNBC: Denholm has been on the board at Tesla since 2014, which many said is the only real d…
308	08-nov-18	$VW plans to #sell electric $Tesla rival for less than $23,000 – source - VW plans to convert plants to build #ElectricCars -source - VW's electric move comes as two $German cities #ban $diesel - #VW considers shifting production to $Ford plant in #Turkey #Entrepreneur
309	08-nov-18	Track Mode starts rolling out today
310	08-nov-18	How Track Mode Works
311	08-nov-18	Andrea I saw your recorded podcast with $TESLA owners club member. Interesting to see your detailed approach as a $TSLA analyst from 2010. I heard your rollercoaster ride in 2013 with model S
312	08-nov-18	You have a much higher expectation of $Tesla fans than I do. Their ignorance is all-encompassing, from accounting, manufacturing to environment. Vast majority of them know nothing more about environment than what Elon fed them.
313	08-nov-18	$tesla just past the $350 mark, next stop should be past ATH ($390+). A short squeeze will be epic, for long term, just hold, for traders, you can sell some and buy if it dips again, always keep a core # of Tesla shares if you don't want to miss out on its long term $8k per share
314	08-nov-18	https://www.washingtonpost.com/business/2018/11/08/tesla-names-new-chairman-replace-elon-musk/ … $Tesla names a new chair to replace Elon Musk. $
315	08-nov-18	https://www.washingtonpost.com/business/2018/11/08/tesla-names-new-chairman-replace-elon-musk/ … $Tesla names a new chairman to replace Elon Musk. $
316	08-nov-18	https://static01.nyt.com/images/2018/11/09/world/09tesla1/09tesla1-facebookJumbo.jpg … https://www.nytimes.com/2018/11/08/business/tesla-new-chairwoman-elon-musk.html … $Tesla Names Robyn Denholm as Chairwoman, Succeeding Elon Musk. $From The New York Times: The car company tapped Robyn Denholm, one of its independent directors, as it seeks a counterbalance to Elon Musk, its chief executive.
317	08-nov-18	https://www.wsj.com/articles/tesla-names-robyn-denholm-as-chairman-to-replace-elon-musk-1541659771 … $Tesla Names Robyn Denholm as Chairman to Replace Elon Musk. $
318	08-nov-18	$Tesla names #Telstra exec #RobynDenholm as chair - Robyn Denholm will replace #ElonMusk as its chair, more than a month after the billionaire had to step down as the electric-car maker's chairman as part of a settlement with U.S. regulators. #Entrepreneur
319	07-nov-18	Announcing Robyn Denholm as Tesla’s New Board Chairhttps://ts.la/2Db7StX
320	07-nov-18	The $tesla Powerwall is a commercial solution you can buy today. The chance of this new tech getting to the same stage might be 1 in millions so maybe it should be named the Powerball. Who knows, it could end up being a winner!
321	07-nov-18	We want a $tesla Soooooo much!
322	07-nov-18	Navigate on Autopilot review by @businessinsiderhttps://www.businessinsider.com.au/teslas-navigate-on-autopilot-review-2018-11 …
323	07-nov-18	https://www.forbes.com/sites/jeanbaptiste/2018/11/07/tesla-to-have-full-self-driving-cars-on-the-roads-in-2019-confirms-elon-musk/ … $Tesla To Have Full Self-Driving Cars On The Roads In 2019, Confirms Elon Musk. $
324	07-nov-18	Page 7 on ICO's. This entire report is interesting though, mentions of $Tesla and a few other interesting cases. https://www.sec.gov/files/enforcement-annual-report-2018.pdf …pic.twitter.com/U09Ir1ENLS
325	07-nov-18	Claim FREE Stratis for watching videos – current returns: 0.2715 $STRAT daily https://www.earncrypto.com/earn-free-stratis/?r=91976&EPC … $PZM $TESLA $BAS $CORG $MONK $ASC $ARDR $AST $SLING $TRCT $SLG $GBRC $FLVR $DES $MUSE $ZENGOLD $LDCN $SUB $BGC $GCR $BTM2 $PPY $ACT $EAC
326	07-nov-18	I would like to buy this for summer.. but only if it’s RHD $tesla #tesla #spider #carpic.twitter.com/j2KigwNPkV
327	06-nov-18	Tesla should be up tomorrow.. $tesla
328	06-nov-18	https://jalopnik.com/teslas-navigate-on-autopilot-is-a-step-in-the-right-dir-1830253153 … $Tesla's 'Navigate on Autopilot' Is a Step in the Right Direction. $
329	06-nov-18	$Tesla is going to zero.
330	06-nov-18	Definitely not fun or funny $tesla #teslahttps://twitter.com/sethlow/status/1059823639703576576 … Hard fail. Was driving along on autopilot when suddenly I got the red hands / beeps / grab the wheel immediately notification. After that - no radar / camera data.
331	06-nov-18	We have now seen a number of Mea Culpa's. The @FT and even @CitronResearch . That cash was well spend by $Tesla and invested in R&D and production equipment. Time for @danahull to also admit she was wrong and $TSLA was right to trust Elon with their investment.
332	05-nov-18	Test drive a Model 3 https://ts.la/drive https://twitter.com/SteveFowler/status/1056938168077955073 … My US family have been for a test drive in the @Tesla Model 3. Verdict: ‘about the greatest car on the road today’ and ‘it’s flawless’.…
333	05-nov-18	I hope Mr @WPipperger very soon moves to stage 5. He can then join us feeling happy seeing $tesla making the world better for him, his children and other loved ones. Actually @MercedesBenz might get smart and join the club too, doing a JV for European GigaFactory with #Tesla
334	05-nov-18	that is why you know they are desperate when they compare each other to the competition that actually dosent even exist yet they are already afraid. Truckers are loyal to cost, and they gave it away that the one who wins is: “The best battery solution is going to win”= $tesla
335	05-nov-18	Lets hope when this happens they will see that actually all their "journalism" is bogus. Vijay can I ask your opinion on this: http://evtv.me/2018/07/tesla-derangement-syndrome/ … I like him a lot @evtv even if I dont agree with all of it. He seems to be super good, have you read 4-5 blogs about $tesla ?
336	05-nov-18	What a clown LOL, without all kind of bullshit, $Tesla had not even made profit Q3.. and from now sales are slowing down. https://finance.yahoo.com/m/12fed2b7-e3a3-30cd-9baa-fb04fc10c2e8/in-sweeping-interview%2C-elon.html …
337	04-nov-18	https://zdnet3.cbsistatic.com/hub/i/r/2018/04/03/60eded4b-5faf-409f-b0a0-f899b65aacf8/thumbnail/770x578/634f0ba7839243762e45deae63671116/model-3-mountain-pearl-1.jpg … https://www.zdnet.com/article/teslas-china-factory-to-make-3000-cars-each-week-report/ … $Tesla's China factory to make 3000 cars each week: Report. $From Zdnet: Tesla vehicles made in China will reportedly only be sold to local co…
338	04-nov-18	20181102 Tesla $Tesla Short Term: Range $310 / $350. In Super Cycle UP. Awaiting completion Super Cycle UP to start correction. Medium Term: Range $340 / $380. Long Term: Range $280 / $380.
339	04-nov-18	Claim FREE Komodo for watching videos – current returns: 0.4128 $KMD daily https://www.earncrypto.com/earn-free-komodo/?r=91976&BOA … $TGT $XRE $YAC $BT2 $TCOIN $EXL $CF $MG $EMC $TESLA $ANT $TROLL $CESC $SLING $CCRB $WTT $RCN $GCC $HIRO $PPP $XMR $COXST $NAV $LDOGE
340	04-nov-18	Claim FREE District0x for watching videos – current returns: 24.2115 $DNT daily https://www.earncrypto.com/earn-free-district0x/?r=91976&VOU … $DIBC $PRL $ENT $XLR $EAC $SWIFT $ATOM $AE $CRT $ZCG $MOD $TTC $KASHH $ZNY $TESLA $DYN $HMP $BRAIN $IXC $TIPS $REP $OFF $STEPS $ICON
341	03-nov-18	It better day $TESLA
342	03-nov-18	Claim FREE Golem for watching videos – current returns: 4.4280 $GNT daily https://www.earncrypto.com/earn-free-golem/?r=91976&SZR … $ADT $VIBE $PUT $MTL $DMD $FLT $DOC $IQT $DPAY $DEX $TESLA $EBST $MDA $CV2 $RRT $EXL $TCOIN $SOJ $RUSTBITS $IMPCH $WYV $OHM $WOMEN $ICN2
343	03-nov-18	https://amp.businessinsider.com/images/5b854b40b354cd9d268b521e-1536-768.jpg … https://www.businessinsider.com/tesla-fans-are-making-crucial-mistakes-2018-11 … $Tesla supporters are making 5 crucial mistakes. $
344	02-nov-18	$PCRFY will likely replay $Tesla Q3. Suppliers simply trail by impact of NET 60/90. @GerberKawasaki
345	02-nov-18	https://www.thestreet.com/technology/tesla-elon-musk-twitter-sec-settlement-14767031 … $Tesla's Elon Musk and Twitter: Is Anyone Actually Monitoring His Tweets?. $
346	02-nov-18	One #battery per EV as a measure of future #LCE demand is simply too conservative. Could be 2X demand. Charging stations AND swapping stations with multiple batteries. $ALB $SQM $LAC $Tesla #EV $LTHM @UBS @BMO #lithium @MorganStanley https://electrek.co/2018/11/01/nio-battery-swap-station-next-tesla-supercharger/ … via @FredericLambert
347	02-nov-18	@AswathDamodaran Do you still think that $Tesla has to raise more money in near future?
348	02-nov-18	Claim FREE Steem dollars for watching videos – current returns: 0.6369 $SBD daily https://www.earncrypto.com/earn-free-steem-dollars/?r=91976&OLC … $CCRB $2GIVE $GAM $OCEAN $SNC $XCXT $IOT $ETC $DLISK $PONZI $BGC $EREAL $WINK $ZCG $CACH $BIS $FUZZ $VIA $MSCN $FRD $OMG $NAUT $BTC $TESLA
349	01-nov-18	$Tesla should follow $aapl lead and just raise prices by 28% And $tala should stop reporting unit sales
350	01-nov-18	I like Elon Musk but $TESLA has reached its top. Thats everyone gets so bullish and dumb money demand is at the peak. Its forming a very nice distribution pattern,
351	01-nov-18	RUMOR $TESLA Will join SP 500 net week
352	01-nov-18	$Tesla on track to reach previous all-time highs. pic.twitter.com/HCJC4yFw6G
353	01-nov-18	https://www.wsj.com/articles/tesla-investor-group-calls-for-board-overhaul-more-oversight-of-elon-musk-1541095335 … $Tesla Investor Group Calls for Board Overhaul, More Oversight of Elon Musk. $
354	01-nov-18	$tesla shorts getting roasted.............again!
355	01-nov-18	Claim FREE BitBay for watching videos – current returns: 19.6908 $BAY daily https://www.earncrypto.com/earn-free-bitbay/?r=91976&JSK … $REP $GRS $NRO $LUX $FRN $TODAY $RBBT $BITEUR $TESLA $ARDR $PIZZA $AU $BITCNY $STEX $CHIPS $XVG $SAC $JOBS $QAU $OBITS $QTM $XST $ICASH $BITGOLD
356	01-nov-18	200,500 #EVs sold during the month of September according to @InsideEVs. Largest sales month ever. And historically, the largest 3 sales months are still ahead. $ALB $SQM $LAC $Tesla #EV $LTHM @UBS @BMO #Lithium @GoldmanSachs @MorganStanley #Batterypic.twitter.com/3gpDwZbXB4
357	01-nov-18	https://www.bloomberg.com/news/articles/2018-11-01/tesla-investors-urge-directors-to-go-beyond-sec-s-board-overhaul … $Tesla Investors Urge Board to Go Beyond SEC-Ordered Overhaul. $
358	01-nov-18	https://www.bloomberg.com/news/articles/2018-11-01/tesla-investors-urge-directors-to-go-beyond-sec-s-board-overhaul … $Tesla Investors Urge Directors to Go Beyond SEC's Board Overhaul. $
359	31-oct-18	https://www.latimes.com/resizer/6kQiGCoEXfTquF3HIFMsd-4chRE=/1200x0/arc-anglerfish-arc2-prod-tronc.s3.amazonaws.com/public/4I72ER5D3FAKFDFBLVOXOFH24M.jpg … http://www.latimes.com/business/autos/la-fi-hy-tesla-earnings-sustainability-20181031-story.html … $Tesla delivered an awesome earnings surprise. How come no one saw it coming?. $From Latimes: Nobody but Tesla’s top executives anticipated the …
360	31-oct-18	https://cdn.arstechnica.net/wp-content/uploads/2018/10/GettyImages-841488438-760x380.jpg … https://arstechnica.com/cars/2018/10/teslas-profitable-quarter-didnt-translate-for-panasonic/ … $Tesla's profitable quarter didn't translate for Panasonic. $From Ars Technica: But Panasonic's CEO is not letting Elon Musk's behavior get to him.
361	31-oct-18	$TESLA Elon Musk may be in trouble for misstating production numbers! Credits to Fox business this is pretty good coverage of the $tsla story @FoxBusinesshttps://twitter.com/Commuternyc/status/1057718953999392770 … Credits to Fox business this is pretty good coverage of the $tsla story @FoxBusiness @cnbc https://twitter.com/arbissell/status/1055966076293439489 …
362	31-oct-18	$Tesla on track to retrace back to all-time highs. No major hedge funds shorting the stocks will certainly help with that. pic.twitter.com/BQaWVzcUPT
363	31-oct-18	percent change1h (descending order) $DDX 105.56% $VSTR 98.74% $XOT 87.93% $NTRN 68.41% $TESLA 59.56% $AZART 42.59% $AEG 41.43% $CONX 39.48% $PPY 37.5% $AVINOC 35.9% $SUBX 33.33% $DEAL 31.01% $BTAD 27.44% $REF 25.41% $CPLO 25.14% $CSTL 25.13% $PLURA 24.72% $HGT 23.98%
364	31-oct-18	Fact: Historically, the strongest #EV sales months are Oct Nov Dec. It looks like September could be the first 200k+ unit sales month ever. Expect >2mm passenger EVs sales in 2018 and 2.8% share. $ALB #lithium #battery $LAC $SQM $Tianqi $LTHM $Tesla https://insideevs.com/global-september-sales-electric-cars/ …
365	31-oct-18	Commodore Vanderbilt and Daniel Drew were players in this game. “He who sells what isn’t his’n, must buy it back or go to prison.” That was the mentality. when the company started to put up better numbers and the stock started to run against him – "blood in the water". $tesla https://twitter.com/_jameshatfield_/status/1057491143322230786 … https://techstockobserver.com/tesla-inc-nasdaqtsla-shares…
366	31-oct-18	Claim FREE OmiseGo for watching videos – current returns: 0.1272 $OMG daily https://www.earncrypto.com/earn-free-omisego/?r=91976&IKN … $GRT $XPY $NTRN $TESLA $PIZZA $LUNA $BTG $TX $EUC $XLM $ICOS $PLBT $NETKO $XC $ANS $REE $420G $VASH $PIVX $SLM $HAL $VRS $SHA $TRADE2
367	30-oct-18	https://cnet4.cbsistatic.com/img/cbrvBOU3h8WZApsQPw_5IdDBzWk=/2018/10/30/e4a78709-d36d-4051-b5f0-6b213cd99abe/tesla-florida-crash-ogi.jpg … https://www.cnet.com/roadshow/news/tesla-autopilot-florida-crash-negligence-lawsuit/ … $Tesla accused of misrepresenting Autopilot in Florida crash lawsuit. $From Cnet: The plaintiff's Model S had Autopilot enabled when it hit a stationary car on the highway.
368	30-oct-18	https://cdn.arstechnica.net/wp-content/uploads/2018/10/Screen-Shot-2018-10-30-at-4.29.29-PM-760x380.png … https://arstechnica.com/cars/2018/10/man-sues-tesla-says-autopilot-steered-him-into-a-stalled-car-at-80-mph/ … $Tesla Autopilot steered into a stationary object again—the driver is suing. $From Ars Technica: Florida man says Tesla oversold Autopilot's capabilities.
369	30-oct-18	Fact: 500,000 school buses in the USA. 1mm in China with growing demand. The equivalent of 5million $Tesla model 3s. Perfect candidates for #EV replacement. 350,000 tons of #lithium demand potential. Not if but when. $ALB $SQM $LAC $Tianqi $LTHM #Ganfenghttps://twitter.com/InsideEVs/status/1057350254151065600 … The future of school transport has arrived - Proterra Teams With Thomas Built For Elec…
370	30-oct-18	Let's bring $Tesla down to $280-300 so I can load up before this company is the best in the game.
371	30-oct-18	Lithium Americas Corp (TSE:LAC) Director John Kanellitsas bought 25,000 shares of the company's stock in a transaction on Monday, October 29th. $ALB $SQM $LAC $Tesla #EV $LTHM #Lithium #Battery
372	30-oct-18	https://seekingalpha.com/article/4215856-tesla-without-elon-musk … $Tesla Without Elon Musk. $
373	30-oct-18	Is it though? Or driven by expectations of profit? I mean $Tesla and $Amzn never really made a lot of money until recently
374	30-oct-18	Claim FREE Steem dollars for watching videos – current returns: 0.6369 $SBD daily https://www.earncrypto.com/earn-free-steem-dollars/?r=91976&UQF … $TESLA $DYN $ETHOS $DCR $WEC $FUCK $CFD $SPACE $URC $CRDNC $KRS $ALIS $MOON $RYCN $UNRC $HBN $SMC $CPN $PST $STR $DNR $BOB $PPT $XNN
375	30-oct-18	@WarrenBuffett is long $BYD a Chinese EV & has invested in solar projects thru some of the utility he owns. After $TESLA earinings @WarrenBuffett could buy $TSLA stock because of EV, Solar & battery growth in the next decade. @larryellison 2nd largest investment is #TSLA stock.
376	30-oct-18	Claim FREE Dash for watching videos – current returns: 0.0018 $DASH daily https://www.earncrypto.com/earn-free-dash/?r=91976&IZQ … $ICN2 $STX $IOP $DALC $APC $MG $UIS $ACES $TESLA $AMS $PRIX $FRD $CESC $WDC $EAGLE $MRT $PUTIC $DRP $MOJO $BLRY $FLAX $DASH $NYC $LLT
377	30-oct-18	Look at the 100 $tesla got back over 3 weeks.
378	29-oct-18	Claim FREE BitBean for watching videos – current returns: 274.3756 $BITB daily https://www.earncrypto.com/earn-free-bitbean/?r=91976&LKQ … $IFLT $AMMO $PND $ETG $LTB $SH $LTBC $SMLY $MNM $DENT $TCC $TAAS $BCU $MLN $DGC $WHL $NXS $JNS $DP2 $DPY $KURT $TESLA $HPC $LOW
379	29-oct-18	@elonmusk when can I charge my $Tesla with $iota
380	29-oct-18	Claim FREE MonaCoin for watching videos – current returns: 0.2770 $MONA daily https://www.earncrypto.com/earn-free-monacoin/?r=91976&YOJ … $HERO $JWL $ETN $METAL $RIYA $TERA $COVAL $JET $THC $020 $GLT $BAS $SLING $WOMEN $COSS $COE $ACES $BTSR $TESLA $TIX $TAG $BITZ $MCRN $KURT
381	29-oct-18	https://www.yahoo.com/news/tesla-includes-model-3-performance-195000438.html … $Tesla Includes Model 3 Performance Upgrade as Standard on Top Version. $
382	29-oct-18	Is it just me or is the $tesla story unraveling in very similar parallels to Enron....CEO misbehaves on a concall....sudden inexplicable boost in profitability AND cash flows....followed by an unceremonious relinquishing of the CEO title by a cult like personality
383	29-oct-18	$Tesla should have bounced a span
384	29-oct-18	$SPY vs $TESLA When the $TSLAQ wont shut up about the back to 300 nonsense.pic.twitter.com/o4NsnVWXbA
385	29-oct-18	@elonmusk Elon mate, where did ya go? Tesla Model X just destroyed the Jaguar I-Pace! The Tesla Model X was 23% more efficient! They are not even in the same weight class! Tesla's battery technology is the best! https://youtu.be/WT5VmC-Ze3w $TSLA $tesla pic.twitter.com/U1pBhOTcO5
386	29-oct-18	https://o.aolcdn.com/images/dims?thumbnail=1200%2C630&quality=80&image_uri=https%3A%2F%2Fo.aolcdn.com%2Fimages%2Fdims%3Fcrop%3D1400%252C788%252C0%252C0%26quality%3D85%26format%3Djpg%26resize%3D1600%252C901%26image_uri%3Dhttps%253A%252F%252Fs.yimg.com%252Fos%252Fcreatr-uploaded-images%252F2018-10%252F91a5ce20-db96-11e8-be7e-cac664266977%26client%3Da1acac3e1b3290917d92%26signature%3D65a640031db17e1…
387	29-oct-18	https://www.thestreet.com/investing/tesla-rallies-as-large-investor-wants-more-stock-14760711 … $Tesla Rallies as Large Investor Wants More Stock. $From Thestreet: Tesla stock is moving higher as Baillie Gifford says it will invest more in the company if CEO Elon Musk wants it....TSLA
388	29-oct-18	Without destroying the batteries? Excuse my skepticism. $Tesla #EVshttps://twitter.com/JouleTalk/status/1056911030671101952 … Porsche Says Its First-Ever All-Electric Car Can Beat Tesla's Charging Times by Half. #EV $TSLA https://buff.ly/2Pbv4Lx via @FortuneMagazine
389	29-oct-18	This should get you some likes (and maybe even more trouble with the SEC for hyping $TESLA). pic.twitter.com/R0TV7rs0kf
390	28-oct-18	percent change24h (descending order) $BSN 676.12% $PAYX 302.83% $SUPER 183.38% $CJS 156.93% $AI 154.94% $NOX 149.35% $BENZ 142.39% $ACC 124.4% $STN 111.25% $TRDT 100.17% $ASAFE2 95.55% $TESLA 93.0% $BCY 92.93% $CLD 92.85% $CASH 89.35% $TIE 87.54% $XIND 86.43% $HNC 81.02%
391	28-oct-18	https://www.teslarati.com/tesla-model-3-performance-ford-mustang-gt-double-drag-race/ … $Tesla Model 3 Performance dominates Ford Mustang GT twice in double drag race. $
392	28-oct-18	#FAST #profits #invest in $FNKO $AAPL $SQ $TESLA you heard it here first, lol, FAST
393	28-oct-18	percent change1h (descending order) $RPD 99.51% $EMPR 78.2% $OBT 74.98% $VIVID 67.98% $CJ 66.39% $DEAL 62.62% $MSCN 48.83% $BCY 45.56% $EUNO 36.92% $SMS 34.55% $NOX 31.88% $HELP 28.53% $CRAVE 23.53% $SEM 22.23% $TESLA 21.71% $BWS 19.03% $ZIPT 18.14% $WIRE 18.03% $XIND 17.52%
394	28-oct-18	Sticks and stones, but being short $tesla will break him
395	28-oct-18	https://cdn.vox-cdn.com/thumbor/wEmS6qeSqPoyWcc1aVYbTgsWqPY=/0x146:2040x1214/fit-in/1200x630/cdn.vox-cdn.com/uploads/chorus_asset/file/11423501/acastro_180524_1777_tesla_0003.jpg … https://www.theverge.com/2018/10/27/18032092/tesla-version-9-autopilot-navigate-is-now-live … $Tesla's Navigate on Autopilot update is now live. $
396	28-oct-18	https://s.yimg.com/uu/api/res/1.2/ID62VA9jxhR7OUryteDXWg--~B/aD0xMzUxO3c9MjAwMDtzbT0xO2FwcGlkPXl0YWNoeW9u/http://media.zenfs.com/en-US/homerun/businessinsider.com/66d006bb4bd53292328740dd05e52611 … https://finance.yahoo.com/news/tesla-going-spend-absolutely-staggering-125700396.html … $Tesla is going to have to spend an absolutely staggering amount of money in the next few years (TSLA). $
397	28-oct-18	https://finance.yahoo.com/news/tesla-going-spend-absolutely-staggering-125700396.html … $Tesla is going to have to spend an absolutely staggering amount of money in the next few years (TSLA). $
398	27-oct-18	https://cdn.cnn.com/cnnnext/dam/assets/181024094629-03-tesla-model-3-performance-super-tease.jpg … https://www.cnn.com/2018/10/27/business/tesla-model-3-performance-package/index.html … $Tesla slashes price of Model 3 'performance package'. $From CNN: Tesla says customers can now buy a suped-up Model 3 at a lower price point.
399	27-oct-18	1/4 The problem with ideas based on faith. When someone has an idea based on faith, giving contradictory evidence, no matter how well documented, will only cause the ideas to be further embedded. This will cause them to search for reasons to doubt the information $TSLAQ $tesla
400	27-oct-18	Claim FREE AdToken for watching videos – current returns: 52.9064 $ADT daily https://www.earncrypto.com/earn-free-adtoken/?r=91976&YJH … $GRS $XST $ANT $LIR $ETT $UNO $9COIN $TRICK $HMP $BIOS $TESLA $BLAS $VOX $CBX $VIA $ARCO $WGO $TROLL $EVO $BQ $MI $BELA $LANA $SOON
401	27-oct-18	F.E.A.R. “False Evidence that Appears Real” hey SEC get off your laze bums and get to work enforcing the media and #fud #smear $tesla @cnbc @CNBCFastMoney @nytimes @SEC_Enforcementhttps://twitter.com/ThruTheTreez/status/1056318923585568770 … @wsj’s (amongst many other sources such as @businessinsider @CNBC @nytimes) smear campaign and market manipulation against $tsla is unreal. Meanwhile @SEC_En…
402	27-oct-18	https://www.cnn.com/2018/10/27/business/tesla-model-3-performance-package/index.html … $Tesla slashes price of Model 3 'performance package'. $
403	27-oct-18	That $TESLA move one would assume left some carnage behind, particularly with the $NDX selling off. Would think not just the outright shorts but that 'incidental' or 'accidental' shorts that sold the Nasdaq baskets which had Tesla included.
404	27-oct-18	https://cdn.vox-cdn.com/thumbor/wEmS6qeSqPoyWcc1aVYbTgsWqPY=/0x146:2040x1214/fit-in/1200x630/cdn.vox-cdn.com/uploads/chorus_asset/file/11423501/acastro_180524_1777_tesla_0003.jpg … https://www.theverge.com/2018/10/27/18032092/tesla-version-9-autopilot-navigate-is-now-live … $Tesla's Navigate on Autopilot update is now live. $
405	27-oct-18	https://www.reuters.com/article/us-tesla-musk-tweet/teslas-elon-musk-says-tweet-that-led-to-20-million-fine-worth-it-idUSKCN1N10K2 … $Tesla's Elon Musk says tweet that led to $20 million fine 'Worth It'. $
406	27-oct-18	$TESLA This what distribution looks like. High volatility, high volume and big trading range. Longs getting overzealous and making fun of shorts is just an added bonus. Might get another test of the top range, thats where I'll be looking for shorts. #tsla #Teslapic.twitter.com/GZ0SXmDPMw
408	27-oct-18	Claim FREE Ethereum Classic for watching videos – current returns: 0.0553 $ETC daily https://www.earncrypto.com/earn-free-ethereum-classic/?r=91976&OKC … $SHIFT $WGO $ALQO $ECA $XSH $E4ROW $VIDZ $BRK $GAS $AST $TESLA $ICE $AGRS $NANOX $LTCU $PCS $FNC $BCU $SDP $POLL $MRT $NLC2 $ANTX $DATA
409	27-oct-18	Mark B.S. refers $TSLA investors as lemmings and $TESLA fans as cult followers. Reality : The actual cult leader is @markbspiegel, who keeps playing his $TSLAQ followers, who even after this week are still blind for the facts.pic.twitter.com/myaLUnZ6yj
410	27-oct-18	Claim FREE Quantum for watching videos – current returns: 0.0705 $QTUM daily https://www.earncrypto.com/earn-free-qtum/?r=91976&MHB … $SNT $R $PLU $EOT $ACT $XST $ICON $BTU $BT1 $ATL $SALT $SLFI $TESLA $TCOIN $LKK $DBTC $AST $HYPER $WINGS $DAXX $NVC $ISL $WORM $MCAP
411	27-oct-18	20181026 Tesla $Tesla Short Term: Range $310 / $350. Attemps to start Super Cycle UP. Medium Term: Range $310 / $380. Long Term: Range $180 / $280.
412	27-oct-18	https://techcrunch.com/2018/10/26/tesla-is-rolling-out-its-navigate-on-autopilot-feature/ … $Tesla is rolling out its Navigate on Autopilot feature. $
413	26-oct-18	https://www.cnn.com/2018/10/26/business/tesla-fbi-probe/index.html … $Tesla shared documents with DOJ about Model 3 production. $
414	26-oct-18	https://techcrunch.com/wp-content/uploads/2018/10/model-3@2.jpg?w=712 … https://techcrunch.com/2018/10/26/tesla-is-rolling-out-its-navigate-on-autopilot-feature/ … $Tesla is rolling out its Navigate on Autopilot feature. $
415	26-oct-18	https://cdn.cnn.com/cnnnext/dam/assets/181023164423-tesla-model-3-performance-super-tease.jpg … https://www.cnn.com/2018/10/26/business/tesla-fbi-probe/index.html … $Tesla shared documents with DOJ about Model 3 production. $From CNN: The Wall Street Journal reported FBI agents are looking into whether the firm misled investors.
416	26-oct-18	https://www.bloomberg.com/news/articles/2018-10-26/tesla-criminal-probe-deepens-over-model-3-statements-wsj-says … $Tesla Says DOJ Sought Documents on Model 3 Production Guidance. $
417	26-oct-18	https://www.latimes.com/resizer/M-02eA6aLu-Pe0jnfTcjUysnAVI=/1200x0/arc-anglerfish-arc2-prod-tronc.s3.amazonaws.com/public/2QSLDGG66RGPZPPIAHO6BHGPI4.jpg … http://www.latimes.com/business/la-fi-hy-tesla-fbi-20181026-story.html … $Tesla criminal investigation reportedly deepens over Model 3 statements. $
418	26-oct-18	more or less than $tesla?
419	26-oct-18	https://cbsnews1.cbsistatic.com/hub/i/r/2018/10/10/1c6ad0b2-1ca1-4889-a830-b5d5674fb716/thumbnail/1200x630/338a88e6cc3cb544825db74ba76cbb1b/tesla-model-3.jpg … https://www.cbsnews.com/news/tesla-reportedly-faces-fbi-criminal-investigation/ … $Tesla reportedly faces FBI criminal investigation. $From CBS News: Electric car maker may have misstated production figures for its Model 3 sedan, according…
420	26-oct-18	I believe institutions are definitely accumulating #tesla and this was another opportunity. The institutions may not be the cause but I believe they took advantage and is why $tesla bounced back so quickly. https://twitter.com/DeepNeuralAwkng/status/1055901726228860928 … $TSLA Given the Friday afternoon hit piece, I'm inclined to think that this incredible buying pressure isn't so much a result o…
421	26-oct-18	WOW! You guys don't want to miss the rocket ride of the year!@@Lindaproject $VTHO $EPLUS $VSTR $ICR $KST $SUP $GOT $BOC $ISR $TWIST $WC $CCC $SWTC $TESLA $SIGMA $BITCF $CMS $TRAID $DAXT $TYPE $CMIT $GZE $IHF $ETT $BZX $XPAT $ABC $DART $VDG $CMS $CHE $ESCEhttps://twitter.com/IDAX11/status/1055720736659132417 … #IDAX will open #LINDA @Lindaproject deposit withdrawal and trading！ pic.twitter.com/tVD…
422	26-oct-18	$Tesla powering on after shorters U-turn and quarterly results. #lithiumpic.twitter.com/uzdP7ro6u6
423	26-oct-18	Phenomenal "final-mile" solution with massive new #battery demand and market potential. Health conscious employees love this. Quiet, clean, fast, less road clogging. $ALB $SQM $LAC $Tesla #EV $LTHM #Lithium #Battery https://electrek.co/2018/10/26/ups-electric-cargo-tricycles/ … via @MicahToll
424	26-oct-18	I'm so pathetic been trading the shit out of $tsla ever since this post thankfully my wife texted me about Wsj got some June puts back took 10 short points now doing cvrd put writes into close Admitting I'm powerless is the 1st step I'm a $tesla holic
425	26-oct-18	Claim FREE Komodo for watching videos – current returns: 0.4128 $KMD daily https://www.earncrypto.com/earn-free-komodo/?r=91976&WUP … $DPAY $DEUS $XTZ $FUCK $XTD $PX $GLC $ADST $EREAL $HDG $ORB $XGOX $LEPEN $DRACO $DAR $PING $GAME $WHL $ZEN $TESLA $EFL $ATOM $TRADE $XRY
426	26-oct-18	These #ESS projections suggest 50,000 MT of #LCE demand annually from 2020-25. Demand visibility continues to increase. Wont be enough supply. Thanks Joe for posting. $ALB $SQM $LAC $Tesla #EV $LTHM @UBS @BMO #Lithium @GoldmanSachs @MorganStanley #Batteryhttps://twitter.com/globallithium/status/1055534718576340992 … Live from #Cathodes2018 #AnthonyTse talks #ESS growth in $TSLA Model 3 equivalent…
427	26-oct-18	Tesla Safety Updatehttps://www.tesla.com/blog/one-year-in-tesla-update?utm_campaign=&utm_source=twitter&utm_medium=social …
428	26-oct-18	Feel like $Tesla will be a slow but long gain over the next few weeks rather than the standard short lived spike we have seen over the years. This is good news, it means serious investors have realised that the short thesis is pure BS! Either way #NotSellingAShareBefore6000
429	26-oct-18	When management is incompetent this is what the do. Like $Tesla, $GM & $F are worth ZERO. (How much capital can be destroyed by chasing electric sheep?)https://twitter.com/carlquintanilla/status/1055786607985545216 … Today, $GM will propose a plan to federal agencies to add 7 million electric vehicles to U.S. roads by 2030 https://twitter.com/CNBC/status/1055784404390436864 …
430	26-oct-18	#Bitcoin changes the economic paradigm. Low time preference becomes the norm, i.e looking long term. As a result sustainability being low time preference is part of the norm. $Tesla building cars for a long term ownership is low time preference. Bitcoin & Tesla perfect together. https://twitter.com/cz_binance/status/1055760701640318977 … Given the number of likes and retweets, and the comments, I…
431	25-oct-18	can we pause for a second and recognize $tesla #tesla #ElonMusk ... @elonmusk thanks for getting the bigger picture
432	25-oct-18	The US has become a rental society if they can get a $559 lease payment and an $1800 rental place a $tesla is absolutely in the cards. Who cares about ownership that WAS the American Dream
433	25-oct-18	Claim FREE Waves for watching videos – current returns: 0.1852 $WAVES daily https://www.earncrypto.com/earn-free-waves/?r=91976&FYK … $ADA $BQ $AST $QAU $XP $TALK $DATA $LIR $RBIES $OTN $PEX $SLFI $ZMC $CONX $STEEM $BTPL $BTD $ARGUS $DENT $VLT $TESLA $611 $BVC $XCRE
434	25-oct-18	https://www.cnn.com/2018/10/25/success/tesla-model-3-performance-review/index.html … $Tesla's Model 3 Performance is an amazing car, but it's got some issues. $
435	25-oct-18	https://static.foxnews.com/foxnews.com/content/uploads/2018/10/musk.jpg … https://www.foxnews.com/auto/tesla-goes-on-offensive-takes-shots-at-competitors-with-extremely-important-metric … $Tesla goes on offensive, burns competitors with 'extremely important metric'. $From Fox News: On target?
436	25-oct-18	Ok, so next time @elonmusk gets a bit gun-ho, it's likely because Tesla is going to report super good quarterly earnings! NOTED $tesla #tesla
437	25-oct-18	$Amzn +$88, $Googl +$44, $Tesla +$22. - yep. Bear market in full swing Sippin coffee on the deck w cool view from airbnb pic.twitter.com/97st3kr9sN
438	25-oct-18	Casual #Ridesharing with #EVs to take off in Europe and US ? #Tesla $Tesla #Uber #Lyft #Model3https://www.linkedin.com/feed/update/urn:li:activity:6461269179386421248 …
439	25-oct-18	Hi @elonmusk if you start using $XRP for $tesla you will have a win/win. You get lower costs, faster money. We get more use cases, higher value. And then we will order Tesla’s and you will sell more cars
440	25-oct-18	Today is a good day! 1: $tesla is doing great $309.54 @ 9.02am PST. 2: Officially paid off my last student loan! (total debt of $45,000 ) paid with an initial investment of $4,000. Let me know if you're curious about how I did it. pic.twitter.com/AqSRqbyqNZ
441	25-oct-18	https://seekingalpha.com/article/4214246-teslas-q3-beat-expectations-guidance-q4-q1-weak … $Tesla's Q3 Beat Expectations, But Guidance For Q4 And Q1 Was Weak. $
442	25-oct-18	A good day to be LONG Tesla ;) $TESLA #TESLA
443	25-oct-18	250,000 MT #LCE demand in 2025. Thats what similar commercial rigs require with ONLY 5% share of 30mm annual commercial unit sales. Big Banks are understating commercial demand in estimates. $ALB $SQM $LAC $Tesla #EV $LTHM @UBS @BMO #Lithium @GoldmanSachs @MorganStanley #Batteryhttps://twitter.com/LithiumLover2/status/1055393406610923520 … Mercedes-Benz Trucks delivered a fully electric eActros f…
444	25-oct-18	$Tesla shares pop 10% after blowout earnings suggest it may be a 'sustainable self-funded entity' - https://www.cnbc.com/2018/10/25/tesla-shares-pop-10percent-after-blowout-earnings.html …
445	25-oct-18	The Phoenix is rising and her beauty is overpowering. #Tesla $tesla @mayemusk @elonmusk @ValueAnalyst1https://twitter.com/OptionsMike/status/1055407393008508928 … $TSLA PT raised to $396 at Piper; pt raised to $323 @ Canaccord
446	25-oct-18	I guess I was a little on the conservative side. $tesla https://twitter.com/scottullman/status/1035685157418803200 … $732M
447	25-oct-18	The #tslaq shorts will find a new story line. #tslaq will Never go away. Look at @aapl they are massively profitable with 75% of the entire wold’s smartphone profit yet daily they are in contention with #Tsla for the most shorted stock, in $$s $tesla will also be very profitable
448	25-oct-18	https://www.barrons.com/articles/teslas-surprise-profit-report-sends-shares-up-over-10-in-after-hours-trading-1540416396 … $Tesla Stock Surged 15% on a Surprise Profit. $
449	25-oct-18	“The advantages that $Tesla will have is that we’ll have millions of cars in the field with full autonomy capability, and no one else will have that. So, I think that will end up putting us in the strongest competitive position long-term” (@elonmusk)https://www.teslarati.com/elon-musk-tesla-network-ridesharing-millions-of-cars-full-autonomy/ …
450	25-oct-18	Top 5 Biggest Loss in Value in the last 24 hours - $EMPR $RLX $SUPER $PGT $TESLA pic.twitter.com/fyZgBAykxj
451	24-oct-18	$tesla's Q3 results are a classic case of public company life. they've engineered results to produce a Q3 that exceeded expectations, but probably at the expense of running the business as a going concern...
452	24-oct-18	$Tesla $MSFT and $F earnings probably saved tomorrow’s market.
453	24-oct-18	$tesla #profitsecured is a lot better then #fundingsecured
454	24-oct-18	You fail. Go cry me a river. $Tesla $Tsla $Tslaq
455	24-oct-18	https://static01.nyt.com/images/2018/10/25/business/25tesla/25tesla-facebookJumbo.jpg … https://www.nytimes.com/2018/10/24/business/tesla-third-quarter-earnings.html … $Tesla Reports a Rare Quarterly Profit, Its Biggest Ever. $From The New York Times: A surge in sales of the Model 3 helped lift the company’s performance, but big financial and production challenges remain.
456	24-oct-18	$TESLA will BOOM on Markets ...tonight !!!!! Just in time to Set a TECH #BOTTOM $TESLA Boom #Revenues = Dont underestimate the #TECH REVENUE $$$https://twitter.com/Teslarati/status/1055196983412043776 … Tesla $TSLA shatters Wall St. Q3 estimates, surprises with $312M profit, Model 3 margins soar past 20% https://www.teslarati.com/tesla-tsla-q3-2018-earnings-financial-results/ …
457	24-oct-18	Direct competitor? Then $tesla stock is cheap! Uber potential ipo valuation 120billion , Tesla should b worth atleast 100billion... @jonfortt
458	24-oct-18	https://s.yimg.com/uu/api/res/1.2/lA2pE93ffXpW5j6p7ht3Mw--~B/aD0xNTUzO3c9MjE4MDtzbT0xO2FwcGlkPXl0YWNoeW9u/http://media.zenfs.com/en/homerun/feed_manager_auto_publish_494/4d4ef6820e888d077fa3e483397a84a4 … https://finance.yahoo.com/news/teslas-china-factory-will-make-250000-model-3s-model-ys-year-141536570.html … $Tesla plans to begin production in China in 2019. $From Yahoo: China's Shanghai gove…
459	24-oct-18	$TSLA 5 year daily chart. $TESLA muscles back into it's pitchfork, smashing through the 50 day moving average; and knocking out the 200 day moving average as well (after hours 10-24-18). #ElonMusk MONSTEROUS!pic.twitter.com/JO21a4qHwF
460	24-oct-18	https://finance.yahoo.com/news/teslas-china-factory-will-make-250000-model-3s-model-ys-year-141536570.html … $Tesla plans to begin production in China in 2019. $
461	24-oct-18	Congratulations @elonmusk and $tesla on a great 3rd quarter!
462	24-oct-18	now its free cash flow of about $881 million. :-O $tesla pic.twitter.com/IXiWj9t1ZO
463	24-oct-18	$TESLA .. has #BOTTOMED .. its Uptrending !! #TESLA = Boom on open.. Tonight !!https://twitter.com/Claumi8675/status/1055198946505691136 … $TSLA #Tesla after trading hours +11%~320 USD …
465	24-oct-18	O.P.P. Congratulations $tesla and @elonmusk for a great q3. @ValueAnalyst1 good coverage.
466	24-oct-18	Damn...#Tesla destroyed earnings and is largely profitable. Will $TSLA lift the market tomorrow? #TESLA #TSLA $TESLA https://youtu.be/QDTZ3yWe-E4
467	24-oct-18	@grassosteve @guyadami we have decided to accelerate our manufacturing timeline in China. We are aiming to bring portions of Model 3 production to China during 2019 and to progressively increase the level of localization through local sourcing and manufacturing. (8K $TESLA)
468	24-oct-18	I've never really gotten into $TESLA before, but for the near future I am a big bull believer in the stock up thru $400...
469	24-oct-18	@GuyAdami @loupventures Guy 800mill FCF after capex spending is very good. Stop the FUD. I understand everybody on your panel was wrong on $TESLA. I hope you don't lose credibility. :)
470	24-oct-18	Well, I've been heavily in cash...Per my plan from yesterday I went hog wild +, really loading up heavily in the last hour with in the money calls and index straddles. I overweighted in Nasdaq including some Semis. I also jumped in some $TESLA and it's flying in the aftermarket https://twitter.com/Onechiquita/status/1055152913465540608 … We have this crazy long bull run. And suddenly everyone is …
471	24-oct-18	https://www.marketwatch.com/story/tesla-stock-rallies-after-company-swings-to-q3-profit-sales-more-than-double-2018-10-24 … $Tesla stock rallies after company swings to Q3 profit, sales more than double. $From Marketwatch: Tesla shares jump more than 9% as company surprises Wall Street with a GAAP and adjusted profit in the third quarter.
472	24-oct-18	https://www.wsj.com/articles/tesla-posts-quarterly-profit-surpassing-wall-street-expectations-1540412800 … $Tesla Posts Quarterly Profit, Surpassing Wall Street Expectations. $
473	24-oct-18	$tesla (13.52%) in after hour, beating all expectations in Q3, yoy. pic.twitter.com/8XmkcmULyY
474	24-oct-18	But $TESLA is up huge!
475	24-oct-18	Huge day for $TESLA IMO
476	24-oct-18	Damn $tesla did numbers today.
477	24-oct-18	$Tesla, when certain scale is reached, profit will follow naturally. now, if remembered correctly, 350 was the price before all the mess, we should have at least 420 now, plus extra 10-20% when market turns its corner.
478	24-oct-18	Tell me why you think $tesla has $1b plus to pay off bondholders? Asking for a friend ha! https://twitter.com/DustinDeRolph/status/1055198654766637057 … Do the numbers add up?
479	24-oct-18	Congrats to $tesla. Ok, so now we know that EV company can make money. $niohttps://reut.rs/2Jel81L
480	24-oct-18	Sold $Tesla at $310 after the SEC deal and $NVDA at $240 (should have sold at $290) but IG capital don’t support ‘limit’ orders. Back in crypto full time. Feeling vindicated.
481	24-oct-18	@elonmusk now that’s how u wipe the shorts out of $Tesla!
482	24-oct-18	I’m thinking $tesla 200 in a week?
483	24-oct-18	$TESLA. Elon will call analysis on the call today....
484	24-oct-18	https://s3.reutersmedia.net/resources/r/?m=02&d=20181024&t=2&i=1318133917&w=1200&r=LYNXNPEE9N0XQ … https://uk.reuters.com/article/uk-tesla-results/tesla-may-post-profit-with-model-3-surge-investors-look-for-more-idUKKCN1MY1EY … $Tesla may post profit with Model 3 surge, investors look for more. $
485	24-oct-18	Two wheel #EVs will demand hundreds of thousands of LCE tons by 2025. Momentum is just beginning.These new $1,200 Bosch-powered 35 mph city electric scooters are going global $ALB $SQM $LAC $Tesla #EV $LTHM @UBS @BMO #lithium @MorganStanley https://electrek.co/2018/10/24/swag-electric-scooter/ … via @MicahToll
486	24-oct-18	False Flag. FUD Their subscribers are not vetted checked. it’s anyone with no correlation to if they even own the vehicle. ⁦@Tesla⁩ $TESLA ⁦@mayemusk⁩https://www.cnbc.com/2018/10/24/tesla-reliability-slips-to-third-worst-in-us-consumer-reports-says.html …
487	24-oct-18	https://www.marketwatch.com/story/tesla-stock-falls-ahead-of-third-quarter-earnings-2018-10-24 … $Tesla stock falls ahead of third-quarter earnings. $From Marketwatch: Tesla is scheduled to report quarterly earnings after market close and to hold a conference call with analysts at 6:30 p.m. Eastern. MarketWatch will live-blog the call.
488	24-oct-18	Charging stations AND swapping stations with multiple batteries. 1 #battery per EV as a measure of future demand is too conservative. If this can be done for scooters, it can be done for autos too. D>S #LCE Pxs ^ $ALB $SQM $LAC $Tesla #EV $LTHM @UBS @BMO #lithium @MorganStanleypic.twitter.com/lEPkIyHPNU
489	24-oct-18	https://www.bloomberg.com/news/articles/2018-10-24/tesla-enthusiasm-is-electric-as-wall-street-sees-a-likely-profit … $Tesla Poised for Bump From Wall Street Ahead of Profit Report. $
490	24-oct-18	https://s4.reutersmedia.net/resources/r/?m=02&d=20181024&t=2&i=1318114565&w=1200&r=LYNXNPEE9N0TX … https://www.reuters.com/article/us-tesla-model3/tesla-hikes-new-model-3-price-by-1000-idUSKCN1MY1CR … $Tesla hikes new Model 3 price by $1000. $From Reuters: Tesla Inc has increased the price for its new Model 3 sedan launched last week by $1,000 to $46,000, according to the company's website.
491	24-oct-18	Lithium giant's wobble shows meeting demand growth not so easy http://bit.ly/2EHd5fk via @mining #battery $ALB $SQM $LAC $Tesla #EV $LTHM @UBS @BMO #lithium @MorganStanley
492	23-oct-18	https://www.thestreet.com/investing/tesla-reports-earnings-on-wednesday-7-important-things-to-watch-14755235 … $Tesla Reports Earnings on Wednesday: 7 Important Things to Watch. $From Thestreet: Profit expectations, Model 3 production guidance and comments about the company's chairman search are among the things to watch as Tesla reports....TSLA
493	23-oct-18	.@markbspiegel you can be short $Tesla because you think demand won’t continue and sales will decline but retweeting everything else shows you have more of a bias against them than just consumer demand. Be a fair short not a biased short.
494	23-oct-18	https://www.latimes.com/resizer/Qx-9aVydDobwwpjjXpJ5leWQDzY=/1200x0/arc-anglerfish-arc2-prod-tronc.s3.amazonaws.com/public/J33MQZKFQBBLDHGSQW6QR63UGY.jpg … http://www.latimes.com/business/autos/la-fi-hy-tesla-earnings-schedule-20181023-story.html … $Tesla's latest surprise: It'll announce earnings results on Wednesday. $
495	23-oct-18	https://www.wsj.com/articles/tesla-shares-soar-on-anticipation-of-third-quarter-results-1540331662 … $Tesla Shares Soar on Anticipation of Third-Quarter Results. $
496	23-oct-18	https://www.latimes.com/resizer/Qx-9aVydDobwwpjjXpJ5leWQDzY=/1200x0/arc-anglerfish-arc2-prod-tronc.s3.amazonaws.com/public/J33MQZKFQBBLDHGSQW6QR63UGY.jpg … http://www.latimes.com/business/autos/la-fi-hy-tesla-earnings-schedule-20181023-story.html … $Tesla's latest surprise: It'll announce earnings results tomorrow. $
497	23-oct-18	https://seekingalpha.com/article/4213511-tesla-bear-refuting-competition-argument … $Tesla: A Bear Refuting The Competition Argument. $
498	23-oct-18	@Gfilche Can you ask if $tesla will offer 'green' homes - they are all ready building solar, transport, batteries, ACs, etc?
499	23-oct-18	This is what happens when a perma bear turns bullish @CitronResearch $tesla pic.twitter.com/gW5ZCDRZqf
500	23-oct-18	$Tesla up more than 10% on the removal of the short seller position. #lithiumpic.twitter.com/lFAFSZvPgM
501	23-oct-18	Had a dream about this: @BarackObama for chairman of $Tesla @elonmusk
502	23-oct-18	The whole market is getting rekt but $TESLA is up 10%. Gotta love @elonmusk. Is this because soon Bitcoin Tesla?
503	23-oct-18	What would happen if $TESLA started accepting $BTC for cars
504	23-oct-18	I’m betting big on $tesla tomorrow with financial reports out a week early. Depending on close today I think a Thursday close could be in the $300’s
505	23-oct-18	Citron hacked ? Or Canary in the coalmine ? $TSLA " Plain and simple -- Tesla is destroying the competition. These few charts illustrate what is happening in the car industry the past few months:" - There is NO $Tesla killer - Profitablilty - Well funded https://citronresearch.com/wp-content/uploads/2018/10/Citron-reverses-opinion-on-Tesla-too-compelling-to-ignore.pdf …
506	23-oct-18	$Tesla could hire Munro to redesign Model 3 body, outsource body manufacturing to $Magna, focus on battery, motor & BMS. Munro: If Model 3 were designed @ traditional factory “Tesla could have clobbered everybody. Nobody would have been able to catch up.”https://www.youtube.com/watch?v=Lj1a8rdX6DU …
507	22-oct-18	High demand and supply issues in Chile = solid conditions for #LCE price increases. #battery $ALB $SQM $LAC $Tesla #EV $LTHM @UBS @BMO #lithiumhttps://cleantechnica.com/2018/10/22/audi-hit-with-10-price-increase-on-lg-batteries-due-to-high-demand/ …
508	22-oct-18	sold all my $tesla stocks today https://twitter.com/elonmusk/status/1054501056229588992 … ianime
509	22-oct-18	weed or pronouncing the SEC the "Shortsellers Enrichment Committee", imho right to the point, this repeating over and over again is far below good journalism. It is called "SMEARING". Btw. shortsellers with their fakenews did much more damage to the $tesla than the tweet of
510	22-oct-18	Shorts and big-ICE claimed $Tesla was stupid when it started building the GigaFactory in 2014. And that it would bankrupt Tesla Reality: Already price increases due to Li-ION shortage, can in fact bankrupt those who choose not to own their own GigaFactory. advantage $TSLAhttps://twitter.com/VGrinshpun/status/1054060204462141440 … $TSLA 2/2 The paper also said Audi was locked in price negotiations…
511	22-oct-18	NBC's Alyssa Newcomb disparages Elon's tweet by baselessly stating that this tweet shouldn't be taken at face value by citing one controversial tweet. I guess Newcomb is another stenographer for $Tesla short-sellers attacking a world-changing innovator. https://www.nbcnews.com/business/business-news/elon-musk-says-his-first-tunnel-will-open-december-n922726 …
512	22-oct-18	My simplistic $Tesla setup: Short to 250$. Neutral if goes down to 250 and bounces up to 260$. Short below 250$. Never long. Neutral over earnings.
513	22-oct-18	Overhead views from a Model 3pic.twitter.com/SnrL4lLwNB
514	22-oct-18	$tesla $tslaq #Tesla testing... testing... ahem... Elon Musk _________ saving the planet.
515	22-oct-18	It is very telling that one can find so many problems and lies in an article of a professional journalist so quickly and with so little effort. Either @russ1mitchell is very biased or he is not a professional journalist. Both reasons he should no longer cover $Tesla @latimeshttps://twitter.com/AlterViggo/status/1054292085510045698 … /THREAD I wonder if @russ1mitchell can come up with a total doll…
516	22-oct-18	https://cleantechnica.com/files/2018/10/Week-7-Master-News-by-numbers.png … https://cleantechnica.com/2018/10/22/pravduh-report-7/ … $Tesla Coverage Swings Positive In The Mass Media — #Pravduh Report 7. $
517	21-oct-18	He got most of it right. Only part he needs more info on is that competition is not coming as fast as previously thought. ⁦@Tesla⁩ ⁦@elonmusk⁩ $tesla #Model3http://video.cnbc.com/gallery/?video=7000046703 …
518	21-oct-18	#TESLA #TSLA $TESLA $TSLA #ElonMusk *Chart showing gap from Jan 2017 yet unfilled *High probability gap fills before sp reverses thus likely to head lower towards PRZ2 DYOR!pic.twitter.com/cysyqEJsuC
519	21-oct-18	#TESLA #TSLA $TESLA $TSLA #ElonMusk *PRZ1 Hit *Potential to hit PRZ2 as gap from Jan 2017 unfilled (see next chart in following tweet) *Reversal should occur thereafter in *theory* assuming Musk doesn't 'botch' it up again! *Targets to be charted once reversal occurs DYORpic.twitter.com/7otHKd5Fih
520	20-oct-18	Great work Joe - Your calls re @MorganStanley's Feb. #lithium oversupply report were spot on. One guy with decades of industry experience vs 9 analysts with little/none = wins every time. MS Capitulation coming. #LCE Px. ^^ D>S #battery $ALB $SQM $LAC $Tesla #EV $LTHM @UBS @BMOhttps://twitter.com/globallithium/status/1053610157102501892 … The $SQM announcement confirms: 1) even the best producers…
521	20-oct-18	$Tesla haters say #Tesla is virtually BK and will have no access to funds to ever build factory in China. Reality: Construction of the (massive) factory has already started, with cheap loans from Chinese investors. Will the press again ignore this ? @danahull @lorakolodnyhttps://twitter.com/vincent13031925/status/1053479870783574016 … More info about the Tesla China Gigafactory from the video: Th…
522	20-oct-18	20181019 Tesla $Tesla Short Term: Range $260 / $280. Medium Term: Range $250 / $280. Long Term: Range $180 / $280. Bearish as long as Tesla is < $280. Crucial medium term support $250 has to hold the line!
523	19-oct-18	Claim FREE Steem dollars for watching videos – current returns: 0.6369 $SBD daily https://www.earncrypto.com/earn-free-steem-dollars/?r=91976&QYS … $BCF $BOLI $IMPCH $TELL $GCN $FRK $BXC $EXP $BSC $VSM $VIBE $TIX $CMPCO $NLC2 $CMP $EFL $MNM $PAK $HST $TESLA $NOTE $CYP $SOJ $PAC
524	19-oct-18	https://www.marketwatch.com/story/tesla-damned-if-you-do-damned-if-you-dont-on-35000-model-3-analyst-2018-10-19 … $Tesla 'damned if you do, damned if you don't' on $35000 Model 3: analyst. $
525	19-oct-18	“On the road, the Model S is dynamite, with colossal acceleration power, nimble handling, and standard all-wheel drive.”https://twitter.com/CARandDRIVER/status/1053326194265993216 … The @Tesla Model S leads the way to an electrified (and fun) future: http://crdrv.co/ghf1oXq pic.twitter.com/toltR9yRkt
526	19-oct-18	Awesome Model S review by @CARandDRIVERhttps://www.caranddriver.com/reviews/2018-tesla-model-s …
527	19-oct-18	https://techcrunch.com/2018/10/19/tesla-is-rolling-out-a-cheaper-mid-range-model-3/ … $Tesla is rolling out a cheaper, mid-range Model 3. $
528	19-oct-18	yes and yes :)
529	19-oct-18	$TSLA I don't think will raise capital. MS hopes that $TSLA would give them business. $TESLA will have 1bill - 1.5Bill in FCF for the 2nd half. It is my prediction. :)
530	19-oct-18	Claim FREE Ethereum Classic for watching videos – current returns: 0.0553 $ETC daily https://www.earncrypto.com/earn-free-ethereum-classic/?r=91976&JLC … $XSTC $SPHR $TESLA $WBB $NAV $BCU $KUSH $EMB $BUN $BIP $EFL $IFC $GRWI $DRXNE $AXF $BTWTY $SPEX $XZC $ALQO $PRL $AGRS $AMS $BOST $BGC
531	19-oct-18	@davidfaber @MadMoneyOnCNBC David $WAYMO is valued 170Bill with no revenue. $TSLA could be doing mobility as a service in 6-12 months which $WAYMO intends to do for years. Funny you & $JimCramer is pushing up a no revenue enterprise vs $TESLA growing Rev 100% better then $FAANG.
532	19-oct-18	https://www.bloomberg.com/news/articles/2018-10-18/tesla-starts-taking-orders-for-shorter-range-model-3-at-45-000 … $Tesla Starts Taking Orders for Shorter-Range $45000 Model 3. $
533	19-oct-18	https://fortunedotcom.files.wordpress.com/2018/10/gettyimages-10444413501.jpg … http://fortune.com/2018/10/19/tesla-model-3-mid-range/ … $Tesla Has Finally Released Its Long-Promised $35000 Model 3. Sort Of. $From Fortune: Tesla has revealed the mid-range version of its Model 3, starting at $45,000. So far it was only selling the pricier long-range version.
534	19-oct-18	Claim FREE Clam for watching videos – current returns: 0.1596 $CLAM daily https://www.earncrypto.com/earn-free-clams/?r=91976&ZFY … $XQN $NTCC $PANGEA $ZER $TIPS $BYC $TESLA $FC2 $XIOS $CYC $MEME $KORE $DPY $BRO $CDN $MONEY $SHA $LDOGE $ZBC $SMC $GRS $AE $BITGOLD $EREAL
535	18-oct-18	I see many journalists writing about #Tesla, but never about how they EXPERIENCED $Tesla ‘s breakthrough product. Also opportunity to see talk to average owners (we are not all milionairs) about Model-3, switching to EV’s and see what SuperCharging is about.
536	18-oct-18	I would like to encourage $Tesla Model-3 owners to take jounalists who write about Tesla but never drove one for a spin in their car. Who can offer @danahull @CGasparino @lopezlinette (specially her) @dgelles @lorakolodny to experience a demo drive and meet a real owner #tesla
537	18-oct-18	https://www.latimes.com/resizer/MjJHxU3z7nPRTPmXsoiUx66y_9s=/1200x0/arc-anglerfish-arc2-prod-tronc.s3.amazonaws.com/public/5UC24SIHHREAJIADMW5NBQJVNM.jpg … http://www.latimes.com/business/la-fi-tesla-model-3-short-range-20181018-story.html … $Tesla starts taking orders for shorter-range Model 3 and drops 'full self-driving' feature. $
538	18-oct-18	https://www.marketwatch.com/story/tesla-cuts-4000-off-model-3-price-with-new-mid-range-battery-2018-10-18 … $Tesla cuts $4000 off Model 3 price with new mid-range battery. $
540	18-oct-18	https://amp.businessinsider.com/images/5bc91589e92e972133087852-1920-960.jpg … https://www.businessinsider.com/tesla-releases-a-35000-model-3-after-rebates-2018-10 … $Tesla is finally making a lower-cost Model 3. $From Business Insider: The electric-car company is releasing a midrange version of its Model 3 sedan that will cost $35,000 after federal and state tax rebates.
541	18-oct-18	In an attempt to rid the planet earth of all ICE, $TESLA has successfully developed the new technology of ECE..... the External Combustion Engine. https://twitter.com/WombatPickled/status/1053074685406064640 … Somebody mention FIRE SALE? pic.twitter.com/cvuIKE8G9v
542	18-oct-18	https://s2.reutersmedia.net/resources/r/?m=02&d=20181019&t=2&i=1316246360&w=1200&r=LYNXNPEE9H22H … https://www.reuters.com/article/us-tesla-model3/tesla-launches-new-45000-model-3-idUSKCN1MS39U … $Tesla launches new $45000 Model 3. $From Reuters: Tesla Inc on Thursday introduced a new $45,000 version of its Model 3 sedan on its website, launching the car as U.S. tax breaks for Tesla cars are abou…
543	18-oct-18	Claim FREE LibraryCoin for watching videos – current returns: 4.7693 $LBC daily https://www.earncrypto.com/earn-free-lbry-credits/?r=91976&PTO … $XGOX $CADASTRAL $RHOC $ZCC $PIRL $RAIN $VSL $STRC $STEPS $PLACO $TESLA $MLN $SCORE $DTF $RUSTBITS $PST $ANC $KORE $RHOC $ECASH $RUSTBITS $POLL $PANGEA $XTO
544	18-oct-18	tesla closed the session within 263-264 only complete morons believe in miracles dumb idiot, this is all ai automated trading #AI $TESLA $TSLAhttps://twitter.com/vieiraUAE/status/1052988472611368960 … Stock market crash the best profits are here to stay https://www.pscp.tv/w/bpjHDjM4NzQzOHwxWmtKek5ZQldETkp2_xUDAihYZ9g3qE-zdZzdtmzlcXWLbDNvIKyAIHNBNDw= …
545	18-oct-18	Agree with you. Would also not go all in short. Waiting on the sidelines seems to me the best option right now. And yes, I'd like to see a $tesla pop to 320, my sell order waits there.
546	18-oct-18	He sure does have a lot to say to make money shorting $Tesla..... he must have a lot to lose...
547	17-oct-18	So your going to do this while cutting capex and paying back 1.5 billion in debt?? $Tesla $teslaqhttps://twitter.com/elonmusk/status/1052356093534302208 … Just reviewed Tesla’s service locations in North America & realized we have major gaps in geographic coverage! Sorry for this foolish oversight. Tesla will aim to cover all regions of NA (not just big cities) within 3 to 6 months.
548	17-oct-18	Wasn’t Elon Musk about to sell $Tesla to the Saudi like 2 months ago ? Just asking for a friend... https://twitter.com/GerberKawasaki/status/1052586427454607360 … Well the guy was tortured and cut in pieces. Can’t wait to hear Trumps response to these pesky facts. Money is clearly more important than human rights. #SaudiArabia and #Trump love the same thing. #money
549	17-oct-18	$tesla #tesla #powerwall will solve these problems
550	17-oct-18	https://fm.cnbc.com/applications/cnbc.com/resources/img/editorial/2016/07/05/103765280-GettyImages-534236106-1.1910x1000.jpg … https://www.cnbc.com/2018/10/17/tesla-vp-of-manufacturing-gilbert-passin-is-out.html … $Tesla VP of manufacturing Gilbert Passin has left. $
551	17-oct-18	$tesla #tesla #powerwall will solve these problems.
552	17-oct-18	I know I've mentioned non-GAAP accounting before in reference to #earnings reports, but for those without Google, here's an article on the way the Netflix is doing it. http://investmentresearchdynamics.com/netflixs-giant-ponzi-scheme/?fbclid=IwAR0yEUZbVFwNWqcmaQ1ve4AUYEBZpgiphZY8b0GbWxfYD4IqJ0daYN07gYI … $dji $es $spx $nflx $goog $amzn $Tesla
553	17-oct-18	His real reason for this tweet is to assure potential buyers that all these horror stories of poor service will be addressed by the time they get their cars..its of course. $teslaq $tesla
554	17-oct-18	https://fortunedotcom.files.wordpress.com/2018/10/tesla-factory-e1539788295731.jpg … http://fortune.com/2018/10/17/tesla-factory-china-shanghai/ … $Tesla Secures Land for China Factory—For a Reported $140 Million. $From Fortune: Tesla has secured the land for its planned gigafactory outside of Shanghai. The land reportedly cost as much as $140 million.
555	17-oct-18	Being just a tesla fanboy does not make you smart just narrow minded. I am still long $tesla
556	17-oct-18	$TESLA. $20 million investment. @elonmusk that should really help the $11 billion in debt that tesla is in. Haha $tslaq
557	17-oct-18	https://www.wsj.com/articles/tesla-advances-in-china-buying-land-purchase-for-a-factory-1539771044 … $Tesla Advances in China, Buying Land Purchase for a Factory. $
559	17-oct-18	$Tesla will be number 1 in America in car sales by the end of the year. Still a great buy below $300. https://seekingalpha.com/article/4211882-tesla-sales-soaring-competition-failing …
560	16-oct-18	#unpopularopinion its not $tesla rather $fb which might end up like enron.
561	16-oct-18	We’ve tested RWD, AWD and Performance drive units
562	16-oct-18	Two words : $Tesla #Powerwall
563	16-oct-18	https://www.forbes.com/sites/edgarsten/2018/10/16/tesla-says-faster-autopilot-chip-is-months-away/ … $Tesla Says Faster Autopilot Chip Is Months Away. $
564	16-oct-18	Why $Tesla Model 3 will disrupt the car industry!!! https://www.youtube.com/watch?time_continue=243&v=pAS-yjWj9DY …
565	16-oct-18	$Tesla heading to 310 short term
566	16-oct-18	Wondering if $Tesla would offer a digital coin that tracks if co. went private & buy exclusive memorabilia? Tsla.coin!
567	15-oct-18	Another reason to get a ⁦@Tesla⁩ #powerwall $TESLA https://apple.news/A5-Kr2UrjTtyf7cuOX7DdvA …
568	15-oct-18	$TESLA looking bullish might long into close
569	15-oct-18	The Model 3 drive system is designed and validated for over 1 million miles – this is what the gears look like after testingpic.twitter.com/a6gk2akPF0
570	15-oct-18	#TSLA $Tesla wasn’t this what we have been saying all along? https://www.google.com/amp/s/www.yahoo.com/amphtml/finance/news/ark-invest-ceo-tesla-replay-apple-152103276.html …
571	15-oct-18	Claim FREE AEON for watching videos – current returns: 0.3717 $AEON daily https://www.earncrypto.com/earn-free-aeon/?r=91976&UXT … $XTD $BBP $RISE $VOLT $UNIT $MTLMC3 $TFL $NAV $PROC $GVT $DRM $POST $BRK $ZNE $MOON $TESLA $PZM $URC $DBTC $LEPEN $SEQ $SNAKE $HXX $INPAY
572	15-oct-18	$Tesla (+ 2.60% to 258.78) announced that orders placed until October 15th would be eligible for a federal tax credit of $ 7,500 and would be delivered by the end of the year. #NIO
573	15-oct-18	Remember Gerber said:"Sears and JCP are worse off than $Tesla and they haven't filed bankruptcy"? Did you know Sears currently has higher work. capital ratio than Tesla and lost less money last 2 quarters on about same amount of sales?(.9 bill for Sears vs. 1.5 bill) Look it up. https://twitter.com/eriz35/status/1051699782018842630 … Your turn, Elon https://twitter.com/LiveSquawk/status/105169913…
574	15-oct-18	Remember Gerber said:"Sears and JCP are worse off than $TESLA and they haven't filed bankruptcy"? Did you know Sears currently has HIGHER working capital ratio than TESLA and has lost less money the last 2 quarters on about the same amount of sales? (.9 bill loss vs. 1.5 bill)
575	15-oct-18	https://cleantechnica.com/files/2018/10/Week-6-Poitive-Negative-and-Neutral-100-percent.png … https://cleantechnica.com/2018/10/15/tesla-wins-in-safety-sales-yet-headlines-mostly-negative-pravduh-report-6/ … $Tesla Wins In Safety & Sales, Yet Headlines Mostly Negative — #Pravduh Report 6. $
576	15-oct-18	#TESLA #TSLA $TSLA $TESLA #Musk Updated *PRZ1/D1 hit *Potential reversal/bounce at PRZ2 if it reaches there *Lower gap filled following jump post SEC agreement;new upper gap developed *Targets will change dpnt on how far current drop extends;to reassess there DYOR; GLpic.twitter.com/Q3znlAhorY
577	14-oct-18	#TESLA #TSLA $TSLA $TESLA #Musk *PRZ1/D1 hit *Potential reversal/bounce at PRZ2 should it reach there.... *Lower gap filled (following jump pro-SEC agreement); new upper gap developed GL pic.twitter.com/Ax0jJM8i0B
578	14-oct-18	percent change24h (descending order) $QURO 811.66% $BSX 215.13% $ARG 182.78% $DMC 176.69% $REX 174.0% $BSN 160.3% $W3C 141.75% $CHIPS 136.92% $USC 132.05% $TDX 122.99% $JOINT 121.98% $DUTCH 113.45% $DNZ 105.99% $WELL 78.72% $TNS 77.69% $NSR 77.0% $TESLA 76.14% $HORSE 70.69%
579	14-oct-18	Claim FREE Dogecoin for watching videos – current returns: 648.6066 $DOGE daily https://www.earncrypto.com/earn-free-dogecoin/?r=91976&GHH … $ZEC $SWIFT $NLG $UR $FRN $BTX2 $CAB $PAY $WGR $FC $DOC $SAK $BBC $CNO $FC $DMB $MAY $KRONE $KASHH $GAME $TESLA $ZNY $DCY $QSP
580	14-oct-18	20181012 Tesla $Tesla Short Term: Small range $250 / $260. Medium Term: Range $250 / $280. Long Term: Range $180 / $280. Bearish as long as Tesla is < $280. Crucial short and medium term support $250 has to hold the line!
581	14-oct-18	Connecting a Tesla to #blockchain technology... @elonmusk - I/O Coin wallet on a $tesla - Awesome innovation. https://twitter.com/wizrig/status/1051455546988158977 … We knew many years ago that the future of blockchain security would be with POS. Thanks to ⁦@elonmusk⁩ we are getting closer to a day we’re possibly ⁦@Tesla⁩ could work together with us to enable staking wallets and paymen…
582	14-oct-18	https://cleantechnica.com/files/2018/07/Tesla-Model-3-Silver-in-rain-7-570x428.jpg … https://cleantechnica.com/2018/10/14/tesla-lets-all-calm-down/ … $Tesla: Let's All Calm Down. $
583	14-oct-18	Claim FREE BURST for watching videos – current returns: 158.1501 $BURST daily https://www.earncrypto.com/earn-free-burst/?r=91976&ATN … $STR $HBT $CNNC $GRC $KED $PRIMU $P7C $USD $BCY $EL $YASH $BT2 $TESLA $SCRT $MONETA $BAS $ITZ $TYC $LSK $APW $KURT $UNITS $QTUM $ZEIT
584	13-oct-18	Cash flow prediction for $tesla https://twitter.com/vistacruiser7/status/1051296548024397825 … Yup. Most of "TSLAQ" are FAKE BEARS. Their narratives are not only false, FBs know they are false, because FBs feel like trying to slow Tesla's mission down, but don't really think $TSLA --> BK.…
585	13-oct-18	https://o.aolcdn.com/images/dims?thumbnail=1200%2C630&quality=80&image_uri=https%3A%2F%2Fs.yimg.com%2Fos%2Fcreatr-images%2F2018-10%2Fab1fe7c0-cf23-11e8-bcdf-5c75259a0515&client=amp-blogside-v2&signature=98e0d8af8a0bfceb3f51dda472f1bcc69dc104ed … https://www.engadget.com/2018/10/13/tesla-reportedly-made-100000-model-3s/ … $Tesla reportedly made its 100000th Model 3. $From Engadget: There's still a…
586	13-oct-18	Tesla Model 3 was the #1 top selling American car in September. https://cleantechnica.com/2018/10/08/tesla-model-3-is-1-top-selling-american-car-in-usa/ … $tesla
587	13-oct-18	1/ am I banning myself from Twitter (busy). But $TESLA and $TESLAQ should browse here. Just to help with understanding the relative pricing: $35K Model 3 is listed here as £28k. There are many sensible interesting models coming to that ~£30k segment.https://ev-database.uk/compare/newest-upcoming-electric-vehicle …
588	13-oct-18	https://amp.businessinsider.com/images/5b9fb9591982d88d308b5232-1920-960.jpg … http://uk.businessinsider.com/why-tesla-is-too-big-to-fail-2018-10 … $Tesla is too big to fail —but not for the reason you might think. $
589	13-oct-18	https://amp.businessinsider.com/images/5b9fb9591982d88d308b5232-1920-960.jpg … https://www.businessinsider.com/why-tesla-is-too-big-to-fail-2018-10 … $Tesla is too big to fail —but not for the reason you might think. $
590	13-oct-18	All $Tesla and $Teslaq members read this article as it relates to Musk. Holmes "settled with the SEC" first. Then the DOJ takes over and they have over 12 MILLION DOCUMENTS that they are using as evidence. I think the DOJ will be able to find the SECRET in Musk's hidden bunker.
591	12-oct-18	$Tesla Gigafactory making batterries for $120 kw. So a 100 kWh battery is now $12k not $25k. With more R&D and SCALE pushing prices lower! pic.twitter.com/uX3zJhvDnz
592	12-oct-18	Claim FREE BitBay for watching videos – current returns: 19.6908 $BAY daily https://www.earncrypto.com/earn-free-bitbay/?r=91976&CAN … $QTUM $INN $SGR $COVAL $AURS $DCR $ALIS $SLING $ART $MARX $ORB $DPAY $BENJI $JS $XGR $SYNX $PKB $BSTAR $TKS $VRC $TESLA $SNGLS $LKK $DBIX
593	12-oct-18	I prefer holding $TESLA than $SNAP tho
594	12-oct-18	https://cbsnews1.cbsistatic.com/hub/i/r/2018/10/10/1c6ad0b2-1ca1-4889-a830-b5d5674fb716/thumbnail/1200x630/338a88e6cc3cb544825db74ba76cbb1b/tesla-model-3.jpg … https://www.cbsnews.com/news/tesla-model-3-federal-tax-credit-only-few-days-left-to-order-electric-cars-with-full-7500-tax-credit-from-u-s/ … $Tesla: Only few days left to order electric cars with full $7500 federal tax credit. $From CBS N…
595	12-oct-18	Tough couple of days but i’m back with longs in the green. Lets see what Monday brings. $V $SQ $TESLA $AMAT
596	12-oct-18	https://media3.s-nbcnews.com/j/newscms/2018_41/2602531/181012-tesla-model-3-x-ew-101p_3b3fe6c701783673ab9c279c3803e132.1200;630;7;70;5.jpg … https://www.nbcnews.com/business/autos/tesla-gives-buyers-days-order-or-lose-7-500-tax-n919546 … $Tesla gives buyers days to order or potentially lose a $7k credit. $From NBC News: Tesla buyers have just days to order to be still guaranteed a $7,500 tax cred…
597	12-oct-18	if true, $Tesla short sellers are the goblins of the bunch. https://twitter.com/RampCapitalLLC/status/1050505696108777472 … Short sellers are literally sub human
598	12-oct-18	https://www.marketwatch.com/story/tesla-moves-to-trademark-teslaquila-2018-10-12 … $Tesla moves to trademark 'Teslaquila'. $From Marketwatch: Tesla Inc. has filed to trademark “Teslaquila,” which was part of several April Fools’ Day jokes tweeted by Chief Executive Elon Musk.
599	12-oct-18	#TSLA Still Flirting with the DROPZONE #MULTIDIAGONALS $tesla @elonmuskpic.twitter.com/PYhZfeTuyB
600	12-oct-18	https://fm.cnbc.com/applications/cnbc.com/resources/img/editorial/2018/08/07/105380904-1533651221795gettyimages-993427472.1910x1000.jpeg … https://www.cnbc.com/2018/10/12/tesla-says-orders-placed-by-oct-15-are-eligible-for-a-full-tax-creditof-7500.html … $Tesla says orders placed by Oct 15 are eligible for a full tax credit of $7500. $From CNBC: Electric carmaker Tesla said orders for cars placed…
601	12-oct-18	https://s1.reutersmedia.net/resources/r/?m=02&d=20181012&t=2&i=1313882774&w=1200&r=LYNXNPEE9B0C0 … https://www.reuters.com/article/us-tesla-tax-credit/tesla-says-orders-placed-by-oct-15-eligible-for-full-tax-credit-idUSKCN1MM0L9 … $Tesla says orders placed by Oct 15 eligible for full tax credit. $
602	12-oct-18	https://techcrunch.com/wp-content/uploads/2017/06/tesla-model-3-red_1.jpg?w=460 … https://techcrunch.com/2018/10/12/tesla-federal-tax-credit-october-15/ … $Tesla vehicles ordered after October 15 lose out on full tax credit eligibility. $
603	12-oct-18	Claim FREE MonaCoin for watching videos – current returns: 0.2770 $MONA daily https://www.earncrypto.com/earn-free-monacoin/?r=91976&VOY … $HALLO $DRP $NAUT $USDT $GIM $ICASH $PSB $PHO $FYN $POP $UTC $ZCG $TESLA $RMC $DGB $QBK $SAC $NTCC $BTM2 $DBTC $COVAL $PRX $KIN $MTL
604	12-oct-18	https://techcrunch.com/wp-content/uploads/2017/06/tesla-model-3-red_1.jpg?w=460 … https://techcrunch.com/2018/10/12/tesla-federal-tax-credit-october-15/ … $Tesla vehicles ordered after October 15 lose out on full tax credit. $
605	11-oct-18	The only thing that makes less sense than $Tesla’s share price is the fact that Eli is a starting QB
606	11-oct-18	Claim FREE Basic Attention Coin for watching videos – current returns: 6.2055 $BAT daily https://www.earncrypto.com/earn-free-basic-attention-token/?r=91976&FEQ … $TESLA $XC $DOVU $PLBT $DIBC $CRX $UNC $PRG $HMP $8BIT $NYAN $CALC $XTO $DEUS $DNT $VOT $MNY $CDN $HTC $MZC $MST $UNIFY $GOLOS $ALL
607	11-oct-18	Claim FREE VertCoin for watching videos – current returns: 0.2451 $VTC daily https://www.earncrypto.com/earn-free-vertcoin/?r=91976&NVW … $EDOGE $ZBC $WEX $MTM $BITEUR $ANC $EBET $BQ $OCN $CLAM $TESLA $FUNC $VISIO $FUNC $UNIT $9COIN $ELE $SGR $BTA $KIN $MBRS $BUCKS $BIOB $XBB
608	11-oct-18	Ye should answer the financial analysts' questions during $tesla 's Q3 conference call. Would make even more sense than Elon Musk's mumblings.
609	11-oct-18	That first time you sit in a Model 3 @slye
610	11-oct-18	I love the irony of misleading the Bears. $tesla #tesla
611	11-oct-18	@elonmusk Elon do you think production will start in China $TESLA Plant start in 2019? $TSLA @GerberKawasaki
612	11-oct-18	Perhaps we need to really together and short $F.. we could use the profits to buy $tesla and get a fortuitous cycle!
613	11-oct-18	Claim FREE AEON for watching videos – current returns: 0.3717 $AEON daily https://www.earncrypto.com/earn-free-aeon/?r=91976&MXC … $TESLA $COB $UNB $ENJ $C2 $THS $AEON $MUG $EOS $HLB $BERN $GTC $DOVU $ETHOS $BENJI $FCT $BLOCKPAY $BCH $UTC $SPHR $RUBIT $TRX $MILO $STV
614	10-oct-18	$tsla $Tesla this is unbeviliable. Top winner pic.twitter.com/toFqpcSQ1a
615	10-oct-18	Got a tender offer from Baker Mills through my broker today. All $tesla shares for 199$. Why anyone would do this is beyond me. @elonmusk
616	10-oct-18	James Murdoch has become the favourite to succeed Elon Musk as the chairman of $Tesla: https://www.ft.com/content/adbcdaf0-cca9-11e8-b276-b9069bde0956 …
617	10-oct-18	This is a major Bull statement on Tesla Fundamentals. T Rowe also was quoted as saying that $tesla is three years ahead of everyone else. I think it is more like 5 years except for the China as the rest aren’t producing anything competitive yet. 10.2% is a Big commitment #teslahttps://twitter.com/GerberKawasaki/status/1050067768790343680 … T. Rowe Price reports it held a 10.2% stake in Tesla (TSL…
618	10-oct-18	There is not 1 stock in my portfolio or watchlist that is green today. $Tesla has been a killer smh
619	10-oct-18	Does anyone have numbers/approximations of $tesla backlog and how it has developed for Model S, X and 3 over the past 2-3 years? @AlderLaneeggs @markbspiegel $teslaq
620	10-oct-18	Which stock would you buy right now that's on a dip $tesla $amzn $f $nflx or $fb
621	10-oct-18	Very well written Oil summary, IMO. been expecting oil prices to rise in 2nd 1/2 2018. Looks like White House will hold off big price increases till after elections. Expect WTI to reach $85 by EOY. #tesla demand should increase for ModelX in Q4/Q1 replacing other ICE SUVs. $tesla
622	10-oct-18	percent change1h (descending order) $SMLY 77.17% $CLD 49.74% $MASH 47.43% $ATOM 46.78% $BYC 42.47% $MINT 39.98% $ZEUS 38.02% $NOX 35.84% $FLAX 35.52% $C2C 34.54% $STEX 33.55% $DLT 31.87% $XG 30.5% $TESLA 29.76% $ZCR 28.97% $START 27.22% $DDF 26.79% $URALS 24.97% $V 24.92%
623	09-oct-18	Claim FREE Verge for watching videos – current returns: 172.3713 $XVG daily https://www.earncrypto.com/earn-free-verge/?r=91976&RNB … $TESLA $NLC2 $BTCR $ROOFS $FOOT $VOLT $ART $AMMO $BTG $BTU $BLK $FRC $DRP $USDT $XOT $TTC $ZEPH $MRJA $FTC $IVZ $VOISE $JET $ZET $ECC
624	09-oct-18	More $Tesla #FUD from @business they are all in!!!
625	09-oct-18	https://bgr.com/2018/10/09/model-3-tesla-profits-before-2019/ … $Tesla outsold Mercedes-Benz in the US last quarter and might actually turn a profit before 2019. $
626	09-oct-18	https://www.mercurynews.com/2018/10/09/tesla-in-wall-streets-favor-blink-and-you-might-miss-it/ … $Tesla in Wall Street's favor? Blink and you might miss it.. $
627	09-oct-18	Claim FREE MonaCoin for watching videos – current returns: 0.2770 $MONA daily https://www.earncrypto.com/earn-free-monacoin/?r=91976&RWI … $BLX $KNC2 $ETN $8BIT $VPRC $SKC $XJO $MOD $IXT $DRXNE $WCT $GOLOS $DGC $BTSR $HEAT $MBI $ZHS $ETHD $XTZ $DSH $UNIT $DOLLAR $TESLA $DICE
628	09-oct-18	https://www.marketwatch.com/story/tesla-stock-rises-5-on-bullish-analyst-call-2018-10-09 … $Tesla stock rises 5% on bullish analyst call. $From Marketwatch: Tesla stock jumps Tuesday as Macquarie says shares should be 60% higher in a year.
629	09-oct-18	https://www.marketwatch.com/story/tesla-stock-rises-5-on-bullish-analyst-call-2018-10-09 … $Tesla stock rises 5% on bullish analyst call. $
630	09-oct-18	"The Model S is a true game-changer" @BBC_TopGearhttps://www.topgear.com/car-reviews/tesla/model-s …
631	09-oct-18	@elonmusk Elon I think it is a good idea to get @BarackObama @BillClinton & @algore as climate Change & $TESLA EV Promoters. You need to manage PR better then the fake media bought by fossil fuel industry. $TSLA
632	09-oct-18	https://fm.cnbc.com/applications/cnbc.com/resources/img/editorial/2018/08/14/105396369-1534271228552rts4hy3.1910x1000.jpg … https://www.cnbc.com/2018/10/09/tesla-on-path-to-profitability-this-year-and-70percent-stock-gain-analyst.html … $Tesla on path to profitability this year and 70% stock gain, Macquarie says. $From CNBC: Macquarie Research began coverage of Tesla with an outperform rating, sa…
633	09-oct-18	Never know the amount of work going on at home though. @elonmusk Smoked some weed live and I would still invest in $tesla. Everyone holds a different standard.
634	08-oct-18	20181008 Tesla $Tesla Short Term: Awaiting new trading range. Medium Term: Range $250 / $280. Critical support $250 has to hold the line! Long Term: Range $180 / $280. Bearish as long as Tesla is < $280.
635	08-oct-18	Tesla share holders are not helping by blaming Elon for #thegreatestdip Everyone that's doughting elon or Tesla business model don't deserve to make any gains from Tesla anyways #fxxktheweakHands #bullsvsbears #investors $tesla $tslaq #tslaq @Gfilche #ElonMusk
636	08-oct-18	This feels like really big news. The Saudi’s may now understand the performance of Tesla in Australia. It is All about the network software silly me. The solar panels and powerwalls are about the jobs (although the battery tech. really beats all others). $tesla @elonmusk #trslahttps://twitter.com/spakkal/status/1049275157699874817 … If this project is on hold then #tesla possibly bidding for the …
637	08-oct-18	@MorganStanley's Feb. #lithium Supply Pain report did have some Value Added content... A 4 year chart showing a 50% supply projection MISS. So why will the next four years be dramatically different? #EV $ALB $LAC $SQM $Tesla $Tianqi $LTHMpic.twitter.com/su67HeQRWl
638	08-oct-18	$teslaq Simplified short-thesis: Everyone at my office drives a $tesla. Also, everyone at my office has reserved either the new Porsche Taycan or the Jaguar i-Pace..
639	08-oct-18	$tesla #Tesla worse day - #SEC "Self-Enemy Co."
640	08-oct-18	#Gridstorage could quickly be a multi-100,000 ton consumer of #LCE supply. Key points out of @cleantechnica's Hornsdale (built in < 1 year) #battery installation article. $ALB $LAC $SQM $Tesla $Tianqi $LTHM #lithium https://cleantechnica.com/2018/10/08/teslas-battery-in-south-australia-breaks-stranglehold-of-natural-gas-industry/ …pic.twitter.com/WfwaaWaK5b
641	08-oct-18	Great read: In its 1st year of operation, the 129 mWh $Tesla #battery in South Australia saved Neoen and customers nearly $25 million. Just over ⅓ of the price. Required approx. 100 tons of LCE. With 62,500 global power stations, if 1% copy = 63,000 tons. 10%? $ALB $LAC $SQMhttps://twitter.com/cleantechnica/status/1049364325989847041 … Tesla’s Battery In South Australia Breaks Stranglehold Of Nat…
642	08-oct-18	https://expo.advance.net/img/be58d3dfb1/width960/005_teslamodel371c6a9f1a89f274f.jpeg … http://www.mlive.com/auto/index.ssf/2018/10/teslas_model_3_awarded_lowest.html … $Tesla's Model 3 awarded lowest probability of injury score in NHTSA's history. $
643	08-oct-18	Wonder if we get the end of day $tesla lipstick or a $tslaq kiss of deathpic.twitter.com/hsmHqWtlgD
644	08-oct-18	- What else ? - The shortsellers hedge funds - The automotive suppliers market (high percentage of in-house parts) - The big gas generators cartel (forpeak demand) - The electric utilities company monopoly (long-term) $Tesla is at WAR on so many fronts ! No wonder...
645	08-oct-18	#TSLA $tesla Approaching CRITICAL Area #MULTIDIAGONALS SeeCharts a BETTER Way @elonmuskpic.twitter.com/W9oAs0ZZtT
646	08-oct-18	And yes, as a matter of fact there IS a connection between the success of Tesla & SpaceX. $teslaq $tesla https://twitter.com/jptelly/status/1049173558415388674 … @elonmusk just saw the Falcon 9 launch but now I just wanna go home. 30th in line for supercharger. Thanks for giving me a reason to fly my new @DJIGlobal Mavic Pro Platinum though... pic.twitter.com/0Npk7X6vvI
647	08-oct-18	Ross I think $tesla could be a takeover target by silicon companies like $Googl $AAPL & $AMZN. Your thoughts? @elonmuskhttps://twitter.com/GerberKawasaki/status/1049315217681788929 … I love Porsche too. But the Taycan dude is calling me like a desperate ex trying to get a deposit. It’s not coming out for another year min. And no brain. Autopilot.
648	08-oct-18	Model 3 has the lowest intrusion from side pole impact of any vehicle tested by @NHTSAgov https://ts.la/2OOFvHW pic.twitter.com/ZvGCC82rEX
649	08-oct-18	Model 3 provides superior safety with its front crumple zone which is optimized to absorb energy and crush upon impact https://ts.la/2OOFvHW pic.twitter.com/foF7CXPCc0
650	08-oct-18	Model 3 has the lowest overall probability of injury for any car ever tested by @nhtsagov. Model S is #2. Model X is #3. There is no safer car in the world than a Tesla
651	08-oct-18	percent change7d (descending order) $AHT 2425.82% $GARY 311.07% $SUPER 291.51% $RBBT 286.71% $ACC 209.51% $SWM 201.65% $ADN 197.65% $IQ 173.26% $BEN 164.22% $PLURA 157.14% $CNET 143.66% $TTC 141.0% $TESLA 139.2% $DOLLAR 135.39% $CYMT 134.79% $ARB 124.28% $DGTX 118.94%
652	07-oct-18	https://www.nasdaq.com/article/tesla--model-3-achieves-lowest-probability-of-injury-of-any-car-tested-by-nhtsa-20181007-00095 … $Tesla : Model 3 Achieves Lowest Probability Of Injury Of Any Car Tested By NHTSA. $
653	07-oct-18	Claim FREE Aragon for watching videos – current returns: 0.5510 $ANT daily https://www.earncrypto.com/earn-free-aragon/?r=91976&QTB … $ATL $XOC $DMC $MAO $CTO $LSK $BTX2 $DGB $HNC $LIFE $BITCF $MNX $GBYTE $BTA $EB3 $SLG $LANA $TESLA $TAGR $XEL $PRL $BLOCK $CRX $GEERT
654	07-oct-18	Elon: “Ya Joe, I decided to sell all my $Tesla stock, I’m tired of short sellers.” Joe: “Man! That’s Crazy. Then what?” Elon: “I’m going to short $BTC into the ground” Joe: “Mother of God”pic.twitter.com/fxnlrLBxxA
655	07-oct-18	the one and only $tesla
656	07-oct-18	@elonmusk @mayemusk can make Tesla cars with WiFi and small cell tower capability. No reason cell towers can’t Move. 10M cars networked together with WiFi service & jump to Big cell tower or Sat. as needed. Sorta like co-planar roads vs 3D Buildings = 3D Boring co. $Tesla #tesla
657	07-oct-18	Really great idea. Perhaps with WiFi to your phone and TV with 5G at $50 per month. In 4-5 yrs 10,000,000 computers on wheels, COWs x $600 = $6B annually in very high margin revenue. Maybe network cars next and make each a small cell tower. $Tesla @elonmusk #teslahttps://twitter.com/Jason/status/1048724428350095360 … COMPLETE GUESS: @tesla launches a product like Amazon Prime that costs $30 a mon…
658	06-oct-18	This is a clear take private statement that shows $tesla had the funding from Saudi Arabia (“raise the company from the market”) and then the deal was not made and SA bought 5%. The grammar is slightly off but the statement is quite clear. @elonmusk #tesla SEC loses Tesla wins.https://twitter.com/ma_ma080/status/1048532119440576512 … The Saudi Fund for Public Investment wanted to buy Tesla shares…
659	06-oct-18	@Mercedes spending $1bb expanding #EV #SUV production in USA (Alabama). Building a #battery production plant. EV and #lithium demand continues to increase. $ALB $LAC $SQM $Tianqi $LTHM $Tesla https://www.al.com/business/index.ssf/2018/10/mercedes-benz_breaks_ground_on_1.html …
660	06-oct-18	Saudis own 5% of Tesla, not buying more. I think the big deal is building a new Solar & Battery Mfg facility in SA so they can electrify SA & bring in some manufacturing technology. This would be a big deal and I think SA is funding it. Sorta like China for ModelY. JMO $tesla
661	06-oct-18	Here's come context for you: look at the enormous number of complaints on Twitter, Yelp, and http://bbb.org about $Tesla car quality.
662	06-oct-18	https://cnet4.cbsistatic.com/img/jUoJojOzIz0Slt59XMkV7uOfAws=/2018/08/07/68005e90-684d-4146-ae68-f605acb91509/model-3-ogi.jpg … https://www.cnet.com/roadshow/news/tesla-software-version-9-available/ … $Tesla pulls the wraps off Software Version 9 update. $From Cnet: This feature-packed update adds a ton of functionality to Teslas of all ages and is available now.
663	05-oct-18	https://www.theverge.com/2018/10/5/17943486/tesla-software-update-atari-games-dash-camera-autopilot-feature … $Tesla adds Atari games and dash camera feature in new software update. $
664	05-oct-18	HH The Heir Apparent Prince Mohammed bin Eslman describes Tesla cars as smooth and quiet. $Tesla pic.twitter.com/u7r3qu3PFe
665	05-oct-18	https://amp.businessinsider.com/images/5bb7dcaa765453676844cab6-1536-768.jpg … https://www.businessinsider.com/tesla-releases-new-software-update-features-2018-10 … $Tesla just released a new software update — these are the new features. $
666	05-oct-18	We are finishing final testing and validation for Europe and Asia as quickly as possible- including things like translations and right-hand drive
667	05-oct-18	A few weeks
668	05-oct-18	Connect to WiFi
669	05-oct-18	The update rolls out to US and Canada today, but the rest of the world will get the update soon
670	05-oct-18	5/Updated user interface: refinements and simplifications throughout the user interface on all carspic.twitter.com/BGicr0WYQ2
671	05-oct-18	4/Mobile app: start software updates, send a destination to navigation and control media in your Tesla through the mobile apppic.twitter.com/G9ubA327xw
672	05-oct-18	3/ New apps: there is now a web browser, calendar and an energy app for Model 3pic.twitter.com/aFXbrYR3xI
673	05-oct-18	2/ Dashcam: record and store video from the forward-facing camera in your carpic.twitter.com/dm3cy98dVg
674	05-oct-18	1/ Software version 9.0 starts rolling out to our global fleet today
675	05-oct-18	$Tesla got beat. I'm so glad it's a 3 day weekend. The bleeding can stop for some time.
676	05-oct-18	Bought 5k at $38.00/share. Only sold once to get out of student loan debt 30k. With the monthly savings I’ve kept buying. also started buying @ARKInvest etfs since $tesla is a top ten holding in their etfs. It starts with just 1 share.
677	05-oct-18	@Gfilche just saw your youtube video and completely agree. Really good to see $tesla fans are smart enough to be truthful even when it hurts. (sold my shares, can't take the hurt brake any more :( ) If you now agree your tweet here was a mistake to, maybe it's best to delete it?
678	05-oct-18	https://fm.cnbc.com/applications/cnbc.com/resources/img/editorial/2018/07/25/105352097-1532528920086gettyimages-1004136768.1910x1000.jpeg … https://www.cnbc.com/2018/10/05/tesla-shares-drop-nearly-5percent-after-musk-mocks-sec-on-twitter.html … $Tesla is down 7% thanks to Elon Musk's tweets — he's all but wiped out the gains Tesla got for settling with the SEC. $
679	05-oct-18	https://cdn.vox-cdn.com/thumbor/yIF0g4vjtp7SUgfaR9pi00TyDY4=/0x50:3000x1621/fit-in/1200x630/cdn.vox-cdn.com/uploads/chorus_asset/file/8660827/GettyImages_487524212.jpg … https://www.recode.net/2018/10/5/17941942/elon-musk-sec-settlement-tesla-board-twitter-scott-galloway-kara-swisher-pivot … $Tesla's board is too weak to stop its CEO Elon Musk from tweeting. $From Recode: “He paid $20 million for…
680	05-oct-18	https://www.marketwatch.com/story/tesla-stock-tumbles-after-musks-swipes-at-sec-short-sellers-2018-10-05 … $Tesla stock tumbles after Musk's swipes at SEC, short sellers. $From Marketwatch: Tesla stock falls more than 6% as investors grapple with the latest tweets from CEO Elon Musk.
681	05-oct-18	What's ahead for $TESLA $TSLA? The next issue of our award-winning WELLINGTON LETTER will give our view. The chart is very important. https://bit.ly/2BaYMxW pic.twitter.com/vn2A2l2OL7
682	05-oct-18	@Mercedes spending $1bb expanding #EV #SUV production in USA (Alabama). Building a #battery production plant. EV and #lithium demand continues to increase. $ALB $LAC $SQM $Tianqi $LTHM $Tesla https://cnb.cx/2RsWtdx
683	05-oct-18	https://fm.cnbc.com/applications/cnbc.com/resources/img/editorial/2018/07/25/105352097-1532528920086gettyimages-1004136768.1910x1000.jpeg … https://www.cnbc.com/2018/10/05/tesla-shares-drop-nearly-5percent-after-musk-mocks-sec-on-twitter.html … $Tesla is down 5% thanks to Elon Musk's tweets — he's all but wiped out the gains Tesla got for settling with the SEC. $
684	05-oct-18	https://www.investopedia.com/news/tesla-owners-can-have-images-sent-deep-space/ … $Tesla Owners Can Have Images Sent to Deep Space. $
685	04-oct-18	The only way you lose your money on $tesla stock is you sell it at the bottom of these stupid wild market manipulation swings. Investors, if you like the cars and you like the company, hold on to the stock and don’t do what stupid people do “Buy High, Sell Low.” https://twitter.com/isaiah_kb/status/1047997199819427841 … there are a bunch of people replying to elon musk begging him to stop tweetin…
686	04-oct-18	$TESLA convincing close 248 confirm a double top in place for a move to $98 Death Cross Bearish engulfing day Demark 13 on Daily & weekly on the week of August 10 intact pic.twitter.com/B9xAGvpLHm
687	04-oct-18	Or fund to take Tesla private. I thought of go fundme billionaire edition. Where all the billionaires & millionaires fanboys put their money where their hero is: $tesla a la #dearmoon. Itd take 10k people. Elon has millions of them. Let’s doit @TeslaArmy @Teslarati @TeslaBull
688	04-oct-18	I think this short seller lawsuit thing is total bullshit especially when @elonmusk had a private buyer. However, I got out of my $tesla long because the employees are stressed out & have no work-life balance, managers are wasting time & the CEO is tweet bashing the SEC.
689	04-oct-18	https://www.usnews.com/news/top-news/articles/2018-10-04/judge-tells-tesla-sec-to-justify-lawsuit-deal-before-settling … $Tesla's Musk, Ordered to Defend Fraud Settlement, Takes Aim at SEC. $
690	04-oct-18	@elonmusk is the gift to short sellers that keeps on giving. Does the SEC still have another ongoing investigation into $Tesla?
691	04-oct-18	Good time to buy discounted $tesla stocks tomorrow
692	04-oct-18	Fortunately in case of $TESLA the pent up demand has been increasing 100% 1 Q to the next since last 12 months when they starting making Model 3's. Unfortunately last year ICE cars are losing M.Share double digits to $TSLA. Survey showed 50Mill people are interested in buying EV.
693	04-oct-18	You are not looking at Q3 sales numbers only, Energy & Battery Business is growing 100%. Let us see the result. 40K+ $TESLA cars were sold & revenue was $4bill & ASP I think was close to 60K or less. assume 60K ASP auto will be 2.4Bill approx. & rest energy & batteries for 2nd Q.
694	04-oct-18	Q3 2018 Vehicle Safety Reporthttps://www.tesla.com/blog/q3-2018-vehicle-safety-report …
695	04-oct-18	$Tesla and my Portfolio are both hurting this morning.
696	04-oct-18	#tesla Autopilot V9 will catch the World’s attention. When V10 is released the World will begin to realize that $Tesla is years ahead of the rest and close to full autonomous driving. Then it will be too late and they will begin to license from Tesla. GM has no internet updates. https://twitter.com/Lebeaucarnews/status/1047792630011027456 … GM tops Tesla in ranking of automated driving systems ht…
697	04-oct-18	It makes perfect sense to me when I accept that the goal of most of the media is to spread FUD about #tesla. FUD gets clicks = cash. Any NEW information is an opportunity for them to spread FUD. If they run out of new info they use old info like parking lot photos. $tesla
698	03-oct-18	I didn’t drive M3 but I drove MS. Instant torque & acceleration are specific to all EVs, not specific to $TESLA. Not enough high-speed endurance for the Autobahn though. What other specific advantage does Tesla have (don’t answer ‘full autonomy‘)?
699	03-oct-18	Investors are often tied up with what $Tesla is doing to bring EV to market. This is symbolic only. What really matters is how China is building capacity for battery metals, showing EV Sales and how they are growing. This is going to materially impact EV growth and decline of ICE
700	03-oct-18	How the world's biggest lithium-ion battery workshttps://cards.twitter.com/cards/7x0uw/6akq2 …
701	03-oct-18	It's #NameYourCarDay. Everyone, meet Eevee! $tesla #TeslaModel3 #Teslapic.twitter.com/If7RZ94Zjn
702	03-oct-18	@elonmusk Crazy idea... I’m just a $Tesla shareholder and Apple fan. How about someone who knows Apple’s winning culture, but was never an officer for Chairman of Tesla’s Board! How about @laurenepowell !?
703	03-oct-18	Via .@businessinsider $TESLA is on that “under promise, over deliver” strategy. Wall Street isn’t feeling the love yet. pic.twitter.com/mqQSlGfu44
704	03-oct-18	@elonmusk any news on the new $TESLA Chip which is supposed to be 10 times faster then the one you are using now. Are you planning use it in model 3/S/X end of this year or next year. Any idea if you are planning to license the chip for any other industry. @GerberKawasaki
705	03-oct-18	@carlquintanilla @jonfortt @Lebeaucarnews Carl & Phil more partnerships in the EV space will help $TSLA grow faster & $TESLA gets a free advertisement from the competition. Watch for 750 Mill to 1bill in Free Cash flow this Q which will push stock much higher. @elonmusk
706	03-oct-18	Cruise system from GM is worth $12B and Honda is partnering with them. So Tesla is way ahead on autonomous so is Tesla now worth $50B + $12B = $62B? Just sayin My forecast is GM and others will be buying there Autonomous system from Tesla in a few short years. $Tesla #Tesla
707	02-oct-18	#EV numbers are just coming in via @InsideEVs. It looks like September could be the first 200k+ unit sales month ever. Historically, the strongest months are yet to come. Expect >2mm passenger EVs sales in 2018 and 2.8% share. $ALB @GanfengLithium $LAC $SQM $Tianqi $LTHM $Tesla pic.twitter.com/er1vHg7iDs
708	02-oct-18	This a long and comprehensive interview and Ron debunks the major Bear arguments in an unassuming way. This is a MUST watch interview for ANY long. If you have any doubts they will be quieted. Ron says anecdotaly we expect a 20:1 Return & his AP is $219. #tesla $tesla @elonmuskhttps://twitter.com/S_Padival/status/1047233362421661697 … $TSLA longs & short shorts: Watch CNBC's full interview with R…
709	02-oct-18	I see many luxury car owners switching to $Tesla. Also, with this good economy and wages going up, there will be good demand for Tesla cars. And don't forget about young generation! They all want Tesla!
710	02-oct-18	percent change24h (descending order) $AHT 1142.48% $ACC 399.2% $GRPH 243.61% $SGR 209.1% $FID 194.28% $CARE 156.56% $SMLY 141.56% $TSC 135.44% $EAGLE 134.56% $CEN 130.76% $BIRDS 98.04% $TESLA 96.52% $HIGHT 95.57% $GCN 95.23% $CJT 95.2% $GOLF 82.81% $ATS 81.34% $LRN 78.84%
711	02-oct-18	"Taking ocean transport costs and import tariffs into account, Tesla is now operating at a 55 percent to 60 percent cost disadvantage compared to the exact same car locally produced in China," the company said. $Tesla $Nio
712	02-oct-18	Claim FREE LibraryCoin for watching videos – current returns: 4.7693 $LBC daily https://www.earncrypto.com/earn-free-lbry-credits/?r=91976&PQD … $EDR $GP $BTCRED $GUN $VTC $VSL $EMV $ORB $GSR $BITEUR $VRS $XP $ICON $UNB $WMC $GPU $C2 $SHIFT $SWT $RBBT $TESLA $PLBT $BDL $DENT
713	02-oct-18	percent change24h (descending order) $AHT 1148.87% $HIGHT 514.81% $GES 486.15% $EAGLE 414.88% $ACC 412.63% $SGR 196.91% $ATMI 176.03% $SMLY 171.4% $GRPH 169.94% $CARE 156.56% $ATS 119.52% $BIRDS 99.17% $GOLF 98.76% $TESLA 97.34% $PLACO 92.71% $HUSH 91.87% $GCN 88.09%
714	02-oct-18	$TESLA price action on headline news & gap down finally changes risk reward in favour of shorts. Caveat gap should hold View is purely technical I know people much smarter have said that long before.
715	02-oct-18	@elonmusk Don't you think you should sue guys for false reporting. Bob Lutz is saying that sold cars are in the $TESLA system. I think you should clarify & call them out officially. https://twitter.com/Model3Owners/status/1047213249068822533 … What the hell is eating Bob Lutz? https://twitter.com/InsideEVs/status/1047194912939290633 …
716	02-oct-18	$Tesla says it's getting slammed in China because of tariffs https://www.cnbc.com/2018/10/02/tesla-getting-killed-in-china-because-of-tariffs-cars-60percent-more.html?__source=newsletter%7Ceveningbrief …
717	02-oct-18	Nothing is eating Bob Lutz. He is being paid to dis Tesla. $tesla #teslahttps://twitter.com/Model3Owners/status/1047213249068822533 … What the hell is eating Bob Lutz? https://twitter.com/InsideEVs/status/1047194912939290633 …
718	02-oct-18	I think there was reporting this month $TESLA hit close to 8K/Week in one of the weeks. So possible 1st Q 2019 to hit target 10K/week. Increasing production 2K/Week every Q. https://twitter.com/Rec1pr0city/status/1047214992913829888 … Important to note, breakeven at <60% capacity, meaning Tesla has invested to produce 500k model 3s and 100k S/X, or 600k total, yet 80x4 = 320k. Every incremental d…
719	02-oct-18	Do they still make the Toyota Corolla? $Tesla Bulls ecstatic that Model 3 outsold a cheapo tin can that’s been in production since 1966 $tslaq #Teslahttps://twitter.com/GroggyTBear/status/1047182048954384384 … p.s. Model 3 outsold the Toyota Corolla in September. 22,250 vs 20,797 Are we getting it yet?
720	02-oct-18	@Lebeaucarnews Phil I think $TSLA reduced in transit from 2nd Q to 3rd Q because more $TESLA Cars were delivered 3rd Q then produced. So I think it is false reporting to say that $TESLA is increasing in Transit Vehicles from Q to Q. @ellec_uk @elonmusk @GerberKawasaki
721	02-oct-18	$Tesla produced 5.5k/week in the burst week, by slamming together factorygated cars and re-processed old ones. Ya, great https://twitter.com/skabooshka/status/1045587115097042944 … First, the illegality. Dealers transporting cars on public roads must use license plates issued to them. Tesla uses often uses none. Note no license plate in the front, nor the back, nor the windshield. Authorities hav…
722	02-oct-18	Mentioning that it’s „imploding“ when it is more or less static doesn’t really help ;). Given the amount of bot-bullshit on $tesla that is pretty decent. Solid profit and growth will prevail.
723	02-oct-18	https://fm.cnbc.com/applications/cnbc.com/resources/img/editorial/2018/07/02/105306577-1530537945343rts1ub47.1910x1000.jpg … https://www.cnbc.com/2018/10/02/tesla-third-quarter-auto-production.html … $Tesla beats Wall Street estimates on overall vehicle deliveries. $
724	02-oct-18	https://www.wsj.com/articles/tesla-produced-80-142-vehicles-in-third-quarter-1538484764 … $Tesla Meets Model 3 Production Goal, but Struggles With Deliveries. $
725	02-oct-18	Incredible analysis and modelling of $Tesla. As a follower of @ValueAnalyst1 for well over a year now, I can vouch for the usefulness of these insights. For the $ of 2 coffees a month, you can keep this great source of analysis flowing. Please RT and consider supporting!https://twitter.com/MCMediaMarketin/status/1047118200045887491 … @ValueAnalyst1 was almost bang on with his predictions yet agai…
726	02-oct-18	No one cares about Paris $Tesla reported Delivery numbers for Q3 That alone should be good for a 5% bump higher in $TSLA price
727	02-oct-18	$tesla moving to profit? will know very soon but we love your work:https://www.tradingcompare.com/equities/price/TSLA …
728	02-oct-18	https://fm.cnbc.com/applications/cnbc.com/resources/img/editorial/2017/06/13/104526264-IMG_3599.1910x1000.JPG … https://www.cnbc.com/2018/10/02/major-tesla-shareholder-ron-baron-investors-would-benefit-if-elon-musk-tweeted-less.html … $Tesla could be a $1 trillion company by 2030, predicts major shareholder Ron Baron. $From CNBC: The billionaire founder of Baron Capital also says Tesla investors …
729	02-oct-18	Uhgh that was a lousy callbut in $tesla case I got to agree.
730	01-oct-18	Tesla is threatening many established businesses in the US and around the World. More FUD by Fake news will be coming and it will be made more believable in subtle ways. GM has a history. Sorry to say that @elonmusk probably needs security if he doesn’t already have it. $Tesla
731	01-oct-18	Yup, $Tesla jumped back up.
732	01-oct-18	Elon Musk’s de­ci­sion to pay $20 mil­lion to end a civil probe into his tweets re­duces the chance that crim­i­nal pros­e­cu­tors will go af­ter the ex­ec­u­tive, ac­cord­ing to for­mer pros­e­cu­tors and other crim­i­nal-law ex­perts. $tesla https://www.wsj.com/articles/musks-sec-deal-seen-as-diminishing-threat-of-criminal-probe-1538435714 …
733	01-oct-18	Inverse Head & Shoulders on the 1 hour, increasing volume, 9 day MA scooting under for support, yes $TESLA is about to pop. pic.twitter.com/XsxReUfOis
734	01-oct-18	You know with O.P.P., #ElonMusk stirs controversy on Twitter in wake of SEC settlement. $tesla https://www.wsj.com/articles/elon-musk-stirs-controversy-on-twitter-in-wake-of-sec-settlement-1538432084 …
735	01-oct-18	This is a OLD STORY. @BUSINESS does not have anymore fresh FUD on $TESLA. I read this story in electrek or some other place few weeks ago. This is not a new scoop. recycling old stories is crazy.
736	01-oct-18	https://fm.cnbc.com/applications/cnbc.com/resources/img/editorial/2018/05/03/105181651-GettyImages-489749722.1910x1000.jpg … https://www.cnbc.com/2018/10/01/tesla-shares-are-soaring-five-experts-weigh-in-on-what-comes-next.html … $Tesla shares are soaring. Five experts weigh in on what comes next. $
737	01-oct-18	Even the interviewer smirked when Bob Lutz said that Tesla has no....... $tesla https://twitter.com/bonnienorman/status/1046788519870398466 … From the folks @MotorTrend: "The other day, I read Bob Lutz espouse that "Tesla has no tech advantage, no software advantage, no battery advantage. No advantages whatsoever." With all due respect, Bob, that's bull." https://twitter.com/tecnocato/status/1046…
738	01-oct-18	Good but it is really a computer system on wheels with Autonomous capability connected to the Internet. GM just recalled a Million cars for a computer issue. Tesla changed braking system on the M3 overnight with a software update. GM costs in the $100,000,000s, Tesla $0. $Tesla https://twitter.com/neonTorpor/status/1046724386978492416 … Elon Musk drama aside — @Tesla’s future dominance in the aut…
739	01-oct-18	So $tesla with a market cap of ≈ $52bn gets a £40m fine from SEC for market manipulation $GE takes a $25bn write down on its assets & SEC doesn't bat an eyelid. Am i missing something? or just joining the wrong dots ?
740	01-oct-18	Claim FREE Metal for watching videos – current returns: 0.2230 $MTL daily https://www.earncrypto.com/earn-free-metal/?r=91976&RFW … $TESLA $PLACO $BRO $BCN $NET $FUCK $FST $LTBC $DRAGON $DMD $RLC $EOS $REX $PBT $BSTAR $JWL $ROYAL $TIT $DEX $VIVO $EMC $PEPE $MRJA $PAYX
741	01-oct-18	A relief for #ElonMusk: $Tesla stocks are surging after the settlement with SEC. https://www.wsj.com/articles/tesla-shares-bounce-back-after-friday-decline-1538405289 …
742	01-oct-18	percent change1h (descending order) $TESLA 147.44% $XRY 125.79% $ATM 50.66% $BFF 48.65% $ICR 46.05% $EZT 37.65% $XRH 37.52% $SCS 34.0% $HORSE 31.68% $AVT 29.77% $MAR 25.73% $XCXT 22.47% $SPANK 22.04% $LIFE 21.88% $CASH 21.36% $RTL 20.18% $JC 17.96% $DIN 17.65% $HAVY 16.28%
743	01-oct-18	#TSLA $tesla Bounces from BUY Confluence #MULTIDIAGONALS See Charts a BETTER Waypic.twitter.com/QZhsXJMFqE
744	01-oct-18	@elonmusk Elon is it legal for you to tweet about putting shorts in $TESLA stores end of the month & also come with an interview talking technology for mobility or autonomous driving as a Service.
745	01-oct-18	Big week for $tesla and $tilray $nbev shorters will burn! #Tesla #Tilray
746	01-oct-18	An excellent recap of all things #Musk / $Tesla by @J_Y_Hill. Note Chairman Clayton's comments on making enforcement decisions when "the interests of ordinary shareholders—who had no involvement in the misconduct—are intertwined with the company."https://www.law360.com/securities/articles/1087773 …
747	01-oct-18	$Tesla is totally the cryptocurrency of the stock market.
748	01-oct-18	That $tesla premarket price. #ninelives #tesla
749	01-oct-18	$Tesla on the verge of being a profitable company. Shares up 18% pre-market on SEC settlement news. Elon Musk exhales sigh of relief. https://www.marketwatch.com/story/tesla-very-close-to-profitability-elon-musk-tells-employees-2018-09-30 … #StocksInNews #stocks #Tesla
750	01-oct-18	https://www.thestreet.com/markets/tesla-surges-after-musk-agrees-sec-settlement-deal-to-remain-ceo-14728176 … $Tesla Surges After Musk Agrees SEC Settlement Deal to Remain CEO. $
751	01-oct-18	Claim FREE Bitcoin Cash for watching videos – current returns: 0.0008 $BCH daily https://www.earncrypto.com/earn-free-bitcoin-cash/?r=91976&NSG … $DALC $WINK $VRM $NET $MKR $ICOB $XAS $BUMBA $MKR $JIN $VIB $XOT $FLO $AE $NIO $TFL $XAU $BCY $BXC $RIDE $TESLA $AURS $ADK $PRC
752	01-oct-18	Binance reopen limited user registration Register link and BONUS http://Binance.com/register.html?ref=12615578&cod=204787 … 10/01 03:54 $EVSTC $REQ $SVVC $ALTR $NE $TESLA $USDPLN $BTCM $ADP $XPF $NPTN $APRN $JMPB $MTGEP $RIOT $TCFWS $LYD $RAVN $VIPS $SHO $CRIS $CKPT $LLEX 412pic.twitter.com/PkyLBVMHm8
753	30-sep-18	Claim FREE Bitcoin for watching videos – current returns: 0.0001 $BTC daily https://www.earncrypto.com/earn-free-bitcoin/?r=91976&ONM … $BITUSD $HPC $XMG $DBG $POKE $IOU $OPAL $LA $BAT $XRE $ERC $MRJA $ZHS $SXC $EDOGE $BLC $TESLA $VOISE $RADS $INCNT $TODAY $GYC $IOU $GNT
754	30-sep-18	If @elonmusk will step down from his position (Chairman, Tesla) .. I’ll NEVER buy TESLA car in my life! #Tesla #ElonMusk $tesla pic.twitter.com/kyrIZl2Hmj
755	30-sep-18	https://www.wsj.com/articles/tesla-needs-board-to-choose-outsider-as-chairman-1538350555 … $Tesla Needs Board to Choose Outsider as Chairman. $
756	30-sep-18	Last day of Q3...will Tesla finally achieve profitability? Sounds like Tesla is very close to achieving this goal but even if it doesn't Tesla has reached a production level no new car manufacturer has done since the last 100 years! $Tesla #profitabilityhttps://twitter.com/Model3Owners/status/1046442709387370496 … Elon sent this email to all employees: “We are very close to achieving profitabilit…
757	30-sep-18	https://s2.reutersmedia.net/resources/r/?m=02&d=20180930&t=2&i=1309886404&w=1200&r=LYNXNPEE8T0ZC … https://www.reuters.com/article/us-tesla-musk/teslas-sec-deal-provides-ammunition-for-u-s-probe-investor-lawsuits-idUSKCN1MA10V … $Tesla's SEC deal provides ammunition for US probe, investor lawsuits. $
758	30-sep-18	A Fresh new week coming up soon guys and girls, start the week off right by joining us in Trick Trades, it's not just a CHAT room, it's a EDUCATION room! $Tesla looking Tasty! Come check us out and find out how we trade it. https://bit.ly/2OpGScC
759	30-sep-18	https://www.wsj.com/articles/tesla-gets-a-second-chance-1538342801 … $Tesla Gets a Second Chance. $
760	30-sep-18	During that time, #Tesla begain to reinvest profits in their truck and model 3 technology. That's acceptable. At this point the market has made it clear they want profitability to not be completely eaten up by reinvestment, which is a change $Tesla $Teslaq
761	30-sep-18	https://fortunedotcom.files.wordpress.com/2018/09/gettyimages-462350144-e1538329478908.jpg … http://fortune.com/2018/09/30/tesla-elon-musk-resign-sec-lawsuit/ … $Tesla's SEC Deal May Finally Throttle Elon Musk's Dominance—and Conflicts. $From Fortune: A run-in with the SEC may prove to be the recipe for reform that corporate governance experts have said Tesla Inc.’s board needed years ago.
762	30-sep-18	$40m penalty for Elon and $TESLA . Seems harsh tbh Nothing against Trump but doesn’t he do worse stuff on twitter https://twitter.com/SEC_News/status/1046147807977959424 … Elon Musk settles SEC fraud charges; Tesla charged with and resolves securities law charge http://ow.ly/7nto30m1QFQ
763	29-sep-18	$TSLA ‘marketing’ department will pass the baton to other members of the Cult, for free of course because $Tesla doesn’t advertise
764	29-sep-18	As long as it is lawful, one can barely complain. Nevertheless, this is only a slap on the wrist - doesn't make a meaningful dent in his ability 2steer $Tesla or even his personal wealth. On the contrary, he stands 2gain on his personal brand value and may be even romantically.
765	29-sep-18	Actually you're days out of date. This happened Thursday night (I bought some after hours for abou this amount) and it's about to shoot back up due to the settlement. Anyone who didn't unroll their short positions are stills screwed. #Tesla $Tesla $Teslaq
766	29-sep-18	Will investors cheer this news on Monday or Tesla stocks gonna tank? WSJ: #ElonMusk can remain $Tesla CEO but must step aside as chairman for three years in SEC settlement. https://www.wsj.com/articles/elon-musk-can-remain-tesla-ceo-but-must-step-down-as-chairman-in-sec-settlement-1538257394 … via @WSJ
767	29-sep-18	breaking news $tesla 's Elon Musk smoked weed..... and monday will possibly smoke Tesla Shorts. pic.twitter.com/zUdL4nEIA9
768	29-sep-18	Yes real people i.e. traders and investors do thier fundamental and technical analysis, make decisions themselves and don't blame others when they are wrong. I'm a happy investor and believe int he stock and $TESLA 's mission. Luck y for me I got to buy more when it was on sale.
769	29-sep-18	You had me at "we support @elonmusk" most everybody else does except the folks that suffer from #TesticularEnvyitus The big auto guns are pissed that $TESLA can disrupt thier covenant of failed old farts society and also better humanity in a single swing.
770	29-sep-18	Thanks @desdewallstreet,the first to publish that Elon is still with $TESLA as CEO, will pay a $20M fine however he's stepping down as Chairman. Time for the stock to rebound! I bet Gordon has already purchased $TESLA yesterday before the close... https://twitter.com/desdewallstreet/status/1046151516833415168 … Elon Musk pagará 20 millones de dólares de multa por fraude y dejará de presidir el di…
771	29-sep-18	He walked out of the fire with a cut. $Tesla probably going to see a big reverse Monday morning.
772	29-sep-18	$TESLA- twenty million $$ tweet me: people have lost their sense of humor https://twitter.com/elonmusk/status/1026872652290379776 … Am considering taking Tesla private at $420. Funding secured.
773	29-sep-18	Long $tesla. All rigged AF https://twitter.com/zerohedge/status/1046157371221987329 … MUSK TO PURCHASE $20M IN TSLA STOCK, PERSON FAMILIAR SAYS
774	29-sep-18	Elon put a $TESLA into orbit. The SEC issue isn’t that much of an issue.. pic.twitter.com/dqRNg3IaHS
775	29-sep-18	Rocket $TESLA on Monday.
776	29-sep-18	I think Cuban vs SEC took 5 years to settle & by that time quiet a few ICE Manufacturers may be bought for pennies on a dollar by $TESLA to use the facility to make EV’s. Investment banks invested in ICE & fossil investments might lose big & so they are negative on $TSLA. :)
777	29-sep-18	Claim FREE Dash for watching videos – current returns: 0.0018 $DASH daily https://www.earncrypto.com/earn-free-dash/?r=91976&UEV … $TESLA $WAY $HXX $LOG $FC $FIRE $BIS $TOA $DTF $MONA $EBET $IOU $BRAIN $EXP $CALC $DGC $METAL $TODAY $EOT $ARC2 $LTCR $XAU $SNRG $LTCR
778	29-sep-18	why do you think the 3 business media outlets are so negatively biased on $TSLA. It gives an appearance that they have lot to lose if $TESLA is successful. I understand $AAPL & $TSLA are the only companies who do not advertise. UBS GS JPM & MS might lose big if TSLA successful?
779	29-sep-18	https://cdn.arstechnica.net/wp-content/uploads/2018/09/GettyImages-872508684-760x380.jpg … https://arstechnica.com/cars/2018/09/tesla-is-outgrowing-elon-musk/ … $Tesla is outgrowing Elon Musk. $From Ars Technica: Op-ed: Elon Musk is a brilliant entrepreneur—but he's not a great manager.
780	29-sep-18	Claim FREE Bitshares for watching videos – current returns: 7.3175 $BTS daily https://www.earncrypto.com/earn-free-bitshares/?r=91976&JGP … $XRY $PASC $NXX $XBC $UBQ $IOC $CTIC2 $LUNA $KCS $TESLA $HBC $VLTC $RSGP $DRAGON $ICOB $BSC $EQT $MAR $MEN $ERC $LVPS $UNB $ETBS $VOISE
781	29-sep-18	Sneaky suspicious $TESLA investors are being duped https://twitter.com/elonmusk/status/1045789091801919488 … And remember … pic.twitter.com/UaDUv4OlZf
782	29-sep-18	Had a whole weekend planned around an overnight $Tesla Model S drive. Scheduled it 9 days ago, confirmed it early this morning, only to get another call as I was about to get ready to leave informing me the store is “down an asset.” Not cool @elonmusk
783	29-sep-18	$Tesla relying on volunteers to help company operations Is that #bullish ? Is that #sustainable ? Hint: No & No $tslaq #legal #liabilityhttps://twitter.com/markbspiegel/status/1045882489573703680 … I happened to notice a series of Tweets today from Denver talking about a "massive" number of Tesla deliveries there and lots of Teslemmings volunteering to help out. Then I noticed they were all from …
784	29-sep-18	Jeremy freaking out on $Tesla $TSLA $TSLAQ.https://www.youtube.com/watch?v=1UaL4vg6clM …
785	28-sep-18	Been wondering about something....if Musk loses...could move $Tesla to another country? He thinks he has an end game move. Court is almost impossible with SEC 94% success rate on these cases. SO whats his next move? All Ive come up with is moving the company... Discuss.
786	28-sep-18	$Tesla twitter is hilarious. It's as bad as political twitter.
787	28-sep-18	Claim FREE District0x for watching videos – current returns: 24.2115 $DNT daily https://www.earncrypto.com/earn-free-district0x/?r=91976&HDB … $EBET $CRTM $TRUMP $XEN $SONG $SLING $CLINT $TESLA $MAR $TZC $ETT $NLC2 $CYP $SLEVIN $LA $APX $XPD $ZEIT $FLO $BRAT $XTD $DUB $CMT $XIOS
788	28-sep-18	Being true to one self is very important. $Tesla downgraded to a sell. Damn, it's sad https://www.cnbc.com/2018/09/28/teslas-musk-pulled-plug-on-settlement-with-sec-at-last-minute.html …
789	28-sep-18	I think you are right about the hedge funds making money off the SEC info but that is how the game is played. If you look at the chart on the stock it has been played up and down for two yrs. We are well-informed so now is the time to buy more $Tesla. So that is what I did.
790	28-sep-18	$tesla #Tesla UPDATE: Why legal experts say the SEC has a strong case against Elon Musk https://research.tdameritrade.com/grid/public/markets/news/story.asp?docKey=1-SN20180928013320-70QEV4RTJCV2UUNDCMPUDERDCC&CID=1-SN20180928013320-MAP …
791	28-sep-18	Tesla achieves Model 3 production goal for record quarter with 2 days still to go https://electrek.co/2018/09/28/tesla-model-3-production-goal-achieved-record-quarter/ … via @FredericLambert $Tesla #Model3
792	28-sep-18	https://s4.reutersmedia.net/resources/r/?m=02&d=20180928&t=2&i=1309072288&w=1200&r=LYNXNPEE8R0SS … https://www.reuters.com/article/us-tesla-musk-stocks/teslas-musk-could-settle-sec-suit-but-ready-for-fight-sources-idUSKCN1M81DG … $Tesla's Musk could settle SEC suit but ready for fight: sources. $
794	28-sep-18	Estimated -$20B Hope It Was Worth It #MUSK #ELON #TSLA $TESLA https://twitter.com/WolfBearPig1/status/1045427006844866560 … Most Expensive BJ Ever! #TSLA #TESLA #MUSK #SPX https://twitter.com/zerohedge/status/1045422765967364096 …
795	28-sep-18	Gali the wealth funds like Qatar, UAE, China fund along with silicon valley mega companies could buy $TSLA shares. 2nd Half $TSLA should make $1Bill + in free cash flow. ICE Car manufacturers might want a piece of $TESLA. :) https://twitter.com/Gfilche/status/1045726534294802432 … wow @ElectrekCo reporting that $TSLA has already built 51K Model 3s & 77.4K cars total this Q ... and we still have 2…
796	28-sep-18	the SEC gifted $tesla short sellers $1.3 Billion in a day. yeah, that’s not market manipulation. i wonder how many of their friends got the heads up.
797	28-sep-18	doing a swing trade on this $Tesla dump. i still think it’s a huge overreaction. #tesla
798	28-sep-18	Don't worry, already put everything in $Tesla.
799	28-sep-18	What is most profitable short. $xrp or $tesla #xrp #tesla
800	28-sep-18	Ugh. Will Tesla every be able to recover from this? #Tesla #ElonMusk $tesla #TeslaTanking
801	28-sep-18	$Tesla ‘s Elon Musk = NFL’s Colin Karpernick. Unwelcome to investors and SEC.
802	28-sep-18	$255 $TESLA later today or Monday do we think?? pic.twitter.com/9nUIZ23nie
803	28-sep-18	This is the first logical $Tesla tweet I've seen from you @GerberKawasaki - what did you have for breakfast??
804	28-sep-18	I should of waited one more day, should I get more $Tesla? I love this lol
805	28-sep-18	Think $TESLA will hit 260 ?
806	28-sep-18	Some people’s sad devotion to fraudster @elonmusk is going to cost them a lot of money. $TESLAQ $TESLA
807	28-sep-18	Someone give me more capital so I can buy more $Tesla
808	28-sep-18	$tesla looking more and more appealing... pic.twitter.com/8UcQHRYNHW
809	28-sep-18	@elonmusk is to $Tesla stock as $BTC is to $Alts
810	28-sep-18	Bought more $Tesla and believe we will be back to $300+ after production numbers are released. This is just more FUD. https://twitter.com/ValueAnalyst1/status/1045616927249444864 … I don’t know on any $TSLA investor panicking. Zero.
811	28-sep-18	Two months ago @elonmusk (a boy of two years) didn't hire me (no emotional) like Co-CEO because my fist homework would be to closed her Twitter account . This decision turned in 20.000 millions market cap and one SEC investigation. #dontbeMusk $tesla pic.twitter.com/ArntF5GHWY
813	27-sep-18	feed is chock full of politics and $tesla bears lol https://twitter.com/itsTLMoon/status/1045506250883182592 … Not sure if this headache is from too much screen time or politics. Yep, i'm sure it's politics.
814	27-sep-18	Time to rally NADA and vendors that derive an income from dealers to be more vocal- highlighting the benefits of a dealer franchise model. $tesla
815	27-sep-18	So glad I sold $Tesla today before the close #StockMarket
816	27-sep-18	This is a good thing for $tesla and for #musk. Just wait...https://twitter.com/Reuters/status/1045444080237498368 … SEC sue Musk for fraud, seek to remove him from Tesla https://reut.rs/2OhTs0L
817	27-sep-18	$TESLA is going to zero... https://twitter.com/endgame80650917/status/1041104235839008769?s=21 … This week we took out a big short on $TESLA. We have started this account to inform the public. #Tesla is a fraud. It is laden with debt. Executive depart…
818	27-sep-18	As some of us were saying about #Tesla. The company is a fraud!!! If you hold stock - GET OUT! https://twitter.com/endgame80650917/status/1041301598348161024?s=21 … $TESLAQ $TESLA $TESLA bonds are telling you everything you need to know about this company. They are turning to junk. Musk will probably bail when Tesla starts to disintegrate this Fall. …
819	27-sep-18	$Tesla stock gonna be on downtrend from the news
820	27-sep-18	350,000 tons of #lithium demand potential. 500,000 school buses in the USA. 1mm in China with growing demand. The equivalent of 5million $Tesla model 3s. Perfect candidates for #EV replacement. Not if but when. $ALB $SQM $LAC $Tianqi $LTHM #Ganfenghttp://www.schoolbusfleet.com/news/731416/first-blue-bird-electric-school-buses-delivered?utm_source=email&utm_medium=enewsletter&utm_campaign=20180927…
821	27-sep-18	$TESLA bankrupt secured pic.twitter.com/EA66p78Hjm
822	27-sep-18	$tesla is about to be a bargain buy
823	27-sep-18	Make that $Tesla down over 11% after hours.
824	27-sep-18	Just bought more $Tesla and $HPQ cuz I believe in youu
825	27-sep-18	Nothing on $Tesla today?
826	27-sep-18	Panasonic tells Bloomberg that "the bottleneck for Model 3 #EV production has been our batteries.” $Tesla signs 3 year deal with #Ganfeng, as Panasonic adds 3 new battery production lines. #Lithium supply shortage worry?? $ALB $SQM $LAC $Tianqi $LTHMhttps://arstechnica.com/cars/2018/09/panasonic-completing-3-new-cell-production-lines-at-teslas-gigafactory/ …
827	26-sep-18	Claim FREE AdEx for watching videos – current returns: 0.9148 $ADX daily https://www.earncrypto.com/earn-free-adex/?r=91976&GXU … $REE $HUC $ECA $MTLMC3 $STX $CAT2 $ADK $LOT $OTN $ZCC $LTCU $ADA $TESLA $XSPEC $TER $INXT $LSK $DRS $AIR $FLIK $DIX $BBC $MNC $DMD
828	26-sep-18	$tesla next best thing
829	26-sep-18	I saw one of those $Tesla car haulers on I 25 in Colorado Springs yesterday. 8 cars. https://twitter.com/TimWJackson/status/1044944141992579072 … You mean...... @elonmusk lied .....again?!? https://twitter.com/russ1mitchell/status/1044931141541670913 …
830	26-sep-18	Model 3 Rear-Wheel Drive on untreated roads: “Every turn I’m making just feels like I’m on dry pavement - no slippage whatsoever”
831	26-sep-18	https://www.bloomberg.com/news/articles/2018-09-26/tesla-gets-panasonic-s-help-with-ahead-of-schedule-battery-plant … $Tesla Gets Panasonic's Help With Ahead-of-Schedule Battery Plant. $
832	26-sep-18	"I'm not overly concerned about cost" Very few customers of high volume cars have this feeling Remember we are concerned with $tesla's longevity
833	26-sep-18	Volunteer $Tesla onboarding staff sounds worse than building cars in a tent https://twitter.com/business/status/1044920627520516096 … Tesla offers incentives and taps volunteers in a frantic push to boost deliveries before the quarter ends https://bloom.bg/2DuEnVy
834	25-sep-18	I’m listening. Tell me more. $TSLAQ $TESLA @BagholderQuotespic.twitter.com/2TBUXdfWlh
835	25-sep-18	Claim FREE Stratis for watching videos – current returns: 0.2715 $STRAT daily https://www.earncrypto.com/earn-free-stratis/?r=91976&QTY … $INXT $VC $GRS $JET $GYC $GBT $FCN $TESLA $XMG $GAM $GUC $ITI $HEAT $KUSH $ZEN $DENT $ITNS $XPD $MAR $HEAT $VIA $MZC $PRL $ALTC
836	25-sep-18	Model 3 owners meet @fullychargedshw in Coloradohttps://www.youtube.com/watch?v=4AJw9cIlatw …
837	25-sep-18	1/ To all $TESLA and $TESLAQ. I think we all (myself included) need to take a hard look at our obsession with Tesla (bull and bear). It is consuming us. To the point of unhealthy obsession. If you like the car buy it or its stock. If you dont, dont. But we need take a hard look
838	25-sep-18	Yes, it is possible- the Tesla team can help with a trade-in at purchase time
839	25-sep-18	Wait - you mean the "legacy automakers" are dragging their feet because of due diligence, quality engineering, supplier vetting and market research? I thought it was because they were afraid of $Tesla?
840	25-sep-18	$Tesla hires new VP of PR pic.twitter.com/Ae1sCiytWs
841	25-sep-18	You've the perfect profile picture $TESLA $TESLAQ
842	25-sep-18	Claim FREE LibraryCoin for watching videos – current returns: 4.7693 $LBC daily https://www.earncrypto.com/earn-free-lbry-credits/?r=91976&HZC … $TESLA $MG $SPEX $KLN $DGC $Q2C $EMD $XUC $HTC $XWC $EMC $BTM2 $NVST $MTM $XRY $EB3 $BET $EAGLE $COXST $SHORTY $GVT $SLR $ISL $TIPS
843	25-sep-18	@AshtonKutcher84 probably paying them in $TESLA shares and ice cream on Wednesday. Its ice cream loom. Come on
844	25-sep-18	Although about $tesla growing competition in the #ev market, it makes me wonder how all this power can be generated and delivered. Is the electric grid capable? Everyone does not have the finances or location to install sufficient solar panels.https://seekingalpha.com/article/4207869-tesla-will-overwhelmed …
845	24-sep-18	They had their chance when they were spamming negative news. Chances are, a couple weeks later, they are outta luck. I can't wait to see them cry while I laugh all the way to the bank $Tesla $Teslaq #Tesla
846	24-sep-18	The @Polestar 2 is not a threat to the 3. It's only a threat the Roadster which is not a threat to #Tesla. $Tesla $Teslaq #EV
847	24-sep-18	And we are supposed to take you seriously? This type of sarcasm takes away your credibility. @elonmusk $tesla
848	24-sep-18	One day in the next two years $Tesla cars will be able to deliver themselves to the customers house. https://twitter.com/Teslarati/status/1044318967433760770 … Tesla starts making its own car carriers to support Q3’s Model 3 delivery push https://www.teslarati.com/tesla-starts-making-its-own-car-carriers-to-support-q3s-model-3-delivery-push/ …
849	24-sep-18	“Rear-wheel drive Model 3 handles really well in the snow!” @nykchannelhttps://www.youtube.com/watch?v=qJesZgW0Rlk …
850	24-sep-18	Claim FREE Monero for watching videos – current returns: 0.0064 $XMR daily https://www.earncrypto.com/earn-free-monero/?r=91976&VLA … $BITZ $EGAS $TAAS $ZNY $MTL $BCAP $NAS $RC $ABY $XCT $ANS $TESLA $CRAVE $PURA $WOMEN $BBP $DRAGON $CCN $XAU $ELLA $XIOS $STEPS $MNE $BENJI
851	24-sep-18	Ross $TSLA Chip & Autonomous Software Services if licensed then stock would be worth $ARK investments target of $4000. But the media & ICE manufacturers appears to be very nervous about $TESLA progress. @elonmusk @ellec_ukhttps://twitter.com/GerberKawasaki/status/1044232198449057793 … With $50 bil in #Hurricane losses and coal ash destroying the environment in the Carolinas. #climatechange costs …
852	24-sep-18	I agree $TESLA growth is much better then the media hyped FANG stocks which are all down today. I expect $TSLA to have $750Mill -1Bill Free Cash Flow starting 3rd Q 2018. By end of 2019 $TESLA will enough cash for expanding into China & Europe. @GerberKawasakihttps://twitter.com/TeslaOptimist/status/1044146326194155520 … Tesla was by far the fastest growing large US tech company over the past 3, …
853	24-sep-18	#Tesla is at a break-even point for model 3 $Tesla $Teslaqhttps://twitter.com/kirkburgess/status/1042302137479323648 … My slightly less crude followup to yesterday’s tweet - this time with a bit more data (* = Estimated) …
854	24-sep-18	#tesla is reaching a break-even point $tesla $teslaqhttps://twitter.com/theboreddragon/status/1044246811773423616 … #tesla #teslaq $tesla https://bit.ly/2Q1UI5v
855	23-sep-18	https://o.aolcdn.com/images/dims?thumbnail=1200%2C630&quality=80&image_uri=https%3A%2F%2Fo.aolcdn.com%2Fimages%2Fdims%3Fcrop%3D4000%252C2667%252C0%252C0%26quality%3D85%26format%3Djpg%26resize%3D1600%252C1067%26image_uri%3Dhttp%253A%252F%252Fo.aolcdn.com%252Fhss%252Fstorage%252Fmidas%252F5ef8b0b82cb1f09c9c7b00b16ab044bf%252F206393491%252Ftesla-inc-model-3-electric-vehicle-is-displayed-during-the-c…
856	23-sep-18	So happy with my car. It’s soo worth the wait! Go $tesla pic.twitter.com/6xvYhFQEmE
857	23-sep-18	20180921 Tesla $Tesla Short Term: Range $280 / $310. Awaiting break out of these ranges. Medium and Long Term: Range $280 / $380.
858	23-sep-18	Claim FREE Ripple for watching videos – current returns: 4.1637 $XRP daily https://www.earncrypto.com/earn-free-ripple/?r=91976&ABF … $BRAIN $TESLA $LUN $BRAIN $FJC $TRADE2 $MYB $LTCU $SUPER $VIBE $ICO $CDN $MEN $PAK $PRES $GUP $PEPECASH $MIU $TEK $XBTS $WBB $DES $MXT $XRC
859	22-sep-18	The real problem for $Tesla with competition is most of them have fully developed ICE versions That means rock solid design and development
860	22-sep-18	Claim FREE Ethereum for watching videos – current returns: 0.0027 $ETH daily https://www.earncrypto.com/earn-free-ethereum/?r=91976&VSY … $KNC2 $TESLA $UKG $INXT $MTNC $GRWI $GBYTE $HKG $DLISK $TRUST $VSL $BUZZ $NMR $CTIC2 $PAYX $COB $INSANE $ETP $IFT $SLG $OS76 $XCO $BTG2 $TALK
861	22-sep-18	https://amp.businessinsider.com/images/5ae8c78519ee8623008b4759-1136-568.jpg … https://www.businessinsider.com/why-tesla-bears-and-bulls-are-both-wrong-2018-9 … $Tesla fans and haters are both destined for disappointment. $
862	22-sep-18	Sign up before Binance close registration Register link and BONUS http://Binance.com/register.html?ref=12615578&cod=81AD52 … 09/22 06:46 $ROSEW $WPXP $ZBK $YELP $OSLE $HCLP $EBIX $MYNDW $RNWK $NXR $DMB $PPIH $NIO $KSU $LAK $IOP $EVSTC $REQ $SVVC $ALTR $NE $TESLA $USDPLN 368pic.twitter.com/EFnU14gV35
863	21-sep-18	percent change1h (descending order) $EDR 570.36% $OBTC 99.95% $TESLA 59.01% $V 56.62% $SPK 47.44% $SC2 43.61% $FNKOS 38.1% $OPC 31.58% $CAS 28.37% $ECOB 27.59% $JOINT 25.96% $UBTC 25.72% $TSC 23.33% $FOR 22.57% $ELI 22.34% $AEG 20.0% $ARCT 19.95% $PRS 17.92% $NOBL 16.47%
864	21-sep-18	Calling all #Tesla owners! #electric #hybrid #ev $tesla #Model3 #electriccars #electriccars #ElonMusk #SelfDrivingCars #ElectricVehicle #automobilehttps://twitter.com/elonmusk/status/1043293219205787648 … Wow, thanks for offering to help! The coming week is incredibly intense. If any current Tesla owners who’d like to help educate new owners could head to Tesla delivery centers during midday on S…
865	21-sep-18	$Tesla cars are better in nearly every metric compared to ICE. The biggest hurdle is getting the avg price down which they're doing quite successfully. An M3 P100D is 60% of the cost of an entry level S a few years ago.
866	21-sep-18	$TSLAQ $TSLA $Tesla Why is Tesla volume so low today?
867	20-sep-18	go $tesla long, got it
868	20-sep-18	https://g.foolcdn.com/image/?url=https%3A%2F%2Fg.foolcdn.com%2Feditorial%2Fimages%2F495014%2Fmodel-3-safety-rating.jpg&h=630&w=1200&op=resize … https://www.fool.com/investing/2018/09/20/tesla-model-3s-5-star-safety-rating-what-you-need.aspx … $Tesla Model 3's 5-Star Safety Rating -- What You Need to Know. $From Fool: Now Tesla's entire vehicle lineup boasts this key selling point.
869	20-sep-18	$TESLA The Stock with a short term Bullish sequences and next target will be at 306.89-314.25 area.#elliottwave
870	20-sep-18	https://www.bloomberg.com/news/articles/2018-09-20/tesla-is-said-to-lose-supply-management-chief-as-exodus-worsens … $Tesla Loses Supply Management Chief as Exodus Worsens. $
871	20-sep-18	What would rather your family was driving? $tesla https://twitter.com/MartenBenjamin/status/1042828784343429120 … Both these cars got a 5 star rating in the side pole test. I would rather be driving the @Tesla #Model3 (pictures from NHTSA) pic.twitter.com/bQumHfO9SN
872	20-sep-18	looking forward to tonight's mentoring class, always another chunk of market knowledge to add to my trading. Traders give it a go at http://bit.ly/TrickTrades $SPY $QQQ $AAPL $AMD $NVDA $BABA $TESLA #EDUCATION #LONGEVITY #MARKEThttps://twitter.com/trickmitch1/status/1033349768997568513 … If you truly want to learn how to trade for consistency and longevity come to #TrickTrades SAVE 20% off first …
873	20-sep-18	Right
874	20-sep-18	Supercharger idle fees are only triggered when a station is ≥50% full - if the car is moved within 5 minutes, the fee is waivedhttps://www.tesla.com/support/supercharger-idle-fee …
875	20-sep-18	https://www.latimes.com/resizer/EWvN2s8zElwAAO9fzm4KVfTWTMs=/1200x0/arc-anglerfish-arc2-prod-tronc.s3.amazonaws.com/public/HH65KS76EBGZVJJYXINJMXW7EI.jpg … http://www.latimes.com/business/autos/la-fi-hy-tesla-five-star-safety-20180920-story.html … $Tesla's Model 3 earns a five-star safety rating. Here's what it means. $From Latimes: The automaker's overall safety scores matches competing vehicles…
876	20-sep-18	Ross this Quarter $TESLA Free Cash flow should be higher then $UBER $WAYMO & $NFLX . $TSLA is trading at a discount to the above mentioned companies. @elonmuskhttps://twitter.com/GerberKawasaki/status/1042613874074148864 … Shorts ratchet up their bets in September. Release old info from anonymous source about fake DOJ criminal “probe” - Stock gets hammered. Completely rebounds the next day as the…
877	20-sep-18	https://fm.cnbc.com/applications/cnbc.com/resources/img/editorial/2018/03/28/105096334-GettyImages-882076940.1910x1000.jpg … https://www.cnbc.com/2018/09/20/tesla-model-3-earns-perfect-5-star-nhtsa-safety-rating.html … $Tesla Model 3 earns perfect 5-star NHTSA safety rating. $From CNBC: All of Tesla's production vehicles have at some point earned perfect safety scores from Tesla
878	20-sep-18	Yes, it is #FUD and garbage.... #shorsfearqueeze $TESLA rate is simply negligible with respect to ICE and $TESLA manufactures the safest cars in its segment. Close your short position before is too late ... #fear #tesla #TeamElonpic.twitter.com/gUEkDUci8O
879	20-sep-18	If a car company has such a combination, and it really has already done. $Tesla @elonmusk #Model3 #ModelX #rosterpic.twitter.com/Kf48Y6X3XQ
880	20-sep-18	Fantastic, so you can understand the difference between a plan and a rendering..... https://electrek.co/2018/08/20/tesla-solar-array-expansion-gigafactory-1/ … I guees your job is not PM: tens of thousands panels on top of the factory in days?.... So if $TESLA spend too much, they are crazy, if they don't spend they are too....
881	19-sep-18	You must crash the stock indices and pull $ $Tesla on the upside to hit the TLYY $ stock as the rocket
882	19-sep-18	Josh brown & whole @cnbc team does understand $TESLA growth. But for some reason like doing FUD which does not work in long term. Media did same FUD with $AAPL for 6 years & has not worked for them. Media do not mention millions of recalls for ICE Cars. tesla up 15 with Media FUDhttps://twitter.com/LeeeeeroyFIAT/status/1042420904142282753 … It sounds rational to sell an asset that is at or near i…
883	19-sep-18	AUDI, Mercedes & BMW are losing Market share & Tesla beats them all in the month of August. In 2 weeks you should compare TSLA quarterly sales with the German luxury brands. Sacconaghi not a huge fan thinks there is no competition in the EV space for $TESLA. @MadMoneyOnCNBC
884	19-sep-18	https://www.marketwatch.com/story/iconic-member-of-detroits-old-guard-says-teslas-headed-to-the-graveyard-2018-09-19 … $Tesla is 'headed to the graveyard,' warns iconic member of Detroit's old guard. $
885	19-sep-18	Kinda seems like $tesla isn’t going away any time soon Mr Lutz! https://twitter.com/ElonMuskNewsOrg/status/1042473434721267718 … Tesla Gigafactory 3 seems to be preparing for the Model Y production ramp https://www.teslarati.com/tesla-gigafactory-3-developments-model-y-production-ramp/ …
886	19-sep-18	DOJ will recognize burst week as the #FraudFormula: false projections + appearance of hyergrowth = overvaluation = fraud 5,000 Model 3 + 86% needed reworked = overvaluation = fraud Same formula used at $JNJ #Acclarent, #Theranos & likely #Uber & $TSLA $Tesla pic.twitter.com/3itALiyl8F
887	19-sep-18	Claim FREE MonaCoin for watching videos – current returns: 0.2770 $MONA daily https://www.earncrypto.com/earn-free-monacoin/?r=91976&UOP … $ALL $TFL $IFC $VSM $SMOKE $PLU $CNX $USC $ALL $ATOM $NBT $XGOX $QBK $HALLO $CMT $CADASTRAL $CHESS $PIP $FLDC $XAUR $COAL $ICOB $TESLA $MOJO
888	19-sep-18	Model 3 is now outselling ALL of these BMW models combined in the US. All of them combined.... $TSLA $Tesla pic.twitter.com/ysDZ3E4Qld
889	19-sep-18	Do you have any report of actual sales of autonation last month who deals with only ICE Cars to my knowledge. I am astonished to see that the media is not talking about the loss of market share to $TESLA in the US. @GerberKawasaki @vincent13031925
890	19-sep-18	@carlquintanilla check this article from UBS who has been a bear on $TSLA thinks AUDI e-tron is much behind $TESLA in technology. https://twitter.com/evannex_com/status/1042081934564892672 … Analyst that is typically bearish on #Tesla admits the company remains far ahead of legacy automakers' #electricvehicle efforts like the Audi e-tron, read here: http://ow.ly/iD7f30lS29v $TSLA #TeslaMotors #Te…
891	19-sep-18	@carlquintanilla I don't think the autonation will be around next 20 years because most of them will be forced to go the $Tesla Way direct marketing. Mr. Jackson looks very nervous of $TSLA. I still think $Googl would buy $TSLA to compete with $AAPL.
892	18-sep-18	Claim FREE Litecoin for watching videos – current returns: 0.0139 $LTC daily https://www.earncrypto.com/earn-free-litecoin/?r=91976&TEV … $SMART $I0C $XEM $OCEAN $XBL $TESLA $BTX $DMD $PAYP $RBBT $NLG $ARG $VOT $GAS $BITUSD $KRONE $BET $MCRN $PCN $CAT2 $INPAY $GIM $USDT $ZENGOLD
893	18-sep-18	Claim FREE Basic Attention Coin for watching videos – current returns: 6.2055 $BAT daily https://www.earncrypto.com/earn-free-basic-attention-token/?r=91976&PJI … $NEOS $FST $XSH $CRDNC $ETB $AMBER $SHELL $JOBS $DSH $BTG $FUNC $MOTO $GRIM $FFC $SC $STEPS $YBC $LNK $TESLA $BCO $SAC $SAN $COSS $PRN
894	18-sep-18	Claim FREE BURST for watching videos – current returns: 158.1501 $BURST daily https://www.earncrypto.com/earn-free-burst/?r=91976&SHI … $ETHD $ARI $XCXT $UNIBURST $ABY $XEM $NEBL $LTBC $AU $DRS $SEQ $CHESS $TSTR $TESLA $EOS $ALTCOM $CAT2 $BTS $SYNC $COE $HPC $WINGS $MONK $LIFE
895	18-sep-18	https://fm.cnbc.com/applications/cnbc.com/resources/img/editorial/2014/05/28/101712109-107209533.1910x1000.jpg … https://www.cnbc.com/2018/09/18/tesla-is-headed-for-the-graveyard-predicts-former-gm-exec-bob-lutz.html … $Tesla is 'headed for the graveyard,' predicts former GM exec Bob Lutz. $From CNBC: Tesla CEO Elon Musk is a nice guy who doesn't know how to run a car company, says Bob Lutz, form…
896	18-sep-18	Did GM go Bankrupt during his watch? He has been saying this for a long time on $TSLA. All ICE Car Manufacturers sales down for Aug in the US compared to $TESLA. Do you report TESLA sales vs Other ICE manufacturers. @GerberKawasaki :)
897	18-sep-18	DOJ starts investigation on $TESLA after Musk’s going private tweets. -3.42% pic.twitter.com/Yk7rj95GTA
898	18-sep-18	Yes, its of critical importance to the country and the economy that we burn our capital resources at ever increasing rates. Got it. $tesla $teslaq
899	18-sep-18	Biggest stock owners in $Tesla probably also are the biggest stock manipulators in this fraud. $TSLAQ
900	18-sep-18	Good’ol Wall Street manipulation to bring this out and curb $Tesla ‘s strength in last week to 300s. https://twitter.com/KateClarkTweets/status/1042098040859811840 … Update w/ @Tesla statement: “We have not received a subpoena, a request for testimony, or any other formal process. We respect the DOJ’s desire to get information about this and believe that the matter should be quickly resolved...” …
901	18-sep-18	Yeah I was glued to the trading today on the cannabis stocks and noticed $Tesla shat itself. So i went on a news hunt and found the cause. over $20 drop, billions wiped over this BS? Honestly guys money to be made here, Buy whenever shit like this comes out. pic.twitter.com/QET9shHhdN
902	18-sep-18	https://www.latimes.com/resizer/rViBOVW9I36Gv3havmT5tpi_hLg=/1200x0/arc-anglerfish-arc2-prod-tronc.s3.amazonaws.com/public/ULF725MGPFFVTLUHV73U4LE4QY.jpg … http://www.latimes.com/business/la-fi-hy-tesla-criminal-investigation-20180918-story.html … $Tesla faces US criminal investigation over Elon Musk statements, sources say. $
903	18-sep-18	I bet a signed silver-dollar that @elonmusk will take a time off for private reasons and never come back just as many of his other C-level departures did $TESLA Tesla #420 #fundingsecured #35k #
904	18-sep-18	I love and respect Musk's talent, vision, and passion for others, but he is killing $TESLA and its shareholders because of this drug induced impulsive and reckless twits. @elonmusk, pls don't twit when you're under the influence.
905	18-sep-18	$TESLA IS SAID TO FACE U.S. CRIMINAL PROBE OVER MUSK STATEMENTS
906	18-sep-18	@Lebeaucarnews WOW Phil you really can predict what percentage $TSLA will have in 2021. Did you also see UBS & Bernstein think AUDI is no match to $TSLA & $TESLA is 10 years ahead of rest of the EV makers. @carlquintanilla
907	18-sep-18	Major competition could be between $TESLA Vechicles Model 3, Model Y & Mini Truck
908	18-sep-18	@AudiOfficial good luck taking on a brand like $Tesla, but youre late to consumers who are already spoiled by the ideas of an entrepreneur like @elonmusk . #TokesArntJokes #MyMan
909	18-sep-18	@elonmusk Is $TESLA target for 2018 cash balance above last years 3.52B with Rev growing 80% plus from 2017-2018.
910	17-sep-18	$Tesla $tsla $tslaq #NIO $NIO The Saudis would rather invest in Lucid than Tesla because _______
911	17-sep-18	Tesla has ‘no credible competition,’ analyst says https://www.marketwatch.com/story/tesla-has-no-credible-competition-analyst-says-2018-09-17 … $tesla
912	17-sep-18	Testing Model 3 durability on our road simulatorpic.twitter.com/Yw06OxJQaZ
913	17-sep-18	https://www.marketwatch.com/story/tesla-to-take-collision-repairs-in-house-musk-says-2018-09-17 … $Tesla to take collision repairs in house, Musk says. $
914	17-sep-18	It's really weird that $tesla is shipping new battery pack assembly machines from Germany soon to ramp production to 8k cars/week. They'll go out of business soon making so many cars no one is buying. https://cleantechnica.com/2018/09/13/tesla-bringing-3-new-grohmann-machines-online-to-reach-8000-battery-packs-week/ …
915	16-sep-18	Claim FREE VertCoin for watching videos – current returns: 0.2451 $VTC daily https://www.earncrypto.com/earn-free-vertcoin/?r=91976&MJU … $XCS $OCN $ERY $OPT $MER $ICOO $CUBE $LOW $AMBER $DCY $ATB $MAG $INF $8BIT $RPC $KLN $CDT $PRES $BTCRED $CRAVE $UFR $PIZZA $G3N $TESLA
916	16-sep-18	Ever thought of allowing someone to franchise a supercharging facility for their area and paying royalty to tesla? @elonmusk would help the expansion of more chargers and hedge some of that capex to direct vendor partners? Cheers #tesla $tesla
917	16-sep-18	Just sold my #Audi A6 last year with excellent service history... Will continue to wait for the EV version! #ETron #AudiETron $Tesla $Teslaq #ecofriendly #sustainabilityhttps://twitter.com/Audi/status/1040692039963205632 … See the future unveiled on 9/17. pic.twitter.com/olhA8Rayp7
918	16-sep-18	Claim FREE Stratis for watching videos – current returns: 0.2715 $STRAT daily https://www.earncrypto.com/earn-free-stratis/?r=91976&KGS … $BLC $ZNE $DNT $BLRY $CDT $BCC $ALTCOM $VGC $EUC $TTC $TESLA $BNX $VTY $HBT $CTIC2 $SEQ $WDC $TRADE $GCN $CPC $ETBS $CHIPS $SAK $GPL
919	16-sep-18	https://insideevs.com/wp-content/uploads/2016/09/tesla-model-s-fremont-assembly-750x325.jpg … https://insideevs.com/tesla-new-president-jerome-guillen/ … $Tesla's New President Jerome Guillen Is “Musk's Fixer”. $From Insideevs: Many have said Tesla CEO Elon Musk could really use some rest. Perhaps Jerome Guillen (The Fixer) can help make that happen.
920	16-sep-18	https://o.aolcdn.com/images/dims?thumbnail=1200%2C630&quality=80&image_uri=https%3A%2F%2Fo.aolcdn.com%2Fimages%2Fdims%3Fcrop%3D4736%252C3158%252C0%252C0%26quality%3D85%26format%3Djpg%26resize%3D1600%252C1067%26image_uri%3Dhttp%253A%252F%252Fo.aolcdn.com%252Fhss%252Fstorage%252Fmidas%252F9891bbffc06cdea47be93c942d82aef7%252F206668678%252Ftesla-inc-model-s-electric-vehicle-charges-at-a-supercharger…
921	16-sep-18	The Swiss @NZZaS & @Heneitte_Kuhrt is now joining the anti @elonmusk and anti $Tesla assault parroting US msm lies and misinformation. Simply disgusting lack of journalistic ethics! No wonder taking into account her publication is sponsored by BMW! #Tesla #Model3 #EVpic.twitter.com/dlL2MZmMbs
922	16-sep-18	1/4 This small fleet of Mercedes EVs I accidentally stumbled on got me thinking. Underwhelmed by the Mercedes EQC launch presentation the car has grown on me since I've seen it live. With my German perspective I will lay out why. @TeslaCharts @markbspiegel $TESLA $TESLAQpic.twitter.com/OOGaIw2A8M
923	16-sep-18	$TESLA bonds are telling you everything you need to know about this company. They are turning to junk. Musk will probably bail when Tesla starts to disintegrate this Fall. #Tesla #TeslaFraudpic.twitter.com/pQ9tjkXzvS
924	15-sep-18	This week we took out a big short on $TESLA. We have started this account to inform the public. #Tesla is a fraud. It is laden with debt. Executive departures, losses and competition are all rising. This company will be insolvent within a year.pic.twitter.com/IyHeQtEQVS
925	15-sep-18	Hey @joerogan. When are we hanging out again? Also, I had my $Tesla engineers make me a custom dab rig with a built in enail in a way that only Tesla could achieve. Should I bring it next time? #GoodTimes #CannabisInSpacepic.twitter.com/V2BuQsq6dj
926	15-sep-18	20180914 Tesla $Tesla Short Term: Returned to the range $280 / $310 after completion Super Cycle DOWN. Next resistance $350. Medium Term: Returned to the range $280 / $380. Long Term: Returned to the range $280 / $380.
927	14-sep-18	$NIO is nothing now, look at this 12mph electric Lego Bughatti Chiron! #NIO is no $TESLA. Will fall hard! $NIOQ https://cnn.it/2Oldmox #Tesla
928	14-sep-18	Something can look good and be a piece of garbage. This lego Bughatti will get you a whole 12mph. Looks great #NIO $NIO #NIOQ #Tesla $Tesla pic.twitter.com/O02M8D43oR
929	14-sep-18	“After driving a Model 3, every other car’s console feels like a misuse of wires and visual real estate” @PopMechhttps://www.popularmechanics.com/cars/hybrid-electric/a23085684/review-tesla-model-3-performance/ …
930	14-sep-18	https://i.amz.mshcdn.com/DC2Ej4Nzw3GTOxcuU9FAaBfYAb0=/1200x630/2018%2F09%2F14%2F1f%2F2a998a0d23b742bb8e7263773e3ef859.eba63.jpg … https://mashable.com/article/hurricane-florence-storm-tesla-gm/ … $Tesla extends battery range for cars in path of tropical storm Florence. $From Mashable: Car companies like Tesla and GM are offering free storm resources.
931	14-sep-18	percent change1h (descending order) $DEM 113.64% $XRY 79.6% $ERC20 57.1% $ELLI 52.33% $808 46.8% $DAXX 41.14% $ICR 29.26% $EMPR 28.38% $XXX 28.36% $TESLA 23.71% $SPRTS 21.76% $BEET 20.91% $WEB 20.38% $42 20.13% $STAK 18.64% $UBTC 18.33% $STN 16.89% $GVE 16.88% $ITI 15.85%
932	14-sep-18	https://fm.cnbc.com/applications/cnbc.com/resources/img/editorial/2018/08/14/105396369-1534271228552rts4hy3.1910x1000.jpg … https://www.cnbc.com/2018/09/14/tesla-stock-gains-12-percent-after-a-quiet-scandal-free-week.html … $Tesla had a scandal-free week, and the stock gained 12 percent. $From CNBC: The gains make for Tesla's best week since Aug. 3, before CEO Elon Musk sent shares swinging with …
933	14-sep-18	“Tesla is 10 years ahead of the rest of the auto industry. And it’s ahead in areas that customers love and care deeply about”https://www.wardsauto.com/ideaxchange/how-i-drank-tesla-kool-aid-and-became-believer …
934	14-sep-18	Your Tesla’s touch screen is up to date with current Supercharger status - we are monitoring the network 24/7 and will update the Navigation App if a station becomes affected by a power outage
935	14-sep-18	Can you imagine a mainstream auto company putting out cars with 'beta' features? Incredibly dangerous. $TESLA gets away with it and when they fail Tesla just claims it's 'beta' so be careful. https://www.washingtonpost.com/technology/2018/09/13/elon-musk-said-tesla-could-drive-itself-across-country-by-one-just-crashed-backing-out-garage/?tid=ss_tw&utm_term=.ef7a18701f57 …
936	14-sep-18	There needs to be EV truck competition b/c one company alone can't drive adoption #Tesla $Tesla
937	14-sep-18	I think the $tesla shorts might stalk you and piss on your cantaloupe, if they owned stock in a watermelon farm.
938	14-sep-18	this means $TESLA going to fly ! fly high
939	14-sep-18	Dont take it too lightly "bro". Writing is one of the basic skills setting $Tesla analysts appart from $Tesla believers.
940	13-sep-18	Claim FREE BURST for watching videos – current returns: 158.1501 $BURST daily https://www.earncrypto.com/earn-free-burst/?r=91976&VIE … $GEERT $IOP $JET $MST $DMD $TRUST $XSH $DASH $BTA $BLOCKPAY $NVC $MTH $AEON $KRONE $BLC $GNT $TESLA $BG1 $ENJ $BITS $BTX2 $BTCS $INCNT $BLK
941	13-sep-18	#Tesla will win the patent lawsuit. @SeekingAlpha's only positive $Tesla article in weeks. https://twitter.com/SeekingAlpha/status/1040245746170089472 … $VLKAY $BMWYY $GM $F $DDAIF $DMLRY $TSLA https://seekingalpha.com/article/4206035-tesla-nikola-likely-lose-2-billion-suit-tesla?source=feed_f …
942	13-sep-18	So, umm, some silly people were saying buy GM stock instead of $Tesla ? #Tesla And then this recall from GM...https://www.usatoday.com/story/money/cars/2018/09/13/gm-chevrolet-gmc-truck-recall/1289064002/ …
943	13-sep-18	'Let him get high': Neil deGrasse Tyson compares Tesla CEO to Thomas Edison, essentially says creative people need some space https://usat.ly/2D4I2td via @usatoday #Tesla $Tesla
944	13-sep-18	A real Tesla-killer. Stock performance-wise. $NIO $TESLA pic.twitter.com/ccDC96TUMB
945	13-sep-18	Does @eToro's cannabis portfolio include $Tesla? https://twitter.com/jaynemesis/status/1040290012225581062 … Big fan of @eToro's new cannabis copy portfolio. Hoping to include it in my 2nd portfolio at some point.
946	13-sep-18	Gigafactory 1 will have the largest rooftop solar array in the world upon completion – 70MW or roughly ~200,000 solar panelspic.twitter.com/OMkfXg3r7a
947	13-sep-18	Wishful thinking $tesla $teslaq
948	13-sep-18	Most seasoned executives may have left for the competition who wants to get secrets from $TESLA being so successful in beating Mercedes, Porshe, BMW, Lexus, Acura, Cadillac & Jaguar just in 1 year. Dana when production grows from 1X to 6X you need to have the best. @elonmusk
949	13-sep-18	Claim FREE Bitcoin Cash for watching videos – current returns: 0.0008 $BCH daily https://www.earncrypto.com/earn-free-bitcoin-cash/?r=91976&UOF … $CCM100 $CDN $AE $PXI $SCL $BLX $BGC $ANS $XMY $DMC $ISL $ENG $EBT $TESLA $MGO $LIFE $VOISE $GEO $EDO $EMB $MTNC $MNC $RIYA $NDC
950	12-sep-18	Cry a river #Tesla bears. I hope you lost everything shorting it while it went up. The shorts owners are running out of exaggerated bad news to manipulate the market with $Tesla
951	12-sep-18	Claim FREE BitBay for watching videos – current returns: 19.6908 $BAY daily https://www.earncrypto.com/earn-free-bitbay/?r=91976&DUM … $TGT $CESC $CVCOIN $NDC $ELLA $CORG $AGRS $ATMS $STR $GCR $BIT $TAG $RKC $VSM $XLC $BTSR $BTSR $MARX $TESLA $SPORT $EBCH $SONG $ADK $PRES
952	12-sep-18	In any natural disaster situation like this, our policy is to make Superchargers free of use in order to optimize evacuation routes for affected customershttps://twitter.com/pluginsites/status/1039861771107028993 … Tesla enabling free supercharging for anyone in Hurricane Florence’s path https://www.reddit.com/r/teslamotors/comments/9f7g4b/tesla_enabling_free_supercharging_for_anyone_in/ … pic.tw…
953	12-sep-18	Sly and the family stone takes it higher. Like $Tesla, bad reviews are positive news.
954	12-sep-18	Why are $Tesla fans so doxx crazy? I know it's not all of them but a huge chunk of them on Fred's site, Reddit and Twitter are all on board the doxxing and harassment train. What the heck? I've had like a single good conversation with a bull, and I used to be one.
955	12-sep-18	https://www.bloomberg.com/news/articles/2018-09-12/tesla-s-finance-team-is-said-to-be-losing-another-top-executive … $Tesla's Finance Team Is Losing Another Top Executive. $
956	12-sep-18	https://fm.cnbc.com/applications/cnbc.com/resources/img/editorial/2018/06/22/105289280-GettyImages-980337734.1910x1000.jpg … https://www.cnbc.com/2018/09/12/tesla-investor-spoke-with-us-sec-about-funding-secured-tweet.html … $Tesla investor spoke with US SEC about 'funding secured' tweet. $
957	12-sep-18	This is a great time to buy Tesla especially if you have other capital gains this year. http://www.forbes.com/sites/kenkam/2018/09/12/elon-musk-gives-investors-a-chance-to-buy-tesla-under-300/ … #Tesla $Tesla
958	12-sep-18	https://static.seekingalpha.com/uploads/2018/9/11/41738166-15367021167694862.jpg … https://seekingalpha.com/article/4205836-tesla-still-trouble-musk-left … $Tesla Would Still Be In Trouble If Musk Left. $From Seekingalpha: Speculation has run rampant recently on whether Musk continuing at the helm is a detriment to Tesla. Even with him gone, however, Tesla would still be plagued w
960	12-sep-18	$Tesla don't know what the pump is its strange. Production line down, others below 2k money is short. If there believes who think Saudis are the big saver, they are not. They investing at former Musk employe Lucid Motor, not Tesla https://www.theverge.com/2018/8/20/17757218/lucid-motors-saudi-arabia-funding-tesla-billion …
961	12-sep-18	https://static2.seekingalpha.com/images/marketing_images/bull_bear/bear_and_bull_11.jpeg … https://seekingalpha.com/article/4205757-tesla-running-bulls … $Tesla: Running Of The Bulls. $From Seekingalpha: This week has seen a number of Tesla bulls turn bearish, or at least skeptical. Loup Ventures’ Gene Munster and Nomura’s Romit Shah each offered harsh criticism
962	11-sep-18	$TESLA is leading the charge on end user products for homes and cars in renewable energy. $SUN supports this growing global vision by producing its own Green Blockchain — A Blockchain sustained by renewable energy to support a sustainable society. #Suncoinpic.twitter.com/kEjksP3hUX
963	11-sep-18	Claim FREE Voxels for watching videos – current returns: 24.3574 $VOX daily https://www.earncrypto.com/earn-free-voxels/?r=91976&GHM … $SFC $PPY $RDN $VRS $MYST $TESLA $EBST $EMD $BITS $FAL $JNS $MER $YASH $CNX $VOT $EXP $MARS $LCP $CLAM $XVP $INF $XRB $NEVA $CNT
964	11-sep-18	Right now, today, this second. You have 100k, you putting it in $BTC $GOLD $SILVER or $TESLA for the next 12 months, can't touch it, just buy, hold, sell. What's your poison? Me, Silver or Tesla, probably Tesla for the ROI potential. You?
965	11-sep-18	$Tesla is on the Fcukit list! Have you driven one lately?
966	11-sep-18	@rogerkver, why’d you steal my idea for $Tesla? Look man, I’m taking Tesla private before you take your shit-altcoin private. Wait your turn or face #PayPalMafia! #WhatADick #FaketoshiBreakup #OneBitcoinEqualsOneBitcoin #BTCisBitcoin
967	11-sep-18	Wise words from the best in the market education bis, get knocked down,, get back up and keep pushing. join the best to help get you there http://bit.ly/TrickTrades #SPY #QQQ $AAPL $NVDA $TESLA $BABA $FB #Education #Stock #Markethttps://twitter.com/trickmitch1/status/1039577353163173888 … I just wanted to say, if you are a struggling trader......stick with it. I cant even count the amount of time…
968	11-sep-18	Expecting a parcel but you're not at home? No problem Amazon guy, ill open my Tesla for you to pop the parcels in OTA. #innovation #tesla #ElonMusk $tesla @vincent13031925 @ValueAnalyst1 @AndreaSJameshttps://www.driving.co.uk/video/tesla-owner-wasnt-home-receive-amazon-delivery-solution-genius/ …
969	11-sep-18	https://www.marketwatch.com/story/tesla-stock-gets-downgrade-from-former-most-bullish-analyst-2018-09-11 … $Tesla stock gets downgrade from former 'most bullish' analyst. $From Marketwatch: Analysts at Instinet, who less than a year ago thought Tesla could get to $500, backtrack and downgrade the stock on CEO Elon Musk “erratic” behavior.
970	11-sep-18	They can do this, but they can't release a car that competes on a level with the current $TESLA #MercedesBenzhttps://twitter.com/businessinsider/status/1039545100681076737 … This $2.72 million hyper car is made by Mercedes-AMG pic.twitter.com/lgh5ZTS8x9
971	11-sep-18	https://cbsnews1.cbsistatic.com/hub/i/r/2018/08/07/58dee1d0-b6bc-4c7c-b954-6a4fcd42b652/thumbnail/1200x630/915954c3ff6436da82da58769e65feca/musk-gettyimages-855370074-musk.jpg … https://www.cbsnews.com/news/tesla-shares-slip-as-analyst-calls-company-uninvestable/ … $Tesla shares slip as analyst calls company "uninvestable". $From CBS News: Wall Street analyst warns that Elon Musk's "erratic behav…
972	11-sep-18	One solid day, followed by downgrade - exactly why I avoid $Tesla for short trade, No valid technical strategy, all based on "hunch"
973	11-sep-18	https://www.thestreet.com/markets/nomura-slashes-tesla-price-target-cites-elon-musk-behavior-14707822 … $Tesla Price Target Slashed by Nomura as Elon Musk's Behavior Is Cited. $From Thestreet: Nomura says Tesla is 'no longer investable.'...TSLA
975	11-sep-18	https://i2.cdn.turner.com/money/dam/assets/180911120036-tesla-paint-colors-780x439.jpg … https://money.cnn.com/2018/09/11/technology/business/elon-musk-tesla-colors/index.html … $Tesla eliminates two colors options for its cars. $From CNN: Tesla dropping versions of black and silver paint from its color choices in order to simplify manufacturing process.
976	11-sep-18	From bad to worse for $tesla https://www.wired.com/story/hackers-steal-tesla-model-s-seconds-key-fob/ …
977	10-sep-18	"You're just sitting there and then, suddenly...speed!"https://twitter.com/MotorTrend/status/1039151474192740352 … The #Model3 is the tidiest @Tesla currently in production—an all-electric sedan that comes in rear-wheel drive or all-wheel drive. https://www.motortrend.com/cars/tesla/model-3/2018/2018-tesla-model-3-dual-motor-performance-quick-test-review/ …
978	10-sep-18	2020 means late 2020 obviously so that's more than two years away. How far ahead will $tesla and the other existing ecar offerings be by then? https://twitter.com/WPipperger/status/1039262337377689600 … E pluribus unum! "This vehicle's planned range is 300 miles per charge and it is set to go on sale in 2020, with an expected entry-level price of under $40,000." …
979	10-sep-18	Claim FREE BURST for watching videos – current returns: 158.1501 $BURST daily https://www.earncrypto.com/earn-free-burst/?r=91976&XKR … $CCN $CARBON $BGC $GVT $EPY $LUX $TFL $FLY $ZHS $TESLA $BVC $EDRC $PINK $MGC $AGRS $9COIN $SAFEX $TKR $GYC $REC $TX $FONZ $MG $MONETA
980	10-sep-18	Elon Musk went from saying he would make $Tesla private at 420 then proceeds to smoke weed worth a notorious pot head @joerogan & the price takes a massive hit, incredible.
981	10-sep-18	God bless $Tesla
982	10-sep-18	$2 Trades and no PTD rule...we are opening soon, please follow & retweet. We also are specializing in locating shares for all stocks for individuals looking to short! $tlry $awx $amd $tesla #sharetrader #shares #stocks $zn $mdxg #elonpic.twitter.com/k1tEhC2y67
983	10-sep-18	https://www.marketwatch.com/story/teslas-stock-stumble-is-a-buying-opportunity-analyst-says-2018-09-10 … $Tesla's stock stumble is a buying opportunity, analyst says. $From Marketwatch: Tesla shares rose Monday following a couple of positive notes on the company, including one suggesting the stock selloff is an entry opportunity.
984	10-sep-18	Please DM us
985	10-sep-18	Oups i've buy $tesla 264$ x 5 looooonnnnnggggg buy !!!! pic.twitter.com/L6sFAQ8ex5
986	10-sep-18	Yeah it does.... Like "Crime" rhymes with "Prime Time Climb" Delorean produced 8,583 cars total. $Tesla will soon be producing the many cars..... a week. $tsla
987	10-sep-18	$tesla is crashing again, just the wrong direction
988	10-sep-18	Claim FREE Steem for watching videos – current returns: 1.0049 $STEEM daily https://www.earncrypto.com/earn-free-steem/?r=91976&BUP … $ZEIT $DIX $NMR $TESLA $MRJA $ZOI $RBBT $BITEUR $AMS $U $SKULL $VERI $XBL $CTIC2 $STV $CBX $BTDX $DGC $HUSH $GRID $BASH $I0C $VEN $MCAP
989	10-sep-18	percent change24h (descending order) $ADCN 877.51% $XOT 394.06% $REC 134.79% $FTXT 111.09% $STA 101.67% $MINT 87.72% $SDRN 75.1% $TESLA 74.7% $ZBA 63.75% $FTT 63.39% $TELL 61.31% $RUP 58.77% $TRCT 57.5% $XCLR 50.93% $SJW 47.96% $GMCN 44.07% $TCH 42.2% $ZZC 42.11% $TSC 41.92%
990	10-sep-18	$TESLA Media reports that the U.S. Air Force is reviewing the security clearance of Elon Musk, the chief executive of automaker Tesla Inc are inaccurate, U.S. Air Force spokesperson Captain Hope Cronin said on Friday.
991	10-sep-18	So what’s going to happen when everyone and their grandmothers long $tesla ?? I hope it’s mostly spot buys.
992	10-sep-18	https://o.aolcdn.com/images/dims?thumbnail=1200%2C630&quality=80&image_uri=https%3A%2F%2Fo.aolcdn.com%2Fimages%2Fdims%3Fcrop%3D2109%252C1406%252C183%252C0%26quality%3D85%26format%3Djpg%26resize%3D1600%252C1067%26image_uri%3Dhttp%253A%252F%252Fo.aolcdn.com%252Fhss%252Fstorage%252Fmidas%252F9877e87e9d45c0550b3eaf64de7eb559%252F206522137%252F03-tesla-model-3-1.jpg%26client%3Da1acac3e1b3290917d92%26s…
993	09-sep-18	percent change24h (descending order) $ADCN 877.51% $PCO 669.34% $XOT 408.72% $VUC 205.23% $WEB 148.14% $POP 147.19% $FTXT 130.2% $ITZ 119.55% $XHI 103.49% $OPT 103.49% $GRPH 100.56% $BSN 99.17% $PND 85.78% $TESLA 81.48% $BOB 67.86% $LVPS 63.43% $TRK 60.94% $CFC 59.88%
994	09-sep-18	We recently added a functionality that sends you a notification when the battery hits 9%
995	09-sep-18	A car should only be counted if it passes quality testing. It is way more expensive to $Tesla to ship poor quality cars. GM disappears.
996	09-sep-18	$Tesla is doing the smart thing: GAAP says they can only count as revenue once the car is delivered! Now that production is stable they need to focus on deliveries! https://twitter.com/ElectrekCo/status/1038829295987249152 … Tesla starts 'immediate deliveries' of Model 3 on a 'first come, first served basis' | by @fredericlambert https://electrek.co/2018/09/09/tesla-model-3-immediate-deliveries-f…
997	09-sep-18	percent change24h (descending order) $ADCN 877.51% $XOT 262.24% $XUC 196.99% $CREDO 194.68% $ITZ 118.87% $VLTC 102.87% $BSN 98.67% $TESLA 92.21% $WEB 86.73% $EGEM 81.4% $VIVID 67.63% $MEETONE 61.28% $XRY 59.64% $CFC 59.4% $ACC 57.08% $TRK 54.78% $CAS 52.31% $MAY 52.15%
998	09-sep-18	DM us
999	09-sep-18	percent change24h (descending order) $ADCN 877.51% $XOT 634.59% $CREDO 202.31% $XRY 144.04% $WEB 124.74% $ITZ 112.31% $VLTC 106.86% $HIGHT 105.08% $BSN 102.74% $TESLA 88.41% $VIVID 70.98% $1WO 70.37% $MEETONE 66.04% $MAX 65.64% $MTNC 63.77% $METM 63.68% $CFC 62.24% $EGEM 61.86%
1000	09-sep-18	Here is great customer experience building. Loving my #model3 and happy on #TeamElon go $Tesla and @elonmusk Little touches like this make an already great experience even better pic.twitter.com/Hz1xGDckym
1001	09-sep-18	$2 Trades and no PTD rule...we are opening soon, please follow & retweet. We also are specializing in locating shares for all stocks for individuals looking to short! $tlry $awx $amd $tesla #sharetrader #shares #stocks $zn $mdxg #elonpic.twitter.com/V1SCQbaHMd
1002	09-sep-18	20180907 Tesla $Tesla Short Term: Awaiting new trading range. In Super Cycle DOWN. Medium Term: Range $250 / $280. Long Term: Range $220 / $280. Bearish as long as Tesla is < $280.
1003	09-sep-18	Was it you @thedutchbasties in $tesla stormtroopers ??
1004	09-sep-18	. So many thanks @TroyTeslike for your work ! https://docs.google.com/spreadsheets/d/1hGUj_cw1L6Xv54QfoEMG1iHlI52lcbt5prnAhVI-7pI … Extracted BEFORE the reliable @InsideEVs US August sales estimate https://insideevs.com/monthly-plug-in-sales-scorecard/ … . Thank you @Gfilche for your $Tesla coverage and especially this video : https://m.youtube.com/watch?v=qrVhiOXjdrs&feature=em-uploademail …http…
1005	09-sep-18	percent change24h (descending order) $ADCN 877.51% $XOT 203.37% $XRY 153.4% $BSN 126.94% $CREDO 116.56% $ITZ 109.04% $CHAN 101.59% $OBTC 94.4% $METM 84.5% $AVINOC 80.81% $TESLA 80.8% $HIGHT 70.81% $MAX 69.05% $VIVID 68.28% $1WO 65.94% $WEB 62.82% $CFC 60.05% $EGEM 59.8%
1006	09-sep-18	percent change1h (descending order) $OBTC 99.86% $CAZ 98.01% $BQ 91.06% $MINT 77.38% $KNDC 73.46% $XOT 61.62% $PKG 60.88% $VIVID 58.09% $BITF 44.38% $TESLA 42.16% $SLG 37.6% $DNZ 36.37% $ZCR 35.5% $PCO 33.45% $CROAT 27.73% $XLC 27.54% $MTNC 27.16% $BBS 21.88% $TES 20.95%
1007	09-sep-18	At 40,000 miles a year, I figure my $tesla #model3 will save me over $2000 in gas, and 20,000 in calories, because I no longer stop for gas and snacks:-)
1008	09-sep-18	https://electrek.co/2018/09/09/tesla-model-3-immediate-deliveries-first-come-first-served-basis/ … $Tesla starts 'immediate deliveries' of Model 3 on a 'first come, first served basis'. $
1009	09-sep-18	Oh thank you, you found this one...! I have read it a while ago. I restrain my “expectations” to keep intact my “happiness”... #GF3 $Tesla But it could be faster than we are thinking it right now...
1010	09-sep-18	Mask them, better. They’ll still can read beautiful $TESLA testimonials... And you’ll get back peace of mind in your threads
1011	09-sep-18	3 Stocks To Watch This Coming Week: $Apple, $Alibaba, $Tesla https://www.investing.com/analysis/3-stocks-to-watch-this-coming-week-apple-alibaba-tesla-200342926 …
1012	09-sep-18	Claim FREE Dogecoin for watching videos – current returns: 648.6066 $DOGE daily https://www.earncrypto.com/earn-free-dogecoin/?r=91976&WUZ … $GLC $DIME $OX $GRE $XRB $U $BMC $LOG $C2 $WHL $HMQ $ZENGOLD $PPC $ICE $UNIC $GEO $VOYA $TESLA $DMD $RCN $OAX $BOB $SXC $TOA
1013	08-sep-18	$2 Trades and no PTD rule...we are opening soon, please follow & retweet. We also are specializing in locating shares for all stocks for individuals looking to short! $tlry $awx $amd $tesla #sharetrader #shares #stocks $zn
1014	08-sep-18	@broseke I don’t see how you honestly think a low performance, high cost (?) German car that looks like a French detective is “competition” for Tesla $Tesla pic.twitter.com/upUlihnOWw
1015	08-sep-18	You’re certain $tesla wont make it 12 months and you dont have a position?
1016	08-sep-18	@elonmusk $tesla My update didn’t complete. Now cruise and EAP aren’t working. This car almost too fast without it. How about allowing owners to request software updates?
1017	08-sep-18	"It's almost as if time slows down... it's a pleasure and a marvel to experience" @caranddriver https://www.caranddriver.com/reviews/2018-tesla-model-3-performance-track-mode …
1018	08-sep-18	Cause everybody is talking about it.... $TESLA Stock took a hit, Elon took a hit, my mom took a hit (at me), people weren't surprised. In my private group, we already talked about this 2 weeks ago. The whole blunt thing just made it come early. (Like me on my tinder dates) pic.twitter.com/Yvs2MZBSQE
1019	08-sep-18	@VitalikButerin what's going on man, did you smoke weed with @elonmusk ? your $eth dumped harder than Elon's baby $tesla
1020	08-sep-18	Claim FREE Dash for watching videos – current returns: 0.0018 $DASH daily https://www.earncrypto.com/earn-free-dash/?r=91976&QGP … $BTA $BXT $ALQO $WORM $XLR $PLBT $CCM100 $SNM $SLM $PKB $CON $DNT $FUTC $DYN $HYP $TESLA $PGL $BQX $EXCL $MI $MNE $PAYX $RIDE $DP
1021	08-sep-18	Because correlation means.... Dave Morton... the Tesla CFO, formerly of Seagate (where he spearheaded the process of Seagate going private) left because $Tesla $TSLA has decided to stay publicly traded.
1022	08-sep-18	Did anyone else short $Tesla as soon as that joint went into Elon’s hands? #short #tesla #ElonMusk #ganja #marijuananews #makingmoney #stocks
1023	08-sep-18	Is not the rebound and impending surge of viable lithium supplier stocks over the next couple of years the most obvious play in the "invest-o-sphere"? The auto industry is screaming this at us! Some are tone deaf. @globallithium @cberry1 @sdmoores @elonmusk $Tesla $lac
1024	08-sep-18	$tesla $teslaq 2025 bond yields are worse than 7 year gov't bonds for India, Mexico, Phillippines.
1025	08-sep-18	Proud moment:,In 2016 the SorenK group of writers did a piece on the fraud that was $Tesla corporate structure. 100k read it. It started with this simple graph I drew when a Fund mgr and client asked I take a look. pic.twitter.com/T6KrC4tSLj
1026	08-sep-18	He didnt inhale so he can mention that when $TESLA moons Shareholders will buy back if he didn't inhale
1027	08-sep-18	https://fm.cnbc.com/applications/cnbc.com/resources/img/editorial/2018/08/01/105320122-1533168687925preview5.1910x1000.jpeg … https://www.cnbc.com/2018/09/07/tesla-executive-departures-in-2018.html … $Tesla keeps losing senior leadership — here are some of the key departures this year. $From CNBC: In total 41 executives have left Tesla in 2018, according to a list compiled by short-seller Jim Cha…
1028	08-sep-18	Trying to imagine how worried $Tesla’s suppliers must be feeling now. pic.twitter.com/NWsncgbOZ7
1029	07-sep-18	$Tesla is just another fad going down in history.
1030	07-sep-18	Binance is currently accepting new users Register link and BONUS http://Binance.com/register.html?ref=12615578&cod=E08FCF … 09/07 11:20 $NXR $DMB $PPIH $NIO $KSU $LAK $IOP $EVSTC $REQ $SVVC $ALTR $NE $TESLA $USDPLN $BTCM $ADP $XPF $NPTN $APRN $JMPB $MTGEP $RIOT $TCFWS $LYD 403pic.twitter.com/hTQ4podWbD
1031	07-sep-18	@elonmusk “Street Cred” valued higher than $TESLA stock rn. Measured in Bitcoin and Gin and Juice. pic.twitter.com/m63z0Lkjkb
1032	07-sep-18	That interview was so painful. I had to stop after about 15 minutes. Sold all my $Tesla at $370. Phew!
1033	07-sep-18	$tesla is going lower, Elon musk is going higher #jre #teslahttps://twitter.com/EmanuelCoin/status/1038099656557780992 … When someone tells says that #Bitcoin and all #cryptocurrency is going to crash this fall. pic.twitter.com/MfEKGFPqYJ
1034	07-sep-18	I think it’s great @markbspiegel gets time. It just gives us more sound bites when $TESLA is a trillion dollar company. Frankly I’m hoping for another down day on Monday so I can add. Weak hands get rooted out on down days.
1035	07-sep-18	https://i2.cdn.turner.com/money/dam/assets/180907163355-elon-musk-joe-rogan-smoking-780x439.jpg … https://money.cnn.com/2018/09/07/technology/tesla-chief-accounting-officer-departure/index.html … $Tesla in turmoil: Stock plunges after executive shakeup. $From CNN: The chief accounting officer left after a month on the job.
1036	07-sep-18	Fun reminder most of $Tesla’s board are Elon’s friends and family
1037	07-sep-18	even Forbes knows it: EV and #TESLA $TESLA is the future: Seven Reasons Why The Internal Combustion Engine Is A Dead Man Walking [Updated] via @forbeshttps://www.forbes.com/sites/sap/2018/09/06/seven-reasons-why-the-internal-combustion-engine-is-a-dead-man-walking-updated/#6a27a419603f …
1038	07-sep-18	The $TESLA board should consider potential liability connected to their enabling a known drug user as their CEO.
1039	07-sep-18	Company Updatehttps://www.tesla.com/blog/company-update …
1040	07-sep-18	I think the $Tesla publicity stunt pulled by Elon last night is a better publicity stunt than $NKE. Sure they each will lose a little bit of their older investors, but the new & younger investors will make up for it. Just a theory, but I really think both with increase price.
1041	07-sep-18	@elonmusk right now is higher than $tesla stocks
1042	07-sep-18	Bullish on $tesla hitting all time high
1043	07-sep-18	live footage of fozzie bear realizing he's held his $tesla stock too long pic.twitter.com/LoAln7nWDm
1044	07-sep-18	https://www.usnews.com/news/technology/articles/2018-09-07/tesla-chief-accountant-resigns-one-month-after-joining … $Tesla Executive Exits, CEO Smokes Pot on Webcast, Shares Reel. $
1045	07-sep-18	$tesla holders today pic.twitter.com/ZMvLneNuOu
1046	07-sep-18	@elonmusk it’s not hard to keep a car company alive. There is a tone of decisions that you guys implement which are negative or pointless. Owned to Tesla’s and they all had problems. $tesla
1047	07-sep-18	https://www.washingtonpost.com/resizer/oqfVYC94nyu8hcoEJtDdK7zqD9s=/1484x0/arc-anglerfish-washpost-prod-washpost.s3.amazonaws.com/public/FA6YAWVKOYI6RGT5ZUYFAT7ZAI.jpg … https://www.washingtonpost.com/technology/2018/09/07/elon-musk-smokes-weed-joe-rogan-podcast/ … $Tesla's shares drop after execs resign, video of Musk smoking marijuana circulates. $From The Washington Post: At least 48 executive…
1048	07-sep-18	$Tesla Erupts in Chaos After Senior Execs Leave, #ElonMusk Tokes Up!https://www.bloomberg.com/news/articles/2018-09-07/tesla-chief-accounting-officer-leaves-citing-level-of-scrutiny …
1049	07-sep-18	Buying $tesla at $4.20, funding secured. #joeroganexperience
1050	07-sep-18	I need to accumulate more $tesla Hits blunt pic.twitter.com/W4vwt24x1h
1051	07-sep-18	Great buying opportunity $tesla https://twitter.com/YahooNews/status/1038067410685886465 … Tesla stock falls 9% after CEO smokes weed with Joe Rogan, chief accountant leaves https://yhoo.it/2NrVoDq pic.twitter.com/QvHpqOKLoV
1052	07-sep-18	$tesla is not going to hurt long term. Really these are suppose to be grown ups, but no. Children in grown up bodies is the problem. Elon is smarter than all of them that walked out or sold the stock. Weed is legal to boot. Children. I am taking a long position for recovery
1053	07-sep-18	If there's one thing that Elon Musk has taught us with this $tesla saga it's that what you think about (shorters), you bring about. Or in words the kids will understand: fuck the haters and do you.
1054	07-sep-18	Lmao $TESLA is down 9% https://twitter.com/straightalkjud/status/1038087388814368768 … pic.twitter.com/lJe7l6USgC
1055	07-sep-18	https://www.washingtonpost.com/resizer/oqfVYC94nyu8hcoEJtDdK7zqD9s=/1484x0/arc-anglerfish-washpost-prod-washpost.s3.amazonaws.com/public/FA6YAWVKOYI6RGT5ZUYFAT7ZAI.jpg … https://www.washingtonpost.com/technology/2018/09/07/elon-musk-smokes-weed-joe-rogan-podcast/ … $Tesla's shares drop after execs resign, video of Musk smoking weed circulates. $From The Washington Post: At least 48 executives hav…
1056	07-sep-18	Aerospace company I work for is filling up with #Model3 , Rocket Scientists know a good thing when they see it. $tesla
1057	07-sep-18	Claim FREE Xaurum for watching videos – current returns: 5.6125 $XAUR daily https://www.earncrypto.com/earn-free-xaurum/?r=91976&OQQ … $POST $LTH $HGT $NYC $TOA $GOLOS $CSNO $VRS $LCP $VOLT $ZENGOLD $BIS $MAGN $BLOCK $BTM2 $COXST $CMP $TESLA $BNX $VEN $SLG $4CHN $ATM $RAREPEPEP
1058	07-sep-18	Turns out $tesla stock holders are not impressed with Elons weed smoking and drinking. if this was $crypto his token would have gone up 20% and @Crypto_Bitlord would be having mollies declaring #elonseason in celebration. $btc #ethereum #bitcoin $ethpic.twitter.com/jsS47gfXpI
1059	07-sep-18	https://mw3.wsj.net/mw5/content/logos/mw_logo_social.png … https://www.marketwatch.com/story/teslas-junk-bonds-sink-to-their-lowest-level-yet-below-85-cents-on-the-dollar-2018-09-07 … $Tesla's junk bonds sink to their lowest level yet below 85 cents on the dollar. $
1060	07-sep-18	Elon Musk smoking weed publicly is a good sign of the times. People don't think half of Canadian Government has smoked weed by now. Plenty of smart people who smoke weed. $TESLA
1062	07-sep-18	https://www.bloomberg.com/news/articles/2018-09-07/tesla-chief-accounting-officer-leaves-citing-level-of-scrutiny … $Tesla Accounting Chief, HR Head Resign on the Same Day; Stock Plunges. $
1064	07-sep-18	https://fm.cnbc.com/applications/cnbc.com/resources/img/editorial/2018/07/03/105308904-1530621057871rts1ub4e.1910x1000.jpg … https://www.cnbc.com/2018/09/07/teslas-chief-accounting-officer-dave-morton-resigns-after-just-a-month.html … $Tesla Chief Accounting Officer Dave Morton resigns after just a month, stock drops more than 5 percent. $From CNBC: In a statement, Morton said he resigned because…
1065	07-sep-18	I have biG plans for $tesla ... It will be huge.. Believe me..
1066	07-sep-18	$Tesla Thank you @elonmusk you will make me rich today!
1067	07-sep-18	I used to hate $Tesla and @elonmusk but he came across very human on the @joerogan podcast, even acknowledged that starting a car company was 'stupidity squared'. Interesting guy. @CNBCnow should lay off hating on him for having a rest for 2 hours.
1068	07-sep-18	$tesla If there is not 10% drop today I loose my faith in capitalism
1069	07-sep-18	Claim FREE Steem for watching videos – current returns: 1.0049 $STEEM daily https://www.earncrypto.com/earn-free-steem/?r=91976&ETZ … $QTUM $8BIT $DHG $TAAS $MXT $TZC $EXN $SNC $XBTC21 $OCL $MONA $TESLA $WMC $VTC $NRO $SWING $ATX $WEC $CCM100 $ATB $SCORE $TKR $FRST $MTM
1070	07-sep-18	https://o.aolcdn.com/images/dims?thumbnail=1200%2C630&quality=80&image_uri=https%3A%2F%2Fo.aolcdn.com%2Fimages%2Fdims%3Fresize%3D2000%252C2000%252Cshrink%26image_uri%3Dhttp%253A%252F%252Fo.aolcdn.com%252Fhss%252Fstorage%252Fmidas%252Fd2b25e876be0023a51858d6df28e7a35%252F206647137%252Fthe-steering-wheel-and-control-panel-of-a-tesla-inc-model-x-p100d-picture-id893128080%26client%3Da1acac3e1b3290917…
1071	07-sep-18	$Tesla CEO Elon Musk's Behaviors Are Now Explained. He's A drug Addict! What We know Now. Marijuana, Pill Popping & Alcohol! BAD For Stk! DEBT Covenants Violated? $aapl $dis $amzn $prgo $shak $f $gm $c $sti $bac $pypl $gild $hlf $wtr $yelp $grub $aig $khc $vrx $bhc $azn $tevapic.twitter.com/TqokBR6Plj
1072	07-sep-18	$Tesla CEO Elon Musk's Behaviors Are Now Explained. He's A drug Addict! What We knoe Now. Marijuana, Pill Popping & Alcohol! BAD For Stk! DEBT Covenants Violated? $tsla $mnk $agn $mrk $myl $twtr $ms $gs $jpm $wfc $googl $hlf $iep $ibm $jnj $ko $pep $esrx $f $msft $orcl $crm $cmghttps://twitter.com/CNBC/status/1037983191968239617 … Tesla CEO Elon Musk smokes weed on Joe Rogan's podcast https://cnb…
1073	07-sep-18	Great show. @elonmusk If I order a $tesla roadster, can I help build it :-)
1074	07-sep-18	I meant 420. $TESLA pic.twitter.com/rciyNZc4J9
1075	07-sep-18	Here's a good start to your day: The CEO of one of the most hyped tech companies in the world just smoked weed on live radio. Wearing an #occupy t-shirt. $tesla https://www.youtube.com/watch?v=AlXG0ZUfk0A …
1076	06-sep-18	Tesla up 30% on speculation of a pivot to cannabis $TESLA
1077	06-sep-18	Alright Joe Rogan redeemed himself, he mentioned subsidy! That was a medium-grade troll Who had that and voice crack on their bingo card? $Tesla $TSLApic.twitter.com/jODVG664CE
1078	06-sep-18	Those are some interesting thoughts. Noticed that you did not mention Mercedes AND BMW US sales are tanking while $Tesla is on track to increase y/y rev by 100% $TSLA (disc - No Posistion in #TSLA)
1079	06-sep-18	Testing Ludicrous Mode in Surrey, UKhttps://twitter.com/ITVTonight/status/1037667982766493696 … 0 to 60 in 3 seconds...in an electric car! See more of @GinnyBuckley’s #ITVTonight report on the ever-changing motor industry, What Car Should I Buy?…
1080	06-sep-18	http://www.latimes.com/business/autos/la-fi-hy-tesla-monthly-sales-20180906-story.html … $Tesla doesn't release monthly sales figures, except when it kind of does. $
1081	06-sep-18	Claim FREE Humaniq for watching videos – current returns: 10.3364 $HMQ daily https://www.earncrypto.com/earn-free-humaniq/?r=91976&UWE … $ZEC $HMC $OCT $CNNC $CLUB $LEPEN $KEXCOIN $BLAS $OTX $XPTX $DCY $STEEM $DRM $CPN $TESLA $RLT $LEA $MEC $DMC $DASH $TKS $AIB $NOBL $KRONE
1082	06-sep-18	What do traders look for? Volatility. What do crypto exchanges ceos look for? Volumes --> Fees --> Profits How do you attract traders? You create volatility. $AAPL $MSFT $GOOGL $FB $TSLA $BTC $ETH $XRP $Apple $Tesla #Facebook $Amazon #Ripple #Nasdaq #Bitcoin #Ethereum #EOS
1083	06-sep-18	@carlquintanilla @jimcramer @LaMonicaBuzz If you can't beat them SUE THEM!! LOL CITRON $TLRY $CRON $NVDA $SQ @elonmusk $TESLA
1084	06-sep-18	https://www.investors.com/news/technology/tesla-stock-model-3-sales/ … $Tesla Stock Reverses, Climbs On Favorable Model 3 Sales Report. $
1085	06-sep-18	@elonmusk You should do a monthly sales reporting similar to other automakers so that you could reduce FUD on $TSLA $TESLA :) https://twitter.com/passthebeano/status/1037731904424820736 … Not one, but two board members. Note, post since deleted. $TSLA https://twitter.com/eriz35/status/1037710490938630146 … pic.twitter.com/4ejjSD0u6s
1086	06-sep-18	$TESLA shines in the Netherlands (popular among insurance scammers). In Switzerland, where I live, Tesla is becoming pariah of personal vehicles and fast. By the way, do you know anyone who had Tesla and bought another one? There is no such person in Switzerland pic.twitter.com/3xK4Vl4PwY
1087	06-sep-18	Claim FREE DigiByte for watching videos – current returns: 107.7070 $DGB daily https://www.earncrypto.com/earn-free-digibyte/?r=91976&BSN … $EOT $SNRG $DBET $GCC $LINX $APX $TESLA $OMNI $HXX $RLT $SONG $IND $SPT $HVN $CACH $SOAR $G3N $PPT $BELA $BUMBA $NOTE $TFL $IMX $OMNI
1088	05-sep-18	Ceramic coating? or 5 shares of $Tesla? decisions .... decisions .... pic.twitter.com/haHKxuplRT
1089	05-sep-18	The only people that will be surprised by this, are those who don’t drive a $Tesla or #Model3
1090	05-sep-18	I just got off of the phone with $tesla scheduling. My #Model3 will be ready on the 22nd. I've waited patiently for over 2 years, but this last 2 weeks just might kill me.
1091	05-sep-18	You'll receive a notification when Storm Watch is activated - it will remain active until the weather event ends. You can disable this mode by going to the Tesla app, selecting "Customize" and then "Storm Watch" https://ts.la/2CltYLc pic.twitter.com/sxnrHYxDCX
1092	05-sep-18	https://www.bloomberg.com/news/articles/2018-09-05/tesla-s-1-8-billion-of-junk-bonds-hit-lowest-since-2017-sale … $Tesla's $1.8 Billion of Junk Bonds Hit Lowest Since 2017 Sale. $
1093	05-sep-18	$Tesla's $1.8 billion of #junk #bonds hit lowest since 2017 sale https://www.bloomberg.com/news/articles/2018-09-05/tesla-s-1-8-billion-of-junk-bonds-hit-lowest-since-2017-sale … via @technology
1094	05-sep-18	$Apple and $Tesla deserve each other.. Darwinian forces at work... https://twitter.com/SpotlightGrowth/status/1037406018156810240 … Warren Buffett says it would be 'a very poor idea' for Apple to buy Tesla https://www.businessinsider.com/warren-buffett-says-apple-shouldnt-buy-tesla-2018-8 …
1095	05-sep-18	As long as your work complies with our bug bounty policy, Tesla will not void your warranty if you hack our software https://ts.la/2PEzevm https://twitter.com/AmitElazari/status/1028496504145637376 … Thanks @elonmusk @Tesla for picking up this suggestion and adopting a legal safe harbor for researchers in your bug bounty: this helps friendly hackers to help all of us #legalbugbounty https://twitt…
1096	05-sep-18	Is @ValueAnalyst the dumbest $TESLA long pretending to be an "analyst"??
1097	05-sep-18	I wish I had some money to invest in a $tesla! :)
1098	04-sep-18	$tesla #tesla #ElonMusk #QAnon #QArmy #QArmyTrain #Elon #NSA #CIA #ZODIACKILLER YOUR GOING TO LET THE NEPHEW OF A MURDERER @elonmusk and the GREATGRANDNEPHEW of #JACKTHERIPPER #SHERLOCKHOLMESpic.twitter.com/KRxGdQe3sd
1099	04-sep-18	Great! Ill buy more. All you have to do is drive a Model S and you'll be long $Tesla @elonmusk @elo
1100	04-sep-18	It took five years to sell the first million electric vehicles - the last million were sold in about six monthshttps://cards.twitter.com/cards/7x0uw/65wp5 …
1101	04-sep-18	Ain't no $Tesla
1102	04-sep-18	Amazon has reached $1 trillion in value today. $AAPL $MSFT $JPM $WBA $GOOGL $FB $TWTR $TSLA $INTC $BTC $ETH $XRP #Bitcoin #Ethereum #Ripple $Apple $Tesla #Facebook
1103	04-sep-18	http://www.latimes.com/business/autos/la-fi-hy-tesla-mercedes-20180904-story.html … $Tesla stock falls as Mercedes unveils an all-electric SUV and Goldman Sachs says 'sell'. $From Latimes: Goldman Sachs predicts competition will hit Tesla stock hard, as Mercedes-Benz unveils its all-electric EQC.
1104	04-sep-18	Claim FREE OmiseGo for watching videos – current returns: 0.1272 $OMG daily https://www.earncrypto.com/earn-free-omisego/?r=91976&YBS … $ETG $TESLA $BIGUP $MZC $SHDW $RAREPEPEP $MILO $XVG $MSP $ZSC $BTCRED $CYP $TRUMP $FYN $AUM $BTPL $MUE $LNK $ONX $BBP $FID $UTC $GBX $XRE
1105	04-sep-18	Tesla Roadster makes car show debut at Grand Basel https://electrek.co/2018/09/04/tesla-roadster-car-show-debut-grand-basel/ … via @FredericLambert $TESLA taking deposits for Roadstar is a good step & next could be Semi as well. Both Semi & Roadstar highly profitable. @elonmusk @valueanalyst1
1106	04-sep-18	@Rauwald Please explain why the Mercedes EQC is an attack on Tesla, not on ICE vehicles? How many thousand per week will Mercedes produce? Where will they get the batteries since facilities don't exist yet? What about Mercedes EV "CASH BURN"? $tesla
1107	04-sep-18	But he said $TESLA would not need to raise cash, because it would be profitable and cash-flow positive in Q3 and Q4, remember Charlie?
1108	04-sep-18	Ark Investments has a $4000 target for $TESLA. @GerberKawasaki @petenajarian :)https://twitter.com/Lebeaucarnews/status/1036946001884573696 … Goldman on $TSLA: "Altogether, we remain bearish on the company’s ability to execute, achieve its targeted production ramp/margins, and sustain free cash flow generation."
1109	04-sep-18	https://www.bloomberg.com/news/articles/2018-09-04/tesla-s-cobalt-light-batteries-give-e-car-pioneer-cost-advantage … $Tesla's Cobalt-Light Batteries Seen Providing Cost Advantage. $
1110	03-sep-18	Exactly, I was just browsing the tweets in response to @elonmusk latest retweet. One realize $Tesla have *the people* in their hands, millions of them. It turns this stream ($TSLA) into not even a duck pond but a puddle in the street. It's simply irrelevant what's written here.
1111	03-sep-18	The Future is Coming! #mercedeseq Sept 4 Worldwide Launch InsideEV LiveStream Link: https://www.mercedes-benz.com/en/mercedes-benz/events/livestream/ … Sweden (cest): 6:30pm UK (gmt): 5:30pm New York (est): 12:30pm California (pst): 9:30am #Mission2030 #ClimateAction #COP24 #mercedesev #switchtoeq $tesla $teslaq #tesla
1112	03-sep-18	Happy Labor Day to all those brave men who didn't panic sell Amazon after the burst of the Dot-com Bubble. $AAPL $MSFT $GOOGL $FB $TWTR $TSLA $BTC $ETH $XRP $Apple $Tesla #Facebook $Amazon #Trump #Musk #DowJones #Nasdaq #Ftse100 #Bitcoin #Ethereum #Ripple $EOS #Bezos #Peso #Goldpic.twitter.com/xvdbG1LcLy
1113	03-sep-18	http://www.latimes.com/business/la-fi-tesla-financing-assets-20180903-story.html … $Tesla's logo might help Elon Musk land his next round of cash. $From Latimes: Now that Elon Musk’s quixotic bid to take Tesla Inc. private is dead, the hand-wringing over when he’ll raise fresh financing has begun anew.
1114	03-sep-18	Classic liberal move. We are talking about $tesla and you insult me. Classy. Twitter man, could care less about grammar or spelling. This is usually what happens when people can’t rebut factual info. They revert to insults. Nice.
1115	03-sep-18	https://o.aolcdn.com/images/dims?thumbnail=1200%2C630&quality=80&image_uri=https%3A%2F%2Fo.aolcdn.com%2Fimages%2Fdims%3Fcrop%3D1244%252C829%252C179%252C0%26quality%3D85%26format%3Djpg%26resize%3D1600%252C1066%26image_uri%3Dhttp%253A%252F%252Fo.aolcdn.com%252Fhss%252Fstorage%252Fmidas%252F819fe75a6050d5bf2a77449208808160%252F205871376%252FCaptura%252Bde%252Bpantalla%252B2017-11-17%252Ba%252Blas%25…
1116	02-sep-18	https://www.inquisitr.com/5055023/tesla-reportedly-on-track-to-hit-low-end-of-model-3-production-goals-for-q3-2018/ … $Tesla Reportedly On Track To Hit Low End Of Model 3 Production Goals For Q3 2018. $
1117	02-sep-18	@elonmusk Just passing through McAlester Okla. in our $tesla #model3 and thought We would ...pic.twitter.com/lYEMMvXfxu
1118	02-sep-18	https://o.aolcdn.com/images/dims?thumbnail=1200%2C630&quality=80&image_uri=https%3A%2F%2Fo.aolcdn.com%2Fimages%2Fdims%3Fcrop%3D3200%252C2134%252C0%252C0%26quality%3D85%26format%3Djpg%26resize%3D1600%252C1067%26image_uri%3Dhttp%253A%252F%252Fo.aolcdn.com%252Fhss%252Fstorage%252Fmidas%252F484d26caf28daf50e434b3ef2dcd9337%252F206567039%252Ftesla-model-3-rolls-out-of-the-tesla-factory-in-fremont-cali…
1119	02-sep-18	You talking bout $Tesla ??
1120	02-sep-18	Love the $Tesla X but why the falcon doors? Loss of power&Kids can’t open in emerg; can’t open from outside I just don’t understand the logic? @elonmusk #Tesla
1121	02-sep-18	Only when it happens to bev$tsla, all the CFA are coming on top with fancy terms and numbers. Everyone with common senses know how fragile $Tesla is in terms of business metrics, but also how much potential it has. I guess CFAs don't value future expectations
1122	02-sep-18	https://cleantechnica.com/files/2018/08/tesla-blue-model-3-battery-fremont-factory-production.jpg … https://cleantechnica.com/2018/09/01/tesla-has-applied-agile-software-development-to-automotive-manufacturing/ … $Tesla Has Applied Agile Software Development To Automotive Manufacturing. $
1123	01-sep-18	After 15 years someone should muck out the stalls of $tesla analysis. They are running out of hay
1124	01-sep-18	$tesla sell this overpriced garbage stock until that crazed ideologue steps down. Not only did you lie to investors but you did so just to make a quick buck. By your antics with NLRB and your behavior, you should resign. You're a liability to an otherwise good co.
1125	01-sep-18	Claim FREE Dogecoin for watching videos – current returns: 648.6066 $DOGE daily https://www.earncrypto.com/earn-free-dogecoin/?r=91976&FQE … $VTA $BITB $IND $BNT $ROUND $WYV $PING $MNY $GCR $CXT $TESLA $MEC $BIP $BTQ $XTC $SHA $IBANK $CARBON $MOJO $INCNT $NMR $CADASTRAL $RC $PCN
1126	01-sep-18	I think executive focus will come with accelerated growth of $TESLA Semis, Roadster, Mini Truck, SUV along with Model 3 ramp to 10K/Week. So investment of $5. Bill to speed up production of newer models before competition comes with a series of EV Models.
1127	01-sep-18	The million dollar question is: Can $TESLA raise money via a secondary? If they can't, they will be bankrupt soon. If they can, my PUT options are going to be worthless. My bet is on them not being able to, especially after "Going private" manipulation.
1128	01-sep-18	$tesla extreme exterior dust tests taking place by the thousands in numerous 'secret' parking lots.
1129	01-sep-18	Claim FREE Golem for watching videos – current returns: 4.4280 $GNT daily https://www.earncrypto.com/earn-free-golem/?r=91976&XPH … $XMCC $PAK $ADA $XEL $NMR $ARB $FC2 $XSTC $KED $TESLA $DISK $PEPECASH $SYS $PEPECASH $CBX $URO $BCF $NEWB $GVT $CONX $CLUB $SPR $DOPE $WGO
1130	01-sep-18	#Dyson is a more credible future rival of $TESLA than legacy car makers who doesn’t have the skill or the desire to do what is required. ⁦@Dyson⁩ ⁦@Tesla⁩ #ElectricCars #SolidStateBatteryhttps://cleantechnica.com/2018/08/31/dyson-doubles-down-on-plan-to-build-an-electric-car-that-doesnt-suck/ …
1131	01-sep-18	https://cms.qz.com/wp-content/uploads/2018/08/tesla-burning-e1528833498332.jpg?quality=75&strip=all&w=1400 … https://qz.com/quartzy/1374100/tesla-is-not-cool-ask-hip-hop-and-rb/ … $Tesla is not cool. Just ask hip hop and R&B. $From Qz: Another Silicon Valley company has won over the genre.
1132	01-sep-18	#Tesla @elonmusk $tesla You really mean Tesla, right? Office was open in August, correct? rMight be good to hear from you on this. @Fidelity @TRowePrice @Nasdaq
1133	31-ago-18	20180829 Tesla $Tesla Short Term: Range $280 / $310. Medium and Long Term: Range $280 / $380. Support $280 more and more a critical support!
1134	31-ago-18	Claim FREE Cardano ADA for watching videos – current returns: 34.6862 $ADA daily https://www.earncrypto.com/earn-free-ada/?r=91976&TWE … $VRS $IOC $WEC $BLC $PPP $PIVX $POSW $DASHS $UFR $XMCC $ANTX $CREVA $PBL $VSX $SMOKE $REAL $EVX $ART $DRM $VRC $XP $PAK $TESLA $PIP
1135	31-ago-18	I want to give a shout out to “Custom Body Co.” http://www.custombody.com in Spokane for free charging. Thank you so much. #Model3 $tesla #TeamElonpic.twitter.com/yRB6plEdlO
1136	31-ago-18	“If you want to know what is going to happen in 5 years, you don’t look at the mainstream, you look at the fringe . . . “ - Steve Jobs. Happy in the “fringe”, and pretty sure it shows where we are going #Model3 $tesla #TeamElonpic.twitter.com/Z7TuftRHG1
1137	31-ago-18	We’re working to provide an aftermarket Performance Upgrade Package when Track Mode becomes available
1138	31-ago-18	I lost several followers because of this meme. Are you an Apple and/or Amazon fan and feel offended by it? $AAPL $MSFT $JPM $WBA $GOOGL $FB $TWTR $TSLA $INTC $BTC $ETH $XRP #Bitcoin #Ethereum #Ripple $Apple $Tesla #Facebook $Amazon $EOSpic.twitter.com/koSdV9ZiOY
1139	31-ago-18	Semi cruising through Coloradohttps://twitter.com/soundanswer/status/1035296168069103616 … pic.twitter.com/cSJ7KFT4f8
1140	31-ago-18	Also, if you're interested, I was on @MoneyTalking with @charlieherman and @danprimack talking $TESLA going private and other confusing things going on in @elonmusk land.
1141	31-ago-18	YEAH: Model-3 is coming to Europe ! $TESLA getting ready to build the first European Model-3's . 17 cars, (probably for homologation). 6 RWD and 11 AWD.$TSLA #Model3 https://cleantechnica.com/2018/08/31/tesla-registers-17-lhd-model-3-vins-comin-to-europe-baby-cleantechnica-exclusive/ …pic.twitter.com/YlLSjRrBNm
1142	30-ago-18	Track Mode will only be available with the Performance Upgrade Package
1143	30-ago-18	"Track Mode left me literally shaking with adrenaline" @roadshowhttps://www.cnet.com/roadshow/news/testing-tesla-model-3-performance-new-track-mode/ …
1144	30-ago-18	Of course she will. It will attract clicks and she's having a beef with Elon that will never be buried. She would probably write a story that Australia disappeared from the planet due to the $Tesla battery if someone just fed her some original bs.
1145	30-ago-18	Way cool look $TSLA $Tesla https://twitter.com/genejayne/status/1035253330413383681 … We got our first Tesla Model 3 in December 2017. It was so damn good, we got another one in February 18 for my son. Now, these two cars are so great that my wife went shopping for a new car last month, she considered…
1146	30-ago-18	Liz 2 years from now @WarrenBuffett would have wished that he had invested in $TESLA. Buffett had wished that he had invested early on with $AAPL as well, he was late $AAPL investor but has doubled his investment. :)https://twitter.com/LizClaman/status/1035252677561733120 … Breaking: @WarrenBuffett to FBN: "It would be a poor idea for @apple to invest in @tesla." FYI Buffett's BRK owns $56+B in a…
1147	30-ago-18	https://cnet2.cbsistatic.com/img/A1Zs4OksCF54lvJlRwiZg5-NQjE=/2018/07/22/e6064559-2f8b-4221-92d9-d83fcda70b52/016-tesla-model-3-performance.jpg … https://www.cnet.com/roadshow/news/tesla-automatic-turn-signal-patent/ … $Tesla filed a patent for automatic turn signals for you lazy drivers. $From Cnet: The technology would use Autopilot sensors to determine when drivers are going to make a turn and…
1148	30-ago-18	What is the @SEC_News @SEC_Enforcement doing re $TSLA expected they should have announced something on Monday...now a whole week has gone and the $Tesla disaster/fraud is allowed to fester
1149	30-ago-18	It's like trying to short $Tesla through #ameritrade
1150	30-ago-18	I think what matters is production, sales & profits. Nothing Elon says should matter. $TESLA is beating every car manufacturer in Quality. Everybody is desperate that Elon is disrupting quite a few industries. Let us see what happens in next 12 months. :)
1151	30-ago-18	Amazon's market cap is now $942,7 billions. $AAPL $MSFT $JPM $WBA $GOOGL $FB $TWTR $TSLA $INTC $BTC $ETH $XRP #Bitcoin #Ethereum #Ripple $Apple $Tesla #Facebook $Amazon $EOS
1152	30-ago-18	Elon’s voice would squeal juicy tears $Tesla.
1153	30-ago-18	Reliable battery storage will be key to reaching a clean-energy futurehttps://www.bloomberg.com/news/articles/2018-08-29/california-moves-toward-requiring-100-clean-power-by-2045 …
1154	30-ago-18	1.) Whatever the numbers are going to be in the next quarterly report will go a long way to clearing all of this up. $TSLA nobody 10 yrs ago thought $Tesla would have a vehicle that was outselling BMW, Mercedes, Audi, Lexus, and Infiniti in class, in the US COMBINED.
1155	30-ago-18	Claim FREE VertCoin for watching videos – current returns: 0.2451 $VTC daily https://www.earncrypto.com/earn-free-vertcoin/?r=91976&ONF … $LIR $HSR $OCT $IND $GLT $FLAX $TESLA $BTG2 $CCN $Q2C $ZNE $BCPT $XPM $EMC2 $PKB $BAY $OPAL $PSB $DUO $DLC $BTDX $HERO $PLR $ADK
1156	30-ago-18	https://fox5sandiego.com/2018/08/30/tesla-driver-charged-after-100-foot-jump-caught-on-camera/ … $Tesla driver charged after 100-foot jump seen in video. $
1157	30-ago-18	DUMP $TESLA and BUY next monday again ;)
1158	30-ago-18	https://www.bloomberg.com/news/articles/2018-08-30/tesla-s-crown-jewels-might-help-it-land-the-next-round-of-cash … $Tesla's Crown Jewels Might Help It Land the Next Round of Cash. $
1159	30-ago-18	@CNBC @carlquintanilla @tictoc @HalftimeReport @GerberKawasaki So Waymo you say? Seems like @CathieDWood $tesla call is right? https://twitter.com/BullTesla/status/1035016157634473984 … WOW! @elonmusk saves another life! $TSLA Tesla Autopilot Saved My Life Today Dashcam Footage https://youtu.be/9cFJI6Qf9GA via @YouTube
1160	30-ago-18	Amazing... A lot can be said but go figure yourselves. $TSLA $Tesla https://twitter.com/FitzsimmonsK/status/1035093287848300544 … Well at least now we know who has been leading the FUD pack. Is this who you guys have been answering to? $tslaq ? Latrile even shared the narrative he has commanded his employees to use. He has a schedule for them and…
1161	30-ago-18	Is offering someone money to break a contract / NDA and then profit from that yourself legal in the USA ? Isn't that effectively paying someone to encourage them to break the law ? We are talking about info that is worth a lot to $Tesla competitors.
1162	30-ago-18	Don't buy at resistance and don't short sell at support. $AAPL $MSFT $GOOGL $FB $TWTR $TSLA $BTC $ETH $XRP $Apple $Tesla #Facebook $Amazon #Trump #Musk #DowJones #Nasdaq #Ftse100 #DAX30 #Bitcoin #Ethereum #Ripple #Iphone #Samsung
1163	29-ago-18	Are you short $Tesla?
1164	29-ago-18	Claim FREE GameCredits for watching videos – current returns: 0.5059 $GAME daily https://www.earncrypto.com/earn-free-gamecredits/?r=91976&WLJ … $FLDC $CESC $UR $XNG $OBITS $BTA $SHELL $ACC $GEO $NODC $UNIFY $DSH $TESLA $RBIES $SPR $CSC $BLC $NET2 $SCORE $GP $NET2 $KORE $NANOX $WHL
1165	29-ago-18	Markets OCD. $AAPL $MSFT $GOOGL $FB $TWTR $TSLA $BTC $ETH $XRP $Apple $Tesla #Facebook $Amazon #Trump #Musk #DowJones #Nasdaq #Ftse100 #DAX30 #Bitcoin #Ethereum #Ripple #Iphone #Samsungpic.twitter.com/1uxNLQhPex
1166	29-ago-18	Close short $Tesla
1167	29-ago-18	What do they rate $tesla at?
1168	29-ago-18	$Tesla next downgrade!
1169	29-ago-18	A Beginner’s Guide to Stock Investing. On Amazon. Link: https://www.amazon.com/Beginners-Guide-Stock-Investing-Getting-ebook/dp/B07FTXYXKJ/ref=sr_1_1?ie=UTF8&qid=1532939123&sr=8-1&keywords=rocco+capici … For FREE today only! $AAPL $MSFT $GOOGL $FB $TWTR $TSLA $BTC $ETH $XRP $Apple $Tesla #Facebook $Amazon #Trump #Musk #DowJones #Nasdaq #Ftse100 #DAX30 #Bitcoin #Ethereum #Ripple #Iphone #Samsungpi…
1170	29-ago-18	I can’t find the 'Bart pattern' in the bible of technical analysis: ‘Technical Analysis of the Financial Markets’ by J.J. Murphy. $btc $eth $xrp $ltc $xlm $neo $eos $ada #bitcoin #ethereum $ripple $AAPL $MSFT $GOOGL $FB $TWTR $TSLA $APPLE $TESLA #FACEBOOK $AMAZONpic.twitter.com/ib3x3K6cRG
1171	29-ago-18	percent change1h (descending order) $BUMBA 94.3% $BLUE 77.75% $TESLA 52.01% $BSM 49.15% $CANDY 48.61% $PING 38.04% $UBTC 33.55% $OPT 33.12% $RUPX 24.91% $TKT 24.8% $TERN 24.63% $HQX 24.5% $CAZ 24.24% $HTH 24.24% $AREPA 21.11% $BBR 20.42% $ETZ 18.71% $BCX 17.53% $RED 16.31%
1172	29-ago-18	Some people day trade because of boredom. They exchange boredom for stress. Smart investors do the opposite. They look for boring investments: profitable long-term investments. $AAPL $MSFT $GOOGL $FB $TSLA $BTC $ETH $XRP $Apple $Tesla #Facebook $Amazon #Bitcoin #Ethereum #EU
1173	29-ago-18	A Beginner’s Guide to Stock Investing. On Amazon. Link: https://www.amazon.com/Beginners-Guide-Stock-Investing-Getting-ebook/dp/B07FTXYXKJ/ref=sr_1_1?ie=UTF8&qid=1532939123&sr=8-1&keywords=rocco+capici … For FREE today only! #Brexit #Lira #Oil #Gold #USDJPY $EURUSD $GBPUSD $BTC $ETH $XRP $Apple $Tesla #Facebook $Amazon #Trump #Musk #DowJones #Nasdaq #Ftse100 #DAX30 #Bitcoin #Ethereum #Ripplepic.t…
1174	29-ago-18	$aapl might take $tesla private at 130 a share
1175	29-ago-18	Claim FREE Bitcoin Cash for watching videos – current returns: 0.0008 $BCH daily https://www.earncrypto.com/earn-free-bitcoin-cash/?r=91976&PRY … $NXT $TESLA $MAO $KUSH $XMCC $SAN $CRX $STCN $UNY $MDA $LIFE $ICON $OFF $CCRB $EMD $UNIBURST $PAK $MYB $COSS $MAD $XCT $HTML5 $XJO $MST
1176	29-ago-18	When you forget to design your cars for eventual mishaps and repairs. $TESLA is the most expensive repair fleet, slow parts fleet, money pit (customer's $) ever. LADAnoLADA!
1177	29-ago-18	3 Assets i want to buy right now: $tesla , $eventbrite , and #ethereum
1178	29-ago-18	Hyop, biggest operator in Norway, closes most of their Hydrogen stations. Hydrogen lobby is well funded, working to get government money in with the goal to slow down transition to EV's. Norway is proof that for personal transport EV's are the way forward, hydrogen lost. $Tesla pic.twitter.com/fMa7F1zV58
1179	29-ago-18	Good insight into the world of Elon Musk and $tesla https://nyti.ms/2MZIXyy
1180	29-ago-18	Oh yeh sorry I forgot. I understand just add $TESLA wen you are :)
1181	29-ago-18	We just need $TESLA on binance then funding secured
1182	29-ago-18	A Beginner’s Guide to Stock Investing. On Amazon. Link: https://www.amazon.com/Beginners-Guide-Stock-Investing-Getting-ebook/dp/B07FTXYXKJ/ref=sr_1_1?ie=UTF8&qid=1532939123&sr=8-1&keywords=rocco+capici … … … For FREE today only! $AAPL $MSFT $GOOGL $FB $TWTR $TSLA $BTC $ETH $XRP $Apple $Tesla #Facebook $Amazon #Trump #Musk #DowJones #Nasdaq #Ftse100 #DAX30 #Bitcoin #Ethereum #Ripplepic.twitter.com…
1183	28-ago-18	Claim FREE PeerCoin for watching videos – current returns: 0.6061 $PPC daily https://www.earncrypto.com/earn-free-peercoin/?r=91976&WAH … $CLOAK $CRM $DVC $SHORTY $RUBIT $OCEAN $CNT $PUTIC $TTC $PLBT $HLB $MOD $CESC $CNO $TESLA $DPAY $XQN $OK $SXC $J $VTC $CTIC2 $PTOY $DASHS
1184	28-ago-18	$appl + $tesla = a bright future
1185	28-ago-18	Yes, we've expanded Mobile Service coverage in Canada by 10x this yearhttps://www.tesla.com/en_CA/service?redirect=no …
1186	28-ago-18	That really sounds like some religious statement. "$TSLA mission", what the hell is that? But fine, go and find another leader, preferably on that is aware he is. $Tesla will probably continue making vehicles and infrastructure.
1187	28-ago-18	$tesla is more tangible and investment in Musk - other car companies will get into same space. $twtr is streaming live so this will be around fir long time-no competition for Twtr.https://twitter.com/socalivan/status/1034538460718280704 … $TSLA $TWTR if you had $10k which do you buy,, stock no options
1188	28-ago-18	You missed the Elon $Tesla brand revitalization effort pic.twitter.com/f2wO3oBMwp
1189	28-ago-18	A Beginner’s Guide to Stock Investing. On Amazon. Link: https://www.amazon.com/Beginners-Guide-Stock-Investing-Getting-ebook/dp/B07FTXYXKJ/ref=sr_1_1?ie=UTF8&qid=1532939123&sr=8-1&keywords=rocco+capici … For FREE today and tomorrow only! $AAPL $MSFT $GOOGL $FB $TWTR $TSLA $BTC $ETH $XRP $Apple $Tesla #Facebook $Amazon #Trump #Musk #DowJones #Nasdaq #Ftse100 #DAX30 #Bitcoin #Ethereum #Ripplepic.tw…
1190	28-ago-18	Apple's stock price since the iPhone 3G release. +773%. $AAPL $MSFT $JPM $WBA $GOOGL $FB $TWTR $TSLA $INTC $BTC $ETH $XRP #Bitcoin #Ethereum $Apple $Tesla #Facebook $Amazon #Trump #US #Nasdaq #Nyse #DowJonespic.twitter.com/8hVwDTBX9l
1191	28-ago-18	I guess my only question is... With as amazing as Tesla and Paypal have been and the potential to utilize the Blockchain to "tokenize" the Energy Credits of Tesla Batteries... Why haven't you made a native $Tesla Cryptocurrency?
1192	28-ago-18	@ScottWapnerCNBC @petenajarian @kourtneykgibson Scott I think you should get Kourtney at the end of the year when $tesla hits $400. @terranovajoe Joe what did you think about Fidelity, Blackrock, Trowe Price Tencent & Saudi's are stupid to be long. EV could effect Media earnings.
1193	28-ago-18	A Beginner’s Guide to Stock Investing. On Amazon. Link: https://www.amazon.com/Beginners-Guide-Stock-Investing-Getting-ebook/dp/B07FTXYXKJ/ref=sr_1_1?ie=UTF8&qid=1532939123&sr=8-1&keywords=rocco+capici … … For FREE today and tomorrow only. $AAPL $MSFT $JPM $GOOGL $FB $TWTR $TSLA $BTC $ETH $XRP $Apple $Tesla #Facebook $Amazon #Trump #Musk #GS #BAC #MS #Nyse #DowJones #Nasdaqpic.twitter.com/RZKBVWZ…
1194	28-ago-18	https://www.marketwatch.com/story/tesla-stock-battered-anew-as-analyst-questions-elon-musks-leadership-2018-08-28 … $Tesla stock battered anew as analyst questions Elon Musk's leadership. $From Marketwatch: Tesla shares extended their losing streak to a second day as analysts at Canaccord Genuity trim expectations and cast doubt on the company’s solvency.
1195	28-ago-18	I think it is a great achievement of scaling from 2k to 6K/week in 5 months. I think $TSAL will be a far more lean machine then $AAPL in EV manuf. Advantage of $TSLA over $AAPL is EV technology is 5 years ahead & lean manufacturing as well. $AAPL invest in $TESLA is to Scale EV.
1196	28-ago-18	I think the business media & shorts are desperate because both of them losing big if $TESLA does well & disrupt $5Trillion Fossil fuel industry. Media will lose ADs when ICE manufacturers lose market share to $TSLA & investment banks lose big as well from fossil fuel Industry :)https://twitter.com/DavidRo19158533/status/1034441791578103808 … $TSLA Why would a hedge fund say Elon was going to jail…
1197	28-ago-18	Elon Musk's $Tesla privatization plan 'at best a premature' distraction, Canaccord says https://cnb.cx/2MzvjmC
1198	28-ago-18	Funny a $tesla short wakes up and realizes that for all the BS stock barely budged yesterday! https://twitter.com/JeffWantPoppers/status/1034429027078103041 … Oh shit! That burn cuts deep man! Great work and scoop!
1199	28-ago-18	$TESLA follows Shah Reza Pahlavi model: storage in the desert (here crappy cars, not tanks). It didn’t work well for tanks; would do for crap?
1200	28-ago-18	Come on. Margin was confirmed; production was confirmed; own AI was confirmed; semi , roaster coming. $tesla shorts need to more creative, need more hope for @Tesla⁩ ⁦@elonmusk⁩ to fail.https://www.cnbc.com/2018/08/28/tesla-is-a-hope-stock-that-is-just-not-real-fund-manager-says.html …
1201	28-ago-18	Sounds a lot like the premarket and after hours trading on $Tesla...@SF_SEC @SEC_Enforcement do your job for once
1202	27-ago-18	https://s4.reutersmedia.net/resources/r/?m=02&d=20180828&t=2&i=1298146993&w=1200&r=LYNXNPEE7R08X … https://uk.reuters.com/article/uk-tesla-musk-debt-explainer/teslas-u-turn-puts-it-back-at-square-one-on-cash-idUKKCN1LD0D2 … $Tesla's U-turn puts it back at square one on cash. $From Reuters: Elon Musk's take-private plans for Tesla Inc have evaporated, but the company's looming debt needs remain.
1203	27-ago-18	https://fm.cnbc.com/applications/cnbc.com/resources/img/editorial/2018/05/03/105181445-GettyImages-490596004.1910x1000.jpg … https://www.cnbc.com/2018/08/27/ex-toyota-exec-musk-needs-twitter-restrictions-and-a-number-two.html … $Tesla board should rein in Elon Musk's tweets and appoint a second in command, former Toyota exec says. $
1204	27-ago-18	A Beginner’s Guide to Stock Investing. On Amazon. Link: https://www.amazon.com/Beginners-Guide-Stock-Investing-Getting-ebook/dp/B07FTXYXKJ/ref=sr_1_1?ie=UTF8&qid=1532939123&sr=8-1&keywords=rocco+capici … For FREE tomorrow and the day after tomorrow only! (PDT) $AAPL $MSFT $JPM $GOOGL $FB $TWTR $TSLA $BTC $ETH $XRP $Apple $Tesla #Facebook $Amazon #Trump #Musk #GS #BAC #MS #Nyse #DowJones #Nasdaqpi…
1205	27-ago-18	A Beginner’s Guide to Stock Investing. On Amazon. Link: https://www.amazon.com/Beginners-Guide-Stock-Investing-Getting-ebook/dp/B07FTXYXKJ/ref=sr_1_1?ie=UTF8&qid=1532939123&sr=8-1&keywords=rocco+capici … … For FREE tomorrow and the day after tomorrow only! (PDT) $AAPL $MSFT $JPM $GOOGL $FB $TWTR $TSLA $BTC $ETH $XRP $Apple $Tesla #Facebook $Amazon #Trump #Musk #GS #BAC #MS #Nyse #DowJones #Nasdaq…
1206	27-ago-18	Model S starts the paint processpic.twitter.com/Y2nemLrjJB
1207	27-ago-18	SEC Qs for Elon Musk is not over.. $TESLA's plunged 18% from hi of hype #tech #stocks #rt #job #video #marketing #amazon #breaking #art #rap #money #maga #book #trump #business #startup #share #socialmedia #love #nowplaying #np #book #leadership #success #quote #music #love #newspic.twitter.com/IdDscAjGDW
1208	27-ago-18	https://www.marketwatch.com/story/tesla-stock-drops-after-musk-axes-go-private-plan-but-baird-analyst-sees-a-silver-lining-2018-08-27 … $Tesla stock walloped after Musk axes go-private plan. $From Marketwatch: A change of heart by Tesla over going private weighs on shares early Monday and some criticized the late-Friday timing of the announcement.
1209	27-ago-18	London Calling! Listen to my interview on BBC4 re the #Tesla $Tesla #Tsla #Musk debacle ... fun starts at about 15:50 minutes in.https://www.bbc.co.uk/programmes/b0bgbh20 …
1210	27-ago-18	Elon Musk: "Oh, that going private thing, I was just kidding." $TESLA #tech #stocks #rt #job #video #marketing #amazon #breaking #art #rap #money #maga #book #trump #business #startup #share #socialmedia #love #nowplaying #np #book #leadership #success #quote #music #love #newspic.twitter.com/FR3nPIMhnB
1211	27-ago-18	https://thumbor.forbes.com/thumbor/600x315/https%3A%2F%2Fblogs-images.forbes.com%2Fthumbnails%2Fblog_2940%2Fpt_2940_4104_o.jpg%3Ft%3D1535368203 … https://www.forbes.com/sites/ywang/2018/08/27/tesla-will-be-challenged-like-never-before-in-china-heres-why/ … $Tesla Will Be Challenged Like Never Before In China -- Here's Why. $From Forbes: Tesla still holds the lead in electric car technology, but C…
1212	27-ago-18	@cnbc @FoxBusiness @business @Lebeaucarnews Phil latest news on other car makers other then $TESLA. Can you fill in some more details on these ICE manufacturers. @GerberKawasaki @elonmusk @andrewrsorkin :)https://twitter.com/TeslaHab/status/1033698850639364096 … For those who didn’t know @MercedesBenz is also failing emissions tests, along with @VWGroup @BMW @Porsche can’t wait to get my @Tesla M…
1213	27-ago-18	@elonmusk You should take orders for $TESLA Semi, Roadstar, SUV, Mini Van & truck to be delivered in 2020-2021. Limit pre-orders to 500000 overall. :)
1214	27-ago-18	VW is not dumb. My reading on their alleged potential $TESLA bid: They wanted to get a deep look into Tesla’s books. Nothing more, nothing less. $TSLAQ
1215	27-ago-18	$tesla - not the price action shorts thought of, if we don’t get under 300$ than we can target 360$, anyway if u think non private deal is bad short the stock, shale is waiting or not...
1216	27-ago-18	Any thoughts about a potential $tesla partnership? IOT Charger from $nano would be a perfect match for Tesla’s Supercharger. Watch the prototype https://youtu.be/FJB87_jbJ6k pic.twitter.com/TW9Gy4sIZO
1217	27-ago-18	https://s3.reutersmedia.net/resources/r/?m=02&d=20180827&t=2&i=1297852406&w=1200&r=LYNXNPEE7Q07O … https://www.reuters.com/article/us-tesla-musk-stocks/tesla-shares-fall-5-percent-after-musk-abandons-buyout-idUSKCN1LC0CA … $Tesla shares fall 5 percent after Musk abandons buyout. $
1219	26-ago-18	London Calling: If you’re up late tune in to @BBCRadio4 6:15 AM UK time to hear my discussion of #Tesla $Tesla #Musk buyout debacle
1220	26-ago-18	As a Private Induvidual ,What would you have wished for Tesla $Tesla ,Taking private VS Staying Public ? #tsla #Tesla #elonmusk #takingprivate #stayingpublic
1221	26-ago-18	$tesla needs crude oil for all moving parts, don't you know? All production components need coal fired electrical plants for parts and mining of raw materials, don't you know? Be honest, it's a fire sale...
1222	26-ago-18	Claim FREE Stellar Lumens for watching videos – current returns: 25.6340 $XLM daily https://www.earncrypto.com/earn-free-stellar-lumens/?r=91976&PNQ … $TRI $SCRT $PIE $ORME $1ST $CMT $XVC $BDL $TALK $ZYD $CFT $DRP $CRB $QRK $GNO $XPM $HMP $GARY $TESLA $CAD $VOYA $OPAL $PEX $XRE
1223	26-ago-18	Should have bought a few shares of $tesla when it fell below $300 smh
1224	26-ago-18	Call $tesla. They cured Michigan water supply boondoggle.
1225	26-ago-18	Does anyone else listen to this crap and go what????? "The Comm VP job is vitally important because $Tesla doesn't spend on advertising and relies on its customers to spread the work about it products."
1226	26-ago-18	Julian, would you be willing to reconsider your opinion on that matter if $Tesla goes fcf positive, profitable, and their bonds trade back at bar or better? #Tesla
1227	26-ago-18	Claim FREE Ethereum Classic for watching videos – current returns: 0.0553 $ETC daily https://www.earncrypto.com/earn-free-ethereum-classic/?r=91976&AMO … $TIX2 $DOLLAR $CPC $ETG $ZRX $UNO $SNAKE $NAMO $PAC $XPY $ELLA $BTG2 $PIRL $EXP $WDC $RUPX $TESLA $KRONE $EBST $BTCS $GBC $LNK $TIX $NAMO
1228	26-ago-18	https://cleantechnica.com/2018/08/26/tesla-musk-hit-by-trifecta-of-fossil-money-short-money-media-weakness/ … $Tesla & Musk Hit By Trifecta Of Fossil Money, Short Money, & Media Weakness. $
1229	26-ago-18	Claim FREE District0x for watching videos – current returns: 24.2115 $DNT daily https://www.earncrypto.com/earn-free-district0x/?r=91976&EPV … $TIPS $LVPS $NLC2 $AEON $NXC $ARK $TESLA $POS $SALT $MXT $NANOX $BASH $STRC $PIRL $BTU $OMNI $TKN $STEX $SYS $VIP $PROC $QTUM $NEBL $ALL
1230	26-ago-18	Claim FREE Stellar Lumens for watching videos – current returns: 25.6340 $XLM daily https://www.earncrypto.com/earn-free-stellar-lumens/?r=91976&MHD … $URO $ACOIN $HUC $BOLI $LCP $XPM $JPY $ZRX $EBET $CRTM $IETH $XOC $HST $SPT $ZEIT $SWING $CHIPS $FUNC $TESLA $ZOI $AGRS $SONG $QORA $LVPS
1231	26-ago-18	I have some uranium cheapies in my basement shelter, just in case $Tesla drama team develops a nuclear battery story.
1232	26-ago-18	STORIES: If $tesla can build cars in tent structures, Elon's architects can build tent structures for the illegal immigrants whom can sleep on the site and work in the tents. No more homelessness! I guess his drama team is likely still wondering about draining water in Michigan?
1233	26-ago-18	The city of Chicago , should do an IPO and trade along side $tesla the stock will surge 1000% opening day! It's fits wall St standards, huge debt zero profit full of promises.
1234	25-ago-18	When right is wrong and wrong is right, there’s every possibility $TESLA will pop next week. Call it a relief rally, dead-cat bounce or whatever, there’s no substitute for good ol’ Irrational Exuberance. It’s not just the ball in the SEC’s court. It’s the whole fucking ballgame.
1235	25-ago-18	And nonetheless Elon Musk $Tesla‘s board keep on violating security laws by not disclosing material information as soon as possible to the public.
1236	25-ago-18	Insightful observations on $Tesla factory and consequences of porting tech culture into manufacturing. $tslaqhttps://twitter.com/SarahTaber_bww/status/1033366531873366017 … Every time more news breaks on Tesla pic.twitter.com/XV3Lp3JeyG
1237	25-ago-18	https://www.bloomberg.com/view/articles/2018-08-25/tesla-musk-lucky-investors-can-still-stand-by-their-man … $Tesla's Lucky Fans Can Still Stand By Their Man. $
1238	25-ago-18	Mowing lawns... A business my 14 year old son loved and only a Tesla short/bear could hate.... #TSLA #TESLA $TSLA $TESLA pic.twitter.com/X6BUylHJDK
1239	25-ago-18	Today imma bet that 99% of $tesla shareholders that would take $420 since last night and even prior to the original tweet. However, was there really any party ready to pay $420? Anybody at all? It’s like when Polyphemus meets Odysseus. #GeekTragedy
1240	25-ago-18	Claim FREE Chronobank for watching videos – current returns: 0.0443 $TIME daily https://www.earncrypto.com/earn-free-chronobank-time/?r=91976&PGQ … $TKS $KUSH $BCN $QTL $TESLA $DON $XCRE $SIGMA $ION $GRWI $VLT $MED $FCN $TER $POS $JIO $OMNI $AUR $NYC $TRST $SOAR $ETHD $VTY $BLN
1241	25-ago-18	Wow. Have you seen it?! $TSLA $Tesla I have a funny feeling Monday is going to be a good day. https://twitter.com/ElectrekCo/status/1033353428146311169 … Tesla Semi made it 'across the country alone' with only Supercharger network and an extension cord, says Elon Musk | by @fredericlambert https://electrek.co/2018/08/25/tesla-semi-drove-across-country-supercharger-elon-musk/ … pic.twitter.com/PDR…
1242	25-ago-18	https://g.foolcdn.com/image/?url=https%3A%2F%2Fg.foolcdn.com%2Feditorial%2Fimages%2F492662%2Fmodel-3-performance-red-above-tarmac.jpg&h=630&w=1200&op=resize … https://www.fool.com/investing/2018/08/25/tesla-isnt-going-private-after-all-what-happens-no.aspx … $Tesla Isn't Going Private After All: What Happens Now?. $From Fool: And why did it suddenly call the whole thing off?
1243	25-ago-18	Considering to go Private at 420 means not a sure deal even if the funding is secured. What about fake stories against $TESLA, are they also in legal jeopardy. @elonmusk :)
1244	25-ago-18	$tesla so what would the stock do on Monday?
1245	25-ago-18	https://www.reuters.com/article/us-tesla-musk-board/tesla-ceo-musk-drops-pursuit-of-72-billion-take-private-deal-idUSKCN1LA02P … $Tesla CEO Musk drops pursuit of $72 billion take-private deal. $
1246	24-ago-18	Half the range of roadster. $TESLA killer graveyard.
1247	24-ago-18	Is it possible to bring a class action lawsuit for them canceling the secured $420 deal #Tesla $tsla $Tesla #lyingsob #ElonMusk promised #tesla420
1248	24-ago-18	I think it is called media hype. I think only media cares more then anybody else just to create FUD. Media advertisements surely could go down with ICE manufacturers & Oil Companies if $TESLA is successful. @elonmuskhttps://twitter.com/janewells/status/1033196746497613824 … So. Does #SEC have a case? Does #DOJ now take a look? Is this perfectly legal and explainable and motive understandable, or …
1249	24-ago-18	Staying Publichttps://www.tesla.com/blog/staying-public …
1250	24-ago-18	Claim FREE PeerCoin for watching videos – current returns: 0.6061 $PPC daily https://www.earncrypto.com/earn-free-peercoin/?r=91976&TWL … $ITI $BTWTY $TESLA $HBC $GAY $RKC $CMP $I0C $KRB $ITI $FONZ $LDOGE $PASL $VRC $ITI $FRAZ $HGT $EMC2 $VLTC $RBBT $ROUND $WTC $ATM $TAG
1251	24-ago-18	Claim FREE BURST for watching videos – current returns: 158.1501 $BURST daily https://www.earncrypto.com/earn-free-burst/?r=91976&VXN … $UGT $XRL $MILO $AEON $PHS $BRO $MTM $DAR $BTX $ELTCOIN $CAGE $POS $CHESS $PPT $KNC2 $HNC $MMXVI $XRP $NRO $USDT $KIN $ADK $TESLA $ZSC
1252	24-ago-18	$tsla #tsla $TESLA #TESLA Aweful quiet from the short/bear Tesla side. Bloomberg tracker is now showing 6k a week.... Anyone remember when folks were saying they would never do 1k, 2k,5k... etc?https://www.bloomberg.com/graphics/2018-tesla-tracker/ …
1253	24-ago-18	https://seekingalpha.com/article/4201870-tesla-outrageous-forecast-realistic … $Tesla: An Outrageous Forecast Could Be Realistic. $
1254	24-ago-18	https://fm.cnbc.com/applications/cnbc.com/resources/img/editorial/2018/08/24/105415638-1535133716529tesla-fire.1910x1000.jpeg … https://www.cnbc.com/2018/08/24/tesla-says-fremont-factory-running-normally-after-fire.html … $Tesla had a fire in its Fremont factory on Thursday night. $From CNBC: Tesla experienced another fire at its Fremont, California car plant on Thursday night.
1255	24-ago-18	https://www.mercurynews.com/2018/08/24/tesla-fire-will-have-no-impact-on-car-production/ … $Tesla: Fire will have no impact on car production. $
1256	24-ago-18	Do 84% of Tim’s production merch have to be re-worked? Buying $Tesla will get him a lot closer to becoming Bancwup!
1257	24-ago-18	Claim FREE Ark for watching videos – current returns: 0.3228 $ARK daily https://www.earncrypto.com/earn-free-ark/?r=91976&IQT … $XIOS $YASH $LTCR $BLAS $VOISE $XSPEC $XAUR $ARK $GRE $ION $ZCC $FXE $SHDW $UNO $LINX $CMT $TESLA $BBC $VTY $GCC $BYC $ABN $EMB $DGC
1258	24-ago-18	Low key #cryptotwitter is excited that the SEC is distracted by $TESLA and @elonmusk . More time to scam people with crypto
1259	24-ago-18	Who do you think was the most stressed out person in history? $Tesla #ElonMuskhttps://www.quora.com/Who-do-you-think-was-the-most-stressed-out-person-in-history/answer/Namish-Gali-3?share=5e16f2bd&srid=5iRM …
1260	24-ago-18	https://www.wsj.com/articles/teslas-car-factory-complex-hit-by-scrap-fire-but-escapes-major-damage-1535081625 … $Tesla's Car Factory Complex Hit by Scrap Fire But Escapes Major Damage. $
1261	23-ago-18	Claim FREE Golem for watching videos – current returns: 4.4280 $GNT daily https://www.earncrypto.com/earn-free-golem/?r=91976&VQP … $FRK $XWC $POWR $QVT $BAS $XTO $TAGR $MUE $AV $WARP $MAO $BT1 $TESLA $PHS $UGT $G3N $VIDZ $PLNC $TRCT $DBG $TEAM $ZNY $TEAM $UKG
1262	23-ago-18	Great added benefit to ownership for $tesla drivers. I hate waiting at the dealership. #elonmusk ahead of the curve again.
1263	23-ago-18	Whatever happens to $Tesla, the one impact we can’t deny is that it pushed auto companies to make real electric vehicles, not hybrids and cars to barely meet government mandates. Volkswagen committed $40B. $TESLAQ
1264	23-ago-18	$tesla gonna go bankrupt don't @ me
1265	23-ago-18	At $35,000, Tesla's new Model 3 electric car could be a "game changer." USA TODAY $tesla $teslaqpic.twitter.com/LcwXBBPugI
1266	23-ago-18	also, might do as much $Tesla as I do $btc but the rumors are a'flyin, anybody got fresh info on them going back to private?
1267	23-ago-18	Turns out 80% of repairs can be done without visiting a service center – we’re doubling our Mobile Service Fleet globally this yearpic.twitter.com/gW3dJKkYgA
1268	23-ago-18	Let $tesla push through 320... looking forward to one bad article or scoooop and we will see 5% drop in a day.
1269	23-ago-18	We can then say: "Sell in May and go away, don't come back till St. Leger's Day." $AAPL $MSFT $JPM $WBA $GOOGL $FB $TWTR $TSLA $INTC $BTC $ETH $XRP #Bitcoin #Ethereum $Apple $Tesla #Facebook $Amazon #Trump #US #Nasdaq #Nyse #DowJonespic.twitter.com/lKyLS7I2Yo
1270	23-ago-18	https://www.marketwatch.com/story/tesla-model-3-finish-is-below-average-analyst-says-2018-08-23 … $Tesla Model 3 finish is 'below average,' analyst says. $From Marketwatch: Analysts at UBS find more to fault with the Tesla Inc. Model 3, saying the electric sedan’s poor showing includes missed bolts and uneven welding.
1271	23-ago-18	If you select Auto-adjust under display controls, the screen will automatically dim based on ambient lighting
1272	23-ago-18	Ross fake media is talking about manufacturing issues with BS from UBS & it shows desperation from a bank who could lose big. Possibly anybody investing with $JPM & $UBS thesis on $TSLA. According to published news that JPM bought $TESLA shares on behalf of SAUDI PIF. :) https://twitter.com/GerberKawasaki/status/1031915502338068481 … Some more thoughts on #Tesla $tsla #TeslaModel3 $aapl #apple ht…
1273	23-ago-18	I guess then EV, Solar & battery storage ramp up by $TESLA & others next 10 years should help reduce pollution problem to some extent. @GerberKawasaki @elonmusk :)https://twitter.com/Lebeaucarnews/status/1032272214345695232 … London has a serious air pollution problem – it’s nearly as bad as New Delhi or Beijing http://dlvr.it/Qgl0R7 pic.twitter.com/SyquGqlvU5
1274	23-ago-18	WIl Amazon reach 1 trillion dollars during this bull run? Currently 918 billions. $AAPL $MSFT $JPM $WBA $GOOGL $FB $TWTR $TSLA $INTC $BTC $ETH $XRP #Bitcoin #Ethereum #Ripple $Apple $Tesla #Facebook $Amazon $EOSpic.twitter.com/5mvEbQ3ydO
1275	23-ago-18	Imagine having Cook and $AAPL; Musk and $Tesla; China and $CEO Zuckerberg and $FB; Reed Hastings and Netflix $NFLX; Jack Dorsey and $TWTR; Bezos and $AMZN and Tim Draper and #Cryptocurrency workers Working for you — it’s too easy @jimcramer @petenajarian @CNBCFastMoney #GoToWorkpic.twitter.com/FV0Uj2Z7dB
1276	23-ago-18	@spakkal @GerberKawasaki @petenajarian Guys china could invest 5-10% in $TSLA for going Private looking at this article. @WarrenBuffett already invested in EV & renewable energy might invest atleast 10% on $TESLA. Guess when news leaks where will stock open next Monday. @ElonMuskhttps://twitter.com/DavidRo19158533/status/1032660857438621696 … $TSLA China rumors are swirling. A local domestic pape…
1277	23-ago-18	@FredericLambert My suggestion $AAPL invest 25% in $TSLA could help speed up production of 1 Mill to 10 Mill by 2021 & plus $TESLA is a lean manufacturing Machine. $AAPL could be more profitable then they will ever make on their own in Cars in next 10 yrs. @tim_cook @elonmusk :)https://twitter.com/GerberKawasaki/status/1032405197115424769 … Made one of my favorite sites! Clearly I know Tim is not…
1278	23-ago-18	@CGasparino $Tesla liquidity https://twitter.com/Mk99993/status/1032652774520049664 … $TESLA lliquidity @cgasparino https://youtu.be/otCpCn0l4Wo
1279	23-ago-18	Guys you are losing credibility with all other $TSLA haters. If you keep repeating the same FUD on $TESLA when it does not work normally people change the tune @elonmuskhttps://twitter.com/zerohedge/status/1032576198419857408 … TESLA MODEL 3 ISSUES `DISAPPOINTING FOR A $49K CAR,' UBS SAYS
1280	23-ago-18	Phil do you really analyze such FUD before you put this out. Do you really anybody with the right mind would think that $TESLA would sell cars at a loss whn their high end cars are selling like hotcake. @elonmusk :)https://twitter.com/Lebeaucarnews/status/1031993369558315010 … UBS repeats: Tesla will lose money on $35,000 Model 3 http://dlvr.it/QgfZk9 pic.twitter.com/43j09VUknB
1281	23-ago-18	Claim FREE Trust for watching videos – current returns: 9.1372 $TRUST daily https://www.earncrypto.com/earn-free-trustplus/?r=91976&VEU … $BOAT $UR $TRX $XTZ $LINDA $SIB $SAK $MGC $TESLA $SONG $TYCHO $NXT $HALLO $SMART $B3 $BSTY $CRYPT $ATMC $NAV $AURS $ICOO $VIA $MTNC $DIBC
1282	22-ago-18	Check out this guy Matt! he only looks for potential Stocks! Jasonbond, Timsykes, Super_trades? Try microcap this guy is crazy! i tried them all so far Matt is on fire! check it out there at https://bit.ly/2wjxRKq #StockMarket #money #freedom #investors #DayTrading $tesla $amzn
1283	22-ago-18	$APPL @ 12X a year ago, $TESLA @ 12X = $0
1284	22-ago-18	https://g.foolcdn.com/image/?url=https%3A%2F%2Fg.foolcdn.com%2Feditorial%2Fimages%2F492355%2Fwalnut_creek_retail.jpg&h=630&w=1200&op=resize … https://www.fool.com/investing/2018/08/22/tesla-still-has-a-big-cash-problem.aspx … $Tesla Still Has a Big Cash Problem. $From Fool: Lost in all the go-private talk: Tesla is still in a cash crunch.
1285	22-ago-18	Curious who would agree to the extension and increase in the size of a warehouse loan for a company if they were immiently going bankrupt? #tesla $tsla $tesla #tsla Maybe the lender is not for profit? :-)https://electrek.co/2018/08/22/tesla-tsla-warehouse-loan/ …
1286	22-ago-18	Is September the best month to buy stocks? $AAPL $MSFT $JPM $WBA $GOOGL $FB $TWTR $TSLA $INTC $BTC $ETH $XRP #Bitcoin #Ethereum #Ripple $Apple $Tesla #Facebook $Amazon $EOS
1287	22-ago-18	Claim FREE PeerCoin for watching videos – current returns: 0.6061 $PPC daily https://www.earncrypto.com/earn-free-peercoin/?r=91976&LKC … $DDF $SIGMA $QRK $BIS $CRT $WCT $WINGS $EGAS $BIT $CNNC $XVC $USDT $SJCX $GP $ALT $PUT $SALT $BDL $ETH $HMC $CESC $DOGE $EOT $TESLA
1288	22-ago-18	Thanks for looking at the data and crunching the numbers revealing that $tesla is and will change the world.
1289	22-ago-18	$tsla deliveries for 2017 to over 100,000 vehicles stock worth 400 if $tsla deliveries 10M vehicles stock worth 40K ARE YOU CRAZY TO SHORT $tesla $tslaq
1290	22-ago-18	https://cleantechnica.com/files/2018/08/a-look-inside-the-tesla-fremont.jpg … https://cleantechnica.com/2018/08/22/tesla-fud-champion-linette-lopez-did-it-again-pravduh/ … $Tesla FUD Champion Linette Lopez Did It Again — #Pravduh. $
1291	21-ago-18	Binance is currently accepting new users Register link and BONUS http://Binance.com/register.html?ref=12615578&cod=37DF7B … 08/21 10:05 $TESLA $USDPLN $BTCM $ADP $XPF $NPTN $APRN $JMPB $MTGEP $RIOT $TCFWS $LYD $RAVN $VIPS $SHO $CRIS $CKPT $LLEX $SAVE $QCOM $JODEUR $NYLD 462pic.twitter.com/Pqb2QFwQAc
1292	21-ago-18	missed $TESLA's 20% overshoot coz my little moollah was on $XRP ..#gigols
1293	21-ago-18	Yes, it's a preview
1294	21-ago-18	Today I interviewed sources about supply chain software for hospitals, shorting/buying puts for $Tesla, interest rate swaps, caps and collars and hacking at hospitals. It's never boring to be a financial journalist.
1295	21-ago-18	It is an iterative process and you learn by doing.... NO COMPANY IN THE WORLD has a model line growing as fast as $Tesla This is progress in motion and all you guys can see are (temporary) warts. Folks that have never worked with their hands think this shit is magic....
1296	21-ago-18	https://www.thestreet.com/technology/tesla-short-burn-go-private-short-sellers-14689607 … $Tesla CEO Elon Musk's Hoped-For 'Short Burn of the Century' Remains Elusive. $From Thestreet: Elon Musk's go-private tweet has sunk Tesla's stock 18% so far, and only driven away 4% of short sellers, according to the latest research....TSLA
1297	21-ago-18	https://g.foolcdn.com/image/?url=https%3A%2F%2Fg.foolcdn.com%2Feditorial%2Fimages%2F492250%2Ftesla-model-3.JPG&h=630&w=1200&op=resize … https://www.fool.com/investing/2018/08/21/tesla-gets-a-downgrade-but-2-analysts-cease-covera.aspx … $Tesla Gets a Downgrade, but 2 Analysts Cease Coverage. $From Fool: One analyst downgrades -- but two more drop their cautionary ratings.
1298	21-ago-18	$tesla Is there life after loss of analyst coverage? Abstract paper examines why sell-side analysts choose to terminate research coverage on a firm and the consequences of the coverage loss for that firm. http://graphics8.nytimes.com/images/blogs/dealbook/AnalystCoverageStudy.pdf …
1299	21-ago-18	https://www.bloomberg.com/news/articles/2018-08-21/tesla-investors-brace-for-news-as-morgan-stanley-removes-rating … $Tesla Stays on Rocky Run After Morgan Stanley Drops Coverage. $
1300	21-ago-18	@Lebeaucarnews @CGasparino Guys nice competition for $TESLA looking at this picture. @GerberKawasaki @andrewrsorkin @elonmusk $TSLA :)https://twitter.com/martinengwicht/status/1031961917173248000 … SHORTS SAY / Competition will kill Tesla. $TSLAQ $TSLA #EMHiveMind #teslakiller @Tesla #Tesla @28delayslater pic.twitter.com/pmhS9r5Pn7
1301	21-ago-18	@CathieDWood you're my new favorite investor / CEO / CIO as a $tesla owner as well (albeit small owner) no one said the company would survive when i first bought in at $30/ share. As a father of two young girls thanks for being a role model.
1302	21-ago-18	https://i2.cdn.turner.com/money/dam/assets/180820112631-gfx-tesla-trouble-negative-780x439.jpg … https://money.cnn.com/2018/08/21/news/companies/elon-musk-private-tesla-public-finances/index.html … $Tesla wouldn't be as private as Elon Musk wants. $From CNN: Elon Musk says Tesla would be better off without the scrutiny of quarterly earnings. But a private Tesla might still have to report results.
1303	21-ago-18	$Tesla is so dramatic. Musk may have been too hasty in his announcement but he may not have been entirely untruthful https://twitter.com/businessinsider/status/1031929701059710976 … Tesla surges after Morgan Stanley becomes the second Wall Street bank to drop coverage of the stock https://read.bi/2N6MN5Z
1304	21-ago-18	IN MY OPINION $tesla is just start take a look http://www.futureinvestmentinitiative.com/en/home
1305	21-ago-18	https://cbsnews1.cbsistatic.com/hub/i/r/2017/07/31/69abac18-bea7-4e58-81de-506c057cdda5/thumbnail/1200x630/92192abb3e6f66d51a70cff13ab67eea/gettyimages-506812968.jpg … https://www.cbsnews.com/news/experts-say-tesla-board-may-have-too-many-ties-to-ceo-musk/ … $Tesla's board problem: Too many ties to CEO Elon Musk. $From CBS News: The nine-member board includes Musk's brother, Kimbal, and others wi…
1306	21-ago-18	$Tesla, Tesla and Apple/Waymo happening would be so good for the world. Not sure on chance it does but everyone would benefit even if control would get messy. https://twitter.com/GerberKawasaki/status/1031759460811689984 … Love it. Tesla Bull Has ‘Dream’ Tim Cook Will Help Elon Musk Run Company $tsla https://www.bloomberg.com/news/articles/2018-08-20/tesla-bull-has-dream-tim-cook-will-help-elon-m…
1307	20-ago-18	Over last weekend I formulated a plan to rescue $TESLA in my head, helping $TESLA's Elon Musk help himself. One the strengths of my plan is $TESLA's Elon Musk doesn't have to give up a $TESLA inch for his yearly $TESLA operation$.
1308	20-ago-18	https://fortunedotcom.files.wordpress.com/2018/08/rts1rzqq-e1534811025697.jpg … http://fortune.com/2018/08/20/tesla-stock-plunge-reignites-speculation-acquisition-apple/ … $Tesla Stock Gyrations Reignites Speculation of an Acquisition by Apple. $From Fortune:
1309	20-ago-18	https://fm.cnbc.com/applications/cnbc.com/resources/img/editorial/2018/05/23/105227221-20160502-2319-2152.1910x1000.jpg … https://www.cnbc.com/2018/08/20/tesla-investor-now-is-the-time-for-apple-to-invest-in-tesla.html … $Tesla investor: There couldn't be a better time for Apple to buy a stake in Tesla. $From CNBC: Apple should buy a stake in Tesla now for the sake of both companies, Tesla invest…
1310	20-ago-18	I've changed my idea of who will play Musk $TESLA in the movie...Ben Mendelsohn. Doesn't look as similar as some, but some serious acting chops.
1311	20-ago-18	https://www.sfgate.com/business/article/Tesla-slashes-spending-and-may-add-to-its-13169736.php … $Tesla slashes spending, and may add to its troubles. $
1312	20-ago-18	https://www.washingtonpost.com/resizer/V1XLcoaCJvEorA9NiwAag2xDmPA=/1484x0/arc-anglerfish-washpost-prod-washpost.s3.amazonaws.com/public/PNBYNAFECAI6RLLPBADXBXG5YI.jpg … https://www.washingtonpost.com/business/2018/08/20/tesla-stock-dips-elon-musk-weathers-ongoing-turmoil/ … $Tesla stock jolted as Elon Musk weathers ongoing turmoil. $From The Washington Post: A JPMorgan analyst said on Monday tha…
1313	20-ago-18	Funding secured. $AAPL $MSFT $JPM $WBA $GOOGL $FB $TWTR $TSLA $INTC $BTC $ETH $XRP #Bitcoin #Ethereum #Ripple $Apple $Tesla #Facebook $Amazon $EOSpic.twitter.com/kxtKwTVunU
1314	20-ago-18	@timkhiggins Are you coming up with the same old news on $TSLA. I would not trust until I get confirmation from $TESLA. @GerberKawasaki Now some fake news about suppliers coming out when $TSLA is going positive. SEC should investigate to find the facts. :)
1315	20-ago-18	1-year CEO swap... Tim Cook —> $TESLA #tesla $TESLAQ @elonmusk —> Apple.
1316	20-ago-18	$Tesla what a way to start a Monday pic.twitter.com/lspyuNQVj6
1317	20-ago-18	$tesla spend nothing pic.twitter.com/ZbcH7auOSS
1318	20-ago-18	@spakkal Ross Saudi 5% investment in $tsla to take it private & plus they would want to invest in a $SAUDI $TESLA Plant. I agree $AAPL likely to take 10% stake in $tsla. @petenajarianhttps://twitter.com/GerberKawasaki/status/1031560360866676737 … Apple Apple Apple on #CNBC as it hits ATH. Where does the trillion dollar juggernaut go from here.... $aapl on in 3 minutes. @CNBC tune in. #tesla $tsla
1319	20-ago-18	https://www.bloomberg.com/news/articles/2018-08-20/tesla-keeps-sliding-as-jpmorgan-sees-no-secured-funding-for-deal … $Tesla Keeps Dropping on Doubts Musk Has the Money to Go Private. $
1320	20-ago-18	https://fm.cnbc.com/applications/cnbc.com/resources/img/editorial/2018/08/16/105401065-1534435276321elon.1910x1000.jpg … https://www.cnbc.com/2018/08/20/tesla-falls-below-300-down-another-2percent-after-last-weeks-slide.html … $Tesla falls below $290, down another 7% in premarket trading after last week's slide. $From CNBC: Elon Musk's carmaker is under pressure again to start the week.
1321	20-ago-18	https://www.streetinsider.com/Rumors/Tesla+%28TSLA%29+Bulls+Find+Ray+of+Hope+as+Musk+Unfollows+Girlfriend+Grimes/14529315.html … $Tesla (TSLA) Bulls Find Ray of Hope as Musk Unfollows Girlfriend Grimes. $
1322	20-ago-18	Don't look like $TESLA will be going private anytime soon.....
1323	20-ago-18	@SquawkCNBC @joesquawk not pushing $Tesla but ask the analyst about the Volkswagen bid and what happened to shorts there.. I mean 420 is not necessarily a limit in a heavily shorted stock.
1324	20-ago-18	people saying the same stuff about $amzn and $AAPL NOW EVERY BODY WANT TO HOLD $amzn & $AAPL IN 2025 EVERY ONE WANT TO OWN $tesla
1325	19-ago-18	I created a twitter account just to argue with $tesla longs
1326	19-ago-18	Our even suing $TESLA
1327	19-ago-18	https://static01.nyt.com/images/2018/08/20/business/20tesla1/20tesla1-facebookJumbo.jpg … https://www.nytimes.com/2018/08/19/business/tesla-elon-musk-finances-cash.html … $Tesla Slashes Spending, and May Add to Its Troubles. $From The New York Times: The electric-car maker’s cash position was closely watched even before its chief executive, Elon Musk, floated the idea of taking the company privat…
1328	19-ago-18	Conspiracy theory for $TESLA and $TSLAQ. 1. Remember when BOD choose 3 person committee to evaluate going private 'and alternatives?' Why wasn't Murchoch - one of the most independent - chosen? @TeslaCharts @ProphetTesla @Benshooter @ElonBachman @Quantrarian1pic.twitter.com/DsWDHUHNHq
1329	19-ago-18	So we should invest in $tesla? At what price is it too expensive? The bear argument is about valuation. Value by definition is the benefit relative to price.
1330	18-ago-18	$tsla $tesla Here is the old barron's cover from 2013. pic.twitter.com/lpDJ2fCLDe
1331	18-ago-18	Claim FREE Ark for watching videos – current returns: 0.3228 $ARK daily https://www.earncrypto.com/earn-free-ark/?r=91976&AUY … $MUE $BSTY $BSTY $NLC2 $VLT $OBITS $ADCN $AGRS $LUN $DES $BTC $ICO $MTNC $GNT $PLU $LEO $ZENI $CORG $TKR $DCY $MSCN $TESLA $XTO $BTCZ
1332	18-ago-18	Elon Musk not the type of executive you want to give extra motivation to... https://youtu.be/HvJqOvGU3QQ via @YouTube @elonmusk $tsla $tesla #tesla #tsla
1333	18-ago-18	https://www.bloomberg.com/news/articles/2018-08-17/tesla-board-torn-between-service-to-shareholders-and-iconic-ceo … $Tesla Board Torn Between Service to Shareholders and CEO. $
1334	18-ago-18	@ElonMusk is so not a #NikolaTesla , its even painful to watch the guy. Take away $Tesla Subsidies and watch Tesla go bi bi https://www.youtube.com/watch?v=MevKTPN4ozw …
1335	18-ago-18	I think you may be completely missing this. $Tesla is the biggest fraud in American History. They have no IP. They are way way behind the competition. They have no liquidity. They are BK.
1336	17-ago-18	https://www.bloomberg.com/news/articles/2018-08-17/tesla-board-torn-between-service-to-shareholders-and-iconic-ceo … $Tesla Board Torn Between Service to Shareholders and Iconic CEO. $
1337	17-ago-18	Thanks for visiting, Jack! @thirdmanrecordspic.twitter.com/XprEyU8RvQ
1338	17-ago-18	https://www.marketwatch.com/story/tesla-short-sellers-are-up-12-billion-since-elon-musks-going-private-tweet-2018-08-17 … $Tesla short sellers are up $1.2 billion since Elon Musk's 'going-private' tweet. $From Marketwatch: Those betting on a Tesla slide are having the last laugh, at least for now.
1339	17-ago-18	Just wanted to come by and say thanks to Jack for what you are doing for the Fremont $Tesla workers and @elonmusk tonight! So very cool and it would be great if more people followed in your footsteps to show appreciation for what they are attempting to achieve. Thanks man!
1340	17-ago-18	Always plays gone over in the nightly watch list, pre market plan of attack and the Scanner. join the best trading education room at http://tricktrades.com and learn to take quality setups $BABA $SPY $QQQ $AAPL $NVDA $TESLA #DAYTRADING #EDUCATIONhttps://twitter.com/trickmitch1/status/1030445252476170240 … Morning #Gappers and #Rangers brought to you by #TrickTrades and Powered by @TradeIdeas1 htt…
1341	17-ago-18	https://s.abcnews.com/images/Business/WireAP_fdcd94e0038040c9910bf05a341ff688_16x9_992.jpg … https://abcnews.go.com/Business/wireStory/latest-tesla-shares-fall-musk-stress-takes-toll-57241135 … $Tesla shares fall as Musk says stress takes toll. $From ABC News: Get breaking national and world news, broadcast video coverage, and exclusive interviews. Find the top news online at ABC news.
1342	17-ago-18	In the real world, physical delivery (or not) of $gold will be the arbiter of whether your analogy to $tesla is correct - do you remember "Browns Bottom" from the period you quote?
1343	17-ago-18	https://www.bloomberg.com/news/articles/2018-08-17/musk-s-bombshell-tesla-tweet-wasn-t-reviewed-by-anyone-nyt-says … $Tesla Heads for Worst Week Since 2016 as Musk Sows Fresh Doubts. $
1344	17-ago-18	I said this 6 days ago when Tesla was $380, now it’s $305 and falling. Put options up 1000%. Elon and $tesla getting what they deserve. pic.twitter.com/6NzESCWd9b
1345	17-ago-18	i can still remember when everyone thought $Amazon was overvalued. 20yrs later Bezos is the richest person in history. Founders matter. That’s why i wouldn’t count out $Tesla or Musk. His ideas are good, just takes time for them to catch up with profit.
1346	17-ago-18	Reading the negative Tesla coverage makes me sad for America. We used to hail our successes and revere exceptionally productive people. Anyone who has driven a Tesla knows it is a marvel of modern American engineering. $TESLA $TSLA $EV $USA
1347	17-ago-18	Profitability, demand through the roof, 6k maybe 7k of weekly M3 production...they'll hit their targets just like they always have $Tesla
1348	17-ago-18	Why not? When you aren't driving your $Tesla you might need a rocket to get around and that rocket might need solar panels. Synergies. #FundingSecured #WheresTheDemand
1349	17-ago-18	As for focus, how about starting with the balance sheet? Otherwise, nothing else matters. $Tesla
1350	17-ago-18	I have, he's still performing fellatio on @elonmusk $Tesla #FundingSecured #WheresTheDemand
1351	17-ago-18	The bromance continues. $Tesla
1352	17-ago-18	Um, your short squeeze was mythical and never materialized because of the balance sheet which is in tatters. $Tesla #FundingSecured #WheresTheDemand
1353	17-ago-18	Where is $tesla going? I have an idea....@TeslaCharts inspired of course.pic.twitter.com/26pOj0Tq9n
1354	17-ago-18	Tell me again why I would have to pay $14000 for someone other than me to get a new luxury car? https://www.bnnbloomberg.ca/tesla-sues-ontario-over-electric-vehicle-rebate-cancellation-1.1124835 … $TESLA $TSLA
1355	17-ago-18	miss that skeptic cat - and not because I learned new snarky words. $tesla pic.twitter.com/eQDFZ3SEK3
1356	17-ago-18	https://www.marketwatch.com/story/teslas-elon-musk-describes-excruciating-year-says-worst-is-yet-to-come-2018-08-17 … $Tesla's Elon Musk describes 'excruciating' year, says 'worst is yet to come'. $
1357	17-ago-18	https://cdn.vox-cdn.com/thumbor/Y4yImF-yfPEGwoc1yiHJnAq3xvQ=/0x331:5328x3121/fit-in/1200x630/cdn.vox-cdn.com/uploads/chorus_asset/file/12174639/855370074.jpg.jpg … https://www.theverge.com/2018/8/17/17708538/tesla-number-2-sandberg-elon-musk-board … $Tesla said to seek number 2 exec as Musk's behavior angers board. $From The Verge: Elon denies it
1358	17-ago-18	2> He knows (with better information than anyone) that a. suppliers aren't getting paid (Liens, expeditures >1M go to his desk) b. few new orders for the profitable 3 c. quality/logistics hurting brand d. $tesla won't deliver on Q3 profit promise. They need cash badly
1359	16-ago-18	Will @elonmusk be with $Tesla in 3 months? #Tesla #FundingSecured
1360	16-ago-18	Economics of this project stuck. 81 home games, average attendance of 46,500. If half use the Dugout Loop at $1 each way that's ~$3.75/year. He might want to dig this from his home to Pelican Bay State Prison so he can check in at the last possible moment. $Tesla #FundingSecured
1361	16-ago-18	Down $100? Would still be overvalued. $Tesla #FundingSecured
1362	16-ago-18	What about all of the orders for the M3? Oh, that's right, all those orders are for the $35k $Tesla will lose over $6k on. @elonmusk will now do what he does best and divert attention with some Boring Company announcements.
1363	16-ago-18	The hypocrisy of this creature. He goes and says support fair reporting, but then goes and retweets/likes/spreads all $TESLA biased reporting by @ElectrekCo . What a hypocite
1364	16-ago-18	Did Kara get a call from Elon to quickly write a puff piece while $tesla collapses in fraud, falling demand, no funds and service hell, the way Sierra Club did? "Make no mistake, Mr. Musk’s mind and ideas are big ones." Really? His mind is a big one? And another Jobs comparison?
1365	16-ago-18	.@elonmusk is trying to change the narrative, but why does he want to take $tesla private in the first place? New piece with @darchivisthttps://www.industryweek.com/leadership/elon-musk-taking-tesla-dead-end …
1366	16-ago-18	https://www.marketwatch.com/story/tesla-will-lose-money-on-a-cheaper-model-3-analyst-says-2018-08-16 … $Tesla will lose money on a cheaper Model 3, analyst says. $From Marketwatch: Tesla stands to lose about $6,000 on each cheaper, base-version Model 3 sedan because the car’s powertrain is not as cheap as it was hoped, analysts at UBS say.
1367	16-ago-18	Agreed - q4 might still be ok - but q1 is when either I am right or wrong on my bet. Like a lot of bears - the sooner $tesla got to mass production, the better. If they can sell 5k model 3s a week and make money - I will have been wrong
1368	16-ago-18	So $tesla decides to sue Ontario govt over canceling the rebate! I will continue to short your unprofitable, cash burning, circus sideshow of a company. Have fun in jail @elonmusk #boycottTesla
1369	16-ago-18	I think you have to think about why @elonmusk did the tweet. That is the $tesla story. What did he know the first week of August that made him tweet? That demand was drying up? Quality was killing them? Big funds divesting? $teslaq
1370	16-ago-18	percent change24h (descending order) $ATX 383.53% $MBRS 253.16% $NBC 165.93% $FRRN 145.18% $MRQ 141.51% $ACC 140.82% $SMOKE 138.2% $888 126.38% $HEAT 123.61% $NTWK 89.83% $TIG 82.7% $ALL 81.92% $BQ 75.92% $XTRD 73.77% $TESLA 70.28% $GSR 66.09% $ROOFS 65.72% $OPC 65.17%
1371	16-ago-18	As much as I’d like to see the shorts burned, I’m starting to think the best way to expose the liars and haters may actually be to stay public. They’ll get burned anyway. $TSLA $Tesla
1372	16-ago-18	Claim FREE FunFair for watching videos – current returns: 41.6095 $FUN daily https://www.earncrypto.com/earn-free-funfair/?r=91976&PPS … $XEN $ICO $ROUND $XBTC21 $XBTS $AMMO $SPRTS $ATCC $USD $GAIA $UNI $SMC $TSE $RED $XRA $VIB $CASH $NEOS $FXE $WARP $PEPECASH $TESLA $JWL $LDOGE
1373	16-ago-18	Claim FREE Omni Coin for watching videos – current returns: 0.0415 $OMNI daily https://www.earncrypto.com/earn-free-omnicoin/?r=91976&IBW … $PAK $REV $POP $ASAFE2 $CACH $RUBIT $JIN $UNIFY $HDG $CAT2 $FRN $DGCS $MEC $TX $HONEY $PR $PCS $TESLA $ADL $XPA $EVIL $SOON $BYC $KUSH
1374	15-ago-18	lololol. this guy @elonmusk has so much vaporware it's almost unfathomable $tesla #tesla @boringcompany #Crypto #bitcoin #technology #model3
1375	15-ago-18	Simple Solution. Anyone harmed or killed in one of those vehicles has the right to sue $Tesla and Twitter. It’s not the initial jury decision that hurts, it’s the punitive damages that erase companies and turn their owners into paupers
1376	15-ago-18	https://techcrunch.com/wp-content/uploads/2018/06/tesla-elusive1.jpg?w=764 … https://techcrunch.com/2018/08/15/tesla-whistleblower-tweets-photos-of-allegedly-damaged-batteries/ … $Tesla whistleblower tweets photos of allegedly damaged batteries. $
1377	15-ago-18	A Beginner’s Guide to Stock Investing. On Amazon. For FREE today only! Link: https://www.amazon.com/Beginners-Guide-Stock-Investing-Getting-ebook/dp/B07FTXYXKJ/ref=sr_1_1?ie=UTF8&qid=1534261942&sr=8-1&keywords=rocco+capici … … … … … … … … … … … … … $AAPL $MSFT $JPM $WBA $GOOGL $FB $TWTR $TSLA $INTC $BTC $ETH $XRP #Bitcoin #Ethereum #Ripple $Apple $Tesla #Facebook $Amazon $EOS $ADApic.twitter.com/…
1378	15-ago-18	A Beginner’s Guide to Stock Investing. On Amazon. For FREE today only! Link: https://www.amazon.com/Beginners-Guide-Stock-Investing-Getting-ebook/dp/B07FTXYXKJ/ref=sr_1_1?ie=UTF8&qid=1534261942&sr=8-1&keywords=rocco+capici … … … … … … … … … … … … $AAPL $MSFT $JPM $WBA $GOOGL $FB $TWTR $TSLA $INTC $BTC $ETH $XRP #Bitcoin #Ethereum #Ripple $Apple $Tesla #Facebook $Amazon $EOS $ADApic.twitter.com/0H…
1379	15-ago-18	A Beginner’s Guide to Stock Investing. On Amazon. For FREE today only! Link: https://www.amazon.com/Beginners-Guide-Stock-Investing-Getting-ebook/dp/B07FTXYXKJ/ref=sr_1_1?ie=UTF8&qid=1534261942&sr=8-1&keywords=rocco+capici … … … … … … … … … … … $AAPL $MSFT $JPM $WBA $GOOGL $FB $TWTR $TSLA $INTC $BTC $ETH $XRP #Bitcoin #Ethereum #Ripple $Apple $Tesla #Facebook $Amazon $EOS $ADApic.twitter.com/Qc7o…
1380	15-ago-18	A Beginner’s Guide to Stock Investing. On Amazon. For FREE today only! Link: https://www.amazon.com/Beginners-Guide-Stock-Investing-Getting-ebook/dp/B07FTXYXKJ/ref=sr_1_1?ie=UTF8&qid=1534261942&sr=8-1&keywords=rocco+capici … … … … … … … … … … $AAPL $MSFT $JPM $WBA $GOOGL $FB $TWTR $TSLA $INTC $BTC $ETH $XRP #Bitcoin #Ethereum #Ripple $Apple $Tesla #Facebook $Amazon $EOS $ADApic.twitter.com/jbDZ9s…
1381	15-ago-18	https://thumbor.forbes.com/thumbor/600x315/https%3A%2F%2Fspecials-images.forbesimg.com%2Fdam%2Fimageserve%2F0d82d3ee522f47daabf50f68234db827%2F960x0.jpg%3Ffit%3Dscale … https://www.forbes.com/sites/enriquedans/2018/08/15/tesla-and-saudi-arabia-are-they-really-such-strange-bedfellows/ … $Tesla And Saudi Arabia: Are They Really Such Strange Bedfellows?. $
1383	15-ago-18	Softbank? Out. Silver Lake? Out (but informally providing advice). The Saudis? Out. Who the hell is working with @elonmusk? $Tesla
1384	15-ago-18	A Beginner’s Guide to Stock Investing. On Amazon. For FREE today only! Link: https://www.amazon.com/Beginners-Guide-Stock-Investing-Getting-ebook/dp/B07FTXYXKJ/ref=sr_1_1?ie=UTF8&qid=1534261942&sr=8-1&keywords=rocco+capici … … … … … … … … … $AAPL $MSFT $JPM $WBA $GOOGL $FB $TWTR $TSLA $INTC $BTC $ETH $XRP #Bitcoin #Ethereum #Ripple $Apple $Tesla #Facebook $Amazon $EOS $ADApic.twitter.com/Yu2R15Bf…
1385	15-ago-18	Why are the commentators and so called experts on @CNBC and even @FoxBusiness so myopic w/ their insights on the #StockMarket and just focus a a handful of their popular stocks i.e. $Tesla and $AAPL and expand their scope on others that are far outstripping those w/ performance
1386	15-ago-18	#SEC #subpoenas $Tesla over #Musk's tweets: report - http://uk.reuters.com/article/us-tesla-musk-sec/sec-subpoenas-tesla-over-musks-tweets-report-idUKKBN1L01LR …
1387	15-ago-18	A Beginner’s Guide to Stock Investing. On Amazon. For FREE today only! Link: https://www.amazon.com/Beginners-Guide-Stock-Investing-Getting-ebook/dp/B07FTXYXKJ/ref=sr_1_1?ie=UTF8&qid=1534261942&sr=8-1&keywords=rocco+capici … … … … … … … … $AAPL $MSFT $JPM $WBA $GOOGL $FB $TWTR $TSLA $INTC $BTC $ETH $XRP #Bitcoin #Ethereum #Ripple $Apple $Tesla #Facebook $Amazon $EOS $ADApic.twitter.com/OptmBFB5x2
1388	15-ago-18	A Beginner’s Guide to Stock Investing. On Amazon. For FREE today only! Link: https://www.amazon.com/Beginners-Guide-Stock-Investing-Getting-ebook/dp/B07FTXYXKJ/ref=sr_1_1?ie=UTF8&qid=1534261942&sr=8-1&keywords=rocco+capici … … … … … … … $AAPL $MSFT $JPM $WBA $GOOGL $FB $TWTR $TSLA $INTC $BTC $ETH $XRP #Bitcoin #Ethereum #Ripple $Apple $Tesla #Facebook $Amazon $EOS $ADApic.twitter.com/cHWNjTIqV6
1389	15-ago-18	Is it just me who finds it ironic that Elon Musk is looking at Saudis to take $tesla private? #Tesla
1390	15-ago-18	According to #CharlieGasparino, the #SEC has sent #subpoenas to $Tesla $TSLA -3.9% regarding its #PrivatizationPlans and #ElonMusk's "#FundingSecured" statements. The actions signal the #probe has reached a "#formal" stage.
1391	15-ago-18	Beginner’s Guide to Stock Investing. On Amazon. For FREE today only! Link: https://www.amazon.com/Beginners-Guide-Stock-Investing-Getting-ebook/dp/B07FTXYXKJ/ref=sr_1_1?ie=UTF8&qid=1534261942&sr=8-1&keywords=rocco+capici … … … … … … $AAPL $MSFT $JPM $WBA $GOOGL $FB $TWTR $TSLA $INTC $BTC $ETH $XRP #Bitcoin #Ethereum #Ripple $Apple $Tesla #Facebook $Amazon $EOS $ADApic.twitter.com/NSubp7BBm8
1392	15-ago-18	"$420" Was That Mar's money? $TSLA #TSLA $TESLA #TESLA
1393	15-ago-18	The same ones holding $tesla a few weeks ago!
1394	15-ago-18	Beginner’s Guide to Stock Investing. On Amazon. For FREE today only! Link: https://www.amazon.com/Beginners-Guide-Stock-Investing-Getting-ebook/dp/B07FTXYXKJ/ref=sr_1_1?ie=UTF8&qid=1534261942&sr=8-1&keywords=rocco+capici … … … … … $AAPL $MSFT $JPM $WBA $GOOGL $FB $TWTR $TSLA $INTC $BTC $ETH $XRP #Bitcoin #Ethereum #Ripple $Apple $Tesla #Facebook $Amazon $EOS $ADApic.twitter.com/UHPbgCP3V3
1395	14-ago-18	https://www.thestreet.com/markets/tesla-musk-has-serious-dell-envy-hedge-funds-reveal-portfolio-changes-icymi-14683550 … $Tesla's Musk Has Serious Dell Envy; Hedge Funds Reveal Portfolio Changes - ICYMI. $From Thestreet: Tesla's Musk Has Serious Dell Envy; Hedge Funds Reveal Portfolio Changes - ICYMI...TSLA
1396	14-ago-18	A Beginner’s Guide to Stock Investing. On Amazon. For FREE today and tomorrow only! Link: https://www.amazon.com/Beginners-Guide-Stock-Investing-Getting-ebook/dp/B07FTXYXKJ/ref=sr_1_1?ie=UTF8&qid=1534261942&sr=8-1&keywords=rocco+capici … … … … … $AAPL $MSFT $JPM $WBA $GOOGL $FB $TWTR $TSLA $INTC $BTC $ETH $XRP #Bitcoin #Ethereum #Ripple $Apple $Tesla #Facebook $Amazon $EOS $ADApic.twitter.com/lLd…
1397	14-ago-18	WE WILL BE ON MARS BEFORE SEC GIVES MUSK A PENALTY? ..... GEE GOLY SOMEONE IS HEAVILY INVESTED IN $TESLA YOURE JUST A SALESMAN JIM ! REMEMBER THAT #CNBC #FOXBUISNESS
1398	14-ago-18	A Beginner’s Guide to Stock Investing. On Amazon. For FREE today and tomorrow only! Link: https://www.amazon.com/Beginners-Guide-Stock-Investing-Getting-ebook/dp/B07FTXYXKJ/ref=sr_1_1?ie=UTF8&qid=1534261942&sr=8-1&keywords=rocco+capici … … … … $AAPL $MSFT $JPM $JPM $WBA $GOOGL $FB $TWTR $TSLA $INTC $BTC $ETH $XRP #Bitcoin #Ethereum #Ripple $Apple $Tesla #Facebook $Amazon $EOS $ADApic.twitter.com/…
1399	14-ago-18	Claim FREE Golem for watching videos – current returns: 4.4280 $GNT daily https://www.earncrypto.com/earn-free-golem/?r=91976&YDC … $UTC $ROOFS $TRCT $ZEIT $LDOGE $QAU $ZUR $XCN $YBC $TRST $DEX $CAG $SMLY $TRUST $WOMEN $USDE $BET $RED $APC $BCF $PXC $BXT $LEPEN $TESLA
1400	14-ago-18	https://s4.reutersmedia.net/resources/r/?m=02&d=20180814&t=2&i=1293545670&w=1200&r=LYNXMPEE7D19W … https://in.reuters.com/article/tesla-musk/tesla-forms-three-member-panel-to-decide-on-any-musk-deal-idINKBN1KZ1F6 … $Tesla forms three-member panel to decide on any Musk proposal. $
1401	14-ago-18	A Beginner’s Guide to Stock Investing. On Amazon. For FREE today and tomorrow only! Link: https://www.amazon.com/Beginners-Guide-Stock-Investing-Getting-ebook/dp/B07FTXYXKJ/ref=sr_1_1?ie=UTF8&qid=1534261942&sr=8-1&keywords=rocco+capici … … … $AAPL $MSFT $JPM $JPM $WBA $GOOGL $FB $TWTR $TSLA $INTC $BTC $ETH $XRP #Bitcoin #Ethereum $VZ $Apple $Tesla #Facebook $Amazon $EOS $adappic.twitter.com/dIBPb…
1402	14-ago-18	A Beginner’s Guide to Stock Investing. On Amazon. For FREE today and tomorrow only! Link: https://www.amazon.com/Beginners-Guide-Stock-Investing-Getting-ebook/dp/B07FTXYXKJ/ref=sr_1_1?ie=UTF8&qid=1534261942&sr=8-1&keywords=rocco+capici … … $AAPL $MSFT $JPM $JPM $WBA $GOOGL $FB $TWTR $TSLA $INTC $BTC $ETH $XRP #Bitcoin #Ethereum $VZ $Apple $Tesla #Facebook $Amazon $EOS $ADApic.twitter.com/zug3U6bS…
1403	14-ago-18	#SaudiArabia's investment in $TESLA for around 2Bn $ is less than 3 days of its income from selling oil. That's to put into perspective the size of TESLA to the dominance of oil industry. Now we can imagine how strong companies will lobby for oil.
1404	14-ago-18	$Tesla to be renamed to Head Chopper Motors with Saudi buyout. http://www.HeadChopperMotors.com pic.twitter.com/g7CAJMiZ8T
1405	14-ago-18	@jimcramer: Way too much time spent on #TeslaFairyTale. $TSLA stock trades on cult news from blowhard #ElonMusk. Instead I would rather you spend time on $BAYRY jury verdict & potential impact on other stocks like $DWDP & $SMG. I don't own $TESLA but started a position in #BAYER.
1406	14-ago-18	Claim FREE DigiByte for watching videos – current returns: 107.7070 $DGB daily https://www.earncrypto.com/earn-free-digibyte/?r=91976&STU … $ENRG $LUN $EBST $PSB $FUNC $XCP $CLOAK $TCC $SNRG $PLACO $BITCNY $FLDC $CCM100 $TELL $THC $IFT $GUP $DCT $TESLA $LIR $ROOFS $RKC $EMC $CAT
1407	14-ago-18	A Beginner’s Guide to Stock Investing. On Amazon. For FREE today and tomorrow only! Link: https://www.amazon.com/Beginners-Guide-Stock-Investing-Getting-ebook/dp/B07FTXYXKJ/ref=sr_1_1?ie=UTF8&qid=1534261942&sr=8-1&keywords=rocco+capici … $AAPL $MSFT $JPM $JPM $WBA $GOOGL $FB $TWTR $TSLA $INTC $BTC $ETH $XRP #Bitcoin #Ethereum $VZ $Apple $Tesla #Facebook $Amazon $EOS $ADApic.twitter.com/OvWKG0A4gA
1408	14-ago-18	yeah, the risk that CEOs will make material disclosures via twitter rather than appropriate channels $tesla $teslaq @elonmusk
1409	14-ago-18	Claim FREE BlackCoin for watching videos – current returns: 3.3186 $BLK daily https://www.earncrypto.com/earn-free-blackcoin/?r=91976&SUB … $EB3 $SCL $SYNC $ENT $FFC $LNK $TESLA $IMPS $FOOT $JS $GOLOS $ALTCOM $NEOS $FYN $SWIFT $BLAS $WINK $KRONE $EOT $HTML5 $PCN $ITT $BT2 $MTH
1410	14-ago-18	Goldman has been hired by Elon to tell him how impractical an LBO of a company hemorrhaging cash is, the committee needs their own advisors to tell them the obvious. $Tesla
1411	14-ago-18	Saudis made lot's of billions with oil now they're preparing for life after oil by investing in $TESLA
1412	13-ago-18	via JacobWolinsky: BREAKING: ELON MUSK DENOUNCES "SCOUNDRELS" BACKED BY BIG OIL ON $TESLA BOD, STIPES ENTIRE BOARD OF POWERS AND NAMES @GerberKawasaki AS CO-CEO, COO, CCO, CFO AND CAO: SOURCES $tsla
1413	13-ago-18	Translation: "We're Bros and we feel bad you got yourself in this jam so we'll provide some advice but we're not throwing our money into that pit you call $Tesla".
1414	13-ago-18	Elon and these guys are friends. This clearly means "we'll give you some free advice but there is no f#&@ing way we're putting our money into bottomless pit." $Tesla
1415	13-ago-18	Just curious what your time frame for $48 would be. Call wise. I’ll spot you a $tesla.
1416	13-ago-18	How has he kept in his quarterly numbers, production targets and all of the other great news they have generated over the years? $Tesla
1417	13-ago-18	What do you want to do when you grow up? I want to short-squeeze short sellers like Elon does. $btc $eth $xrp $ltc $xlm $neo $eos $ada $bcc $icx $iota $nano $ncash $wan $ont $xvg #bitcoin $AAPL $MSFT $JPM $WBA $GOOGL $FB $TWTR $TSLA $APPLE $TESLA #FACEBOOK $AMAZON $TESLA pic.twitter.com/7bGj8QuDP9
1418	13-ago-18	Whenever the car is in use, the battery maintains an optimal temperature, no matter the climate
1419	13-ago-18	$TESLA update #1: We are going private. Update #2: We said we would go private, we still plan to. Update #3 (tbd): We said we would go private & we said we still planned to do do. Update #4 (tbd): Tesla is Private. Update #5: @elonmusk & @davidein seen wearing short shorts
1420	13-ago-18	it was around -4C that day
1421	13-ago-18	https://www.marketwatch.com/story/tesla-shares-turn-lower-as-doubts-grow-about-musks-going-private-plan-2018-08-13 … $Tesla shares turn lower as doubts grow about Musk's going-private plan. $From Marketwatch: Boost from Elon Musk expanding on his plan to take Tesla private proves to be short lived.
1422	13-ago-18	percent change24h (descending order) $BSN 459.14% $COUPE 226.82% $808 216.25% $FLIK 135.96% $EBET 115.06% $ATX 110.27% $XSTC 101.63% $OPCX 87.77% $AUC 83.69% $LDOGE 82.34% $TESLA 81.78% $FAIR 76.96% $NTWK 70.76% $B@ 60.08% $MOTO 55.2% $ACES 51.22% $VULC 49.4% $BTT 48.99%
1423	13-ago-18	Update on Taking Tesla Privatehttps://www.tesla.com/blog/update-taking-tesla-private?redirect=no …
1424	13-ago-18	percent change24h (descending order) $BSN 600.33% $B@ 402.46% $NBC 184.91% $FLIK 172.58% $EBET 119.68% $OPCX 114.18% $NTO 104.43% $XSD 101.51% $BRAT 101.1% $COUPE 92.37% $CCO 89.85% $STARS 86.26% $LDOGE 85.2% $TESLA 83.93% $FAIR 79.62% $NTWK 74.43% $AUC 71.15% $XSTC 70.36%
1425	13-ago-18	percent change24h (descending order) $RBBT 619.83% $BSN 473.28% $NBC 196.1% $EBET 185.24% $FLIK 173.0% $OPCX 140.29% $VRS 106.14% $B@ 95.44% $STARS 86.55% $TESLA 84.21% $FAIR 79.56% $AUC 77.07% $NTWK 73.52% $XSTC 70.62% $FLO 69.74% $DALC 65.52% $MYB 63.13% $OCL 54.32%
1426	12-ago-18	percent change24h (descending order) $RBBT 564.86% $BSN 481.48% $IFLT 291.7% $EBET 257.0% $NBC 191.19% $FLIK 168.32% $SCS 106.16% $CCO 95.22% $W3C 81.41% $TESLA 81.06% $FAIR 76.62% $XSTC 67.27% $B@ 61.95% $MYB 61.46% $ACC 56.56% $DALC 55.13% $PKG 54.57% $DMB 52.68% $OPCX 52.11%
1427	12-ago-18	Duplicate successful traders automatically with Bitcoin! I copy "wangzai888". Do you? https://1broker.com/?r=25023 Definitely a cool and effective 'set-and-forget' gain! $IPC | $TESLA | $YUP | $XTZ | $AMLT | $DSR | $DTR | $CROP | $ELIX | $OXYpic.twitter.com/SuH92toTbS
1428	12-ago-18	Sunday night, can’t sleep. Passing the time... $try $lira $tesla $teslaq what ever happened to the #inversion crisis? Or #italy? Remember the whole Italian election thing? Is $zar being impacted by the whole #ZimbabweElections thing? Or is it just #erdogan? Time for a #Klondike
1429	12-ago-18	https://s3.reutersmedia.net/resources/r/?m=02&d=20180813&t=2&i=1293017977&w=1200&r=LYNXMPEE7C06N … https://www.reuters.com/article/us-tesla-musk-sec/teslas-slow-disclosure-raises-governance-social-media-concerns-idUSKBN1KY08C … $Tesla's slow disclosure raises governance, social media concerns. $
1430	12-ago-18	percent change24h (descending order) $RBBT 564.35% $BSN 272.93% $FLIK 168.61% $NBC 164.11% $OPCX 157.99% $EBET 131.22% $IFLT 124.97% $WICC 113.57% $SCS 109.35% $CCO 99.31% $MORE 84.31% $TESLA 81.25% $FAIR 76.81% $KARMA 72.92% $NKA 72.18% $PKG 72.04% $DALC 69.24% $DACS 66.57%
1431	12-ago-18	percent change24h (descending order) $RBBT 520.02% $BSN 449.99% $IFLT 348.76% $AIB 187.62% $FLIK 169.01% $BRAT 145.79% $ITZ 145.62% $PCO 114.55% $SCS 109.37% $EBET 97.98% $DBTC 93.45% $NKA 86.4% $XCXT 83.28% $TESLA 80.8% $DALC 79.9% $FAIR 76.52% $OCL 73.69% $CREDO 66.86%
1432	12-ago-18	Copy lucrative traders automatically using Bitcoin! I copy "wangzai888". Do you? https://1broker.com/?r=25023 Honestly a cool & simple 'set-and-forget' profit! $BTCN | $DDF | $CF | $WAN | $YOU | $AAC | $NEVA | $TESLA | $XTO | $ADSTpic.twitter.com/sLTzzTXm1g
1433	12-ago-18	Just like #Apple still has to use some #Samsung products. I think companies should try #collaborating instead of trying to crash each other (excuse the pun). $TESLA $F #Ford #TESLAhttps://twitter.com/ajlucio5/status/1025862291177136128 … Wow ⁦@Tesla⁩ mobile service powered by ⁦@Ford⁩ ⁦@elonmusk⁩ pic.twitter.com/S7CgaFVNIu
1434	12-ago-18	percent change24h (descending order) $RBBT 573.31% $BSN 493.21% $NBC 429.78% $IFLT 252.16% $JC 246.49% $BRAT 145.28% $WEB 120.75% $AIB 114.77% $PCO 109.83% $MINT 101.63% $NSR 98.39% $SCS 94.87% $NKA 93.25% $TESLA 78.49% $DALC 77.6% $MYB 67.35% $OPCX 65.09% $EBET 64.45%
1435	12-ago-18	Bloomberg Refutes Reuters, Says Saudis "In Talks" To Invest In Tesla Buyout | Zero Hedge https://www.zerohedge.com/news/2018-08-12/bloomberg-refutes-reuters-says-saudis-talks-invest-tesla-buyout … $TESLA #lithium #Saudi
1436	12-ago-18	https://static3.seekingalpha.com/uploads/2018/8/10/1017993-15339503517495918.jpg … https://seekingalpha.com/article/4198279-tesla-2025-bonds-one-year … $Tesla 2025 Bonds: One Year In. $From Seekingalpha: Corporate bonds fall 9.5% in first year of trading. Cash flow troubles the most likely culprit for decline. Management and board need to clarify go private situ
1437	12-ago-18	percent change24h (descending order) $RBBT 717.37% $NBC 459.42% $JC 294.16% $PCO 139.18% $BRAT 134.22% $XRY 127.43% $WEB 105.49% $NSR 98.91% $NKA 93.63% $SCS 91.64% $IFLT 83.73% $BIGUP 81.23% $AIB 80.01% $TESLA 78.96% $DALC 77.97% $ACED 77.67% $SRCOIN 74.97% $EBET 67.22%
1438	12-ago-18	https://www.gannett-cdn.com/-mm-/30923298e4e3f744438c7fbef69f5ffc1357e705/c=0-263-3024-1971/local/-/media/2018/07/18/USATODAY/USATODAY/636674832179342655-AP-Elon-Musk-Social-Media-101538945.JPG?width=3200&height=1680&fit=crop … https://www.usatoday.com/story/money/nation-now/2018/08/12/elon-musk-tesla-face-lawsuits-over-tweets-go-private/971033002/ … $Tesla, Elon Musk facing lawsuits over tweets …
1439	12-ago-18	Duplicate lucrative traders automatically with Bitcoin! I copy "wangzai888". Do you? https://1broker.com/?r=25023 Definitely a great and simple 'set-and-forget' profit! $XIN | $HODL | $BTO | $WINGS | $NAS | $BLOCK | $TESLA | $ARI | $ZPR | $DBTC
1440	12-ago-18	Model 3 Performance testing in Alaska pic.twitter.com/C0zDe7IRGu
1441	12-ago-18	Duplicate skilled traders automatically using Bitcoin! I copy "wangzai888". Do you? https://1broker.com/?r=25023 Honestly a sweet and straightforward 'set-and-forget' gain! $SPF | $XOT | $XSN | $TIG | $WYS | $QTUM | $EFX | $LALA | $BOS | $TESLA pic.twitter.com/1dlaOsUnVM
1442	12-ago-18	$TESLA really inspired by the vision and product it offers. I have great idea for this company and looking for who to share with here in Toronto. Photo Courtesy: #HyperChange #TESLApic.twitter.com/MAVe3AfuQf
1443	12-ago-18	https://cms.qz.com/wp-content/uploads/2018/08/tesla_going_private_tesla_snap-e1533914066301.jpg?quality=75&strip=all&w=1400 … https://qz.com/1353463/tesla-going-private-is-the-ultimate-silicon-valley-move/ … $Tesla going private is the ultimate Silicon Valley move. $From Qz: Why IPO?
1444	12-ago-18	https://cleantechnica.com/files/2018/08/inorbis2-e1533654302123.jpg … https://cleantechnica.com/2018/08/11/tesla-ridesharing-company-launches-in-calgary/ … $Tesla Ridesharing Company Launches In Calgary. $From Cleantechnica: Canada-based InOrbis transports travellers between Calgary and Edmonton using Tesla Model S and Model X vehicles.
1445	12-ago-18	#Lord... if $TESLA is worth even $200 a share ... $BMSPF would be worth $5...
1446	12-ago-18	Record shows he took against his $Tesla shares shockingly large personal loans in the 700-800 million$ range. He admittted in a NYT article how he was close to personal bankruptcy at one point, and had to borrow to pay rent. He's used to being at the very edge of catastrophe.
1447	11-ago-18	https://www.usnews.com/news/business/articles/2018-08-11/tesla-ceo-musk-taunts-short-sellers-amid-legal-scrutiny … $Tesla CEO Musk Taunts Short Sellers Amid Legal Scrutiny. $
1448	11-ago-18	Tesla is a "losing enterprise" that won't last, Bob Lutz, former vice chairman of General Motors, told CNBC on Friday, November 17, 2017 "There is no secret sauce in Tesla. They use the same lithium-ion batteries as everybody else," he said. $Tesla $tslaq $tsla $gm $f
1449	11-ago-18	https://o.aolcdn.com/images/dims?thumbnail=1200%2C630&quality=80&image_uri=https%3A%2F%2Fs.aolcdn.com%2Fhss%2Fstorage%2Fmidas%2F907db67fd06456c248338f5c06934d93%2F206587702%2Fvolvo-xc40-red-background.jpg&client=cbc79c14efcebee57402&signature=90a310958795dd4efd0f23e4d38df29b4bf70c03 … https://www.engadget.com/2018/08/11/tesla-hires-volvo-designer-ian-kettle/ … $Tesla hires key Volvo designer to s…
1450	11-ago-18	$TSLA #Tesla Was thinking about the new Porsche "Tesla Killer." One of the things that $Tesla bears have not pointed out is if the new #Porsche is competitive in performance with even the dual motor model 3 Porsche will be disenfranchising every single previous gas model owner
1451	11-ago-18	Stay tuned for the $Tesla ICO :p @elonmusk we will give you a warm welcome.https://twitter.com/pavelbains/status/1028350334492700674 … How Elon Musk Could Use Crypto to Take Tesla Private https://buff.ly/2OV7DGN
1452	11-ago-18	@neillricketts @timkempster @EasyBrent Let's all LOL together at this $TESLA Venn diagram! https://twitter.com/brodieferguson/status/1028320295625449473 … I made this informative Venn based on absolutely 0 data. $TSLA pic.twitter.com/env0t27Kr1
1453	11-ago-18	https://mediaweb.wftv.com/theme/images/logo-main-wftv.png … https://www.wftv.com/news/tesla-ceo-musk-taunts-short-sellers-amid-legal-scrutiny/811054081 … $Tesla CEO Musk taunts short sellers amid legal scrutiny. $
1454	11-ago-18	Duplicate successful traders automatically with Bitcoin! I copy "wangzai888". Do you? https://1broker.com/?r=25023 Legitimately a cool and lucrative 'set-and-forget' profit! $ACED | $HBC | $DGX | $RDN | $TAJ | $TCT | $EFL | $TRTT | $PAL | $TESLA pic.twitter.com/1F2Nz3tFoF
1455	11-ago-18	https://assets.bwbx.io/images/users/iqjWHBFdfxIU/iL3fDmWsvECw/v0/1200x900.jpg … https://www.bloomberg.com/news/features/2018-08-11/tesla-s-amazing-tesla-s-horrible-the-bulls-and-bears-speak … $Tesla's Amazing. Tesla's Horrible.. $From Bloomberg: After a frantic week of gains and losses in the stock, the believers and the naysayers are as adamant as ever that they're right.
1456	11-ago-18	https://www.bloomberg.com/news/features/2018-08-11/tesla-s-amazing-tesla-s-horrible-the-bulls-and-bears-speak … $Tesla's Amazing. Tesla's Horrible.. $
1457	11-ago-18	Ethereum's price into free fall. $btc $eth $xrp $ltc $xlm $neo $eos $ada $bcc $icx $iota $nano $ncash $wan $ont $xvg $zil $sub $waves $omg $nano $etc #bitcoin #ethereum $ripple $AAPL $MSFT $JPM $WBA $GOOGL $FB $TWTR $TSLA $INTC $APPLE $TESLA #FACEBOOK $AMAZON $TESLA pic.twitter.com/jfltQnHt88
1458	11-ago-18	You are a tech guru and a fasion guru! Keep up the awesome work! $Tesla
1459	10-ago-18	ok. Let me get this straight. R u guys there just for trolling public with this co-incidental tweets or u also do some real work and maintain the trust in the markets? Shame if u don't have courage to take action against $TESLA
1460	10-ago-18	https://www.ft.com/__origami/service/image/v2/images/raw/http%3A%2F%2Fprod-upp-image-read.ft.com%2F9b108d34-9cbb-11e8-ab77-f854c65a4465?source=next-opengraph&fit=scale-down&width=900 … https://www.ft.com/content/6aec9950-9c92-11e8-ab77-f854c65a4465 … $Tesla fight shows rise of short-sellers on Wall Street. $From Financial Times: Stock market tussle shines light on a sector where billions are at s…
1461	10-ago-18	Duplicate skilled traders automatically with Bitcoin! I copy "wangzai888". Do you? https://1broker.com/?r=25023 Honestly a great & effective 'set-and-forget' profit! $POE | $PBT | $PNX | $TRAC | $BUZZ | $TESLA | $IXT | $BKX | $PURA | $HLCpic.twitter.com/tYqgNhHJSX
1462	10-ago-18	Copy skilled traders automatically using Bitcoin! I copy "wangzai888". Do you? https://1broker.com/?r=25023 Legitimately a great & straightforward 'set-and-forget' gain! $CZR | $TESLA | $PRE | $FT | $EMPR | $ETP | $HER | $NET | $SPF | $AIDOCpic.twitter.com/Qq0mL8hyO9
1463	10-ago-18	$TESLA a wide, unconcentrated pool of investors
1464	10-ago-18	https://images.wsj.net/im-21685/social https://www.wsj.com/articles/teslas-unreal-stock-price-is-the-peril-of-elon-1533935831 … $Tesla's Unreal Stock Price Is the Peril of Elon. $From The Wall Street Journal: Enron’s problems began with a share price its business couldn’t support. Will Tesla do better?
1465	10-ago-18	What you need to know about the Federal EV Tax Credit phase outhttps://www.tesla.com/blog/what-you-need-know-about-federal-ev-tax-credit-phase-out …
1466	10-ago-18	Duplicate lucrative traders automatically using Bitcoin! I copy "wangzai888". Do you? https://1broker.com/?r=25023 Definitely a sweet and simple 'set-and-forget' income! $PUT | $PKB | $HUC | $ARK | $POE | $STAK | $TESLA | $GET | $NBAI | $TAASpic.twitter.com/1jcJ3mXoGu
1467	10-ago-18	CryptoCurrency news at https://CoinEventCal.com $BCC $ARO $SOCC $SGCC $ARB $ABY $TESLA $ADST $AHT $CRAVEpic.twitter.com/n7NvPwCSCN
1468	10-ago-18	Claim FREE Cardano ADA for watching videos – current returns: 34.6862 $ADA daily https://www.earncrypto.com/earn-free-ada/?r=91976&NGZ … $ARCO $TEK $1CR $UNITS $CNT $BITGOLD $HTC $GPL $BTCR $BITS $ROYAL $G3N $EBTC $DEX $IRL $SUMO $RUBIT $UNITS $TESLA $POSW $ENT $AU $ZEC $DRM
1469	10-ago-18	By "banks" do they mean restructuring/bankruptcy attorneys? $Tesla
1470	10-ago-18	Just like past production targets, the semi, profitable in Q3.... $Tesla
1471	10-ago-18	Watching $Tesla stock is #Entertainment this week @TheStalwart @FerroTV #TSLA #FundingSecured 8 dollar swings in seconds... Lol
1472	10-ago-18	This is $Tesla https://twitter.com/apphil/status/1027980649184026624 … Tesla is building its own AI chips for self-driving cars https://techcrunch.com/2018/08/01/tesla-is-building-its-own-ai-chips-for-self-driving-cars/ …
1473	10-ago-18	$TESLA IS SAID TO SEEK WIDE INVESTOR POOL FOR TAKE-PRIVATE PLAN *TESLA DELIBERATIONS SAID TO BE EARLY STAGE, NO DECISIONS MADE *TESLA IS SAID TO HOLD EARLY DISCUSSIONS WITH BANKS ABOUT PLANS *TESLA SAID TO WANT TO AVOID CONCENTRATING OWNERSHIP OF STOCK Funding secured?
1474	10-ago-18	Just a thought that may be a bit farout. Is Tesla bankrupt? Private at $420 is a hoax? @altcoingazette http://www.altcoingazette.com $BTC $ETH $XRP $BCH $LTC $NEO $XLM $ADA $XMR $EOS $DOW #S&P500 #DOWJONES #1929 $1929 #Turkey #stockmarketcrash #NASDAQ $tesla #Tesla
1475	10-ago-18	I look forward to the 800 point swings on the DOW returning. Oh, the good ole days! $Tesla $Aapl $Cat $Hmny $Awx
1476	10-ago-18	https://cdn.arstechnica.net/wp-content/uploads/2018/08/GettyImages-479902152-760x380.jpg … https://arstechnica.com/cars/2018/08/tesla-stock-slumps-as-investors-board-wait-for-buyout-details/ … $Tesla board is reportedly in the dark about buyout—that's not normal. $From Ars Technica: Musk says he has "funding secured" but hasn't said who will provide the cash.
1477	10-ago-18	Most charging happens at home or at work- Superchargers are meant to enable long distance trips
1478	10-ago-18	99% of the US population is within 150 miles of a Superchargerhttps://twitter.com/Tgalleg/status/1027337126881329152 … When I first heard about Tesla destination charging, it sounded too good to be true. I’ve since changed my mind. @elonmusk my #69birthdaytour showed me how well thought out your charging grid really is! pic.twitter.com/6jPzd6cPZp
1479	10-ago-18	We haven't had anything to put real volatility into the markets lately. (And @elonmusk and $TESLA don't count) This is the hardest part. To do nothing until something happens.
1480	10-ago-18	Hedge fund manager betting against Tesla gets box of short shorts from Elon Musk: 'He is a man of his word!' $tesla ⁦@elonmusk⁩ maybe send him some extra pairs after run up in Stock this weekhttps://www.cnbc.com/2018/08/10/david-einhorn-gets-short-shorts-from-musk-he-is-a-man-of-his-word.html …
1481	10-ago-18	Carl the $TSLA bulls will thank you for continuous FUD on $TESLA. So major buyers who want to go private get to buy much cheaper. Saudi & Softbank deal was rejected by @elonmusk according to reports. Watch the shortburn when the deal is done. @GerberKawasaki @michaelsantoli :)https://twitter.com/carlquintanilla/status/1027909164754972672 … - @CNBC has confirmed this is really Einhorn. (cc: @verif…
1482	10-ago-18	https://amp.businessinsider.com/images/5b6cb08a8905f21b008b52c7-1334-667.jpg … http://uk.businessinsider.com/teslas-board-may-reportedly-tell-elon-musk-to-recuse-himself-2018-8 … $Tesla's board may reportedly tell Elon Musk to recuse himself from talks about taking the company private. $
1483	09-ago-18	https://amp.businessinsider.com/images/5b6cb08a8905f21b008b52c7-1334-667.jpg … http://uk.businessinsider.com/teslas-board-may-reportedly-tell-elon-musk-to-recuse-himself-2018-8 … $Tesla's board may reportedly tell Elon Musk to recuse himself from talks about taking the company private. $
1484	09-ago-18	Story of #tesla $Tesla #investingpic.twitter.com/DRn8SdLOkh
1485	09-ago-18	$tesla #trolling Copy and report to #Twitter or relevant Social Media Site. All trolls are recorded!! FarktheTrolls!!https://twitter.com/EthicsGradient/status/1027661946445684736 … Reported and blocked my first $tsla troll today. pic.twitter.com/TBcQ78qLFW
1486	09-ago-18	This $tesla going private is just a silicon billionaire vs of #gofundme.
1487	09-ago-18	Can @elonmusk take the $tesla to $420. That’s all I care about. https://twitter.com/DougKass/status/1027721188431339520 … Coming up tomorrow on @realmoney The $TSLA Market Top? * Musk's Tweet is symptomatic of a point in time in which social media has collided with a ridiculously over priced tech stock…
1488	09-ago-18	https://amp.businessinsider.com/images/5b6cb08a8905f21b008b52c7-1334-667.jpg … https://www.businessinsider.com/teslas-board-may-reportedly-tell-elon-musk-to-recuse-himself-2018-8 … $Tesla's board may reportedly tell Elon Musk to recuse himself from talks about taking the company private. $
1489	09-ago-18	I would not want to be the company providing D&O insurance to this BOD. $Tesla #FundingSecured
1490	09-ago-18	The trial is rolling out to all eligible cars in the coming weeks and will begin immediately once it is enabled on your car
1491	09-ago-18	https://s1.reutersmedia.net/resources/r/?m=02&d=20180809&t=2&i=1291941305&w=1200&r=LYNXMPEE781L2 … https://www.reuters.com/article/us-tesla-stock/tesla-shares-fall-5-percent-on-wall-street-skepticism-sec-probe-reports-idUSKBN1KU2AQ … $Tesla shares fall 5 percent on Wall Street skepticism, SEC probe reports. $
1492	09-ago-18	#tesla $tesla $teslaq despite all the threats, doubts, fears, the inevitable is proceeding and it will happen. It is shameful that even SEC activities are mispresented in order to cover short positions. That itself is a proof why tesla should be private chttps://twitter.com/CNBCnow/status/1027663831101788162 … Tesla shares up more than 3% in after-hours trading after sources tell CNBC that the co…
1493	09-ago-18	The trial will be available to Models S, X and 3 that have the appropriate hardware
1494	09-ago-18	@CNBCFastMoney @timseymour oh my God Tim...please don’t ever mention GM’s electric program in the same breath a $Tesla. You’re embarrassing yourself. That battle is OVER!
1495	09-ago-18	@timseymour oh my God Tim...please don’t ever mention GM’s electric program in the same breath a $Tesla. You’re embarrassing yourself. That battle is OVER!
1496	09-ago-18	Fun and point well made. $TESLA the short sellers were not amused I am sure about the $4,000 on that TV show I happened to have watched. But I will not name as it will provide a distorted opinion. But entertaining sure it was. https://twitter.com/MebFaber/status/1027363154026622977 … So we got a price target on TV today for $TSLA to hit $4,000 in 10 years aka a 9 bagger. A fun @mjmauboussin exerc…
1497	09-ago-18	*With my team* My bet: funding was secured on 12 of july with Wang Qishan. Make sense since WS isn't finding any info :) $tesla https://twitter.com/elonmusk/status/1017364353635508224 … With my team after a profoundly interesting discussion of history, philosophy & luck with Vice President Wang in 中南海紫光阁 pic.twitter.com/pHd52YTZD2
1498	09-ago-18	@elonmusk Poll: Has Elon Musk..... <---Curious to see what the twitter sentiment is. Please retweet if you would like to help get more data points. #Tesla $Tesla #TSLA $TSLA
1499	09-ago-18	https://assets.bwbx.io/images/users/iqjWHBFdfxIU/iobFME2vdgk4/v1/1200x800.jpg … https://www.bloomberg.com/news/articles/2018-08-09/tesla-plunges-wiping-out-tweet-fueled-rally-in-just-two-days … $Tesla Falls, Wiping Out Tweet-Fueled Rally in Just Two Days. $From Bloomberg: It didn’t take long for the euphoria to fade.
1500	09-ago-18	I only know the future. Not the past. Im Fortnox long, one big problem is the swedish krona. $tesla is not an option to short at this moment.
1501	09-ago-18	True. I just think Elon wants to hurt the shorts so much...don't forget he said $tesla short squeeze will be the biggest ever.
1502	09-ago-18	The Last Hurrah: $Tesla Shorts Refuse Exit, Add to their Positions #Teslahttps://1reddrop.com/2018/08/09/the-last-hurrah-tesla-shorts-refuse-exit-add-to-their-positions/ …
1503	09-ago-18	Hey @CNBCFastMoney ...hows that $Tesla Pump n Dump holding....sucker's!!! Wtg @elonmusk they actually bought into your $420 call...hahaha $420 $420...I'll nvr forget...the day $WallSt fell for a P&D
1504	09-ago-18	Nah, they're going to fund $Tesla
1505	09-ago-18	#TSLA @elonmusk STILL on TRACK #MULTIDIAGONALS @TeslaCharts $tesla pic.twitter.com/Ash6vN1MKE
1506	09-ago-18	‘I drove my kids around in a Model X for the weekend, and I loved every moment’https://cards.twitter.com/cards/7x0uw/62fw6 …
1507	09-ago-18	Don't worry, funding secured to pay that too $Tesla #Tesla #FundingSecured
1508	09-ago-18	#US Stocks: Food Review $YELP+27.4%.Analytics $DNB+16.2%.Telco $CTL +13.2%.Media Stream $ROKU+20.8%.Auto $TESLA-4.1%.Cloud Storage $DBX +7.6%.DrugStore $RAD-9.4%.App S/w $SNAP+3%.Carbon Mtrl $EAF-7.4%. Agri M/c $DE-3.8%.Pharma $PRGO-9.7%.Travel $BKNG-5.9%.BFS $AMP -1.2% $AGO+3.4%
1509	09-ago-18	Desperate times call for desperate measures. He realized he is closed off to the public markets, he is thinking of the converts, his cash balance and his balance sheet. #Tesla #FundingSecured $Tesla
1510	09-ago-18	#tesla $tesla $teslaq so is this the final battle:It is all out attack to bring Tesla and Elon on their knees. Jail time, damage claims of billions, one finishing blow to one man standing tall. Let them come with all they got.pic.twitter.com/UdjOMo3TCA
1511	09-ago-18	The probability this deal gets done. #Tesla #FundingSecured $Tesla pic.twitter.com/1ZGXiaVg7Z
1512	09-ago-18	Are $Tesla Options Traders Betting the Stock Price to stay above $380? #Teslahttps://1reddrop.com/2018/08/09/are-tesla-options-traders-betting-the-stock-price-to-stay-above-380/ …
1513	09-ago-18	Claim FREE Zcash for watching videos – current returns: 0.0032 $ZEC daily https://www.earncrypto.com/earn-free-zcash/?r=91976&SYF … $GPU $NET $VPRC $HERO $IMX $BYC $TESLA $IOT $MST $ONION $CF $GOOD $PURE $PCN $SMLY $RED $IRL $KORE $SLING $AGRS $GEO $ACC $PANGEA $1ST
1514	09-ago-18	Copy lucrative traders automatically with Bitcoin! I copy "wangzai888". Do you? https://1broker.com/?r=25023 Honestly a cool and easy 'set-and-forget' income! $ETBS | $TESLA | $RCT | $ELIX | $TUSD | $BOUTS | $PNX | $MOT | $QLC | $SAGApic.twitter.com/ugNB0lZdoB
1515	09-ago-18	Replicate successful traders automatically using Bitcoin! I copy "wangzai888". Do you? https://1broker.com/?r=25023 Honestly a great & easy 'set-and-forget' gain! $IND | $SHL | $FSBT | $BTW | $FLT | $TRIO | $BTQ | $BBI | $TESLA | $PIPLpic.twitter.com/AGDPAV2f5e
1516	08-ago-18	Jim Cramer: I wouldn’t recommend #Tesla up here, but You’d be crazy to short $Tesla https://1reddrop.com/2018/08/09/jim-cramer-i-wouldnt-recommend-tesla-up-here-but-youd-be-crazy-to-short-tesla/ …
1517	08-ago-18	Replicate skilled traders automatically using Bitcoin! I copy "wangzai888". Do you? https://1broker.com/?r=25023 Legitimately a great & effective 'set-and-forget' gain! $SMART | $HYDRO | $YEE | $TTC | $BDG | $SPHTX | $TESLA | $BTA | $INPAY | $SOCC
1518	08-ago-18	Claim FREE AdEx for watching videos – current returns: 0.9148 $ADX daily https://www.earncrypto.com/earn-free-adex/?r=91976&DLG … $LAZ $KOBO $SHND $TOA $WGO $IMPCH $LUNA $XVC $TFL $PLU $EMC $SPRTS $SANDG $SWING $PURA $CYP $DPAY $MRJA $COAL $B3 $FID $TESLA $BASH $MSD
1519	08-ago-18	Ringling Bros shuts down and the circus moves to Fremont, they even have the tent. #FundingSecured #Tesla $Tesla pic.twitter.com/VKUf9ZheXH
1520	08-ago-18	$TESLA The SEC's rule 14e-8 basically prohibits publicly traded companies from announcing plans to buy or sell securities if executives don't intend to follow through, don't have the means to complete the deal or are flat out trying to manipulate the stock price.
1521	08-ago-18	Replicate skilled traders automatically with Bitcoin! I copy "wangzai888". Do you? https://1broker.com/?r=25023 Honestly a cool and effective 'set-and-forget' profit! $FAIR | $REQ | $SHA | $XMCT | $NOAH | $ETBS | $BITOK | $ELI | $FTX | $TESLA pic.twitter.com/TKHLvAKJOc
1522	08-ago-18	A Beginner's Guide to Stock Investing. On Amazon. Link: https://www.amazon.com/Beginners-Guide-Stock-Investing-Getting-ebook/dp/B07FTXYXKJ/ref=sr_1_1?ie=UTF8&qid=1533667513&sr=8-1&keywords=rocco+capici … … … … … $AAPL $MSFT $JPM $GOOGL $FB $TWTR $TSLA $INTC $BTC $ETH $XRP $APPLE $TESLA #FACEBOOK $AMAZON $EOS $ADA #BITCOIN #ETHEREUM #RIPPLE #MUSK #TESLA #TRUMP #CARDANOpic.twitter.com/RXmjDt5d5w
1523	08-ago-18	@markbspiegel @davidein We need to put pressure on SEC to investigate this and take action. This can't be let go with a mere fine if it turns out $Tesla didn't have any funding sources. It's stock manipulation then
1524	08-ago-18	everyone notice what Musk is doing. This chart was tagged to him by bespotted Lex way back (a week ago). Musk is now tweeting that. WHy? Because he wants to change narrative and make his loyalist believe $Tesla is doing good. I forsee doom very soon. This is classic desperation
1525	08-ago-18	https://amp.businessinsider.com/images/5b6b206980eb351d008b4e48-1920-960.jpg … https://www.businessinsider.com/r-inside-teslas-troubled-new-york-solar-factory-2018-8 … $Tesla's Gigafactory 2 in New York is struggling to ramp up solar roof production. $
1527	08-ago-18	https://www.marketwatch.com/story/teslas-going-private-proposal-has-analysts-as-confused-as-anyone-else-2018-08-08 … $Tesla's going-private proposal has analysts 'as confused as anyone else'. $From Marketwatch: Wall Street finds more questions than answers on Wednesday as analysts sifted through the Tesla Inc. going-private bombshell.
1528	08-ago-18	A Beginner's Guide to Stock Investing. On Amazon. Link: https://www.amazon.com/Beginners-Guide-Stock-Investing-Getting-ebook/dp/B07FTXYXKJ/ref=sr_1_1?ie=UTF8&qid=1533667513&sr=8-1&keywords=rocco+capici … … … … $AAPL $MSFT $JPM $JPM $WBA $GOOGL $FB $TWTR $TSLA $INTC $BTC $ETH $XRP $VZ $APPLE $TESLA #FACEBOOK $AMAZON $EOS $ADA #BITCOIN #ETHEREUM #RIPPLE #MUSK #TESLA #TRUMP #CARDANO #BERKSHIREpic.tw…
1529	08-ago-18	$420 $tesla funding secured. Weekend is gonna get lit.
1530	08-ago-18	https://images.wsj.net/im-21388/social https://www.wsj.com/articles/teslas-big-question-better-or-worse-off-as-private-company-1533751228 … $Tesla's Big Question: Better or Worse Off as Private Company. $
1531	08-ago-18	I think her argument is flawed. Or course $TESLA could do X. But what is the risk/reward? There are much better risk/reward stocks out there. The job of an investment manager is to find them. The job isn't to say "this company will win against the odds" i.e. fantasy thinking.
1532	08-ago-18	1/ If $Tesla went private it would be a stinging rebuke of the public markets..in the US. International markets are working just fine. cc @Nasdaq US markets broken for tech growth companies.
1533	08-ago-18	If $Tesla went private it would be a stinging rebuke of the public markets
1534	08-ago-18	@elonmusk can put a Tesla on mars. You don’t think he can punish short sellers? $tesla PT. 420.00 smoke up. Boys
1535	08-ago-18	https://ichef.bbci.co.uk/news/1024/branded_news/11F92/production/_102881637_gettyimages-818918912.jpg … https://www.bbc.com/news/business-45118393 … $Tesla board says there are buyout talks with Elon Musk. $From Bbc: The carmaker's board met several times to discuss Elon Musk's proposal to take Tesla private.
1536	08-ago-18	AND with the potential for $tesla to go private, we may have even less securities to choose from and thus more concentration. In 2000 the Wiltshire 5000 was 6600 stocks today 3300
1537	08-ago-18	Just garbage...like $Tesla #ES_Fpic.twitter.com/XJJBu6UODT
1538	08-ago-18	Kimball Musk to his brother - "it was a great ride Elon!" Drop me off over here... $Tesla $tslaq $tsla Kimball selling like crazy!pic.twitter.com/o6YZeNmXZb
1539	08-ago-18	$Tesla Buyout Plan Traps Short-Sellers With Years of Pain #Teslahttps://1reddrop.com/2018/08/08/tesla-buyout-traps-short-sellers-with-years-of-pain/ …
1540	08-ago-18	Duplicate skilled traders automatically with Bitcoin! I copy "wangzai888". Do you? https://1broker.com/?r=25023 Truly a great and easy 'set-and-forget' income! $TESLA | $HST | $SPHR | $SSP | $INCNT | $HRC | $AST | $FLASH | $FDZ | $SEQpic.twitter.com/HUJauH1Ltb
1541	08-ago-18	Will $Tesla be tokenised?
1542	08-ago-18	$tesla Tesla is clearly on course to hit 6k by the end of this month. May be they are already there as #Tesla has registered +17k VINs this month, compared to +21k they did last month. We still have three more weeks to go.https://twitter.com/ShudeepC/status/1027138508291563522 … Is #Tesla Already Building 6,000 #Model3s Every Week? They seem to be really close. https://1reddrop.com/2018/08/08/is-…
1543	08-ago-18	Jumped on $tesla during the halt yesterday made 12 bucks before the close let’s see how we open today
1544	08-ago-18	Copy lucrative traders automatically using Bitcoin! I copy "wangzai888". Do you? https://1broker.com/?r=25023 Legitimately a cool & profitable 'set-and-forget' profit! $SUMO | $PXI | $XIN | $POLY | $QASH | $ZCL | $TESLA | $KURT | $CAZ | $BQpic.twitter.com/Nx9fQxyTES
1545	08-ago-18	https://static01.nyt.com/images/2018/08/08/business/08tesla-alpha2/08tesla-alpha2-facebookJumbo.jpg … https://www.nytimes.com/2018/08/07/business/tesla-stock-elon-musk-private.html … $Tesla to Go Private? Stock Soars After Elon Musk Hints Yes. $From The New York Times: Tesla’s chief executive suggested that being a public company, beholden to shareholders, created perverse incentives for short-se…
1546	07-ago-18	One thing to notes is if this $TSLA rumor is true the shorts had time to cover or hedge. Normally these events happen after hours where you wouldn’t get that opportunity! Musk would not give that to Chanosor any shortseller. If he could had halted $Tesla properly
1547	07-ago-18	Stop crying over @elonmusk #MyHero $Tesla
1548	07-ago-18	Update - It was a great day: @elonmusk will hopefully go to jail for being an idiot, but you can still bet on $Tesla rising ...and... @TomCruise proved that he is the man once again in Mission Impossible #Fallout
1549	07-ago-18	We're sending a sub to the casino ASAP. $TESLA
1550	07-ago-18	Copy successful traders automatically with Bitcoin! I copy "wangzai888". Do you? https://1broker.com/?r=25023 Truly a sweet and easy 'set-and-forget' income! $HLC | $TESLA | $RTE | $BKBT | $SWT | $PINK | $UNIT | $GLC | $BOAT | $BONpic.twitter.com/ToajAfZg62
1551	07-ago-18	A Beginner's Guide to Stock Investing. On Amazon. Link: https://www.amazon.com/Beginners-Guide-Stock-Investing-Getting-ebook/dp/B07FTXYXKJ/ref=sr_1_1?ie=UTF8&qid=1533667513&sr=8-1&keywords=rocco+capici … … … $AAPL $MSFT $JPM $JPM $WBA $GOOGL $FB $TWTR $TSLA $INTC $BTC $ETH $XRP $VZ $APPLE $TESLA #FACEBOOK $AMAZON $EOS $ADA #BITCOIN #ETHEREUM #RIPPLE #MUSK #TESLA #TRUMP #CARDANO #BERKSHIREpic.twit…
1552	07-ago-18	$tesla any comments
1553	07-ago-18	$tesla talked up it share price! Is it legal to that, if it more should be doing it?
1554	07-ago-18	I sold my shares today. Tired of $tesla stock being a barometer for the public’s sentiment of Elon. I love his mission, but I don’t like how a “joke” or a tweet can tank the stock and lose real money. Too volatile of a stock that drastically fluctuates. https://twitter.com/elonmusk/status/1026872652290379776 … Am considering taking Tesla private at $420. Funding secured.
1555	07-ago-18	You're right with respect to risk taking though I'd say with adequate disclosure the public shouldn't be precluded from participating in risk. I will note that Crazy Eddie tried a similar tactic in order to cover up fraud. It never worked for them...though it could for $tesla.
1556	07-ago-18	$tesla haters will say everything possible. So now business news media has more time for real news instead of hate #tsla news. @elonmusk @GuyAdami @petenajarian @ScottWapnerCNBC @karenfinerman :)https://twitter.com/carlquintanilla/status/1026951532695236614 … “Nobody, when they're looking at a privatization, dangles this way and does this sort of teasing dance of choreography. Somebody only does …
1557	07-ago-18	Claim FREE Lisk for watching videos – current returns: 0.0979 $LSK daily https://www.earncrypto.com/earn-free-lisk/?r=91976&XHW … $DLISK $IMX $DEX $TESLA $SIGT $SUR $ENV $GARY $ANT $CCT $VERI $QTM $CNC $CNX $EMD $MUSE $FLIK $BLRY $BRO $GARY $I0C $MAGN $FTC $TKS
1558	07-ago-18	A Beginner's Guide to Stock Investing. On Amazon. Link: https://www.amazon.com/Beginners-Guide-Stock-Investing-Getting-ebook/dp/B07FTXYXKJ/ref=sr_1_1?ie=UTF8&qid=1533667513&sr=8-1&keywords=rocco+capici … … $AAPL $MSFT $JPM $JPM $WBA $GOOGL $FB $TWTR $TSLA $INTC $BTC $ETH $XRP $VZ $APPLE $TESLA #FACEBOOK $AMAZON $EOS $ADA #BITCOIN #ETHEREUM #RIPPLE #MUSK #TESLA #TRUMP #CHELSEA #CARDANOpic.twitter.…
1559	07-ago-18	Does this now mean no one cares about my updated $Tesla 2018 Q3 & Q4 earnings estimates?
1560	07-ago-18	@elonmusk could’ve bought $Tesla at $270, now
1561	07-ago-18	Tesla’s Elon Musk may have just invited a big lawsuit https://whotrades.com/$TSLA/4500536?showMore=1 … $Tesla #ElonMusk #Tesla
1562	07-ago-18	I will hold $Tesla until $1 trillion Valuation! https://twitter.com/CathieDWood/status/1026875270345760769 … .@elonmusk Given their short-term focus, perhaps public markets do not deserve $TSLA, one of the world's most important #Mobility-as-a-Service plays, $AMZN suffered slings and arrows in order to democratize access to its stock. Now that you do not need cash, you can do the same! …
1563	07-ago-18	$Tesla twitter is hilarious
1564	07-ago-18	I believe your listing agreement with NASDAQ says you must notify the exchange before releasing any material information that is likely to impact trading. Did $TESLA do that? Was the stock halted before the tweet? Maybe some lawyer types will chime in here
1565	07-ago-18	https://www.marketwatch.com/story/tesla-confirms-intention-to-go-private-2018-08-07 … $Tesla confirms intention to go private, sending stock up 11%. $
1566	07-ago-18	$Tesla got tesla before the halt. We will see how this goes :)
1567	07-ago-18	I want $Tesla Stocks
1568	07-ago-18	$Tesla to resume trading at 3:45 #Finance #ElonMusk #tradingpic.twitter.com/ipplZr9b4t
1569	07-ago-18	Taking Tesla Privatehttps://www.tesla.com/blog/taking-tesla-private?redirect=no …
1570	07-ago-18	Got into $tesla 380s for Aug 17 @ 185 sold at around 600, bought back into $tasla 400s for Aug 17 after news was verified. #halt #tsla
1571	07-ago-18	https://fm.cnbc.com/applications/cnbc.com/resources/img/editorial/2017/06/20/104539833-GettyImages-493893250-elon-musk-tesla.1910x1000.jpg … https://www.cnbc.com/2018/08/07/tesla-stock-jumps-on-musks-tweet-that-he-is-considering-taking-compan.html … $Tesla shares halted after string of Musk tweets on possibly taking company private. $From CNBC: Musk's Twitter account said funding is secured to ta…
1572	07-ago-18	FUCK WALL St Bob.... and the $TESLA / @elonmusk haters!
1574	07-ago-18	Best use for a $Tesla roast marshmallows pic.twitter.com/4nFP7GPy4q
1575	07-ago-18	Trading has been suspended on $Tesla stock as Elon tries to take the company public. According to him the $80B in financing is already locked up.
1576	07-ago-18	perspective $BMW MC less than $Tesla
1577	07-ago-18	A Beginner's Guide to Stock Investing. On Amazon. Link:https://www.amazon.com/Beginners-Guide-Stock-Investing-Getting-ebook/dp/B07FTXYXKJ/ref=sr_1_1?ie=UTF8&qid=1533667513&sr=8-1&keywords=rocco+capici … $AAPL $MSFT $JPM $JPM $WBA $GOOGL $FB $TWTR $TSLA $INTC $BTC $ETH $XRP $VZ $APPLE $TESLA #FACEBOOK $AMAZON $EOS $ADApic.twitter.com/zdRWK05QOj
1578	07-ago-18	Suicide watch for Einhorn just got real. $Tesla #ShortSellersSuck
1579	07-ago-18	Most $Tesla Drivers/owners in my neck of the woods are nothing but pompous hypocritical fucking pricks. nothing would make me smile more than seeing these asses suffer
1580	07-ago-18	https://fm.cnbc.com/applications/cnbc.com/resources/img/editorial/2018/05/15/105210097-GettyImages-951029908.1910x1000.jpg … https://www.cnbc.com/2018/08/07/tesla-shares-jump-on-report-saudi-arabia-sovereign-wealth-fund-has-2-.html … $Tesla shares rise on report Saudi Arabia sovereign wealth fund has $2 billion stake. $From CNBC: Saudi Arabia's sovereign wealth fund has acquired a significant pos…
1581	07-ago-18	I see nothing but $Tesla on my stream. Besides the Prius its one of my most hated vehicle on this planet I hope it all falls to shit muted $Tesla because it fucking sucks ass
1582	07-ago-18	Russian Market: and then Elon deletes his tweet Hey, @elonmusk, maybe you meant 420 Rubles or 420 Turkish Liras? $Tesla halted Supermario: Hey, Elon, next time you wanna manipulate the stock, just call me. #ElonMusk #Tesla #Teslastock https://twitter.com/RobinWigg/status/1026895493287342080 …pic.twitter.com/WEpUyJmbIV
1583	07-ago-18	$Tesla $TSLA If you mean funnier... as in he who laughs last..
1584	07-ago-18	Not that much as $tesla keeps u here!
1585	07-ago-18	For all the $TESLA FOMOs (afraid of missing out) buy (1) one share (or sell (1)one) and see if you're right.
1586	07-ago-18	this is great $tesla shorts vs. @elonmusk and Saudi sovereign wealth fund. Lots of sun there to power solar panels and electric cars.
1587	07-ago-18	Replicate lucrative traders automatically using Bitcoin! I copy "wangzai888". Do you? https://1broker.com/?r=25023 Truly a nice and effective 'set-and-forget' income! $TESLA | $TES | $XOT | $XRL | $RDD | $CMPCO | $LST | $AE | $EUNO | $EXPpic.twitter.com/JVlJhdsuBs
1588	07-ago-18	Saudi wealth fund buys 3-5% stake in $Tesla. Even the Saudis are moving away from oil and into the future! #ElectricVehicles
1589	07-ago-18	$TSLA $AMZN wow so who was holding on those $360 $tesla calls boom who going out to buy more !!! amazon calls
1590	07-ago-18	The $Tesla longs sound like................(fill in blank).
1591	07-ago-18	Pretty good bull/bear debate on $TSLA #TSLA $Tesla $Tesla Comments section is just as entertaining. https://www.youtube.com/watch?v=-PiYgnyOUMw …
1592	06-ago-18	Most owners charge at home, but you can also charge at work or use the Supercharger network https://www.tesla.com/findus
1593	06-ago-18	Emissions from driving EVs vary depending on where you live, but the grid is getting cleaner, which means EVs get cleaner over time while gas cars start dirty and only get dirtierhttps://blog.ucsusa.org/dave-reichmuth/new-data-show-electric-vehicles-continue-to-get-cleaner …
1594	06-ago-18	Duplicate successful traders automatically with Bitcoin! I copy "wangzai888". Do you? https://1broker.com/?r=25023 Definitely a cool and simple 'set-and-forget' gain! $ICON | $NOTE | $STRAT | $FUEL | $UNRC | $CNN | $INDI | $XVG | $TESLA | $DATX
1595	06-ago-18	.@jalopnik reviews Model 3 Performancehttps://jalopnik.com/2018-tesla-model-3-performance-heres-what-we-thought-1828067979 …
1596	06-ago-18	$TESLA is also running high now....I think its prime for break out...I might take a short term long here with strict SL of 339$
1597	06-ago-18	Copy lucrative traders automatically with Bitcoin! I copy "wangzai888". Do you? https://1broker.com/?r=25023 Legitimately a nice and effective 'set-and-forget' income! $ZINC | $QSP | $BITS | $PCOIN | $TESLA | $SPX | $EXMR | $BTCN | $TIPS | $DIME
1598	05-ago-18	Duplicate lucrative traders automatically with Bitcoin! I copy "wangzai888". Do you? https://1broker.com/?r=25023 Definitely a sweet & straightforward 'set-and-forget' profit! $BEZ | $TOLL | $ORI | $SDRN | $SRC | $TESLA | $XMR | $COR | $ALX | $ZYDpic.twitter.com/uMU0lhaEv5
1599	05-ago-18	https://g.foolcdn.com/image/?url=https%3A%2F%2Fg.foolcdn.com%2Feditorial%2Fimages%2F490246%2Findustrials-autos-tesla-model-3-tsla.JPG&h=630&w=1200&op=resize … https://www.fool.com/investing/2018/08/05/teslas-big-q2-loss-isnt-the-real-problem.aspx … $Tesla's Big Q2 Loss Isn't the Real Problem. $
1600	05-ago-18	Bitcoin fell again below $7000. $btc $eth $xrp $ltc $xlm $neo $eos $ada $bcc $icx $iota $nano $ncash $wan $ont $xvg $zil $nano #bitcoin #ethereum $ripple $AAPL $MSFT $JPM $JPM $WBA $GOOGL $FB $TWTR $TSLA $INTC $VZ $APPLE $TESLA #FACEBOOK $AMAZONpic.twitter.com/HD8jEliEI9
1601	05-ago-18	Bitcoin $7000 psychological support level has resisted so far. $btc $eth $xrp $ltc $xlm $neo $eos $ada $bcc $icx $iota $nano $ncash $wan $ont $xvg $zil $nano #bitcoin #ethereum $ripple $AAPL $MSFT $JPM $JPM $WBA $GOOGL $FB $TWTR $TSLA $INTC $VZ $APPLE $TESLA #FACEBOOK $AMAZONpic.twitter.com/uhD3bCWzfM
1602	05-ago-18	https://thumbor.forbes.com/thumbor/600x315/https%3A%2F%2Fspecials-images.forbesimg.com%2Fdam%2Fimageserve%2F6fe398529cef49598ca0d70b8e46a6ea%2F960x0.jpg%3Ffit%3Dscale … https://www.forbes.com/sites/enriquedans/2018/08/04/tesla-the-model-3-and-the-market/ … $Tesla, The Model 3... And The Market. $
1603	04-ago-18	Bitcoin is going to test the $7000 support level. $btc $eth $xrp $ltc $xlm $neo $eos $ada $bcc $icx $iota $nano $ncash $wan $ont $xvg $zil #bitcoin #ethereum $ripple $AAPL $MSFT $JPM $GOOGL $FB $TWTR $TSLA $APPLE $TESLA #FACEBOOK $AMAZON
1604	04-ago-18	It looks like a bad day for Bitcoin. The next important support level is at $7000. $btc $eth $xrp $ltc $xlm $neo $eos $ada $bcc $icx $iota $nano $ncash $wan $ont $xvg $zil #bitcoin #ethereum $ripple $AAPL $MSFT $JPM $GOOGL $FB $TWTR $TSLA $APPLE $TESLA #FACEBOOK $AMAZONpic.twitter.com/eJ6h274dNl
1605	04-ago-18	https://media.wired.com/photos/5b64cdce51297c21002b4460/191:100/pass/Tesla_00000219946666.jpg … https://www.wired.com/story/tesla-self-driving-car-computer-chip-nvidia/ … $Tesla Says Its New Self-Driving Chip Is Finally Baked. $From Wired: The car company says it developed its own computer chip, taking it one more step toward vertically integrating its autonomous driving technology.
1606	03-ago-18	https://cnet3.cbsistatic.com/img/1ReppaZwu4lYhnhN7RiADHfusCQ=/2018/07/22/22ed6fca-9f96-45d0-b93c-de0b22c291ef/ogi1-003-tesla-model-3-performance.jpg … https://www.cnet.com/roadshow/news/2019-tesla-model-3-performance-on-track-driving/ … $Tesla's Model 3 Performance gets some real track time. $From Cnet: The crew over at Road & Track managed to convince Tesla to let them have a day of lapping out …
1607	03-ago-18	$blnk $Tesla possible investment In Blink Charging Network. Also Blink just received above approved standards for energy star certification. https://ir.blinkcharging.com/press-releases/detail/2193/blink-charging-co-electric-vehicle-chargers-earn …
1608	03-ago-18	Powerpack systems are guaranteed for 10 years, though we work to extend that with partners after
1609	03-ago-18	Model 3 Performance is the world's first electric sport sedan with bona fide race track chops -@roadandtrackhttps://www.roadandtrack.com/new-cars/road-tests/a22625274/tesla-model-3-performance-track-test/ …
1610	03-ago-18	Tesla Grid Controller regulates inputs from different traditional and renewable energy resources such as wind, hydro and solar and manages energy output into the grid.https://cleantechnica.com/2018/07/31/the-tesla-grid-controller-debuts-helping-samoa-toward-100-renewable-electricity-goal/ …
1611	03-ago-18	Tesla Grid Controller and Powerpacks optimize renewable energy across Samoa’s grid https://ts.la/2LT02ts pic.twitter.com/w2TpAAaHPx
1612	03-ago-18	Claim FREE Pivx for watching videos – current returns: 0.3249 $PIVX daily https://www.earncrypto.com/earn-free-pivx/?r=91976&JWE … $BSD $TESLA $WEC $SYNC $MRT $SDRN $BG2 $GBRC $MIU $PAY $EDRC $AIB $BG2 $MYB $BTSR $CAP $ACN $NEOS $ADC $LEA $SHIFT $RUBIT $EVO $MOIN
1613	03-ago-18	Claim FREE AdEx for watching videos – current returns: 0.9148 $ADX daily https://www.earncrypto.com/earn-free-adex/?r=91976&BXQ … $UNIC $FYP $SYS $COUPE $TESLA $VEN $SNRG $XBL $GPU $CANN $MAY $YBC $ART $ZCC $EMV $PIX $SLR $ECC $V $IFT $EFL $VRM $KORE $RVT
1614	02-ago-18	Last 20 minutes to download my book for free, just for today (PDT), on Amazon. "A Beginner’s Guide to Stock Investing”. Link: https://www.amazon.com/Beginners-Guide-Stock-Investing-Getting-ebook/dp/B07FTXYXKJ/ref=sr_1_1?ie=UTF8&qid=1532939123&sr=8-1&keywords=rocco+capici … … … … $AAPL $MSFT $JPM $JPM $WBA $GOOGL $FB $TWTR $TSLA $INTC $BTC $ETH $XRP $VZ $APPLE $TESLA #FACEBOOK $AMAZON $EOS $ADApic…
1615	02-ago-18	$Tesla did you just stop booking accrued purchases? In FY2017 we had 750 of them, yet we do not see a significant increase in AP nor in cash out for that. Do you book it once the terms are favourably renegotiated? Or did you pay those but slashed other AP? pic.twitter.com/xtCo6DIZxO
1616	02-ago-18	$Tesla: besides postive gross margin before non cash items can somebody point me to the more favourable material costs? Which of the raw material inputs developed favourable? That does not make sense is just hidden bla bla for Panicsonic needed to bleed.
1617	02-ago-18	#tsla #tslaq #tesla This seemed to be the only $Tesla killer with any credence. @TeslaCharts What says you?
1618	02-ago-18	#markYusko #zerohedge #markbspiegel @Teslacharts @ttmygh First they ignore you. Then they laugh at you. Then they fight you. Then they block you on twitter. Then you win. $TSLA No particular order. CDS pricing collapses. Bonds goto par. FCFP. Profitable. #Tesla $Tesla
1619	02-ago-18	You can download my book for free, just for today (PDT), on Amazon. "A Beginner’s Guide to Stock Investing”. Link: https://www.amazon.com/Beginners-Guide-Stock-Investing-Getting-ebook/dp/B07FTXYXKJ/ref=sr_1_1?ie=UTF8&qid=1532939123&sr=8-1&keywords=rocco+capici … … … $AAPL $MSFT $JPM $JPM $WBA $GOOGL $FB $TWTR $TSLA $INTC $BTC $ETH $XRP $VZ $APPLE $TESLA #FACEBOOK $AMAZON $EOS $ADApic.twitter.com/…
1620	02-ago-18	https://www.marketwatch.com/story/tesla-short-sellers-are-sitting-on-a-more-than-1-billion-paper-loss-after-stock-rally-2018-08-02 … $Tesla short sellers are sitting on a paper loss of nearly $2 billion after stock rally. $
1621	02-ago-18	$TESLA $NVIDIA seems to have priced itself out of the market. Apple's model of in house brew seemed to work just fine. These companies have enough capital to absorb upfront R&D costs to develop highly customized solutions in house.https://arstechnica.com/cars/2018/08/tesla-says-its-dumping-nvidia-chips-for-a-homebrew-alternative/?comments=1 …
1622	02-ago-18	I am glad for you! I usually sit around 25% cash 50% or so long positions in mostly REIT’s and 25% in bio-tech. I use cash for situations like what has happened last 2 days with $Tesla. I am long$TSLA though since 2011. Other Longs are $CVX $LMT $AMZN $GOOG $CAT and few more.
1623	02-ago-18	https://www.marketwatch.com/story/tesla-short-sellers-are-sitting-on-a-more-than-1-billion-paper-loss-after-stock-rally-2018-08-02 … $Tesla short sellers are sitting on a more than $1 billion paper loss after stock rally. $
1624	02-ago-18	At what price do $Tesla shorts cover? Or do they still stay as stubborn as Elon Musk? It seems to be a never ending war between Tesla and Shorters. No position, just like eating popcorn and watching.
1625	02-ago-18	https://s1.reutersmedia.net/resources/r/?m=02&d=20180802&t=2&i=1289517883&w=1200&r=LYNXMPEE711H1 … https://www.reuters.com/article/us-tesla-results-stocks/tesla-share-spike-deals-short-sellers-a-1-1-billion-loss-idUSKBN1KN1TX … $Tesla share spike deals short-sellers a $1.1-billion loss. $
1626	02-ago-18	I like $tesla and visionary @elonmusk , but for now I'll stick with the wise advise from @boonepickens, stick with home-sourced #NaturalGas -powered vehicles and the @pickensplan $TSLA vs $CLNE #oilandgas #PickensPlan #PetroRockEnergy #RMenergy #LNG #natgashttps://twitter.com/realmoney/status/1024836449642926088 … Why Drive a Tesla When You Can Drive a Natural Gas-Powered Vehicle? @Eliecer_energy…
1627	02-ago-18	#TSLA RT #Retweet IF U GET IT/Think This is the COOLEST Charting Method EVER #MULTIDIAGONALS See How PRICE is PLOTTED **BEFORE** it HAPPENs $tesla Even ELON @elonmusk is Impressed#Trading #TechnicalAnalysispic.twitter.com/49dVtGMSvr
1628	02-ago-18	Claim FREE MonaCoin for watching videos – current returns: 0.2770 $MONA daily https://www.earncrypto.com/earn-free-monacoin/?r=91976&EET … $AC $EAGLE $ATM $XRY $SUPER $CJ $SCORE $EDOGE $RPC $SLG $HYPER $XBL $XCO $SMC $LIR $NXT $NTRN $BGC $TESLA $GAM $ITZ $GBX $YAC $LINX
1629	02-ago-18	Gigafactory 1 battery production has reached an annualized run rate of ≈20 GWh - more kWh than all other carmakers combinedpic.twitter.com/wFIB7E72rX
1630	02-ago-18	$Tesla gains spells more pain for short sellers. @davidein's Greenlight Capital was already down 19 percent in the first seven months of 2018. But at least he's gotten rid of that Model S which was giving him trouble, so some good news. https://reut.rs/2AC0Hv8
1631	02-ago-18	You can download my book for free, just for today, on Amazon. "A Beginner’s Guide to Stock Investing”. Link: https://www.amazon.com/Beginners-Guide-Stock-Investing-Getting-ebook/dp/B07FTXYXKJ/ref=sr_1_1?ie=UTF8&qid=1532939123&sr=8-1&keywords=rocco+capici … … $AAPL $MSFT $JPM $XOM $JNJ $JPM $WBA $GOOGL $FB $TWTR $TSLA $INTC $CSCO $PFE $VZ $APPLE $TESLA $AMAZON #FACEBOOK
1632	02-ago-18	Yeah he hoped $Tesla would crash, wat happ to that
1633	02-ago-18	Take a look at my book: “A Beginner’s Guide to Stock Investing”. It will be available for free, just for today, on Amazon. Link: https://www.amazon.com/Beginners-Guide-Stock-Investing-Getting-ebook/dp/B07FTXYXKJ/ref=sr_1_1?ie=UTF8&qid=1532939123&sr=8-1&keywords=rocco+capici … … $AAPL $MSFT $JPM $JPM $WBA $GOOGL $FB $TWTR $TSLA $INTC $BTC $ETH $XRP $VZ $APPLE $TESLA #FACEBOOK $AMAZON $EOS $ADApic.…
1634	02-ago-18	Take a look at my book: “A Beginner’s Guide to Stock Investing”. It will be available for free, just for today, on Amazon. Link: https://www.amazon.com/Beginners-Guide-Stock-Investing-Getting-ebook/dp/B07FTXYXKJ/ref=sr_1_1?ie=UTF8&qid=1532939123&sr=8-1&keywords=rocco+capici … … $AAPL $MSFT $JPM $JPM $WBA $GOOGL $FB $TWTR $TSLA $INTC $BTC $ETH $XRP $VZ $APPLE $TESLA #FACEBOOK $AMAZON $EOS $ADApic.…
1635	02-ago-18	#Tesla is quietly making its own #AI chip for #selfdrivingcars http://j.mp/2Mf0UFY $Tesla pic.twitter.com/CM9TkzWzKq
1636	02-ago-18	Take a look at my book: “A Beginner’s Guide to Stock Investing”. It will be available for free, just for today, on Amazon. Link: https://www.amazon.com/Beginners-Guide-Stock-Investing-Getting-ebook/dp/B07FTXYXKJ/ref=sr_1_1?ie=UTF8&qid=1532939123&sr=8-1&keywords=rocco+capici … … $AAPL $MSFT $JPM $JPM $WBA $GOOGL $FB $TWTR $TSLA $INTC $BTC $ETH $XRP $VZ $APPLE $TESLA #FACEBOOK $AMAZON $EOS $ADApic.…
1637	02-ago-18	Take a look at my book: “A Beginner’s Guide to Stock Investing”. It will be available for free, just for today, on Amazon. Link: https://www.amazon.com/Beginners-Guide-Stock-Investing-Getting-ebook/dp/B07FTXYXKJ/ref=sr_1_1?ie=UTF8&qid=1532939123&sr=8-1&keywords=rocco+capici … … $AAPL $MSFT $JPM $JPM $WBA $GOOGL $FB $TWTR $TSLA $INTC $BTC $ETH $XRP $VZ $APPLE $TESLA #FACEBOOK $AMAZON $EOS $ADApic.…
1638	02-ago-18	Take a look at my book: “A Beginner’s Guide to Stock Investing”. It will be available for free, just for today, on Amazon. Link: https://www.amazon.com/Beginners-Guide-Stock-Investing-Getting-ebook/dp/B07FTXYXKJ/ref=sr_1_1?ie=UTF8&qid=1532939123&sr=8-1&keywords=rocco+capici … … $AAPL $MSFT $JPM $JPM $WBA $GOOGL $FB $TWTR $TSLA $INTC $BTC $ETH $XRP $VZ $APPLE $TESLA #FACEBOOK $AMAZON $EOS $ADApic.…
1639	02-ago-18	Take a look at my book: “A Beginner’s Guide to Stock Investing”. It will be available for free, just for today, on Amazon. Link: https://www.amazon.com/Beginners-Guide-Stock-Investing-Getting-ebook/dp/B07FTXYXKJ/ref=sr_1_1?ie=UTF8&qid=1532939123&sr=8-1&keywords=rocco+capici … … $AAPL $MSFT $JPM $JPM $WBA $GOOGL $FB $TWTR $TSLA $INTC $BTC $ETH $XRP $VZ $APPLE $TESLA #FACEBOOK $AMAZON $EOS $ADApic.…
1640	02-ago-18	Take a look at my book: “A Beginner’s Guide to Stock Investing”. It will be available for free, just for today, on Amazon. Link: https://www.amazon.com/Beginners-Guide-Stock-Investing-Getting-ebook/dp/B07FTXYXKJ/ref=sr_1_1?ie=UTF8&qid=1532939123&sr=8-1&keywords=rocco+capici … … $AAPL $MSFT $JPM $JPM $WBA $GOOGL $FB $TWTR $TSLA $INTC $BTC $ETH $XRP $VZ $APPLE $TESLA #FACEBOOK $AMAZON $EOS $ADApic.…
1641	02-ago-18	Take a look at my book: “A Beginner’s Guide to Stock Investing”. It will be available for free, just for today, on Amazon. Link: https://www.amazon.com/Beginners-Guide-Stock-Investing-Getting-ebook/dp/B07FTXYXKJ/ref=sr_1_1?ie=UTF8&qid=1532939123&sr=8-1&keywords=rocco+capici … … $AAPL $MSFT $JPM $JPM $WBA $GOOGL $FB $TWTR $TSLA $INTC $BTC $ETH $XRP $VZ $APPLE $TESLA #FACEBOOK $AMAZON $EOS $ADApic.…
1642	02-ago-18	$Tesla given the statements about lower material costs - and Panicsonics heavy loss - this makes you wonder whether the made a cost decrease deal with them. Otherwise, material costs have been rising for all OEMs but not for Tesla - that would not make any sense. pic.twitter.com/PyScOTaUPP
1643	02-ago-18	$Tesla - so deposits only hit the PnL once the car gets delivered to the customer? Does this mean cars defined as in transit - which means gets to the customer are accounted for as revenues already?!? pic.twitter.com/vBpCQvmFuD
1644	02-ago-18	Wallstreet asking Questions on $Tesla conference call https://www.youtube.com/watch?v=mDqsgbtpDLk …
1645	01-ago-18	Congrats on the numbers, and thank you for boosting my $tesla options today. Nice calm Elon I am so proud of tge Tesla company. Been posting this all over the internet. Keep going, thank you for you dedication. Like spacex, it WILL pay off!! pic.twitter.com/7xg9H6djS2
1646	01-ago-18	It seems like $tesla twitter and $crypto twitter have a lot in common.https://twitter.com/JackBeTrader/status/1024727802032123905 … $TSLA Bingo starts soon. If he calls Montana a pedo I’ll slam the whole bottle. @QTRResearch pic.twitter.com/czWVDtDBwe
1647	01-ago-18	@jimcramer Maybe it’s time to replace with a “T” for $tesla https://twitter.com/jimcramer/status/1024811113576361990 … not yet https://twitter.com/georgiosangio/status/1024710215529324544 …
1648	01-ago-18	Trying to wrap my head around $tesla @elonmusk new chip for autonomous driving that processes 2000 pics per second. Human brain can only do 10-12. Accidents could be like unicorns
1649	01-ago-18	Take a look at my book: “A Beginner’s Guide to Stock Investing”. It will be available for free, just for a day, on August 2 (PDT). Link: https://www.amazon.com/Beginners-Guide-Stock-Investing-Getting-ebook/dp/B07FTXYXKJ/ref=sr_1_1?ie=UTF8&qid=1532939123&sr=8-1&keywords=rocco+capici … … $AAPL $MSFT $JPM $JNJ $JPM $WBA $GOOGL $FB $TWTR $TSLA $INTC $BTC $ETH $XRP $VZ $APPLE $TESLA #FACEBOOK $AMAZONp…
1650	01-ago-18	Take a look at my book: “A Beginner’s Guide to Stock Investing”. It will be available for free, just for a day, on August 2 (PDT). Link: https://www.amazon.com/Beginners-Guide-Stock-Investing-Getting-ebook/dp/B07FTXYXKJ/ref=sr_1_1?ie=UTF8&qid=1532939123&sr=8-1&keywords=rocco+capici … … $AAPL $MSFT $JPM $JNJ $JPM $WBA $GOOGL $FB $TWTR $TSLA $INTC $BTC $ETH $XRP $VZ $APPLE $TESLA #FACEBOOK $AMAZONp…
1651	01-ago-18	Take a look at my book: “A Beginner’s Guide to Stock Investing”. It will be available for free, just for a day, on August 2 (PDT). Link: https://www.amazon.com/Beginners-Guide-Stock-Investing-Getting-ebook/dp/B07FTXYXKJ/ref=sr_1_1?ie=UTF8&qid=1532939123&sr=8-1&keywords=rocco+capici … … $AAPL $MSFT $JPM $JNJ $JPM $WBA $GOOGL $FB $TWTR $TSLA $INTC $BTC $ETH $XRP $VZ $APPLE $TESLA #FACEBOOK $AMAZONp…
1652	01-ago-18	Take a look at my book: “A Beginner’s Guide to Stock Investing”. It will be available for free, just for a day, on August 2 (PDT). Link: https://www.amazon.com/Beginners-Guide-Stock-Investing-Getting-ebook/dp/B07FTXYXKJ/ref=sr_1_1?ie=UTF8&qid=1532939123&sr=8-1&keywords=rocco+capici … … $AAPL $MSFT $JPM $JNJ $JPM $WBA $GOOGL $FB $TWTR $TSLA $INTC $BTC $ETH $XRP $VZ $APPLE $TESLA #FACEBOOK $AMAZONp…
1653	01-ago-18	Take a look at my book: “A Beginner’s Guide to Stock Investing”. It will be available for free, just for a day, on August 2 (PDT). Link: https://www.amazon.com/Beginners-Guide-Stock-Investing-Getting-ebook/dp/B07FTXYXKJ/ref=sr_1_1?ie=UTF8&qid=1532939123&sr=8-1&keywords=rocco+capici … … $AAPL $MSFT $JPM $JNJ $JPM $WBA $GOOGL $FB $TWTR $TSLA $INTC $BTC $ETH $XRP $VZ $APPLE $TESLA #FACEBOOK $AMAZONp…
1654	01-ago-18	Take a look at my book: “A Beginner’s Guide to Stock Investing”. It will be available for free, just for a day, on August 2 (PDT). Link: https://www.amazon.com/Beginners-Guide-Stock-Investing-Getting-ebook/dp/B07FTXYXKJ/ref=sr_1_1?ie=UTF8&qid=1532939123&sr=8-1&keywords=rocco+capici … … $AAPL $MSFT $JPM $JNJ $JPM $WBA $GOOGL $FB $TWTR $TSLA $INTC $BTC $ETH $XRP $VZ $APPLE $TESLA #FACEBOOK $AMAZONp…
1655	01-ago-18	Take a look at my book: “A Beginner’s Guide to Stock Investing”. It will be available for free, just for a day, on August 2 (PDT). Link: https://www.amazon.com/Beginners-Guide-Stock-Investing-Getting-ebook/dp/B07FTXYXKJ/ref=sr_1_1?ie=UTF8&qid=1532939123&sr=8-1&keywords=rocco+capici … … $AAPL $MSFT $JPM $JNJ $JPM $WBA $GOOGL $FB $TWTR $TSLA $INTC $BTC $ETH $XRP $VZ $APPLE $TESLA #FACEBOOK $AMAZONp…
1656	01-ago-18	https://images.wsj.net/im-20458/social https://www.wsj.com/articles/tesla-doubles-loss-but-burns-less-cash-than-expected-1533155913 … $Tesla Doubles Loss, but Burns Less Cash Than Expected. $
1657	01-ago-18	https://s2.reutersmedia.net/resources/r/?m=02&d=20180801&t=2&i=1289241716&w=1200&r=LYNXMPEE703LC … https://uk.reuters.com/article/uk-tesla-results/tesla-flags-promise-of-profit-as-model-3-production-steadies-idUKKBN1KM633 … $Tesla flags promise of profit as Model 3 production steadies. $
1658	01-ago-18	Here is a Rorschach Test. To me it looks like a not to vague, subliminal message dressed in reality from @elonmusk to short sellers. I could be wrong. What does it look like to you? #TSLA $TSLA #Tesla $Tesla pic.twitter.com/ImXtQRI57M
1659	01-ago-18	all the $TESLA shorts are quiet ! whats wrong ??????? Cat got your tongue ?
1660	01-ago-18	https://s1.reutersmedia.net/resources/r/?m=02&d=20180801&t=2&i=1289206374&w=1200&r=LYNXMPEE703L1 … https://www.reuters.com/article/us-tesla-results/tesla-steadies-output-of-new-model-3-sedan-sees-a-profit-idUSKBN1KM62S … $Tesla steadies output of new Model 3 sedan, sees a profit. $
1661	01-ago-18	Yes- it'll fit an XL-sized mountain bikehttps://www.edmunds.com/tesla/model-3/2017/long-term-road-test/2017-tesla-model-3-will-an-xl-size-mountain-bike-fit.html …
1662	01-ago-18	https://fm.cnbc.com/applications/cnbc.com/resources/img/editorial/2018/06/15/105276147-GettyImages-968584400.1910x1000.jpg … https://www.cnbc.com/2018/08/01/tesla-earnings-q2-2018.html … $Tesla shares surge as upbeat Musk sees profitable second half. $From CNBC: Model 3 sales fueled revenues, but the company still spent heavily during the quarter.
1663	01-ago-18	Model 3 now outsells all other premium mid-sized sedans in the US.....combinedpic.twitter.com/FhjKUGK58N
1664	01-ago-18	Model Y will be produced in Europe? $tesla
1665	01-ago-18	I raised the question ahead of earnings - Is $Tesla #Tesla a real car company? This answer is fascinating to me: ``I don't know how others do it, to be totally frank..." (on the manufacturing process and learning from it) 1/2
1666	01-ago-18	Haha! $Tesla Most valuable apology in history! Stock up 10% or $5 billion thanks to Musk's apology. He is a genius! #Tesla #TeslaModel3
1667	01-ago-18	https://s1.reutersmedia.net/resources/r/?m=02&d=20180801&t=2&i=1289206374&w=1200&r=LYNXMPEE703L1 … https://www.reuters.com/article/us-tesla-results/tesla-plans-to-build-up-to-55000-model-3s-profitably-in-third-quarter-idUSKBN1KM62S … $Tesla plans to build up to 55000 Model 3s, profitably, in third quarter. $
1668	01-ago-18	$Tesla - the last time it traded up in late trading it dropped 10% the next day only to recover slowly with the next positive outlook! No doubt, Tesla is the greatest story of 2018! #tesla
1669	01-ago-18	@elonmusk if your looking at your phone. What the hell are you talking about? Are you stoned? $Tesla
1671	01-ago-18	#tsla "Customers are our sale forces." Would you be willing to change your world view on $tsla if $Tesla s bonds go back to trading at par?
1672	01-ago-18	So $tesla loses $50,000 on every car it sells? I wish @elonmusk would focus on rockets.
1673	01-ago-18	The usual pattern: Bad numbers but optimistic forecasts. $Tesla is still burning cash to the tune of $750 billion a quarter and it won't get any easier if interest continues to rise and liquidity dries up. It's not in Tesla's own hands anymore - time is ticking! #tesla #Model3
1674	01-ago-18	@markyusko Mark, are you willing to change your world view on $Tesla if the bonds go back to trading at par? That happens and It is a #BrandNewGame@Tesla
1675	01-ago-18	#Tesla conference call audio link: https://edge.media-server.com/m6/p/wasrmjwi (email and name required). $TESLA #Q2
1676	01-ago-18	https://fm.cnbc.com/applications/cnbc.com/resources/img/editorial/2018/06/15/105276147-GettyImages-968584400.1910x1000.jpg … https://www.cnbc.com/2018/08/01/tesla-earnings-q2-2018.html … $Tesla posts loss of $3.06 per share, vs. expected loss of $2.92 a share. $
1677	01-ago-18	#TSLA @elonmusk Watch&Learn Closely as $tesla Heads 2 CONFLUENCE of #MULTIDIAGONALSpic.twitter.com/2mP3A3Z6GU
1678	01-ago-18	$tesla net cash of deposits/accounts payable less than 90 days would be great to see
1679	01-ago-18	https://www.streetinsider.com/Earnings/Tesla+%28TSLA%29+Misses+Q2+EPS+by+14c%2C+Expects+to+produce+50-55k+Model+3s+in+Q3/14461066.html … $Tesla (TSLA) Misses Q2 EPS by 14c, Expects to produce 50-55k Model 3s in Q3. $
1680	01-ago-18	wow $Tesla rallying nearly 4% after earnings in after hours trade....a balm for #ElonMusk
1681	01-ago-18	BREAKING: $Tesla #Tesla 2Q revenue $4billion (vs. $3.97B est) 2Q adj. automotive gross margin at 21% (vs. 16% est). Shares choppy in after hours.pic.twitter.com/LjR1epseeE
1682	01-ago-18	Is $tesla ever really flat? It is always a a jitterbug it seems.
1683	01-ago-18	@elonmusk Elon Bill gates driving $TESLA. Wish he invests as well. :) https://twitter.com/rossdawson/status/734368554737225728 … Future of interviews: Bill Gates talks with Neal Stephenson while driving a Tesla, captured in virtual reality pic.twitter.com/SXqQ03RX60
1684	01-ago-18	@elonmusk @carlquintanilla @ScottWapnerCNBC @petenajarian @GerberKawasaki Nice Chart of EV's sold by $TESLA vs ICE manufacturers in 2018. In 2019 $TSLA could ramp up to 10K+/Week could really damage ICE manufacturers profitability. :)https://twitter.com/BarkMSmeagol/status/1024704002661834752 … Reality hits $TSLAQ in 3...2... $TSLA https://twitter.com/VGrinshpun/status/1024695691623522305 …
1685	01-ago-18	Model 3 Performance vehicles will be arriving at over 100 stores and showrooms this month
1686	01-ago-18	Take a look at my book: “A Beginner’s Guide to Stock Investing”. It will be available for free, just for a day, on August 2. Link: https://www.amazon.com/Beginners-Guide-Stock-Investing-Getting-ebook/dp/B07FTXYXKJ/ref=sr_1_1?ie=UTF8&qid=1532939123&sr=8-1&keywords=rocco+capici … … … $AAPL $MSFT $JPM $EOS $JPM $LTC $GOOGL $FB $TWTR $TSLA $INTC $BTC $ETH $XRP $VZ $APPLE $TESLA #FACEBOOK $AMAZONpic.t…
1687	01-ago-18	Take a look at my book: “A Beginner’s Guide to Stock Investing”. It will be available for free, just for a day, on August 2. Link: https://www.amazon.com/Beginners-Guide-Stock-Investing-Getting-ebook/dp/B07FTXYXKJ/ref=sr_1_1?ie=UTF8&qid=1532939123&sr=8-1&keywords=rocco+capici … … $AAPL $MSFT $JPM $EOS $JNJ $JPM $LTC $GOOGL $FB $TWTR $TSLA $INTC $BTC $ETH $XRP $VZ $APPLE $TESLA #FACEBOOK $AMAZONpi…
1688	01-ago-18	Take a look at my book: “A Beginner’s Guide to Stock Investing”. It will be available for free, just for a day, on August 2. Link: https://www.amazon.com/Beginners-Guide-Stock-Investing-Getting-ebook/dp/B07FTXYXKJ/ref=sr_1_1?ie=UTF8&qid=1532939123&sr=8-1&keywords=rocco+capici … … $AAPL $MSFT $JPM $XOM $JNJ $JPM $WBA $GOOGL $FB $TWTR $TSLA $INTC $BTC $ETH $PFE $VZ $APPLE $TESLA #FACEBOOK $AMAZONpi…
1689	01-ago-18	Big day for $Tesla as their earnings report is expected after the market closes today. Come through @elonmusk
1690	01-ago-18	https://images.wsj.net/im-20318/social https://www.wsj.com/articles/tesla-earnings-what-to-watch-1533124800 … $Tesla Earnings: What to Watch. $From The Wall Street Journal: Tesla Inc. is expected to release second-quarter financial results after the market closes Wednesday. Here’s what you need to know.
1691	01-ago-18	Take a look at my book: “A Beginner’s Guide to Stock Investing”. It will be available for free, just for a day, on August 2. Link: https://www.amazon.com/Beginners-Guide-Stock-Investing-Getting-ebook/dp/B07FTXYXKJ/ref=sr_1_1?ie=UTF8&qid=1532939123&sr=8-1&keywords=rocco+capici … … $AAPL $MSFT $JPM $XOM $JNJ $JPM $WBA $GOOGL $FB $TWTR $TSLA $INTC $CSCO $PFE $VZ $APPLE $TESLA #FACEBOOK $AMAZONpic.tw…
1692	01-ago-18	@TeslaCharts Earlier in day earnings release would be the best gift Elon! Make a little chartist dreams come true!!! @elonmusk $tesla $teslaQ
1693	01-ago-18	https://cms.qz.com/wp-content/uploads/2018/07/RTX6BPI6-e1533014578590.jpg?quality=80&strip=all&w=1600 … https://qz.com/1344215/teslas-earnings-story-is-a-religious-war/ … $Tesla's earnings story is a religious war. $From Qz: Tesla foes and fans are waging an unprecedented battle, from Wall Street to Twitter.
1694	01-ago-18	https://assets.bwbx.io/images/users/iqjWHBFdfxIU/ip5JXR5j4Bm8/v0/1200x800.jpg … https://www.bloomberg.com/news/articles/2018-08-01/tesla-is-said-to-plan-5-billion-investment-in-chinese-factory … $Tesla Plans $5 Billion Investment in Chinese Factory. $
1695	31-jul-18	Whilst I'm overall bearish, that's down to the stressed financial state of the $Tesla , not because I don't like the cars or EV. 1/ The bear risk is they raise a few bil, 2-5bn, not enough to flourish, but probably gives them 6 months. Time value on most put option decays off.
1696	31-jul-18	$TESLA likely to announce a $0.22 dividend to put some legal fees in Elon's but pocket.
1697	31-jul-18	$TSLA Competitors have to 1.) Develop inhouse ev talent 2.) mass produce batteries 3.) Fight inhouse political battles with legacy car units 4.) Expend CAPEX to build out new product lines. 5.) Overcome $TESLA 's ev brand dominance 6.) Out innovate #TESLA Good luck.
1698	31-jul-18	You are right... it is not a direct comparison.... 100 million in "reported revenue" for Theranos vs 11.76 billion in real revenue last year for $Tesla. And #TSLA is going to double that in 2018. Apples and Oranges.
1699	31-jul-18	$TSLA #Tesla $Tesla Your comparison has ZERO merit when you add that one... pic.twitter.com/3vs0VLGOX0
1700	31-jul-18	$TSLA #Tesla $Tesla To put this in to perspective for your really bad comparison.... #Theanos "claimed" revenue of 100 million during year SEC is hammering them on. #TSLA has REAL revenue of 10.9 billion in 2017. 100,000,000.00 claimed vs. $10,900,000,000.00 real in 2017.
1701	31-jul-18	$TSLA 1 point of rebuttal. #Tesla is producing a real product people love! 5000 model 3's a week * 13 weeks a quarter * $45,000.00 per = 2,925,000,000.00 in qtrly model 3 rev. More than total $Tesla company rev q3 2017. What happens when 6k or 7k a week?
[truncated: 9,638 more rows]
