# Supplementary material for: Measuring information flux between social media and stock prices with Transfer Entropy
Source: PLoS One. 2021 Sep 23;16(9):e0257686. doi: 10.1371/journal.pone.0257686 (PMC8459996; doi:10.1371/journal.pone.0257686)
Supplement: S1 Data — (ZIP) [file pone.0257686.s001.zip › DATA BASES/8.-TESLA/TESLA MODEL/LATETESLA 222222.csv]

hour	date	number	fecha	webscrapper	id	name	content	TextBlob	clean	subjectivity	sentiment	polarity
43587	02/05/2019	2887	02/05/2019	1556873243-2524	@DisruptResearch	Disruption Research	$TSLA's capital raise today illustrates a dramatic difference between @Tesla and other companies, and between @elonmusk and other CEOs. 1/5	$tsla's capital raise today illustrates a dramatic difference between @tesla and other companies, and between @elonmusk and other ceos. 1/5	$tsla's capital raise today illustrates a dramatic difference between @tesla and other companies, and between @elonmusk and other ceos. 1/5	0.45	negative	-0.227777778
43587	02/05/2019	3053	02/05/2019	1556873243-2517	@Saba_Capital	Aziz Saba	can @Tesla cancel Fred Lambert Roadsters so he can have a melt down on twitter? look at this title @elonmuskpic.twitter.com/ddZRrRHdOw	can @tesla cancel fred lambert roadsters so he can have a melt down on twitter? look at this title @elonmuskpic.twitter.com/ddzrrrhdow	can @tesla cancel fred lambert roadsters so he can have a melt down on twitter? look at this title @elonmuskpic.twitter.com/ddzrrrhdow	0.288888889	negative	-0.155555556
43587	02/05/2019	3213	02/05/2019	1556873243-2518	@ValueAnalyst1	ValueAnalyst	April @BMW down 2% @MercedesBenz down 11% @Tesla UP 98% Hey, @CNBC, report this pic.twitter.com/anOyfa0Pgg	april @bmw down 2% @mercedesbenz down 11% @tesla up 98% hey, @cnbc, report this pic.twitter.com/anoyfa0pgg	april @bmw down 2% @mercedesbenz down 11% @tesla up 98% hey, @cnbc, report this pic.twitter.com/anoyfa0pgg	0.288888889	negative	-0.155555556
43587	02/05/2019	3418	43587.28681	1556873243-2504	@lexfridman	Lex Fridman	Approximately 460,000 Autopilot Hardware 2+ @Tesla vehicles delivered to-date. These are upgradable to the new FSD hardware. Solid engineering of machine-learning-focused data infrastructure and optimized hardware by @elonmusk and team. Updated numbers: https://hcai.mit.edu/tesla-autopilot-miles-and-vehicles/ …pic.twitter.com/B21mC7x7yI	approximately 460,000 autopilot hardware 2+ @tesla vehicles delivered to-date. these are upgradable to the new fsd hardware. solid engineering of machine-learning-focused data infrastructure and optimized hardware by @elonmusk and team. updated numbers:	approximately 460,000 autopilot hardware 2+ @tesla vehicles delivered to-date. these are upgradable to the new fsd hardware. solid engineering of machine-learning-focused data infrastructure and optimized hardware by @elonmusk and team. updated numbers:	0.384848485	neutral	-0.087878788
43587	02/05/2019	3768	43587.65139	1556873243-2507	@ray4tesla	Ray 4️⃣Tesla	GF3 photos taken today, show the mind-blowing “China speed”. Keep in mind GF3 construction was initiated only a a few short months ago and GF1 in Nevada is still unfinished even though construction began in Jan. 2016. Normal auto plants take 2-3 years to finish. Go @Tesla! pic.twitter.com/BSkxHh1igI	gf3 photos taken today, show the mind-blowing china speed. keep in mind gf3 construction was initiated only a a few short months ago and gf1 in nevada is still unfinished even though construction began in jan. 2016. normal auto plants take 2-3 years to finish. go @tesla! pic.twitter.com/bskxhh1igi	gf3 photos taken today, show the mind-blowing china speed. keep in mind gf3 construction was initiated only a a few short months ago and gf1 in nevada is still unfinished even though construction began in jan. 2016. normal auto plants take 2-3 years to finish. go @tesla! pic.twitter.com/bskxhh1igi	0.5125	neutral	-0.003125
43587	02/05/2019	2604	43587.68611	1556873243-2512	@ShanCoun3	Sister X	I hit 50 followers on Twitter! My youngest son wanted to help me celebrate so we took his Model X out for a spin. We hit the road, then did a bit of offroading, and ended up smelling the daisies. ♡ U J @28delayslater @RationalEtienne @elonmusk @Tesla @Teslaratipic.twitter.com/4C8NjxMPxe	i hit 50 followers on twitter! my youngest son wanted to help me celebrate so we took his model x out for a spin. we hit the road, then did a bit of offroading, and ended up smelling the daisies. you j @28delayslater @rationaletienne @elonmusk @tesla @teslaratipic.twitter.com/4c8njxmpxe	i hit 50 followers on twitter! my youngest son wanted to help me celebrate so we took his model x out for a spin. we hit the road, then did a bit of offroading, and ended up smelling the daisies. you j @28delayslater @rationaletienne @elonmusk @tesla @teslaratipic.twitter.com/4c8njxmpxe	0	neutral	0
43587	02/05/2019	2648	43587.68125	1556873243-2514	@ArkadiahF	Arkadiah Distributeur #Pundix France ⭐️ ⭐️ 🇫🇷	Find Xpos for paid with cryptos #Xpos #PundiXLabs #Xphone #PundiX #NPXS #FX #Cryptos . #XPOS @PundiXLabs_tr @Pundix_br @ArkadiahF @PundixE @elonmusk @Tesla @FUNCTIONX_IO @FintechCH @prodigetv #cryptocurrency https://www.google.com/maps/d/u/0/viewer?mid=1c8SYIM0EGPhrnfovwrT0xenzDdEE2KE3&ll=48.57954168576349%2C7.770180828102639&z=17 …pic.twitter.com/TPYAfnLBfK	find xpos for paid with cryptos #xpos #pundixlabs #xphone #pundix #npxs #fx #cryptos . #xpos @pundixlabs_tr @pundix_br @arkadiahf @pundixe @elonmusk @tesla @functionx_io @fintechch @prodigetv #cryptocurrency	find xpos for paid with cryptos #xpos #pundixlabs #xphone #pundix #npxs #fx #cryptos . #xpos @pundixlabs_tr @pundix_br @arkadiahf @pundixe @elonmusk @tesla @functionx_io @fintechch @prodigetv #cryptocurrency	0	neutral	0
43587	02/05/2019	2751	43587.70417	1556873243-2510	@geminiGH	Dopest Rapper	Tempted to touch @Tesla pic.twitter.com/HV2kxbwuYL	tempted to touch @tesla pic.twitter.com/hv2kxbwuyl	tempted to touch @tesla pic.twitter.com/hv2kxbwuyl	0	neutral	0
43587	02/05/2019	2801	43587.33403	1556873243-2501	@InsideEVs	InsideEVs	Watch @Tesla #Model3 Performance Crush Dodge Hellcat: Race Video https://insideevs.com/news/347601/video-dodge-hellcat-race-tesla-model-3/ … via @insideevs.com	watch @tesla #model3 performance crush dodge hellcat: race video via @insideevs.com	watch @tesla #model3 performance crush dodge hellcat: race video via @insideevs.com	0	neutral	0
43587	02/05/2019	3132	43587.57708	1556873243-2516	@Hacksterio	Hackster.io	Hey @elonmusk, we just found the world's tiniest @Tesla charging station: http://bit.ly/2PF5VtG pic.twitter.com/A0S7YixheG	hey @elonmusk, we just found the world's tiniest @tesla charging station:	hey @elonmusk, we just found the world's tiniest @tesla charging station:	0	neutral	0
43587	02/05/2019	3173	43587.68542	1556873243-2513	@teslainventory	Erik	Solar Powered S3X! . @tesla @elonmuskpic.twitter.com/6J4BlY5T5Z	solar powered s3x! . @tesla @elonmuskpic.twitter.com/6j4bly5t5z	solar powered s3x! . @tesla @elonmuskpic.twitter.com/6j4bly5t5z	0	neutral	0
43587	02/05/2019	3230	43587.63056	1556873243-2515	@MinimalDuck	Arash Malek 🦆	Thank you @Tesla @elonmusk for the extra buffer made the last 2mi of my trip with 0mi remaining Before my #model3 I pushed an e-golf to its limit of 70mi and I was literally crawling the last 3mi to 0.pic.twitter.com/uOoth4SdUV	thank you @tesla @elonmusk for the extra buffer made the last 2mi of my trip with 0mi remaining before my #model3 i pushed an e-golf to its limit of 70mi and i was literally crawling the last 3mi to 0.pic.twitter.com/uooth4sduv	thank you @tesla @elonmusk for the extra buffer made the last 2mi of my trip with 0mi remaining before my #model3 i pushed an e-golf to its limit of 70mi and i was literally crawling the last 3mi to 0.pic.twitter.com/uooth4sduv	0.077777778	neutral	0
43587	02/05/2019	3610	43587.68958	1556873243-2511	@ValaAfshar	Vala Afshar	U.S. tech companies founded by 1st or 2nd generation immigrants: @Apple @Google @Amazon @Facebook @Oracle @IBM @Uber @Airbnb @Yahoo @Intel @EMC @eBay @SpaceX @VMWare @ATT @Tesla @NVIDIA @Qualcomm @Paypal @ADP @Reddit @SlackHQ @WeWork @Stripe @Intuit @3M @NetApp @Spotify @zoom_us	you.s. tech companies founded by 1st or 2nd generation immigrants: @apple @google @amazon @facebook @oracle @ibm @uber @airbnb @yahoo @intel @emc @ebay @spacex @vmware @att @tesla @nvidia @qualcomm @paypal @adp @reddit @slackhq @wework @stripe @intuit @3m @netapp @spotify @zoom_us	you.s. tech companies founded by 1st or 2nd generation immigrants: @apple @google @amazon @facebook @oracle @ibm @uber @airbnb @yahoo @intel @emc @ebay @spacex @vmware @att @tesla @nvidia @qualcomm @paypal @adp @reddit @slackhq @wework @stripe @intuit @3m @netapp @spotify @zoom_us	0	neutral	0
43587	02/05/2019	3657	02/05/2019	1556873243-2509	@overclockthis	Gregg Williams	Poor mans PPF and #Florida Love Bug protection for my @Tesla #P3D Painters tape, cling wrap and leftover nylon/plastic screen to protect the heat exchanger from clogging. Dope or nope? @flyerandyp @Teslatunity @teslaownersSV @elonmuskpic.twitter.com/qe42LcwA9V	poor mans ppf and #florida love bug protection for my @tesla #p3d painters tape, cling wrap and leftover nylon/plastic screen to protect the heat exchanger from clogging. dope or nope? @flyerandyp @teslatunity @teslaownerssv @elonmuskpic.twitter.com/qe42lcwa9v	poor mans ppf and #florida love bug protection for my @tesla #p3d painters tape, cling wrap and leftover nylon/plastic screen to protect the heat exchanger from clogging. dope or nope? @flyerandyp @teslatunity @teslaownerssv @elonmuskpic.twitter.com/qe42lcwa9v	0.6	neutral	0.05
43587	02/05/2019	3656	43587.37986	1556873243-2522	@salomondrin	Alejandro Salomon	HYPER 5 - part deux is coming up!!! History will be re-written in an all new different automotive landscape! @astonmartin 's Valkyrie @McLarenAuto 's Speedtail @AutomobiliRimac 's Concept 2 @koenigsegg 's Jesko @Tesla 's Roadster Yes, we'll take care of this one again ;)	hyper 5 - part deux is coming up!!! history will be re-written in an all new different automotive landscape! @astonmartin 's valkyrie @mclarenauto 's speedtail @automobilirimac 's concept 2 @koenigsegg 's jesko @tesla 's roadster yes, we'll take care of this one again ;)	hyper 5 - part deux is coming up!!! history will be re-written in an all new different automotive landscape! @astonmartin 's valkyrie @mclarenauto 's speedtail @automobilirimac 's concept 2 @koenigsegg 's jesko @tesla 's roadster yes, we'll take care of this one again ;)	0.684848485	positive	0.128787879
43587	02/05/2019	3611	43587.42431	1556873243-2519	@alex_avoigt	Alex	I did 3 test drives in the last 2 days & another 3 tomorrow. 2 more the day after. People are stunned & my brother just told me he dreamed from my 3 last night after driving it the 1st time. Once people get in contact its like a virus that spreads through the neighborhood	i did 3 test drives in the last 2 days & another 3 tomorrow. 2 more the day after. people are stunned & my brother just told me he dreamed from my 3 last night after driving it the 1st time. once people get in contact its like a virus that spreads through the neighborhood	i did 3 test drives in the last 2 days & another 3 tomorrow. 2 more the day after. people are stunned & my brother just told me he dreamed from my 3 last night after driving it the 1st time. once people get in contact its like a virus that spreads through the neighborhood	0.211111111	positive	0.166666667
43587	02/05/2019	3101	43587.34375	1556873243-2523	@PhenomenalPoto	Peter Roselle	From cashflow positive forever to needing to issue $2+ Billion in 6 months. It is madness? No, this is @Tesla. $TSLA $TSLAQpic.twitter.com/Uvmt4Lj9E1	from cashflow positive forever to needing to issue $2+ billion in 6 months. it is madness? no, this is @tesla. $tsla $tslaqpic.twitter.com/uvmt4lj9e1	from cashflow positive forever to needing to issue $2+ billion in 6 months. it is madness? no, this is @tesla. $tsla $tslaqpic.twitter.com/uvmt4lj9e1	0.545454545	positive	0.227272727
43587	02/05/2019	3435	43587.42222	1556873243-2503	@JabbaGentum	Christian 🚗 🔋 🔌	Looks like my favorite Supercharging station in Denmark is growing. It has a solar panel roof & 12 SCs, half of which are Model 3 compatible. Now they're adding 12 more. Not bad for a small country. Then again it's needed, as @Tesla already sold 6x more cars than all of 2018. pic.twitter.com/JlQg2epZGe	looks like my favorite supercharging station in denmark is growing. it has a solar panel roof & 12 scs, half of which are model 3 compatible. now they're adding 12 more. not bad for a small country. then again it's needed, as @tesla already sold 6x more cars than all of 2018. pic.twitter.com/jlqg2epzge	looks like my favorite supercharging station in denmark is growing. it has a solar panel roof & 12 scs, half of which are model 3 compatible. now they're adding 12 more. not bad for a small country. then again it's needed, as @tesla already sold 6x more cars than all of 2018. pic.twitter.com/jlqg2epzge	0.538888889	positive	0.238888889
43587	02/05/2019	3375	43587.39306	1556873243-2521	@ValueAnalyst1	ValueAnalyst	It's so odd that 99% of buyers are still choosing options other than @Tesla, despite the overwhelming evidence of superior performance, efficiency, TCO, convenience, safety, and autonomy. Millions of people are making the sub-optimal choice. More education via test drives needed.	it's so odd that 99% of buyers are still choosing options other than @tesla, despite the overwhelming evidence of superior performance, efficiency, tco, convenience, safety, and autonomy. millions of people are making the sub-optimal choice. more education via test drives needed.	it's so odd that 99% of buyers are still choosing options other than @tesla, despite the overwhelming evidence of superior performance, efficiency, tco, convenience, safety, and autonomy. millions of people are making the sub-optimal choice. more education via test drives needed.	0.605	positive	0.281666667
43587	02/05/2019	3181	43587.40833	1556873243-2520	@dodiewill2	✨Dodie Williams ✨	.@Tesla @elonmusk The best motivator is LOVE not HATE. We may not be able to fully combat the excessive amount of negative info spread about Tesla, but for each of us who have a car, invests or just loves what Tesla is doing can spread our positivity, than tides WILL change.pic.twitter.com/SgtYIjJcH6	.@tesla @elonmusk the best motivator is love not hate. we may not be able to fully combat the excessive amount of negative info spread about tesla, but for each of us who have a car, invests or just loves what tesla is doing can spread our positivity, than tides will change.pic.twitter.com/sgtyijjch6	.@tesla @elonmusk the best motivator is love not hate. we may not be able to fully combat the excessive amount of negative info spread about tesla, but for each of us who have a car, invests or just loves what tesla is doing can spread our positivity, than tides will change.pic.twitter.com/sgtyijjch6	0.6375	positive	0.308333333
43587	02/05/2019	3612	43587.32431	1556873243-2498	@ray4tesla	Ray 4️⃣Tesla	Thanks to 伦哲班长, we are able to see the scale of the #GF3 building, taking him 1 full min to drive from the north side to the south. @Tesla @elonmuskpic.twitter.com/AkefGNASJd	thanks to , we are able to see the scale of the #gf3 building, taking him 1 full min to drive from the north side to the south. @tesla @elonmuskpic.twitter.com/akefgnasjd	thanks to , we are able to see the scale of the #gf3 building, taking him 1 full min to drive from the north side to the south. @tesla @elonmuskpic.twitter.com/akefgnasjd	0.458333333	positive	0.35
43586	01/05/2019	01/05/2019	01/05/2019	1556873243-2500	@ElonMuskTV	EMTV	~~~ @Tesla Opinion ~~~ #CNBC HalfTime Report "SHORT SELLERS" Chamath Palihapitiya (@chamath) talks about how Tesla stock price is heavily manipulated by hedge fund's and activist short sellers. #ElonMuskTV $TSLA $TSLAQpic.twitter.com/tcK4x7RXYD	~~~ @tesla opinion ~~~ #cnbc halftime report "short sellers" chamath palihapitiya (@chamath) talks about how tesla stock price is heavily manipulated by hedge fund's and activist short sellers. #elonmusktv $tsla $tslaqpic.twitter.com/tck4x7rxyd	~~~ @tesla opinion ~~~ #cnbc halftime report "short sellers" chamath palihapitiya (@chamath) talks about how tesla stock price is heavily manipulated by hedge fund's and activist short sellers. #elonmusktv $tsla $tslaqpic.twitter.com/tck4x7rxyd	0.366666667	neutral	-0.066666667
43586	01/05/2019	3370	43586.48125	1556873243-2494	@Tesla	Tesla	Desert Supercharger by @dinokuznikpic.twitter.com/vPGDD4pnm3	desert supercharger by @dinokuznikpic.twitter.com/vpgdd4pnm3	desert supercharger by @dinokuznikpic.twitter.com/vpgdd4pnm3	0	neutral	0
43586	01/05/2019	3691	43586.61667	1556873243-2496	@Tesla	Tesla	Tesla’s infotainment dashboard screen tops Consumer Reports ratingshttps://www.marketwatch.com/story/teslas-infotainment-dashboard-screen-tops-consumer-reports-ratings-2019-05-01 …	teslas infotainment dashboard screen tops consumer reports ratings	teslas infotainment dashboard screen tops consumer reports ratings	0	neutral	0
43555	01/05/2019	3699	43555.71597	1556873243-3769	@WhosChrisHughes	Chris Hughes	Were the windows open or something?	were the windows open or something?	were the windows open or something?	0.5	neutral	0
43586	01/05/2019	3084	01/05/2019	1556873243-2528	@el_dimitrieva	Elena Dimitrieva	1. Media bias/poor journalism 2.TSLA-haters on social media 3. Restrictive laws to make it difficult for Tesla owners 4. Pretentious articles/titles to disparage Elon and EVs. @chamath great talk! @Tesla @Teslarati @europe_tesla @mayemusk @elonmusk @Model3Owners @PureTeslapic.twitter.com/0a5x9w9A1V	1. media bias/poor journalism 2.tsla-haters on social media 3. restrictive laws to make it difficult for tesla owners 4. pretentious articles/titles to disparage elon and evs. @chamath great talk! @tesla @teslarati @europe_tesla @mayemusk @elonmusk @model3owners @pureteslapic.twitter.com/0a5x9w9a1v	1. media bias/poor journalism 2.tsla-haters on social media 3. restrictive laws to make it difficult for tesla owners 4. pretentious articles/titles to disparage elon and evs. @chamath great talk! @tesla @teslarati @europe_tesla @mayemusk @elonmusk @model3owners @pureteslapic.twitter.com/0a5x9w9a1v	0.629166667	neutral	0.058333333
43586	01/05/2019	2815	43586.86111	1556873243-2497	@SWreckonize	Wreckonize TesLAW SlowDownAndMoveOver	Watch how @Tesla performs when traffic suddenly comes to a complete stop on a highway. While all other "Vehicles" almost collide into each other. Velocity 105klm to 5klm. RT to share the TesLove or RT so the haters can fall in love #ElonMusk #TeamTesla #WhyWeWantaTeslaToWTruckpic.twitter.com/OdHZCxgun6	watch how @tesla performs when traffic suddenly comes to a complete stop on a highway. while all other "vehicles" almost collide into each other. velocity 105klm to 5klm. rt to share the teslove or rt so the haters can fall in love #elonmusk #teamtesla #whywewantateslatowtruckpic.twitter.com/odhzcxgun6	watch how @tesla performs when traffic suddenly comes to a complete stop on a highway. while all other "vehicles" almost collide into each other. velocity 105klm to 5klm. rt to share the teslove or rt so the haters can fall in love #elonmusk #teamtesla #whywewantateslatowtruckpic.twitter.com/odhzcxgun6	0.45	neutral	0.07
43586	01/05/2019	3273	43586.47778	1556873243-2495	@SBNDN2014	Spansk	Interesting video from last accident with a Tesla invomved in Spain, where all "experts" predicted was a @Tesla fault. Perhaps the owner is alive now due the safest car and RIP to the other driver. pic.twitter.com/F92qedEZo1	interesting video from last accident with a tesla invomved in spain, where all "experts" predicted was a @tesla fault. perhaps the owner is alive now due the safest car and rip to the other driver. pic.twitter.com/f92qedezo1	interesting video from last accident with a tesla invomved in spain, where all "experts" predicted was a @tesla fault. perhaps the owner is alive now due the safest car and rip to the other driver. pic.twitter.com/f92qedezo1	0.343333333	neutral	0.07
43586	01/05/2019	3491	01/05/19	1556873243-2526	@SarahBudriunas	Sarah Budriunas	Graduates of Tesla START earn a full time job, certification, and the skills necessary to succeed @Tesla & the growing electric vehicle industry. Friday’s @OfficialEVC ceremony brings the total of Tesla START participants to 172 graduates since the programs inception last year!pic.twitter.com/iVgtnbHo6o	graduates of tesla start earn a full time job, certification, and the skills necessary to succeed @tesla & the growing electric vehicle industry. fridays @officialevc ceremony brings the total of tesla start participants to 172 graduates since the programs inception last year!pic.twitter.com/ivgtnbho6o	graduates of tesla start earn a full time job, certification, and the skills necessary to succeed @tesla & the growing electric vehicle industry. fridays @officialevc ceremony brings the total of tesla start participants to 172 graduates since the programs inception last year!pic.twitter.com/ivgtnbho6o	0.591666667	neutral	0.0875
43586	01/05/2019	2915	43586.66806	1556873243-2508	@DisruptResearch	Disruption Research	By late 2020 or 2021, I think consumers may not be able to buy a new @Tesla, because $TSLA is much better off using its production capacity building robotaxis - they are worth $200-300K each. In other words: if you want a Tesla, get one now. Time is limited. cc @elonmusk	by late 2020 or 2021, i think consumers may not be able to buy a new @tesla, because $tsla is much better off using its production capacity building robotaxis - they are worth $200-300k each. in other words: if you want a tesla, get one now. time is limited. cc @elonmusk	by late 2020 or 2021, i think consumers may not be able to buy a new @tesla, because $tsla is much better off using its production capacity building robotaxis - they are worth $200-300k each. in other words: if you want a tesla, get one now. time is limited. cc @elonmusk	0.399628942	positive	0.134276438
43586	01/05/2019	3154	43586.77778	1556873243-2525	@mcjamez	Jim McPherson	It would be irresponsible not to at these prices. Thanks @tesla! pic.twitter.com/Md7hwRx35t	it would be irresponsible not to at these prices. thanks @tesla! pic.twitter.com/md7hwrx35t	it would be irresponsible not to at these prices. thanks @tesla! pic.twitter.com/md7hwrx35t	0.2	positive	0.25
43586	01/05/2019	2974	43586.31389	1556873243-2493	@Tesla	Tesla	Model 3 is now available to order in the UK Design yours today – http://tesla.com/model3/design https://cards.twitter.com/cards/7x0uw/7agsf …	model 3 is now available to order in the uk design yours today	model 3 is now available to order in the uk design yours today	0.4	positive	0.4
3:14	30/04/19	2631	3:14 PM - 30 Apr 2019	1556873243-2532	@ninomelon	El Niño Melón	unless it's 3AM, you're home alone and don't have a baby. Then both sounds are pretty terrifying.	unless it's 3am, you're home alone and don't have a baby. then both sounds are pretty terrifying.	unless it's 3am, you're home alone and don't have a baby. then both sounds are pretty terrifying.	1	negative	-0.375
6:59	30/04/19	2656	6:59 PM - 30 Apr 2019	1556873243-2505	@pedinurse04	Pedinurse04	@Tesla I bought my car and had it for less than two weeks because it was put together wrong. It’s been in your body shop for almost a month. Who’s making the car payment this month? Why should I pay for a car that I don’t even have?	@tesla i bought my car and had it for less than two weeks because it was put together wrong. its been in your body shop for almost a month. whos making the car payment this month? why should i pay for a car that i dont even have?	@tesla i bought my car and had it for less than two weeks because it was put together wrong. its been in your body shop for almost a month. whos making the car payment this month? why should i pay for a car that i dont even have?	0.483333333	negative	-0.333333333
3:06	30/04/19	3107	3:06 PM - 30 Apr 2019	1556873243-2533	@jayxxchang	Jay Chang	Starting to appreciate having these cameras around the car. Insurance companies had no problem determining who was at fault and the case was settled in less than a week. Thank you Tesla. @Tesla @elonmusk @NYKChannelpic.twitter.com/qcU27cgSSL	starting to appreciate having these cameras around the car. insurance companies had no problem determining who was at fault and the case was settled in less than a week. thank you tesla. @tesla @elonmusk @nykchannelpic.twitter.com/qcu27cgssl	starting to appreciate having these cameras around the car. insurance companies had no problem determining who was at fault and the case was settled in less than a week. thank you tesla. @tesla @elonmusk @nykchannelpic.twitter.com/qcu27cgssl	0.083333333	neutral	-0.083333333
1:32	30/04/19	2605	1:32 PM - 30 Apr 2019	1556873243-2536	@rhensing	rhensing	Dear @Tesla we can cancel my service appointment. It turns out that noise was just something Mooooving around in my frunk. pic.twitter.com/ziyydDBsFp	dear @tesla we can cancel my service appointment. it turns out that noise was just something mooooving around in my frunk. pic.twitter.com/ziyyddbsfp	dear @tesla we can cancel my service appointment. it turns out that noise was just something mooooving around in my frunk. pic.twitter.com/ziyyddbsfp	0	neutral	0
3:53	30/04/19	2741	3:53 PM - 30 Apr 2019	1556873243-2531	@Drock002	Derik	2 years of baby in a tesla and it’s still the same.pic.twitter.com/DGcOxJ5VjQ	2 years of baby in a tesla and its still the same.pic.twitter.com/dgcoxj5vjq	2 years of baby in a tesla and its still the same.pic.twitter.com/dgcoxj5vjq	0	neutral	0
9:51	30/04/19	3080	9:51 PM - 30 Apr 2019	1556873243-2506	@DigitalTrends	Digital Trends	.@elonmusk and @tesla are slashing prices on their Solar panels. pic.twitter.com/GB0ufAvVMd	.@elonmusk and @tesla are slashing prices on their solar panels. pic.twitter.com/gb0ufavvmd	.@elonmusk and @tesla are slashing prices on their solar panels. pic.twitter.com/gb0ufavvmd	0	neutral	0
2:04	30/04/19	3814	2:04 PM - 30 Apr 2019	1556873243-2535	@thriveeachday	Gigawatt	WHaT Is haPpENinG to mE???? Are Tesla’s actually #timemachines? @tesla @elonmusk #8.5 #updatepleasepic.twitter.com/XiEt2iDddU	what is happening to me???? are teslas actually #timemachines? @tesla @elonmusk #8.5 #updatepleasepic.twitter.com/xiet2idddu	what is happening to me???? are teslas actually #timemachines? @tesla @elonmusk #8.5 #updatepleasepic.twitter.com/xiet2idddu	0.1	neutral	0
3:04	30/04/19	3202	3:04 PM - 30 Apr 2019	1556873243-2534	@Nobody_Really7	Nobody Really	Crazy how a baby crying is the worst sound ever and a baby laughing is the best sound.	crazy how a baby crying is the worst sound ever and a baby laughing is the best sound.	crazy how a baby crying is the worst sound ever and a baby laughing is the best sound.	0.6	neutral	1.85E-17
7:37	30/04/19	2889	7:37 PM - 30 Apr 2019	1556873243-2529	@AndreLuke331	Andre Luke	Just drove a @Tesla for the first time... #modelX @elonmusk thanks making such a beautiful car. Once I get the money... Never going back. Lol pic.twitter.com/84w76BJfMq	just drove a @tesla for the first time... #modelx @elonmusk thanks making such a beautiful car. once i get the money... never going back. lol pic.twitter.com/84w76bjfmq	just drove a @tesla for the first time... #modelx @elonmusk thanks making such a beautiful car. once i get the money... never going back. lol pic.twitter.com/84w76bjfmq	0.455555556	positive	0.35
7:45	30/04/19	3245	7:45 AM - 30 Apr 2019	1556873243-2538	@jaredmecham	Jared Mecham	I made a new video on my channel! It's my 5 favorite things about a @Tesla, what I think are the best. Plus, a bonus item from @whatsinside. Check it out, I'd love to know if your list is different from mine. https://youtu.be/-ki4CdskNos pic.twitter.com/hgxZrl6AQX	i made a new video on my channel! it's my 5 favorite things about a @tesla, what i think are the best. plus, a bonus item from @whatsinside. check it out, i'd love to know if your list is different from mine.	i made a new video on my channel! it's my 5 favorite things about a @tesla, what i think are the best. plus, a bonus item from @whatsinside. check it out, i'd love to know if your list is different from mine.	0.590909091	positive	0.434090909
1:02	30/04/19	3363	1:02 PM - 30 Apr 2019	1556873243-2537	@CryptosBatman	CryptosBatman ⚡	Elon Musk, it's time for Tesla to accepts payments in #Bitcoin. Your order books will be filled for many years ahead! Retweet/like if you want @elonmusk to start accepting $BTC payments for @Tesla cars pic.twitter.com/2VdIJQtl0S	elon musk, it's time for tesla to accepts payments in #bitcoin. your order books will be filled for many years ahead! retweet/like if you want @elonmusk to start accepting $btc payments for @tesla cars pic.twitter.com/2vdijqtl0s	elon musk, it's time for tesla to accepts payments in #bitcoin. your order books will be filled for many years ahead! retweet/like if you want @elonmusk to start accepting $btc payments for @tesla cars pic.twitter.com/2vdijqtl0s	0.7	positive	0.5125
6:40	30/04/19	3178	6:40 AM - 30 Apr 2019	1556873243-2539	@slye	Andy Slye	Exactly 1 year ago I got my #Model3 dream car. After 30,000 miles I can honestly say it’s the best purchase I’ve ever made. I knew I‘d have fun making videos about it but I never dreamt it would bring upon all the opportunities that have come my way. Thank you @Tesla @elonmuskpic.twitter.com/zcy7Y7H95u	exactly 1 year ago i got my #model3 dream car. after 30,000 miles i can honestly say its the best purchase i have ever made. i knew i would have fun making videos about it but i never dreamt it would bring upon all the opportunities that have come my way. thank you @tesla @elonmuskpic.twitter.com/zcy7y7h95u	exactly 1 year ago i got my #model3 dream car. after 30,000 miles i can honestly say its the best purchase i have ever made. i knew i would have fun making videos about it but i never dreamt it would bring upon all the opportunities that have come my way. thank you @tesla @elonmuskpic.twitter.com/zcy7y7h95u	0.4125	positive	0.5375
4:38	30/04/19	2624	4:38 PM - 30 Apr 2019	1556873243-2530	@bombero1394	MAXX Q	For those wondering if your car can do it, AP officially warned (screamed at)me to take over as I came up to an exhaust system lying on the road. Pretty freaking cool!!!! I wish this had audio cause it was awesome.12.1.1 @elonmusk @Tesla @Model3Owners @tesla_truth @28delayslaterpic.twitter.com/BeRisyvVUq	for those wondering if your car can do it, ap officially warned (screamed at)me to take over as i came up to an exhaust system lying on the road. pretty freaking cool!!!! i wish this had audio cause it was awesome.12.1.1 @elonmusk @tesla @model3owners @tesla_truth @28delayslaterpic.twitter.com/berisyvvuq	for those wondering if your car can do it, ap officially warned (screamed at)me to take over as i came up to an exhaust system lying on the road. pretty freaking cool!!!! i wish this had audio cause it was awesome.12.1.1 @elonmusk @tesla @model3owners @tesla_truth @28delayslaterpic.twitter.com/berisyvvuq	0.825	positive	0.552246094
2:15	29/04/19	2596	2:15 PM - 29 Apr 2019	1556873243-2541	@teslabros	Tesla Bros	The view from this angle is unreal. #teslamodel3 @Tesla pic.twitter.com/nmBjMMzvOc	the view from this angle is unreal. #teslamodel3 @tesla pic.twitter.com/nmbjmmzvoc	the view from this angle is unreal. #teslamodel3 @tesla pic.twitter.com/nmbjmmzvoc	0	neutral	0
10:11	29/04/19	3817	10:11 AM - 29 Apr 2019	1556873243-2543	@ultra_kek	ultra_kek	elon musk isnt going to notice you	elon musk isnt going to notice you	elon musk isnt going to notice you	0	neutral	0
9:21	29/04/19	3272	9:21 PM - 29 Apr 2019	1556873243-2499	@DisruptResearch	Disruption Research	Getting sick of the narrative that @Tesla Model 3 did not sell well in the US in 2019. Here's the actual data. Despite tax credits getting cut in half, and only high-end variants being available for most of 2019, Model 3 was #1 in its class... and it wasn't close. $TSLA @elonmuskpic.twitter.com/b3cRJbt0ia	getting sick of the narrative that @tesla model 3 did not sell well in the us in 2019. here's the actual data. despite tax credits getting cut in half, and only high-end variants being available for most of 2019, model 3 was #1 in its class... and it wasn't close. $tsla @elonmuskpic.twitter.com/b3crjbt0ia	getting sick of the narrative that @tesla model 3 did not sell well in the us in 2019. here's the actual data. despite tax credits getting cut in half, and only high-end variants being available for most of 2019, model 3 was #1 in its class... and it wasn't close. $tsla @elonmuskpic.twitter.com/b3crjbt0ia	0.503968254	neutral	0.003174603
3:05	29/04/19	2659	3:05 PM - 29 Apr 2019	1556873243-2540	@DisruptResearch	Disruption Research	2 years ago, I attended a group meeting with @Tesla’s CFO and VP of Investor Relations. An investor asked, “Why don’t you guys just use LiDAR? You know, everyone else seems to be doing it.” Many nodded in agreement. 1/4 $TSLA @elonmusk	2 years ago, i attended a group meeting with @teslas cfo and vp of investor relations. an investor asked, why dont you guys just use lidar? you know, everyone else seems to be doing it. many nodded in agreement. 1/4 $tsla @elonmusk	2 years ago, i attended a group meeting with @teslas cfo and vp of investor relations. an investor asked, why dont you guys just use lidar? you know, everyone else seems to be doing it. many nodded in agreement. 1/4 $tsla @elonmusk	0.5	positive	0.5
9:59	29/04/19	3521	9:59 AM - 29 Apr 2019	1556873243-2502	@Tesla	Tesla	“Damn it’s really good – it’s better than anyone else's car” @FullyChargedShw road trips from Copenhagen to Oslo in Model 3 Performancehttps://youtu.be/lyyeY8jO5UM	damn its really good its better than anyone else's car @fullychargedshw road trips from copenhagen to oslo in model 3 performance	damn its really good its better than anyone else's car @fullychargedshw road trips from copenhagen to oslo in model 3 performance	0.55	positive	0.6
10:28	29/04/19	2875	10:28 AM - 29 Apr 2019	1556873243-2542	@bradsferguson	Brad Ferguson	Friday I bought $tsla stock for clients and myself, today I preordered the Model Y AWD for $2,500 #fundingsecured Special thanks to @Gfilche @seanmmitchell @matty_mogul for their awesome videos on YouTube. You got this @Tesla and @elonmusk awesome work. *investing carries risks	friday i bought $tsla stock for clients and myself, today i preordered the model y awd for $2,500 #fundingsecured special thanks to @gfilche @seanmmitchell @matty_mogul for their awesome videos on youtube. you got this @tesla and @elonmusk awesome work. *investing carries risks	friday i bought $tsla stock for clients and myself, today i preordered the model y awd for $2,500 #fundingsecured special thanks to @gfilche @seanmmitchell @matty_mogul for their awesome videos on youtube. you got this @tesla and @elonmusk awesome work. *investing carries risks	0.692857143	positive	0.639285714
8:53	28/04/19	2971	8:53 AM - 28 Apr 2019	1556873243-2545	@ray4tesla	Ray 4️⃣Tesla	Chinese EV maker NEO has mobile charging team. My friend 董买买 ordered the service thru APP to juice up his Model S, costing $50. Charged @70kW. The charging van carries two packs of 70KWh. The service is open to any EV. @elonmusk @Teslarati @Avron_p @seanmmitchell @Tesla pic.twitter.com/I569qVRx23	chinese ev maker neo has mobile charging team. my friend ordered the service thru app to juice up his model s, costing $50. charged @70kw. the charging van carries two packs of 70kwh. the service is open to any ev. @elonmusk @teslarati @avron_p @seanmmitchell @tesla pic.twitter.com/i569qvrx23	chinese ev maker neo has mobile charging team. my friend ordered the service thru app to juice up his model s, costing $50. charged @70kw. the charging van carries two packs of 70kwh. the service is open to any ev. @elonmusk @teslarati @avron_p @seanmmitchell @tesla pic.twitter.com/i569qvrx23	0.25	neutral	0
6:08	28/04/19	3566	6:08 PM - 28 Apr 2019	1556873243-2544	@bombero1394	MAXX Q	Did you know if you’re going below the speed limit on AP you can tap the speed limit icon to speed up to the posted speed or up to 5 above? @Model3Owners @Tesla @tesla_truth @28delayslaterpic.twitter.com/uzA4Zri5ID	did you know if youre going below the speed limit on ap you can tap the speed limit icon to speed up to the posted speed or up to 5 above? @model3owners @tesla @tesla_truth @28delayslaterpic.twitter.com/uza4zri5id	did you know if youre going below the speed limit on ap you can tap the speed limit icon to speed up to the posted speed or up to 5 above? @model3owners @tesla @tesla_truth @28delayslaterpic.twitter.com/uza4zri5id	0.1	neutral	0
6:51	28/04/19	3267	6:51 AM - 28 Apr 2019	1556873243-2546	@ChristyGrim	Christy	The hubby is a big time gearhead and has had many sports cars in the past. I got my 3 in Dec and he was so seriously impressed that he searched out an S with ludicrous mode. I've never seen him smile so much! What a fun car @elonmusk @Tesla pic.twitter.com/UwiIeWilcr	the hubby is a big time gearhead and has had many sports cars in the past. i got my 3 in dec and he was so seriously impressed that he searched out an s with ludicrous mode. i've never seen him smile so much! what a fun car @elonmusk @tesla pic.twitter.com/uwiiewilcr	the hubby is a big time gearhead and has had many sports cars in the past. i got my 3 in dec and he was so seriously impressed that he searched out an s with ludicrous mode. i've never seen him smile so much! what a fun car @elonmusk @tesla pic.twitter.com/uwiiewilcr	0.335714286	positive	0.3
12:16	27/04/19	3231	12:16 AM - 27 Apr 2019	1556873243-2553	@UltimoGT	Ultimo GT	British Motor Oil @YouLikeCarsUK @AutomotiveAsset @CarKeys_UK @screamingcars @Gandalfwasme @AVC_Leasing @JA_Autos @AdmarkUK @zdravkost @rafredarrows @realDonaldTrump @RunnerService @bgmotogp @FormulaOneWorld @CrienaLDavies @Imperialcar @my_hpi @tesla @bmw http://www.ultimogt.com pic.twitter.com/blkra9uNKE	british motor oil @youlikecarsuk @automotiveasset @carkeys_uk @screamingcars @gandalfwasme @avc_leasing @ja_autos @admarkuk @zdravkost @rafredarrows @realdonaldtrump @runnerservice @bgmotogp @formulaoneworld @crienaldavies @imperialcar @my_hpi@tesla @bmw	british motor oil @youlikecarsuk @automotiveasset @carkeys_uk @screamingcars @gandalfwasme @avc_leasing @ja_autos @admarkuk @zdravkost @rafredarrows @realdonaldtrump @runnerservice @bgmotogp @formulaoneworld @crienaldavies @imperialcar @my_hpi@tesla @bmw	0	neutral	0
7:32	27/04/19	2904	7:32 AM - 27 Apr 2019	1556873243-2551	@Steven_Akins	Steve Akins	#AvengersEndame was good. The car was SO disappointing. Should have been a @Tesla @TheTeslaLifepic.twitter.com/MOt4JFN0DJ	#avengersendame was good. the car was so disappointing. should have been a @tesla @theteslalifepic.twitter.com/mot4jfn0dj	#avengersendame was good. the car was so disappointing. should have been a @tesla @theteslalifepic.twitter.com/mot4jfn0dj	0.65	neutral	0.05
6:34	27/04/19	3469	6:34 PM - 27 Apr 2019	1556873243-2548	@TreyTietz	Trey Tietz	My @tesla #model3 stats: - 7 months ownership, 16,700 miles driven - $60 total maintenance cost (2 tire rotations) - $249 in electricity cost (5,096kw @ $0.049/kw) - $0.014/mile - 3 car seats installed - Thanks @elonmusk! @Model3Owners @TeslaMotorsClub @LikeTeslaKim @talkingteslapic.twitter.com/qhPkYiwXkj	my @tesla #model3 stats: - 7 months ownership, 16,700 miles driven - $60 total maintenance cost (2 tire rotations) - $249 in electricity cost (5,096kw @ $0.049/kw) - $0.014/mile - 3 car seats installed - thanks @elonmusk! @model3owners @teslamotorsclub @liketeslakim @talkingteslapic.twitter.com/qhpkyiwxkj	my @tesla #model3 stats: - 7 months ownership, 16,700 miles driven - $60 total maintenance cost (2 tire rotations) - $249 in electricity cost (5,096kw @ $0.049/kw) - $0.014/mile - 3 car seats installed - thanks @elonmusk! @model3owners @teslamotorsclub @liketeslakim @talkingteslapic.twitter.com/qhpkyiwxkj	0.475	positive	0.125
5:14	27/04/19	2836	5:14 PM - 27 Apr 2019	1556873243-2549	@dezsanyi	Erik Cardrawer Dézsányi	I would like to give my (original) Tesla Model 3 drawing to charity to raise money to buy some more little @tesla cars for the kids in hospitals. I'll need some help from @WillFealey again and if @elonmusk could help that would be awesome Thanks for you attention!pic.twitter.com/2YfuKchnmW	i would like to give my (original) tesla model 3 drawing to charity to raise money to buy some more little @tesla cars for the kids in hospitals. i'll need some help from @willfealey again and if @elonmusk could help that would be awesome thanks for you attention!pic.twitter.com/2yfukchnmw	i would like to give my (original) tesla model 3 drawing to charity to raise money to buy some more little @tesla cars for the kids in hospitals. i'll need some help from @willfealey again and if @elonmusk could help that would be awesome thanks for you attention!pic.twitter.com/2yfukchnmw	0.59	positive	0.3775
2:54	27/04/19	3519	2:54 AM - 27 Apr 2019	1556873243-2552	@FullyChargedShw	Fully Charged Show	Robert Llewellyn gives his verdict on the @Tesla Model 3. Full performance review is up now! https://youtu.be/lyyeY8jO5UM #FullyChargedShow #tesla #TeslaModel3 @bobbyllew @Leaseplanpic.twitter.com/g8akJvYuaR	robert llewellyn gives his verdict on the @tesla model 3. full performance review is up now! #fullychargedshow #tesla #teslamodel3 @bobbyllew @leaseplanpic.twitter.com/g8akjvyuar	robert llewellyn gives his verdict on the @tesla model 3. full performance review is up now! #fullychargedshow #tesla #teslamodel3 @bobbyllew @leaseplanpic.twitter.com/g8akjvyuar	0.55	positive	0.4375
8:42	27/04/19	2763	8:42 AM - 27 Apr 2019	1556873243-2550	@Tesla	Tesla	A Ludicrous launch in Model S has a g-force of over 1g – perfect for passing snacks to the backseat by @weissbropic.twitter.com/Cxn9VYFsWS	a ludicrous launch in model s has a g-force of over 1g perfect for passing snacks to the backseat by @weissbropic.twitter.com/cxn9vyfsws	a ludicrous launch in model s has a g-force of over 1g perfect for passing snacks to the backseat by @weissbropic.twitter.com/cxn9vyfsws	1	positive	1
11:38	27/04/19	3543	11:38 PM - 27 Apr 2019	1556873243-2547	@1millennialgirl	millennialgirlinamaterialworld 🥑 🍞	Welp. My heart is going 2638392 beats per minutes. THANK YOU @elonmusk and @tesla. That could have been horrible. pic.twitter.com/WxM7D7FQ2L	welp. my heart is going 2638392 beats per minutes. thank you @elonmusk and @tesla. that could have been horrible. pic.twitter.com/wxm7d7fq2l	welp. my heart is going 2638392 beats per minutes. thank you @elonmusk and @tesla. that could have been horrible. pic.twitter.com/wxm7d7fq2l	1	negative	-1
7:14	26/04/19	2601	7:14 AM - 26 Apr 2019	1556873243-2562	@ray4tesla	Ray 4️⃣Tesla	Not-A-Tesla fire news. Yet again in China, another BMW bursts into “self-ignited” . What’s going on with “ultimate driving machine”, a flashy label coined by Tesla hater Bob Lutz? How ironic! @elonmusk @Tesla @Teslarati @Avron_p @Gfilchepic.twitter.com/nHsenkofgI	not-a-tesla fire news. yet again in china, another bmw bursts into self-ignited . whats going on with ultimate driving machine, a flashy label coined by tesla hater bob lutz? how ironic! @elonmusk @tesla @teslarati @avron_p @gfilchepic.twitter.com/nhsenkofgi	not-a-tesla fire news. yet again in china, another bmw bursts into self-ignited . whats going on with ultimate driving machine, a flashy label coined by tesla hater bob lutz? how ironic! @elonmusk @tesla @teslarati @avron_p @gfilchepic.twitter.com/nhsenkofgi	0.8	neutral	-0.083333333
11:31	26/04/19	3250	11:31 AM - 26 Apr 2019	1556873243-2559	@PeterLindbeck	Peter Lindbeck	Our model 3 most likely saved my life after being rear ended. Rough day for the stock but I’m in til the end. I will never buy a recommend another car. @tesla @elonmusk I will go down with this ship if that’s what it takes I don’t care. Thank you forever	our model 3 most likely saved my life after being rear ended. rough day for the stock but i am in til the end. i will never buy a recommend another car. @tesla @elonmusk i will go down with this ship if that is what it takes i dont care. thank you forever	our model 3 most likely saved my life after being rear ended. rough day for the stock but i am in til the end. i will never buy a recommend another car. @tesla @elonmusk i will go down with this ship if that is what it takes i dont care. thank you forever	0.547222222	neutral	0.061111111
6:54	26/04/19	2626	6:54 AM - 26 Apr 2019	1556873243-2563	@TeslaStars	TeslaStars ✨	Two years from now, when the #TeslaNetwork has started operating in a few cities and more than one million @Tesla have #RoboTaxis capability, people will look back in disbelief, asking how it was possible that a future trillion dollar company could be so cheap today $TSLApic.twitter.com/YcdjNDDJQW	two years from now, when the #teslanetwork has started operating in a few cities and more than one million @tesla have #robotaxis capability, people will look back in disbelief, asking how it was possible that a future trillion dollar company could be so cheap today $tslapic.twitter.com/ycdjnddjqw	two years from now, when the #teslanetwork has started operating in a few cities and more than one million @tesla have #robotaxis capability, people will look back in disbelief, asking how it was possible that a future trillion dollar company could be so cheap today $tslapic.twitter.com/ycdjnddjqw	0.404166667	positive	0.116666667
10:48	26/04/19	2993	10:48 AM - 26 Apr 2019	1556873243-2561	@CraigBonthron	Craig Bonthron	My #tesla experience in numbers 14 months 20,000 miles 100% #renewables (yes 0% coal or gas) £0 mantainace cost 0 range anxiety 0 visits to petroleum stations 100% satisfaction Thanks @Tesla and @elonmusk .. consider me a loyal customer pic.twitter.com/B6i4kYmNAR	my #tesla experience in numbers 14 months 20,000 miles 100% #renewables (yes 0% coal or gas) 0 mantainace cost 0 range anxiety 0 visits to petroleum stations 100% satisfaction thanks @tesla and @elonmusk .. consider me a loyal customer pic.twitter.com/b6i4kymnar	my #tesla experience in numbers 14 months 20,000 miles 100% #renewables (yes 0% coal or gas) 0 mantainace cost 0 range anxiety 0 visits to petroleum stations 100% satisfaction thanks @tesla and @elonmusk .. consider me a loyal customer pic.twitter.com/b6i4kymnar	0.516666667	positive	0.266666667
11:24	26/04/19	2950	11:24 AM - 26 Apr 2019	1556873243-2560	@dealer_of_happy	Dealer of Happiness	Right now @Tesla valuation is at $41B $Uber plans IPO of $90B Please, tell me what are the assets of Uber? What is their profitability?(or even plans for profitability) Wall St got no balls to deal with innovation and something they cannot understand. They don’t like changes.	right now @tesla valuation is at $41b $uber plans ipo of $90b please, tell me what are the assets of uber? what is their profitability?(or even plans for profitability) wall st got no balls to deal with innovation and something they cannot understand. they dont like changes.	right now @tesla valuation is at $41b $uber plans ipo of $90b please, tell me what are the assets of uber? what is their profitability?(or even plans for profitability) wall st got no balls to deal with innovation and something they cannot understand. they dont like changes.	0.535714286	positive	0.285714286
6:08	26/04/19	2695	6:08 PM - 26 Apr 2019	1556873243-2554	@tesla_raj	tesla_raj	God I love this car! You know when you park and look back at it and it just makes you smile. @tesla @elonmuskpic.twitter.com/NDOfdcK5Rz	god i love this car! you know when you park and look back at it and it just makes you smile. @tesla @elonmuskpic.twitter.com/ndofdck5rz	god i love this car! you know when you park and look back at it and it just makes you smile. @tesla @elonmuskpic.twitter.com/ndofdck5rz	0.233333333	positive	0.308333333
1:11	26/04/19	3049	1:11 PM - 26 Apr 2019	1556873243-2557	@Techgnostik	Techgnostik	Wow, I just checked the #Tesla website and I'm now able to place a total solar package order in Colorado??? When did this happen? Panels, Powerwalls, the whole thing. Available for order today. @Tesla Solar, here we come!!!	wow, i just checked the #tesla website and i'm now able to place a total solar package order in colorado??? when did this happen? panels, powerwalls, the whole thing. available for order today. @tesla solar, here we come!!!	wow, i just checked the #tesla website and i'm now able to place a total solar package order in colorado??? when did this happen? panels, powerwalls, the whole thing. available for order today. @tesla solar, here we come!!!	0.635	positive	0.31625
11:53	26/04/19	2586	11:53 AM - 26 Apr 2019	1556873243-2558	@ScottJWeaver2	garhog	Day 75 and still no part has arrived @elonmusk @Tesla #spareparts. My offer still stands. Hire me to manage your vendors. Nothing pisses people off more than not being able to repair their #Tesla!pic.twitter.com/mqvDafp2On	day 75 and still no part has arrived @elonmusk @tesla #spareparts. my offer still stands. hire me to manage your vendors. nothing pisses people off more than not being able to repair their #tesla!pic.twitter.com/mqvdafp2on	day 75 and still no part has arrived @elonmusk @tesla #spareparts. my offer still stands. hire me to manage your vendors. nothing pisses people off more than not being able to repair their #tesla!pic.twitter.com/mqvdafp2on	0.5625	positive	0.5
4:09	26/04/19	2828	4:09 PM - 26 Apr 2019	1556873243-2555	@JoeSilverman7	Joe Pilot, MD	Ok, here’s a Dr. Pilot prediction for the record: my gas powered Subaru Outback will outlast @Tesla as a company.	ok, heres a dr. pilot prediction for the record: my gas powered subaru outback will outlast @tesla as a company.	ok, heres a dr. pilot prediction for the record: my gas powered subaru outback will outlast @tesla as a company.	0.5	positive	0.5
3:24	26/04/19	2739	3:24 PM - 26 Apr 2019	1556873243-2556	@overclockthis	Gregg Williams	Even with a rolling start from behind... not today Mr. #BMW X7 (who floored it) and I saw three @tesla’s on my way home from work too! pic.twitter.com/6x3JI2paQU	even with a rolling start from behind... not today mr. #bmw x7 (who floored it) and i saw three @teslas on my way home from work too! pic.twitter.com/6x3ji2paqu	even with a rolling start from behind... not today mr. #bmw x7 (who floored it) and i saw three @teslas on my way home from work too! pic.twitter.com/6x3ji2paqu	0.7	negative	-0.5
10:01	25/04/19	3557	10:01 PM - 25 Apr 2019	1556873243-2564	@HeartTesla	iHeartTesla	How can anyone hate on Tesla? Here’s a fossil car causing an easily avoidable crash. With Tesla FSD, soon crashing will be a thing of the past! #teslaforlife huge thanks to @Tesla team & @elonmusk for working so hard proving all jealous haters wrong & inspiring the new generationpic.twitter.com/kFwPgIlk7k	how can anyone hate on tesla? heres a fossil car causing an easily avoidable crash. with tesla fsd, soon crashing will be a thing of the past! #teslaforlife huge thanks to @tesla team & @elonmusk for working so hard proving all jealous haters wrong & inspiring the new generationpic.twitter.com/kfwpgilk7k	how can anyone hate on tesla? heres a fossil car causing an easily avoidable crash. with tesla fsd, soon crashing will be a thing of the past! #teslaforlife huge thanks to @tesla team & @elonmusk for working so hard proving all jealous haters wrong & inspiring the new generationpic.twitter.com/kfwpgilk7k	0.664393939	neutral	-0.026052189
7:57	25/04/19	3472	7:57 AM - 25 Apr 2019	1556873243-2574	@Tesla	Tesla	Newly upgraded Model S and X drive units rolling down the production line at Gigafactory 1pic.twitter.com/H8pZ77FE14	newly upgraded model s and x drive units rolling down the production line at gigafactory 1pic.twitter.com/h8pz77fe14	newly upgraded model s and x drive units rolling down the production line at gigafactory 1pic.twitter.com/h8pz77fe14	0.371717172	neutral	-0.00959596
5:20	25/04/19	2666	5:20 AM - 25 Apr 2019	1556873243-2577	@TeslaVIN003876	Spencer Ong	Neighborhood kids praise the @Tesla. They get it. @elonmuskpic.twitter.com/LudjYYseUv	neighborhood kids praise the @tesla. they get it. @elonmuskpic.twitter.com/ludjyyseuv	neighborhood kids praise the @tesla. they get it. @elonmuskpic.twitter.com/ludjyyseuv	0	neutral	0
4:56	25/04/19	2814	4:56 PM - 25 Apr 2019	1556873243-2566	@mortchad	Chad Mortensen	I just saw this and had to tweet!!!! (Everyone else has seen it already, I know) All the haters need to step back and close their pie holes! @Tesla @elonmusk Stay the course!pic.twitter.com/bu0SszuOSn	i just saw this and had to tweet!!!! (everyone else has seen it already, i know) all the haters need to step back and close their pie holes! @tesla @elonmusk stay the course!pic.twitter.com/bu0sszuosn	i just saw this and had to tweet!!!! (everyone else has seen it already, i know) all the haters need to step back and close their pie holes! @tesla @elonmusk stay the course!pic.twitter.com/bu0sszuosn	0	neutral	0
8:23	25/04/19	3121	8:23 AM - 25 Apr 2019	1556873243-2572	@ray4tesla	Ray 4️⃣Tesla	A tanker truck is on on a Chinese freeway. Fossil fuel fire is no joke. Never drive close to a fuel truck. @elonmusk @Tesla @FredericLambertpic.twitter.com/eDrs0jIWdw	a tanker truck is on on a chinese freeway. fossil fuel fire is no joke. never drive close to a fuel truck. @elonmusk @tesla @fredericlambertpic.twitter.com/edrs0jiwdw	a tanker truck is on on a chinese freeway. fossil fuel fire is no joke. never drive close to a fuel truck. @elonmusk @tesla @fredericlambertpic.twitter.com/edrs0jiwdw	0	neutral	0
9:19	25/04/19	3613	9:19 AM - 25 Apr 2019	1556873243-2570	@MyTeslaAdventur	My Tesla Adventure	The 2019 (2nd Annual) #Tesla Takeover Roadtrip. https://youtu.be/otMbrjXSSyE @Tesla pic.twitter.com/ejBEbRljCZ	the 2019 (2nd annual) #tesla takeover roadtrip. @tesla pic.twitter.com/ejbebrljcz	the 2019 (2nd annual) #tesla takeover roadtrip. @tesla pic.twitter.com/ejbebrljcz	0	neutral	0
6:01	25/04/19	2611	6:01 PM - 25 Apr 2019	1556873243-2565	@Scotty49er	Scotty Olson	So today I drove a Tesla for the first time, and now all other cars are ruined for me. Our current gas car now feels like a damn horse buggy. The Tesla is like a spaceship designed by some advanced civilization. @elonmusk and @tesla you have created a masterpiece. #tesla $tsla	so today i drove a tesla for the first time, and now all other cars are ruined for me. our current gas car now feels like a damn horse buggy. the tesla is like a spaceship designed by some advanced civilization. @elonmusk and @tesla you have created a masterpiece. #tesla $tsla	so today i drove a tesla for the first time, and now all other cars are ruined for me. our current gas car now feels like a damn horse buggy. the tesla is like a spaceship designed by some advanced civilization. @elonmusk and @tesla you have created a masterpiece. #tesla $tsla	0.427083333	positive	0.13125
3:54	25/04/19	2885	3:54 PM - 25 Apr 2019	1556873243-2567	@MrNikolaTsla	Mr. Tesla	Growing up, I dreamt about Lamborghinis, and other exotic supercars. Now that I’m an adult, and now that I work in a place where I see these cars everyday, I’ve come to realize that I’d take my #Model3 over all of them. Thanks @Tesla, you’ve made a fine machine. pic.twitter.com/jhq5STVP9v	growing up, i dreamt about lamborghinis, and other exotic supercars. now that i am an adult, and now that i work in a place where i see these cars everyday, i have come to realize that i would take my #model3 over all of them. thanks @tesla, youve made a fine machine. pic.twitter.com/jhq5stvp9v	growing up, i dreamt about lamborghinis, and other exotic supercars. now that i am an adult, and now that i work in a place where i see these cars everyday, i have come to realize that i would take my #model3 over all of them. thanks @tesla, youve made a fine machine. pic.twitter.com/jhq5stvp9v	0.495833333	positive	0.148611111
10:42	25/04/19	3686	10:42 AM - 25 Apr 2019	1556873243-2569	@damian_rodrigo	Damian Olivera Bergallo	Finally got my @Tesla #model3 this car is amazing, thanks @elonmusk for making driving so enjoyable!!pic.twitter.com/3MXGrcX9oQ	finally got my @tesla #model3 this car is amazing, thanks @elonmusk for making driving so enjoyable!!pic.twitter.com/3mxgrcx9oq	finally got my @tesla #model3 this car is amazing, thanks @elonmusk for making driving so enjoyable!!pic.twitter.com/3mxgrcx9oq	0.7	positive	0.266666667
10:47	25/04/19	3608	10:47 AM - 25 Apr 2019	1556873243-2568	@tesla_truth	Steve Jobs	We believe in you @elonmusk and @tesla team you guys are making electrification and autonomy happen. Without Tesla it would *not* be happening. This is a massive win for the environment and for safety, and you have our full support. Thank you for working your asses off for us	we believe in you @elonmusk and @tesla team you guys are making electrification and autonomy happen. without tesla it would *not* be happening. this is a massive win for the environment and for safety, and you have our full support. thank you for working your asses off for us	we believe in you @elonmusk and @tesla team you guys are making electrification and autonomy happen. without tesla it would *not* be happening. this is a massive win for the environment and for safety, and you have our full support. thank you for working your asses off for us	0.65	positive	0.383333333
8:34	25/04/19	3398	8:34 AM - 25 Apr 2019	1556873243-2571	@AlexAtJazz	Alex Price	Our @Tesla @jazznetworks #cybersecurity event has finally arrived. Thanks Cam for modeling one of our give-always. Gonna be an awesome night.pic.twitter.com/LX9wjncGqw	our @tesla @jazznetworks #cybersecurity event has finally arrived. thanks cam for modeling one of our give-always. gonna be an awesome night.pic.twitter.com/lx9wjncgqw	our @tesla @jazznetworks #cybersecurity event has finally arrived. thanks cam for modeling one of our give-always. gonna be an awesome night.pic.twitter.com/lx9wjncgqw	0.733333333	positive	0.4
6:30	25/04/19	2866	6:30 AM - 25 Apr 2019	1556873243-2576	@DigitalTrends	Digital Trends	.@elonmusk and @Tesla just released their fully autonomous driving feature! pic.twitter.com/iWhDU8M79i	.@elonmusk and @tesla just released their fully autonomous driving feature! pic.twitter.com/iwhdu8m79i	.@elonmusk and @tesla just released their fully autonomous driving feature! pic.twitter.com/iwhdu8m79i	0.7	positive	0.5
8:18	25/04/19	3196	8:18 AM - 25 Apr 2019	1556873243-2573	@teslaownersSV	Tesla Owners Silicon Valley	Buy American. Buy @tesla which makes the best EV on . Zero emissions is the wave. pic.twitter.com/G2nK5mEouT	buy american. buy @tesla which makes the best ev on . zero emissions is the wave. pic.twitter.com/g2nk5meout	buy american. buy @tesla which makes the best ev on . zero emissions is the wave. pic.twitter.com/g2nk5meout	0.15	positive	0.5
3:03	25/04/19	3638	3:03 AM - 25 Apr 2019	1556873243-2578	@mrandmrstontour	Mr & Mrs T on Tour	Thank you for another great day on the road! Don’t wait - try a Tesla now and change the world having fun! Whatever drives you today, let those cars drive you tomorrow! @teslaownersnz @Tesla @elonmuskpic.twitter.com/PlpXVuvXtZ	thank you for another great day on the road! dont wait - try a tesla now and change the world having fun! whatever drives you today, let those cars drive you tomorrow! @teslaownersnz @tesla @elonmuskpic.twitter.com/plpxvuvxtz	thank you for another great day on the road! dont wait - try a tesla now and change the world having fun! whatever drives you today, let those cars drive you tomorrow! @teslaownersnz @tesla @elonmuskpic.twitter.com/plpxvuvxtz	0.475	positive	0.734375
7:16	25/04/19	2787	7:16 AM - 25 Apr 2019	1556873243-2575	@TeslaMiles	Tesla High Mileage Leaderboard	@TeslaRacing where did you and your @Tesla go? Here are your best quarter mile times in your #P100D #Tesla Model S. 10.444 10.477pic.twitter.com/7DMt4xfsSM	@teslaracing where did you and your @tesla go? here are your best quarter mile times in your #p100d #tesla model s. 10.444 10.477pic.twitter.com/7dmt4xfssm	@teslaracing where did you and your @tesla go? here are your best quarter mile times in your #p100d #tesla model s. 10.444 10.477pic.twitter.com/7dmt4xfssm	0.3	positive	1
4:53	24/04/19	3159	4:53 PM - 24 Apr 2019	1556873243-2580	@mcjamez	Jim McPherson	.@Tesla and @elonmusk’s insurance system can use their sensor suite, fleet crash rate, and machine learning to build a highly accurate risk model. No insurance company can get anywhere near that level of accuracy.	.@tesla and @elonmusks insurance system can use their sensor suite, fleet crash rate, and machine learning to build a highly accurate risk model. no insurance company can get anywhere near that level of accuracy.	.@tesla and @elonmusks insurance system can use their sensor suite, fleet crash rate, and machine learning to build a highly accurate risk model. no insurance company can get anywhere near that level of accuracy.	0.516666667	positive	0.25
9:55	24/04/19	3528	9:55 PM - 24 Apr 2019	1556873243-2579	@Justin_G0rd0n	Justin Gordon	First American car my dad has bought since 1978, over 40 years. @Tesla @elonmusk are the ones *actually* making America great again.pic.twitter.com/2Tl57JzPPw	first american car my dad has bought since 1978, over 40 years. @tesla @elonmusk are the ones *actually* making america great again.pic.twitter.com/2tl57jzppw	first american car my dad has bought since 1978, over 40 years. @tesla @elonmusk are the ones *actually* making america great again.pic.twitter.com/2tl57jzppw	0.295833333	positive	0.2625
3:43	23/04/19	3490	3:43 PM - 23 Apr 2019	1556873243-2603	@FancyPantless	Rob Stumpf ⚡️	Can and will @tesla release statistics regarding vehicle fires in it's quarterly safety reports? This could help with transparency and denouncing false information.	can and will @tesla release statistics regarding vehicle fires in it's quarterly safety reports? this could help with transparency and denouncing false information.	can and will @tesla release statistics regarding vehicle fires in it's quarterly safety reports? this could help with transparency and denouncing false information.	0.6	negative	-0.4
4:37	23/04/19	2961	4:37 AM - 23 Apr 2019	1556873243-2680	@rosinenbrt	damian.	WTF is WFT, Jeremy?	what the fuck is wft, jeremy?	what the fuck is wft, jeremy?	0.6	negative	-0.4
7:47	23/04/19	3131	7:47 AM - 23 Apr 2019	1556873243-2657	@seanmmitchell	Sean M Mitchell	Prob with Colorado Automobile Dealers Association (@DriveColorado) saying ICEing is not a problem is they've consistently communicated they do not support EVs. Worst of all they do sophomoric things like exclude @Tesla EVs from site. See @KDVR story here: http://via.kdvr.com/ZfbUp pic.twitter.com/PhgfhntG9N	prob with colorado automobile dealers association (@drivecolorado) saying iceing is not a problem is they've consistently communicated they do not support evs. worst of all they do sophomoric things like exclude @tesla evs from site. see @kdvr story here:	prob with colorado automobile dealers association (@drivecolorado) saying iceing is not a problem is they've consistently communicated they do not support evs. worst of all they do sophomoric things like exclude @tesla evs from site. see @kdvr story here:	0.55	negative	-0.316666667
11:57	23/04/19	3546	11:57 AM - 23 Apr 2019	1556873243-2628	@MidwestHedgie	Midwestern Hedgie 🌸 🐝	Tesla's fire mortality rate is at least 4x that of the average car. $TSLA #firemortalityhttps://twitter.com/MidwestHedgie/status/1120763087139811328?s=19 …	tesla's fire mortality rate is at least 4x that of the average car. $tsla #firemortality	tesla's fire mortality rate is at least 4x that of the average car. $tsla #firemortality	0.4	negative	-0.225
6:21	23/04/19	3037	6:21 AM - 23 Apr 2019	1556873243-2669	@ray4tesla	Ray 4️⃣Tesla	This fires looks worse than the Model S fire yesterday and yet no one makes a big deal out of it. @elonmusk @Tesla $TSLA $TSLAQ @TeslaMotorsClub	this fires looks worse than the model s fire yesterday and yet no one makes a big deal out of it. @elonmusk @tesla $tsla $tslaq @teslamotorsclub	this fires looks worse than the model s fire yesterday and yet no one makes a big deal out of it. @elonmusk @tesla $tsla $tslaq @teslamotorsclub	0.35	negative	-0.2
11:33	23/04/19	2844	11:33 AM - 23 Apr 2019	1556873243-2631	@FrankLuntz	Frank Luntz	Also, @ElonMusk said that Tesla owners could make up to $30,000 a year by letting their cars be autonomous robo-taxis: “It’s financially insane to buy anything other than a Tesla.” Probably related: @Tesla’s Q1 earnings report is tomorrow. https://www.marketwatch.com/story/tesla-earnings-the-big-question-is-how-big-is-the-quarterly-loss-2019-04-18 …	also, @elonmusk said that tesla owners could make up to $30,000 a year by letting their cars be autonomous robo-taxis: its financially insane to buy anything other than a tesla. probably related: @teslas q1 earnings report is tomorrow.	also, @elonmusk said that tesla owners could make up to $30,000 a year by letting their cars be autonomous robo-taxis: its financially insane to buy anything other than a tesla. probably related: @teslas q1 earnings report is tomorrow.	0.61875	negative	-0.18125
9:07	23/04/19	3277	9:07 AM - 23 Apr 2019	1556873243-2647	@EntitledCycling	Keep LA (from) Moving 🚲	I've been counting cars with no license plate lately and have noticed that nearly every single @tesla #model3 is missing a front plate. I turned to the googles... Turns out, tesla has decided not to include a front plate bracket on the car.	i've been counting cars with no license plate lately and have noticed that nearly every single @tesla #model3 is missing a front plate. i turned to the googles... turns out, tesla has decided not to include a front plate bracket on the car.	i've been counting cars with no license plate lately and have noticed that nearly every single @tesla #model3 is missing a front plate. i turned to the googles... turns out, tesla has decided not to include a front plate bracket on the car.	0.316071429	negative	-0.117857143
3:24	23/04/19	3220	3:24 PM - 23 Apr 2019	1556873243-2607	@Tesla	Tesla	This 3D reconstruction shows the immense amount of depth information a Tesla can collect from just a few seconds of video from the vehicle's 8 cameraspic.twitter.com/w2x6pkM2Eb	this 3d reconstruction shows the immense amount of depth information a tesla can collect from just a few seconds of video from the vehicle's 8 cameraspic.twitter.com/w2x6pkm2eb	this 3d reconstruction shows the immense amount of depth information a tesla can collect from just a few seconds of video from the vehicle's 8 cameraspic.twitter.com/w2x6pkm2eb	0.55	negative	-0.1
5:58	23/04/19	3568	5:58 AM - 23 Apr 2019	1556873243-2672	@aluxcom	Alux	I'm not sure if people realize just what's about to happen to cars as we know them once @Tesla 's robotaxis go live. You'll pay $50k for a car that can generate you $30k per year...	i'm not sure if people realize just what's about to happen to cars as we know them once @tesla 's robotaxis go live. you'll pay $50k for a car that can generate you $30k per year...	i'm not sure if people realize just what's about to happen to cars as we know them once @tesla 's robotaxis go live. you'll pay $50k for a car that can generate you $30k per year...	0.694444444	neutral	-0.056818182
12:01	23/04/19	3135	12:01 PM - 23 Apr 2019	1556873243-2627	@businessinsider	Business Insider	• @elonmusk said Monday that @Tesla would have 1 million autonomous taxis on the road "next year." • Wall Street analysts, investors, and other industry insiders were skeptical, given Musk's history with overpromising. Visit http://BusinessInsider.com for more.pic.twitter.com/Nr8LTMyyvY	@elonmusk said monday that @tesla would have 1 million autonomous taxis on the road "next year." wall street analysts, investors, and other industry insiders were skeptical, given musk's history with overpromising. visit for more.pic.twitter.com/nr8ltmyyvy	@elonmusk said monday that @tesla would have 1 million autonomous taxis on the road "next year." wall street analysts, investors, and other industry insiders were skeptical, given musk's history with overpromising. visit for more.pic.twitter.com/nr8ltmyyvy	0.39375	neutral	-0.05625
5:47	23/04/19	3500	5:47 PM - 23 Apr 2019	1556873243-2587	@Tesla	Tesla	Model S and Model X now come with an all-new drivetrain design that increases each vehicle’s range substantially, achieving a landmark 370 miles for Model S Long Range and 325 miles for Model X Long Range Design yours at http://tesla.com https://ts.la/2ITbweO	model s and model x now come with an all-new drivetrain design that increases each vehicles range substantially, achieving a landmark 370 miles for model s long range and 325 miles for model x long range design yours at	model s and model x now come with an all-new drivetrain design that increases each vehicles range substantially, achieving a landmark 370 miles for model s long range and 325 miles for model x long range design yours at	0.4	neutral	-0.05
2:52	23/04/19	3253	2:52 PM - 23 Apr 2019	1556873243-2608	@JustJohnWright	John Wright	A simple cognitive bias against anything new and unfamiliar. When a traditional car goes up in flames, everybody knows it's not common. But when a @Tesla does it, they wonder if it's a harbinger of a dystopian future where everybody's cars blow up because of weird technology.	a simple cognitive bias against anything new and unfamiliar. when a traditional car goes up in flames, everybody knows it's not common. but when a @tesla does it, they wonder if it's a harbinger of a dystopian future where everybody's cars blow up because of weird technology.	a simple cognitive bias against anything new and unfamiliar. when a traditional car goes up in flames, everybody knows it's not common. but when a @tesla does it, they wonder if it's a harbinger of a dystopian future where everybody's cars blow up because of weird technology.	0.531114719	neutral	-0.035606061
5:48	23/04/19	2597	5:48 AM - 23 Apr 2019	1556873243-2674	@versacesavatgy	VERSACE SAVATGY	Hey @elonmusk @Tesla I updated to 2019.12 and I’ve lost cruise control and autopilot....	hey @elonmusk @tesla i updated to 2019.12 and i have lost cruise control and autopilot....	hey @elonmusk @tesla i updated to 2019.12 and i have lost cruise control and autopilot....	0	neutral	0
5:07	23/04/19	2615	5:07 AM - 23 Apr 2019	1556873243-2677	@InsideEVs	InsideEVs	The @Tesla Model P Pickup Truck Is Rendered To Life https://insideevs.com/news/346081/tesla-pickup-truck-render-video/amp/ …pic.twitter.com/XVFv2TyQ6d	the @tesla model p pickup truck is rendered to life	the @tesla model p pickup truck is rendered to life	0	neutral	0
4:52	23/04/19	2655	4:52 AM - 23 Apr 2019	1556873243-2679	@GrantAThomas	Grant Thomas	Today’s the day @Tesla #tesla #powerwall2 #gateway2pic.twitter.com/xx2CNR7ieF	todays the day @tesla #tesla #powerwall2 #gateway2pic.twitter.com/xx2cnr7ief	todays the day @tesla #tesla #powerwall2 #gateway2pic.twitter.com/xx2cnr7ief	0	neutral	0
6:32	23/04/19	2701	6:32 AM - 23 Apr 2019	1556873243-2668	@nvidiadrive	NVIDIA DRIVE	@Tesla raises the bar for self-driving carmakers: https://nvda.ws/2ID4Bqw #autonomousvehiclespic.twitter.com/b8CTIUW16E	@tesla raises the bar for self-driving carmakers: #autonomousvehiclespic.twitter.com/b8ctiuw16e	@tesla raises the bar for self-driving carmakers: #autonomousvehiclespic.twitter.com/b8ctiuw16e	0	neutral	0
8:24	23/04/19	2800	8:24 AM - 23 Apr 2019	1556873243-2654	@taralynnereed	Tara Reed	Thank you @Tesla pic.twitter.com/dX0E9QUpvz	thank you @tesla pic.twitter.com/dx0e9qupvz	thank you @tesla pic.twitter.com/dx0e9qupvz	0	neutral	0
6:08	23/04/19	2870	6:08 PM - 23 Apr 2019	1556873243-2583	@elonmusk	Elon Musk	This require hardware	this require hardware	this require hardware	0	neutral	0
5:50	23/04/19	3144	5:50 PM - 23 Apr 2019	1556873243-2585	@Tesla	Tesla	We’ve also upgraded our air suspension system for Model S and Model X with fully-adaptive damping, giving it an ultra-cushioned feel when cruising on the highway and extra responsiveness during dynamic drivingpic.twitter.com/3fm8RyCiOm	weve also upgraded our air suspension system for model s and model x with fully-adaptive damping, giving it an ultra-cushioned feel when cruising on the highway and extra responsiveness during dynamic drivingpic.twitter.com/3fm8ryciom	weve also upgraded our air suspension system for model s and model x with fully-adaptive damping, giving it an ultra-cushioned feel when cruising on the highway and extra responsiveness during dynamic drivingpic.twitter.com/3fm8ryciom	0.133333333	neutral	0
10:11	23/04/19	3295	10:11 AM - 23 Apr 2019	1556873243-2643	@grftn_	grftn	$tsla The world realizing the implications of @Tesla network rn: pic.twitter.com/nFpTMQ1EFX	$tsla the world realizing the implications of @tesla network rn: pic.twitter.com/nfptmq1efx	$tsla the world realizing the implications of @tesla network rn: pic.twitter.com/nfptmq1efx	0	neutral	0
11:10	23/04/19	3352	11:10 AM - 23 Apr 2019	1556873243-2636	@MrRobCapewell	Robert Capewell	Can you guys recommend some informative @tesla tweeters on here? Would like to expand my bandwidth...	can you guys recommend some informative @tesla tweeters on here? would like to expand my bandwidth...	can you guys recommend some informative @tesla tweeters on here? would like to expand my bandwidth...	0	neutral	0
9:54	23/04/19	3394	9:54 AM - 23 Apr 2019	1556873243-2646	@RaimizG	Raimis	the problem robotaxi not exist at moment	the problem robotaxi not exist at moment	the problem robotaxi not exist at moment	0	neutral	0
3:47	23/04/19	3400	3:47 PM - 23 Apr 2019	1556873243-2602	@elonmusk	Elon Musk	Will do	will do	will do	0	neutral	0
8:41	23/04/19	3422	8:41 AM - 23 Apr 2019	1556873243-2649	@CARandDRIVER	Car and Driver	How does the Geely Geometry A measure up to the @Tesla Model 3? http://crdrv.co/xI7BjXK pic.twitter.com/FV1Kky3U6q	how does the geely geometry a measure up to the @tesla model 3?	how does the geely geometry a measure up to the @tesla model 3?	0	neutral	0
7:00	23/04/19	3489	7:00 AM - 23 Apr 2019	1556873243-2666	@Erdayastronaut	Everyday Astronaut	@elonmusk how’s the @SpaceX package Roadster coming along? Will we get to see it this year?	@elonmusk hows the @spacex package roadster coming along? will we get to see it this year?	@elonmusk hows the @spacex package roadster coming along? will we get to see it this year?	0	neutral	0
8:39	23/04/19	3526	8:39 AM - 23 Apr 2019	1556873243-2651	@nasso4991	nasso	it already happens whenever you use: - an elevator - a subway - a plane - a train	it already happens whenever you use: - an elevator - a subway - a plane - a train	it already happens whenever you use: - an elevator - a subway - a plane - a train	0	neutral	0
6:38	23/04/19	3540	6:38 PM - 23 Apr 2019	1556873243-2581	@mrsjoxertm	Dandy Mandy Candy	Joined the @Tesla Club pic.twitter.com/1NpyCZKjFA	joined the @tesla club pic.twitter.com/1npyczkjfa	joined the @tesla club pic.twitter.com/1npyczkjfa	0	neutral	0
11:24	23/04/19	3667	11:24 AM - 23 Apr 2019	1556873243-2635	@LikeTeslaKim	LikeTesla	With temps on the rise & efficiency on my side, I think it’s time to replace shoes for sandals! @Tesla #LikeTesla #Tesla #Model3 #ModelX #ModelS #ModelYpic.twitter.com/WLGWlfWFle	with temps on the rise & efficiency on my side, i think its time to replace shoes for sandals! @tesla #liketesla #tesla #model3 #modelx #models #modelypic.twitter.com/wlgwlfwfle	with temps on the rise & efficiency on my side, i think its time to replace shoes for sandals! @tesla #liketesla #tesla #model3 #modelx #models #modelypic.twitter.com/wlgwlfwfle	0	neutral	0
3:41	23/04/19	3722	3:41 PM - 23 Apr 2019	1556873243-2604	@wscottwalker	Scott Walker 🇨🇦	Kinda shot yourself in the foot. #ICEIdiotpic.twitter.com/iPhTL06cU0	kinda shot yourself in the foot. #iceidiotpic.twitter.com/iphtl06cu0	kinda shot yourself in the foot. #iceidiotpic.twitter.com/iphtl06cu0	0	neutral	0
5:26	23/04/19	3747	5:26 PM - 23 Apr 2019	1556873243-2588	@Tesla	Tesla	The Longest-Range Electric Vehicle Now Goes Even Fartherhttps://www.tesla.com/blog/longest-range-electric-vehicle-now-goes-even-farther …	the longest-range electric vehicle now goes even farther	the longest-range electric vehicle now goes even farther	0	neutral	0
11:34	23/04/19	3767	11:34 AM - 23 Apr 2019	1556873243-2630	@ValueAnalyst1	ValueAnalyst	Yes, I estimate by ~20 miles, all else equal, assuming ten-hour operation in city driving and 5mi/kWh efficiency, using E(kWh) = P(W) × t(hr) / 1000. Do you agree?	yes, i estimate by ~20 miles, all else equal, assuming ten-hour operation in city driving and 5mi/kwh efficiency, using e(kwh) = p(w) t(hr) / 1000. do you agree?	yes, i estimate by ~20 miles, all else equal, assuming ten-hour operation in city driving and 5mi/kwh efficiency, using e(kwh) = p(w) t(hr) / 1000. do you agree?	0.25	neutral	0
2:14	23/04/19	3179	2:14 PM - 23 Apr 2019	1556873243-2612	@ChargePointnet	ChargePoint	.@GM and @Tesla responsible for half of all EV sales since 2010. https://bit.ly/2XDsUbv pic.twitter.com/bionFYhEcx	.@gm and @tesla responsible for half of all ev sales since 2010.	.@gm and @tesla responsible for half of all ev sales since 2010.	0.358333333	neutral	0.016666667
12:48	23/04/19	3331	12:48 PM - 23 Apr 2019	1556873243-2621	@tapandhire	Talent Access Portal	Thoughts? @Tesla is taking direct aim at @Uber and @Lyft with claims it plans to roll out 1 million robo-taxis by next year — but the plan was lacking details .https://buff.ly/2IBz6ND #TechTuesday #AI #FutureofWork #Future #Techpic.twitter.com/pOvYytPm5J	thoughts? @tesla is taking direct aim at @uber and @lyft with claims it plans to roll out 1 million robo-taxis by next year but the plan was lacking details . #techtuesday #ai #futureofwork #future #techpic.twitter.com/povyytpm5j	thoughts? @tesla is taking direct aim at @uber and @lyft with claims it plans to roll out 1 million robo-taxis by next year but the plan was lacking details . #techtuesday #ai #futureofwork #future #techpic.twitter.com/povyytpm5j	0.175	neutral	0.033333333
1:06	23/04/19	3392	1:06 PM - 23 Apr 2019	1556873243-2620	@colvilleandersn	Mikael Colville-Andersen	Over it's lifetime a @Tesla or other electric car pollutes just as much as a diesel car. http://brusselstimes.com/business/technology/15050/electric-vehicles-emit-more-co2-than-diesel-ones,-german-study-shows … #dktrp #dkpol	over it's lifetime a @tesla or other electric car pollutes just as much as a diesel car. #dktrp #dkpol	over it's lifetime a @tesla or other electric car pollutes just as much as a diesel car. #dktrp #dkpol	0.2875	neutral	0.0375
11:30	23/04/19	2894	11:30 AM - 23 Apr 2019	1556873243-2633	@kerooke	Kevin Rooke	$13 is how much you pay. That’s only 20% of total costs. Public transportation in America is 80% funded by gov’t. There are basically no cities in America with profitable public transit platforms. Costs exceed revenues by 5x.	$13 is how much you pay. that is only 20% of total costs. public transportation in america is 80% funded by govt. there are basically no cities in america with profitable public transit platforms. costs exceed revenues by 5x.	$13 is how much you pay. that is only 20% of total costs. public transportation in america is 80% funded by govt. there are basically no cities in america with profitable public transit platforms. costs exceed revenues by 5x.	0.416666667	neutral	0.04
3:29	23/04/19	3718	3:29 PM - 23 Apr 2019	1556873243-2605	@planetlabs	Planet	.@Tesla is making progress at Gigafactory 3! The first entirely foreign-owned car plant in China is expected to be completed by the end of the year. #PlanetStoriespic.twitter.com/EFRF3xliVp	.@tesla is making progress at gigafactory 3! the first entirely foreign-owned car plant in china is expected to be completed by the end of the year. #planetstoriespic.twitter.com/efrf3xlivp	.@tesla is making progress at gigafactory 3! the first entirely foreign-owned car plant in china is expected to be completed by the end of the year. #planetstoriespic.twitter.com/efrf3xlivp	0.452777778	neutral	0.05
6:20	23/04/19	2958	6:20 PM - 23 Apr 2019	1556873243-2582	@gwbaker	George Woods Baker	Think the whole @Tesla #robotaxi is fluff? Think again...pic.twitter.com/U1obb9iBrK	think the whole @tesla #robotaxi is fluff? think again...pic.twitter.com/u1obb9ibrk	think the whole @tesla #robotaxi is fluff? think again...pic.twitter.com/u1obb9ibrk	0.35	neutral	0.05
8:22	23/04/19	3485	8:22 AM - 23 Apr 2019	1556873243-2655	@Christiano92	Chris	NEWSFLASH: This currently exists today in Late 2017 Production Mobileye EyeQ4 its called holistic path planing/ holistic lane centering. TLDR, none of the networks @Tesla revealed are new or innovative, they are industry standard. $TSLA $TSLAQhttps://twitter.com/Tesla/status/1120691857111916544 …	newsflash: this currently exists today in late 2017 production mobileye eyeq4 its called holistic path planing/ holistic lane centering. tldr, none of the networks @tesla revealed are new or innovative, they are industry standard. $tsla $tslaq	newsflash: this currently exists today in late 2017 production mobileye eyeq4 its called holistic path planing/ holistic lane centering. tldr, none of the networks @tesla revealed are new or innovative, they are industry standard. $tsla $tslaq	0.490909091	neutral	0.067272727
12:03	23/04/19	2902	12:03 PM - 23 Apr 2019	1556873243-2626	@jasonGRIN	Jason Richardson	I can’t wait to charge my new @Tesla for free at my apartment complex and never have pay $4+ a gallon for gas ever again, ever	i can not wait to charge my new @tesla for free at my apartment complex and never have pay $4+ a gallon for gas ever again, ever	i can not wait to charge my new @tesla for free at my apartment complex and never have pay $4+ a gallon for gas ever again, ever	0.551515152	neutral	0.078787879
4:09	23/04/19	3739	4:09 PM - 23 Apr 2019	1556873243-2599	@Torgo82	Torgo82	I own shares and trade call options, so I watch the news and share price very closely. I've seen some real shady shit. You barely see any articles of the countless people walking away from accidents and thanking @elonmusk and @Tesla for building such a safe car. @GerberKawasaki	i own shares and trade call options, so i watch the news and share price very closely. i've seen some real shady shit. you barely see any articles of the countless people walking away from accidents and thanking @elonmusk and @tesla for building such a safe car. @gerberkawasaki	i own shares and trade call options, so i watch the news and share price very closely. i've seen some real shady shit. you barely see any articles of the countless people walking away from accidents and thanking @elonmusk and @tesla for building such a safe car. @gerberkawasaki	0.5796875	neutral	0.096875
8:25	23/04/19	3420	8:25 AM - 23 Apr 2019	1556873243-2653	@mayemusk	Maye Musk	Change is scary Also good @Tesla @elonmusk #TheFuture https://twitter.com/ElectrekCo/status/1120633354280427520 …	change is scary also good @tesla @elonmusk #thefuture	change is scary also good @tesla @elonmusk #thefuture	0.8	neutral	0.1
6:15	23/04/19	3853	6:15 AM - 23 Apr 2019	1556873243-2670	@ray4tesla	Ray 4️⃣Tesla	Breaking news: Non-Tesla car catches fire in China. According to Chinese media, a BMW523 bursts into flames on its own today on a local freeway in Hangzhou. Can this video go viral? Of course not because it’s not a Tesla. Cars catch fire in China everyday. @elonmusk @Tesla pic.twitter.com/6i6zrmznfW	breaking news: non-tesla car catches fire in china. according to chinese media, a bmw523 bursts into flames on its own today on a local freeway in hangzhou. can this video go viral? of course not because its not a tesla. cars catch fire in china everyday. @elonmusk @tesla pic.twitter.com/6i6zrmznfw	breaking news: non-tesla car catches fire in china. according to chinese media, a bmw523 bursts into flames on its own today on a local freeway in hangzhou. can this video go viral? of course not because its not a tesla. cars catch fire in china everyday. @elonmusk @tesla pic.twitter.com/6i6zrmznfw	0.4	neutral	0.1
7:09	23/04/19	2851	7:09 AM - 23 Apr 2019	1556873243-2664	@j_p_jacques	JP	Even $NVDA concede $TSLA leadership to full autonomy and said to other automaker to wake-up because they want to sell some chipshttps://blogs.nvidia.com/blog/2019/04/23/tesla-self-driving/ …	even $nvda concede $tsla leadership to full autonomy and said to other automaker to wake-up because they want to sell some chips	even $nvda concede $tsla leadership to full autonomy and said to other automaker to wake-up because they want to sell some chips	0.4625	positive	0.1125
5:10	23/04/19	3412	5:10 AM - 23 Apr 2019	1556873243-2676	@autocar	Autocar	Autonomous robotaxis will be the key to long-term growth at @Tesla, and will be on the roads from next year according to company boss Elon Musk. https://www.autocar.co.uk/car-news/industry/elon-musk-claims-tesla-will-have-robotaxis-roads-2020 …pic.twitter.com/S0d12VM5IR	autonomous robotaxis will be the key to long-term growth at @tesla, and will be on the roads from next year according to company boss elon musk.	autonomous robotaxis will be the key to long-term growth at @tesla, and will be on the roads from next year according to company boss elon musk.	0.566666667	positive	0.133333333
8:40	23/04/19	2848	8:40 AM - 23 Apr 2019	1556873243-2650	@auto_schmidt	Matthias Schmidt	.@FCAGermanyPR still promoting huge SUVs in German marketing campaigns while essentially buying @tesla credits to offset their EU #CO2https://twitter.com/FCAGermanyPR/status/1120711549423890432 …	.@fcagermanypr still promoting huge suvs in german marketing campaigns while essentially buying @tesla credits to offset their eu #co2	.@fcagermanypr still promoting huge suvs in german marketing campaigns while essentially buying @tesla credits to offset their eu #co2	0.4	positive	0.133333333
5:51	23/04/19	2972	5:51 PM - 23 Apr 2019	1556873243-2584	@Tesla	Tesla	As a thank you to our Tesla owners, all existing Model S and Model X owners who wish to purchase a new Model S or Model X Performance car will get the Ludicrous Mode upgrade, a $20,000 value, at no additional chargehttps://ts.la/2UPVLMN	as a thank you to our tesla owners, all existing model s and model x owners who wish to purchase a new model s or model x performance car will get the ludicrous mode upgrade, a $20,000 value, at no additional charge	as a thank you to our tesla owners, all existing model s and model x owners who wish to purchase a new model s or model x performance car will get the ludicrous mode upgrade, a $20,000 value, at no additional charge	0.454545455	positive	0.136363636
5:20	23/04/19	3022	5:20 PM - 23 Apr 2019	1556873243-2590	@TheTeslaLife	TheTeslaLife	@elonmusk did you look over the new Canadian Federal EV Incentive? Can Tesla help get a Model 3 registered for the program?	@elonmusk did you look over the new canadian federal ev incentive? can tesla help get a model 3 registered for the program?	@elonmusk did you look over the new canadian federal ev incentive? can tesla help get a model 3 registered for the program?	0.454545455	positive	0.136363636
1:42	23/04/19	3164	1:42 PM - 23 Apr 2019	1556873243-2616	@rexstjohn	Rex St John 🦖	The new @Tesla self-driving hardware has 12 @Arm Cortex-A72s in it.pic.twitter.com/zHEF9rdovf	the new @tesla self-driving hardware has 12 @arm cortex-a72s in it.pic.twitter.com/zhef9rdovf	the new @tesla self-driving hardware has 12 @arm cortex-a72s in it.pic.twitter.com/zhef9rdovf	0.454545455	positive	0.136363636
2:07	23/04/19	3669	2:07 AM - 23 Apr 2019	1556873243-2684	@Soulopoulos	Byron	Just to be clear @ElonMusk: I’m free to buy 10 @Tesla #Model3 with #FSD and activate them in the #TeslaNetwork as #RoboTaxi. By doing this I earn my initial investment back within about 1 year, Tesla only takes a 25% cut. From year 2 I’m actually making a nice profit. Correct?	just to be clear @elonmusk: i am free to buy 10 @tesla #model3 with #fsd and activate them in the #teslanetwork as #robotaxi. by doing this i earn my initial investment back within about 1 year, tesla only takes a 25% cut. from year 2 i am actually making a nice profit. correct?	just to be clear @elonmusk: i am free to buy 10 @tesla #model3 with #fsd and activate them in the #teslanetwork as #robotaxi. by doing this i earn my initial investment back within about 1 year, tesla only takes a 25% cut. from year 2 i am actually making a nice profit. correct?	0.469047619	positive	0.157142857
12:21	23/04/19	3537	12:21 PM - 23 Apr 2019	1556873243-2623	@ValueAnalyst1	ValueAnalyst	Thank you, got it. The reasons why Tesla pursued a no-lidar approach should now be clear as day, not to even mention that others will have to pay significant profit margins to buy their chips from third parties.	thank you, got it. the reasons why tesla pursued a no-lidar approach should now be clear as day, not to even mention that others will have to pay significant profit margins to buy their chips from third parties.	thank you, got it. the reasons why tesla pursued a no-lidar approach should now be clear as day, not to even mention that others will have to pay significant profit margins to buy their chips from third parties.	0.419444444	positive	0.158333333
5:48	23/04/19	2989	5:48 PM - 23 Apr 2019	1556873243-2586	@Tesla	Tesla	Paired with the new drivetrain design, Model S and Model X are now capable of achieving 200 kW on V3 Superchargers and 145 kW on V2 Superchargers. Together, these improvements enable owners to recharge miles 50% fasterpic.twitter.com/dqSDc41sM0	paired with the new drivetrain design, model s and model x are now capable of achieving 200 kw on v3 superchargers and 145 kw on v2 superchargers. together, these improvements enable owners to recharge miles 50% fasterpic.twitter.com/dqsdc41sm0	paired with the new drivetrain design, model s and model x are now capable of achieving 200 kw on v3 superchargers and 145 kw on v2 superchargers. together, these improvements enable owners to recharge miles 50% fasterpic.twitter.com/dqsdc41sm0	0.427272727	positive	0.168181818
3:26	23/04/19	3552	3:26 PM - 23 Apr 2019	1556873243-2606	@RamLover69	Dodge Ram Owner	Yet it still isn't smart enough to collect the data that the Dodge Ram won 4 JD Power and Associate awards and is 2019s motor trend truck of the year. Have fun with your terminator cars that explode when they're parked.	yet it still isn't smart enough to collect the data that the dodge ram won 4 jd power and associate awards and is 2019s motor trend truck of the year. have fun with your terminator cars that explode when they're parked.	yet it still isn't smart enough to collect the data that the dodge ram won 4 jd power and associate awards and is 2019s motor trend truck of the year. have fun with your terminator cars that explode when they're parked.	0.447619048	positive	0.171428571
9:55	23/04/19	3451	9:55 AM - 23 Apr 2019	1556873243-2645	@gmbankrupt	Ryan	I used get @lyft on my business trips, but ever since my last driver tried to talk politics while pushing his views, I’ve gone back to renting a car. Eliminating the unknown variable that is the driver will be the biggest win for ride hailing services. And @Tesla will be 1st.	i used get @lyft on my business trips, but ever since my last driver tried to talk politics while pushing his views, i have gone back to renting a car. eliminating the unknown variable that is the driver will be the biggest win for ride hailing services. and @tesla will be 1st.	i used get @lyft on my business trips, but ever since my last driver tried to talk politics while pushing his views, i have gone back to renting a car. eliminating the unknown variable that is the driver will be the biggest win for ride hailing services. and @tesla will be 1st.	0.266666667	positive	0.175
5:17	23/04/19	3033	5:17 PM - 23 Apr 2019	1556873243-2592	@ryancarlmercer	Ryan Carl Mercer	Not a bad idea "Advisor to Elon Musk and @Tesla, here's the visual proof" haha.	not a bad idea "advisor to elon musk and @tesla, here's the visual proof" haha.	not a bad idea "advisor to elon musk and @tesla, here's the visual proof" haha.	0.322222222	positive	0.183333333
4:19	23/04/19	2665	4:19 PM - 23 Apr 2019	1556873243-2596	@Erdayastronaut	Everyday Astronaut	Jaguar, Audi and Nissan are the closest.... but literally.... none of them are better than a 2012 Model S by any metric other than maybe price (Leaf).	jaguar, audi and nissan are the closest.... but literally.... none of them are better than a 2012 model s by any metric other than maybe price (leaf).	jaguar, audi and nissan are the closest.... but literally.... none of them are better than a 2012 model s by any metric other than maybe price (leaf).	0.4375	positive	0.1875
10:16	23/04/19	2758	10:16 AM - 23 Apr 2019	1556873243-2641	@MyTeslaAdventur	My Tesla Adventure	When is the last time you made friends at a Gas Station? A uniquely @Tesla Owner's Experience. pic.twitter.com/oY2UAxMxNJ	when is the last time you made friends at a gas station? a uniquely @tesla owner's experience. pic.twitter.com/oy2uaxmxnj	when is the last time you made friends at a gas station? a uniquely @tesla owner's experience. pic.twitter.com/oy2uaxmxnj	0.533333333	positive	0.1875
3:56	23/04/19	3794	3:56 PM - 23 Apr 2019	1556873243-2601	@mjmalone	Mike Malone	If @Tesla delivers on @elonmusk's promises and has 1,000,000 non-geofenced level 5 autonomous robotaxis on the road by the end of 2020 I will disassemble my car, eat the entire thing piece-by-piece, and replace it with a horse.	if @tesla delivers on @elonmusk's promises and has 1,000,000 non-geofenced level 5 autonomous robotaxis on the road by the end of 2020 i will disassemble my car, eat the entire thing piece-by-piece, and replace it with a horse.	if @tesla delivers on @elonmusk's promises and has 1,000,000 non-geofenced level 5 autonomous robotaxis on the road by the end of 2020 i will disassemble my car, eat the entire thing piece-by-piece, and replace it with a horse.	0.6625	positive	0.2
7:17	23/04/19	3595	7:17 AM - 23 Apr 2019	1556873243-2661	@andreworss8705	Andrew Ross 🐍	Maps aren't always accurate. There may have been a recent detour or if there's construction with someone directing traffic	maps aren't always accurate. there may have been a recent detour or if there's construction with someone directing traffic	maps aren't always accurate. there may have been a recent detour or if there's construction with someone directing traffic	0.441666667	positive	0.2
4:34	23/04/19	2730	4:34 PM - 23 Apr 2019	1556873243-2595	@MotorTrend	MotorTrend	Can the updated 2019 @Tesla Model S go from the Bay Area to L.A. on a single charge? We test it to find out. Get the full EXCLUSIVE story right here! https://www.motortrend.com/cars/tesla/model-s/2019/exclusive-2019-tesla-model-s-review/ …	can the updated 2019 @tesla model s go from the bay area to l.a. on a single charge? we test it to find out. get the full exclusive story right here!	can the updated 2019 @tesla model s go from the bay area to l.a. on a single charge? we test it to find out. get the full exclusive story right here!	0.433333333	positive	0.211904762
6:38	23/04/19	2662	6:38 AM - 23 Apr 2019	1556873243-2667	@methvisula	Meth Visula	This was an april fools joke that @tesla did back in the day. Its alarmingly becoming not so much a joke and very much a reality. Almost as if tesla knew this was achievable. @tesla_truth @28delayslater.https://youtu.be/bn1uzAJk-6o	this was an april fools joke that @tesla did back in the day. its alarmingly becoming not so much a joke and very much a reality. almost as if tesla knew this was achievable. @tesla_truth @28delayslater.	this was an april fools joke that @tesla did back in the day. its alarmingly becoming not so much a joke and very much a reality. almost as if tesla knew this was achievable. @tesla_truth @28delayslater.	0.3275	positive	0.2275
7:12	23/04/19	3474	7:12 AM - 23 Apr 2019	1556873243-2662	@MajorWyatt1	Major Wyatt	Ugh, I swear I WILL get a Tesla as my first car	ugh, i swear i will get a tesla as my first car	ugh, i swear i will get a tesla as my first car	0.333333333	positive	0.25
7:36	23/04/19	3123	7:36 AM - 23 Apr 2019	1556873243-2658	@mattloose	Matt Loose	So @Tesla have unveiled a new GPU chip that is already shipping in new cars. I wonder how easy it would be to pop an @nanopore promethION in the boot and autonomously drive the sequencer to sample, then basecall using the onboard tesla drive compute...	so @tesla have unveiled a new gpu chip that is already shipping in new cars. i wonder how easy it would be to pop an @nanopore promethion in the boot and autonomously drive the sequencer to sample, then basecall using the onboard tesla drive compute...	so @tesla have unveiled a new gpu chip that is already shipping in new cars. i wonder how easy it would be to pop an @nanopore promethion in the boot and autonomously drive the sequencer to sample, then basecall using the onboard tesla drive compute...	0.610606061	positive	0.276515152
4:55	23/04/19	3120	4:55 AM - 23 Apr 2019	1556873243-2678	@goblue_nussel	Philip Nussel	Tesla truth squad: @nvidia issued this statement following Monday's @Tesla presentation on self-driving technology, which included development of its own microchips. https://www.autonews.com/technology/musk-boasts-tesla-has-best-chip-world-nvidia-begs-differ …pic.twitter.com/GuIHHizrf5	tesla truth squad: @nvidia issued this statement following monday's @tesla presentation on self-driving technology, which included development of its own microchips.	tesla truth squad: @nvidia issued this statement following monday's @tesla presentation on self-driving technology, which included development of its own microchips.	0.55	positive	0.3
2:24	23/04/19	3433	2:24 PM - 23 Apr 2019	1556873243-2611	@CedricMakes	Cedric Dahl	Just put up a fresh YouTube video about - @Tesla Robo Taxis - #Bitcoin - #UBI - @elonmusk - @sama -https://youtu.be/CfJvMjT5qRo	just put up a fresh youtube video about - @tesla robo taxis - #bitcoin - #ubi - @elonmusk - @sama -	just put up a fresh youtube video about - @tesla robo taxis - #bitcoin - #ubi - @elonmusk - @sama -	0.5	positive	0.3
5:15	23/04/19	3153	5:15 PM - 23 Apr 2019	1556873243-2593	@iliketeslas	I like Tesla	Everyone who thinks @elonmusk should give a Roadster to Frunkpuppy @28delayslater please RT or Like this tweet so he notices. Better if it's one of Fred's (the new Tesla hater) Roadster. $tsla @tesla	everyone who thinks @elonmusk should give a roadster to frunkpuppy @28delayslater please rt or like this tweet so he notices. better if it's one of fred's (the new tesla hater) roadster. $tsla @tesla	everyone who thinks @elonmusk should give a roadster to frunkpuppy @28delayslater please rt or like this tweet so he notices. better if it's one of fred's (the new tesla hater) roadster. $tsla @tesla	0.477272727	positive	0.318181818
11:28	23/04/19	3652	11:28 AM - 23 Apr 2019	1556873243-2634	@MyTeslaAdventur	My Tesla Adventure	The autonomous #TeslaModel3. It's almost like the #Model3 was designed with autonomy ;) @elonmusk @woodhaus2 @Tesla pic.twitter.com/q1QDvngXkH	the autonomous #teslamodel3. it's almost like the #model3 was designed with autonomy ;) @elonmusk @woodhaus2 @tesla pic.twitter.com/q1qdvngxkh	the autonomous #teslamodel3. it's almost like the #model3 was designed with autonomy ;) @elonmusk @woodhaus2 @tesla pic.twitter.com/q1qdvngxkh	0.85	positive	0.325
5:18	23/04/19	3807	5:18 PM - 23 Apr 2019	1556873243-2591	@tomkupper	Tom Kupper	“If innovating was as easy as writing a cheque, Microsoft would have great products.” - Steve Jobs ins 2002. True today for Tesla vs. most other big companies.	if innovating was as easy as writing a cheque, microsoft would have great products. - steve jobs ins 2002. true today for tesla vs. most other big companies.	if innovating was as easy as writing a cheque, microsoft would have great products. - steve jobs ins 2002. true today for tesla vs. most other big companies.	0.534722222	positive	0.326388889
9:56	23/04/19	3593	9:56 AM - 23 Apr 2019	1556873243-2644	@NuovaRealta	≡lisabeth Soechting	Analysts Don’t get the whole picture. IMO they’ll be faced with the real value ratios in 2-5 years!! Go @Tesla !! https://twitter.com/ev_investor/status/1120727176603561984 …	analysts dont get the whole picture. imo theyll be faced with the real value ratios in 2-5 years!! go @tesla !!	analysts dont get the whole picture. imo theyll be faced with the real value ratios in 2-5 years!! go @tesla !!	0.35	positive	0.344140625
1:24	23/04/19	2632	1:24 PM - 23 Apr 2019	1556873243-2619	@ellec_uk	⚡️ Mark Ellec ⚡️	Lol happened to be a camera zoomed in to the $TSLA at that exact moment and a day before autonomy day. Obviously staged.	lol happened to be a camera zoomed in to the $tsla at that exact moment and a day before autonomy day. obviously staged.	lol happened to be a camera zoomed in to the $tsla at that exact moment and a day before autonomy day. obviously staged.	0.483333333	positive	0.35
2:02	23/04/19	3346	2:02 PM - 23 Apr 2019	1556873243-2613	@Ratbert90	Adam Duskett	@Tesla Fun fact: In Michigan (And many other states) if your car is in the body shop for more than 30 days, it can be returned under the state lemon law! Sending a letter as we speak! 111 days without a fender is a joke. #TeslaServiceIssues #WhereAreTheParts	@tesla fun fact: in michigan (and many other states) if your car is in the body shop for more than 30 days, it can be returned under the state lemon law! sending a letter as we speak! 111 days without a fender is a joke. #teslaserviceissues #wherearetheparts	@tesla fun fact: in michigan (and many other states) if your car is in the body shop for more than 30 days, it can be returned under the state lemon law! sending a letter as we speak! 111 days without a fender is a joke. #teslaserviceissues #wherearetheparts	0.39375	positive	0.3640625
6:02	23/04/19	3548	6:02 AM - 23 Apr 2019	1556873243-2671	@kylemartino	Kyle Martino	Can’t wait for self-driving to be legal, if it was I wouldn’t have hit a pole at 70mph. Legalizing car-automation will save lives, but also the incredible safety and reactivity of my Tesla save mine last month. Im Tesla for life!pic.twitter.com/861YhYhINi	can not wait for self-driving to be legal, if it was i wouldnt have hit a pole at 70mph. legalizing car-automation will save lives, but also the incredible safety and reactivity of my tesla save mine last month. i am tesla for life!pic.twitter.com/861yhyhini	can not wait for self-driving to be legal, if it was i wouldnt have hit a pole at 70mph. legalizing car-automation will save lives, but also the incredible safety and reactivity of my tesla save mine last month. i am tesla for life!pic.twitter.com/861yhyhini	0.388888889	positive	0.366666667
2:30	23/04/19	2883	2:30 AM - 23 Apr 2019	1556873243-2682	@sakacc	Chad Sakac	As @Tesla owner (gen 1 model X, one of the first in Canada) I love seeing the incremental progress to L4/5 autonomous driving. The video: https://youtu.be/tlThdr3O5Qo = fun for another reason. That drive is familiar . The Tesla HQ is across the street from @VMware @pivotal #PKS HQ	as @tesla owner (gen 1 model x, one of the first in canada) i love seeing the incremental progress to l4/5 autonomous driving. the video: = fun for another reason. that drive is familiar . the tesla hq is across the street from @vmware @pivotal #pks hq	as @tesla owner (gen 1 model x, one of the first in canada) i love seeing the incremental progress to l4/5 autonomous driving. the video: = fun for another reason. that drive is familiar . the tesla hq is across the street from @vmware @pivotal #pks hq	0.522222222	positive	0.3875
2:33	23/04/19	3463	2:33 PM - 23 Apr 2019	1556873243-2610	@G0JlRA	𝙂𝙊𝙅𝙄𝙍𝘼 🤠	Same people saying #Bitcoin and #cryptocurrency is a scam You know better, @elonmusk ! $NANO and @Tesla are a match made in heaven!	same people saying #bitcoin and #cryptocurrency is a scam you know better, @elonmusk ! $nano and @tesla are a match made in heaven!	same people saying #bitcoin and #cryptocurrency is a scam you know better, @elonmusk ! $nano and @tesla are a match made in heaven!	0.3125	positive	0.390625
2:20	23/04/19	2689	2:20 AM - 23 Apr 2019	1556873243-2683	@businessinsider	Business Insider	Watch Elon Musk unveil @Tesla's 'Robotaxi' network, which hopes to create a fleet of one million autonomous taxis in 2020 pic.twitter.com/Vi6xMg25gw	watch elon musk unveil @tesla's 'robotaxi' network, which hopes to create a fleet of one million autonomous taxis in 2020 pic.twitter.com/vi6xmg25gw	watch elon musk unveil @tesla's 'robotaxi' network, which hopes to create a fleet of one million autonomous taxis in 2020 pic.twitter.com/vi6xmg25gw	0.7	positive	0.4
4:54	23/04/19	3111	4:54 PM - 23 Apr 2019	1556873243-2594	@Scobleizer	Robert Scoble	Are we driving in the future? Thank you @Tesla and @elonmusk for all the Autopilot miles. Proud member of @teslaownersSV. Oh and these @insta360 cameras are dope!pic.twitter.com/knhM2rOClS	are we driving in the future? thank you @tesla and @elonmusk for all the autopilot miles. proud member of @teslaownerssv. oh and these @insta360 cameras are dope!pic.twitter.com/knhm2rocls	are we driving in the future? thank you @tesla and @elonmusk for all the autopilot miles. proud member of @teslaownerssv. oh and these @insta360 cameras are dope!pic.twitter.com/knhm2rocls	0.5625	positive	0.4
7:12	23/04/19	2752	7:12 AM - 23 Apr 2019	1556873243-2663	@Tesla	Tesla	Tesla Vision uses path prediction to accurately predict how a road will extend, even when it can’t see around the cornerpic.twitter.com/09qPkpqwSC	tesla vision uses path prediction to accurately predict how a road will extend, even when it can not see around the cornerpic.twitter.com/09qpkpqwsc	tesla vision uses path prediction to accurately predict how a road will extend, even when it can not see around the cornerpic.twitter.com/09qpkpqwsc	0.633333333	positive	0.4
4:10	23/04/19	3214	4:10 PM - 23 Apr 2019	1556873243-2598	@Erdayastronaut	Everyday Astronaut	But then let's look at the cars. Getting into any 2019 non-Tesla after driving a Tesla HONESTLY feels like using a flip phone after using a smart phone for 10 years. There still isn't a legit competitor to the 2012 Model S even... I just don't understand the negativity	but then let's look at the cars. getting into any 2019 non-tesla after driving a tesla honestly feels like using a flip phone after using a smart phone for 10 years. there still isn't a legit competitor to the 2012 model s even... i just don't understand the negativity	but then let's look at the cars. getting into any 2019 non-tesla after driving a tesla honestly feels like using a flip phone after using a smart phone for 10 years. there still isn't a legit competitor to the 2012 model s even... i just don't understand the negativity	0.771428571	positive	0.407142857
10:40	23/04/19	2697	10:40 AM - 23 Apr 2019	1556873243-2639	@Teslatunity	Teslatunity	Mobile service rocks! Issues with the steering column on my #Model3 were corrected in the parking lot of my office in a matter of minutes! Friendly, knowledgeable, and efficient!! @tesla #Tesla	mobile service rocks! issues with the steering column on my #model3 were corrected in the parking lot of my office in a matter of minutes! friendly, knowledgeable, and efficient!! @tesla #tesla	mobile service rocks! issues with the steering column on my #model3 were corrected in the parking lot of my office in a matter of minutes! friendly, knowledgeable, and efficient!! @tesla #tesla	0.5	positive	0.5859375
4:10	23/04/19	3246	4:10 PM - 23 Apr 2019	1556873243-2597	@feedme	Feed Me	Test driving a @Tesla Model X on Thursday, fairly convinced already... pic.twitter.com/x52b4W3TQ9	test driving a @tesla model x on thursday, fairly convinced already... pic.twitter.com/x52b4w3tq9	test driving a @tesla model x on thursday, fairly convinced already... pic.twitter.com/x52b4w3tq9	0.9	positive	0.7
12:13	23/04/19	2603	12:13 PM - 23 Apr 2019	1556873243-2624	@bradpierced3	XVG (Pierced) XVG 😉 👍 🚀	@elonmusk @Tesla Did you give it a try yet Elon? Wanna send you some #XVG? @vergecurrency +@Tesla app on your car. Send/Receive Crypto via Car app, while driving...receiving @ZomongoTV rewards for good #Tesla drivers!!! @Fueled_by_Verge by ofcoz!!https://twitter.com/vergecurrency/status/1120651094990966785 …	@elonmusk @tesla did you give it a try yet elon? wanna send you some #xvg? @vergecurrency +@tesla app on your car. send/receive crypto via car app, while driving...receiving @zomongotv rewards for good #tesla drivers!!! @fueled_by_verge by ofcoz!!	@elonmusk @tesla did you give it a try yet elon? wanna send you some #xvg? @vergecurrency +@tesla app on your car. send/receive crypto via car app, while driving...receiving @zomongotv rewards for good #tesla drivers!!! @fueled_by_verge by ofcoz!!	0.6	positive	1
7:36	23/04/19	2698	7:36 AM - 23 Apr 2019	1556873243-2659	@vteq316	John (hellovteq.com)	Of course, I tested it this morning! Worked perfectly with 2019.8.5 update #Model3pic.twitter.com/pMDLQDy5jb	of course, i tested it this morning! worked perfectly with 2019.8.5 update #model3pic.twitter.com/pmdlqdy5jb	of course, i tested it this morning! worked perfectly with 2019.8.5 update #model3pic.twitter.com/pmdlqdy5jb	1	positive	1
1:35	23/04/19	3450	1:35 PM - 23 Apr 2019	1556873243-2618	@matty_mogul	Matt Joyce	Thank you @BrendaLVivian for the incredible @Tesla Fremont factory tour! w/@Gfilche & @LoupVenturespic.twitter.com/HYXdGlmQhh	thank you @brendalvivian for the incredible @tesla fremont factory tour! w/@gfilche & @loupventurespic.twitter.com/hyxdglmqhh	thank you @brendalvivian for the incredible @tesla fremont factory tour! w/@gfilche & @loupventurespic.twitter.com/hyxdglmqhh	0.9	positive	1
3:57	23/04/19	3176	3:57 PM - 23 Apr 2019	1556873243-2600	@DisruptResearch	Disruption Research	Tesla’s R&D productivity is completely insane. It is out of this world. 1/5 $TSLA @elonmusk @Tesla	teslas are&d productivity is completely insane. it is out of this world. 1/5 $tsla @elonmusk @tesla	teslas are&d productivity is completely insane. it is out of this world. 1/5 $tsla @elonmusk @tesla	1	negative	-1
7:36	22/04/19	2811	7:36 AM - 22 Apr 2019	1556873243-2762	@Gadgetress	Tamara Chuang	As electric vehicles grow, here's a side effect that may be addressed with a proposed Colorado law: #ICEholes who block EV charging spots on purpose. Story behind HB 1298 via @kamala39co @seanmmitchell @NicAnsuini @natlcarcharging @Tesla #copoliticshttps://coloradosun.com/2019/04/22/iceholes-colorado-electric-vehicle-charging-station-law/ …	as electric vehicles grow, here's a side effect that may be addressed with a proposed colorado law: #iceholes who block ev charging spots on purpose. story behind hb 1298 via @kamala39co @seanmmitchell @nicansuini @natlcarcharging @tesla #copolitics	as electric vehicles grow, here's a side effect that may be addressed with a proposed colorado law: #iceholes who block ev charging spots on purpose. story behind hb 1298 via @kamala39co @seanmmitchell @nicansuini @natlcarcharging @tesla #copolitics	0.7	negative	-0.4
12:45	22/04/19	3113	12:45 PM - 22 Apr 2019	1556873243-2734	@HanSolex	Alex Kierstein	This remains the stupidest, least transparent, scammiest way to illustrate MSRP to buyers. Anytime I have to use the @Tesla configurator it makes my eyes bleed. "Price after Est. Savings" my ass. pic.twitter.com/uEmLf94o2B	this remains the stupidest, least transparent, scammiest way to illustrate msrp to buyers. anytime i have to use the @tesla configurator it makes my eyes bleed. "price after est. savings" my ass. pic.twitter.com/uemlf94o2b	this remains the stupidest, least transparent, scammiest way to illustrate msrp to buyers. anytime i have to use the @tesla configurator it makes my eyes bleed. "price after est. savings" my ass. pic.twitter.com/uemlf94o2b	0.4	negative	-0.3
6:30	22/04/19	2696	6:30 AM - 22 Apr 2019	1556873243-2765	@businessinsider	Business Insider	• @Tesla shares fell Monday after the company announced a shakeup of its board of directors and a Wall Street firm released a downbeat report on the company. • Tesla is scheduled to report first-quarter earnings on Wednesday. Visit http://BusinessInsider.com for more.pic.twitter.com/3EUlqZcfWU	@tesla shares fell monday after the company announced a shakeup of its board of directors and a wall street firm released a downbeat report on the company. tesla is scheduled to report first-quarter earnings on wednesday. visit for more.pic.twitter.com/3eulqzcfwu	@tesla shares fell monday after the company announced a shakeup of its board of directors and a wall street firm released a downbeat report on the company. tesla is scheduled to report first-quarter earnings on wednesday. visit for more.pic.twitter.com/3eulqzcfwu	0.4	negative	-0.2
4:52	22/04/19	2896	4:52 AM - 22 Apr 2019	1556873243-2772	@CBSThisMorning	CBS This Morning	Trump administration expected to end Iran oil sanctions waivers Boeing rejecting claims of "shoddy production" after @nytimes report @Tesla investigating an accident involving one of its vehicles exploding at a parking lot in China pic.twitter.com/FBm9nvLXWI	trump administration expected to end iran oil sanctions waivers boeing rejecting claims of "shoddy production" after @nytimes report @tesla investigating an accident involving one of its vehicles exploding at a parking lot in china pic.twitter.com/fbm9nvlxwi	trump administration expected to end iran oil sanctions waivers boeing rejecting claims of "shoddy production" after @nytimes report @tesla investigating an accident involving one of its vehicles exploding at a parking lot in china pic.twitter.com/fbm9nvlxwi	0.45	negative	-0.2
12:28	22/04/19	3029	12:28 AM - 22 Apr 2019	1556873243-2781	@elonmusk	Elon Musk	Actual Tesla range is about 5 miles / 8 km past zero	actual tesla range is about 5 miles / 8 km past zero	actual tesla range is about 5 miles / 8 km past zero	0.175	negative	-0.125
8:59	22/04/19	3640	8:59 PM - 22 Apr 2019	1556873243-2690	@TradrFloridaFIL	Lady Tesla	Because #BMW buys so many ads, majority of networks ignored BMW fires but at least @ABC did some digging and asked some tough questions in this video reporthttps://twitter.com/tradrfloridafil/status/1104494867080716294?s=21 …	because #bmw buys so many ads, majority of networks ignored bmw fires but at least @abc did some digging and asked some tough questions in this video report	because #bmw buys so many ads, majority of networks ignored bmw fires but at least @abc did some digging and asked some tough questions in this video report	0.577777778	neutral	-0.062962963
4:54	22/04/19	3589	4:54 PM - 22 Apr 2019	1556873243-2720	@Scobleizer	Robert Scoble	Why @Tesla and @elonmusk is such a risk for Lyft and Uber, along with other car companies: https://www.facebook.com/RobertScoble/posts/10157183651169655 …	why @tesla and @elonmusk is such a risk for lyft and uber, along with other car companies:	why @tesla and @elonmusk is such a risk for lyft and uber, along with other car companies:	0.4375	neutral	-0.0625
12:11	22/04/19	2929	12:11 PM - 22 Apr 2019	1556873243-2739	@Christiano92	Chris	So @Tesla put up slide with 144 TOPS. So I'm guessing the initial presentation slides were about the single chip. also 144 TOPS slide vs Xavier 21 TOPS is just wrong. They are comparing a full board with Two chips and CPU vs one chip. It should be compared to the 320 TOPS Pegasus pic.twitter.com/2JfYhWpJgy	so @tesla put up slide with 144 tops. so i'm guessing the initial presentation slides were about the single chip. also 144 tops slide vs xavier 21 tops is just wrong. they are comparing a full board with two chips and cpu vs one chip. it should be compared to the 320 tops pegasus pic.twitter.com/2jfyhwpjgy	so @tesla put up slide with 144 tops. so i'm guessing the initial presentation slides were about the single chip. also 144 tops slide vs xavier 21 tops is just wrong. they are comparing a full board with two chips and cpu vs one chip. it should be compared to the 320 tops pegasus pic.twitter.com/2jfyhwpjgy	0.416071429	neutral	-0.055357143
5:21	22/04/19	3408	5:21 AM - 22 Apr 2019	1556873243-2769	@Sentieo	Sentieo	Ahead of the @Tesla Autonomy event today, worth noting that sentiment around the stock (using tweet ratio of $TSLAQ mentions to $TSLA mentions) is very negative. Interactive chart viewer https://buff.ly/2UvJR5R pic.twitter.com/xxMJK0QmYi	ahead of the @tesla autonomy event today, worth noting that sentiment around the stock (using tweet ratio of $tslaq mentions to $tsla mentions) is very negative. interactive chart viewer	ahead of the @tesla autonomy event today, worth noting that sentiment around the stock (using tweet ratio of $tslaq mentions to $tsla mentions) is very negative. interactive chart viewer	0.31	neutral	-0.045
2:22	22/04/19	2583	2:22 PM - 22 Apr 2019	1556873243-2726	@mark_schreurs	Mark Schreurs	Live April 22, 2019. @elonmusk , legend! Buying not a @Tesla today is financially insane. It is like buying a horse...., which is good when you expect the capabilities of a horse pic.twitter.com/pNHaRBz0Iu	live april 22, 2019. @elonmusk , legend! buying not a @tesla today is financially insane. it is like buying a horse...., which is good when you expect the capabilities of a horse pic.twitter.com/pnharbz0iu	live april 22, 2019. @elonmusk , legend! buying not a @tesla today is financially insane. it is like buying a horse...., which is good when you expect the capabilities of a horse pic.twitter.com/pnharbz0iu	0.7	neutral	-0.043181818
5:03	22/04/19	3447	5:03 PM - 22 Apr 2019	1556873243-2719	@CantoreMichael	J. Michael Cantore III, CRPC®	Rooting against $TSLA is like rooting for the demise of the iPhone and the return of Blackberry to the mainstream. Like Elon said, buying anything other than a @Tesla is like buying a horse. Makes no logical or economic sense. https://twitter.com/cleantechnica/status/1120437376583643141 …	rooting against $tsla is like rooting for the demise of the iphone and the return of blackberry to the mainstream. like elon said, buying anything other than a @tesla is like buying a horse. makes no logical or economic sense.	rooting against $tsla is like rooting for the demise of the iphone and the return of blackberry to the mainstream. like elon said, buying anything other than a @tesla is like buying a horse. makes no logical or economic sense.	0.275	neutral	-0.016666667
3:13	22/04/19	2711	3:13 AM - 22 Apr 2019	1556873243-2775	@Whiteboy7thst	Whiteboy7thst	At 0 miles “living on a prayer” should start playing.	at 0 miles living on a prayer should start playing.	at 0 miles living on a prayer should start playing.	0	neutral	0
5:15	22/04/19	2718	5:15 PM - 22 Apr 2019	1556873243-2714	@richchirp	Ritchie	Yay for selfie cam!pic.twitter.com/ggS6G9Q2JX	yay for selfie cam!pic.twitter.com/ggs6g9q2jx	yay for selfie cam!pic.twitter.com/ggs6g9q2jx	0	neutral	0
2:55	22/04/19	2769	2:55 PM - 22 Apr 2019	1556873243-2725	@137pm	ONE37pm	Would you ditch @Uber for a robo @Tesla? https://techcrunch.com/2019/04/22/tesla-plans-to-launch-a-robotaxi-network-in-2020/ …	would you ditch @uber for a robo @tesla?	would you ditch @uber for a robo @tesla?	0	neutral	0
5:39	22/04/19	2839	5:39 AM - 22 Apr 2019	1556873243-2766	@stockmarkettv	stockmarketlive.tv	Former Tesla bulls are now slashing price targets after dumping en masse on the crowd. Second hand Tesla cars soon obsolete @tesla $TSLA #TESLAhttps://www.cnbc.com/2019/04/22/tesla-downgraded-at-evercore-on-slowing-demand-across-all-models.html …	former tesla bulls are now slashing price targets after dumping en masse on the crowd. second hand tesla cars soon obsolete @tesla $tsla #tesla	former tesla bulls are now slashing price targets after dumping en masse on the crowd. second hand tesla cars soon obsolete @tesla $tsla #tesla	0	neutral	0
7:31	22/04/19	2893	7:31 AM - 22 Apr 2019	1556873243-2763	@trylolli	Lolli 🍭	Do you want @Tesla to offer bitcoin back with Lolli?	do you want @tesla to offer bitcoin back with lolli?	do you want @tesla to offer bitcoin back with lolli?	0	neutral	0
1:40	22/04/19	3005	1:40 PM - 22 Apr 2019	1556873243-2729	@cleantechnica	CleanTechnica	Elon expects regulatory approval for Tesla robotaxis (Tesla Network) somewhere next year. @ElonMusk @Tesla #Tesla https://cleantechnica.com/2019/04/22/tesla-autonomy-day-video-is-live/ … $TSLApic.twitter.com/9xk1DylVC8	elon expects regulatory approval for tesla robotaxis (tesla network) somewhere next year. @elonmusk @tesla #tesla $tslapic.twitter.com/9xk1dylvc8	elon expects regulatory approval for tesla robotaxis (tesla network) somewhere next year. @elonmusk @tesla #tesla $tslapic.twitter.com/9xk1dylvc8	0	neutral	0
11:42	22/04/19	3116	11:42 AM - 22 Apr 2019	1556873243-2744	@hamids	Hamid Shojaee	Had to take some pics of @Tesla Roadster 2 at #autonomyday - event is starting now!pic.twitter.com/uaR1ZXXGfT	had to take some pics of @tesla roadster 2 at #autonomyday - event is starting now!pic.twitter.com/uar1zxxgft	had to take some pics of @tesla roadster 2 at #autonomyday - event is starting now!pic.twitter.com/uar1zxxgft	0.1	neutral	0
12:01	22/04/19	3217	12:01 PM - 22 Apr 2019	1556873243-2742	@mcjamez	Jim McPherson	Forget FSD. @Tesla is undervalued on silicon IP for NN acceleration alone.	forget fsd. @tesla is undervalued on silicon ip for nn acceleration alone.	forget fsd. @tesla is undervalued on silicon ip for nn acceleration alone.	0	neutral	0
11:57	22/04/19	3229	11:57 PM - 22 Apr 2019	1556873243-2685	@UltimoGT	Ultimo GT	British Motor Oil @YouLikeCarsUK @AutomotiveAsset @CarKeys_UK @screamingcars @Gandalfwasme @AVC_Leasing @JA_Autos @AdmarkUK @zdravkost @rafredarrows @realDonaldTrump @RunnerService @bgmotogp @FormulaOneWorld @CrienaLDavies @Imperialcar @my_hpi @tesla @bmw http://www.ultimogt.com pic.twitter.com/tJBwx6pK8P	british motor oil @youlikecarsuk @automotiveasset @carkeys_uk @screamingcars @gandalfwasme @avc_leasing @ja_autos @admarkuk @zdravkost @rafredarrows @realdonaldtrump @runnerservice @bgmotogp @formulaoneworld @crienaldavies @imperialcar @my_hpi@tesla @bmw	british motor oil @youlikecarsuk @automotiveasset @carkeys_uk @screamingcars @gandalfwasme @avc_leasing @ja_autos @admarkuk @zdravkost @rafredarrows @realdonaldtrump @runnerservice @bgmotogp @formulaoneworld @crienaldavies @imperialcar @my_hpi@tesla @bmw	0	neutral	0
12:30	22/04/19	3259	12:30 AM - 22 Apr 2019	1556873243-2780	@lukema369	Luke Ma	No, Do not tell them....	no, do not tell them....	no, do not tell them....	0	neutral	0
12:16	22/04/19	3290	12:16 PM - 22 Apr 2019	1556873243-2738	@cleantechnica	CleanTechnica	Elon Musk emphasizes, "Lidar is a fool's errand. And anyone relying on Lidar is doomed." https://cleantechnica.com/2019/04/22/tesla-autonomy-day-video-is-live/ … #Tesla $TSLA @ElonMusk @Tesla	elon musk emphasizes, "lidar is a fool's errand. and anyone relying on lidar is doomed." #tesla $tsla @elonmusk @tesla	elon musk emphasizes, "lidar is a fool's errand. and anyone relying on lidar is doomed." #tesla $tsla @elonmusk @tesla	0	neutral	0
4:40	22/04/19	3395	4:40 PM - 22 Apr 2019	1556873243-2722	@hamids	Hamid Shojaee	So here is a demo of what’s in @Tesla production cars today! #AutonomyDay (and thank you @Tesla for the ride to the airport!) pic.twitter.com/X9azXULU3s	so here is a demo of whats in @tesla production cars today! #autonomyday (and thank you @tesla for the ride to the airport!) pic.twitter.com/x9azxulu3s	so here is a demo of whats in @tesla production cars today! #autonomyday (and thank you @tesla for the ride to the airport!) pic.twitter.com/x9azxulu3s	0	neutral	0
7:54	22/04/19	3403	7:54 PM - 22 Apr 2019	1556873243-2697	@dollarn9ne	.-.	https://venturebeat.com/2019/04/22/tesla-plans-to-launch-driverless-taxi-service-in-2020/ … Looks like Tesla Owners can use their vehicles to be used to earn money on the side! #tesla @tesla @Model3Owners @teslaownersSV @Teslatunity @TeslaArmy @TeslaOwnersWW @TheTeslaShow @NorCalRenoTesla @TeslaRoadTrip	looks like tesla owners can use their vehicles to be used to earn money on the side! #tesla @tesla @model3owners @teslaownerssv @teslatunity @teslaarmy @teslaownersww @theteslashow @norcalrenotesla @teslaroadtrip	looks like tesla owners can use their vehicles to be used to earn money on the side! #tesla @tesla @model3owners @teslaownerssv @teslatunity @teslaarmy @teslaownersww @theteslashow @norcalrenotesla @teslaroadtrip	0	neutral	0
6:20	22/04/19	3432	6:20 PM - 22 Apr 2019	1556873243-2706	@FredericLambert	Fred Lambert	Are you going to be releasing the FSD demo that was teased at the beginning of Stuart's presentation?	are you going to be releasing the fsd demo that was teased at the beginning of stuart's presentation?	are you going to be releasing the fsd demo that was teased at the beginning of stuart's presentation?	0	neutral	0
11:01	22/04/19	3504	11:01 AM - 22 Apr 2019	1556873243-2748	@komocode	komocode	shortly* *not factoring in Elon-time	shortly* *not factoring in elon-time	shortly* *not factoring in elon-time	0.3	neutral	0
5:20	22/04/19	3637	5:20 PM - 22 Apr 2019	1556873243-2712	@mark001282	mark armstrong	Can it play crysis though? @elonmusk	can it play crysis though? @elonmusk	can it play crysis though? @elonmusk	0	neutral	0
5:14	22/04/19	3777	5:14 PM - 22 Apr 2019	1556873243-2715	@Royaljester62	Andrew	@Tesla @elonmusk , when can we see some of the FSD demos from today?	@tesla @elonmusk , when can we see some of the fsd demos from today?	@tesla @elonmusk , when can we see some of the fsd demos from today?	0	neutral	0
11:00	22/04/19	3835	11:00 AM - 22 Apr 2019	1556873243-2750	@Tesla	Tesla	The Tesla Autonomy Day event will begin shortly Watch the livestream here: – http://Livestream.tesla.com – http://ts.la/YouTube	the tesla autonomy day event will begin shortly watch the livestream here:	the tesla autonomy day event will begin shortly watch the livestream here:	0.3	neutral	0
5:15	22/04/19	3846	5:15 PM - 22 Apr 2019	1556873243-2713	@elonmusk	Elon Musk	Yeah, will post soon	yeah, will post soon	yeah, will post soon	0	neutral	0
5:09	22/04/19	3324	5:09 PM - 22 Apr 2019	1556873243-2718	@teslaownersSV	Tesla Owners Silicon Valley	I genuinely feel bad for people that buy ICE cars today (assuming they can afford a $35k car), @tesla is so far ahead that in 3 years your ICE car will be worth nothing.	i genuinely feel bad for people that buy ice cars today (assuming they can afford a $35k car), @tesla is so far ahead that in 3 years your ice car will be worth nothing.	i genuinely feel bad for people that buy ice cars today (assuming they can afford a $35k car), @tesla is so far ahead that in 3 years your ice car will be worth nothing.	0.566666667	neutral	0.025
8:00	22/04/19	2816	8:00 AM - 22 Apr 2019	1556873243-2760	@flcnhvy	Viv 🍙	Well, uhh ... Audi sold ~430 EVs this year so far. @Tesla sold ~22435 Model 3s alone & ~29910 vehicles in total - just in the US (based on @InsideEVs estimates)	well, uhh ... audi sold ~430 evs this year so far. @tesla sold ~22435 model 3s alone & ~29910 vehicles in total - just in the us (based on @insideevs estimates)	well, uhh ... audi sold ~430 evs this year so far. @tesla sold ~22435 model 3s alone & ~29910 vehicles in total - just in the us (based on @insideevs estimates)	0.875	neutral	0.05
8:45	22/04/19	3147	8:45 AM - 22 Apr 2019	1556873243-2758	@TeslaNY	Tesla New York	#Tesla Autonomy Day → Mon, April 22, at 2 pm ET → Live Webcast: http://Livestream.tesla.com http://ts.la/YouTube “Deep dive into our self-driving technology & road map.”—@Tesla $TSLA #Tesla #Autopilotpic.twitter.com/i2ph4I5AhI	#tesla autonomy day mon, april 22, at 2 pm et live webcast: deep dive into our self-driving technology & road map.@tesla $tsla #tesla #autopilotpic.twitter.com/i2ph4i5ahi	#tesla autonomy day mon, april 22, at 2 pm et live webcast: deep dive into our self-driving technology & road map.@tesla $tsla #tesla #autopilotpic.twitter.com/i2ph4i5ahi	0.45	neutral	0.068181818
7:19	22/04/19	3821	7:19 PM - 22 Apr 2019	1556873243-2702	@teslaownersSV	Tesla Owners Silicon Valley	The @tesla life hack and cheat code has arrived. This is truly an amazing feat and it is way ahead of the game and competitors. I cannot wait to do this in my model 3. Thank you @elonmuskpic.twitter.com/k34wMJCN5S	the @tesla life hack and cheat code has arrived. this is truly an amazing feat and it is way ahead of the game and competitors. i cannot wait to do this in my model 3. thank you @elonmuskpic.twitter.com/k34wmjcn5s	the @tesla life hack and cheat code has arrived. this is truly an amazing feat and it is way ahead of the game and competitors. i cannot wait to do this in my model 3. thank you @elonmuskpic.twitter.com/k34wmjcn5s	0.65	positive	0.1
11:06	22/04/19	3852	11:06 AM - 22 Apr 2019	1556873243-2746	@evmom111	EVmom	Once you pop (the frunk), the fun don't stop! We played hard this #EarthDay at @MyMetroparks! @Tesla #Tesla #ModelX #frunk #ElonMusk #EV #EVmom #EarthDay2019 #electricvehicles #ElectricCars #kids #fun #play #parenting #getoutside #LeaveNoTracepic.twitter.com/WvqTMqzEQ1	once you pop (the frunk), the fun don't stop! we played hard this #earthday at @mymetroparks! @tesla #tesla #modelx #frunk #elonmusk #ev #evmom #earthday2019 #electricvehicles #electriccars #kids #fun #play #parenting #getoutside #leavenotracepic.twitter.com/wvqtmqzeq1	once you pop (the frunk), the fun don't stop! we played hard this #earthday at @mymetroparks! @tesla #tesla #modelx #frunk #elonmusk #ev #evmom #earthday2019 #electricvehicles #electriccars #kids #fun #play #parenting #getoutside #leavenotracepic.twitter.com/wvqtmqzeq1	0.313888889	positive	0.103472222
5:12	22/04/19	3124	5:12 PM - 22 Apr 2019	1556873243-2716	@Tesla	Tesla	Our new Full Self-Driving Chip houses 6 billion transistors and is capable of processing up to 2300 frames per second – a 21x improvement over previous gen hardwarepic.twitter.com/39g39lv638	our new full self-driving chip houses 6 billion transistors and is capable of processing up to 2300 frames per second a 21x improvement over previous gen hardwarepic.twitter.com/39g39lv638	our new full self-driving chip houses 6 billion transistors and is capable of processing up to 2300 frames per second a 21x improvement over previous gen hardwarepic.twitter.com/39g39lv638	0.314242424	positive	0.103939394
7:55	22/04/19	3316	7:55 PM - 22 Apr 2019	1556873243-2696	@DMC_Ryan	Ryan McCaffrey	Is it OLED, do you think? I haven't been able to see it up close. They had it roped off at the Model Y event (where I was lucky enough to see it from 6 feet away). I LOVE that it's a floating, curved display and there's negative space behind it.	is it oled, do you think? i haven't been able to see it up close. they had it roped off at the model y event (where i was lucky enough to see it from 6 feet away). i love that it's a floating, curved display and there's negative space behind it.	is it oled, do you think? i haven't been able to see it up close. they had it roped off at the model y event (where i was lucky enough to see it from 6 feet away). i love that it's a floating, curved display and there's negative space behind it.	0.609722222	positive	0.105555556
12:34	22/04/19	2821	12:34 PM - 22 Apr 2019	1556873243-2736	@cleantechnica	CleanTechnica	.@ElonMusk: "The power of the [FSD] system has a massive impact on city range, which is where we think most of the robotaxi market will be." #Tesla is estimating a 12% cost savings compared to the previous NVIDIA system. https://cleantechnica.com/2019/04/22/tesla-autonomy-day-video-is-live/ … @Tesla $TSLA	.@elonmusk: "the power of the [fsd] system has a massive impact on city range, which is where we think most of the robotaxi market will be." #tesla is estimating a 12% cost savings compared to the previous nvidia system. @tesla $tsla	.@elonmusk: "the power of the [fsd] system has a massive impact on city range, which is where we think most of the robotaxi market will be." #tesla is estimating a 12% cost savings compared to the previous nvidia system. @tesla $tsla	0.555555556	positive	0.111111111
4:23	22/04/19	2635	4:23 AM - 22 Apr 2019	1556873243-2773	@Model3Owners	Tesla Owners Online	Don’t forget: today is @Tesla Autonomy day. They come out of stealth mode and show us how far they’ve come Watch it live at 2PM ET here https://youtu.be/Ucp0TTmvqOE pic.twitter.com/NVrd4LhwJK	dont forget: today is @tesla autonomy day. they come out of stealth mode and show us how far theyve come watch it live at 2pm et here	dont forget: today is @tesla autonomy day. they come out of stealth mode and show us how far theyve come watch it live at 2pm et here	0.75	positive	0.118181818
5:43	22/04/19	3750	5:43 PM - 22 Apr 2019	1556873243-2709	@PatrickMoorhead	Patrick Moorhead	Why @elonmusk and @Tesla are doinking around with custom chips is beyond me. Can't even make enoughncars. Nvidia, Intel, NXP, and in future Qualcomm, all have solutions and find it hard to believe none fit the bill. But hey, let's burn more money and potentially risk lives. $TSLApic.twitter.com/757RzSAvl5	why @elonmusk and @tesla are doinking around with custom chips is beyond me. can't even make enoughncars. nvidia, intel, nxp, and in future qualcomm, all have solutions and find it hard to believe none fit the bill. but hey, let's burn more money and potentially risk lives. $tslapic.twitter.com/757rzsavl5	why @elonmusk and @tesla are doinking around with custom chips is beyond me. can't even make enoughncars. nvidia, intel, nxp, and in future qualcomm, all have solutions and find it hard to believe none fit the bill. but hey, let's burn more money and potentially risk lives. $tslapic.twitter.com/757rzsavl5	0.513333333	positive	0.121666667
1:40	22/04/19	3278	1:40 AM - 22 Apr 2019	1556873243-2778	@SputnikInt	Sputnik	WATCH @Tesla Model S car suddenly explode and burn to a crisp in China http://sptnkne.ws/mp3X pic.twitter.com/N44zv1u6ly	watch @tesla model s car suddenly explode and burn to a crisp in china	watch @tesla model s car suddenly explode and burn to a crisp in china	0.458333333	positive	0.125
11:49	22/04/19	2788	11:49 PM - 22 Apr 2019	1556873243-2686	@DutchSpace	DutchSpace	Morning thoughts: I find it interesting that the massive PR machine @SpaceX is THIS quiet about the Dragon 2 test failure... including @elonmusk who is normally very open about failures... (P.S. I'm not saying that @tesla FSD is a "nice" diversion, or maybe I am...)	morning thoughts: i find it interesting that the massive pr machine @spacex is this quiet about the dragon 2 test failure... including @elonmusk who is normally very open about failures... (p.s. i'm not saying that @tesla fsd is a "nice" diversion, or maybe i am...)	morning thoughts: i find it interesting that the massive pr machine @spacex is this quiet about the dragon 2 test failure... including @elonmusk who is normally very open about failures... (p.s. i'm not saying that @tesla fsd is a "nice" diversion, or maybe i am...)	0.630555556	positive	0.130555556
10:21	22/04/19	2931	10:21 AM - 22 Apr 2019	1556873243-2753	@WallStCritic	Michael King, $TSLAQ Chairman	Two questions for $TSLA $TSLAQ @Tesla on this glorious day: What is the current cash balance? How much is it going to cost to bring autonomy to fruition? Please reconcile the two answers. Thanks in advance.	two questions for $tsla $tslaq @tesla on this glorious day: what is the current cash balance? how much is it going to cost to bring autonomy to fruition? please reconcile the two answers. thanks in advance.	two questions for $tsla $tslaq @tesla on this glorious day: what is the current cash balance? how much is it going to cost to bring autonomy to fruition? please reconcile the two answers. thanks in advance.	0.266666667	positive	0.133333333
6:30	22/04/19	3110	6:30 PM - 22 Apr 2019	1556873243-2705	@seanmmitchell	Sean M Mitchell	Will be going live with @matty_mogul to talk about @tesla's Autonomy Day. Will get Matt's feedback on what he thought about the presentation and his test ride. http://youtu.be/c9DN7EKrP3c	will be going live with @matty_mogul to talk about @tesla's autonomy day. will get matt's feedback on what he thought about the presentation and his test ride.	will be going live with @matty_mogul to talk about @tesla's autonomy day. will get matt's feedback on what he thought about the presentation and his test ride.	0.5	positive	0.136363636
1:21	22/04/19	3748	1:21 PM - 22 Apr 2019	1556873243-2731	@kirstenkorosec	Kirsten Korosec	Can someone at this @Tesla autonomy day please ask WHAT REGULATIONS IS ELON REFERRING TO? As far as I know, there are currently no federal laws prohibiting a company from rolling out autonomous driving in vehicles that have already received FMVSS approval, which Teslas have.	can someone at this @tesla autonomy day please ask what regulations is elon referring to? as far as i know, there are currently no federal laws prohibiting a company from rolling out autonomous driving in vehicles that have already received fmvss approval, which teslas have.	can someone at this @tesla autonomy day please ask what regulations is elon referring to? as far as i know, there are currently no federal laws prohibiting a company from rolling out autonomous driving in vehicles that have already received fmvss approval, which teslas have.	0.7	positive	0.166666667
5:29	22/04/19	3712	5:29 AM - 22 Apr 2019	1556873243-2768	@pmoconne	Tesla Crossroads of America	So my @Tesla Model 3 learned how to manage this roundabout yesterday...the day before Full Autonomy Day. Is that possible @elonmusk, it couldn’t do it beforepic.twitter.com/mS7PwDl9lB	so my @tesla model 3 learned how to manage this roundabout yesterday...the day before full autonomy day. is that possible @elonmusk, it couldnt do it beforepic.twitter.com/ms7pwdl9lb	so my @tesla model 3 learned how to manage this roundabout yesterday...the day before full autonomy day. is that possible @elonmusk, it couldnt do it beforepic.twitter.com/ms7pwdl9lb	0.775	positive	0.175
7:31	22/04/19	3766	7:31 PM - 22 Apr 2019	1556873243-2699	@jaylukeh	Jay	Bought my first new car a couple weeks ago. My used Prius will forever be in my heart... and my driveway. @Tesla pic.twitter.com/GKghKOf40W	bought my first new car a couple weeks ago. my used prius will forever be in my heart... and my driveway. @tesla pic.twitter.com/gkghkof40w	bought my first new car a couple weeks ago. my used prius will forever be in my heart... and my driveway. @tesla pic.twitter.com/gkghkof40w	0.393939394	positive	0.193181818
5:23	22/04/19	3601	5:23 PM - 22 Apr 2019	1556873243-2711	@alexhorner2002	Alexander Horner	Watch the event. 7 times as powerful as the old one. Can run crisis at 56fps.	watch the event. 7 times as powerful as the old one. can run crisis at 56fps.	watch the event. 7 times as powerful as the old one. can run crisis at 56fps.	0.6	positive	0.2
6:47	22/04/19	3628	6:47 AM - 22 Apr 2019	1556873243-2764	@ChinaDaily	China Daily	The owner of a @Tesla sedan in Shanghai whose parked vehicle burst into flames on Sunday evening said he was neither charging the car nor found unusual conditions when the incident occurred. http://bit.ly/2XAsX86 pic.twitter.com/hozMZZH1WP	the owner of a @tesla sedan in shanghai whose parked vehicle burst into flames on sunday evening said he was neither charging the car nor found unusual conditions when the incident occurred.	the owner of a @tesla sedan in shanghai whose parked vehicle burst into flames on sunday evening said he was neither charging the car nor found unusual conditions when the incident occurred.	1	positive	0.2
8:25	22/04/19	3216	8:25 PM - 22 Apr 2019	1556873243-2693	@jjhanna2	John Hanna	This is specific built for matrix multiplication with very integrated software on top of it, making it very efficient. NVIDIA needs extra TOPS because they are GPU based and a more general system architecture.	this is specific built for matrix multiplication with very integrated software on top of it, making it very efficient. nvidia needs extra tops because they are gpu based and a more general system architecture.	this is specific built for matrix multiplication with very integrated software on top of it, making it very efficient. nvidia needs extra tops because they are gpu based and a more general system architecture.	0.332142857	positive	0.207142857
3:22	22/04/19	3454	3:22 PM - 22 Apr 2019	1556873243-2724	@ValaAfshar	Vala Afshar	All @Tesla cars being produced right now have everything necessary for full self-driving. All you need to do is improve the software. —@ElonMuskpic.twitter.com/9wuOanKGeL	all @tesla cars being produced right now have everything necessary for full self-driving. all you need to do is improve the software. @elonmuskpic.twitter.com/9wuoankgel	all @tesla cars being produced right now have everything necessary for full self-driving. all you need to do is improve the software. @elonmuskpic.twitter.com/9wuoankgel	0.695238095	positive	0.211904762
12:46	22/04/19	3468	12:46 PM - 22 Apr 2019	1556873243-2733	@MrRobCapewell	Robert Capewell	Amazing move by @Tesla including the developers in the presentation. Apart from the fluffy „they feel appreciated“ they are also now married to their projects. Those guys aren‘t leaving Tesla in a hurry.	amazing move by @tesla including the developers in the presentation. apart from the fluffy they feel appreciated they are also now married to their projects. those guys arent leaving tesla in a hurry.	amazing move by @tesla including the developers in the presentation. apart from the fluffy they feel appreciated they are also now married to their projects. those guys arent leaving tesla in a hurry.	0.4125	positive	0.2125
5:10	22/04/19	3778	5:10 PM - 22 Apr 2019	1556873243-2717	@Tesla	Tesla	All Tesla cars being built today have the hardware necessary for full self-driving: 8 vision cameras, 12 ultrasonic sensors, radar, and this custom-designed beast of a Full Self-Driving Computerpic.twitter.com/jYMAhB5Ooc	all tesla cars being built today have the hardware necessary for full self-driving: 8 vision cameras, 12 ultrasonic sensors, radar, and this custom-designed beast of a full self-driving computerpic.twitter.com/jymahb5ooc	all tesla cars being built today have the hardware necessary for full self-driving: 8 vision cameras, 12 ultrasonic sensors, radar, and this custom-designed beast of a full self-driving computerpic.twitter.com/jymahb5ooc	0.7	positive	0.233333333
8:35	22/04/19	3353	8:35 AM - 22 Apr 2019	1556873243-2759	@J_M_0_N	Jay Pase	Happy #MondayMorning Twitter Who wore it (red ) better ? @Porsche Cayman 718 S in classic Guards Red -or- @Tesla Model 3 Performance in Multi-Coat Red pic.twitter.com/Zs6oVMy2fL	happy #mondaymorning twitter who wore it (red ) better ? @porsche cayman 718 s in classic guards red -or- @tesla model 3 performance in multi-coat red pic.twitter.com/zs6ovmy2fl	happy #mondaymorning twitter who wore it (red ) better ? @porsche cayman 718 s in classic guards red -or- @tesla model 3 performance in multi-coat red pic.twitter.com/zs6ovmy2fl	0.277777778	positive	0.244444444
10:41	22/04/19	3182	10:41 AM - 22 Apr 2019	1556873243-2751	@phibetakitten	The Girl with the Mozart Tattoo	Meet Eve. Eve will take you from 0-60 in 3.16 seconds. I know because @WadeAndersonPT gave me a launch demo this morning. Really gives you that @Tesla whooooohooooo feeling! #teslajoyridepic.twitter.com/TK0kZs4Wmr	meet eve. eve will take you from 0-60 in 3.16 seconds. i know because @wadeandersonpt gave me a launch demo this morning. really gives you that @tesla whooooohooooo feeling! #teslajoyridepic.twitter.com/tk0kzs4wmr	meet eve. eve will take you from 0-60 in 3.16 seconds. i know because @wadeandersonpt gave me a launch demo this morning. really gives you that @tesla whooooohooooo feeling! #teslajoyridepic.twitter.com/tk0kzs4wmr	0.2	positive	0.25
5:26	22/04/19	3704	5:26 PM - 22 Apr 2019	1556873243-2710	@elonmusk	Elon Musk	Exactly	exactly	exactly	0.25	positive	0.25
12:01	22/04/19	3592	12:01 PM - 22 Apr 2019	1556873243-2743	@sara_boutall	Sara Boutall	I really admire how many trade secrets @Tesla is giving away. It’s about the mission, not money+market grabbing strategies. I guess you can’t teach values. Bravo on the Tesla Autonomy Day so far everyone involved. pic.twitter.com/h2OdXclGzb	i really admire how many trade secrets @tesla is giving away. its about the mission, not money+market grabbing strategies. i guess you can not teach values. bravo on the tesla autonomy day so far everyone involved. pic.twitter.com/h2odxclgzb	i really admire how many trade secrets @tesla is giving away. its about the mission, not money+market grabbing strategies. i guess you can not teach values. bravo on the tesla autonomy day so far everyone involved. pic.twitter.com/h2odxclgzb	0.566666667	positive	0.266666667
5:52	22/04/19	3218	5:52 PM - 22 Apr 2019	1556873243-2707	@teslamodel3fan	Tesla Model 3 Fan	Look out @tesla fans, it's a positive headline! #tesla #Model3 #fsdhttps://www.forbes.com/sites/bradtempleton/2019/04/22/tesla-bets-farm-on-neural-network-based-autonomy-with-impressive-presentation/ …	look out @tesla fans, it's a positive headline! #tesla #model3 #fsd	look out @tesla fans, it's a positive headline! #tesla #model3 #fsd	0.545454545	positive	0.284090909
4:51	22/04/19	3336	4:51 PM - 22 Apr 2019	1556873243-2721	@matty_mogul	Matt Joyce	Could not record during @Tesla FSD demo. But it was amazing. Model 3 handled stop signs, stop lights and complex traffic situations without any human interaction during our 15 minute test drive. The pace of progress is truly incredible. Congrats @elonmusk and @karpathy!	could not record during @tesla fsd demo. but it was amazing. model 3 handled stop signs, stop lights and complex traffic situations without any human interaction during our 15 minute test drive. the pace of progress is truly incredible. congrats @elonmusk and @karpathy!	could not record during @tesla fsd demo. but it was amazing. model 3 handled stop signs, stop lights and complex traffic situations without any human interaction during our 15 minute test drive. the pace of progress is truly incredible. congrats @elonmusk and @karpathy!	0.575	positive	0.325
9:20	22/04/19	3854	9:20 AM - 22 Apr 2019	1556873243-2757	@olivercameron	Oliver Cameron	As many in self-driving cars know: it’s not about completing a route autonomously once, but completing it thousands of times (with unexpected variables). Anybody can build a demo. Let’s be excited about what @Tesla announces today, but let’s also not get carried away.	as many in self-driving cars know: its not about completing a route autonomously once, but completing it thousands of times (with unexpected variables). anybody can build a demo. lets be excited about what @tesla announces today, but lets also not get carried away.	as many in self-driving cars know: its not about completing a route autonomously once, but completing it thousands of times (with unexpected variables). anybody can build a demo. lets be excited about what @tesla announces today, but lets also not get carried away.	0.7375	positive	0.34375
4:39	22/04/19	3555	4:39 PM - 22 Apr 2019	1556873243-2723	@businessinsider	Business Insider	Watch @Tesla unveil its full self-driving computer in under 5 minutes pic.twitter.com/n5UXchwee0	watch @tesla unveil its full self-driving computer in under 5 minutes pic.twitter.com/n5uxchwee0	watch @tesla unveil its full self-driving computer in under 5 minutes pic.twitter.com/n5uxchwee0	0.55	positive	0.35
1:40	22/04/19	3828	1:40 PM - 22 Apr 2019	1556873243-2728	@flcnhvy	Viv 🍙	.@Tesla Masterplan Part Deux: "All these things people said we weren't going to do? We did them. Only criticism & it's a fair one, sometimes I'm not on time. But I get it done. The Tesla team gets it done." - @elonmuskpic.twitter.com/Vv6nRLn6oD	.@tesla masterplan part deux: "all these things people said we weren't going to do? we did them. only criticism & it's a fair one, sometimes i'm not on time. but i get it done. the tesla team gets it done." - @elonmuskpic.twitter.com/vv6nrln6od	.@tesla masterplan part deux: "all these things people said we weren't going to do? we did them. only criticism & it's a fair one, sometimes i'm not on time. but i get it done. the tesla team gets it done." - @elonmuskpic.twitter.com/vv6nrln6od	0.95	positive	0.35
5:45	22/04/19	2795	5:45 PM - 22 Apr 2019	1556873243-2708	@AndreaSJames	Andrea S. James	Tesla vehicle owners have driven 10bn electric miles, preventing emissions from 100s of thousands of internal combustion engines, saving >75 million gallons of gasoline. US alone consumes ~400 million gallons of gas per *day.* Keep going, @Tesla and @elonmusk! Happy earth day.	tesla vehicle owners have driven 10bn electric miles, preventing emissions from 100s of thousands of internal combustion engines, saving >75 million gallons of gasoline. us alone consumes ~400 million gallons of gas per *day.* keep going, @tesla and @elonmusk! happy earth day.	tesla vehicle owners have driven 10bn electric miles, preventing emissions from 100s of thousands of internal combustion engines, saving >75 million gallons of gasoline. us alone consumes ~400 million gallons of gas per *day.* keep going, @tesla and @elonmusk! happy earth day.	0.5	positive	0.4
10:03	22/04/19	3344	10:03 AM - 22 Apr 2019	1556873243-2755	@SafeSelfDrive	Jim McPherson	"It's all hype," said Steven E. Shladover, a retired research engineer at UC Berkeley who has been involved in efforts to create autonomous driving for 45 years. "The technology does not exist to do what he is claiming. He doesn't have it and neither does anybody else."	"it's all hype," said steven e. shladover, a retired research engineer at uc berkeley who has been involved in efforts to create autonomous driving for 45 years. "the technology does not exist to do what he is claiming. he doesn't have it and neither does anybody else."	"it's all hype," said steven e. shladover, a retired research engineer at uc berkeley who has been involved in efforts to create autonomous driving for 45 years. "the technology does not exist to do what he is claiming. he doesn't have it and neither does anybody else."	0.7	positive	0.4
2:51	22/04/19	3603	2:51 AM - 22 Apr 2019	1556873243-2777	@Nick_hbu	Nick	Even with both hands free you still wouldn't use your turn signal	even with both hands free you still wouldn't use your turn signal	even with both hands free you still wouldn't use your turn signal	0.8	positive	0.4
6:35	22/04/19	3751	6:35 PM - 22 Apr 2019	1556873243-2704	@McCoy_the_real	malexaffey	2-for-1: Allow owners to monetize driving data AND acquired N x M parallelized data feeds for autonomous driving ML software. Get it with @oceanprotocol . https://www.coindesk.com/gm-bmw-back-blockchain-data-sharing-for-self-driving-cars … @elonmusk @Tesla @BYDCompany	2-for-1: allow owners to monetize driving data and acquired n x m parallelized data feeds for autonomous driving ml software. get it with @oceanprotocol . @elonmusk @tesla @bydcompany	2-for-1: allow owners to monetize driving data and acquired n x m parallelized data feeds for autonomous driving ml software. get it with @oceanprotocol . @elonmusk @tesla @bydcompany	0.7	positive	0.4
11:02	22/04/19	3060	11:02 AM - 22 Apr 2019	1556873243-2747	@dimas_______	DIMAS	The number of Tesla deliveries (2011 - 2018): 2018: 245,240 2017: 103,097 2016: 76,295 2015: 50,580 2014: 31,655 2013: 22,477 2012: 2,650 2011: 0 Congrats to @elonmusk & everyone at Tesla for this huge successpic.twitter.com/IHIQ1mMtBy	the number of tesla deliveries (2011 - 2018): 2018: 245,240 2017: 103,097 2016: 76,295 2015: 50,580 2014: 31,655 2013: 22,477 2012: 2,650 2011: 0 congrats to @elonmusk & everyone at tesla for this huge successpic.twitter.com/ihiq1mmtby	the number of tesla deliveries (2011 - 2018): 2018: 245,240 2017: 103,097 2016: 76,295 2015: 50,580 2014: 31,655 2013: 22,477 2012: 2,650 2011: 0 congrats to @elonmusk & everyone at tesla for this huge successpic.twitter.com/ihiq1mmtby	0.9	positive	0.4
12:41	22/04/19	3243	12:41 PM - 22 Apr 2019	1556873243-2735	@teslainvernon	teslainvernon	This is one of @Tesla 's huge competitive advantages: pic.twitter.com/Z4uhG6XGrF	this is one of @tesla 's huge competitive advantages: pic.twitter.com/z4uhg6xgrf	this is one of @tesla 's huge competitive advantages: pic.twitter.com/z4uhg6xgrf	0.9	positive	0.4
4:54	22/04/19	3365	4:54 AM - 22 Apr 2019	1556873243-2771	@teslatidbits	Tesla Tidbits	Interesting, this event is during market hours. Methinks @elonmusk and @Tesla are pretty confident here. https://twitter.com/Tesla/status/1119767408556687361 …	interesting, this event is during market hours. methinks @elonmusk and @tesla are pretty confident here.	interesting, this event is during market hours. methinks @elonmusk and @tesla are pretty confident here.	0.777777778	positive	0.416666667
5:14	22/04/19	3369	5:14 AM - 22 Apr 2019	1556873243-2770	@SteveBareman	Steve Bareman	Nice relaxing stress-free cruise into work this morning on AutoPilot. Thanks @Tesla! #ElectricIsEasypic.twitter.com/lrQfkVVQep	nice relaxing stress-free cruise into work this morning on autopilot. thanks @tesla! #electriciseasypic.twitter.com/lrqfkvvqep	nice relaxing stress-free cruise into work this morning on autopilot. thanks @tesla! #electriciseasypic.twitter.com/lrqfkvvqep	0.6	positive	0.425
7:51	22/04/19	3851	7:51 PM - 22 Apr 2019	1556873243-2698	@DMC_Ryan	Ryan McCaffrey	Also here's a good, up-close look at the interior, courtesy of a very generous @Gfilche, who took these at my request. I don't think I'd noticed that the seats were ventilated before (hopefully for heat and cooling depending on the weather with that roof off) pic.twitter.com/V1CevcRXzj	also here's a good, up-close look at the interior, courtesy of a very generous @gfilche, who took these at my request. i don't think i'd noticed that the seats were ventilated before (hopefully for heat and cooling depending on the weather with that roof off) pic.twitter.com/v1cevcrxzj	also here's a good, up-close look at the interior, courtesy of a very generous @gfilche, who took these at my request. i don't think i'd noticed that the seats were ventilated before (hopefully for heat and cooling depending on the weather with that roof off) pic.twitter.com/v1cevcrxzj	0.45	positive	0.45
7:22	22/04/19	3321	7:22 PM - 22 Apr 2019	1556873243-2700	@outbacktesla	outbacktesla	Many thanks to @harald_murphy and @Jays200 for the meet up last night. Great chat about EV road trips before hosting an impromptu @Tesla car show and enjoying the views across Perth. Stunning city, great company and lots of interest in EVs. #EVeXploreAus #thisisWApic.twitter.com/JeOniSGRSz – at Kings Park and Botanic Garden	many thanks to @harald_murphy and @jays200 for the meet up last night. great chat about ev road trips before hosting an impromptu @tesla car show and enjoying the views across perth. stunning city, great company and lots of interest in evs. #evexploreaus #thisiswapic.twitter.com/jeonisgrsz at kings park and botanic garden	many thanks to @harald_murphy and @jays200 for the meet up last night. great chat about ev road trips before hosting an impromptu @tesla car show and enjoying the views across perth. stunning city, great company and lots of interest in evs. #evexploreaus #thisiswapic.twitter.com/jeonisgrsz at kings park and botanic garden	0.552380952	positive	0.471428571
7:20	22/04/19	2802	7:20 PM - 22 Apr 2019	1556873243-2701	@scottgreene96	Scott Greene	At the end of this video the car takes a left turn into the Tesla HQ lot. Interestingly, the visualization shows a "stop line" in front of the car as it checks for oncoming traffic before proceeding. Very impressive stuffhttps://www.youtube.com/watch?v=tlThdr3O5Qo …	at the end of this video the car takes a left turn into the tesla hq lot. interestingly, the visualization shows a "stop line" in front of the car as it checks for oncoming traffic before proceeding. very impressive stuff	at the end of this video the car takes a left turn into the tesla hq lot. interestingly, the visualization shows a "stop line" in front of the car as it checks for oncoming traffic before proceeding. very impressive stuff	0.5	positive	0.5
8:58	22/04/19	3241	8:58 PM - 22 Apr 2019	1556873243-2691	@ray4tesla	Ray 4️⃣Tesla	“Anyone who relies on lidar is doomed. Doomed”. When it comes to lidar, Elon is just being Elon. Got to love this guy. @elonmusk @Tesla #lidar #TeslaAutonomyDaypic.twitter.com/dluF7b7gvp	anyone who relies on lidar is doomed. doomed. when it comes to lidar, elon is just being elon. got to love this guy. @elonmusk @tesla #lidar #teslaautonomydaypic.twitter.com/dluf7b7gvp	anyone who relies on lidar is doomed. doomed. when it comes to lidar, elon is just being elon. got to love this guy. @elonmusk @tesla #lidar #teslaautonomydaypic.twitter.com/dluf7b7gvp	0.6	positive	0.5
12:07	22/04/19	3757	12:07 PM - 22 Apr 2019	1556873243-2740	@PeterGerstbach	Peter Gerstbach	I always thought it would be wise for @Tesla to buy their chips from Apple. Instead they hired the guy who designed the A series chips. Great move. Looking forward to a big FSD update for my #Model3!	i always thought it would be wise for @tesla to buy their chips from apple. instead they hired the guy who designed the a series chips. great move. looking forward to a big fsd update for my #model3!	i always thought it would be wise for @tesla to buy their chips from apple. instead they hired the guy who designed the a series chips. great move. looking forward to a big fsd update for my #model3!	0.583333333	positive	0.5
8:31	22/04/19	3855	8:31 PM - 22 Apr 2019	1556873243-2692	@scottwww	Scott Wainner	I can’t even fathom what @Tesla’s valuation would be if this came to fruition but I can confidently say that it would be astronomical. https://loupventures.com/teslas-compelling-approach-to-autonomy/ …pic.twitter.com/pMii2s46h3	i can not even fathom what @teslas valuation would be if this came to fruition but i can confidently say that it would be astronomical.	i can not even fathom what @teslas valuation would be if this came to fruition but i can confidently say that it would be astronomical.	0.833333333	positive	0.5
7:04	22/04/19	3629	7:04 PM - 22 Apr 2019	1556873243-2703	@DMC_Ryan	Ryan McCaffrey	Thank you for this Hamid! This is our first good look at the +2 rear seats AND it answers my long-standing question of how you get in the car. I appreciate you positing this!	thank you for this hamid! this is our first good look at the +2 rear seats and it answers my long-standing question of how you get in the car. i appreciate you positing this!	thank you for this hamid! this is our first good look at the +2 rear seats and it answers my long-standing question of how you get in the car. i appreciate you positing this!	0.466666667	positive	0.5625
10:20	22/04/19	3345	10:20 AM - 22 Apr 2019	1556873243-2754	@teslaownersSV	Tesla Owners Silicon Valley	Happy #Earthday . Let’s come together to clean the coast this May. @elonmusk @tesla sign up at http://scentwedge.com/clean pic.twitter.com/YQV1EM44It	happy #earthday. lets come together to clean the coast this may. @elonmusk @tesla sign up at	happy #earthday. lets come together to clean the coast this may. @elonmusk @tesla sign up at	0.85	positive	0.583333333
5:38	22/04/19	3661	5:38 AM - 22 Apr 2019	1556873243-2767	@ecfix	Eric Camacho	Happy Earth Day! At 2 PM EDT today, @Tesla will stream live its latest Autonomy demo here: http://youtu.be/Ucp0TTmvqOE We’ll review it on this week’s Tesla Owners Online podcast recording Wednesday. @Model3Owners, @IanPavelko, and I will be joined by our good friend @Teslatunity.	happy earth day! at 2 pm edt today, @tesla will stream live its latest autonomy demo here: well review it on this weeks tesla owners online podcast recording wednesday. @model3owners, @ianpavelko, and i will be joined by our good friend @teslatunity.	happy earth day! at 2 pm edt today, @tesla will stream live its latest autonomy demo here: well review it on this weeks tesla owners online podcast recording wednesday. @model3owners, @ianpavelko, and i will be joined by our good friend @teslatunity.	0.75	positive	0.584090909
9:09	22/04/19	2700	9:09 PM - 22 Apr 2019	1556873243-2689	@dasbub	сука-billed blyatypus	This is a good summary. https://www.reddit.com/r/teslamotors/comments/acjdrt/tesla_autopilot_hw3_details/?utm_medium=android_app&utm_source=share … Cortex A72 cores, Linux	this is a good summary. cortex a72 cores, linux	this is a good summary. cortex a72 cores, linux	0.6	positive	0.7
11:01	22/04/19	3560	11:01 AM - 22 Apr 2019	1556873243-2749	@pi_reich	Adrian Reich	For never having made any commercials, there are some gorgeous shots playing now.	for never having made any commercials, there are some gorgeous shots playing now.	for never having made any commercials, there are some gorgeous shots playing now.	0.9	positive	0.7
9:25	22/04/19	2634	9:25 PM - 22 Apr 2019	1556873243-2687	@julianhosp	Dr. Julian Hosp	Say what you want about @Tesla, but this is f***ing impressive!!!! https://www.youtube.com/watch?v=tlThdr3O5Qo … #Tesla Great job @elonmusk	say what you want about @tesla, but this is f***ing impressive!!!! #tesla great job @elonmusk	say what you want about @tesla, but this is f***ing impressive!!!! #tesla great job @elonmusk	0.875	positive	0.9
10:00	22/04/19	2884	10:00 AM - 22 Apr 2019	1556873243-2756	@mayemusk	Maye Musk	#HappyEarthDay My children and I are doing our best for this planet @elonmusk @Tesla @kimbal @biggreen @squarerootsgrow @ToscaMusk #PlantASeedDay #ProudMompic.twitter.com/PGrI6dl3kQ	#happyearthday my children and i are doing our best for this planet @elonmusk @tesla @kimbal @biggreen @squarerootsgrow @toscamusk #plantaseedday #proudmompic.twitter.com/pgri6dl3kq	#happyearthday my children and i are doing our best for this planet @elonmusk @tesla @kimbal @biggreen @squarerootsgrow @toscamusk #plantaseedday #proudmompic.twitter.com/pgri6dl3kq	0.3	positive	1
7:50	22/04/19	3255	7:50 AM - 22 Apr 2019	1556873243-2761	@Inelonwetrust__	InElonWeTrust	Happy @Tesla Autonomy Day! @elonmusk #TeamTeslapic.twitter.com/47tRilPQZW	happy @tesla autonomy day! @elonmusk #teamteslapic.twitter.com/47trilpqzw	happy @tesla autonomy day! @elonmusk #teamteslapic.twitter.com/47trilpqzw	1	positive	1
8:17	22/04/19	3349	8:17 PM - 22 Apr 2019	1556873243-2695	@TheCarrotChaser	Chasing The Rideshare Carrot	As a very disgruntled & abused @Uber & @Lyft driver, I hope that @elonmusk & @Tesla kicks their asses at driverless cars. @dkhos & @johnzimmer are horrible people for the way they treat their drivers & when the #lyftipo & #uberipo fail they will know the pain us drivers have felt	as a very disgruntled & abused @uber & @lyft driver, i hope that @elonmusk & @tesla kicks their asses at driverless cars. @dkhos & @johnzimmer are horrible people for the way they treat their drivers & when the #lyftipo & #uberipo fail they will know the pain us drivers have felt	as a very disgruntled & abused @uber & @lyft driver, i hope that @elonmusk & @tesla kicks their asses at driverless cars. @dkhos & @johnzimmer are horrible people for the way they treat their drivers & when the #lyftipo & #uberipo fail they will know the pain us drivers have felt	0.533333333	negative	-0.433333333
8:11	21/04/19	2779	8:11 PM - 21 Apr 2019	1556873243-2787	@jordanfliegel	Jordan Fliegel	And so this is why you should definitely NOT buy a brand new $90,000 Tesla Model X. Terrible experience, and super dangerous @Tesla @elonmusk you need to figure this out ASAP or refund everyone who bought an X :(pic.twitter.com/TaufYh9tLH	and so this is why you should definitely not buy a brand new $90,000 tesla model x. terrible experience, and super dangerous @tesla @elonmusk you need to figure this out asap or refund everyone who bought an x :(pic.twitter.com/taufyh9tlh	and so this is why you should definitely not buy a brand new $90,000 tesla model x. terrible experience, and super dangerous @tesla @elonmusk you need to figure this out asap or refund everyone who bought an x :(pic.twitter.com/taufyh9tlh	0.753535354	negative	-0.313383838
4:24	21/04/19	2966	4:24 PM - 21 Apr 2019	1556873243-2798	@DMC_Ryan	Ryan McCaffrey	This week's episode of my @Tesla podcast is a "best-of" recorded pre-vacation. It includes something I'm not sure has been widely heard: @elonmusk's speech from Tesla's pre-Model S open house in 2011. Crazy how almost EVERYTHING he talked about came true!http://traffic.libsyn.com/teslapodcast/Ride_the_Lightning_-_Tesla_Motors_Unofficial_Podcast_Episode_194.mp3?dest-id=295291 …	this week's episode of my @tesla podcast is a "best-of" recorded pre-vacation. it includes something i'm not sure has been widely heard: @elonmusk's speech from tesla's pre-model s open house in 2011. crazy how almost everything he talked about came true!	this week's episode of my @tesla podcast is a "best-of" recorded pre-vacation. it includes something i'm not sure has been widely heard: @elonmusk's speech from tesla's pre-model s open house in 2011. crazy how almost everything he talked about came true!	0.667777778	negative	-0.1025
12:31	21/04/19	3172	12:31 PM - 21 Apr 2019	1556873243-2803	@dealer_of_happy	Dealer of Happiness	Instead of answering any questions about what happened with e-tron promised range, @Audi marketing says that “98% of all single trip journeys in the US are under 50 miles.” FYI just did 2350 miles in 4,5 days in my @Tesla	instead of answering any questions about what happened with e-tron promised range, @audi marketing says that 98% of all single trip journeys in the us are under 50 miles. fyi just did 2350 miles in 4,5 days in my @tesla	instead of answering any questions about what happened with e-tron promised range, @audi marketing says that 98% of all single trip journeys in the us are under 50 miles. fyi just did 2350 miles in 4,5 days in my @tesla	0.214285714	neutral	-0.071428571
9:40	21/04/19	2588	9:40 AM - 21 Apr 2019	1556873243-2806	@AmazingChevVolt	Thomas J. Thias / Clean Energy Retort	INSIDER/ Spot On, Krill! 34 Years N American #Automotive, Left dealership Of 29 Years When Owner & Staff Ordered Me NOT To Promote #ChevyVolt & #BoltEV. Why That? Survival! #AutoDealers Survive On 38-45%+ Revenue, Cash Cow; Service & Maintenance $$! #NearMaintenanceFREE #EV!pic.twitter.com/DzeKAI3yxa	insider/ spot on, krill! 34 years n american #automotive, left dealership of 29 years when owner & staff ordered me not to promote #chevyvolt & #boltev. why that? survival! #autodealers survive on 38-45%+ revenue, cash cow; service & maintenance $$! #nearmaintenancefree #ev!pic.twitter.com/dzekai3yxa	insider/ spot on, krill! 34 years n american #automotive, left dealership of 29 years when owner & staff ordered me not to promote #chevyvolt & #boltev. why that? survival! #autodealers survive on 38-45%+ revenue, cash cow; service & maintenance $$! #nearmaintenancefree #ev!pic.twitter.com/dzekai3yxa	0.055555556	neutral	-0.055555556
3:13	21/04/19	3013	3:13 PM - 21 Apr 2019	1556873243-2800	@Stevebility	Steve	So, to be clear, SpaceX had a failure testing 60 year old technology? $TSLAQ @tesla #FSD	so, to be clear, spacex had a failure testing 60 year old technology? $tslaq @tesla #fsd	so, to be clear, spacex had a failure testing 60 year old technology? $tslaq @tesla #fsd	0.294444444	neutral	-0.038888889
7:46	21/04/19	3811	7:46 AM - 21 Apr 2019	1556873243-2813	@BarkMSmeagol	Bark	Seriously.... one cannot make this stuff up. Getting caught trespassing and harassing @Tesla employees is a violation of one’s 1st amendment right using $TSLAQ #DumDum logicpic.twitter.com/fa66Ht693u	seriously.... one cannot make this stuff up. getting caught trespassing and harassing @tesla employees is a violation of ones 1st amendment right using $tslaq #dumdum logicpic.twitter.com/fa66ht693u	seriously.... one cannot make this stuff up. getting caught trespassing and harassing @tesla employees is a violation of ones 1st amendment right using $tslaq #dumdum logicpic.twitter.com/fa66ht693u	0.601190476	neutral	-0.023809524
5:41	21/04/19	2580	5:41 PM - 21 Apr 2019	1556873243-2791	@JasonsJigs	Jason’s Jigs	Messing around with @Tesla Summon feature pic.twitter.com/JzaOwfR5CA	messing around with @tesla summon feature pic.twitter.com/jzaowfr5ca	messing around with @tesla summon feature pic.twitter.com/jzaowfr5ca	0	neutral	0
7:44	21/04/19	2654	7:44 AM - 21 Apr 2019	1556873243-2814	@Tesla	Tesla	Mode by @krstnfxpic.twitter.com/Pz6Kl84Gt9	mode by @krstnfxpic.twitter.com/pz6kl84gt9	mode by @krstnfxpic.twitter.com/pz6kl84gt9	0	neutral	0
11:00	21/04/19	2773	11:00 PM - 21 Apr 2019	1556873243-2784	@ChinaDaily	China Daily	Tesla said on April 22 that no one was hurt in a vehicle self-ignition accident at an underground garage in #Shanghai and it has sent a team to the scene. http://bit.ly/2XugrXt @Tesla pic.twitter.com/ogTkRvsvy0	tesla said on april 22 that no one was hurt in a vehicle self-ignition accident at an underground garage in #shanghai and it has sent a team to the scene. @tesla pic.twitter.com/ogtkrvsvy0	tesla said on april 22 that no one was hurt in a vehicle self-ignition accident at an underground garage in #shanghai and it has sent a team to the scene. @tesla pic.twitter.com/ogtkrvsvy0	0	neutral	0
8:14	21/04/19	2793	8:14 AM - 21 Apr 2019	1556873243-2810	@IAmKelvinYoung	Kelvin Young	How to park your @Tesla. #NoDoorDings @Model3Owners @IanPavelko @ecfix @Teslatunity @TesLatino @tesla_rajpic.twitter.com/fc38dRe5Mj – at Hilton Toronto/Markham Suites Conference Centre & Spa	how to park your @tesla. #nodoordings @model3owners @ianpavelko @ecfix @teslatunity @teslatino @tesla_rajpic.twitter.com/fc38dre5mj at hilton toronto/markham suites conference centre & spa	how to park your @tesla. #nodoordings @model3owners @ianpavelko @ecfix @teslatunity @teslatino @tesla_rajpic.twitter.com/fc38dre5mj at hilton toronto/markham suites conference centre & spa	0	neutral	0
9:20	21/04/19	2962	9:20 AM - 21 Apr 2019	1556873243-2807	@BenzBrackets_	Dee Sosá	My keys are a card.. @Tesla pic.twitter.com/hRNuL62Gku	my keys are a card.. @tesla pic.twitter.com/hrnul62gku	my keys are a card.. @tesla pic.twitter.com/hrnul62gku	0	neutral	0
10:43	21/04/19	3104	10:43 PM - 21 Apr 2019	1556873243-2785	@shanghaidaily	SHINE	A video posted on Weibo yesterday showed a Tesla Model S parked in a garage in Shanghai starting to emit smoke. Shortly after, the vehicle exploded and burst into flames. @elonmusk @Tesla https://www.shine.cn/news/metro/1904223436/ …pic.twitter.com/gTgZ4zniCd	a video posted on weibo yesterday showed a tesla model s parked in a garage in shanghai starting to emit smoke. shortly after, the vehicle exploded and burst into flames. @elonmusk @tesla	a video posted on weibo yesterday showed a tesla model s parked in a garage in shanghai starting to emit smoke. shortly after, the vehicle exploded and burst into flames. @elonmusk @tesla	0.2	neutral	0
6:20	21/04/19	3127	6:20 PM - 21 Apr 2019	1556873243-2790	@2morrowknight	Sean Gardner ✈	Some tech birthdays in 2019 @Lyft: 7 years @Uber: 10 years @Twitter: 13 years @Facebook: 15 years @Tesla: 16 years @Google: 21 years @Netflix: 22 years @Amazon: 25 years @Apple: 43 years @Microsoft: 44 years @Intel: 51 years @HP: 80 years @IBM: 108 years #technology #innovationpic.twitter.com/Y3H352jaAy	some tech birthdays in 2019 @lyft: 7 years @uber: 10 years @twitter: 13 years @facebook: 15 years @tesla: 16 years @google: 21 years @netflix: 22 years @amazon: 25 years @apple: 43 years @microsoft: 44 years @intel: 51 years @hp: 80 years @ibm: 108 years #technology #innovationpic.twitter.com/y3h352jaay	some tech birthdays in 2019 @lyft: 7 years @uber: 10 years @twitter: 13 years @facebook: 15 years @tesla: 16 years @google: 21 years @netflix: 22 years @amazon: 25 years @apple: 43 years @microsoft: 44 years @intel: 51 years @hp: 80 years @ibm: 108 years #technology #innovationpic.twitter.com/y3h352jaay	0	neutral	0
11:30	21/04/19	3238	11:30 PM - 21 Apr 2019	1556873243-2782	@PDChina	People's Daily, China	A video that has gone viral shows a #TeslaModelS parked in a garage starting to emit smoke before bursting into flames in Shanghai on Sunday, leaving 3 vehicles burnt out. Afterward, @Tesla issued a statement, saying it has dispatched a team to the scene. pic.twitter.com/I9J43NWtLm	a video that has gone viral shows a #teslamodels parked in a garage starting to emit smoke before bursting into flames in shanghai on sunday, leaving 3 vehicles burnt out. afterward, @tesla issued a statement, saying it has dispatched a team to the scene. pic.twitter.com/i9j43nwtlm	a video that has gone viral shows a #teslamodels parked in a garage starting to emit smoke before bursting into flames in shanghai on sunday, leaving 3 vehicles burnt out. afterward, @tesla issued a statement, saying it has dispatched a team to the scene. pic.twitter.com/i9j43nwtlm	0.1	neutral	0
6:41	21/04/19	3288	6:41 PM - 21 Apr 2019	1556873243-2789	@jchybow	John	My Model 3 makes me look for excuses to go for a drive. I switch to Autopilot when I simply want to monitor. I kick it off and go manual when I want to GO. It’s a paradigm shift. It’s functional vigilance (driver chooses who performs the task). It’s the future. @Tesla @MIT	my model 3 makes me look for excuses to go for a drive. i switch to autopilot when i simply want to monitor. i kick it off and go manual when i want to go. its a paradigm shift. its functional vigilance (driver chooses who performs the task). its the future. @tesla @mit	my model 3 makes me look for excuses to go for a drive. i switch to autopilot when i simply want to monitor. i kick it off and go manual when i want to go. its a paradigm shift. its functional vigilance (driver chooses who performs the task). its the future. @tesla @mit	0.241071429	neutral	0
3:15	21/04/19	3509	3:15 AM - 21 Apr 2019	1556873243-2818	@farbodsaraf	Farbod Saraf	U.S. tech companies founded by 1st or 2nd generation immigrants: @Apple @Google @Amazon @Facebook @Oracle @IBM @Uber @Airbnb @Yahoo @Intel @EMC @eBay @SpaceX @VMWare @ATT @Tesla @NVIDIA @Qualcomm @Paypal @ADP @Reddit @SlackHQ @WeWork @Stripe @Intuit @3M @NetApp @Spotify @zoom_us	you.s. tech companies founded by 1st or 2nd generation immigrants: @apple @google @amazon @facebook @oracle @ibm @uber @airbnb @yahoo @intel @emc @ebay @spacex @vmware @att @tesla @nvidia @qualcomm @paypal @adp @reddit @slackhq @wework @stripe @intuit @3m @netapp @spotify @zoom_us	you.s. tech companies founded by 1st or 2nd generation immigrants: @apple @google @amazon @facebook @oracle @ibm @uber @airbnb @yahoo @intel @emc @ebay @spacex @vmware @att @tesla @nvidia @qualcomm @paypal @adp @reddit @slackhq @wework @stripe @intuit @3m @netapp @spotify @zoom_us	0	neutral	0
7:36	21/04/19	3518	7:36 AM - 21 Apr 2019	1556873243-2815	@chuckgman	Charlie Gautreaux	@Tesla When a customer needs help getting into their car, you quote them 3-5 days to reset an account. Car bricked twice and counting....	@tesla when a customer needs help getting into their car, you quote them 3-5 days to reset an account. car bricked twice and counting....	@tesla when a customer needs help getting into their car, you quote them 3-5 days to reset an account. car bricked twice and counting....	0	neutral	0
12:42	21/04/19	3729	12:42 PM - 21 Apr 2019	1556873243-2802	@martinengwicht	Martin { God of Mars }	Excitement is growing. $TSLA #TESLA @TESLA #FSD https://livestream.tesla.com pic.twitter.com/ba6uqULjV6	excitement is growing. $tsla #tesla @tesla #fsd	excitement is growing. $tsla #tesla @tesla #fsd	0	neutral	0
7:57	21/04/19	3780	7:57 PM - 21 Apr 2019	1556873243-2788	@adversariel	Ariel Herbert-Voss	I’ve run experiments on Teslas that show you don’t even need to generate adversarial examples to fool autopilot. Adv examples are a red herring if the core system isn’t robust enough to handle salt patterns on the road. Think of them as an attack vector, not as a threat model.	i have run experiments on teslas that show you dont even need to generate adversarial examples to fool autopilot. adv examples are a red herring if the core system isnt robust enough to handle salt patterns on the road. think of them as an attack vector, not as a threat model.	i have run experiments on teslas that show you dont even need to generate adversarial examples to fool autopilot. adv examples are a red herring if the core system isnt robust enough to handle salt patterns on the road. think of them as an attack vector, not as a threat model.	0.25	neutral	0
5:30	21/04/19	3819	5:30 AM - 21 Apr 2019	1556873243-2817	@DigitalTrends	Digital Trends	This is how @Tesla's are made. pic.twitter.com/Nlz0JUVyCa	this is how @tesla's are made. pic.twitter.com/nlz0juvyca	this is how @tesla's are made. pic.twitter.com/nlz0juvyca	0	neutral	0
7:51	21/04/19	2981	7:51 AM - 21 Apr 2019	1556873243-2811	@sara_boutall	Sara Boutall	It’s not WEIRD for @elonmusk and @Tesla to revert to the rule of law, especially when they themselves have been persecuted and taken to court for far less. Sort your headlines out cc @mayemusk	its not weird for @elonmusk and @tesla to revert to the rule of law, especially when they themselves have been persecuted and taken to court for far less. sort your headlines out cc @mayemusk	its not weird for @elonmusk and @tesla to revert to the rule of law, especially when they themselves have been persecuted and taken to court for far less. sort your headlines out cc @mayemusk	0.766666667	neutral	0.045833333
4:44	21/04/19	3298	4:44 PM - 21 Apr 2019	1556873243-2796	@SteveHamel16	🚀 Don't Bet Against Elon 🚀 👩‍🚀 🐉	Live picture of a $TSLA short throwing FUD at @Tesla and @elonmuskhttps://twitter.com/Jason/status/1120103318293024768 …	live picture of a $tsla short throwing fud at @tesla and @elonmusk	live picture of a $tsla short throwing fud at @tesla and @elonmusk	0.4	neutral	0.068181818
9:05	21/04/19	3330	9:05 PM - 21 Apr 2019	1556873243-2786	@IAmSamFin	Sam Finlayson	...But treating one of the great open problems in ML research as technically “trivial” to fix is very different from that, and comes across as off-puttingly uniformed/dismissive/arrogant. Not a great look.	...but treating one of the great open problems in ml research as technically trivial to fix is very different from that, and comes across as off-puttingly uniformed/dismissive/arrogant. not a great look.	...but treating one of the great open problems in ml research as technically trivial to fix is very different from that, and comes across as off-puttingly uniformed/dismissive/arrogant. not a great look.	0.576	neutral	0.08
5:11	21/04/19	3516	5:11 PM - 21 Apr 2019	1556873243-2794	@jeremyphoward	Jeremy Howard	In this clip, @elonmusk tells @lexfridman that adversarial examples are trivially easily fixed. @karpathy is that your experience at @tesla? @catherineols is that what the neurips adversarial challenge found?https://youtu.be/dEv99vxKjVI?t=1617 …	in this clip, @elonmusk tells @lexfridman that adversarial examples are trivially easily fixed. @karpathy is that your experience at @tesla? @catherineols is that what the neurips adversarial challenge found?	in this clip, @elonmusk tells @lexfridman that adversarial examples are trivially easily fixed. @karpathy is that your experience at @tesla? @catherineols is that what the neurips adversarial challenge found?	0.2	positive	0.1
11:55	21/04/19	3032	11:55 AM - 21 Apr 2019	1556873243-2804	@TraderDanny77	Danny	SUBS STOPPED WORKING AND CAR KEEPS GLITCHING. IVE DONE MULTIPLE RESETS AND NOTHING. TRIED TO SCHEDULE A SERVICE AND TAMPA FLORIDA HAS NOTHING AVAILABLE. THANK YOU @elonmusk @Tesla @TeslaSupport $tsla MY WIFE IS SCARRED TO DRIVE OUR CAR NOW AND I HAVE NOBODY TO HELP SERVICE IT. pic.twitter.com/ilWiRWMyxO	subs stopped working and car keeps glitching. i have done multiple resets and nothing. tried to schedule a service and tampa florida has nothing available. thank you @elonmusk @tesla @teslasupport $tsla my wife is scarred to drive our car now and i have nobody to help service it. pic.twitter.com/ilwirwmyxo	subs stopped working and car keeps glitching. i have done multiple resets and nothing. tried to schedule a service and tampa florida has nothing available. thank you @elonmusk @tesla @teslasupport $tsla my wife is scarred to drive our car now and i have nobody to help service it. pic.twitter.com/ilwirwmyxo	0.2	positive	0.2
11:14	21/04/19	2747	11:14 PM - 21 Apr 2019	1556873243-2783	@RaghuKonka	Raghu Konka	My Model 3 saved my family from a crash today. A pickup in my right lane suddenly jumped into my lane and see how this guy reacted. It is amazing. @Tesla @elonmusk .. can't thank enough. @teslaownersSVpic.twitter.com/LCyL3jynRw	my model 3 saved my family from a crash today. a pickup in my right lane suddenly jumped into my lane and see how this guy reacted. it is amazing. @tesla @elonmusk .. can't thank enough. @teslaownerssvpic.twitter.com/lcyl3jynrw	my model 3 saved my family from a crash today. a pickup in my right lane suddenly jumped into my lane and see how this guy reacted. it is amazing. @tesla @elonmusk .. can't thank enough. @teslaownerssvpic.twitter.com/lcyl3jynrw	0.608928571	positive	0.221428571
4:55	21/04/19	3270	4:55 PM - 21 Apr 2019	1556873243-2795	@TheBenSchmark	Ben Schmark	The Tesla driver died. The lawsuit was filed “to let the public know that self-driving technology has some defects. “We are hoping Tesla, when marketing its products, will be more cautious. Don’t just use self-driving as a selling point.https://www.nytimes.com/2016/09/15/business/fatal-tesla-crash-in-china-involved-autopilot-government-tv-says.html …	the tesla driver died. the lawsuit was filed to let the public know that self-driving technology has some defects. we are hoping tesla, when marketing its products, will be more cautious. dont just use self-driving as a selling point.	the tesla driver died. the lawsuit was filed to let the public know that self-driving technology has some defects. we are hoping tesla, when marketing its products, will be more cautious. dont just use self-driving as a selling point.	0.283333333	positive	0.25
4:34	21/04/19	3264	4:34 PM - 21 Apr 2019	1556873243-2797	@scottwww	Scott Wainner	The @Tesla shorts ignore Tesla’s continued growth, plus: 1) Tesla has big enterprise value to an acquirer and will not “go to zero”: huge IP, factories, 100k’s cars/data/brand, 2) Musk raises billions for SpaceX easily, because Musk. Think he can’t do that for Tesla? Think again.	the @tesla shorts ignore teslas continued growth, plus: 1) tesla has big enterprise value to an acquirer and will not go to zero: huge ip, factories, 100ks cars/data/brand, 2) musk raises billions for spacex easily, because musk. think he can not do that for tesla? think again.	the @tesla shorts ignore teslas continued growth, plus: 1) tesla has big enterprise value to an acquirer and will not go to zero: huge ip, factories, 100ks cars/data/brand, 2) musk raises billions for spacex easily, because musk. think he can not do that for tesla? think again.	0.611111111	positive	0.277777778
7:50	21/04/19	3436	7:50 AM - 21 Apr 2019	1556873243-2812	@iamashokji	Ashok Sharma	Wow Cutipie... i love itpic.twitter.com/sovpZjqp70	wow cutipie... i love itpic.twitter.com/sovpzjqp70	wow cutipie... i love itpic.twitter.com/sovpzjqp70	0.8	positive	0.3
1:03	21/04/19	3067	1:03 PM - 21 Apr 2019	1556873243-2801	@AndriusDr	Andrius Drevinskas	The simple things that matter most! I don’t need to think ever again about: - switching lights - controlling wipers - adjusting mirrors/seats after my wife drove it - speed limits - refilling engine coolant or oil - locking or unlocking my car Thanks to @Tesla I just enjoy more! pic.twitter.com/gBeZmD0RYO	the simple things that matter most! i dont need to think ever again about: - switching lights - controlling wipers - adjusting mirrors/seats after my wife drove it - speed limits - refilling engine coolant or oil - locking or unlocking my car thanks to @tesla i just enjoy more! pic.twitter.com/gbezmd0ryo	the simple things that matter most! i dont need to think ever again about: - switching lights - controlling wipers - adjusting mirrors/seats after my wife drove it - speed limits - refilling engine coolant or oil - locking or unlocking my car thanks to @tesla i just enjoy more! pic.twitter.com/gbezmd0ryo	0.411428571	positive	0.37
8:39	21/04/19	3800	8:39 AM - 21 Apr 2019	1556873243-2809	@krstnfx	Kristina Fox ⌚️	These cute bunnies are named Racer & Hopper. We’re fostering them on behalf of @TheRabbitHaven and they’re available for adoption! DM if you’re interested	these cute bunnies are named racer & hopper. were fostering them on behalf of @therabbithaven and theyre available for adoption! dm if youre interested	these cute bunnies are named racer & hopper. were fostering them on behalf of @therabbithaven and theyre available for adoption! dm if youre interested	0.633333333	positive	0.416666667
7:33	21/04/19	3371	7:33 AM - 21 Apr 2019	1556873243-2816	@tprieto	Tomás Prieto	Our son Tommy chose @PolyEngineering as his school of choice to be a software engineer. To simply say that I’m proud would be an understatement. His goals are to work at @Apple and own a @Tesla. Hey @CalPoly please keep an eye on my boy. #futureengineer #dadisproud #mybabyboypic.twitter.com/obwY8jcI16	our son tommy chose @polyengineering as his school of choice to be a software engineer. to simply say that i am proud would be an understatement. his goals are to work at @apple and own a @tesla. hey @calpoly please keep an eye on my boy. #futureengineer #dadisproud #mybabyboypic.twitter.com/obwy8jci16	our son tommy chose @polyengineering as his school of choice to be a software engineer. to simply say that i am proud would be an understatement. his goals are to work at @apple and own a @tesla. hey @calpoly please keep an eye on my boy. #futureengineer #dadisproud #mybabyboypic.twitter.com/obwy8jci16	0.785714286	positive	0.466666667
8:47	21/04/19	3337	8:47 AM - 21 Apr 2019	1556873243-2808	@Everman	Tesla4Everman	I hope the @Tesla #FSD #NN will be able to exhibit this kind of skill increase, learning to become the best driver on the road. Amazing that we are just scratching the surface with respect to the capabilities of this technology!https://twitter.com/ValaAfshar/status/1119769133929979906 …	i hope the @tesla #fsd #nn will be able to exhibit this kind of skill increase, learning to become the best driver on the road. amazing that we are just scratching the surface with respect to the capabilities of this technology!	i hope the @tesla #fsd #nn will be able to exhibit this kind of skill increase, learning to become the best driver on the road. amazing that we are just scratching the surface with respect to the capabilities of this technology!	0.68125	positive	0.7125
4:02	21/04/19	2901	4:02 PM - 21 Apr 2019	1556873243-2799	@mortchad	Chad Mortensen	Factual evidence that the Easter @Tesla & @elonmusk - special delivery today!!!!! & the Easter even knew what color to get ... pearly white!pic.twitter.com/Vu1F77dyhk	factual evidence that the easter @tesla & @elonmusk - special delivery today!!!!! & the easter even knew what color to get ... pearly white!pic.twitter.com/vu1f77dyhk	factual evidence that the easter @tesla & @elonmusk - special delivery today!!!!! & the easter even knew what color to get ... pearly white!pic.twitter.com/vu1f77dyhk	0.571428571	positive	1
10:27	21/04/19	3461	10:27 AM - 21 Apr 2019	1556873243-2805	@MyTeslaAdventur	My Tesla Adventure	Happy Easter @Tesla Family! pic.twitter.com/fykttepuvH	happy easter @tesla family! pic.twitter.com/fykttepuvh	happy easter @tesla family! pic.twitter.com/fykttepuvh	1	positive	1
4:26	20/04/19	3834	4:26 PM - 20 Apr 2019	1556873243-2834	@grftn_	grftn	I can’t take it. Seeing these (literally) insane $tslaq members physically interfering with @tesla, and then seeing tslaq support the acts and even play the victim makes me sick. Please stop giving them the attention they obviously lacked in their developmental years. $tsla	i can not take it. seeing these (literally) insane $tslaq members physically interfering with @tesla, and then seeing tslaq support the acts and even play the victim makes me sick. please stop giving them the attention they obviously lacked in their developmental years. $tsla	i can not take it. seeing these (literally) insane $tslaq members physically interfering with @tesla, and then seeing tslaq support the acts and even play the victim makes me sick. please stop giving them the attention they obviously lacked in their developmental years. $tsla	0.51	negative	-0.357857143
3:43	20/04/19	3025	3:43 PM - 20 Apr 2019	1556873243-2835	@yanquetino	Mark Larsen	Drove my @Tesla #Model3 to the Earth Day Festival in Las Vegas today. Unfortunately, only autodealers were allowed in the festival area, so actual EV owners had to park too far away to properly display our vehicles. But… at least I managed to punk a couple of passersby. pic.twitter.com/3RIigkg33K	drove my @tesla #model3 to the earth day festival in las vegas today. unfortunately, only autodealers were allowed in the festival area, so actual ev owners had to park too far away to properly display our vehicles. but at least i managed to punk a couple of passersby. pic.twitter.com/3riigkg33k	drove my @tesla #model3 to the earth day festival in las vegas today. unfortunately, only autodealers were allowed in the festival area, so actual ev owners had to park too far away to properly display our vehicles. but at least i managed to punk a couple of passersby. pic.twitter.com/3riigkg33k	0.52	neutral	-0.04
5:11	20/04/19	2824	5:11 PM - 20 Apr 2019	1556873243-2833	@ElonsWorld	Elon's World	Lame that @VW does things like this only to damage @Tesla's and @elonmusk's reputation. This is the same corporation that knowingly poisoned millions and promoted “clean diesel” $TSLAhttps://twitter.com/elonmusk/status/1119752254062350336 …	lame that @vw does things like this only to damage @tesla's and @elonmusk's reputation. this is the same corporation that knowingly poisoned millions and promoted clean diesel $tsla	lame that @vw does things like this only to damage @tesla's and @elonmusk's reputation. this is the same corporation that knowingly poisoned millions and promoted clean diesel $tsla	0.64375	neutral	-0.033333333
6:13	20/04/19	2598	6:13 PM - 20 Apr 2019	1556873243-2827	@TweeterTweaker	Tweet Tweaker	FWIW, I don't think the restraining order today was only about the upcoming @tesla autonomy day. I think it's also about keeping him away from reporting on upcoming factory slowdowns. $tsla $tslaq	fwiw, i don't think the restraining order today was only about the upcoming @tesla autonomy day. i think it's also about keeping him away from reporting on upcoming factory slowdowns. $tsla $tslaq	fwiw, i don't think the restraining order today was only about the upcoming @tesla autonomy day. i think it's also about keeping him away from reporting on upcoming factory slowdowns. $tsla $tslaq	1	neutral	0
6:36	20/04/19	2625	6:36 PM - 20 Apr 2019	1556873243-2825	@BagusArthakusum	Bagus Athakusuma	Quite surpirsing, Silver Bird Will use @Tesla model X for it's luxury taxi fleet in Indonesia Finally there Will be a chance to try a dream car even though in the form of a taxi @elonmuskpic.twitter.com/PFCOwyTm5v	quite surpirsing, silver bird will use @tesla model x for it's luxury taxi fleet in indonesia finally there will be a chance to try a dream car even though in the form of a taxi @elonmuskpic.twitter.com/pfcowytm5v	quite surpirsing, silver bird will use @tesla model x for it's luxury taxi fleet in indonesia finally there will be a chance to try a dream car even though in the form of a taxi @elonmuskpic.twitter.com/pfcowytm5v	1	neutral	0
10:32	20/04/19	2719	10:32 PM - 20 Apr 2019	1556873243-2819	@raideen	Raideen	Yup. My Model 3 took an interchange in an unfamiliar area at night that I would have missed if I was just listening to the navigation prompts. There were two interchanges in a row. He knows not of what he speaks.	yup. my model 3 took an interchange in an unfamiliar area at night that i would have missed if i was just listening to the navigation prompts. there were two interchanges in a row. he knows not of what he speaks.	yup. my model 3 took an interchange in an unfamiliar area at night that i would have missed if i was just listening to the navigation prompts. there were two interchanges in a row. he knows not of what he speaks.	0	neutral	0
12:52	20/04/19	3083	12:52 PM - 20 Apr 2019	1556873243-2836	@Latrilife	Latrilife	MDR DC 4/20 12:30 pm ROFLMFAO @elonmusk @tesla you all can’t even sell a f.cking car ON A SATURDAY! pic.twitter.com/xuVFzUrDme	mdr dc 4/20 12:30 pm roflmfao @elonmusk @tesla you all can not even sell a f.cking car on a saturday! pic.twitter.com/xuvfzurdme	mdr dc 4/20 12:30 pm roflmfao @elonmusk @tesla you all can not even sell a f.cking car on a saturday! pic.twitter.com/xuvfzurdme	0	neutral	0
3:18	20/04/19	3198	3:18 AM - 20 Apr 2019	1556873243-2847	@ValaAfshar	Vala Afshar	U.S. tech companies founded by 1st or 2nd generation immigrants: @Apple @Google @Amazon @Facebook @Oracle @IBM @Uber @Airbnb @Yahoo @Intel @EMC @eBay @SpaceX @VMWare @ATT @Tesla @NVIDIA @Qualcomm @Paypal @ADP @Reddit @SlackHQ @WeWork @Stripe @Intuit @3M @NetApp @Spotify @zoom_us	you.s. tech companies founded by 1st or 2nd generation immigrants: @apple @google @amazon @facebook @oracle @ibm @uber @airbnb @yahoo @intel @emc @ebay @spacex @vmware @att @tesla @nvidia @qualcomm @paypal @adp @reddit @slackhq @wework @stripe @intuit @3m @netapp @spotify @zoom_us	you.s. tech companies founded by 1st or 2nd generation immigrants: @apple @google @amazon @facebook @oracle @ibm @uber @airbnb @yahoo @intel @emc @ebay @spacex @vmware @att @tesla @nvidia @qualcomm @paypal @adp @reddit @slackhq @wework @stripe @intuit @3m @netapp @spotify @zoom_us	0	neutral	0
12:23	20/04/19	3311	12:23 PM - 20 Apr 2019	1556873243-2837	@TeslaJoy	Tesla Joy	Just saw a @Hyundai commercial: Streamlined online ordering, transparent pricing, return car in 3 days (or was it 2?), and test drive that comes to you. Sounds just like @Tesla sales model. #Tesla #distuption	just saw a @hyundai commercial: streamlined online ordering, transparent pricing, return car in 3 days (or was it 2?), and test drive that comes to you. sounds just like @tesla sales model. #tesla #distuption	just saw a @hyundai commercial: streamlined online ordering, transparent pricing, return car in 3 days (or was it 2?), and test drive that comes to you. sounds just like @tesla sales model. #tesla #distuption	0	neutral	0
3:52	20/04/19	3329	3:52 AM - 20 Apr 2019	1556873243-2846	@WaltonChainUK	🥇 WTC News	Since today is part of the #BankHolidayWeekend I thought I’d reset my expectations for #Waltonchain.... Forget the @Lamborghini, it’s all about the @Tesla. What do you think @elonmusk? $WTC #blockchain #bigdata #iotpic.twitter.com/IpAWEGTNAp	since today is part of the #bankholidayweekend i thought i would reset my expectations for #waltonchain.... forget the @lamborghini, its all about the @tesla. what do you think @elonmusk? $wtc #blockchain #bigdata #iotpic.twitter.com/ipawegtnap	since today is part of the #bankholidayweekend i thought i would reset my expectations for #waltonchain.... forget the @lamborghini, its all about the @tesla. what do you think @elonmusk? $wtc #blockchain #bigdata #iotpic.twitter.com/ipawegtnap	0	neutral	0
5:58	20/04/19	3494	5:58 PM - 20 Apr 2019	1556873243-2829	@Tesla	Tesla	Tesla Autonomy Day is on Mon, April 22nd Watch the event livestream @11am PDT: – http://Livestream.tesla.com – http://ts.la/YouTube https://cards.twitter.com/cards/7x0uw/78f0m …	tesla autonomy day is on mon, april 22nd watch the event livestream @11am pdt:	tesla autonomy day is on mon, april 22nd watch the event livestream @11am pdt:	0	neutral	0
7:29	20/04/19	3525	7:29 PM - 20 Apr 2019	1556873243-2823	@investorTTT	M	I drive 100 miles uninterrupted on the highway without using the wheel. You don’t know what you’re talking about, suggest you try one.	i drive 100 miles uninterrupted on the highway without using the wheel. you dont know what youre talking about, suggest you try one.	i drive 100 miles uninterrupted on the highway without using the wheel. you dont know what youre talking about, suggest you try one.	0	neutral	0
1:25	20/04/19	3604	1:25 AM - 20 Apr 2019	1556873243-2850	@simonahac	💧simon holmes à court	alan, what level and mechanisms of subsidy have you identified for electric vehicles that come from petrol and diesel vehicles?	alan, what level and mechanisms of subsidy have you identified for electric vehicles that come from petrol and diesel vehicles?	alan, what level and mechanisms of subsidy have you identified for electric vehicles that come from petrol and diesel vehicles?	0	neutral	0
12:54	20/04/19	3635	12:54 AM - 20 Apr 2019	1556873243-2851	@mortchad	Chad Mortensen	Sometimes I like to take a look just before I go to sleep at the app - @Tesla the only car with this ability? I actually don’t know pic.twitter.com/vbqQ6q26GF	sometimes i like to take a look just before i go to sleep at the app - @tesla the only car with this ability? i actually dont know pic.twitter.com/vbqq6q26gf	sometimes i like to take a look just before i go to sleep at the app - @tesla the only car with this ability? i actually dont know pic.twitter.com/vbqq6q26gf	0.55	neutral	0
9:25	20/04/19	3655	9:25 PM - 20 Apr 2019	1556873243-2822	@70deadend	70deadend	Under promise and over deliver. @tesla and its clown CEO should learn about it. pic.twitter.com/FtCeTdOVkR	under promise and over deliver. @tesla and its clown ceo should learn about it. pic.twitter.com/ftcetdovkr	under promise and over deliver. @tesla and its clown ceo should learn about it. pic.twitter.com/ftcetdovkr	0	neutral	0
5:21	20/04/19	3698	5:21 PM - 20 Apr 2019	1556873243-2831	@jeffalawless	Lawl3ss	Looking forward to 2021. Model Y secured at 4:20 on 4:20. @elonmusk @Tesla pic.twitter.com/qbQVApied9	looking forward to 2021. model y secured at 4:20 on 4:20. @elonmusk @tesla pic.twitter.com/qbqvapied9	looking forward to 2021. model y secured at 4:20 on 4:20. @elonmusk @tesla pic.twitter.com/qbqvapied9	0	neutral	0
3:05	20/04/19	3167	3:05 AM - 20 Apr 2019	1556873243-2848	@ValueAnalyst1	ValueAnalyst	BMW offers 25+ models but only four comprise the majority of its deliveries: 3 Series 5 Series X3 X5 @Tesla S3XY will end @BMWpic.twitter.com/5ElYryqiZq	bmw offers 25+ models but only four comprise the majority of its deliveries: 3 series 5 series x3 x5 @tesla s3xy will end @bmwpic.twitter.com/5elyryqizq	bmw offers 25+ models but only four comprise the majority of its deliveries: 3 series 5 series x3 x5 @tesla s3xy will end @bmwpic.twitter.com/5elyryqizq	0.5	neutral	0.05
5:16	20/04/19	2819	5:16 PM - 20 Apr 2019	1556873243-2832	@MartinGrnGuitar	Martin and the Green Guitar	We made a deal. I get to drive the new @Tesla police car and use the bullhorn to shout at people who litter, he gets to play the green guitar. Just kidding. Thanks to @FremontPD and the city of @Fremont_CA for celebrating the Earth today! #EarthDay #Teslapic.twitter.com/IzEHhAR1VG	we made a deal. i get to drive the new @tesla police car and use the bullhorn to shout at people who litter, he gets to play the green guitar. just kidding. thanks to @fremontpd and the city of @fremont_ca for celebrating the earth today! #earthday #teslapic.twitter.com/izehhar1vg	we made a deal. i get to drive the new @tesla police car and use the bullhorn to shout at people who litter, he gets to play the green guitar. just kidding. thanks to @fremontpd and the city of @fremont_ca for celebrating the earth today! #earthday #teslapic.twitter.com/izehhar1vg	0.318181818	neutral	0.062121212
1:35	20/04/19	3539	1:35 AM - 20 Apr 2019	1556873243-2849	@KateFantom	James, Kate and Florence	Now, do I take the black one or the blue one decisions decisions? Today is going to be very exciting @pluginadventure @106Euan @EVRevShow @ecocars1 @Tesla @NewTechnologyY2 @WillFealey @BethLilyRace @She_sElectric @jtchivers @ev_nero @EVMapspic.twitter.com/sAwkqg3dg8	now, do i take the black one or the blue one decisions decisions? today is going to be very exciting @pluginadventure @106euan @evrevshow @ecocars1 @tesla @newtechnologyy2 @willfealey @bethlilyrace @she_selectric @jtchivers @ev_nero @evmapspic.twitter.com/sawkqg3dg8	now, do i take the black one or the blue one decisions decisions? today is going to be very exciting @pluginadventure @106euan @evrevshow @ecocars1 @tesla @newtechnologyy2 @willfealey @bethlilyrace @she_selectric @jtchivers @ev_nero @evmapspic.twitter.com/sawkqg3dg8	0.511111111	neutral	0.074444444
5:52	20/04/19	3544	5:52 PM - 20 Apr 2019	1556873243-2830	@TradrFloridaFIL	Lady Tesla	Hep @FremontPD this nut job @Skabooshka is making threats and has been documented hitting tesla security employees with his car, why is he still online making these threats and not behind bars?	hep @fremontpd this nut job @skabooshka is making threats and has been documented hitting tesla security employees with his car, why is he still online making these threats and not behind bars?	hep @fremontpd this nut job @skabooshka is making threats and has been documented hitting tesla security employees with his car, why is he still online making these threats and not behind bars?	0.7	positive	0.2
5:33	20/04/19	2676	5:33 AM - 20 Apr 2019	1556873243-2845	@engineers_feed	World of Engineering	@Tesla released an update to the #autopilot software that allows for automated lane changes without confirmation from the driver. This is another major step toward full #selfdrivingcars.pic.twitter.com/Ne2K9JNBJt	@tesla released an update to the #autopilot software that allows for automated lane changes without confirmation from the driver. this is another major step toward full #selfdrivingcars.pic.twitter.com/ne2k9jnbjt	@tesla released an update to the #autopilot software that allows for automated lane changes without confirmation from the driver. this is another major step toward full #selfdrivingcars.pic.twitter.com/ne2k9jnbjt	0.525	positive	0.20625
9:39	20/04/19	3307	9:39 PM - 20 Apr 2019	1556873243-2821	@RBflyboy	Randy Baugher	My beautiful bride, 1st one to sit in my new #Model3! Picked up blue/wht LR AWD! Thank you @Tesla @elonmusk for making avail #Model3 inventory accessible on-line. Saw it in the am pick up same day. Long drive from Det - Clvd totally worth it!pic.twitter.com/B2gUXzLX4x	my beautiful bride, 1st one to sit in my new #model3! picked up blue/wht lr awd! thank you @tesla @elonmusk for making avail #model3 inventory accessible on-line. saw it in the am pick up same day. long drive from det - clvd totally worth it!pic.twitter.com/b2guxzlx4x	my beautiful bride, 1st one to sit in my new #model3! picked up blue/wht lr awd! thank you @tesla @elonmusk for making avail #model3 inventory accessible on-line. saw it in the am pick up same day. long drive from det - clvd totally worth it!pic.twitter.com/b2guxzlx4x	0.409090909	positive	0.281344697
6:30	20/04/19	3423	6:30 PM - 20 Apr 2019	1556873243-2826	@hockeypuck2515	“Google me” — RG	Wow. AutoPilot on a straight road. You guys are awesome. At 80 mph I can take my hand off the steering wheel of my BMW M3 and it will go straight also. Haha.	wow. autopilot on a straight road. you guys are awesome. at 80 mph i can take my hand off the steering wheel of my bmw m3 and it will go straight also. haha.	wow. autopilot on a straight road. you guys are awesome. at 80 mph i can take my hand off the steering wheel of my bmw m3 and it will go straight also. haha.	0.62	positive	0.34
12:26	20/04/19	3602	12:26 AM - 20 Apr 2019	1556873243-2852	@eevblog	Dave Jones	EXCLUSIVE: @Tesla 's new electric fire engine! Nice one @elonmuskpic.twitter.com/fHaClv5tO6	exclusive: @tesla 's new electric fire engine! nice one @elonmuskpic.twitter.com/fhaclv5to6	exclusive: @tesla 's new electric fire engine! nice one @elonmuskpic.twitter.com/fhaclv5to6	0.727272727	positive	0.385227273
7:07	20/04/19	3647	7:07 AM - 20 Apr 2019	1556873243-2844	@teslainventory	Erik	Who wants to see a preview of Tesla's Autonomy Day?! Check out this *leaked* footage here! @tesla @elonmusk I think you'll appreciate this one! https://youtu.be/BVuyUT2Bxwo	who wants to see a preview of tesla's autonomy day?! check out this *leaked* footage here! @tesla @elonmusk i think you'll appreciate this one!	who wants to see a preview of tesla's autonomy day?! check out this *leaked* footage here! @tesla @elonmusk i think you'll appreciate this one!	0.1	positive	0.390625
10:30	20/04/19	3627	10:30 AM - 20 Apr 2019	1556873243-2841	@phibetakitten	The Girl with the Mozart Tattoo	4/20 is obviously the perfect day to start our 6-week @Tesla road trip. Beatrice and Ada are ready to roll! #teslajoyridepic.twitter.com/YhSpOtpzC3	4/20 is obviously the perfect day to start our 6-week @tesla road trip. beatrice and ada are ready to roll! #teslajoyridepic.twitter.com/yhspotpzc3	4/20 is obviously the perfect day to start our 6-week @tesla road trip. beatrice and ada are ready to roll! #teslajoyridepic.twitter.com/yhspotpzc3	0.666666667	positive	0.416666667
10:13	20/04/19	3815	10:13 AM - 20 Apr 2019	1556873243-2843	@Everman	Tesla4Everman	This behavior is proof that people are willing to spend 30 minutes more pumping gas if they can save 25% or so. Imagine what happens when they all figure out you can charge a @Tesla at home and save 70% or #supercharge for 30 minutes and save 50%! $TSLA #LOLDemandProblemhttps://twitter.com/SullyCNBC/status/1119620325283717124 …	this behavior is proof that people are willing to spend 30 minutes more pumping gas if they can save 25% or so. imagine what happens when they all figure out you can charge a @tesla at home and save 70% or #supercharge for 30 minutes and save 50%! $tsla #loldemandproblem	this behavior is proof that people are willing to spend 30 minutes more pumping gas if they can save 25% or so. imagine what happens when they all figure out you can charge a @tesla at home and save 70% or #supercharge for 30 minutes and save 50%! $tsla #loldemandproblem	0.625	positive	0.4375
11:03	20/04/19	3142	11:03 AM - 20 Apr 2019	1556873243-2840	@neiltyson	Neil deGrasse Tyson	FYI: Accurate timings of Pulsars across the Galaxy can provide a kind of solar-system-wide GPS for residents of all planets.	fyi: accurate timings of pulsars across the galaxy can provide a kind of solar-system-wide gps for residents of all planets.	fyi: accurate timings of pulsars across the galaxy can provide a kind of solar-system-wide gps for residents of all planets.	0.766666667	positive	0.5
11:40	20/04/19	3204	11:40 AM - 20 Apr 2019	1556873243-2839	@TeslaOwnersSK	Tesla Saskatchewan	4200km from Saskatoon, SK, Canada to Palm Springs, CA, USA in one of the most incredible and superior vehicles ever made. And it cost only $184. Thank you @Tesla @elonmusk you have created something truly special.pic.twitter.com/QVJcnQTHUJ	4200km from saskatoon, sk, canada to palm springs, ca, usa in one of the most incredible and superior vehicles ever made. and it cost only $184. thank you @tesla @elonmusk you have created something truly special.pic.twitter.com/qvjcnqthuj	4200km from saskatoon, sk, canada to palm springs, ca, usa in one of the most incredible and superior vehicles ever made. and it cost only $184. thank you @tesla @elonmusk you have created something truly special.pic.twitter.com/qvjcnqthuj	0.825	positive	0.525
10:26	20/04/19	3030	10:26 AM - 20 Apr 2019	1556873243-2842	@craigcoker_	Craig Coker	Flying through this roomy model X. It’s been a great time driving this car around! Thanks @RentPacificRide @Tesla @elonmusk #teslamodelXpic.twitter.com/y3FnTJTOVs	flying through this roomy model x. its been a great time driving this car around! thanks @rentpacificride @tesla @elonmusk #teslamodelxpic.twitter.com/y3fntjtovs	flying through this roomy model x. its been a great time driving this car around! thanks @rentpacificride @tesla @elonmusk #teslamodelxpic.twitter.com/y3fntjtovs	0.475	positive	0.6
7:20	20/04/19	2823	7:20 PM - 20 Apr 2019	1556873243-2824	@Blairsmith13	Blair	Beautiful night! #tesla @Tesla #teslaroofpic.twitter.com/xZ3YQnJAmC	beautiful night! #tesla @tesla #teslaroofpic.twitter.com/xz3yqnjamc	beautiful night! #tesla @tesla #teslaroofpic.twitter.com/xz3yqnjamc	1	positive	1
12:02	20/04/19	3664	12:02 PM - 20 Apr 2019	1556873243-2838	@iamsabakarim	Saba Karim	Hi @ElonMusk, terrible service here at @Tesla in CO: Littleton & Cherry Creek. We paid for a Model 3 earlier this week ~$70K, now we’re being told it “didn’t arrive in acceptable condition” and that we can’t have what we ordered. My friend flew in from CA. No warning, no calls	hi @elonmusk, terrible service here at @tesla in co: littleton & cherry creek. we paid for a model 3 earlier this week ~$70k, now were being told it didnt arrive in acceptable condition and that we can not have what we ordered. my friend flew in from ca. no warning, no calls	hi @elonmusk, terrible service here at @tesla in co: littleton & cherry creek. we paid for a model 3 earlier this week ~$70k, now were being told it didnt arrive in acceptable condition and that we can not have what we ordered. my friend flew in from ca. no warning, no calls	0.75	negative	-0.5
11:16	19/04/19	3556	11:16 AM - 19 Apr 2019	1556873243-2878	@IamTravisJames	TJ	I guess everyone else are slow readers. I read it and was waiting for the video to finish	i guess everyone else are slow readers. i read it and was waiting for the video to finish	i guess everyone else are slow readers. i read it and was waiting for the video to finish	0.4	negative	-0.3
11:07	19/04/19	3678	11:07 AM - 19 Apr 2019	1556873243-2881	@realQuig	quig	Not as fast as this bad boypic.twitter.com/tsdR8DelXh	not as fast as this bad boypic.twitter.com/tsdr8delxh	not as fast as this bad boypic.twitter.com/tsdr8delxh	0.633333333	negative	-0.25
5:32	19/04/19	3597	5:32 AM - 19 Apr 2019	1556873243-2893	@Whos_right_pod	Who's Right Podcast	I have decided I am going to cave and let @Tesla sponsor our show. I am just waiting on @elonmusk to finalize the paperwork (by cave I mean beg and by finalize I mean I am full of shit).	i have decided i am going to cave and let @tesla sponsor our show. i am just waiting on @elonmusk to finalize the paperwork (by cave i mean beg and by finalize i mean i am full of shit).	i have decided i am going to cave and let @tesla sponsor our show. i am just waiting on @elonmusk to finalize the paperwork (by cave i mean beg and by finalize i mean i am full of shit).	0.68125	negative	-0.11875
12:58	19/04/19	2927	12:58 PM - 19 Apr 2019	1556873243-2870	@PlugInFUD	elmerFUDD	markets are closed bro you should be in a Planet Fitness doin pullups and ripping vodka out of your S'well	markets are closed bro you should be in a planet fitness doin pullups and ripping vodka out of your s'well	markets are closed bro you should be in a planet fitness doin pullups and ripping vodka out of your s'well	0.1	negative	-0.1
3:53	19/04/19	3404	3:53 PM - 19 Apr 2019	1556873243-2866	@roadshow	Roadshow	BREAKING: An SEC filing suggests 4 members of @Tesla's Board of directors are leaving the company https://www.sec.gov/Archives/edgar/data/1318605/000156459019012122/tsla-8k_20190418.htm …	breaking: an sec filing suggests 4 members of @tesla's board of directors are leaving the company	breaking: an sec filing suggests 4 members of @tesla's board of directors are leaving the company	0.6	negative	-0.1
7:28	19/04/19	2717	7:28 PM - 19 Apr 2019	1556873243-2859	@JustJay25122288	Just JAY	10am deliveries are all present & accounted for@Tesla Costa Mesa Delivery Center #Model3 #zeroemissions #teamteslapic.twitter.com/jwfV7GLRUK	10am deliveries are all present & accounted for@tesla costa mesa delivery center #model3 #zeroemissions #teamteslapic.twitter.com/jwfv7glruk	10am deliveries are all present & accounted for@tesla costa mesa delivery center #model3 #zeroemissions #teamteslapic.twitter.com/jwfv7glruk	0.05	neutral	-0.05
8:44	19/04/19	2903	8:44 AM - 19 Apr 2019	1556873243-2887	@BarkMSmeagol	Bark	Hey Russ, where can I find the @latimes piece that mentions your parking lot truther sources used white nationalist propaganda against @tesla and @elonmusk? $TSLA $TSLAQ https://twitter.com/alterviggo/status/1118749161715671040?s=21 …	hey russ, where can i find the @latimes piece that mentions your parking lot truther sources used white nationalist propaganda against @tesla and @elonmusk? $tsla $tslaq	hey russ, where can i find the @latimes piece that mentions your parking lot truther sources used white nationalist propaganda against @tesla and @elonmusk? $tsla $tslaq	0.05	neutral	-0.05
11:05	19/04/19	2590	11:05 PM - 19 Apr 2019	1556873243-2854	@teslaphotografr	teslaphotographer	Who loves the white Model 3? @elonmusk @Tesla pic.twitter.com/7bzaK84I4g	who loves the white model 3? @elonmusk @tesla pic.twitter.com/7bzak84i4g	who loves the white model 3? @elonmusk @tesla pic.twitter.com/7bzak84i4g	0	neutral	0
10:58	19/04/19	2623	10:58 AM - 19 Apr 2019	1556873243-2883	@Tesla	Tesla	Zero to sixty faster than you can read this caption – http://ts.la/roadster pic.twitter.com/4EFV9CvG8o	zero to sixty faster than you can read this caption	zero to sixty faster than you can read this caption	0	neutral	0
1:33	19/04/19	2731	1:33 PM - 19 Apr 2019	1556873243-2868	@Manic_Marge	Marge 🏁	Red white & blue spotted!! #Tesla #SanDiego #MadeinCalifornia pic.twitter.com/EfCt77DzAz	red white & blue spotted!! #tesla #sandiego #madeincalifornia pic.twitter.com/efct77dzaz	red white & blue spotted!! #tesla #sandiego #madeincalifornia pic.twitter.com/efct77dzaz	0.033333333	neutral	0
7:16	19/04/19	2983	7:16 AM - 19 Apr 2019	1556873243-2891	@BenSullins	Ben Sullins	@Tesla haters have their reasons, but they're all missing the point. Here is what really matters https://youtu.be/ved3lGFmEbU	@tesla haters have their reasons, but they're all missing the point. here is what really matters	@tesla haters have their reasons, but they're all missing the point. here is what really matters	0.125	neutral	0
3:23	19/04/19	3015	3:23 AM - 19 Apr 2019	1556873243-2896	@Katharina_Lamsa	Katharina Lamsa	#SDGs #ElecricVehicles #Tesla Kettleman City Supercharger station has 40 stalls, 250kW of solar, 5 Powerpacks and a lounge to recharge with by @craigcoker_ via @Tesla @elonmusk TY, @TopCyberNews #FF: @3BodyProblem @SDGS4GOOD @J_S_Kpic.twitter.com/R7F7CzsS3c	#sdgs #elecricvehicles #tesla kettleman city supercharger station has 40 stalls, 250kw of solar, 5 powerpacks and a lounge to recharge with by @craigcoker_ via @tesla @elonmusk ty, @topcybernews #ff: @3bodyproblem @sdgs4good @j_s_kpic.twitter.com/r7f7czss3c	#sdgs #elecricvehicles #tesla kettleman city supercharger station has 40 stalls, 250kw of solar, 5 powerpacks and a lounge to recharge with by @craigcoker_ via @tesla @elonmusk ty, @topcybernews #ff: @3bodyproblem @sdgs4good @j_s_kpic.twitter.com/r7f7czss3c	0	neutral	0
8:41	19/04/19	3161	8:41 AM - 19 Apr 2019	1556873243-2888	@ValueAnalyst1	ValueAnalyst	"Unlike Gigafactory 1 in Nevada, they are working on several different sections of the building at the same time," because @Tesla is no longer capital-limited, as predicted. https://electrek.co/2019/04/19/tesla-gigafactory-3-video-update/ …	"unlike gigafactory 1 in nevada, they are working on several different sections of the building at the same time," because @tesla is no longer capital-limited, as predicted.	"unlike gigafactory 1 in nevada, they are working on several different sections of the building at the same time," because @tesla is no longer capital-limited, as predicted.	0.241666667	neutral	0
8:40	19/04/19	3192	8:40 PM - 19 Apr 2019	1556873243-2857	@nate_mccomb	Purple Model 3	I walked out of the grocery store today and seen another #Tesla owner join the #PurpleModel3 in the back of the parking lot. Safety in numbers!pic.twitter.com/jUp4nzixA1	i walked out of the grocery store today and seen another #tesla owner join the #purplemodel3 in the back of the parking lot. safety in numbers!pic.twitter.com/jup4nzixa1	i walked out of the grocery store today and seen another #tesla owner join the #purplemodel3 in the back of the parking lot. safety in numbers!pic.twitter.com/jup4nzixa1	0	neutral	0
1:31	19/04/19	3310	1:31 PM - 19 Apr 2019	1556873243-2869	@crazyhank	Henry	.@elonmusk Pls launch @Tesla Network with a driver before regulatory FSD approval. Beats dirty/unsafe Uber/Lyft cars...and even enable on-go rentals! $tsla	.@elonmusk pls launch @tesla network with a driver before regulatory fsd approval. beats dirty/unsafe uber/lyft cars...and even enable on-go rentals! $tsla	.@elonmusk pls launch @tesla network with a driver before regulatory fsd approval. beats dirty/unsafe uber/lyft cars...and even enable on-go rentals! $tsla	0	neutral	0
11:00	19/04/19	3430	11:00 PM - 19 Apr 2019	1556873243-2855	@UltimoGT	Ultimo GT	British Motor Oil @YouLikeCarsUK @AutomotiveAsset @CarKeys_UK @screamingcars @Gandalfwasme @AVC_Leasing @JA_Autos @AdmarkUK @zdravkost @rafredarrows @realDonaldTrump @RunnerService @bgmotogp @FormulaOneWorld @CrienaLDavies @Imperialcar @my_hpi @tesla @bmw http://www.ultimogt.com pic.twitter.com/Q22GOARSXB	british motor oil @youlikecarsuk @automotiveasset @carkeys_uk @screamingcars @gandalfwasme @avc_leasing @ja_autos @admarkuk @zdravkost @rafredarrows @realdonaldtrump @runnerservice @bgmotogp @formulaoneworld @crienaldavies @imperialcar @my_hpi@tesla @bmw	british motor oil @youlikecarsuk @automotiveasset @carkeys_uk @screamingcars @gandalfwasme @avc_leasing @ja_autos @admarkuk @zdravkost @rafredarrows @realdonaldtrump @runnerservice @bgmotogp @formulaoneworld @crienaldavies @imperialcar @my_hpi@tesla @bmw	0	neutral	0
11:22	19/04/19	3590	11:22 AM - 19 Apr 2019	1556873243-2877	@Tesla	Tesla	Roadster passed 60mph halfway through the clip	roadster passed 60mph halfway through the clip	roadster passed 60mph halfway through the clip	0	neutral	0
8:38	19/04/19	3598	8:38 AM - 19 Apr 2019	1556873243-2889	@mortchad	Chad Mortensen	2/2 In case there’s any confusion how @Tesla owners feel about where they park pic.twitter.com/cCx6jCAiqA	2/2 in case theres any confusion how @tesla owners feel about where they park pic.twitter.com/ccx6jcaiqa	2/2 in case theres any confusion how @tesla owners feel about where they park pic.twitter.com/ccx6jcaiqa	0	neutral	0
7:00	19/04/19	3648	7:00 PM - 19 Apr 2019	1556873243-2860	@TeslasOfMars	Tesla Owners Of Mars (Unofficial)	@elonmusk I forgot to tell you that I am hiring @JohnnaCrider1 as the official gemologist for the Tesla Owners of Mars Club and @Tesla https://twitter.com/JohnnaCrider1/status/1119239809929764866 …	@elonmusk i forgot to tell you that i am hiring @johnnacrider1 as the official gemologist for the tesla owners of mars club and @tesla	@elonmusk i forgot to tell you that i am hiring @johnnacrider1 as the official gemologist for the tesla owners of mars club and @tesla	0	neutral	0
12:43	19/04/19	3659	12:43 AM - 19 Apr 2019	1556873243-2898	@scottwww	Scott Wainner	Got my @Tesla Performance Model 3 spoiler and dual motor badge added this week. If you haven’t gotten yours, make a svc appt.	got my @tesla performance model 3 spoiler and dual motor badge added this week. if you havent gotten yours, make a svc appt.	got my @tesla performance model 3 spoiler and dual motor badge added this week. if you havent gotten yours, make a svc appt.	0	neutral	0
7:29	19/04/19	3734	7:29 AM - 19 Apr 2019	1556873243-2890	@Teslatunity	Teslatunity	Surprise FedEx delivery from one of my colleagues in another office and ... #Tesla #Model3 #HotWheels @Tesla pic.twitter.com/Y4AXuHAuCo	surprise fedex delivery from one of my colleagues in another office and ... #tesla #model3 #hotwheels @tesla pic.twitter.com/y4axuhauco	surprise fedex delivery from one of my colleagues in another office and ... #tesla #model3 #hotwheels @tesla pic.twitter.com/y4axuhauco	0	neutral	0
1:08	19/04/19	3826	1:08 AM - 19 Apr 2019	1556873243-2897	@UltimoGT	Ultimo GT	British Motor Oil @YouLikeCarsUK @AutomotiveAsset @CarKeys_UK @screamingcars @Gandalfwasme @AVC_Leasing @JA_Autos @AdmarkUK @zdravkost @rafredarrows @realDonaldTrump @RunnerService @bgmotogp @FormulaOneWorld @CrienaLDavies @Imperialcar @my_hpi @tesla @bmw http://www.ultimogt.com pic.twitter.com/b2ju8KbQGK	british motor oil @youlikecarsuk @automotiveasset @carkeys_uk @screamingcars @gandalfwasme @avc_leasing @ja_autos @admarkuk @zdravkost @rafredarrows @realdonaldtrump @runnerservice @bgmotogp @formulaoneworld @crienaldavies @imperialcar @my_hpi@tesla @bmw	british motor oil @youlikecarsuk @automotiveasset @carkeys_uk @screamingcars @gandalfwasme @avc_leasing @ja_autos @admarkuk @zdravkost @rafredarrows @realdonaldtrump @runnerservice @bgmotogp @formulaoneworld @crienaldavies @imperialcar @my_hpi@tesla @bmw	0	neutral	0
11:50	19/04/19	2827	11:50 AM - 19 Apr 2019	1556873243-2876	@megangale	Megan Gale	Apparently the #teslamodelx is a semi... @tesla @elonmusk @TeslaModel3pic.twitter.com/P74OOeb7I6	apparently the #teslamodelx is a semi... @tesla @elonmusk @teslamodel3pic.twitter.com/p74ooeb7i6	apparently the #teslamodelx is a semi... @tesla @elonmusk @teslamodel3pic.twitter.com/p74ooeb7i6	0.35	neutral	0.05
5:01	19/04/19	3482	5:01 PM - 19 Apr 2019	1556873243-2863	@TroyTeslike	Troy Teslike	April 2019 @Tesla #Model3 Trim Comparison. This is the new version after Model 3 Standard Range was released as a software limited version of Model 3 Standard Range Plus. This table is based on the original version here: https://teslamotorsclub.com/tmc/attachments/image001-png.398727/ …pic.twitter.com/I5gX8j8alJ	april 2019 @tesla #model3 trim comparison. this is the new version after model 3 standard range was released as a software limited version of model 3 standard range plus. this table is based on the original version here:	april 2019 @tesla #model3 trim comparison. this is the new version after model 3 standard range was released as a software limited version of model 3 standard range plus. this table is based on the original version here:	0.269480519	neutral	0.087987013
12:36	19/04/19	3736	12:36 PM - 19 Apr 2019	1556873243-2871	@TeslaOwnersUK	Tesla Owners UK	.@Tesla owners across the world are taking part in #EarthDay celebrations to ensure we leave our planet in a better place. This is Russell cleaning up his local beach alongside the other 50 challenges set for UK owners on http://teslaownersgroup.co.uk/earth (Note: this event is open to ALL).pic.twitter.com/qR4xWEhj8U	.@tesla owners across the world are taking part in #earthday celebrations to ensure we leave our planet in a better place. this is russell cleaning up his local beach alongside the other 50 challenges set for uk owners on (note: this event is open to all).pic.twitter.com/qr4xwehj8u	.@tesla owners across the world are taking part in #earthday celebrations to ensure we leave our planet in a better place. this is russell cleaning up his local beach alongside the other 50 challenges set for uk owners on (note: this event is open to all).pic.twitter.com/qr4xwehj8u	0.34375	neutral	0.09375
12:37	19/04/19	3758	12:37 AM - 19 Apr 2019	1556873243-2899	@simonahac	💧simon holmes à court	i was asked for $25 for a charge recently. i told them that was a bit expensive but that i’d be happy to pay twice their cost. they agreed. they agreed — and i ended up paying $5 and sticking with the deal.	i was asked for $25 for a charge recently. i told them that was a bit expensive but that i would be happy to pay twice their cost. they agreed. they agreed and i ended up paying $5 and sticking with the deal.	i was asked for $25 for a charge recently. i told them that was a bit expensive but that i would be happy to pay twice their cost. they agreed. they agreed and i ended up paying $5 and sticking with the deal.	0.65	positive	0.1
12:23	19/04/19	3095	12:23 PM - 19 Apr 2019	1556873243-2873	@EricIdle	Eric Idle	To be honest the S is the wife’s. I have the 3 which I love madly.	to be honest the s is the wifes. i have the 3 which i love madly.	to be honest the s is the wifes. i have the 3 which i love madly.	0.833333333	positive	0.158333333
11:14	19/04/19	3679	11:14 AM - 19 Apr 2019	1556873243-2879	@somu_kundooru	soma kesalu	If you can't tell the difference between real or CGI then it doesn't it matter :- Elon	if you can't tell the difference between real or cgi then it doesn't it matter :- elon	if you can't tell the difference between real or cgi then it doesn't it matter :- elon	0.3	positive	0.2
9:08	19/04/19	3849	9:08 AM - 19 Apr 2019	1556873243-2886	@nealboudette	Neal Boudette	March registrations in California MB - 5800 BMW - 5364 VW - 4228 Tesla - 3263 (Mod X = 284) Source: Dominion Cross-Sell $tsla $tslaq @tesla	march registrations in california mb - 5800 bmw - 5364 vw - 4228 tesla - 3263 (mod x = 284) source: dominion cross-sell $tsla $tslaq @tesla	march registrations in california mb - 5800 bmw - 5364 vw - 4228 tesla - 3263 (mod x = 284) source: dominion cross-sell $tsla $tslaq @tesla	0.4	positive	0.2
4:15	19/04/19	2792	4:15 PM - 19 Apr 2019	1556873243-2864	@EricIdle	Eric Idle	I don’t do Autopilot. I’m too jealous driving the machine. Astronaut Rusty Schweikhart and I both huge fans of this Tesla. And he’s driven a bit further than me....	i dont do autopilot. i am too jealous driving the machine. astronaut rusty schweikhart and i both huge fans of this tesla. and hes driven a bit further than me....	i dont do autopilot. i am too jealous driving the machine. astronaut rusty schweikhart and i both huge fans of this tesla. and hes driven a bit further than me....	0.7	positive	0.2
10:54	19/04/19	3100	10:54 PM - 19 Apr 2019	1556873243-2856	@TeslaAircraft	CordlessAirplane	I slowed down the video and you can see who is driving. Very interesting. That car is going maximum plaid fast and I can’t wait to see it in person @elonmusk @MKBHD @BenSullins @ElectrekCo @Model3Owners @gwestr @TeslaOpinion @bonnienorman @CaseyNeistat @redban @joeroganpic.twitter.com/kAO7fDvtEm	i slowed down the video and you can see who is driving. very interesting. that car is going maximum plaid fast and i can not wait to see it in person @elonmusk @mkbhd @bensullins @electrekco @model3owners @gwestr @teslaopinion @bonnienorman @caseyneistat @redban @joeroganpic.twitter.com/kao7fdvtem	i slowed down the video and you can see who is driving. very interesting. that car is going maximum plaid fast and i can not wait to see it in person @elonmusk @mkbhd @bensullins @electrekco @model3owners @gwestr @teslaopinion @bonnienorman @caseyneistat @redban @joeroganpic.twitter.com/kao7fdvtem	0.512962963	positive	0.231481481
5:54	19/04/19	2684	5:54 AM - 19 Apr 2019	1556873243-2892	@Yev_K	Yev K - Tesla fan ♥️ ⚡️ 🔋 🚘	Alright, Bella’s turn for #FrunkPuppyFriday! Bella wanted nothing to do with socks! Can’t blame her, I feel like most people share the same feel! Thanks @elonmusk and @Tesla team for making the #bestcar @model3 that will #SaveOurPlanetpic.twitter.com/1vd4bO8o0F	alright, bellas turn for #frunkpuppyfriday! bella wanted nothing to do with socks! can not blame her, i feel like most people share the same feel! thanks @elonmusk and @tesla team for making the #bestcar @model3 that will #saveourplanetpic.twitter.com/1vd4bo8o0f	alright, bellas turn for #frunkpuppyfriday! bella wanted nothing to do with socks! can not blame her, i feel like most people share the same feel! thanks @elonmusk and @tesla team for making the #bestcar @model3 that will #saveourplanetpic.twitter.com/1vd4bo8o0f	0.275	positive	0.233333333
10:58	19/04/19	2837	10:58 AM - 19 Apr 2019	1556873243-2882	@0_emissions	0 Emissions	The Hype is real! Time to show the world what Electric cars are capable of! pic.twitter.com/VyAYpO9K0e	the hype is real! time to show the world what electric cars are capable of! pic.twitter.com/vyaypo9k0e	the hype is real! time to show the world what electric cars are capable of! pic.twitter.com/vyaypo9k0e	0.35	positive	0.25
8:02	19/04/19	3357	8:02 PM - 19 Apr 2019	1556873243-2858	@KLYSTRN	Ava Model 3	This is absolutely an SF Giants tribute Tesla! @elonmusk @Tesla @teslaownersSVhttps://twitter.com/DavyLy/status/1119423512341614592 …	this is absolutely an sf giants tribute tesla! @elonmusk @tesla @teslaownerssv	this is absolutely an sf giants tribute tesla! @elonmusk @tesla @teslaownerssv	0.9	positive	0.25
10:54	19/04/19	3397	10:54 AM - 19 Apr 2019	1556873243-2884	@The_PlugSeeker	The PlugSeeker	@elonmusk - I was genuinely pleased to see you are a fan apparently of #MontyPython , and #TheQuestForTheHolyGrail Did you know in fact that @EricIdle himself had a @Tesla ModelS at home. pic.twitter.com/w2LcvWZ1tL	@elonmusk - i was genuinely pleased to see you are a fan apparently of #montypython , and #thequestfortheholygrail did you know in fact that @ericidle himself had a @tesla models at home. pic.twitter.com/w2lcvwz1tl	@elonmusk - i was genuinely pleased to see you are a fan apparently of #montypython , and #thequestfortheholygrail did you know in fact that @ericidle himself had a @tesla models at home. pic.twitter.com/w2lcvwz1tl	0.675	positive	0.275
11:09	19/04/19	2712	11:09 AM - 19 Apr 2019	1556873243-2880	@SteveH80	Stephan Häuslschmid	My son is having fun at the @Tesla destination charger at the Chiemsee beach bar. Thanks @elonmusk for the free energy, the free parking and for making this possible by bringing this awesome car to Germany. #teslamodel3pic.twitter.com/OT03ufb55c	my son is having fun at the @tesla destination charger at the chiemsee beach bar. thanks @elonmusk for the free energy, the free parking and for making this possible by bringing this awesome car to germany. #teslamodel3pic.twitter.com/ot03ufb55c	my son is having fun at the @tesla destination charger at the chiemsee beach bar. thanks @elonmusk for the free energy, the free parking and for making this possible by bringing this awesome car to germany. #teslamodel3pic.twitter.com/ot03ufb55c	0.666666667	positive	0.383333333
12:32	19/04/19	2708	12:32 AM - 19 Apr 2019	1556873243-2900	@outbacktesla	outbacktesla	Some places charge a fee like a powered caravan site, some charge usage, some offer for free if you buy a meal etc., some ask you to make a donation to charity. Varied, but really important to support each business while you are there.	some places charge a fee like a powered caravan site, some charge usage, some offer for free if you buy a meal etc., some ask you to make a donation to charity. varied, but really important to support each business while you are there.	some places charge a fee like a powered caravan site, some charge usage, some offer for free if you buy a meal etc., some ask you to make a donation to charity. varied, but really important to support each business while you are there.	0.9	positive	0.4
3:14	19/04/19	2785	3:14 PM - 19 Apr 2019	1556873243-2867	@BobBrownFndn	Bob Brown	Tesla cars are leading hundreds of cars in the STOP ADANI CONVOY up Australia’s east coast protesting huge proposed Adani coal mine as nearby Great Barrier Reef dies from global warming. @elonmusk these fleet of @Tesla are leading the #StopAdaniConvoy #StopAdanipic.twitter.com/7g9N9CrZyt	tesla cars are leading hundreds of cars in the stop adani convoy up australias east coast protesting huge proposed adani coal mine as nearby great barrier reef dies from global warming. @elonmusk these fleet of @tesla are leading the #stopadaniconvoy #stopadanipic.twitter.com/7g9n9crzyt	tesla cars are leading hundreds of cars in the stop adani convoy up australias east coast protesting huge proposed adani coal mine as nearby great barrier reef dies from global warming. @elonmusk these fleet of @tesla are leading the #stopadaniconvoy #stopadanipic.twitter.com/7g9n9crzyt	0.55	positive	0.4
5:25	19/04/19	3479	5:25 AM - 19 Apr 2019	1556873243-2894	@RealTimLarkin	Tim Larkin	In the last 12 months: Turned 40. Earned @CertifyGIAC #GSE. Earned the @offsectraining #OSCP. Got married to the love of my life. Ordered my @Tesla from @elonmusk. Pretty sure I'm having the best mid-life crisis ever.	in the last 12 months: turned 40. earned @certifygiac #gse. earned the @offsectraining #oscp. got married to the love of my life. ordered my @tesla from @elonmusk. pretty sure i'm having the best mid-life crisis ever.	in the last 12 months: turned 40. earned @certifygiac #gse. earned the @offsectraining #oscp. got married to the love of my life. ordered my @tesla from @elonmusk. pretty sure i'm having the best mid-life crisis ever.	0.517592593	positive	0.416666667
9:31	19/04/19	2840	9:31 AM - 19 Apr 2019	1556873243-2885	@Kotton_Gamer	Kotton	Good mornin! Doing a short stream today of some Tarkov then going to pick up my Tesla! https://www.twitch.tv/kotton @bstategames @BetaEFT @Tesla @elonmusk	good mornin! doing a short stream today of some tarkov then going to pick up my tesla! @bstategames @betaeft @tesla @elonmusk	good mornin! doing a short stream today of some tarkov then going to pick up my tesla! @bstategames @betaeft @tesla @elonmusk	0.45	positive	0.4375
12:27	19/04/19	2803	12:27 PM - 19 Apr 2019	1556873243-2872	@TheMERL	The Museum of English Rural Life	We have a Sussex Wagon which is very good for the environment but only has 2 horsepower	we have a sussex wagon which is very good for the environment but only has 2 horsepower	we have a sussex wagon which is very good for the environment but only has 2 horsepower	0.89	positive	0.455
6:18	19/04/19	3377	6:18 PM - 19 Apr 2019	1556873243-2861	@Jays200	Jays	The humans and canines @28delayslater needed a comfort stop before the @Tesla needed a charge. Australia's longest weekend and electric vehicles are making it even more doable @ScottMorrisonMP @SenatorCash @billshortenmppic.twitter.com/hHRNjYZnfU	the humans and canines @28delayslater needed a comfort stop before the @tesla needed a charge. australia's longest weekend and electric vehicles are making it even more doable @scottmorrisonmp @senatorcash @billshortenmppic.twitter.com/hhrnjyznfu	the humans and canines @28delayslater needed a comfort stop before the @tesla needed a charge. australia's longest weekend and electric vehicles are making it even more doable @scottmorrisonmp @senatorcash @billshortenmppic.twitter.com/hhrnjyznfu	0.5	positive	0.5
11:21	19/04/19	3633	11:21 PM - 19 Apr 2019	1556873243-2853	@ElonsBrain	🧠 Elon’s Brain 🧠	Brains! One of my favorite jokes from the @montypython #HolyGrail movie in a reply from @elonmusk is, to me, priceless. And then to have @EricIdle join in professing his love for his @Tesla vehicles... brilliant! All on a beautiful birthday for @mayemusk. Incredible! https://twitter.com/elonmusk/status/1119293322944663554 …	brains! one of my favorite jokes from the @montypython #holygrail movie in a reply from @elonmusk is, to me, priceless. and then to have @ericidle join in professing his love for his @tesla vehicles... brilliant! all on a beautiful birthday for @mayemusk. incredible!	brains! one of my favorite jokes from the @montypython #holygrail movie in a reply from @elonmusk is, to me, priceless. and then to have @ericidle join in professing his love for his @tesla vehicles... brilliant! all on a beautiful birthday for @mayemusk. incredible!	0.916666667	positive	0.808333333
12:17	19/04/19	2599	12:17 PM - 19 Apr 2019	1556873243-2874	@m_xalher	Tesla Driver 🙋‍♂️ 🧢 🇳🇴	Tesla sunsets are the best sunsets. @Tesla @elonmuskpic.twitter.com/4AIDMYRt3Q	tesla sunsets are the best sunsets. @tesla @elonmuskpic.twitter.com/4aidmyrt3q	tesla sunsets are the best sunsets. @tesla @elonmuskpic.twitter.com/4aidmyrt3q	0.3	positive	1
11:14	18/04/19	3221	11:14 AM - 18 Apr 2019	1556873243-2922	@amarlevine	Pets and Politics	.@tesla just offered me $40k for my 2016 Model S, which I bought for $116k. And you claim it does not depreciate? You are providing false and misleading information to your investors. $tsla $tslaq	.@tesla just offered me $40k for my 2016 model s, which i bought for $116k. and you claim it does not depreciate? you are providing false and misleading information to your investors. $tsla $tslaq	.@tesla just offered me $40k for my 2016 model s, which i bought for $116k. and you claim it does not depreciate? you are providing false and misleading information to your investors. $tsla $tslaq	0.6	negative	-0.4
6:03	18/04/19	3634	6:03 AM - 18 Apr 2019	1556873243-2925	@Salt_Nole	Big LIDAR NC	So the new @Tesla bull thesis, given the collapse in demand and FSD farce, is that being short $TSLA is racist. So I deleted my clown avatar to avoid confusion and will not be taking my kids to the circus this year. How do we explain to our kids that clowns are Nazis?	so the new @tesla bull thesis, given the collapse in demand and fsd farce, is that being short $tsla is racist. so i deleted my clown avatar to avoid confusion and will not be taking my kids to the circus this year. how do we explain to our kids that clowns are nazis?	so the new @tesla bull thesis, given the collapse in demand and fsd farce, is that being short $tsla is racist. so i deleted my clown avatar to avoid confusion and will not be taking my kids to the circus this year. how do we explain to our kids that clowns are nazis?	0.418181818	neutral	-0.087878788
10:53	18/04/19	3065	10:53 PM - 18 Apr 2019	1556873243-2901	@simonahac	💧simon holmes à court	i’ve driven ~4000km in interstate EV journeys — but never more than 200 from a supercharger. how/where did you recharge? how fast?	i have driven ~4000km in interstate ev journeys but never more than 200 from a supercharger. how/where did you recharge? how fast?	i have driven ~4000km in interstate ev journeys but never more than 200 from a supercharger. how/where did you recharge? how fast?	0.55	neutral	-0.025
5:44	18/04/19	2776	5:44 PM - 18 Apr 2019	1556873243-2909	@quirkyllama	🐐QuirkyLlama 😾 🎩	Yeah. It's bonkers. EVERYONE knows this won't work. Everyone in the field, everyone inside Tesla. Everyone except the fanboys and @CathieDWood . It's weird how @CathieDWood knows the AV space better than say Chris Urmson. Or Sterling Anderson (who worked on AutoPilot)	yeah. it's bonkers. everyone knows this won't work. everyone in the field, everyone inside tesla. everyone except the fanboys and @cathiedwood . it's weird how @cathiedwood knows the av space better than say chris urmson. or sterling anderson (who worked on autopilot)	yeah. it's bonkers. everyone knows this won't work. everyone in the field, everyone inside tesla. everyone except the fanboys and @cathiedwood . it's weird how @cathiedwood knows the av space better than say chris urmson. or sterling anderson (who worked on autopilot)	0.75	neutral	0
12:24	18/04/19	2944	12:24 PM - 18 Apr 2019	1556873243-2920	@criscyborg	CRIS CYBORG	Road trip to Arizona! @Tesla pic.twitter.com/aw0xOA555u	road trip to arizona! @tesla pic.twitter.com/aw0xoa555u	road trip to arizona! @tesla pic.twitter.com/aw0xoa555u	0	neutral	0
12:38	18/04/19	3036	12:38 AM - 18 Apr 2019	1556873243-2930	@skallen	☠Anders Karlsson	Will Sales Numbers Explode? | @Tesla Model 3 SR+ In Denmark Now Taxed @ 0% https://youtu.be/a5a1l5_O924 via @YouTube	will sales numbers explode? | @tesla model 3 sr+ in denmark now taxed @ 0% via @youtube	will sales numbers explode? | @tesla model 3 sr+ in denmark now taxed @ 0% via @youtube	0	neutral	0
4:57	18/04/19	3040	4:57 PM - 18 Apr 2019	1556873243-2912	@amarlevine	Pets and Politics	Here they are...pic.twitter.com/dwkyQ7NGRQ	here they are...pic.twitter.com/dwkyq7ngrq	here they are...pic.twitter.com/dwkyq7ngrq	0	neutral	0
5:03	18/04/19	3514	5:03 PM - 18 Apr 2019	1556873243-2911	@EVNewsDaily	EV News Daily ⚡️	On your podcast for Fri 19th Apr 2019 Nikola Wows With 5 Vehicles @Tesla Model S/X Refresh VW Batteries “Last A Lifetime” Listen http://EVne.ws/itunes http://EVne.ws/spotify http://EVne.ws/patreon https://www.evnewsdaily.com	on your podcast for fri 19th apr 2019 nikola wows with 5 vehicles @tesla model s/x refresh vw batteries last a lifetime listen	on your podcast for fri 19th apr 2019 nikola wows with 5 vehicles @tesla model s/x refresh vw batteries last a lifetime listen	0.066666667	neutral	0
6:05	18/04/19	3118	6:05 PM - 18 Apr 2019	1556873243-2908	@cecbikes	Cecilia K. Brown	Dear @Tesla and @elonmusk, I gave u a $1000 deposit for solar roof tiles a year and a half ago. When will I get my roof? In Jan 2018 your sales person told me you’d be ready to install in OR that fall. 6 mo later another rep said she had no idea. No word since. Update please?	dear @tesla and @elonmusk, i gave you a $1000 deposit for solar roof tiles a year and a half ago. when will i get my roof? in jan 2018 your sales person told me youd be ready to install in or that fall. 6 mo later another rep said she had no idea. no word since. update please?	dear @tesla and @elonmusk, i gave you a $1000 deposit for solar roof tiles a year and a half ago. when will i get my roof? in jan 2018 your sales person told me youd be ready to install in or that fall. 6 mo later another rep said she had no idea. no word since. update please?	0.222222222	neutral	0.011111111
6:55	18/04/19	3347	6:55 PM - 18 Apr 2019	1556873243-2905	@ArtemR	Artem Russakovskii	Driving 65 on the freeway. Car suddenly decides to brake hard, but I did catch why this time - max Autopilot speed got auto adjusted to 50. On the freeway, not on any ramps. How anybody can trust that @Tesla will do full self-driving this or next year is beyond me.	driving 65 on the freeway. car suddenly decides to brake hard, but i did catch why this time - max autopilot speed got auto adjusted to 50. on the freeway, not on any ramps. how anybody can trust that @tesla will do full self-driving this or next year is beyond me.	driving 65 on the freeway. car suddenly decides to brake hard, but i did catch why this time - max autopilot speed got auto adjusted to 50. on the freeway, not on any ramps. how anybody can trust that @tesla will do full self-driving this or next year is beyond me.	0.397916667	neutral	0.014583333
5:39	18/04/19	3081	5:39 PM - 18 Apr 2019	1556873243-2910	@awruddiman	Alan Ruddiman	On only day three of owning our new @Tesla Model 3, our 1st electric car, we decided to try out the Autopilot (beta) feature on a local highway here in British Columbia. We can confirm it’s mission accomplished! #BestCarEver @elonmusk @Model3Owners @Teslarati @electriccarsitepic.twitter.com/4I4Ca0aVIB	on only day three of owning our new @tesla model 3, our 1st electric car, we decided to try out the autopilot (beta) feature on a local highway here in british columbia. we can confirm its mission accomplished! #bestcarever @elonmusk @model3owners @teslarati @electriccarsitepic.twitter.com/4i4ca0avib	on only day three of owning our new @tesla model 3, our 1st electric car, we decided to try out the autopilot (beta) feature on a local highway here in british columbia. we can confirm its mission accomplished! #bestcarever @elonmusk @model3owners @teslarati @electriccarsitepic.twitter.com/4i4ca0avib	0.390909091	neutral	0.077272727
10:51	18/04/19	3194	10:51 PM - 18 Apr 2019	1556873243-2902	@mcannonbrookes	Mike Cannon-Brookes 👨🏼‍💻 🧢	Is that a portable 3 phase charger cable?! Wow. I didn’t know those existed. How fast does it charge?	is that a portable 3 phase charger cable?! wow. i didnt know those existed. how fast does it charge?	is that a portable 3 phase charger cable?! wow. i didnt know those existed. how fast does it charge?	0.8	positive	0.15
1:36	18/04/19	3797	1:36 AM - 18 Apr 2019	1556873243-2929	@WPipperger	Wolfgang Pipperger	I was not aware. Did some research. The clown seems to be a symbol of nihilism, but got captured into the Alt right discussion since some days especially. That is not what $TSLA $TSLAQ is about. For sure not. To avoid misinterpretation, I'll remove it. Found it funny. That's it	i was not aware. did some research. the clown seems to be a symbol of nihilism, but got captured into the alt right discussion since some days especially. that is not what $tsla $tslaq is about. for sure not. to avoid misinterpretation, i'll remove it. found it funny. that's it	i was not aware. did some research. the clown seems to be a symbol of nihilism, but got captured into the alt right discussion since some days especially. that is not what $tsla $tslaq is about. for sure not. to avoid misinterpretation, i'll remove it. found it funny. that's it	0.734920635	positive	0.182142857
1:48	18/04/19	2757	1:48 PM - 18 Apr 2019	1556873243-2916	@Domenick_Y	Domenick	Funny. Auto Twitter was adamant when @Tesla delayed the Model 3 ramp up that we'd never see a "real" OEMs do something like that. Well, now... "Audi E-Tron Production Stalls Out, E-Tron Sportback Delayed" https://insideevs.com/audi-e-tron-production-stalls-out/ …pic.twitter.com/o3keNfom7T	funny. auto twitter was adamant when @tesla delayed the model 3 ramp up that we'd never see a "real" oems do something like that. well, now... "audi e-tron production stalls out, e-tron sportback delayed"	funny. auto twitter was adamant when @tesla delayed the model 3 ramp up that we'd never see a "real" oems do something like that. well, now... "audi e-tron production stalls out, e-tron sportback delayed"	0.666666667	positive	0.183333333
12:01	18/04/19	2678	12:01 AM - 18 Apr 2019	1556873243-2932	@mortchad	Chad Mortensen	Late night run to Bart to pick up wifey. Thought I’d try & make a quick vid. Gotta luv @Tesla accessories! Always have some fun!! Btw - turn up the volume. pic.twitter.com/Tt4XskgbfF	late night run to bart to pick up wifey. thought i would try & make a quick vid. gotta luv @tesla accessories! always have some fun!! btw - turn up the volume. pic.twitter.com/tt4xskgbff	late night run to bart to pick up wifey. thought i would try & make a quick vid. gotta luv @tesla accessories! always have some fun!! btw - turn up the volume. pic.twitter.com/tt4xskgbff	0.433333333	positive	0.195138889
12:57	18/04/19	2945	12:57 PM - 18 Apr 2019	1556873243-2919	@say	Say	Check out some of the questions from everyday @Tesla shareholders taking off on our earnings call platform, and submit your own: http://bit.ly/2UsdDbA pic.twitter.com/7Rdkd4XgpP	check out some of the questions from everyday @tesla shareholders taking off on our earnings call platform, and submit your own:	check out some of the questions from everyday @tesla shareholders taking off on our earnings call platform, and submit your own:	0.8	positive	0.2
6:30	18/04/19	2783	6:30 PM - 18 Apr 2019	1556873243-2907	@sascha_p	Sascha Pallenberg	I can also recommend the annual Mobileye keynote at CES. Amnon Shashua is pretty vocal about one OEM doing some "experiments"https://www.youtube.com/watch?v=GQ15HWCw_Ic …	i can also recommend the annual mobileye keynote at ces. amnon shashua is pretty vocal about one oem doing some "experiments"	i can also recommend the annual mobileye keynote at ces. amnon shashua is pretty vocal about one oem doing some "experiments"	1	positive	0.25
12:36	18/04/19	3051	12:36 AM - 18 Apr 2019	1556873243-2931	@MrNikolaTsla	Mr. Tesla	OPP Officer: That’s a nice car. ME: Thanks. OPP: What is it? ME: It’s a Tesla Model 3, all electric. OPP: How much? ME: you can get these for $45,000 now. OPP: guess I shouldn’t have just bought a Mercedes. ME: you shouldn’t have bought a Mercedes, next time. @Tesla #Model3	opp officer: that is a nice car. me: thanks. opp: what is it? me: its a tesla model 3, all electric. opp: how much? me: you can get these for $45,000 now. opp: guess i shouldnt have just bought a mercedes. me: you shouldnt have bought a mercedes, next time. @tesla #model3	opp officer: that is a nice car. me: thanks. opp: what is it? me: its a tesla model 3, all electric. opp: how much? me: you can get these for $45,000 now. opp: guess i shouldnt have just bought a mercedes. me: you shouldnt have bought a mercedes, next time. @tesla #model3	0.35	positive	0.25
9:27	18/04/19	3791	9:27 PM - 18 Apr 2019	1556873243-2904	@slowjoeee	JDM	Off to Indio! Taking my child Tifa the @Tesla to her first @Coachella with her tita @ohhmygeeg and her auntie @sammmetz	off to indio! taking my child tifa the @tesla to her first @coachella with her tita @ohhmygeeg and her auntie @sammmetz	off to indio! taking my child tifa the @tesla to her first @coachella with her tita @ohhmygeeg and her auntie @sammmetz	0.333333333	positive	0.25
3:01	18/04/19	3715	3:01 PM - 18 Apr 2019	1556873243-2915	@EforElectric	E for Electric	The largest electric car maker in the world @Tesla will NOT get the new federal incentives for any of its models in Canada! Here's the full scoop: https://eforelectric.com/canadas-electric-car-incentives-snub-tesla/ … #tesla #canada #newspic.twitter.com/DvB7eN8rJv	the largest electric car maker in the world @tesla will not get the new federal incentives for any of its models in canada! here's the full scoop: #tesla #canada #newspic.twitter.com/dvb7en8rjv	the largest electric car maker in the world @tesla will not get the new federal incentives for any of its models in canada! here's the full scoop: #tesla #canada #newspic.twitter.com/dvb7en8rjv	0.502272727	positive	0.260227273
1:27	18/04/19	3211	1:27 PM - 18 Apr 2019	1556873243-2917	@BarkMSmeagol	Bark	Yo @Tesla @elonmusk, looks like you have a stalker. Might want to review the dashcam footage with the right authorities. $TSLA $TSLAQ pic.twitter.com/GJ7yA9IDXP	yo @tesla @elonmusk, looks like you have a stalker. might want to review the dashcam footage with the right authorities. $tsla $tslaq pic.twitter.com/gj7ya9idxp	yo @tesla @elonmusk, looks like you have a stalker. might want to review the dashcam footage with the right authorities. $tsla $tslaq pic.twitter.com/gj7ya9idxp	0.535714286	positive	0.285714286
1:12	18/04/19	3293	1:12 PM - 18 Apr 2019	1556873243-2918	@mystealthXflies	Cheryl B.	What a view!! Look up through the glass roof as you pass through the trees at Big Sur. I’m pretty sure the trees appreciate zero emissions. Breathe in the fresh air! Ahhhh, such an amazing drive in a @Tesla! #pacificcoasthighwaypic.twitter.com/ftAt1FuuMI	what a view!! look up through the glass roof as you pass through the trees at big sur. i am pretty sure the trees appreciate zero emissions. breathe in the fresh air! ahhhh, such an amazing drive in a @tesla! #pacificcoasthighwaypic.twitter.com/ftat1fuumi	what a view!! look up through the glass roof as you pass through the trees at big sur. i am pretty sure the trees appreciate zero emissions. breathe in the fresh air! ahhhh, such an amazing drive in a @tesla! #pacificcoasthighwaypic.twitter.com/ftat1fuumi	0.648148148	positive	0.3125
8:49	18/04/19	2733	8:49 AM - 18 Apr 2019	1556873243-2924	@tradingview	TradingView	How did #Tesla $TSLA become the most polarizing company in stock market history? Click the link to learn more about it on #tradingview. @elonmusk @realvision @Tesla http://bit.ly/2UJtqHZ pic.twitter.com/zObr7Kzg6n	how did #tesla $tsla become the most polarizing company in stock market history? click the link to learn more about it on #tradingview. @elonmusk @realvision @tesla	how did #tesla $tsla become the most polarizing company in stock market history? click the link to learn more about it on #tradingview. @elonmusk @realvision @tesla	0.5	positive	0.5
9:18	18/04/19	2992	9:18 AM - 18 Apr 2019	1556873243-2923	@TonyTesla4Life	Tony Pham - "The Bandit" Model 3 License Mount	First time here @Tesla Kettleman Supercharger, beautiful day!! pic.twitter.com/HUBnoP1e2V	first time here @tesla kettleman supercharger, beautiful day!! pic.twitter.com/hubnop1e2v	first time here @tesla kettleman supercharger, beautiful day!! pic.twitter.com/hubnop1e2v	0.666666667	positive	0.625
9:50	18/04/19	3222	9:50 PM - 18 Apr 2019	1556873243-2903	@MinimalDuck	Arash Malek 🦆	So happy I purchased EAP!! Thank you so much @elonmusk and @Tesla team!! pic.twitter.com/25khwqCvX0	so happy i purchased eap!! thank you so much @elonmusk and @tesla team!! pic.twitter.com/25khwqcvx0	so happy i purchased eap!! thank you so much @elonmusk and @tesla team!! pic.twitter.com/25khwqcvx0	0.6	positive	0.65625
3:38	18/04/19	3410	3:38 PM - 18 Apr 2019	1556873243-2914	@bombero1394	MAXX Q	So this happened today I’m officially an Model 3 owner after waiting forever for the right car!!! The P3D adventures begin! @Model3Owners @elonmusk @Tesla pic.twitter.com/9Jn1gjkbQk	so this happened today i am officially an model 3 owner after waiting forever for the right car!!! the p3d adventures begin! @model3owners @elonmusk @tesla pic.twitter.com/9jn1gjkbqk	so this happened today i am officially an model 3 owner after waiting forever for the right car!!! the p3d adventures begin! @model3owners @elonmusk @tesla pic.twitter.com/9jn1gjkbqk	0.535714286	positive	0.697544643
4:30	18/04/19	2919	4:30 PM - 18 Apr 2019	1556873243-2913	@mkoska215	Matt Koska	Here's some of my best @Tesla spottings I've took and received lmao @elonmusk you should retweet and to donate to my Tesla fund https://www.gofundme.com/azxd9a-get-matt-a-tesla&rcid=r01-15556299589-2e287f757f79418c&pc=ot_co_campmgmt_m … @elonmusk help me out bbpic.twitter.com/WT2QLCTruz	here's some of my best @tesla spottings i've took and received lmao @elonmusk you should retweet and to donate to my tesla fund @elonmusk help me out bbpic.twitter.com/wt2qlctruz	here's some of my best @tesla spottings i've took and received lmao @elonmusk you should retweet and to donate to my tesla fund @elonmusk help me out bbpic.twitter.com/wt2qlctruz	0.65	positive	0.8
12:14	18/04/19	3719	12:14 PM - 18 Apr 2019	1556873243-2921	@MyTeslaAdventur	My Tesla Adventure	It’s not as bad as it looks. The officer staged a fake pull over of the #tesla lighting McQueen to post on the CHP Facebook page. @Tesla pic.twitter.com/ujOtr2WXK7	its not as bad as it looks. the officer staged a fake pull over of the #tesla lighting mcqueen to post on the chp facebook page. @tesla pic.twitter.com/ujotr2wxk7	its not as bad as it looks. the officer staged a fake pull over of the #tesla lighting mcqueen to post on the chp facebook page. @tesla pic.twitter.com/ujotr2wxk7	0.833333333	negative	-0.6
6:47	18/04/19	2661	6:47 PM - 18 Apr 2019	1556873243-2906	@MJonMoney	Michael James	Tried to order a @Tesla model 3 today. Employee on phone says he's making a small administrative change to my order. Turns out, he changes all-wheel drive to rear-wheel. Trying to move dead inventory I'm guessing. Can't get through to anyone to fix problem. #disgusted @elonmusk	tried to order a @tesla model 3 today. employee on phone says he's making a small administrative change to my order. turns out, he changes all-wheel drive to rear-wheel. trying to move dead inventory i'm guessing. can't get through to anyone to fix problem. #disgusted @elonmusk	tried to order a @tesla model 3 today. employee on phone says he's making a small administrative change to my order. turns out, he changes all-wheel drive to rear-wheel. trying to move dead inventory i'm guessing. can't get through to anyone to fix problem. #disgusted @elonmusk	0.6	negative	-0.483333333
3:53	17/04/19	3044	3:53 PM - 17 Apr 2019	1556873243-2950	@TweeterTweaker	Tweet Tweaker	Never thought I'd say this, but could @spacex go BK before @tesla. If you're looking to raise $400M and you only pull in 11% of it a mere 3 months after raising 1/2 of a $500M round, things must be really bad. $tsla $tslaq	never thought i'd say this, but could @spacex go bk before @tesla. if you're looking to raise $400m and you only pull in 11% of it a mere 3 months after raising 1/2 of a $500m round, things must be really bad. $tsla $tslaq	never thought i'd say this, but could @spacex go bk before @tesla. if you're looking to raise $400m and you only pull in 11% of it a mere 3 months after raising 1/2 of a $500m round, things must be really bad. $tsla $tslaq	0.641666667	negative	-0.35
1:03	17/04/19	3079	1:03 AM - 17 Apr 2019	1556873243-2986	@andrewhockings	Andrew Hockings	I’ve calculated that here in the UK, when I finally get my Model 3, I’ll save approximately £2400 (3100 USD) per year compared to running a 40mpg diesel. How can anyone not make the switch to electric?	i have calculated that here in the uk, when i finally get my model 3, ill save approximately 2400 (3100 usd) per year compared to running a 40mpg diesel. how can anyone not make the switch to electric?	i have calculated that here in the uk, when i finally get my model 3, ill save approximately 2400 (3100 usd) per year compared to running a 40mpg diesel. how can anyone not make the switch to electric?	0.866666667	negative	-0.3
7:20	17/04/19	3832	7:20 AM - 17 Apr 2019	1556873243-2978	@iliketeslas	I like Tesla	This guy is putting the lives of Tesla workers in danger. His crazy followers suggesting he or others crash into the car. This account is even followed by @danahull Why is this legal ? What is going on here ? @jack @Twitter @elonmusk @Tesla $tslapic.twitter.com/nVVquxbjbp	this guy is putting the lives of tesla workers in danger. his crazy followers suggesting he or others crash into the car. this account is even followed by @danahull why is this legal ? what is going on here ? @jack @twitter @elonmusk @tesla $tslapic.twitter.com/nvvquxbjbp	this guy is putting the lives of tesla workers in danger. his crazy followers suggesting he or others crash into the car. this account is even followed by @danahull why is this legal ? what is going on here ? @jack @twitter @elonmusk @tesla $tslapic.twitter.com/nvvquxbjbp	0.55	negative	-0.2
5:59	17/04/19	2574	5:59 PM - 17 Apr 2019	1556873243-2945	@teslaology	Teslaology	Yep, six freeways to go 54 miles in LA , thank you #AutoPilot for making life a little easier @elonmusk @Tesla pic.twitter.com/MwmXXiJnye	yep, six freeways to go 54 miles in la , thank you #autopilot for making life a little easier @elonmusk @tesla pic.twitter.com/mwmxxijnye	yep, six freeways to go 54 miles in la , thank you #autopilot for making life a little easier @elonmusk @tesla pic.twitter.com/mwmxxijnye	0.5	negative	-0.1875
7:03	17/04/19	3429	7:03 AM - 17 Apr 2019	1556873243-2979	@ValueAnalyst1	ValueAnalyst	“€30bn penalty for the industry” ICE makers could stop selling low-margin cars and jack up the prices of heavy pollutants, widely opening up the market for @Tesla who stands to collect billions of dollars from the incumbents https://amp.ft.com/content/74c04dc2-5b9c-11e9-9dde-7aedca0a081a …	30bn penalty for the industry ice makers could stop selling low-margin cars and jack up the prices of heavy pollutants, widely opening up the market for @tesla who stands to collect billions of dollars from the incumbents	30bn penalty for the industry ice makers could stop selling low-margin cars and jack up the prices of heavy pollutants, widely opening up the market for @tesla who stands to collect billions of dollars from the incumbents	0.45	negative	-0.15
10:01	17/04/19	3382	10:01 AM - 17 Apr 2019	1556873243-2972	@TheSmokingTire	Matt Farah	.@Tesla cancelled my M3 Performance loan abruptly and will not return my calls or emails now. They don’t like the truth I’m telling and won’t give me cars to drive.	.@tesla cancelled my m3 performance loan abruptly and will not return my calls or emails now. they dont like the truth i am telling and will not give me cars to drive.	.@tesla cancelled my m3 performance loan abruptly and will not return my calls or emails now. they dont like the truth i am telling and will not give me cars to drive.	1	negative	-0.125
2:36	17/04/19	2942	2:36 PM - 17 Apr 2019	1556873243-2952	@Tesla	Tesla	Whoa	whoa	whoa	0	neutral	0
10:46	17/04/19	3195	10:46 AM - 17 Apr 2019	1556873243-2964	@say	Say	Got questions for @elonmusk? Submit yours to be answered on @Tesla's April 24th earnings call https://say.com/earnings/tesla	got questions for @elonmusk? submit yours to be answered on @tesla's april 24th earnings call	got questions for @elonmusk? submit yours to be answered on @tesla's april 24th earnings call	0	neutral	0
1:17	17/04/19	3378	1:17 PM - 17 Apr 2019	1556873243-2955	@say	Say	Take a spin through the Say app and learn how to submit a question for @elonmusk ahead of @Tesla's next earnings call https://say.com/earnings/tesla pic.twitter.com/P8Zh7VWofy	take a spin through the say app and learn how to submit a question for @elonmusk ahead of @tesla's next earnings call	take a spin through the say app and learn how to submit a question for @elonmusk ahead of @tesla's next earnings call	0	neutral	0
11:13	17/04/19	3384	11:13 AM - 17 Apr 2019	1556873243-2961	@JoWoodOfficial	Jo Wood	On my way to @ralphlauren event in a @Tesla @WeAreProject0 #PassOnPlasticpic.twitter.com/hMJ0JUb1U7	on my way to @ralphlauren event in a @tesla @weareproject0 #passonplasticpic.twitter.com/hmj0jub1u7	on my way to @ralphlauren event in a @tesla @weareproject0 #passonplasticpic.twitter.com/hmj0jub1u7	0	neutral	0
8:15	17/04/19	3385	8:15 AM - 17 Apr 2019	1556873243-2977	@TradrFloridaFIL	Lady Tesla	Musk Takes Bite Out of BMW “Dyke said. My hat off to them -- they’re selling a lot of cars, and there is no question in California that it’s getting in our shorts.” @Tesla $TSLA #BMW They’re starting to feel it in their Short shorts! https://www.bloomberg.com/news/articles/2019-02-20/is-tesla-a-cult-a-dealer-wonders-as-musk-takes-bite-out-of-bmw …	musk takes bite out of bmw dyke said. my hat off to them -- theyre selling a lot of cars, and there is no question in california that its getting in our shorts. @tesla $tsla #bmw theyre starting to feel it in their short shorts!	musk takes bite out of bmw dyke said. my hat off to them -- theyre selling a lot of cars, and there is no question in california that its getting in our shorts. @tesla $tsla #bmw theyre starting to feel it in their short shorts!	0.2	neutral	0
8:48	17/04/19	3567	8:48 AM - 17 Apr 2019	1556873243-2974	@mortchad	Chad Mortensen	Me and my @Tesla sibling just hanging out!! On the pass I got a pic.twitter.com/HKugcZNKwG	me and my @tesla sibling just hanging out!! on the pass i got a pic.twitter.com/hkugcznkwg	me and my @tesla sibling just hanging out!! on the pass i got a pic.twitter.com/hkugcznkwg	0	neutral	0
4:24	17/04/19	3579	4:24 PM - 17 Apr 2019	1556873243-2949	@GeekTexas	GeekTexas	Hey folks there is only 1 delivery person for @Tesla in Dallas location. When that person is out, the 1 in Las Vegas has to pickup all the delivery orders for Dallas. Las Vegas delivery person told me after taking over my order. Think about that $tsla investors. @elonmusk	hey folks there is only 1 delivery person for @tesla in dallas location. when that person is out, the 1 in las vegas has to pickup all the delivery orders for dallas. las vegas delivery person told me after taking over my order. think about that $tsla investors. @elonmusk	hey folks there is only 1 delivery person for @tesla in dallas location. when that person is out, the 1 in las vegas has to pickup all the delivery orders for dallas. las vegas delivery person told me after taking over my order. think about that $tsla investors. @elonmusk	1	neutral	0
10:14	17/04/19	3790	10:14 AM - 17 Apr 2019	1556873243-2970	@Tesla	Tesla	Our Kettleman City Supercharger station has 40 stalls, 250kW of solar, 5 Powerpacks and a coffee lounge for owners to recharge with a Ludicrous latte by @craigcoker_	our kettleman city supercharger station has 40 stalls, 250kw of solar, 5 powerpacks and a coffee lounge for owners to recharge with a ludicrous latte by @craigcoker_	our kettleman city supercharger station has 40 stalls, 250kw of solar, 5 powerpacks and a coffee lounge for owners to recharge with a ludicrous latte by @craigcoker_	0	neutral	0
12:36	17/04/19	3822	12:36 PM - 17 Apr 2019	1556873243-2957	@MikeFlo46795160	Mike Flores	NOT a @Tesla! It's a NIKOLA! Trevor even said it works! Driveable! Live! In front of real people! In real life! No selectively edited video? No doctored pics? Not even deceptively enhanced live stream? I tell ya -- THIS IS CRAZY! $TSLA $TSLAQhttps://twitter.com/nikolatrevor/status/1118250584988012544 …	not a @tesla! it's a nikola! trevor even said it works! driveable! live! in front of real people! in real life! no selectively edited video? no doctored pics? not even deceptively enhanced live stream? i tell yeah -- this is crazy! $tsla $tslaq	not a @tesla! it's a nikola! trevor even said it works! driveable! live! in front of real people! in real life! no selectively edited video? no doctored pics? not even deceptively enhanced live stream? i tell yeah -- this is crazy! $tsla $tslaq	0.5	neutral	0.011363636
8:21	17/04/19	3609	8:21 PM - 17 Apr 2019	1556873243-2942	@mrkylefield	Kyle Field	Battery production capacity is the real advantage @Tesla has vs other automakers. Ambition matters not if batteries you cannot purchase. https://twitter.com/TeslaSono/status/1118536861667004417 …	battery production capacity is the real advantage @tesla has vs other automakers. ambition matters not if batteries you cannot purchase.	battery production capacity is the real advantage @tesla has vs other automakers. ambition matters not if batteries you cannot purchase.	0.3375	neutral	0.0375
5:08	17/04/19	3721	5:08 AM - 17 Apr 2019	1556873243-2981	@mayemusk	Maye Musk	.@Tesla Gas savings @elonmusk said that from the start. At long last acknowledged and appreciated. Then there’s ... #CleanEnergy #ClimateActionhttps://twitter.com/m_xalher/status/1118196640261787650 …	.@tesla gas savings @elonmusk said that from the start. at long last acknowledged and appreciated. then theres ... #cleanenergy #climateaction	.@tesla gas savings @elonmusk said that from the start. at long last acknowledged and appreciated. then theres ... #cleanenergy #climateaction	0.188888889	neutral	0.05
12:35	17/04/19	2669	12:35 PM - 17 Apr 2019	1556873243-2958	@doinkershnauzz	doinkershnauzz	Finally got my Tesla Model 3 back from the body shop. Took 4 months for @Tesla to send parts, @elonmusk thought at max it took "a few days" to send parts...lol. Let's hope a UPS truck doesn't back into it again, am I right?! Thanks for nothing but radio silence Tesla Motors...	finally got my tesla model 3 back from the body shop. took 4 months for @tesla to send parts, @elonmusk thought at max it took "a few days" to send parts...lol. let's hope a ups truck doesn't back into it again, am i right?! thanks for nothing but radio silence tesla motors...	finally got my tesla model 3 back from the body shop. took 4 months for @tesla to send parts, @elonmusk thought at max it took "a few days" to send parts...lol. let's hope a ups truck doesn't back into it again, am i right?! thanks for nothing but radio silence tesla motors...	0.305952381	neutral	0.05952381
9:03	17/04/19	3000	9:03 PM - 17 Apr 2019	1556873243-2940	@scot_work	Scot Work	1) "Always fun to have your computer completely shut down out of nowhere for no reason while driving on the freeway at night." READ THE COMMENTS! #TESLA #MODEL3 @Tesla #TeslaModel3 $TSLA $TSLAQ #TeslaScreenIssues #TeslaQualityIssues pic.twitter.com/eaZePWUnjs	1) "always fun to have your computer completely shut down out of nowhere for no reason while driving on the freeway at night." read the comments! #tesla #model3 @tesla #teslamodel3 $tsla $tslaq #teslascreenissues #teslaqualityissues pic.twitter.com/eazepwunjs	1) "always fun to have your computer completely shut down out of nowhere for no reason while driving on the freeway at night." read the comments! #tesla #model3 @tesla #teslamodel3 $tsla $tslaq #teslascreenissues #teslaqualityissues pic.twitter.com/eazepwunjs	0.296296296	neutral	0.068518519
8:19	17/04/19	2744	8:19 AM - 17 Apr 2019	1556873243-2975	@craigcoker_	Craig Coker	From golden hour to lurking in the dark. #TeslaModel3 @Tesla @elonmuskpic.twitter.com/G9vPLQuByh	from golden hour to lurking in the dark. #teslamodel3 @tesla @elonmuskpic.twitter.com/g9vplqubyh	from golden hour to lurking in the dark. #teslamodel3 @tesla @elonmuskpic.twitter.com/g9vplqubyh	0.45	neutral	0.075
10:19	17/04/19	2607	10:19 AM - 17 Apr 2019	1556873243-2967	@sc101_101	Simon 101	There's not enough Tesla cars to make everyone compliant, so there's going to be some OEMs left holding the hot potato when the music stops.	there's not enough tesla cars to make everyone compliant, so there's going to be some oems left holding the hot potato when the music stops.	there's not enough tesla cars to make everyone compliant, so there's going to be some oems left holding the hot potato when the music stops.	0.45	neutral	0.083333333
9:09	17/04/19	2960	9:09 PM - 17 Apr 2019	1556873243-2938	@ShanghaiJayin	Jay in Shanghai	Breaking News from Tesla China at Auto Shanghai 2019. @robinren told news reporters that Tesla will integrated QQ Music (QQ音乐) to Tesla Vehicles in China via OTA. Similar to how Spotify is available in Tesla’s outside of US. Thank you @Tesla for listening to Chinese Owners. pic.twitter.com/d3Gt6qaptE	breaking news from tesla china at auto shanghai 2019. @robinren told news reporters that tesla will integrated qq music (qq) to tesla vehicles in china via ota. similar to how spotify is available in teslas outside of us. thank you @tesla for listening to chinese owners. pic.twitter.com/d3gt6qapte	breaking news from tesla china at auto shanghai 2019. @robinren told news reporters that tesla will integrated qq music (qq) to tesla vehicles in china via ota. similar to how spotify is available in teslas outside of us. thank you @tesla for listening to chinese owners. pic.twitter.com/d3gt6qapte	0.2125	positive	0.1
11:52	17/04/19	3503	11:52 AM - 17 Apr 2019	1556873243-2960	@tesla_raj	tesla_raj	Every time a new EV gets announced I get excited about the transition to sustainable energy. But I can’t stop to think about the advantage of the Supercharger network putting @Tesla so far ahead of every other company! @elonmusk : @craigcoker_pic.twitter.com/cnd9HCNkDk	every time a new ev gets announced i get excited about the transition to sustainable energy. but i can not stop to think about the advantage of the supercharger network putting @tesla so far ahead of every other company! @elonmusk : @craigcoker_pic.twitter.com/cnd9hcnkdk	every time a new ev gets announced i get excited about the transition to sustainable energy. but i can not stop to think about the advantage of the supercharger network putting @tesla so far ahead of every other company! @elonmusk : @craigcoker_pic.twitter.com/cnd9hcnkdk	0.644886364	positive	0.113778409
11:06	17/04/19	3594	11:06 AM - 17 Apr 2019	1556873243-2962	@ToddJochem	Coach Todd Jochem, PhD	22 years after driving this road daily to develop and test the world’s first self driving cars at @CMU_Robotics, a @tesla MS is driving me to CMU to teach a class about that period of time. None of the students in the class were even alive then! #FullCirclepic.twitter.com/dwyc46nsfv	22 years after driving this road daily to develop and test the worlds first self driving cars at @cmu_robotics, a @tesla ms is driving me to cmu to teach a class about that period of time. none of the students in the class were even alive then! #fullcirclepic.twitter.com/dwyc46nsfv	22 years after driving this road daily to develop and test the worlds first self driving cars at @cmu_robotics, a @tesla ms is driving me to cmu to teach a class about that period of time. none of the students in the class were even alive then! #fullcirclepic.twitter.com/dwyc46nsfv	0.244444444	positive	0.125
12:27	17/04/19	3170	12:27 PM - 17 Apr 2019	1556873243-2959	@m_xalher	Tesla Driver 🙋‍♂️ 🧢 🇳🇴	Southern Norway. Showing fast / super fast chargers only. pic.twitter.com/Yx4wUxHDcM	southern norway. showing fast / super fast chargers only. pic.twitter.com/yx4wuxhdcm	southern norway. showing fast / super fast chargers only. pic.twitter.com/yx4wuxhdcm	0.573333333	positive	0.146666667
11:02	17/04/19	2762	11:02 PM - 17 Apr 2019	1556873243-2934	@ArtemR	Artem Russakovskii	A standing still @Tesla Model X got hit at 65mph and a mother and her 5 week old son walked away unharmed. Thanks for the safety rating, @elonmusk. https://www.reddit.com/r/teslamotors/comments/begdpv/5_star_for_a_reason … cc @FredericLambert @ElectrekCo @llsethjpic.twitter.com/g9cssjLdLB	a standing still @tesla model x got hit at 65mph and a mother and her 5 week old son walked away unharmed. thanks for the safety rating, @elonmusk. cc @fredericlambert @electrekco @llsethjpic.twitter.com/g9cssjldlb	a standing still @tesla model x got hit at 65mph and a mother and her 5 week old son walked away unharmed. thanks for the safety rating, @elonmusk. cc @fredericlambert @electrekco @llsethjpic.twitter.com/g9cssjldlb	0.2	positive	0.15
10:39	17/04/19	2710	10:39 AM - 17 Apr 2019	1556873243-2965	@TheTeslaLife	TheTeslaLife	@elonmusk new federal incentives have been announced in Canada, please review and see if you can get #Model3 added to the list of eligible EVs!	@elonmusk new federal incentives have been announced in canada, please review and see if you can get #model3 added to the list of eligible evs!	@elonmusk new federal incentives have been announced in canada, please review and see if you can get #model3 added to the list of eligible evs!	0.454545455	positive	0.170454545
1:54	17/04/19	3351	1:54 AM - 17 Apr 2019	1556873243-2984	@SBramberg1	S Bramberg	Livin' in Sweden, My #ModelX has saved me more than SEK 130 000 (US$14 000,-) during the first 80 000 km (50 000miles) compared to my prev #isuzu diesel pick-up 0 (zero) money spent on service or non warranty covered repairs. @tesla	livin' in sweden, my #modelx has saved me more than sek 130 000 (us$14 000,-) during the first 80 000 km (50 000miles) compared to my prev #isuzu diesel pick-up 0 (zero) money spent on service or non warranty covered repairs. @tesla	livin' in sweden, my #modelx has saved me more than sek 130 000 (us$14 000,-) during the first 80 000 km (50 000miles) compared to my prev #isuzu diesel pick-up 0 (zero) money spent on service or non warranty covered repairs. @tesla	0.311111111	positive	0.216666667
12:52	17/04/19	2692	12:52 AM - 17 Apr 2019	1556873243-2987	@that1girlkay	Kaylee Truxell	Ok but why isn’t @DavidDobrik in a @Tesla commercial yet?	ok but why isnt @daviddobrik in a @tesla commercial yet?	ok but why isnt @daviddobrik in a @tesla commercial yet?	0.25	positive	0.25
11:06	17/04/19	3693	11:06 AM - 17 Apr 2019	1556873243-2963	@EricMandela	Eric J. Mandela	This is not the first time lawmakers in Canada have designed rules to specifically exclude Tesla. I wonder why. Here’s hoping that @elonmusk and @Tesla can release a CAD $44,999 Model 3 which can then be upgraded after purchase OTA. Canadians should contact their politicians. https://twitter.com/Model3Owners/status/1118573890245210112 …	this is not the first time lawmakers in canada have designed rules to specifically exclude tesla. i wonder why. heres hoping that @elonmusk and @tesla can release a cad $44,999 model 3 which can then be upgraded after purchase ota. canadians should contact their politicians.	this is not the first time lawmakers in canada have designed rules to specifically exclude tesla. i wonder why. heres hoping that @elonmusk and @tesla can release a cad $44,999 model 3 which can then be upgraded after purchase ota. canadians should contact their politicians.	0.333333333	positive	0.25
1:08	17/04/19	3711	1:08 PM - 17 Apr 2019	1556873243-2956	@MyTeslaAdventur	My Tesla Adventure	Please upvote our question and get it on the next Tesla earnings call!!! Question for @Tesla: Will the Next Gen Roadster really fly? (Asking for my friend Starman) https://say.com/s/1069dc87 via @Say	please upvote our question and get it on the next tesla earnings call!!! question for @tesla: will the next gen roadster really fly? (asking for my friend starman) via @say	please upvote our question and get it on the next tesla earnings call!!! question for @tesla: will the next gen roadster really fly? (asking for my friend starman) via @say	0.3	positive	0.266666667
5:16	17/04/19	3745	5:16 PM - 17 Apr 2019	1556873243-2946	@teslainvernon	teslainvernon	These young lads giving the thumbs up when they notice my Tesla Model 3. This happens regularly and It seems many kids recognize and love Teslas. @elonmusk and @Tesla have already primed the sales pipeline for years to come. pic.twitter.com/Ftfjrd89d4	these young lads giving the thumbs up when they notice my tesla model 3. this happens regularly and it seems many kids recognize and love teslas. @elonmusk and @tesla have already primed the sales pipeline for years to come. pic.twitter.com/ftfjrd89d4	these young lads giving the thumbs up when they notice my tesla model 3. this happens regularly and it seems many kids recognize and love teslas. @elonmusk and @tesla have already primed the sales pipeline for years to come. pic.twitter.com/ftfjrd89d4	0.394230769	positive	0.275
4:14	17/04/19	2591	4:14 AM - 17 Apr 2019	1556873243-2982	@ChrisDungeon	Christopher Dungeon	My current FCF goes into maximizing my $TSLA position. Elon is relentless. He will NEVER give up on his @Tesla mission. Can't say I would have invested without having owned a #Model3. You NEED to own a #Tesla in order to fully appreciate where this company is going https://twitter.com/elonmusk/status/1118292557895618560 …	my current fcf goes into maximizing my $tsla position. elon is relentless. he will never give up on his @tesla mission. can't say i would have invested without having owned a #model3. you need to own a #tesla in order to fully appreciate where this company is going	my current fcf goes into maximizing my $tsla position. elon is relentless. he will never give up on his @tesla mission. can't say i would have invested without having owned a #model3. you need to own a #tesla in order to fully appreciate where this company is going	0.7	positive	0.3
8:31	17/04/19	3646	8:31 PM - 17 Apr 2019	1556873243-2941	@finchify	Rob Finch	This is my favorite notification because it means my car just got a new feature / upgrade and I didn’t have to do anything @Tesla pic.twitter.com/zVm9D6z4uh	this is my favorite notification because it means my car just got a new feature / upgrade and i didnt have to do anything @tesla pic.twitter.com/zvm9d6z4uh	this is my favorite notification because it means my car just got a new feature / upgrade and i didnt have to do anything @tesla pic.twitter.com/zvm9d6z4uh	0.727272727	positive	0.318181818
10:34	17/04/19	3291	10:34 PM - 17 Apr 2019	1556873243-2936	@TheChurchOfElon	Dr. Cassowary	#TeslaPatents Thread $tsla $tslaq Who's excited for Autonomy Investor Day?? Since @Tesla is "vastly ahead" in autonomous driving (spoiler alert: they're not), let's look at how many patents they file on that topic.	#teslapatents thread $tsla $tslaq who's excited for autonomy investor day?? since @tesla is "vastly ahead" in autonomous driving (spoiler alert: they're not), let's look at how many patents they file on that topic.	#teslapatents thread $tsla $tslaq who's excited for autonomy investor day?? since @tesla is "vastly ahead" in autonomous driving (spoiler alert: they're not), let's look at how many patents they file on that topic.	0.7375	positive	0.31875
2:39	17/04/19	3702	2:39 PM - 17 Apr 2019	1556873243-2951	@EforElectric	E for Electric	First time ever the largest @Tesla Supercharger was full with all 40 stalls taken by @MyTeslaAdventur event guests! #tesla #SuperCharger #ev #yaypic.twitter.com/DZnclSFMNN	first time ever the largest @tesla supercharger was full with all 40 stalls taken by @myteslaadventur event guests! #tesla #supercharger #ev #yaypic.twitter.com/dznclsfmnn	first time ever the largest @tesla supercharger was full with all 40 stalls taken by @myteslaadventur event guests! #tesla #supercharger #ev #yaypic.twitter.com/dznclsfmnn	0.441666667	positive	0.34375
7:33	17/04/19	2829	7:33 PM - 17 Apr 2019	1556873243-2943	@Dale_Bracewell	Dale Bracewell	Just how is West Vancouver doing ‘better’ than Toronto, Montreal, Calgary & Vancouver? With an average income > $140k, they have the most CO2 emissions saved per capita.. ..for @Tesla’s. So while West Van doesn’t want a B-Line, maybe it would welcome a “Zero Emissions Lane” ? pic.twitter.com/BlgptYRLnv	just how is west vancouver doing better than toronto, montreal, calgary & vancouver? with an average income > $140k, they have the most co2 emissions saved per capita.. ..for @teslas. so while west van doesnt want a b-line, maybe it would welcome a zero emissions lane ? pic.twitter.com/blgptyrlnv	just how is west vancouver doing better than toronto, montreal, calgary & vancouver? with an average income > $140k, they have the most co2 emissions saved per capita.. ..for @teslas. so while west van doesnt want a b-line, maybe it would welcome a zero emissions lane ? pic.twitter.com/blgptyrlnv	0.575	positive	0.4125
6:21	17/04/19	3258	6:21 PM - 17 Apr 2019	1556873243-2944	@anonyx10	anonyx	Excellent write up on @Tesla's 2019 Impact Report from @business! "'this is kind of a step above most first sustainability reports we see,' said Allan Pearce, a shareholder advocate at Trillium Asset Management"https://twitter.com/danahull/status/1118682859110195201 …	excellent write up on @tesla's 2019 impact report from @business! "'this is kind of a step above most first sustainability reports we see,' said allan pearce, a shareholder advocate at trillium asset management"	excellent write up on @tesla's 2019 impact report from @business! "'this is kind of a step above most first sustainability reports we see,' said allan pearce, a shareholder advocate at trillium asset management"	0.566666667	positive	0.47
5:08	17/04/19	3312	5:08 PM - 17 Apr 2019	1556873243-2947	@zshahan3	Zachary Shahan	@elonmusk @tesla #tesla Love this analysis.	@elonmusk @tesla #tesla love this analysis.	@elonmusk @tesla #tesla love this analysis.	0.6	positive	0.5
10:04	17/04/19	3573	10:04 AM - 17 Apr 2019	1556873243-2971	@anonyx10	anonyx	1/ *Still not reported* (!) in @nytimes, @latimes, @business, or @businessinsider (but covered by @mercnews & @fastcompany) lots of great information in the 2019 @Tesla Impact Report! Some highlights below. Link: https://www.tesla.com/ns_videos/tesla-impact-report-2019.pdf … $tslapic.twitter.com/bjU5TLJC8F	1/ *still not reported* (!) in @nytimes, @latimes, @business, or @businessinsider (but covered by @mercnews & @fastcompany) lots of great information in the 2019 @tesla impact report! some highlights below. link: $tslapic.twitter.com/bju5tljc8f	1/ *still not reported* (!) in @nytimes, @latimes, @business, or @businessinsider (but covered by @mercnews & @fastcompany) lots of great information in the 2019 @tesla impact report! some highlights below. link: $tslapic.twitter.com/bju5tljc8f	0.875	positive	0.5
4:34	17/04/19	3761	4:34 PM - 17 Apr 2019	1556873243-2948	@jpswatz	Paul Swatzel	Here’s another video from today at El Mirage that shows the lake bed better, not quite as fast...only 135mph @Tesla @teslabros @Sofiaan @elonmuskpic.twitter.com/0mMxUBsau4	heres another video from today at el mirage that shows the lake bed better, not quite as fast...only 135mph @tesla @teslabros @sofiaan @elonmuskpic.twitter.com/0mmxubsau4	heres another video from today at el mirage that shows the lake bed better, not quite as fast...only 135mph @tesla @teslabros @sofiaan @elonmuskpic.twitter.com/0mmxubsau4	0.5	positive	0.5
10:34	17/04/19	2891	10:34 AM - 17 Apr 2019	1556873243-2966	@teslainvernon	teslainvernon	It’s interesting. When I drove gas cars I never looked forward to stopping for gas. But I love supercharger stops as I almost always meet nice folks and have a good conversation.	its interesting. when i drove gas cars i never looked forward to stopping for gas. but i love supercharger stops as i almost always meet nice folks and have a good conversation.	its interesting. when i drove gas cars i never looked forward to stopping for gas. but i love supercharger stops as i almost always meet nice folks and have a good conversation.	0.675	positive	0.575
1:45	17/04/19	2948	1:45 AM - 17 Apr 2019	1556873243-2985	@kallecent	Kalle Centergren	I guess this can’t realy be called a ”street” race? can it? Glas roof of the model 3 is AMAZING! Thank you @elonmusk and @Tesla for an amazing car! pic.twitter.com/4GNgDrdrIr	i guess this can not realy be called a street race? can it? glas roof of the model 3 is amazing! thank you @elonmusk and @tesla for an amazing car! pic.twitter.com/4gngdrdrir	i guess this can not realy be called a street race? can it? glas roof of the model 3 is amazing! thank you @elonmusk and @tesla for an amazing car! pic.twitter.com/4gngdrdrir	0.9	positive	0.75
2:27	17/04/19	3169	2:27 AM - 17 Apr 2019	1556873243-2983	@Adver_TSeaward	Tom Seaward	Chaos of the absolutely best kind at @GWH_NHS this morning as @Tesla donate an electric car to the children’s ward. @swindonadverpic.twitter.com/bhg8MEYPLB	chaos of the absolutely best kind at @gwh_nhs this morning as @tesla donate an electric car to the childrens ward. @swindonadverpic.twitter.com/bhg8meyplb	chaos of the absolutely best kind at @gwh_nhs this morning as @tesla donate an electric car to the childrens ward. @swindonadverpic.twitter.com/bhg8meyplb	0.6	positive	0.8
10:14	17/04/19	2876	10:14 AM - 17 Apr 2019	1556873243-2969	@AlguireTim	Tim Alguire	Been there, done it, loved it!	been there, done it, loved it!	been there, done it, loved it!	0.8	positive	0.875
2:04	16/04/19	3341	2:04 PM - 16 Apr 2019	1556873243-3003	@teslacito	Teslacito	Elon Musk Puts an End to @tesla Goodwill Repairs. Buyers beware of shoddy quality! $TSLA $TSLAQhttps://evbite.com/tesla-puts-an-end-to-goodwill-repairs/ …	elon musk puts an end to @tesla goodwill repairs. buyers beware of shoddy quality! $tsla $tslaq	elon musk puts an end to @tesla goodwill repairs. buyers beware of shoddy quality! $tsla $tslaq	0.5	negative	-0.375
8:49	16/04/19	3126	8:49 AM - 16 Apr 2019	1556873243-3020	@WingitMX	John Barron	Taking us away from dependence on Russian rockets at absorbent prices. The only reason I can see is "Elon hate", pure and simple. It's not just money. It's hate. Hang in there @SpaceX , @Tesla , and @elonmusk /2	taking us away from dependence on russian rockets at absorbent prices. the only reason i can see is "elon hate", pure and simple. it's not just money. it's hate. hang in there @spacex , @tesla , and @elonmusk /2	taking us away from dependence on russian rockets at absorbent prices. the only reason i can see is "elon hate", pure and simple. it's not just money. it's hate. hang in there @spacex , @tesla , and @elonmusk /2	0.60952381	negative	-0.230952381
9:59	16/04/19	2636	9:59 PM - 16 Apr 2019	1556873243-2989	@Hein_The_Sayer	Hein C 🦆	The dangerous low-life scumbag methods $TSLAQ would resort to in their hatred of @Tesla & @elonmusk Openly admitting to contemplating life-threatening criminal activity. $TSLAQ is a lost cult; they've gone beyond short-selling & manipulating stock prices. It goes much deeper https://twitter.com/enn_nafnlaus/status/1118283513030160390 …	the dangerous low-life scumbag methods $tslaq would resort to in their hatred of @tesla & @elonmusk openly admitting to contemplating life-threatening criminal activity. $tslaq is a lost cult; they've gone beyond short-selling & manipulating stock prices. it goes much deeper	the dangerous low-life scumbag methods $tslaq would resort to in their hatred of @tesla & @elonmusk openly admitting to contemplating life-threatening criminal activity. $tslaq is a lost cult; they've gone beyond short-selling & manipulating stock prices. it goes much deeper	0.5375	negative	-0.2
10:36	16/04/19	2639	10:36 AM - 16 Apr 2019	1556873243-3013	@TradrFloridaFIL	Lady Tesla	Hey @YahooFinance why don't you make a retraction and post an apology for the misinformation you just shared regarding @ElonMusk and @Tesla Or do you actually want your viewers to be dumb and lied to? @Yahoo #YahooLieshttps://twitter.com/__Enceladus_/status/1118200961577693184 …	hey @yahoofinance why don't you make a retraction and post an apology for the misinformation you just shared regarding @elonmusk and @tesla or do you actually want your viewers to be dumb and lied to? @yahoo #yahoolies	hey @yahoofinance why don't you make a retraction and post an apology for the misinformation you just shared regarding @elonmusk and @tesla or do you actually want your viewers to be dumb and lied to? @yahoo #yahoolies	0.3	negative	-0.1875
5:39	16/04/19	3776	5:39 PM - 16 Apr 2019	1556873243-2997	@JohnnaCrider1	Johnna 💎	Short sellers intentionally trying to plan a wreck to make @Tesla look bad $TSLA y'all see this right? @elonmusk https://twitter.com/enn_nafnlaus/status/1118283513030160390 …	short sellers intentionally trying to plan a wreck to make @tesla look bad $tsla y'all see this right? @elonmusk	short sellers intentionally trying to plan a wreck to make @tesla look bad $tsla y'all see this right? @elonmusk	0.500793651	negative	-0.138095238
8:41	16/04/19	3582	8:41 AM - 16 Apr 2019	1556873243-3021	@TOC_Fremont	TOC_Fremont	Man, I’m not sure I’m seeing enough chatter about @tesla’s Impact Report being posted yesterday. Find it here: https://www.tesla.com/ns_videos/tesla-impact-report-2019.pdf …	man, i am not sure i am seeing enough chatter about @teslas impact report being posted yesterday. find it here:	man, i am not sure i am seeing enough chatter about @teslas impact report being posted yesterday. find it here:	0.694444444	negative	-0.125
7:06	16/04/19	2760	7:06 AM - 16 Apr 2019	1556873243-3024	@siddfinance	Siddharth Dalal	.@Audi is marketing for @Tesla. "Look at that charger where you can't charge this car" . But you can charge other cheaper cars that can go further. https://twitter.com/stromerleben/status/1116769121528467456 …	.@audi is marketing for @tesla. "look at that charger where you can't charge this car" . but you can charge other cheaper cars that can go further.	.@audi is marketing for @tesla. "look at that charger where you can't charge this car" . but you can charge other cheaper cars that can go further.	0.4375	neutral	-0.0625
4:37	16/04/19	2673	4:37 PM - 16 Apr 2019	1556873243-2999	@Farrizx	Farris Amayreh	Got into an accident because the Telsa Autosteer decided to change lanes right into a car. Now I am out a car for at least 2 months for all the repairs and backordered parts.Thanks @Tesla @elonmusk	got into an accident because the telsa autosteer decided to change lanes right into a car. now i am out a car for at least 2 months for all the repairs and backordered parts.thanks @tesla @elonmusk	got into an accident because the telsa autosteer decided to change lanes right into a car. now i am out a car for at least 2 months for all the repairs and backordered parts.thanks @tesla @elonmusk	0.467857143	neutral	-0.007142857
10:59	16/04/19	2606	10:59 AM - 16 Apr 2019	1556873243-3010	@summontesla	summontesla	Hey @elonmusk and @Tesla. Do you like it? pic.twitter.com/8GdWhI91bi	hey @elonmusk and @tesla. do you like it? pic.twitter.com/8gdwhi91bi	hey @elonmusk and @tesla. do you like it? pic.twitter.com/8gdwhi91bi	0	neutral	0
3:55	16/04/19	2970	3:55 PM - 16 Apr 2019	1556873243-3002	@anonyx10	anonyx	@PaloAltoPolice attn- conspiracy to cause a traffic accident at @tesla investor event being discussed on Twitter	@paloaltopolice attn- conspiracy to cause a traffic accident at @tesla investor event being discussed on twitter	@paloaltopolice attn- conspiracy to cause a traffic accident at @tesla investor event being discussed on twitter	0	neutral	0
10:54	16/04/19	3175	10:54 AM - 16 Apr 2019	1556873243-3011	@sfteslaclub	SF TESLA CLUB	Me on April 22, when FSD is here. @elonmusk @28delayslater @mojosusan @tesla pic.twitter.com/KeNI8qntTK	me on april 22, when fsd is here. @elonmusk @28delayslater @mojosusan @tesla pic.twitter.com/keni8qnttk	me on april 22, when fsd is here. @elonmusk @28delayslater @mojosusan @tesla pic.twitter.com/keni8qnttk	0	neutral	0
1:16	16/04/19	3185	1:16 AM - 16 Apr 2019	1556873243-3028	@mystealthXflies	Cheryl B.	It’s official, one week at 100%! Thank you @solarcity @Tesla @elonmusk pic.twitter.com/6quyJ7wOl7	its official, one week at 100%! thank you @solarcity @tesla @elonmusk pic.twitter.com/6quyj7wol7	its official, one week at 100%! thank you @solarcity @tesla @elonmusk pic.twitter.com/6quyj7wol7	0	neutral	0
10:52	16/04/19	3266	10:52 AM - 16 Apr 2019	1556873243-3012	@TheHoff525	Nick	Converting Toyota Camry owners to $67,000 vehicles. That is the power of a @Tesla	converting toyota camry owners to $67,000 vehicles. that is the power of a @tesla	converting toyota camry owners to $67,000 vehicles. that is the power of a @tesla	0	neutral	0
9:00	16/04/19	3388	9:00 AM - 16 Apr 2019	1556873243-3018	@TeslaJess	Jess	Every @Tesla owner has an obligation to educate society by way of kicking ass and taking names. Should come pre-installed on PM3. pic.twitter.com/vutoVaiLtN	every @tesla owner has an obligation to educate society by way of kicking ass and taking names. should come pre-installed on pm3. pic.twitter.com/vutovailtn	every @tesla owner has an obligation to educate society by way of kicking ass and taking names. should come pre-installed on pm3. pic.twitter.com/vutovailtn	0	neutral	0
8:30	16/04/19	3681	8:30 PM - 16 Apr 2019	1556873243-2994	@teslainventory	Erik	Remember the video from our track day when @Sofiaan spun out and got dirt all in his @tesla ? Definitely check this video out! https://twitter.com/Sofiaan/status/1117649594467274752 …	remember the video from our track day when @sofiaan spun out and got dirt all in his @tesla ? definitely check this video out!	remember the video from our track day when @sofiaan spun out and got dirt all in his @tesla ? definitely check this video out!	0.5	neutral	0
4:33	16/04/19	2775	4:33 PM - 16 Apr 2019	1556873243-3000	@bougieblackbro	Michael	Tesla’s just released “Impact report”. This is the real effort not trying to beat other car makers. There’s value with helping the environment. #tesla #ev #solar #batteries #elonmusk #sustainableenergy @Tesla @elonmuskpic.twitter.com/8lBzf8LsWI	teslas just released impact report. this is the real effort not trying to beat other car makers. theres value with helping the environment. #tesla #ev #solar #batteries #elonmusk #sustainableenergy @tesla @elonmuskpic.twitter.com/8lbzf8lswi	teslas just released impact report. this is the real effort not trying to beat other car makers. theres value with helping the environment. #tesla #ev #solar #batteries #elonmusk #sustainableenergy @tesla @elonmuskpic.twitter.com/8lbzf8lswi	0.3375	neutral	0.0375
9:16	16/04/19	3506	9:16 PM - 16 Apr 2019	1556873243-2990	@LudaLisl	Lisa G-Punkt	Haters are keying Teslas. Why not try to create an accident on purpose and blame it on Autopilot? @Tesla @elonmusk This is a whole new level of short seller activism. I hope other drivers will volunteer to be witnesses and show that drivers are causing accidents on purpose.https://twitter.com/enn_nafnlaus/status/1118283513030160390 …	haters are keying teslas. why not try to create an accident on purpose and blame it on autopilot? @tesla @elonmusk this is a whole new level of short seller activism. i hope other drivers will volunteer to be witnesses and show that drivers are causing accidents on purpose.	haters are keying teslas. why not try to create an accident on purpose and blame it on autopilot? @tesla @elonmusk this is a whole new level of short seller activism. i hope other drivers will volunteer to be witnesses and show that drivers are causing accidents on purpose.	0.382386364	neutral	0.052840909
5:53	16/04/19	3326	5:53 AM - 16 Apr 2019	1556873243-3025	@mortchad	Chad Mortensen	I’ve seen too many EV ‘super cars’ on twitter that past few days. Let’s be honest with each other. @Tesla #Roadster is going to lay waste to all who try and step. But hey, we’ll have some gifts for you at the door as you leave. @SpaceX Package .... mic drop!!! Thanks for trying!pic.twitter.com/YxAqxD7ANH	i have seen too many ev super cars on twitter that past few days. lets be honest with each other. @tesla #roadster is going to lay waste to all who try and step. but hey, well have some gifts for you at the door as you leave. @spacex package .... mic drop!!! thanks for trying!pic.twitter.com/yxaqxd7anh	i have seen too many ev super cars on twitter that past few days. lets be honest with each other. @tesla #roadster is going to lay waste to all who try and step. but hey, well have some gifts for you at the door as you leave. @spacex package .... mic drop!!! thanks for trying!pic.twitter.com/yxaqxd7anh	0.373958333	neutral	0.083463542
11:56	16/04/19	3282	11:56 AM - 16 Apr 2019	1556873243-3009	@amishasinha	Amisha Sinha	Hubby got his #Model3 delivered Wed 4/3, left town Thurs for biz trip, returned early Sun am 4/7. By Sun eve, computer was glitching w/errors. At @Tesla since 4/8 and still no ETA on fix. @elonmusk this is unacceptable! I think you should build him a new one	hubby got his #model3 delivered wed 4/3, left town thurs for biz trip, returned early sun am 4/7. by sun eve, computer was glitching w/errors. at @tesla since 4/8 and still no eta on fix. @elonmusk this is unacceptable! i think you should build him a new one	hubby got his #model3 delivered wed 4/3, left town thurs for biz trip, returned early sun am 4/7. by sun eve, computer was glitching w/errors. at @tesla since 4/8 and still no eta on fix. @elonmusk this is unacceptable! i think you should build him a new one	0.251515152	neutral	0.087121212
9:14	16/04/19	2789	9:14 AM - 16 Apr 2019	1556873243-3017	@Kephrii	Brian St. Pierre	I had a loaner @Tesla Model S P85D for the weekend and without a doubt the Model 3 is superior. Every little complaint or first world problem I had with the P85D is completely gone/redesigned in the Model 3. This car is a dream.	i had a loaner @tesla model s p85d for the weekend and without a doubt the model 3 is superior. every little complaint or first world problem i had with the p85d is completely gone/redesigned in the model 3. this car is a dream.	i had a loaner @tesla model s p85d for the weekend and without a doubt the model 3 is superior. every little complaint or first world problem i had with the p85d is completely gone/redesigned in the model 3. this car is a dream.	0.466666667	positive	0.1125
9:57	16/04/19	3728	9:57 AM - 16 Apr 2019	1556873243-3015	@m_xalher	Tesla Driver 🙋‍♂️ 🧢 🇳🇴	MAJOR @tesla demand catalyst in Europe: Gas savings Petrol is very costly here. Norway: NOK 17/liter (USD 7.8/gallon). Electricity cost moderate Model 3 gas savings abt USD 18,000 in first 5 years SR+ pays for itself in 10-12 yrs by GAS SAVINGS ALONE @ValueAnalyst1 @elonmuskpic.twitter.com/hnb3uNXQ5a	major @tesla demand catalyst in europe: gas savings petrol is very costly here. norway: nok 17/liter (usd 7.8/gallon). electricity cost moderate model 3 gas savings abt usd 18,000 in first 5 years sr+ pays for itself in 10-12 yrs by gas savings alone @valueanalyst1 @elonmuskpic.twitter.com/hnb3unxq5a	major @tesla demand catalyst in europe: gas savings petrol is very costly here. norway: nok 17/liter (usd 7.8/gallon). electricity cost moderate model 3 gas savings abt usd 18,000 in first 5 years sr+ pays for itself in 10-12 yrs by gas savings alone @valueanalyst1 @elonmuskpic.twitter.com/hnb3unxq5a	0.458333333	positive	0.128125
1:00	16/04/19	3261	1:00 PM - 16 Apr 2019	1556873243-3004	@D_Wilky	Daniel Wilkinson	Lol @Tesla support is so bad that their Watertown, MA service center number now redirects to some service center in Maryland. Cool cool cool	lol @tesla support is so bad that their watertown, ma service center number now redirects to some service center in maryland. cool cool cool	lol @tesla support is so bad that their watertown, ma service center number now redirects to some service center in maryland. cool cool cool	0.502380952	positive	0.135714286
5:49	16/04/19	3212	5:49 PM - 16 Apr 2019	1556873243-2996	@vincent13031925	Vincent	Very busy biz trip this week in Guangzhou China. Had a chance to meet @Ben757677 in Guangzhou IGC mall, also visited @Tesla experience center there, very busy even at 9:30pm. Saw many #Tesla especially #Model3 in here locally. Thanks for the dinner Ben $TSLA #China #TeslaChinapic.twitter.com/D2Ma1wy8FO	very busy biz trip this week in guangzhou china. had a chance to meet @ben757677 in guangzhou igc mall, also visited @tesla experience center there, very busy even at 9:30pm. saw many #tesla especially #model3 in here locally. thanks for the dinner ben $tsla #china #teslachinapic.twitter.com/d2ma1wy8fo	very busy biz trip this week in guangzhou china. had a chance to meet @ben757677 in guangzhou igc mall, also visited @tesla experience center there, very busy even at 9:30pm. saw many #tesla especially #model3 in here locally. thanks for the dinner ben $tsla #china #teslachinapic.twitter.com/d2ma1wy8fo	0.43	positive	0.143333333
6:04	16/04/19	2581	6:04 PM - 16 Apr 2019	1556873243-2995	@lourencovc	LVC	There is a huge gas crisis in Portugal due to a truck drivers strike. Getting home this is the scenario. A never ending line to the gas station. It can impact all of us if it’s not solved soon, but at least I’m good knowing my Model 3 has nothing to worry about @elonmusk @Tesla pic.twitter.com/lLsFP9q2b0	there is a huge gas crisis in portugal due to a truck drivers strike. getting home this is the scenario. a never ending line to the gas station. it can impact all of us if its not solved soon, but at least i am good knowing my model 3 has nothing to worry about @elonmusk @tesla pic.twitter.com/llsfp9q2b0	there is a huge gas crisis in portugal due to a truck drivers strike. getting home this is the scenario. a never ending line to the gas station. it can impact all of us if its not solved soon, but at least i am good knowing my model 3 has nothing to worry about @elonmusk @tesla pic.twitter.com/llsfp9q2b0	0.56875	positive	0.16875
12:31	16/04/19	2682	12:31 PM - 16 Apr 2019	1556873243-3007	@Katharina_Lamsa	Katharina Lamsa	#ElectricVehicles #Tesla #SDGs #innovation Is #China's $18 billion #ElectricCar bubble ready to burst? via: @business @tictoc pic.twitter.com/obXFv1j66W … @elonmusk @Tesla cc: @TopCyberNews @3BodyProblem @HeinzVHoenen @Thomas_Harrer	#electricvehicles #tesla #sdgs #innovation is #china's $18 billion #electriccar bubble ready to burst? via: @business @tictoc pic.twitter.com/obxfv1j66w @elonmusk @tesla cc: @topcybernews @3bodyproblem @heinzvhoenen @thomas_harrer	#electricvehicles #tesla #sdgs #innovation is #china's $18 billion #electriccar bubble ready to burst? via: @business @tictoc pic.twitter.com/obxfv1j66w @elonmusk @tesla cc: @topcybernews @3bodyproblem @heinzvhoenen @thomas_harrer	0.5	positive	0.2
9:15	16/04/19	3838	9:15 PM - 16 Apr 2019	1556873243-2991	@EddieRII	speed^2	Is anyone working at @Tesla? I am not getting any responses from anyone, have been trying to contact the company for several days. Is $TSLA ok?	is anyone working at @tesla? i am not getting any responses from anyone, have been trying to contact the company for several days. is $tsla ok?	is anyone working at @tesla? i am not getting any responses from anyone, have been trying to contact the company for several days. is $tsla ok?	0.25	positive	0.25
9:24	16/04/19	3112	9:24 AM - 16 Apr 2019	1556873243-3016	@Everman	Tesla4Everman	Hi @DanaHull, how is your article series on the first ever @Tesla #ImpactReport coming along? You mentioned your beat includes #Tesla. I assume the accomplishments so wonderfully summarized for you would be something worth covering? I mean after the manager job hoppers of course.https://twitter.com/danahull/status/1117517131485077504 …	hi @danahull, how is your article series on the first ever @tesla #impactreport coming along? you mentioned your beat includes #tesla. i assume the accomplishments so wonderfully summarized for you would be something worth covering? i mean after the manager job hoppers of course.	hi @danahull, how is your article series on the first ever @tesla #impactreport coming along? you mentioned your beat includes #tesla. i assume the accomplishments so wonderfully summarized for you would be something worth covering? i mean after the manager job hoppers of course.	0.530208333	positive	0.309375
8:52	16/04/19	2781	8:52 PM - 16 Apr 2019	1556873243-2992	@ElonsBrain	🧠 Elon’s Brain 🧠	Hey @Tesla and @elonmusk! Found this interesting modal when using TuneIn on the #Model3. It does absolutely nothing right now, but... SXM? Gimme. pic.twitter.com/zugPiPSLga	hey @tesla and @elonmusk! found this interesting modal when using tunein on the #model3. it does absolutely nothing right now, but... sxm? gimme. pic.twitter.com/zugpipslga	hey @tesla and @elonmusk! found this interesting modal when using tunein on the #model3. it does absolutely nothing right now, but... sxm? gimme. pic.twitter.com/zugpipslga	0.645238095	positive	0.328571429
4:28	16/04/19	3641	4:28 PM - 16 Apr 2019	1556873243-3001	@kevinfolta	Kevin Folta	Today I spoke with someone that owns a @Tesla in North Carolina. She has to pay a special electric car tax because she uses the roads and does not buy gas.	today i spoke with someone that owns a @tesla in north carolina. she has to pay a special electric car tax because she uses the roads and does not buy gas.	today i spoke with someone that owns a @tesla in north carolina. she has to pay a special electric car tax because she uses the roads and does not buy gas.	0.571428571	positive	0.357142857
12:57	16/04/19	3508	12:57 PM - 16 Apr 2019	1556873243-3006	@redban	brian redban	My car is getting one of its rims replaced so @Tesla gave me a loaner Model S, what a fun car. Such great service @elonmusk.pic.twitter.com/iJAJjbrDOm	my car is getting one of its rims replaced so @tesla gave me a loaner model s, what a fun car. such great service @elonmusk.pic.twitter.com/ijajjbrdom	my car is getting one of its rims replaced so @tesla gave me a loaner model s, what a fun car. such great service @elonmusk.pic.twitter.com/ijajjbrdom	0.483333333	positive	0.366666667
4:56	16/04/19	2589	4:56 PM - 16 Apr 2019	1556873243-2998	@mr_calico	Calico	California saw the $4/g again this month. Happy not to have been affected since 2016 :) same goes for rise of electric rates. Electric car plus solar = the golden combinationpic.twitter.com/mBfTsmZ2yr	california saw the $4/g again this month. happy not to have been affected since 2016 :) same goes for rise of electric rates. electric car plus solar = the golden combinationpic.twitter.com/mbftsmz2yr	california saw the $4/g again this month. happy not to have been affected since 2016 :) same goes for rise of electric rates. electric car plus solar = the golden combinationpic.twitter.com/mbftsmz2yr	0.65625	positive	0.4
8:34	16/04/19	3146	8:34 AM - 16 Apr 2019	1556873243-3022	@actmatthews	Adam Matthews	Really good 2 see @Tesla's 1st ever Impact Report which looks like it addresses many of the @tp_initiative management quality scores. Look forward 2 seeing how this will be reflected in future research. Great & positive step by Tesla. @IIGCCnews @CeresNewshttps://www.tesla.com/blog/sustainable-products-and-manufacturing?redirect=no …	really good 2 see @tesla's 1st ever impact report which looks like it addresses many of the @tp_initiative management quality scores. look forward 2 seeing how this will be reflected in future research. great & positive step by tesla. @iigccnews @ceresnews	really good 2 see @tesla's 1st ever impact report which looks like it addresses many of the @tp_initiative management quality scores. look forward 2 seeing how this will be reflected in future research. great & positive step by tesla. @iigccnews @ceresnews	0.504090909	positive	0.445454545
10:28	16/04/19	3515	10:28 AM - 16 Apr 2019	1556873243-3014	@ThatMoonySky	Moony Sky	I drove the #tesla #ModelX today (my first ever Tesla drive) and I have to admit that I am in LOVE! Also great service at the store, thank you so much for being super funny and helpful! It was a great experience @Tesla @elonmusk #teslamodelXpic.twitter.com/bACBnBh3t2	i drove the #tesla #modelx today (my first ever tesla drive) and i have to admit that i am in love! also great service at the store, thank you so much for being super funny and helpful! it was a great experience @tesla @elonmusk #teslamodelxpic.twitter.com/bacbnbh3t2	i drove the #tesla #modelx today (my first ever tesla drive) and i have to admit that i am in love! also great service at the store, thank you so much for being super funny and helpful! it was a great experience @tesla @elonmusk #teslamodelxpic.twitter.com/bacbnbh3t2	0.614285714	positive	0.474404762
4:00	16/04/19	3340	4:00 AM - 16 Apr 2019	1556873243-3026	@JohnnaCrider1	Johnna 💎	Ok @elonmusk looks like you forgot to mention something about @Tesla socks. I want 3 pair. pic.twitter.com/7mf5lkALs5	ok @elonmusk looks like you forgot to mention something about @tesla socks. i want 3 pair. pic.twitter.com/7mf5lkals5	ok @elonmusk looks like you forgot to mention something about @tesla socks. i want 3 pair. pic.twitter.com/7mf5lkals5	0.5	positive	0.5
1:54	16/04/19	3668	1:54 AM - 16 Apr 2019	1556873243-3027	@tpetazzoni	Thomas Petazzoni	After @Tesla and @GoPro, here is another very interesting user of Buildroot: @fleetspace, sending satellites in space. We are going to create a page on http://buildroot.org to list interesting uses of Buildroot. Let me know if you are using Buildroot in your products!https://twitter.com/buildrootorg/status/1118066443759890432 …	after @tesla and @gopro, here is another very interesting user of buildroot: @fleetspace, sending satellites in space. we are going to create a page on to list interesting uses of buildroot. let me know if you are using buildroot in your products!	after @tesla and @gopro, here is another very interesting user of buildroot: @fleetspace, sending satellites in space. we are going to create a page on to list interesting uses of buildroot. let me know if you are using buildroot in your products!	0.575	positive	0.6375
12:59	16/04/19	3499	12:59 PM - 16 Apr 2019	1556873243-3005	@somichuhon	Somi	Waited over 30 years for today. Ever since I saw an electric car on TV in the 80s and I said “I’m buying one of those if I ever get the chance.” Today I make good on that teenager’s promise. Bucket list item: CHECK! TY to the amazing @Tesla team and @elonmuskpic.twitter.com/SyksrQ1GE7	waited over 30 years for today. ever since i saw an electric car on tv in the 80s and i said i am buying one of those if i ever get the chance. today i make good on that teenagers promise. bucket list item: check! ty to the amazing @tesla team and @elonmuskpic.twitter.com/syksrq1ge7	waited over 30 years for today. ever since i saw an electric car on tv in the 80s and i said i am buying one of those if i ever get the chance. today i make good on that teenagers promise. bucket list item: check! ty to the amazing @tesla team and @elonmuskpic.twitter.com/syksrq1ge7	0.75	positive	0.7375
11:01	16/04/19	3643	11:01 PM - 16 Apr 2019	1556873243-2988	@YogiTheBigBoss	yogi subbaiah	My model 3 rebooted whilst autopilot and I panicked could not take videos. Anyone experienced this. @Tesla @Model3Ownerspic.twitter.com/27Sj6c8bKA	my model 3 rebooted whilst autopilot and i panicked could not take videos. anyone experienced this. @tesla @model3ownerspic.twitter.com/27sj6c8bka	my model 3 rebooted whilst autopilot and i panicked could not take videos. anyone experienced this. @tesla @model3ownerspic.twitter.com/27sj6c8bka	0.9	positive	0.8
7:26	16/04/19	3444	7:26 AM - 16 Apr 2019	1556873243-3023	@ssmith_calabor	Steve Smith	.@Tesla wants to keep its record of racial discrimination against workers cloaked in secrecy. This is how big corporations use forced arbitration. It's a vicious tool to silence workers & protect those in power. It needs to end. #ShattertheSilence #EndForcedArbitrationhttps://twitter.com/jbcasuga/status/1118141458505244674 …	.@tesla wants to keep its record of racial discrimination against workers cloaked in secrecy. this is how big corporations use forced arbitration. it's a vicious tool to silence workers & protect those in power. it needs to end. #shatterthesilence #endforcedarbitration	.@tesla wants to keep its record of racial discrimination against workers cloaked in secrecy. this is how big corporations use forced arbitration. it's a vicious tool to silence workers & protect those in power. it needs to end. #shatterthesilence #endforcedarbitration	0.35	negative	-0.275
7:11	15/04/19	2854	7:11 AM - 15 Apr 2019	1556873243-3062	@PauloNu45223353	Paulo Nunes	@elonmusk @Tesla I've never seen a company working so badly. Tesla Portugal lost my car and doesn t care about anything to solve my problem. No action from TeslaPortugal. @elonmusk Can you find this car Please? RN109289047 help me	@elonmusk @tesla i've never seen a company working so badly. tesla portugal lost my car and doesn t care about anything to solve my problem. no action from teslaportugal. @elonmusk can you find this car please? rn109289047 help me	@elonmusk @tesla i've never seen a company working so badly. tesla portugal lost my car and doesn t care about anything to solve my problem. no action from teslaportugal. @elonmusk can you find this car please? rn109289047 help me	0.383333333	negative	-0.375
4:34	15/04/19	3559	4:34 PM - 15 Apr 2019	1556873243-3041	@Tesla	Tesla	3/ Certified as a “Zero Waste” facility, our Fremont factory diverted over 93% of waste to recycling or waste-to-energy facilitiespic.twitter.com/mWIZN17aai	3/ certified as a zero waste facility, our fremont factory diverted over 93% of waste to recycling or waste-to-energy facilitiespic.twitter.com/mwizn17aai	3/ certified as a zero waste facility, our fremont factory diverted over 93% of waste to recycling or waste-to-energy facilitiespic.twitter.com/mwizn17aai	0	negative	-0.2
6:45	15/04/19	3752	6:45 AM - 15 Apr 2019	1556873243-3063	@nate_mccomb	Purple Model 3	Signed, Sealed, Delivered & Installed!! @Tesla Signature Matte Black High Powered Wall Connector. #PurpleModel3 #TeslaModel3 #Tesla #HPWCpic.twitter.com/DD4cVVcw4b	signed, sealed, delivered & installed!! @tesla signature matte black high powered wall connector. #purplemodel3 #teslamodel3 #tesla #hpwcpic.twitter.com/dd4cvvcw4b	signed, sealed, delivered & installed!! @tesla signature matte black high powered wall connector. #purplemodel3 #teslamodel3 #tesla #hpwcpic.twitter.com/dd4cvvcw4b	0.486666667	neutral	-0.003333333
12:55	15/04/19	2922	12:55 PM - 15 Apr 2019	1556873243-3055	@dogsoftesla	Dogs of Tesla 🐾	S T A R F O X #DogsofTesla #Shibainu #Model3 #Summon #Youngstown #Ohio #Tesla #CleanEnergyWillWin @mayemusk @elonmusk @Tesla https://www.instagram.com/p/BwSdc6gg4En/?utm_source=ig_share_sheet&igshid=x2rlz8hnm2zi …pic.twitter.com/YyG9dvHy3N	s t a are f o x #dogsoftesla #shibainu #model3 #summon #youngstown #ohio #tesla #cleanenergywillwin @mayemusk @elonmusk @tesla	s t a are f o x #dogsoftesla #shibainu #model3 #summon #youngstown #ohio #tesla #cleanenergywillwin @mayemusk @elonmusk @tesla	0	neutral	0
1:18	15/04/19	3050	1:18 PM - 15 Apr 2019	1556873243-3051	@markcjclemence	Mark Clemence #FBPE	I have driven over 1,500 miles in the last week from Staffordshire to Harwich, Hook of Holland, Bochum, Frankfurt and back yesterday/today to Kent and back. All electric, no problem charging, energy supplies renewable. We should not be promoting hybrids. Petrol is not renewable.	i have driven over 1,500 miles in the last week from staffordshire to harwich, hook of holland, bochum, frankfurt and back yesterday/today to kent and back. all electric, no problem charging, energy supplies renewable. we should not be promoting hybrids. petrol is not renewable.	i have driven over 1,500 miles in the last week from staffordshire to harwich, hook of holland, bochum, frankfurt and back yesterday/today to kent and back. all electric, no problem charging, energy supplies renewable. we should not be promoting hybrids. petrol is not renewable.	0.022222222	neutral	0
9:50	15/04/19	3171	9:50 PM - 15 Apr 2019	1556873243-3032	@ElonsWorld	Elon's World	Inside @Tesla’s 100% renewable design for the Gigafactory. $TSLAhttps://www.fastcompany.com/90334858/inside-teslas-100-renewable-design-for-the-gigafactory …	inside @teslas 100% renewable design for the gigafactory. $tsla	inside @teslas 100% renewable design for the gigafactory. $tsla	0	neutral	0
7:15	15/04/19	3415	7:15 PM - 15 Apr 2019	1556873243-3036	@kem2112	Kenneth Moore	So our @Tesla Model 3 are listening as well ... when an ambulance approached, my Model 3 turned off the music until the ambulance had passed and was out of ear shot. Has this always been this way? @DocXBOX	so our @tesla model 3 are listening as well ... when an ambulance approached, my model 3 turned off the music until the ambulance had passed and was out of ear shot. has this always been this way? @docxbox	so our @tesla model 3 are listening as well ... when an ambulance approached, my model 3 turned off the music until the ambulance had passed and was out of ear shot. has this always been this way? @docxbox	0	neutral	0
10:35	15/04/19	3442	10:35 AM - 15 Apr 2019	1556873243-3059	@tesla_raj	tesla_raj	This is what the future looks like...autonomous cars. :@craigcoker_ from the #teslatakeover event by @MyTeslaAdventur @tesla @elonmuskpic.twitter.com/LeNlWZ1TNj	this is what the future looks like...autonomous cars. :@craigcoker_ from the #teslatakeover event by @myteslaadventur @tesla @elonmuskpic.twitter.com/lenlwz1tnj	this is what the future looks like...autonomous cars. :@craigcoker_ from the #teslatakeover event by @myteslaadventur @tesla @elonmuskpic.twitter.com/lenlwz1tnj	0.125	neutral	0
8:44	15/04/19	3448	8:44 PM - 15 Apr 2019	1556873243-3034	@UltimoGT	Ultimo GT	British Motor Oil @YouLikeCarsUK @AutomotiveAsset @CarKeys_UK @screamingcars @Gandalfwasme @AVC_Leasing @JA_Autos @AdmarkUK @zdravkost @rafredarrows @realDonaldTrump @RunnerService @bgmotogp @FormulaOneWorld @CrienaLDavies @Imperialcar @my_hpi @tesla @bmw http://www.ultimogt.com pic.twitter.com/QeiTFHvcdS	british motor oil @youlikecarsuk @automotiveasset @carkeys_uk @screamingcars @gandalfwasme @avc_leasing @ja_autos @admarkuk @zdravkost @rafredarrows @realdonaldtrump @runnerservice @bgmotogp @formulaoneworld @crienaldavies @imperialcar @my_hpi@tesla @bmw	british motor oil @youlikecarsuk @automotiveasset @carkeys_uk @screamingcars @gandalfwasme @avc_leasing @ja_autos @admarkuk @zdravkost @rafredarrows @realdonaldtrump @runnerservice @bgmotogp @formulaoneworld @crienaldavies @imperialcar @my_hpi@tesla @bmw	0	neutral	0
4:33	15/04/19	3653	4:33 PM - 15 Apr 2019	1556873243-3042	@Tesla	Tesla	2/ We have 550k+ cars on the road worldwide, which have driven 10 billion+ miles and saved 4 million+ tons of CO2 to date!https://ts.la/carbonimpact	2/ we have 550k+ cars on the road worldwide, which have driven 10 billion+ miles and saved 4 million+ tons of co2 to date!	2/ we have 550k+ cars on the road worldwide, which have driven 10 billion+ miles and saved 4 million+ tons of co2 to date!	0	neutral	0
3:54	15/04/19	3733	3:54 PM - 15 Apr 2019	1556873243-3047	@amiedoubleD	Amie DD	When the car is in sentry mode this what shows on the screen . @Tesla pic.twitter.com/oF1gcFA4ed	when the car is in sentry mode this what shows on the screen . @tesla pic.twitter.com/of1gcfa4ed	when the car is in sentry mode this what shows on the screen . @tesla pic.twitter.com/of1gcfa4ed	0	neutral	0
4:10	15/04/19	2912	4:10 PM - 15 Apr 2019	1556873243-3046	@ConversationEDU	The Conversation	Electric motors are actually pretty simple, consisting of a central rotor, typically connected to a single gear. The rotor is turned by a surrounding magnetic field, which is generated using electricity.pic.twitter.com/8xZsO106Xy	electric motors are actually pretty simple, consisting of a central rotor, typically connected to a single gear. the rotor is turned by a surrounding magnetic field, which is generated using electricity.pic.twitter.com/8xzso106xy	electric motors are actually pretty simple, consisting of a central rotor, typically connected to a single gear. the rotor is turned by a surrounding magnetic field, which is generated using electricity.pic.twitter.com/8xzso106xy	0.464285714	neutral	0.002380952
4:32	15/04/19	2765	4:32 PM - 15 Apr 2019	1556873243-3044	@Tesla	Tesla	1/ Today we are publishing our first ever Impact Report A few highlights below https://ts.la/2Ghpa8r	1/ today we are publishing our first ever impact report a few highlights below	1/ today we are publishing our first ever impact report a few highlights below	0.216666667	neutral	0.025
4:33	15/04/19	3765	4:33 PM - 15 Apr 2019	1556873243-3043	@ErikVoorhees	Erik Voorhees	@elonmusk @Tesla dash with the new ShapeShift crypto platform... can I send you a private beta code to try it out? pic.twitter.com/ANflHXO0NV	@elonmusk @tesla dash with the new shapeshift crypto platform... can i send you a private beta code to try it out? pic.twitter.com/anflhxo0nv	@elonmusk @tesla dash with the new shapeshift crypto platform... can i send you a private beta code to try it out? pic.twitter.com/anflhxo0nv	0.414772727	neutral	0.068181818
12:57	15/04/19	3511	12:57 PM - 15 Apr 2019	1556873243-3054	@teslaagirl	Tesla Girl	Guys Ur @tesla #Model3 drive unit lasts longer than (10X) traditional ICE cars. see the Elon tweet. So, Drive as much as you can in ur M3. and dont forget to replace ur gas cars in ur garage with another tesla before ur gas car reduces its value rapidly.pic.twitter.com/kFdqezsN56	guys ur @tesla #model3 drive unit lasts longer than (10x) traditional ice cars. see the elon tweet. so, drive as much as you can in ur m3. and dont forget to replace ur gas cars in ur garage with another tesla before ur gas car reduces its value rapidly.pic.twitter.com/kfdqezsn56	guys ur @tesla #model3 drive unit lasts longer than (10x) traditional ice cars. see the elon tweet. so, drive as much as you can in ur m3. and dont forget to replace ur gas cars in ur garage with another tesla before ur gas car reduces its value rapidly.pic.twitter.com/kfdqezsn56	0.475	positive	0.1
2:57	15/04/19	3533	2:57 PM - 15 Apr 2019	1556873243-3048	@TomLast	Tom Last	Office for the day. Modern marvel meets Medieval masterpiece. 2017 @tesla Model S and 1289 Harlech Castle. Thank you @elonmusk for this beauty.pic.twitter.com/Hb93PaWAFN	office for the day. modern marvel meets medieval masterpiece. 2017 @tesla model s and 1289 harlech castle. thank you @elonmusk for this beauty.pic.twitter.com/hb93pawafn	office for the day. modern marvel meets medieval masterpiece. 2017 @tesla model s and 1289 harlech castle. thank you @elonmusk for this beauty.pic.twitter.com/hb93pawafn	0.15	positive	0.1
10:56	15/04/19	2576	10:56 PM - 15 Apr 2019	1556873243-3030	@BridieEV	💧Bridie Schmidt	Singer @JimmyBarnes drives @tesla, joins big name Australians supporting #electricvehicleshttps://thedriven.io/2019/04/16/singer-jimmy-barnes-joins-big-name-australians-supporting-electric-vehicles/ …	singer @jimmybarnes drives @tesla, joins big name australians supporting #electricvehicles	singer @jimmybarnes drives @tesla, joins big name australians supporting #electricvehicles	0.175	positive	0.125
10:55	15/04/19	2850	10:55 PM - 15 Apr 2019	1556873243-3031	@MHELECTRAA	ELECTRAA	I have had an EV for 5 years (Leaf & Tesla) and no home charger (top floor flat) Using Supercharger and local charging infrastructure .. never ran out of electric	i have had an ev for 5 years (leaf & tesla) and no home charger (top floor flat) using supercharger and local charging infrastructure .. never ran out of electric	i have had an ev for 5 years (leaf & tesla) and no home charger (top floor flat) using supercharger and local charging infrastructure .. never ran out of electric	0.208333333	positive	0.158333333
4:34	15/04/19	3837	4:34 PM - 15 Apr 2019	1556873243-3040	@Tesla	Tesla	4/ To develop the next generation of engineers, Tesla launched the Manufacturing Development Program, a high school graduate apprenticeship which has already hired 60 students full time at Gigafactory 1 Tesla is also investing $37.5m in Nevada K-12 education over 5 yearspic.twitter.com/2QN6SruaVQ	4/ to develop the next generation of engineers, tesla launched the manufacturing development program, a high school graduate apprenticeship which has already hired 60 students full time at gigafactory 1 tesla is also investing $37.5m in nevada OK-12 education over 5 yearspic.twitter.com/2qn6sruavq	4/ to develop the next generation of engineers, tesla launched the manufacturing development program, a high school graduate apprenticeship which has already hired 60 students full time at gigafactory 1 tesla is also investing $37.5m in nevada OK-12 education over 5 yearspic.twitter.com/2qn6sruavq	0.363333333	positive	0.17
4:10	15/04/19	3066	4:10 PM - 15 Apr 2019	1556873243-3045	@ConversationEDU	The Conversation	It is clear that electric cars can provide plenty of grunt for Australians, so let’s make sure we are ready for an electric performance future!https://theconversation.com/heres-why-electric-cars-have-plenty-of-grunt-oomph-and-torque-115356 …	it is clear that electric cars can provide plenty of grunt for australians, so lets make sure we are ready for an electric performance future!	it is clear that electric cars can provide plenty of grunt for australians, so lets make sure we are ready for an electric performance future!	0.474305556	positive	0.2
6:16	15/04/19	3073	6:16 PM - 15 Apr 2019	1556873243-3037	@BLKMDL3	Zack	Midnight takes on @MammothMountain Preheated the car so defrosted all ice and snow before I came. Thanks @elonmusk @Tesla pic.twitter.com/ifIgToGk9X	midnight takes on @mammothmountain preheated the car so defrosted all ice and snow before i came. thanks @elonmusk @tesla pic.twitter.com/ifigtogk9x	midnight takes on @mammothmountain preheated the car so defrosted all ice and snow before i came. thanks @elonmusk @tesla pic.twitter.com/ifigtogk9x	0.2	positive	0.2
12:58	15/04/19	3466	12:58 PM - 15 Apr 2019	1556873243-3053	@bobbyllew	Robert Llewellyn	Nothing to do with big oil, everything to do with rapidly diminishing sales of hybrids and a campaign to relaunch the idea. It's fine. I drive a self charging electric car.	nothing to do with big oil, everything to do with rapidly diminishing sales of hybrids and a campaign to relaunch the idea. it's fine. i drive a self charging electric car.	nothing to do with big oil, everything to do with rapidly diminishing sales of hybrids and a campaign to relaunch the idea. it's fine. i drive a self charging electric car.	0.3	positive	0.208333333
2:04	15/04/19	3047	2:04 PM - 15 Apr 2019	1556873243-3049	@mrcarmack	MR. CAR/\\ACK	It’s ironic I’d be making a post about my @Tesla experience while doing 50mph on autopilot... thanks to @elonmusk and Joey for letting me use the P100d X For Coachella, weekend 1! I cannot wait to purchase onepic.twitter.com/jfJXmAw0Dy	its ironic i would be making a post about my @tesla experience while doing 50mph on autopilot... thanks to @elonmusk and joey for letting me use the p100d x for coachella, weekend 1! i cannot wait to purchase onepic.twitter.com/jfjxmaw0dy	its ironic i would be making a post about my @tesla experience while doing 50mph on autopilot... thanks to @elonmusk and joey for letting me use the p100d x for coachella, weekend 1! i cannot wait to purchase onepic.twitter.com/jfjxmaw0dy	0.55	positive	0.225
5:37	15/04/19	2766	5:37 PM - 15 Apr 2019	1556873243-3038	@TeslaMiles	Tesla High Mileage Leaderboard	Thanks @InsideEVs, for my first @Tesla article! https://twitter.com/InsideEVs/status/1032417699866071040 …	thanks @insideevs, for my first @tesla article!	thanks @insideevs, for my first @tesla article!	0.266666667	positive	0.25625
1:48	15/04/19	3434	1:48 PM - 15 Apr 2019	1556873243-3050	@Manic_Marge	Marge 🏁	Just saw this beautiful blue @tesla #ModelX driving under #CabrilloBridge. Reminded me of a #ModelY for a split second. pic.twitter.com/7nGaGbWbqu	just saw this beautiful blue @tesla #modelx driving under #cabrillobridge. reminded me of a #modely for a split second. pic.twitter.com/7ngagbwbqu	just saw this beautiful blue @tesla #modelx driving under #cabrillobridge. reminded me of a #modely for a split second. pic.twitter.com/7ngagbwbqu	0.366666667	positive	0.283333333
4:43	15/04/19	2905	4:43 PM - 15 Apr 2019	1556873243-3039	@NJman10	Gopi Jha	Very powerful chart from Tesla. @elonmusk @Tesla pic.twitter.com/WvrkMD2XKA	very powerful chart from tesla. @elonmusk @tesla pic.twitter.com/wvrkmd2xka	very powerful chart from tesla. @elonmusk @tesla pic.twitter.com/wvrkmd2xka	1	positive	0.39
9:38	15/04/19	3209	9:38 PM - 15 Apr 2019	1556873243-3033	@renew_economy	RenewEconomy - Fair Dinkum Power News	.@Tesla solar production twice its #EV charging, claims huge emissions savingshttp://ow.ly/33Wo50qpTUq	.@tesla solar production twice its #ev charging, claims huge emissions savings	.@tesla solar production twice its #ev charging, claims huge emissions savings	0.9	positive	0.4
7:41	15/04/19	3407	7:41 AM - 15 Apr 2019	1556873243-3061	@todgilbert	Tod Gilbert	Had an awesome drive out to camping adventure on the west coast. Easy to forget how lucky we are to live here. Made even better by not using any gas! Thanks @Tesla @Model3Ownerspic.twitter.com/VKVjY6jT4v	had an awesome drive out to camping adventure on the west coast. easy to forget how lucky we are to live here. made even better by not using any gas! thanks @tesla @model3ownerspic.twitter.com/vkvjy6jt4v	had an awesome drive out to camping adventure on the west coast. easy to forget how lucky we are to live here. made even better by not using any gas! thanks @tesla @model3ownerspic.twitter.com/vkvjy6jt4v	0.644444444	positive	0.454671717
1:01	15/04/19	3027	1:01 PM - 15 Apr 2019	1556873243-3052	@craigcoker_	Craig Coker	P3D = Rally Car? I love driving my car off-road more than street. #model3 #dontdothisonpublicroads @Tesla @elonmuskpic.twitter.com/WMjMvpEVkS	p3d = rally car? i love driving my car off-road more than street. #model3 #dontdothisonpublicroads @tesla @elonmuskpic.twitter.com/wmjmvpevks	p3d = rally car? i love driving my car off-road more than street. #model3 #dontdothisonpublicroads @tesla @elonmuskpic.twitter.com/wmjmvpevks	0.55	positive	0.5
12:26	15/04/19	3237	12:26 PM - 15 Apr 2019	1556873243-3057	@Tesla	Tesla	Don't forget to use their referral code so you both receive 1000 miles of free Supercharging!	don't forget to use their referral code so you both receive 1000 miles of free supercharging!	don't forget to use their referral code so you both receive 1000 miles of free supercharging!	0.8	positive	0.5
11:49	15/04/19	3856	11:49 AM - 15 Apr 2019	1556873243-3058	@amiedoubleD	Amie DD	Set up the sentry mode for my @Tesla. It records when the car is bumped or when you try to break into your own car pic.twitter.com/KwxkM98DmS	set up the sentry mode for my @tesla. it records when the car is bumped or when you try to break into your own car pic.twitter.com/kwxkm98dms	set up the sentry mode for my @tesla. it records when the car is bumped or when you try to break into your own car pic.twitter.com/kwxkm98dms	1	positive	0.6
8:09	15/04/19	3446	8:09 PM - 15 Apr 2019	1556873243-3035	@MinimalDuck	Arash Malek 🦆	What other car company besides @Tesla can say their CEO is a f*cking rocket scientist!?! @elonmusk is a living legend and it’s crazy how most ppl just seem to overlook this	what other car company besides @tesla can say their ceo is a f*cking rocket scientist!?! @elonmusk is a living legend and its crazy how most ppl just seem to overlook this	what other car company besides @tesla can say their ceo is a f*cking rocket scientist!?! @elonmusk is a living legend and its crazy how most ppl just seem to overlook this	0.64375	negative	-0.290625
4:16	14/04/19	3808	4:16 PM - 14 Apr 2019	1556873243-3072	@MelaynaLokosky	KillingMyCareer	Please support my campaign to rebrand @Tesla $Tesla as a RICO criminal enterprise by tagging and retweeting @TheJusticeDept & @FBI.pic.twitter.com/fgY9fjWKIT	please support my campaign to rebrand @tesla $tesla as a rico criminal enterprise by tagging and retweeting @thejusticedept & @fbi.pic.twitter.com/fgy9fjwkit	please support my campaign to rebrand @tesla $tesla as a rico criminal enterprise by tagging and retweeting @thejusticedept & @fbi.pic.twitter.com/fgy9fjwkit	0.55	negative	-0.4
10:27	14/04/19	3315	10:27 AM - 14 Apr 2019	1556873243-3086	@romn8tr	Rome Strach	Every one of those major corporations had a TON OF TIME to be smart and make the migration. Elon practically begged them to use the patents! They all deserve what’s about to become very uncomfortable, and financially devastating. They still have time but they better jump in	every one of those major corporations had a ton of time to be smart and make the migration. elon practically begged them to use the patents! they all deserve whats about to become very uncomfortable, and financially devastating. they still have time but they better jump in	every one of those major corporations had a ton of time to be smart and make the migration. elon practically begged them to use the patents! they all deserve whats about to become very uncomfortable, and financially devastating. they still have time but they better jump in	0.728571429	negative	-0.163928571
9:10	14/04/19	2921	9:10 PM - 14 Apr 2019	1556873243-3065	@JohnPhillips	John M. Phillips	Literally @elonmusk. 6 weeks. For a tire. And you are acting like you invented the wheel when @tesla can’t even seem to find one. pic.twitter.com/asdrIoYh2s	literally @elonmusk. 6 weeks. for a tire. and you are acting like you invented the wheel when @tesla can not even seem to find one. pic.twitter.com/asdrioyh2s	literally @elonmusk. 6 weeks. for a tire. and you are acting like you invented the wheel when @tesla can not even seem to find one. pic.twitter.com/asdrioyh2s	0	neutral	0
7:06	14/04/19	3093	7:06 AM - 14 Apr 2019	1556873243-3095	@getjeda	Jeda Wireless Pad	We are getting confirmations that @tesla 2019.12 update fixes the issue about charging USB data cables. If you have the update on your Model 3, please email us at hello@getjeda.com http://getjeda.com	we are getting confirmations that @tesla 2019.12 update fixes the issue about charging usb data cables. if you have the update on your model 3, please email us at hello@getjeda.com	we are getting confirmations that @tesla 2019.12 update fixes the issue about charging usb data cables. if you have the update on your model 3, please email us at hello@getjeda.com	0	neutral	0
12:11	14/04/19	3122	12:11 AM - 14 Apr 2019	1556873243-3099	@EVAdoptionTweet	EVAdoption	Since 2010 @Tesla (32%) and @GM (18%) have accounted for 50% of all #ElectricVehicles sold in the US | @NissanElectric @Toyota @Ford combine for another 30% | So 5 OEMs have accounted for 80% of EV salespic.twitter.com/mJKiKAsb0h	since 2010 @tesla (32%) and @gm (18%) have accounted for 50% of all #electricvehicles sold in the us | @nissanelectric @toyota @ford combine for another 30% | so 5 oems have accounted for 80% of ev salespic.twitter.com/mjkikasb0h	since 2010 @tesla (32%) and @gm (18%) have accounted for 50% of all #electricvehicles sold in the us | @nissanelectric @toyota @ford combine for another 30% | so 5 oems have accounted for 80% of ev salespic.twitter.com/mjkikasb0h	0	neutral	0
12:19	14/04/19	3219	12:19 AM - 14 Apr 2019	1556873243-3098	@mrkylefield	Kyle Field	This is why existing automotive companies are scared beyond belief: @Tesla owns the EV market. https://twitter.com/EVAdoptionTweet/status/1117324382655791104 …	this is why existing automotive companies are scared beyond belief: @tesla owns the ev market.	this is why existing automotive companies are scared beyond belief: @tesla owns the ev market.	0	neutral	0
1:14	14/04/19	3254	1:14 PM - 14 Apr 2019	1556873243-3079	@rahulsood	Rahul Sood 🦄	Sadly these guys haven't figured it out. @tesla isn't merely a car company. Tesla is energy, technology, software, AI, mapping, etc. All wrapped in the guise of the most innovative grounds up electric car platform on As @iamcardib said, Bitch I'm scared. Cc @elonmusk	sadly these guys haven't figured it out. @tesla isn't merely a car company. tesla is energy, technology, software, ai, mapping, etc. all wrapped in the guise of the most innovative grounds up electric car platform on as @iamcardib said, bitch i'm scared. cc @elonmusk	sadly these guys haven't figured it out. @tesla isn't merely a car company. tesla is energy, technology, software, ai, mapping, etc. all wrapped in the guise of the most innovative grounds up electric car platform on as @iamcardib said, bitch i'm scared. cc @elonmusk	0.75	neutral	0
3:41	14/04/19	3368	3:41 PM - 14 Apr 2019	1556873243-3075	@fullmetalifrit	Ifrit Aeon	Putting the X in S 3 X Y #tesla #modelx @tesla @elonmuskpic.twitter.com/qBx8O87ii4	putting the x in s 3 x y #tesla #modelx @tesla @elonmuskpic.twitter.com/qbx8o87ii4	putting the x in s 3 x y #tesla #modelx @tesla @elonmuskpic.twitter.com/qbx8o87ii4	0	neutral	0
10:00	14/04/19	3391	10:00 AM - 14 Apr 2019	1556873243-3088	@farbodsaraf	Farbod Saraf	U.S. technology companies founded by 1st and 2nd generation immigrants: @Apple @Google @Amazon @Facebook @Oracle @IBM @Uber @Airbnb @Yahoo @Intel @EMC @eBay @SpaceX @VMWare @ATT @Tesla @NVIDIA @Qualcomm @Paypal @ADP @Reddit @SlackHQ @WeWork @Stripe @Intuit @3M @NetApp @Spotify	you.s. technology companies founded by 1st and 2nd generation immigrants: @apple @google @amazon @facebook @oracle @ibm @uber @airbnb @yahoo @intel @emc @ebay @spacex @vmware @att @tesla @nvidia @qualcomm @paypal @adp @reddit @slackhq @wework @stripe @intuit @3m @netapp @spotify	you.s. technology companies founded by 1st and 2nd generation immigrants: @apple @google @amazon @facebook @oracle @ibm @uber @airbnb @yahoo @intel @emc @ebay @spacex @vmware @att @tesla @nvidia @qualcomm @paypal @adp @reddit @slackhq @wework @stripe @intuit @3m @netapp @spotify	0	neutral	0
7:53	14/04/19	3460	7:53 AM - 14 Apr 2019	1556873243-3091	@ValueAnalyst1	ValueAnalyst	In addition to buying its products and/or stock, how else do you help @Tesla accelerate the world's transition to sustainable energy?	in addition to buying its products and/or stock, how else do you help @tesla accelerate the world's transition to sustainable energy?	in addition to buying its products and/or stock, how else do you help @tesla accelerate the world's transition to sustainable energy?	0	neutral	0
1:12	14/04/19	3484	1:12 PM - 14 Apr 2019	1556873243-3080	@azhar_0147	Azhar	I'm a simple man, When I see @Tesla or @SpaceX , I press like.	i'm a simple man, when i see @tesla or @spacex , i press like.	i'm a simple man, when i see @tesla or @spacex , i press like.	0.357142857	neutral	0
6:22	14/04/19	3542	6:22 PM - 14 Apr 2019	1556873243-3069	@Golduckz	Golduck 🦆	@Tesla @elonmusk bring it cmon twitter help a brother outpic.twitter.com/bTpTtDBqrx	@tesla @elonmusk bring it cmon twitter help a brother outpic.twitter.com/btpttdbqrx	@tesla @elonmusk bring it cmon twitter help a brother outpic.twitter.com/btpttdbqrx	0	neutral	0
11:48	14/04/19	3614	11:48 AM - 14 Apr 2019	1556873243-3083	@ElliottHebert	Elliott Hebert	They send a @Tesla into space how this is next level	they send a @tesla into space how this is next level	they send a @tesla into space how this is next level	0	neutral	0
1:08	14/04/19	3720	1:08 AM - 14 Apr 2019	1556873243-3097	@DavisMorgan88	Morgan Davis	The #sustainable future in one picture! The image gives us a glimpse of what a sustainable future could look like with #zeroemission trucks carrying zero-emission #vehicles to their users. #GreenEnergy #ElectricVehicles @Tesla @ElectrekCo @FredericLamberthttps://electrek.co/2019/03/30/tesla-semi-electric-truck-deliver-electric-cars/ …	the #sustainable future in one picture! the image gives us a glimpse of what a sustainable future could look like with #zeroemission trucks carrying zero-emission #vehicles to their users. #greenenergy #electricvehicles @tesla @electrekco @fredericlambert	the #sustainable future in one picture! the image gives us a glimpse of what a sustainable future could look like with #zeroemission trucks carrying zero-emission #vehicles to their users. #greenenergy #electricvehicles @tesla @electrekco @fredericlambert	0.125	neutral	0
2:19	14/04/19	3769	2:19 PM - 14 Apr 2019	1556873243-3078	@EnrikoHorta	Enriko Dominique Horta	I cancelled my WSJ subscription over the constant assault on Tesla	i cancelled my wsj subscription over the constant assault on tesla	i cancelled my wsj subscription over the constant assault on tesla	0.333333333	neutral	0
7:42	14/04/19	3829	7:42 AM - 14 Apr 2019	1556873243-3092	@God2be	Birgit Junker	That reminds me of one thing @Tesla @elonmusk @SpaceX ....pic.twitter.com/DwdRQFkSgK	that reminds me of one thing @tesla @elonmusk @spacex ....pic.twitter.com/dwdrqfksgk	that reminds me of one thing @tesla @elonmusk @spacex ....pic.twitter.com/dwdrqfksgk	0	neutral	0
9:40	14/04/19	3713	9:40 AM - 14 Apr 2019	1556873243-3089	@ChrisDungeon	Christopher Dungeon	I think kids today are coming to the realization that @Tesla automobiles are cleaning up their future. What a profound problem to solve #Model3 #ModelX #ModelS #ModelYpic.twitter.com/Da9slpYJUh	i think kids today are coming to the realization that @tesla automobiles are cleaning up their future. what a profound problem to solve #model3 #modelx #models #modelypic.twitter.com/da9slpyjuh	i think kids today are coming to the realization that @tesla automobiles are cleaning up their future. what a profound problem to solve #model3 #modelx #models #modelypic.twitter.com/da9slpyjuh	0.5625	neutral	0.041666667
2:26	14/04/19	2846	2:26 PM - 14 Apr 2019	1556873243-3077	@OCTeslaClub	OC Tesla Club	Better shots of Red, White, and Blue @Tesla from yesterday... even some Sig and Classic Dark Blue in this one... pic.twitter.com/l0VBjfF9cl	better shots of red, white, and blue @tesla from yesterday... even some sig and classic dark blue in this one... pic.twitter.com/l0vbjff9cl	better shots of red, white, and blue @tesla from yesterday... even some sig and classic dark blue in this one... pic.twitter.com/l0vbjff9cl	0.180952381	neutral	0.073809524
10:48	14/04/19	3263	10:48 AM - 14 Apr 2019	1556873243-3085	@Johnny_Uzan	Johnny	When cellphones became personal computers, Nokia got crushed by Apple because Apple's DNA was personal computers. Today, vehicles are turning into autonomous robots, and analysts bet on century-old car companies to crush @tesla any minute now.	when cellphones became personal computers, nokia got crushed by apple because apple's dna was personal computers. today, vehicles are turning into autonomous robots, and analysts bet on century-old car companies to crush @tesla any minute now.	when cellphones became personal computers, nokia got crushed by apple because apple's dna was personal computers. today, vehicles are turning into autonomous robots, and analysts bet on century-old car companies to crush @tesla any minute now.	0.35	neutral	0.075
1:02	14/04/19	3630	1:02 PM - 14 Apr 2019	1556873243-3082	@boriquagato	el gato malo	just grabbing the boldface here. so, to be clear, are you saying that telsa did not face a deepening FBI probe into production figures? because that would be some news item.pic.twitter.com/h4uLwuPd2X	just grabbing the boldface here. so, to be clear, are you saying that telsa did not face a deepening fbi probe into production figures? because that would be some news item.pic.twitter.com/h4ulwupd2x	just grabbing the boldface here. so, to be clear, are you saying that telsa did not face a deepening fbi probe into production figures? because that would be some news item.pic.twitter.com/h4ulwupd2x	0.383333333	positive	0.1
8:21	14/04/19	3125	8:21 PM - 14 Apr 2019	1556873243-3067	@dogsoftesla	Dogs of Tesla 🐾	Thanks for #DogMode, @Tesla! We made Mom take the back seat to film this. @elonmusk @mayemuskpic.twitter.com/S42xlaMYn8	thanks for #dogmode, @tesla! we made mom take the back seat to film this. @elonmusk @mayemuskpic.twitter.com/s42xlamyn8	thanks for #dogmode, @tesla! we made mom take the back seat to film this. @elonmusk @mayemuskpic.twitter.com/s42xlamyn8	0.1	positive	0.125
10:21	14/04/19	3085	10:21 AM - 14 Apr 2019	1556873243-3087	@Xenius101	Ryan Scanlan	New @Tesla driver arriving June 2019. @Akappy41 @eskappy @elonmusk @mayemusk @28delayslater @teslaevangelist @MuskManiac @NuovaRealta @VerizonLinkpic.twitter.com/I041EfflP0	new @tesla driver arriving june 2019. @akappy41 @eskappy @elonmusk @mayemusk @28delayslater @teslaevangelist @muskmaniac @nuovarealta @verizonlinkpic.twitter.com/i041efflp0	new @tesla driver arriving june 2019. @akappy41 @eskappy @elonmusk @mayemusk @28delayslater @teslaevangelist @muskmaniac @nuovarealta @verizonlinkpic.twitter.com/i041efflp0	0.454545455	positive	0.136363636
9:40	14/04/19	3260	9:40 PM - 14 Apr 2019	1556873243-3064	@scottwww	Scott Wainner	"Automakers for decades declared that consumers would like a faster, bigger, heavier, and prettier internal combustion engine (ICE) car. That sentence is true for almost all ICE drivers until the very moment they drive a @Tesla for the first time." https://cleantechnica.com/2019/04/14/the-mystery-of-tesla-model-3-demand/ …	"automakers for decades declared that consumers would like a faster, bigger, heavier, and prettier internal combustion engine (ice) car. that sentence is true for almost all ice drivers until the very moment they drive a @tesla for the first time."	"automakers for decades declared that consumers would like a faster, bigger, heavier, and prettier internal combustion engine (ice) car. that sentence is true for almost all ice drivers until the very moment they drive a @tesla for the first time."	0.356666667	positive	0.16
4:01	14/04/19	3023	4:01 PM - 14 Apr 2019	1556873243-3074	@BenSullins	Ben Sullins	100% - and I get shit when I point out 110% year-over-year is amazing growth in an industry where literally everyone else is declining	100% - and i get shit when i point out 110% year-over-year is amazing growth in an industry where literally everyone else is declining	100% - and i get shit when i point out 110% year-over-year is amazing growth in an industry where literally everyone else is declining	0.85	positive	0.2
4:06	14/04/19	2617	4:06 PM - 14 Apr 2019	1556873243-3073	@ElonsBrain	🧠 Elon’s Brain 🧠	Can we have a tractor pull challenge for the @Tesla #Pickup reveal? A large stadium so all owners can go?pic.twitter.com/861UqJpX2y	can we have a tractor pull challenge for the @tesla #pickup reveal? a large stadium so all owners can go?pic.twitter.com/861uqjpx2y	can we have a tractor pull challenge for the @tesla #pickup reveal? a large stadium so all owners can go?pic.twitter.com/861uqjpx2y	0.428571429	positive	0.214285714
6:56	14/04/19	2834	6:56 AM - 14 Apr 2019	1556873243-3096	@ICannot_Enough	James Stephenson	You sound like a true believer in the “Demand Cliff”.pic.twitter.com/BDGm7HnX7u	you sound like a true believer in the demand cliff.pic.twitter.com/bdgm7hnx7u	you sound like a true believer in the demand cliff.pic.twitter.com/bdgm7hnx7u	0.525	positive	0.375
7:41	14/04/19	2782	7:41 AM - 14 Apr 2019	1556873243-3093	@yanquetino	Mark Larsen	Nice day yesterday. On a whim, we drove our @Tesla #Model3 to Pine Valley in the mountains. Had to chuckle at the regen's avg Wh/mi and range when descending. And at home our rooftop solar topped 50 kWh for the first time in 2019. pic.twitter.com/nKfuS8MrfX	nice day yesterday. on a whim, we drove our @tesla #model3 to pine valley in the mountains. had to chuckle at the regen's avg wh/mi and range when descending. and at home our rooftop solar topped 50 kwh for the first time in 2019. pic.twitter.com/nkfus8mrfx	nice day yesterday. on a whim, we drove our @tesla #model3 to pine valley in the mountains. had to chuckle at the regen's avg wh/mi and range when descending. and at home our rooftop solar topped 50 kwh for the first time in 2019. pic.twitter.com/nkfus8mrfx	0.666666667	positive	0.425
6:21	14/04/19	3011	6:21 PM - 14 Apr 2019	1556873243-3070	@OCTeslaClub	OC Tesla Club	Some interesting @Tesla #Model3 wraps from yesterday's Meetup.pic.twitter.com/dMmYRZBmYA	some interesting @tesla #model3 wraps from yesterday's meetup.pic.twitter.com/dmmyrzbmya	some interesting @tesla #model3 wraps from yesterday's meetup.pic.twitter.com/dmmyrzbmya	0.5	positive	0.5
6:19	14/04/19	2640	6:19 PM - 14 Apr 2019	1556873243-3071	@elonmusknt	Not Elon Musk	Hey @Tesla @elonmusk the car should sing you happy birthday	hey @tesla @elonmusk the car should sing you happy birthday	hey @tesla @elonmusk the car should sing you happy birthday	1	positive	0.8
11:11	14/04/19	2820	11:11 AM - 14 Apr 2019	1556873243-3084	@GerberKawasaki	Ross Gerber	We’ve got to get @Sir_Attenboroug doing a @Tesla video on climate change and EVs. That would be awesome. @elonmusk #tesla #ClimateChange $tsla	weve got to get @sir_attenboroug doing a @tesla video on climate change and evs. that would be awesome. @elonmusk #tesla #climatechange $tsla	weve got to get @sir_attenboroug doing a @tesla video on climate change and evs. that would be awesome. @elonmusk #tesla #climatechange $tsla	1	positive	1
8:38	14/04/19	2892	8:38 PM - 14 Apr 2019	1556873243-3066	@torrenegra	Alexander Torrenegra	We just discovered the best feature of the @Tesla model 3: farts on demand. pic.twitter.com/H8ayq2u0n5	we just discovered the best feature of the @tesla model 3: farts on demand. pic.twitter.com/h8ayq2u0n5	we just discovered the best feature of the @tesla model 3: farts on demand. pic.twitter.com/h8ayq2u0n5	0.3	positive	1
8:01	14/04/19	2668	8:01 AM - 14 Apr 2019	1556873243-3090	@EricMandela	Eric J. Mandela	Flight Instructor: “You’ll do all the flying, I won’t let you do anything stupid, if I take over, don’t fight me.” When using @Tesla Autopilot, your role is that of the instructor, you must be aware and agree with what Autopilot is doing and take over if warranted. $TSLA #Tesla	flight instructor: youll do all the flying, i will not let you do anything stupid, if i take over, dont fight me. when using @tesla autopilot, your role is that of the instructor, you must be aware and agree with what autopilot is doing and take over if warranted. $tsla #tesla	flight instructor: youll do all the flying, i will not let you do anything stupid, if i take over, dont fight me. when using @tesla autopilot, your role is that of the instructor, you must be aware and agree with what autopilot is doing and take over if warranted. $tsla #tesla	0.625	negative	-0.275
1:36	13/04/19	3002	1:36 PM - 13 Apr 2019	1556873243-3121	@BenSullins	Ben Sullins	Thank you @Tesla and @elonmusk for the invite to watch the @SpaceX Falcon Heavy launch, an experience my family will never forget https://www.youtube.com/watch?v=wxYEKGMPrfE …	thank you @tesla and @elonmusk for the invite to watch the @spacex falcon heavy launch, an experience my family will never forget	thank you @tesla and @elonmusk for the invite to watch the @spacex falcon heavy launch, an experience my family will never forget	0.5	negative	-0.2
8:43	13/04/19	3018	8:43 AM - 13 Apr 2019	1556873243-3128	@mcjamez	Jim McPherson	This is what @Audi doesn’t get: They are targeting the wrong people. Gas owners are the market, not @Tesla owners. Trying to persuade at the exact location that proves Tesla’s superiority is laughable. https://twitter.com/stromerleben/status/1116749382874013696 …	this is what @audi doesnt get: they are targeting the wrong people. gas owners are the market, not @tesla owners. trying to persuade at the exact location that proves teslas superiority is laughable.	this is what @audi doesnt get: they are targeting the wrong people. gas owners are the market, not @tesla owners. trying to persuade at the exact location that proves teslas superiority is laughable.	0.5375	negative	-0.1125
4:30	13/04/19	2620	4:30 PM - 13 Apr 2019	1556873243-3115	@chrisgroch	Chris Groch	.@tesla @elonmusk Buyers beware. Tesla customer service unable to commit to refunding my original Model 3 deposit of $1k. I've been trying to receive since July 2018.	.@tesla @elonmusk buyers beware. tesla customer service unable to commit to refunding my original model 3 deposit of $1k. i've been trying to receive since july 2018.	.@tesla @elonmusk buyers beware. tesla customer service unable to commit to refunding my original model 3 deposit of $1k. i've been trying to receive since july 2018.	0.625	neutral	-0.0625
8:58	13/04/19	2791	8:58 AM - 13 Apr 2019	1556873243-3126	@sara_boutall	Sara Boutall	Buying a car was always a necessary investment which you knew was bad and only going to deprecate in value (unless you buy a super expensive vintage). With @Tesla, you’re actually buying the future. I’ve never seen people so excited about buying cars, it’s a cult and rightly so.	buying a car was always a necessary investment which you knew was bad and only going to deprecate in value (unless you buy a super expensive vintage). with @tesla, youre actually buying the future. i have never seen people so excited about buying cars, its a cult and rightly so.	buying a car was always a necessary investment which you knew was bad and only going to deprecate in value (unless you buy a super expensive vintage). with @tesla, youre actually buying the future. i have never seen people so excited about buying cars, its a cult and rightly so.	0.616005291	neutral	-0.022883598
7:46	13/04/19	2930	7:46 AM - 13 Apr 2019	1556873243-3131	@FrunkYea	FrunkYea	My dad, @billyhurin, was a Tesla purchase holdout until he joined us at @Tesla 's secrete level award event for @SpaceX launch of #FalconHeavy. Here is the rundown: https://www.teslarati.com/tesla-holdout-buys-model-x-spacex-falcon-heavy/amp/ … @elonmusk @Erdayastronautpic.twitter.com/TB1w1UuKvU	my dad, @billyhurin, was a tesla purchase holdout until he joined us at @tesla 's secrete level award event for @spacex launch of #falconheavy. here is the rundown: @elonmusk @erdayastronautpic.twitter.com/tb1w1uukvu	my dad, @billyhurin, was a tesla purchase holdout until he joined us at @tesla 's secrete level award event for @spacex launch of #falconheavy. here is the rundown: @elonmusk @erdayastronautpic.twitter.com/tb1w1uukvu	0	neutral	0
8:46	13/04/19	3058	8:46 AM - 13 Apr 2019	1556873243-3127	@NRF_designs	Nic Fierro	Anyone else see spinning vehicles in your @Tesla? #models #model3 #modelxpic.twitter.com/P9eN0JeCUM	anyone else see spinning vehicles in your @tesla? #models #model3 #modelxpic.twitter.com/p9en0jecum	anyone else see spinning vehicles in your @tesla? #models #model3 #modelxpic.twitter.com/p9en0jecum	0	neutral	0
2:51	13/04/19	3471	2:51 AM - 13 Apr 2019	1556873243-3137	@OFIVETV	OFIVE	#Coachella2019 @officialjaden & the flying @Tesla pic.twitter.com/mL5UTchVTm	#coachella2019 @officialjaden & the flying @tesla pic.twitter.com/ml5utchvtm	#coachella2019 @officialjaden & the flying @tesla pic.twitter.com/ml5utchvtm	0	neutral	0
12:40	13/04/19	3486	12:40 AM - 13 Apr 2019	1556873243-3140	@UltimoGT	Ultimo GT	British Motor Oil @YouLikeCarsUK @AutomotiveAsset @CarKeys_UK @screamingcars @Gandalfwasme @AVC_Leasing @JA_Autos @AdmarkUK @zdravkost @rafredarrows @realDonaldTrump @RunnerService @bgmotogp @FormulaOneWorld @CrienaLDavies @Imperialcar @my_hpi @tesla @bmw http://www.ultimogt.com pic.twitter.com/7XV5Pfc2KV	british motor oil @youlikecarsuk @automotiveasset @carkeys_uk @screamingcars @gandalfwasme @avc_leasing @ja_autos @admarkuk @zdravkost @rafredarrows @realdonaldtrump @runnerservice @bgmotogp @formulaoneworld @crienaldavies @imperialcar @my_hpi@tesla @bmw	british motor oil @youlikecarsuk @automotiveasset @carkeys_uk @screamingcars @gandalfwasme @avc_leasing @ja_autos @admarkuk @zdravkost @rafredarrows @realdonaldtrump @runnerservice @bgmotogp @formulaoneworld @crienaldavies @imperialcar @my_hpi@tesla @bmw	0	neutral	0
3:15	13/04/19	3496	3:15 AM - 13 Apr 2019	1556873243-3136	@DigitalTrends	Digital Trends	This is how @Tesla's are made. pic.twitter.com/5O7MZCGBN6	this is how @tesla's are made. pic.twitter.com/5o7mzcgbn6	this is how @tesla's are made. pic.twitter.com/5o7mzcgbn6	0	neutral	0
6:30	13/04/19	3636	6:30 PM - 13 Apr 2019	1556873243-3107	@WadeAndersonPT	\/\/ /\ |) 三	I hope @elonmusk and @Tesla team can activate the interior camera and use it to help detect when episodes occur like a siezure, stroke, heart attack etc... The car could pull over and stop and automatically call emergency services.	i hope @elonmusk and @tesla team can activate the interior camera and use it to help detect when episodes occur like a siezure, stroke, heart attack etc... the car could pull over and stop and automatically call emergency services.	i hope @elonmusk and @tesla team can activate the interior camera and use it to help detect when episodes occur like a siezure, stroke, heart attack etc... the car could pull over and stop and automatically call emergency services.	0	neutral	0
12:14	13/04/19	3787	12:14 AM - 13 Apr 2019	1556873243-3142	@redban	brian redban	I was told I miss my girlfriend more than my @tesla - sorry @elonmuskpic.twitter.com/FQMytSp44U	i was told i miss my girlfriend more than my @tesla - sorry @elonmuskpic.twitter.com/fqmytsp44u	i was told i miss my girlfriend more than my @tesla - sorry @elonmuskpic.twitter.com/fqmytsp44u	0.75	neutral	0
2:14	13/04/19	3188	2:14 AM - 13 Apr 2019	1556873243-3138	@RationalEtienne	Self-appointed Pope Of Muskanity	Elon, can you refund the daily pleasure felt by the early adopters who had a longer time to enjoy it? It's unfair for everyone else who didn't feel the bliss of owning a Tesla for years and who only experienced a small financial benefit for waiting. PS few understand this	elon, can you refund the daily pleasure felt by the early adopters who had a longer time to enjoy it? it's unfair for everyone else who didn't feel the bliss of owning a tesla for years and who only experienced a small financial benefit for waiting. ps few understand this	elon, can you refund the daily pleasure felt by the early adopters who had a longer time to enjoy it? it's unfair for everyone else who didn't feel the bliss of owning a tesla for years and who only experienced a small financial benefit for waiting. ps few understand this	0.466666667	neutral	0.038888889
11:49	13/04/19	3168	11:49 PM - 13 Apr 2019	1556873243-3100	@jpr007	JPR007	Putting aside the already much-discussed “CO2 Effect”, this simple chart powerfully illustrates the components of another major human contribution to Global Warming - the Generation and Consumption of Energy. 1/14 @elonmusk @Tesla pic.twitter.com/eKQiBJkdbT	putting aside the already much-discussed co2 effect, this simple chart powerfully illustrates the components of another major human contribution to global warming - the generation and consumption of energy. 1/14 @elonmusk @tesla pic.twitter.com/ekqibjkdbt	putting aside the already much-discussed co2 effect, this simple chart powerfully illustrates the components of another major human contribution to global warming - the generation and consumption of energy. 1/14 @elonmusk @tesla pic.twitter.com/ekqibjkdbt	0.391428571	neutral	0.0725
5:13	13/04/19	2767	5:13 PM - 13 Apr 2019	1556873243-3112	@teslaownersSV	Tesla Owners Silicon Valley	The model 3 could last you 25 years. These cars were built to last and to get better overtime. @tesla https://twitter.com/elonmusk/status/1117099861273219073 …	the model 3 could last you 25 years. these cars were built to last and to get better overtime. @tesla	the model 3 could last you 25 years. these cars were built to last and to get better overtime. @tesla	0.211111111	positive	0.166666667
5:53	13/04/19	2771	5:53 PM - 13 Apr 2019	1556873243-3111	@mishalederman	Misha Lederman	2 simple questions @elonmusk: When will @Tesla start accepting Bitcoin & cryptocurrencies as payments? Will @SpaceX accept Bitcoin & crypto for the next @TeamSpaceIL ‘Beresheet 2’ mission to the moon? To lead is to lead by example. Respectfully yours, Misha #IAmDecentralized	2 simple questions @elonmusk: when will @tesla start accepting bitcoin & cryptocurrencies as payments? will @spacex accept bitcoin & crypto for the next @teamspaceil beresheet 2 mission to the moon? to lead is to lead by example. respectfully yours, misha #iamdecentralized	2 simple questions @elonmusk: when will @tesla start accepting bitcoin & cryptocurrencies as payments? will @spacex accept bitcoin & crypto for the next @teamspaceil beresheet 2 mission to the moon? to lead is to lead by example. respectfully yours, misha #iamdecentralized	0.352380952	positive	0.166666667
7:54	13/04/19	2797	7:54 AM - 13 Apr 2019	1556873243-3130	@WadeAndersonPT	\/\/ /\ |) 三	Looks like Tesla is expanding their service centers. We just got one in Tucson. Thanks @elonmusk @Tesla pic.twitter.com/X8u2sHVkDK	looks like tesla is expanding their service centers. we just got one in tucson. thanks @elonmusk @tesla pic.twitter.com/x8u2shvkdk	looks like tesla is expanding their service centers. we just got one in tucson. thanks @elonmusk @tesla pic.twitter.com/x8u2shvkdk	0.2	positive	0.2
6:47	13/04/19	3160	6:47 AM - 13 Apr 2019	1556873243-3132	@theessexvaper	Essex	Thankyou @vape_tube for sending the @Tesla Punk 86Watt Mod for review pic.twitter.com/iubMnN604T	thankyou @vape_tube for sending the @tesla punk 86watt mod for review pic.twitter.com/iubmnn604t	thankyou @vape_tube for sending the @tesla punk 86watt mod for review pic.twitter.com/iubmnn604t	0.4	positive	0.2
7:00	13/04/19	3271	7:00 PM - 13 Apr 2019	1556873243-3106	@es2120	Eric Snapat	Gotta love it when my @Tesla Model 3 swerved to the left while on autopilot because it thinks that the car to the right is destined to come into my lane. My car even stayed within its own lane, as it swerved just a little bit. pic.twitter.com/7jF0OPBgMb	gotta love it when my @tesla model 3 swerved to the left while on autopilot because it thinks that the car to the right is destined to come into my lane. my car even stayed within its own lane, as it swerved just a little bit. pic.twitter.com/7jf0opbgmb	gotta love it when my @tesla model 3 swerved to the left while on autopilot because it thinks that the car to the right is destined to come into my lane. my car even stayed within its own lane, as it swerved just a little bit. pic.twitter.com/7jf0opbgmb	0.527142857	positive	0.239642857
3:25	13/04/19	2867	3:25 AM - 13 Apr 2019	1556873243-3134	@wonderofscience	Wonder of Science	If you wish to make a Tesla from scratch, you must first invent the universe.	if you wish to make a tesla from scratch, you must first invent the universe.	if you wish to make a tesla from scratch, you must first invent the universe.	0.333333333	positive	0.25
9:06	13/04/19	3076	9:06 AM - 13 Apr 2019	1556873243-3124	@SteveSasman	Steve Sasman	198,000 Miles and counting in the 2012 @Tesla Model S. Heading to Corpus Christi TX tonight, Del Rio TX tomorrow to visit my birthplace for first time since being a #RoadTrippic.twitter.com/p4HxpHGDYJ	198,000 miles and counting in the 2012 @tesla model s. heading to corpus christi tx tonight, del rio tx tomorrow to visit my birthplace for first time since being a #roadtrippic.twitter.com/p4hxphgdyj	198,000 miles and counting in the 2012 @tesla model s. heading to corpus christi tx tonight, del rio tx tomorrow to visit my birthplace for first time since being a #roadtrippic.twitter.com/p4hxphgdyj	0.333333333	positive	0.25
12:03	13/04/19	2683	12:03 AM - 13 Apr 2019	1556873243-3143	@redban	brian redban	I’m out of town right now.. I miss my car. I’m 44, never have thought that ever. Not even close to ever thinking that. @Tesla @elonmuskpic.twitter.com/FmasbdLWDq	i am out of town right now.. i miss my car. i am 44, never have thought that ever. not even close to ever thinking that. @tesla @elonmuskpic.twitter.com/fmasbdlwdq	i am out of town right now.. i miss my car. i am 44, never have thought that ever. not even close to ever thinking that. @tesla @elonmuskpic.twitter.com/fmasbdlwdq	0.535714286	positive	0.285714286
8:16	13/04/19	3119	8:16 PM - 13 Apr 2019	1556873243-3103	@Sofiaan	Sofiaan Fraval	Over engineered vehicles that perform better with each update. I love it! Let’s not forget the amazing 8 year 120k mile warranty on the battery and drive unit that you get with every #Tesla long range #Model3! Also 4 year 50k mile limited warranty.	over engineered vehicles that perform better with each update. i love it! lets not forget the amazing 8 year 120k mile warranty on the battery and drive unit that you get with every #tesla long range #model3! also 4 year 50k mile limited warranty.	over engineered vehicles that perform better with each update. i love it! lets not forget the amazing 8 year 120k mile warranty on the battery and drive unit that you get with every #tesla long range #model3! also 4 year 50k mile limited warranty.	0.508571429	positive	0.318214286
6:10	13/04/19	2703	6:10 PM - 13 Apr 2019	1556873243-3109	@BlakeLinton	Blake Linton	If you're driving your #Tesla in Houston and see a kook in a silver 1999 Honda CR-V, waving this sign at you, have no fear, it's just me expressing my love for all Teslas and their owners. Thank you for helping @elonmusk and @Tesla make a better future! I'll get one myself ASAP. pic.twitter.com/GDUYGqw8QT	if you're driving your #tesla in houston and see a kook in a silver 1999 honda cr-v, waving this sign at you, have no fear, it's just me expressing my love for all teslas and their owners. thank you for helping @elonmusk and @tesla make a better future! i'll get one myself asap. pic.twitter.com/gduygqw8qt	if you're driving your #tesla in houston and see a kook in a silver 1999 honda cr-v, waving this sign at you, have no fear, it's just me expressing my love for all teslas and their owners. thank you for helping @elonmusk and @tesla make a better future! i'll get one myself asap. pic.twitter.com/gduygqw8qt	0.408333333	positive	0.333333333
9:05	13/04/19	2952	9:05 AM - 13 Apr 2019	1556873243-3125	@elonmusk	Elon Musk	Cool	cool	cool	0.65	positive	0.35
8:32	13/04/19	3228	8:32 AM - 13 Apr 2019	1556873243-3129	@shanekleinert	Shane Kleinert	Saw it the other day, first time driving the model 3, freaked me out a bit. Wife wasn’t happy she couldn’t shut the passenger AC vent unless i missed it? blown away by the amazing tech, and she’s pissed the AC vent doesn’t close haha...I do feel a need for first time driver modepic.twitter.com/2IQ78pftQ6	saw it the other day, first time driving the model 3, freaked me out a bit. wife wasnt happy she couldnt shut the passenger ac vent unless i missed it? blown away by the amazing tech, and shes pissed the ac vent doesnt close haha...i do feel a need for first time driver modepic.twitter.com/2iq78pftq6	saw it the other day, first time driving the model 3, freaked me out a bit. wife wasnt happy she couldnt shut the passenger ac vent unless i missed it? blown away by the amazing tech, and shes pissed the ac vent doesnt close haha...i do feel a need for first time driver modepic.twitter.com/2iq78pftq6	0.588333333	positive	0.355
3:34	13/04/19	2835	3:34 PM - 13 Apr 2019	1556873243-3119	@MyTeslaAdventur	My Tesla Adventure	Hey @Elonmusk @Tesla We filled up the Kettleman City Supercharger 40/40 for the first time in #tesla History! #CleanEnergyWillWinpic.twitter.com/BfXsfuvR5W	hey @elonmusk @tesla we filled up the kettleman city supercharger 40/40 for the first time in #tesla history! #cleanenergywillwinpic.twitter.com/bfxsfuvr5w	hey @elonmusk @tesla we filled up the kettleman city supercharger 40/40 for the first time in #tesla history! #cleanenergywillwinpic.twitter.com/bfxsfuvr5w	0.616666667	positive	0.35625
4:26	13/04/19	2770	4:26 PM - 13 Apr 2019	1556873243-3116	@teslaownersSV	Tesla Owners Silicon Valley	Cheers to you. Our club was excited to spread the word about @tesla and renewable transportation. https://twitter.com/elonmusk/status/998786412970369024 …	cheers to you. our club was excited to spread the word about @tesla and renewable transportation.	cheers to you. our club was excited to spread the word about @tesla and renewable transportation.	0.75	positive	0.375
3:39	13/04/19	3792	3:39 PM - 13 Apr 2019	1556873243-3118	@EliBurton_	Eli	We did it! Over 40 Tesla’s and 70 people came to the #TeslaTakeover roadtrip and we filled the Kettleman City #supercharger to capacity. @Tesla @elonmuskhttps://twitter.com/MyTeslaAdventur/status/1117194492342226944 …	we did it! over 40 teslas and 70 people came to the #teslatakeover roadtrip and we filled the kettleman city #supercharger to capacity. @tesla @elonmusk	we did it! over 40 teslas and 70 people came to the #teslatakeover roadtrip and we filled the kettleman city #supercharger to capacity. @tesla @elonmusk	0.9	positive	0.4
12:24	13/04/19	3651	12:24 PM - 13 Apr 2019	1556873243-3122	@Techgnostik	Techgnostik	Joules caught this sweet moment this morning. "Mom, I want a Teslaselfie!". @Tesla @elonmusk #SentryMode #Teslapic.twitter.com/UmCGPzMSCU	joules caught this sweet moment this morning. "mom, i want a teslaselfie!". @tesla @elonmusk #sentrymode #teslapic.twitter.com/umcgpzmscu	joules caught this sweet moment this morning. "mom, i want a teslaselfie!". @tesla @elonmusk #sentrymode #teslapic.twitter.com/umcgpzmscu	0.65	positive	0.4375
3:27	13/04/19	2578	3:27 AM - 13 Apr 2019	1556873243-3133	@fi_saunders	Fiona Howarth	Great to have @BBC3CR team here our @OctopusEV Electric Car Day We're here today until 5pm at The Bakehouse in Welwyn Garden City With cars from @NissanEV_UK, @BMWi, @Jaguar, @Tesla Top up your car with 100miles in ~30mins at @engenieUK new rapid chargerpic.twitter.com/lHoS6ZJBUa	great to have @bbc3cr team here our @octopusev electric car day we're here today until 5pm at the bakehouse in welwyn garden city with cars from @nissanev_uk, @bmwi, @jaguar, @tesla top up your car with 100miles in ~30mins at @engenieuk new rapid chargerpic.twitter.com/lhos6zjbua	great to have @bbc3cr team here our @octopusev electric car day we're here today until 5pm at the bakehouse in welwyn garden city with cars from @nissanev_uk, @bmwi, @jaguar, @tesla top up your car with 100miles in ~30mins at @engenieuk new rapid chargerpic.twitter.com/lhos6zjbua	0.568181818	positive	0.478787879
11:43	13/04/19	3706	11:43 PM - 13 Apr 2019	1556873243-3101	@ray4tesla	Ray 4️⃣Tesla	Find out why this M3 driver in China is pretty happy after the car was sandwiched. @Tesla @elonmusk #Tesla #ElonMuskpic.twitter.com/RT1Zc5jnrS	find out why this m3 driver in china is pretty happy after the car was sandwiched. @tesla @elonmusk #tesla #elonmuskpic.twitter.com/rt1zc5jnrs	find out why this m3 driver in china is pretty happy after the car was sandwiched. @tesla @elonmusk #tesla #elonmuskpic.twitter.com/rt1zc5jnrs	1	positive	0.525
3:02	13/04/19	3658	3:02 PM - 13 Apr 2019	1556873243-3120	@derekakessler	Derek Kessler	Today I passed 25,000 miles on my @Tesla Model S and it received a software update that gave it the ability to change lanes on the highway ON ITS OWN. The future is awesome because it's today.	today i passed 25,000 miles on my @tesla model s and it received a software update that gave it the ability to change lanes on the highway on its own. the future is awesome because it's today.	today i passed 25,000 miles on my @tesla model s and it received a software update that gave it the ability to change lanes on the highway on its own. the future is awesome because it's today.	0.708333333	positive	0.533333333
6:24	13/04/19	3798	6:24 PM - 13 Apr 2019	1556873243-3108	@Eddie3Stripes	Eddie3Stripes	Only had to wait one week, and now it’s here!!!! My 2019 Tesla Model 3 LR RWD! Can’t describe how excited I am to finally own one and how awesome the driving experience is inside one of these! Thank you @ElonMusk @Tesla for making something this awesome!!! pic.twitter.com/nuQdWnPvWW	only had to wait one week, and now its here!!!! my 2019 tesla model 3 lr rwd! can not describe how excited i am to finally own one and how awesome the driving experience is inside one of these! thank you @elonmusk @tesla for making something this awesome!!! pic.twitter.com/nuqdwnpvww	only had to wait one week, and now its here!!!! my 2019 tesla model 3 lr rwd! can not describe how excited i am to finally own one and how awesome the driving experience is inside one of these! thank you @elonmusk @tesla for making something this awesome!!! pic.twitter.com/nuqdwnpvww	0.95	positive	0.595
4:37	13/04/19	2857	4:37 PM - 13 Apr 2019	1556873243-3114	@martinengwicht	Martin { God of Mars }	Why @Tesla is gonna win the #EV race: Electric motor technology comparison 1) BMW i3 Motor: $841, 170 HP, 48 kg 2) Chevy Bolt: $836, 200 HP, 52kg 3) Model 3: $754, 258 HP, 46kg highest efficiency, with smallest form factor at the lowest price. https://youtu.be/2DucRxWz_58?t=3032 … $TSLA	why @tesla is gonna win the #ev race: electric motor technology comparison 1) bmw i3 motor: $841, 170 hp, 48 kg 2) chevy bolt: $836, 200 hp, 52kg 3) model 3: $754, 258 hp, 46kg highest efficiency, with smallest form factor at the lowest price. $tsla	why @tesla is gonna win the #ev race: electric motor technology comparison 1) bmw i3 motor: $841, 170 hp, 48 kg 2) chevy bolt: $836, 200 hp, 52kg 3) model 3: $754, 258 hp, 46kg highest efficiency, with smallest form factor at the lowest price. $tsla	0.4	positive	0.8
12:15	13/04/19	3225	12:15 AM - 13 Apr 2019	1556873243-3141	@NYDoorman	nyoldman	Hey @elonmusk @officialjaden made a @Tesla fly during his Coachella performance today. pic.twitter.com/Px1e8iO6sI	hey @elonmusk @officialjaden made a @tesla fly during his coachella performance today. pic.twitter.com/px1e8io6si	hey @elonmusk @officialjaden made a @tesla fly during his coachella performance today. pic.twitter.com/px1e8io6si	0.9	positive	0.8
3:21	13/04/19	2957	3:21 AM - 13 Apr 2019	1556873243-3135	@paulrobb277	Paul Robb	Give this happy chappy a raise !pic.twitter.com/AFA1fHUim4	give this happy chappy a raise !pic.twitter.com/afa1fhuim4	give this happy chappy a raise !pic.twitter.com/afa1fhuim4	1	positive	1
4:10	13/04/19	3077	4:10 PM - 13 Apr 2019	1556873243-3117	@ShapeShift_io	ShapeShift	The perfect pair: @Tesla & #ShapeShift Reserve access to our beta platform: http://signup.shapeshift.com @elonmusk @ErikVoorheespic.twitter.com/4IMiPV7wIo	the perfect pair: @tesla & #shapeshift reserve access to our beta platform: @elonmusk @erikvoorheespic.twitter.com/4imipv7wio	the perfect pair: @tesla & #shapeshift reserve access to our beta platform: @elonmusk @erikvoorheespic.twitter.com/4imipv7wio	1	positive	1
6:10	13/04/19	3522	6:10 PM - 13 Apr 2019	1556873243-3110	@mortchad	Chad Mortensen	Thank you Cali. This EV rebate for @Tesla is fantastic!!!!! @elonmusk keep doing you.pic.twitter.com/T4xldHicvY	thank you cali. this ev rebate for @tesla is fantastic!!!!! @elonmusk keep doing you.pic.twitter.com/t4xldhicvy	thank you cali. this ev rebate for @tesla is fantastic!!!!! @elonmusk keep doing you.pic.twitter.com/t4xldhicvy	0.9	positive	1
7:20	12/04/19	2743	7:20 AM - 12 Apr 2019	1556873243-3182	@CARandDRIVER	Car and Driver	@elonmusk Are there any $35,000 Model 3 Standard Range cars with the base interior and without Autopilot that have been/will be delivered to customers?	@elonmusk are there any $35,000 model 3 standard range cars with the base interior and without autopilot that have been/will be delivered to customers?	@elonmusk are there any $35,000 model 3 standard range cars with the base interior and without autopilot that have been/will be delivered to customers?	0.5	negative	-0.4
3:24	12/04/19	3802	3:24 PM - 12 Apr 2019	1556873243-3159	@bonnienorman	Bonnie Norman	Oh c'mon, @Audi! Are you serious? Now you're attempting to draft off @Tesla's brand? That's just pitiful. https://twitter.com/alex_avoigt/status/1116767507988144128 …	oh c'mon, @audi! are you serious? now you're attempting to draft off @tesla's brand? that's just pitiful.	oh c'mon, @audi! are you serious? now you're attempting to draft off @tesla's brand? that's just pitiful.	0.666666667	negative	-0.333333333
11:22	12/04/19	2873	11:22 AM - 12 Apr 2019	1556873243-3171	@electrichapp	electric happ	“Buying a @Tesla now is an investment in an appreciating asset”. Because an ordinary car without the hardware for autonomy is and will be a depreciating asset. Thank you @elonmusk	buying a @tesla now is an investment in an appreciating asset. because an ordinary car without the hardware for autonomy is and will be a depreciating asset. thank you @elonmusk	buying a @tesla now is an investment in an appreciating asset. because an ordinary car without the hardware for autonomy is and will be a depreciating asset. thank you @elonmusk	0.5	negative	-0.25
7:12	12/04/19	2928	7:12 AM - 12 Apr 2019	1556873243-3183	@CARandDRIVER	Car and Driver	The "$35,000" @Tesla Model 3 is no more, and it seems that it never was: http://crdrv.co/VLf4J90 pic.twitter.com/MylBKPjukb	the "$35,000" @tesla model 3 is no more, and it seems that it never was:	the "$35,000" @tesla model 3 is no more, and it seems that it never was:	0.5	negative	-0.25
1:09	12/04/19	2911	1:09 PM - 12 Apr 2019	1556873243-3163	@Tesla_Bill	TeslaBill	New verb defined in the dictionary: “to spiegel: to be repeatedly wrong, often for years at a time.”	new verb defined in the dictionary: to spiegel: to be repeatedly wrong, often for years at a time.	new verb defined in the dictionary: to spiegel: to be repeatedly wrong, often for years at a time.	0.677272727	negative	-0.181818182
4:00	12/04/19	2714	4:00 AM - 12 Apr 2019	1556873243-3186	@iliketeslas	I like Tesla	If Tesla starts the ridesharing network NOW there will be stupid high demand for Tesla cars from individuals and companys that will buy fleets of Teslas to service this new demand for rides. Do it @elonmusk @Tesla	if tesla starts the ridesharing network now there will be stupid high demand for tesla cars from individuals and companys that will buy fleets of teslas to service this new demand for rides. do it @elonmusk @tesla	if tesla starts the ridesharing network now there will be stupid high demand for tesla cars from individuals and companys that will buy fleets of teslas to service this new demand for rides. do it @elonmusk @tesla	0.664848485	negative	-0.167878788
6:12	12/04/19	3098	6:12 PM - 12 Apr 2019	1556873243-3154	@grftn_	grftn	If you’re betting against @Tesla start praying Lidar is the only way to autonomy. Pray. Hard. $tsla	if youre betting against @tesla start praying lidar is the only way to autonomy. pray. hard. $tsla	if youre betting against @tesla start praying lidar is the only way to autonomy. pray. hard. $tsla	0.770833333	negative	-0.145833333
11:37	12/04/19	2790	11:37 AM - 12 Apr 2019	1556873243-3165	@BarkMSmeagol	Bark	It’s business as usual unless @Tesla does something. The old guys aren’t creating the disruption Tesla is hence they are not perceived as a threat. “BMW randomly catches fire in someone’s garage... totally normal. Move along” https://twitter.com/elonmusk/status/1116769167774863360 …	its business as usual unless @tesla does something. the old guys arent creating the disruption tesla is hence they are not perceived as a threat. bmw randomly catches fire in someones garage... totally normal. move along	its business as usual unless @tesla does something. the old guys arent creating the disruption tesla is hence they are not perceived as a threat. bmw randomly catches fire in someones garage... totally normal. move along	0.4	negative	-0.125
10:36	12/04/19	3374	10:36 PM - 12 Apr 2019	1556873243-3145	@TesLatino	TesLatino	A little birdie told me that we may finally be getting a Tesla update that includes a feature I have been requesting for about 10 months. Selecting different languages on the user interface. I hope @elonmusk and the rest of the @Tesla team follow through with it.	a little birdie told me that we may finally be getting a tesla update that includes a feature i have been requesting for about 10 months. selecting different languages on the user interface. i hope @elonmusk and the rest of the @tesla team follow through with it.	a little birdie told me that we may finally be getting a tesla update that includes a feature i have been requesting for about 10 months. selecting different languages on the user interface. i hope @elonmusk and the rest of the @tesla team follow through with it.	0.7	neutral	-0.0625
5:13	12/04/19	2999	5:13 PM - 12 Apr 2019	1556873243-3157	@SnazzyQ	Quinn Nelson	@tesla @elonmusk It has been 2+ weeks and the Beaver, UT Supercharger still has 2 of 4 permanent stalls down with the other two peaking at about 30kW with the two temp stalls only capable of 40kW. Multiple cars are backed up here. It’s a crucial Supercharger. URGENT ATTN PLS!pic.twitter.com/hEZ6THiIuW	@tesla @elonmusk it has been 2+ weeks and the beaver, ut supercharger still has 2 of 4 permanent stalls down with the other two peaking at about 30kw with the two temp stalls only capable of 40kw. multiple cars are backed up here. its a crucial supercharger. urgent attn pls!pic.twitter.com/hez6thiiuw	@tesla @elonmusk it has been 2+ weeks and the beaver, ut supercharger still has 2 of 4 permanent stalls down with the other two peaking at about 30kw with the two temp stalls only capable of 40kw. multiple cars are backed up here. its a crucial supercharger. urgent attn pls!pic.twitter.com/hez6thiiuw	0.510648148	neutral	-0.013425926
8:02	12/04/19	2979	8:02 AM - 12 Apr 2019	1556873243-3181	@CARandDRIVER	Car and Driver	The cheapest @Tesla Model 3 is $504 per month for a 10,000-mile-per-year, 36-month lease. https://www.caranddriver.com/news/a27126356/tesla-lease-model-3-model-s-model-x/ …	the cheapest @tesla model 3 is $504 per month for a 10,000-mile-per-year, 36-month lease.	the cheapest @tesla model 3 is $504 per month for a 10,000-mile-per-year, 36-month lease.	0	neutral	0
11:12	12/04/19	3072	11:12 AM - 12 Apr 2019	1556873243-3172	@elonmusk	Elon Musk	So if we raise prices in the future, will you cut Tesla a check? Can’t have it both ways.	so if we raise prices in the future, will you cut tesla a check? can not have it both ways.	so if we raise prices in the future, will you cut tesla a check? can not have it both ways.	0.125	neutral	0
9:29	12/04/19	3256	9:29 AM - 12 Apr 2019	1556873243-3176	@BirkesShannon	Shannon Birkes	Mom you can get in the frunk today! #FrunkPuppyFriday #FrunkPuppy #Tesla #TeslaModel3 @frunkpuppy @Tesla pic.twitter.com/hY0rNk2HhU	mom you can get in the frunk today! #frunkpuppyfriday #frunkpuppy #tesla #teslamodel3 @frunkpuppy @tesla pic.twitter.com/hy0rnk2hhu	mom you can get in the frunk today! #frunkpuppyfriday #frunkpuppy #tesla #teslamodel3 @frunkpuppy @tesla pic.twitter.com/hy0rnk2hhu	0	neutral	0
9:33	12/04/19	3414	9:33 PM - 12 Apr 2019	1556873243-3148	@dennis_p	Dennis Pascual	Almost at 112k @Tesla #ModelS mileapic.twitter.com/F4gcrqRmFa	almost at 112k @tesla #models mileapic.twitter.com/f4gcrqrmfa	almost at 112k @tesla #models mileapic.twitter.com/f4gcrqrmfa	0	neutral	0
9:40	12/04/19	3498	9:40 AM - 12 Apr 2019	1556873243-3175	@dennishegstad	dennis hegstad	How many times will this change? buying in November 2018 was the worst timing. No unlimited supercharging and you dropped the price another $7k weeks later. No buyers remorse but timing remorse for sure @elonmusk	how many times will this change? buying in november 2018 was the worst timing. no unlimited supercharging and you dropped the price another $7k weeks later. no buyers remorse but timing remorse for sure @elonmusk	how many times will this change? buying in november 2018 was the worst timing. no unlimited supercharging and you dropped the price another $7k weeks later. no buyers remorse but timing remorse for sure @elonmusk	0.597222222	neutral	0
11:29	12/04/19	3644	11:29 AM - 12 Apr 2019	1556873243-3169	@AlterViggo	Alter Viggo	Exactly. If you buy a car at a dealership at the beginning of the month, then your friend buys the same car at the end of the month on a dealer blowout sale, the dealer won't give back the difference. Nor will *any other* business that lowers their prices.	exactly. if you buy a car at a dealership at the beginning of the month, then your friend buys the same car at the end of the month on a dealer blowout sale, the dealer won't give back the difference. nor will *any other* business that lowers their prices.	exactly. if you buy a car at a dealership at the beginning of the month, then your friend buys the same car at the end of the month on a dealer blowout sale, the dealer won't give back the difference. nor will *any other* business that lowers their prices.	0.1875	neutral	0.03125
11:24	12/04/19	2735	11:24 AM - 12 Apr 2019	1556873243-3170	@elonmusk	Elon Musk	Other automakers change prices constantly & substantially by varying rebates & discounts according to negotiating strength of buyer. Tesla is transparent & consistent.	other automakers change prices constantly & substantially by varying rebates & discounts according to negotiating strength of buyer. tesla is transparent & consistent.	other automakers change prices constantly & substantially by varying rebates & discounts according to negotiating strength of buyer. tesla is transparent & consistent.	0.319444444	neutral	0.041666667
11:31	12/04/19	3334	11:31 AM - 12 Apr 2019	1556873243-3167	@SlickWraps	Slickwraps	Slickwraps for the @Tesla Model S Key Fob is LIVE https://www.slickwraps.com/design pic.twitter.com/Fraf5G8KMj	slickwraps for the @tesla model s key fob is live	slickwraps for the @tesla model s key fob is live	0.75	neutral	0.068181818
6:49	12/04/19	2900	6:49 PM - 12 Apr 2019	1556873243-3153	@teslatidbits	Tesla Tidbits	The only reason this is a thing is because @Tesla doesn't have model years and are constantly improving. But when the 2020 Jalopy is released, which is basically the same as the 2019 Jalopy, and it costs more, nobody whines simply because a number went up. https://twitter.com/elonmusk/status/1116766103177285633 …	the only reason this is a thing is because @tesla doesn't have model years and are constantly improving. but when the 2020 jalopy is released, which is basically the same as the 2019 jalopy, and it costs more, nobody whines simply because a number went up.	the only reason this is a thing is because @tesla doesn't have model years and are constantly improving. but when the 2020 jalopy is released, which is basically the same as the 2019 jalopy, and it costs more, nobody whines simply because a number went up.	0.463095238	positive	0.1
7:09	12/04/19	3492	7:09 PM - 12 Apr 2019	1556873243-3151	@latimesent	LAT Entertainment	Watching the #Coachella live stream? Jaden Smith is performing with a suspended @Tesla flying over the stage: https://lat.ms/2UyraDr @officialJadenpic.twitter.com/wsiLFXtF9K	watching the #coachella live stream? jaden smith is performing with a suspended @tesla flying over the stage: @officialjadenpic.twitter.com/wsilfxtf9k	watching the #coachella live stream? jaden smith is performing with a suspended @tesla flying over the stage: @officialjadenpic.twitter.com/wsilfxtf9k	0.5	positive	0.136363636
11:39	12/04/19	2780	11:39 AM - 12 Apr 2019	1556873243-3164	@evdefender	EVent Horizon	Do other automakers have a director who flies out to make sure the CEO has his talking points straight before dumping stock ...? <... while bragging about controlling him and actually burning said CEO hint:Rob Rees> $tslapic.twitter.com/CXpcGjwwjJ	do other automakers have a director who flies out to make sure the ceo has his talking points straight before dumping stock ...? <... while bragging about controlling him and actually burning said ceo hint:rob rees> $tslapic.twitter.com/cxpcgjwwjj	do other automakers have a director who flies out to make sure the ceo has his talking points straight before dumping stock ...? <... while bragging about controlling him and actually burning said ceo hint:rob rees> $tslapic.twitter.com/cxpcgjwwjj	0.440972222	positive	0.14375
10:02	12/04/19	3026	10:02 PM - 12 Apr 2019	1556873243-3147	@TeslaMiles	Tesla High Mileage Leaderboard	A $85,000 @Tesla Model S in 2019 is way better than $85,000 @Tesla Model S in 2014. But a $85,000 @MercedesBenz is just a different color 5 years later!	a $85,000 @tesla model s in 2019 is way better than $85,000 @tesla model s in 2014. but a $85,000 @mercedesbenz is just a different color 5 years later!	a $85,000 @tesla model s in 2019 is way better than $85,000 @tesla model s in 2014. but a $85,000 @mercedesbenz is just a different color 5 years later!	0.366666667	positive	0.166666667
11:37	12/04/19	3617	11:37 AM - 12 Apr 2019	1556873243-3166	@McMurchie	Adam McMurchie	Genuinely don't understand why people are bitching about prices - it's pretty obvious Tesla aren't doing this to make a quick buck. The whole petrol empire is against them trying to get humanity back on track..Every car bought is an investment in the future of humanity	genuinely don't understand why people are bitching about prices - it's pretty obvious tesla aren't doing this to make a quick buck. the whole petrol empire is against them trying to get humanity back on track..every car bought is an investment in the future of humanity	genuinely don't understand why people are bitching about prices - it's pretty obvious tesla aren't doing this to make a quick buck. the whole petrol empire is against them trying to get humanity back on track..every car bought is an investment in the future of humanity	0.432142857	positive	0.169047619
4:49	12/04/19	3449	4:49 AM - 12 Apr 2019	1556873243-3184	@JonyIveParody	ᴺᴼᵀ Jony Ive	.@Tesla How much to unlock Apple CarPlay?	.@tesla how much to unlock apple carplay?	.@tesla how much to unlock apple carplay?	0.2	positive	0.2
7:04	12/04/19	3462	7:04 PM - 12 Apr 2019	1556873243-3152	@adityachinchure	Aditya Chinchure	Yep, thanks @elonmuskpic.twitter.com/WZjpzRlb51	yep, thanks @elonmuskpic.twitter.com/wzjpzrlb51	yep, thanks @elonmuskpic.twitter.com/wzjpzrlb51	0.2	positive	0.2
3:15	12/04/19	3535	3:15 PM - 12 Apr 2019	1556873243-3160	@IntelligratedDW	DW	Thanks L&E Construction from Milstadt, IL for completely erasing my CO2 savings from my #model3. @Tesla and @elonmusk where are we with the full #semi?pic.twitter.com/ZvGZtU7TUj	thanks l&e construction from milstadt, il for completely erasing my co2 savings from my #model3. @tesla and @elonmusk where are we with the full #semi?pic.twitter.com/zvgztu7tuj	thanks l&e construction from milstadt, il for completely erasing my co2 savings from my #model3. @tesla and @elonmusk where are we with the full #semi?pic.twitter.com/zvgztu7tuj	0.383333333	positive	0.216666667
8:11	12/04/19	2917	8:11 AM - 12 Apr 2019	1556873243-3179	@yanquetino	Mark Larsen	I was so delighted with my diecast @Tesla #Model3, that I bit the bullet and purchased a small display case for all my model cars. Of course, the miniature replica of Correcaminos steals the show!pic.twitter.com/sRZpCXDwyV	i was so delighted with my diecast @tesla #model3, that i bit the bullet and purchased a small display case for all my model cars. of course, the miniature replica of correcaminos steals the show!pic.twitter.com/srzpcxdwyv	i was so delighted with my diecast @tesla #model3, that i bit the bullet and purchased a small display case for all my model cars. of course, the miniature replica of correcaminos steals the show!pic.twitter.com/srzpcxdwyv	0.55	positive	0.225
7:12	12/04/19	2897	7:12 PM - 12 Apr 2019	1556873243-3150	@IntuitEcon	IntuitEcon	How long before mostly autonomous cars? Specifically: Partially automated and regulatory approved cars that can drive autonomously 90% of the time (good weather) with 99.99% chance of no need for human intervention. $TSLA @Tesla @elonmusk #AI #MachineLearning $GM	how long before mostly autonomous cars? specifically: partially automated and regulatory approved cars that can drive autonomously 90% of the time (good weather) with 99.99% chance of no need for human intervention. $tsla @tesla @elonmusk #ai #machinelearning $gm	how long before mostly autonomous cars? specifically: partially automated and regulatory approved cars that can drive autonomously 90% of the time (good weather) with 99.99% chance of no need for human intervention. $tsla @tesla @elonmusk #ai #machinelearning $gm	0.466666667	positive	0.225
1:44	12/04/19	3596	1:44 AM - 12 Apr 2019	1556873243-3190	@TeslaClubBE	Tesla Owners Club BE	Wauw! The @Tesla Model 3 Standard Range Plus (415km range) now available in Belgium for only 47.800€ or 532€/month! Amazing https://www.tesla.com/nl_BE/model3?utm_source=owner_club&utm_medium=oc_belgium … Thanks @elonmusk for making this a reality #TeslaClubBE #Model3 $TSLApic.twitter.com/j07Fz9b75f	wauw! the @tesla model 3 standard range plus (415km range) now available in belgium for only 47.800 or 532/month! amazing thanks @elonmusk for making this a reality #teslaclubbe #model3 $tslapic.twitter.com/j07fz9b75f	wauw! the @tesla model 3 standard range plus (415km range) now available in belgium for only 47.800 or 532/month! amazing thanks @elonmusk for making this a reality #teslaclubbe #model3 $tslapic.twitter.com/j07fz9b75f	0.5	positive	0.24
8:13	12/04/19	3052	8:13 AM - 12 Apr 2019	1556873243-3178	@PTPetra	Alex Venz	We're only a couple months away from the 7th anniversary of the start of @Tesla Model S deliveries. I would say time files, but it feels like the bulk of the auto industry has been mostly standing still. pic.twitter.com/WbGWewjbOG	we're only a couple months away from the 7th anniversary of the start of @tesla model s deliveries. i would say time files, but it feels like the bulk of the auto industry has been mostly standing still. pic.twitter.com/wbgwewjbog	we're only a couple months away from the 7th anniversary of the start of @tesla model s deliveries. i would say time files, but it feels like the bulk of the auto industry has been mostly standing still. pic.twitter.com/wbgwewjbog	0.75	positive	0.25
3:06	12/04/19	3569	3:06 PM - 12 Apr 2019	1556873243-3161	@Tm3Betty	TM3 Betty	Top 5 problems with my @Tesla Model 3: 1. I can’t afford autopilot or full self driving 2. I can’t afford a full clear bra to protect it’s natural beauty 3. The strain on my relationship from constantly talking about my amazing car 4. Insurance (worrh it) 5. Only having one	top 5 problems with my @tesla model 3: 1. i can not afford autopilot or full self driving 2. i can not afford a full clear bra to protect its natural beauty 3. the strain on my relationship from constantly talking about my amazing car 4. insurance (worrh it) 5. only having one	top 5 problems with my @tesla model 3: 1. i can not afford autopilot or full self driving 2. i can not afford a full clear bra to protect its natural beauty 3. the strain on my relationship from constantly talking about my amazing car 4. insurance (worrh it) 5. only having one	0.577083333	positive	0.25
6:01	12/04/19	3457	6:01 PM - 12 Apr 2019	1556873243-3155	@thedogist	The Dogist	ADOPTABLE: Cooper, German Shepherd mix (3 y/o) – via @HWAC , Rancho Santa Fe, CA • “He’s a lover with a lot of energy who wants a chance to win your heart.” Special thanks to @Tesla for loaning us their Model X for this #RescueRidepic.twitter.com/gZA3LinF7w	adoptable: cooper, german shepherd mix (3 y/o) via @hwac , rancho santa fe, ca hes a lover with a lot of energy who wants a chance to win your heart. special thanks to @tesla for loaning us their model x for this #rescueridepic.twitter.com/gza3linf7w	adoptable: cooper, german shepherd mix (3 y/o) via @hwac , rancho santa fe, ca hes a lover with a lot of energy who wants a chance to win your heart. special thanks to @tesla for loaning us their model x for this #rescueridepic.twitter.com/gza3linf7w	0.254285714	positive	0.311428571
4:29	12/04/19	3303	4:29 AM - 12 Apr 2019	1556873243-3185	@McHoffa	Mike Hoffman	Over a year and 27,000 miles and I love this car more than when it was new. Thanks @elonmusk @Tesla #Tesla #Model3 #ThxElonpic.twitter.com/AtyydTsZIx	over a year and 27,000 miles and i love this car more than when it was new. thanks @elonmusk @tesla #tesla #model3 #thxelonpic.twitter.com/atyydtszix	over a year and 27,000 miles and i love this car more than when it was new. thanks @elonmusk @tesla #tesla #model3 #thxelonpic.twitter.com/atyydtszix	0.438636364	positive	0.334090909
[truncated: 1,873 more rows]
