# Supplementary material for: Measuring information flux between social media and stock prices with Transfer Entropy
Source: PLoS One. 2021 Sep 23;16(9):e0257686. doi: 10.1371/journal.pone.0257686 (PMC8459996; doi:10.1371/journal.pone.0257686)
Supplement: S1 Data — (ZIP) [file pone.0257686.s001.zip › DATA BASES/8.-TESLA/TESLA MODEL/LATETESLA.csv]

Num	published_date	webscrapper	url	id	name	content	TextBlob	clean	subjectivity	sentiment	polarity
2120	5	1556890669-1254	https://twitter.com/search?l=&q=%22%24TESLA%22%20since%3A2019-03-01%20until%3A2019-03-31&src=typd	@Jason	🦄 🦄 🦄 🦄 🦄 🦄 🦄	This is insane @elonmusk — congrats to the @Tesla team on exceeding every Tesla owner’s expectations.. over and over and over again! 1,000 miles added an hour?!? Insane!!! https://www.tesla.com/blog/introducing-v3-supercharging?utm_campaign=V3&utm_source=twitter&utm_medium=social …	this is insane @elonmusk congrats to the @tesla team on exceeding every tesla owners expectations.. over and over and over again! 1,000 miles added an hour?!? insane!!!	this is insane @elonmusk congrats to the @tesla team on exceeding every tesla owners expectations.. over and over and over again! 1,000 miles added an hour?!? insane!!!	1	negative	-1
2396	1	1556890669-984	https://twitter.com/search?l=&q=%22%24TESLA%22%20since%3A2019-03-01%20until%3A2019-03-31&src=typd	@RaulComino	Raul Comino	Pues si, no estamos mal, pero tambien hay “zonas negras”, de Lleida hacia el pirineo no hay un solo y miserable punto de carga rápida, es imposible acercarse a Viella si no es en un Tesla...	pues si, no estamos mal, pero tambien hay zonas negras, de lleida hacia el pirineo no hay un solo y miserable punto de carga rpida, es imposible acercarse a viella si no es en un tesla...	pues si, no estamos mal, pero tambien hay zonas negras, de lleida hacia el pirineo no hay un solo y miserable punto de carga rpida, es imposible acercarse a viella si no es en un tesla...	1	negative	-1
3176	34	1556873243-2600	https://twitter.com/search?l=&q=%22%24TESLA%22%20since%3A2019-04-01%20until%3A2019-05-03&src=typd	@DisruptResearch	Disruption Research	Tesla’s R&D productivity is completely insane. It is out of this world. 1/5 $TSLA @elonmusk @Tesla	teslas are&d productivity is completely insane. it is out of this world. 1/5 $tsla @elonmusk @tesla	teslas are&d productivity is completely insane. it is out of this world. 1/5 $tsla @elonmusk @tesla	1	negative	-1
3543	21	1556873243-2547	https://twitter.com/search?l=&q=%22%24TESLA%22%20since%3A2019-04-01%20until%3A2019-05-03&src=typd	@1millennialgirl	millennialgirlinamaterialworld 🥑 🍞	Welp. My heart is going 2638392 beats per minutes. THANK YOU @elonmusk and @tesla. That could have been horrible. pic.twitter.com/WxM7D7FQ2L	welp. my heart is going 2638392 beats per minutes. thank you @elonmusk and @tesla. that could have been horrible. pic.twitter.com/wxm7d7fq2l	welp. my heart is going 2638392 beats per minutes. thank you @elonmusk and @tesla. that could have been horrible. pic.twitter.com/wxm7d7fq2l	1	negative	-1
4466	13	1556984854-636	https://twitter.com/search?src=typd&q=%22%24tesla%22%20since%3A2019-02-01%20until%3A2019-02-28	@Dee_Marketing	Avenger-Dee 🦸‍♂️	. @tesla you might want to swap out the pic on your Amazon store. Panel alignment on this car is horrible. pic.twitter.com/cLdJstTeYn	. @tesla you might want to swap out the pic on your amazon store. panel alignment on this car is horrible. pic.twitter.com/cldjstteyn	. @tesla you might want to swap out the pic on your amazon store. panel alignment on this car is horrible. pic.twitter.com/cldjstteyn	1	negative	-1
652	1	1556894986-877	https://twitter.com/search?l=&q=%22%24TESLA%22%20since%3A2019-01-01%20until%3A2019-01-31&src=typd	@thecontraventus	contraventus	The Model 3 went through brutal environmental testing in all conditions... from 40 F and partly cloudy in San Francisco all the way to 90 F and sunny in San Diego.	the model 3 went through brutal environmental testing in all conditions... from 40 f and partly cloudy in san francisco all the way to 90 f and sunny in san diego.	the model 3 went through brutal environmental testing in all conditions... from 40 f and partly cloudy in san francisco all the way to 90 f and sunny in san diego.	1	negative	-0.875
959	2	1556890669-95	https://twitter.com/search?l=&q=%22%24TESLA%22%20since%3A2019-03-01%20until%3A2019-03-31&src=typd	@goropeumo	Alejandro Rodríguez	Vi un documental alemán sobre @Tesla. Chile tiene uno de los arsenales más peso pesado de latinoamérica de ings eléctricos, informáticos y mecánicos, diseñadores industriales, una d las mayores minas de litio del mundo. Y no hay dinero para ciencia y tecnología. Qué brutal	vi un documental alemn sobre @tesla. chile tiene uno de los arsenales ms peso pesado de latinoamrica de ings elctricos, informticos y mecnicos, diseadores industriales, una d las mayores minas de litio del mundo. y no hay dinero para ciencia y tecnologa. qu brutal	vi un documental alemn sobre @tesla. chile tiene uno de los arsenales ms peso pesado de latinoamrica de ings elctricos, informticos y mecnicos, diseadores industriales, una d las mayores minas de litio del mundo. y no hay dinero para ciencia y tecnologa. qu brutal	1	negative	-0.875
528	1	1556894986-1503	https://twitter.com/search?l=&q=%22%24TESLA%22%20since%3A2019-01-01%20until%3A2019-01-31&src=typd	@obseco	Oscar Blanco	Por cierto, Mutua Madrileña ya tiene el Model 3 (Performance y 4x4 según sus denominaciones) en su base de datos para asegurarlo. Como opciones, sólo la pintura y el AP (no me han dicho nada de llantas)	por cierto, mutua madrilea yeah tiene el model 3 (performance y 4x4 segn sus denominaciones) en su base de datos para asegurarlo. como opciones, slo la pintura y el ap (no me han dicho nada de llantas)	por cierto, mutua madrilea yeah tiene el model 3 (performance y 4x4 segn sus denominaciones) en su base de datos para asegurarlo. como opciones, slo la pintura y el ap (no me han dicho nada de llantas)	1	negative	-0.8
1693	10	1556890669-1258	https://twitter.com/search?l=&q=%22%24TESLA%22%20since%3A2019-03-01%20until%3A2019-03-31&src=typd	@interautomotriz	InterAuto	Reducción en el precio base de Model S y Model X de @Tesla , ambos con tracción integral, filtro de aire de grado médico y sonido premium, arrancan en $1´795,000 para el Model S y $1´999,000 para el Model X. ¿Cuando pasas por el tuyo? pic.twitter.com/1XHBQCLgLW	reduccin en el precio base de model s y model x de @tesla , ambos con traccin integral, filtro de aire de grado mdico y sonido premium, arrancan en $1795,000 para el model s y $1999,000 para el model x. cuando pasas por el tuyo? pic.twitter.com/1xhbqclglw	reduccin en el precio base de model s y model x de @tesla , ambos con traccin integral, filtro de aire de grado mdico y sonido premium, arrancan en $1795,000 para el model s y $1999,000 para el model x. cuando pasas por el tuyo? pic.twitter.com/1xhbqclglw	1	negative	-0.8
1844	1	1556890669-1495	https://twitter.com/search?l=&q=%22%24TESLA%22%20since%3A2019-03-01%20until%3A2019-03-31&src=typd	@gusgucal	Gustavo gus	Como @OttoWallace es un provocador. Y me ha tocado la fibra con @Tesla estoy haciendo una estimación del precio de las baterías de esos coches de scalextric. Partamos de la base que el precio de un coche lo determina el marketing y no los costes	como @ottowallace es un provocador. y me ha tocado la fibra con @tesla estoy haciendo una estimacin del precio de las bateras de esos coches de scalextric. partamos de la base que el precio de un coche lo determina el marketing y no los costes	como @ottowallace es un provocador. y me ha tocado la fibra con @tesla estoy haciendo una estimacin del precio de las bateras de esos coches de scalextric. partamos de la base que el precio de un coche lo determina el marketing y no los costes	1	negative	-0.8
4022	6	1556984854-529	https://twitter.com/search?src=typd&q=%22%24tesla%22%20since%3A2019-02-01%20until%3A2019-02-28	@davidtayar5	David Tayar	@carlquintanilla @CNBCFastMoney @SquawkCNBC I thought Chanos used to say the equity was "worthless"? Is that no longer the case???? @S_Padival @business @PJHORNAK @danahull @vincent13031925 @VGrinshpun @DavidMizrahi_ @BarkMSmeagol @Tesla $TSLApic.twitter.com/IM7sC8MHcI	@carlquintanilla @cnbcfastmoney @squawkcnbc i thought chanos used to say the equity was "worthless"? is that no longer the case???? @s_padival @business @pjhornak @danahull @vincent13031925 @vgrinshpun @davidmizrahi_ @barkmsmeagol @tesla $tslapic.twitter.com/im7sc8mhci	@carlquintanilla @cnbcfastmoney @squawkcnbc i thought chanos used to say the equity was "worthless"? is that no longer the case???? @s_padival @business @pjhornak @danahull @vincent13031925 @vgrinshpun @davidmizrahi_ @barkmsmeagol @tesla $tslapic.twitter.com/im7sc8mhci	0.9	negative	-0.8
3109	6	1556873243-3690	https://twitter.com/search?l=&q=%22%24TESLA%22%20since%3A2019-04-01%20until%3A2019-05-03&src=typd	@vincent13031925	Vincent	Stupid user abused the system for eyeballs	stupid user abused the system for eyeballs	stupid user abused the system for eyeballs	1	negative	-0.8
1879	1	1556890669-1331	https://twitter.com/search?l=&q=%22%24TESLA%22%20since%3A2019-03-01%20until%3A2019-03-31&src=typd	@_zarate616	憂鬱	Recuerda que ya vivimos bajo un sistema de gobierno parecido al que dejo a Venezuela en la ruina, esto jamás se hara :(	recuerda que yeah vivimos bajo un sistema de gobierno parecido al que dejo a venezuela en la ruina, esto jams se hara :(	recuerda que yeah vivimos bajo un sistema de gobierno parecido al que dejo a venezuela en la ruina, esto jams se hara :(	1	negative	-0.75
2527	1	1556890669-579	https://twitter.com/search?l=&q=%22%24TESLA%22%20since%3A2019-03-01%20until%3A2019-03-31&src=typd	@722tino	Tino Alonso	Del Bolt ya lo maneje y buena autonomía. Lo único que deja de desear son sus interiores para un coche de ese precio :( del Zacua no lo conozco	del bolt yeah lo maneje y buena autonoma. lo nico que deja de desear son sus interiores para un coche de ese precio :( del zacua no lo conozco	del bolt yeah lo maneje y buena autonoma. lo nico que deja de desear son sus interiores para un coche de ese precio :( del zacua no lo conozco	1	negative	-0.75
3287	1	1556873243-3689	https://twitter.com/search?l=&q=%22%24TESLA%22%20since%3A2019-04-01%20until%3A2019-05-03&src=typd	@JChapmania	Jaine	4 months, 7days waiting for #Tesla parts for body work. My unscientific polling shows it will probably be 6 months. #wherearetheparts #teslaserviceissues #modelS @Tesla @elonmusk #disappointed	4 months, 7days waiting for #tesla parts for body work. my unscientific polling shows it will probably be 6 months. #wherearetheparts #teslaserviceissues #models @tesla @elonmusk #disappointed	4 months, 7days waiting for #tesla parts for body work. my unscientific polling shows it will probably be 6 months. #wherearetheparts #teslaserviceissues #models @tesla @elonmusk #disappointed	0.75	negative	-0.75
3885	9	1556984854-148	https://twitter.com/search?src=typd&q=%22%24tesla%22%20since%3A2019-02-01%20until%3A2019-02-28	@oli_braun	Oli Braun	I wish I could afford a Model 3 :(	i wish i could afford a model 3 :(	i wish i could afford a model 3 :(	1	negative	-0.75
3441	7	1556873243-3225	https://twitter.com/search?l=&q=%22%24TESLA%22%20since%3A2019-04-01%20until%3A2019-05-03&src=typd	@HemantG61521286	HG	seems so irrelevant now ! @elonmusk @Tesla pic.twitter.com/YGQQfaE5Lw	seems so irrelevant now ! @elonmusk @tesla pic.twitter.com/ygqqfae5lw	seems so irrelevant now ! @elonmusk @tesla pic.twitter.com/ygqqfae5lw	1	negative	-0.625
2764	13	1556873243-3686	https://twitter.com/search?l=&q=%22%24TESLA%22%20since%3A2019-04-01%20until%3A2019-05-03&src=typd	@Scapenighter	Eric	Hello @elonmusk @Tesla We bought a Tesla in Seattle and when it was delivered, it was dirty so we went to wash it and found a chip in the paint and there was a Bump in the seat...We went to Return it and get a car without the chipped paint and a bumpy seat..	hello @elonmusk @tesla we bought a tesla in seattle and when it was delivered, it was dirty so we went to wash it and found a chip in the paint and there was a bump in the seat...we went to return it and get a car without the chipped paint and a bumpy seat..	hello @elonmusk @tesla we bought a tesla in seattle and when it was delivered, it was dirty so we went to wash it and found a chip in the paint and there was a bump in the seat...we went to return it and get a car without the chipped paint and a bumpy seat..	0.8	negative	-0.6
3318	12	1556873243-3756	https://twitter.com/search?l=&q=%22%24TESLA%22%20since%3A2019-04-01%20until%3A2019-05-03&src=typd	@ChrisRauhl	Chris Pitka	@elonmusk I want to buy @Tesla but do they work well in Alaska with cold temperature?	@elonmusk i want to buy @tesla but do they work well in alaska with cold temperature?	@elonmusk i want to buy @tesla but do they work well in alaska with cold temperature?	1	negative	-0.6
4462	14	1556984854-473	https://twitter.com/search?src=typd&q=%22%24tesla%22%20since%3A2019-02-01%20until%3A2019-02-28	@jacobtech	Jacob Luévano	I’m afraid some folks will make this kids mode...pic.twitter.com/ceLo2N9Ldd	i am afraid some folks will make this kids mode...pic.twitter.com/celo2n9ldd	i am afraid some folks will make this kids mode...pic.twitter.com/celo2n9ldd	0.9	negative	-0.6
3719	8	1556873243-2921	https://twitter.com/search?l=&q=%22%24TESLA%22%20since%3A2019-04-01%20until%3A2019-05-03&src=typd	@MyTeslaAdventur	My Tesla Adventure	It’s not as bad as it looks. The officer staged a fake pull over of the #tesla lighting McQueen to post on the CHP Facebook page. @Tesla pic.twitter.com/ujOtr2WXK7	its not as bad as it looks. the officer staged a fake pull over of the #tesla lighting mcqueen to post on the chp facebook page. @tesla pic.twitter.com/ujotr2wxk7	its not as bad as it looks. the officer staged a fake pull over of the #tesla lighting mcqueen to post on the chp facebook page. @tesla pic.twitter.com/ujotr2wxk7	0.833333333	negative	-0.6
4569	5	1556984854-369	https://twitter.com/search?src=typd&q=%22%24tesla%22%20since%3A2019-02-01%20until%3A2019-02-28	@flcnhvy	Viv 🍙	I’m sorry, Tesla. I’m afraid I can’t do that	i am sorry, tesla. i am afraid i can not do that	i am sorry, tesla. i am afraid i can not do that	0.95	negative	-0.55
2737	12	1556873243-3497	https://twitter.com/search?l=&q=%22%24TESLA%22%20since%3A2019-04-01%20until%3A2019-05-03&src=typd	@ValueAnalyst1	ValueAnalyst	"Nobody has got electronics at all like @Tesla" "their engineering is to die for" "money machine" "If @elonmusk says something, it's hard for me to say I don't believe it because everything he says makes me look stupid if I say it can't be done." $TSLAhttps://www.youtube.com/watch?v=2DucRxWz_58 …	"nobody has got electronics at all like @tesla" "their engineering is to die for" "money machine" "if @elonmusk says something, it's hard for me to say i don't believe it because everything he says makes me look stupid if i say it can't be done." $tsla	"nobody has got electronics at all like @tesla" "their engineering is to die for" "money machine" "if @elonmusk says something, it's hard for me to say i don't believe it because everything he says makes me look stupid if i say it can't be done." $tsla	0.770833333	negative	-0.545833333
4399	10	1556984854-538	https://twitter.com/search?src=typd&q=%22%24tesla%22%20since%3A2019-02-01%20until%3A2019-02-28	@naythinbrynt	Nathan Bryant	Hey @Tesla @elonmusk Take responsibility for shady solar sales practices. False promises were made in order to close a sale. Now I’m out $6,000. Customer support hides behind my contract. This is the worst experience I have ever had with any company.	hey @tesla @elonmusk take responsibility for shady solar sales practices. false promises were made in order to close a sale. now i am out $6,000. customer support hides behind my contract. this is the worst experience i have ever had with any company.	hey @tesla @elonmusk take responsibility for shady solar sales practices. false promises were made in order to close a sale. now i am out $6,000. customer support hides behind my contract. this is the worst experience i have ever had with any company.	0.73125	negative	-0.5125
1211	1	1556890669-1676	https://twitter.com/search?l=&q=%22%24TESLA%22%20since%3A2019-03-01%20until%3A2019-03-31&src=typd	@jakecosenza	Jake	It'd be like sticking a fake antenna on an iphone because 'that's the way phones are supposed to look'	it'd be like sticking a fake antenna on an iphone because 'that's the way phones are supposed to look'	it'd be like sticking a fake antenna on an iphone because 'that's the way phones are supposed to look'	1	negative	-0.5
2228	41	1556890669-61	https://twitter.com/search?l=&q=%22%24TESLA%22%20since%3A2019-03-01%20until%3A2019-03-31&src=typd	@elonmusk	Elon Musk	Like the movie Us. Scary … but also empathetic.	like the movie us. scary but also empathetic.	like the movie us. scary but also empathetic.	1	negative	-0.5
2739	21	1556873243-2556	https://twitter.com/search?l=&q=%22%24TESLA%22%20since%3A2019-04-01%20until%3A2019-05-03&src=typd	@overclockthis	Gregg Williams	Even with a rolling start from behind... not today Mr. #BMW X7 (who floored it) and I saw three @tesla’s on my way home from work too! pic.twitter.com/6x3JI2paQU	even with a rolling start from behind... not today mr. #bmw x7 (who floored it) and i saw three @teslas on my way home from work too! pic.twitter.com/6x3ji2paqu	even with a rolling start from behind... not today mr. #bmw x7 (who floored it) and i saw three @teslas on my way home from work too! pic.twitter.com/6x3ji2paqu	0.7	negative	-0.5
2761	9	1556873243-3443	https://twitter.com/search?l=&q=%22%24TESLA%22%20since%3A2019-04-01%20until%3A2019-05-03&src=typd	@arnracing	ARN Racing	simple question for @elonmusk why did @Tesla provide me with shitty paint quality and unacceptable service on my model3 order? Worst buying experience of my life. I know he might not even care about how a customer feels or pretends he didn’t see this post. #TeslaModel3 #Tesla pic.twitter.com/SLYE5m3hlH	simple question for @elonmusk why did @tesla provide me with shitty paint quality and unacceptable service on my model3 order? worst buying experience of my life. i know he might not even care about how a customer feels or pretends he didnt see this post. #teslamodel3 #tesla pic.twitter.com/slye5m3hlh	simple question for @elonmusk why did @tesla provide me with shitty paint quality and unacceptable service on my model3 order? worst buying experience of my life. i know he might not even care about how a customer feels or pretends he didnt see this post. #teslamodel3 #tesla pic.twitter.com/slye5m3hlh	0.678571429	negative	-0.5
3464	2	1556873243-3705	https://twitter.com/search?l=&q=%22%24TESLA%22%20since%3A2019-04-01%20until%3A2019-05-03&src=typd	@pi_kumar	Piyush Kumar	Took a ride in a @Tesla model 3 and the driver had to look at the screen to change temperature while driving and also look at the screen to see cars in blind spot. Not a great design for safety! @elonmusk	took a ride in a @tesla model 3 and the driver had to look at the screen to change temperature while driving and also look at the screen to see cars in blind spot. not a great design for safety! @elonmusk	took a ride in a @tesla model 3 and the driver had to look at the screen to change temperature while driving and also look at the screen to see cars in blind spot. not a great design for safety! @elonmusk	0.708333333	negative	-0.5
3664	8	1556873243-2838	https://twitter.com/search?l=&q=%22%24TESLA%22%20since%3A2019-04-01%20until%3A2019-05-03&src=typd	@iamsabakarim	Saba Karim	Hi @ElonMusk, terrible service here at @Tesla in CO: Littleton & Cherry Creek. We paid for a Model 3 earlier this week ~$70K, now we’re being told it “didn’t arrive in acceptable condition” and that we can’t have what we ordered. My friend flew in from CA. No warning, no calls	hi @elonmusk, terrible service here at @tesla in co: littleton & cherry creek. we paid for a model 3 earlier this week ~$70k, now were being told it didnt arrive in acceptable condition and that we can not have what we ordered. my friend flew in from ca. no warning, no calls	hi @elonmusk, terrible service here at @tesla in co: littleton & cherry creek. we paid for a model 3 earlier this week ~$70k, now were being told it didnt arrive in acceptable condition and that we can not have what we ordered. my friend flew in from ca. no warning, no calls	0.75	negative	-0.5
3735	34	1556873243-3371	https://twitter.com/search?l=&q=%22%24TESLA%22%20since%3A2019-04-01%20until%3A2019-05-03&src=typd	@yoshi_sudarso	Yoshi Sudarso	I think something’s wrong with my @Tesla model 3....hopped into the car and it was doing this pic.twitter.com/Rvf6MVjNVo	i think somethings wrong with my @tesla model 3....hopped into the car and it was doing this pic.twitter.com/rvf6mvjnvo	i think somethings wrong with my @tesla model 3....hopped into the car and it was doing this pic.twitter.com/rvf6mvjnvo	0.9	negative	-0.5
3784	33	1556873243-3643	https://twitter.com/search?l=&q=%22%24TESLA%22%20since%3A2019-04-01%20until%3A2019-05-03&src=typd	@raf_fiol	Raf Fiol	Hand sanitizer at work looks like a @Tesla Wall Charger. I think I’m obsessed with my car. pic.twitter.com/Cj6h587Uby	hand sanitizer at work looks like a @tesla wall charger. i think i am obsessed with my car. pic.twitter.com/cj6h587uby	hand sanitizer at work looks like a @tesla wall charger. i think i am obsessed with my car. pic.twitter.com/cj6h587uby	1	negative	-0.5
4290	93	1556984854-98	https://twitter.com/search?src=typd&q=%22%24tesla%22%20since%3A2019-02-01%20until%3A2019-02-28	@MJ_Reports	Marcine Joseph	WATCH: A @Tesla crashes into a tree and bursts into flames in Davie on Flamingo Rd. Unfortunately the driver died on scene according to Davie Fire Rescue. We have @SanelaWPLG on scene working the story. ( via Daniel Dobb)pic.twitter.com/uJCKjWOPJx	watch: a @tesla crashes into a tree and bursts into flames in davie on flamingo rd. unfortunately the driver died on scene according to davie fire rescue. we have @sanelawplg on scene working the story. ( via daniel dobb)pic.twitter.com/ujckjwopjx	watch: a @tesla crashes into a tree and bursts into flames in davie on flamingo rd. unfortunately the driver died on scene according to davie fire rescue. we have @sanelawplg on scene working the story. ( via daniel dobb)pic.twitter.com/ujckjwopjx	1	negative	-0.5
4461	2	1556984854-25	https://twitter.com/search?src=typd&q=%22%24tesla%22%20since%3A2019-02-01%20until%3A2019-02-28	@JChapmania	Jaine	@Tesla ! Please make spare parts! I've been waiting 3 months for a front bumper, hood and airbags for my Model S in So Cal. I can't believe you haven't sent them to the body shop yet! WTF, please help!	@tesla ! please make spare parts! i've been waiting 3 months for a front bumper, hood and airbags for my model s in so cal. i can't believe you haven't sent them to the body shop yet! what the fuck, please help!	@tesla ! please make spare parts! i've been waiting 3 months for a front bumper, hood and airbags for my model s in so cal. i can't believe you haven't sent them to the body shop yet! what the fuck, please help!	0.6	negative	-0.5
4644	2	1556984854-833	https://twitter.com/search?src=typd&q=%22%24tesla%22%20since%3A2019-02-01%20until%3A2019-02-28	@borperbingle	Samuel Borcherding	Day 159: Sad that I didn’t get to participate in @TeamGaryVee’s smash stream today. @elonmusk @Tesla pic.twitter.com/MSV3Wf2TTG – at Tesla Supercharger	day 159: sad that i didnt get to participate in @teamgaryvees smash stream today. @elonmusk @tesla pic.twitter.com/msv3wf2ttg at tesla supercharger	day 159: sad that i didnt get to participate in @teamgaryvees smash stream today. @elonmusk @tesla pic.twitter.com/msv3wf2ttg at tesla supercharger	1	negative	-0.5
4664	1	1556984854-830	https://twitter.com/search?src=typd&q=%22%24tesla%22%20since%3A2019-02-01%20until%3A2019-02-28	@daveja_vu	Dave Schmidt	I think Fred Lambert asked for blind spot alert once and Elon responded yes	i think fred lambert asked for blind spot alert once and elon responded yes	i think fred lambert asked for blind spot alert once and elon responded yes	0.666666667	negative	-0.5
2661	12	1556873243-2906	https://twitter.com/search?l=&q=%22%24TESLA%22%20since%3A2019-04-01%20until%3A2019-05-03&src=typd	@MJonMoney	Michael James	Tried to order a @Tesla model 3 today. Employee on phone says he's making a small administrative change to my order. Turns out, he changes all-wheel drive to rear-wheel. Trying to move dead inventory I'm guessing. Can't get through to anyone to fix problem. #disgusted @elonmusk	tried to order a @tesla model 3 today. employee on phone says he's making a small administrative change to my order. turns out, he changes all-wheel drive to rear-wheel. trying to move dead inventory i'm guessing. can't get through to anyone to fix problem. #disgusted @elonmusk	tried to order a @tesla model 3 today. employee on phone says he's making a small administrative change to my order. turns out, he changes all-wheel drive to rear-wheel. trying to move dead inventory i'm guessing. can't get through to anyone to fix problem. #disgusted @elonmusk	0.6	negative	-0.483333333
3703	34	1556873243-3681	https://twitter.com/search?l=&q=%22%24TESLA%22%20since%3A2019-04-01%20until%3A2019-05-03&src=typd	@AgopunturaJohn	Agopuntura John Barth	Boom! Swiss statistics of March are 1856 Ev registered and 1243 out are #Tesla not too bad for a small country @elonmusk @Tesla @Model3_CH @TeslaSchweizpic.twitter.com/xhMfhvoRMc	boom! swiss statistics of march are 1856 ev registered and 1243 out are #tesla not too bad for a small country @elonmusk @tesla @model3_ch @teslaschweizpic.twitter.com/xhmfhvormc	boom! swiss statistics of march are 1856 ev registered and 1243 out are #tesla not too bad for a small country @elonmusk @tesla @model3_ch @teslaschweizpic.twitter.com/xhmfhvormc	0.533333333	negative	-0.475
4294	2	1556984854-403	https://twitter.com/search?src=typd&q=%22%24tesla%22%20since%3A2019-02-01%20until%3A2019-02-28	@CasinoCapital	Casino Capital	I'm so thankful for the safety of my hand grenade, although I am a little disappointed it blew up in my face.	i'm so thankful for the safety of my hand grenade, although i am a little disappointed it blew up in my face.	i'm so thankful for the safety of my hand grenade, although i am a little disappointed it blew up in my face.	0.625	negative	-0.46875
3096	3	1556873243-3401	https://twitter.com/search?l=&q=%22%24TESLA%22%20since%3A2019-04-01%20until%3A2019-05-03&src=typd	@gmbankrupt	Ryan	Props to the @Tesla software team! They’ve been rolling out updates like crazy lately. pic.twitter.com/hOJZHi7PCt	props to the @tesla software team! theyve been rolling out updates like crazy lately. pic.twitter.com/hojzhi7pct	props to the @tesla software team! theyve been rolling out updates like crazy lately. pic.twitter.com/hojzhi7pct	0.75	negative	-0.45
4326	6	1556984854-92	https://twitter.com/search?src=typd&q=%22%24tesla%22%20since%3A2019-02-01%20until%3A2019-02-28	@SanelaWPLG	Sanela Sabovic	TRAGIC ACCIDENT: Firefighters working to put out flames after the driver of a @Tesla loses control and crashes in Davie. Sadly, the driver was instantaneously killed. @DaviePolice believe speed may have been a factor. We have the details coming up on @WPLGLocal10 news at 11.pic.twitter.com/DlwTmDER2t	tragic accident: firefighters working to put out flames after the driver of a @tesla loses control and crashes in davie. sadly, the driver was instantaneously killed. @daviepolice believe speed may have been a factor. we have the details coming up on @wplglocal10 news at 11.pic.twitter.com/dlwtmder2t	tragic accident: firefighters working to put out flames after the driver of a @tesla loses control and crashes in davie. sadly, the driver was instantaneously killed. @daviepolice believe speed may have been a factor. we have the details coming up on @wplglocal10 news at 11.pic.twitter.com/dlwtmder2t	0.4625	negative	-0.4375
3349	2	1556873243-2695	https://twitter.com/search?l=&q=%22%24TESLA%22%20since%3A2019-04-01%20until%3A2019-05-03&src=typd	@TheCarrotChaser	Chasing The Rideshare Carrot	As a very disgruntled & abused @Uber & @Lyft driver, I hope that @elonmusk & @Tesla kicks their asses at driverless cars. @dkhos & @johnzimmer are horrible people for the way they treat their drivers & when the #lyftipo & #uberipo fail they will know the pain us drivers have felt	as a very disgruntled & abused @uber & @lyft driver, i hope that @elonmusk & @tesla kicks their asses at driverless cars. @dkhos & @johnzimmer are horrible people for the way they treat their drivers & when the #lyftipo & #uberipo fail they will know the pain us drivers have felt	as a very disgruntled & abused @uber & @lyft driver, i hope that @elonmusk & @tesla kicks their asses at driverless cars. @dkhos & @johnzimmer are horrible people for the way they treat their drivers & when the #lyftipo & #uberipo fail they will know the pain us drivers have felt	0.533333333	negative	-0.433333333
2516	1	1556890669-698	https://twitter.com/search?l=&q=%22%24TESLA%22%20since%3A2019-03-01%20until%3A2019-03-31&src=typd	@engineers_feed	World of Engineering	@Tesla ’s next-generation Roadster prototype. 0-60 mph in 1.9 sec, 620-mile of range, and cold air thrusters In thrust we trust! pic.twitter.com/xMp6VUAZLZ	@tesla s next-generation roadster prototype. 0-60 mph in 1.9 sec, 620-mile of range, and cold air thrusters in thrust we trust! pic.twitter.com/xmp6vuazlz	@tesla s next-generation roadster prototype. 0-60 mph in 1.9 sec, 620-mile of range, and cold air thrusters in thrust we trust! pic.twitter.com/xmp6vuazlz	0.8	negative	-0.425
4436	30	1556984854-333	https://twitter.com/search?src=typd&q=%22%24tesla%22%20since%3A2019-02-01%20until%3A2019-02-28	@harleypasternak	Harley Pasternak	@tesla service. My car is literally falling apart. The windshield is leaking water when it rains and I have a small lake inside of my car. There are sensors that flash warnings for the last 4 months,This maybe at the end of Tesla for me. Your service is horrible	@tesla service. my car is literally falling apart. the windshield is leaking water when it rains and i have a small lake inside of my car. there are sensors that flash warnings for the last 4 months,this maybe at the end of tesla for me. your service is horrible	@tesla service. my car is literally falling apart. the windshield is leaking water when it rains and i have a small lake inside of my car. there are sensors that flash warnings for the last 4 months,this maybe at the end of tesla for me. your service is horrible	0.488888889	negative	-0.416666667
3221	32	1556873243-2922	https://twitter.com/search?l=&q=%22%24TESLA%22%20since%3A2019-04-01%20until%3A2019-05-03&src=typd	@amarlevine	Pets and Politics	.@tesla just offered me $40k for my 2016 Model S, which I bought for $116k. And you claim it does not depreciate? You are providing false and misleading information to your investors. $tsla $tslaq	.@tesla just offered me $40k for my 2016 model s, which i bought for $116k. and you claim it does not depreciate? you are providing false and misleading information to your investors. $tsla $tslaq	.@tesla just offered me $40k for my 2016 model s, which i bought for $116k. and you claim it does not depreciate? you are providing false and misleading information to your investors. $tsla $tslaq	0.6	negative	-0.4
3490	3	1556873243-2603	https://twitter.com/search?l=&q=%22%24TESLA%22%20since%3A2019-04-01%20until%3A2019-05-03&src=typd	@FancyPantless	Rob Stumpf ⚡️	Can and will @tesla release statistics regarding vehicle fires in it's quarterly safety reports? This could help with transparency and denouncing false information.	can and will @tesla release statistics regarding vehicle fires in it's quarterly safety reports? this could help with transparency and denouncing false information.	can and will @tesla release statistics regarding vehicle fires in it's quarterly safety reports? this could help with transparency and denouncing false information.	0.6	negative	-0.4
4273	6	1556984854-38	https://twitter.com/search?src=typd&q=%22%24tesla%22%20since%3A2019-02-01%20until%3A2019-02-28	@iliketeslas	I like Tesla	Why can't shareholders sue the @SEC_Enforcement for what they do to us shareholders because of their false claims ? @elonmusk @danahull @Tesla	why can't shareholders sue the @sec_enforcement for what they do to us shareholders because of their false claims ? @elonmusk @danahull @tesla	why can't shareholders sue the @sec_enforcement for what they do to us shareholders because of their false claims ? @elonmusk @danahull @tesla	0.6	negative	-0.4
2743	9	1556873243-3182	https://twitter.com/search?l=&q=%22%24TESLA%22%20since%3A2019-04-01%20until%3A2019-05-03&src=typd	@CARandDRIVER	Car and Driver	@elonmusk Are there any $35,000 Model 3 Standard Range cars with the base interior and without Autopilot that have been/will be delivered to customers?	@elonmusk are there any $35,000 model 3 standard range cars with the base interior and without autopilot that have been/will be delivered to customers?	@elonmusk are there any $35,000 model 3 standard range cars with the base interior and without autopilot that have been/will be delivered to customers?	0.5	negative	-0.4
2811	5	1556873243-2762	https://twitter.com/search?l=&q=%22%24TESLA%22%20since%3A2019-04-01%20until%3A2019-05-03&src=typd	@Gadgetress	Tamara Chuang	As electric vehicles grow, here's a side effect that may be addressed with a proposed Colorado law: #ICEholes who block EV charging spots on purpose. Story behind HB 1298 via @kamala39co @seanmmitchell @NicAnsuini @natlcarcharging @Tesla #copoliticshttps://coloradosun.com/2019/04/22/iceholes-colorado-electric-vehicle-charging-station-law/ …	as electric vehicles grow, here's a side effect that may be addressed with a proposed colorado law: #iceholes who block ev charging spots on purpose. story behind hb 1298 via @kamala39co @seanmmitchell @nicansuini @natlcarcharging @tesla #copolitics	as electric vehicles grow, here's a side effect that may be addressed with a proposed colorado law: #iceholes who block ev charging spots on purpose. story behind hb 1298 via @kamala39co @seanmmitchell @nicansuini @natlcarcharging @tesla #copolitics	0.7	negative	-0.4
2961	2	1556873243-2680	https://twitter.com/search?l=&q=%22%24TESLA%22%20since%3A2019-04-01%20until%3A2019-05-03&src=typd	@rosinenbrt	damian.	WTF is WFT, Jeremy?	what the fuck is wft, jeremy?	what the fuck is wft, jeremy?	0.6	negative	-0.4
2963	1	1556873243-3739	https://twitter.com/search?l=&q=%22%24TESLA%22%20since%3A2019-04-01%20until%3A2019-05-03&src=typd	@samabuelsamid	Sam Abuelsamid	Hey @NHTSAgov Why are you allowing @tesla to get away with this? Since when is a broken suspension not a safety issue? https://twitter.com/WombatPickled/status/1112710721236656128 …	hey @nhtsagov why are you allowing @tesla to get away with this? since when is a broken suspension not a safety issue?	hey @nhtsagov why are you allowing @tesla to get away with this? since when is a broken suspension not a safety issue?	0.4	negative	-0.4
3808	3	1556873243-3072	https://twitter.com/search?l=&q=%22%24TESLA%22%20since%3A2019-04-01%20until%3A2019-05-03&src=typd	@MelaynaLokosky	KillingMyCareer	Please support my campaign to rebrand @Tesla $Tesla as a RICO criminal enterprise by tagging and retweeting @TheJusticeDept & @FBI.pic.twitter.com/fgY9fjWKIT	please support my campaign to rebrand @tesla $tesla as a rico criminal enterprise by tagging and retweeting @thejusticedept & @fbi.pic.twitter.com/fgy9fjwkit	please support my campaign to rebrand @tesla $tesla as a rico criminal enterprise by tagging and retweeting @thejusticedept & @fbi.pic.twitter.com/fgy9fjwkit	0.55	negative	-0.4
4006	1	1556984854-823	https://twitter.com/search?src=typd&q=%22%24tesla%22%20since%3A2019-02-01%20until%3A2019-02-28	@HeartTesla	iHeartTesla	Programmed to never fall asleep, never get tired, never get road rage but, I get your meaning	programmed to never fall asleep, never get tired, never get road rage but, i get your meaning	programmed to never fall asleep, never get tired, never get road rage but, i get your meaning	0.7	negative	-0.4
4007	11	1556984854-18	https://twitter.com/search?src=typd&q=%22%24tesla%22%20since%3A2019-02-01%20until%3A2019-02-28	@kingsman_vishnu	Vishnu Nair	wtf man do u always keep 2 phones in ur pocket?? 1 for Instagram stories and 1 for apps?	what the fuck man do you always keep 2 phones in ur pocket?? 1 for instagram stories and 1 for apps?	what the fuck man do you always keep 2 phones in ur pocket?? 1 for instagram stories and 1 for apps?	0.6	negative	-0.4
4074	6	1556984854-262	https://twitter.com/search?src=typd&q=%22%24tesla%22%20since%3A2019-02-01%20until%3A2019-02-28	@ayeletw	Ayelet Waldman	Yep. Such a stupid decision we made. We should have bought a Nissan Leaf and not a @Tesla. https://twitter.com/joshtpm/status/1097580076152115200 …	yep. such a stupid decision we made. we should have bought a nissan leaf and not a @tesla.	yep. such a stupid decision we made. we should have bought a nissan leaf and not a @tesla.	0.75	negative	-0.4
4383	5	1556984854-395	https://twitter.com/search?src=typd&q=%22%24tesla%22%20since%3A2019-02-01%20until%3A2019-02-28	@MikeFlo46795160	Mike Flores	How 'bout that @Tesla data? Driver passes out. M3 veers off road & crashes. Hits pole (BAD!). No airbags deployed. Car never alerted Tesla that an accident occurred. Data pulled by Tesla service only indicated some “secondary systems” had malfunctions. $TSLA $TSLAQhttps://twitter.com/InvestorSwan/status/1096165447119134720 …	how 'bout that @tesla data? driver passes out. m3 veers off road & crashes. hits pole (bad!). no airbags deployed. car never alerted tesla that an accident occurred. data pulled by tesla service only indicated some secondary systems had malfunctions. $tsla $tslaq	how 'bout that @tesla data? driver passes out. m3 veers off road & crashes. hits pole (bad!). no airbags deployed. car never alerted tesla that an accident occurred. data pulled by tesla service only indicated some secondary systems had malfunctions. $tsla $tslaq	0.655555556	negative	-0.391666667
881	28	1556890669-646	https://twitter.com/search?l=&q=%22%24TESLA%22%20since%3A2019-03-01%20until%3A2019-03-31&src=typd	@elonmusk	Elon Musk	Definitely down the road, once construction & upgrades aren’t so crazy	definitely down the road, once construction & upgrades arent so crazy	definitely down the road, once construction & upgrades arent so crazy	0.594444444	negative	-0.377777778
2631	4	1556873243-2532	https://twitter.com/search?l=&q=%22%24TESLA%22%20since%3A2019-04-01%20until%3A2019-05-03&src=typd	@ninomelon	El Niño Melón	unless it's 3AM, you're home alone and don't have a baby. Then both sounds are pretty terrifying.	unless it's 3am, you're home alone and don't have a baby. then both sounds are pretty terrifying.	unless it's 3am, you're home alone and don't have a baby. then both sounds are pretty terrifying.	1	negative	-0.375
3341	10	1556873243-3003	https://twitter.com/search?l=&q=%22%24TESLA%22%20since%3A2019-04-01%20until%3A2019-05-03&src=typd	@teslacito	Teslacito	Elon Musk Puts an End to @tesla Goodwill Repairs. Buyers beware of shoddy quality! $TSLA $TSLAQhttps://evbite.com/tesla-puts-an-end-to-goodwill-repairs/ …	elon musk puts an end to @tesla goodwill repairs. buyers beware of shoddy quality! $tsla $tslaq	elon musk puts an end to @tesla goodwill repairs. buyers beware of shoddy quality! $tsla $tslaq	0.5	negative	-0.375
2854	3	1556873243-3062	https://twitter.com/search?l=&q=%22%24TESLA%22%20since%3A2019-04-01%20until%3A2019-05-03&src=typd	@PauloNu45223353	Paulo Nunes	@elonmusk @Tesla I've never seen a company working so badly. Tesla Portugal lost my car and doesn t care about anything to solve my problem. No action from TeslaPortugal. @elonmusk Can you find this car Please? RN109289047 help me	@elonmusk @tesla i've never seen a company working so badly. tesla portugal lost my car and doesn t care about anything to solve my problem. no action from teslaportugal. @elonmusk can you find this car please? rn109289047 help me	@elonmusk @tesla i've never seen a company working so badly. tesla portugal lost my car and doesn t care about anything to solve my problem. no action from teslaportugal. @elonmusk can you find this car please? rn109289047 help me	0.383333333	negative	-0.375
4344	4	1556984854-326	https://twitter.com/search?src=typd&q=%22%24tesla%22%20since%3A2019-02-01%20until%3A2019-02-28	@Gordonski_7BC	Gordon	Open the driver's door, HAL! I'm sorry, Dave. I'm afraid I can't do that.	open the driver's door, hal! i'm sorry, dave. i'm afraid i can't do that.	open the driver's door, hal! i'm sorry, dave. i'm afraid i can't do that.	0.8	negative	-0.366666667
3834	5	1556873243-2834	https://twitter.com/search?l=&q=%22%24TESLA%22%20since%3A2019-04-01%20until%3A2019-05-03&src=typd	@grftn_	grftn	I can’t take it. Seeing these (literally) insane $tslaq members physically interfering with @tesla, and then seeing tslaq support the acts and even play the victim makes me sick. Please stop giving them the attention they obviously lacked in their developmental years. $tsla	i can not take it. seeing these (literally) insane $tslaq members physically interfering with @tesla, and then seeing tslaq support the acts and even play the victim makes me sick. please stop giving them the attention they obviously lacked in their developmental years. $tsla	i can not take it. seeing these (literally) insane $tslaq members physically interfering with @tesla, and then seeing tslaq support the acts and even play the victim makes me sick. please stop giving them the attention they obviously lacked in their developmental years. $tsla	0.51	negative	-0.357857143
3044	13	1556873243-2950	https://twitter.com/search?l=&q=%22%24TESLA%22%20since%3A2019-04-01%20until%3A2019-05-03&src=typd	@TweeterTweaker	Tweet Tweaker	Never thought I'd say this, but could @spacex go BK before @tesla. If you're looking to raise $400M and you only pull in 11% of it a mere 3 months after raising 1/2 of a $500M round, things must be really bad. $tsla $tslaq	never thought i'd say this, but could @spacex go bk before @tesla. if you're looking to raise $400m and you only pull in 11% of it a mere 3 months after raising 1/2 of a $500m round, things must be really bad. $tsla $tslaq	never thought i'd say this, but could @spacex go bk before @tesla. if you're looking to raise $400m and you only pull in 11% of it a mere 3 months after raising 1/2 of a $500m round, things must be really bad. $tsla $tslaq	0.641666667	negative	-0.35
614	1	1556894986-1699	https://twitter.com/search?l=&q=%22%24TESLA%22%20since%3A2019-01-01%20until%3A2019-01-31&src=typd	@teslatidbits	Tesla Tidbits	I'm not going to shame them THAT badly... I intentionally left the plates out.	i'm not going to shame them that badly... i intentionally left the plates out.	i'm not going to shame them that badly... i intentionally left the plates out.	0.333333333	negative	-0.35
4579	24	1556984854-677	https://twitter.com/search?src=typd&q=%22%24tesla%22%20since%3A2019-02-01%20until%3A2019-02-28	@tinashakour	Tina Shakour 👠	Went in for car service. Usually my worst nightmare. But at @Tesla it has been a first class experience all around. Even Mother Nature agreed! @elonmusk pic.twitter.com/LXIahU2cEH	went in for car service. usually my worst nightmare. but at @tesla it has been a first class experience all around. even mother nature agreed! @elonmusk pic.twitter.com/lxiahu2ceh	went in for car service. usually my worst nightmare. but at @tesla it has been a first class experience all around. even mother nature agreed! @elonmusk pic.twitter.com/lxiahu2ceh	0.666666667	negative	-0.34375
3419	4	1556873243-3462	https://twitter.com/search?l=&q=%22%24TESLA%22%20since%3A2019-04-01%20until%3A2019-05-03&src=typd	@CloeJeroen	Jeroen de Cloe	@tesla @elonmusk #tesla what to do to get support as a Tesla owner? Mailed customer support and the people who sold me the car - not a single responds. Nothing but issues with my car. Want to return it. Am sick of being ignored.	@tesla @elonmusk #tesla what to do to get support as a tesla owner? mailed customer support and the people who sold me the car - not a single responds. nothing but issues with my car. want to return it. am sick of being ignored.	@tesla @elonmusk #tesla what to do to get support as a tesla owner? mailed customer support and the people who sold me the car - not a single responds. nothing but issues with my car. want to return it. am sick of being ignored.	0.535714286	negative	-0.339285714
2656	2	1556873243-2505	https://twitter.com/search?l=&q=%22%24TESLA%22%20since%3A2019-04-01%20until%3A2019-05-03&src=typd	@pedinurse04	Pedinurse04	@Tesla I bought my car and had it for less than two weeks because it was put together wrong. It’s been in your body shop for almost a month. Who’s making the car payment this month? Why should I pay for a car that I don’t even have?	@tesla i bought my car and had it for less than two weeks because it was put together wrong. its been in your body shop for almost a month. whos making the car payment this month? why should i pay for a car that i dont even have?	@tesla i bought my car and had it for less than two weeks because it was put together wrong. its been in your body shop for almost a month. whos making the car payment this month? why should i pay for a car that i dont even have?	0.483333333	negative	-0.333333333
3186	6	1556873243-3288	https://twitter.com/search?l=&q=%22%24TESLA%22%20since%3A2019-04-01%20until%3A2019-05-03&src=typd	@ATeslaFanatic	FutureIsTesla	.@icbc #Tesla s now do video surveillance when parked; caught 3 incidents over last week. Also it’s practically impossible to steal a Tesla since it gets tracked. Does that help insurance? @EcoHeliGuy @teslainvernon @TeslaArmy @TeslaOwnersBC @Tesla https://twitter.com/InsideEVs/status/1115726964168495104 …	.@icbc #tesla s now do video surveillance when parked; caught 3 incidents over last week. also its practically impossible to steal a tesla since it gets tracked. does that help insurance? @ecoheliguy @teslainvernon @teslaarmy @teslaownersbc @tesla	.@icbc #tesla s now do video surveillance when parked; caught 3 incidents over last week. also its practically impossible to steal a tesla since it gets tracked. does that help insurance? @ecoheliguy @teslainvernon @teslaarmy @teslaownersbc @tesla	0.533333333	negative	-0.333333333
3802	29	1556873243-3159	https://twitter.com/search?l=&q=%22%24TESLA%22%20since%3A2019-04-01%20until%3A2019-05-03&src=typd	@bonnienorman	Bonnie Norman	Oh c'mon, @Audi! Are you serious? Now you're attempting to draft off @Tesla's brand? That's just pitiful. https://twitter.com/alex_avoigt/status/1116767507988144128 …	oh c'mon, @audi! are you serious? now you're attempting to draft off @tesla's brand? that's just pitiful.	oh c'mon, @audi! are you serious? now you're attempting to draft off @tesla's brand? that's just pitiful.	0.666666667	negative	-0.333333333
4492	3	1556984854-393	https://twitter.com/search?src=typd&q=%22%24tesla%22%20since%3A2019-02-01%20until%3A2019-02-28	@lexiheft	Lexi Heft	The subtle stuff, too, like music and steaming up the windows. Tesla always has attention to detail	the subtle stuff, too, like music and steaming up the windows. tesla always has attention to detail	the subtle stuff, too, like music and steaming up the windows. tesla always has attention to detail	0.5	negative	-0.333333333
4563	1	1556984854-318	https://twitter.com/search?src=typd&q=%22%24tesla%22%20since%3A2019-02-01%20until%3A2019-02-28	@DeanSheikh1	Dean Sheikh	@elonmusk Serious question - Is Tesla considering filing for bankruptcy? @Tesla	@elonmusk serious question - is tesla considering filing for bankruptcy? @tesla	@elonmusk serious question - is tesla considering filing for bankruptcy? @tesla	0.666666667	negative	-0.333333333
3586	49	1556873243-3372	https://twitter.com/search?l=&q=%22%24TESLA%22%20since%3A2019-04-01%20until%3A2019-05-03&src=typd	@mcourt	Mike Court	Boring Arizona freeway footage unless you consider that from Mesa onramp to Peoria offramp, it required no input from me, including lane changes. Really cool experience care of @tesla pic.twitter.com/Wmr2QtzRmM	boring arizona freeway footage unless you consider that from mesa onramp to peoria offramp, it required no input from me, including lane changes. really cool experience care of @tesla pic.twitter.com/wmr2qtzrmm	boring arizona freeway footage unless you consider that from mesa onramp to peoria offramp, it required no input from me, including lane changes. really cool experience care of @tesla pic.twitter.com/wmr2qtzrmm	0.825	negative	-0.325
3131	12	1556873243-2657	https://twitter.com/search?l=&q=%22%24TESLA%22%20since%3A2019-04-01%20until%3A2019-05-03&src=typd	@seanmmitchell	Sean M Mitchell	Prob with Colorado Automobile Dealers Association (@DriveColorado) saying ICEing is not a problem is they've consistently communicated they do not support EVs. Worst of all they do sophomoric things like exclude @Tesla EVs from site. See @KDVR story here: http://via.kdvr.com/ZfbUp pic.twitter.com/PhgfhntG9N	prob with colorado automobile dealers association (@drivecolorado) saying iceing is not a problem is they've consistently communicated they do not support evs. worst of all they do sophomoric things like exclude @tesla evs from site. see @kdvr story here:	prob with colorado automobile dealers association (@drivecolorado) saying iceing is not a problem is they've consistently communicated they do not support evs. worst of all they do sophomoric things like exclude @tesla evs from site. see @kdvr story here:	0.55	negative	-0.316666667
2779	49	1556873243-2787	https://twitter.com/search?l=&q=%22%24TESLA%22%20since%3A2019-04-01%20until%3A2019-05-03&src=typd	@jordanfliegel	Jordan Fliegel	And so this is why you should definitely NOT buy a brand new $90,000 Tesla Model X. Terrible experience, and super dangerous @Tesla @elonmusk you need to figure this out ASAP or refund everyone who bought an X :(pic.twitter.com/TaufYh9tLH	and so this is why you should definitely not buy a brand new $90,000 tesla model x. terrible experience, and super dangerous @tesla @elonmusk you need to figure this out asap or refund everyone who bought an x :(pic.twitter.com/taufyh9tlh	and so this is why you should definitely not buy a brand new $90,000 tesla model x. terrible experience, and super dangerous @tesla @elonmusk you need to figure this out asap or refund everyone who bought an x :(pic.twitter.com/taufyh9tlh	0.753535354	negative	-0.313383838
3952	7	1556984854-610	https://twitter.com/search?src=typd&q=%22%24tesla%22%20since%3A2019-02-01%20until%3A2019-02-28	@charlietech	Charlie	Nifty feature on the @Tesla #PowerWall2 . I don't use it, but this could mean you are fully charged before the #SydneyStorm hits!pic.twitter.com/QyxfePeuyC	nifty feature on the @tesla #powerwall2 . i don't use it, but this could mean you are fully charged before the #sydneystorm hits!pic.twitter.com/qyxfepeuyc	nifty feature on the @tesla #powerwall2 . i don't use it, but this could mean you are fully charged before the #sydneystorm hits!pic.twitter.com/qyxfepeuyc	0.6875	negative	-0.3125
4156	6	1556984854-64	https://twitter.com/search?src=typd&q=%22%24tesla%22%20since%3A2019-02-01%20until%3A2019-02-28	@nate_mccomb	Purple Model 3	Tap to delay @Tesla Does this mean that we'll be getting auto lane change soon? pic.twitter.com/qbdGnWhxKH	tap to delay @tesla does this mean that we'll be getting auto lane change soon? pic.twitter.com/qbdgnwhxkh	tap to delay @tesla does this mean that we'll be getting auto lane change soon? pic.twitter.com/qbdgnwhxkh	0.6875	negative	-0.3125
3556	15	1556873243-2878	https://twitter.com/search?l=&q=%22%24TESLA%22%20since%3A2019-04-01%20until%3A2019-05-03&src=typd	@IamTravisJames	TJ	I guess everyone else are slow readers. I read it and was waiting for the video to finish	i guess everyone else are slow readers. i read it and was waiting for the video to finish	i guess everyone else are slow readers. i read it and was waiting for the video to finish	0.4	negative	-0.3
1100	8	1556890669-214	https://twitter.com/search?l=&q=%22%24TESLA%22%20since%3A2019-03-01%20until%3A2019-03-31&src=typd	@MKBHD	Marques Brownlee	Late 2021	late 2021	late 2021	0.6	negative	-0.3
2652	3	1556873243-3362	https://twitter.com/search?l=&q=%22%24TESLA%22%20since%3A2019-04-01%20until%3A2019-05-03&src=typd	@TweetyKayago	Kayago	Just saw a Video of a Model 3 pickup in Germany. 3-week delay. Delivery with damaged body parts and dirty interior. Is this the experience we should get when buying a @Tesla ? I'm a really big Tesla Fan but these things make me think over of buying one @elonmusk	just saw a video of a model 3 pickup in germany. 3-week delay. delivery with damaged body parts and dirty interior. is this the experience we should get when buying a @tesla ? i'm a really big tesla fan but these things make me think over of buying one @elonmusk	just saw a video of a model 3 pickup in germany. 3-week delay. delivery with damaged body parts and dirty interior. is this the experience we should get when buying a @tesla ? i'm a really big tesla fan but these things make me think over of buying one @elonmusk	0.45	negative	-0.3
3079	11	1556873243-2986	https://twitter.com/search?l=&q=%22%24TESLA%22%20since%3A2019-04-01%20until%3A2019-05-03&src=typd	@andrewhockings	Andrew Hockings	I’ve calculated that here in the UK, when I finally get my Model 3, I’ll save approximately £2400 (3100 USD) per year compared to running a 40mpg diesel. How can anyone not make the switch to electric?	i have calculated that here in the uk, when i finally get my model 3, ill save approximately 2400 (3100 usd) per year compared to running a 40mpg diesel. how can anyone not make the switch to electric?	i have calculated that here in the uk, when i finally get my model 3, ill save approximately 2400 (3100 usd) per year compared to running a 40mpg diesel. how can anyone not make the switch to electric?	0.866666667	negative	-0.3
3113	4	1556873243-2734	https://twitter.com/search?l=&q=%22%24TESLA%22%20since%3A2019-04-01%20until%3A2019-05-03&src=typd	@HanSolex	Alex Kierstein	This remains the stupidest, least transparent, scammiest way to illustrate MSRP to buyers. Anytime I have to use the @Tesla configurator it makes my eyes bleed. "Price after Est. Savings" my ass. pic.twitter.com/uEmLf94o2B	this remains the stupidest, least transparent, scammiest way to illustrate msrp to buyers. anytime i have to use the @tesla configurator it makes my eyes bleed. "price after est. savings" my ass. pic.twitter.com/uemlf94o2b	this remains the stupidest, least transparent, scammiest way to illustrate msrp to buyers. anytime i have to use the @tesla configurator it makes my eyes bleed. "price after est. savings" my ass. pic.twitter.com/uemlf94o2b	0.4	negative	-0.3
3165	9	1556873243-3397	https://twitter.com/search?l=&q=%22%24TESLA%22%20since%3A2019-04-01%20until%3A2019-05-03&src=typd	@OffbeatLook	Camille Johnson aka Lil Bill	My hair’s been growing faster than a @Tesla lately pic.twitter.com/5S3n9N7E6N	my hairs been growing faster than a @tesla lately pic.twitter.com/5s3n9n7e6n	my hairs been growing faster than a @tesla lately pic.twitter.com/5s3n9n7e6n	0.6	negative	-0.3
3744	164	1556873243-3236	https://twitter.com/search?l=&q=%22%24TESLA%22%20since%3A2019-04-01%20until%3A2019-05-03&src=typd	@Erdayastronaut	Everyday Astronaut	Kinda bummed #falconheavy didn’t launch today, but at least I got the chance to catch the #ISS flying over @NASA’s VAB with a @Tesla Model X hope it launches tomorrow @SpaceX @elonmusk @FrunkYeapic.twitter.com/QO3qfsC1ci – at Launch Pad 39A (LC-39A)	kinda bummed #falconheavy didnt launch today, but at least i got the chance to catch the #iss flying over @nasas vab with a @tesla model x hope it launches tomorrow @spacex @elonmusk @frunkyeapic.twitter.com/qo3qfsc1ci at launch pad 39a (lc-39a)	kinda bummed #falconheavy didnt launch today, but at least i got the chance to catch the #iss flying over @nasas vab with a @tesla model x hope it launches tomorrow @spacex @elonmusk @frunkyeapic.twitter.com/qo3qfsc1ci at launch pad 39a (lc-39a)	0.4	negative	-0.3
4382	10	1556984854-74	https://twitter.com/search?src=typd&q=%22%24tesla%22%20since%3A2019-02-01%20until%3A2019-02-28	@TslaTimeCapsule	TeslaTimeCapsule	— #NewsCapsule — #Claim: Sales of 500,000 @Tesla cars in 2020 is an impossibility as a 6y CAGR of 65% is never been done by any complex product manufacturer. #Date: 17/Sep/2014 #Source: @markbspiegel https://seekingalpha.com/article/2501685-why-projections-for-tesla-to-sell-500000-cars-in-2020-are-absurd … #Tesla #EV #News $TSLApic.twitter.com/hDZ6hujGeH	#newscapsule #claim: sales of 500,000 @tesla cars in 2020 is an impossibility as a 6y cagr of 65% is never been done by any complex product manufacturer. #date: 17/sep/2014 #source: @markbspiegel #tesla #ev #news $tslapic.twitter.com/hdz6hujgeh	#newscapsule #claim: sales of 500,000 @tesla cars in 2020 is an impossibility as a 6y cagr of 65% is never been done by any complex product manufacturer. #date: 17/sep/2014 #source: @markbspiegel #tesla #ev #news $tslapic.twitter.com/hdz6hujgeh	0.4	negative	-0.3
4547	4	1556984854-357	https://twitter.com/search?src=typd&q=%22%24tesla%22%20since%3A2019-02-01%20until%3A2019-02-28	@potpiejimmy	Thorsten Liese	Drove by one of the Tesla stores in #Frankfurt, #Germany earlier today. There were Model 3s all over the place. Counted at least 50 3s parked around the store, it was crazy Hope to see them all on the road soon. Go @Tesla #Model3https://twitter.com/alex_avoigt/status/1096408787014037504 …	drove by one of the tesla stores in #frankfurt, #germany earlier today. there were model 3s all over the place. counted at least 50 3s parked around the store, it was crazy hope to see them all on the road soon. go @tesla #model3	drove by one of the tesla stores in #frankfurt, #germany earlier today. there were model 3s all over the place. counted at least 50 3s parked around the store, it was crazy hope to see them all on the road soon. go @tesla #model3	0.6	negative	-0.3
785	1	1556894986-1513	https://twitter.com/search?l=&q=%22%24TESLA%22%20since%3A2019-01-01%20until%3A2019-01-31&src=typd	@liangweihan4	Weihan Zhang	My friend am congratulate manufacture operate China. Please send bit coin I am work hard study differential equation united state. I am despise bn obesity netflix harry potter.	my friend am congratulate manufacture operate china. please send bit coin i am work hard study differential equation united state. i am despise bn obesity netflix harry potter.	my friend am congratulate manufacture operate china. please send bit coin i am work hard study differential equation united state. i am despise bn obesity netflix harry potter.	0.541666667	negative	-0.291666667
3970	4	1556984854-722	https://twitter.com/search?src=typd&q=%22%24tesla%22%20since%3A2019-02-01%20until%3A2019-02-28	@zb513	ZB	Update: another 5 weeks. Still no shirt. No refund. No response from repeated attempts to contact @Tesla. How hard can it be? It's a KIDS shirt. #jerks @elonmusk @TeslaMotorsClub @TeslaCanada #tesla #teslafail	update: another 5 weeks. still no shirt. no refund. no response from repeated attempts to contact @tesla. how hard can it be? it's a kids shirt. #jerks @elonmusk @teslamotorsclub @teslacanada #tesla #teslafail	update: another 5 weeks. still no shirt. no refund. no response from repeated attempts to contact @tesla. how hard can it be? it's a kids shirt. #jerks @elonmusk @teslamotorsclub @teslacanada #tesla #teslafail	0.541666667	negative	-0.291666667
3446	6	1556873243-3035	https://twitter.com/search?l=&q=%22%24TESLA%22%20since%3A2019-04-01%20until%3A2019-05-03&src=typd	@MinimalDuck	Arash Malek 🦆	What other car company besides @Tesla can say their CEO is a f*cking rocket scientist!?! @elonmusk is a living legend and it’s crazy how most ppl just seem to overlook this	what other car company besides @tesla can say their ceo is a f*cking rocket scientist!?! @elonmusk is a living legend and its crazy how most ppl just seem to overlook this	what other car company besides @tesla can say their ceo is a f*cking rocket scientist!?! @elonmusk is a living legend and its crazy how most ppl just seem to overlook this	0.64375	negative	-0.290625
3674	8	1556873243-3708	https://twitter.com/search?l=&q=%22%24TESLA%22%20since%3A2019-04-01%20until%3A2019-05-03&src=typd	@markxu1231	Mark Xu	THE Worst car I’ve ever driven! The model X died when I drive, it’s the second quality issue for 1300 miles of the 3 months new car!!!!!@elonmusk @Tesla pic.twitter.com/fbtK2jwQ7X	the worst car i have ever driven! the model x died when i drive, its the second quality issue for 1300 miles of the 3 months new car!!!!!@elonmusk @tesla pic.twitter.com/fbtk2jwq7x	the worst car i have ever driven! the model x died when i drive, its the second quality issue for 1300 miles of the 3 months new car!!!!!@elonmusk @tesla pic.twitter.com/fbtk2jwq7x	0.484848485	negative	-0.287878788
3444	2	1556873243-3023	https://twitter.com/search?l=&q=%22%24TESLA%22%20since%3A2019-04-01%20until%3A2019-05-03&src=typd	@ssmith_calabor	Steve Smith	.@Tesla wants to keep its record of racial discrimination against workers cloaked in secrecy. This is how big corporations use forced arbitration. It's a vicious tool to silence workers & protect those in power. It needs to end. #ShattertheSilence #EndForcedArbitrationhttps://twitter.com/jbcasuga/status/1118141458505244674 …	.@tesla wants to keep its record of racial discrimination against workers cloaked in secrecy. this is how big corporations use forced arbitration. it's a vicious tool to silence workers & protect those in power. it needs to end. #shatterthesilence #endforcedarbitration	.@tesla wants to keep its record of racial discrimination against workers cloaked in secrecy. this is how big corporations use forced arbitration. it's a vicious tool to silence workers & protect those in power. it needs to end. #shatterthesilence #endforcedarbitration	0.35	negative	-0.275
2668	1	1556873243-3090	https://twitter.com/search?l=&q=%22%24TESLA%22%20since%3A2019-04-01%20until%3A2019-05-03&src=typd	@EricMandela	Eric J. Mandela	Flight Instructor: “You’ll do all the flying, I won’t let you do anything stupid, if I take over, don’t fight me.” When using @Tesla Autopilot, your role is that of the instructor, you must be aware and agree with what Autopilot is doing and take over if warranted. $TSLA #Tesla	flight instructor: youll do all the flying, i will not let you do anything stupid, if i take over, dont fight me. when using @tesla autopilot, your role is that of the instructor, you must be aware and agree with what autopilot is doing and take over if warranted. $tsla #tesla	flight instructor: youll do all the flying, i will not let you do anything stupid, if i take over, dont fight me. when using @tesla autopilot, your role is that of the instructor, you must be aware and agree with what autopilot is doing and take over if warranted. $tsla #tesla	0.625	negative	-0.275
553	17	1556894986-958	https://twitter.com/search?l=&q=%22%24TESLA%22%20since%3A2019-01-01%20until%3A2019-01-31&src=typd	@Adrian_bereal	Adrian	3 months ago today this happened & still the parts have NOT arrived. Not great @Tesla @elonmusk amazing car but crap at getting it maybe concentrate on this sorted rather than farts in the car! #teslapic.twitter.com/pYiSvGMlAV	3 months ago today this happened & still the parts have not arrived. not great @tesla @elonmusk amazing car but crap at getting it maybe concentrate on this sorted rather than farts in the car! #teslapic.twitter.com/pyisvgmlav	3 months ago today this happened & still the parts have not arrived. not great @tesla @elonmusk amazing car but crap at getting it maybe concentrate on this sorted rather than farts in the car! #teslapic.twitter.com/pyisvgmlav	0.816666667	negative	-0.266666667
4567	8	1556984854-685	https://twitter.com/search?src=typd&q=%22%24tesla%22%20since%3A2019-02-01%20until%3A2019-02-28	@GregKable	Greg Kable	Attention @elonmusk! @BMW has exposed its second electric-powered SUV in prototype form. Sister model to the #iX3, it is currently undergoing winter testing out of an engineering base in Arjeplog, Sweden. Production is planned for 2021. Expect it to wear #iX5 badges. @Tesla pic.twitter.com/FlatEUr1EB	attention @elonmusk! @bmw has exposed its second electric-powered suv in prototype form. sister model to the #ix3, it is currently undergoing winter testing out of an engineering base in arjeplog, sweden. production is planned for 2021. expect it to wear #ix5 badges. @tesla pic.twitter.com/flateur1eb	attention @elonmusk! @bmw has exposed its second electric-powered suv in prototype form. sister model to the #ix3, it is currently undergoing winter testing out of an engineering base in arjeplog, sweden. production is planned for 2021. expect it to wear #ix5 badges. @tesla pic.twitter.com/flateur1eb	0.466666667	negative	-0.266666667
4030	51	1556984854-425	https://twitter.com/search?src=typd&q=%22%24tesla%22%20since%3A2019-02-01%20until%3A2019-02-28	@mayemusk	Maye Musk	Negative @Tesla headlines in the media have made me very angry and sad for 11 years. Fortunately with Tesla owners, websites, people who care about this planet and @Twitter , we can expose them. #Pravduh #CleanEnergyWillWinhttps://twitter.com/elonmusk/status/1095928711331831808 …	negative @tesla headlines in the media have made me very angry and sad for 11 years. fortunately with tesla owners, websites, people who care about this planet and @twitter , we can expose them. #pravduh #cleanenergywillwin	negative @tesla headlines in the media have made me very angry and sad for 11 years. fortunately with tesla owners, websites, people who care about this planet and @twitter , we can expose them. #pravduh #cleanenergywillwin	0.775	negative	-0.2625
3115	3	1556873243-3265	https://twitter.com/search?l=&q=%22%24TESLA%22%20since%3A2019-04-01%20until%3A2019-05-03&src=typd	@reviews_experts	REVIEWS.IO	Tesla UK support just said they have had multiple people calling in saying they have the same issue. Very dangerous @bcc @cnn @tesla.	tesla uk support just said they have had multiple people calling in saying they have the same issue. very dangerous @bcc @cnn @tesla.	tesla uk support just said they have had multiple people calling in saying they have the same issue. very dangerous @bcc @cnn @tesla.	0.375	negative	-0.26
1120	1	1556890669-1278	https://twitter.com/search?l=&q=%22%24TESLA%22%20since%3A2019-03-01%20until%3A2019-03-31&src=typd	@Ysaiasbds	Ysaias Barroeta	Iba a comprar uno pero no lo tienen en verde, no me sirve :/	iba a comprar uno pero no lo tienen en verde, no me sirve :/	iba a comprar uno pero no lo tienen en verde, no me sirve :/	1	negative	-0.25
1290	32	1556890669-1039	https://twitter.com/search?l=&q=%22%24TESLA%22%20since%3A2019-03-01%20until%3A2019-03-31&src=typd	@slcuervo	Saul Lopez	Ahora resulta que calcularon mal el tema de cerrar tiendas, así que han decidido dejar abiertas más de las que habían pensado, y van a subir los precios de los coches. Pero sólo un poquito. ESTO ES UN AUTÉNTICO CAOS, @Tesla se está comportando como un amateur https://twitter.com/Tesla/status/1104996129853255680 …	ahora resulta que calcularon mal el tema de cerrar tiendas, as que han decidido dejar abiertas ms de las que haban pensado, y van a subir los precios de los coches. pero slo un poquito. esto es un autntico caos, @tesla se est comportando como un amateur	ahora resulta que calcularon mal el tema de cerrar tiendas, as que han decidido dejar abiertas ms de las que haban pensado, y van a subir los precios de los coches. pero slo un poquito. esto es un autntico caos, @tesla se est comportando como un amateur	0.25	negative	-0.25
2745	4	1556873243-3278	https://twitter.com/search?l=&q=%22%24TESLA%22%20since%3A2019-04-01%20until%3A2019-05-03&src=typd	@teslaownersSV	Tesla Owners Silicon Valley	This was totally me. When I first got my license I wanted to drive everywhere. Ice cars were boring and didn't reinvent themselves but @tesla changed that. And I feel like I'm 16 Everytime I get into a @tesla https://twitter.com/jopalk/status/1115791143533289472 …	this was totally me. when i first got my license i wanted to drive everywhere. ice cars were boring and didn't reinvent themselves but @tesla changed that. and i feel like i'm 16 everytime i get into a @tesla	this was totally me. when i first got my license i wanted to drive everywhere. ice cars were boring and didn't reinvent themselves but @tesla changed that. and i feel like i'm 16 everytime i get into a @tesla	0.694444444	negative	-0.25
2873	7	1556873243-3171	https://twitter.com/search?l=&q=%22%24TESLA%22%20since%3A2019-04-01%20until%3A2019-05-03&src=typd	@electrichapp	electric happ	“Buying a @Tesla now is an investment in an appreciating asset”. Because an ordinary car without the hardware for autonomy is and will be a depreciating asset. Thank you @elonmusk	buying a @tesla now is an investment in an appreciating asset. because an ordinary car without the hardware for autonomy is and will be a depreciating asset. thank you @elonmusk	buying a @tesla now is an investment in an appreciating asset. because an ordinary car without the hardware for autonomy is and will be a depreciating asset. thank you @elonmusk	0.5	negative	-0.25
2928	11	1556873243-3183	https://twitter.com/search?l=&q=%22%24TESLA%22%20since%3A2019-04-01%20until%3A2019-05-03&src=typd	@CARandDRIVER	Car and Driver	The "$35,000" @Tesla Model 3 is no more, and it seems that it never was: http://crdrv.co/VLf4J90 pic.twitter.com/MylBKPjukb	the "$35,000" @tesla model 3 is no more, and it seems that it never was:	the "$35,000" @tesla model 3 is no more, and it seems that it never was:	0.5	negative	-0.25
4210	2	1556984854-760	https://twitter.com/search?src=typd&q=%22%24tesla%22%20since%3A2019-02-01%20until%3A2019-02-28	@TslaTimeCapsule	TeslaTimeCapsule	— #TSLAQCapsule — #Thesis: In the case of sustained @Tesla profits (several month / a year) @QTRResearch vows to admit being wrong about Tesla and rethink his bear thesis. #Date: 05/May/2018 #Source: @QTRResearch https://twitter.com/QTRResearch/status/992892592479264769 … #TeslaTimeCapsule $TSLAQpic.twitter.com/aI2NJQODKX	#tslaqcapsule #thesis: in the case of sustained @tesla profits (several month / a year) @qtrresearch vows to admit being wrong about tesla and rethink his bear thesis. #date: 05/may/2018 #source: @qtrresearch #teslatimecapsule $tslaqpic.twitter.com/ai2njqodkx	#tslaqcapsule #thesis: in the case of sustained @tesla profits (several month / a year) @qtrresearch vows to admit being wrong about tesla and rethink his bear thesis. #date: 05/may/2018 #source: @qtrresearch #teslatimecapsule $tslaqpic.twitter.com/ai2njqodkx	0.45	negative	-0.25
4246	4	1556984854-15	https://twitter.com/search?src=typd&q=%22%24tesla%22%20since%3A2019-02-01%20until%3A2019-02-28	@TheRealBreeze_	Breezy Boi	He usually carries one iPhone and one Android device	he usually carries one iphone and one android device	he usually carries one iphone and one android device	0.25	negative	-0.25
4368	11	1556984854-23	https://twitter.com/search?src=typd&q=%22%24tesla%22%20since%3A2019-02-01%20until%3A2019-02-28	@ShadySkies101	googleme	At a small price of 5000$	at a small price of 5000$	at a small price of 5000$	0.4	negative	-0.25
4496	2	1556984854-215	https://twitter.com/search?src=typd&q=%22%24tesla%22%20since%3A2019-02-01%20until%3A2019-02-28	@teslaownersSV	Tesla Owners Silicon Valley	No more cookies with sentry modepic.twitter.com/nbgItJdCYW	no more cookies with sentry modepic.twitter.com/nbgitjdcyw	no more cookies with sentry modepic.twitter.com/nbgitjdcyw	0.5	negative	-0.25
3678	3	1556873243-2881	https://twitter.com/search?l=&q=%22%24TESLA%22%20since%3A2019-04-01%20until%3A2019-05-03&src=typd	@realQuig	quig	Not as fast as this bad boypic.twitter.com/tsdR8DelXh	not as fast as this bad boypic.twitter.com/tsdr8delxh	not as fast as this bad boypic.twitter.com/tsdr8delxh	0.633333333	negative	-0.25
4305	2	1556984854-276	https://twitter.com/search?src=typd&q=%22%24tesla%22%20since%3A2019-02-01%20until%3A2019-02-28	@d0cdave	David	True story today - driving in the @Tesla #Model3 Wife: “I really like this car.” Me: “Yeah?” Wife: “Do you know what I like about this car?” Me: (Side glance, raised eyebrow) Wife: “Everything.” Me: “#ModelY is coming.” Wife: (Side glance, raised eyebrow) Me:pic.twitter.com/FSqvl3KPdB	true story today - driving in the @tesla #model3 wife: i really like this car. me: yeah? wife: do you know what i like about this car? me: (side glance, raised eyebrow) wife: everything. me: #modely is coming. wife: (side glance, raised eyebrow) me:pic.twitter.com/fsqvl3kpdb	true story today - driving in the @tesla #model3 wife: i really like this car. me: yeah? wife: do you know what i like about this car? me: (side glance, raised eyebrow) wife: everything. me: #modely is coming. wife: (side glance, raised eyebrow) me:pic.twitter.com/fsqvl3kpdb	0.7125	negative	-0.2375
4223	10	1556984854-632	https://twitter.com/search?src=typd&q=%22%24tesla%22%20since%3A2019-02-01%20until%3A2019-02-28	@wk057	Jason Hughes	Lot of hit pieces out on EVs and cold-weather range loss today based on a AAA report. It's an issue, but definitely exaggerated. A reporter contacted me for some info on the topic. Tried to clear up some specifics. At least some of that made it in. @Tesla https://hosted.ap.org/article/04029bd1e0a94cd59ff9540a398c12d1/aaa-cold-weather-can-cut-electric-car-range-40-percent …	lot of hit pieces out on evs and cold-weather range loss today based on a aaa report. it's an issue, but definitely exaggerated. a reporter contacted me for some info on the topic. tried to clear up some specifics. at least some of that made it in. @tesla	lot of hit pieces out on evs and cold-weather range loss today based on a aaa report. it's an issue, but definitely exaggerated. a reporter contacted me for some info on the topic. tried to clear up some specifics. at least some of that made it in. @tesla	0.594444444	negative	-0.233333333
3126	2	1556873243-3020	https://twitter.com/search?l=&q=%22%24TESLA%22%20since%3A2019-04-01%20until%3A2019-05-03&src=typd	@WingitMX	John Barron	Taking us away from dependence on Russian rockets at absorbent prices. The only reason I can see is "Elon hate", pure and simple. It's not just money. It's hate. Hang in there @SpaceX , @Tesla , and @elonmusk /2	taking us away from dependence on russian rockets at absorbent prices. the only reason i can see is "elon hate", pure and simple. it's not just money. it's hate. hang in there @spacex , @tesla , and @elonmusk /2	taking us away from dependence on russian rockets at absorbent prices. the only reason i can see is "elon hate", pure and simple. it's not just money. it's hate. hang in there @spacex , @tesla , and @elonmusk /2	0.60952381	negative	-0.230952381
2887	5	1556873243-2524	https://twitter.com/search?l=&q=%22%24TESLA%22%20since%3A2019-04-01%20until%3A2019-05-03&src=typd	@DisruptResearch	Disruption Research	$TSLA's capital raise today illustrates a dramatic difference between @Tesla and other companies, and between @elonmusk and other CEOs. 1/5	$tsla's capital raise today illustrates a dramatic difference between @tesla and other companies, and between @elonmusk and other ceos. 1/5	$tsla's capital raise today illustrates a dramatic difference between @tesla and other companies, and between @elonmusk and other ceos. 1/5	0.45	negative	-0.227777778
3361	66	1556873243-3257	https://twitter.com/search?l=&q=%22%24TESLA%22%20since%3A2019-04-01%20until%3A2019-05-03&src=typd	@Erdayastronaut	Everyday Astronaut	When this thing hits 88 mph, you’re gonna see some serious s#*%!!! #falconheavy - Thanks @TheFavoritist for the photo and @FrunkYea for the @tesla Model X rental pic.twitter.com/4xYgznNl0A – at Launch Pad 39A (LC-39A)	when this thing hits 88 mph, youre gonna see some serious s#*%!!! #falconheavy - thanks @thefavoritist for the photo and @frunkyea for the @tesla model x rental pic.twitter.com/4xygznnl0a at launch pad 39a (lc-39a)	when this thing hits 88 mph, youre gonna see some serious s#*%!!! #falconheavy - thanks @thefavoritist for the photo and @frunkyea for the @tesla model x rental pic.twitter.com/4xygznnl0a at launch pad 39a (lc-39a)	0.433333333	negative	-0.225520833
3871	5	1556984854-282	https://twitter.com/search?src=typd&q=%22%24tesla%22%20since%3A2019-02-01%20until%3A2019-02-28	@scot_work	Scot Work	Owner reports water condensation inside the frunk of #TESLAMODEL3 despite not having rained in the past few days. $TSLAQ @TESLA #TESLA $TSLApic.twitter.com/AWQ9oESen9	owner reports water condensation inside the frunk of #teslamodel3 despite not having rained in the past few days. $tslaq @tesla #tesla $tslapic.twitter.com/awq9oesen9	owner reports water condensation inside the frunk of #teslamodel3 despite not having rained in the past few days. $tslaq @tesla #tesla $tslapic.twitter.com/awq9oesen9	0.175	negative	-0.225
3546	5	1556873243-2628	https://twitter.com/search?l=&q=%22%24TESLA%22%20since%3A2019-04-01%20until%3A2019-05-03&src=typd	@MidwestHedgie	Midwestern Hedgie 🌸 🐝	Tesla's fire mortality rate is at least 4x that of the average car. $TSLA #firemortalityhttps://twitter.com/MidwestHedgie/status/1120763087139811328?s=19 …	tesla's fire mortality rate is at least 4x that of the average car. $tsla #firemortality	tesla's fire mortality rate is at least 4x that of the average car. $tsla #firemortality	0.4	negative	-0.225
3547	11	1556873243-3553	https://twitter.com/search?l=&q=%22%24TESLA%22%20since%3A2019-04-01%20until%3A2019-05-03&src=typd	@LivingTesla	LivingTesla	That's what I figured. Looking forward to the day I can turn this bad boy into a revenue stream. Thanks!	that's what i figured. looking forward to the day i can turn this bad boy into a revenue stream. thanks!	that's what i figured. looking forward to the day i can turn this bad boy into a revenue stream. thanks!	0.433333333	negative	-0.225
3138	4	1556873243-3567	https://twitter.com/search?l=&q=%22%24TESLA%22%20since%3A2019-04-01%20until%3A2019-05-03&src=typd	@BarkMSmeagol	Bark	So, is @elonmusk no longer @Tesla’s CEO and put in jail like the $TSLAQ #DumDums promised us? Maybe @jimcramer can answer on their behalf. I’ll wait...not too long though $TSLApic.twitter.com/0s3Old3pTX	so, is @elonmusk no longer @teslas ceo and put in jail like the $tslaq #dumdums promised us? maybe @jimcramer can answer on their behalf. ill wait...not too long though $tslapic.twitter.com/0s3old3ptx	so, is @elonmusk no longer @teslas ceo and put in jail like the $tslaq #dumdums promised us? maybe @jimcramer can answer on their behalf. ill wait...not too long though $tslapic.twitter.com/0s3old3ptx	0.466666667	negative	-0.216666667
2618	3	1556873243-3479	https://twitter.com/search?l=&q=%22%24TESLA%22%20since%3A2019-04-01%20until%3A2019-05-03&src=typd	@yanquetino	Mark Larsen	Thanks to @InsideEVs' data, I've updated my graphs of plug-in vehicle sales for March: http://bit.ly/usaevsales Among them is a pie-in-the-face for FUDsters: after merely a year-and-a-half in the market, @Tesla #Model3 now has the biggest slice of ALL plug-ins! pic.twitter.com/j5utzqeNDr	thanks to @insideevs' data, i've updated my graphs of plug-in vehicle sales for march: among them is a pie-in-the-face for fudsters: after merely a year-and-a-half in the market, @tesla #model3 now has the biggest slice of all plug-ins! pic.twitter.com/j5utzqendr	thanks to @insideevs' data, i've updated my graphs of plug-in vehicle sales for march: among them is a pie-in-the-face for fudsters: after merely a year-and-a-half in the market, @tesla #model3 now has the biggest slice of all plug-ins! pic.twitter.com/j5utzqendr	0.35	negative	-0.2125
4584	6	1556984854-328	https://twitter.com/search?src=typd&q=%22%24tesla%22%20since%3A2019-02-01%20until%3A2019-02-28	@alex8oa	Alex	Or even better the cops theme song " watcha gonna do! Watcha gonna do when they come for you! Bad boys bad boys"	or even better the cops theme song " watcha gonna do! watcha gonna do when they come for you! bad boys bad boys"	or even better the cops theme song " watcha gonna do! watcha gonna do when they come for you! bad boys bad boys"	0.611111111	negative	-0.20625
225	35	1556894986-1041	https://twitter.com/search?l=&q=%22%24TESLA%22%20since%3A2019-01-01%20until%3A2019-01-31&src=typd	@ynotWheelz	Terrell Pierre	Can you help a disabled brother out? @RealYungCripp @rickyberwick @TheRatTV @sadsunnynyc @sushitrash pic.twitter.com/YWBnr8kruA	can you help a disabled brother out? @realyungcripp @rickyberwick @therattv @sadsunnynyc @sushitrash pic.twitter.com/ywbnr8krua	can you help a disabled brother out? @realyungcripp @rickyberwick @therattv @sadsunnynyc @sushitrash pic.twitter.com/ywbnr8krua	0.3	negative	-0.2
1185	1	1556890669-17	https://twitter.com/search?l=&q=%22%24TESLA%22%20since%3A2019-03-01%20until%3A2019-03-31&src=typd	@zer0me	Edward Wayne-Rogers	Lastimosamente lo de la coima es muy heavy. Pero de a poco estamos haciendo cosas para que eventualmente sea interesante venir	lastimosamente lo de la coima es muy heavy. pero de a poco estamos haciendo cosas para que eventualmente sea interesante venir	lastimosamente lo de la coima es muy heavy. pero de a poco estamos haciendo cosas para que eventualmente sea interesante venir	0.5	negative	-0.2
2430	6	1556890669-1651	https://twitter.com/search?l=&q=%22%24TESLA%22%20since%3A2019-03-01%20until%3A2019-03-31&src=typd	@Tesla	Tesla	Traffic-Aware Cruise Control features are available with the base Autopilot package	traffic-aware cruise control features are available with the base autopilot package	traffic-aware cruise control features are available with the base autopilot package	0.7	negative	-0.2
2636	6	1556873243-2989	https://twitter.com/search?l=&q=%22%24TESLA%22%20since%3A2019-04-01%20until%3A2019-05-03&src=typd	@Hein_The_Sayer	Hein C 🦆	The dangerous low-life scumbag methods $TSLAQ would resort to in their hatred of @Tesla & @elonmusk Openly admitting to contemplating life-threatening criminal activity. $TSLAQ is a lost cult; they've gone beyond short-selling & manipulating stock prices. It goes much deeper https://twitter.com/enn_nafnlaus/status/1118283513030160390 …	the dangerous low-life scumbag methods $tslaq would resort to in their hatred of @tesla & @elonmusk openly admitting to contemplating life-threatening criminal activity. $tslaq is a lost cult; they've gone beyond short-selling & manipulating stock prices. it goes much deeper	the dangerous low-life scumbag methods $tslaq would resort to in their hatred of @tesla & @elonmusk openly admitting to contemplating life-threatening criminal activity. $tslaq is a lost cult; they've gone beyond short-selling & manipulating stock prices. it goes much deeper	0.5375	negative	-0.2
2696	3	1556873243-2765	https://twitter.com/search?l=&q=%22%24TESLA%22%20since%3A2019-04-01%20until%3A2019-05-03&src=typd	@businessinsider	Business Insider	• @Tesla shares fell Monday after the company announced a shakeup of its board of directors and a Wall Street firm released a downbeat report on the company. • Tesla is scheduled to report first-quarter earnings on Wednesday. Visit http://BusinessInsider.com for more.pic.twitter.com/3EUlqZcfWU	@tesla shares fell monday after the company announced a shakeup of its board of directors and a wall street firm released a downbeat report on the company. tesla is scheduled to report first-quarter earnings on wednesday. visit for more.pic.twitter.com/3eulqzcfwu	@tesla shares fell monday after the company announced a shakeup of its board of directors and a wall street firm released a downbeat report on the company. tesla is scheduled to report first-quarter earnings on wednesday. visit for more.pic.twitter.com/3eulqzcfwu	0.4	negative	-0.2
2768	1	1556873243-3391	https://twitter.com/search?l=&q=%22%24TESLA%22%20since%3A2019-04-01%20until%3A2019-05-03&src=typd	@cASShcapital	3rd Dimensional Resource Expansion	Nothing says saving the world like child laborers mining cobalt to build batteries for cars charged on power generated from natural gas and coal fired power plants so that self righteous liberals can endanger themselves and others by utilizing fake FSD tech on 6 lane highways	nothing says saving the world like child laborers mining cobalt to build batteries for cars charged on power generated from natural gas and coal fired power plants so that self righteous liberals can endanger themselves and others by utilizing fake fsd tech on 6 lane highways	nothing says saving the world like child laborers mining cobalt to build batteries for cars charged on power generated from natural gas and coal fired power plants so that self righteous liberals can endanger themselves and others by utilizing fake fsd tech on 6 lane highways	0.7	negative	-0.2
2896	2	1556873243-2772	https://twitter.com/search?l=&q=%22%24TESLA%22%20since%3A2019-04-01%20until%3A2019-05-03&src=typd	@CBSThisMorning	CBS This Morning	Trump administration expected to end Iran oil sanctions waivers Boeing rejecting claims of "shoddy production" after @nytimes report @Tesla investigating an accident involving one of its vehicles exploding at a parking lot in China pic.twitter.com/FBm9nvLXWI	trump administration expected to end iran oil sanctions waivers boeing rejecting claims of "shoddy production" after @nytimes report @tesla investigating an accident involving one of its vehicles exploding at a parking lot in china pic.twitter.com/fbm9nvlxwi	trump administration expected to end iran oil sanctions waivers boeing rejecting claims of "shoddy production" after @nytimes report @tesla investigating an accident involving one of its vehicles exploding at a parking lot in china pic.twitter.com/fbm9nvlxwi	0.45	negative	-0.2
3002	3	1556873243-3121	https://twitter.com/search?l=&q=%22%24TESLA%22%20since%3A2019-04-01%20until%3A2019-05-03&src=typd	@BenSullins	Ben Sullins	Thank you @Tesla and @elonmusk for the invite to watch the @SpaceX Falcon Heavy launch, an experience my family will never forget https://www.youtube.com/watch?v=wxYEKGMPrfE …	thank you @tesla and @elonmusk for the invite to watch the @spacex falcon heavy launch, an experience my family will never forget	thank you @tesla and @elonmusk for the invite to watch the @spacex falcon heavy launch, an experience my family will never forget	0.5	negative	-0.2
3037	3	1556873243-2669	https://twitter.com/search?l=&q=%22%24TESLA%22%20since%3A2019-04-01%20until%3A2019-05-03&src=typd	@ray4tesla	Ray 4️⃣Tesla	This fires looks worse than the Model S fire yesterday and yet no one makes a big deal out of it. @elonmusk @Tesla $TSLA $TSLAQ @TeslaMotorsClub	this fires looks worse than the model s fire yesterday and yet no one makes a big deal out of it. @elonmusk @tesla $tsla $tslaq @teslamotorsclub	this fires looks worse than the model s fire yesterday and yet no one makes a big deal out of it. @elonmusk @tesla $tsla $tslaq @teslamotorsclub	0.35	negative	-0.2
3487	6	1556873243-3514	https://twitter.com/search?l=&q=%22%24TESLA%22%20since%3A2019-04-01%20until%3A2019-05-03&src=typd	@thomas_sec	Thomas Müller	If you want an extended @Tesla Model 3 Performance test drive or just get the #Tesla #Experience for a few hours, you can now rent my car on @sharoo_ch #DrivingTheFuture #Sharing https://app.sharoo.com/de/circle_vehicles/10023 …pic.twitter.com/1eVmUWnFA8	if you want an extended @tesla model 3 performance test drive or just get the #tesla #experience for a few hours, you can now rent my car on @sharoo_ch #drivingthefuture #sharing	if you want an extended @tesla model 3 performance test drive or just get the #tesla #experience for a few hours, you can now rent my car on @sharoo_ch #drivingthefuture #sharing	0.1	negative	-0.2
3559	39	1556873243-3041	https://twitter.com/search?l=&q=%22%24TESLA%22%20since%3A2019-04-01%20until%3A2019-05-03&src=typd	@Tesla	Tesla	3/ Certified as a “Zero Waste” facility, our Fremont factory diverted over 93% of waste to recycling or waste-to-energy facilitiespic.twitter.com/mWIZN17aai	3/ certified as a zero waste facility, our fremont factory diverted over 93% of waste to recycling or waste-to-energy facilitiespic.twitter.com/mwizn17aai	3/ certified as a zero waste facility, our fremont factory diverted over 93% of waste to recycling or waste-to-energy facilitiespic.twitter.com/mwizn17aai	0	negative	-0.2
3694	1	1556873243-3654	https://twitter.com/search?l=&q=%22%24TESLA%22%20since%3A2019-04-01%20until%3A2019-05-03&src=typd	@jfrancilus	Joey Francilus	Everyday is a winding road... or not.	everyday is a winding road... or not.	everyday is a winding road... or not.	0.6	negative	-0.2
4086	13	1556984854-750	https://twitter.com/search?src=typd&q=%22%24tesla%22%20since%3A2019-02-01%20until%3A2019-02-28	@Jaku	Jaku	Hey @Tesla @elonmusk any chance you can send me a T? My car seems to be missing one.pic.twitter.com/3vQPSyEn2R	hey @tesla @elonmusk any chance you can send me a t? my car seems to be missing one.pic.twitter.com/3vqpsyen2r	hey @tesla @elonmusk any chance you can send me a t? my car seems to be missing one.pic.twitter.com/3vqpsyen2r	0.05	negative	-0.2
4257	3	1556984854-584	https://twitter.com/search?src=typd&q=%22%24tesla%22%20since%3A2019-02-01%20until%3A2019-02-28	@SnazzyQ	Quinn Nelson	They 100% do. Street below my house was 30MPH but now it’s 25MPH. Was changed a few months ago. Model 3 still thinks it’s 30MPH. This Model S with HW1 thinks it’s 30MPH until it sees the sign and then corrects to what’s posted.	they 100% do. street below my house was 30mph but now its 25mph. was changed a few months ago. model 3 still thinks its 30mph. this model s with hw1 thinks its 30mph until it sees the sign and then corrects to whats posted.	they 100% do. street below my house was 30mph but now its 25mph. was changed a few months ago. model 3 still thinks its 30mph. this model s with hw1 thinks its 30mph until it sees the sign and then corrects to whats posted.	0.1	negative	-0.2
4416	5	1556984854-182	https://twitter.com/search?src=typd&q=%22%24tesla%22%20since%3A2019-02-01%20until%3A2019-02-28	@vincent13031925	Vincent	Couple @Tesla Model 3 with the “green license plate” in China $TSLA #Tesla #Model3 #China #TeslaChinapic.twitter.com/ZuPp2kK70P	couple @tesla model 3 with the green license plate in china $tsla #tesla #model3 #china #teslachinapic.twitter.com/zupp2kk70p	couple @tesla model 3 with the green license plate in china $tsla #tesla #model3 #china #teslachinapic.twitter.com/zupp2kk70p	0.3	negative	-0.2
4571	1	1556984854-200	https://twitter.com/search?src=typd&q=%22%24tesla%22%20since%3A2019-02-01%20until%3A2019-02-28	@TweeterTweaker	Tweet Tweaker	Inspired by @Latrilife here are some pictures of @tesla's Hawthorne storage lot. Should you decide to visit please know this is NOT a nice part of LA so be careful. https://imgur.com/a/AnLTMb5 $TSLA $TSLAQ	inspired by @latrilife here are some pictures of @tesla's hawthorne storage lot. should you decide to visit please know this is not a nice part of la so be careful. $tsla $tslaq	inspired by @latrilife here are some pictures of @tesla's hawthorne storage lot. should you decide to visit please know this is not a nice part of la so be careful. $tsla $tslaq	1	negative	-0.2
4573	18	1556984854-95	https://twitter.com/search?src=typd&q=%22%24tesla%22%20since%3A2019-02-01%20until%3A2019-02-28	@BillyCorben	Billy Corben	Florida man killed after @Tesla crashes into tree and bursts into flames on Flamingo Road in Davie: https://www.local10.com/news/florida/broward/tesla-crashes-into-tree-in-davie-killing-driver-police-say …pic.twitter.com/cbafyBFxfC	florida man killed after @tesla crashes into tree and bursts into flames on flamingo road in davie:	florida man killed after @tesla crashes into tree and bursts into flames on flamingo road in davie:	0	negative	-0.2
3536	2	1556873243-3202	https://twitter.com/search?l=&q=%22%24TESLA%22%20since%3A2019-04-01%20until%3A2019-05-03&src=typd	@FrunkYea	FrunkYea	I guess we’re not good enough of a salesman we’ve literally tried to tell him what’s up for the past 2 yrs. @elonmusk “how to close deals on Tesla... invite them to SpaceX launch “	i guess were not good enough of a salesman weve literally tried to tell him whats up for the past 2 yrs. @elonmusk how to close deals on tesla... invite them to spacex launch	i guess were not good enough of a salesman weve literally tried to tell him whats up for the past 2 yrs. @elonmusk how to close deals on tesla... invite them to spacex launch	0.45	negative	-0.2
3832	10	1556873243-2978	https://twitter.com/search?l=&q=%22%24TESLA%22%20since%3A2019-04-01%20until%3A2019-05-03&src=typd	@iliketeslas	I like Tesla	This guy is putting the lives of Tesla workers in danger. His crazy followers suggesting he or others crash into the car. This account is even followed by @danahull Why is this legal ? What is going on here ? @jack @Twitter @elonmusk @Tesla $tslapic.twitter.com/nVVquxbjbp	this guy is putting the lives of tesla workers in danger. his crazy followers suggesting he or others crash into the car. this account is even followed by @danahull why is this legal ? what is going on here ? @jack @twitter @elonmusk @tesla $tslapic.twitter.com/nvvquxbjbp	this guy is putting the lives of tesla workers in danger. his crazy followers suggesting he or others crash into the car. this account is even followed by @danahull why is this legal ? what is going on here ? @jack @twitter @elonmusk @tesla $tslapic.twitter.com/nvvquxbjbp	0.55	negative	-0.2
4157	3	1556984854-265	https://twitter.com/search?src=typd&q=%22%24tesla%22%20since%3A2019-02-01%20until%3A2019-02-28	@ecoStu_	Stuart Powell 🌎	I only test drove a @Tesla, and going to the gas station the next day was depressing and felt gross. The fumes, the smell on the hands, standing in the freezing cold. Joe Rogan felt the same... https://twitter.com/joerogan/status/1095488883758850048 …	i only test drove a @tesla, and going to the gas station the next day was depressing and felt gross. the fumes, the smell on the hands, standing in the freezing cold. joe rogan felt the same...	i only test drove a @tesla, and going to the gas station the next day was depressing and felt gross. the fumes, the smell on the hands, standing in the freezing cold. joe rogan felt the same...	0.504166667	negative	-0.2
4312	2	1556984854-286	https://twitter.com/search?src=typd&q=%22%24tesla%22%20since%3A2019-02-01%20until%3A2019-02-28	@embaachu	Ekechukwu Mbaachu	You're being smarmy for no reason. .@Tesla's battery-farms even out the frequency of the grid and reduce the need to spin-up expensive peaking power plants. In the home, especially in #Australia, Li-ion Power Walls enable time-shifted partial grid defection. .@evtv .@bobbyllew	you're being smarmy for no reason. .@tesla's battery-farms even out the frequency of the grid and reduce the need to spin-up expensive peaking power plants. in the home, especially in #australia, li-ion power walls enable time-shifted partial grid defection. .@evtv .@bobbyllew	you're being smarmy for no reason. .@tesla's battery-farms even out the frequency of the grid and reduce the need to spin-up expensive peaking power plants. in the home, especially in #australia, li-ion power walls enable time-shifted partial grid defection. .@evtv .@bobbyllew	0.666666667	negative	-0.2
4319	7	1556984854-633	https://twitter.com/search?src=typd&q=%22%24tesla%22%20since%3A2019-02-01%20until%3A2019-02-28	@jonwiesman	Jon Wiesman	Wow @tesla customer service for their solar panel business is BAD. Rude and dismissive. Their system has been not generating power since Nov 16, they still haven’t fixed it, and don’t care. Get solar for your home but maybe look elsewhere.	wow @tesla customer service for their solar panel business is bad. rude and dismissive. their system has been not generating power since nov 16, they still havent fixed it, and dont care. get solar for your home but maybe look elsewhere.	wow @tesla customer service for their solar panel business is bad. rude and dismissive. their system has been not generating power since nov 16, they still havent fixed it, and dont care. get solar for your home but maybe look elsewhere.	0.616666667	negative	-0.2
4550	7	1556984854-598	https://twitter.com/search?src=typd&q=%22%24tesla%22%20since%3A2019-02-01%20until%3A2019-02-28	@jatin_here	Jatin Patel	@elonmusk @Tesla -1/2-Due 2 cold weather- my model 3 door won’t close & window glass won’t operate. Car won’t drive -puts in Park bcz doors are open. Should I leave my car in Costco parking lot with door/windows open & take Uber home bcz my car isn’t drivable?	@elonmusk @tesla -1/2-due 2 cold weather- my model 3 door will not close & window glass will not operate. car will not drive -puts in park bcz doors are open. should i leave my car in costco parking lot with door/windows open & take uber home bcz my car isnt drivable?	@elonmusk @tesla -1/2-due 2 cold weather- my model 3 door will not close & window glass will not operate. car will not drive -puts in park bcz doors are open. should i leave my car in costco parking lot with door/windows open & take uber home bcz my car isnt drivable?	0.666666667	negative	-0.2
4640	2	1556984854-801	https://twitter.com/search?src=typd&q=%22%24tesla%22%20since%3A2019-02-01%20until%3A2019-02-28	@Pivotal_Capital	Pivotal Capital	From yesterday's $TSLA shareholder letter. Amazing automotive sales can grow 152% YoY while SG&A expense contracts -2.2%.... If you're wondering why you cant get your @tesla customer service is pathetic - it is because they've done it intentionally. pic.twitter.com/oHR4xdOMXZ	from yesterday's $tsla shareholder letter. amazing automotive sales can grow 152% yoy while sg&a expense contracts -2.2%.... if you're wondering why you can not get your @tesla customer service is pathetic - it is because they've done it intentionally. pic.twitter.com/ohr4xdomxz	from yesterday's $tsla shareholder letter. amazing automotive sales can grow 152% yoy while sg&a expense contracts -2.2%.... if you're wondering why you can not get your @tesla customer service is pathetic - it is because they've done it intentionally. pic.twitter.com/ohr4xdomxz	0.95	negative	-0.2
2953	1	1556873243-3605	https://twitter.com/search?l=&q=%22%24TESLA%22%20since%3A2019-04-01%20until%3A2019-05-03&src=typd	@TeslaGong	Tesla in the Gong	That would be sweet. My recent experience with Mobile service here in australia has made me a believer. All other companies have been doing it wrong for years !!!! Way to go @Tesla pic.twitter.com/34Mq40UVsM	that would be sweet. my recent experience with mobile service here in australia has made me a believer. all other companies have been doing it wrong for years !!!! way to go @tesla pic.twitter.com/34mq40uvsm	that would be sweet. my recent experience with mobile service here in australia has made me a believer. all other companies have been doing it wrong for years !!!! way to go @tesla pic.twitter.com/34mq40uvsm	0.54375	negative	-0.19375
2982	6	1556873243-3408	https://twitter.com/search?l=&q=%22%24TESLA%22%20since%3A2019-04-01%20until%3A2019-05-03&src=typd	@Alandbru	𝓐𝓵𝓪𝓷𝓭	Little by little ... the logo T and 75 are already finished, in a few days I will put the Model S you like @elonmusk @tesla @mayemusk ?pic.twitter.com/R0DDtdyfeI	little by little ... the logo t and 75 are already finished, in a few days i will put the model s you like @elonmusk @tesla @mayemusk ?pic.twitter.com/r0ddtdyfei	little by little ... the logo t and 75 are already finished, in a few days i will put the model s you like @elonmusk @tesla @mayemusk ?pic.twitter.com/r0ddtdyfei	0.366666667	negative	-0.191666667
2574	2	1556873243-2945	https://twitter.com/search?l=&q=%22%24TESLA%22%20since%3A2019-04-01%20until%3A2019-05-03&src=typd	@teslaology	Teslaology	Yep, six freeways to go 54 miles in LA , thank you #AutoPilot for making life a little easier @elonmusk @Tesla pic.twitter.com/MwmXXiJnye	yep, six freeways to go 54 miles in la , thank you #autopilot for making life a little easier @elonmusk @tesla pic.twitter.com/mwmxxijnye	yep, six freeways to go 54 miles in la , thank you #autopilot for making life a little easier @elonmusk @tesla pic.twitter.com/mwmxxijnye	0.5	negative	-0.1875
2639	3	1556873243-3013	https://twitter.com/search?l=&q=%22%24TESLA%22%20since%3A2019-04-01%20until%3A2019-05-03&src=typd	@TradrFloridaFIL	Lady Tesla	Hey @YahooFinance why don't you make a retraction and post an apology for the misinformation you just shared regarding @ElonMusk and @Tesla Or do you actually want your viewers to be dumb and lied to? @Yahoo #YahooLieshttps://twitter.com/__Enceladus_/status/1118200961577693184 …	hey @yahoofinance why don't you make a retraction and post an apology for the misinformation you just shared regarding @elonmusk and @tesla or do you actually want your viewers to be dumb and lied to? @yahoo #yahoolies	hey @yahoofinance why don't you make a retraction and post an apology for the misinformation you just shared regarding @elonmusk and @tesla or do you actually want your viewers to be dumb and lied to? @yahoo #yahoolies	0.3	negative	-0.1875
3857	13	1556873243-3305	https://twitter.com/search?l=&q=%22%24TESLA%22%20since%3A2019-04-01%20until%3A2019-05-03&src=typd	@tesla_raj	tesla_raj	Holy crap! I judged NOA no confirmation too early. A lane change to get into carpool lane wasn’t working last couple days and today it initiated it early and did it! I think the neuralink learns! @elonmusk @tesla	holy crap! i judged noa no confirmation too early. a lane change to get into carpool lane wasnt working last couple days and today it initiated it early and did it! i think the neuralink learns! @elonmusk @tesla	holy crap! i judged noa no confirmation too early. a lane change to get into carpool lane wasnt working last couple days and today it initiated it early and did it! i think the neuralink learns! @elonmusk @tesla	0.366666667	negative	-0.1859375
4271	4	1556984854-785	https://twitter.com/search?src=typd&q=%22%24tesla%22%20since%3A2019-02-01%20until%3A2019-02-28	@m_xalher	Tesla Driver 🙋‍♂️ 🧢 🇳🇴	Air quality in Oslo dramatically IMPROVED. People regularly exposed to dangerous air pollution in 2014: 200,000. Number in 2018? 10,000. So down 95 % in 4 years! Much of it due to EVs and restrictions on inner city driving. @Tesla @elonmusk @ValueAnalyst1https://www.nrk.no/ostlandssendingen/oslo-luften-har-blitt-mye-renere-1.14408616 …	air quality in oslo dramatically improved. people regularly exposed to dangerous air pollution in 2014: 200,000. number in 2018? 10,000. so down 95 % in 4 years! much of it due to evs and restrictions on inner city driving. @tesla @elonmusk @valueanalyst1	air quality in oslo dramatically improved. people regularly exposed to dangerous air pollution in 2014: 200,000. number in 2018? 10,000. so down 95 % in 4 years! much of it due to evs and restrictions on inner city driving. @tesla @elonmusk @valueanalyst1	0.361495726	negative	-0.183888889
2911	1	1556873243-3163	https://twitter.com/search?l=&q=%22%24TESLA%22%20since%3A2019-04-01%20until%3A2019-05-03&src=typd	@Tesla_Bill	TeslaBill	New verb defined in the dictionary: “to spiegel: to be repeatedly wrong, often for years at a time.”	new verb defined in the dictionary: to spiegel: to be repeatedly wrong, often for years at a time.	new verb defined in the dictionary: to spiegel: to be repeatedly wrong, often for years at a time.	0.677272727	negative	-0.181818182
3099	11	1556873243-3609	https://twitter.com/search?l=&q=%22%24TESLA%22%20since%3A2019-04-01%20until%3A2019-05-03&src=typd	@OhioTesla	Tesla Columbus Ohio Owners	This evening @MikeDeWine signed HB62 (transportation budget) including the $200 EV/PHEV Fee and $100 Hybrid Fee. Ohio is now tied for the highest fees in the country. OH should be a leader of EV’s and not a killer of new technology. Sad day @ohiogop @OHDems @Tesla @elonmusk @CNBC	this evening @mikedewine signed hb62 (transportation budget) including the $200 ev/phev fee and $100 hybrid fee. ohio is now tied for the highest fees in the country. oh should be a leader of evs and not a killer of new technology. sad day @ohiogop @ohdems @tesla @elonmusk @cnbc	this evening @mikedewine signed hb62 (transportation budget) including the $200 ev/phev fee and $100 hybrid fee. ohio is now tied for the highest fees in the country. oh should be a leader of evs and not a killer of new technology. sad day @ohiogop @ohdems @tesla @elonmusk @cnbc	0.727272727	negative	-0.181818182
2844	11	1556873243-2631	https://twitter.com/search?l=&q=%22%24TESLA%22%20since%3A2019-04-01%20until%3A2019-05-03&src=typd	@FrankLuntz	Frank Luntz	Also, @ElonMusk said that Tesla owners could make up to $30,000 a year by letting their cars be autonomous robo-taxis: “It’s financially insane to buy anything other than a Tesla.” Probably related: @Tesla’s Q1 earnings report is tomorrow. https://www.marketwatch.com/story/tesla-earnings-the-big-question-is-how-big-is-the-quarterly-loss-2019-04-18 …	also, @elonmusk said that tesla owners could make up to $30,000 a year by letting their cars be autonomous robo-taxis: its financially insane to buy anything other than a tesla. probably related: @teslas q1 earnings report is tomorrow.	also, @elonmusk said that tesla owners could make up to $30,000 a year by letting their cars be autonomous robo-taxis: its financially insane to buy anything other than a tesla. probably related: @teslas q1 earnings report is tomorrow.	0.61875	negative	-0.18125
4113	8	1556984854-89	https://twitter.com/search?src=typd&q=%22%24tesla%22%20since%3A2019-02-01%20until%3A2019-02-28	@MikeFlo46795160	Mike Flores	Not exactly. But I've been quite involved as friends/family have been royally screwed over for reporting illegal "things." That turned into Elon's security thugs hiring PI teams to track us/hacking our home electronics, etc. It's been fun. I want that asshole taken down!!!!	not exactly. but i've been quite involved as friends/family have been royally screwed over for reporting illegal "things." that turned into elon's security thugs hiring pi teams to track us/hacking our home electronics, etc. it's been fun. i want that asshole taken down!!!!	not exactly. but i've been quite involved as friends/family have been royally screwed over for reporting illegal "things." that turned into elon's security thugs hiring pi teams to track us/hacking our home electronics, etc. it's been fun. i want that asshole taken down!!!!	0.309722222	negative	-0.176193576
3289	1	1556873243-3478	https://twitter.com/search?l=&q=%22%24TESLA%22%20since%3A2019-04-01%20until%3A2019-05-03&src=typd	@TradrFloridaFIL	Lady Tesla	Come on OEM's $TSLA is good but in order to transition everybody over to #EV's you're gonna have to bring something to the table that can at least compete. @Tesla cant do it all by themselves in the time frame we need it to happen. START HELPING!!!!! No more compliance cars! https://twitter.com/InsideEVs/status/1114266823149617153 …	come on oem's $tsla is good but in order to transition everybody over to #ev's you're gonna have to bring something to the table that can at least compete. @tesla can not do it all by themselves in the time frame we need it to happen. start helping!!!!! no more compliance cars!	come on oem's $tsla is good but in order to transition everybody over to #ev's you're gonna have to bring something to the table that can at least compete. @tesla can not do it all by themselves in the time frame we need it to happen. start helping!!!!! no more compliance cars!	0.5	negative	-0.176009115
3148	1	1556873243-3313	https://twitter.com/search?l=&q=%22%24TESLA%22%20since%3A2019-04-01%20until%3A2019-05-03&src=typd	@mortchad	Chad Mortensen	Hey @elonmusk Guarantee me a @Tesla semi delivery to my house and I’ll order another car today!!! Oh yeah - one more request - I need to get a ride in the semi. Thoughts? Please! https://twitter.com/TeslaNY/status/1115319139248295938 …	hey @elonmusk guarantee me a @tesla semi delivery to my house and ill order another car today!!! oh yeah - one more request - i need to get a ride in the semi. thoughts? please!	hey @elonmusk guarantee me a @tesla semi delivery to my house and ill order another car today!!! oh yeah - one more request - i need to get a ride in the semi. thoughts? please!	0.75	negative	-0.17578125
2995	2	1556873243-3300	https://twitter.com/search?l=&q=%22%24TESLA%22%20since%3A2019-04-01%20until%3A2019-05-03&src=typd	@Latrilife	Latrilife	This is because they drive like morons I have hours of footage of this @elonmusk @tesla tell your employees to drive in these neighborhoods as if their children play in the same streets! that probably wouldn’t do any good anyway, The fish stinks from the head https://twitter.com/Benshooter/status/1115693437607534592 …	this is because they drive like morons i have hours of footage of this @elonmusk @tesla tell your employees to drive in these neighborhoods as if their children play in the same streets! that probably wouldnt do any good anyway, the fish stinks from the head	this is because they drive like morons i have hours of footage of this @elonmusk @tesla tell your employees to drive in these neighborhoods as if their children play in the same streets! that probably wouldnt do any good anyway, the fish stinks from the head	0.55625	negative	-0.175
2679	7	1556873243-3734	https://twitter.com/search?l=&q=%22%24TESLA%22%20since%3A2019-04-01%20until%3A2019-05-03&src=typd	@zpPAPD	Zach Perron	Four years ago today, I made my Twitter acting debut in this #AprilFoolsDay spot with #PaloAlto-based @Tesla. Not surprisingly, Hollywood never came knocking...but I still had a blast. https://twitter.com/Tesla/status/583339439759310848 …	four years ago today, i made my twitter acting debut in this #aprilfoolsday spot with #paloalto-based @tesla. not surprisingly, hollywood never came knocking...but i still had a blast.	four years ago today, i made my twitter acting debut in this #aprilfoolsday spot with #paloalto-based @tesla. not surprisingly, hollywood never came knocking...but i still had a blast.	0.25	negative	-0.175
3740	1	1556873243-3347	https://twitter.com/search?l=&q=%22%24TESLA%22%20since%3A2019-04-01%20until%3A2019-05-03&src=typd	@DMC_Ryan	Ryan McCaffrey	Whether he is or isn't, it's still a deterrent. If word gets around that you will be filmed if you mess with a Tesla, thieves will target them a lot less often. That's the point of Sentry Mode.	whether he is or isn't, it's still a deterrent. if word gets around that you will be filmed if you mess with a tesla, thieves will target them a lot less often. that's the point of sentry mode.	whether he is or isn't, it's still a deterrent. if word gets around that you will be filmed if you mess with a tesla, thieves will target them a lot less often. that's the point of sentry mode.	0.120833333	negative	-0.170833333
2714	2	1556873243-3186	https://twitter.com/search?l=&q=%22%24TESLA%22%20since%3A2019-04-01%20until%3A2019-05-03&src=typd	@iliketeslas	I like Tesla	If Tesla starts the ridesharing network NOW there will be stupid high demand for Tesla cars from individuals and companys that will buy fleets of Teslas to service this new demand for rides. Do it @elonmusk @Tesla	if tesla starts the ridesharing network now there will be stupid high demand for tesla cars from individuals and companys that will buy fleets of teslas to service this new demand for rides. do it @elonmusk @tesla	if tesla starts the ridesharing network now there will be stupid high demand for tesla cars from individuals and companys that will buy fleets of teslas to service this new demand for rides. do it @elonmusk @tesla	0.664848485	negative	-0.167878788
2118	320	1556890669-1373	https://twitter.com/search?l=&q=%22%24TESLA%22%20since%3A2019-03-01%20until%3A2019-03-31&src=typd	@elonmusk	Elon Musk	Gap in understanding is that $35k Model 3 production *starts* this month, but will not reach volume production until mid year. Extremely difficult to predict middle part of manufacturing S-curve.	gap in understanding is that $35k model 3 production *starts* this month, but will not reach volume production until mid year. extremely difficult to predict middle part of manufacturing s-curve.	gap in understanding is that $35k model 3 production *starts* this month, but will not reach volume production until mid year. extremely difficult to predict middle part of manufacturing s-curve.	0.333333333	negative	-0.166666667
2249	115	1556890669-285	https://twitter.com/search?l=&q=%22%24TESLA%22%20since%3A2019-03-01%20until%3A2019-03-31&src=typd	@TommyIgoe	Tommy Igoe	Thank you @Tesla and @elonmusk for making the finest car I’ve ever owned or driven. Seriously. It is literally driving the future. #ElonMusk #Model3 #teslahttps://twitter.com/Tesla/status/1109495034959675393 …	thank you @tesla and @elonmusk for making the finest car i have ever owned or driven. seriously. it is literally driving the future. #elonmusk #model3 #tesla	thank you @tesla and @elonmusk for making the finest car i have ever owned or driven. seriously. it is literally driving the future. #elonmusk #model3 #tesla	0.395833333	negative	-0.166666667
2825	67	1556873243-3624	https://twitter.com/search?l=&q=%22%24TESLA%22%20since%3A2019-04-01%20until%3A2019-05-03&src=typd	@SherylCrow	Sheryl Crow	problem solved with that solution after getting to @Tesla. Might I suggest adding some screen controls to the app so that you’re not stuck when the screen goes black? https://twitter.com/elonmusk/status/1113546994218196992 …	problem solved with that solution after getting to @tesla. might i suggest adding some screen controls to the app so that youre not stuck when the screen goes black?	problem solved with that solution after getting to @tesla. might i suggest adding some screen controls to the app so that youre not stuck when the screen goes black?	0.433333333	negative	-0.166666667
3963	12	1556984854-504	https://twitter.com/search?src=typd&q=%22%24tesla%22%20since%3A2019-02-01%20until%3A2019-02-28	@KristenTrojan	Kristen T.	I’m so beyond disappointed in @Tesla post-sale service. Buyers be prepared to get jerked around on delivery dates, given a contact # that’s not in service, an app that doesn’t work and have to consistently follow up with them on the same thing over & over again #Tesla @elonmusk	i am so beyond disappointed in @tesla post-sale service. buyers be prepared to get jerked around on delivery dates, given a contact # that is not in service, an app that doesnt work and have to consistently follow up with them on the same thing over & over again #tesla @elonmusk	i am so beyond disappointed in @tesla post-sale service. buyers be prepared to get jerked around on delivery dates, given a contact # that is not in service, an app that doesnt work and have to consistently follow up with them on the same thing over & over again #tesla @elonmusk	0.375	negative	-0.166666667
4032	1	1556984854-511	https://twitter.com/search?src=typd&q=%22%24tesla%22%20since%3A2019-02-01%20until%3A2019-02-28	@arctechinc	James Locke	We are home! 17 days in total, 10,286km or 6,391 miles, 100% electric! As cold as -30C this trip. Zero issues or range anxiety. @Tesla road trips never get old. pic.twitter.com/gE37SBDSc1	we are home! 17 days in total, 10,286km or 6,391 miles, 100% electric! as cold as -30c this trip. zero issues or range anxiety. @tesla road trips never get old. pic.twitter.com/ge37sbdsc1	we are home! 17 days in total, 10,286km or 6,391 miles, 100% electric! as cold as -30c this trip. zero issues or range anxiety. @tesla road trips never get old. pic.twitter.com/ge37sbdsc1	0.65	negative	-0.166666667
4535	15	1556984854-277	https://twitter.com/search?src=typd&q=%22%24tesla%22%20since%3A2019-02-01%20until%3A2019-02-28	@JohnnaCrider1	Johnna 💎	After @blackenterprise Samara Lynn went on a rant calling me and @28delayslater and a few others idiots and blocked us, she smeared @Tesla @mayemusk should def call her out. I sure did via Facebook comments. She also didn't answer our questions or mention how she blocked us all.pic.twitter.com/cXAb7rAmCn	after @blackenterprise samara lynn went on a rant calling me and @28delayslater and a few others idiots and blocked us, she smeared @tesla @mayemusk should def call her out. i sure did via facebook comments. she also didn't answer our questions or mention how she blocked us all.pic.twitter.com/cxab7ramcn	after @blackenterprise samara lynn went on a rant calling me and @28delayslater and a few others idiots and blocked us, she smeared @tesla @mayemusk should def call her out. i sure did via facebook comments. she also didn't answer our questions or mention how she blocked us all.pic.twitter.com/cxab7ramcn	0.596296296	negative	-0.166666667
4674	3	1556984854-464	https://twitter.com/search?src=typd&q=%22%24tesla%22%20since%3A2019-02-01%20until%3A2019-02-28	@opineno	Oskar Pineño	Found it! It was a post by @nynex. It took @Tesla less than four months from tweet to implementation. pic.twitter.com/yRcULYIx2v	found it! it was a post by @nynex. it took @tesla less than four months from tweet to implementation. pic.twitter.com/yrculyix2v	found it! it was a post by @nynex. it took @tesla less than four months from tweet to implementation. pic.twitter.com/yrculyix2v	0.066666667	negative	-0.166666667
3315	1	1556873243-3086	https://twitter.com/search?l=&q=%22%24TESLA%22%20since%3A2019-04-01%20until%3A2019-05-03&src=typd	@romn8tr	Rome Strach	Every one of those major corporations had a TON OF TIME to be smart and make the migration. Elon practically begged them to use the patents! They all deserve what’s about to become very uncomfortable, and financially devastating. They still have time but they better jump in	every one of those major corporations had a ton of time to be smart and make the migration. elon practically begged them to use the patents! they all deserve whats about to become very uncomfortable, and financially devastating. they still have time but they better jump in	every one of those major corporations had a ton of time to be smart and make the migration. elon practically begged them to use the patents! they all deserve whats about to become very uncomfortable, and financially devastating. they still have time but they better jump in	0.728571429	negative	-0.163928571
2592	1	1556873243-3434	https://twitter.com/search?l=&q=%22%24TESLA%22%20since%3A2019-04-01%20until%3A2019-05-03&src=typd	@kreider_adam	Adam Kreider	I drove a @tesla with the roof down in Hawaii listening to Sunflower yesterday. I HAVE PEAKED	i drove a @tesla with the roof down in hawaii listening to sunflower yesterday. i have peaked	i drove a @tesla with the roof down in hawaii listening to sunflower yesterday. i have peaked	0.288888889	negative	-0.155555556
3053	16	1556873243-2517	https://twitter.com/search?l=&q=%22%24TESLA%22%20since%3A2019-04-01%20until%3A2019-05-03&src=typd	@Saba_Capital	Aziz Saba	can @Tesla cancel Fred Lambert Roadsters so he can have a melt down on twitter? look at this title @elonmuskpic.twitter.com/ddZRrRHdOw	can @tesla cancel fred lambert roadsters so he can have a melt down on twitter? look at this title @elonmuskpic.twitter.com/ddzrrrhdow	can @tesla cancel fred lambert roadsters so he can have a melt down on twitter? look at this title @elonmuskpic.twitter.com/ddzrrrhdow	0.288888889	negative	-0.155555556
3213	13	1556873243-2518	https://twitter.com/search?l=&q=%22%24TESLA%22%20since%3A2019-04-01%20until%3A2019-05-03&src=typd	@ValueAnalyst1	ValueAnalyst	April @BMW down 2% @MercedesBenz down 11% @Tesla UP 98% Hey, @CNBC, report this pic.twitter.com/anOyfa0Pgg	april @bmw down 2% @mercedesbenz down 11% @tesla up 98% hey, @cnbc, report this pic.twitter.com/anoyfa0pgg	april @bmw down 2% @mercedesbenz down 11% @tesla up 98% hey, @cnbc, report this pic.twitter.com/anoyfa0pgg	0.288888889	negative	-0.155555556
3314	20	1556873243-3536	https://twitter.com/search?l=&q=%22%24TESLA%22%20since%3A2019-04-01%20until%3A2019-05-03&src=typd	@rich_teer	Rich Teer	Sigh... Still no @Tesla #ModelY for me yet, so another $60+ down the drain on gas. Is it 2021 yet?pic.twitter.com/G5OPdhorSm	sigh... still no @tesla #modely for me yet, so another $60+ down the drain on gas. is it 2021 yet?pic.twitter.com/g5opdhorsm	sigh... still no @tesla #modely for me yet, so another $60+ down the drain on gas. is it 2021 yet?pic.twitter.com/g5opdhorsm	0.288888889	negative	-0.155555556
4005	42	1556984854-465	https://twitter.com/search?src=typd&q=%22%24tesla%22%20since%3A2019-02-01%20until%3A2019-02-28	@lifebykateb	Kate B	I think the font has to be super big, or else some idiots will still break the windows.	i think the font has to be super big, or else some idiots will still break the windows.	i think the font has to be super big, or else some idiots will still break the windows.	0.522222222	negative	-0.155555556
4194	1	1556984854-313	https://twitter.com/search?src=typd&q=%22%24tesla%22%20since%3A2019-02-01%20until%3A2019-02-28	@James_Mathewson	James_Mathewson	Considering a @Tesla Home solar lease? Don’t. I had solar. It went down all the time. I had to reset the gateway weekly. Once it went down for three months. I had two service calls to the roof. Their performance guarantee just awarded me $96 for that, 16 months after it occurred.	considering a @tesla home solar lease? dont. i had solar. it went down all the time. i had to reset the gateway weekly. once it went down for three months. i had two service calls to the roof. their performance guarantee just awarded me $96 for that, 16 months after it occurred.	considering a @tesla home solar lease? dont. i had solar. it went down all the time. i had to reset the gateway weekly. once it went down for three months. i had two service calls to the roof. their performance guarantee just awarded me $96 for that, 16 months after it occurred.	0.288888889	negative	-0.155555556
3429	2	1556873243-2979	https://twitter.com/search?l=&q=%22%24TESLA%22%20since%3A2019-04-01%20until%3A2019-05-03&src=typd	@ValueAnalyst1	ValueAnalyst	“€30bn penalty for the industry” ICE makers could stop selling low-margin cars and jack up the prices of heavy pollutants, widely opening up the market for @Tesla who stands to collect billions of dollars from the incumbents https://amp.ft.com/content/74c04dc2-5b9c-11e9-9dde-7aedca0a081a …	30bn penalty for the industry ice makers could stop selling low-margin cars and jack up the prices of heavy pollutants, widely opening up the market for @tesla who stands to collect billions of dollars from the incumbents	30bn penalty for the industry ice makers could stop selling low-margin cars and jack up the prices of heavy pollutants, widely opening up the market for @tesla who stands to collect billions of dollars from the incumbents	0.45	negative	-0.15
4018	12	1556984854-267	https://twitter.com/search?src=typd&q=%22%24tesla%22%20since%3A2019-02-01%20until%3A2019-02-28	@JesseKTVU	Jesse Gary	@Tesla employee was behind the wheel of Model X when vehicle was driven into group of trees on Paseo Padre Pkwy near Thornton Ave. @FremontPD says driver worked overnight shift & was fatigued at time of ax; suffered non-life threatening injuries @KTVUpic.twitter.com/OkkpX6yLgB	@tesla employee was behind the wheel of model x when vehicle was driven into group of trees on paseo padre pkwy near thornton ave. @fremontpd says driver worked overnight shift & was fatigued at time of ax; suffered non-life threatening injuries @ktvupic.twitter.com/okkpx6ylgb	@tesla employee was behind the wheel of model x when vehicle was driven into group of trees on paseo padre pkwy near thornton ave. @fremontpd says driver worked overnight shift & was fatigued at time of ax; suffered non-life threatening injuries @ktvupic.twitter.com/okkpx6ylgb	0.55	negative	-0.15
2330	8	1556890669-1675	https://twitter.com/search?l=&q=%22%24TESLA%22%20since%3A2019-03-01%20until%3A2019-03-31&src=typd	@WIRED	WIRED	Today, @Tesla announced that it is finally selling its Model 3 sedans at the price point Elon Musk has been promising for years: $35,000. This makes the Model 3 the least expensive “long-range” fully electric vehicle on the market today https://wired.trib.al/vZlXeLB	today, @tesla announced that it is finally selling its model 3 sedans at the price point elon musk has been promising for years: $35,000. this makes the model 3 the least expensive long-range fully electric vehicle on the market today	today, @tesla announced that it is finally selling its model 3 sedans at the price point elon musk has been promising for years: $35,000. this makes the model 3 the least expensive long-range fully electric vehicle on the market today	0.65	negative	-0.15
2486	1	1556890669-30	https://twitter.com/search?l=&q=%22%24TESLA%22%20since%3A2019-03-01%20until%3A2019-03-31&src=typd	@crisis_rogue	CrisisRogue	In dark mode though	in dark mode though	in dark mode though	0.4	negative	-0.15
2774	1	1556873243-3340	https://twitter.com/search?l=&q=%22%24TESLA%22%20since%3A2019-04-01%20until%3A2019-05-03&src=typd	@slsandpet	💧Dr Sally 💦 😈	I have photographed these myself. They have been in place, next to the Visitors Centre, for at least 5 years	i have photographed these myself. they have been in place, next to the visitors centre, for at least 5 years	i have photographed these myself. they have been in place, next to the visitors centre, for at least 5 years	0.2	negative	-0.15
3675	1	1556873243-3389	https://twitter.com/search?l=&q=%22%24TESLA%22%20since%3A2019-04-01%20until%3A2019-05-03&src=typd	@Scottludlam	Scott Ludlam	hmm. it's so unusual for him to be painfully wrong about something.	hmm. it's so unusual for him to be painfully wrong about something.	hmm. it's so unusual for him to be painfully wrong about something.	0.95	negative	-0.15
4604	2	1556984854-704	https://twitter.com/search?src=typd&q=%22%24tesla%22%20since%3A2019-02-01%20until%3A2019-02-28	@InsideEVs	InsideEVs	Even with its late start on the market, the @Tesla #Model3 has now outsold (cumulative) the Tesla #ModelS. Next month, the Model 3 should surpass the @ChevyElectric Volt to become the top-selling plug-in car of all-time in the U.S. https://insideevs.com/us-plug-in-electric-car-sales-charted-january-2019/amp/ … …pic.twitter.com/fx0k1MJDW1	even with its late start on the market, the @tesla #model3 has now outsold (cumulative) the tesla #models. next month, the model 3 should surpass the @chevyelectric volt to become the top-selling plug-in car of all-time in the you.s. pic.twitter.com/fx0k1mjdw1	even with its late start on the market, the @tesla #model3 has now outsold (cumulative) the tesla #models. next month, the model 3 should surpass the @chevyelectric volt to become the top-selling plug-in car of all-time in the you.s. pic.twitter.com/fx0k1mjdw1	0.3	negative	-0.15
2975	23	1556873243-3250	https://twitter.com/search?l=&q=%22%24TESLA%22%20since%3A2019-04-01%20until%3A2019-05-03&src=typd	@kansasgrad	Anne Weintraub	How does @tesla service center lose a tire??? I've been driving on a loaner for over 3 months waiting for a simple patch on a flat. Every time I call I get a new story and now today you can't seem to find my tire/wheel? This is CRAZY! @elonmusk	how does @tesla service center lose a tire??? i've been driving on a loaner for over 3 months waiting for a simple patch on a flat. every time i call i get a new story and now today you can't seem to find my tire/wheel? this is crazy! @elonmusk	how does @tesla service center lose a tire??? i've been driving on a loaner for over 3 months waiting for a simple patch on a flat. every time i call i get a new story and now today you can't seem to find my tire/wheel? this is crazy! @elonmusk	0.387337662	negative	-0.147727273
4166	2	1556984854-96	https://twitter.com/search?src=typd&q=%22%24tesla%22%20since%3A2019-02-01%20until%3A2019-02-28	@ATCEMSOMD	ATCEMS OMD	Ever looked at a @Tesla and wanted to cut it into pieces to get someone out? Front trunk has a red cable tagged with a #firefighter helmet, cutting this cable disables high voltage and airbags. https://www.tesla.com/firstresponders #vehiclerescue #Ididntgetyouintothismess #Ijusthavetogetyououtpic.twitter.com/X3IBX3Uw18	ever looked at a @tesla and wanted to cut it into pieces to get someone out? front trunk has a red cable tagged with a #firefighter helmet, cutting this cable disables high voltage and airbags. #vehiclerescue #ididntgetyouintothismess #ijusthavetogetyououtpic.twitter.com/x3ibx3uw18	ever looked at a @tesla and wanted to cut it into pieces to get someone out? front trunk has a red cable tagged with a #firefighter helmet, cutting this cable disables high voltage and airbags. #vehiclerescue #ididntgetyouintothismess #ijusthavetogetyououtpic.twitter.com/x3ibx3uw18	0.48	negative	-0.146666667
3098	3	1556873243-3154	https://twitter.com/search?l=&q=%22%24TESLA%22%20since%3A2019-04-01%20until%3A2019-05-03&src=typd	@grftn_	grftn	If you’re betting against @Tesla start praying Lidar is the only way to autonomy. Pray. Hard. $tsla	if youre betting against @tesla start praying lidar is the only way to autonomy. pray. hard. $tsla	if youre betting against @tesla start praying lidar is the only way to autonomy. pray. hard. $tsla	0.770833333	negative	-0.145833333
2863	3	1556873243-3720	https://twitter.com/search?l=&q=%22%24TESLA%22%20since%3A2019-04-01%20until%3A2019-05-03&src=typd	@m_xalher	Tesla Driver 🙋‍♂️ 🧢 🇳🇴	There is absolutely NO reason to fear charging in cold weather. Have had EVs for six long, cold Norwegian winters. @tesla four of them. They are much better in winter than ICE cars. pic.twitter.com/PiHhmHhM3J	there is absolutely no reason to fear charging in cold weather. have had evs for six long, cold norwegian winters. @tesla four of them. they are much better in winter than ice cars. pic.twitter.com/pihhmhhm3j	there is absolutely no reason to fear charging in cold weather. have had evs for six long, cold norwegian winters. @tesla four of them. they are much better in winter than ice cars. pic.twitter.com/pihhmhhm3j	0.633333333	negative	-0.141666667
3982	1	1556984854-151	https://twitter.com/search?src=typd&q=%22%24tesla%22%20since%3A2019-02-01%20until%3A2019-02-28	@spakkal	Sampath Pakkala	Phil @AutoNation 10% down in California sales possibly due to @tesla sales. @elonmusk	phil @autonation 10% down in california sales possibly due to @tesla sales. @elonmusk	phil @autonation 10% down in california sales possibly due to @tesla sales. @elonmusk	0.331944444	negative	-0.140277778
191	10	1556894986-971	https://twitter.com/search?l=&q=%22%24TESLA%22%20since%3A2019-01-01%20until%3A2019-01-31&src=typd	@soldthetop	bearishbrah	Please twitter - help me Retweet this tweet so maybe @elonmusk can open his eyes and do something about it. The least you can expect buying a 80-90k $ car is that it actually functions, let alone are anle to get it fixed if something goes wrong along the way. $TSLA $TESLA $BTChttps://twitter.com/soldthetop/status/1089155819101405184 …	please twitter - help me retweet this tweet so maybe @elonmusk can open his eyes and do something about it. the least you can expect buying a 80-90k $ car is that it actually functions, let alone are anle to get it fixed if something goes wrong along the way. $tsla $tesla $btc	please twitter - help me retweet this tweet so maybe @elonmusk can open his eyes and do something about it. the least you can expect buying a 80-90k $ car is that it actually functions, let alone are anle to get it fixed if something goes wrong along the way. $tsla $tesla $btc	0.42	negative	-0.14
3776	6	1556873243-2997	https://twitter.com/search?l=&q=%22%24TESLA%22%20since%3A2019-04-01%20until%3A2019-05-03&src=typd	@JohnnaCrider1	Johnna 💎	Short sellers intentionally trying to plan a wreck to make @Tesla look bad $TSLA y'all see this right? @elonmusk https://twitter.com/enn_nafnlaus/status/1118283513030160390 …	short sellers intentionally trying to plan a wreck to make @tesla look bad $tsla y'all see this right? @elonmusk	short sellers intentionally trying to plan a wreck to make @tesla look bad $tsla y'all see this right? @elonmusk	0.500793651	negative	-0.138095238
3389	4	1556873243-3704	https://twitter.com/search?l=&q=%22%24TESLA%22%20since%3A2019-04-01%20until%3A2019-05-03&src=typd	@borperbingle	Samuel Borcherding	Day 219: I have decided that I’ve been doing this for long enough and nothing will ever come of it so I’m sad to announce that this will be my last @Tesla photo ever. Thank you to everyone who has supported me and this along the way, it has meant the world to me! @elonmuskpic.twitter.com/uB1irjTuqf – at Tesla Supercharger	day 219: i have decided that i have been doing this for long enough and nothing will ever come of it so i am sad to announce that this will be my last @tesla photo ever. thank you to everyone who has supported me and this along the way, it has meant the world to me! @elonmuskpic.twitter.com/ub1irjtuqf at tesla supercharger	day 219: i have decided that i have been doing this for long enough and nothing will ever come of it so i am sad to announce that this will be my last @tesla photo ever. thank you to everyone who has supported me and this along the way, it has meant the world to me! @elonmuskpic.twitter.com/ub1irjtuqf at tesla supercharger	0.491666667	negative	-0.1375
4345	8	1556984854-778	https://twitter.com/search?src=typd&q=%22%24tesla%22%20since%3A2019-02-01%20until%3A2019-02-28	@Model3Owners	Tesla Owners Online	See the blue line? A cold battery doesn't Supercharge fast. Once it warms up speed will return	see the blue line? a cold battery doesn't supercharge fast. once it warms up speed will return	see the blue line? a cold battery doesn't supercharge fast. once it warms up speed will return	0.566666667	negative	-0.133333333
4387	14	1556984854-503	https://twitter.com/search?src=typd&q=%22%24tesla%22%20since%3A2019-02-01%20until%3A2019-02-28	@yanquetino	Mark Larsen	I displayed my @Tesla #Model3 today at our Dixie Transportation Expo. Hundreds of attendees gathered around to check it out. Unfortunately, one old lady scratched the passenger side window chrome with her multiple garish rings. pic.twitter.com/py9KH9LyLn	i displayed my @tesla #model3 today at our dixie transportation expo. hundreds of attendees gathered around to check it out. unfortunately, one old lady scratched the passenger side window chrome with her multiple garish rings. pic.twitter.com/py9kh9lyln	i displayed my @tesla #model3 today at our dixie transportation expo. hundreds of attendees gathered around to check it out. unfortunately, one old lady scratched the passenger side window chrome with her multiple garish rings. pic.twitter.com/py9kh9lyln	0.4	negative	-0.133333333
4423	2	1556984854-775	https://twitter.com/search?src=typd&q=%22%24tesla%22%20since%3A2019-02-01%20until%3A2019-02-28	@hilinetrail	andykat	$tsla model 3s that were manufactured in jan 2019 are being trucked to littleton, co daily. unless elon is digging a tunnel to china, they’re not headed there. this dusty lemon arrived last week -pic.twitter.com/xbuwvHqti2	$tsla model 3s that were manufactured in jan 2019 are being trucked to littleton, co daily. unless elon is digging a tunnel to china, theyre not headed there. this dusty lemon arrived last week -pic.twitter.com/xbuwvhqti2	$tsla model 3s that were manufactured in jan 2019 are being trucked to littleton, co daily. unless elon is digging a tunnel to china, theyre not headed there. this dusty lemon arrived last week -pic.twitter.com/xbuwvhqti2	0.222222222	negative	-0.133333333
179	10	1556894986-995	https://twitter.com/search?l=&q=%22%24TESLA%22%20since%3A2019-01-01%20until%3A2019-01-31&src=typd	@damonpayne	political biker	Generally love my @Tesla but my 59ish miles of commuting today used 136 miles of range. Cold weather is hard on these batteries.	generally love my @tesla but my 59ish miles of commuting today used 136 miles of range. cold weather is hard on these batteries.	generally love my @tesla but my 59ish miles of commuting today used 136 miles of range. cold weather is hard on these batteries.	0.713888889	negative	-0.130555556
2790	3	1556873243-3165	https://twitter.com/search?l=&q=%22%24TESLA%22%20since%3A2019-04-01%20until%3A2019-05-03&src=typd	@BarkMSmeagol	Bark	It’s business as usual unless @Tesla does something. The old guys aren’t creating the disruption Tesla is hence they are not perceived as a threat. “BMW randomly catches fire in someone’s garage... totally normal. Move along” https://twitter.com/elonmusk/status/1116769167774863360 …	its business as usual unless @tesla does something. the old guys arent creating the disruption tesla is hence they are not perceived as a threat. bmw randomly catches fire in someones garage... totally normal. move along	its business as usual unless @tesla does something. the old guys arent creating the disruption tesla is hence they are not perceived as a threat. bmw randomly catches fire in someones garage... totally normal. move along	0.4	negative	-0.125
3029	182	1556873243-2781	https://twitter.com/search?l=&q=%22%24TESLA%22%20since%3A2019-04-01%20until%3A2019-05-03&src=typd	@elonmusk	Elon Musk	Actual Tesla range is about 5 miles / 8 km past zero	actual tesla range is about 5 miles / 8 km past zero	actual tesla range is about 5 miles / 8 km past zero	0.175	negative	-0.125
3382	3	1556873243-2972	https://twitter.com/search?l=&q=%22%24TESLA%22%20since%3A2019-04-01%20until%3A2019-05-03&src=typd	@TheSmokingTire	Matt Farah	.@Tesla cancelled my M3 Performance loan abruptly and will not return my calls or emails now. They don’t like the truth I’m telling and won’t give me cars to drive.	.@tesla cancelled my m3 performance loan abruptly and will not return my calls or emails now. they dont like the truth i am telling and will not give me cars to drive.	.@tesla cancelled my m3 performance loan abruptly and will not return my calls or emails now. they dont like the truth i am telling and will not give me cars to drive.	1	negative	-0.125
3582	1	1556873243-3021	https://twitter.com/search?l=&q=%22%24TESLA%22%20since%3A2019-04-01%20until%3A2019-05-03&src=typd	@TOC_Fremont	TOC_Fremont	Man, I’m not sure I’m seeing enough chatter about @tesla’s Impact Report being posted yesterday. Find it here: https://www.tesla.com/ns_videos/tesla-impact-report-2019.pdf …	man, i am not sure i am seeing enough chatter about @teslas impact report being posted yesterday. find it here:	man, i am not sure i am seeing enough chatter about @teslas impact report being posted yesterday. find it here:	0.694444444	negative	-0.125
3618	1	1556873243-3640	https://twitter.com/search?l=&q=%22%24TESLA%22%20since%3A2019-04-01%20until%3A2019-05-03&src=typd	@capn222	Capn222	OMG, I've got to hire this guy to ride in the back of my Model 3, as I blow past coal rollers. @28delayslater @elonmusk @Tesla @rrosenbl @phibetakitten @timmerenginerd @TeslaForThe_Winhttps://twitter.com/jmsclee/status/1108319587450437632 …	omg, i've got to hire this guy to ride in the back of my model 3, as i blow past coal rollers. @28delayslater @elonmusk @tesla @rrosenbl @phibetakitten @timmerenginerd @teslaforthe_win	omg, i've got to hire this guy to ride in the back of my model 3, as i blow past coal rollers. @28delayslater @elonmusk @tesla @rrosenbl @phibetakitten @timmerenginerd @teslaforthe_win	0.125	negative	-0.125
3825	16	1556873243-3410	https://twitter.com/search?l=&q=%22%24TESLA%22%20since%3A2019-04-01%20until%3A2019-05-03&src=typd	@megangale	Megan Gale	One of these things is not like the other..... @tesla @TeslaModel3 @elonmusk #trackmode #frunknotfuelpic.twitter.com/vFbDJEi7bW	one of these things is not like the other..... @tesla @teslamodel3 @elonmusk #trackmode #frunknotfuelpic.twitter.com/vfbdjei7bw	one of these things is not like the other..... @tesla @teslamodel3 @elonmusk #trackmode #frunknotfuelpic.twitter.com/vfbdjei7bw	0.375	negative	-0.125
3940	22	1556984854-401	https://twitter.com/search?src=typd&q=%22%24tesla%22%20since%3A2019-02-01%20until%3A2019-02-28	@scottwww	Scott Wainner	.@Tesla mobile service came to my house to swap out the 12v battery in my S, while I wasn’t home, in the rain. Know any other car companies that do that? $TSLA	.@tesla mobile service came to my house to swap out the 12v battery in my s, while i wasnt home, in the rain. know any other car companies that do that? $tsla	.@tesla mobile service came to my house to swap out the 12v battery in my s, while i wasnt home, in the rain. know any other car companies that do that? $tsla	0.375	negative	-0.125
4365	1	1556984854-170	https://twitter.com/search?src=typd&q=%22%24tesla%22%20since%3A2019-02-01%20until%3A2019-02-28	@stuart_xrp	༜༝🅂🅃🅄🄰🅁🅃🅇🅁🄿 💧 ⚡	ILP - Internet of Things - TESLA Elon Musk will not talk about #XRP due to NDA's, IMO pic.twitter.com/7jjS33Xg7d	ilp - internet of things - tesla elon musk will not talk about #xrp due to nda's, imo pic.twitter.com/7jjs33xg7d	ilp - internet of things - tesla elon musk will not talk about #xrp due to nda's, imo pic.twitter.com/7jjs33xg7d	0.375	negative	-0.125
4449	2	1556984854-714	https://twitter.com/search?src=typd&q=%22%24tesla%22%20since%3A2019-02-01%20until%3A2019-02-28	@mcjamez	Jim McPherson	.@Tesla didn’t have to help their competition... because Tesla doesn’t see other electric cars as competition. ICE is the competition. https://twitter.com/davidtayar5/status/1092482766120407043 …	.@tesla didnt have to help their competition... because tesla doesnt see other electric cars as competition. ice is the competition.	.@tesla didnt have to help their competition... because tesla doesnt see other electric cars as competition. ice is the competition.	0.375	negative	-0.125
3524	1	1556873243-3482	https://twitter.com/search?l=&q=%22%24TESLA%22%20since%3A2019-04-01%20until%3A2019-05-03&src=typd	@sziehr	stephen ziehr	And this is why this is the last @Tesla I will ever buy. The service has been horrible. Now that I see it is declining even more that's it. I gave Tesla a solid shot but they are just not ready	and this is why this is the last @tesla i will ever buy. the service has been horrible. now that i see it is declining even more that's it. i gave tesla a solid shot but they are just not ready	and this is why this is the last @tesla i will ever buy. the service has been horrible. now that i see it is declining even more that's it. i gave tesla a solid shot but they are just not ready	0.433333333	negative	-0.12
3597	4	1556873243-2893	https://twitter.com/search?l=&q=%22%24TESLA%22%20since%3A2019-04-01%20until%3A2019-05-03&src=typd	@Whos_right_pod	Who's Right Podcast	I have decided I am going to cave and let @Tesla sponsor our show. I am just waiting on @elonmusk to finalize the paperwork (by cave I mean beg and by finalize I mean I am full of shit).	i have decided i am going to cave and let @tesla sponsor our show. i am just waiting on @elonmusk to finalize the paperwork (by cave i mean beg and by finalize i mean i am full of shit).	i have decided i am going to cave and let @tesla sponsor our show. i am just waiting on @elonmusk to finalize the paperwork (by cave i mean beg and by finalize i mean i am full of shit).	0.68125	negative	-0.11875
3277	3	1556873243-2647	https://twitter.com/search?l=&q=%22%24TESLA%22%20since%3A2019-04-01%20until%3A2019-05-03&src=typd	@EntitledCycling	Keep LA (from) Moving 🚲	I've been counting cars with no license plate lately and have noticed that nearly every single @tesla #model3 is missing a front plate. I turned to the googles... Turns out, tesla has decided not to include a front plate bracket on the car.	i've been counting cars with no license plate lately and have noticed that nearly every single @tesla #model3 is missing a front plate. i turned to the googles... turns out, tesla has decided not to include a front plate bracket on the car.	i've been counting cars with no license plate lately and have noticed that nearly every single @tesla #model3 is missing a front plate. i turned to the googles... turns out, tesla has decided not to include a front plate bracket on the car.	0.316071429	negative	-0.117857143
4314	8	1556984854-554	https://twitter.com/search?src=typd&q=%22%24tesla%22%20since%3A2019-02-01%20until%3A2019-02-28	@swuap	Swuap	Looks like this new @Tesla store in Miami is going to be a little late $TSLApic.twitter.com/wQBiBHg9qO	looks like this new @tesla store in miami is going to be a little late $tslapic.twitter.com/wqbibhg9qo	looks like this new @tesla store in miami is going to be a little late $tslapic.twitter.com/wqbibhg9qo	0.518181818	negative	-0.117045455
3018	4	1556873243-3128	https://twitter.com/search?l=&q=%22%24TESLA%22%20since%3A2019-04-01%20until%3A2019-05-03&src=typd	@mcjamez	Jim McPherson	This is what @Audi doesn’t get: They are targeting the wrong people. Gas owners are the market, not @Tesla owners. Trying to persuade at the exact location that proves Tesla’s superiority is laughable. https://twitter.com/stromerleben/status/1116749382874013696 …	this is what @audi doesnt get: they are targeting the wrong people. gas owners are the market, not @tesla owners. trying to persuade at the exact location that proves teslas superiority is laughable.	this is what @audi doesnt get: they are targeting the wrong people. gas owners are the market, not @tesla owners. trying to persuade at the exact location that proves teslas superiority is laughable.	0.5375	negative	-0.1125
3520	1	1556873243-3521	https://twitter.com/search?l=&q=%22%24TESLA%22%20since%3A2019-04-01%20until%3A2019-05-03&src=typd	@mrkylefield	Kyle Field	It's crazy to me that it's illegal to flat out lie about @Tesla like the $TSLAQ shorts do, but @elonmusk making an honest effort to provide transparent comms to investors and the public is taken to court. Bass Ackwards, fi uoy ksa em.	it's crazy to me that it's illegal to flat out lie about @tesla like the $tslaq shorts do, but @elonmusk making an honest effort to provide transparent comms to investors and the public is taken to court. bass ackwards, fi uoy ksa em.	it's crazy to me that it's illegal to flat out lie about @tesla like the $tslaq shorts do, but @elonmusk making an honest effort to provide transparent comms to investors and the public is taken to court. bass ackwards, fi uoy ksa em.	0.498611111	negative	-0.1125
3274	5	1556873243-3290	https://twitter.com/search?l=&q=%22%24TESLA%22%20since%3A2019-04-01%20until%3A2019-05-03&src=typd	@Seal2009	Seal	I don't know any other company with a CEO like this. Upgrades products within few days only by seeing clients ask for it on Twitter. How this guy has time...	i don't know any other company with a ceo like this. upgrades products within few days only by seeing clients ask for it on twitter. how this guy has time...	i don't know any other company with a ceo like this. upgrades products within few days only by seeing clients ask for it on twitter. how this guy has time...	0.491666667	negative	-0.108333333
430	25	1556894986-1656	https://twitter.com/search?l=&q=%22%24TESLA%22%20since%3A2019-01-01%20until%3A2019-01-31&src=typd	@JasonOfLegend	Jason Stoll	Another little Tesla Model 3 cold weather issue video from Ontario, Canada. I sat in car and could not get the door to close shut. Outside, the door handle would not recess (all doors affected). Car has been in my garage and dry; snow free. Maybe hidden ice? @Tesla @Model3Ownerspic.twitter.com/YSPxGJuv3l	another little tesla model 3 cold weather issue video from ontario, canada. i sat in car and could not get the door to close shut. outside, the door handle would not recess (all doors affected). car has been in my garage and dry; snow free. maybe hidden ice? @tesla @model3ownerspic.twitter.com/yspxgjuv3l	another little tesla model 3 cold weather issue video from ontario, canada. i sat in car and could not get the door to close shut. outside, the door handle would not recess (all doors affected). car has been in my garage and dry; snow free. maybe hidden ice? @tesla @model3ownerspic.twitter.com/yspxgjuv3l	0.547222222	negative	-0.103472222
2966	4	1556873243-2798	https://twitter.com/search?l=&q=%22%24TESLA%22%20since%3A2019-04-01%20until%3A2019-05-03&src=typd	@DMC_Ryan	Ryan McCaffrey	This week's episode of my @Tesla podcast is a "best-of" recorded pre-vacation. It includes something I'm not sure has been widely heard: @elonmusk's speech from Tesla's pre-Model S open house in 2011. Crazy how almost EVERYTHING he talked about came true!http://traffic.libsyn.com/teslapodcast/Ride_the_Lightning_-_Tesla_Motors_Unofficial_Podcast_Episode_194.mp3?dest-id=295291 …	this week's episode of my @tesla podcast is a "best-of" recorded pre-vacation. it includes something i'm not sure has been widely heard: @elonmusk's speech from tesla's pre-model s open house in 2011. crazy how almost everything he talked about came true!	this week's episode of my @tesla podcast is a "best-of" recorded pre-vacation. it includes something i'm not sure has been widely heard: @elonmusk's speech from tesla's pre-model s open house in 2011. crazy how almost everything he talked about came true!	0.667777778	negative	-0.1025
3840	3	1556873243-3296	https://twitter.com/search?l=&q=%22%24TESLA%22%20since%3A2019-04-01%20until%3A2019-05-03&src=typd	@bonnienorman	Bonnie Norman	Hopefully, when done, will be able to circle back & apply the improvements to existing lines. (I hate to see work not reused...)	hopefully, when done, will be able to circle back & apply the improvements to existing lines. (i hate to see work not reused...)	hopefully, when done, will be able to circle back & apply the improvements to existing lines. (i hate to see work not reused...)	0.508333333	negative	-0.1
889	1	1556890669-403	https://twitter.com/search?l=&q=%22%24TESLA%22%20since%3A2019-03-01%20until%3A2019-03-31&src=typd	@EliasGrima	SoloClima	Lamento decirte que no. He tenido paciencia porque el podcast estaba bien hilado pero se ha ido metiendo poco a poco en el fanboyismo @Tesla y oye! cuando la propaganda te ciega....es imposible ver más allá... Aguante al menos hasta el minuto 27	lamento decirte que no. he tenido paciencia porque el podcast estaba bien hilado pero se ha ido metiendo poco a poco en el fanboyismo @tesla y oye! cuando la propaganda te ciega....es imposible ver ms all... aguante al menos hasta el minuto 27	lamento decirte que no. he tenido paciencia porque el podcast estaba bien hilado pero se ha ido metiendo poco a poco en el fanboyismo @tesla y oye! cuando la propaganda te ciega....es imposible ver ms all... aguante al menos hasta el minuto 27	0.1	negative	-0.1
1267	1	1556890669-470	https://twitter.com/search?l=&q=%22%24TESLA%22%20since%3A2019-03-01%20until%3A2019-03-31&src=typd	@SBNDN2014	Spansk	Deja hacer a los del SEC y ya verás que Tito Elon termina levantando el muro de Trump al sol con un pañuelo de nudos. Trabajos forzosos.	deja hacer a los del sec y yeah vers que tito elon termina levantando el muro de trump al sol con un pauelo de nudos. trabajos forzosos.	deja hacer a los del sec y yeah vers que tito elon termina levantando el muro de trump al sol con un pauelo de nudos. trabajos forzosos.	0.6	negative	-0.1
1945	3	1556890669-859	https://twitter.com/search?l=&q=%22%24TESLA%22%20since%3A2019-03-01%20until%3A2019-03-31&src=typd	@RenataKonkoly	Renata Konkoly	(Partially eaten) pumpkin pie? pic.twitter.com/eSnFD4LDIb	(partially eaten) pumpkin pie? pic.twitter.com/esnfd4ldib	(partially eaten) pumpkin pie? pic.twitter.com/esnfd4ldib	0.3	negative	-0.1
1958	1	1556890669-1192	https://twitter.com/search?l=&q=%22%24TESLA%22%20since%3A2019-03-01%20until%3A2019-03-31&src=typd	@morellwest	Morell Westermann	Per app, remote, autonom...	per app, remote, autonom...	per app, remote, autonom...	0.2	negative	-0.1
2052	2	1556890669-270	https://twitter.com/search?l=&q=%22%24TESLA%22%20since%3A2019-03-01%20until%3A2019-03-31&src=typd	@RDYPt	Rudy Portillo	No la consumo, pero @elonmusk, el dueño de empresas como @Tesla y @SpaceX no lo veo fracasado o pobre mental ni monetariamente. Más daño hacen los prejuicios y generalizaciones.pic.twitter.com/cndqAFCE1Q	no la consumo, pero @elonmusk, el dueo de empresas como @tesla y @spacex no lo veo fracasado o pobre mental ni monetariamente. ms dao hacen los prejuicios y generalizaciones.pic.twitter.com/cndqafce1q	no la consumo, pero @elonmusk, el dueo de empresas como @tesla y @spacex no lo veo fracasado o pobre mental ni monetariamente. ms dao hacen los prejuicios y generalizaciones.pic.twitter.com/cndqafce1q	0.2	negative	-0.1
2078	11	1556890669-805	https://twitter.com/search?l=&q=%22%24TESLA%22%20since%3A2019-03-01%20until%3A2019-03-31&src=typd	@stevegshi	Steve S.	Went all-in on a Model Y Performance. I did stuck on the color choice for a few minutes. This is not a reservation like ever before, it is actually an order with $2,500 deposit thru design studio. @Model3Owners @DMC_Ryan @teslabros @TeslaPodcast @Tesla pic.twitter.com/Ndytjomiab	went all-in on a model y performance. i did stuck on the color choice for a few minutes. this is not a reservation like ever before, it is actually an order with $2,500 deposit thru design studio. @model3owners @dmc_ryan @teslabros @teslapodcast @tesla pic.twitter.com/ndytjomiab	went all-in on a model y performance. i did stuck on the color choice for a few minutes. this is not a reservation like ever before, it is actually an order with $2,500 deposit thru design studio. @model3owners @dmc_ryan @teslabros @teslapodcast @tesla pic.twitter.com/ndytjomiab	0.1	negative	-0.1
2390	3	1556890669-123	https://twitter.com/search?l=&q=%22%24TESLA%22%20since%3A2019-03-01%20until%3A2019-03-31&src=typd	@alopezvalerio	Arturo López Valerio	En el #TeslaExperience probando el @Tesla #ModeloX gracias a @OracleLatam #SharetheVisionpic.twitter.com/7lOygJfGo9 – en Silicon Valley Innovation Center	en el #teslaexperience probando el @tesla #modelox gracias a @oraclelatam #sharethevisionpic.twitter.com/7loygjfgo9 en silicon valley innovation center	en el #teslaexperience probando el @tesla #modelox gracias a @oraclelatam #sharethevisionpic.twitter.com/7loygjfgo9 en silicon valley innovation center	0.1	negative	-0.1
2927	1	1556873243-2870	https://twitter.com/search?l=&q=%22%24TESLA%22%20since%3A2019-04-01%20until%3A2019-05-03&src=typd	@PlugInFUD	elmerFUDD	markets are closed bro you should be in a Planet Fitness doin pullups and ripping vodka out of your S'well	markets are closed bro you should be in a planet fitness doin pullups and ripping vodka out of your s'well	markets are closed bro you should be in a planet fitness doin pullups and ripping vodka out of your s'well	0.1	negative	-0.1
2951	11	1556873243-3565	https://twitter.com/search?l=&q=%22%24TESLA%22%20since%3A2019-04-01%20until%3A2019-05-03&src=typd	@AlterViggo	Alter Viggo	Rumors are Larry Fossi (aka MontanaSkeptic) was in the courtroom for today's hearing between @Tesla and the SEC. Has to be killing Larry that @elonmusk can tweet, but he can't. $TSLA $TSLAQpic.twitter.com/Hc5tsKEQFM	rumors are larry fossi (aka montanaskeptic) was in the courtroom for today's hearing between @tesla and the sec. has to be killing larry that @elonmusk can tweet, but he can't. $tsla $tslaqpic.twitter.com/hc5tskeqfm	rumors are larry fossi (aka montanaskeptic) was in the courtroom for today's hearing between @tesla and the sec. has to be killing larry that @elonmusk can tweet, but he can't. $tsla $tslaqpic.twitter.com/hc5tskeqfm	0.6	negative	-0.1
2996	4	1556873243-3481	https://twitter.com/search?l=&q=%22%24TESLA%22%20since%3A2019-04-01%20until%3A2019-05-03&src=typd	@sling05	JE	@elonmusk @Tesla What is the deal with terminating all the Service staff at the Calgary, AB service Center? They were dedicated to the Tesla name and the Tesla product. Where are the owners to get servicing? Prospective owners will now think twice before buying. #yyc	@elonmusk @tesla what is the deal with terminating all the service staff at the calgary, ab service center? they were dedicated to the tesla name and the tesla product. where are the owners to get servicing? prospective owners will now think twice before buying. #yyc	@elonmusk @tesla what is the deal with terminating all the service staff at the calgary, ab service center? they were dedicated to the tesla name and the tesla product. where are the owners to get servicing? prospective owners will now think twice before buying. #yyc	0.1	negative	-0.1
3220	626	1556873243-2607	https://twitter.com/search?l=&q=%22%24TESLA%22%20since%3A2019-04-01%20until%3A2019-05-03&src=typd	@Tesla	Tesla	This 3D reconstruction shows the immense amount of depth information a Tesla can collect from just a few seconds of video from the vehicle's 8 cameraspic.twitter.com/w2x6pkM2Eb	this 3d reconstruction shows the immense amount of depth information a tesla can collect from just a few seconds of video from the vehicle's 8 cameraspic.twitter.com/w2x6pkm2eb	this 3d reconstruction shows the immense amount of depth information a tesla can collect from just a few seconds of video from the vehicle's 8 cameraspic.twitter.com/w2x6pkm2eb	0.55	negative	-0.1
3257	3	1556873243-3723	https://twitter.com/search?l=&q=%22%24TESLA%22%20since%3A2019-04-01%20until%3A2019-05-03&src=typd	@Manic_Marge	Marge 🏁	One of my fav features on the Model S is the ability to control climate remotely via @Tesla app. I can leave Frankie & Maggie Maye for a couple minutes while I run into the store & keep them comfy at 70°F (~21°C). #DogMode #Tesla #ModelS 1/2pic.twitter.com/XtH1lKCUB3	one of my fav features on the model s is the ability to control climate remotely via @tesla app. i can leave frankie & maggie maye for a couple minutes while i run into the store & keep them comfy at 70f (~21c). #dogmode #tesla #models 1/2pic.twitter.com/xth1lkcub3	one of my fav features on the model s is the ability to control climate remotely via @tesla app. i can leave frankie & maggie maye for a couple minutes while i run into the store & keep them comfy at 70f (~21c). #dogmode #tesla #models 1/2pic.twitter.com/xth1lkcub3	0.2	negative	-0.1
3275	5	1556873243-3574	https://twitter.com/search?l=&q=%22%24TESLA%22%20since%3A2019-04-01%20until%3A2019-05-03&src=typd	@hobopuma	Jonathan Phillips	"The SEC is seeking a series of escalating fines if Musk continues to violate the order, Crumpton says." This is why the stock is popping @tesla @gali @vincent13031925 @ValueAnalyst1	"the sec is seeking a series of escalating fines if musk continues to violate the order, crumpton says." this is why the stock is popping @tesla @gali @vincent13031925 @valueanalyst1	"the sec is seeking a series of escalating fines if musk continues to violate the order, crumpton says." this is why the stock is popping @tesla @gali @vincent13031925 @valueanalyst1	0.6	negative	-0.1
3285	1	1556873243-3258	https://twitter.com/search?l=&q=%22%24TESLA%22%20since%3A2019-04-01%20until%3A2019-05-03&src=typd	@FreeTradeBryan	Bryan Riley	Carmakers in support of Sec. 232 tariffs: Carmakers opposed to Sec. 232 tariffs: @Ford @GM @fcagroup @Honda @ToyotaPolicy @Toyota @subaru_usa @VW @Hyundai @Kia @BMWUSA @MercedesBenzUSA @VolvoCarUSA (Couldn't find info for @Tesla) cc @GloblAutomkrs @USAutoCouncil @auto_alliance pic.twitter.com/5LTDtI0CPQ	carmakers in support of sec. 232 tariffs: carmakers opposed to sec. 232 tariffs: @ford @gm @fcagroup @honda @toyotapolicy @toyota @subaru_usa @vw @hyundai @kia @bmwusa @mercedesbenzusa @volvocarusa (couldn't find info for @tesla) cc @globlautomkrs @usautocouncil @auto_alliance pic.twitter.com/5ltdti0cpq	carmakers in support of sec. 232 tariffs: carmakers opposed to sec. 232 tariffs: @ford @gm @fcagroup @honda @toyotapolicy @toyota @subaru_usa @vw @hyundai @kia @bmwusa @mercedesbenzusa @volvocarusa (couldn't find info for @tesla) cc @globlautomkrs @usautocouncil @auto_alliance pic.twitter.com/5ltdti0cpq	0.6	negative	-0.1
3404	2	1556873243-2866	https://twitter.com/search?l=&q=%22%24TESLA%22%20since%3A2019-04-01%20until%3A2019-05-03&src=typd	@roadshow	Roadshow	BREAKING: An SEC filing suggests 4 members of @Tesla's Board of directors are leaving the company https://www.sec.gov/Archives/edgar/data/1318605/000156459019012122/tsla-8k_20190418.htm …	breaking: an sec filing suggests 4 members of @tesla's board of directors are leaving the company	breaking: an sec filing suggests 4 members of @tesla's board of directors are leaving the company	0.6	negative	-0.1
4129	2	1556984854-815	https://twitter.com/search?src=typd&q=%22%24tesla%22%20since%3A2019-02-01%20until%3A2019-02-28	@TamaraMcCleary	Tamara McCleary	The @Tesla #Model3 Killed the Rest of American Luxury https://jalopnik.com/the-tesla-model-3-killed-the-rest-of-american-luxury-1832229676?utm_medium=sharefromsite&utm_source=jalopnik_twitter&utm_campaign=top … via @jalopnik #ElectricVehicles #autonomousdriving #automobilepic.twitter.com/4kSa6RhrHL	the @tesla #model3 killed the rest of american luxury via @jalopnik #electricvehicles #autonomousdriving #automobilepic.twitter.com/4ksa6rhrhl	the @tesla #model3 killed the rest of american luxury via @jalopnik #electricvehicles #autonomousdriving #automobilepic.twitter.com/4ksa6rhrhl	0	negative	-0.1
4232	1	1556984854-272	https://twitter.com/search?src=typd&q=%22%24tesla%22%20since%3A2019-02-01%20until%3A2019-02-28	@volacmusic	VOLAC	Have you ever seated on a pink Tesla? @Tesla pic.twitter.com/OLptt8o73w	have you ever seated on a pink tesla? @tesla pic.twitter.com/olptt8o73w	have you ever seated on a pink tesla? @tesla pic.twitter.com/olptt8o73w	0.3	negative	-0.1
4286	10	1556984854-536	https://twitter.com/search?src=typd&q=%22%24tesla%22%20since%3A2019-02-01%20until%3A2019-02-28	@zat1983	Zach Tharp	@Tesla @elonmusk Just curious, will my Model 3 battery be affected if it sits uncharged for 6 months? Mines been at @Service_King "waiting for parts" for almost 6 months now.	@tesla @elonmusk just curious, will my model 3 battery be affected if it sits uncharged for 6 months? mines been at @service_king "waiting for parts" for almost 6 months now.	@tesla @elonmusk just curious, will my model 3 battery be affected if it sits uncharged for 6 months? mines been at @service_king "waiting for parts" for almost 6 months now.	1	negative	-0.1
4335	1	1556984854-13	https://twitter.com/search?src=typd&q=%22%24tesla%22%20since%3A2019-02-01%20until%3A2019-02-28	@martinengwicht	Martin { God of Mars }	Why is The SEC Picking on Elon Musk Instead of Mark Zuckerberg? — the SEC's enforcement is inconsistent & confusing. E.g. erratic nature of fines & complete lack of patience /w Elon Musk but unending patience with Mark Zuckerberg. https://www.forbes.com/sites/jodywestby/2019/02/26/why-is-the-sec-picking-on-elon-musk-instead-of-mark-zuckerberg/#353b3613834d … $TSLA @TESLA #TESLApic.twitter.com/t3c…	why is the sec picking on elon musk instead of mark zuckerberg? the sec's enforcement is inconsistent & confusing. e.g. erratic nature of fines & complete lack of patience /w elon musk but unending patience with mark zuckerberg. #353b3613834d $tsla @tesla #teslapic.twitter.com/t3c0rn65nk	why is the sec picking on elon musk instead of mark zuckerberg? the sec's enforcement is inconsistent & confusing. e.g. erratic nature of fines & complete lack of patience /w elon musk but unending patience with mark zuckerberg. #353b3613834d $tsla @tesla #teslapic.twitter.com/t3c0rn65nk	0.5	negative	-0.1
4526	18	1556984854-207	https://twitter.com/search?src=typd&q=%22%24tesla%22%20since%3A2019-02-01%20until%3A2019-02-28	@alexandraandnyc	Alexandra Semenova	Would-be @Tesla customers I spoke with described trying to get a refund on their Model 3 and Solar Roof deposits as a months-long process involving unanswered calls and emails to customer-service representatives. https://www.bloomberg.com/news/articles/2019-02-20/tesla-would-be-customers-grouse-as-deposit-refunds-take-months?cmpid%3D=socialflow-twitter-tech&utm_campaign=socialflow-organic&utm_con…	would-be @tesla customers i spoke with described trying to get a refund on their model 3 and solar roof deposits as a months-long process involving unanswered calls and emails to customer-service representatives.	would-be @tesla customers i spoke with described trying to get a refund on their model 3 and solar roof deposits as a months-long process involving unanswered calls and emails to customer-service representatives.	0.2	negative	-0.1
3268	1	1556873243-3469	https://twitter.com/search?l=&q=%22%24TESLA%22%20since%3A2019-04-01%20until%3A2019-05-03&src=typd	@NCBirbhan	Nikhil Chaudhary	$tslaq - @Tesla uses cobalt in it's battery, more bad for environment. Same $tslaq when VW uses 4 times more cobalt and can't compete with base Tesla - #TeslaKillerpic.twitter.com/Ds3LEAXOgL	$tslaq - @tesla uses cobalt in it's battery, more bad for environment. same $tslaq when vw uses 4 times more cobalt and can't compete with base tesla - #teslakillerpic.twitter.com/ds3leaxogl	$tslaq - @tesla uses cobalt in it's battery, more bad for environment. same $tslaq when vw uses 4 times more cobalt and can't compete with base tesla - #teslakillerpic.twitter.com/ds3leaxogl	0.558333333	neutral	-0.1
3283	2	1556873243-3671	https://twitter.com/search?l=&q=%22%24TESLA%22%20since%3A2019-04-01%20until%3A2019-05-03&src=typd	@martinengwicht	Martin { God of Mars }	Well if you recognise that #pollution is bad for #health why not support more companies like @Tesla, that intend to get rid of fossil burning pollution? https://twitter.com/cnni/status/1113389157504647168 …	well if you recognise that #pollution is bad for #health why not support more companies like @tesla, that intend to get rid of fossil burning pollution?	well if you recognise that #pollution is bad for #health why not support more companies like @tesla, that intend to get rid of fossil burning pollution?	0.583333333	neutral	-0.1
3662	1	1556873243-3664	https://twitter.com/search?l=&q=%22%24TESLA%22%20since%3A2019-04-01%20until%3A2019-05-03&src=typd	@soundanswer	Erik J. Martin	When I scheduled maintenance for my #Model3 after 26k miles it was $600, when I arrived I was given an estimate for $425, now that they looked at it it will be only $260. @Tesla is right- EV ownership is less expensive & I their transparency & honesty in #autorepairpic.twitter.com/h8hJiNtkLR	when i scheduled maintenance for my #model3 after 26k miles it was $600, when i arrived i was given an estimate for $425, now that they looked at it it will be only $260. @tesla is right- ev ownership is less expensive & i their transparency & honesty in #autorepairpic.twitter.com/h8hjintklr	when i scheduled maintenance for my #model3 after 26k miles it was $600, when i arrived i was given an estimate for $425, now that they looked at it it will be only $260. @tesla is right- ev ownership is less expensive & i their transparency & honesty in #autorepairpic.twitter.com/h8hjintklr	0.575595238	neutral	-0.095238095
2986	13	1556873243-3737	https://twitter.com/search?l=&q=%22%24TESLA%22%20since%3A2019-04-01%20until%3A2019-05-03&src=typd	@RRaindl	Robert Raindl	5,315 @Tesla #Model3 were sold in tiny Norway in March. That means that every 1,000th inhabitant of Norway (incl children and all other people not able to drive) bought one last month. Hypothetically this would translate into ~330,000 M3 purchases in the US.https://twitter.com/InsideEVs/status/1112722988976271362 …	5,315 @tesla #model3 were sold in tiny norway in march. that means that every 1,000th inhabitant of norway (incl children and all other people not able to drive) bought one last month. hypothetically this would translate into ~330,000 m3 purchases in the us.	5,315 @tesla #model3 were sold in tiny norway in march. that means that every 1,000th inhabitant of norway (incl children and all other people not able to drive) bought one last month. hypothetically this would translate into ~330,000 m3 purchases in the us.	0.391666667	neutral	-0.09375
3322	1	1556873243-3344	https://twitter.com/search?l=&q=%22%24TESLA%22%20since%3A2019-04-01%20until%3A2019-05-03&src=typd	@outbacktesla	outbacktesla	And they can only tow little loads...pic.twitter.com/gTHlHm4bEx	and they can only tow little loads...pic.twitter.com/gthlhm4bex	and they can only tow little loads...pic.twitter.com/gthlhm4bex	0.75	neutral	-0.09375
4025	4	1556984854-316	https://twitter.com/search?src=typd&q=%22%24tesla%22%20since%3A2019-02-01%20until%3A2019-02-28	@shanejune	Shane Rayos Del Sol	@elonmusk @Tesla I gave my Tesla M3 to my local service center last week for repairs. I picked it up today after receiving a text that my car was ready, and apparently, it's just been sitting on the service lot for the past 7 days. My car was not fixed, and it was dirty inside.	@elonmusk @tesla i gave my tesla m3 to my local service center last week for repairs. i picked it up today after receiving a text that my car was ready, and apparently, it's just been sitting on the service lot for the past 7 days. my car was not fixed, and it was dirty inside.	@elonmusk @tesla i gave my tesla m3 to my local service center last week for repairs. i picked it up today after receiving a text that my car was ready, and apparently, it's just been sitting on the service lot for the past 7 days. my car was not fixed, and it was dirty inside.	0.283333333	neutral	-0.09375
3418	24	1556873243-2504	https://twitter.com/search?l=&q=%22%24TESLA%22%20since%3A2019-04-01%20until%3A2019-05-03&src=typd	@lexfridman	Lex Fridman	Approximately 460,000 Autopilot Hardware 2+ @Tesla vehicles delivered to-date. These are upgradable to the new FSD hardware. Solid engineering of machine-learning-focused data infrastructure and optimized hardware by @elonmusk and team. Updated numbers: https://hcai.mit.edu/tesla-autopilot-miles-and-vehicles/ …pic.twitter.com/B21mC7x7yI	approximately 460,000 autopilot hardware 2+ @tesla vehicles delivered to-date. these are upgradable to the new fsd hardware. solid engineering of machine-learning-focused data infrastructure and optimized hardware by @elonmusk and team. updated numbers:	approximately 460,000 autopilot hardware 2+ @tesla vehicles delivered to-date. these are upgradable to the new fsd hardware. solid engineering of machine-learning-focused data infrastructure and optimized hardware by @elonmusk and team. updated numbers:	0.384848485	neutral	-0.087878788
3634	9	1556873243-2925	https://twitter.com/search?l=&q=%22%24TESLA%22%20since%3A2019-04-01%20until%3A2019-05-03&src=typd	@Salt_Nole	Big LIDAR NC	So the new @Tesla bull thesis, given the collapse in demand and FSD farce, is that being short $TSLA is racist. So I deleted my clown avatar to avoid confusion and will not be taking my kids to the circus this year. How do we explain to our kids that clowns are Nazis?	so the new @tesla bull thesis, given the collapse in demand and fsd farce, is that being short $tsla is racist. so i deleted my clown avatar to avoid confusion and will not be taking my kids to the circus this year. how do we explain to our kids that clowns are nazis?	so the new @tesla bull thesis, given the collapse in demand and fsd farce, is that being short $tsla is racist. so i deleted my clown avatar to avoid confusion and will not be taking my kids to the circus this year. how do we explain to our kids that clowns are nazis?	0.418181818	neutral	-0.087878788
2284	1	1556890669-1649	https://twitter.com/search?l=&q=%22%24TESLA%22%20since%3A2019-03-01%20until%3A2019-03-31&src=typd	@PeteSauerbier	Pete Sauerbier	base A4 stronic 35k EUR... 150 EU HP... 0-60 in 8.9s... keep dreaming, or keep watching my beautiful tail lights slow bob	base a4 stronic 35k eur... 150 eu hp... 0-60 in 8.9s... keep dreaming, or keep watching my beautiful tail lights slow bob	base a4 stronic 35k eur... 150 eu hp... 0-60 in 8.9s... keep dreaming, or keep watching my beautiful tail lights slow bob	0.8	neutral	-0.083333333
2601	14	1556873243-2562	https://twitter.com/search?l=&q=%22%24TESLA%22%20since%3A2019-04-01%20until%3A2019-05-03&src=typd	@ray4tesla	Ray 4️⃣Tesla	Not-A-Tesla fire news. Yet again in China, another BMW bursts into “self-ignited” . What’s going on with “ultimate driving machine”, a flashy label coined by Tesla hater Bob Lutz? How ironic! @elonmusk @Tesla @Teslarati @Avron_p @Gfilchepic.twitter.com/nHsenkofgI	not-a-tesla fire news. yet again in china, another bmw bursts into self-ignited . whats going on with ultimate driving machine, a flashy label coined by tesla hater bob lutz? how ironic! @elonmusk @tesla @teslarati @avron_p @gfilchepic.twitter.com/nhsenkofgi	not-a-tesla fire news. yet again in china, another bmw bursts into self-ignited . whats going on with ultimate driving machine, a flashy label coined by tesla hater bob lutz? how ironic! @elonmusk @tesla @teslarati @avron_p @gfilchepic.twitter.com/nhsenkofgi	0.8	neutral	-0.083333333
2616	1.3K	1556873243-3659	https://twitter.com/search?l=&q=%22%24TESLA%22%20since%3A2019-04-01%20until%3A2019-05-03&src=typd	@SherylCrow	Sheryl Crow	Help! Who knows what to do when your @Tesla screen goes black and the reset doesn’t work? Return it and get your money back?? #Tesla #stuckinaparkinglot	help! who knows what to do when your @tesla screen goes black and the reset doesnt work? return it and get your money back?? #tesla #stuckinaparkinglot	help! who knows what to do when your @tesla screen goes black and the reset doesnt work? return it and get your money back?? #tesla #stuckinaparkinglot	0.216666667	neutral	-0.083333333
2860	3	1556873243-3422	https://twitter.com/search?l=&q=%22%24TESLA%22%20since%3A2019-04-01%20until%3A2019-05-03&src=typd	@Inelonwetrust__	InElonWeTrust	How about a slight shift when a motorcycle is detected. This gives the courtesy space without having to constantly disengage.	how about a slight shift when a motorcycle is detected. this gives the courtesy space without having to constantly disengage.	how about a slight shift when a motorcycle is detected. this gives the courtesy space without having to constantly disengage.	0.25	neutral	-0.083333333
3107	26	1556873243-2533	https://twitter.com/search?l=&q=%22%24TESLA%22%20since%3A2019-04-01%20until%3A2019-05-03&src=typd	@jayxxchang	Jay Chang	Starting to appreciate having these cameras around the car. Insurance companies had no problem determining who was at fault and the case was settled in less than a week. Thank you Tesla. @Tesla @elonmusk @NYKChannelpic.twitter.com/qcU27cgSSL	starting to appreciate having these cameras around the car. insurance companies had no problem determining who was at fault and the case was settled in less than a week. thank you tesla. @tesla @elonmusk @nykchannelpic.twitter.com/qcu27cgssl	starting to appreciate having these cameras around the car. insurance companies had no problem determining who was at fault and the case was settled in less than a week. thank you tesla. @tesla @elonmusk @nykchannelpic.twitter.com/qcu27cgssl	0.083333333	neutral	-0.083333333
4258	17	1556984854-352	https://twitter.com/search?src=typd&q=%22%24tesla%22%20since%3A2019-02-01%20until%3A2019-02-28	@Balgev	Gev Balyan	@Tesla really sucks. During the purchase i got 4 different prices. This is a complete scam. The website says $41k after savings, $49 due to pay, the i received an invoice for $52k and then $61 after taxes. I also paid $1k for the reservation which can’t be used, as they say	@tesla really sucks. during the purchase i got 4 different prices. this is a complete scam. the website says $41k after savings, $49 due to pay, the i received an invoice for $52k and then $61 after taxes. i also paid $1k for the reservation which can not be used, as they say	@tesla really sucks. during the purchase i got 4 different prices. this is a complete scam. the website says $41k after savings, $49 due to pay, the i received an invoice for $52k and then $61 after taxes. i also paid $1k for the reservation which can not be used, as they say	0.41875	neutral	-0.08125
4331	8	1556984854-486	https://twitter.com/search?src=typd&q=%22%24tesla%22%20since%3A2019-02-01%20until%3A2019-02-28	@petertonagh	Peter Tonagh	So my @Tesla is subject to an ‘urgent safety recall’ but the earliest they can look at it is April 4 - almost two months later. And then they can look at the ‘Limited A/C and battery cooling’ as well. Come on @elonmusk - you can’t think that that’s acceptable.pic.twitter.com/wcRMwAVoKV	so my @tesla is subject to an urgent safety recall but the earliest they can look at it is april 4 - almost two months later. and then they can look at the limited a/c and battery cooling as well. come on @elonmusk - you can not think that that is acceptable.pic.twitter.com/wcrmwavokv	so my @tesla is subject to an urgent safety recall but the earliest they can look at it is april 4 - almost two months later. and then they can look at the limited a/c and battery cooling as well. come on @elonmusk - you can not think that that is acceptable.pic.twitter.com/wcrmwavokv	0.158730159	neutral	-0.079365079
4669	6	1556984854-634	https://twitter.com/search?src=typd&q=%22%24tesla%22%20since%3A2019-02-01%20until%3A2019-02-28	@michaelxylo	Michael	I definitely believe this. @Tesla did not disclose the extreme range reduction you get in cold weather. On most trips in my model 3 I get 50% less range than the car estimates. (This has been in 10-40F degree weather). https://electrek.co/2019/02/07/study-electric-cars-lose-range-temperature-tesla-disputes/ …	i definitely believe this. @tesla did not disclose the extreme range reduction you get in cold weather. on most trips in my model 3 i get 50% less range than the car estimates. (this has been in 10-40f degree weather).	i definitely believe this. @tesla did not disclose the extreme range reduction you get in cold weather. on most trips in my model 3 i get 50% less range than the car estimates. (this has been in 10-40f degree weather).	0.613333333	neutral	-0.078333333
4442	4	1556984854-736	https://twitter.com/search?src=typd&q=%22%24tesla%22%20since%3A2019-02-01%20until%3A2019-02-28	@TeslaPittsburgh	Tesla Pittsburgh	FYI @Tesla: one of our local owners reports that the Morgantown, WV Supercharger is completely down-- no timeline for repair?? There is a Hampton Inn nearby as a backup charger. Route/plan accordingly.	fyi @tesla: one of our local owners reports that the morgantown, wv supercharger is completely down-- no timeline for repair?? there is a hampton inn nearby as a backup charger. route/plan accordingly.	fyi @tesla: one of our local owners reports that the morgantown, wv supercharger is completely down-- no timeline for repair?? there is a hampton inn nearby as a backup charger. route/plan accordingly.	0.144444444	neutral	-0.077777778
4560	3	1556984854-549	https://twitter.com/search?src=typd&q=%22%24tesla%22%20since%3A2019-02-01%20until%3A2019-02-28	@kimpaquette	Kim Paquette	A friends 10 y/o daughter is obsessed w tesla. We surprised her last year by picking her up from school in our model S. Yesterday we surprised her with a ride in our P3D. She is non stop explaining to her parents they need to get a Tesla	a friends 10 y/o daughter is obsessed w tesla. we surprised her last year by picking her up from school in our model s. yesterday we surprised her with a ride in our p3d. she is non stop explaining to her parents they need to get a tesla	a friends 10 y/o daughter is obsessed w tesla. we surprised her last year by picking her up from school in our model s. yesterday we surprised her with a ride in our p3d. she is non stop explaining to her parents they need to get a tesla	0.716666667	neutral	-0.075
4084	5	1556984854-83	https://twitter.com/search?src=typd&q=%22%24tesla%22%20since%3A2019-02-01%20until%3A2019-02-28	@bub_frankfurter	ceterum censeo 🇩🇪 🇪🇺	Why you're doing this to yourself, @Tesla? German customers get dirty, broken or no cars at all (got called several hours before the scheduled delivery - wasting holidays, etc.). Just take your time, they waited three years & will gladly wait another week! https://tff-forum.de/viewtopic.php?f=73&t=25758 …	why you're doing this to yourself, @tesla? german customers get dirty, broken or no cars at all (got called several hours before the scheduled delivery - wasting holidays, etc.). just take your time, they waited three years & will gladly wait another week!	why you're doing this to yourself, @tesla? german customers get dirty, broken or no cars at all (got called several hours before the scheduled delivery - wasting holidays, etc.). just take your time, they waited three years & will gladly wait another week!	0.44	neutral	-0.075
2973	14	1556873243-3435	https://twitter.com/search?l=&q=%22%24TESLA%22%20since%3A2019-04-01%20until%3A2019-05-03&src=typd	@mattaroo	mattaroo	@Tesla @elonmusk park Meadows, Colorado super chargers is down. Now stuck here can't get home after a long day at work. Massive fail #Tesla	@tesla @elonmusk park meadows, colorado super chargers is down. now stuck here can't get home after a long day at work. massive fail #tesla	@tesla @elonmusk park meadows, colorado super chargers is down. now stuck here can't get home after a long day at work. massive fail #tesla	0.531111111	neutral	-0.074444444
3172	3	1556873243-2803	https://twitter.com/search?l=&q=%22%24TESLA%22%20since%3A2019-04-01%20until%3A2019-05-03&src=typd	@dealer_of_happy	Dealer of Happiness	Instead of answering any questions about what happened with e-tron promised range, @Audi marketing says that “98% of all single trip journeys in the US are under 50 miles.” FYI just did 2350 miles in 4,5 days in my @Tesla	instead of answering any questions about what happened with e-tron promised range, @audi marketing says that 98% of all single trip journeys in the us are under 50 miles. fyi just did 2350 miles in 4,5 days in my @tesla	instead of answering any questions about what happened with e-tron promised range, @audi marketing says that 98% of all single trip journeys in the us are under 50 miles. fyi just did 2350 miles in 4,5 days in my @tesla	0.214285714	neutral	-0.071428571
3902	2	1556984854-253	https://twitter.com/search?src=typd&q=%22%24tesla%22%20since%3A2019-02-01%20until%3A2019-02-28	@DavidReevesATL	David Reeves	Got txt from @Tesla thanking me for being early adopter- asked if I wanted to upgrade. Waiting on part for 3 mo. to repair factory defect on my X. SC says no way to notify me when part is avail. “Call back every few wks.” Do I want to upgrade?! Ha! No thx. I’m done. @elonmusk	got txt from @tesla thanking me for being early adopter- asked if i wanted to upgrade. waiting on part for 3 mo. to repair factory defect on my x. sc says no way to notify me when part is avail. call back every few wks. do i want to upgrade?! ha! no thx. i am done. @elonmusk	got txt from @tesla thanking me for being early adopter- asked if i wanted to upgrade. waiting on part for 3 mo. to repair factory defect on my x. sc says no way to notify me when part is avail. call back every few wks. do i want to upgrade?! ha! no thx. i am done. @elonmusk	0.133333333	neutral	-0.070833333
4008	5	1556984854-93	https://twitter.com/search?src=typd&q=%22%24tesla%22%20since%3A2019-02-01%20until%3A2019-02-28	@JSpeed777	Joe Speed	I think the 2 or 3 snapped in half trees indicates that this was a high speed crash and that it would have been deadly regardless of vehicle type.	i think the 2 or 3 snapped in half trees indicates that this was a high speed crash and that it would have been deadly regardless of vehicle type.	i think the 2 or 3 snapped in half trees indicates that this was a high speed crash and that it would have been deadly regardless of vehicle type.	0.368888889	neutral	-0.068888889
2882	3	1556873243-3415	https://twitter.com/search?l=&q=%22%24TESLA%22%20since%3A2019-04-01%20until%3A2019-05-03&src=typd	@CarHelmets	⛑️Car Helmets ⛑️	The technology isn't close to being ready and I'm tired of companies like @Tesla using our public roads to beta test their AV software. Hell, it took 10 solid years of "testing" before the @NTSB would approve those green bike boxes. Can the same be said about this "Autopilot"?	the technology isn't close to being ready and i'm tired of companies like @tesla using our public roads to beta test their av software. hell, it took 10 solid years of "testing" before the @ntsb would approve those green bike boxes. can the same be said about this "autopilot"?	the technology isn't close to being ready and i'm tired of companies like @tesla using our public roads to beta test their av software. hell, it took 10 solid years of "testing" before the @ntsb would approve those green bike boxes. can the same be said about this "autopilot"?	0.298611111	neutral	-0.066666667
3070	1	1556873243-3712	https://twitter.com/search?l=&q=%22%24TESLA%22%20since%3A2019-04-01%20until%3A2019-05-03&src=typd	@EnerTuition	EnerTuition	$TSLA Tencent finds holes in @Tesla Autopilot. AP is a terrible piece of software/hardware in more ways than people realize. https://youtu.be/6QSsKy0I9LE Worth a watch.	$tsla tencent finds holes in @tesla autopilot. ap is a terrible piece of software/hardware in more ways than people realize. worth a watch.	$tsla tencent finds holes in @tesla autopilot. ap is a terrible piece of software/hardware in more ways than people realize. worth a watch.	0.533333333	neutral	-0.066666667
3197	8	1556873243-2500	https://twitter.com/search?l=&q=%22%24TESLA%22%20since%3A2019-04-01%20until%3A2019-05-03&src=typd	@ElonMuskTV	EMTV	~~~ @Tesla Opinion ~~~ #CNBC HalfTime Report "SHORT SELLERS" Chamath Palihapitiya (@chamath) talks about how Tesla stock price is heavily manipulated by hedge fund's and activist short sellers. #ElonMuskTV $TSLA $TSLAQpic.twitter.com/tcK4x7RXYD	~~~ @tesla opinion ~~~ #cnbc halftime report "short sellers" chamath palihapitiya (@chamath) talks about how tesla stock price is heavily manipulated by hedge fund's and activist short sellers. #elonmusktv $tsla $tslaqpic.twitter.com/tck4x7rxyd	~~~ @tesla opinion ~~~ #cnbc halftime report "short sellers" chamath palihapitiya (@chamath) talks about how tesla stock price is heavily manipulated by hedge fund's and activist short sellers. #elonmusktv $tsla $tslaqpic.twitter.com/tck4x7rxyd	0.366666667	neutral	-0.066666667
4126	4	1556984854-239	https://twitter.com/search?src=typd&q=%22%24tesla%22%20since%3A2019-02-01%20until%3A2019-02-28	@Teslarati	TESLARATI	German EV rental firm @nextmove_de betting big on the @Tesla Model 3: 100 orders, 1 out of 5 in nextmove's fleet will be Model 3. https://www.teslarati.com/tesla-100-model-3-orders-germany-nextmove/ …	german ev rental firm @nextmove_de betting big on the @tesla model 3: 100 orders, 1 out of 5 in nextmove's fleet will be model 3.	german ev rental firm @nextmove_de betting big on the @tesla model 3: 100 orders, 1 out of 5 in nextmove's fleet will be model 3.	0.166666667	neutral	-0.066666667
4689	2	1556984854-512	https://twitter.com/search?src=typd&q=%22%24tesla%22%20since%3A2019-02-01%20until%3A2019-02-28	@arctechinc	James Locke	@ToyotaMotorCorp this is the final straw, I own @Tesla and @Toyota, the Toyota is going back & you will never get another dollar from me again. Period. You should be ashamed & disgusted being so obvious with your misinformation & distain for the future. Goodbye.	@toyotamotorcorp this is the final straw, i own @tesla and @toyota, the toyota is going back & you will never get another dollar from me again. period. you should be ashamed & disgusted being so obvious with your misinformation & distain for the future. goodbye.	@toyotamotorcorp this is the final straw, i own @tesla and @toyota, the toyota is going back & you will never get another dollar from me again. period. you should be ashamed & disgusted being so obvious with your misinformation & distain for the future. goodbye.	0.604166667	neutral	-0.066666667
4222	39	1556984854-717	https://twitter.com/search?src=typd&q=%22%24tesla%22%20since%3A2019-02-01%20until%3A2019-02-28	@FredericLambert	Fred Lambert	The company @Tesla just acquired has been hyping a dry electrode that would increase battery energy density to 300-500 Wh/kg, increase longevity, and reduce cost. $TSLAhttps://electrek.co/2019/02/04/tesla-acquires-ultracapacitor-battery-manufacturer/ …	the company @tesla just acquired has been hyping a dry electrode that would increase battery energy density to 300-500 wh/kg, increase longevity, and reduce cost. $tsla	the company @tesla just acquired has been hyping a dry electrode that would increase battery energy density to 300-500 wh/kg, increase longevity, and reduce cost. $tsla	0.6	neutral	-0.066666667
3572	13	1556873243-3235	https://twitter.com/search?l=&q=%22%24TESLA%22%20since%3A2019-04-01%20until%3A2019-05-03&src=typd	@BENBALLER	BEN BALLER™	Google? Tesla service couldn’t open the manual release. Again. Manual release on front doors failed. Falcon doors weren’t an option due to my size and 3 baby seats blocking it. Regardless. I pay $170k for a car it shouldn’t be that hard. Have a nice night and suck a dick	google? tesla service couldnt open the manual release. again. manual release on front doors failed. falcon doors werent an option due to my size and 3 baby seats blocking it. regardless. i pay $170k for a car it shouldnt be that hard. have a nice night and suck a dick	google? tesla service couldnt open the manual release. again. manual release on front doors failed. falcon doors werent an option due to my size and 3 baby seats blocking it. regardless. i pay $170k for a car it shouldnt be that hard. have a nice night and suck a dick	0.543333333	neutral	-0.063333333
3640	3	1556873243-2690	https://twitter.com/search?l=&q=%22%24TESLA%22%20since%3A2019-04-01%20until%3A2019-05-03&src=typd	@TradrFloridaFIL	Lady Tesla	Because #BMW buys so many ads, majority of networks ignored BMW fires but at least @ABC did some digging and asked some tough questions in this video reporthttps://twitter.com/tradrfloridafil/status/1104494867080716294?s=21 …	because #bmw buys so many ads, majority of networks ignored bmw fires but at least @abc did some digging and asked some tough questions in this video report	because #bmw buys so many ads, majority of networks ignored bmw fires but at least @abc did some digging and asked some tough questions in this video report	0.577777778	neutral	-0.062962963
92	2	1556894986-867	https://twitter.com/search?l=&q=%22%24TESLA%22%20since%3A2019-01-01%20until%3A2019-01-31&src=typd	@EnerTuition	EnerTuition	$TSLA The new CFO Zach Kirkhorn had only about 3 years experience before coming to Tesla. @Tesla he has only seen general incompetence and how to fudge numbers. That is his background. What can go wrong? https://twitter.com/Paul_M_Huettner/status/1090756959052197889 …	$tsla the new cfo zach kirkhorn had only about 3 years experience before coming to tesla. @tesla he has only seen general incompetence and how to fudge numbers. that is his background. what can go wrong?	$tsla the new cfo zach kirkhorn had only about 3 years experience before coming to tesla. @tesla he has only seen general incompetence and how to fudge numbers. that is his background. what can go wrong?	0.770909091	neutral	-0.062727273
2620	23	1556873243-3115	https://twitter.com/search?l=&q=%22%24TESLA%22%20since%3A2019-04-01%20until%3A2019-05-03&src=typd	@chrisgroch	Chris Groch	.@tesla @elonmusk Buyers beware. Tesla customer service unable to commit to refunding my original Model 3 deposit of $1k. I've been trying to receive since July 2018.	.@tesla @elonmusk buyers beware. tesla customer service unable to commit to refunding my original model 3 deposit of $1k. i've been trying to receive since july 2018.	.@tesla @elonmusk buyers beware. tesla customer service unable to commit to refunding my original model 3 deposit of $1k. i've been trying to receive since july 2018.	0.625	neutral	-0.0625
2760	4	1556873243-3024	https://twitter.com/search?l=&q=%22%24TESLA%22%20since%3A2019-04-01%20until%3A2019-05-03&src=typd	@siddfinance	Siddharth Dalal	.@Audi is marketing for @Tesla. "Look at that charger where you can't charge this car" . But you can charge other cheaper cars that can go further. https://twitter.com/stromerleben/status/1116769121528467456 …	.@audi is marketing for @tesla. "look at that charger where you can't charge this car" . but you can charge other cheaper cars that can go further.	.@audi is marketing for @tesla. "look at that charger where you can't charge this car" . but you can charge other cheaper cars that can go further.	0.4375	neutral	-0.0625
3071	2	1556873243-3411	https://twitter.com/search?l=&q=%22%24TESLA%22%20since%3A2019-04-01%20until%3A2019-05-03&src=typd	@Dennahz	Dennahz	Hi @elonmusk - do you accept $DOGE or any other cryptocurrency as a payment for a @Tesla during the next bullrun? Asking for a friend.	hi @elonmusk - do you accept $doge or any other cryptocurrency as a payment for a @tesla during the next bullrun? asking for a friend.	hi @elonmusk - do you accept $doge or any other cryptocurrency as a payment for a @tesla during the next bullrun? asking for a friend.	0.1875	neutral	-0.0625
3374	10	1556873243-3145	https://twitter.com/search?l=&q=%22%24TESLA%22%20since%3A2019-04-01%20until%3A2019-05-03&src=typd	@TesLatino	TesLatino	A little birdie told me that we may finally be getting a Tesla update that includes a feature I have been requesting for about 10 months. Selecting different languages on the user interface. I hope @elonmusk and the rest of the @Tesla team follow through with it.	a little birdie told me that we may finally be getting a tesla update that includes a feature i have been requesting for about 10 months. selecting different languages on the user interface. i hope @elonmusk and the rest of the @tesla team follow through with it.	a little birdie told me that we may finally be getting a tesla update that includes a feature i have been requesting for about 10 months. selecting different languages on the user interface. i hope @elonmusk and the rest of the @tesla team follow through with it.	0.7	neutral	-0.0625
3589	6	1556873243-2720	https://twitter.com/search?l=&q=%22%24TESLA%22%20since%3A2019-04-01%20until%3A2019-05-03&src=typd	@Scobleizer	Robert Scoble	Why @Tesla and @elonmusk is such a risk for Lyft and Uber, along with other car companies: https://www.facebook.com/RobertScoble/posts/10157183651169655 …	why @tesla and @elonmusk is such a risk for lyft and uber, along with other car companies:	why @tesla and @elonmusk is such a risk for lyft and uber, along with other car companies:	0.4375	neutral	-0.0625
3916	4	1556984854-734	https://twitter.com/search?src=typd&q=%22%24tesla%22%20since%3A2019-02-01%20until%3A2019-02-28	@alex_avoigt	Alex	Advice for conservative Investors: If you after @Tesla made 2 profitable quarters in a row heading for the 3rd consider to build a position looking for low average entry I recommend David Tamberrino & buy each time he calls "sell"! Hint: He just gave a "sell" rating 3 days ago pic.twitter.com/ByY3ZoHk9e	advice for conservative investors: if you after @tesla made 2 profitable quarters in a row heading for the 3rd consider to build a position looking for low average entry i recommend david tamberrino & buy each time he calls "sell"! hint: he just gave a "sell" rating 3 days ago pic.twitter.com/byy3zohk9e	advice for conservative investors: if you after @tesla made 2 profitable quarters in a row heading for the 3rd consider to build a position looking for low average entry i recommend david tamberrino & buy each time he calls "sell"! hint: he just gave a "sell" rating 3 days ago pic.twitter.com/byy3zohk9e	0.233333333	neutral	-0.0625
3926	4	1556984854-674	https://twitter.com/search?src=typd&q=%22%24tesla%22%20since%3A2019-02-01%20until%3A2019-02-28	@evdefender	EVent Horizon	This is extreme consumer fraud @FTC. There are no "gas savings" realized in the purchase of a vehicle that does not use gas. The $4,300 is never "saved" by the customer. It is "paid" to @Tesla. The price is entirely for deception. $TSLApic.twitter.com/CcjsKyZcDD	this is extreme consumer fraud @ftc. there are no "gas savings" realized in the purchase of a vehicle that does not use gas. the $4,300 is never "saved" by the customer. it is "paid" to @tesla. the price is entirely for deception. $tslapic.twitter.com/ccjskyzcdd	this is extreme consumer fraud @ftc. there are no "gas savings" realized in the purchase of a vehicle that does not use gas. the $4,300 is never "saved" by the customer. it is "paid" to @tesla. the price is entirely for deception. $tslapic.twitter.com/ccjskyzcdd	0.8125	neutral	-0.0625
4120	3	1556984854-438	https://twitter.com/search?src=typd&q=%22%24tesla%22%20since%3A2019-02-01%20until%3A2019-02-28	@jeremyjudkins	Jeremy Judkins	Tesla, you have done it... why are you going to be so discriminating to people with other kinds of pets. Why just dogs? My pet Cobra also enjoys a car ride and for obvious reasons I can’t take him inside Trader Joe’s.pic.twitter.com/xFbOw3LBon	tesla, you have done it... why are you going to be so discriminating to people with other kinds of pets. why just dogs? my pet cobra also enjoys a car ride and for obvious reasons i can not take him inside trader joes.pic.twitter.com/xfbow3lbon	tesla, you have done it... why are you going to be so discriminating to people with other kinds of pets. why just dogs? my pet cobra also enjoys a car ride and for obvious reasons i can not take him inside trader joes.pic.twitter.com/xfbow3lbon	0.4375	neutral	-0.0625
1008	56	1556890669-647	https://twitter.com/search?l=&q=%22%24TESLA%22%20since%3A2019-03-01%20until%3A2019-03-31&src=typd	@elonmusk	Elon Musk	This causes some media confusion, as batch builds & ship arrival times can make our sales seem incredible one month & terrible following month, but consumer tastes don’t actually vary so much. Massive month over month changes are usually because of production/shipping schedules.	this causes some media confusion, as batch builds & ship arrival times can make our sales seem incredible one month & terrible following month, but consumer tastes dont actually vary so much. massive month over month changes are usually because of production/shipping schedules.	this causes some media confusion, as batch builds & ship arrival times can make our sales seem incredible one month & terrible following month, but consumer tastes dont actually vary so much. massive month over month changes are usually because of production/shipping schedules.	0.558333333	neutral	-0.058333333
3568	5	1556873243-2672	https://twitter.com/search?l=&q=%22%24TESLA%22%20since%3A2019-04-01%20until%3A2019-05-03&src=typd	@aluxcom	Alux	I'm not sure if people realize just what's about to happen to cars as we know them once @Tesla 's robotaxis go live. You'll pay $50k for a car that can generate you $30k per year...	i'm not sure if people realize just what's about to happen to cars as we know them once @tesla 's robotaxis go live. you'll pay $50k for a car that can generate you $30k per year...	i'm not sure if people realize just what's about to happen to cars as we know them once @tesla 's robotaxis go live. you'll pay $50k for a car that can generate you $30k per year...	0.694444444	neutral	-0.056818182
3135	4	1556873243-2627	https://twitter.com/search?l=&q=%22%24TESLA%22%20since%3A2019-04-01%20until%3A2019-05-03&src=typd	@businessinsider	Business Insider	• @elonmusk said Monday that @Tesla would have 1 million autonomous taxis on the road "next year." • Wall Street analysts, investors, and other industry insiders were skeptical, given Musk's history with overpromising. Visit http://BusinessInsider.com for more.pic.twitter.com/Nr8LTMyyvY	@elonmusk said monday that @tesla would have 1 million autonomous taxis on the road "next year." wall street analysts, investors, and other industry insiders were skeptical, given musk's history with overpromising. visit for more.pic.twitter.com/nr8ltmyyvy	@elonmusk said monday that @tesla would have 1 million autonomous taxis on the road "next year." wall street analysts, investors, and other industry insiders were skeptical, given musk's history with overpromising. visit for more.pic.twitter.com/nr8ltmyyvy	0.39375	neutral	-0.05625
2588	1	1556873243-2806	https://twitter.com/search?l=&q=%22%24TESLA%22%20since%3A2019-04-01%20until%3A2019-05-03&src=typd	@AmazingChevVolt	Thomas J. Thias / Clean Energy Retort	INSIDER/ Spot On, Krill! 34 Years N American #Automotive, Left dealership Of 29 Years When Owner & Staff Ordered Me NOT To Promote #ChevyVolt & #BoltEV. Why That? Survival! #AutoDealers Survive On 38-45%+ Revenue, Cash Cow; Service & Maintenance $$! #NearMaintenanceFREE #EV!pic.twitter.com/DzeKAI3yxa	insider/ spot on, krill! 34 years n american #automotive, left dealership of 29 years when owner & staff ordered me not to promote #chevyvolt & #boltev. why that? survival! #autodealers survive on 38-45%+ revenue, cash cow; service & maintenance $$! #nearmaintenancefree #ev!pic.twitter.com/dzekai3yxa	insider/ spot on, krill! 34 years n american #automotive, left dealership of 29 years when owner & staff ordered me not to promote #chevyvolt & #boltev. why that? survival! #autodealers survive on 38-45%+ revenue, cash cow; service & maintenance $$! #nearmaintenancefree #ev!pic.twitter.com/dzekai3yxa	0.055555556	neutral	-0.055555556
3304	2	1556873243-3530	https://twitter.com/search?l=&q=%22%24TESLA%22%20since%3A2019-04-01%20until%3A2019-05-03&src=typd	@PicklePunchD	Angella King	When you only have saved enough for half a @Tesla ... pic.twitter.com/AmNi3zCexl	when you only have saved enough for half a @tesla ... pic.twitter.com/amni3zcexl	when you only have saved enough for half a @tesla ... pic.twitter.com/amni3zcexl	0.555555556	neutral	-0.055555556
2929	4	1556873243-2739	https://twitter.com/search?l=&q=%22%24TESLA%22%20since%3A2019-04-01%20until%3A2019-05-03&src=typd	@Christiano92	Chris	So @Tesla put up slide with 144 TOPS. So I'm guessing the initial presentation slides were about the single chip. also 144 TOPS slide vs Xavier 21 TOPS is just wrong. They are comparing a full board with Two chips and CPU vs one chip. It should be compared to the 320 TOPS Pegasus pic.twitter.com/2JfYhWpJgy	so @tesla put up slide with 144 tops. so i'm guessing the initial presentation slides were about the single chip. also 144 tops slide vs xavier 21 tops is just wrong. they are comparing a full board with two chips and cpu vs one chip. it should be compared to the 320 tops pegasus pic.twitter.com/2jfyhwpjgy	so @tesla put up slide with 144 tops. so i'm guessing the initial presentation slides were about the single chip. also 144 tops slide vs xavier 21 tops is just wrong. they are comparing a full board with two chips and cpu vs one chip. it should be compared to the 320 tops pegasus pic.twitter.com/2jfyhwpjgy	0.416071429	neutral	-0.055357143
1473	171	1556890669-393	https://twitter.com/search?l=&q=%22%24TESLA%22%20since%3A2019-03-01%20until%3A2019-03-31&src=typd	@elonmusk	Elon Musk	Why uh yes we comprehensive statistics that go deep & wide	why uh yes we comprehensive statistics that go deep & wide	why uh yes we comprehensive statistics that go deep & wide	0.4	neutral	-0.05
1754	18	1556890669-745	https://twitter.com/search?l=&q=%22%24TESLA%22%20since%3A2019-03-01%20until%3A2019-03-31&src=typd	@interautomotriz	InterAuto	Crossover quiere el mundo y crossover nos da @Tesla, anoche presento el nuevo Model Y, un Model3 hecho camioneta qué tiene los siguientes precios en México. Desde : RWD Long Range $1'110,000 AWD Long Range $1'201,000 AWD Performance $1'272,400 ¿Cuantos vas a apartar? pic.twitter.com/ODLWVvpulK	crossover quiere el mundo y crossover nos da @tesla, anoche presento el nuevo model y, un model3 hecho camioneta qu tiene los siguientes precios en mxico. desde : rwd long range $1'110,000 awd long range $1'201,000 awd performance $1'272,400 cuantos vas a apartar? pic.twitter.com/odlwvvpulk	crossover quiere el mundo y crossover nos da @tesla, anoche presento el nuevo model y, un model3 hecho camioneta qu tiene los siguientes precios en mxico. desde : rwd long range $1'110,000 awd long range $1'201,000 awd performance $1'272,400 cuantos vas a apartar? pic.twitter.com/odlwvvpulk	0.4	neutral	-0.05
2406	1	1556890669-899	https://twitter.com/search?l=&q=%22%24TESLA%22%20since%3A2019-03-01%20until%3A2019-03-31&src=typd	@pimer_sl	pimer_electricidad	Os presentamos nuestro primer trabajo como instalador oficial de @Tesla la marca pionera en vehículos eléctricos. ¡Se trata de la instalación de un Wall Connector, en una vivienda unifamiliar de un propietario de un Model 3 Long Range Dual Motor pic.twitter.com/uDzmCsifRc	os presentamos nuestro primer trabajo como instalador oficial de @tesla la marca pionera en vehculos elctricos. se trata de la instalacin de un wall connector, en una vivienda unifamiliar de un propietario de un model 3 long range dual motor pic.twitter.com/udzmcsifrc	os presentamos nuestro primer trabajo como instalador oficial de @tesla la marca pionera en vehculos elctricos. se trata de la instalacin de un wall connector, en una vivienda unifamiliar de un propietario de un model 3 long range dual motor pic.twitter.com/udzmcsifrc	0.4	neutral	-0.05
2717	15	1556873243-2859	https://twitter.com/search?l=&q=%22%24TESLA%22%20since%3A2019-04-01%20until%3A2019-05-03&src=typd	@JustJay25122288	Just JAY	10am deliveries are all present & accounted for@Tesla Costa Mesa Delivery Center #Model3 #zeroemissions #teamteslapic.twitter.com/jwfV7GLRUK	10am deliveries are all present & accounted for@tesla costa mesa delivery center #model3 #zeroemissions #teamteslapic.twitter.com/jwfv7glruk	10am deliveries are all present & accounted for@tesla costa mesa delivery center #model3 #zeroemissions #teamteslapic.twitter.com/jwfv7glruk	0.05	neutral	-0.05
2903	3	1556873243-2887	https://twitter.com/search?l=&q=%22%24TESLA%22%20since%3A2019-04-01%20until%3A2019-05-03&src=typd	@BarkMSmeagol	Bark	Hey Russ, where can I find the @latimes piece that mentions your parking lot truther sources used white nationalist propaganda against @tesla and @elonmusk? $TSLA $TSLAQ https://twitter.com/alterviggo/status/1118749161715671040?s=21 …	hey russ, where can i find the @latimes piece that mentions your parking lot truther sources used white nationalist propaganda against @tesla and @elonmusk? $tsla $tslaq	hey russ, where can i find the @latimes piece that mentions your parking lot truther sources used white nationalist propaganda against @tesla and @elonmusk? $tsla $tslaq	0.05	neutral	-0.05
3500	40	1556873243-2587	https://twitter.com/search?l=&q=%22%24TESLA%22%20since%3A2019-04-01%20until%3A2019-05-03&src=typd	@Tesla	Tesla	Model S and Model X now come with an all-new drivetrain design that increases each vehicle’s range substantially, achieving a landmark 370 miles for Model S Long Range and 325 miles for Model X Long Range Design yours at http://tesla.com https://ts.la/2ITbweO	model s and model x now come with an all-new drivetrain design that increases each vehicles range substantially, achieving a landmark 370 miles for model s long range and 325 miles for model x long range design yours at	model s and model x now come with an all-new drivetrain design that increases each vehicles range substantially, achieving a landmark 370 miles for model s long range and 325 miles for model x long range design yours at	0.4	neutral	-0.05
4322	6	1556984854-348	https://twitter.com/search?src=typd&q=%22%24tesla%22%20since%3A2019-02-01%20until%3A2019-02-28	@arcadester	👾 Arcade 👾	It ain't Tesla's fault because it won't allow it to go that far passed the speed limit if it were to be on self driving. Either ways, self driving doesn't read traffic signals yet, and this was the driver who caused it. Still a piece of shit for speeding and endangering others.	it ain't tesla's fault because it won't allow it to go that far passed the speed limit if it were to be on self driving. either ways, self driving doesn't read traffic signals yet, and this was the driver who caused it. still a piece of shit for speeding and endangering others.	it ain't tesla's fault because it won't allow it to go that far passed the speed limit if it were to be on self driving. either ways, self driving doesn't read traffic signals yet, and this was the driver who caused it. still a piece of shit for speeding and endangering others.	0.9	neutral	-0.05
4501	17	1556984854-746	https://twitter.com/search?src=typd&q=%22%24tesla%22%20since%3A2019-02-01%20until%3A2019-02-28	@bkakadiya42	.bak	So far @SuperhumanCo is: @MarieKondo for email @WhatsApp for email @Equinox for email @SlackHQ for email @CrossFit for email @SimpleHuman for email @BrainfmApp for email @sublimehq for email @VimEditor for email @Tesla for email @Lamborghini for email What am I missing?	so far @superhumanco is: @mariekondo for email @whatsapp for email @equinox for email @slackhq for email @crossfit for email @simplehuman for email @brainfmapp for email @sublimehq for email @vimeditor for email @tesla for email @lamborghini for email what am i missing?	so far @superhumanco is: @mariekondo for email @whatsapp for email @equinox for email @slackhq for email @crossfit for email @simplehuman for email @brainfmapp for email @sublimehq for email @vimeditor for email @tesla for email @lamborghini for email what am i missing?	0.525	neutral	-0.05
4693	14	1556984854-362	https://twitter.com/search?src=typd&q=%22%24tesla%22%20since%3A2019-02-01%20until%3A2019-02-28	@MillanUno5	Ⓜ️ILLAN	Shit, HAL 9000 is alive pic.twitter.com/3bcSiBh3nt	shit, hal 9000 is alive pic.twitter.com/3bcsibh3nt	shit, hal 9000 is alive pic.twitter.com/3bcsibh3nt	0.6	neutral	-0.05
3809	6	1556873243-3267	https://twitter.com/search?l=&q=%22%24TESLA%22%20since%3A2019-04-01%20until%3A2019-05-03&src=typd	@reviews_experts	REVIEWS.IO	@Tesla model x 1000 mile car. So many problems. Dangerous. Should not be on the road pic.twitter.com/1rokEmZf75	@tesla model x 1000 mile car. so many problems. dangerous. should not be on the road pic.twitter.com/1rokemzf75	@tesla model x 1000 mile car. so many problems. dangerous. should not be on the road pic.twitter.com/1rokemzf75	0.7	neutral	-0.05
4589	3	1556984854-783	https://twitter.com/search?src=typd&q=%22%24tesla%22%20since%3A2019-02-01%20until%3A2019-02-28	@ValueAnalyst1	ValueAnalyst	"@MoodysInvSvc has upgraded three classes of notes issued by Tesla Auto Lease Trust 2018-A" It's time to upgrade @Tesla CFR to investment grade! $1B/Q FREE CASH FLOW INDUSTRY-LEADING OPERATING MARGIN $TSLAQ PROVEN WRONG $TSLA #NotSellingAShareBefore2500https://www.moodys.com/research/Moodys-upgrades-Tesla-Auto-Lease-Trust-2018-A-Notes--PR_394518?WT.mc_id= …	"@moodysinvsvc has upgraded three classes of notes issued by tesla auto lease trust 2018-a" it's time to upgrade @tesla cfr to investment grade! $1b/q free cash flow industry-leading operating margin $tslaq proven wrong $tsla #notsellingasharebefore2500	"@moodysinvsvc has upgraded three classes of notes issued by tesla auto lease trust 2018-a" it's time to upgrade @tesla cfr to investment grade! $1b/q free cash flow industry-leading operating margin $tslaq proven wrong $tsla #notsellingasharebefore2500	0.85	neutral	-0.05
1210	9	1556890669-1620	https://twitter.com/search?l=&q=%22%24TESLA%22%20since%3A2019-03-01%20until%3A2019-03-31&src=typd	@nealboudette	Neal Boudette	. @markbspiegel spotted signif @Tesla price cuts, esp on S and X. Base S -$6000, Perf S $112K to $99K, 11% cut. X Perf $117K to $104K M3 cannibalizing high end sales? Demand for high end has dried up? Companies don’t cut prices when demand is strong.	. @markbspiegel spotted signif @tesla price cuts, esp on s and x. base s -$6000, perf s $112k to $99k, 11% cut. x perf $117k to $104k m3 cannibalizing high end sales? demand for high end has dried up? companies dont cut prices when demand is strong.	. @markbspiegel spotted signif @tesla price cuts, esp on s and x. base s -$6000, perf s $112k to $99k, 11% cut. x perf $117k to $104k m3 cannibalizing high end sales? demand for high end has dried up? companies dont cut prices when demand is strong.	0.682666667	neutral	-0.049333333
3075	3	1556873243-3552	https://twitter.com/search?l=&q=%22%24TESLA%22%20since%3A2019-04-01%20until%3A2019-05-03&src=typd	@LivingTesla	LivingTesla	Thanks for responding and answering our question Elon. Keep up the hard work . Have a beer on me.pic.twitter.com/6hJoyfZIkP	thanks for responding and answering our question elon. keep up the hard work . have a beer on me.pic.twitter.com/6hjoyfzikp	thanks for responding and answering our question elon. keep up the hard work . have a beer on me.pic.twitter.com/6hjoyfzikp	0.370833333	neutral	-0.045833333
3408	3	1556873243-2769	https://twitter.com/search?l=&q=%22%24TESLA%22%20since%3A2019-04-01%20until%3A2019-05-03&src=typd	@Sentieo	Sentieo	Ahead of the @Tesla Autonomy event today, worth noting that sentiment around the stock (using tweet ratio of $TSLAQ mentions to $TSLA mentions) is very negative. Interactive chart viewer https://buff.ly/2UvJR5R pic.twitter.com/xxMJK0QmYi	ahead of the @tesla autonomy event today, worth noting that sentiment around the stock (using tweet ratio of $tslaq mentions to $tsla mentions) is very negative. interactive chart viewer	ahead of the @tesla autonomy event today, worth noting that sentiment around the stock (using tweet ratio of $tslaq mentions to $tsla mentions) is very negative. interactive chart viewer	0.31	neutral	-0.045
896	5	1556890669-1625	https://twitter.com/search?l=&q=%22%24TESLA%22%20since%3A2019-03-01%20until%3A2019-03-31&src=typd	@BarkMSmeagol	Bark	When @Tesla is the poster child case study example in MBA courses on innovation and design thinking people will ask, where were the signs? You can point to this and say, “It was right in front of us and we were too dumb to notice like @nealboudette “ $TSLA $TSLAQ pic.twitter.com/G2mJOzioNy	when @tesla is the poster child case study example in mba courses on innovation and design thinking people will ask, where were the signs? you can point to this and say, it was right in front of us and we were too dumb to notice like @nealboudette $tsla $tslaq pic.twitter.com/g2mjoziony	when @tesla is the poster child case study example in mba courses on innovation and design thinking people will ask, where were the signs? you can point to this and say, it was right in front of us and we were too dumb to notice like @nealboudette $tsla $tslaq pic.twitter.com/g2mjoziony	0.517857143	neutral	-0.044642857
2583	197	1556873243-2726	https://twitter.com/search?l=&q=%22%24TESLA%22%20since%3A2019-04-01%20until%3A2019-05-03&src=typd	@mark_schreurs	Mark Schreurs	Live April 22, 2019. @elonmusk , legend! Buying not a @Tesla today is financially insane. It is like buying a horse...., which is good when you expect the capabilities of a horse pic.twitter.com/pNHaRBz0Iu	live april 22, 2019. @elonmusk , legend! buying not a @tesla today is financially insane. it is like buying a horse...., which is good when you expect the capabilities of a horse pic.twitter.com/pnharbz0iu	live april 22, 2019. @elonmusk , legend! buying not a @tesla today is financially insane. it is like buying a horse...., which is good when you expect the capabilities of a horse pic.twitter.com/pnharbz0iu	0.7	neutral	-0.043181818
2315	123	1556890669-1412	https://twitter.com/search?l=&q=%22%24TESLA%22%20since%3A2019-03-01%20until%3A2019-03-31&src=typd	@Jason	🦄 🦄 🦄 🦄 🦄 🦄 🦄	Has a tech company ever dropped as much magic as @Tesla and @elonmusk have in the last six months?!? — Model Y — sentry mode — 35k M3 — supercharger 3.0 — drive on wire — fart noises — puppy mode If he drops the cyberpunk pickup truck I’m going to faint!https://twitter.com/elonmusk/status/1102332191462195201 …	has a tech company ever dropped as much magic as @tesla and @elonmusk have in the last six months?!? model y sentry mode 35k m3 supercharger 3.0 drive on wire fart noises puppy mode if he drops the cyberpunk pickup truck i am going to faint!	has a tech company ever dropped as much magic as @tesla and @elonmusk have in the last six months?!? model y sentry mode 35k m3 supercharger 3.0 drive on wire fart noises puppy mode if he drops the cyberpunk pickup truck i am going to faint!	0.688888889	neutral	-0.041666667
4520	12	1556984854-642	https://twitter.com/search?src=typd&q=%22%24tesla%22%20since%3A2019-02-01%20until%3A2019-02-28	@WhatTheFFacts	What The F*** Facts	.@Tesla Roadster that was launched in space last year will eventually crash into either Earth or Venus. However, it could take millions of years for that to happen, and the odds of it slamming into either planet in the next million years are significantly less than ten percent.	.@tesla roadster that was launched in space last year will eventually crash into either earth or venus. however, it could take millions of years for that to happen, and the odds of it slamming into either planet in the next million years are significantly less than ten percent.	.@tesla roadster that was launched in space last year will eventually crash into either earth or venus. however, it could take millions of years for that to happen, and the odds of it slamming into either planet in the next million years are significantly less than ten percent.	0.033333333	neutral	-0.041666667
3025	19	1556873243-2835	https://twitter.com/search?l=&q=%22%24TESLA%22%20since%3A2019-04-01%20until%3A2019-05-03&src=typd	@yanquetino	Mark Larsen	Drove my @Tesla #Model3 to the Earth Day Festival in Las Vegas today. Unfortunately, only autodealers were allowed in the festival area, so actual EV owners had to park too far away to properly display our vehicles. But… at least I managed to punk a couple of passersby. pic.twitter.com/3RIigkg33K	drove my @tesla #model3 to the earth day festival in las vegas today. unfortunately, only autodealers were allowed in the festival area, so actual ev owners had to park too far away to properly display our vehicles. but at least i managed to punk a couple of passersby. pic.twitter.com/3riigkg33k	drove my @tesla #model3 to the earth day festival in las vegas today. unfortunately, only autodealers were allowed in the festival area, so actual ev owners had to park too far away to properly display our vehicles. but at least i managed to punk a couple of passersby. pic.twitter.com/3riigkg33k	0.52	neutral	-0.04
3013	3	1556873243-2800	https://twitter.com/search?l=&q=%22%24TESLA%22%20since%3A2019-04-01%20until%3A2019-05-03&src=typd	@Stevebility	Steve	So, to be clear, SpaceX had a failure testing 60 year old technology? $TSLAQ @tesla #FSD	so, to be clear, spacex had a failure testing 60 year old technology? $tslaq @tesla #fsd	so, to be clear, spacex had a failure testing 60 year old technology? $tslaq @tesla #fsd	0.294444444	neutral	-0.038888889
4095	13	1556984854-398	https://twitter.com/search?src=typd&q=%22%24tesla%22%20since%3A2019-02-01%20until%3A2019-02-28	@InvestorSwan	irony of life	$TSLA $TSLAQ @tesla @elonmusk. This is definitely an OMG. If the collision sensors do not get triggered by this, we have a problem! IT DOES NOT matter if you come out live or dead! https://teslamotorsclub.com/tmc/threads/model-3-accident-is-this-car-really-safe-to-drive.138600/ …pic.twitter.com/A3MAxWKBKF	$tsla $tslaq @tesla @elonmusk. this is definitely an omg. if the collision sensors do not get triggered by this, we have a problem! it does not matter if you come out live or dead!	$tsla $tslaq @tesla @elonmusk. this is definitely an omg. if the collision sensors do not get triggered by this, we have a problem! it does not matter if you come out live or dead!	0.466666667	neutral	-0.037878788
2865	6	1556873243-3509	https://twitter.com/search?l=&q=%22%24TESLA%22%20since%3A2019-04-01%20until%3A2019-05-03&src=typd	@teslaliving	Teslaliving	Got the 19.8.5 @Tesla update last night. The auto lane change is really nice, but the extra sensitivity to hands on wheel before lane change is just an exchange for lane change confirmation. My hands are on the wheel it now needs a wiggle instead of a confirm :( @elonmusk	got the 19.8.5 @tesla update last night. the auto lane change is really nice, but the extra sensitivity to hands on wheel before lane change is just an exchange for lane change confirmation. my hands are on the wheel it now needs a wiggle instead of a confirm :( @elonmusk	got the 19.8.5 @tesla update last night. the auto lane change is really nice, but the extra sensitivity to hands on wheel before lane change is just an exchange for lane change confirmation. my hands are on the wheel it now needs a wiggle instead of a confirm :( @elonmusk	0.541666667	neutral	-0.0375
4317	2	1556984854-250	https://twitter.com/search?src=typd&q=%22%24tesla%22%20since%3A2019-02-01%20until%3A2019-02-28	@TwainsMustache	Twain's Mustache	It would be VERY interesting if some of those @tesla buyers that are lacking registration after multiple rounds of temp tags find their VINs included in this list, at the same time @DeutscheBank finds them in the borrowing base. $TSLAhttps://twitter.com/JakeLangford6/status/1097688640975704064 …	it would be very interesting if some of those @tesla buyers that are lacking registration after multiple rounds of temp tags find their vins included in this list, at the same time @deutschebank finds them in the borrowing base. $tsla	it would be very interesting if some of those @tesla buyers that are lacking registration after multiple rounds of temp tags find their vins included in this list, at the same time @deutschebank finds them in the borrowing base. $tsla	0.44375	neutral	-0.0375
3732	72	1556873243-3629	https://twitter.com/search?l=&q=%22%24TESLA%22%20since%3A2019-04-01%20until%3A2019-05-03&src=typd	@elonmusk	Elon Musk	Night mode with 0% brightness is actually too dark during the day. This is ultimately our fault. We will update our software so that 0% brightness is always usable relative to ambient conditions.	night mode with 0% brightness is actually too dark during the day. this is ultimately our fault. we will update our software so that 0% brightness is always usable relative to ambient conditions.	night mode with 0% brightness is actually too dark during the day. this is ultimately our fault. we will update our software so that 0% brightness is always usable relative to ambient conditions.	0.375	neutral	-0.0375
9	14	1556894986-1038	https://twitter.com/search?l=&q=%22%24TESLA%22%20since%3A2019-01-01%20until%3A2019-01-31&src=typd	@mayemusk	Maye Musk	.@business #Bloomberg @danahull always turns positive @Tesla news into negative headlines. #FUD #Pravduh #CleanEnergyWillWinhttps://twitter.com/vincent13031925/status/1088294293893046272 …	.@business #bloomberg @danahull always turns positive @tesla news into negative headlines. #fud #pravduh #cleanenergywillwin	.@business #bloomberg @danahull always turns positive @tesla news into negative headlines. #fud #pravduh #cleanenergywillwin	0.472727273	neutral	-0.036363636
4340	4	1556984854-645	https://twitter.com/search?src=typd&q=%22%24tesla%22%20since%3A2019-02-01%20until%3A2019-02-28	@nate_mccomb	Purple Model 3	Did you know that @Tesla brought back the single vane air vent in the #Model3 after removing it in the beginning of version 9?pic.twitter.com/NYjeIL3hIO	did you know that @tesla brought back the single vane air vent in the #model3 after removing it in the beginning of version 9?pic.twitter.com/nyjeil3hio	did you know that @tesla brought back the single vane air vent in the #model3 after removing it in the beginning of version 9?pic.twitter.com/nyjeil3hio	0.107142857	neutral	-0.035714286
3253	1	1556873243-2608	https://twitter.com/search?l=&q=%22%24TESLA%22%20since%3A2019-04-01%20until%3A2019-05-03&src=typd	@JustJohnWright	John Wright	A simple cognitive bias against anything new and unfamiliar. When a traditional car goes up in flames, everybody knows it's not common. But when a @Tesla does it, they wonder if it's a harbinger of a dystopian future where everybody's cars blow up because of weird technology.	a simple cognitive bias against anything new and unfamiliar. when a traditional car goes up in flames, everybody knows it's not common. but when a @tesla does it, they wonder if it's a harbinger of a dystopian future where everybody's cars blow up because of weird technology.	a simple cognitive bias against anything new and unfamiliar. when a traditional car goes up in flames, everybody knows it's not common. but when a @tesla does it, they wonder if it's a harbinger of a dystopian future where everybody's cars blow up because of weird technology.	0.531114719	neutral	-0.035606061
3421	7	1556873243-3244	https://twitter.com/search?l=&q=%22%24TESLA%22%20since%3A2019-04-01%20until%3A2019-05-03&src=typd	@tesla_truth	Steve Jobs	Why the fuck is my Tesla navigation telling me to get off and take the surface streets? I don’t care if it takes 5 more years, just take the highway and stay on AutoPilot @elonmusk @Tesla add this to the shit list please	why the fuck is my tesla navigation telling me to get off and take the surface streets? i dont care if it takes 5 more years, just take the highway and stay on autopilot @elonmusk @tesla add this to the shit list please	why the fuck is my tesla navigation telling me to get off and take the surface streets? i dont care if it takes 5 more years, just take the highway and stay on autopilot @elonmusk @tesla add this to the shit list please	0.633333333	neutral	-0.033333333
3467	5	1556873243-3630	https://twitter.com/search?l=&q=%22%24TESLA%22%20since%3A2019-04-01%20until%3A2019-05-03&src=typd	@brodieferguson	Brodie Ferguson	The year is 2035. Elon Musk is the only remaining $TSLA employee. He dutifully tries to respond to every Tesla support question. Unfortunately he only knows how to turn it off and on again. Tesla's market cap is now 4.5 trillion dollars.	the year is 2035. elon musk is the only remaining $tsla employee. he dutifully tries to respond to every tesla support question. unfortunately he only knows how to turn it off and on again. tesla's market cap is now 4.5 trillion dollars.	the year is 2035. elon musk is the only remaining $tsla employee. he dutifully tries to respond to every tesla support question. unfortunately he only knows how to turn it off and on again. tesla's market cap is now 4.5 trillion dollars.	0.8	neutral	-0.033333333
2824	2	1556873243-2833	https://twitter.com/search?l=&q=%22%24TESLA%22%20since%3A2019-04-01%20until%3A2019-05-03&src=typd	@ElonsWorld	Elon's World	Lame that @VW does things like this only to damage @Tesla's and @elonmusk's reputation. This is the same corporation that knowingly poisoned millions and promoted “clean diesel” $TSLAhttps://twitter.com/elonmusk/status/1119752254062350336 …	lame that @vw does things like this only to damage @tesla's and @elonmusk's reputation. this is the same corporation that knowingly poisoned millions and promoted clean diesel $tsla	lame that @vw does things like this only to damage @tesla's and @elonmusk's reputation. this is the same corporation that knowingly poisoned millions and promoted clean diesel $tsla	0.64375	neutral	-0.033333333
1865	155	1556890669-1527	https://twitter.com/search?l=&q=%22%24TESLA%22%20since%3A2019-03-01%20until%3A2019-03-31&src=typd	@Tesla	Tesla	Model S now starts at $79k – see the lineup Standard Range: 270mi, $79k Long Range: 335mi, $83k Performance: 315mi, $99k, 0-60 mph in 3.0s! Performance w/ Ludicrous Mode: 315mi, $114k, 0-60 mph in 2.4s!! All-Wheel Drive standard Order online now at http://Tesla.com/S	model s now starts at $79k see the lineup standard range: 270mi, $79k long range: 335mi, $83k performance: 315mi, $99k, 0-60 mph in 3.0s! performance w/ ludicrous mode: 315mi, $114k, 0-60 mph in 2.4s!! all-wheel drive standard order online now at	model s now starts at $79k see the lineup standard range: 270mi, $79k long range: 335mi, $83k performance: 315mi, $99k, 0-60 mph in 3.0s! performance w/ ludicrous mode: 315mi, $114k, 0-60 mph in 2.4s!! all-wheel drive standard order online now at	0.133333333	neutral	-0.032552083
3781	3	1556873243-3743	https://twitter.com/search?l=&q=%22%24TESLA%22%20since%3A2019-04-01%20until%3A2019-05-03&src=typd	@losman1976	carlos aranda	Wow @tesla burning out their employees again with a high number of call outs due to 6 day work weeks. Not many batteries on deck again. #AllLivesMatter	wow @tesla burning out their employees again with a high number of call outs due to 6 day work weeks. not many batteries on deck again. #alllivesmatter	wow @tesla burning out their employees again with a high number of call outs due to 6 day work weeks. not many batteries on deck again. #alllivesmatter	0.60375	neutral	-0.02875
4219	53	1556984854-243	https://twitter.com/search?src=typd&q=%22%24tesla%22%20since%3A2019-02-01%20until%3A2019-02-28	@rocketsnail	RocketSnail	I think that’s crazy cool. My new virtual world works in my @Tesla! pic.twitter.com/xjCyGE4R4Y	i think that is crazy cool. my new virtual world works in my @tesla! pic.twitter.com/xjcyge4r4y	i think that is crazy cool. my new virtual world works in my @tesla! pic.twitter.com/xjcyge4r4y	0.668181818	neutral	-0.026515152
3557	13	1556873243-2564	https://twitter.com/search?l=&q=%22%24TESLA%22%20since%3A2019-04-01%20until%3A2019-05-03&src=typd	@HeartTesla	iHeartTesla	How can anyone hate on Tesla? Here’s a fossil car causing an easily avoidable crash. With Tesla FSD, soon crashing will be a thing of the past! #teslaforlife huge thanks to @Tesla team & @elonmusk for working so hard proving all jealous haters wrong & inspiring the new generationpic.twitter.com/kFwPgIlk7k	how can anyone hate on tesla? heres a fossil car causing an easily avoidable crash. with tesla fsd, soon crashing will be a thing of the past! #teslaforlife huge thanks to @tesla team & @elonmusk for working so hard proving all jealous haters wrong & inspiring the new generationpic.twitter.com/kfwpgilk7k	how can anyone hate on tesla? heres a fossil car causing an easily avoidable crash. with tesla fsd, soon crashing will be a thing of the past! #teslaforlife huge thanks to @tesla team & @elonmusk for working so hard proving all jealous haters wrong & inspiring the new generationpic.twitter.com/kfwpgilk7k	0.664393939	neutral	-0.026052189
2524	1	1556890669-1127	https://twitter.com/search?l=&q=%22%24TESLA%22%20since%3A2019-03-01%20until%3A2019-03-31&src=typd	@Jaimemit	Jaime Mata	Reservado @tesla - reserved @tesla. Is it not clear enough? No está claro? @ReservaHigueron @elonmusk @jorgemilburn @ClubTeslaES #suc fuengirola @malagapic.twitter.com/6XLXMb5RCI	reservado @tesla - reserved @tesla. is it not clear enough? no est claro? @reservahigueron @elonmusk @jorgemilburn @clubteslaes #suc fuengirola @malagapic.twitter.com/6xlxmb5rci	reservado @tesla - reserved @tesla. is it not clear enough? no est claro? @reservahigueron @elonmusk @jorgemilburn @clubteslaes #suc fuengirola @malagapic.twitter.com/6xlxmb5rci	0.441666667	neutral	-0.025
2202	26	1556890669-1673	https://twitter.com/search?l=&q=%22%24TESLA%22%20since%3A2019-03-01%20until%3A2019-03-31&src=typd	@nealboudette	Neal Boudette	Just to keep things straight - @elonmusk said on call @Tesla could make up to 420 to 600K cars this year...um, last week he said "around 500K." That got him in trouble wiht the SEC. Jan 30 earnings report said production range 360-400K.	just to keep things straight - @elonmusk said on call @tesla could make up to 420 to 600k cars this year...um, last week he said "around 500k." that got him in trouble wiht the sec. jan 30 earnings report said production range 360-400k.	just to keep things straight - @elonmusk said on call @tesla could make up to 420 to 600k cars this year...um, last week he said "around 500k." that got him in trouble wiht the sec. jan 30 earnings report said production range 360-400k.	0.316666667	neutral	-0.025
3208	2	1556873243-3646	https://twitter.com/search?l=&q=%22%24TESLA%22%20since%3A2019-04-01%20until%3A2019-05-03&src=typd	@WallStCynic	Diogenes	That tweet by Musk last October was truly eye-opening. The car company of the future realized only six years after the launch of the Model S that they had service center gaps in North America? $TSLA	that tweet by musk last october was truly eye-opening. the car company of the future realized only six years after the launch of the model s that they had service center gaps in north america? $tsla	that tweet by musk last october was truly eye-opening. the car company of the future realized only six years after the launch of the model s that they had service center gaps in north america? $tsla	0.322916667	neutral	-0.025
3779	1	1556873243-3635	https://twitter.com/search?l=&q=%22%24TESLA%22%20since%3A2019-04-01%20until%3A2019-05-03&src=typd	@shawnemerriman	Shawne Merriman	You’re the man flat out	youre the man flat out	youre the man flat out	0.125	neutral	-0.025
3065	3	1556873243-2901	https://twitter.com/search?l=&q=%22%24TESLA%22%20since%3A2019-04-01%20until%3A2019-05-03&src=typd	@simonahac	💧simon holmes à court	i’ve driven ~4000km in interstate EV journeys — but never more than 200 from a supercharger. how/where did you recharge? how fast?	i have driven ~4000km in interstate ev journeys but never more than 200 from a supercharger. how/where did you recharge? how fast?	i have driven ~4000km in interstate ev journeys but never more than 200 from a supercharger. how/where did you recharge? how fast?	0.55	neutral	-0.025
4431	25	1556984854-601	https://twitter.com/search?src=typd&q=%22%24tesla%22%20since%3A2019-02-01%20until%3A2019-02-28	@jwfgroenen	Jan Groenen	Dear @elonmusk @Tesla 3 delivery slots have been cancelled for my new #TeslaModel3 in the last 3 days, no new time slot is communicated. Have paid the car in full and sold my old car. Tried calling and mailing Tesla Netherlands all day but impossible to connect. #help #carless	dear @elonmusk @tesla 3 delivery slots have been cancelled for my new #teslamodel3 in the last 3 days, no new time slot is communicated. have paid the car in full and sold my old car. tried calling and mailing tesla netherlands all day but impossible to connect. #help #carless	dear @elonmusk @tesla 3 delivery slots have been cancelled for my new #teslamodel3 in the last 3 days, no new time slot is communicated. have paid the car in full and sold my old car. tried calling and mailing tesla netherlands all day but impossible to connect. #help #carless	0.454292929	neutral	-0.024747475
3811	4	1556873243-2813	https://twitter.com/search?l=&q=%22%24TESLA%22%20since%3A2019-04-01%20until%3A2019-05-03&src=typd	@BarkMSmeagol	Bark	Seriously.... one cannot make this stuff up. Getting caught trespassing and harassing @Tesla employees is a violation of one’s 1st amendment right using $TSLAQ #DumDum logicpic.twitter.com/fa66Ht693u	seriously.... one cannot make this stuff up. getting caught trespassing and harassing @tesla employees is a violation of ones 1st amendment right using $tslaq #dumdum logicpic.twitter.com/fa66ht693u	seriously.... one cannot make this stuff up. getting caught trespassing and harassing @tesla employees is a violation of ones 1st amendment right using $tslaq #dumdum logicpic.twitter.com/fa66ht693u	0.601190476	neutral	-0.023809524
2791	1	1556873243-3126	https://twitter.com/search?l=&q=%22%24TESLA%22%20since%3A2019-04-01%20until%3A2019-05-03&src=typd	@sara_boutall	Sara Boutall	Buying a car was always a necessary investment which you knew was bad and only going to deprecate in value (unless you buy a super expensive vintage). With @Tesla, you’re actually buying the future. I’ve never seen people so excited about buying cars, it’s a cult and rightly so.	buying a car was always a necessary investment which you knew was bad and only going to deprecate in value (unless you buy a super expensive vintage). with @tesla, youre actually buying the future. i have never seen people so excited about buying cars, its a cult and rightly so.	buying a car was always a necessary investment which you knew was bad and only going to deprecate in value (unless you buy a super expensive vintage). with @tesla, youre actually buying the future. i have never seen people so excited about buying cars, its a cult and rightly so.	0.616005291	neutral	-0.022883598
4148	2	1556984854-447	https://twitter.com/search?src=typd&q=%22%24tesla%22%20since%3A2019-02-01%20until%3A2019-02-28	@LudaLisl	Lisa G-Punkt	I recently saw how much anti @Tesla, @elonmusk & EV FUD is spread via #Quora. Everyday I get an Email from Quora presenting mostly negatively phrased questions and answers That's why I want to keep you updated on the most ridiculous FUD on Quora.pic.twitter.com/PTdWyFvbRd	i recently saw how much anti @tesla, @elonmusk & ev fud is spread via #quora. everyday i get an email from quora presenting mostly negatively phrased questions and answers that's why i want to keep you updated on the most ridiculous fud on quora.pic.twitter.com/ptdwyfvbrd	i recently saw how much anti @tesla, @elonmusk & ev fud is spread via #quora. everyday i get an email from quora presenting mostly negatively phrased questions and answers that's why i want to keep you updated on the most ridiculous fud on quora.pic.twitter.com/ptdwyfvbrd	0.491666667	neutral	-0.022222222
3137	35	1556873243-3617	https://twitter.com/search?l=&q=%22%24TESLA%22%20since%3A2019-04-01%20until%3A2019-05-03&src=typd	@elonmusk	Elon Musk	Glad you like it! Sorry about the trouble earlier. Helpful feedback for improving the car!	glad you like it! sorry about the trouble earlier. helpful feedback for improving the car!	glad you like it! sorry about the trouble earlier. helpful feedback for improving the car!	0.675	neutral	-0.01875
3447	1	1556873243-2719	https://twitter.com/search?l=&q=%22%24TESLA%22%20since%3A2019-04-01%20until%3A2019-05-03&src=typd	@CantoreMichael	J. Michael Cantore III, CRPC®	Rooting against $TSLA is like rooting for the demise of the iPhone and the return of Blackberry to the mainstream. Like Elon said, buying anything other than a @Tesla is like buying a horse. Makes no logical or economic sense. https://twitter.com/cleantechnica/status/1120437376583643141 …	rooting against $tsla is like rooting for the demise of the iphone and the return of blackberry to the mainstream. like elon said, buying anything other than a @tesla is like buying a horse. makes no logical or economic sense.	rooting against $tsla is like rooting for the demise of the iphone and the return of blackberry to the mainstream. like elon said, buying anything other than a @tesla is like buying a horse. makes no logical or economic sense.	0.275	neutral	-0.016666667
3545	8	1556873243-3289	https://twitter.com/search?l=&q=%22%24TESLA%22%20since%3A2019-04-01%20until%3A2019-05-03&src=typd	@nealboudette	Neal Boudette	Dominion Cross-Sell Report says 3,263 new @Tesla cars were registered in California in the month of March. That's up from 2,192 in Feb, but it's still less than a week of production, and California is Tesla's biggest market. $tsla $tslaqhttps://twitter.com/crosssellreport/status/1115696140127748098 …	dominion cross-sell report says 3,263 new @tesla cars were registered in california in the month of march. that's up from 2,192 in feb, but it's still less than a week of production, and california is tesla's biggest market. $tsla $tslaq	dominion cross-sell report says 3,263 new @tesla cars were registered in california in the month of march. that's up from 2,192 in feb, but it's still less than a week of production, and california is tesla's biggest market. $tsla $tslaq	0.260606061	neutral	-0.015151515
2999	1	1556873243-3157	https://twitter.com/search?l=&q=%22%24TESLA%22%20since%3A2019-04-01%20until%3A2019-05-03&src=typd	@SnazzyQ	Quinn Nelson	@tesla @elonmusk It has been 2+ weeks and the Beaver, UT Supercharger still has 2 of 4 permanent stalls down with the other two peaking at about 30kW with the two temp stalls only capable of 40kW. Multiple cars are backed up here. It’s a crucial Supercharger. URGENT ATTN PLS!pic.twitter.com/hEZ6THiIuW	@tesla @elonmusk it has been 2+ weeks and the beaver, ut supercharger still has 2 of 4 permanent stalls down with the other two peaking at about 30kw with the two temp stalls only capable of 40kw. multiple cars are backed up here. its a crucial supercharger. urgent attn pls!pic.twitter.com/hez6thiiuw	@tesla @elonmusk it has been 2+ weeks and the beaver, ut supercharger still has 2 of 4 permanent stalls down with the other two peaking at about 30kw with the two temp stalls only capable of 40kw. multiple cars are backed up here. its a crucial supercharger. urgent attn pls!pic.twitter.com/hez6thiiuw	0.510648148	neutral	-0.013425926
3440	3	1556873243-3398	https://twitter.com/search?l=&q=%22%24TESLA%22%20since%3A2019-04-01%20until%3A2019-05-03&src=typd	@j_p_jacques	JP	That funny that FCS Ford VW BMW will pay to build the nexts $TSLA Factory that will kill them. Making the right thing to create a better world always pay at some point and cheating always turn bad. This is the beginning of the end for all the ice that are 5 year+ behind @Tesla https://twitter.com/lovecarindustry/status/1113409912321847296 …	that funny that fcs ford vw bmw will pay to build the nexts $tsla factory that will kill them. making the right thing to create a better world always pay at some point and cheating always turn bad. this is the beginning of the end for all the ice that are 5 year+ behind @tesla	that funny that fcs ford vw bmw will pay to build the nexts $tsla factory that will kill them. making the right thing to create a better world always pay at some point and cheating always turn bad. this is the beginning of the end for all the ice that are 5 year+ behind @tesla	0.68047619	neutral	-0.012857143
4377	16	1556984854-786	https://twitter.com/search?src=typd&q=%22%24tesla%22%20since%3A2019-02-01%20until%3A2019-02-28	@SteveWestly	Steve Westly	I stand by it, "Tesla has a considerable lead over electric-car competitors". When @Tesla releases its $35,000 version of the #Model3 it will see increased market domination that other brands will struggle to catch up to.http://ow.ly/6i1A30nqKk4	i stand by it, "tesla has a considerable lead over electric-car competitors". when @tesla releases its $35,000 version of the #model3 it will see increased market domination that other brands will struggle to catch up to.	i stand by it, "tesla has a considerable lead over electric-car competitors". when @tesla releases its $35,000 version of the #model3 it will see increased market domination that other brands will struggle to catch up to.	0.4125	neutral	-0.0125
3387	1	1556873243-3562	https://twitter.com/search?l=&q=%22%24TESLA%22%20since%3A2019-04-01%20until%3A2019-05-03&src=typd	@davidhenry114	David Henry	Agreed! One of the few products in recent years that truly exceeds expectations on multiple fronts. It's hard to appreciate without actually driving and using the car. I've had mine for 5 months and still discovering nice little details that I hadn't noticed before.	agreed! one of the few products in recent years that truly exceeds expectations on multiple fronts. it's hard to appreciate without actually driving and using the car. i've had mine for 5 months and still discovering nice little details that i hadn't noticed before.	agreed! one of the few products in recent years that truly exceeds expectations on multiple fronts. it's hard to appreciate without actually driving and using the car. i've had mine for 5 months and still discovering nice little details that i hadn't noticed before.	0.355952381	neutral	-0.011309524
3472	239	1556873243-2574	https://twitter.com/search?l=&q=%22%24TESLA%22%20since%3A2019-04-01%20until%3A2019-05-03&src=typd	@Tesla	Tesla	Newly upgraded Model S and X drive units rolling down the production line at Gigafactory 1pic.twitter.com/H8pZ77FE14	newly upgraded model s and x drive units rolling down the production line at gigafactory 1pic.twitter.com/h8pz77fe14	newly upgraded model s and x drive units rolling down the production line at gigafactory 1pic.twitter.com/h8pz77fe14	0.371717172	neutral	-0.00959596
4429	1	1556984854-542	https://twitter.com/search?src=typd&q=%22%24tesla%22%20since%3A2019-02-01%20until%3A2019-02-28	@zshahan3	Zachary Shahan	Wow, appreciate that, especially from you. I've never enjoyed seeing injustice. It has been frustrating for years to see people mislead the masses about the company (@Tesla) & individual (@elonmusk) probably doing the most to help stop truly catastrophic, society threatening GW.https://twitter.com/AlterViggo/status/1094631987296358401 …	wow, appreciate that, especially from you. i've never enjoyed seeing injustice. it has been frustrating for years to see people mislead the masses about the company (@tesla) & individual (@elonmusk) probably doing the most to help stop truly catastrophic, society threatening gw.	wow, appreciate that, especially from you. i've never enjoyed seeing injustice. it has been frustrating for years to see people mislead the masses about the company (@tesla) & individual (@elonmusk) probably doing the most to help stop truly catastrophic, society threatening gw.	0.75	neutral	-0.008333333
2673	46	1556873243-2999	https://twitter.com/search?l=&q=%22%24TESLA%22%20since%3A2019-04-01%20until%3A2019-05-03&src=typd	@Farrizx	Farris Amayreh	Got into an accident because the Telsa Autosteer decided to change lanes right into a car. Now I am out a car for at least 2 months for all the repairs and backordered parts.Thanks @Tesla @elonmusk	got into an accident because the telsa autosteer decided to change lanes right into a car. now i am out a car for at least 2 months for all the repairs and backordered parts.thanks @tesla @elonmusk	got into an accident because the telsa autosteer decided to change lanes right into a car. now i am out a car for at least 2 months for all the repairs and backordered parts.thanks @tesla @elonmusk	0.467857143	neutral	-0.007142857
2738	1	1556873243-3586	https://twitter.com/search?l=&q=%22%24TESLA%22%20since%3A2019-04-01%20until%3A2019-05-03&src=typd	@TheBradFad	Bradley Bennett	Of course he's the winner. He wins at everything he does. I mean, have you heard about his corner apartment?	of course he's the winner. he wins at everything he does. i mean, have you heard about his corner apartment?	of course he's the winner. he wins at everything he does. i mean, have you heard about his corner apartment?	0.44375	neutral	-0.00625
4452	3	1556984854-202	https://twitter.com/search?src=typd&q=%22%24tesla%22%20since%3A2019-02-01%20until%3A2019-02-28	@RafaelBalderas6	Rafael Balderas	I drove a @Tesla Model 3 today and the car is crazy amazing you can’t compare this car with any other car. Like WOW.	i drove a @tesla model 3 today and the car is crazy amazing you can not compare this car with any other car. like wow.	i drove a @tesla model 3 today and the car is crazy amazing you can not compare this car with any other car. like wow.	0.79375	neutral	-0.00625
268	1	1556894986-856	https://twitter.com/search?l=&q=%22%24TESLA%22%20since%3A2019-01-01%20until%3A2019-01-31&src=typd	@elonmusk_not	ᶰᵒᵗ Elon Musk	let me translate that for you: @Tesla misses - unrealistic expectations where bearish analysts predict higher revenue than bullish analysts!!! #NotBoringpic.twitter.com/PQY2JGapn7	let me translate that for you: @tesla misses - unrealistic expectations where bearish analysts predict higher revenue than bullish analysts!!! #notboringpic.twitter.com/pqy2jgapn7	let me translate that for you: @tesla misses - unrealistic expectations where bearish analysts predict higher revenue than bullish analysts!!! #notboringpic.twitter.com/pqy2jgapn7	0.75	neutral	-0.005859375
3162	3	1556873243-3222	https://twitter.com/search?l=&q=%22%24TESLA%22%20since%3A2019-04-01%20until%3A2019-05-03&src=typd	@Jmontana819	Joshua David Montana	Notice trade listed below - it’s “not” included 6 days later they ask for the difference. @Tesla @elonmusk is that normal? Had to return X, pay negative equity now wait for return 30 days to then get a new car.??pic.twitter.com/8gRAyJYMHM	notice trade listed below - its not included 6 days later they ask for the difference. @tesla @elonmusk is that normal? had to return x, pay negative equity now wait for return 30 days to then get a new car.??pic.twitter.com/8grayjymhm	notice trade listed below - its not included 6 days later they ask for the difference. @tesla @elonmusk is that normal? had to return x, pay negative equity now wait for return 30 days to then get a new car.??pic.twitter.com/8grayjymhm	0.376136364	neutral	-0.003409091
3752	17	1556873243-3063	https://twitter.com/search?l=&q=%22%24TESLA%22%20since%3A2019-04-01%20until%3A2019-05-03&src=typd	@nate_mccomb	Purple Model 3	Signed, Sealed, Delivered & Installed!! @Tesla Signature Matte Black High Powered Wall Connector. #PurpleModel3 #TeslaModel3 #Tesla #HPWCpic.twitter.com/DD4cVVcw4b	signed, sealed, delivered & installed!! @tesla signature matte black high powered wall connector. #purplemodel3 #teslamodel3 #tesla #hpwcpic.twitter.com/dd4cvvcw4b	signed, sealed, delivered & installed!! @tesla signature matte black high powered wall connector. #purplemodel3 #teslamodel3 #tesla #hpwcpic.twitter.com/dd4cvvcw4b	0.486666667	neutral	-0.003333333
3768	6	1556873243-2507	https://twitter.com/search?l=&q=%22%24TESLA%22%20since%3A2019-04-01%20until%3A2019-05-03&src=typd	@ray4tesla	Ray 4️⃣Tesla	GF3 photos taken today, show the mind-blowing “China speed”. Keep in mind GF3 construction was initiated only a a few short months ago and GF1 in Nevada is still unfinished even though construction began in Jan. 2016. Normal auto plants take 2-3 years to finish. Go @Tesla! pic.twitter.com/BSkxHh1igI	gf3 photos taken today, show the mind-blowing china speed. keep in mind gf3 construction was initiated only a a few short months ago and gf1 in nevada is still unfinished even though construction began in jan. 2016. normal auto plants take 2-3 years to finish. go @tesla! pic.twitter.com/bskxhh1igi	gf3 photos taken today, show the mind-blowing china speed. keep in mind gf3 construction was initiated only a a few short months ago and gf1 in nevada is still unfinished even though construction began in jan. 2016. normal auto plants take 2-3 years to finish. go @tesla! pic.twitter.com/bskxhh1igi	0.5125	neutral	-0.003125
3325	3	1556873243-3466	https://twitter.com/search?l=&q=%22%24TESLA%22%20since%3A2019-04-01%20until%3A2019-05-03&src=typd	@tecnocato	Israel Melendez, Jr. 🇵🇷 🇺🇸 ⚠️	From 0 to 93 miles in $10.00, and this is a small 4 cylinder vehicle. @elonmusk We need a full EV mini cargo van for businesses. This is our missing link and we are hopeful that @Tesla can offer an alternative in the near future. pic.twitter.com/t7jiUCUnKL	from 0 to 93 miles in $10.00, and this is a small 4 cylinder vehicle. @elonmusk we need a full ev mini cargo van for businesses. this is our missing link and we are hopeful that @tesla can offer an alternative in the near future. pic.twitter.com/t7jiucunkl	from 0 to 93 miles in $10.00, and this is a small 4 cylinder vehicle. @elonmusk we need a full ev mini cargo van for businesses. this is our missing link and we are hopeful that @tesla can offer an alternative in the near future. pic.twitter.com/t7jiucunkl	0.305	neutral	-5.55E-18
10	1	1556894986-1573	https://twitter.com/search?l=&q=%22%24TESLA%22%20since%3A2019-01-01%20until%3A2019-01-31&src=typd	@chiro79	Álvaro Gutiérrez 🚗 ⚡️ 🔋 🤫	Según el acuerdo de “buen uso de los SuC”, @Uber_ES no puede usarlos.pic.twitter.com/57XmLhyoHY	segn el acuerdo de buen uso de los suc, @uber_es no puede usarlos.pic.twitter.com/57xmlhyohy	segn el acuerdo de buen uso de los suc, @uber_es no puede usarlos.pic.twitter.com/57xmlhyohy	0	neutral	0
12	10	1556894986-916	https://twitter.com/search?l=&q=%22%24TESLA%22%20since%3A2019-01-01%20until%3A2019-01-31&src=typd	@jean_steffe	Jean	@ClubTeslaES, @AsociacionAUVE Por favor @Tesla tomar medidas ya que en @ReservaHigueron en Fuengirola no respectan las plazas de los SuC. Siempre, siempre hay mínimo 2 coches térmicos aparcados. Da igual reclamar en recepción.pic.twitter.com/EYKt0jNG4x – en Reserva del Higueron Sport Club	@clubteslaes, @asociacionauve por favor @tesla tomar medidas yeah que en @reservahigueron en fuengirola no respectan las plazas de los suc. siempre, siempre hay mnimo 2 coches trmicos aparcados. da igual reclamar en recepcin.pic.twitter.com/eykt0jng4x en reserva del higueron sport club	@clubteslaes, @asociacionauve por favor @tesla tomar medidas yeah que en @reservahigueron en fuengirola no respectan las plazas de los suc. siempre, siempre hay mnimo 2 coches trmicos aparcados. da igual reclamar en recepcin.pic.twitter.com/eykt0jng4x en reserva del higueron sport club	0	neutral	0
15	4	1556894986-1643	https://twitter.com/search?l=&q=%22%24TESLA%22%20since%3A2019-01-01%20until%3A2019-01-31&src=typd	@foroelectricos	ForoCochesEléctricos	A grandes males, grandes remedios. Un Tesla Model X remolca a uno de los pick-up que bloquean los Supercargadores https://forococheselectricos.com/2019/01/tesla-model-x-remolca-a-pickup-que-bloquean-los-supercargadores.html … @Tesla #TeslaModelX #Supercargadorespic.twitter.com/vmPX5RYSgS	a grandes males, grandes remedios. un tesla model x remolca a uno de los pick-up que bloquean los supercargadores @tesla #teslamodelx #supercargadorespic.twitter.com/vmpx5rysgs	a grandes males, grandes remedios. un tesla model x remolca a uno de los pick-up que bloquean los supercargadores @tesla #teslamodelx #supercargadorespic.twitter.com/vmpx5rysgs	0	neutral	0
24	1	1556894986-1398	https://twitter.com/search?l=&q=%22%24TESLA%22%20since%3A2019-01-01%20until%3A2019-01-31&src=typd	@PavlerasTuko	Pablo	Sabemos el nombre del buque? http://localizadorbarcos.onlinegratis.tv/ hacemos seguimiento?	sabemos el nombre del buque? hacemos seguimiento?	sabemos el nombre del buque? hacemos seguimiento?	0	neutral	0
26	5	1556894986-1543	https://twitter.com/search?l=&q=%22%24TESLA%22%20since%3A2019-01-01%20until%3A2019-01-31&src=typd	@slcuervo	Saul Lopez	Los easter eggs favoritos de mi hija: pedos y chimenea . Le gusta aún más que dibujar unicornios @tesla ha tenido una idea genial con los Easter Egg pues son ideales en las paradas en Superchargers #pasatealoelectricopic.twitter.com/yiYFAM5oUM	los easter eggs favoritos de mi hija: pedos y chimenea . le gusta an ms que dibujar unicornios @tesla ha tenido una idea genial con los easter egg pues son ideales en las paradas en superchargers #pasatealoelectricopic.twitter.com/yiyfam5oum	los easter eggs favoritos de mi hija: pedos y chimenea . le gusta an ms que dibujar unicornios @tesla ha tenido una idea genial con los easter egg pues son ideales en las paradas en superchargers #pasatealoelectricopic.twitter.com/yiyfam5oum	0	neutral	0
28	4	1556894986-878	https://twitter.com/search?l=&q=%22%24TESLA%22%20since%3A2019-01-01%20until%3A2019-01-31&src=typd	@TeslaPodcast	Tesla Daily	.@CNBC @WSJ @business @nytimes @businessinsider @Reuters @TheStreet @CGrantWSJ @timkhiggins @danahull @lorakolodny @lopezlinette Could any of you please share the consensus estimates you will be quoting in your $TSLA earnings recaps later today? Before earnings? @elonmusk @Tesla	.@cnbc @wsj @business @nytimes @businessinsider @reuters @thestreet @cgrantwsj @timkhiggins @danahull @lorakolodny @lopezlinette could any of you please share the consensus estimates you will be quoting in your $tsla earnings recaps later today? before earnings? @elonmusk @tesla	.@cnbc @wsj @business @nytimes @businessinsider @reuters @thestreet @cgrantwsj @timkhiggins @danahull @lorakolodny @lopezlinette could any of you please share the consensus estimates you will be quoting in your $tsla earnings recaps later today? before earnings? @elonmusk @tesla	0	neutral	0
29	4	1556894986-1411	https://twitter.com/search?l=&q=%22%24TESLA%22%20since%3A2019-01-01%20until%3A2019-01-31&src=typd	@alonso_es	ALONSO ECHEVARRIA	Quiero un @Tesla #Model3	quiero un @tesla #model3	quiero un @tesla #model3	0	neutral	0
33	3	1556894986-1428	https://twitter.com/search?l=&q=%22%24TESLA%22%20since%3A2019-01-01%20until%3A2019-01-31&src=typd	@TecnonautaTV	Tecnonauta	HOY (sobre las 19hs) nuestros suscriptores Premium Alpha Centauri tendrán su Primer Directo, hablaremos del @Tesla y de otras vicisitudes... Únete → http://youtube.com/tecnonauta/join pic.twitter.com/29qggOFcI7	hoy (sobre las 19hs) nuestros suscriptores premium alpha centauri tendrn su primer directo, hablaremos del @tesla y de otras vicisitudes... nete	hoy (sobre las 19hs) nuestros suscriptores premium alpha centauri tendrn su primer directo, hablaremos del @tesla y de otras vicisitudes... nete	0	neutral	0
37	11	1556894986-981	https://twitter.com/search?l=&q=%22%24TESLA%22%20since%3A2019-01-01%20until%3A2019-01-31&src=typd	@AndruEdwards	Andru Edwards	When you receive a check for $26,250 and realize the balance on your @Tesla solar install is $24,528. pic.twitter.com/X07VhUw4qQ	when you receive a check for $26,250 and realize the balance on your @tesla solar install is $24,528. pic.twitter.com/x07vhuw4qq	when you receive a check for $26,250 and realize the balance on your @tesla solar install is $24,528. pic.twitter.com/x07vhuw4qq	0	neutral	0
43	1	1556894986-1482	https://twitter.com/search?l=&q=%22%24TESLA%22%20since%3A2019-01-01%20until%3A2019-01-31&src=typd	@electromaps	electromaps	Tesla levanta la primera piedra de la Gigafactoría 3 https://www.electrocoches.eu/noticias/fabricantes-coches-electricos/tesla-levanta-la-primera-piedra-de-la-gigafactoria-3/ … @electro_coches @Tesla @elonmuskpic.twitter.com/BJga9QINEK	tesla levanta la primera piedra de la gigafactora 3 @electro_coches @tesla @elonmuskpic.twitter.com/bjga9qinek	tesla levanta la primera piedra de la gigafactora 3 @electro_coches @tesla @elonmuskpic.twitter.com/bjga9qinek	0	neutral	0
45	1	1556894986-929	https://twitter.com/search?l=&q=%22%24TESLA%22%20since%3A2019-01-01%20until%3A2019-01-31&src=typd	@goyoalias	Ⓖⓞⓨⓞ Ⓐⓛíⓐⓢ :-) #GAJ	No dejes de valorar a @Goiener una cooperativa sensibilizada y con proyectos muy interesantes en energías renovables	no dejes de valorar a @goiener una cooperativa sensibilizada y con proyectos muy interesantes en energas renovables	no dejes de valorar a @goiener una cooperativa sensibilizada y con proyectos muy interesantes en energas renovables	0	neutral	0
48	3	1556894986-1120	https://twitter.com/search?l=&q=%22%24TESLA%22%20since%3A2019-01-01%20until%3A2019-01-31&src=typd	@TeslaParaTodos	Tesla Para Todos	Ya esta @tesla trabajando en añadir CCS a la estación de Superchargers en Getafe Madrid. ¡Que vienen los Model 3!	yeah esta @tesla trabajando en aadir ccs a la estacin de superchargers en getafe madrid. que vienen los model 3!	yeah esta @tesla trabajando en aadir ccs a la estacin de superchargers en getafe madrid. que vienen los model 3!	0	neutral	0
50	1	1556894986-1314	https://twitter.com/search?l=&q=%22%24TESLA%22%20since%3A2019-01-01%20until%3A2019-01-31&src=typd	@Ealtanaya	Lalito Anaya	Que se compren un @Tesla	que se compren un @tesla	que se compren un @tesla	0	neutral	0
54	3	1556894986-1282	https://twitter.com/search?l=&q=%22%24TESLA%22%20since%3A2019-01-01%20until%3A2019-01-31&src=typd	@DomoElectra	Domo Electra	Días intensos en #Madrid pero el cansancio desaparece cuando te invade la pasión por el #trabajo Gracias @Tesla @BoschGlobal @EasyChargerES @Joelectric3pic.twitter.com/bmbzZ3H48K	das intensos en #madrid pero el cansancio desaparece cuando te invade la pasin por el #trabajo gracias @tesla @boschglobal @easychargeres @joelectric3pic.twitter.com/bmbzz3h48k	das intensos en #madrid pero el cansancio desaparece cuando te invade la pasin por el #trabajo gracias @tesla @boschglobal @easychargeres @joelectric3pic.twitter.com/bmbzz3h48k	0	neutral	0
56	303	1556894986-1227	https://twitter.com/search?l=&q=%22%24TESLA%22%20since%3A2019-01-01%20until%3A2019-01-31&src=typd	@Tesla	Tesla	Model 3 acoustic testing. To make the drive experience as quiet as possible, our engineers simulate road environments in an echoless chamber in order to identify the source of vehicle noise and minimize itpic.twitter.com/Ro2UuyHbbT	model 3 acoustic testing. to make the drive experience as quiet as possible, our engineers simulate road environments in an echoless chamber in order to identify the source of vehicle noise and minimize itpic.twitter.com/ro2uuyhbbt	model 3 acoustic testing. to make the drive experience as quiet as possible, our engineers simulate road environments in an echoless chamber in order to identify the source of vehicle noise and minimize itpic.twitter.com/ro2uuyhbbt	0.666666667	neutral	0
58	1	1556894986-1077	https://twitter.com/search?l=&q=%22%24TESLA%22%20since%3A2019-01-01%20until%3A2019-01-31&src=typd	@legolas_83	@lberto Muñoz	Quien pudiera....	quien pudiera....	quien pudiera....	0	neutral	0
66	16	1556894986-1400	https://twitter.com/search?l=&q=%22%24TESLA%22%20since%3A2019-01-01%20until%3A2019-01-31&src=typd	@slcuervo	Saul Lopez	Puerto de San Francisco. Miles de @tesla #Model3 probablemente para embarcar rumbo a Zeebrugge (duración del viaje: de 2 a 5 semanas) El D-day de la automoción está cada vez más cerca! #pasatealoelectricopic.twitter.com/OGLGxHMDEB	puerto de san francisco. miles de @tesla #model3 probablemente para embarcar rumbo a zeebrugge (duracin del viaje: de 2 a 5 semanas) el d-day de la automocin est cada vez ms cerca! #pasatealoelectricopic.twitter.com/oglgxhmdeb	puerto de san francisco. miles de @tesla #model3 probablemente para embarcar rumbo a zeebrugge (duracin del viaje: de 2 a 5 semanas) el d-day de la automocin est cada vez ms cerca! #pasatealoelectricopic.twitter.com/oglgxhmdeb	0	neutral	0
67	1	1556894986-1279	https://twitter.com/search?l=&q=%22%24TESLA%22%20since%3A2019-01-01%20until%3A2019-01-31&src=typd	@obseco	Oscar Blanco	Habrá vídeo?	habr vdeo?	habr vdeo?	0	neutral	0
68	4	1556894986-1655	https://twitter.com/search?l=&q=%22%24TESLA%22%20since%3A2019-01-01%20until%3A2019-01-31&src=typd	@rocketL49	Henry	$tsla @tesla @elonmusk @ValueAnalyst1 According to Left Lane News, there are currently over 85,000 Jeep Wranglers in inventory. Nuff said.	$tsla @tesla @elonmusk @valueanalyst1 according to left lane news, there are currently over 85,000 jeep wranglers in inventory. nuff said.	$tsla @tesla @elonmusk @valueanalyst1 according to left lane news, there are currently over 85,000 jeep wranglers in inventory. nuff said.	0.2	neutral	0
71	1	1556894986-1320	https://twitter.com/search?l=&q=%22%24TESLA%22%20since%3A2019-01-01%20until%3A2019-01-31&src=typd	@Xeritomad	Diego	Según la noticia solo funciona con weechat. Supongo que eso está conectado o con Tesla o con el centro comercial.	segn la noticia solo funciona con weechat. supongo que eso est conectado o con tesla o con el centro comercial.	segn la noticia solo funciona con weechat. supongo que eso est conectado o con tesla o con el centro comercial.	0	neutral	0
74	1	1556894986-1319	https://twitter.com/search?l=&q=%22%24TESLA%22%20since%3A2019-01-01%20until%3A2019-01-31&src=typd	@Alandbru	𝓐𝓵𝓪𝓷𝓭	Me cuadra, allí WeChat es a parte de una aplicación de mensajería una plataforma de pagos e incluso puedes pedir taxi o VTC. Es una maravilla, en las mesas de los restaurantes hay un código, cuando el camarero trae la cuenta escaneas el código, escribes la cifra y pagado!	me cuadra, all wechat es a parte de una aplicacin de mensajera una plataforma de pagos e incluso puedes pedir taxi o vtc. es una maravilla, en las mesas de los restaurantes hay un cdigo, cuando el camarero trae la cuenta escaneas el cdigo, escribes la cifra y pagado!	me cuadra, all wechat es a parte de una aplicacin de mensajera una plataforma de pagos e incluso puedes pedir taxi o vtc. es una maravilla, en las mesas de los restaurantes hay un cdigo, cuando el camarero trae la cuenta escaneas el cdigo, escribes la cifra y pagado!	0	neutral	0
77	5	1556894986-991	https://twitter.com/search?l=&q=%22%24TESLA%22%20since%3A2019-01-01%20until%3A2019-01-31&src=typd	@mikescar3	MikesCar	Stage 3: then they fight youpic.twitter.com/gb9hetMmab	stage 3: then they fight youpic.twitter.com/gb9hetmmab	stage 3: then they fight youpic.twitter.com/gb9hetmmab	0	neutral	0
78	1	1556894986-1381	https://twitter.com/search?l=&q=%22%24TESLA%22%20since%3A2019-01-01%20until%3A2019-01-31&src=typd	@Elchnte	elChente Torres	Yo llevo tres años esperando el mío...	yo llevo tres aos esperando el mo...	yo llevo tres aos esperando el mo...	0	neutral	0
80	8	1556894986-1652	https://twitter.com/search?l=&q=%22%24TESLA%22%20since%3A2019-01-01%20until%3A2019-01-31&src=typd	@OhItsTeddy	lil pocky	Watch The Vlog Here I Bought A @Tesla during a Haircut + Virtual Test Drive + Kith Terrex Fre... https://youtu.be/isTyH-4LiHI via @YouTube	watch the vlog here i bought a @tesla during a haircut + virtual test drive + kith terrex fre... via @youtube	watch the vlog here i bought a @tesla during a haircut + virtual test drive + kith terrex fre... via @youtube	0	neutral	0
85	2	1556894986-1388	https://twitter.com/search?l=&q=%22%24TESLA%22%20since%3A2019-01-01%20until%3A2019-01-31&src=typd	@masquelectricos	MQE Más Que Eléctricos	Me parece que estos #TeslaModel3 no son para #Europa pero digo yo que por algún sitio vendrán. Este #barco tiene otro #rumbo. @Tesla @ClubTeslaES @TeslaM3Spain @teslateenclubESpic.twitter.com/pNsASej3OM	me parece que estos #teslamodel3 no son para #europa pero digo yo que por algn sitio vendrn. este #barco tiene otro #rumbo. @tesla @clubteslaes @teslam3spain @teslateenclubespic.twitter.com/pnsasej3om	me parece que estos #teslamodel3 no son para #europa pero digo yo que por algn sitio vendrn. este #barco tiene otro #rumbo. @tesla @clubteslaes @teslam3spain @teslateenclubespic.twitter.com/pnsasej3om	0	neutral	0
87	1	1556894986-1486	https://twitter.com/search?l=&q=%22%24TESLA%22%20since%3A2019-01-01%20until%3A2019-01-31&src=typd	@Isilopez_101	Isi lopez 🔋 🔌 🇪🇸	Ayer hizo creo un directo @DomoElectra y creo que aun siguen funcionando solo 4,no se el motivo, desde que se abrió solo 4 operativos.	ayer hizo creo un directo @domoelectra y creo que aun siguen funcionando solo 4,no se el motivo, desde que se abri solo 4 operativos.	ayer hizo creo un directo @domoelectra y creo que aun siguen funcionando solo 4,no se el motivo, desde que se abri solo 4 operativos.	0	neutral	0
88	1	1556894986-1231	https://twitter.com/search?l=&q=%22%24TESLA%22%20since%3A2019-01-01%20until%3A2019-01-31&src=typd	@iPhoneGamesDev	Eduardo Ruiz	Lo q dijo es que era demasiado caro para mantenerlo.	lo q dijo es que era demasiado caro para mantenerlo.	lo q dijo es que era demasiado caro para mantenerlo.	0	neutral	0
91	1	1556894986-888	https://twitter.com/search?l=&q=%22%24TESLA%22%20since%3A2019-01-01%20until%3A2019-01-31&src=typd	@motorpuntoes	motor.es	Durmiendo al volante de su Tesla mientras circulaba con AutoPilot http://bit.ly/2CRus8V @Tesla @ClubTeslaES #Tesla #tesla #EV #electrico #TeslaModelX #teslamodelx #ModelX #modelxpic.twitter.com/YTy7iOvfY3	durmiendo al volante de su tesla mientras circulaba con autopilot @tesla @clubteslaes #tesla #tesla #ev #electrico #teslamodelx #teslamodelx #modelx #modelxpic.twitter.com/yty7iovfy3	durmiendo al volante de su tesla mientras circulaba con autopilot @tesla @clubteslaes #tesla #tesla #ev #electrico #teslamodelx #teslamodelx #modelx #modelxpic.twitter.com/yty7iovfy3	0	neutral	0
105	1	1556894986-1601	https://twitter.com/search?l=&q=%22%24TESLA%22%20since%3A2019-01-01%20until%3A2019-01-31&src=typd	@DepapasBolCero	DepapasBolCero	$TESLA - Temporalidad Mensual. Dedicado a Ms Adriana, flamante incorporación a nuestro equipo. Recomiendo seguirla @a3648a8233fa478pic.twitter.com/OFEGoUmwYa	$tesla - temporalidad mensual. dedicado a ms adriana, flamante incorporacin a nuestro equipo. recomiendo seguirla @a3648a8233fa478pic.twitter.com/ofegoumwya	$tesla - temporalidad mensual. dedicado a ms adriana, flamante incorporacin a nuestro equipo. recomiendo seguirla @a3648a8233fa478pic.twitter.com/ofegoumwya	0	neutral	0
107	3	1556894986-1605	https://twitter.com/search?l=&q=%22%24TESLA%22%20since%3A2019-01-01%20until%3A2019-01-31&src=typd	@jean_steffe	Jean	Aprende @NissanEV_ESP, @Nissan_ESP . Málaga a Paris en 22h y 30min(1 noche hotel) con un @Tesla Model S a 120km/h. Con un Leaf de 40kWh hice el mismo viaje a 90km/h en 3 noches de hoteles y llegue a la ultima hora... pic.twitter.com/luARPLYvir	aprende @nissanev_esp, @nissan_esp . mlaga a paris en 22h y 30min(1 noche hotel) con un @tesla model s a 120km/h. con un leaf de 40kwh hice el mismo viaje a 90km/h en 3 noches de hoteles y llegue a la ultima hora... pic.twitter.com/luarplyvir	aprende @nissanev_esp, @nissan_esp . mlaga a paris en 22h y 30min(1 noche hotel) con un @tesla model s a 120km/h. con un leaf de 40kwh hice el mismo viaje a 90km/h en 3 noches de hoteles y llegue a la ultima hora... pic.twitter.com/luarplyvir	0	neutral	0
110	1	1556894986-1621	https://twitter.com/search?l=&q=%22%24TESLA%22%20since%3A2019-01-01%20until%3A2019-01-31&src=typd	@legolas_83	@lberto Muñoz	Lo dicho , hay q decir a #whatsaap que ponga el saludo eléctrico en emoticonos	lo dicho , hay q decir a #whatsaap que ponga el saludo elctrico en emoticonos	lo dicho , hay q decir a #whatsaap que ponga el saludo elctrico en emoticonos	0	neutral	0
117	1	1556894986-1572	https://twitter.com/search?l=&q=%22%24TESLA%22%20since%3A2019-01-01%20until%3A2019-01-31&src=typd	@fernandocortez1	fherni	Por estos días está muy de moda el Modelo3 de @tesla mucha gente en Estados Unidos lo está comprando y mas en California, sería bueno poner una ruta de súper cargas de Tesla en toda la paninsula de Baja California, desde Tijuana hasta los cabos, crearía mucho turismo.	por estos das est muy de moda el modelo3 de @tesla mucha gente en estados unidos lo est comprando y mas en california, sera bueno poner una ruta de sper cargas de tesla en toda la paninsula de baja california, desde tijuana hasta los cabos, creara mucho turismo.	por estos das est muy de moda el modelo3 de @tesla mucha gente en estados unidos lo est comprando y mas en california, sera bueno poner una ruta de sper cargas de tesla en toda la paninsula de baja california, desde tijuana hasta los cabos, creara mucho turismo.	0	neutral	0
120	1	1556894986-1641	https://twitter.com/search?l=&q=%22%24TESLA%22%20since%3A2019-01-01%20until%3A2019-01-31&src=typd	@eleconomistany	Jose De Haro	#WallStreet comienza el año con caídas (-360pts) para el #Dow. Mismos problemas: act manufact. #China se contrae (1a vez desde mayo 2017). Continúa el cierre del gobierno. @tesla $tsla decepciona (cae -8%). Rent bono en 2,66%. Dólar sube. WTI (44,66) @NYSE @elEconomistaespic.twitter.com/K92fJ929Ku	#wallstreet comienza el ao con cadas (-360pts) para el #dow. mismos problemas: act manufact. #china se contrae (1a vez desde mayo 2017). contina el cierre del gobierno. @tesla $tsla decepciona (cae -8%). rent bono en 2,66%. dlar sube. wti (44,66) @nyse @eleconomistaespic.twitter.com/k92fj929ku	#wallstreet comienza el ao con cadas (-360pts) para el #dow. mismos problemas: act manufact. #china se contrae (1a vez desde mayo 2017). contina el cierre del gobierno. @tesla $tsla decepciona (cae -8%). rent bono en 2,66%. dlar sube. wti (44,66) @nyse @eleconomistaespic.twitter.com/k92fj929ku	0	neutral	0
123	3	1556894986-857	https://twitter.com/search?l=&q=%22%24TESLA%22%20since%3A2019-01-01%20until%3A2019-01-31&src=typd	@hypercharts	HyperCharts 📊	$TSLA Q4 2018 → https://www.hypercharts.co/tsla #tesla @Tesla @elonmuskpic.twitter.com/dBmxKZZ7FL	$tsla q4 2018 #tesla @tesla @elonmuskpic.twitter.com/dbmxkzz7fl	$tsla q4 2018 #tesla @tesla @elonmuskpic.twitter.com/dbmxkzz7fl	0	neutral	0
128	1	1556894986-838	https://twitter.com/search?l=&q=%22%24TESLA%22%20since%3A2019-01-01%20until%3A2019-01-31&src=typd	@ClubTeslaES	Club Tesla España	Continúan los cambios, tras la desaparición de los modelos de S y X 75 @tesla actualiza su gama con nombres similares a las versiones de los #model3 y baterías de 100kwh http://clubtesla.es/wpress/2019/01/30/tesla-anade-una-nueva-version-con-bateria-limitada-por-software/ …pic.twitter.com/P6sNWb21GS	continan los cambios, tras la desaparicin de los modelos de s y x 75 @tesla actualiza su gama con nombres similares a las versiones de los #model3 y bateras de 100kwh	continan los cambios, tras la desaparicin de los modelos de s y x 75 @tesla actualiza su gama con nombres similares a las versiones de los #model3 y bateras de 100kwh	0	neutral	0
130	1	1556894986-1304	https://twitter.com/search?l=&q=%22%24TESLA%22%20since%3A2019-01-01%20until%3A2019-01-31&src=typd	@regorsnas	Regorsnas	Si eres capaz de hacker un @Tesla Model 3, te lo llevas a casa de regalo https://www.xataka.com/vehiculos/eres-capaz-hacker-tesla-model-3-te-llevas-a-casa-regalo …	si eres capaz de hacker un @tesla model 3, te lo llevas a casa de regalo	si eres capaz de hacker un @tesla model 3, te lo llevas a casa de regalo	0	neutral	0
135	1	1556894986-928	https://twitter.com/search?l=&q=%22%24TESLA%22%20since%3A2019-01-01%20until%3A2019-01-31&src=typd	@fenieenergia	Feníe Energía S.A.	Hola! Nosotros encantados de que contrates con @fenieenergia Nuestra red de más de 2.500 agentes en toda España te hace un estudio personalizado en función de tu pauta de consumo para ver cuál es la tarifa que más te conviene	hola! nosotros encantados de que contrates con @fenieenergia nuestra red de ms de 2.500 agentes en toda espaa te hace un estudio personalizado en funcin de tu pauta de consumo para ver cul es la tarifa que ms te conviene	hola! nosotros encantados de que contrates con @fenieenergia nuestra red de ms de 2.500 agentes en toda espaa te hace un estudio personalizado en funcin de tu pauta de consumo para ver cul es la tarifa que ms te conviene	0	neutral	0
136	1	1556894986-912	https://twitter.com/search?l=&q=%22%24TESLA%22%20since%3A2019-01-01%20until%3A2019-01-31&src=typd	@mrchargeful	Mr. Chargeful 🌿 🦄	Hacer fotos del momentazo. Que todos vean como les 'informamos'	hacer fotos del momentazo. que todos vean como les 'informamos'	hacer fotos del momentazo. que todos vean como les 'informamos'	0	neutral	0
142	3	1556894986-1586	https://twitter.com/search?l=&q=%22%24TESLA%22%20since%3A2019-01-01%20until%3A2019-01-31&src=typd	@jean_steffe	Jean	Pues el cara dura este con la matricula JVM aparca alli y recarga a cada 50km. Ha estado el dia 2 a las 11:30, luego a las 13:00 luego a las 16:00 cuando estuve yo alli de viaje. Y ha seguido asi todo el dia. @Tesla cuando tomaran medidas? pic.twitter.com/NtuYA2K9Xd	pues el cara dura este con la matricula jvm aparca alli y recarga a cada 50km. ha estado el dia 2 a las 11:30, luego a las 13:00 luego a las 16:00 cuando estuve yo alli de viaje. y ha seguido asi todo el dia. @tesla cuando tomaran medidas? pic.twitter.com/ntuya2k9xd	pues el cara dura este con la matricula jvm aparca alli y recarga a cada 50km. ha estado el dia 2 a las 11:30, luego a las 13:00 luego a las 16:00 cuando estuve yo alli de viaje. y ha seguido asi todo el dia. @tesla cuando tomaran medidas? pic.twitter.com/ntuya2k9xd	0	neutral	0
144	2	1556894986-873	https://twitter.com/search?l=&q=%22%24TESLA%22%20since%3A2019-01-01%20until%3A2019-01-31&src=typd	@ElonsBrain	🧠 Elon’s Brain 🧠	Brains! Don’t forget the @Tesla Q4 earnings call today. Link: http://ir.tesla.com/events-and-presentations …	brains! dont forget the @tesla q4 earnings call today. link:	brains! dont forget the @tesla q4 earnings call today. link:	0	neutral	0
149	5	1556894986-1275	https://twitter.com/search?l=&q=%22%24TESLA%22%20since%3A2019-01-01%20until%3A2019-01-31&src=typd	@ElFinanciero_Mx	El Financiero	#AutosEF Si logras hackear un @Tesla Model 3... te lo llevas a tu casa. http://bit.ly/2AQG9fX pic.twitter.com/i3NnLQ1HYD	#autosef si logras hackear un @tesla model 3... te lo llevas a tu casa.	#autosef si logras hackear un @tesla model 3... te lo llevas a tu casa.	0	neutral	0
150	1	1556894986-987	https://twitter.com/search?l=&q=%22%24TESLA%22%20since%3A2019-01-01%20until%3A2019-01-31&src=typd	@Chevichevv	Chevichev 	@slcuervo Pásate a lo eléctrico con el destination charger de @Tesla en Dos Hermanas (Sevilla) y mi Xiaomi scooter M365! pic.twitter.com/X81djTXSDr	@slcuervo psate a lo elctrico con el destination charger de @tesla en dos hermanas (sevilla) y mi xiaomi scooter m365! pic.twitter.com/x81djtxsdr	@slcuervo psate a lo elctrico con el destination charger de @tesla en dos hermanas (sevilla) y mi xiaomi scooter m365! pic.twitter.com/x81djtxsdr	0	neutral	0
154	1	1556894986-1137	https://twitter.com/search?l=&q=%22%24TESLA%22%20since%3A2019-01-01%20until%3A2019-01-31&src=typd	@ElFinanciero_Mx	El Financiero	¿Quieres ganarte este Tesla Model 3? @Tesla y @TrendMicro te retan a hackearlo. Si lo logras, ¡te lo llevas a tu casa! http://bit.ly/2FLzZkp pic.twitter.com/eslfZQ24rZ	quieres ganarte este tesla model 3? @tesla y @trendmicro te retan a hackearlo. si lo logras, te lo llevas a tu casa!	quieres ganarte este tesla model 3? @tesla y @trendmicro te retan a hackearlo. si lo logras, te lo llevas a tu casa!	0	neutral	0
159	20	1556894986-1353	https://twitter.com/search?l=&q=%22%24TESLA%22%20since%3A2019-01-01%20until%3A2019-01-31&src=typd	@josefajram	Josef Ajram Tares	. @Tesla refuel... pic.twitter.com/nvlYav5jbc	. @tesla refuel... pic.twitter.com/nvlyav5jbc	. @tesla refuel... pic.twitter.com/nvlyav5jbc	0	neutral	0
160	1	1556894986-1264	https://twitter.com/search?l=&q=%22%24TESLA%22%20since%3A2019-01-01%20until%3A2019-01-31&src=typd	@maytekawas	Mayté Kawas	Jajajaja juraste	jajajaja juraste	jajajaja juraste	0	neutral	0
162	1	1556894986-1483	https://twitter.com/search?l=&q=%22%24TESLA%22%20since%3A2019-01-01%20until%3A2019-01-31&src=typd	@RafSegGir	Rafael Ángel Segura	Pues paré a comer algo, seguro que por tu zona hay sitios que se comen de lujo	pues par a comer algo, seguro que por tu zona hay sitios que se comen de lujo	pues par a comer algo, seguro que por tu zona hay sitios que se comen de lujo	0	neutral	0
163	1	1556894986-1299	https://twitter.com/search?l=&q=%22%24TESLA%22%20since%3A2019-01-01%20until%3A2019-01-31&src=typd	@foroelectricos	ForoCochesEléctricos	¿Cuándo podrás comprarte un #Tesla Model S de ocasión por menos de 30.000 euros en Europa? https://forococheselectricos.com/2019/01/cuando-podras-comprarte-un-tesla-model-s-de-ocasion-por-menos-de-30-000-euros-en-europa.html … #TeslaModelS @Tesla pic.twitter.com/kdDyi15M0y	cundo podrs comprarte un #tesla model s de ocasin por menos de 30.000 euros en europa? #teslamodels @tesla pic.twitter.com/kddyi15m0y	cundo podrs comprarte un #tesla model s de ocasin por menos de 30.000 euros en europa? #teslamodels @tesla pic.twitter.com/kddyi15m0y	0	neutral	0
164	4	1556894986-854	https://twitter.com/search?l=&q=%22%24TESLA%22%20since%3A2019-01-01%20until%3A2019-01-31&src=typd	@say	Say	Thank you to all the @Tesla shareholders who submitted questions to be answered on the $TSLA earnings call. You can see all the questions that were submitted here:https://say.com/earnings/tesla	thank you to all the @tesla shareholders who submitted questions to be answered on the $tsla earnings call. you can see all the questions that were submitted here:	thank you to all the @tesla shareholders who submitted questions to be answered on the $tsla earnings call. you can see all the questions that were submitted here:	0	neutral	0
169	1	1556894986-1421	https://twitter.com/search?l=&q=%22%24TESLA%22%20since%3A2019-01-01%20until%3A2019-01-31&src=typd	@OnlyGamesLat	OnlyGames	¡Más #VR de la mano de @Tesla y su Tesla Suit. #CES2019pic.twitter.com/WIQOzn0qYn	ms #vr de la mano de @tesla y su tesla suit. #ces2019pic.twitter.com/wiqozn0qyn	ms #vr de la mano de @tesla y su tesla suit. #ces2019pic.twitter.com/wiqozn0qyn	0	neutral	0
170	1	1556894986-1196	https://twitter.com/search?l=&q=%22%24TESLA%22%20since%3A2019-01-01%20until%3A2019-01-31&src=typd	@Raules_19	Raules#19	Me refiero al eléctrico,los térmicos si es cierto que son delicados	me refiero al elctrico,los trmicos si es cierto que son delicados	me refiero al elctrico,los trmicos si es cierto que son delicados	0	neutral	0
171	1	1556894986-998	https://twitter.com/search?l=&q=%22%24TESLA%22%20since%3A2019-01-01%20until%3A2019-01-31&src=typd	@ChrisKo_stuggi	ChrisKo	Model 3 has an inside cam, no?	model 3 has an inside cam, no?	model 3 has an inside cam, no?	0	neutral	0
174	1	1556894986-1463	https://twitter.com/search?l=&q=%22%24TESLA%22%20since%3A2019-01-01%20until%3A2019-01-31&src=typd	@ioniqelectrico	Ivan 🔌 🚘 🚃 ⛵️ 🌍 ☘️	Estoy pensado q bondades hablará Calero según él,(otra vez sobre el #glp). Espero que le salga la conferencia muy bien ya que es uno de sus “TRABAJOS “.@pasa_electrico @aqua2webs @foroelectricos @SebasFC @CarlosDG100D @Electroshock00 @SinergiaElctric @Emovilidad @jorpow @Tesla	estoy pensado q bondades hablar calero segn l,(otra vez sobre el #glp). espero que le salga la conferencia muy bien yeah que es uno de sus trabajos .@pasa_electrico @aqua2webs @foroelectricos @sebasfc @carlosdg100d @electroshock00 @sinergiaelctric @emovilidad @jorpow @tesla	estoy pensado q bondades hablar calero segn l,(otra vez sobre el #glp). espero que le salga la conferencia muy bien yeah que es uno de sus trabajos .@pasa_electrico @aqua2webs @foroelectricos @sebasfc @carlosdg100d @electroshock00 @sinergiaelctric @emovilidad @jorpow @tesla	0	neutral	0
176	1	1556894986-1531	https://twitter.com/search?l=&q=%22%24TESLA%22%20since%3A2019-01-01%20until%3A2019-01-31&src=typd	@cafrealvolante	Cafre al Volante	Mencioné la prueba de manejo porque hasta el momento no hemos tenido alguna respuesta de Tesla para tener a prueba uno de sus modelos	mencion la prueba de manejo porque hasta el momento no hemos tenido alguna respuesta de tesla para tener a prueba uno de sus modelos	mencion la prueba de manejo porque hasta el momento no hemos tenido alguna respuesta de tesla para tener a prueba uno de sus modelos	0	neutral	0
180	1	1556894986-910	https://twitter.com/search?l=&q=%22%24TESLA%22%20since%3A2019-01-01%20until%3A2019-01-31&src=typd	@DomoElectra	Domo Electra	pasa enlace, que por más que busco eso no encuentro nada de info xD	pasa enlace, que por ms que busco eso no encuentro nada de info xd	pasa enlace, que por ms que busco eso no encuentro nada de info xd	0	neutral	0
183	1	1556894986-829	https://twitter.com/search?l=&q=%22%24TESLA%22%20since%3A2019-01-01%20until%3A2019-01-31&src=typd	@TesLatino	TesLatino	Muchas gracias a todos por el apoyo y las palabras de aliento en YouTube. Hacen mi día más placentero. Estoy tratando de brindarles buena información de la manera más honesta. Team @TeslaParaTodos espero que pronto @Tesla haga sólida presencia en América del Sur como en Europa.	muchas gracias a todos por el apoyo y las palabras de aliento en youtube. hacen mi da ms placentero. estoy tratando de brindarles buena informacin de la manera ms honesta. team @teslaparatodos espero que pronto @tesla haga slida presencia en amrica del sur como en europa.	muchas gracias a todos por el apoyo y las palabras de aliento en youtube. hacen mi da ms placentero. estoy tratando de brindarles buena informacin de la manera ms honesta. team @teslaparatodos espero que pronto @tesla haga slida presencia en amrica del sur como en europa.	0	neutral	0
184	1	1556894986-1436	https://twitter.com/search?l=&q=%22%24TESLA%22%20since%3A2019-01-01%20until%3A2019-01-31&src=typd	@lopezlioJu_es	хули	Hay que decirle a @elonmusk que invierta en paraguay ya que somos el pais con casi 100% de energia producida de manera limpia	hay que decirle a @elonmusk que invierta en paraguay yeah que somos el pais con casi 100% de energia producida de manera limpia	hay que decirle a @elonmusk que invierta en paraguay yeah que somos el pais con casi 100% de energia producida de manera limpia	0	neutral	0
188	1	1556894986-1006	https://twitter.com/search?l=&q=%22%24TESLA%22%20since%3A2019-01-01%20until%3A2019-01-31&src=typd	@Electroshock00	Electroshock! by David Montero	Para cagar!!!??? No Manuel no hagas eso con el model 3	para cagar!!!??? no manuel no hagas eso con el model 3	para cagar!!!??? no manuel no hagas eso con el model 3	0	neutral	0
189	3	1556894986-940	https://twitter.com/search?l=&q=%22%24TESLA%22%20since%3A2019-01-01%20until%3A2019-01-31&src=typd	@reviewjournal	Las Vegas RJ	.@Tesla is searching for 50 to 60 students to join the company's manufacturing and development program. In 2018, Tesla selected 54 Nevada students http://bit.ly/2UiUeKl	.@tesla is searching for 50 to 60 students to join the company's manufacturing and development program. in 2018, tesla selected 54 nevada students	.@tesla is searching for 50 to 60 students to join the company's manufacturing and development program. in 2018, tesla selected 54 nevada students	0	neutral	0
190	1	1556894986-1545	https://twitter.com/search?l=&q=%22%24TESLA%22%20since%3A2019-01-01%20until%3A2019-01-31&src=typd	@GonzaeFontana	phontana.	@kevsluries mi sueño	@kevsluries mi sueo	@kevsluries mi sueo	0	neutral	0
194	9	1556894986-1613	https://twitter.com/search?l=&q=%22%24TESLA%22%20since%3A2019-01-01%20until%3A2019-01-31&src=typd	@Alandbru	𝓐𝓵𝓪𝓷𝓭	Pongamos que vas a comprar un #Model3 de @tesla... de quien es el código que usaras?	pongamos que vas a comprar un #model3 de @tesla... de quien es el cdigo que usaras?	pongamos que vas a comprar un #model3 de @tesla... de quien es el cdigo que usaras?	0	neutral	0
195	1	1556894986-1458	https://twitter.com/search?l=&q=%22%24TESLA%22%20since%3A2019-01-01%20until%3A2019-01-31&src=typd	@Alexlunas	Alex Luna	Dice mi hijo que no hay problema si nos quedamos sin gasolina, que vendemos el carro y nos compramos un @Tesla	dice mi hijo que no hay problema si nos quedamos sin gasolina, que vendemos el carro y nos compramos un @tesla	dice mi hijo que no hay problema si nos quedamos sin gasolina, que vendemos el carro y nos compramos un @tesla	0	neutral	0
199	1	1556894986-1303	https://twitter.com/search?l=&q=%22%24TESLA%22%20since%3A2019-01-01%20until%3A2019-01-31&src=typd	@ImPact94	ImPact	obvio si lo hackeas es que te lo llevas a casa xd	obvio si lo hackeas es que te lo llevas a casa xd	obvio si lo hackeas es que te lo llevas a casa xd	0	neutral	0
204	1	1556894986-1704	https://twitter.com/search?l=&q=%22%24TESLA%22%20since%3A2019-01-01%20until%3A2019-01-31&src=typd	@Kristennetten	K10 ✨	Elon Kali	elon kali	elon kali	0	neutral	0
212	1	1556894986-1098	https://twitter.com/search?l=&q=%22%24TESLA%22%20since%3A2019-01-01%20until%3A2019-01-31&src=typd	@diegoncloud	Diegote	Y si estoy en #Argentina me lo traen ??? @Tesla @elonmuskhttps://twitter.com/ESETLA/status/1087550422611562502 …	y si estoy en #argentina me lo traen ??? @tesla @elonmusk	y si estoy en #argentina me lo traen ??? @tesla @elonmusk	0	neutral	0
213	2	1556894986-1452	https://twitter.com/search?l=&q=%22%24TESLA%22%20since%3A2019-01-01%20until%3A2019-01-31&src=typd	@ioniqelectrico	Ivan 🔌 🚘 🚃 ⛵️ 🌍 ☘️	Mira es bien fácil hablaras del #GLP que has probado uno , verdades y falsedades . Sabes que no valen para nada si no para ahorrar para desplazarte comparado con loa y menos con Diésel . Me parece muy bien que informes al público pero a mi parecer canta mucho la promoción	mira es bien fcil hablaras del #glp que has probado uno , verdades y falsedades . sabes que no valen para nada si no para ahorrar para desplazarte comparado con loa y menos con disel . me parece muy bien que informes al pblico pero a mi parecer canta mucho la promocin	mira es bien fcil hablaras del #glp que has probado uno , verdades y falsedades . sabes que no valen para nada si no para ahorrar para desplazarte comparado con loa y menos con disel . me parece muy bien que informes al pblico pero a mi parecer canta mucho la promocin	0	neutral	0
215	1	1556894986-874	https://twitter.com/search?l=&q=%22%24TESLA%22%20since%3A2019-01-01%20until%3A2019-01-31&src=typd	@TeslaNY	Tesla New York	287,000 lb. @Boeing 787 Dreamliner $TSLA #Tesla #ModelX @Qantas @Tesla @elonmuskpic.twitter.com/SZETfTdmjD	287,000 lb. @boeing 787 dreamliner $tsla #tesla #modelx @qantas @tesla @elonmuskpic.twitter.com/szetftdmjd	287,000 lb. @boeing 787 dreamliner $tsla #tesla #modelx @qantas @tesla @elonmuskpic.twitter.com/szetftdmjd	0	neutral	0
218	133	1556894986-1138	https://twitter.com/search?l=&q=%22%24TESLA%22%20since%3A2019-01-01%20until%3A2019-01-31&src=typd	@Tesla	Tesla	How solar energy spreads through communitieshttps://electrek.co/2019/01/19/tesla-taking-over-neighbourhoods-solar-power/ …	how solar energy spreads through communities	how solar energy spreads through communities	0	neutral	0
222	2	1556894986-1660	https://twitter.com/search?l=&q=%22%24TESLA%22%20since%3A2019-01-01%20until%3A2019-01-31&src=typd	@InsideEVs	InsideEVs	Watch Unboxing & Install Of @Tesla #Model3 Roof Rack https://insideevs.com/video-unboxing-install-tesla-model-3-roof-rack/amp/ …pic.twitter.com/ou85IOTGL0	watch unboxing & install of @tesla #model3 roof rack	watch unboxing & install of @tesla #model3 roof rack	0	neutral	0
226	1	1556894986-1257	https://twitter.com/search?l=&q=%22%24TESLA%22%20since%3A2019-01-01%20until%3A2019-01-31&src=typd	@obseco	Oscar Blanco	Estoy hablando con él, pero en cualquier caso siempre es mejor tener idea del tema	estoy hablando con l, pero en cualquier caso siempre es mejor tener idea del tema	estoy hablando con l, pero en cualquier caso siempre es mejor tener idea del tema	0	neutral	0
229	1	1556894986-1373	https://twitter.com/search?l=&q=%22%24TESLA%22%20since%3A2019-01-01%20until%3A2019-01-31&src=typd	@legolas_83	@lberto Muñoz	Genial noticia , lo celebramos todos aunque muchos no podamos tener uno por ahora	genial noticia , lo celebramos todos aunque muchos no podamos tener uno por ahora	genial noticia , lo celebramos todos aunque muchos no podamos tener uno por ahora	0	neutral	0
230	1	1556894986-1410	https://twitter.com/search?l=&q=%22%24TESLA%22%20since%3A2019-01-01%20until%3A2019-01-31&src=typd	@CarlsCaballeroo	Carlos Caballeroo™	Pero decia @lopezobrador_ no les voy a fallar. La 4 trastornacion por eso es mejor un @Tesla o una ecobici sigan formados #DesabastoDeGasolinas	pero decia @lopezobrador_ no les voy a fallar. la 4 trastornacion por eso es mejor un @tesla o una ecobici sigan formados #desabastodegasolinas	pero decia @lopezobrador_ no les voy a fallar. la 4 trastornacion por eso es mejor un @tesla o una ecobici sigan formados #desabastodegasolinas	0	neutral	0
231	1	1556894986-1063	https://twitter.com/search?l=&q=%22%24TESLA%22%20since%3A2019-01-01%20until%3A2019-01-31&src=typd	@slcuervo	Saul Lopez	Ya está corregido, con otras gomas. De aquí a unas semanas podré probarlo en persona, jeje	yeah est corregido, con otras gomas. de aqu a unas semanas podr probarlo en persona, jeje	yeah est corregido, con otras gomas. de aqu a unas semanas podr probarlo en persona, jeje	0	neutral	0
234	1	1556894986-1253	https://twitter.com/search?l=&q=%22%24TESLA%22%20since%3A2019-01-01%20until%3A2019-01-31&src=typd	@BHasenlechner	Bernardo Hasenlechner	No están muy buena las fotos pero hoy vi un @tesla Model 3 en Chile. #electromovilidad Es importación directa supongo, igual uno puede soñar.pic.twitter.com/dUmjgZGaGh	no estn muy buena las fotos pero hoy vi un @tesla model 3 en chile. #electromovilidad es importacin directa supongo, igual uno puede soar.pic.twitter.com/dumjgzgagh	no estn muy buena las fotos pero hoy vi un @tesla model 3 en chile. #electromovilidad es importacin directa supongo, igual uno puede soar.pic.twitter.com/dumjgzgagh	0	neutral	0
235	6	1556894986-1335	https://twitter.com/search?l=&q=%22%24TESLA%22%20since%3A2019-01-01%20until%3A2019-01-31&src=typd	@SoyMotorCoches	SoyMotor - Coches	Nueva demanda a @Tesla por la muerte de un pasajero: el coche se incendió tras chocar a 186 kilómetros/hora http://bit.ly/2AJWiUh pic.twitter.com/lsA50MBESf	nueva demanda a @tesla por la muerte de un pasajero: el coche se incendi tras chocar a 186 kilmetros/hora	nueva demanda a @tesla por la muerte de un pasajero: el coche se incendi tras chocar a 186 kilmetros/hora	0	neutral	0
236	1	1556894986-1324	https://twitter.com/search?l=&q=%22%24TESLA%22%20since%3A2019-01-01%20until%3A2019-01-31&src=typd	@gines_fernandez	Ginés Fernández	Y ¿tienes que bajar del coche para capturar el QR con el móvil o captura el código la cámara frontal del @Tesla y autoriza el acceso?	y tienes que bajar del coche para capturar el qr con el mvil o captura el cdigo la cmara frontal del @tesla y autoriza el acceso?	y tienes que bajar del coche para capturar el qr con el mvil o captura el cdigo la cmara frontal del @tesla y autoriza el acceso?	0	neutral	0
239	3	1556894986-1317	https://twitter.com/search?l=&q=%22%24TESLA%22%20since%3A2019-01-01%20until%3A2019-01-31&src=typd	@ernust_	e r n e s t o • c g	Amiguito cdmexiquense, si te molesta que te digan que uses la bicicleta para moverte, te recuerdo que no todos los autos funcionan con gasolina, también están los @Tesla. Digo, si tú pobreza lo permite.	amiguito cdmexiquense, si te molesta que te digan que uses la bicicleta para moverte, te recuerdo que no todos los autos funcionan con gasolina, tambin estn los @tesla. digo, si t pobreza lo permite.	amiguito cdmexiquense, si te molesta que te digan que uses la bicicleta para moverte, te recuerdo que no todos los autos funcionan con gasolina, tambin estn los @tesla. digo, si t pobreza lo permite.	0	neutral	0
240	1	1556894986-1206	https://twitter.com/search?l=&q=%22%24TESLA%22%20since%3A2019-01-01%20until%3A2019-01-31&src=typd	@foroelectricos	ForoCochesEléctricos	#Tesla confirma que habrá beneficios el primer trimestre del 2019, que el Model 3 Mid Range estará disponible en todos los mercados en mayo...y el despido del 7% de la plantilla https://forococheselectricos.com/2019/01/tesla-confirma-que-habra-beneficios-el-primer-trimestre-del-2019-que-el-model-3-mid-range-estara-disponible-en-todos-los-mercados-en-mayo-y-el-despido-del-7-de-la-plantilla.html … …	#tesla confirma que habr beneficios el primer trimestre del 2019, que el model 3 mid range estar disponible en todos los mercados en mayo...y el despido del 7% de la plantilla @tesla	#tesla confirma que habr beneficios el primer trimestre del 2019, que el model 3 mid range estar disponible en todos los mercados en mayo...y el despido del 7% de la plantilla @tesla	0	neutral	0
241	2	1556894986-1626	https://twitter.com/search?l=&q=%22%24TESLA%22%20since%3A2019-01-01%20until%3A2019-01-31&src=typd	@Salvanano	Fernando Martín  🔋	Uber tiene un cargador exclusivo en un parking de Madrid donde el resto de propietarios no podemos cargar, me parece un poco injusto	uber tiene un cargador exclusivo en un parking de madrid donde el resto de propietarios no podemos cargar, me parece un poco injusto	uber tiene un cargador exclusivo en un parking de madrid donde el resto de propietarios no podemos cargar, me parece un poco injusto	0	neutral	0
243	8	1556894986-1219	https://twitter.com/search?l=&q=%22%24TESLA%22%20since%3A2019-01-01%20until%3A2019-01-31&src=typd	@DIYMicha	DIYMicha	tesla dude comes with a nissan?	tesla dude comes with a nissan?	tesla dude comes with a nissan?	0	neutral	0
248	1	1556894986-1103	https://twitter.com/search?l=&q=%22%24TESLA%22%20since%3A2019-01-01%20until%3A2019-01-31&src=typd	@Salvanano	Fernando Martín  🔋	Ya hemos llegado a #ACoruña @AnnaGmez con nuestro @tesla #models #TeslaModelS Y @GachRCD nos ha abandonado Por cierto, si eres cliente del hotel te dejan cargar toda la noche en el #destinationcharger de @marinedacity – en Marineda City	yeah hemos llegado a #acorua @annagmez con nuestro @tesla #models #teslamodels y @gachrcd nos ha abandonado por cierto, si eres cliente del hotel te dejan cargar toda la noche en el #destinationcharger de @marinedacity en marineda city	yeah hemos llegado a #acorua @annagmez con nuestro @tesla #models #teslamodels y @gachrcd nos ha abandonado por cierto, si eres cliente del hotel te dejan cargar toda la noche en el #destinationcharger de @marinedacity en marineda city	0	neutral	0
250	2	1556894986-1636	https://twitter.com/search?l=&q=%22%24TESLA%22%20since%3A2019-01-01%20until%3A2019-01-31&src=typd	@Salvanano	Fernando Martín  🔋	Hola @jorgemilburn ¿podría aclarar el derecho de uso de los SuperCharger por parte de los VTC y Taxis? En Getafe no paran de venir a cargar y tengo entendido que lo tienen prohibido y ya tienen uno en exclusiva en un parking de Madrid @Tesla #tesla #Supercharger #Supercargadores	hola @jorgemilburn podra aclarar el derecho de uso de los supercharger por parte de los vtc y taxis? en getafe no paran de venir a cargar y tengo entendido que lo tienen prohibido y yeah tienen uno en exclusiva en un parking de madrid @tesla #tesla #supercharger #supercargadores	hola @jorgemilburn podra aclarar el derecho de uso de los supercharger por parte de los vtc y taxis? en getafe no paran de venir a cargar y tengo entendido que lo tienen prohibido y yeah tienen uno en exclusiva en un parking de madrid @tesla #tesla #supercharger #supercargadores	0	neutral	0
252	2	1556894986-1668	https://twitter.com/search?l=&q=%22%24TESLA%22%20since%3A2019-01-01%20until%3A2019-01-31&src=typd	@Alandbru	𝓐𝓵𝓪𝓷𝓭	Hoy vi mi anterior coche, que recuerdos... en esta foto se unen pasado y presente una cosa dio paso a la otra, era hora de vivir una nueva experiencia (nunca volveré a un térmico) pero nunca reniego del pasado, forma parte de mi... de mi vida. @Tesla ! pic.twitter.com/ueRrOy3Tb5	hoy vi mi anterior coche, que recuerdos... en esta foto se unen pasado y presente una cosa dio paso a la otra, era hora de vivir una nueva experiencia (nunca volver a un trmico) pero nunca reniego del pasado, forma parte de mi... de mi vida. @tesla ! pic.twitter.com/uerroy3tb5	hoy vi mi anterior coche, que recuerdos... en esta foto se unen pasado y presente una cosa dio paso a la otra, era hora de vivir una nueva experiencia (nunca volver a un trmico) pero nunca reniego del pasado, forma parte de mi... de mi vida. @tesla ! pic.twitter.com/uerroy3tb5	0	neutral	0
255	1	1556894986-1349	https://twitter.com/search?l=&q=%22%24TESLA%22%20since%3A2019-01-01%20until%3A2019-01-31&src=typd	@MiCocheApunto	Raúl González	¿Y si el próximo tras la visión de @Tesla viniera del chino @BYTONcars? Quiere "desmecanizar" el automóvil hasta las últimas consecuencias. Pura digitalización. Un "smartphone con ruedas" que comprarás sólo en sus tiendas... @World_Shopper: https://www.world-shopper.com/news-es/mas-que-un-automovil-el-m-byte-es-un-dispositivo-sobre-ruedas-toda-una-revolucion-conceptual …pic.twitter.com/oWJPPF8cdx	y si el prximo tras la visin de @tesla viniera del chino @bytoncars? quiere "desmecanizar" el automvil hasta las ltimas consecuencias. pura digitalizacin. un "smartphone con ruedas" que comprars slo en sus tiendas... @world_shopper:	y si el prximo tras la visin de @tesla viniera del chino @bytoncars? quiere "desmecanizar" el automvil hasta las ltimas consecuencias. pura digitalizacin. un "smartphone con ruedas" que comprars slo en sus tiendas... @world_shopper:	0	neutral	0
257	1	1556894986-1175	https://twitter.com/search?l=&q=%22%24TESLA%22%20since%3A2019-01-01%20until%3A2019-01-31&src=typd	@BHasenlechner	Bernardo Hasenlechner	Justo afuera del parque Juan Pablo II en Las Condes. Por Nuestra Señora del Rosario en dirección a Presidente Riesco. Yo creo que el tipo iba por Kennedy y usó la salida de Manquehue. Yo paso por ahí todos los días y no lo he vuelto a ver	justo afuera del parque juan pablo ii en las condes. por nuestra seora del rosario en direccin a presidente riesco. yo creo que el tipo iba por kennedy y us la salida de manquehue. yo paso por ah todos los das y no lo he vuelto a ver	justo afuera del parque juan pablo ii en las condes. por nuestra seora del rosario en direccin a presidente riesco. yo creo que el tipo iba por kennedy y us la salida de manquehue. yo paso por ah todos los das y no lo he vuelto a ver	0	neutral	0
258	1	1556894986-1397	https://twitter.com/search?l=&q=%22%24TESLA%22%20since%3A2019-01-01%20until%3A2019-01-31&src=typd	@TayTach	Tay Nigoul	Si, GLOVIShttps://twitter.com/EcoHeliGuy/status/1083555144497688576?s=19 …	si, glovis	si, glovis	0	neutral	0
260	1	1556894986-1297	https://twitter.com/search?l=&q=%22%24TESLA%22%20since%3A2019-01-01%20until%3A2019-01-31&src=typd	@hyecom	HíbridosyEléctricos	.@Tesla ya tiene la solución para evitar que otros coches bloqueen los #Supercargadores: barreras que se abren con un código QR. En China ya están funcionando. https://www.hibridosyelectricos.com/articulo/actualidad/tesla-tiene-solucion-evitar-otros-coches-bloqueen-supercargadores/20190115081956024562.html … Por @jjcastells /Foto @ShanghaiJayin // #CochesEléctricos #Cargadores #Supercharger #Stop…	.@tesla yeah tiene la solucin para evitar que otros coches bloqueen los #supercargadores: barreras que se abren con un cdigo qr. en china yeah estn funcionando. por @jjcastells /foto @shanghaijayin // #cocheselctricos #cargadores #supercharger #stopiceing	.@tesla yeah tiene la solucin para evitar que otros coches bloqueen los #supercargadores: barreras que se abren con un cdigo qr. en china yeah estn funcionando. por @jjcastells /foto @shanghaijayin // #cocheselctricos #cargadores #supercharger #stopiceing	0	neutral	0
263	13	1556894986-1420	https://twitter.com/search?l=&q=%22%24TESLA%22%20since%3A2019-01-01%20until%3A2019-01-31&src=typd	@jean_steffe	Jean	#SuCTeslaEspañaYextranjero @ClubTeslaES @CarlosDG100D @Alandbru @alan_fuertes @Tesla @TeslaParaTodos Hola a todos. Aqui dejo mi opinión acerca de los Superchargers Tesla desde Malaga a Holanda. Pondre 1 foto y mi opinión. Por favor dejar opiniones, quejas o sugerencias.	#sucteslaespaayextranjero @clubteslaes @carlosdg100d @alandbru @alan_fuertes @tesla @teslaparatodos hola a todos. aqui dejo mi opinin acerca de los superchargers tesla desde malaga a holanda. pondre 1 foto y mi opinin. por favor dejar opiniones, quejas o sugerencias.	#sucteslaespaayextranjero @clubteslaes @carlosdg100d @alandbru @alan_fuertes @tesla @teslaparatodos hola a todos. aqui dejo mi opinin acerca de los superchargers tesla desde malaga a holanda. pondre 1 foto y mi opinin. por favor dejar opiniones, quejas o sugerencias.	0	neutral	0
266	1	1556894986-1537	https://twitter.com/search?l=&q=%22%24TESLA%22%20since%3A2019-01-01%20until%3A2019-01-31&src=typd	@YorshMarti	Yorsh Martī	Sería interesante poder probar y reseñar algún Tesla para @ADNautomotriz. El rango de eficiencia y prestaciones realmente son sorepedentes	sera interesante poder probar y resear algn tesla para @adnautomotriz. el rango de eficiencia y prestaciones realmente son sorepedentes	sera interesante poder probar y resear algn tesla para @adnautomotriz. el rango de eficiencia y prestaciones realmente son sorepedentes	0	neutral	0
276	3	1556894986-1025	https://twitter.com/search?l=&q=%22%24TESLA%22%20since%3A2019-01-01%20until%3A2019-01-31&src=typd	@bonnienorman	Bonnie Norman	Says it all. @elonmusk @mayemusk @Tesla https://twitter.com/KelleyBlueBook/status/1088542369929195520 …	says it all. @elonmusk @mayemusk @tesla	says it all. @elonmusk @mayemusk @tesla	0	neutral	0
278	1	1556894986-885	https://twitter.com/search?l=&q=%22%24TESLA%22%20since%3A2019-01-01%20until%3A2019-01-31&src=typd	@armandocoda	Armando Coda	Ay... @tim_cook, Tim Cook... Que te lo van a quitar... Si no te apresuras, @jcfmunoz va a terminar trabajando en @tesla... Vamos... Que lo queremos en el Apple Park!!! FÍCHALO DE UNA BUENA VEZ!!! #JulioEsDios	ay... @tim_cook, tim cook... que te lo van a quitar... si no te apresuras, @jcfmunoz va a terminar trabajando en @tesla... vamos... que lo queremos en el apple park!!! fchalo de una buena vez!!! #julioesdios	ay... @tim_cook, tim cook... que te lo van a quitar... si no te apresuras, @jcfmunoz va a terminar trabajando en @tesla... vamos... que lo queremos en el apple park!!! fchalo de una buena vez!!! #julioesdios	0	neutral	0
279	8	1556894986-1042	https://twitter.com/search?l=&q=%22%24TESLA%22%20since%3A2019-01-01%20until%3A2019-01-31&src=typd	@CGrantWSJ	Charley Grant	just three months after the record quarter that proved all the bears wrong. interesting.	just three months after the record quarter that proved all the bears wrong. interesting.	just three months after the record quarter that proved all the bears wrong. interesting.	0.7	neutral	0
285	3	1556894986-1500	https://twitter.com/search?l=&q=%22%24TESLA%22%20since%3A2019-01-01%20until%3A2019-01-31&src=typd	@CarlosDG100D	CarlosDG	Están todos los puestos de carga operativos? Hace 11 meses que no paso por él, pero desde su apertura tenía sólo 4 operativos	estn todos los puestos de carga operativos? hace 11 meses que no paso por l, pero desde su apertura tena slo 4 operativos	estn todos los puestos de carga operativos? hace 11 meses que no paso por l, pero desde su apertura tena slo 4 operativos	0	neutral	0
292	4	1556894986-1599	https://twitter.com/search?l=&q=%22%24TESLA%22%20since%3A2019-01-01%20until%3A2019-01-31&src=typd	@ExpansionMx	Expansión CNN	VIDEO: @Tesla anuncia una rebaja de 2,000 dólares en el precio de sus autos http://ow.ly/lJQF30nbm7B pic.twitter.com/2SWAlIpInD	video: @tesla anuncia una rebaja de 2,000 dlares en el precio de sus autos	video: @tesla anuncia una rebaja de 2,000 dlares en el precio de sus autos	0	neutral	0
293	3	1556894986-955	https://twitter.com/search?l=&q=%22%24TESLA%22%20since%3A2019-01-01%20until%3A2019-01-31&src=typd	@JAExtremera	Alberto Extremera	Repsol-Viesgo ofrece la posibilidad de carga a 0€ entre las 1 y las 7 de la mañana, con un límite anual de 3.250Kwh, que dicen que equivale a 25.000km	repsol-viesgo ofrece la posibilidad de carga a 0 entre las 1 y las 7 de la maana, con un lmite anual de 3.250kwh, que dicen que equivale a 25.000km	repsol-viesgo ofrece la posibilidad de carga a 0 entre las 1 y las 7 de la maana, con un lmite anual de 3.250kwh, que dicen que equivale a 25.000km	0	neutral	0
294	1	1556894986-1598	https://twitter.com/search?l=&q=%22%24TESLA%22%20since%3A2019-01-01%20until%3A2019-01-31&src=typd	@jjgarcia38	Pepe GARCIA	Debes utilizar josj31948 !!!	debes utilizar josj31948 !!!	debes utilizar josj31948 !!!	0	neutral	0
296	1	1556894986-908	https://twitter.com/search?l=&q=%22%24TESLA%22%20since%3A2019-01-01%20until%3A2019-01-31&src=typd	@jean_steffe	Jean	Hay un ginasio alli y los SuC siempre estan ocupados por coches térmicos aunque haya plazas de aparcamiento disponibles. Ya he llamado la atención de varios pero pasan de todo.	hay un ginasio alli y los suc siempre estan ocupados por coches trmicos aunque haya plazas de aparcamiento disponibles. yeah he llamado la atencin de varios pero pasan de todo.	hay un ginasio alli y los suc siempre estan ocupados por coches trmicos aunque haya plazas de aparcamiento disponibles. yeah he llamado la atencin de varios pero pasan de todo.	0	neutral	0
298	1	1556894986-1369	https://twitter.com/search?l=&q=%22%24TESLA%22%20since%3A2019-01-01%20until%3A2019-01-31&src=typd	@Ata_ulfo	Ataulfo	Vaya cambio amigo. ¿Cuanto has tardado y veo que cargas ha sido 9?	vaya cambio amigo. cuanto has tardado y veo que cargas ha sido 9?	vaya cambio amigo. cuanto has tardado y veo que cargas ha sido 9?	0	neutral	0
299	1	1556894986-1456	https://twitter.com/search?l=&q=%22%24TESLA%22%20since%3A2019-01-01%20until%3A2019-01-31&src=typd	@Gera_Castillo1	Gerardo I. Castillo	El desabasto de la gasolina es un gran pretexto para comprarse un @Tesla.	el desabasto de la gasolina es un gran pretexto para comprarse un @tesla.	el desabasto de la gasolina es un gran pretexto para comprarse un @tesla.	0	neutral	0
302	1	1556894986-1238	https://twitter.com/search?l=&q=%22%24TESLA%22%20since%3A2019-01-01%20until%3A2019-01-31&src=typd	@ClubTeslaES	Club Tesla España	Las obras de la #gigafactory de @Tesla en #shanghai a vista de #dron intensa actividad ! Gracias @vincent13031925 !https://twitter.com/vincent13031925/status/1085854433005645824 …	las obras de la #gigafactory de @tesla en #shanghai a vista de #dron intensa actividad ! gracias @vincent13031925 !	las obras de la #gigafactory de @tesla en #shanghai a vista de #dron intensa actividad ! gracias @vincent13031925 !	0	neutral	0
303	2	1556894986-1224	https://twitter.com/search?l=&q=%22%24TESLA%22%20since%3A2019-01-01%20until%3A2019-01-31&src=typd	@danielxdiaz13	⚡STARBOY ⚡	Ya vas ganando en el mainkra?	yeah vas ganando en el mainkra?	yeah vas ganando en el mainkra?	0	neutral	0
310	1	1556894986-1418	https://twitter.com/search?l=&q=%22%24TESLA%22%20since%3A2019-01-01%20until%3A2019-01-31&src=typd	@TeslaParaTodos	Tesla Para Todos	Ya por fin me funciona el link de referidos: http://ts.la/lars72363 Gracias @Tesla	yeah por fin me funciona el link de referidos: gracias @tesla	yeah por fin me funciona el link de referidos: gracias @tesla	0	neutral	0
311	1	1556894986-1611	https://twitter.com/search?l=&q=%22%24TESLA%22%20since%3A2019-01-01%20until%3A2019-01-31&src=typd	@Alandbru	𝓐𝓵𝓪𝓷𝓭	con todos aciertas	con todos aciertas	con todos aciertas	0	neutral	0
314	1	1556894986-1664	https://twitter.com/search?l=&q=%22%24TESLA%22%20since%3A2019-01-01%20until%3A2019-01-31&src=typd	@legolas_83	@lberto Muñoz	Bueno , supongo que nuestro amigo @Alandbru quería dejarlo impecable para que su valor subiera o que se viera genial para venderlo	bueno , supongo que nuestro amigo @alandbru quera dejarlo impecable para que su valor subiera o que se viera genial para venderlo	bueno , supongo que nuestro amigo @alandbru quera dejarlo impecable para que su valor subiera o que se viera genial para venderlo	0	neutral	0
315	2	1556894986-1577	https://twitter.com/search?l=&q=%22%24TESLA%22%20since%3A2019-01-01%20until%3A2019-01-31&src=typd	@CarlosDG100D	CarlosDG	Ya lo pagará con degradación de la batería... es de tontos hacer eso!! @jorgemilburn sería bueno que algún sistema informático vigilase los abusos en los SuC... a partir de febrero/marzo con la llegada del Model3, se puede complicar la carga. Aunque ellos usen el CCS	yeah lo pagar con degradacin de la batera... es de tontos hacer eso!! @jorgemilburn sera bueno que algn sistema informtico vigilase los abusos en los suc... a partir de febrero/marzo con la llegada del model3, se puede complicar la carga. aunque ellos usen el ccs	yeah lo pagar con degradacin de la batera... es de tontos hacer eso!! @jorgemilburn sera bueno que algn sistema informtico vigilase los abusos en los suc... a partir de febrero/marzo con la llegada del model3, se puede complicar la carga. aunque ellos usen el ccs	0	neutral	0
316	4	1556894986-1020	https://twitter.com/search?l=&q=%22%24TESLA%22%20since%3A2019-01-01%20until%3A2019-01-31&src=typd	@DomoElectra	Domo Electra	Cada vez más cerca @Tesla pic.twitter.com/zXpNwsQjJi	cada vez ms cerca @tesla pic.twitter.com/zxpnwsqjji	cada vez ms cerca @tesla pic.twitter.com/zxpnwsqjji	0	neutral	0
317	8	1556894986-1125	https://twitter.com/search?l=&q=%22%24TESLA%22%20since%3A2019-01-01%20until%3A2019-01-31&src=typd	@ClubTeslaES	Club Tesla España	Pshhhh ! Un secreto... se están instalando en el #supercharger #tesla de #Getafe los conectores #CCS para los #model3 Gracias !!! @Tesla by @elonmuskpic.twitter.com/9DhCKFsMW1	pshhhh ! un secreto... se estn instalando en el #supercharger #tesla de #getafe los conectores #ccs para los #model3 gracias !!! @tesla by @elonmuskpic.twitter.com/9dhckfsmw1	pshhhh ! un secreto... se estn instalando en el #supercharger #tesla de #getafe los conectores #ccs para los #model3 gracias !!! @tesla by @elonmuskpic.twitter.com/9dhckfsmw1	0	neutral	0
321	1	1556894986-1000	https://twitter.com/search?l=&q=%22%24TESLA%22%20since%3A2019-01-01%20until%3A2019-01-31&src=typd	@javitovather	Javito 🔋 🔋	Yo tambien te lo paso	yo tambien te lo paso	yo tambien te lo paso	0	neutral	0
324	1	1556894986-1694	https://twitter.com/search?l=&q=%22%24TESLA%22%20since%3A2019-01-01%20until%3A2019-01-31&src=typd	@PianoBoy1067	Carter Floering	I’ve cracked it!!!! The fully automated Teslas are actually Autobots from Cybertron that Elon Musk made peace with! @elonmusk @Tesla	i have cracked it!!!! the fully automated teslas are actually autobots from cybertron that elon musk made peace with! @elonmusk @tesla	i have cracked it!!!! the fully automated teslas are actually autobots from cybertron that elon musk made peace with! @elonmusk @tesla	0.1	neutral	0
328	16	1556894986-939	https://twitter.com/search?l=&q=%22%24TESLA%22%20since%3A2019-01-01%20until%3A2019-01-31&src=typd	@TeamKanyeDaily	TeamKanyeDaily	“Know it’s electric. In the @Tesla check the metric.” pic.twitter.com/UpcFRgYKQK	know its electric. in the @tesla check the metric. pic.twitter.com/upcfrgykqk	know its electric. in the @tesla check the metric. pic.twitter.com/upcfrgykqk	0	neutral	0
334	1	1556894986-1007	https://twitter.com/search?l=&q=%22%24TESLA%22%20since%3A2019-01-01%20until%3A2019-01-31&src=typd	@torqueman69	Torqueman	Lo importante es cerrar el circulo y cargar con energia 100% procedente de renovables. Yo estoy muy contento con somenergia	lo importante es cerrar el circulo y cargar con energia 100% procedente de renovables. yo estoy muy contento con somenergia	lo importante es cerrar el circulo y cargar con energia 100% procedente de renovables. yo estoy muy contento con somenergia	0	neutral	0
336	1	1556894986-1239	https://twitter.com/search?l=&q=%22%24TESLA%22%20since%3A2019-01-01%20until%3A2019-01-31&src=typd	@ClubTeslaES	Club Tesla España	Damos las gracias a @vincent13031925 por estos vídeos en su visita a las obras de la nueva Gigafactory de @Tesla en #shanghai !https://twitter.com/vincent13031925/status/1085767194997252097 …	damos las gracias a @vincent13031925 por estos vdeos en su visita a las obras de la nueva gigafactory de @tesla en #shanghai !	damos las gracias a @vincent13031925 por estos vdeos en su visita a las obras de la nueva gigafactory de @tesla en #shanghai !	0	neutral	0
341	1	1556894986-1596	https://twitter.com/search?l=&q=%22%24TESLA%22%20since%3A2019-01-01%20until%3A2019-01-31&src=typd	@Alandbru	𝓐𝓵𝓪𝓷𝓭	Cierto ! Solo me faltan 54, pero la unión hace la fuerza, mejor concentrar los esfuerzos en el mío, prometo dejaros subir...	cierto ! solo me faltan 54, pero la unin hace la fuerza, mejor concentrar los esfuerzos en el mo, prometo dejaros subir...	cierto ! solo me faltan 54, pero la unin hace la fuerza, mejor concentrar los esfuerzos en el mo, prometo dejaros subir...	0	neutral	0
345	2	1556894986-1457	https://twitter.com/search?l=&q=%22%24TESLA%22%20since%3A2019-01-01%20until%3A2019-01-31&src=typd	@RulCardos	Cardós	Yo ya aparté el mío, jeje	yo yeah apart el mo, jeje	yo yeah apart el mo, jeje	0	neutral	0
347	27	1556894986-914	https://twitter.com/search?l=&q=%22%24TESLA%22%20since%3A2019-01-01%20until%3A2019-01-31&src=typd	@Tesla	Tesla	40,000 cycles - equivalent to 12 years of seat use	40,000 cycles - equivalent to 12 years of seat use	40,000 cycles - equivalent to 12 years of seat use	0	neutral	0
349	1	1556894986-974	https://twitter.com/search?l=&q=%22%24TESLA%22%20since%3A2019-01-01%20until%3A2019-01-31&src=typd	@sma07	sebastian andres	Que grande Formula E . No olvidar al Gran Nikola Tesla Quien fue el impulsor de la electro movilidad. #Tesla @Tesla #NissanFormulaE Bien para Chile traer estos eventos de renombre mundial. #FormulaExEl13	que grande formula e . no olvidar al gran nikola tesla quien fue el impulsor de la electro movilidad. #tesla @tesla #nissanformulae bien para chile traer estos eventos de renombre mundial. #formulaexel13	que grande formula e . no olvidar al gran nikola tesla quien fue el impulsor de la electro movilidad. #tesla @tesla #nissanformulae bien para chile traer estos eventos de renombre mundial. #formulaexel13	0	neutral	0
353	1	1556894986-1129	https://twitter.com/search?l=&q=%22%24TESLA%22%20since%3A2019-01-01%20until%3A2019-01-31&src=typd	@foroelectricos	ForoCochesEléctricos	Miles de reservistas todavía esperan la llegada del Tesla Model 3 Standard https://forococheselectricos.com/2019/01/miles-de-reservistas-todavia-esperan-la-llegada-del-tesla-model-3-standard.html … #Tesla #TeslaModel3 @Tesla pic.twitter.com/ceFcfTaPtz	miles de reservistas todava esperan la llegada del tesla model 3 standard #tesla #teslamodel3 @tesla pic.twitter.com/cefcftaptz	miles de reservistas todava esperan la llegada del tesla model 3 standard #tesla #teslamodel3 @tesla pic.twitter.com/cefcftaptz	0	neutral	0
357	2	1556894986-895	https://twitter.com/search?l=&q=%22%24TESLA%22%20since%3A2019-01-01%20until%3A2019-01-31&src=typd	@DomoElectra	Domo Electra	La mejor tarifa para vehículo eléctrico @Tesla #Model3 https://youtu.be/STLdVvMZj-s #DomoNoticiaspic.twitter.com/JpNgyximm1	la mejor tarifa para vehculo elctrico @tesla #model3 #domonoticiaspic.twitter.com/jpngyximm1	la mejor tarifa para vehculo elctrico @tesla #model3 #domonoticiaspic.twitter.com/jpngyximm1	0	neutral	0
358	1	1556894986-1505	https://twitter.com/search?l=&q=%22%24TESLA%22%20since%3A2019-01-01%20until%3A2019-01-31&src=typd	@anup_pote24	Anup pote™	Made in China!!!	made in china!!!	made in china!!!	0	neutral	0
361	1	1556894986-983	https://twitter.com/search?l=&q=%22%24TESLA%22%20since%3A2019-01-01%20until%3A2019-01-31&src=typd	@Josedasky	Jose	Merece la pena pagar esos 3,90€ y precio coste?	merece la pena pagar esos 3,90 y precio coste?	merece la pena pagar esos 3,90 y precio coste?	0	neutral	0
362	1	1556894986-1588	https://twitter.com/search?l=&q=%22%24TESLA%22%20since%3A2019-01-01%20until%3A2019-01-31&src=typd	@Jescribanomi	Fco Javier Escribano	Hola!! Sigo sin poder entrar en la APP de Tesla teniendo número de pedido, me indica la app que mi cuenta Tesla no tiene nada registrado. Todavía no se ha arreglado la incidencia? El mismo día del pedido si que podía entrar...@ClubTeslaES @Tesla @jorgemilburn	hola!! sigo sin poder entrar en la app de tesla teniendo nmero de pedido, me indica la app que mi cuenta tesla no tiene nada registrado. todava no se ha arreglado la incidencia? el mismo da del pedido si que poda entrar...@clubteslaes @tesla @jorgemilburn	hola!! sigo sin poder entrar en la app de tesla teniendo nmero de pedido, me indica la app que mi cuenta tesla no tiene nada registrado. todava no se ha arreglado la incidencia? el mismo da del pedido si que poda entrar...@clubteslaes @tesla @jorgemilburn	0	neutral	0
370	1	1556894986-1029	https://twitter.com/search?l=&q=%22%24TESLA%22%20since%3A2019-01-01%20until%3A2019-01-31&src=typd	@Denunci67122123	ANONIMO	Segun su sowfware informatico @Correos el envio: LX112481245JP ha llegado a españa lleva semanas y esta en su oficina de cambio .pic.twitter.com/HsGCLpZW2W	segun su sowfware informatico @correos el envio: lx112481245jp ha llegado a espaa lleva semanas y esta en su oficina de cambio .pic.twitter.com/hsgclpzw2w	segun su sowfware informatico @correos el envio: lx112481245jp ha llegado a espaa lleva semanas y esta en su oficina de cambio .pic.twitter.com/hsgclpzw2w	0	neutral	0
372	3	1556894986-1374	https://twitter.com/search?l=&q=%22%24TESLA%22%20since%3A2019-01-01%20until%3A2019-01-31&src=typd	@Alandbru	𝓐𝓵𝓪𝓷𝓭	Mi amigo @vincent13031925 me envía estas fotos de los @tesla #Model3 destino a #Europa. Veréis en ellas que el formato de porta matrícula es el europeo. https://twitter.com/vincent13031925/status/1084171840770043905 …	mi amigo @vincent13031925 me enva estas fotos de los @tesla #model3 destino a #europa. veris en ellas que el formato de porta matrcula es el europeo.	mi amigo @vincent13031925 me enva estas fotos de los @tesla #model3 destino a #europa. veris en ellas que el formato de porta matrcula es el europeo.	0	neutral	0
375	1	1556894986-1492	https://twitter.com/search?l=&q=%22%24TESLA%22%20since%3A2019-01-01%20until%3A2019-01-31&src=typd	@autologiaonline	Autología	Con largas filas para cargar combustible para muchos la solución de su movilidad diaria podría estar en un automóvil eléctrico. Más información-> http://bit.ly/2RBBYhJ @soloautos -> http://bit.ly/2FdhR3s 4.- Tesla Model S #DesabastoDeGasolina @Tesla (4/4) pic.twitter.com/lSOQKpdlb8	con largas filas para cargar combustible para muchos la solucin de su movilidad diaria podra estar en un automvil elctrico. ms informacin-> @soloautos -> 4.- tesla model s #desabastodegasolina @tesla (4/4) pic.twitter.com/lsoqkpdlb8	con largas filas para cargar combustible para muchos la solucin de su movilidad diaria podra estar en un automvil elctrico. ms informacin-> @soloautos -> 4.- tesla model s #desabastodegasolina @tesla (4/4) pic.twitter.com/lsoqkpdlb8	0	neutral	0
376	1	1556894986-1401	https://twitter.com/search?l=&q=%22%24TESLA%22%20since%3A2019-01-01%20until%3A2019-01-31&src=typd	@electricsun78	David	Javito de donde eres tenemos que hacer el contrato de medio año tu y medio año yo. Lo echamos a suerte haber quien lo estrena	javito de donde eres tenemos que hacer el contrato de medio ao tu y medio ao yo. lo echamos a suerte haber quien lo estrena	javito de donde eres tenemos que hacer el contrato de medio ao tu y medio ao yo. lo echamos a suerte haber quien lo estrena	0	neutral	0
377	1	1556894986-1606	https://twitter.com/search?l=&q=%22%24TESLA%22%20since%3A2019-01-01%20until%3A2019-01-31&src=typd	@juanma10877	🚖🅙🅤🅐🅝🅜🅐 🚖	Y los bocachanclas q echaban pestes acerca del #taxi de #Madrid q opinaran ahora? 3er @Tesla #Teslataxi con franja roja. Enhorabuena a @taksee_spain y al compi X esta apuesta. #asisi #MovilidadSostenible #movilidadurbana #MejorEnTaxi #Madridentaxihttps://twitter.com/taksee_spain/status/1080219629790859266?s=19 …	y los bocachanclas q echaban pestes acerca del #taxi de #madrid q opinaran ahora? 3er @tesla #teslataxi con franja roja. enhorabuena a @taksee_spain y al compi x esta apuesta. #asisi #movilidadsostenible #movilidadurbana #mejorentaxi #madridentaxi	y los bocachanclas q echaban pestes acerca del #taxi de #madrid q opinaran ahora? 3er @tesla #teslataxi con franja roja. enhorabuena a @taksee_spain y al compi x esta apuesta. #asisi #movilidadsostenible #movilidadurbana #mejorentaxi #madridentaxi	0	neutral	0
384	6	1556894986-978	https://twitter.com/search?l=&q=%22%24TESLA%22%20since%3A2019-01-01%20until%3A2019-01-31&src=typd	@SievertMike	Mike Sievert	Kudos to the folks at @FremontPD! I’m rooting for their @Tesla experiment to pay off. Who knows, maybe it will set the precedent for police cruisers everywhere! Plus, just try to outrun a Tesla. Can’t be done. https://bit.ly/2Dzl7Ec	kudos to the folks at @fremontpd! i am rooting for their @tesla experiment to pay off. who knows, maybe it will set the precedent for police cruisers everywhere! plus, just try to outrun a tesla. can not be done.	kudos to the folks at @fremontpd! i am rooting for their @tesla experiment to pay off. who knows, maybe it will set the precedent for police cruisers everywhere! plus, just try to outrun a tesla. can not be done.	0	neutral	0
386	2	1556894986-851	https://twitter.com/search?l=&q=%22%24TESLA%22%20since%3A2019-01-01%20until%3A2019-01-31&src=typd	@PeterHoskinsTV	Peter Hoskins	BREAKING: @Tesla CFO Deepak Ahuja is retiring, CEO @elonmusk announces at the end of the earnings conference call. He will continue to serve as a "senior adviser" for "probably years to come," Musk says. via @DaveLeeBBC	breaking: @tesla cfo deepak ahuja is retiring, ceo @elonmusk announces at the end of the earnings conference call. he will continue to serve as a "senior adviser" for "probably years to come," musk says. via @daveleebbc	breaking: @tesla cfo deepak ahuja is retiring, ceo @elonmusk announces at the end of the earnings conference call. he will continue to serve as a "senior adviser" for "probably years to come," musk says. via @daveleebbc	0	neutral	0
389	1	1556894986-890	https://twitter.com/search?l=&q=%22%24TESLA%22%20since%3A2019-01-01%20until%3A2019-01-31&src=typd	@dvdpamen	david pagola	ENERKIA para el VE en el trabajo, y ¿cual para tu casa? Yo acabo de contratar con la coop EmasP. Soy domodiscípulo del 2.3.	enerkia para el ve en el trabajo, y cual para tu casa? yo acabo de contratar con la coop emasp. soy domodiscpulo del 2.3.	enerkia para el ve en el trabajo, y cual para tu casa? yo acabo de contratar con la coop emasp. soy domodiscpulo del 2.3.	0	neutral	0
390	1	1556894986-1366	https://twitter.com/search?l=&q=%22%24TESLA%22%20since%3A2019-01-01%20until%3A2019-01-31&src=typd	@BapCris	Cris Bap	@PipoCalderon__ pensé que tu te movías en puro @Tesla	@pipocalderon__ pens que tu te movas en puro @tesla	@pipocalderon__ pens que tu te movas en puro @tesla	0	neutral	0
392	3	1556894986-1474	https://twitter.com/search?l=&q=%22%24TESLA%22%20since%3A2019-01-01%20until%3A2019-01-31&src=typd	@VOANoticias	Voz de América	.@Tesla construirá sus vehículos Modelo 3 en #China y dice que espera tener una capacidad de producción de 500.000 vehículos por año en su nueva fábrica http://ow.ly/t0da30ndWJR pic.twitter.com/ugTITPBcwP	.@tesla construir sus vehculos modelo 3 en #china y dice que espera tener una capacidad de produccin de 500.000 vehculos por ao en su nueva fbrica	.@tesla construir sus vehculos modelo 3 en #china y dice que espera tener una capacidad de produccin de 500.000 vehculos por ao en su nueva fbrica	0	neutral	0
401	2	1556894986-1607	https://twitter.com/search?l=&q=%22%24TESLA%22%20since%3A2019-01-01%20until%3A2019-01-31&src=typd	@NSCabezon	IvÃ¡n CabezÃ³n	Error!! Usas Http://ts.la/ivan4236 !!	error!! usas !!	error!! usas !!	0	neutral	0
403	1	1556894986-1121	https://twitter.com/search?l=&q=%22%24TESLA%22%20since%3A2019-01-01%20until%3A2019-01-31&src=typd	@RicardoBlanco	Mr. ¯\_(ツ)_/¯hite	Gracias por el reporte. ¿Tendrás la dirección?	gracias por el reporte. tendrs la direccin?	gracias por el reporte. tendrs la direccin?	0	neutral	0
407	4	1556894986-1462	https://twitter.com/search?l=&q=%22%24TESLA%22%20since%3A2019-01-01%20until%3A2019-01-31&src=typd	@ElFinanciero_Mx	El Financiero	Robot del #CES2019 es atropellado por un @Tesla en piloto automático. http://bit.ly/2AxNgcT pic.twitter.com/gkcfi2C2MN	robot del #ces2019 es atropellado por un @tesla en piloto automtico.	robot del #ces2019 es atropellado por un @tesla en piloto automtico.	0	neutral	0
408	1	1556894986-1134	https://twitter.com/search?l=&q=%22%24TESLA%22%20since%3A2019-01-01%20until%3A2019-01-31&src=typd	@dante_Mtz	Arthur Fleck	Sugerencia: si les dan la indemnización (qué lo harán) que se compren un @Tesla para que no tengan que robar gasolina nunca más y no haya que pagarles otra vez	sugerencia: si les dan la indemnizacin (qu lo harn) que se compren un @tesla para que no tengan que robar gasolina nunca ms y no haya que pagarles otra vez	sugerencia: si les dan la indemnizacin (qu lo harn) que se compren un @tesla para que no tengan que robar gasolina nunca ms y no haya que pagarles otra vez	0	neutral	0
411	1	1556894986-1536	https://twitter.com/search?l=&q=%22%24TESLA%22%20since%3A2019-01-01%20until%3A2019-01-31&src=typd	@cafrealvolante	Cafre al Volante	Lo que puedes hacer es agendar una prueba de manejo, yo fui un día al showroom y al siguiente lo manejé	lo que puedes hacer es agendar una prueba de manejo, yo fui un da al showroom y al siguiente lo manej	lo que puedes hacer es agendar una prueba de manejo, yo fui un da al showroom y al siguiente lo manej	0	neutral	0
413	1	1556894986-1444	https://twitter.com/search?l=&q=%22%24TESLA%22%20since%3A2019-01-01%20until%3A2019-01-31&src=typd	@joseluis_acha	Jose Luis Caceres	Hermoso, felicidades!! Consulta, como sería el mantenimientos preventivo, y las atenciones mecánicas y electrónicas que necesite sin tener representante en Py?	hermoso, felicidades!! consulta, como sera el mantenimientos preventivo, y las atenciones mecnicas y electrnicas que necesite sin tener representante en py?	hermoso, felicidades!! consulta, como sera el mantenimientos preventivo, y las atenciones mecnicas y electrnicas que necesite sin tener representante en py?	0	neutral	0
415	1	1556894986-1455	https://twitter.com/search?l=&q=%22%24TESLA%22%20since%3A2019-01-01%20until%3A2019-01-31&src=typd	@CuateRadiacion	El Cuate Radiación	Huggies Supreme... en Costco los venden en cajas y si es ahorro, más los primeros meses; las toallas húmedas de la marca de Costco también jalan chido	huggies supreme... en costco los venden en cajas y si es ahorro, ms los primeros meses; las toallas hmedas de la marca de costco tambin jalan chido	huggies supreme... en costco los venden en cajas y si es ahorro, ms los primeros meses; las toallas hmedas de la marca de costco tambin jalan chido	0	neutral	0
417	2	1556894986-1546	https://twitter.com/search?l=&q=%22%24TESLA%22%20since%3A2019-01-01%20until%3A2019-01-31&src=typd	@soyrauljimenez	Raúl Jiménez	Pues sí @elonmusk lo ha conseguido. Entrega en Marzo el @tesla 3. Felicidades. pic.twitter.com/YTDIBPOVA7	pues s @elonmusk lo ha conseguido. entrega en marzo el @tesla 3. felicidades. pic.twitter.com/ytdibpova7	pues s @elonmusk lo ha conseguido. entrega en marzo el @tesla 3. felicidades. pic.twitter.com/ytdibpova7	0	neutral	0
421	1	1556894986-1507	https://twitter.com/search?l=&q=%22%24TESLA%22%20since%3A2019-01-01%20until%3A2019-01-31&src=typd	@obseco	Oscar Blanco	Llaman con un “91”	llaman con un 91	llaman con un 91	0	neutral	0
422	8	1556894986-963	https://twitter.com/search?l=&q=%22%24TESLA%22%20since%3A2019-01-01%20until%3A2019-01-31&src=typd	@scot_work	Scot Work	"My car has been plugged in for about 30 minutes and still not charging. Any idea why?" $TSLAQ $TSLA @TESLA #TESLA #TESLAMODEL3pic.twitter.com/LyvjruENta	"my car has been plugged in for about 30 minutes and still not charging. any idea why?" $tslaq $tsla @tesla #tesla #teslamodel3pic.twitter.com/lyvjruenta	"my car has been plugged in for about 30 minutes and still not charging. any idea why?" $tslaq $tsla @tesla #tesla #teslamodel3pic.twitter.com/lyvjruenta	0	neutral	0
423	39	1556894986-1226	https://twitter.com/search?l=&q=%22%24TESLA%22%20since%3A2019-01-01%20until%3A2019-01-31&src=typd	@Tesla	Tesla	pic.twitter.com/VKtjtUsmNN	pic.twitter.com/vktjtusmnn	pic.twitter.com/vktjtusmnn	0	neutral	0
424	1	1556894986-1394	https://twitter.com/search?l=&q=%22%24TESLA%22%20since%3A2019-01-01%20until%3A2019-01-31&src=typd	@JaviHernandez73	Javier Hernández	El mío aún no lo veo y creo que aún me tocará esperar, mi opción por un @tesla Model 3 MR es la más adecuada. Espero que pronto puedan las versiones más económicas tenga su billete de embarque @elonmusk	el mo an no lo veo y creo que an me tocar esperar, mi opcin por un @tesla model 3 mr es la ms adecuada. espero que pronto puedan las versiones ms econmicas tenga su billete de embarque @elonmusk	el mo an no lo veo y creo que an me tocar esperar, mi opcin por un @tesla model 3 mr es la ms adecuada. espero que pronto puedan las versiones ms econmicas tenga su billete de embarque @elonmusk	0	neutral	0
428	1	1556894986-1292	https://twitter.com/search?l=&q=%22%24TESLA%22%20since%3A2019-01-01%20until%3A2019-01-31&src=typd	@PavlerasTuko	Pablo	Ya se puede comprar pero eso si con 500 mil km	yeah se puede comprar pero eso si con 500 mil km	yeah se puede comprar pero eso si con 500 mil km	0	neutral	0
431	1	1556894986-1620	https://twitter.com/search?l=&q=%22%24TESLA%22%20since%3A2019-01-01%20until%3A2019-01-31&src=typd	@legolas_83	@lberto Muñoz	Hombre ya	hombre yeah	hombre yeah	0	neutral	0
433	1	1556894986-1692	https://twitter.com/search?l=&q=%22%24TESLA%22%20since%3A2019-01-01%20until%3A2019-01-31&src=typd	@Jekajojo	Rosie	My point is this is happening electronically with home deliveries - through the signing of DMV docs and prior to the physical arrival of the vehicle. From what I understand truck driver drops off vehicle - payment and DMV signing happens prior?	my point is this is happening electronically with home deliveries - through the signing of dmv docs and prior to the physical arrival of the vehicle. from what i understand truck driver drops off vehicle - payment and dmv signing happens prior?	my point is this is happening electronically with home deliveries - through the signing of dmv docs and prior to the physical arrival of the vehicle. from what i understand truck driver drops off vehicle - payment and dmv signing happens prior?	0.047619048	neutral	0
435	1	1556894986-1259	https://twitter.com/search?l=&q=%22%24TESLA%22%20since%3A2019-01-01%20until%3A2019-01-31&src=typd	@obseco	Oscar Blanco	Ya tardas, que muchos estamos esperando el coche!	yeah tardas, que muchos estamos esperando el coche!	yeah tardas, que muchos estamos esperando el coche!	0	neutral	0
447	22	1556894986-982	https://twitter.com/search?l=&q=%22%24TESLA%22%20since%3A2019-01-01%20until%3A2019-01-31&src=typd	@LikeTeslaKim	LikeTesla	Who needs @Tesla to announce the 125D when you can have the 1.21 GW! https://youtu.be/I5cYgRnfFDA #LikeTesla #Tesla #ModelS #ModelX #Model3 #GreatScottpic.twitter.com/QJR7nbgPOd	who needs @tesla to announce the 125d when you can have the 1.21 gw! #liketesla #tesla #models #modelx #model3 #greatscottpic.twitter.com/qjr7nbgpod	who needs @tesla to announce the 125d when you can have the 1.21 gw! #liketesla #tesla #models #modelx #model3 #greatscottpic.twitter.com/qjr7nbgpod	0	neutral	0
448	1	1556894986-1067	https://twitter.com/search?l=&q=%22%24TESLA%22%20since%3A2019-01-01%20until%3A2019-01-31&src=typd	@cnoyagonzalez	Carlos Noya	Señores de @Tesla hay gente que usa las campañas de Adsense para promocionar sus códigos de referidos. Algo que entiendo va contra las normas. Aquí una captura, y el link al que enlaza: https://www.tesla.com/es_ES/referral/maurice9019?redirect=no …pic.twitter.com/MRuBAT6R9I	seores de @tesla hay gente que usa las campaas de adsense para promocionar sus cdigos de referidos. algo que entiendo va contra las normas. aqu una captura, y el link al que enlaza:	seores de @tesla hay gente que usa las campaas de adsense para promocionar sus cdigos de referidos. algo que entiendo va contra las normas. aqu una captura, y el link al que enlaza:	0	neutral	0
455	1	1556894986-1287	https://twitter.com/search?l=&q=%22%24TESLA%22%20since%3A2019-01-01%20until%3A2019-01-31&src=typd	@foroelectricos	ForoCochesEléctricos	¿Cuándo podrás comprarte un #Tesla Model S de ocasión por menos de 30.000 euros en Europa? https://forococheselectricos.com/2019/01/cuando-podras-comprarte-un-tesla-model-s-de-ocasion-por-menos-de-30-000-euros-en-europa.html … #TeslaModelS @Tesla pic.twitter.com/fcra3mkFGz	cundo podrs comprarte un #tesla model s de ocasin por menos de 30.000 euros en europa? #teslamodels @tesla pic.twitter.com/fcra3mkfgz	cundo podrs comprarte un #tesla model s de ocasin por menos de 30.000 euros en europa? #teslamodels @tesla pic.twitter.com/fcra3mkfgz	0	neutral	0
457	1	1556894986-1609	https://twitter.com/search?l=&q=%22%24TESLA%22%20since%3A2019-01-01%20until%3A2019-01-31&src=typd	@KM1313	Xavier Puigcercos	El mio!	el mio!	el mio!	0	neutral	0
462	124	1556894986-988	https://twitter.com/search?l=&q=%22%24TESLA%22%20since%3A2019-01-01%20until%3A2019-01-31&src=typd	@vincent13031925	Vincent	Model X dance at 2019 Tesla Owners Taiwan Inaugural !! @Tesla @elonmusk #Tesla #ModelX #Taiwanpic.twitter.com/e1Omr76ZdD	model x dance at 2019 tesla owners taiwan inaugural !! @tesla @elonmusk #tesla #modelx #taiwanpic.twitter.com/e1omr76zdd	model x dance at 2019 tesla owners taiwan inaugural !! @tesla @elonmusk #tesla #modelx #taiwanpic.twitter.com/e1omr76zdd	0	neutral	0
467	1	1556894986-1215	https://twitter.com/search?l=&q=%22%24TESLA%22%20since%3A2019-01-01%20until%3A2019-01-31&src=typd	@jpmsam	Samuel Pérez	@Thmuay1977 como ves lo de hoy? La bajada por reduccion de empleados y demas	@thmuay1977 como ves lo de hoy? la bajada por reduccion de empleados y demas	@thmuay1977 como ves lo de hoy? la bajada por reduccion de empleados y demas	0	neutral	0
468	1	1556894986-1538	https://twitter.com/search?l=&q=%22%24TESLA%22%20since%3A2019-01-01%20until%3A2019-01-31&src=typd	@YorshMarti	Yorsh Martī	Así es Cafre, Leaf 2019 ofrece autonomía de 241km al100%, en los Chargers de Walmart Toreo/ Paseo Interlomas, regeneraba 20% x hora aprox. En los Chargers De Agencias Nissan/BMW, 30% x hora aprox. Operando con el "e-pedal" y a ritmos moderados, mantenía casi siempre el mismo %	as es cafre, leaf 2019 ofrece autonoma de 241km al100%, en los chargers de walmart toreo/ paseo interlomas, regeneraba 20% x hora aprox. en los chargers de agencias nissan/bmw, 30% x hora aprox. operando con el "e-pedal" y a ritmos moderados, mantena casi siempre el mismo %	as es cafre, leaf 2019 ofrece autonoma de 241km al100%, en los chargers de walmart toreo/ paseo interlomas, regeneraba 20% x hora aprox. en los chargers de agencias nissan/bmw, 30% x hora aprox. operando con el "e-pedal" y a ritmos moderados, mantena casi siempre el mismo %	0	neutral	0
471	4	1556894986-1048	https://twitter.com/search?l=&q=%22%24TESLA%22%20since%3A2019-01-01%20until%3A2019-01-31&src=typd	@kristianteleki	Kristian Teleki	Who is going to be the @elonmusk of Shipping? To reduce CO2 emissions from the shipping sector we need a @Tesla vessel. @gilliantett @Maersk @bryworthington #OceanDavos @FriendsofOcean @ThomsonFiji @figuerescr @AdairTurnerUK #WEF2019pic.twitter.com/VFz5B1JMwB	who is going to be the @elonmusk of shipping? to reduce co2 emissions from the shipping sector we need a @tesla vessel. @gilliantett @maersk @bryworthington #oceandavos @friendsofocean @thomsonfiji @figuerescr @adairturneruk #wef2019pic.twitter.com/vfz5b1jmwb	who is going to be the @elonmusk of shipping? to reduce co2 emissions from the shipping sector we need a @tesla vessel. @gilliantett @maersk @bryworthington #oceandavos @friendsofocean @thomsonfiji @figuerescr @adairturneruk #wef2019pic.twitter.com/vfz5b1jmwb	0	neutral	0
476	1	1556894986-1284	https://twitter.com/search?l=&q=%22%24TESLA%22%20since%3A2019-01-01%20until%3A2019-01-31&src=typd	@algne	Angel Finn	en Brasil fue ese	en brasil fue ese	en brasil fue ese	0	neutral	0
480	1	1556894986-1309	https://twitter.com/search?l=&q=%22%24TESLA%22%20since%3A2019-01-01%20until%3A2019-01-31&src=typd	@Ale_951	Ale Vosía	Que sean dos, si me puede prestar uno a mi también sería bueno.	que sean dos, si me puede prestar uno a mi tambin sera bueno.	que sean dos, si me puede prestar uno a mi tambin sera bueno.	0	neutral	0
483	1	1556894986-1156	https://twitter.com/search?l=&q=%22%24TESLA%22%20since%3A2019-01-01%20until%3A2019-01-31&src=typd	@majojalabertt	josi	Mi sueño es ser millonaria para comprarme un @Tesla	mi sueo es ser millonaria para comprarme un @tesla	mi sueo es ser millonaria para comprarme un @tesla	0	neutral	0
488	1	1556894986-1274	https://twitter.com/search?l=&q=%22%24TESLA%22%20since%3A2019-01-01%20until%3A2019-01-31&src=typd	@freddier	Freddy Vega	A veces del grid local. A veces solar.	a veces del grid local. a veces solar.	a veces del grid local. a veces solar.	0	neutral	0
494	1	1556894986-1140	https://twitter.com/search?l=&q=%22%24TESLA%22%20since%3A2019-01-01%20until%3A2019-01-31&src=typd	@AndreasOstberg	Andreas Östberg	Área de oportunidad para @tesla en México.	rea de oportunidad para @tesla en mxico.	rea de oportunidad para @tesla en mxico.	0	neutral	0
498	2	1556894986-1608	https://twitter.com/search?l=&q=%22%24TESLA%22%20since%3A2019-01-01%20until%3A2019-01-31&src=typd	@lajornadaonline	La Jornada	Las entregas de autos eléctricos @Tesla llegaron a 244 mil 920 en #EU en 2018, 138 por ciento sobre las de 2017, impulsadas por mayores ventas del #Model3. #Infografía Graphic Newspic.twitter.com/ujC3eLq385	las entregas de autos elctricos @tesla llegaron a 244 mil 920 en #eu en 2018, 138 por ciento sobre las de 2017, impulsadas por mayores ventas del #model3. #infografa graphic newspic.twitter.com/ujc3elq385	las entregas de autos elctricos @tesla llegaron a 244 mil 920 en #eu en 2018, 138 por ciento sobre las de 2017, impulsadas por mayores ventas del #model3. #infografa graphic newspic.twitter.com/ujc3elq385	0.4	neutral	0
499	1	1556894986-1014	https://twitter.com/search?l=&q=%22%24TESLA%22%20since%3A2019-01-01%20until%3A2019-01-31&src=typd	@elgransenador	ElGranSenador	Maneje bien. Si compra un @Tesla tambien debe ir al frente y dispuesta a manejar. No dormirse.	maneje bien. si compra un @tesla tambien debe ir al frente y dispuesta a manejar. no dormirse.	maneje bien. si compra un @tesla tambien debe ir al frente y dispuesta a manejar. no dormirse.	0	neutral	0
501	1,1K	1556894986-1519	https://twitter.com/search?l=&q=%22%24TESLA%22%20since%3A2019-01-01%20until%3A2019-01-31&src=typd	@elonmusk	Elon Musk	Looking forward to breaking ground on the @Tesla Shanghai Gigafactory today!	looking forward to breaking ground on the @tesla shanghai gigafactory today!	looking forward to breaking ground on the @tesla shanghai gigafactory today!	0	neutral	0
506	1	1556894986-1183	https://twitter.com/search?l=&q=%22%24TESLA%22%20since%3A2019-01-01%20until%3A2019-01-31&src=typd	@jmauricioferre	Joan MF	Pero de verdad que no lo ves? EN SERIO??!! Hoy en día el autopilot de @Tesla ya consigue una tasa de siniestralidad un factor 7 inferior a la conducción humana en USA (https://electrek.co/2018/10/04/tesla-first-vehicle-safety-report-media-coverage-crashes/ …). Y de momento la tecnología va en pañales, imagina cuando sea madura. Dale 20 años.	pero de verdad que no lo ves? en serio??!! hoy en da el autopilot de @tesla yeah consigue una tasa de siniestralidad un factor 7 inferior a la conduccin humana en usa ( y de momento la tecnologa va en paales, imagina cuando sea madura. dale 20 aos.	pero de verdad que no lo ves? en serio??!! hoy en da el autopilot de @tesla yeah consigue una tasa de siniestralidad un factor 7 inferior a la conduccin humana en usa ( y de momento la tecnologa va en paales, imagina cuando sea madura. dale 20 aos.	0	neutral	0
511	1	1556894986-1027	https://twitter.com/search?l=&q=%22%24TESLA%22%20since%3A2019-01-01%20until%3A2019-01-31&src=typd	@jedidiahshane	Jedidiah	Vegas	vegas	vegas	0	neutral	0
513	2	1556894986-1424	https://twitter.com/search?l=&q=%22%24TESLA%22%20since%3A2019-01-01%20until%3A2019-01-31&src=typd	@ChrisRivarola	Chris ⭐	Una pregunta, se pagó algún impuesto en aduana para despachar? Si no estoy equivocado Paraguay no tiene impuestos para autos eléctricos, entonces debería costar barato importar uno supongo.	una pregunta, se pag algn impuesto en aduana para despachar? si no estoy equivocado paraguay no tiene impuestos para autos elctricos, entonces debera costar barato importar uno supongo.	una pregunta, se pag algn impuesto en aduana para despachar? si no estoy equivocado paraguay no tiene impuestos para autos elctricos, entonces debera costar barato importar uno supongo.	0	neutral	0
515	2	1556894986-1580	https://twitter.com/search?l=&q=%22%24TESLA%22%20since%3A2019-01-01%20until%3A2019-01-31&src=typd	@Isilopez_101	Isi lopez 🔋 🔌 🇪🇸	No toques los cables con la lengua que hace cosquillas	no toques los cables con la lengua que hace cosquillas	no toques los cables con la lengua que hace cosquillas	0	neutral	0
516	2	1556894986-1164	https://twitter.com/search?l=&q=%22%24TESLA%22%20since%3A2019-01-01%20until%3A2019-01-31&src=typd	@manutheking	manutheking	Una pasada, me lo ofrecieron en una exposición del model x. La aceleración buffff jaja	una pasada, me lo ofrecieron en una exposicin del model x. la aceleracin buffff jaja	una pasada, me lo ofrecieron en una exposicin del model x. la aceleracin buffff jaja	0	neutral	0
518	1	1556894986-1623	https://twitter.com/search?l=&q=%22%24TESLA%22%20since%3A2019-01-01%20until%3A2019-01-31&src=typd	@anouarhamman	fight4renewables	odio a todo lo que es differente, esta gente no admite que haya solución contra la contaminación y calentamiento climático y esto les refuerza en su actitud de seguir utilizando gasolina barata y coches baratos contaminantes, es para su comodidad y su egoísmo	odio a todo lo que es differente, esta gente no admite que haya solucin contra la contaminacin y calentamiento climtico y esto les refuerza en su actitud de seguir utilizando gasolina barata y coches baratos contaminantes, es para su comodidad y su egosmo	odio a todo lo que es differente, esta gente no admite que haya solucin contra la contaminacin y calentamiento climtico y esto les refuerza en su actitud de seguir utilizando gasolina barata y coches baratos contaminantes, es para su comodidad y su egosmo	0	neutral	0
520	1	1556894986-1173	https://twitter.com/search?l=&q=%22%24TESLA%22%20since%3A2019-01-01%20until%3A2019-01-31&src=typd	@jlsobrino	Jose Luis Sobrino	Gente como tu me va a joder la subvención para mi futuro @Tesla. Ya te vale jacobino.	gente como tu me va a joder la subvencin para mi futuro @tesla. yeah te vale jacobino.	gente como tu me va a joder la subvencin para mi futuro @tesla. yeah te vale jacobino.	0	neutral	0
521	1	1556894986-1539	https://twitter.com/search?l=&q=%22%24TESLA%22%20since%3A2019-01-01%20until%3A2019-01-31&src=typd	@YorshMarti	Yorsh Martī	Es de reconocerse que @Tesla se está aplicado con los centros de Carga, me consta que en el Estado de México, cada vez más Centros Comerciales y WalMart's, ofrecen más Terminales. ¡Bien ahí! https://twitter.com/RicardoBlanco/status/1081978450381033474 …	es de reconocerse que @tesla se est aplicado con los centros de carga, me consta que en el estado de mxico, cada vez ms centros comerciales y walmart's, ofrecen ms terminales. bien ah!	es de reconocerse que @tesla se est aplicado con los centros de carga, me consta que en el estado de mxico, cada vez ms centros comerciales y walmart's, ofrecen ms terminales. bien ah!	0	neutral	0
525	1	1556894986-1128	https://twitter.com/search?l=&q=%22%24TESLA%22%20since%3A2019-01-01%20until%3A2019-01-31&src=typd	@Airbag_Uy	Airbag - Noticias	Tesla llamará a revisión más de 14.000 autos en China por airbags de Takata http://m.uy/uc707628 @Tesla #takata	tesla llamar a revisin ms de 14.000 autos en china por airbags de takata @tesla #takata	tesla llamar a revisin ms de 14.000 autos en china por airbags de takata @tesla #takata	0	neutral	0
534	1	1556894986-1566	https://twitter.com/search?l=&q=%22%24TESLA%22%20since%3A2019-01-01%20until%3A2019-01-31&src=typd	@TeslaParaTodos	Tesla Para Todos	El acceso a la app se habilita cuando se tiene el coche. A algunas reservistas ya funciona la app pero es la excepción, no la norma	el acceso a la app se habilita cuando se tiene el coche. a algunas reservistas yeah funciona la app pero es la excepcin, no la norma	el acceso a la app se habilita cuando se tiene el coche. a algunas reservistas yeah funciona la app pero es la excepcin, no la norma	0	neutral	0
545	1	1556894986-1021	https://twitter.com/search?l=&q=%22%24TESLA%22%20since%3A2019-01-01%20until%3A2019-01-31&src=typd	@Manic_Marge	Marge 🏁	Touché	touch	touch	0	neutral	0
546	2	1556894986-1331	https://twitter.com/search?l=&q=%22%24TESLA%22%20since%3A2019-01-01%20until%3A2019-01-31&src=typd	@CanariasR1	Hector Alberto Gutie	Muchos CC y establecimientos como @elcorteingles debería tomar buena nota de @elmirador_cc al delimitar de forma magistral las plazas para de carga para VE, concretamente los de destination chager Tesla @Tesla @ClubTeslaES pic.twitter.com/ymxbPF5R0l	muchos cc y establecimientos como @elcorteingles debera tomar buena nota de @elmirador_cc al delimitar de forma magistral las plazas para de carga para ve, concretamente los de destination chager tesla @tesla @clubteslaes pic.twitter.com/ymxbpf5r0l	muchos cc y establecimientos como @elcorteingles debera tomar buena nota de @elmirador_cc al delimitar de forma magistral las plazas para de carga para ve, concretamente los de destination chager tesla @tesla @clubteslaes pic.twitter.com/ymxbpf5r0l	0	neutral	0
547	1	1556894986-1193	https://twitter.com/search?l=&q=%22%24TESLA%22%20since%3A2019-01-01%20until%3A2019-01-31&src=typd	@TraamboliK0	Trambo	9- Como no seleccione el "nuevo" juego de @SquareEnix a ver que nueva aventura me deparaba.	9- como no seleccione el "nuevo" juego de @squareenix a ver que nueva aventura me deparaba.	9- como no seleccione el "nuevo" juego de @squareenix a ver que nueva aventura me deparaba.	0	neutral	0
548	1	1556894986-999	https://twitter.com/search?l=&q=%22%24TESLA%22%20since%3A2019-01-01%20until%3A2019-01-31&src=typd	@albersag	Alberto Sagredo	@LuceraEnergia sin lugar a dudas.. Energía a precio de coste + 3 euros	@luceraenergia sin lugar a dudas.. energa a precio de coste + 3 euros	@luceraenergia sin lugar a dudas.. energa a precio de coste + 3 euros	0	neutral	0
549	130	1556894986-1310	https://twitter.com/search?l=&q=%22%24TESLA%22%20since%3A2019-01-01%20until%3A2019-01-31&src=typd	@TTfue	Tfue	pic.twitter.com/4gj3c7AOZ7	pic.twitter.com/4gj3c7aoz7	pic.twitter.com/4gj3c7aoz7	0	neutral	0
550	1	1556894986-872	https://twitter.com/search?l=&q=%22%24TESLA%22%20since%3A2019-01-01%20until%3A2019-01-31&src=typd	@BullTesla	Tezla	Not breaking. Not news. He regularly addresses this.	not breaking. not news. he regularly addresses this.	not breaking. not news. he regularly addresses this.	0.076923077	neutral	0
560	1	1556894986-951	https://twitter.com/search?l=&q=%22%24TESLA%22%20since%3A2019-01-01%20until%3A2019-01-31&src=typd	@DomoElectra	Domo Electra	Reales 20.000 Km más menos	reales 20.000 km ms menos	reales 20.000 km ms menos	0	neutral	0
564	1	1556894986-1445	https://twitter.com/search?l=&q=%22%24TESLA%22%20since%3A2019-01-01%20until%3A2019-01-31&src=typd	@iSaacFT23	Isaac Flores	Que le pregunten a @RicardoBlanco por las existencias.	que le pregunten a @ricardoblanco por las existencias.	que le pregunten a @ricardoblanco por las existencias.	0	neutral	0
569	14	1556894986-1008	https://twitter.com/search?l=&q=%22%24TESLA%22%20since%3A2019-01-01%20until%3A2019-01-31&src=typd	@DomoElectra	Domo Electra	Llega la hora de contratar nueva tarifa para cagar el @Tesla #Model3 que viene de camino ¿Tenéis alguna propuesta interesante? Tengo muchas ganas de analizarlas al milímetro @Enerkia @fenieenergia @SomEnergia pic.twitter.com/x7AVG9GI7d	llega la hora de contratar nueva tarifa para cagar el @tesla #model3 que viene de camino tenis alguna propuesta interesante? tengo muchas ganas de analizarlas al milmetro @enerkia @fenieenergia @somenergia pic.twitter.com/x7avg9gi7d	llega la hora de contratar nueva tarifa para cagar el @tesla #model3 que viene de camino tenis alguna propuesta interesante? tengo muchas ganas de analizarlas al milmetro @enerkia @fenieenergia @somenergia pic.twitter.com/x7avg9gi7d	0	neutral	0
574	2	1556894986-900	https://twitter.com/search?l=&q=%22%24TESLA%22%20since%3A2019-01-01%20until%3A2019-01-31&src=typd	@JoshuaAlfaroSV	Joshua Alfaro 🇸🇻	Yo espero que pronto algún concesionario traiga al país los @Tesla pic.twitter.com/1Sw6xLq5Vu	yo espero que pronto algn concesionario traiga al pas los @tesla pic.twitter.com/1sw6xlq5vu	yo espero que pronto algn concesionario traiga al pas los @tesla pic.twitter.com/1sw6xlq5vu	0	neutral	0
581	1	1556894986-896	https://twitter.com/search?l=&q=%22%24TESLA%22%20since%3A2019-01-01%20until%3A2019-01-31&src=typd	@BailleresMer	Mercedes 💝 🌈	No sé que le preocupa la gasolina Que yo sepa @VicenteFoxQue anda a caballo eléctrico marca @Tesla	no s que le preocupa la gasolina que yo sepa @vicentefoxque anda a caballo elctrico marca @tesla	no s que le preocupa la gasolina que yo sepa @vicentefoxque anda a caballo elctrico marca @tesla	0	neutral	0
584	1	1556894986-1208	https://twitter.com/search?l=&q=%22%24TESLA%22%20since%3A2019-01-01%20until%3A2019-01-31&src=typd	@eleconomistany	Jose De Haro	#WallStreet sube. ¿Eliminará EEUU aranceles a #China? Parece poco probable. @realDonaldTrump y @stevenmnuchin1 se reúnen hoy. Continúa el #Shutdown (27). Williams de @federalreserve de NY avisa sobre esta situación. @Tesla & @netflix caen. Prod. Industrial subió 0,3% en diciembrepic.twitter.com/7vfl6GkSba	#wallstreet sube. eliminar eeuu aranceles a #china? parece poco probable. @realdonaldtrump y @stevenmnuchin1 se renen hoy. contina el #shutdown (27). williams de @federalreserve de ny avisa sobre esta situacin. @tesla & @netflix caen. prod. industrial subi 0,3% en diciembrepic.twitter.com/7vfl6gksba	#wallstreet sube. eliminar eeuu aranceles a #china? parece poco probable. @realdonaldtrump y @stevenmnuchin1 se renen hoy. contina el #shutdown (27). williams de @federalreserve de ny avisa sobre esta situacin. @tesla & @netflix caen. prod. industrial subi 0,3% en diciembrepic.twitter.com/7vfl6gksba	0	neutral	0
585	4	1556894986-1508	https://twitter.com/search?l=&q=%22%24TESLA%22%20since%3A2019-01-01%20until%3A2019-01-31&src=typd	@TeslaM3Spain	Tesla Model3 España	Última hora! Están comenzando a llamar desde Tilburg a los nuevos propietarios para confirmar datos, cada vez esta más cerca vuestro #MODEL3 gracias por usar nuestro referido ( 9 meses de cargas gratuitas en Superchargers de @Tesla ) ( aland975 ) instrucciones https://twitter.com/TeslaM3Spain/status/1081118878091100166 …	ltima hora! estn comenzando a llamar desde tilburg a los nuevos propietarios para confirmar datos, cada vez esta ms cerca vuestro #model3 gracias por usar nuestro referido ( 9 meses de cargas gratuitas en superchargers de @tesla ) ( aland975 ) instrucciones	ltima hora! estn comenzando a llamar desde tilburg a los nuevos propietarios para confirmar datos, cada vez esta ms cerca vuestro #model3 gracias por usar nuestro referido ( 9 meses de cargas gratuitas en superchargers de @tesla ) ( aland975 ) instrucciones	0	neutral	0
587	1	1556894986-1604	https://twitter.com/search?l=&q=%22%24TESLA%22%20since%3A2019-01-01%20until%3A2019-01-31&src=typd	@netmiyera	Juan Antonio	@jorgemilburn @elonmusk llegar al @elcorteingles de Pozuelo en Madrid, encontrarte todos los días esto en las plazas de parking reservadas para @Tesla y q nadie haga nada, me hace plantearme muchas cosas pic.twitter.com/GZVaVynWdA	@jorgemilburn @elonmusk llegar al @elcorteingles de pozuelo en madrid, encontrarte todos los das esto en las plazas de parking reservadas para @tesla y q nadie haga nada, me hace plantearme muchas cosas pic.twitter.com/gzvavynwda	@jorgemilburn @elonmusk llegar al @elcorteingles de pozuelo en madrid, encontrarte todos los das esto en las plazas de parking reservadas para @tesla y q nadie haga nada, me hace plantearme muchas cosas pic.twitter.com/gzvavynwda	0	neutral	0
595	1	1556894986-1612	https://twitter.com/search?l=&q=%22%24TESLA%22%20since%3A2019-01-01%20until%3A2019-01-31&src=typd	@joseenpeco	José Enrique 🔌 🇪🇸	No sé si he acertado	no s si he acertado	no s si he acertado	0	neutral	0
597	3	1556894986-1352	https://twitter.com/search?l=&q=%22%24TESLA%22%20since%3A2019-01-01%20until%3A2019-01-31&src=typd	@bernardomariale	Bernardo León Olea	Comprar coches eléctricos sigue siendo caro! Armadoras... qué onda? Ahora es cuando! Hay plantearse una transición energética ya!! Es clave dejar los combustibles fósiles! Esto no puede volver a pasar! @diegosinhue @Silvano_A @EnriqueAlfaroR @Nissan_mx @GeneralMotorsMx @Tesla	comprar coches elctricos sigue siendo caro! armadoras... qu onda? ahora es cuando! hay plantearse una transicin energtica yeah!! es clave dejar los combustibles fsiles! esto no puede volver a pasar! @diegosinhue @silvano_a @enriquealfaror @nissan_mx @generalmotorsmx @tesla	comprar coches elctricos sigue siendo caro! armadoras... qu onda? ahora es cuando! hay plantearse una transicin energtica yeah!! es clave dejar los combustibles fsiles! esto no puede volver a pasar! @diegosinhue @silvano_a @enriquealfaror @nissan_mx @generalmotorsmx @tesla	0	neutral	0
603	2	1556894986-1431	https://twitter.com/search?l=&q=%22%24TESLA%22%20since%3A2019-01-01%20until%3A2019-01-31&src=typd	@foroelectricos	ForoCochesEléctricos	Tesla confirma que a partir de este lunes dejará de vender las versiones de 75 kWh del Model S y X. ¿Se avecinan novedades? https://forococheselectricos.com/2019/01/tesla-confirma-que-a-partir-de-este-lunes-dejara-de-vender-las-versiones-de-75-kwh-del-model-s-y-x-se-avecinan-novedades.html … #TeslaModels #TeslaModelX @Tesla	tesla confirma que a partir de este lunes dejar de vender las versiones de 75 kwh del model s y x. se avecinan novedades? #teslamodels #teslamodelx @tesla	tesla confirma que a partir de este lunes dejar de vender las versiones de 75 kwh del model s y x. se avecinan novedades? #teslamodels #teslamodelx @tesla	0	neutral	0
608	1	1556894986-1533	https://twitter.com/search?l=&q=%22%24TESLA%22%20since%3A2019-01-01%20until%3A2019-01-31&src=typd	@cafrealvolante	Cafre al Volante	Tal vez, pero de todos modos para la situación con el desabasto de combustible será el "boom publicitario" para optar por un EV	tal vez, pero de todos modos para la situacin con el desabasto de combustible ser el "boom publicitario" para optar por un ev	tal vez, pero de todos modos para la situacin con el desabasto de combustible ser el "boom publicitario" para optar por un ev	0	neutral	0
616	3	1556894986-1447	https://twitter.com/search?l=&q=%22%24TESLA%22%20since%3A2019-01-01%20until%3A2019-01-31&src=typd	@foroelectricos	ForoCochesEléctricos	El jefe de comité de empresa en #BMW elogia el trabajo realizado por #Tesla. “Han entendido el mercado del coche eléctrico” https://forococheselectricos.com/2019/01/el-jefe-de-comite-de-empresa-en-bmw-elogia-el-trabajo-realizado-por-tesla-han-entendido-el-mercado-del-coche-electrico.html … @Tesla pic.twitter.com/E4pbbR0VpF	el jefe de comit de empresa en #bmw elogia el trabajo realizado por #tesla. han entendido el mercado del coche elctrico @tesla pic.twitter.com/e4pbbr0vpf	el jefe de comit de empresa en #bmw elogia el trabajo realizado por #tesla. han entendido el mercado del coche elctrico @tesla pic.twitter.com/e4pbbr0vpf	0	neutral	0
621	1	1556894986-1194	https://twitter.com/search?l=&q=%22%24TESLA%22%20since%3A2019-01-01%20until%3A2019-01-31&src=typd	@TraamboliK0	Trambo	8- La sorpresa fue encontrarme con el "nuevo" Kingodom Hearts el juego que avía salido a comprar esta mañana, estaba situado junto a grandes trilogías de Valve. ¿Significaba eso que Sony había comprado Valve?¿@Tesla avía llegado por fin a España?¿Que contenido ofrecía TransGame?	8- la sorpresa fue encontrarme con el "nuevo" kingodom hearts el juego que ava salido a comprar esta maana, estaba situado junto a grandes trilogas de valve. significaba eso que sony haba comprado valve?@tesla ava llegado por fin a espaa?que contenido ofreca transgame?	8- la sorpresa fue encontrarme con el "nuevo" kingodom hearts el juego que ava salido a comprar esta maana, estaba situado junto a grandes trilogas de valve. significaba eso que sony haba comprado valve?@tesla ava llegado por fin a espaa?que contenido ofreca transgame?	0	neutral	0
622	1	1556894986-1570	https://twitter.com/search?l=&q=%22%24TESLA%22%20since%3A2019-01-01%20until%3A2019-01-31&src=typd	@jfermons	Jack Fermon	Y el café es de pods de plástico, que no son muy eco-friendly. ¿Qué pasó @RicardoBlanco?	y el caf es de pods de plstico, que no son muy eco-friendly. qu pas @ricardoblanco?	y el caf es de pods de plstico, que no son muy eco-friendly. qu pas @ricardoblanco?	0	neutral	0
627	2	1556894986-1671	https://twitter.com/search?l=&q=%22%24TESLA%22%20since%3A2019-01-01%20until%3A2019-01-31&src=typd	@Sergiovs96	丂乇尺ムﾉの	Que velocidad media has tenido? Para conseguir esos 217kw/h de media?	que velocidad media has tenido? para conseguir esos 217kw/h de media?	que velocidad media has tenido? para conseguir esos 217kw/h de media?	0	neutral	0
630	17	1556894986-1052	https://twitter.com/search?l=&q=%22%24TESLA%22%20since%3A2019-01-01%20until%3A2019-01-31&src=typd	@CorreosAtiende	CorreosAtiende	Buenos días, el envío LX112481245JP no ha tenido entrada en Correos España. Un saludohttps://twitter.com/messages/compose?recipient_id=742382561566003200 …	buenos das, el envo lx112481245jp no ha tenido entrada en correos espaa. un saludo	buenos das, el envo lx112481245jp no ha tenido entrada en correos espaa. un saludo	0	neutral	0
631	1	1556894986-1485	https://twitter.com/search?l=&q=%22%24TESLA%22%20since%3A2019-01-01%20until%3A2019-01-31&src=typd	@Isilopez_101	Isi lopez 🔋 🔌 🇪🇸	A 28km de mi casaanda que pasas a saludarme	a 28km de mi casaanda que pasas a saludarme	a 28km de mi casaanda que pasas a saludarme	0	neutral	0
632	1	1556894986-1286	https://twitter.com/search?l=&q=%22%24TESLA%22%20since%3A2019-01-01%20until%3A2019-01-31&src=typd	@jeleviel	Jeleviel Caberlin	estaba en una presentación de autos @Tesla y me encuentro con que obviamente, el tablero de la camioneta, también era táctil... se me ocurrió la brillante idea de tocarlo, acto seguido, se abre el maletero y por poco le vuelo la cabeza a una señora que estaba ahí	estaba en una presentacin de autos @tesla y me encuentro con que obviamente, el tablero de la camioneta, tambin era tctil... se me ocurri la brillante idea de tocarlo, acto seguido, se abre el maletero y por poco le vuelo la cabeza a una seora que estaba ah	estaba en una presentacin de autos @tesla y me encuentro con que obviamente, el tablero de la camioneta, tambin era tctil... se me ocurri la brillante idea de tocarlo, acto seguido, se abre el maletero y por poco le vuelo la cabeza a una seora que estaba ah	0	neutral	0
638	1	1556894986-1625	https://twitter.com/search?l=&q=%22%24TESLA%22%20since%3A2019-01-01%20until%3A2019-01-31&src=typd	@SBNDN2014	Spansk	Está visto que va a ser necesario mas acciones como estas para que los #icetard entren en razón..	est visto que va a ser necesario mas acciones como estas para que los #icetard entren en razn..	est visto que va a ser necesario mas acciones como estas para que los #icetard entren en razn..	0	neutral	0
639	1	1556894986-1367	https://twitter.com/search?l=&q=%22%24TESLA%22%20since%3A2019-01-01%20until%3A2019-01-31&src=typd	@Biohazard3737	Sheep of Wall Street	Buy a Toyota.	buy a toyota.	buy a toyota.	0	neutral	0
644	2	1556894986-1534	https://twitter.com/search?l=&q=%22%24TESLA%22%20since%3A2019-01-01%20until%3A2019-01-31&src=typd	@RicardoBlanco	Mr. ¯\_(ツ)_/¯hite	Eso es una prueba de manejo para compra, nada que ver con reseñas para una opinión de experto automotriz. Puedes pedir hacer una prueba al correo de prensa o comunicándote a la tienda y solicitando por la persona de comunicación.	eso es una prueba de manejo para compra, nada que ver con reseas para una opinin de experto automotriz. puedes pedir hacer una prueba al correo de prensa o comunicndote a la tienda y solicitando por la persona de comunicacin.	eso es una prueba de manejo para compra, nada que ver con reseas para una opinin de experto automotriz. puedes pedir hacer una prueba al correo de prensa o comunicndote a la tienda y solicitando por la persona de comunicacin.	0	neutral	0
647	1	1556894986-1556	https://twitter.com/search?l=&q=%22%24TESLA%22%20since%3A2019-01-01%20until%3A2019-01-31&src=typd	@jean_steffe	Jean	Lo estarán adaptados para Febrero. Ya se ve CCS en algunos SuC. Tambien duplicaran la potencia de carga este año reduciendo el tiempo de espera	lo estarn adaptados para febrero. yeah se ve ccs en algunos suc. tambien duplicaran la potencia de carga este ao reduciendo el tiempo de espera	lo estarn adaptados para febrero. yeah se ve ccs en algunos suc. tambien duplicaran la potencia de carga este ao reduciendo el tiempo de espera	0	neutral	0
649	6	1556894986-1056	https://twitter.com/search?l=&q=%22%24TESLA%22%20since%3A2019-01-01%20until%3A2019-01-31&src=typd	@mbrucem	Bruce M	The European rEVolution is beginning! I spotted this @tesla #Model3 on display at Geneva airport. I wish I had mine to drive here! @Model3Owners @DMC_Ryan @teslamodel3fan @elonmusk @kimpaquette @TheTeslaLifepic.twitter.com/KSLQVtLo9x	the european revolution is beginning! i spotted this @tesla #model3 on display at geneva airport. i wish i had mine to drive here! @model3owners @dmc_ryan @teslamodel3fan @elonmusk @kimpaquette @theteslalifepic.twitter.com/kslqvtlo9x	the european revolution is beginning! i spotted this @tesla #model3 on display at geneva airport. i wish i had mine to drive here! @model3owners @dmc_ryan @teslamodel3fan @elonmusk @kimpaquette @theteslalifepic.twitter.com/kslqvtlo9x	0	neutral	0
655	1	1556894986-1525	https://twitter.com/search?l=&q=%22%24TESLA%22%20since%3A2019-01-01%20until%3A2019-01-31&src=typd	@CarlosDG100D	CarlosDG	Quiero imaginar que esa maniobra de contravolante era sin el Autopilot por una simple razón de lógica, mi lógica: Cuando se activa el control de estabilidad o tracción, se desactivan todos los sistemas de Autopilot o de simplemente el Control de velocidad de cualquier coche	quiero imaginar que esa maniobra de contravolante era sin el autopilot por una simple razn de lgica, mi lgica: cuando se activa el control de estabilidad o traccin, se desactivan todos los sistemas de autopilot o de simplemente el control de velocidad de cualquier coche	quiero imaginar que esa maniobra de contravolante era sin el autopilot por una simple razn de lgica, mi lgica: cuando se activa el control de estabilidad o traccin, se desactivan todos los sistemas de autopilot o de simplemente el control de velocidad de cualquier coche	0.357142857	neutral	0
656	1	1556894986-1174	https://twitter.com/search?l=&q=%22%24TESLA%22%20since%3A2019-01-01%20until%3A2019-01-31&src=typd	@DanteNLG	Dante Letelier G 	Si usas Instagram siguenos @SCLMAG_ para darnos mas avistamientos!!	si usas instagram siguenos @sclmag_ para darnos mas avistamientos!!	si usas instagram siguenos @sclmag_ para darnos mas avistamientos!!	0	neutral	0
664	1	1556894986-1490	https://twitter.com/search?l=&q=%22%24TESLA%22%20since%3A2019-01-01%20until%3A2019-01-31&src=typd	@froblesh	Francisco Robles	Soy muy seguidor de @Tesla y me encantan, pero tengo claro también que en su política de ventas no entra @canarias_es, durante este 2019 comprare un VE y tendrá que darme si o si soporte en Canarias.	soy muy seguidor de @tesla y me encantan, pero tengo claro tambin que en su poltica de ventas no entra @canarias_es, durante este 2019 comprare un ve y tendr que darme si o si soporte en canarias.	soy muy seguidor de @tesla y me encantan, pero tengo claro tambin que en su poltica de ventas no entra @canarias_es, durante este 2019 comprare un ve y tendr que darme si o si soporte en canarias.	0	neutral	0
666	1	1556894986-1491	https://twitter.com/search?l=&q=%22%24TESLA%22%20since%3A2019-01-01%20until%3A2019-01-31&src=typd	@BeElectricMyFr1	Be Electric My Friend	¿Hay que ir a Holanda?, si ya es fastidioso tener que ir a Madrid y bajarlo imagina ir hasta allá. @jorgemilburn @Tesla ¿pueden solucionar esto? O ¿hay que esperar a que alguien lleve la marca a las islas?.	hay que ir a holanda?, si yeah es fastidioso tener que ir a madrid y bajarlo imagina ir hasta all. @jorgemilburn @tesla pueden solucionar esto? o hay que esperar a que alguien lleve la marca a las islas?.	hay que ir a holanda?, si yeah es fastidioso tener que ir a madrid y bajarlo imagina ir hasta all. @jorgemilburn @tesla pueden solucionar esto? o hay que esperar a que alguien lleve la marca a las islas?.	0	neutral	0
668	1	1556894986-1396	https://twitter.com/search?l=&q=%22%24TESLA%22%20since%3A2019-01-01%20until%3A2019-01-31&src=typd	@STesla3	STesla	Se puede seguir el movimiento del barco en la siguiente web: https://www.vesselfinder.com/es/vessels/GLOVIS-CAPTAIN-IMO-9707015-MMSI-538006167 … Se van a traer a Europa unos 3.000 coches a la semana y actualmente hay unas 18.000 órdenes de Model3 realizadas en Europa desde Diciembre.	se puede seguir el movimiento del barco en la siguiente web: se van a traer a europa unos 3.000 coches a la semana y actualmente hay unas 18.000 rdenes de model3 realizadas en europa desde diciembre.	se puede seguir el movimiento del barco en la siguiente web: se van a traer a europa unos 3.000 coches a la semana y actualmente hay unas 18.000 rdenes de model3 realizadas en europa desde diciembre.	0	neutral	0
677	1	1556894986-1247	https://twitter.com/search?l=&q=%22%24TESLA%22%20since%3A2019-01-01%20until%3A2019-01-31&src=typd	@WattElectricHAV	Watt Electric	@Tesla crea el primer cargador casero para coches #eléctricos. Se conecta al enchufe y está listo para cargar el auto.. según el artículo solo está disponible en EEUU. Que solución tiene para esto en españa @DomoElectra creo q es un #DomoReto. http://imparcialoaxaca.mx/tecnologia/266014/tesla-crea-el-primer-cargador-casero-para-coches-electricos/ …pic.twitter.com/Bd9EDA8vJi	@tesla crea el primer cargador casero para coches #elctricos. se conecta al enchufe y est listo para cargar el auto.. segn el artculo solo est disponible en eeuu. que solucin tiene para esto en espaa @domoelectra creo q es un #domoreto.	@tesla crea el primer cargador casero para coches #elctricos. se conecta al enchufe y est listo para cargar el auto.. segn el artculo solo est disponible en eeuu. que solucin tiene para esto en espaa @domoelectra creo q es un #domoreto.	0	neutral	0
678	1	1556894986-1192	https://twitter.com/search?l=&q=%22%24TESLA%22%20since%3A2019-01-01%20until%3A2019-01-31&src=typd	@TraamboliK0	Trambo	10- Justo avía pasado la primera cinemática y cuando me empezaba a hacerme a los controles parpadeando como un bizco salto un mensaje el cual decía "su periodo de prueba gratuito ha caducado, renueva tu suscripción por 15.000 pesetas"	10- justo ava pasado la primera cinemtica y cuando me empezaba a hacerme a los controles parpadeando como un bizco salto un mensaje el cual deca "su periodo de prueba gratuito ha caducado, renueva tu suscripcin por 15.000 pesetas"	10- justo ava pasado la primera cinemtica y cuando me empezaba a hacerme a los controles parpadeando como un bizco salto un mensaje el cual deca "su periodo de prueba gratuito ha caducado, renueva tu suscripcin por 15.000 pesetas"	0	neutral	0
680	1	1556894986-1579	https://twitter.com/search?l=&q=%22%24TESLA%22%20since%3A2019-01-01%20until%3A2019-01-31&src=typd	@SBNDN2014	Spansk	Es la única manera de comprobar si hay corriente. Y nada de la punta de la lengua, un cable a cada lado de la lengua. Es más sabroso, hay mas papilas gustativas ahí...	es la nica manera de comprobar si hay corriente. y nada de la punta de la lengua, un cable a cada lado de la lengua. es ms sabroso, hay mas papilas gustativas ah...	es la nica manera de comprobar si hay corriente. y nada de la punta de la lengua, un cable a cada lado de la lengua. es ms sabroso, hay mas papilas gustativas ah...	0	neutral	0
682	5	1556894986-1478	https://twitter.com/search?l=&q=%22%24TESLA%22%20since%3A2019-01-01%20until%3A2019-01-31&src=typd	@marko_vela2012	marco vela	Cargadores de coche eléctrico a tope. Hay 18 en la primera planta y 9 en la segunda, todos de tipo 2. Kwh a tope!!! @FinestrellesSC @pasa_electrico @DomoElectra @slcuervo @Tesla @teslamodel3fanpic.twitter.com/vEXqsBYYdh – en CC Finestrelles	cargadores de coche elctrico a tope. hay 18 en la primera planta y 9 en la segunda, todos de tipo 2. kwh a tope!!! @finestrellessc @pasa_electrico @domoelectra @slcuervo @tesla @teslamodel3fanpic.twitter.com/vexqsbyydh en cc finestrelles	cargadores de coche elctrico a tope. hay 18 en la primera planta y 9 en la segunda, todos de tipo 2. kwh a tope!!! @finestrellessc @pasa_electrico @domoelectra @slcuervo @tesla @teslamodel3fanpic.twitter.com/vexqsbyydh en cc finestrelles	0	neutral	0
689	73	1556894986-1527	https://twitter.com/search?l=&q=%22%24TESLA%22%20since%3A2019-01-01%20until%3A2019-01-31&src=typd	@_kpholmes_	paige	y’all my dads @Tesla just picks us up outside the house with the touch of a button pic.twitter.com/mHE2bh3i5o	yall my dads @tesla just picks us up outside the house with the touch of a button pic.twitter.com/mhe2bh3i5o	yall my dads @tesla just picks us up outside the house with the touch of a button pic.twitter.com/mhe2bh3i5o	0.05	neutral	0
697	1	1556894986-1395	https://twitter.com/search?l=&q=%22%24TESLA%22%20since%3A2019-01-01%20until%3A2019-01-31&src=typd	@bacardii2004	Carlos	Miles de model 3 en un descampado al lado del puerto, oxidandose por el ambiente salino del mar. Tesla va a quebrar	miles de model 3 en un descampado al lado del puerto, oxidandose por el ambiente salino del mar. tesla va a quebrar	miles de model 3 en un descampado al lado del puerto, oxidandose por el ambiente salino del mar. tesla va a quebrar	0	neutral	0
703	2	1556894986-1471	https://twitter.com/search?l=&q=%22%24TESLA%22%20since%3A2019-01-01%20until%3A2019-01-31&src=typd	@SoyLadyCorrales	Lady Guarrales	Ahhh pero no, mejor hay que invertir en reniferias	ahhh pero no, mejor hay que invertir en reniferias	ahhh pero no, mejor hay que invertir en reniferias	0	neutral	0
704	1	1556894986-1631	https://twitter.com/search?l=&q=%22%24TESLA%22%20since%3A2019-01-01%20until%3A2019-01-31&src=typd	@obseco	Oscar Blanco	Claro, pero es que las cifras son así de engañosas. El doble de 1 es 2, y no deja de ser sólo 2... Por cierto, en febrero tendrás 400 Model 3 rulando junto a tu S. 400 más que hoy, y no deja de ser anecdótico.	claro, pero es que las cifras son as de engaosas. el doble de 1 es 2, y no deja de ser slo 2... por cierto, en febrero tendrs 400 model 3 rulando junto a tu s. 400 ms que hoy, y no deja de ser anecdtico.	claro, pero es que las cifras son as de engaosas. el doble de 1 es 2, y no deja de ser slo 2... por cierto, en febrero tendrs 400 model 3 rulando junto a tu s. 400 ms que hoy, y no deja de ser anecdtico.	0	neutral	0
708	1	1556894986-1308	https://twitter.com/search?l=&q=%22%24TESLA%22%20since%3A2019-01-01%20until%3A2019-01-31&src=typd	@saladkza	ꌩꂦꀎꈤꁅ ꈤꍏꈤꀸꂦ	Pa la prox uno de estos en tahoe @Luzyselalc	pa la prox uno de estos en tahoe @luzyselalc	pa la prox uno de estos en tahoe @luzyselalc	0	neutral	0
711	1	1556894986-1594	https://twitter.com/search?l=&q=%22%24TESLA%22%20since%3A2019-01-01%20until%3A2019-01-31&src=typd	@Emilio_JFRey	Emilio J. Fernández Rey	El mío también es blanco... emiliojose3059	el mo tambin es blanco... emiliojose3059	el mo tambin es blanco... emiliojose3059	0	neutral	0
712	1	1556894986-907	https://twitter.com/search?l=&q=%22%24TESLA%22%20since%3A2019-01-01%20until%3A2019-01-31&src=typd	@DomoElectra	Domo Electra	pero y los precios en punta y valle xD eso es lo importante y el precio de potencia	pero y los precios en punta y valle xd eso es lo importante y el precio de potencia	pero y los precios en punta y valle xd eso es lo importante y el precio de potencia	0	neutral	0
713	2	1556894986-1171	https://twitter.com/search?l=&q=%22%24TESLA%22%20since%3A2019-01-01%20until%3A2019-01-31&src=typd	@vfb84	Víctor Franco	Tesla es la única marca de eléctrico que permite realizar viajes con tranquilidad, primera opción! Vas a poder ver varios por Huesca de aquí a unos meses	tesla es la nica marca de elctrico que permite realizar viajes con tranquilidad, primera opcin! vas a poder ver varios por huesca de aqu a unos meses	tesla es la nica marca de elctrico que permite realizar viajes con tranquilidad, primera opcin! vas a poder ver varios por huesca de aqu a unos meses	0	neutral	0
715	3	1556894986-993	https://twitter.com/search?l=&q=%22%24TESLA%22%20since%3A2019-01-01%20until%3A2019-01-31&src=typd	@DigitalTrends	Digital Trends	These @Tesla police cruisers are badass. http://bit.ly/2RfKAq3	these @tesla police cruisers are badass.	these @tesla police cruisers are badass.	0	neutral	0
719	1	1556894986-1481	https://twitter.com/search?l=&q=%22%24TESLA%22%20since%3A2019-01-01%20until%3A2019-01-31&src=typd	@Isilopez_101	Isi lopez 🔋 🔌 🇪🇸	Pues en @Marquinetti hubieras comido de lujo , galardonada con muchos premios de pizzas,para otra vez me dices algo.	pues en @marquinetti hubieras comido de lujo , galardonada con muchos premios de pizzas,para otra vez me dices algo.	pues en @marquinetti hubieras comido de lujo , galardonada con muchos premios de pizzas,para otra vez me dices algo.	0	neutral	0
720	2	1556894986-1475	https://twitter.com/search?l=&q=%22%24TESLA%22%20since%3A2019-01-01%20until%3A2019-01-31&src=typd	@GachRCD	David Garcia Lista	Estoy yo solo cargando. Este supercharger lo suelo utilizar en mis desplazamientos y siempre pone lo mismo y no están ocupados.@Tesla @ClubTeslaES @jorgemilburnpic.twitter.com/eLdRMX5IgL	estoy yo solo cargando. este supercharger lo suelo utilizar en mis desplazamientos y siempre pone lo mismo y no estn ocupados.@tesla @clubteslaes @jorgemilburnpic.twitter.com/eldrmx5igl	estoy yo solo cargando. este supercharger lo suelo utilizar en mis desplazamientos y siempre pone lo mismo y no estn ocupados.@tesla @clubteslaes @jorgemilburnpic.twitter.com/eldrmx5igl	0	neutral	0
722	1	1556894986-1126	https://twitter.com/search?l=&q=%22%24TESLA%22%20since%3A2019-01-01%20until%3A2019-01-31&src=typd	@Sandowalsky	Sandowalsky ✌ 😎	Esos de @Tesla cada vez tienen centros de servicio más compactos pic.twitter.com/70UGSFL9oh	esos de @tesla cada vez tienen centros de servicio ms compactos pic.twitter.com/70ugsfl9oh	esos de @tesla cada vez tienen centros de servicio ms compactos pic.twitter.com/70ugsfl9oh	0	neutral	0
724	95	1556894986-1076	https://twitter.com/search?l=&q=%22%24TESLA%22%20since%3A2019-01-01%20until%3A2019-01-31&src=typd	@elonmusk	Elon Musk	Since it’s part of safety & security, all cars with AP2+ hardware will get it	since its part of safety & security, all cars with ap2+ hardware will get it	since its part of safety & security, all cars with ap2+ hardware will get it	0	neutral	0
726	1	1556894986-1592	https://twitter.com/search?l=&q=%22%24TESLA%22%20since%3A2019-01-01%20until%3A2019-01-31&src=typd	@foroelectricos	ForoCochesEléctricos	#Tesla supera a #BMW y #Lexus en Estados Unidos, siendo la marca premium más vendida el último trimestre https://forococheselectricos.com/2019/01/tesla-supera-a-bmw-y-lexus-en-estados-unidos-siendo-la-marca-premium-mas-vendida-el-ultimo-trimestre.html … @tesla	#tesla supera a #bmw y #lexus en estados unidos, siendo la marca premium ms vendida el ltimo trimestre @tesla	#tesla supera a #bmw y #lexus en estados unidos, siendo la marca premium ms vendida el ltimo trimestre @tesla	0	neutral	0
727	1	1556894986-1412	https://twitter.com/search?l=&q=%22%24TESLA%22%20since%3A2019-01-01%20until%3A2019-01-31&src=typd	@GdlGarzaMx	Gerardo De La Garza	¿Cómo ven este #meme que me mandaron? ¿Será momento de hacer conciencia de evolucionar a los vehículos eléctricos y suministrarlos con paneles solares? ¿@Tesla @elonmusk how about now to help #México?pic.twitter.com/wDsDrCg6lX	cmo ven este #meme que me mandaron? ser momento de hacer conciencia de evolucionar a los vehculos elctricos y suministrarlos con paneles solares? @tesla @elonmusk how about now to help #mxico?pic.twitter.com/wdsdrcg6lx	cmo ven este #meme que me mandaron? ser momento de hacer conciencia de evolucionar a los vehculos elctricos y suministrarlos con paneles solares? @tesla @elonmusk how about now to help #mxico?pic.twitter.com/wdsdrcg6lx	0	neutral	0
734	1	1556894986-1165	https://twitter.com/search?l=&q=%22%24TESLA%22%20since%3A2019-01-01%20until%3A2019-01-31&src=typd	@RobbReportMx	Robb Report México	#LasMásLeídasDeLaSemana El daño que @Tesla provocó al robot, es irreparable https://robbreport.mx/automobiles/tesla-autonomo-mata-a-un-robot-%F0%9F%A4%96-extraviado/ …	#lasmsledasdelasemana el dao que @tesla provoc al robot, es irreparable	#lasmsledasdelasemana el dao que @tesla provoc al robot, es irreparable	0	neutral	0
736	1	1556894986-1567	https://twitter.com/search?l=&q=%22%24TESLA%22%20since%3A2019-01-01%20until%3A2019-01-31&src=typd	@PedroCoSilva	Pedro Coelho Silva	Sería interesante añadir el ahorro por Km vs diesel y gasolina en España y Portugal	sera interesante aadir el ahorro por km vs diesel y gasolina en espaa y portugal	sera interesante aadir el ahorro por km vs diesel y gasolina en espaa y portugal	0	neutral	0
737	2	1556894986-1698	https://twitter.com/search?l=&q=%22%24TESLA%22%20since%3A2019-01-01%20until%3A2019-01-31&src=typd	@GrainSurgeon	World's Worst Commodities Trader	pic.twitter.com/cld6vlx03O	pic.twitter.com/cld6vlx03o	pic.twitter.com/cld6vlx03o	0	neutral	0
740	1	1556894986-1288	https://twitter.com/search?l=&q=%22%24TESLA%22%20since%3A2019-01-01%20until%3A2019-01-31&src=typd	@JuanJou_	Juanjo	Que pelada jajaja	que pelada jajaja	que pelada jajaja	0	neutral	0
743	1	1556894986-1497	https://twitter.com/search?l=&q=%22%24TESLA%22%20since%3A2019-01-01%20until%3A2019-01-31&src=typd	@trickandtech_	Emilio Alfaro	Por eso me encanta @Tesla . https://twitter.com/_kpholmes_/status/1082026878754607104 …	por eso me encanta @tesla .	por eso me encanta @tesla .	0	neutral	0
747	2	1556894986-1450	https://twitter.com/search?l=&q=%22%24TESLA%22%20since%3A2019-01-01%20until%3A2019-01-31&src=typd	@casapuebloorg	Casa Pueblo	Celebramos la instalación de dos nuevos sistemas solares en Adjuntas: uno en la estación de bomberos y otro en el Hogar La Misericordia. @lightempowered @tesla pic.twitter.com/NL6cLCb9AD	celebramos la instalacin de dos nuevos sistemas solares en adjuntas: uno en la estacin de bomberos y otro en el hogar la misericordia. @lightempowered @tesla pic.twitter.com/nl6clcb9ad	celebramos la instalacin de dos nuevos sistemas solares en adjuntas: uno en la estacin de bomberos y otro en el hogar la misericordia. @lightempowered @tesla pic.twitter.com/nl6clcb9ad	0	neutral	0
748	821	1556894986-915	https://twitter.com/search?l=&q=%22%24TESLA%22%20since%3A2019-01-01%20until%3A2019-01-31&src=typd	@Tesla	Tesla	Model 3 seat testing pic.twitter.com/1JOwpgnV48	model 3 seat testing pic.twitter.com/1jowpgnv48	model 3 seat testing pic.twitter.com/1jowpgnv48	0	neutral	0
756	1	1556894986-1464	https://twitter.com/search?l=&q=%22%24TESLA%22%20since%3A2019-01-01%20until%3A2019-01-31&src=typd	@Tabo_Racho	TABoo	Ustedes paisanos, yo andaré en mi @Tesla solo por las calles de esta ciudad post apocalíptica	ustedes paisanos, yo andar en mi @tesla solo por las calles de esta ciudad post apocalptica	ustedes paisanos, yo andar en mi @tesla solo por las calles de esta ciudad post apocalptica	0	neutral	0
762	18	1556894986-968	https://twitter.com/search?l=&q=%22%24TESLA%22%20since%3A2019-01-01%20until%3A2019-01-31&src=typd	@jjballerCurry	Jolie Johnson	Thank you for saving our lives. RIP Double Stuffed Oreo 1/26/19. #tesla @elonmusk @Tesla pic.twitter.com/rzM3CLYoSZ	thank you for saving our lives. rip double stuffed oreo 1/26/19. #tesla @elonmusk @tesla pic.twitter.com/rzm3clyosz	thank you for saving our lives. rip double stuffed oreo 1/26/19. #tesla @elonmusk @tesla pic.twitter.com/rzm3clyosz	0	neutral	0
769	8	1556894986-1093	https://twitter.com/search?l=&q=%22%24TESLA%22%20since%3A2019-01-01%20until%3A2019-01-31&src=typd	@foroelectricos	ForoCochesEléctricos	Más fotos de los primeros Tesla Model 3 europeos. En pocos días comenzará a llegar el grueso de los primeros pedidos. #Tesla #TeslaModel3 @Tesla pic.twitter.com/d1YQezDWdR	ms fotos de los primeros tesla model 3 europeos. en pocos das comenzar a llegar el grueso de los primeros pedidos. #tesla #teslamodel3 @tesla pic.twitter.com/d1yqezdwdr	ms fotos de los primeros tesla model 3 europeos. en pocos das comenzar a llegar el grueso de los primeros pedidos. #tesla #teslamodel3 @tesla pic.twitter.com/d1yqezdwdr	0	neutral	0
774	1	1556894986-1593	https://twitter.com/search?l=&q=%22%24TESLA%22%20since%3A2019-01-01%20until%3A2019-01-31&src=typd	@calonsonet	Carlos Alonso	.@tesla prometió entregar el Model 3 en un mes en EEUU y dos-tres meses en España. Al mes venden 21.000 unidades (http://www.expansion.com/empresas/motor/2019/01/02/5c2cc94ee5fdea8c2d8b4637.html …) y fabrican 19.800 https://www.bloomberg.com/graphics/2018-tesla-tracker// …), o sea que no hay casi remanente de pedidos y deberán bajar precios cc @asierarranz @agirregabiria	.@tesla prometi entregar el model 3 en un mes en eeuu y dos-tres meses en espaa. al mes venden 21.000 unidades ( y fabrican 19.800 o sea que no hay casi remanente de pedidos y debern bajar precios cc @asierarranz @agirregabiria	.@tesla prometi entregar el model 3 en un mes en eeuu y dos-tres meses en espaa. al mes venden 21.000 unidades ( y fabrican 19.800 o sea que no hay casi remanente de pedidos y debern bajar precios cc @asierarranz @agirregabiria	0	neutral	0
776	1	1556894986-1568	https://twitter.com/search?l=&q=%22%24TESLA%22%20since%3A2019-01-01%20until%3A2019-01-31&src=typd	@ioniqelectrico	Ivan 🔌 🚘 🚃 ⛵️ 🌍 ☘️	A ver si alguien sabe cómo resolver esta duda Javier. @slcuervo @FamilyTesla @Alandbru @Tesla @TeslaParaTodos @TeslaM3Spain @ClubTeslaES #Tesla #VE #superchargersengaliciaparacuandohttps://twitter.com/Jescribanomi/status/1081153940551598080 …	a ver si alguien sabe cmo resolver esta duda javier. @slcuervo @familytesla @alandbru @tesla @teslaparatodos @teslam3spain @clubteslaes #tesla #ve #superchargersengaliciaparacuando	a ver si alguien sabe cmo resolver esta duda javier. @slcuervo @familytesla @alandbru @tesla @teslaparatodos @teslam3spain @clubteslaes #tesla #ve #superchargersengaliciaparacuando	0	neutral	0
777	2	1556894986-1013	https://twitter.com/search?l=&q=%22%24TESLA%22%20since%3A2019-01-01%20until%3A2019-01-31&src=typd	@elgransenador	ElGranSenador	Hey @BAENACUMPLIDO mi vida es difícil , 30 años en el ejercicio profesional. Ya cerca de pensionarme, muchos buenos colegas me han enseñado lo que se y también he enseñado. 3 matrimonios,4 hijos. 3 multas por girar a la izquierda con señal de prohibido, 1 vez en data crédito.	hey @baenacumplido mi vida es difcil , 30 aos en el ejercicio profesional. yeah cerca de pensionarme, muchos buenos colegas me han enseado lo que se y tambin he enseado. 3 matrimonios,4 hijos. 3 multas por girar a la izquierda con seal de prohibido, 1 vez en data crdito.	hey @baenacumplido mi vida es difcil , 30 aos en el ejercicio profesional. yeah cerca de pensionarme, muchos buenos colegas me han enseado lo que se y tambin he enseado. 3 matrimonios,4 hijos. 3 multas por girar a la izquierda con seal de prohibido, 1 vez en data crdito.	0	neutral	0
778	2	1556894986-1166	https://twitter.com/search?l=&q=%22%24TESLA%22%20since%3A2019-01-01%20until%3A2019-01-31&src=typd	@foroelectricos	ForoCochesEléctricos	#Tesla eleva el precio de los #Supercargadores en casi todo el mundo https://forococheselectricos.com/2019/01/tesla-eleva-el-precio-de-los-supercargadores-en-casi-todo-el-mundo.html … @Tesla pic.twitter.com/Jpc2puYxzl	#tesla eleva el precio de los #supercargadores en casi todo el mundo @tesla pic.twitter.com/jpc2puyxzl	#tesla eleva el precio de los #supercargadores en casi todo el mundo @tesla pic.twitter.com/jpc2puyxzl	0	neutral	0
781	225	1556894986-1348	https://twitter.com/search?l=&q=%22%24TESLA%22%20since%3A2019-01-01%20until%3A2019-01-31&src=typd	@Tesla	Tesla	Reminder that we stop accepting orders via http://Tesla.com on the Model S and X 75D tomorrow at noon PSThttps://ts.la/2sqpKKp	reminder that we stop accepting orders via on the model s and x 75d tomorrow at noon pst	reminder that we stop accepting orders via on the model s and x 75d tomorrow at noon pst	0	neutral	0
788	2	1556894986-1145	https://twitter.com/search?l=&q=%22%24TESLA%22%20since%3A2019-01-01%20until%3A2019-01-31&src=typd	@OliverEC101	🇩🇪 𝕺𝖑𝖎𝖛𝖊𝖗 𝕸𝖎𝖈𝖍𝖆𝖊𝖑 🇪🇨	Y que pasó con los carros eléctricos de @Tesla y @HP	y que pas con los carros elctricos de @tesla y @hp	y que pas con los carros elctricos de @tesla y @hp	0	neutral	0
789	1	1556894986-905	https://twitter.com/search?l=&q=%22%24TESLA%22%20since%3A2019-01-01%20until%3A2019-01-31&src=typd	@iJoseMora	Jose	Nada tío véndelo y te compras un cuprita amarillo	nada to vndelo y te compras un cuprita amarillo	nada to vndelo y te compras un cuprita amarillo	0	neutral	0
793	1	1556894986-1012	https://twitter.com/search?l=&q=%22%24TESLA%22%20since%3A2019-01-01%20until%3A2019-01-31&src=typd	@DiegoReneMartin	Diego Rene Martín	¿La semana que viene salimos con un test drive de @Tesla o playas de #Hawaii?https://twitter.com/MilenicoTM/status/1088828642329837570 …	la semana que viene salimos con un test drive de @tesla o playas de #hawaii?	la semana que viene salimos con un test drive de @tesla o playas de #hawaii?	0	neutral	0
799	17	1556894986-979	https://twitter.com/search?l=&q=%22%24TESLA%22%20since%3A2019-01-01%20until%3A2019-01-31&src=typd	@yanquetino	Mark Larsen	Is your excitement growing, European @Tesla reservation holders? The Glovis Captain with your cars has left the Caribbean and is heading into the open Atlantic. pic.twitter.com/VehlOnEfOD	is your excitement growing, european @tesla reservation holders? the glovis captain with your cars has left the caribbean and is heading into the open atlantic. pic.twitter.com/vehlonefod	is your excitement growing, european @tesla reservation holders? the glovis captain with your cars has left the caribbean and is heading into the open atlantic. pic.twitter.com/vehlonefod	0.166666667	neutral	0
804	1	1556894986-1370	https://twitter.com/search?l=&q=%22%24TESLA%22%20since%3A2019-01-01%20until%3A2019-01-31&src=typd	@Alandbru	𝓐𝓵𝓪𝓷𝓭	Porta matrícula casi cuadradapic.twitter.com/LM8X9Y99G5	porta matrcula casi cuadradapic.twitter.com/lm8x9y99g5	porta matrcula casi cuadradapic.twitter.com/lm8x9y99g5	0	neutral	0
807	1	1556894986-1073	https://twitter.com/search?l=&q=%22%24TESLA%22%20since%3A2019-01-01%20until%3A2019-01-31&src=typd	@infinIT_mx	infinIT	Concurso #Hacking #Pwn20wn el ganador se llevará un @Tesla via @ESETLAhttps://twitter.com/ESETLA/status/1087550422611562502 …	concurso #hacking #pwn20wn el ganador se llevar un @tesla via @esetla	concurso #hacking #pwn20wn el ganador se llevar un @tesla via @esetla	0	neutral	0
813	18	1556894986-1518	https://twitter.com/search?l=&q=%22%24TESLA%22%20since%3A2019-01-01%20until%3A2019-01-31&src=typd	@rickyberwick	Ricky Berwick	pic.twitter.com/iIERwWBWQ8	pic.twitter.com/iierwwbwq8	pic.twitter.com/iierwwbwq8	0	neutral	0
815	1	1556894986-992	https://twitter.com/search?l=&q=%22%24TESLA%22%20since%3A2019-01-01%20until%3A2019-01-31&src=typd	@AlbertLouisHV	Albert Louis	Si vas a nuestro evento en Kemi, Finland quedas paralizado	si vas a nuestro evento en kemi, finland quedas paralizado	si vas a nuestro evento en kemi, finland quedas paralizado	0	neutral	0
820	1	1556894986-1564	https://twitter.com/search?l=&q=%22%24TESLA%22%20since%3A2019-01-01%20until%3A2019-01-31&src=typd	@SA_Diego_	Diego Soria	Feliz año Arturo!	feliz ao arturo!	feliz ao arturo!	0	neutral	0
828	1	1556894986-1004	https://twitter.com/search?l=&q=%22%24TESLA%22%20since%3A2019-01-01%20until%3A2019-01-31&src=typd	@joseenpeco	José Enrique 🔌 🇪🇸	Mira @HolaLuzcom me cambié y desde entonces estoy muy contento, si te interesa y quieres te paso un código amigo para que recibamos 20€ cada uno. A generaaaar!!	mira @holaluzcom me cambi y desde entonces estoy muy contento, si te interesa y quieres te paso un cdigo amigo para que recibamos 20 cada uno. a generaaaar!!	mira @holaluzcom me cambi y desde entonces estoy muy contento, si te interesa y quieres te paso un cdigo amigo para que recibamos 20 cada uno. a generaaaar!!	0	neutral	0
829	1	1556894986-1515	https://twitter.com/search?l=&q=%22%24TESLA%22%20since%3A2019-01-01%20until%3A2019-01-31&src=typd	@OMGTinoG	Tinotito	Tesla made in China?!?pic.twitter.com/AiYsO7qCpV	tesla made in china?!?pic.twitter.com/aiyso7qcpv	tesla made in china?!?pic.twitter.com/aiyso7qcpv	0	neutral	0
831	1	1556894986-1529	https://twitter.com/search?l=&q=%22%24TESLA%22%20since%3A2019-01-01%20until%3A2019-01-31&src=typd	@RicardoBlanco	Mr. ¯\_(ツ)_/¯hite	El correo mencionaba si podías llevar una cámara a la prueba de manejo, no venía una solicitud de vehículo para prueba de prensa.	el correo mencionaba si podas llevar una cmara a la prueba de manejo, no vena una solicitud de vehculo para prueba de prensa.	el correo mencionaba si podas llevar una cmara a la prueba de manejo, no vena una solicitud de vehculo para prueba de prensa.	0	neutral	0
834	1	1556894986-1168	https://twitter.com/search?l=&q=%22%24TESLA%22%20since%3A2019-01-01%20until%3A2019-01-31&src=typd	@jean_steffe	Jean	Las supercargas dejaran de ser gratuitas en el verano de 2018. Solo vehículos comprados antes siguen con las cargas gratuitas.	las supercargas dejaran de ser gratuitas en el verano de 2018. solo vehculos comprados antes siguen con las cargas gratuitas.	las supercargas dejaran de ser gratuitas en el verano de 2018. solo vehculos comprados antes siguen con las cargas gratuitas.	0	neutral	0
835	3	1556894986-1362	https://twitter.com/search?l=&q=%22%24TESLA%22%20since%3A2019-01-01%20until%3A2019-01-31&src=typd	@ClubTeslaES	Club Tesla España	Ultimo día para reservar un #ModelS75D o #modelX75D de @tesla, si te lo estás pensando no esperes, analizamos los posibles motivos que puede haber barajado @elonmusk #FelizDomingo ! http://clubtesla.es/wpress/2019/01/12/desaparece-la-configuracion-de-75-kwh-para-model-s-y-x-en-tesla/ …pic.twitter.com/jPUCwEvWJ8	ultimo da para reservar un #models75d o #modelx75d de @tesla, si te lo ests pensando no esperes, analizamos los posibles motivos que puede haber barajado @elonmusk #felizdomingo !	ultimo da para reservar un #models75d o #modelx75d de @tesla, si te lo ests pensando no esperes, analizamos los posibles motivos que puede haber barajado @elonmusk #felizdomingo !	0	neutral	0
850	1	1556894986-1530	https://twitter.com/search?l=&q=%22%24TESLA%22%20since%3A2019-01-01%20until%3A2019-01-31&src=typd	@RicardoBlanco	Mr. ¯\_(ツ)_/¯hite	Cuando revisas el ahorro entre combustible y electricidad (además de mantenimiento posventa) cualquier persona en el mercado buscando adquirir un sedan o suv de lujo debería considerar las opciones de los 100% eléctricos.https://youtu.be/ngiaLDhA_io	cuando revisas el ahorro entre combustible y electricidad (adems de mantenimiento posventa) cualquier persona en el mercado buscando adquirir un sedan o suv de lujo debera considerar las opciones de los 100% elctricos.	cuando revisas el ahorro entre combustible y electricidad (adems de mantenimiento posventa) cualquier persona en el mercado buscando adquirir un sedan o suv de lujo debera considerar las opciones de los 100% elctricos.	0	neutral	0
851	1	1556894986-1476	https://twitter.com/search?l=&q=%22%24TESLA%22%20since%3A2019-01-01%20until%3A2019-01-31&src=typd	@Zoechispazo	Jose R.Zoe 🔋 ⚡️	Ya funcionan????hace 1 semana solo funcionaban 2 y se paraba a los 10min	yeah funcionan????hace 1 semana solo funcionaban 2 y se paraba a los 10min	yeah funcionan????hace 1 semana solo funcionaban 2 y se paraba a los 10min	0	neutral	0
853	1	1556894986-1597	https://twitter.com/search?l=&q=%22%24TESLA%22%20since%3A2019-01-01%20until%3A2019-01-31&src=typd	@jjgarcia38	Pepe GARCIA	que tú ya tienes muchos!!!	que t yeah tienes muchos!!!	que t yeah tienes muchos!!!	0	neutral	0
854	2	1556894986-1011	https://twitter.com/search?l=&q=%22%24TESLA%22%20since%3A2019-01-01%20until%3A2019-01-31&src=typd	@vicfc7	Victor Ramirez C.	Y finalmente y no menos importante: haría menos costoso, socialmente hablando, la migración a movilidad sustentable. Así que ahí viene @Tesla @zacuaoficial @NissanLeaf y las que se sumen. Y según @Deloitte el costo de los eléctricos podría ser igual al de los comunes en 2020.	y finalmente y no menos importante: hara menos costoso, socialmente hablando, la migracin a movilidad sustentable. as que ah viene @tesla @zacuaoficial @nissanleaf y las que se sumen. y segn @deloitte el costo de los elctricos podra ser igual al de los comunes en 2020.	y finalmente y no menos importante: hara menos costoso, socialmente hablando, la migracin a movilidad sustentable. as que ah viene @tesla @zacuaoficial @nissanleaf y las que se sumen. y segn @deloitte el costo de los elctricos podra ser igual al de los comunes en 2020.	0	neutral	0
856	2	1556894986-909	https://twitter.com/search?l=&q=%22%24TESLA%22%20since%3A2019-01-01%20until%3A2019-01-31&src=typd	@JAExtremera	Alberto Extremera	Llama al teléfono 900 102 002. Adjunto fotografía del email que he recibido. Te lo puedo reenviar. No es una oferta personalizada ni nada. ¿Te lo reenvío al info@domoelectra.com?pic.twitter.com/u26nfQR9Ig	llama al telfono 900 102 002. adjunto fotografa del email que he recibido. te lo puedo reenviar. no es una oferta personalizada ni nada. te lo reenvo al info@domoelectra.com?pic.twitter.com/u26nfqr9ig	llama al telfono 900 102 002. adjunto fotografa del email que he recibido. te lo puedo reenviar. no es una oferta personalizada ni nada. te lo reenvo al info@domoelectra.com?pic.twitter.com/u26nfqr9ig	0	neutral	0
857	10	1556894986-869	https://twitter.com/search?l=&q=%22%24TESLA%22%20since%3A2019-01-01%20until%3A2019-01-31&src=typd	@AukeHoekstra	AukeHoekstra	Maarten reed eerst een Kangoo. Dure auto's vind hij onzin. En dat geldt voor eigenlijk alle @Tesla of Jaguar I-Pace rijders die ik ken. Ze willen een auto met flink wat range en dan kwam je automatisch in het dure segment. En door de bijtelling was dat nog enigzins te betalen.	maarten reed eerst een kangoo. dure auto's vind hij onzin. en dat geldt voor eigenlijk alle @tesla of jaguar i-pace rijders die ik ken. ze willen een auto met flink wat range en dan kwam je automatisch in het dure segment. en door de bijtelling was dat nog enigzins te betalen.	maarten reed eerst een kangoo. dure auto's vind hij onzin. en dat geldt voor eigenlijk alle @tesla of jaguar i-pace rijders die ik ken. ze willen een auto met flink wat range en dan kwam je automatisch in het dure segment. en door de bijtelling was dat nog enigzins te betalen.	0	neutral	0
[truncated: 2,498 more rows]
