# Supplementary material for: Measuring information flux between social media and stock prices with Transfer Entropy
Source: PLoS One. 2021 Sep 23;16(9):e0257686. doi: 10.1371/journal.pone.0257686 (PMC8459996; doi:10.1371/journal.pone.0257686)
Supplement: S1 Data — (ZIP) [file pone.0257686.s001.zip › DATA BASES/8.-TESLA/TESLA MODEL/LATETESLA2ND.csv]

Num	published_date	webscrapper	url	id	name	content	TextBlob	clean	subjectivity	sentiment	polarity
197		1556894986-1642	https://twitter.com/search?l=&q=%22%24TESLA%22%20since%3A2019-01-01%20until%3A2019-01-31&src=typd	@DanielFerrer23	Daniel Ferrer 🔋 🏍️ 🔌	Jajaja, Brutal!!!	jajaja, brutal!!!	jajaja, brutal!!!	1.0	negative	-1.0
2404		1556890669-737	https://twitter.com/search?l=&q=%22%24TESLA%22%20since%3A2019-03-01%20until%3A2019-03-31&src=typd	@juanrleone	Juan Ramón	Me parece horrible. Como un Focus RS, al doble de precio.	me parece horrible. como un focus rs, al doble de precio.	me parece horrible. como un focus rs, al doble de precio.	1.0	negative	-1.0
671		1556894986-1550	https://twitter.com/search?l=&q=%22%24TESLA%22%20since%3A2019-01-01%20until%3A2019-01-31&src=typd	@segvialcorcon	Nolose aún 🇪🇸	.@PeugeotES #elegend brutal, @Tesla mira ya de reojo. Golpe en la mesa del gran secreto del grupo francés.	.@peugeotes #elegend brutal, @tesla mira yeah de reojo. golpe en la mesa del gran secreto del grupo francs.	.@peugeotes #elegend brutal, @tesla mira yeah de reojo. golpe en la mesa del gran secreto del grupo francs.	1.0	negative	-0.875
728		1556894986-1663	https://twitter.com/search?l=&q=%22%24TESLA%22%20since%3A2019-01-01%20until%3A2019-01-31&src=typd	@legolas_83	@lberto Muñoz	Jajajaja brutal	jajajaja brutal	jajajaja brutal	1.0	negative	-0.875
1164		1556890669-914	https://twitter.com/search?l=&q=%22%24TESLA%22%20since%3A2019-03-01%20until%3A2019-03-31&src=typd	@CarlosDG100D	CarlosDG	Ese exclusivo rojo Signature queda brutal. Es una pena que los primeros Model 3 Performance no hubiese la posibilidad de ese color..	ese exclusivo rojo signature queda brutal. es una pena que los primeros model 3 performance no hubiese la posibilidad de ese color..	ese exclusivo rojo signature queda brutal. es una pena que los primeros model 3 performance no hubiese la posibilidad de ese color..	1.0	negative	-0.875
35		1556894986-1223	https://twitter.com/search?l=&q=%22%24TESLA%22%20since%3A2019-01-01%20until%3A2019-01-31&src=typd	@CarlosGa1996	Carlos Gutierrez Garcia	Nel, lleve a tu mamá a cenar :(	nel, lleve a tu mam a cenar :(	nel, lleve a tu mam a cenar :(	1.0	negative	-0.75
1562		1556890669-1145	https://twitter.com/search?l=&q=%22%24TESLA%22%20since%3A2019-03-01%20until%3A2019-03-31&src=typd	@decc1993	Dave Caves	Con la reciente liberación del configurador de @Tesla en México, cada vez quiero más un Model 3 y veo mi cuenta de banco y creo que nunca me va a alcanzar :(	con la reciente liberacin del configurador de @tesla en mxico, cada vez quiero ms un model 3 y veo mi cuenta de banco y creo que nunca me va a alcanzar :(	con la reciente liberacin del configurador de @tesla en mxico, cada vez quiero ms un model 3 y veo mi cuenta de banco y creo que nunca me va a alcanzar :(	1.0	negative	-0.75
1634		1556890669-383	https://twitter.com/search?l=&q=%22%24TESLA%22%20since%3A2019-03-01%20until%3A2019-03-31&src=typd	@igusky13	Gusky	No tendrás uno para sacar un tsuru? :(	no tendrs uno para sacar un tsuru? :(	no tendrs uno para sacar un tsuru? :(	1.0	negative	-0.75
4098		1556984854-837	https://twitter.com/search?src=typd&q=%22%24tesla%22%20since%3A2019-02-01%20until%3A2019-02-28	@hellofrommarie	MARIE soon to be Model 3/Y owner	Cuz it’s cold!	cuz its cold!	cuz its cold!	1.0	negative	-0.75
949		1556890669-1342	https://twitter.com/search?l=&q=%22%24TESLA%22%20since%3A2019-03-01%20until%3A2019-03-31&src=typd	@WorldEnergyTrad	WorldEnergyTrade	#FelizMartes Estos son los indicadores del mercado energético hoy. Visitanos y entérate de más https://www.worldenergytrade.com/ #5Mar #Tuesday #Energy #Oil #Crude #Business #Finance #Economics #Gold #Trading #Marketing #Tesla @Tesla @netflixpic.twitter.com/WN3H2gMP76	#felizmartes estos son los indicadores del mercado energtico hoy. visitanos y entrate de ms #5mar #tuesday #energy #oil #crude #business #finance #economics #gold #trading #marketing #tesla @tesla @netflixpic.twitter.com/wn3h2gmp76	#felizmartes estos son los indicadores del mercado energtico hoy. visitanos y entrate de ms #5mar #tuesday #energy #oil #crude #business #finance #economics #gold #trading #marketing #tesla @tesla @netflixpic.twitter.com/wn3h2gmp76	1.0	negative	-0.7
1036		1556890669-1491	https://twitter.com/search?l=&q=%22%24TESLA%22%20since%3A2019-03-01%20until%3A2019-03-31&src=typd	@WorldEnergyTrad	WorldEnergyTrade	#FelizSabado Estos son los indicadores del mercado energético hoy #2Mar #Saturday #Energy #Oil #Crude #Business #Finance #Economics #Gold #Trading #Marketing #Tesla #Adobe @Tesla pic.twitter.com/aFfiyzz3J9	#felizsabado estos son los indicadores del mercado energtico hoy #2mar #saturday #energy #oil #crude #business #finance #economics #gold #trading #marketing #tesla #adobe @tesla pic.twitter.com/affiyzz3j9	#felizsabado estos son los indicadores del mercado energtico hoy #2mar #saturday #energy #oil #crude #business #finance #economics #gold #trading #marketing #tesla #adobe @tesla pic.twitter.com/affiyzz3j9	1.0	negative	-0.7
1038		1556890669-1148	https://twitter.com/search?l=&q=%22%24TESLA%22%20since%3A2019-03-01%20until%3A2019-03-31&src=typd	@WorldEnergyTrad	WorldEnergyTrade	#FelizSabado Estos son los precios del mercado energético hoy #9Mar Visitanos y entérate de más en https://cards.twitter.com/cards/18ce54r0nid/709q0 … #Saturday #Energy #Oil #Crude #Business #Finance #Economics #Gold #Trading #Marketing #Tesla @Tesla @netflix	#felizsabado estos son los precios del mercado energtico hoy #9mar visitanos y entrate de ms en #saturday #energy #oil #crude #business #finance #economics #gold #trading #marketing #tesla @tesla @netflix	#felizsabado estos son los precios del mercado energtico hoy #9mar visitanos y entrate de ms en #saturday #energy #oil #crude #business #finance #economics #gold #trading #marketing #tesla @tesla @netflix	1.0	negative	-0.7
1115		1556890669-323	https://twitter.com/search?l=&q=%22%24TESLA%22%20since%3A2019-03-01%20until%3A2019-03-31&src=typd	@WorldEnergyTrad	WorldEnergyTrade	#FelizSabado Estos son los precios del mercado energético hoy #23Mar Visitanos y entérate de más indicadores en: https://buff.ly/2HAagNH #Saturday #Energy #Crude #Business #Finance #Economics #Gold #Trading #Marketing #Tesla @Tesla @Apple	#felizsabado estos son los precios del mercado energtico hoy #23mar visitanos y entrate de ms indicadores en: #saturday #energy #crude #business #finance #economics #gold #trading #marketing #tesla @tesla @apple	#felizsabado estos son los precios del mercado energtico hoy #23mar visitanos y entrate de ms indicadores en: #saturday #energy #crude #business #finance #economics #gold #trading #marketing #tesla @tesla @apple	1.0	negative	-0.7
1366		1556890669-472	https://twitter.com/search?l=&q=%22%24TESLA%22%20since%3A2019-03-01%20until%3A2019-03-31&src=typd	@WorldEnergyTrad	WorldEnergyTrade	#FelizMiercoles Así amanece el mercado energético hoy #20Mar. Visitanos y entérate de más en https://buff.ly/2Fqn0Ew #Wednesday #Energy #Oil #Crude #Business #Finance #Economics #Gold #Trading #Marketing #Tesla @Tesla @Apple	#felizmiercoles as amanece el mercado energtico hoy #20mar. visitanos y entrate de ms en #wednesday #energy #oil #crude #business #finance #economics #gold #trading #marketing #tesla @tesla @apple	#felizmiercoles as amanece el mercado energtico hoy #20mar. visitanos y entrate de ms en #wednesday #energy #oil #crude #business #finance #economics #gold #trading #marketing #tesla @tesla @apple	1.0	negative	-0.7
1774		1556890669-1184	https://twitter.com/search?l=&q=%22%24TESLA%22%20since%3A2019-03-01%20until%3A2019-03-31&src=typd	@WorldEnergyTrad	WorldEnergyTrade	#FelizViernes Estos son los precios del mercado energético hoy #8Mar Visitanos y entérate de más en https://cards.twitter.com/cards/18ce54r0nid/703b5 … #Friday #Energy #Oil #Crude #Business #Finance #Economics #Gold #Trading #Marketing #Tesla @Tesla @netflix	#felizviernes estos son los precios del mercado energtico hoy #8mar visitanos y entrate de ms en #friday #energy #oil #crude #business #finance #economics #gold #trading #marketing #tesla @tesla @netflix	#felizviernes estos son los precios del mercado energtico hoy #8mar visitanos y entrate de ms en #friday #energy #oil #crude #business #finance #economics #gold #trading #marketing #tesla @tesla @netflix	1.0	negative	-0.7
1818		1556890669-365	https://twitter.com/search?l=&q=%22%24TESLA%22%20since%3A2019-03-01%20until%3A2019-03-31&src=typd	@WorldEnergyTrad	WorldEnergyTrade	Hoy en #WorldWaterDay te presentamos los precios del mercado energético de #22Mar Visitanos y entérate de más indicadores en nuestro site: https://buff.ly/2UOFMdJ #Friday #Energy #Crude #Business #Finance #Economics #Gold #Trading #Marketing #Tesla @Tesla @Apple	hoy en #worldwaterday te presentamos los precios del mercado energtico de #22mar visitanos y entrate de ms indicadores en nuestro site: #friday #energy #crude #business #finance #economics #gold #trading #marketing #tesla @tesla @apple	hoy en #worldwaterday te presentamos los precios del mercado energtico de #22mar visitanos y entrate de ms indicadores en nuestro site: #friday #energy #crude #business #finance #economics #gold #trading #marketing #tesla @tesla @apple	1.0	negative	-0.7
1919		1556890669-1432	https://twitter.com/search?l=&q=%22%24TESLA%22%20since%3A2019-03-01%20until%3A2019-03-31&src=typd	@WorldEnergyTrad	WorldEnergyTrade	#FelizDomingo Estos son los indicadores del mercado energético hoy #3Mar #Sunday #Energy #Oil #Crude #Business #Finance #Economics #Gold #Trading #Marketing #Tesla #Adobe @Tesla pic.twitter.com/QCEkXrFtGW	#felizdomingo estos son los indicadores del mercado energtico hoy #3mar #sunday #energy #oil #crude #business #finance #economics #gold #trading #marketing #tesla #adobe @tesla pic.twitter.com/qcekxrftgw	#felizdomingo estos son los indicadores del mercado energtico hoy #3mar #sunday #energy #oil #crude #business #finance #economics #gold #trading #marketing #tesla #adobe @tesla pic.twitter.com/qcekxrftgw	1.0	negative	-0.7
2313		1556890669-1236	https://twitter.com/search?l=&q=%22%24TESLA%22%20since%3A2019-03-01%20until%3A2019-03-31&src=typd	@WorldEnergyTrad	WorldEnergyTrade	#FelizJueves Estos son los indicadores del mercado energético hoy #7Mar Visitanos y entérate de más en https://buff.ly/2EVfroT #Tuesday #Energy #Oil #Crude #Business #Finance #Economics #Gold #Trading #Marketing #Tesla @Tesla @netflix	#felizjueves estos son los indicadores del mercado energtico hoy #7mar visitanos y entrate de ms en #tuesday #energy #oil #crude #business #finance #economics #gold #trading #marketing #tesla @tesla @netflix	#felizjueves estos son los indicadores del mercado energtico hoy #7mar visitanos y entrate de ms en #tuesday #energy #oil #crude #business #finance #economics #gold #trading #marketing #tesla @tesla @netflix	1.0	negative	-0.7
2327		1556890669-573	https://twitter.com/search?l=&q=%22%24TESLA%22%20since%3A2019-03-01%20until%3A2019-03-31&src=typd	@WorldEnergyTrad	WorldEnergyTrade	#FelizLunes Estos son los precios del mercado energético hoy #18Mar. Visitanos y entérate de más en https://buff.ly/2F5h5D6 #Monday #Energy #Oil #Crude #Business #Finance #Economics #Gold #Trading #Marketing #Tesla @Tesla @Apple	#felizlunes estos son los precios del mercado energtico hoy #18mar. visitanos y entrate de ms en #monday #energy #oil #crude #business #finance #economics #gold #trading #marketing #tesla @tesla @apple	#felizlunes estos son los precios del mercado energtico hoy #18mar. visitanos y entrate de ms en #monday #energy #oil #crude #business #finance #economics #gold #trading #marketing #tesla @tesla @apple	1.0	negative	-0.7
2385		1556890669-1293	https://twitter.com/search?l=&q=%22%24TESLA%22%20since%3A2019-03-01%20until%3A2019-03-31&src=typd	@WorldEnergyTrad	WorldEnergyTrade	#FelizMiercoles Estos son los indicadores del mercado energético hoy #6Mar Visitanos y entérate de más en https://cards.twitter.com/cards/18ce54r0nid/6zi4x … #Wednesday #Energy #Oil #Crude #Business #Finance #Economics #Gold #Trading #Marketing #Tesla @Tesla @netflix	#felizmiercoles estos son los indicadores del mercado energtico hoy #6mar visitanos y entrate de ms en #wednesday #energy #oil #crude #business #finance #economics #gold #trading #marketing #tesla @tesla @netflix	#felizmiercoles estos son los indicadores del mercado energtico hoy #6mar visitanos y entrate de ms en #wednesday #energy #oil #crude #business #finance #economics #gold #trading #marketing #tesla @tesla @netflix	1.0	negative	-0.7
2459		1556890669-1419	https://twitter.com/search?l=&q=%22%24TESLA%22%20since%3A2019-03-01%20until%3A2019-03-31&src=typd	@WorldEnergyTrad	WorldEnergyTrade	#FelizDomingo Estos son los indicadores del mercado energético hoy . Visitanos y enterate de más https://www.worldenergytrade.com/ #3Mar #Sunday #Energy #Oil #Crude #Business #Finance #Economics #Gold #Trading #Marketing #Tesla #Adobe @Tesla https://cards.twitter.com/cards/18ce54r0nid/6yw4q …	#felizdomingo estos son los indicadores del mercado energtico hoy . visitanos y enterate de ms #3mar #sunday #energy #oil #crude #business #finance #economics #gold #trading #marketing #tesla #adobe @tesla	#felizdomingo estos son los indicadores del mercado energtico hoy . visitanos y enterate de ms #3mar #sunday #energy #oil #crude #business #finance #economics #gold #trading #marketing #tesla #adobe @tesla	1.0	negative	-0.7
2522		1556890669-1390	https://twitter.com/search?l=&q=%22%24TESLA%22%20since%3A2019-03-01%20until%3A2019-03-31&src=typd	@WorldEnergyTrad	WorldEnergyTrade	#FelizLunes Estos son los indicadores del mercado energético hoy. Visitanos y enterate de más https://www.worldenergytrade.com/ #4Mar #Monday #Energy #Oil #Crude #Business #Finance #Economics #Gold #Trading #Marketing #Tesla @Tesla @netflixpic.twitter.com/m9A00qHE28	#felizlunes estos son los indicadores del mercado energtico hoy. visitanos y enterate de ms #4mar #monday #energy #oil #crude #business #finance #economics #gold #trading #marketing #tesla @tesla @netflixpic.twitter.com/m9a00qhe28	#felizlunes estos son los indicadores del mercado energtico hoy. visitanos y enterate de ms #4mar #monday #energy #oil #crude #business #finance #economics #gold #trading #marketing #tesla @tesla @netflixpic.twitter.com/m9a00qhe28	1.0	negative	-0.7
4087		1556984854-829	https://twitter.com/search?src=typd&q=%22%24tesla%22%20since%3A2019-02-01%20until%3A2019-02-28	@InsideEVs	InsideEVs	Just How Bad Is @Tesla #Model3 Road Noise? https://insideevs.com/tesla-model-3-road-noise-video/amp/ …pic.twitter.com/qxHZx2UzKC	just how bad is @tesla #model3 road noise?	just how bad is @tesla #model3 road noise?	0.6666666666666666	negative	-0.6999999999999998
4595		1556984854-721	https://twitter.com/search?src=typd&q=%22%24tesla%22%20since%3A2019-02-01%20until%3A2019-02-28	@themicrx	micrx	Well we think you’ve been played by a billionaire so not all bad $tsla	well we think youve been played by a billionaire so not all bad $tsla	well we think youve been played by a billionaire so not all bad $tsla	0.6666666666666666	negative	-0.6999999999999998
3764		1556873243-3487	https://twitter.com/search?l=&q=%22%24TESLA%22%20since%3A2019-04-01%20until%3A2019-05-03&src=typd	@CaliforniaLabor	California Labor Federation	Sadly, his disgusting behavior is not surprising. @elonmusk has shown time and time again that he has ZERO respect for working people. He needs to resign and @Tesla workers need to protect themselves with a #Union.https://twitter.com/josheidelson/status/1114268885954461696 …	sadly, his disgusting behavior is not surprising. @elonmusk has shown time and time again that he has zero respect for working people. he needs to resign and @tesla workers need to protect themselves with a #union.	sadly, his disgusting behavior is not surprising. @elonmusk has shown time and time again that he has zero respect for working people. he needs to resign and @tesla workers need to protect themselves with a #union.	0.8333333333333334	negative	-0.6166666666666667
364		1556894986-917	https://twitter.com/search?l=&q=%22%24TESLA%22%20since%3A2019-01-01%20until%3A2019-01-31&src=typd	@SoyMotorCoches	SoyMotor - Coches	.@Tesla ha patentado una inteligencia artificial para revolucionar su #Autopilot 3.0 http://bit.ly/2TljXlc pic.twitter.com/wdkqSqtEMo	.@tesla ha patentado una inteligencia artificial para revolucionar su #autopilot 3.0	.@tesla ha patentado una inteligencia artificial para revolucionar su #autopilot 3.0	1.0	negative	-0.6
696		1556894986-1059	https://twitter.com/search?l=&q=%22%24TESLA%22%20since%3A2019-01-01%20until%3A2019-01-31&src=typd	@infotaller	infotaller	Tesla incluirá un emisor inteligente de sonido artificial en sus vehículos #infotaller @Tesla https://www.infotaller.tv/reparacion/Tesla-sonido-artificial-inteligente-vehiculos_0_1294370578.html …	tesla incluir un emisor inteligente de sonido artificial en sus vehculos #infotaller @tesla	tesla incluir un emisor inteligente de sonido artificial en sus vehculos #infotaller @tesla	1.0	negative	-0.6
862		1556894986-1364	https://twitter.com/search?l=&q=%22%24TESLA%22%20since%3A2019-01-01%20until%3A2019-01-31&src=typd	@AdrianaMRico	Adriana Rico	Luego de ver el primer capítulo de la serie "Dirty Money" en @NetflixColInfo sigo con la convicción de que no compraré un carro hasta tanto no cuente con los medios para adquirir un eléctrico al estilo @Tesla Nos estamos tirando el mundo y seguimos como si nada. #Absurdo	luego de ver el primer captulo de la serie "dirty money" en @netflixcolinfo sigo con la conviccin de que no comprar un carro hasta tanto no cuente con los medios para adquirir un elctrico al estilo @tesla nos estamos tirando el mundo y seguimos como si nada. #absurdo	luego de ver el primer captulo de la serie "dirty money" en @netflixcolinfo sigo con la conviccin de que no comprar un carro hasta tanto no cuente con los medios para adquirir un elctrico al estilo @tesla nos estamos tirando el mundo y seguimos como si nada. #absurdo	0.8	negative	-0.6
146		1556894986-1377	https://twitter.com/search?l=&q=%22%24TESLA%22%20since%3A2019-01-01%20until%3A2019-01-31&src=typd	@edgarsortiz	𝔢 Đ ɠ a R	Que flojera con los que suben fotos del volante de su carro en la fila para la gasolina. Nos quieren presumir que tienen carro? Presuman cuando tengan un @Tesla y no necesiten de hacer fila gastando gasolina para más gasolina. Lame	que flojera con los que suben fotos del volante de su carro en la fila para la gasolina. nos quieren presumir que tienen carro? presuman cuando tengan un @tesla y no necesiten de hacer fila gastando gasolina para ms gasolina. lame	que flojera con los que suben fotos del volante de su carro en la fila para la gasolina. nos quieren presumir que tienen carro? presuman cuando tengan un @tesla y no necesiten de hacer fila gastando gasolina para ms gasolina. lame	0.75	negative	-0.5
1230		1556890669-1308	https://twitter.com/search?l=&q=%22%24TESLA%22%20since%3A2019-03-01%20until%3A2019-03-31&src=typd	@whitfletcher	Still trying to get to the cool table.	Sorry, sarcasm often escapes me.	sorry, sarcasm often escapes me.	sorry, sarcasm often escapes me.	1.0	negative	-0.5
1304		1556890669-882	https://twitter.com/search?l=&q=%22%24TESLA%22%20since%3A2019-03-01%20until%3A2019-03-31&src=typd	@NellCach	Carolina ⚜	Estoy sad porque quiero un @Tesla y no puedo tenerlo	estoy sad porque quiero un @tesla y no puedo tenerlo	estoy sad porque quiero un @tesla y no puedo tenerlo	1.0	negative	-0.5
2356		1556890669-299	https://twitter.com/search?l=&q=%22%24TESLA%22%20since%3A2019-03-01%20until%3A2019-03-31&src=typd	@pksilvia	ElecTrinity	Rojo (sorry)	rojo (sorry)	rojo (sorry)	1.0	negative	-0.5
3372		1556873243-3076	https://twitter.com/search?l=&q=%22%24TESLA%22%20since%3A2019-04-01%20until%3A2019-05-03&src=typd	@reveal	Reveal	We’ve already reported that @Tesla burnished its safety record by hiding workers’ injuries. But there’s another incentive for falsely dismissing these incidents: It saves money on workers’ comp. https://www.revealnews.org/article/how-tesla-and-its-doctor-made-sure-injured-employees-didnt-get-workers-comp/?utm_source=Reveal&utm_medium=social_media&utm_campaign=twitter …	weve already reported that @tesla burnished its safety record by hiding workers injuries. but theres another incentive for falsely dismissing these incidents: it saves money on workers comp.	weve already reported that @tesla burnished its safety record by hiding workers injuries. but theres another incentive for falsely dismissing these incidents: it saves money on workers comp.	0.6	negative	-0.4000000000000001
3788		1556873243-2865	https://twitter.com/search?l=&q=%22%24TESLA%22%20since%3A2019-04-01%20until%3A2019-05-03&src=typd	@reveal	Reveal	We’ve already reported that @Tesla burnished its safety record by hiding workers’ injuries. But there’s another incentive for falsely dismissing these incidents: It saves money on workers’ comp. https://www.revealnews.org/article/how-tesla-and-its-doctor-made-sure-injured-employees-didnt-get-workers-comp/?utm_source=Reveal&utm_medium=social_media&utm_campaign=twitter …	weve already reported that @tesla burnished its safety record by hiding workers injuries. but theres another incentive for falsely dismissing these incidents: it saves money on workers comp.	weve already reported that @tesla burnished its safety record by hiding workers injuries. but theres another incentive for falsely dismissing these incidents: it saves money on workers comp.	0.6	negative	-0.4000000000000001
1326		1556890669-349	https://twitter.com/search?l=&q=%22%24TESLA%22%20since%3A2019-03-01%20until%3A2019-03-31&src=typd	@rnchriseng	Christopher Engstran	Safari?! Wtf	safari?! what the fuck	safari?! what the fuck	0.6	negative	-0.4
1979		1556890669-8	https://twitter.com/search?l=&q=%22%24TESLA%22%20since%3A2019-03-01%20until%3A2019-03-31&src=typd	@PierreR60063081	Pierre Rousseau	Wtf qui emmene des abeilles en promenade	what the fuck qui emmene des abeilles en promenade	what the fuck qui emmene des abeilles en promenade	0.6	negative	-0.4
2720		1556873243-3081	https://twitter.com/search?l=&q=%22%24TESLA%22%20since%3A2019-04-01%20until%3A2019-05-03&src=typd	@GJGunit	Guillermo J Guajardo	I think I found the secret @Tesla 1.21 gigawatt MegaCharger station in Texas - charges Tesla’s in lightning speed #TeslaModel3pic.twitter.com/LvHKqA0Q9x	i think i found the secret @tesla 1.21 gigawatt megacharger station in texas - charges teslas in lightning speed #teslamodel3pic.twitter.com/lvhkqa0q9x	i think i found the secret @tesla 1.21 gigawatt megacharger station in texas - charges teslas in lightning speed #teslamodel3pic.twitter.com/lvhkqa0q9x	0.7	negative	-0.4
4405		1556984854-533	https://twitter.com/search?src=typd&q=%22%24tesla%22%20since%3A2019-02-01%20until%3A2019-02-28	@CARandDRIVER	Car and Driver	Confused when pricing a @Tesla? Here's how to decipher the cost: http://crdrv.co/O5l1yPC pic.twitter.com/Nuaraj76bZ	confused when pricing a @tesla? here's how to decipher the cost:	confused when pricing a @tesla? here's how to decipher the cost:	0.7	negative	-0.4
4611		1556984854-516	https://twitter.com/search?src=typd&q=%22%24tesla%22%20since%3A2019-02-01%20until%3A2019-02-28	@DigitalTrends	Digital Trends	Model X owner blames crash on confused Autopilot; @Tesla rejects blame http://bit.ly/2GIYYFP	model x owner blames crash on confused autopilot; @tesla rejects blame	model x owner blames crash on confused autopilot; @tesla rejects blame	0.7	negative	-0.4
1293		1556890669-284	https://twitter.com/search?l=&q=%22%24TESLA%22%20since%3A2019-03-01%20until%3A2019-03-31&src=typd	@SpanishTutorLA	LA SPANISH	Museo Petersen=( el) Museo https://laspanish.com SPANISH TUTOR #Shazam #ShenYun @Tesla #X #class #classpass #LanguageLearn #Training #stone #virtual #cheaptickets #ring #Abroad #Coaching #Training #Events #Fashion @LALIVE @Delta @netflix @ABC7 #Cat @Ariana #bird #WordOfTheDaypic.twitter.com/ZT9P92yNRY	museo petersen=( el) museo spanish tutor #shazam #shenyun @tesla #x #class #classpass #languagelearn #training #stone #virtual #cheaptickets #ring #abroad #coaching #training #events #fashion @lalive @delta @netflix @abc7 #cat @ariana #bird #wordofthedaypic.twitter.com/zt9p92ynry	museo petersen=( el) museo spanish tutor #shazam #shenyun @tesla #x #class #classpass #languagelearn #training #stone #virtual #cheaptickets #ring #abroad #coaching #training #events #fashion @lalive @delta @netflix @abc7 #cat @ariana #bird #wordofthedaypic.twitter.com/zt9p92ynry	0.5	negative	-0.375
2179		1556890669-300	https://twitter.com/search?l=&q=%22%24TESLA%22%20since%3A2019-03-01%20until%3A2019-03-31&src=typd	@SpanishTutorLA	LA SPANISH	Earth = (la) Tierra https://laspanish.com SPANISH TUTOR #Shazam #ShenYun @Tesla #X #classes #classpass #LanguageLearning #Training #stone #virtualvaca #cheaptickets #ring #Abroad #Coaching #Training #Events #Fashion #StartUps @LALIVE @Delta @LALIVE @netflix @ABC7 #Cat @Arianapic.twitter.com/ML8kTBDCIj	earth = (la) tierra spanish tutor #shazam #shenyun @tesla #x #classes #classpass #languagelearning #training #stone #virtualvaca #cheaptickets #ring #abroad #coaching #training #events #fashion #startups @lalive @delta @lalive @netflix @abc7 #cat @arianapic.twitter.com/ml8ktbdcij	earth = (la) tierra spanish tutor #shazam #shenyun @tesla #x #classes #classpass #languagelearning #training #stone #virtualvaca #cheaptickets #ring #abroad #coaching #training #events #fashion #startups @lalive @delta @lalive @netflix @abc7 #cat @arianapic.twitter.com/ml8ktbdcij	0.5	negative	-0.375
2250		1556890669-1139	https://twitter.com/search?l=&q=%22%24TESLA%22%20since%3A2019-03-01%20until%3A2019-03-31&src=typd	@pbleij	Pascal	Too late! @Tesla unveil Model Y. pic.twitter.com/PstWaljvSH	too late! @tesla unveil model y. pic.twitter.com/pstwaljvsh	too late! @tesla unveil model y. pic.twitter.com/pstwaljvsh	0.6	negative	-0.375
3512		1556873243-3520	https://twitter.com/search?l=&q=%22%24TESLA%22%20since%3A2019-04-01%20until%3A2019-05-03&src=typd	@enn_nafnlaus	Nafnlaus	Um.. the SEC *is* trying to roast Musk for the horrible crime of repeating what he said in the conference call. The judge apparently isn't buying it. The judge was, FYI, *appointed by Obama*.	um.. the sec *is* trying to roast musk for the horrible crime of repeating what he said in the conference call. the judge apparently isn't buying it. the judge was, fyi, *appointed by obama*.	um.. the sec *is* trying to roast musk for the horrible crime of repeating what he said in the conference call. the judge apparently isn't buying it. the judge was, fyi, *appointed by obama*.	0.65	negative	-0.35000000000000003
2005		1556890669-1688	https://twitter.com/search?l=&q=%22%24TESLA%22%20since%3A2019-03-01%20until%3A2019-03-31&src=typd	@ChefBlaser	B'Lahké	Serious question: Does Lou Dobbs wear a wig?	serious question: does lou dobbs wear a wig?	serious question: does lou dobbs wear a wig?	0.6666666666666666	negative	-0.3333333333333333
4478		1556984854-577	https://twitter.com/search?src=typd&q=%22%24tesla%22%20since%3A2019-02-01%20until%3A2019-02-28	@bombero1394	MAXX Q	My car sells itself. In the parking lot, not moving, sitting shotgun, in the back, losing your cellphone when I punch it and you can’t hold onto it. Not having to stand at a nasty station ever again with diesel on your shoes. That’s the ultimate referral @Tesla pic.twitter.com/tI06ctEveT	my car sells itself. in the parking lot, not moving, sitting shotgun, in the back, losing your cellphone when i punch it and you can not hold onto it. not having to stand at a nasty station ever again with diesel on your shoes. that is the ultimate referral @tesla pic.twitter.com/ti06ctevet	my car sells itself. in the parking lot, not moving, sitting shotgun, in the back, losing your cellphone when i punch it and you can not hold onto it. not having to stand at a nasty station ever again with diesel on your shoes. that is the ultimate referral @tesla pic.twitter.com/ti06ctevet	0.6666666666666666	negative	-0.3333333333333333
2877		1556873243-3094	https://twitter.com/search?l=&q=%22%24TESLA%22%20since%3A2019-04-01%20until%3A2019-05-03&src=typd	@tecnocato	Israel Melendez, Jr. 🇵🇷 🇺🇸 ⚠️	Looks like the #FlatEarth South Pole pseudo wall. Those two crowds have a lot in common.	looks like the #flatearth south pole pseudo wall. those two crowds have a lot in common.	looks like the #flatearth south pole pseudo wall. those two crowds have a lot in common.	0.5	negative	-0.3
4079		1556984854-37	https://twitter.com/search?src=typd&q=%22%24tesla%22%20since%3A2019-02-01%20until%3A2019-02-28	@TeslaMilton	🇨🇦 Tesla Milton	Because the people who are crazy enough to think they can change the world, are the ones who do. #WhyILoveTesla @elonmusk @Tesla pic.twitter.com/MjaTnuIypX	because the people who are crazy enough to think they can change the world, are the ones who do. #whyilovetesla @elonmusk @tesla pic.twitter.com/mjatnuiypx	because the people who are crazy enough to think they can change the world, are the ones who do. #whyilovetesla @elonmusk @tesla pic.twitter.com/mjatnuiypx	0.7	negative	-0.3
4651		1556984854-723	https://twitter.com/search?src=typd&q=%22%24tesla%22%20since%3A2019-02-01%20until%3A2019-02-28	@BrokenTesla	My Tesla Is Broken	At least it actuates..pic.twitter.com/Qp1SSBwl3U	at least it actuates..pic.twitter.com/qp1ssbwl3u	at least it actuates..pic.twitter.com/qp1ssbwl3u	0.4	negative	-0.3
2263		1556890669-1327	https://twitter.com/search?l=&q=%22%24TESLA%22%20since%3A2019-03-01%20until%3A2019-03-31&src=typd	@aikohosoya	Chuchu Rocket	Hahaha btw mi model 3 jamás va a llegar vdd? ¿ya mejor me resigno? :(((	hahaha btw mi model 3 jams va a llegar vdd? yeah mejor me resigno? :(((	hahaha btw mi model 3 jams va a llegar vdd? yeah mejor me resigno? :(((	0.7	negative	-0.275
3299		1556873243-2681	https://twitter.com/search?l=&q=%22%24TESLA%22%20since%3A2019-04-01%20until%3A2019-05-03&src=typd	@EricMandela	Eric J. Mandela	Green, serious congratulations are in order to you for this complement from Elon Musk himself.	green, serious congratulations are in order to you for this complement from elon musk himself.	green, serious congratulations are in order to you for this complement from elon musk himself.	0.4833333333333333	negative	-0.26666666666666666
2256		1556890669-704	https://twitter.com/search?l=&q=%22%24TESLA%22%20since%3A2019-03-01%20until%3A2019-03-31&src=typd	@cesarbogc	César BG	@Tesla ya tiene 4 modelos esenciales para el futuro del automóvil eléctrico: S, E, X, Y. Cualquier coincidencia es mera casualidad.	@tesla yeah tiene 4 modelos esenciales para el futuro del automvil elctrico: s, e, x, y. cualquier coincidencia es mera casualidad.	@tesla yeah tiene 4 modelos esenciales para el futuro del automvil elctrico: s, e, x, y. cualquier coincidencia es mera casualidad.	1.0	negative	-0.25
1598		1556890669-863	https://twitter.com/search?l=&q=%22%24TESLA%22%20since%3A2019-03-01%20until%3A2019-03-31&src=typd	@antonio_sesin	Antonio J. Sesin	NO HABLES QUE TE MULTA LA SEC!!!!	no hables que te multa la sec!!!!	no hables que te multa la sec!!!!	0.6	negative	-0.244140625
4195		1556984854-613	https://twitter.com/search?src=typd&q=%22%24tesla%22%20since%3A2019-02-01%20until%3A2019-02-28	@zshahan3	Zachary Shahan	Congrats, @Tesla! Europe will soon have Model 3s on hundreds of thousands of streets, cutting harmful & even deadly air pollution. We need this. Thanks @elonmuskhttps://twitter.com/cleantechnica/status/1093580624177360896 …	congrats, @tesla! europe will soon have model 3s on hundreds of thousands of streets, cutting harmful & even deadly air pollution. we need this. thanks @elonmusk	congrats, @tesla! europe will soon have model 3s on hundreds of thousands of streets, cutting harmful & even deadly air pollution. we need this. thanks @elonmusk	0.5	negative	-0.20000000000000004
4237		1556984854-153	https://twitter.com/search?src=typd&q=%22%24tesla%22%20since%3A2019-02-01%20until%3A2019-02-28	@karun0109	Karunjit ET	"I wont say a lot about @elonmusk. I'm not a huge fan" says Martin Eberhard co founder of @Tesla #ETGBS	"i will not say a lot about @elonmusk. i'm not a huge fan" says martin eberhard co founder of @tesla #etgbs	"i will not say a lot about @elonmusk. i'm not a huge fan" says martin eberhard co founder of @tesla #etgbs	0.9	negative	-0.20000000000000004
2826		1556873243-3758	https://twitter.com/search?l=&q=%22%24TESLA%22%20since%3A2019-04-01%20until%3A2019-05-03&src=typd	@EnerTuition	EnerTuition	I think Q2. Musk will have a few hand assembled if the need be.	i think q2. musk will have a few hand assembled if the need be.	i think q2. musk will have a few hand assembled if the need be.	0.1	negative	-0.2
3650		1556873243-3580	https://twitter.com/search?l=&q=%22%24TESLA%22%20since%3A2019-04-01%20until%3A2019-05-03&src=typd	@carolmassar	Carol Massar	@Tesla down 8.5% so looking forward to our conversation @David_Kudla @MainstayCapital !https://twitter.com/MainstayCapital/status/1113809090889777154 …	@tesla down 8.5% so looking forward to our conversation @david_kudla @mainstaycapital !	@tesla down 8.5% so looking forward to our conversation @david_kudla @mainstaycapital !	0.2888888888888889	negative	-0.19444444444444448
2988		1556873243-3465	https://twitter.com/search?l=&q=%22%24TESLA%22%20since%3A2019-04-01%20until%3A2019-05-03&src=typd	@scottwolf_arch	Scott Wolf	What I will say is that I’m still disgusted that @elonmusk and @Tesla lied to AP1 buyers with promises of continued updates. Bought in Mar 2016, last update Dec 2016, and nothing since then to improve AP1. Tesla’s response is that Elon isn’t obligated to be truthful.	what i will say is that i am still disgusted that @elonmusk and @tesla lied to ap1 buyers with promises of continued updates. bought in mar 2016, last update dec 2016, and nothing since then to improve ap1. teslas response is that elon isnt obligated to be truthful.	what i will say is that i am still disgusted that @elonmusk and @tesla lied to ap1 buyers with promises of continued updates. bought in mar 2016, last update dec 2016, and nothing since then to improve ap1. teslas response is that elon isnt obligated to be truthful.	0.5222222222222223	negative	-0.16666666666666666
556		1556894986-1018	https://twitter.com/search?l=&q=%22%24TESLA%22%20since%3A2019-01-01%20until%3A2019-01-31&src=typd	@GalaMultimedia	Gala Multimedia	Es tan díficil encontrar una camioneta eléctrica de menos de $100.000? @Tesla X eres hermosa pero esa plata es el down payment de una casa en el Silicon Valley.	es tan dficil encontrar una camioneta elctrica de menos de $100.000? @tesla x eres hermosa pero esa plata es el down payment de una casa en el silicon valley.	es tan dficil encontrar una camioneta elctrica de menos de $100.000? @tesla x eres hermosa pero esa plata es el down payment de una casa en el silicon valley.	0.2888888888888889	negative	-0.15555555555555559
3671		1556873243-2935	https://twitter.com/search?l=&q=%22%24TESLA%22%20since%3A2019-04-01%20until%3A2019-05-03&src=typd	@mortchad	Chad Mortensen	2015 - who has accelerated their EV program????? Answer .... @Tesla - that’s who!!!!!! Now everyone is so far behind. https://twitter.com/ValueAnalyst1/status/1118742911628324865 …	2015 - who has accelerated their ev program????? answer .... @tesla - that is who!!!!!! now everyone is so far behind.	2015 - who has accelerated their ev program????? answer .... @tesla - that is who!!!!!! now everyone is so far behind.	0.85	negative	-0.15000000000000002
4661		1556984854-729	https://twitter.com/search?src=typd&q=%22%24tesla%22%20since%3A2019-02-01%20until%3A2019-02-28	@InsideEVs	InsideEVs	Watch @Tesla #ModelX P100D Destroy @Dodge #HELLCAT 1/8-Mile Drag Strip https://insideevs.com/tesla-model-x-dominates-drag-strip-video/amp/ …pic.twitter.com/PzKm7prJ85	watch @tesla #modelx p100d destroy @dodge #hellcat 1/8-mile drag strip	watch @tesla #modelx p100d destroy @dodge #hellcat 1/8-mile drag strip	0.035416666666666666	negative	-0.15000000000000002
4041		1556984854-769	https://twitter.com/search?src=typd&q=%22%24tesla%22%20since%3A2019-02-01%20until%3A2019-02-28	@TeslaPittsburgh	Tesla Pittsburgh	Unclear if this is still in the 2019 @Mattel #Matchbox release plans or not-- but at least at some point they had a #Tesla Model X with working falcon doors scheduled for this spring. Keep your eyes open! @Teslarati @Tesla pic.twitter.com/XeomLAphI2	unclear if this is still in the 2019 @mattel #matchbox release plans or not-- but at least at some point they had a #tesla model x with working falcon doors scheduled for this spring. keep your eyes open! @teslarati @tesla pic.twitter.com/xeomlaphi2	unclear if this is still in the 2019 @mattel #matchbox release plans or not-- but at least at some point they had a #tesla model x with working falcon doors scheduled for this spring. keep your eyes open! @teslarati @tesla pic.twitter.com/xeomlaphi2	0.45	negative	-0.15
4064		1556984854-339	https://twitter.com/search?src=typd&q=%22%24tesla%22%20since%3A2019-02-01%20until%3A2019-02-28	@BertelSchmitt	BertelSchmitt™ 🎩 🎩 🎩 🎩 🎩	Monitor how long the cars stay behind the fence. No duty and VAT due until they cross the gate	monitor how long the cars stay behind the fence. no duty and vat due until they cross the gate	monitor how long the cars stay behind the fence. no duty and vat due until they cross the gate	0.36875	negative	-0.14375
2341		1556890669-585	https://twitter.com/search?l=&q=%22%24TESLA%22%20since%3A2019-03-01%20until%3A2019-03-31&src=typd	@JMLOURO	JOSE MANUEL LOURO	Gracias a @Tesla y a @elonmusk por crear, diseñar, y fabricar un coche como el model S. Hay otros mundos y están dentro de un Tesla.Thanks to all @Tesla team for creating, designing, and manufacturing a car like the model S.There are other worlds and are inside of a Tesla pic.twitter.com/6fQcAaAjkx	gracias a @tesla y a @elonmusk por crear, disear, y fabricar un coche como el model s. hay otros mundos y estn dentro de un tesla.thanks to all @tesla team for creating, designing, and manufacturing a car like the model s.there are other worlds and are inside of a tesla pic.twitter.com/6fqcaaajkx	gracias a @tesla y a @elonmusk por crear, disear, y fabricar un coche como el model s. hay otros mundos y estn dentro de un tesla.thanks to all @tesla team for creating, designing, and manufacturing a car like the model s.there are other worlds and are inside of a tesla pic.twitter.com/6fqcaaajkx	0.375	negative	-0.125
4234		1556984854-101	https://twitter.com/search?src=typd&q=%22%24tesla%22%20since%3A2019-02-01%20until%3A2019-02-28	@hot_rod_co	Hot Rod 🚘	Updated: Tesla Reliability: @ConsumerReports, Your Wrong! Detailed reliability data comparison added from Consumer Reports: http://www.rodneytanner.com/hotrod/tesla-reliability-consumer-reports-your-wrong/ … @Teslarati @lexiheft @Model3Owners @Model3VINs @tesla @InsideEVs @ElectrekCo @28delayslater @alex_avoigt @elonmuskpic.twitter.com/dLL1TTEf3t	updated: tesla reliability: @consumerreports, your wrong! detailed reliability data comparison added from consumer reports: @teslarati @lexiheft @model3owners @model3vins @tesla @insideevs @electrekco @28delayslater @alex_avoigt @elonmuskpic.twitter.com/dll1ttef3t	updated: tesla reliability: @consumerreports, your wrong! detailed reliability data comparison added from consumer reports: @teslarati @lexiheft @model3owners @model3vins @tesla @insideevs @electrekco @28delayslater @alex_avoigt @elonmuskpic.twitter.com/dll1ttef3t	0.825	negative	-0.11249999999999999
4695		1556984854-718	https://twitter.com/search?src=typd&q=%22%24tesla%22%20since%3A2019-02-01%20until%3A2019-02-28	@TamaraMcCleary	Tamara McCleary	#RENEWABLES: @Tesla, Fluence and Other #EnergyStorage System Integrators Playing Bigger Role on #Green Grid https://microgridknowledge.com/energy-storage-system-integrators/ … #battery #renewables #utilities #microgrids #DTECH2019pic.twitter.com/s5QXKPXTEj	#renewables: @tesla, fluence and other #energystorage system integrators playing bigger role on #green grid #battery #renewables #utilities #microgrids #dtech2019pic.twitter.com/s5qxkpxtej	#renewables: @tesla, fluence and other #energystorage system integrators playing bigger role on #green grid #battery #renewables #utilities #microgrids #dtech2019pic.twitter.com/s5qxkpxtej	0.39166666666666666	negative	-0.10833333333333334
1187		1556890669-160	https://twitter.com/search?l=&q=%22%24TESLA%22%20since%3A2019-03-01%20until%3A2019-03-31&src=typd	@CarlosDG100D	CarlosDG	Yo estaré viajando con el Model S P85D hacía Gijón desde Madrid para asistir al evento @Citech_es Si no estuviera viajando, intentaría pasarme por el Service Center de Getafe... Disfruta del MidBlue	yo estar viajando con el model s p85d haca gijn desde madrid para asistir al evento @citech_es si no estuviera viajando, intentara pasarme por el service center de getafe... disfruta del midblue	yo estar viajando con el model s p85d haca gijn desde madrid para asistir al evento @citech_es si no estuviera viajando, intentara pasarme por el service center de getafe... disfruta del midblue	0.1	negative	-0.1
1233		1556890669-1691	https://twitter.com/search?l=&q=%22%24TESLA%22%20since%3A2019-03-01%20until%3A2019-03-31&src=typd	@zshahan3	Zachary Shahan	He's a monster. Shouldn't be allowed out of the zoo. Raise your hands if you're the SEC and agree.	he's a monster. shouldn't be allowed out of the zoo. raise your hands if you're the sec and agree.	he's a monster. shouldn't be allowed out of the zoo. raise your hands if you're the sec and agree.	0.6	negative	-0.1
1833		1556890669-1468	https://twitter.com/search?l=&q=%22%24TESLA%22%20since%3A2019-03-01%20until%3A2019-03-31&src=typd	@gines_fernandez	Ginés Fernández	Yo mientras pueda ver, tocar y probar el coche con mi mujer me da igual que sea en un show room o en un service center	yo mientras pueda ver, tocar y probar el coche con mi mujer me da igual que sea en un show room o en un service center	yo mientras pueda ver, tocar y probar el coche con mi mujer me da igual que sea en un show room o en un service center	0.1	negative	-0.1
2723		1556873243-2927	https://twitter.com/search?l=&q=%22%24TESLA%22%20since%3A2019-04-01%20until%3A2019-05-03&src=typd	@EpicWinningMaz	Maz	“We have not seen in the history of the auto business, a company going from zero to fourth place in luxury in a matter of a few years.” VW AG CEO regarding @Tesla @elonmusk #Teslahttps://electrek.co/2019/04/18/tesla-nod-vw-electric-cars/ …	we have not seen in the history of the auto business, a company going from zero to fourth place in luxury in a matter of a few years. vw ag ceo regarding @tesla @elonmusk #tesla	we have not seen in the history of the auto business, a company going from zero to fourth place in luxury in a matter of a few years. vw ag ceo regarding @tesla @elonmusk #tesla	0.05	negative	-0.1
3813		1556873243-2939	https://twitter.com/search?l=&q=%22%24TESLA%22%20since%3A2019-04-01%20until%3A2019-05-03&src=typd	@kulpability	“Mary”	few hours to kill in Salt Lake City before a flight. Turo #model3 to the rescue @tesla driving is such a relaxing hobby. pic.twitter.com/twoBBQULby	few hours to kill in salt lake city before a flight. turo #model3 to the rescue @tesla driving is such a relaxing hobby. pic.twitter.com/twobbqulby	few hours to kill in salt lake city before a flight. turo #model3 to the rescue @tesla driving is such a relaxing hobby. pic.twitter.com/twobbqulby	0.3	negative	-0.1
1793		1556890669-1689	https://twitter.com/search?l=&q=%22%24TESLA%22%20since%3A2019-03-01%20until%3A2019-03-31&src=typd	@TheMatt561	Matt	Holy Shit were here, what a long strange trip it's been. Congratulations to everyone at Tesla	holy shit were here, what a long strange trip it's been. congratulations to everyone at tesla	holy shit were here, what a long strange trip it's been. congratulations to everyone at tesla	0.45	neutral	-0.09999999999999999
3762		1556873243-3606	https://twitter.com/search?l=&q=%22%24TESLA%22%20since%3A2019-04-01%20until%3A2019-05-03&src=typd	@teslaownersSV	Tesla Owners Silicon Valley	.@tesla grew 110% over the same quarter last year. Congrats to the team and all the hard work.	.@tesla grew 110% over the same quarter last year. congrats to the team and all the hard work.	.@tesla grew 110% over the same quarter last year. congrats to the team and all the hard work.	0.24444444444444444	neutral	-0.09722222222222222
4524		1556984854-259	https://twitter.com/search?src=typd&q=%22%24tesla%22%20since%3A2019-02-01%20until%3A2019-02-28	@Boris_Perilli	Boris Perilli	Hey @elonmusk, many in Italy are blocked with their Model 3 order because they don’t know wether or not adding enhanced autopilot to be eligible for gov. incentives for EV - and the answers from the Inside Delivery staff are vague and pointless. Any help about that?Thanks @Tesla	hey @elonmusk, many in italy are blocked with their model 3 order because they dont know wether or not adding enhanced autopilot to be eligible for gov. incentives for ev - and the answers from the inside delivery staff are vague and pointless. any help about that?thanks @tesla	hey @elonmusk, many in italy are blocked with their model 3 order because they dont know wether or not adding enhanced autopilot to be eligible for gov. incentives for ev - and the answers from the inside delivery staff are vague and pointless. any help about that?thanks @tesla	0.5	neutral	-0.08333333333333333
932		1556890669-187	https://twitter.com/search?l=&q=%22%24TESLA%22%20since%3A2019-03-01%20until%3A2019-03-31&src=typd	@CarlosDG100D	CarlosDG	Difrura mucho tu Long Range!! Ya nos contarás que tal la autonomía Con las llantas 19" y así podremos comparar los consumos con respecto a las llantas 18"	difrura mucho tu long range!! yeah nos contars que tal la autonoma con las llantas 19" y as podremos comparar los consumos con respecto a las llantas 18"	difrura mucho tu long range!! yeah nos contars que tal la autonoma con las llantas 19" y as podremos comparar los consumos con respecto a las llantas 18"	0.4	neutral	-0.078125
3478		1556873243-3232	https://twitter.com/search?l=&q=%22%24TESLA%22%20since%3A2019-04-01%20until%3A2019-05-03&src=typd	@Raceytherunner	Andy Race	The so called big boys in #crypto are scared of #DigiByte's #Technology trying to brush it to one side. Business is business I guess. This Reminds me of @Tesla v Edison. But this time #DigiByte won't be ground down like Nikola Tesla was. #DGB is #decentralized & growing strongerpic.twitter.com/BFC3Qfhvca	the so called big boys in #crypto are scared of #digibyte's #technology trying to brush it to one side. business is business i guess. this reminds me of @tesla v edison. but this time #digibyte won't be ground down like nikola tesla was. #dgb is #decentralized & growing strongerpic.twitter.com/bfc3qfhvca	the so called big boys in #crypto are scared of #digibyte's #technology trying to brush it to one side. business is business i guess. this reminds me of @tesla v edison. but this time #digibyte won't be ground down like nikola tesla was. #dgb is #decentralized & growing strongerpic.twitter.com/bfc3qfhvca	0.19444444444444448	neutral	-0.07777777777777779
3203		1556873243-2688	https://twitter.com/search?l=&q=%22%24TESLA%22%20since%3A2019-04-01%20until%3A2019-05-03&src=typd	@AustinCooper90	Austin Cooper	I bet @elonmusk and @Tesla are right about FSD. The tide is slowly shifting, even Anthony Levandowski seems to agree that LIDAR is dead. https://youtu.be/fNgEG5rCav4	i bet @elonmusk and @tesla are right about fsd. the tide is slowly shifting, even anthony levandowski seems to agree that lidar is dead.	i bet @elonmusk and @tesla are right about fsd. the tide is slowly shifting, even anthony levandowski seems to agree that lidar is dead.	0.44523809523809527	neutral	-0.07142857142857145
4357		1556984854-315	https://twitter.com/search?src=typd&q=%22%24tesla%22%20since%3A2019-02-01%20until%3A2019-02-28	@SimpleCalifrag	Simple Califragilist	Every single person who I showed my #model3 to was blown away.	every single person who i showed my #model3 to was blown away.	every single person who i showed my #model3 to was blown away.	0.21428571428571427	neutral	-0.07142857142857142
3684		1556873243-2737	https://twitter.com/search?l=&q=%22%24TESLA%22%20since%3A2019-04-01%20until%3A2019-05-03&src=typd	@Jackstilgoe	Jack Stilgoe	Big self-driving cars showcase from @Tesla today. The trouble is that almost all of what needs to happen is beyond their control. Here's my recent @nature comment piece on why AI isn't all that (cc @Tweetermeyer @SafeSelfDrive) https://www.nature.com/articles/s42256-019-0046-z.epdf?shared_access_token=nfYipe-NTTUcvASotQQ42dRgN0jAjWel9jnR3ZoTv0ONc040663hJ44hmMWLwHM1Gmvu7vJVuvZGxggMAU3LCuR6iwgJKWPr…	big self-driving cars showcase from @tesla today. the trouble is that almost all of what needs to happen is beyond their control. here's my recent @nature comment piece on why ai isn't all that (cc @tweetermeyer @safeselfdrive)	big self-driving cars showcase from @tesla today. the trouble is that almost all of what needs to happen is beyond their control. here's my recent @nature comment piece on why ai isn't all that (cc @tweetermeyer @safeselfdrive)	0.18333333333333335	neutral	-0.06666666666666667
3193		1556873243-3668	https://twitter.com/search?l=&q=%22%24TESLA%22%20since%3A2019-04-01%20until%3A2019-05-03&src=typd	@martinengwicht	Martin { God of Mars }	Brought to you with by @VW @Daimler @BMW @GM @Ford @Toyota @Honda @Audi and other #car makers. Time to embrace #EV makers such as @Tesla. CO2 is one thing but pollutants kill. @elonmusk @vincent13031925https://twitter.com/BBCBreakfast/status/1113101531744620544 …	brought to you with by @vw @daimler @bmw @gm @ford @toyota @honda @audi and other #car makers. time to embrace #ev makers such as @tesla. co2 is one thing but pollutants kill. @elonmusk @vincent13031925	brought to you with by @vw @daimler @bmw @gm @ford @toyota @honda @audi and other #car makers. time to embrace #ev makers such as @tesla. co2 is one thing but pollutants kill. @elonmusk @vincent13031925	0.4375	neutral	-0.0625
133		1556894986-1271	https://twitter.com/search?l=&q=%22%24TESLA%22%20since%3A2019-01-01%20until%3A2019-01-31&src=typd	@foroelectricos	ForoCochesEléctricos	Prueba de autonomía del Tesla Model 3 Long Range Dual Motor a 120 km/h https://forococheselectricos.com/2019/01/prueba-de-autonomia-del-tesla-model-3-long-range-dual-motor-a-120-km-h.html … @Tesla #TeslaModel3	prueba de autonoma del tesla model 3 long range dual motor a 120 km/h @tesla #teslamodel3	prueba de autonoma del tesla model 3 long range dual motor a 120 km/h @tesla #teslamodel3	0.4	neutral	-0.05
707		1556894986-1131	https://twitter.com/search?l=&q=%22%24TESLA%22%20since%3A2019-01-01%20until%3A2019-01-31&src=typd	@zonamovilidad	Zonamovilidad	.@Tesla comenzará las entregas del Model 3 Long Range en Europa en febrero http://ow.ly/XEsc30no4dX	.@tesla comenzar las entregas del model 3 long range en europa en febrero	.@tesla comenzar las entregas del model 3 long range en europa en febrero	0.4	neutral	-0.05
1298		1556890669-761	https://twitter.com/search?l=&q=%22%24TESLA%22%20since%3A2019-03-01%20until%3A2019-03-31&src=typd	@Loading_cars	Loading Cars	Ya está aquí el @Tesla Model Y, el segundo SUV de la marca. Se espera que la producción comience a principios de 2021 con un precio que parte desde los 56.000€ para la versión "Long Range" y tracción trasera. Llegarán versiones más económicas como ocurre con el Model 3. pic.twitter.com/oGNSdUL7Oc	yeah est aqu el @tesla model y, el segundo suv de la marca. se espera que la produccin comience a principios de 2021 con un precio que parte desde los 56.000 para la versin "long range" y traccin trasera. llegarn versiones ms econmicas como ocurre con el model 3. pic.twitter.com/ognsdul7oc	yeah est aqu el @tesla model y, el segundo suv de la marca. se espera que la produccin comience a principios de 2021 con un precio que parte desde los 56.000 para la versin "long range" y traccin trasera. llegarn versiones ms econmicas como ocurre con el model 3. pic.twitter.com/ognsdul7oc	0.4	neutral	-0.05
1484		1556890669-582	https://twitter.com/search?l=&q=%22%24TESLA%22%20since%3A2019-03-01%20until%3A2019-03-31&src=typd	@RobbReportMx	Robb Report México	#Automobiles: @Tesla afirma que el Model 3 Long Range podría tardar solo 5 minutos en recargar sus baterías https://robbreport.mx/automobiles/tesla-lanza-su-auto-mas-barato-y-se-cargara-en-15-minutos/ …	#automobiles: @tesla afirma que el model 3 long range podra tardar solo 5 minutos en recargar sus bateras	#automobiles: @tesla afirma que el model 3 long range podra tardar solo 5 minutos en recargar sus bateras	0.4	neutral	-0.05
4020		1556984854-384	https://twitter.com/search?src=typd&q=%22%24tesla%22%20since%3A2019-02-01%20until%3A2019-02-28	@ValaAfshar	Vala Afshar	The Model 3 @Tesla production line is 1,000 feet long — it takes 40 steps in 90 minutes to build the car. pic.twitter.com/F9DnF9Depm	the model 3 @tesla production line is 1,000 feet long it takes 40 steps in 90 minutes to build the car. pic.twitter.com/f9dnf9depm	the model 3 @tesla production line is 1,000 feet long it takes 40 steps in 90 minutes to build the car. pic.twitter.com/f9dnf9depm	0.4	neutral	-0.05
2707		1556873243-2652	https://twitter.com/search?l=&q=%22%24TESLA%22%20since%3A2019-04-01%20until%3A2019-05-03&src=typd	@MrRobCapewell	Robert Capewell	I wish I could get odds that CNBC would write a negative article after every @Tesla presentation. Certainly wouldn‘t need to work anymore: https://twitter.com/CNBC/status/1120666694131826688 …	i wish i could get odds that cnbc would write a negative article after every @tesla presentation. certainly wouldnt need to work anymore:	i wish i could get odds that cnbc would write a negative article after every @tesla presentation. certainly wouldnt need to work anymore:	0.4857142857142857	neutral	-0.04285714285714286
1846		1556890669-1508	https://twitter.com/search?l=&q=%22%24TESLA%22%20since%3A2019-03-01%20until%3A2019-03-31&src=typd	@Emilio_JFRey	Emilio J. Fernández Rey	Actualmente, el configurador ofrece únicamente el acabado interior premium para las versiones Mid Range, Long Range y Performance. La versión Standard Range Plus lleva únicamente el acabado interior partial premium. La web lo deja claro.pic.twitter.com/40D873o7NC	actualmente, el configurador ofrece nicamente el acabado interior premium para las versiones mid range, long range y performance. la versin standard range plus lleva nicamente el acabado interior partial premium. la web lo deja claro.pic.twitter.com/40d873o7nc	actualmente, el configurador ofrece nicamente el acabado interior premium para las versiones mid range, long range y performance. la versin standard range plus lleva nicamente el acabado interior partial premium. la web lo deja claro.pic.twitter.com/40d873o7nc	0.175	neutral	-0.037500000000000006
3746		1556873243-3660	https://twitter.com/search?l=&q=%22%24TESLA%22%20since%3A2019-04-01%20until%3A2019-05-03&src=typd	@GregKable	Greg Kable	The veil is slowly being lifted on the Xiaopeng E28 sedan. The new electric powered @Tesla Model 3 rival is planned to make its public debut at the Shanghai motor show on 16 April before a start to Chinese sales later this year. Production name is P7. @xmotorsglobal #XPengpic.twitter.com/ECd6eb6UIs	the veil is slowly being lifted on the xiaopeng e28 sedan. the new electric powered @tesla model 3 rival is planned to make its public debut at the shanghai motor show on 16 april before a start to chinese sales later this year. production name is p7. @xmotorsglobal #xpengpic.twitter.com/ecd6eb6uis	the veil is slowly being lifted on the xiaopeng e28 sedan. the new electric powered @tesla model 3 rival is planned to make its public debut at the shanghai motor show on 16 april before a start to chinese sales later this year. production name is p7. @xmotorsglobal #xpengpic.twitter.com/ecd6eb6uis	0.18424242424242424	neutral	-0.03272727272727274
3623		1556873243-3665	https://twitter.com/search?l=&q=%22%24TESLA%22%20since%3A2019-04-01%20until%3A2019-05-03&src=typd	@flcnhvy	Viv 🍙	.@Tesla’s growth rate in Germany exceeded every other automaker by far. +439% in registrations compared to Q1 2018 @elonmuskpic.twitter.com/GtsWdfXQm4	.@teslas growth rate in germany exceeded every other automaker by far. +439% in registrations compared to q1 2018 @elonmuskpic.twitter.com/gtswdfxqm4	.@teslas growth rate in germany exceeded every other automaker by far. +439% in registrations compared to q1 2018 @elonmuskpic.twitter.com/gtswdfxqm4	0.6875	neutral	-0.012499999999999997
4131		1556984854-237	https://twitter.com/search?src=typd&q=%22%24tesla%22%20since%3A2019-02-01%20until%3A2019-02-28	@AlterViggo	Alter Viggo	Many overlook the dramatic difference @Tesla's HW3 chip will make in the performance of FSD & EAP. They currently have to dumb down their data by cropping frames, bending pixels, reducing camera res. HW3 will rapidly improve autonomous driving. $TSLAhttps://ark-invest.com/research/podcast/elon-musk-podcast …	many overlook the dramatic difference @tesla's hw3 chip will make in the performance of fsd & eap. they currently have to dumb down their data by cropping frames, bending pixels, reducing camera res. hw3 will rapidly improve autonomous driving. $tsla	many overlook the dramatic difference @tesla's hw3 chip will make in the performance of fsd & eap. they currently have to dumb down their data by cropping frames, bending pixels, reducing camera res. hw3 will rapidly improve autonomous driving. $tsla	0.4981481481481482	neutral	-0.010648148148148148
4658		1556984854-594	https://twitter.com/search?src=typd&q=%22%24tesla%22%20since%3A2019-02-01%20until%3A2019-02-28	@jczuleta	Juan Carlos Zuleta	Nikola Motors announces all-electric version of the semi truck as @Tesla Semi changes the game: https://electrek.co/2019/02/08/nikola-motors-electric-trucks-tesla-semi/ …. "Good on Nikola to offer some all-electric options, but ...they might be too far behind at this point because they held on to hydrogen for too long." #Lithium	nikola motors announces all-electric version of the semi truck as @tesla semi changes the game: "good on nikola to offer some all-electric options, but ...they might be too far behind at this point because they held on to hydrogen for too long." #lithium	nikola motors announces all-electric version of the semi truck as @tesla semi changes the game: "good on nikola to offer some all-electric options, but ...they might be too far behind at this point because they held on to hydrogen for too long." #lithium	0.62	neutral	-0.010000000000000023
4083		1556984854-70	https://twitter.com/search?src=typd&q=%22%24tesla%22%20since%3A2019-02-01%20until%3A2019-02-28	@hankhilltoday	Modern King of the Hill	Kahn’s obsession with @elonmusk leads him to purchase a brand new @Tesla. “Hey hillbillies! I buy electric car, save Earth, big hero! You stand around, drink beer in alley, dont even recycle!” (the car battery dies before he makes it to his driveway) “Uhh... little help guys?”	kahns obsession with @elonmusk leads him to purchase a brand new @tesla. hey hillbillies! i buy electric car, save earth, big hero! you stand around, drink beer in alley, dont even recycle! (the car battery dies before he makes it to his driveway) uhh... little help guys?	kahns obsession with @elonmusk leads him to purchase a brand new @tesla. hey hillbillies! i buy electric car, save earth, big hero! you stand around, drink beer in alley, dont even recycle! (the car battery dies before he makes it to his driveway) uhh... little help guys?	0.35151515151515156	neutral	-0.005681818181818186
3886		1556984854-116	https://twitter.com/search?src=typd&q=%22%24tesla%22%20since%3A2019-02-01%20until%3A2019-02-28	@BrennanMejia	Brennan Mejia	Definitely on my to do list one day!! For now I’ll settle with my prius ;) Congrats! You deserve it!!	definitely on my to do list one day!! for now ill settle with my prius ;) congrats! you deserve it!!	definitely on my to do list one day!! for now ill settle with my prius ;) congrats! you deserve it!!	0.8333333333333334	neutral	-0.00390625
3		1556894986-1080	https://twitter.com/search?l=&q=%22%24TESLA%22%20since%3A2019-01-01%20until%3A2019-01-31&src=typd	@RafaDomingo1979	Rafa Domingo	Una gran noticia puesto que España es uno de los países donde más cara es la electricidad en Europa. Minipunto para Tesla.	una gran noticia puesto que espaa es uno de los pases donde ms cara es la electricidad en europa. minipunto para tesla.	una gran noticia puesto que espaa es uno de los pases donde ms cara es la electricidad en europa. minipunto para tesla.	0.0	neutral	0.0
4		1556894986-1574	https://twitter.com/search?l=&q=%22%24TESLA%22%20since%3A2019-01-01%20until%3A2019-01-31&src=typd	@jean_steffe	Jean	Yo he sido afectado directamente ya que cargué a 32kW y tenía solo 10%. Despues de 20 minutos que se fue un extranjero moví el coche y pude cargar a 90kW.	yo he sido afectado directamente yeah que cargu a 32kw y tena solo 10%. despues de 20 minutos que se fue un extranjero mov el coche y pude cargar a 90kw.	yo he sido afectado directamente yeah que cargu a 32kw y tena solo 10%. despues de 20 minutos que se fue un extranjero mov el coche y pude cargar a 90kw.	0.0	neutral	0.0
5		1556894986-1082	https://twitter.com/search?l=&q=%22%24TESLA%22%20since%3A2019-01-01%20until%3A2019-01-31&src=typd	@Expok	Expok	Después de anunciar el recorte de por lo menos por ciento de la plantilla nominal de @Tesla, la firma ha sufrido una caída en la bolsa por casi por ciento. Y ahora busca economizar la producción para poder ser más competitivos en el mercado. https://goo.gl/h1feQ4	despus de anunciar el recorte de por lo menos por ciento de la plantilla nominal de @tesla, la firma ha sufrido una cada en la bolsa por casi por ciento. y ahora busca economizar la produccin para poder ser ms competitivos en el mercado.	despus de anunciar el recorte de por lo menos por ciento de la plantilla nominal de @tesla, la firma ha sufrido una cada en la bolsa por casi por ciento. y ahora busca economizar la produccin para poder ser ms competitivos en el mercado.	0.0	neutral	0.0
6		1556894986-1487	https://twitter.com/search?l=&q=%22%24TESLA%22%20since%3A2019-01-01%20until%3A2019-01-31&src=typd	@JimmyMPO	Jaime Morales	Una claro ejemplo de una empresa disruptiva @Tesla. Con el actual desabasto de #Pemex deberíamos de implementar otro tipo de energías más limpias. @beltrandelrio @foundrpic.twitter.com/trpmvYoiYd	una claro ejemplo de una empresa disruptiva @tesla. con el actual desabasto de #pemex deberamos de implementar otro tipo de energas ms limpias. @beltrandelrio @foundrpic.twitter.com/trpmvyoiyd	una claro ejemplo de una empresa disruptiva @tesla. con el actual desabasto de #pemex deberamos de implementar otro tipo de energas ms limpias. @beltrandelrio @foundrpic.twitter.com/trpmvyoiyd	0.1	neutral	0.0
11		1556894986-1307	https://twitter.com/search?l=&q=%22%24TESLA%22%20since%3A2019-01-01%20until%3A2019-01-31&src=typd	@Retuit_TV	Retuit TV	#Entérate | @Tesla reta a hackers y promete jugosa recompensa a quien logre introducirse a alguno de sus vehículos. #Información, #Noticias, #MexiquenseNoticiashttp://radioytvmexiquense.mx/notas/tesla-promete-regalar-un-model-3-a-quien-logre-hackearlo.html …	#entrate | @tesla reta a hackers y promete jugosa recompensa a quien logre introducirse a alguno de sus vehculos. #informacin, #noticias, #mexiquensenoticias	#entrate | @tesla reta a hackers y promete jugosa recompensa a quien logre introducirse a alguno de sus vehculos. #informacin, #noticias, #mexiquensenoticias	0.0	neutral	0.0
13		1556894986-1392	https://twitter.com/search?l=&q=%22%24TESLA%22%20since%3A2019-01-01%20until%3A2019-01-31&src=typd	@micamarayyo	Mi cámara y yo	Nos montamos en el coche de #Emilio, un @Tesla, 100% eléctrico y cuyo precio de mercado supera los 100.000€ ¡Un lujo que no todos pueden permitirse! #MCYquecochemecompropic.twitter.com/NYKxyt75zk	nos montamos en el coche de #emilio, un @tesla, 100% elctrico y cuyo precio de mercado supera los 100.000 un lujo que no todos pueden permitirse! #mcyquecochemecompropic.twitter.com/nykxyt75zk	nos montamos en el coche de #emilio, un @tesla, 100% elctrico y cuyo precio de mercado supera los 100.000 un lujo que no todos pueden permitirse! #mcyquecochemecompropic.twitter.com/nykxyt75zk	0.0	neutral	0.0
14		1556894986-952	https://twitter.com/search?l=&q=%22%24TESLA%22%20since%3A2019-01-01%20until%3A2019-01-31&src=typd	@pk_ais	AIS	@slcuervo no me digas que no es de esas noticias con las que les cerrarías la boca con un directo en @YouTubeEspanol a los mandos del @Tesla https://twitter.com/EzequielPremo/status/1089579055169581058 …	@slcuervo no me digas que no es de esas noticias con las que les cerraras la boca con un directo en @youtubeespanol a los mandos del @tesla	@slcuervo no me digas que no es de esas noticias con las que les cerraras la boca con un directo en @youtubeespanol a los mandos del @tesla	0.0	neutral	0.0
16		1556894986-1177	https://twitter.com/search?l=&q=%22%24TESLA%22%20since%3A2019-01-01%20until%3A2019-01-31&src=typd	@ShirleySuarez	Shirley Suárez	Por primera me subí a un carro eléctrico , un @Tesla usado como taxi , que lujo de carro , diseño impresionante #Elon y #Ámsterdam	por primera me sub a un carro elctrico , un @tesla usado como taxi , que lujo de carro , diseo impresionante #elon y #msterdam	por primera me sub a un carro elctrico , un @tesla usado como taxi , que lujo de carro , diseo impresionante #elon y #msterdam	0.0	neutral	0.0
17		1556894986-1325	https://twitter.com/search?l=&q=%22%24TESLA%22%20since%3A2019-01-01%20until%3A2019-01-31&src=typd	@vilajoanc	Joan Vilà	Muy buena idea pero ese Toyota no debería estar ahí	muy buena idea pero ese toyota no debera estar ah	muy buena idea pero ese toyota no debera estar ah	0.0	neutral	0.0
18		1556894986-1553	https://twitter.com/search?l=&q=%22%24TESLA%22%20since%3A2019-01-01%20until%3A2019-01-31&src=typd	@maselectricos	Somos Electricos	No te va a defraudar, en el momento que se prueba un @tesla es difícil pensar en otro coche a día de hoy.	no te va a defraudar, en el momento que se prueba un @tesla es difcil pensar en otro coche a da de hoy.	no te va a defraudar, en el momento que se prueba un @tesla es difcil pensar en otro coche a da de hoy.	0.0	neutral	0.0
19		1556894986-1336	https://twitter.com/search?l=&q=%22%24TESLA%22%20since%3A2019-01-01%20until%3A2019-01-31&src=typd	@Cambio16	Cambio16	#Energía Con el Model 3 @Tesla se abre camino en China http://ow.ly/hAHC30ncw38 pic.twitter.com/fcb6rLtqHF	#energa con el model 3 @tesla se abre camino en china	#energa con el model 3 @tesla se abre camino en china	0.0	neutral	0.0
20		1556894986-1085	https://twitter.com/search?l=&q=%22%24TESLA%22%20since%3A2019-01-01%20until%3A2019-01-31&src=typd	@FMURILLO85	Francisco	Menuda maravilla	menuda maravilla	menuda maravilla	0.0	neutral	0.0
21		1556894986-903	https://twitter.com/search?l=&q=%22%24TESLA%22%20since%3A2019-01-01%20until%3A2019-01-31&src=typd	@holasocmario	Maɾio	Aprended a conducir por la derecha como todo el mundo, cohone'	aprended a conducir por la derecha como todo el mundo, cohone'	aprended a conducir por la derecha como todo el mundo, cohone'	0.0	neutral	0.0
22		1556894986-1360	https://twitter.com/search?l=&q=%22%24TESLA%22%20since%3A2019-01-01%20until%3A2019-01-31&src=typd	@legolas_83	@lberto Muñoz	Familia de Montaman y Montaplex?pic.twitter.com/jGcdq6XA8w	familia de montaman y montaplex?pic.twitter.com/jgcdq6xa8w	familia de montaman y montaplex?pic.twitter.com/jgcdq6xa8w	0.0	neutral	0.0
23		1556894986-1115	https://twitter.com/search?l=&q=%22%24TESLA%22%20since%3A2019-01-01%20until%3A2019-01-31&src=typd	@Pauta_cl	Pauta.cl	@Tesla elimina tres mil empleos y @elonmusk vislumbra un camino "difícil" → http://bit.ly/2T0GJib pic.twitter.com/vSWFqB75bF	@tesla elimina tres mil empleos y @elonmusk vislumbra un camino "difcil"	@tesla elimina tres mil empleos y @elonmusk vislumbra un camino "difcil"	0.0	neutral	0.0
25		1556894986-1184	https://twitter.com/search?l=&q=%22%24TESLA%22%20since%3A2019-01-01%20until%3A2019-01-31&src=typd	@motorpuntoes	motor.es	Tesla anuncia miles de despidos y menores beneficios en el 4º trimestre http://bit.ly/2Cs1sVa @Tesla @ClubTeslaES #Tesla #tesla #EV #electrico #TeslaModel3 #teslamodel3 #TeslaModelX #teslamodelx #TeslaModels #teslamodels #ModelS #modelSpic.twitter.com/k6kCRwz6zc	tesla anuncia miles de despidos y menores beneficios en el 4 trimestre @tesla @clubteslaes #tesla #tesla #ev #electrico #teslamodel3 #teslamodel3 #teslamodelx #teslamodelx #teslamodels #teslamodels #models #modelspic.twitter.com/k6kcrwz6zc	tesla anuncia miles de despidos y menores beneficios en el 4 trimestre @tesla @clubteslaes #tesla #tesla #ev #electrico #teslamodel3 #teslamodel3 #teslamodelx #teslamodelx #teslamodels #teslamodels #models #modelspic.twitter.com/k6kcrwz6zc	0.0	neutral	0.0
27		1556894986-1517	https://twitter.com/search?l=&q=%22%24TESLA%22%20since%3A2019-01-01%20until%3A2019-01-31&src=typd	@Jordanelbarbaro	Jordan Rodríguez	Necesito un @Tesla de preferencia el "Model X". #objetivoshttps://twitter.com/ExpansionMx/status/1082055480254574593 …	necesito un @tesla de preferencia el "model x". #objetivos	necesito un @tesla de preferencia el "model x". #objetivos	0.0	neutral	0.0
30		1556894986-1477	https://twitter.com/search?l=&q=%22%24TESLA%22%20since%3A2019-01-01%20until%3A2019-01-31&src=typd	@DomoElectra	Domo Electra	Que lo veo bien ya que de costes fijos mensuales se ahorran xD	que lo veo bien yeah que de costes fijos mensuales se ahorran xd	que lo veo bien yeah que de costes fijos mensuales se ahorran xd	0.0	neutral	0.0
31		1556894986-1386	https://twitter.com/search?l=&q=%22%24TESLA%22%20since%3A2019-01-01%20until%3A2019-01-31&src=typd	@NSCabezon	IvÃ¡n CabezÃ³n	Ves como no hay ninguno blanco!!	ves como no hay ninguno blanco!!	ves como no hay ninguno blanco!!	0.0	neutral	0.0
34		1556894986-839	https://twitter.com/search?l=&q=%22%24TESLA%22%20since%3A2019-01-01%20until%3A2019-01-31&src=typd	@foroelectricos	ForoCochesEléctricos	#Tesla cambia las denominaciones del Model S y X. Nueva versión de acceso con batería limitada por software https://forococheselectricos.com/2019/01/tesla-cambia-las-denominaciones-del-model-s-y-x-nueva-version-de-acceso-con-bateria-limitada-por-software.html … #TeslaModelS #TeslaModelX @Tesla pic.twitter.com/SuUXJv6mYs	#tesla cambia las denominaciones del model s y x. nueva versin de acceso con batera limitada por software #teslamodels #teslamodelx @tesla pic.twitter.com/suuxjv6mys	#tesla cambia las denominaciones del model s y x. nueva versin de acceso con batera limitada por software #teslamodels #teslamodelx @tesla pic.twitter.com/suuxjv6mys	0.0	neutral	0.0
36		1556894986-1066	https://twitter.com/search?l=&q=%22%24TESLA%22%20since%3A2019-01-01%20until%3A2019-01-31&src=typd	@isuriv	isuriv 🌐 👽	Lleva 29 referenciados Curioso, en los datos, pone que la referencia se acaba el 31 de marzo de este añopic.twitter.com/WN1c7sI9xU	lleva 29 referenciados curioso, en los datos, pone que la referencia se acaba el 31 de marzo de este aopic.twitter.com/wn1c7si9xu	lleva 29 referenciados curioso, en los datos, pone que la referencia se acaba el 31 de marzo de este aopic.twitter.com/wn1c7si9xu	0.0	neutral	0.0
39		1556894986-1653	https://twitter.com/search?l=&q=%22%24TESLA%22%20since%3A2019-01-01%20until%3A2019-01-31&src=typd	@bbycharly	Carlos elias	Mis ojos!!! No mamen se la jalaron machin con sus fogatas necesito un @Tesla con filtro de aire para ataque biológico.	mis ojos!!! no mamen se la jalaron machin con sus fogatas necesito un @tesla con filtro de aire para ataque biolgico.	mis ojos!!! no mamen se la jalaron machin con sus fogatas necesito un @tesla con filtro de aire para ataque biolgico.	0.0	neutral	0.0
40		1556894986-1195	https://twitter.com/search?l=&q=%22%24TESLA%22%20since%3A2019-01-01%20until%3A2019-01-31&src=typd	@SexenioMX	Sexenio	.@Tesla confirma que continuarán los despidos masivos para lograr un mejor control de gastos http://tinyurl.com/ycdn8txc	.@tesla confirma que continuarn los despidos masivos para lograr un mejor control de gastos	.@tesla confirma que continuarn los despidos masivos para lograr un mejor control de gastos	0.0	neutral	0.0
41		1556894986-1440	https://twitter.com/search?l=&q=%22%24TESLA%22%20since%3A2019-01-01%20until%3A2019-01-31&src=typd	@AlamVera2	Alam Vera	Una consulta la linea 21 para cuando harían circular los buses eléctricos?	una consulta la linea 21 para cuando haran circular los buses elctricos?	una consulta la linea 21 para cuando haran circular los buses elctricos?	0.0	neutral	0.0
42		1556894986-1690	https://twitter.com/search?l=&q=%22%24TESLA%22%20since%3A2019-01-01%20until%3A2019-01-31&src=typd	@TheGledinator	James Gledhill	#HappyNewYear2019 My resolutions this year: - Drink Water - Lose Weight (Again XD) -2560x1440p - Sit in a @Tesla	#happynewyear2019 my resolutions this year: - drink water - lose weight (again xd) -2560x1440p - sit in a @tesla	#happynewyear2019 my resolutions this year: - drink water - lose weight (again xd) -2560x1440p - sit in a @tesla	0.0	neutral	0.0
44		1556894986-922	https://twitter.com/search?l=&q=%22%24TESLA%22%20since%3A2019-01-01%20until%3A2019-01-31&src=typd	@h0tmind	Paul Alien	Divinos seres del universo. La única velocidad límite es la de la luz. Con carburantes fósiles no llegamos. @TenerifeVial #Velocidad #AccidenteVial #Teletransporte @Tesla @112canarias #CocheElectrico #CochesEléctricos @fomentogob @CabildoTenerife	divinos seres del universo. la nica velocidad lmite es la de la luz. con carburantes fsiles no llegamos. @tenerifevial #velocidad #accidentevial #teletransporte @tesla @112canarias #cocheelectrico #cocheselctricos @fomentogob @cabildotenerife	divinos seres del universo. la nica velocidad lmite es la de la luz. con carburantes fsiles no llegamos. @tenerifevial #velocidad #accidentevial #teletransporte @tesla @112canarias #cocheelectrico #cocheselctricos @fomentogob @cabildotenerife	0.0	neutral	0.0
46		1556894986-1489	https://twitter.com/search?l=&q=%22%24TESLA%22%20since%3A2019-01-01%20until%3A2019-01-31&src=typd	@DomoElectra	Domo Electra	Y siguen con 4	y siguen con 4	y siguen con 4	0.0	neutral	0.0
47		1556894986-1355	https://twitter.com/search?l=&q=%22%24TESLA%22%20since%3A2019-01-01%20until%3A2019-01-31&src=typd	@maselectricos	Somos Electricos	Una nueva patente de @Tesla que permite detectar errores en sus vehículos antes de que ocurra, siendo su reparación más rápida y barata. http://ow.ly/6lsd50kb4je	una nueva patente de @tesla que permite detectar errores en sus vehculos antes de que ocurra, siendo su reparacin ms rpida y barata.	una nueva patente de @tesla que permite detectar errores en sus vehculos antes de que ocurra, siendo su reparacin ms rpida y barata.	0.0	neutral	0.0
49		1556894986-1383	https://twitter.com/search?l=&q=%22%24TESLA%22%20since%3A2019-01-01%20until%3A2019-01-31&src=typd	@ludwiglaborda	Ludwig Laborda	Querido Niño Jesús, se que estamos en enero apenas, pero quiero pedirte que EEUU elimine las restricciones a la producción de energía solar para que, proyectos como los de @Tesla y de @elonmusk se puedan llevar a cabo libremente y así todos podamos conducir sin contaminar.https://twitter.com/h2oStudio/status/1084042230099333120 …	querido nio jess, se que estamos en enero apenas, pero quiero pedirte que eeuu elimine las restricciones a la produccin de energa solar para que, proyectos como los de @tesla y de @elonmusk se puedan llevar a cabo libremente y as todos podamos conducir sin contaminar.	querido nio jess, se que estamos en enero apenas, pero quiero pedirte que eeuu elimine las restricciones a la produccin de energa solar para que, proyectos como los de @tesla y de @elonmusk se puedan llevar a cabo libremente y as todos podamos conducir sin contaminar.	0.0	neutral	0.0
51		1556894986-1153	https://twitter.com/search?l=&q=%22%24TESLA%22%20since%3A2019-01-01%20until%3A2019-01-31&src=typd	@santiagoogarza	𝓖𝓻𝓮𝓮𝓴 𝓖𝓸𝓭	ya van tres veces que cuando voy para la universidad veo pasar carros @Tesla esto ya es una señal de que pronto llegará uno a mi vida	yeah van tres veces que cuando voy para la universidad veo pasar carros @tesla esto yeah es una seal de que pronto llegar uno a mi vida	yeah van tres veces que cuando voy para la universidad veo pasar carros @tesla esto yeah es una seal de que pronto llegar uno a mi vida	0.0	neutral	0.0
52		1556894986-1484	https://twitter.com/search?l=&q=%22%24TESLA%22%20since%3A2019-01-01%20until%3A2019-01-31&src=typd	@maselectricos	Somos Electricos	Elon Musk da detalles sobre la #Gigafactory3 de @Tesla en #China, habla sobre lo que se fabricará allí y cuando.http://ow.ly/EyV430nebPH	elon musk da detalles sobre la #gigafactory3 de @tesla en #china, habla sobre lo que se fabricar all y cuando.	elon musk da detalles sobre la #gigafactory3 de @tesla en #china, habla sobre lo que se fabricar all y cuando.	0.0	neutral	0.0
53		1556894986-1159	https://twitter.com/search?l=&q=%22%24TESLA%22%20since%3A2019-01-01%20until%3A2019-01-31&src=typd	@isuriv	isuriv 🌐 👽	Curiosidades de los superchargers de @Tesla en España. Tesla actua como gestor de carga en nombre de (Tesla Spain Sl y TESLA MOTORS NETHERLANDS BV), y su distribuidora es Endesa o Iberdrola... @foroelectricos	curiosidades de los superchargers de @tesla en espaa. tesla actua como gestor de carga en nombre de (tesla spain sl y tesla motors netherlands bv), y su distribuidora es endesa o iberdrola... @foroelectricos	curiosidades de los superchargers de @tesla en espaa. tesla actua como gestor de carga en nombre de (tesla spain sl y tesla motors netherlands bv), y su distribuidora es endesa o iberdrola... @foroelectricos	0.0	neutral	0.0
55		1556894986-1327	https://twitter.com/search?l=&q=%22%24TESLA%22%20since%3A2019-01-01%20until%3A2019-01-31&src=typd	@EdoardoGil	Edo	Por las baterías. Son demasiado caras tener baterías seguras. El primer esfuerzo por abaratar el costo de baterías es de @Tesla con su Gigafactory. Su coche económico ya anda en $35,000 dólares (más barato que el de chevrolet)	por las bateras. son demasiado caras tener bateras seguras. el primer esfuerzo por abaratar el costo de bateras es de @tesla con su gigafactory. su coche econmico yeah anda en $35,000 dlares (ms barato que el de chevrolet)	por las bateras. son demasiado caras tener bateras seguras. el primer esfuerzo por abaratar el costo de bateras es de @tesla con su gigafactory. su coche econmico yeah anda en $35,000 dlares (ms barato que el de chevrolet)	0.0	neutral	0.0
57		1556894986-1181	https://twitter.com/search?l=&q=%22%24TESLA%22%20since%3A2019-01-01%20until%3A2019-01-31&src=typd	@STesla3	STesla	Debemos de reconocer q 4.8€ cada 100km no es una tarifa económica tras la subida del 33%. Unos 20€ x conducir 400km es más económico que un coche similar en gasolina/diésel q podría costar uno 33€-35€.	debemos de reconocer q 4.8 cada 100km no es una tarifa econmica tras la subida del 33%. unos 20 x conducir 400km es ms econmico que un coche similar en gasolina/disel q podra costar uno 33-35.	debemos de reconocer q 4.8 cada 100km no es una tarifa econmica tras la subida del 33%. unos 20 x conducir 400km es ms econmico que un coche similar en gasolina/disel q podra costar uno 33-35.	0.4	neutral	0.0
59		1556894986-1614	https://twitter.com/search?l=&q=%22%24TESLA%22%20since%3A2019-01-01%20until%3A2019-01-31&src=typd	@cgarciadealba	Carlos GarcíadeAlba	Qué interesante dato:lista de los más ricos en Condado de Los Angeles,a su vez el más rico en los EEUU,la encabezan 2 extranjeros,ambos sudafricanos,una absoluta minoría demográfica en LA,ellos son:Patrick Soon-Shong (ahora dueño @latimes ) y Elon Musk (@Tesla y @SpaceX ).	qu interesante dato:lista de los ms ricos en condado de los angeles,a su vez el ms rico en los eeuu,la encabezan 2 extranjeros,ambos sudafricanos,una absoluta minora demogrfica en la,ellos son:patrick soon-shong (ahora dueo @latimes ) y elon musk (@tesla y @spacex ).	qu interesante dato:lista de los ms ricos en condado de los angeles,a su vez el ms rico en los eeuu,la encabezan 2 extranjeros,ambos sudafricanos,una absoluta minora demogrfica en la,ellos son:patrick soon-shong (ahora dueo @latimes ) y elon musk (@tesla y @spacex ).	0.0	neutral	0.0
60		1556894986-1669	https://twitter.com/search?l=&q=%22%24TESLA%22%20since%3A2019-01-01%20until%3A2019-01-31&src=typd	@ApoyoVial	infotraffic / AVIcars.com.mx	Esta fue la presentación del @Tesla Roadster. Conoce las impresionantes prestaciones de este auto https://avicars.app/post/?p=MTUxNTE1TTEzYQ== …	esta fue la presentacin del @tesla roadster. conoce las impresionantes prestaciones de este auto	esta fue la presentacin del @tesla roadster. conoce las impresionantes prestaciones de este auto	0.0	neutral	0.0
61		1556894986-1634	https://twitter.com/search?l=&q=%22%24TESLA%22%20since%3A2019-01-01%20until%3A2019-01-31&src=typd	@CarlosDG100D	CarlosDG	Totalmente cierto. Yo los veo muchísimas veces	totalmente cierto. yo los veo muchsimas veces	totalmente cierto. yo los veo muchsimas veces	0.0	neutral	0.0
62		1556894986-1565	https://twitter.com/search?l=&q=%22%24TESLA%22%20since%3A2019-01-01%20until%3A2019-01-31&src=typd	@SBNDN2014	Spansk	Efectivamente. Hasta que no tienes el coche en mano, no se da de alta en el sistema y no aparece en la app. Es tontería que puedas trastear un coche que no tienes y está siendo manejado por una persona lejos de ti.	efectivamente. hasta que no tienes el coche en mano, no se da de alta en el sistema y no aparece en la app. es tontera que puedas trastear un coche que no tienes y est siendo manejado por una persona lejos de ti.	efectivamente. hasta que no tienes el coche en mano, no se da de alta en el sistema y no aparece en la app. es tontera que puedas trastear un coche que no tienes y est siendo manejado por una persona lejos de ti.	0.0	neutral	0.0
63		1556894986-1204	https://twitter.com/search?l=&q=%22%24TESLA%22%20since%3A2019-01-01%20until%3A2019-01-31&src=typd	@SoyMotorCoches	SoyMotor - Coches	¿Nubarrones sobre el futuro de la compañía de @elonmusk? @Tesla anuncia un recorte del 7% en su plantilla. https://bit.ly/2Cy9ETF pic.twitter.com/XTAavfGjC5	nubarrones sobre el futuro de la compaa de @elonmusk? @tesla anuncia un recorte del 7% en su plantilla.	nubarrones sobre el futuro de la compaa de @elonmusk? @tesla anuncia un recorte del 7% en su plantilla.	0.0	neutral	0.0
64		1556894986-1099	https://twitter.com/search?l=&q=%22%24TESLA%22%20since%3A2019-01-01%20until%3A2019-01-31&src=typd	@ElFinanciero_Mx	El Financiero	#AutosEF @Tesla 'inclina la balanza' en Europa; recibe aval para vender el Model 3. http://bit.ly/2T59bPZ pic.twitter.com/YmUoGz9FCV	#autosef @tesla 'inclina la balanza' en europa; recibe aval para vender el model 3.	#autosef @tesla 'inclina la balanza' en europa; recibe aval para vender el model 3.	0.0	neutral	0.0
65		1556894986-1557	https://twitter.com/search?l=&q=%22%24TESLA%22%20since%3A2019-01-01%20until%3A2019-01-31&src=typd	@vatoinblue	Hombre azul	Por fin tengo un sueño puramente materialista Tener mi propio auto @Tesla	por fin tengo un sueo puramente materialista tener mi propio auto @tesla	por fin tengo un sueo puramente materialista tener mi propio auto @tesla	0.0	neutral	0.0
69		1556894986-1298	https://twitter.com/search?l=&q=%22%24TESLA%22%20since%3A2019-01-01%20until%3A2019-01-31&src=typd	@SoyMotorCoches	SoyMotor - Coches	.@Tesla regalará un Model 3 a aquel que logre piratear su software. https://bit.ly/2SViFNP pic.twitter.com/30SbIzrLjJ	.@tesla regalar un model 3 a aquel que logre piratear su software.	.@tesla regalar un model 3 a aquel que logre piratear su software.	0.0	neutral	0.0
72		1556894986-1461	https://twitter.com/search?l=&q=%22%24TESLA%22%20since%3A2019-01-01%20until%3A2019-01-31&src=typd	@huevosalmotor	Rave Grohl	hey @elonmusk @Tesla we're running out of fuel in Mexico, and I don't have 1,884,300 pesos, so, as we say in Mexico City #HazParo tío @elonmusk tío @Tesla no hay gasolina, #HazParo	hey @elonmusk @tesla we're running out of fuel in mexico, and i don't have 1,884,300 pesos, so, as we say in mexico city #hazparo to @elonmusk to @tesla no hay gasolina, #hazparo	hey @elonmusk @tesla we're running out of fuel in mexico, and i don't have 1,884,300 pesos, so, as we say in mexico city #hazparo to @elonmusk to @tesla no hay gasolina, #hazparo	0.0	neutral	0.0
73		1556894986-986	https://twitter.com/search?l=&q=%22%24TESLA%22%20since%3A2019-01-01%20until%3A2019-01-31&src=typd	@renarios1970	renato rios	Y los países desarrollados que no son productores se han dedicado a perfeccionar tecnologías que en 20 años muy pocos necesitaran esos 3 mm de barriles venezolanos @Tesla un pequeño ejemplo	y los pases desarrollados que no son productores se han dedicado a perfeccionar tecnologas que en 20 aos muy pocos necesitaran esos 3 mm de barriles venezolanos @tesla un pequeo ejemplo	y los pases desarrollados que no son productores se han dedicado a perfeccionar tecnologas que en 20 aos muy pocos necesitaran esos 3 mm de barriles venezolanos @tesla un pequeo ejemplo	0.0	neutral	0.0
76		1556894986-1119	https://twitter.com/search?l=&q=%22%24TESLA%22%20since%3A2019-01-01%20until%3A2019-01-31&src=typd	@JulioMiravalls	Julio Miravalls	Bitácora de ayer: La semana pasada @elonmusk anunciaba el despido del 10% de @SpaceX y ahora les dice a los de @Tesla que el 7% va a la calle https://apuntelego.es/bitacora/2019/bitacora20190120.html#Elon_Musk …pic.twitter.com/oXuzG0VfSC	bitcora de ayer: la semana pasada @elonmusk anunciaba el despido del 10% de @spacex y ahora les dice a los de @tesla que el 7% va a la calle #elon_muskpic.twitter.com/oxuzg0vfsc	bitcora de ayer: la semana pasada @elonmusk anunciaba el despido del 10% de @spacex y ahora les dice a los de @tesla que el 7% va a la calle #elon_muskpic.twitter.com/oxuzg0vfsc	0.0	neutral	0.0
79		1556894986-1189	https://twitter.com/search?l=&q=%22%24TESLA%22%20since%3A2019-01-01%20until%3A2019-01-31&src=typd	@carlosgtzbanda	Felipe y con tenis	Si tuviera ese dinero prefiero un @Tesla Aunque en realidad, si tuviera ese dinero no estaría aquí cuando hubiera algún tipo de desabasto!	si tuviera ese dinero prefiero un @tesla aunque en realidad, si tuviera ese dinero no estara aqu cuando hubiera algn tipo de desabasto!	si tuviera ese dinero prefiero un @tesla aunque en realidad, si tuviera ese dinero no estara aqu cuando hubiera algn tipo de desabasto!	0.0	neutral	0.0
81		1556894986-1659	https://twitter.com/search?l=&q=%22%24TESLA%22%20since%3A2019-01-01%20until%3A2019-01-31&src=typd	@RusoAzul	Leopoldo Pérez Díaz	#Energía #Movilidad @Tesla lidera el mercado automovilístico eléctrico https://elperiodicodelaenergia.com/tesla-sigue-mandando-en-el-mercado-mundial-de-coches-electricos-en-un-noviembre-record/ …	#energa #movilidad @tesla lidera el mercado automovilstico elctrico	#energa #movilidad @tesla lidera el mercado automovilstico elctrico	0.0	neutral	0.0
82		1556894986-1009	https://twitter.com/search?l=&q=%22%24TESLA%22%20since%3A2019-01-01%20until%3A2019-01-31&src=typd	@GonzaloGGM	Gonzalo García	¿Cuándo llegará el @Tesla #Model3 de 35.000 dólares? https://www.hibridosyelectricos.com/articulo/actualidad/cuando-llegara-tesla-model-3-35000-dolares/20190125110438024903.html … vía @hyecompic.twitter.com/wsQubMyjfZ	cundo llegar el @tesla #model3 de 35.000 dlares? va @hyecompic.twitter.com/wsqubmyjfz	cundo llegar el @tesla #model3 de 35.000 dlares? va @hyecompic.twitter.com/wsqubmyjfz	0.0	neutral	0.0
83		1556894986-1368	https://twitter.com/search?l=&q=%22%24TESLA%22%20since%3A2019-01-01%20until%3A2019-01-31&src=typd	@rmansilla83	le richard!	Ahora es cuando creo que debí haber comprado el @Tesla	ahora es cuando creo que deb haber comprado el @tesla	ahora es cuando creo que deb haber comprado el @tesla	0.0	neutral	0.0
84		1556894986-1246	https://twitter.com/search?l=&q=%22%24TESLA%22%20since%3A2019-01-01%20until%3A2019-01-31&src=typd	@EconBankFinTech	EconBankFinTech	#AhoraLeyendo @Tesla regalará un #Model3 a quien consiga hackearlo en el concurso de #Hacking y #PirateríaInformática @Pwn2Own_Contest #IoT #AI #IA #Innovación #Innovation #MachineLearning #CocheEléctrico #ElectricCar #Tesla #TeslaModel3 @elonmusk https://www.hibridosyelectricos.com/artículo/tecnología/tesla-regalara-model-3-quien-consiga-hackearlo/20190115101029024567.html …	#ahoraleyendo @tesla regalar un #model3 a quien consiga hackearlo en el concurso de #hacking y #piraterainformtica @pwn2own_contest #iot #ai #ia #innovacin #innovation #machinelearning #cocheelctrico #electriccar #tesla #teslamodel3 @elonmusk	#ahoraleyendo @tesla regalar un #model3 a quien consiga hackearlo en el concurso de #hacking y #piraterainformtica @pwn2own_contest #iot #ai #ia #innovacin #innovation #machinelearning #cocheelctrico #electriccar #tesla #teslamodel3 @elonmusk	0.0	neutral	0.0
86		1556894986-1106	https://twitter.com/search?l=&q=%22%24TESLA%22%20since%3A2019-01-01%20until%3A2019-01-31&src=typd	@DanteNLG	Dante Letelier G 	El nuevo @Tesla Model 3 y su sistema Dual Motor AWD que puede defenderse sin problemas en caminos con nieve. https://www.youtube.com/watch?v=faG6jQDz9Ew … #Electromovilidad #CleanAir #SCLMAG @SCLMAG_	el nuevo @tesla model 3 y su sistema dual motor awd que puede defenderse sin problemas en caminos con nieve. #electromovilidad #cleanair #sclmag @sclmag_	el nuevo @tesla model 3 y su sistema dual motor awd que puede defenderse sin problemas en caminos con nieve. #electromovilidad #cleanair #sclmag @sclmag_	0.0	neutral	0.0
89		1556894986-1405	https://twitter.com/search?l=&q=%22%24TESLA%22%20since%3A2019-01-01%20until%3A2019-01-31&src=typd	@amperizate	Emilio	Nadie ve raro que un BMW serie 3 de 350cv o un Audi A4 de la misma potencia valga mas de 50000€, ahora si es un Tesla se pone el grito en el cielo, ¿es un coche caro? depende con que vehículo lo compares, y hay que compararlo con vehículos de características similares.	nadie ve raro que un bmw serie 3 de 350cv o un audi a4 de la misma potencia valga mas de 50000, ahora si es un tesla se pone el grito en el cielo, es un coche caro? depende con que vehculo lo compares, y hay que compararlo con vehculos de caractersticas similares.	nadie ve raro que un bmw serie 3 de 350cv o un audi a4 de la misma potencia valga mas de 50000, ahora si es un tesla se pone el grito en el cielo, es un coche caro? depende con que vehculo lo compares, y hay que compararlo con vehculos de caractersticas similares.	0.0	neutral	0.0
90		1556894986-1210	https://twitter.com/search?l=&q=%22%24TESLA%22%20since%3A2019-01-01%20until%3A2019-01-31&src=typd	@ElFinanciero_Mx	El Financiero	.@Tesla reducirá su fuerza de trabajo en 7%; @elonmusk prevé 'camino difícil'. http://bitly.com/2T2nxk6 pic.twitter.com/Qi2YYyHgc5	.@tesla reducir su fuerza de trabajo en 7%; @elonmusk prev 'camino difcil'.	.@tesla reducir su fuerza de trabajo en 7%; @elonmusk prev 'camino difcil'.	0.0	neutral	0.0
93		1556894986-1532	https://twitter.com/search?l=&q=%22%24TESLA%22%20since%3A2019-01-01%20until%3A2019-01-31&src=typd	@RicardoBlanco	Mr. ¯\_(ツ)_/¯hite	Los cargadores universales son muy diferentes a la capacidad de recarga nivel 2 de los cargadores Tesla y también varía si traes un Model S o Model X performance o si no es performance.https://www.tesla.com/charging	los cargadores universales son muy diferentes a la capacidad de recarga nivel 2 de los cargadores tesla y tambin vara si traes un model s o model x performance o si no es performance.	los cargadores universales son muy diferentes a la capacidad de recarga nivel 2 de los cargadores tesla y tambin vara si traes un model s o model x performance o si no es performance.	0.0	neutral	0.0
94		1556894986-1305	https://twitter.com/search?l=&q=%22%24TESLA%22%20since%3A2019-01-01%20until%3A2019-01-31&src=typd	@Verownika	Verownika	I miss you Hoy tendréis vídeo de @Tesla y noticias de #MarTech #cars #teslapic.twitter.com/tHrwLDiKax	i miss you hoy tendris vdeo de @tesla y noticias de #martech #cars #teslapic.twitter.com/thrwldikax	i miss you hoy tendris vdeo de @tesla y noticias de #martech #cars #teslapic.twitter.com/thrwldikax	0.0	neutral	0.0
96		1556894986-1123	https://twitter.com/search?l=&q=%22%24TESLA%22%20since%3A2019-01-01%20until%3A2019-01-31&src=typd	@legolas_83	@lberto Muñoz	No se lo digáis a nadie !!!	no se lo digis a nadie !!!	no se lo digis a nadie !!!	0.0	neutral	0.0
97		1556894986-1650	https://twitter.com/search?l=&q=%22%24TESLA%22%20since%3A2019-01-01%20until%3A2019-01-31&src=typd	@aldoaoa	Aldo	Origin de @AuthorDanBrown es el comercial más largo de @Tesla que he visto.	origin de @authordanbrown es el comercial ms largo de @tesla que he visto.	origin de @authordanbrown es el comercial ms largo de @tesla que he visto.	0.0	neutral	0.0
98		1556894986-1050	https://twitter.com/search?l=&q=%22%24TESLA%22%20since%3A2019-01-01%20until%3A2019-01-31&src=typd	@HenarAlonso	Henar Alonso Ruiz	Fantástica acción de @Tesla, incentivando a los hackers a que encuentren vulnerabilidades en su software, y demostrando su seguridad y potencial a sus clientes http://ow.ly/xS6130nnPOR #innovación #marketing #comunicación	fantstica accin de @tesla, incentivando a los hackers a que encuentren vulnerabilidades en su software, y demostrando su seguridad y potencial a sus clientes #innovacin #marketing #comunicacin	fantstica accin de @tesla, incentivando a los hackers a que encuentren vulnerabilidades en su software, y demostrando su seguridad y potencial a sus clientes #innovacin #marketing #comunicacin	0.0	neutral	0.0
99		1556894986-1124	https://twitter.com/search?l=&q=%22%24TESLA%22%20since%3A2019-01-01%20until%3A2019-01-31&src=typd	@JohnTay20173208	John Taylor	Ha ha ha.	ha ha ha.	ha ha ha.	0.0	neutral	0.0
100		1556894986-1649	https://twitter.com/search?l=&q=%22%24TESLA%22%20since%3A2019-01-01%20until%3A2019-01-31&src=typd	@JoseM93053809	Jose M.	Esto hace el director de renovables de @IDAEenergia , vergonzoso! Esto pasa en #Getafe ,aquí mi caso personal. https://m.eldiario.es/economia/Hacienda-Defensor-Pueblo-contribuyentes-sancionados_0_786722129.html … @PoderJudicialEs @Tesla @rcbenitez @sara_heba @DefensorPuebloE @fiscal_es @IMPULSAGETAFE @JavierGTaboada @Pedro_Castro @RubenSanchezTWpic.twitter.com/uDOOuppwYG	esto hace el director de renovables de @idaeenergia , vergonzoso! esto pasa en #getafe ,aqu mi caso personal. @poderjudiciales @tesla @rcbenitez @sara_heba @defensorpuebloe @fiscal_es @impulsagetafe @javiergtaboada @pedro_castro @rubensancheztwpic.twitter.com/udoouppwyg	esto hace el director de renovables de @idaeenergia , vergonzoso! esto pasa en #getafe ,aqu mi caso personal. @poderjudiciales @tesla @rcbenitez @sara_heba @defensorpuebloe @fiscal_es @impulsagetafe @javiergtaboada @pedro_castro @rubensancheztwpic.twitter.com/udoouppwyg	0.3	neutral	0.0
101		1556894986-1554	https://twitter.com/search?l=&q=%22%24TESLA%22%20since%3A2019-01-01%20until%3A2019-01-31&src=typd	@aroddue	Alex Rodridue	Pero esos cálculos lo has hecho sólamente si recargas en un SC no? .. Si tienes toma en casa solo lo usarías en viajes.	pero esos clculos lo has hecho slamente si recargas en un sc no? .. si tienes toma en casa solo lo usaras en viajes.	pero esos clculos lo has hecho slamente si recargas en un sc no? .. si tienes toma en casa solo lo usaras en viajes.	0.0	neutral	0.0
102		1556894986-1578	https://twitter.com/search?l=&q=%22%24TESLA%22%20since%3A2019-01-01%20until%3A2019-01-31&src=typd	@SBNDN2014	Spansk	Yep. Dale ahí.	yep. dale ah.	yep. dale ah.	0.0	neutral	0.0
103		1556894986-1328	https://twitter.com/search?l=&q=%22%24TESLA%22%20since%3A2019-01-01%20until%3A2019-01-31&src=typd	@RobbReportMx	Robb Report México	El daño que @Tesla provocó al robot, es irreparable. https://robbreport.mx/automobiles/tesla-autonomo-mata-a-un-robot-%F0%9F%A4%96-extraviado-durante-el-ces-2019/ …	el dao que @tesla provoc al robot, es irreparable.	el dao que @tesla provoc al robot, es irreparable.	0.0	neutral	0.0
104		1556894986-964	https://twitter.com/search?l=&q=%22%24TESLA%22%20since%3A2019-01-01%20until%3A2019-01-31&src=typd	@nicoibieta	Nico Ibieta	¿Y si traemos las tejas solares de @Tesla a Chile? https://twitter.com/HughRudnick/status/1089316992870477824 …	y si traemos las tejas solares de @tesla a chile?	y si traemos las tejas solares de @tesla a chile?	0.0	neutral	0.0
106		1556894986-1499	https://twitter.com/search?l=&q=%22%24TESLA%22%20since%3A2019-01-01%20until%3A2019-01-31&src=typd	@AutoBildMexico	Auto Bild México	Comienza la construcción de la primer planta de @Tesla fuera de Estados Unidos. Ubicada en Shanghai, en un terreno de 864,885 metros que tuvo un costo de 121.4 millones de euros, producirá hasta 250,000 unidades anuales de Model 3 y Model Y en la primer fase. #TeslaChinapic.twitter.com/gz8Iw0cvLB	comienza la construccin de la primer planta de @tesla fuera de estados unidos. ubicada en shanghai, en un terreno de 864,885 metros que tuvo un costo de 121.4 millones de euros, producir hasta 250,000 unidades anuales de model 3 y model y en la primer fase. #teslachinapic.twitter.com/gz8iw0cvlb	comienza la construccin de la primer planta de @tesla fuera de estados unidos. ubicada en shanghai, en un terreno de 864,885 metros que tuvo un costo de 121.4 millones de euros, producir hasta 250,000 unidades anuales de model 3 y model y en la primer fase. #teslachinapic.twitter.com/gz8iw0cvlb	0.0	neutral	0.0
108		1556894986-942	https://twitter.com/search?l=&q=%22%24TESLA%22%20since%3A2019-01-01%20until%3A2019-01-31&src=typd	@TeslaParaTodos	Tesla Para Todos	Yo cuando hago viajes largos suelo calcular con 100km por hora de viaje como promedio incluyendo paradas	yo cuando hago viajes largos suelo calcular con 100km por hora de viaje como promedio incluyendo paradas	yo cuando hago viajes largos suelo calcular con 100km por hora de viaje como promedio incluyendo paradas	0.0	neutral	0.0
111		1556894986-1242	https://twitter.com/search?l=&q=%22%24TESLA%22%20since%3A2019-01-01%20until%3A2019-01-31&src=typd	@AngelLibertad2	Angel Libertad	Hola por qué no compran la patente de los coches que funcionan con agua y se dejan de minucias , siempre hay que pensar a lo grande , el verdadero Tesla estaría ofendido por poner su nombre en inventos mediocres que solo son para sacar el dinero a la gente solo es una opinión mia	hola por qu no compran la patente de los coches que funcionan con agua y se dejan de minucias , siempre hay que pensar a lo grande , el verdadero tesla estara ofendido por poner su nombre en inventos mediocres que solo son para sacar el dinero a la gente solo es una opinin mia	hola por qu no compran la patente de los coches que funcionan con agua y se dejan de minucias , siempre hay que pensar a lo grande , el verdadero tesla estara ofendido por poner su nombre en inventos mediocres que solo son para sacar el dinero a la gente solo es una opinin mia	0.0	neutral	0.0
112		1556894986-1514	https://twitter.com/search?l=&q=%22%24TESLA%22%20since%3A2019-01-01%20until%3A2019-01-31&src=typd	@ElAticoLoco	El Ático Loco	Hey Musk! and in Latin America pa cuándo?	hey musk! and in latin america pa cundo?	hey musk! and in latin america pa cundo?	0.0	neutral	0.0
113		1556894986-1064	https://twitter.com/search?l=&q=%22%24TESLA%22%20since%3A2019-01-01%20until%3A2019-01-31&src=typd	@atarqu	Aleee	@slcuervo tu que eres el que más sabe de VE. Desde cuando cargan los Audi en los cargadores de @Tesla ? pic.twitter.com/Nv7Duu7a9s	@slcuervo tu que eres el que ms sabe de ve. desde cuando cargan los audi en los cargadores de @tesla ? pic.twitter.com/nv7duu7a9s	@slcuervo tu que eres el que ms sabe de ve. desde cuando cargan los audi en los cargadores de @tesla ? pic.twitter.com/nv7duu7a9s	0.0	neutral	0.0
114		1556894986-1433	https://twitter.com/search?l=&q=%22%24TESLA%22%20since%3A2019-01-01%20until%3A2019-01-31&src=typd	@ElFinanciero_Mx	El Financiero	¿El próximo auto deportivo de @Tesla 'volará'? @elonmusk da una pista. http://bit.ly/2THljXw pic.twitter.com/jUcbWvPY3b	el prximo auto deportivo de @tesla 'volar'? @elonmusk da una pista.	el prximo auto deportivo de @tesla 'volar'? @elonmusk da una pista.	0.0	neutral	0.0
115		1556894986-1575	https://twitter.com/search?l=&q=%22%24TESLA%22%20since%3A2019-01-01%20until%3A2019-01-31&src=typd	@CincoDiascom	Cinco Días	La compañía @Tesla abre a todos los usuarios la venta y configuración de su modelo más económico. http://ow.ly/LhGi30nbMm0	la compaa @tesla abre a todos los usuarios la venta y configuracin de su modelo ms econmico.	la compaa @tesla abre a todos los usuarios la venta y configuracin de su modelo ms econmico.	0.0	neutral	0.0
116		1556894986-1218	https://twitter.com/search?l=&q=%22%24TESLA%22%20since%3A2019-01-01%20until%3A2019-01-31&src=typd	@Iscar96	Ismael Carrillo	¿No pudiste probar un model 3 o no hay aún?	no pudiste probar un model 3 o no hay an?	no pudiste probar un model 3 o no hay an?	0.0	neutral	0.0
118		1556894986-1363	https://twitter.com/search?l=&q=%22%24TESLA%22%20since%3A2019-01-01%20until%3A2019-01-31&src=typd	@Rafinho13	Rafinho	Y se queja con razón ! Ella ya se veía conduciendo en un @Tesla	y se queja con razn ! ella yeah se vea conduciendo en un @tesla	y se queja con razn ! ella yeah se vea conduciendo en un @tesla	0.0	neutral	0.0
119		1556894986-1549	https://twitter.com/search?l=&q=%22%24TESLA%22%20since%3A2019-01-01%20until%3A2019-01-31&src=typd	@DcoiDaniel	Daniel Ortega	Por fin tengo un #cocheelectrico! @Tesla gracias #ReyesMagos2019pic.twitter.com/80Mazx9eRj	por fin tengo un #cocheelectrico! @tesla gracias #reyesmagos2019pic.twitter.com/80mazx9erj	por fin tengo un #cocheelectrico! @tesla gracias #reyesmagos2019pic.twitter.com/80mazx9erj	0.0	neutral	0.0
124		1556894986-1684	https://twitter.com/search?l=&q=%22%24TESLA%22%20since%3A2019-01-01%20until%3A2019-01-31&src=typd	@RG_GMP50	GMP50でRANDOM	Me saca un poco de pedo que le agradescan a @elonmusk cuando compran un @Tesla en lugar de a todo el equipo que trabajo para hacerlo .-.	me saca un poco de pedo que le agradescan a @elonmusk cuando compran un @tesla en lugar de a todo el equipo que trabajo para hacerlo .-.	me saca un poco de pedo que le agradescan a @elonmusk cuando compran un @tesla en lugar de a todo el equipo que trabajo para hacerlo .-.	0.0	neutral	0.0
126		1556894986-913	https://twitter.com/search?l=&q=%22%24TESLA%22%20since%3A2019-01-01%20until%3A2019-01-31&src=typd	@unaobviedad	Antonio Fernandez	#Tuning | RevoZport presenta un kit de carrocería para el Tesla Model 3 https://www.motor.es/noticias/revozport-tesla-model-3-201954053.html … @motorpuntoes @Tesla @RevozportLtdpic.twitter.com/uuH0L4ffpi	#tuning | revozport presenta un kit de carrocera para el tesla model 3 @motorpuntoes @tesla @revozportltdpic.twitter.com/uuh0l4ffpi	#tuning | revozport presenta un kit de carrocera para el tesla model 3 @motorpuntoes @tesla @revozportltdpic.twitter.com/uuh0l4ffpi	0.0	neutral	0.0
127		1556894986-831	https://twitter.com/search?l=&q=%22%24TESLA%22%20since%3A2019-01-01%20until%3A2019-01-31&src=typd	@eloy0107	Eloy 🎗ה י	Pinta que els resultats de @Tesla al Q4 de 2019 seran de traca pic.twitter.com/x7sysDwteK	pinta que els resultats de @tesla al q4 de 2019 seran de traca pic.twitter.com/x7sysdwtek	pinta que els resultats de @tesla al q4 de 2019 seran de traca pic.twitter.com/x7sysdwtek	0.0	neutral	0.0
129		1556894986-1167	https://twitter.com/search?l=&q=%22%24TESLA%22%20since%3A2019-01-01%20until%3A2019-01-31&src=typd	@BHasenlechner	Bernardo Hasenlechner	Ahí los seguí!	ah los segu!	ah los segu!	0.0	neutral	0.0
131		1556894986-1096	https://twitter.com/search?l=&q=%22%24TESLA%22%20since%3A2019-01-01%20until%3A2019-01-31&src=typd	@OficialEnLaMira	Noticias En La Mira	La empresa automotriz @Tesla anunció que habrá un recorte del 7% en su plantilla para la producción de un nuevo modelo https://bit.ly/2T2jbtx pic.twitter.com/voqejZ8R4S	la empresa automotriz @tesla anunci que habr un recorte del 7% en su plantilla para la produccin de un nuevo modelo	la empresa automotriz @tesla anunci que habr un recorte del 7% en su plantilla para la produccin de un nuevo modelo	0.0	neutral	0.0
132		1556894986-843	https://twitter.com/search?l=&q=%22%24TESLA%22%20since%3A2019-01-01%20until%3A2019-01-31&src=typd	@mexautomotriz	MX Automotive Review	.@Porsche Tycan ofrece un menor tiempo de carga que @Tesla. Bloomberg. https://bloom.bg/2sTEzpl	.@porsche tycan ofrece un menor tiempo de carga que @tesla. bloomberg.	.@porsche tycan ofrece un menor tiempo de carga que @tesla. bloomberg.	0.0	neutral	0.0
134		1556894986-1016	https://twitter.com/search?l=&q=%22%24TESLA%22%20since%3A2019-01-01%20until%3A2019-01-31&src=typd	@ivanfergar	Iván Fernández	Últimamente como que veo más cochecitos @Tesla por Madrid... y no son @Uber_ES. pic.twitter.com/QEKfWfeChv	ltimamente como que veo ms cochecitos @tesla por madrid... y no son @uber_es. pic.twitter.com/qekfwfechv	ltimamente como que veo ms cochecitos @tesla por madrid... y no son @uber_es. pic.twitter.com/qekfwfechv	0.0	neutral	0.0
137		1556894986-1144	https://twitter.com/search?l=&q=%22%24TESLA%22%20since%3A2019-01-01%20until%3A2019-01-31&src=typd	@isuriv	isuriv 🌐 👽	Los @Tesla #Model3 de Europa ya están en las Costa de Costa Rica, pronto el #GlovisCaptain pasará por el Canal de Panamá en dirección Europa , @elonmuskpic.twitter.com/3BVT24wiCr	los @tesla #model3 de europa yeah estn en las costa de costa rica, pronto el #gloviscaptain pasar por el canal de panam en direccin europa , @elonmuskpic.twitter.com/3bvt24wicr	los @tesla #model3 de europa yeah estn en las costa de costa rica, pronto el #gloviscaptain pasar por el canal de panam en direccin europa , @elonmuskpic.twitter.com/3bvt24wicr	0.0	neutral	0.0
138		1556894986-1161	https://twitter.com/search?l=&q=%22%24TESLA%22%20since%3A2019-01-01%20until%3A2019-01-31&src=typd	@manutheking	manutheking	a lo largo de la costa esta lleno, para mas el interior si.. autonomía el model s 75d tiene 410km de autotnomia.	a lo largo de la costa esta lleno, para mas el interior si.. autonoma el model s 75d tiene 410km de autotnomia.	a lo largo de la costa esta lleno, para mas el interior si.. autonoma el model s 75d tiene 410km de autotnomia.	0.0	neutral	0.0
140		1556894986-1136	https://twitter.com/search?l=&q=%22%24TESLA%22%20since%3A2019-01-01%20until%3A2019-01-31&src=typd	@FlowboarderNick	Pro Flowboarder Nick N	@Tesla Model X - Utah Laguna with license plate #FRGTGAS @elonmuskpic.twitter.com/TFe044VJAI	@tesla model x - utah laguna with license plate #frgtgas @elonmuskpic.twitter.com/tfe044vjai	@tesla model x - utah laguna with license plate #frgtgas @elonmuskpic.twitter.com/tfe044vjai	0.0	neutral	0.0
141		1556894986-1622	https://twitter.com/search?l=&q=%22%24TESLA%22%20since%3A2019-01-01%20until%3A2019-01-31&src=typd	@PressRacing	F1 DESDE DENTRO	Y al hilo del buen artículo de @Raul_Romojaro sobre @Tesla una pregunta al aire. En = condiciones quien compra un Tesla frente a @Audi E Tron o un @MercedesBenz con una amplia red de concesionarios, talleres etc. Y las pantallas táctiles para manejar la climatizacion un peligro	y al hilo del buen artculo de @raul_romojaro sobre @tesla una pregunta al aire. en = condiciones quien compra un tesla frente a @audi e tron o un @mercedesbenz con una amplia red de concesionarios, talleres etc. y las pantallas tctiles para manejar la climatizacion un peligro	y al hilo del buen artculo de @raul_romojaro sobre @tesla una pregunta al aire. en = condiciones quien compra un tesla frente a @audi e tron o un @mercedesbenz con una amplia red de concesionarios, talleres etc. y las pantallas tctiles para manejar la climatizacion un peligro	0.0	neutral	0.0
145		1556894986-1277	https://twitter.com/search?l=&q=%22%24TESLA%22%20since%3A2019-01-01%20until%3A2019-01-31&src=typd	@InmerEnocBC	Inmer Enoc	Gasolina hay, esto es algo temporal, y de los carros eléctricos los costos son elevados, habría que analizar si a largo la inversión se recupera, pues no gastadas en gas pero si en luz y baterías, yo optaría por un híbrido como Toyota Prius es algo más equilibrado desde $383,500	gasolina hay, esto es algo temporal, y de los carros elctricos los costos son elevados, habra que analizar si a largo la inversin se recupera, pues no gastadas en gas pero si en luz y bateras, yo optara por un hbrido como toyota prius es algo ms equilibrado desde $383,500	gasolina hay, esto es algo temporal, y de los carros elctricos los costos son elevados, habra que analizar si a largo la inversin se recupera, pues no gastadas en gas pero si en luz y bateras, yo optara por un hbrido como toyota prius es algo ms equilibrado desde $383,500	0.0	neutral	0.0
147		1556894986-1443	https://twitter.com/search?l=&q=%22%24TESLA%22%20since%3A2019-01-01%20until%3A2019-01-31&src=typd	@XHespanol	China Xinhua Español	Primer ministro chino Li Keqiang se reúne con director ejecutivo de @Tesla http://xhne.ws/m7fuX pic.twitter.com/cCQ7iz8huX	primer ministro chino li keqiang se rene con director ejecutivo de @tesla	primer ministro chino li keqiang se rene con director ejecutivo de @tesla	0.0	neutral	0.0
148		1556894986-1542	https://twitter.com/search?l=&q=%22%24TESLA%22%20since%3A2019-01-01%20until%3A2019-01-31&src=typd	@legolas_83	@lberto Muñoz	Muy buena la de los SUCs , viste alguno doble ya ?	muy buena la de los sucs , viste alguno doble yeah ?	muy buena la de los sucs , viste alguno doble yeah ?	0.0	neutral	0.0
153		1556894986-1560	https://twitter.com/search?l=&q=%22%24TESLA%22%20since%3A2019-01-01%20until%3A2019-01-31&src=typd	@NSCabezon	IvÃ¡n CabezÃ³n	No solo, los CSS tb tienen tipo 2. Podría ocurrir…	no solo, los css tb tienen tipo 2. podra ocurrir	no solo, los css tb tienen tipo 2. podra ocurrir	0.0	neutral	0.0
155		1556894986-1084	https://twitter.com/search?l=&q=%22%24TESLA%22%20since%3A2019-01-01%20until%3A2019-01-31&src=typd	@CAPITALRADIOB	CAPITAL RADIO	#WallStreet | China, también en el foco para @Tesla: La compañía de @elonmusk negocia con una empresa china para el suministro de baterías en su nueva planta de Shanghai #MercadoAbierto con @78laurablanco http://capitalradio.es/live-player/ pic.twitter.com/0fcuiIdEXY	#wallstreet | china, tambin en el foco para @tesla: la compaa de @elonmusk negocia con una empresa china para el suministro de bateras en su nueva planta de shanghai #mercadoabierto con @78laurablanco	#wallstreet | china, tambin en el foco para @tesla: la compaa de @elonmusk negocia con una empresa china para el suministro de bateras en su nueva planta de shanghai #mercadoabierto con @78laurablanco	0.0	neutral	0.0
156		1556894986-1109	https://twitter.com/search?l=&q=%22%24TESLA%22%20since%3A2019-01-01%20until%3A2019-01-31&src=typd	@Chain_Solutions	Chain Solutions	En 2018 @Tesla despidió 9% de empleados 3, 379 ahora son el 7% con 3,150 #empleos afectados,acciones recibieron -13% el motivo #costos valdría la pena #evaluar su #cadenadesuministro #supplychain #logistics #inventory #chainsolutions @VictorGarciaCS1https://m.motorpasion.com/tesla/tesla-cae-bolsa-casi-13-anunciar-despido-3-000-trabajadores …	en 2018 @tesla despidi 9% de empleados 3, 379 ahora son el 7% con 3,150 #empleos afectados,acciones recibieron -13% el motivo #costos valdra la pena #evaluar su #cadenadesuministro #supplychain #logistics #inventory #chainsolutions @victorgarciacs1	en 2018 @tesla despidi 9% de empleados 3, 379 ahora son el 7% con 3,150 #empleos afectados,acciones recibieron -13% el motivo #costos valdra la pena #evaluar su #cadenadesuministro #supplychain #logistics #inventory #chainsolutions @victorgarciacs1	0.0	neutral	0.0
157		1556894986-837	https://twitter.com/search?l=&q=%22%24TESLA%22%20since%3A2019-01-01%20until%3A2019-01-31&src=typd	@GonzaloGGM	Gonzalo García	Así consigue @Tesla aumentar la energía de la batería del #Model3 https://www.hibridosyelectricos.com/articulo/tecnologia/asi-consigue-tesla-aumentar-energia-bateria-model-3/20190129132837024983.html … vía @hyecompic.twitter.com/QPM9fY1Lp4	as consigue @tesla aumentar la energa de la batera del #model3 va @hyecompic.twitter.com/qpm9fy1lp4	as consigue @tesla aumentar la energa de la batera del #model3 va @hyecompic.twitter.com/qpm9fy1lp4	0.0	neutral	0.0
158		1556894986-1495	https://twitter.com/search?l=&q=%22%24TESLA%22%20since%3A2019-01-01%20until%3A2019-01-31&src=typd	@luisgrisa	Luis Grisaleña	Y que les pongan la conexión CSS combo.	y que les pongan la conexin css combo.	y que les pongan la conexin css combo.	0.0	neutral	0.0
161		1556894986-1334	https://twitter.com/search?l=&q=%22%24TESLA%22%20since%3A2019-01-01%20until%3A2019-01-31&src=typd	@erteclas	J3DF1	osea que va a 187km/h y pensaba que saldría vivo?? en serio.?, y el problema es que el coche se quemo?... de verdad que hay que ser cortito en serio. porque como el accidente no fuera en alemania en una autovan sin limite, que demande al piloto por conduccion temeraria.anda que..	osea que va a 187km/h y pensaba que saldra vivo?? en serio.?, y el problema es que el coche se quemo?... de verdad que hay que ser cortito en serio. porque como el accidente no fuera en alemania en una autovan sin limite, que demande al piloto por conduccion temeraria.anda que..	osea que va a 187km/h y pensaba que saldra vivo?? en serio.?, y el problema es que el coche se quemo?... de verdad que hay que ser cortito en serio. porque como el accidente no fuera en alemania en una autovan sin limite, que demande al piloto por conduccion temeraria.anda que..	0.0	neutral	0.0
165		1556894986-1351	https://twitter.com/search?l=&q=%22%24TESLA%22%20since%3A2019-01-01%20until%3A2019-01-31&src=typd	@masanal	Ale	Tenía que llegar el día...	tena que llegar el da...	tena que llegar el da...	0.0	neutral	0.0
166		1556894986-1407	https://twitter.com/search?l=&q=%22%24TESLA%22%20since%3A2019-01-01%20until%3A2019-01-31&src=typd	@JorgeBernhard	Jorge Hernández	¿Mercedes y BMW? El autopilot de @tesla (6 años incorporado a sus vehículos y en pleno funcionamiento...) se retuerce tras este "tuit" cc @slcuervo @teslaparatodos @CarlosDG100D @pasa_electrico @FamilyTesla	mercedes y bmw? el autopilot de @tesla (6 aos incorporado a sus vehculos y en pleno funcionamiento...) se retuerce tras este "tuit" cc @slcuervo @teslaparatodos @carlosdg100d @pasa_electrico @familytesla	mercedes y bmw? el autopilot de @tesla (6 aos incorporado a sus vehculos y en pleno funcionamiento...) se retuerce tras este "tuit" cc @slcuervo @teslaparatodos @carlosdg100d @pasa_electrico @familytesla	0.0	neutral	0.0
167		1556894986-1110	https://twitter.com/search?l=&q=%22%24TESLA%22%20since%3A2019-01-01%20until%3A2019-01-31&src=typd	@foroelectricos	ForoCochesEléctricos	Miles de reservistas todavía esperan la llegada del Tesla Model 3 Standard https://forococheselectricos.com/2019/01/miles-de-reservistas-todavia-esperan-la-llegada-del-tesla-model-3-standard.html … #Tesla #TeslaModel3 @Tesla pic.twitter.com/TnD0Of4G6C	miles de reservistas todava esperan la llegada del tesla model 3 standard #tesla #teslamodel3 @tesla pic.twitter.com/tnd0of4g6c	miles de reservistas todava esperan la llegada del tesla model 3 standard #tesla #teslamodel3 @tesla pic.twitter.com/tnd0of4g6c	0.0	neutral	0.0
168		1556894986-1232	https://twitter.com/search?l=&q=%22%24TESLA%22%20since%3A2019-01-01%20until%3A2019-01-31&src=typd	@Condistelec	Condistelec	@Tesla nos muestra cómo se fabrica su #Model3 Miralo aquí https://www.youtube.com/watch?v=RQHBR3rjGXM … #EV #CocheEléctrico @gpstaller Registrate en http://bit.ly/1WMUezH Bajá app para @Android en http://bit.ly/1WMUezH #Felíz2019 pic.twitter.com/NrL4WqgaKM	@tesla nos muestra cmo se fabrica su #model3 miralo aqu #ev #cocheelctrico @gpstaller registrate en baj app para @android en #felz2019 pic.twitter.com/nrl4wqgakm	@tesla nos muestra cmo se fabrica su #model3 miralo aqu #ev #cocheelctrico @gpstaller registrate en baj app para @android en #felz2019 pic.twitter.com/nrl4wqgakm	0.0	neutral	0.0
172		1556894986-1209	https://twitter.com/search?l=&q=%22%24TESLA%22%20since%3A2019-01-01%20until%3A2019-01-31&src=typd	@WattElectricHAV	Watt Electric	Esto sí que es #Energia renovable 100%!!! #Cuba comienza con el transporte público. Bien que vendría algunos @Tesla por acá ! #climatechange #Manufacturing #innovation #renovables @MitransCuba @citmacuba @EnergiaMinasCub @PresidenciaCuba @UneCuba @DomoElectrahttps://twitter.com/renovaveispt/status/1085849772706144256 …	esto s que es #energia renovable 100%!!! #cuba comienza con el transporte pblico. bien que vendra algunos @tesla por ac ! #climatechange #manufacturing #innovation #renovables @mitranscuba @citmacuba @energiaminascub @presidenciacuba @unecuba @domoelectra	esto s que es #energia renovable 100%!!! #cuba comienza con el transporte pblico. bien que vendra algunos @tesla por ac ! #climatechange #manufacturing #innovation #renovables @mitranscuba @citmacuba @energiaminascub @presidenciacuba @unecuba @domoelectra	0.0	neutral	0.0
175		1556894986-1158	https://twitter.com/search?l=&q=%22%24TESLA%22%20since%3A2019-01-01%20until%3A2019-01-31&src=typd	@mjasmin2051	Robin	Por ensayo y error se logra y busca la perfección, la otra buena noticia es que no engaña al consumidor.	por ensayo y error se logra y busca la perfeccin, la otra buena noticia es que no engaa al consumidor.	por ensayo y error se logra y busca la perfeccin, la otra buena noticia es que no engaa al consumidor.	0.0	neutral	0.0
177		1556894986-1044	https://twitter.com/search?l=&q=%22%24TESLA%22%20since%3A2019-01-01%20until%3A2019-01-31&src=typd	@GonzaloGGM	Gonzalo García	.@Tesla reducirá las horas que dedica a los Tesla Model S y X para fabricar el #teslaModel3 más barato https://www.hibridosyelectricos.com/articulo/actualidad/model-3-asequible-obliga-reducir-horas-fabricacion-model-s-model-x/20190124130936024870.html … vía @hyecompic.twitter.com/mO7z19NWTU	.@tesla reducir las horas que dedica a los tesla model s y x para fabricar el #teslamodel3 ms barato va @hyecompic.twitter.com/mo7z19nwtu	.@tesla reducir las horas que dedica a los tesla model s y x para fabricar el #teslamodel3 ms barato va @hyecompic.twitter.com/mo7z19nwtu	0.0	neutral	0.0
178		1556894986-1439	https://twitter.com/search?l=&q=%22%24TESLA%22%20since%3A2019-01-01%20until%3A2019-01-31&src=typd	@Osvaldo_MF	Osvaldo Maciel Flecha	Llego tu pedido amigo @jrstanley04 @zer0me	llego tu pedido amigo @jrstanley04 @zer0me	llego tu pedido amigo @jrstanley04 @zer0me	0.0	neutral	0.0
182		1556894986-1541	https://twitter.com/search?l=&q=%22%24TESLA%22%20since%3A2019-01-01%20until%3A2019-01-31&src=typd	@AnCSan_94	Antonio	Qué grande está ya! Aun la recuerdo metida en el frunk tirando el cartel de preguntas & respuestas en tu casa de Moss	qu grande est yeah! aun la recuerdo metida en el frunk tirando el cartel de preguntas & respuestas en tu casa de moss	qu grande est yeah! aun la recuerdo metida en el frunk tirando el cartel de preguntas & respuestas en tu casa de moss	0.0	neutral	0.0
185		1556894986-1127	https://twitter.com/search?l=&q=%22%24TESLA%22%20since%3A2019-01-01%20until%3A2019-01-31&src=typd	@isuriv	isuriv 🌐 👽	La cantidad de barcos que vienen a Europa cargados de #Model3, el #gloviscaptain en ruta el #GlovisCosmos y en proceso el #glovissymphony. La cantidad de coches que está fabricando @Tesla y como van invadir Europa. pic.twitter.com/YRWC3dWOhn	la cantidad de barcos que vienen a europa cargados de #model3, el #gloviscaptain en ruta el #gloviscosmos y en proceso el #glovissymphony. la cantidad de coches que est fabricando @tesla y como van invadir europa. pic.twitter.com/yrwc3dwohn	la cantidad de barcos que vienen a europa cargados de #model3, el #gloviscaptain en ruta el #gloviscosmos y en proceso el #glovissymphony. la cantidad de coches que est fabricando @tesla y como van invadir europa. pic.twitter.com/yrwc3dwohn	0.0	neutral	0.0
186		1556894986-1639	https://twitter.com/search?l=&q=%22%24TESLA%22%20since%3A2019-01-01%20until%3A2019-01-31&src=typd	@pk_ais	AIS	Hola buenas, sabéis si ha llegado mi coche?? Monteselo usted mismo @Tesla https://twitter.com/S_Galimberti/status/1080046717226110976 …	hola buenas, sabis si ha llegado mi coche?? monteselo usted mismo @tesla	hola buenas, sabis si ha llegado mi coche?? monteselo usted mismo @tesla	0.0	neutral	0.0
187		1556894986-936	https://twitter.com/search?l=&q=%22%24TESLA%22%20since%3A2019-01-01%20until%3A2019-01-31&src=typd	@majar55	majar55	Luego pedimos civismo a los demás.....es un jeta .....	luego pedimos civismo a los dems.....es un jeta .....	luego pedimos civismo a los dems.....es un jeta .....	0.0	neutral	0.0
193		1556894986-1258	https://twitter.com/search?l=&q=%22%24TESLA%22%20since%3A2019-01-01%20until%3A2019-01-31&src=typd	@ElCesarPaisa	César Sánchez C. 🎙️	Cómo ganarte un carro @Tesla y ayudar a la ciencia. http://bit.ly/2CrYRdE	cmo ganarte un carro @tesla y ayudar a la ciencia.	cmo ganarte un carro @tesla y ayudar a la ciencia.	0.0	neutral	0.0
196		1556894986-1060	https://twitter.com/search?l=&q=%22%24TESLA%22%20since%3A2019-01-01%20until%3A2019-01-31&src=typd	@BrunoPiche	Bruno H. Piché	Justo lo que acabó de tuitear respecto a la nota de @businessinsider respecto a @Tesla @GMarquezColin @CarlosUrzuaSHCP y @gfabianmedina la parte que nos toca en cooperación, fundamental, no tenemos un pipeline de coop con autoparteros - https://twitter.com/MonicaMateosV/status/1088035448461688832 …	justo lo que acab de tuitear respecto a la nota de @businessinsider respecto a @tesla @gmarquezcolin @carlosurzuashcp y @gfabianmedina la parte que nos toca en cooperacin, fundamental, no tenemos un pipeline de coop con autoparteros -	justo lo que acab de tuitear respecto a la nota de @businessinsider respecto a @tesla @gmarquezcolin @carlosurzuashcp y @gfabianmedina la parte que nos toca en cooperacin, fundamental, no tenemos un pipeline de coop con autoparteros -	0.0	neutral	0.0
198		1556894986-1323	https://twitter.com/search?l=&q=%22%24TESLA%22%20since%3A2019-01-01%20until%3A2019-01-31&src=typd	@AlejandraRitoBR	WhytheRito	ah pero no lo ponen de frente como nos fuimos!!!	ah pero no lo ponen de frente como nos fuimos!!!	ah pero no lo ponen de frente como nos fuimos!!!	0.0	neutral	0.0
200		1556894986-1248	https://twitter.com/search?l=&q=%22%24TESLA%22%20since%3A2019-01-01%20until%3A2019-01-31&src=typd	@maselectricos	Somos Electricos	¿Estás indeciso al comprarte un @Tesla ? Nuestro amigo @elonmusk ha anunciado el fin del programa de referidos y su ventaja de 6 meses de Superchargers gratis en febrero. Date prisa !!! http://ow.ly/CXeG50ke8dP , puedes usar nuestro código de referido:http://ts.la/antonio7407	ests indeciso al comprarte un @tesla ? nuestro amigo @elonmusk ha anunciado el fin del programa de referidos y su ventaja de 6 meses de superchargers gratis en febrero. date prisa !!! , puedes usar nuestro cdigo de referido:	ests indeciso al comprarte un @tesla ? nuestro amigo @elonmusk ha anunciado el fin del programa de referidos y su ventaja de 6 meses de superchargers gratis en febrero. date prisa !!! , puedes usar nuestro cdigo de referido:	0.0	neutral	0.0
201		1556894986-1199	https://twitter.com/search?l=&q=%22%24TESLA%22%20since%3A2019-01-01%20until%3A2019-01-31&src=typd	@hyecom	HíbridosyEléctricos	.@Tesla dará por finalizado el programa de referidos a final de mes para evitar tener que seguir regalando más unidades del #Roadster. La cuenta ya supera los 80 coches, con un precio de 250.000 dólares cada uno de ellos.https://www.hibridosyelectricos.com/articulo/actualidad/80-roadster-tesla-regalara-autentico-causante-fin-programa-referidos/20190118141936024721.html …	.@tesla dar por finalizado el programa de referidos a final de mes para evitar tener que seguir regalando ms unidades del #roadster. la cuenta yeah supera los 80 coches, con un precio de 250.000 dlares cada uno de ellos.	.@tesla dar por finalizado el programa de referidos a final de mes para evitar tener que seguir regalando ms unidades del #roadster. la cuenta yeah supera los 80 coches, con un precio de 250.000 dlares cada uno de ellos.	1.0	neutral	0.0
202		1556894986-1522	https://twitter.com/search?l=&q=%22%24TESLA%22%20since%3A2019-01-01%20until%3A2019-01-31&src=typd	@wk057	Jason Hughes	Tesla autopilot es muy bueno como está, pero no es suficientemente bueno para actuar como en el video por si solo. (Mi espanol no es perfecto... pero yo trato)	tesla autopilot es muy bueno como est, pero no es suficientemente bueno para actuar como en el video por si solo. (mi espanol no es perfecto... pero yo trato)	tesla autopilot es muy bueno como est, pero no es suficientemente bueno para actuar como en el video por si solo. (mi espanol no es perfecto... pero yo trato)	0.0	neutral	0.0
203		1556894986-1372	https://twitter.com/search?l=&q=%22%24TESLA%22%20since%3A2019-01-01%20until%3A2019-01-31&src=typd	@tecnocato	Israel Melendez, Jr. 🇵🇷 🇺🇸 ⚠️	...some landed in Puerto Rico. #EuroPlatepic.twitter.com/0fDNIUG3y2	...some landed in puerto rico. #europlatepic.twitter.com/0fdniug3y2	...some landed in puerto rico. #europlatepic.twitter.com/0fdniug3y2	0.0	neutral	0.0
205		1556894986-835	https://twitter.com/search?l=&q=%22%24TESLA%22%20since%3A2019-01-01%20until%3A2019-01-31&src=typd	@Denunci67122123	ANONIMO	@NRA @NRA_museums disipador @IBM	@nra @nra_museums disipador @ibm	@nra @nra_museums disipador @ibm	0.0	neutral	0.0
206		1556894986-841	https://twitter.com/search?l=&q=%22%24TESLA%22%20since%3A2019-01-01%20until%3A2019-01-31&src=typd	@julieram1116	Julie	Ayyy babe	ayyy babe	ayyy babe	0.0	neutral	0.0
207		1556894986-962	https://twitter.com/search?l=&q=%22%24TESLA%22%20since%3A2019-01-01%20until%3A2019-01-31&src=typd	@InsideEVs	InsideEVs	Six inches of snow on an unplowed street can’t stop this @Tesla #Model3. Heck, it's only RWD and doesn't even have snow tires. https://insideevs.com/watch-tesla-model-3-versus-deep-snow-video/amp/ …pic.twitter.com/BT4Elxngva	six inches of snow on an unplowed street can not stop this @tesla #model3. heck, it's only rwd and doesn't even have snow tires.	six inches of snow on an unplowed street can not stop this @tesla #model3. heck, it's only rwd and doesn't even have snow tires.	1.0	neutral	0.0
208		1556894986-938	https://twitter.com/search?l=&q=%22%24TESLA%22%20since%3A2019-01-01%20until%3A2019-01-31&src=typd	@JoseCarlosVima	Carlos Villaseñor M	La verdad me gusta más el @Tesla éste está como para película futurista de El Gran Gatsby.	la verdad me gusta ms el @tesla ste est como para pelcula futurista de el gran gatsby.	la verdad me gusta ms el @tesla ste est como para pelcula futurista de el gran gatsby.	0.0	neutral	0.0
209		1556894986-1300	https://twitter.com/search?l=&q=%22%24TESLA%22%20since%3A2019-01-01%20until%3A2019-01-31&src=typd	@foroelectricos	ForoCochesEléctricos	Más teorías de por qué Tesla ha eliminado las versiones de 75 kWh del Model S y X https://forococheselectricos.com/2019/01/mas-teorias-de-por-que-tesla-ha-eliminado-las-versiones-de-75-kwh-del-model-s-y-x.html … #Tesla #TeslaModelS @Tesla pic.twitter.com/ujwCjQ5Jig	ms teoras de por qu tesla ha eliminado las versiones de 75 kwh del model s y x #tesla #teslamodels @tesla pic.twitter.com/ujwcjq5jig	ms teoras de por qu tesla ha eliminado las versiones de 75 kwh del model s y x #tesla #teslamodels @tesla pic.twitter.com/ujwcjq5jig	0.0	neutral	0.0
210		1556894986-1118	https://twitter.com/search?l=&q=%22%24TESLA%22%20since%3A2019-01-01%20until%3A2019-01-31&src=typd	@motorpuntoes	motor.es	El Tesla Model 3 al fin homologado en Europa http://bit.ly/2CwNPE9 @Tesla @ClubTeslaES #Tesla #tesla #EV #electrico #TeslaModel3 #teslamodel3 #TeslaModelX #teslamodelx #TeslaModels #teslamodels #ModelS #modelS #ModelX #modelx #Model3pic.twitter.com/mnkEAySVQT	el tesla model 3 al fin homologado en europa @tesla @clubteslaes #tesla #tesla #ev #electrico #teslamodel3 #teslamodel3 #teslamodelx #teslamodelx #teslamodels #teslamodels #models #models #modelx #modelx #model3pic.twitter.com/mnkeaysvqt	el tesla model 3 al fin homologado en europa @tesla @clubteslaes #tesla #tesla #ev #electrico #teslamodel3 #teslamodel3 #teslamodelx #teslamodelx #teslamodels #teslamodels #models #models #modelx #modelx #model3pic.twitter.com/mnkeaysvqt	0.0	neutral	0.0
211		1556894986-1361	https://twitter.com/search?l=&q=%22%24TESLA%22%20since%3A2019-01-01%20until%3A2019-01-31&src=typd	@Alandbru	𝓐𝓵𝓪𝓷𝓭	Recordad que si tenéis dudas o por ejemplo necesitáis financiación @tesla tiene créditos blandos para acceder a uno, la reserva es 100% reembolsable en caso de cambiar de opinión... ÚLTIMO DÍA! con este código 6 meses de recargas gratuitas https://www.tesla.com/es_ES/referral/aland975 …https://twitter.com/ClubTeslaES/status/1084365092395905025 …	recordad que si tenis dudas o por ejemplo necesitis financiacin @tesla tiene crditos blandos para acceder a uno, la reserva es 100% reembolsable en caso de cambiar de opinin... ltimo da! con este cdigo 6 meses de recargas gratuitas	recordad que si tenis dudas o por ejemplo necesitis financiacin @tesla tiene crditos blandos para acceder a uno, la reserva es 100% reembolsable en caso de cambiar de opinin... ltimo da! con este cdigo 6 meses de recargas gratuitas	0.0	neutral	0.0
214		1556894986-1081	https://twitter.com/search?l=&q=%22%24TESLA%22%20since%3A2019-01-01%20until%3A2019-01-31&src=typd	@joritzurku	Joritz Urkullu	Según mis cálculos ese modelo daría una autonomía aproximada de 490 km. Nada mal!!!	segn mis clculos ese modelo dara una autonoma aproximada de 490 km. nada mal!!!	segn mis clculos ese modelo dara una autonoma aproximada de 490 km. nada mal!!!	0.0	neutral	0.0
216		1556894986-1423	https://twitter.com/search?l=&q=%22%24TESLA%22%20since%3A2019-01-01%20until%3A2019-01-31&src=typd	@AutoBildspain	AUTO BILD España	VÍDEO: Los 5 coches que más aceleran de 0 a 100 km/h https://buff.ly/2VAYpCK @Porsche @Tesla @AudiOfficial @audispain @astonmartinpic.twitter.com/0if7vPb5FK	vdeo: los 5 coches que ms aceleran de 0 a 100 km/h @porsche @tesla @audiofficial @audispain @astonmartinpic.twitter.com/0if7vpb5fk	vdeo: los 5 coches que ms aceleran de 0 a 100 km/h @porsche @tesla @audiofficial @audispain @astonmartinpic.twitter.com/0if7vpb5fk	0.0	neutral	0.0
217		1556894986-1055	https://twitter.com/search?l=&q=%22%24TESLA%22%20since%3A2019-01-01%20until%3A2019-01-31&src=typd	@Economiahoymx	Economíahoy.mx	#Empresas | Tesla (@Tesla) reduce producción de Model S y Model X; sus acciones caen - http://bit.ly/2Htmngq pic.twitter.com/Rc9vq6p81c	#empresas | tesla (@tesla) reduce produccin de model s y model x; sus acciones caen -	#empresas | tesla (@tesla) reduce produccin de model s y model x; sus acciones caen -	0.0	neutral	0.0
221		1556894986-833	https://twitter.com/search?l=&q=%22%24TESLA%22%20since%3A2019-01-01%20until%3A2019-01-31&src=typd	@MontesoCesar	Cèsar Montesò	Perrro	perrro	perrro	0.0	neutral	0.0
227		1556894986-1278	https://twitter.com/search?l=&q=%22%24TESLA%22%20since%3A2019-01-01%20until%3A2019-01-31&src=typd	@ForbesLifeLatam	Forbes Life Latam	Conoce algunos accesorios de @Tesla que poseen la misma calidad implementada en sus autos. http://bit.ly/2wbBCl7	conoce algunos accesorios de @tesla que poseen la misma calidad implementada en sus autos.	conoce algunos accesorios de @tesla que poseen la misma calidad implementada en sus autos.	0.0	neutral	0.0
228		1556894986-1344	https://twitter.com/search?l=&q=%22%24TESLA%22%20since%3A2019-01-01%20until%3A2019-01-31&src=typd	@aumave	AMV	Oye y si mejor de recomendar autos eléctricos recomiendas una estrategia adecuada de seguridad en Leon y que ataque el hauchicol. Para eso cobras honorarios.	oye y si mejor de recomendar autos elctricos recomiendas una estrategia adecuada de seguridad en leon y que ataque el hauchicol. para eso cobras honorarios.	oye y si mejor de recomendar autos elctricos recomiendas una estrategia adecuada de seguridad en leon y que ataque el hauchicol. para eso cobras honorarios.	0.0	neutral	0.0
233		1556894986-1154	https://twitter.com/search?l=&q=%22%24TESLA%22%20since%3A2019-01-01%20until%3A2019-01-31&src=typd	@RinconPractico	El Rincón Práctico	El problema es que cuando alguien gasta 40.000 o 50.000€ en un coche, le da un poco igual que consuma mucho o poco. Estos incrementos de coste anticipan que la luz será mucho más cara cuando los primeros eléctricos asequibles lleguen al mercado.	el problema es que cuando alguien gasta 40.000 o 50.000 en un coche, le da un poco igual que consuma mucho o poco. estos incrementos de coste anticipan que la luz ser mucho ms cara cuando los primeros elctricos asequibles lleguen al mercado.	el problema es que cuando alguien gasta 40.000 o 50.000 en un coche, le da un poco igual que consuma mucho o poco. estos incrementos de coste anticipan que la luz ser mucho ms cara cuando los primeros elctricos asequibles lleguen al mercado.	0.0	neutral	0.0
237		1556894986-901	https://twitter.com/search?l=&q=%22%24TESLA%22%20since%3A2019-01-01%20until%3A2019-01-31&src=typd	@AceitedePalma	Jaime M	Pues esos SuC están para atraer tb clientes con buen nivel adquisitivo, con el reclamo de Tesla, si no pone @ReservaHigueron freno... Harán que no venga ningún Tesla	pues esos suc estn para atraer tb clientes con buen nivel adquisitivo, con el reclamo de tesla, si no pone @reservahigueron freno... harn que no venga ningn tesla	pues esos suc estn para atraer tb clientes con buen nivel adquisitivo, con el reclamo de tesla, si no pone @reservahigueron freno... harn que no venga ningn tesla	0.0	neutral	0.0
242		1556894986-1002	https://twitter.com/search?l=&q=%22%24TESLA%22%20since%3A2019-01-01%20until%3A2019-01-31&src=typd	@DaniSanchezTRD	Dani	Yo recomiendo @HolaLuzcom, energia verde, facilidades en la instalación de placas fotovoltaicas, etc. Tengo código amigo y regalan 20 euros a cada uno si lo pones al darte de alta. No es un Roadster, pero algo es algo	yo recomiendo @holaluzcom, energia verde, facilidades en la instalacin de placas fotovoltaicas, etc. tengo cdigo amigo y regalan 20 euros a cada uno si lo pones al darte de alta. no es un roadster, pero algo es algo	yo recomiendo @holaluzcom, energia verde, facilidades en la instalacin de placas fotovoltaicas, etc. tengo cdigo amigo y regalan 20 euros a cada uno si lo pones al darte de alta. no es un roadster, pero algo es algo	0.0	neutral	0.0
244		1556894986-1610	https://twitter.com/search?l=&q=%22%24TESLA%22%20since%3A2019-01-01%20until%3A2019-01-31&src=typd	@joseenpeco	José Enrique 🔌 🇪🇸	el último sería el acceso directo	el ltimo sera el acceso directo	el ltimo sera el acceso directo	0.0	neutral	0.0
245		1556894986-1230	https://twitter.com/search?l=&q=%22%24TESLA%22%20since%3A2019-01-01%20until%3A2019-01-31&src=typd	@Alandbru	𝓐𝓵𝓪𝓷𝓭	Si te fijas en la evolución se han ido recortando “beneficios”, conforme crecen los propietarios y con ellos nuevos referral se convierte en un problema exponencial, hay muchos motivos, que es un producto maduro también lo es... un poco de todo, la cuenta de resultados será mejor	si te fijas en la evolucin se han ido recortando beneficios, conforme crecen los propietarios y con ellos nuevos referral se convierte en un problema exponencial, hay muchos motivos, que es un producto maduro tambin lo es... un poco de todo, la cuenta de resultados ser mejor	si te fijas en la evolucin se han ido recortando beneficios, conforme crecen los propietarios y con ellos nuevos referral se convierte en un problema exponencial, hay muchos motivos, que es un producto maduro tambin lo es... un poco de todo, la cuenta de resultados ser mejor	0.0	neutral	0.0
247		1556894986-1147	https://twitter.com/search?l=&q=%22%24TESLA%22%20since%3A2019-01-01%20until%3A2019-01-31&src=typd	@RRHHDigital	RRHH DIGITAL	@Tesla eliminará un 7% de su fuerza #laboral para reducir costes http://ow.ly/Xb6i50kg6gu #empleo #trabajo #despido	@tesla eliminar un 7% de su fuerza #laboral para reducir costes #empleo #trabajo #despido	@tesla eliminar un 7% de su fuerza #laboral para reducir costes #empleo #trabajo #despido	0.0	neutral	0.0
249		1556894986-1186	https://twitter.com/search?l=&q=%22%24TESLA%22%20since%3A2019-01-01%20until%3A2019-01-31&src=typd	@Merca20	Merca2.0	"Este será el año más exigente en la historia de @Tesla": @Elon Musk.https://www.merca20.com/elon-musk-reconoce-que-vendran-tiempos-dificiles-para-tesla-y-anuncia-recorte-laboral/ …	"este ser el ao ms exigente en la historia de @tesla": @elon musk.	"este ser el ao ms exigente en la historia de @tesla": @elon musk.	0.0	neutral	0.0
251		1556894986-1061	https://twitter.com/search?l=&q=%22%24TESLA%22%20since%3A2019-01-01%20until%3A2019-01-31&src=typd	@BrunoPiche	Bruno H. Piché	Autoparteros mexicanos, aprovechen y soliciten apoyos para ganar del despertar de @Tesla, tecnología 4a revolución industrial @GMarquezColin @CarlosUrzuaSHCPhttps://twitter.com/businessinsider/status/1088077490168516608 …	autoparteros mexicanos, aprovechen y soliciten apoyos para ganar del despertar de @tesla, tecnologa 4a revolucin industrial @gmarquezcolin @carlosurzuashcp	autoparteros mexicanos, aprovechen y soliciten apoyos para ganar del despertar de @tesla, tecnologa 4a revolucin industrial @gmarquezcolin @carlosurzuashcp	0.0	neutral	0.0
253		1556894986-945	https://twitter.com/search?l=&q=%22%24TESLA%22%20since%3A2019-01-01%20until%3A2019-01-31&src=typd	@soyunapalma	Palma G. 🌴	Guarden este tweet que de aqui a 5/6 años voy a comprar mi primer @Tesla abre vivido por lo menos en 2 lugares distintos y ya me abre graduado de la Uni, si logro 2 de estas 3 cosas todo estara bien, digo al menos una es la mas posible.	guarden este tweet que de aqui a 5/6 aos voy a comprar mi primer @tesla abre vivido por lo menos en 2 lugares distintos y yeah me abre graduado de la uni, si logro 2 de estas 3 cosas todo estara bien, digo al menos una es la mas posible.	guarden este tweet que de aqui a 5/6 aos voy a comprar mi primer @tesla abre vivido por lo menos en 2 lugares distintos y yeah me abre graduado de la uni, si logro 2 de estas 3 cosas todo estara bien, digo al menos una es la mas posible.	0.0	neutral	0.0
254		1556894986-1086	https://twitter.com/search?l=&q=%22%24TESLA%22%20since%3A2019-01-01%20until%3A2019-01-31&src=typd	@WallStreetEasy	Wall Street Easy	Easynews: TESLA CON MENOS EMPLEADOS PERO MÁS RENTABLE Desde el pasado 18 de enero, las acciones de @Tesla $TSLA se mantienen a la baja tras conocerse que la compañía recortará alrededor del 7% de su plantilla de empleados. #Tesla #stocks #Bolsa #trading https://www.wallstreeteasy.com/easy-news/2019/1/22/tesla-con-menos-empleados-pero-m%C3%A1s-rentable …pic.twitter.com/v2d2bfqfrJ	easynews: tesla con menos empleados pero ms rentable desde el pasado 18 de enero, las acciones de @tesla $tsla se mantienen a la baja tras conocerse que la compaa recortar alrededor del 7% de su plantilla de empleados. #tesla #stocks #bolsa #trading	easynews: tesla con menos empleados pero ms rentable desde el pasado 18 de enero, las acciones de @tesla $tsla se mantienen a la baja tras conocerse que la compaa recortar alrededor del 7% de su plantilla de empleados. #tesla #stocks #bolsa #trading	0.0	neutral	0.0
256		1556894986-1235	https://twitter.com/search?l=&q=%22%24TESLA%22%20since%3A2019-01-01%20until%3A2019-01-31&src=typd	@gines_fernandez	Ginés Fernández	Espero que @VW_es no cometa los errores de @Tesla con sus reservistas. Además si tuviesen algún maxi detalle con los afectados por la campaña del motor EA189 ya sería la leche. Soñar es gratis	espero que @vw_es no cometa los errores de @tesla con sus reservistas. adems si tuviesen algn maxi detalle con los afectados por la campaa del motor ea189 yeah sera la leche. soar es gratis	espero que @vw_es no cometa los errores de @tesla con sus reservistas. adems si tuviesen algn maxi detalle con los afectados por la campaa del motor ea189 yeah sera la leche. soar es gratis	0.0	neutral	0.0
259		1556894986-1616	https://twitter.com/search?l=&q=%22%24TESLA%22%20since%3A2019-01-01%20until%3A2019-01-31&src=typd	@RedsTecnologia	David TecnoReds	Si. Es cierto. Paso por ahí con frecuencia y siempre hay algún vtc cargando. No sabía que lo tenían prohibido	si. es cierto. paso por ah con frecuencia y siempre hay algn vtc cargando. no saba que lo tenan prohibido	si. es cierto. paso por ah con frecuencia y siempre hay algn vtc cargando. no saba que lo tenan prohibido	0.0	neutral	0.0
261		1556894986-836	https://twitter.com/search?l=&q=%22%24TESLA%22%20since%3A2019-01-01%20until%3A2019-01-31&src=typd	@EasyChargerES	EasyChargerES	Proyecto Almanzora #Eléctrico. Un modelo de turismo sostenible para usuarios de #CochesEléctricos @TurismoAlmanzor @AndaluciaJunta @almanzoraturism @diputacion @dipalme_almeria @pasa_electrico @AlmanzoraE @Tesla https://forococheselectricos.com/2019/01/proyecto-almanzora-electrico-un-modelo-de-turismo-sostenible-para-usuarios-de-coches-electricos.html …	proyecto almanzora #elctrico. un modelo de turismo sostenible para usuarios de #cocheselctricos @turismoalmanzor @andaluciajunta @almanzoraturism @diputacion @dipalme_almeria @pasa_electrico @almanzorae @tesla	proyecto almanzora #elctrico. un modelo de turismo sostenible para usuarios de #cocheselctricos @turismoalmanzor @andaluciajunta @almanzoraturism @diputacion @dipalme_almeria @pasa_electrico @almanzorae @tesla	0.0	neutral	0.0
262		1556894986-1178	https://twitter.com/search?l=&q=%22%24TESLA%22%20since%3A2019-01-01%20until%3A2019-01-31&src=typd	@MexicoLogistico	#MexicoLogistico	Empresa @Tesla espera un futuro "muy difícil", despedirá otro 7% de su plantilla - https://vanguardia.com.mx/articulo/tesla-espera-un-futuro-muy-dificil-para-despedira-al-7-de-su-plantilla … #automotriz #manufactura	empresa @tesla espera un futuro "muy difcil", despedir otro 7% de su plantilla - #automotriz #manufactura	empresa @tesla espera un futuro "muy difcil", despedir otro 7% de su plantilla - #automotriz #manufactura	0.0	neutral	0.0
264		1556894986-875	https://twitter.com/search?l=&q=%22%24TESLA%22%20since%3A2019-01-01%20until%3A2019-01-31&src=typd	@CARandDRIVER	Car and Driver	The @Tesla Model S and Model X's prices and battery options are getting restructured: http://crdrv.co/SeAIa7j pic.twitter.com/16KqOIiYMy	the @tesla model s and model x's prices and battery options are getting restructured:	the @tesla model s and model x's prices and battery options are getting restructured:	0.0	neutral	0.0
265		1556894986-935	https://twitter.com/search?l=&q=%22%24TESLA%22%20since%3A2019-01-01%20until%3A2019-01-31&src=typd	@SomEnergia	Som Energia	Hola! Gracias por interesarte en nuestra cooperativa. Puedes consultar nuestras tarifas para vehículo eléctrico aquí:https://www.somenergia.coop/es/tarifas-de-electricidad/#tarifa-nocturna …	hola! gracias por interesarte en nuestra cooperativa. puedes consultar nuestras tarifas para vehculo elctrico aqu:#tarifa-nocturna	hola! gracias por interesarte en nuestra cooperativa. puedes consultar nuestras tarifas para vehculo elctrico aqu:#tarifa-nocturna	0.0	neutral	0.0
269		1556894986-1441	https://twitter.com/search?l=&q=%22%24TESLA%22%20since%3A2019-01-01%20until%3A2019-01-31&src=typd	@solo_azul	Manuel López	Órale, entonces diganle a @lopezobrador_ que ya no construya refinerías. Mejor fábricas de Bicicletas y triciclos. Hasta las pueden hacer eléctricas (para distancias largas) y en el starter pack traer un cargador solar. Y también una alianza con @Tesla para una fábrica en MX https://twitter.com/arelibiciteka/status/1082791860744187905 …	rale, entonces diganle a @lopezobrador_ que yeah no construya refineras. mejor fbricas de bicicletas y triciclos. hasta las pueden hacer elctricas (para distancias largas) y en el starter pack traer un cargador solar. y tambin una alianza con @tesla para una fbrica en mx	rale, entonces diganle a @lopezobrador_ que yeah no construya refineras. mejor fbricas de bicicletas y triciclos. hasta las pueden hacer elctricas (para distancias largas) y en el starter pack traer un cargador solar. y tambin una alianza con @tesla para una fbrica en mx	0.0	neutral	0.0
270		1556894986-1432	https://twitter.com/search?l=&q=%22%24TESLA%22%20since%3A2019-01-01%20until%3A2019-01-31&src=typd	@Isilopez_101	Isi lopez 🔋 🔌 🇪🇸	Ostis , eso es estar bien ajustado	ostis , eso es estar bien ajustado	ostis , eso es estar bien ajustado	0.0	neutral	0.0
271		1556894986-1071	https://twitter.com/search?l=&q=%22%24TESLA%22%20since%3A2019-01-01%20until%3A2019-01-31&src=typd	@DesguaceParis	Desguace Paris	El @Tesla #Model3 tiene luz verde para empezar a rodar por las calles de #Europa En este vídeo te contamos algunas de sus características pic.twitter.com/9hGvOTfJzp	el @tesla #model3 tiene luz verde para empezar a rodar por las calles de #europa en este vdeo te contamos algunas de sus caractersticas pic.twitter.com/9hgvotfjzp	el @tesla #model3 tiene luz verde para empezar a rodar por las calles de #europa en este vdeo te contamos algunas de sus caractersticas pic.twitter.com/9hgvotfjzp	0.0	neutral	0.0
272		1556894986-1681	https://twitter.com/search?l=&q=%22%24TESLA%22%20since%3A2019-01-01%20until%3A2019-01-31&src=typd	@lugeminiano777	Teylor!	Ojalá y algún día logré trabajar en una enorme y grandiosa empresa como lo es @Tesla team!	ojal y algn da logr trabajar en una enorme y grandiosa empresa como lo es @tesla team!	ojal y algn da logr trabajar en una enorme y grandiosa empresa como lo es @tesla team!	0.0	neutral	0.0
273		1556894986-1404	https://twitter.com/search?l=&q=%22%24TESLA%22%20since%3A2019-01-01%20until%3A2019-01-31&src=typd	@hyecom	HíbridosyEléctricos	.@NIOGlobal sigue a la sombra de @Tesla pese vender 11.000 #cocheseléctricos en 2018 https://www.hibridosyelectricos.com/articulo/actualidad/nio-sigue-sombra-tesla-pese-superar-10000-coches-electricos-2018/20190111111630024478.html … Por @JJCastells para @hyecom	.@nioglobal sigue a la sombra de @tesla pese vender 11.000 #cocheselctricos en 2018 por @jjcastells para @hyecom	.@nioglobal sigue a la sombra de @tesla pese vender 11.000 #cocheselctricos en 2018 por @jjcastells para @hyecom	0.0	neutral	0.0
274		1556894986-976	https://twitter.com/search?l=&q=%22%24TESLA%22%20since%3A2019-01-01%20until%3A2019-01-31&src=typd	@RobbReportMx	Robb Report México	#LasMásLeídasDeLaSemana Ahora será más fácil cargar tu @Tesla que tu celular https://robbreport.mx/automobiles/ahora-podras-cargar-tu-tesla-desde-la-comodidad-de-tu-hogar/ …	#lasmsledasdelasemana ahora ser ms fcil cargar tu @tesla que tu celular	#lasmsledasdelasemana ahora ser ms fcil cargar tu @tesla que tu celular	0.0	neutral	0.0
275		1556894986-969	https://twitter.com/search?l=&q=%22%24TESLA%22%20since%3A2019-01-01%20until%3A2019-01-31&src=typd	@gabrielmartells	Gabriel Martell	Nunca dude de la calidad del “producto“ que fabrican, más bien, me quejaba del mal servicio y bajo nivel de atención al cliente. Ya quedó todo arreglado, gracias al profesionalismo de este señor. 2/2 @TeslaSupport @Tesla	nunca dude de la calidad del producto que fabrican, ms bien, me quejaba del mal servicio y bajo nivel de atencin al cliente. yeah qued todo arreglado, gracias al profesionalismo de este seor. 2/2 @teslasupport @tesla	nunca dude de la calidad del producto que fabrican, ms bien, me quejaba del mal servicio y bajo nivel de atencin al cliente. yeah qued todo arreglado, gracias al profesionalismo de este seor. 2/2 @teslasupport @tesla	0.0	neutral	0.0
280		1556894986-1583	https://twitter.com/search?l=&q=%22%24TESLA%22%20since%3A2019-01-01%20until%3A2019-01-31&src=typd	@paco16a	Paco Calatayud	Espero que nos avise y nos de una vuelta!! Eso puede ser épico	espero que nos avise y nos de una vuelta!! eso puede ser pico	espero que nos avise y nos de una vuelta!! eso puede ser pico	0.0	neutral	0.0
281		1556894986-1498	https://twitter.com/search?l=&q=%22%24TESLA%22%20since%3A2019-01-01%20until%3A2019-01-31&src=typd	@RafSegGir	Rafael Ángel Segura	Ya han quitado todas las cintas que prohibían la carga, así que creo que ya están operativos todos los puntos. Alguien con un Tesla puede comprobarlo mejor que yo	yeah han quitado todas las cintas que prohiban la carga, as que creo que yeah estn operativos todos los puntos. alguien con un tesla puede comprobarlo mejor que yo	yeah han quitado todas las cintas que prohiban la carga, as que creo que yeah estn operativos todos los puntos. alguien con un tesla puede comprobarlo mejor que yo	0.0	neutral	0.0
282		1556894986-1267	https://twitter.com/search?l=&q=%22%24TESLA%22%20since%3A2019-01-01%20until%3A2019-01-31&src=typd	@PerezgArancha	Aránzazu Pérez	@Tesla pagará 250.000 dólares y regalará un Tesla Model 3 a quien sea capaz de hackear los sistemas de seguridad del vehículo durante el evento de hackers #Pwn2Own https://www.elmundo.es/tecnologia/2019/01/15/5c3dd57bfc6c83b9248b4768.html …	@tesla pagar 250.000 dlares y regalar un tesla model 3 a quien sea capaz de hackear los sistemas de seguridad del vehculo durante el evento de hackers #pwn2own	@tesla pagar 250.000 dlares y regalar un tesla model 3 a quien sea capaz de hackear los sistemas de seguridad del vehculo durante el evento de hackers #pwn2own	0.0	neutral	0.0
283		1556894986-1696	https://twitter.com/search?l=&q=%22%24TESLA%22%20since%3A2019-01-01%20until%3A2019-01-31&src=typd	@Inelonwetrust__	InElonWeTrust	Agree, I've watched several of his vids and then are well done.	agree, i've watched several of his vids and then are well done.	agree, i've watched several of his vids and then are well done.	0.0	neutral	0.0
284		1556894986-1091	https://twitter.com/search?l=&q=%22%24TESLA%22%20since%3A2019-01-01%20until%3A2019-01-31&src=typd	@foroelectricos	ForoCochesEléctricos	#Tesla da marcha atrás y reduce los precios de los Supercargadores un 10%: 0,29 euros el kWh en España https://forococheselectricos.com/2019/01/tesla-da-marcha-atras-y-reduce-los-precios-de-los-supercargadores-un-10-029-euros-el-kwh-en-espana.html … #Supercargadores @Tesla pic.twitter.com/h959Cm6Du7	#tesla da marcha atrs y reduce los precios de los supercargadores un 10%: 0,29 euros el kwh en espaa #supercargadores @tesla pic.twitter.com/h959cm6du7	#tesla da marcha atrs y reduce los precios de los supercargadores un 10%: 0,29 euros el kwh en espaa #supercargadores @tesla pic.twitter.com/h959cm6du7	0.0	neutral	0.0
287		1556894986-1357	https://twitter.com/search?l=&q=%22%24TESLA%22%20since%3A2019-01-01%20until%3A2019-01-31&src=typd	@jean_steffe	Jean	Impresionante! Casi casi como uno de combustión. 8 paradas para cargar en la ida y 9 a la vuelta que sali con menos carga. En verano suben la potencia a 130kW asi que sera mas rapido viajar.	impresionante! casi casi como uno de combustin. 8 paradas para cargar en la ida y 9 a la vuelta que sali con menos carga. en verano suben la potencia a 130kw asi que sera mas rapido viajar.	impresionante! casi casi como uno de combustin. 8 paradas para cargar en la ida y 9 a la vuelta que sali con menos carga. en verano suben la potencia a 130kw asi que sera mas rapido viajar.	0.0	neutral	0.0
288		1556894986-834	https://twitter.com/search?l=&q=%22%24TESLA%22%20since%3A2019-01-01%20until%3A2019-01-31&src=typd	@TeslaParaTodos	Tesla Para Todos	La conferencia sobre @tesla empieza en 2 minutos. Siguelo en http://ir.tesla.com o aqui en mi twitter	la conferencia sobre @tesla empieza en 2 minutos. siguelo en o aqui en mi twitter	la conferencia sobre @tesla empieza en 2 minutos. siguelo en o aqui en mi twitter	0.0	neutral	0.0
289		1556894986-1438	https://twitter.com/search?l=&q=%22%24TESLA%22%20since%3A2019-01-01%20until%3A2019-01-31&src=typd	@_CamyArias	camy 🌷	Exijo mi test Drive	exijo mi test drive	exijo mi test drive	0.0	neutral	0.0
290		1556894986-1285	https://twitter.com/search?l=&q=%22%24TESLA%22%20since%3A2019-01-01%20until%3A2019-01-31&src=typd	@Cancunissimo1	Cancuníssimo	Ampliarán corredor de carga para autos eléctricos en #QuintanaRoo Hay 60 #cargadores eléctricos en la entidad; la mayoría (21) en #Cancún. Proyectos para más inversión de @Tesla y otras empresas @IDEFIN_QROO Detalles https://bit.ly/2RtXWUt pic.twitter.com/xL9vAyqcmz	ampliarn corredor de carga para autos elctricos en #quintanaroo hay 60 #cargadores elctricos en la entidad; la mayora (21) en #cancn. proyectos para ms inversin de @tesla y otras empresas @idefin_qroo detalles	ampliarn corredor de carga para autos elctricos en #quintanaroo hay 60 #cargadores elctricos en la entidad; la mayora (21) en #cancn. proyectos para ms inversin de @tesla y otras empresas @idefin_qroo detalles	0.0	neutral	0.0
295		1556894986-931	https://twitter.com/search?l=&q=%22%24TESLA%22%20since%3A2019-01-01%20until%3A2019-01-31&src=typd	@pepergim	PPG	No hace falta contaminar la Tierra produciendo energìa con combustibles fòciles. Nikola @Tesla lo adelantò, pero la avaricia no ha permitido que dejemos de destruir nuestra casa grande.	no hace falta contaminar la tierra produciendo energa con combustibles fciles. nikola @tesla lo adelant, pero la avaricia no ha permitido que dejemos de destruir nuestra casa grande.	no hace falta contaminar la tierra produciendo energa con combustibles fciles. nikola @tesla lo adelant, pero la avaricia no ha permitido que dejemos de destruir nuestra casa grande.	0.0	neutral	0.0
297		1556894986-926	https://twitter.com/search?l=&q=%22%24TESLA%22%20since%3A2019-01-01%20until%3A2019-01-31&src=typd	@fenieenergia	Feníe Energía S.A.	Claro, pero aún así, depende de tu pauta de consumo y de si tienes un CUPS distinto al de tu domicilio o el mismo, porque si es así, como sabes no solo vas a consumir la energía que supone recargar tu #VE sino también la de tu casa...	claro, pero an as, depende de tu pauta de consumo y de si tienes un cups distinto al de tu domicilio o el mismo, porque si es as, como sabes no solo vas a consumir la energa que supone recargar tu #ve sino tambin la de tu casa...	claro, pero an as, depende de tu pauta de consumo y de si tienes un cups distinto al de tu domicilio o el mismo, porque si es as, como sabes no solo vas a consumir la energa que supone recargar tu #ve sino tambin la de tu casa...	0.0	neutral	0.0
300		1556894986-947	https://twitter.com/search?l=&q=%22%24TESLA%22%20since%3A2019-01-01%20until%3A2019-01-31&src=typd	@electricosgal	electricos.gal ⚡	Non todos os VE son iguais, por exemplo @tesla ten unha rede de SC ( carga rapida) que facilita as viaxes longas en coche por toda europa. Evidentemente non estan o alcance de todos, e en Galicia por agora non hai un so SC.	non todos os ve son iguais, por exemplo @tesla ten unha rede de sc ( carga rapida) que facilita as viaxes longas en coche por toda europa. evidentemente non estan o alcance de todos, e en galicia por agora non hai un so sc.	non todos os ve son iguais, por exemplo @tesla ten unha rede de sc ( carga rapida) que facilita as viaxes longas en coche por toda europa. evidentemente non estan o alcance de todos, e en galicia por agora non hai un so sc.	0.0	neutral	0.0
301		1556894986-1263	https://twitter.com/search?l=&q=%22%24TESLA%22%20since%3A2019-01-01%20until%3A2019-01-31&src=typd	@GonzaloGGM	Gonzalo García	.@Tesla regalará un #Model3 a quien consiga hackearlo https://www.hibridosyelectricos.com/articulo/tecnologia/tesla-regalara-model-3-quien-consiga-hackearlo/20190115101029024567.html … vía @hyecompic.twitter.com/uqmGen8lts	.@tesla regalar un #model3 a quien consiga hackearlo va @hyecompic.twitter.com/uqmgen8lts	.@tesla regalar un #model3 a quien consiga hackearlo va @hyecompic.twitter.com/uqmgen8lts	0.0	neutral	0.0
304		1556894986-1449	https://twitter.com/search?l=&q=%22%24TESLA%22%20since%3A2019-01-01%20until%3A2019-01-31&src=typd	@INTIACC	INTIAC Accessories EV 🚘 🔋 🔌	Vamos a poner una nota de humor: sería muy importante aclarar que un @Tesla lo tiene muy complicado para cargar en una gasolinera. Para muestra: este vídeo @ClubTeslaES ¡Tenéis trabajo!pic.twitter.com/0vY87GVbUu	vamos a poner una nota de humor: sera muy importante aclarar que un @tesla lo tiene muy complicado para cargar en una gasolinera. para muestra: este vdeo @clubteslaes tenis trabajo!pic.twitter.com/0vy87gvbuu	vamos a poner una nota de humor: sera muy importante aclarar que un @tesla lo tiene muy complicado para cargar en una gasolinera. para muestra: este vdeo @clubteslaes tenis trabajo!pic.twitter.com/0vy87gvbuu	0.0	neutral	0.0
305		1556894986-933	https://twitter.com/search?l=&q=%22%24TESLA%22%20since%3A2019-01-01%20until%3A2019-01-31&src=typd	@cris_uson	Cristina Usón Calvo	Sinergias entre #1bh y #3oESO en nuestro proyecto de #empredizaje #teaching for #reallife por la #EspañaVaciada, #SoriaEsFuturo. @Tesla, un grupo intenta contactar con vosotros!! pic.twitter.com/UfUUn2oQwv	sinergias entre #1bh y #3oeso en nuestro proyecto de #empredizaje #teaching for #reallife por la #espaavaciada, #soriaesfuturo. @tesla, un grupo intenta contactar con vosotros!! pic.twitter.com/ufuun2oqwv	sinergias entre #1bh y #3oeso en nuestro proyecto de #empredizaje #teaching for #reallife por la #espaavaciada, #soriaesfuturo. @tesla, un grupo intenta contactar con vosotros!! pic.twitter.com/ufuun2oqwv	0.0	neutral	0.0
306		1556894986-1105	https://twitter.com/search?l=&q=%22%24TESLA%22%20since%3A2019-01-01%20until%3A2019-01-31&src=typd	@PedroJTapia1	Diacono Pedro J. Tapia	El futuro es ya, el futuro son los autos eléctricos y este gobierno debe proveer la facilidades a empresas para que importen e instalen tomas eléctricas y así reducir hasta eliminar la dependencia del petróleo. @Tesla #autoselectricos	el futuro es yeah, el futuro son los autos elctricos y este gobierno debe proveer la facilidades a empresas para que importen e instalen tomas elctricas y as reducir hasta eliminar la dependencia del petrleo. @tesla #autoselectricos	el futuro es yeah, el futuro son los autos elctricos y este gobierno debe proveer la facilidades a empresas para que importen e instalen tomas elctricas y as reducir hasta eliminar la dependencia del petrleo. @tesla #autoselectricos	0.0	neutral	0.0
307		1556894986-1563	https://twitter.com/search?l=&q=%22%24TESLA%22%20since%3A2019-01-01%20until%3A2019-01-31&src=typd	@Blackfi90132067	Blackfire 🇪🇸	No si yo ya estoy convencido. Lo que me falta es la pasta. Enhorabuena a todos los que en breve disfrutaréis esos pedazos de carros.	no si yo yeah estoy convencido. lo que me falta es la pasta. enhorabuena a todos los que en breve disfrutaris esos pedazos de carros.	no si yo yeah estoy convencido. lo que me falta es la pasta. enhorabuena a todos los que en breve disfrutaris esos pedazos de carros.	0.0	neutral	0.0
308		1556894986-1070	https://twitter.com/search?l=&q=%22%24TESLA%22%20since%3A2019-01-01%20until%3A2019-01-31&src=typd	@HACKER_CAR	HackerCar	¡Hola, @tesla! ¿Dejaríais uno de vuestros coches a @eurocybcar para que lo someta a su test de ciberseguridad? #Ciberseguridad #CyberSecurityhttps://twitter.com/HACKER_CAR/status/1085466664081211393 …	hola, @tesla! dejarais uno de vuestros coches a @eurocybcar para que lo someta a su test de ciberseguridad? #ciberseguridad #cybersecurity	hola, @tesla! dejarais uno de vuestros coches a @eurocybcar para que lo someta a su test de ciberseguridad? #ciberseguridad #cybersecurity	0.0	neutral	0.0
309		1556894986-1435	https://twitter.com/search?l=&q=%22%24TESLA%22%20since%3A2019-01-01%20until%3A2019-01-31&src=typd	@JuanArandaSilva	EUGDPY 🇵🇾 👑 🏆 🏆 🏆 🎖 ⚽️	Cuánto duele?	cunto duele?	cunto duele?	0.0	neutral	0.0
313		1556894986-1391	https://twitter.com/search?l=&q=%22%24TESLA%22%20since%3A2019-01-01%20until%3A2019-01-31&src=typd	@micamarayyo	Mi cámara y yo	#Emilio desde su app de @Tesla puede decidir a qué hora comienza la carga de su coche. Lo recarga por la noche en su garaje para tener autonomía durante el día #MCYquecochemecompropic.twitter.com/jAuLINa7WH	#emilio desde su app de @tesla puede decidir a qu hora comienza la carga de su coche. lo recarga por la noche en su garaje para tener autonoma durante el da #mcyquecochemecompropic.twitter.com/jaulina7wh	#emilio desde su app de @tesla puede decidir a qu hora comienza la carga de su coche. lo recarga por la noche en su garaje para tener autonoma durante el da #mcyquecochemecompropic.twitter.com/jaulina7wh	0.0	neutral	0.0
318		1556894986-1472	https://twitter.com/search?l=&q=%22%24TESLA%22%20since%3A2019-01-01%20until%3A2019-01-31&src=typd	@motorpuntoes	motor.es	Tesla Model Y: aparecen nuevos datos del crossover eléctrico http://bit.ly/2C6xd5P @Tesla @ClubTeslaES #Tesla #tesla #EV #electrico #TeslaModel3 #teslamodel3 #Model3 #model3 #ModelY #modelypic.twitter.com/dxMqYSY758	tesla model y: aparecen nuevos datos del crossover elctrico @tesla @clubteslaes #tesla #tesla #ev #electrico #teslamodel3 #teslamodel3 #model3 #model3 #modely #modelypic.twitter.com/dxmqysy758	tesla model y: aparecen nuevos datos del crossover elctrico @tesla @clubteslaes #tesla #tesla #ev #electrico #teslamodel3 #teslamodel3 #model3 #model3 #modely #modelypic.twitter.com/dxmqysy758	0.0	neutral	0.0
319		1556894986-1197	https://twitter.com/search?l=&q=%22%24TESLA%22%20since%3A2019-01-01%20until%3A2019-01-31&src=typd	@mexautomotriz	MX Automotive Review	.@Tesla recortará al 7 por ciento de su plantilla de empleados para respetar el calendario de producción del Model 3, de acuerdo con @elonmusk. El Economista.http://bit.ly/2QUkj0k	.@tesla recortar al 7 por ciento de su plantilla de empleados para respetar el calendario de produccin del model 3, de acuerdo con @elonmusk. el economista.	.@tesla recortar al 7 por ciento de su plantilla de empleados para respetar el calendario de produccin del model 3, de acuerdo con @elonmusk. el economista.	0.0	neutral	0.0
320		1556894986-1459	https://twitter.com/search?l=&q=%22%24TESLA%22%20since%3A2019-01-01%20until%3A2019-01-31&src=typd	@RicardoBlanco	Mr. ¯\_(ツ)_/¯hite	Un vehículo eléctrico se puede recargar en cualquier lugar: con equipo estándar y cómodas opciones acordes a la experiencia de los propietarios, incluida la increíble red de recarga que han tendido @Tesla y otros alrededor del mundo. https://www.tesla.com/es_MX/charging?redirect=no …pic.twitter.com/q3D1xWzvqP	un vehculo elctrico se puede recargar en cualquier lugar: con equipo estndar y cmodas opciones acordes a la experiencia de los propietarios, incluida la increble red de recarga que han tendido @tesla y otros alrededor del mundo.	un vehculo elctrico se puede recargar en cualquier lugar: con equipo estndar y cmodas opciones acordes a la experiencia de los propietarios, incluida la increble red de recarga que han tendido @tesla y otros alrededor del mundo.	0.0	neutral	0.0
322		1556894986-1001	https://twitter.com/search?l=&q=%22%24TESLA%22%20since%3A2019-01-01%20until%3A2019-01-31&src=typd	@javielon95	Javier Tudela	Mírate muy bien las tarifas con horarios, si vas hacer muchos kilómetros las de @TuIberdrola	mrate muy bien las tarifas con horarios, si vas hacer muchos kilmetros las de @tuiberdrola	mrate muy bien las tarifas con horarios, si vas hacer muchos kilmetros las de @tuiberdrola	0.0	neutral	0.0
323		1556894986-1488	https://twitter.com/search?l=&q=%22%24TESLA%22%20since%3A2019-01-01%20until%3A2019-01-31&src=typd	@BeElectricMyFr1	Be Electric My Friend	A mi personalmente subir a Madrid no me importa tanto, peor es tener que ir a Tilburg más caro el billete de avión, más pagos en peajes, los tramites de compra,bajar a la península, noches de hotel, el barco..y si se estropea algo ver si lo puedes subir a Madrid.	a mi personalmente subir a madrid no me importa tanto, peor es tener que ir a tilburg ms caro el billete de avin, ms pagos en peajes, los tramites de compra,bajar a la pennsula, noches de hotel, el barco..y si se estropea algo ver si lo puedes subir a madrid.	a mi personalmente subir a madrid no me importa tanto, peor es tener que ir a tilburg ms caro el billete de avin, ms pagos en peajes, los tramites de compra,bajar a la pennsula, noches de hotel, el barco..y si se estropea algo ver si lo puedes subir a madrid.	0.0	neutral	0.0
326		1556894986-1467	https://twitter.com/search?l=&q=%22%24TESLA%22%20since%3A2019-01-01%20until%3A2019-01-31&src=typd	@KarlaMawcinitt	Karla Mawcinitt	#nohaygasolina aunque ya pasaron los reyes magos yo pediría a @Tesla que nos haga una promoción para mexico	#nohaygasolina aunque yeah pasaron los reyes magos yo pedira a @tesla que nos haga una promocin para mexico	#nohaygasolina aunque yeah pasaron los reyes magos yo pedira a @tesla que nos haga una promocin para mexico	0.0	neutral	0.0
327		1556894986-1150	https://twitter.com/search?l=&q=%22%24TESLA%22%20since%3A2019-01-01%20until%3A2019-01-31&src=typd	@SoyMotorCoches	SoyMotor - Coches	.@Tesla te invita probar el Model 3 y S en un evento en Finlandia a gastos pagados: mira cómo https://bit.ly/2sEHYrG pic.twitter.com/bM6kAMNf2l	.@tesla te invita probar el model 3 y s en un evento en finlandia a gastos pagados: mira cmo	.@tesla te invita probar el model 3 y s en un evento en finlandia a gastos pagados: mira cmo	0.0	neutral	0.0
329		1556894986-1302	https://twitter.com/search?l=&q=%22%24TESLA%22%20since%3A2019-01-01%20until%3A2019-01-31&src=typd	@regorsnas	Regorsnas	Hombre hay un poco de seguridad en el evento... (seguridad física)	hombre hay un poco de seguridad en el evento... (seguridad fsica)	hombre hay un poco de seguridad en el evento... (seguridad fsica)	0.0	neutral	0.0
331		1556894986-1095	https://twitter.com/search?l=&q=%22%24TESLA%22%20since%3A2019-01-01%20until%3A2019-01-31&src=typd	@GrupoEnergia16	Energía16	.@Tesla debe incrementar el volumen de producción y efectuar mejoras en el diseño de fabricación después de despidos masivos https://bit.ly/2sF14Ot pic.twitter.com/A63Gmsy3oi	.@tesla debe incrementar el volumen de produccin y efectuar mejoras en el diseo de fabricacin despus de despidos masivos	.@tesla debe incrementar el volumen de produccin y efectuar mejoras en el diseo de fabricacin despus de despidos masivos	0.0	neutral	0.0
335		1556894986-1506	https://twitter.com/search?l=&q=%22%24TESLA%22%20since%3A2019-01-01%20until%3A2019-01-31&src=typd	@TeslaM3Spain	Tesla Model3 España	Curioso, nos reportan que desde allí también... gracias Oscar	curioso, nos reportan que desde all tambin... gracias oscar	curioso, nos reportan que desde all tambin... gracias oscar	0.0	neutral	0.0
337		1556894986-840	https://twitter.com/search?l=&q=%22%24TESLA%22%20since%3A2019-01-01%20until%3A2019-01-31&src=typd	@Ruralworker	Juan Otero	Fantástico servicio @Uber en mi desplazamiento en Madrid. Y si además es el @Tesla de Javier, servicio Premium a precio de taxi....	fantstico servicio @uber en mi desplazamiento en madrid. y si adems es el @tesla de javier, servicio premium a precio de taxi....	fantstico servicio @uber en mi desplazamiento en madrid. y si adems es el @tesla de javier, servicio premium a precio de taxi....	0.0	neutral	0.0
338		1556894986-1358	https://twitter.com/search?l=&q=%22%24TESLA%22%20since%3A2019-01-01%20until%3A2019-01-31&src=typd	@autopista_es	autopista_es	En @Tesla se enfrentan a una nueva demanda. https://www.autopista.es/amp/son-seguros-los-coches-de-tesla-baterias-que-se-incendian-y-fallos-del-piloto-automatico …	en @tesla se enfrentan a una nueva demanda.	en @tesla se enfrentan a una nueva demanda.	0.0	neutral	0.0
339		1556894986-1251	https://twitter.com/search?l=&q=%22%24TESLA%22%20since%3A2019-01-01%20until%3A2019-01-31&src=typd	@revistaalianza	Alianza Automotriz	Este es el cargador de coches que @Tesla lanzó y que carga 25% más rápido que sus antecesores http://bit.ly/2TRBIIQ pic.twitter.com/SUao8960N5	este es el cargador de coches que @tesla lanz y que carga 25% ms rpido que sus antecesores	este es el cargador de coches que @tesla lanz y que carga 25% ms rpido que sus antecesores	0.0	neutral	0.0
340		1556894986-1255	https://twitter.com/search?l=&q=%22%24TESLA%22%20since%3A2019-01-01%20until%3A2019-01-31&src=typd	@hyecom	HíbridosyEléctricos	.@Tesla recibe otro pedido para que sus #camiones eléctricos Semi operen en Europa: la compañía noruega Travel Retail Norway ha encargado dos nuevas unidades del modelo de camión eléctrico #Semi.https://www.hibridosyelectricos.com/articulo/actualidad/tesla-recibe-pedido-camiones-electricos-semi-operen-europa/20190116123633024626.html …	.@tesla recibe otro pedido para que sus #camiones elctricos semi operen en europa: la compaa noruega travel retail norway ha encargado dos nuevas unidades del modelo de camin elctrico #semi.	.@tesla recibe otro pedido para que sus #camiones elctricos semi operen en europa: la compaa noruega travel retail norway ha encargado dos nuevas unidades del modelo de camin elctrico #semi.	0.0	neutral	0.0
342		1556894986-1010	https://twitter.com/search?l=&q=%22%24TESLA%22%20since%3A2019-01-01%20until%3A2019-01-31&src=typd	@AutoBildspain	AUTO BILD España	VÍDEO: La locura de la semana, ¡acampar dentro de un Tesla Model S! https://buff.ly/2RdaWJd @Tesla pic.twitter.com/IloMffj0ka	vdeo: la locura de la semana, acampar dentro de un tesla model s! @tesla pic.twitter.com/ilomffj0ka	vdeo: la locura de la semana, acampar dentro de un tesla model s! @tesla pic.twitter.com/ilomffj0ka	0.0	neutral	0.0
343		1556894986-883	https://twitter.com/search?l=&q=%22%24TESLA%22%20since%3A2019-01-01%20until%3A2019-01-31&src=typd	@masquelectricos	MQE Más Que Eléctricos	El Programa de referidos de Tesla finaliza el 1 de febrero de 2019.Cualquier pedido de un nuevo Tesla con un código de referido del propietario recibirá seis meses de carga gratuita o nueve meses si realiza la compra sin test drive. @TeslaM3Spain @Tesla @elonmuskpic.twitter.com/4iExiLX0sG	el programa de referidos de tesla finaliza el 1 de febrero de 2019.cualquier pedido de un nuevo tesla con un cdigo de referido del propietario recibir seis meses de carga gratuita o nueve meses si realiza la compra sin test drive. @teslam3spain @tesla @elonmuskpic.twitter.com/4iexilx0sg	el programa de referidos de tesla finaliza el 1 de febrero de 2019.cualquier pedido de un nuevo tesla con un cdigo de referido del propietario recibir seis meses de carga gratuita o nueve meses si realiza la compra sin test drive. @teslam3spain @tesla @elonmuskpic.twitter.com/4iexilx0sg	0.0	neutral	0.0
344		1556894986-1427	https://twitter.com/search?l=&q=%22%24TESLA%22%20since%3A2019-01-01%20until%3A2019-01-31&src=typd	@puertosylog	Puertos y Logistica	#FelizJueves Noticia alentadora para un mejor futuro: @Tesla se abre paso en #China Lee y comparte: https://goo.gl/YDWZgG pic.twitter.com/pu2maNqKQE	#felizjueves noticia alentadora para un mejor futuro: @tesla se abre paso en #china lee y comparte:	#felizjueves noticia alentadora para un mejor futuro: @tesla se abre paso en #china lee y comparte:	0.0	neutral	0.0
346		1556894986-1069	https://twitter.com/search?l=&q=%22%24TESLA%22%20since%3A2019-01-01%20until%3A2019-01-31&src=typd	@SoyMotorCoches	SoyMotor - Coches	El @Tesla Model 3 quema sus últimas etapas antes de su llegada a Europa, que se producirá de forma inminente. https://bit.ly/2Ubfrps pic.twitter.com/ZfDAP2q1Ay	el @tesla model 3 quema sus ltimas etapas antes de su llegada a europa, que se producir de forma inminente.	el @tesla model 3 quema sus ltimas etapas antes de su llegada a europa, que se producir de forma inminente.	0.0	neutral	0.0
348		1556894986-1384	https://twitter.com/search?l=&q=%22%24TESLA%22%20since%3A2019-01-01%20until%3A2019-01-31&src=typd	@h2oStudio	h2oStudio	Felicidades a @Tesla y @elonmusk por llevar a cabo acciones en pro de la conservación de nuestro hogar.https://twitter.com/GerberKawasaki/status/1083933655712509952 …	felicidades a @tesla y @elonmusk por llevar a cabo acciones en pro de la conservacin de nuestro hogar.	felicidades a @tesla y @elonmusk por llevar a cabo acciones en pro de la conservacin de nuestro hogar.	0.0	neutral	0.0
351		1556894986-1179	https://twitter.com/search?l=&q=%22%24TESLA%22%20since%3A2019-01-01%20until%3A2019-01-31&src=typd	@foroelectricos	ForoCochesEléctricos	#Tesla eleva el precio de los #Supercargadores en casi todo el mundo https://forococheselectricos.com/2019/01/tesla-eleva-el-precio-de-los-supercargadores-en-casi-todo-el-mundo.html … @Tesla pic.twitter.com/gpFN5IVcxm	#tesla eleva el precio de los #supercargadores en casi todo el mundo @tesla pic.twitter.com/gpfn5ivcxm	#tesla eleva el precio de los #supercargadores en casi todo el mundo @tesla pic.twitter.com/gpfn5ivcxm	0.0	neutral	0.0
352		1556894986-970	https://twitter.com/search?l=&q=%22%24TESLA%22%20since%3A2019-01-01%20until%3A2019-01-31&src=typd	@gabrielmartells	Gabriel Martell	Sobre el Asunto de la compra del auto en @Tesla Polanco. Debo aceptar que, gracias a la intervención del Dir de Ventas, el Sr Ricardo Raya he logrado superar nuestras diferencias y me ha ayudado a recobrar la confianza en el servicio y atención a clientes de esa marca 1/2	sobre el asunto de la compra del auto en @tesla polanco. debo aceptar que, gracias a la intervencin del dir de ventas, el sr ricardo raya he logrado superar nuestras diferencias y me ha ayudado a recobrar la confianza en el servicio y atencin a clientes de esa marca 1/2	sobre el asunto de la compra del auto en @tesla polanco. debo aceptar que, gracias a la intervencin del dir de ventas, el sr ricardo raya he logrado superar nuestras diferencias y me ha ayudado a recobrar la confianza en el servicio y atencin a clientes de esa marca 1/2	0.0	neutral	0.0
354		1556894986-1666	https://twitter.com/search?l=&q=%22%24TESLA%22%20since%3A2019-01-01%20until%3A2019-01-31&src=typd	@Sergiovs96	丂乇尺ムﾉの	La evolución siempre tiene que ser a mejor, y esto es un muy buen ejemplo! Enhorabuena por el cambio	la evolucin siempre tiene que ser a mejor, y esto es un muy buen ejemplo! enhorabuena por el cambio	la evolucin siempre tiene que ser a mejor, y esto es un muy buen ejemplo! enhorabuena por el cambio	0.0	neutral	0.0
355		1556894986-1359	https://twitter.com/search?l=&q=%22%24TESLA%22%20since%3A2019-01-01%20until%3A2019-01-31&src=typd	@maselectricos	Somos Electricos	Hoy es el último día en el que @Tesla admite pedidos del #ModelS y #ModelX 75D, tenéis todos los detalles en el artículo de esta decisión y posibles consecuencias.http://ow.ly/lg3a50kb4iM	hoy es el ltimo da en el que @tesla admite pedidos del #models y #modelx 75d, tenis todos los detalles en el artculo de esta decisin y posibles consecuencias.	hoy es el ltimo da en el que @tesla admite pedidos del #models y #modelx 75d, tenis todos los detalles en el artculo de esta decisin y posibles consecuencias.	0.0	neutral	0.0
356		1556894986-1281	https://twitter.com/search?l=&q=%22%24TESLA%22%20since%3A2019-01-01%20until%3A2019-01-31&src=typd	@coroneltrauma	#MeritoCroto 💚 💛	Decile que estamos esperando a un presidente liberal que libere las compras por Internet y baje los impuestos para instalar las tejas solares @Tesla	decile que estamos esperando a un presidente liberal que libere las compras por internet y baje los impuestos para instalar las tejas solares @tesla	decile que estamos esperando a un presidente liberal que libere las compras por internet y baje los impuestos para instalar las tejas solares @tesla	0.0	neutral	0.0
359		1556894986-830	https://twitter.com/search?l=&q=%22%24TESLA%22%20since%3A2019-01-01%20until%3A2019-01-31&src=typd	@TeslaParaTodos	Tesla Para Todos	Gracias a ti por ayudarnos y educarnos.	gracias a ti por ayudarnos y educarnos.	gracias a ti por ayudarnos y educarnos.	0.0	neutral	0.0
360		1556894986-1680	https://twitter.com/search?l=&q=%22%24TESLA%22%20since%3A2019-01-01%20until%3A2019-01-31&src=typd	@isisnacar	Sandra Cubillos 🇨🇴	Elon, honestamente ve con tu familia o a dormir un rato. Descansa.	elon, honestamente ve con tu familia o a dormir un rato. descansa.	elon, honestamente ve con tu familia o a dormir un rato. descansa.	0.0	neutral	0.0
363		1556894986-1619	https://twitter.com/search?l=&q=%22%24TESLA%22%20since%3A2019-01-01%20until%3A2019-01-31&src=typd	@arizayaragon	Manuel Ariza Coca	Aqui lo tienes tocayo @ManuelJAmate @DomoElectra generando oooo con @Tesla https://twitter.com/motorpasion/status/1079052177174347781 …	aqui lo tienes tocayo @manueljamate @domoelectra generando oooo con @tesla	aqui lo tienes tocayo @manueljamate @domoelectra generando oooo con @tesla	0.0	neutral	0.0
366		1556894986-1182	https://twitter.com/search?l=&q=%22%24TESLA%22%20since%3A2019-01-01%20until%3A2019-01-31&src=typd	@Gonzalo76862454	Gonzalo	Pues nada dentro de 20 años hablamos De momento el taxi a servicios urbanos y la Vtc a servicios interurbanos	pues nada dentro de 20 aos hablamos de momento el taxi a servicios urbanos y la vtc a servicios interurbanos	pues nada dentro de 20 aos hablamos de momento el taxi a servicios urbanos y la vtc a servicios interurbanos	0.0	neutral	0.0
368		1556894986-911	https://twitter.com/search?l=&q=%22%24TESLA%22%20since%3A2019-01-01%20until%3A2019-01-31&src=typd	@motorpuntoes	motor.es	Durmiendo al volante de su Tesla mientras circulaba con AutoPilot http://bit.ly/2CRus8V @Tesla @ClubTeslaES #Tesla #tesla #EV #electrico #TeslaModelX #teslamodelx #ModelX #modelxpic.twitter.com/yUnYQrFKX0	durmiendo al volante de su tesla mientras circulaba con autopilot @tesla @clubteslaes #tesla #tesla #ev #electrico #teslamodelx #teslamodelx #modelx #modelxpic.twitter.com/yunyqrfkx0	durmiendo al volante de su tesla mientras circulaba con autopilot @tesla @clubteslaes #tesla #tesla #ev #electrico #teslamodelx #teslamodelx #modelx #modelxpic.twitter.com/yunyqrfkx0	0.0	neutral	0.0
369		1556894986-1202	https://twitter.com/search?l=&q=%22%24TESLA%22%20since%3A2019-01-01%20until%3A2019-01-31&src=typd	@GonzaloGGM	Gonzalo García	.@Tesla finalizará el programa de referidos para reducir los costes del #Model3 https://www.hibridosyelectricos.com/articulo/actualidad/tesla-finalizara-programa-referidos-reducir-costes-model-3/20190117171718024691.html … vía @hyecompic.twitter.com/G1ULSeOspI	.@tesla finalizar el programa de referidos para reducir los costes del #model3 va @hyecompic.twitter.com/g1ulseospi	.@tesla finalizar el programa de referidos para reducir los costes del #model3 va @hyecompic.twitter.com/g1ulseospi	0.0	neutral	0.0
374		1556894986-1313	https://twitter.com/search?l=&q=%22%24TESLA%22%20since%3A2019-01-01%20until%3A2019-01-31&src=typd	@DavidGarciaG_OR	David García	trafico de drogas y proxenetismo	trafico de drogas y proxenetismo	trafico de drogas y proxenetismo	0.0	neutral	0.0
378		1556894986-1480	https://twitter.com/search?l=&q=%22%24TESLA%22%20since%3A2019-01-01%20until%3A2019-01-31&src=typd	@foroelectricos	ForoCochesEléctricos	Dos vídeos nos muestran lo mucho que ha evolucionado #Tesla en los últimos 8 años https://forococheselectricos.com/2019/01/dos-videos-nos-muestran-lo-mucho-que-ha-evolucionado-tesla-en-los-ultimos-8-anos.html … @Tesla	dos vdeos nos muestran lo mucho que ha evolucionado #tesla en los ltimos 8 aos @tesla	dos vdeos nos muestran lo mucho que ha evolucionado #tesla en los ltimos 8 aos @tesla	0.0	neutral	0.0
379		1556894986-1429	https://twitter.com/search?l=&q=%22%24TESLA%22%20since%3A2019-01-01%20until%3A2019-01-31&src=typd	@hyecom	HíbridosyEléctricos	La última promesa de @ElonMusk: que el nuevo @Tesla #Roadster prácticamente vuelehttps://www.hibridosyelectricos.com/articulo/virales/ultima-promesa-elon-musk-nuevo-tesla-roadster-practicamente-vuele/20190110090756024432.html …	la ltima promesa de @elonmusk: que el nuevo @tesla #roadster prcticamente vuele	la ltima promesa de @elonmusk: que el nuevo @tesla #roadster prcticamente vuele	0.0	neutral	0.0
380		1556894986-1321	https://twitter.com/search?l=&q=%22%24TESLA%22%20since%3A2019-01-01%20until%3A2019-01-31&src=typd	@miutcompany	MIUT	En nuestro contexto local de abundancia energética vemos una gran oportunidad en aprovechar mejor este tipos de tecnologías @Tesla https://twitter.com/5diasPY/status/1084806907209093120 …	en nuestro contexto local de abundancia energtica vemos una gran oportunidad en aprovechar mejor este tipos de tecnologas @tesla	en nuestro contexto local de abundancia energtica vemos una gran oportunidad en aprovechar mejor este tipos de tecnologas @tesla	0.0	neutral	0.0
382		1556894986-1365	https://twitter.com/search?l=&q=%22%24TESLA%22%20since%3A2019-01-01%20until%3A2019-01-31&src=typd	@migueltorresmtz	Miguel Angel Torres	La oportunidad de oro para promover #AutosEléctricos o #Hibridos Y no los escucho @Tesla @ChevroletMexico @Nissan_mx @BMWMex @Volkswagen_MX @FordMX @ToyotaMex @zacuaoficial @CFEmx A dónde puedo enviar Curriculum Vitae, soy Mercadólogo.pic.twitter.com/KJaakl6VKo	la oportunidad de oro para promover #autoselctricos o #hibridos y no los escucho @tesla @chevroletmexico @nissan_mx @bmwmex @volkswagen_mx @fordmx @toyotamex @zacuaoficial @cfemx a dnde puedo enviar curriculum vitae, soy mercadlogo.pic.twitter.com/kjaakl6vko	la oportunidad de oro para promover #autoselctricos o #hibridos y no los escucho @tesla @chevroletmexico @nissan_mx @bmwmex @volkswagen_mx @fordmx @toyotamex @zacuaoficial @cfemx a dnde puedo enviar curriculum vitae, soy mercadlogo.pic.twitter.com/kjaakl6vko	0.0	neutral	0.0
383		1556894986-898	https://twitter.com/search?l=&q=%22%24TESLA%22%20since%3A2019-01-01%20until%3A2019-01-31&src=typd	@Contracturin	Zerreitug	En mi universidad si aparcabas mal te ponían en el cristal una pegatina con un aviso y era de esas que no había manera de quitar, rompía toda y necesitabas rasqueta y alcohol.... Nadie repetía	en mi universidad si aparcabas mal te ponan en el cristal una pegatina con un aviso y era de esas que no haba manera de quitar, rompa toda y necesitabas rasqueta y alcohol.... nadie repeta	en mi universidad si aparcabas mal te ponan en el cristal una pegatina con un aviso y era de esas que no haba manera de quitar, rompa toda y necesitabas rasqueta y alcohol.... nadie repeta	0.0	neutral	0.0
385		1556894986-1185	https://twitter.com/search?l=&q=%22%24TESLA%22%20since%3A2019-01-01%20until%3A2019-01-31&src=typd	@AsierBanares15	Asier Bañares Z.	Quiero conducir un @Tesla	quiero conducir un @tesla	quiero conducir un @tesla	0.0	neutral	0.0
388		1556894986-1540	https://twitter.com/search?l=&q=%22%24TESLA%22%20since%3A2019-01-01%20until%3A2019-01-31&src=typd	@diegoabascalr	Diego Abascal Ruiz	Madre mia a que velocidad crece la enana, tendre que mandarte unos sobaos de esos buenos para que almuerce bien jejeje	madre mia a que velocidad crece la enana, tendre que mandarte unos sobaos de esos buenos para que almuerce bien jejeje	madre mia a que velocidad crece la enana, tendre que mandarte unos sobaos de esos buenos para que almuerce bien jejeje	0.0	neutral	0.0
391		1556894986-1413	https://twitter.com/search?l=&q=%22%24TESLA%22%20since%3A2019-01-01%20until%3A2019-01-31&src=typd	@TeslaParaTodos	Tesla Para Todos	Hilo interesante. Muchas gracias	hilo interesante. muchas gracias	hilo interesante. muchas gracias	0.0	neutral	0.0
393		1556894986-1293	https://twitter.com/search?l=&q=%22%24TESLA%22%20since%3A2019-01-01%20until%3A2019-01-31&src=typd	@CarlosDG100D	CarlosDG	Con @Tesla todo puede pasar! Yo sigo sin comprender esa jugada de eliminar los 75D del Model S Aunque del X yo los hubiese eliminado hace tiempo, ya que su autonomía es ridículamente baja Si los 75D están algún día a buen precio, o sea por debajo de 70.000€, los importaremos	con @tesla todo puede pasar! yo sigo sin comprender esa jugada de eliminar los 75d del model s aunque del x yo los hubiese eliminado hace tiempo, yeah que su autonoma es ridculamente baja si los 75d estn algn da a buen precio, o sea por debajo de 70.000, los importaremos	con @tesla todo puede pasar! yo sigo sin comprender esa jugada de eliminar los 75d del model s aunque del x yo los hubiese eliminado hace tiempo, yeah que su autonoma es ridculamente baja si los 75d estn algn da a buen precio, o sea por debajo de 70.000, los importaremos	0.0	neutral	0.0
394		1556894986-1294	https://twitter.com/search?l=&q=%22%24TESLA%22%20since%3A2019-01-01%20until%3A2019-01-31&src=typd	@WilderBravo	Wilder Bravo	Hackear un @Tesla Model 3, hace que te lo lleves a casa! http://flip.it/yy.iC1	hackear un @tesla model 3, hace que te lo lleves a casa!	hackear un @tesla model 3, hace que te lo lleves a casa!	0.0	neutral	0.0
395		1556894986-1291	https://twitter.com/search?l=&q=%22%24TESLA%22%20since%3A2019-01-01%20until%3A2019-01-31&src=typd	@isuriv	isuriv 🌐 👽	Ya ha dejado Estados Unidos #GlovisCaptain y se encuentra en México, ya le queda poco para llegar a su primer destino. ¿Cómo estarán los Tesla #Model3? @foroelectricos @elonmusk @Tesla pic.twitter.com/lGWJEj5zV4	yeah ha dejado estados unidos #gloviscaptain y se encuentra en mxico, yeah le queda poco para llegar a su primer destino. cmo estarn los tesla #model3? @foroelectricos @elonmusk @tesla pic.twitter.com/lgwjej5zv4	yeah ha dejado estados unidos #gloviscaptain y se encuentra en mxico, yeah le queda poco para llegar a su primer destino. cmo estarn los tesla #model3? @foroelectricos @elonmusk @tesla pic.twitter.com/lgwjej5zv4	0.0	neutral	0.0
396		1556894986-1015	https://twitter.com/search?l=&q=%22%24TESLA%22%20since%3A2019-01-01%20until%3A2019-01-31&src=typd	@legolas_83	@lberto Muñoz	Enhorabuena tío	enhorabuena to	enhorabuena to	0.0	neutral	0.0
397		1556894986-1496	https://twitter.com/search?l=&q=%22%24TESLA%22%20since%3A2019-01-01%20until%3A2019-01-31&src=typd	@khronita	Raul del Rio	Parece que colocar 4 @DomoElectra acaba hacer un directo desde allí.	parece que colocar 4 @domoelectra acaba hacer un directo desde all.	parece que colocar 4 @domoelectra acaba hacer un directo desde all.	0.0	neutral	0.0
398		1556894986-1551	https://twitter.com/search?l=&q=%22%24TESLA%22%20since%3A2019-01-01%20until%3A2019-01-31&src=typd	@maselectricos	Somos Electricos	Nos apuntamos a la petición . Un @tesla tampoco estaría mal	nos apuntamos a la peticin . un @tesla tampoco estara mal	nos apuntamos a la peticin . un @tesla tampoco estara mal	0.0	neutral	0.0
399		1556894986-1149	https://twitter.com/search?l=&q=%22%24TESLA%22%20since%3A2019-01-01%20until%3A2019-01-31&src=typd	@DiariodeNavarra	Diario de Navarra	.@Tesla llama a revisión a casi 15.000 automóviles en China https://bit.ly/2U6MISX	.@tesla llama a revisin a casi 15.000 automviles en china	.@tesla llama a revisin a casi 15.000 automviles en china	0.0	neutral	0.0
402		1556894986-1207	https://twitter.com/search?l=&q=%22%24TESLA%22%20since%3A2019-01-01%20until%3A2019-01-31&src=typd	@EFE_motor	EFE_motor	.@Tesla despedirá al 7 % de su plantilla ante las dificultades de producción del #Model3 https://www.efemotor.com/tesla-despedira-plantilla-dificultades-produccion-model-3/ …pic.twitter.com/8r8Qj53R3U	.@tesla despedir al 7 % de su plantilla ante las dificultades de produccin del #model3	.@tesla despedir al 7 % de su plantilla ante las dificultades de produccin del #model3	0.0	neutral	0.0
404		1556894986-1269	https://twitter.com/search?l=&q=%22%24TESLA%22%20since%3A2019-01-01%20until%3A2019-01-31&src=typd	@GeeksRoom	Héctor Russo	Tesla lanza un cargador de batería portátil para sus vehículos eléctricos @tesla #autos #tech #tecnologia https://geeksroom.com/2019/01/tesla-14-50-wall-connector/120987/ … pic.twitter.com/DM6t4qStLE	tesla lanza un cargador de batera porttil para sus vehculos elctricos @tesla #autos #tech #tecnologia pic.twitter.com/dm6t4qstle	tesla lanza un cargador de batera porttil para sus vehculos elctricos @tesla #autos #tech #tecnologia pic.twitter.com/dm6t4qstle	0.0	neutral	0.0
405		1556894986-1419	https://twitter.com/search?l=&q=%22%24TESLA%22%20since%3A2019-01-01%20until%3A2019-01-31&src=typd	@admendi	Adrián Mendi	Usa mi enlace https://www.tesla.com/es_ES/referral/adrian36617 … y si reservas antes de marzo 2019 un @Tesla #Model3 #ModelS #ModelX tienes hasta 9 meses de SUPERCHARGERS gratis!! Escríbeme y te cuento como se hace pic.twitter.com/OT7qn8us9D	usa mi enlace y si reservas antes de marzo 2019 un @tesla #model3 #models #modelx tienes hasta 9 meses de superchargers gratis!! escrbeme y te cuento como se hace pic.twitter.com/ot7qn8us9d	usa mi enlace y si reservas antes de marzo 2019 un @tesla #model3 #models #modelx tienes hasta 9 meses de superchargers gratis!! escrbeme y te cuento como se hace pic.twitter.com/ot7qn8us9d	0.0	neutral	0.0
406		1556894986-1252	https://twitter.com/search?l=&q=%22%24TESLA%22%20since%3A2019-01-01%20until%3A2019-01-31&src=typd	@GeeksRoom	Héctor Russo	Tesla 14-50, nuevo cargador de batería portátil para vehículos eléctricos https://geeksroom.com/2019/01/tesla-14-50-wall-connector/120987/ … @Tesla #autos #tech #Tecnologia	tesla 14-50, nuevo cargador de batera porttil para vehculos elctricos @tesla #autos #tech #tecnologia	tesla 14-50, nuevo cargador de batera porttil para vehculos elctricos @tesla #autos #tech #tecnologia	0.0	neutral	0.0
409		1556894986-1040	https://twitter.com/search?l=&q=%22%24TESLA%22%20since%3A2019-01-01%20until%3A2019-01-31&src=typd	@hyecom	HíbridosyEléctricos	.@Tesla necesita reducir sus costes de producción, por lo que reducirá las horas dedicadas a la producción del #ModelS y del #ModelX, para afrontar la fabricación de las versiones más asequibles del #Model3.https://www.hibridosyelectricos.com/articulo/actualidad/model-3-asequible-obliga-reducir-horas-fabricacion-model-s-model-x/20190124130936024870.html …	.@tesla necesita reducir sus costes de produccin, por lo que reducir las horas dedicadas a la produccin del #models y del #modelx, para afrontar la fabricacin de las versiones ms asequibles del #model3.	.@tesla necesita reducir sus costes de produccin, por lo que reducir las horas dedicadas a la produccin del #models y del #modelx, para afrontar la fabricacin de las versiones ms asequibles del #model3.	0.0	neutral	0.0
412		1556894986-1422	https://twitter.com/search?l=&q=%22%24TESLA%22%20since%3A2019-01-01%20until%3A2019-01-31&src=typd	@CaballeroBarbon	Armando	¿Y si todo esto resulta ser una exitosísima campaña de publicidad para @Tesla? pic.twitter.com/YTXAnOwKGb	y si todo esto resulta ser una exitossima campaa de publicidad para @tesla? pic.twitter.com/ytxanowkgb	y si todo esto resulta ser una exitossima campaa de publicidad para @tesla? pic.twitter.com/ytxanowkgb	0.0	neutral	0.0
414		1556894986-1203	https://twitter.com/search?l=&q=%22%24TESLA%22%20since%3A2019-01-01%20until%3A2019-01-31&src=typd	@hyecom	HíbridosyEléctricos	Un socio de @Tesla afirma que ha probado la nueva versión del camión eléctrico #Semi.https://www.hibridosyelectricos.com/articulo/actualidad/socio-tesla-afirma-ha-probado-nueva-version-camion-electrico-semi/20190118090656024699.html …	un socio de @tesla afirma que ha probado la nueva versin del camin elctrico #semi.	un socio de @tesla afirma que ha probado la nueva versin del camin elctrico #semi.	0.0	neutral	0.0
416		1556894986-930	https://twitter.com/search?l=&q=%22%24TESLA%22%20since%3A2019-01-01%20until%3A2019-01-31&src=typd	@RaulComino	Raul Comino	Manuel, yo estoy con @SomEnergia y encantado, además es una cooperativa, y montan proyectos de energia renovable entre los socios, en cuanto pueda me hago también socio, para aportar mi granito de arena y sacar a mis padres de las garras de @Endesa	manuel, yo estoy con @somenergia y encantado, adems es una cooperativa, y montan proyectos de energia renovable entre los socios, en cuanto pueda me hago tambin socio, para aportar mi granito de arena y sacar a mis padres de las garras de @endesa	manuel, yo estoy con @somenergia y encantado, adems es una cooperativa, y montan proyectos de energia renovable entre los socios, en cuanto pueda me hago tambin socio, para aportar mi granito de arena y sacar a mis padres de las garras de @endesa	0.0	neutral	0.0
418		1556894986-886	https://twitter.com/search?l=&q=%22%24TESLA%22%20since%3A2019-01-01%20until%3A2019-01-31&src=typd	@isuriv	isuriv 🌐 👽	Los @Tesla #Model3 de #gloviscaptain están pasando por las Islas Azores, mientras que los #Model3 de #GlovisCosmos ya han pasado Panama y van de camino.pic.twitter.com/gpK2OfRMgM	los @tesla #model3 de #gloviscaptain estn pasando por las islas azores, mientras que los #model3 de #gloviscosmos yeah han pasado panama y van de camino.pic.twitter.com/gpk2ofrmgm	los @tesla #model3 de #gloviscaptain estn pasando por las islas azores, mientras que los #model3 de #gloviscosmos yeah han pasado panama y van de camino.pic.twitter.com/gpk2ofrmgm	0.0	neutral	0.0
419		1556894986-1426	https://twitter.com/search?l=&q=%22%24TESLA%22%20since%3A2019-01-01%20until%3A2019-01-31&src=typd	@pimer_sl	pimer_electricidad	En @pimer_sl tenemos el placer de comunicar que somos oficialmente Empresa Instaladora Recomendada por @Tesla Podéis encontrarnos en: https://www.tesla.com/es_ES/support/find-an-installer …pic.twitter.com/zDQzCSWcpf	en @pimer_sl tenemos el placer de comunicar que somos oficialmente empresa instaladora recomendada por @tesla podis encontrarnos en:	en @pimer_sl tenemos el placer de comunicar que somos oficialmente empresa instaladora recomendada por @tesla podis encontrarnos en:	0.0	neutral	0.0
420		1556894986-1114	https://twitter.com/search?l=&q=%22%24TESLA%22%20since%3A2019-01-01%20until%3A2019-01-31&src=typd	@LNTecnologia	Tecnología|La Nación	Estas son las marcas chinas de coches eléctricos que harán temblar a @Tesla https://www.lanacion.com.ar/2212220-estas-son-marcas-chinas-coches-electricos-haran …pic.twitter.com/hyIttoz2Mb	estas son las marcas chinas de coches elctricos que harn temblar a @tesla	estas son las marcas chinas de coches elctricos que harn temblar a @tesla	0.0	neutral	0.0
425		1556894986-1188	https://twitter.com/search?l=&q=%22%24TESLA%22%20since%3A2019-01-01%20until%3A2019-01-31&src=typd	@OficialEnLaMira	Noticias En La Mira	La empresa automotriz @Tesla anunció que habrá un recorte del 7% en su plantilla para la producción de un nuevo modelo https://bit.ly/2T2jbtx pic.twitter.com/voqejZ8R4S	la empresa automotriz @tesla anunci que habr un recorte del 7% en su plantilla para la produccin de un nuevo modelo	la empresa automotriz @tesla anunci que habr un recorte del 7% en su plantilla para la produccin de un nuevo modelo	0.0	neutral	0.0
426		1556894986-1031	https://twitter.com/search?l=&q=%22%24TESLA%22%20since%3A2019-01-01%20until%3A2019-01-31&src=typd	@Hermemegildo1	Hermes	- Con tanta problematica con el combate al #Huachicoleo y el desabasto, mejor voy a comprarme un @Tesla, el problema es que en la unidad habitacional donde vivo se va seguido la luz electrica	- con tanta problematica con el combate al #huachicoleo y el desabasto, mejor voy a comprarme un @tesla, el problema es que en la unidad habitacional donde vivo se va seguido la luz electrica	- con tanta problematica con el combate al #huachicoleo y el desabasto, mejor voy a comprarme un @tesla, el problema es que en la unidad habitacional donde vivo se va seguido la luz electrica	0.0	neutral	0.0
427		1556894986-846	https://twitter.com/search?l=&q=%22%24TESLA%22%20since%3A2019-01-01%20until%3A2019-01-31&src=typd	@yanquetino	Mark Larsen	Carmesí	carmes	carmes	0.0	neutral	0.0
429		1556894986-1535	https://twitter.com/search?l=&q=%22%24TESLA%22%20since%3A2019-01-01%20until%3A2019-01-31&src=typd	@RicardoBlanco	Mr. ¯\_(ツ)_/¯hite	Enchufes hay en todos lados, los cargadores son solo una parte de la red de recarga. Yo uso los de 110 de la casa de fin de semana de un amigo para recargar lo que uso en llegar. Se trata de experiencia no de necesidad. Hay que quitarse la cabeza a gasolina, volver a ser libre.	enchufes hay en todos lados, los cargadores son solo una parte de la red de recarga. yo uso los de 110 de la casa de fin de semana de un amigo para recargar lo que uso en llegar. se trata de experiencia no de necesidad. hay que quitarse la cabeza a gasolina, volver a ser libre.	enchufes hay en todos lados, los cargadores son solo una parte de la red de recarga. yo uso los de 110 de la casa de fin de semana de un amigo para recargar lo que uso en llegar. se trata de experiencia no de necesidad. hay que quitarse la cabeza a gasolina, volver a ser libre.	0.0	neutral	0.0
432		1556894986-1062	https://twitter.com/search?l=&q=%22%24TESLA%22%20since%3A2019-01-01%20until%3A2019-01-31&src=typd	@DLinaresOficial	Dave	Empecé admirando sus empresas @Tesla & @SpaceX ahora me doy cuenta que el gigante es él @elonmuskpic.twitter.com/xAViuKiZk1	empec admirando sus empresas @tesla & @spacex ahora me doy cuenta que el gigante es l @elonmuskpic.twitter.com/xaviukizk1	empec admirando sus empresas @tesla & @spacex ahora me doy cuenta que el gigante es l @elonmuskpic.twitter.com/xaviukizk1	0.0	neutral	0.0
434		1556894986-1581	https://twitter.com/search?l=&q=%22%24TESLA%22%20since%3A2019-01-01%20until%3A2019-01-31&src=typd	@interautomotriz	InterAuto	Si Elon Musk jugara Age of Empires, su unidad especial para invadir otros mercados sería el Model 3, las entregas del mismo se esperan para el siguiente mes en Europa y con ellas, grandes ganancias. @Tesla pic.twitter.com/hvFGod1Hgj	si elon musk jugara age of empires, su unidad especial para invadir otros mercados sera el model 3, las entregas del mismo se esperan para el siguiente mes en europa y con ellas, grandes ganancias. @tesla pic.twitter.com/hvfgod1hgj	si elon musk jugara age of empires, su unidad especial para invadir otros mercados sera el model 3, las entregas del mismo se esperan para el siguiente mes en europa y con ellas, grandes ganancias. @tesla pic.twitter.com/hvfgod1hgj	0.0	neutral	0.0
436		1556894986-1102	https://twitter.com/search?l=&q=%22%24TESLA%22%20since%3A2019-01-01%20until%3A2019-01-31&src=typd	@autologiaonline	Autología	Tesla pierde batalla contra Jaguar I-Pace. @JaguarCarsMx @Tesla #IPace #Tesla | Autologiahttps://www.autologia.com.mx/2019/01/21/jaguar-i-pace-supera-en-ventas-a-tesla/ …	tesla pierde batalla contra jaguar i-pace. @jaguarcarsmx @tesla #ipace #tesla | autologia	tesla pierde batalla contra jaguar i-pace. @jaguarcarsmx @tesla #ipace #tesla | autologia	0.0	neutral	0.0
437		1556894986-1133	https://twitter.com/search?l=&q=%22%24TESLA%22%20since%3A2019-01-01%20until%3A2019-01-31&src=typd	@gavo95	Gavo	Pero luego intentarán robar luz y morirán electrocutados.	pero luego intentarn robar luz y morirn electrocutados.	pero luego intentarn robar luz y morirn electrocutados.	0.0	neutral	0.0
438		1556894986-1318	https://twitter.com/search?l=&q=%22%24TESLA%22%20since%3A2019-01-01%20until%3A2019-01-31&src=typd	@Xeritomad	Diego	Poderse se puede hacer muchas cosas, leer con la cámara delantera o trasera el código y desactivar la barrera sería genial, hay que inventar cosas poco a poco que no estaban pensadas supongo yo.	poderse se puede hacer muchas cosas, leer con la cmara delantera o trasera el cdigo y desactivar la barrera sera genial, hay que inventar cosas poco a poco que no estaban pensadas supongo yo.	poderse se puede hacer muchas cosas, leer con la cmara delantera o trasera el cdigo y desactivar la barrera sera genial, hay que inventar cosas poco a poco que no estaban pensadas supongo yo.	0.0	neutral	0.0
439		1556894986-1494	https://twitter.com/search?l=&q=%22%24TESLA%22%20since%3A2019-01-01%20until%3A2019-01-31&src=typd	@legolas_83	@lberto Muñoz	Te lo diré a 390	te lo dir a 390	te lo dir a 390	0.0	neutral	0.0
440		1556894986-1425	https://twitter.com/search?l=&q=%22%24TESLA%22%20since%3A2019-01-01%20until%3A2019-01-31&src=typd	@elceo__	EL CEO	¿Te imaginas a @Tesla con un CEO chino? https://elceo.com/tecnologia/por-que-el-proximo-ceo-de-tesla-podria-ser-chino/ …	te imaginas a @tesla con un ceo chino?	te imaginas a @tesla con un ceo chino?	0.0	neutral	0.0
442		1556894986-1332	https://twitter.com/search?l=&q=%22%24TESLA%22%20since%3A2019-01-01%20until%3A2019-01-31&src=typd	@FUR_R	Fer	Algunos siniestros se deben a imprudencias cometidas por el encargado de conducir del vehículo. En estos casos no solo las compañías de seguros no asumirán los gastos ocasionados, sino que además el conductor tendrá que enfrentarse a la multa correspondiente.	algunos siniestros se deben a imprudencias cometidas por el encargado de conducir del vehculo. en estos casos no solo las compaas de seguros no asumirn los gastos ocasionados, sino que adems el conductor tendr que enfrentarse a la multa correspondiente.	algunos siniestros se deben a imprudencias cometidas por el encargado de conducir del vehculo. en estos casos no solo las compaas de seguros no asumirn los gastos ocasionados, sino que adems el conductor tendr que enfrentarse a la multa correspondiente.	0.0	neutral	0.0
444		1556894986-1630	https://twitter.com/search?l=&q=%22%24TESLA%22%20since%3A2019-01-01%20until%3A2019-01-31&src=typd	@Alandbru	𝓐𝓵𝓪𝓷𝓭	Aún quedan teles de tubo, móviles no “inteligentes” vhs y cd... ellos ahora son anecdóticos y no hace mucho era al revés, la tasa de reposición de un coche es más larga pero también algún día un térmico será anecdótico...	an quedan teles de tubo, mviles no inteligentes vhs y cd... ellos ahora son anecdticos y no hace mucho era al revs, la tasa de reposicin de un coche es ms larga pero tambin algn da un trmico ser anecdtico...	an quedan teles de tubo, mviles no inteligentes vhs y cd... ellos ahora son anecdticos y no hace mucho era al revs, la tasa de reposicin de un coche es ms larga pero tambin algn da un trmico ser anecdtico...	0.0	neutral	0.0
445		1556894986-1260	https://twitter.com/search?l=&q=%22%24TESLA%22%20since%3A2019-01-01%20until%3A2019-01-31&src=typd	@hyecom	HíbridosyEléctricos	.@Tesla regalará un #Model3 a quien consiga hackearlo: el M3 será uno de los objetivos del concurso de piratería informática #PWn2Own, en el que el fabricante americano participará este año, donde el ganador se llevará este #CocheEléctrico.https://www.hibridosyelectricos.com/articulo/tecnologia/tesla-regalara-model-3-quien-consiga-hackearlo/20190115101029024567.html …	.@tesla regalar un #model3 a quien consiga hackearlo: el m3 ser uno de los objetivos del concurso de piratera informtica #pwn2own, en el que el fabricante americano participar este ao, donde el ganador se llevar este #cocheelctrico.	.@tesla regalar un #model3 a quien consiga hackearlo: el m3 ser uno de los objetivos del concurso de piratera informtica #pwn2own, en el que el fabricante americano participar este ao, donde el ganador se llevar este #cocheelctrico.	0.0	neutral	0.0
446		1556894986-894	https://twitter.com/search?l=&q=%22%24TESLA%22%20since%3A2019-01-01%20until%3A2019-01-31&src=typd	@JAExtremera	Alberto Extremera	Ya te lo he enviado.	yeah te lo he enviado.	yeah te lo he enviado.	0.0	neutral	0.0
451		1556894986-1326	https://twitter.com/search?l=&q=%22%24TESLA%22%20since%3A2019-01-01%20until%3A2019-01-31&src=typd	@hyecom	HíbridosyEléctricos	.@Tesla supera 500 millones de celdas de batería producidos en la Gigafactoría 1 https://www.hibridosyelectricos.com/articulo/actualidad/gigafactoria-1-tesla-supera-500-millones-celdas-bateria/20190114104050024515.html … // #Baterías #CochesEléctricos #Gigafactory #Tesla	.@tesla supera 500 millones de celdas de batera producidos en la gigafactora 1 // #bateras #cocheselctricos #gigafactory #tesla	.@tesla supera 500 millones de celdas de batera producidos en la gigafactora 1 // #bateras #cocheselctricos #gigafactory #tesla	0.0	neutral	0.0
452		1556894986-927	https://twitter.com/search?l=&q=%22%24TESLA%22%20since%3A2019-01-01%20until%3A2019-01-31&src=typd	@DomoElectra	Domo Electra	Por cierto, si has hecho conmigo una reserva de @Tesla #Model3 #ModelS #ModelX AVISA! Para confirmar que se aplicarán los MESES GRATIS DE SUPERCHARGERS ya queda nada para el fin de esta iniciativa https://ts.la/manueljess41863 pic.twitter.com/U5e2b0JMS2	por cierto, si has hecho conmigo una reserva de @tesla #model3 #models #modelx avisa! para confirmar que se aplicarn los meses gratis de superchargers yeah queda nada para el fin de esta iniciativa	por cierto, si has hecho conmigo una reserva de @tesla #model3 #models #modelx avisa! para confirmar que se aplicarn los meses gratis de superchargers yeah queda nada para el fin de esta iniciativa	0.0	neutral	0.0
453		1556894986-1638	https://twitter.com/search?l=&q=%22%24TESLA%22%20since%3A2019-01-01%20until%3A2019-01-31&src=typd	@fidelsbsoy	Fidel S ⚡ 🔋	Me encantaría ver tu coche	me encantara ver tu coche	me encantara ver tu coche	0.0	neutral	0.0
454		1556894986-1078	https://twitter.com/search?l=&q=%22%24TESLA%22%20since%3A2019-01-01%20until%3A2019-01-31&src=typd	@VOYALAEROPUERTO	VOYALAEROPUERTO	Desde que @Uber_ES era un @Tesla a convertirse en un @Fiat_es Tipo SW han pasado 2 años. En dos años más... Resuelve tu la ecuación!!! #MejorEnTaxi #TaxiEnLucha	desde que @uber_es era un @tesla a convertirse en un @fiat_es tipo sw han pasado 2 aos. en dos aos ms... resuelve tu la ecuacin!!! #mejorentaxi #taxienlucha	desde que @uber_es era un @tesla a convertirse en un @fiat_es tipo sw han pasado 2 aos. en dos aos ms... resuelve tu la ecuacin!!! #mejorentaxi #taxienlucha	0.0	neutral	0.0
456		1556894986-1417	https://twitter.com/search?l=&q=%22%24TESLA%22%20since%3A2019-01-01%20until%3A2019-01-31&src=typd	@jlstr_	Jose	Primera vez que escucho este discursete de medio pelo, pero si será tan TARADO que se refiere a @Tesla como una empresa japonesa,	primera vez que escucho este discursete de medio pelo, pero si ser tan tarado que se refiere a @tesla como una empresa japonesa,	primera vez que escucho este discursete de medio pelo, pero si ser tan tarado que se refiere a @tesla como una empresa japonesa,	0.0	neutral	0.0
458		1556894986-1385	https://twitter.com/search?l=&q=%22%24TESLA%22%20since%3A2019-01-01%20until%3A2019-01-31&src=typd	@ElevenPaths	ElevenPaths	La participación de @Apple y @Tesla en el #blockchain podrían suponer el próximo hito en la #criptografía. Más: http://ow.ly/YiYv30nh1EL pic.twitter.com/Fnb1lqjyLg	la participacin de @apple y @tesla en el #blockchain podran suponer el prximo hito en la #criptografa. ms:	la participacin de @apple y @tesla en el #blockchain podran suponer el prximo hito en la #criptografa. ms:	0.0	neutral	0.0
459		1556894986-1139	https://twitter.com/search?l=&q=%22%24TESLA%22%20since%3A2019-01-01%20until%3A2019-01-31&src=typd	@autologiaonline	Autología	Las versiones de entrada de los eléctricos de Tesla dejan de ser ofrecidos y ahora el modelo más accesible es la configuración 100D. Más información-> http://bit.ly/2R10yEi @Tesla pic.twitter.com/NzClGLK3Tj	las versiones de entrada de los elctricos de tesla dejan de ser ofrecidos y ahora el modelo ms accesible es la configuracin 100d. ms informacin-> @tesla pic.twitter.com/nzclglk3tj	las versiones de entrada de los elctricos de tesla dejan de ser ofrecidos y ahora el modelo ms accesible es la configuracin 100d. ms informacin-> @tesla pic.twitter.com/nzclglk3tj	0.0	neutral	0.0
460		1556894986-1265	https://twitter.com/search?l=&q=%22%24TESLA%22%20since%3A2019-01-01%20until%3A2019-01-31&src=typd	@infotaller	infotaller	Un Tesla Model3 para quien logre hackearlo @Tesla #infotallerhttps://www.infotaller.tv/_4d067cc1	un tesla model3 para quien logre hackearlo @tesla #infotaller	un tesla model3 para quien logre hackearlo @tesla #infotaller	0.0	neutral	0.0
461		1556894986-967	https://twitter.com/search?l=&q=%22%24TESLA%22%20since%3A2019-01-01%20until%3A2019-01-31&src=typd	@nicoibieta	Nico Ibieta	38ºC hoy en Santiago mientras se corria el #EPrix. Imaginen lo que podríamos hacer con los techos solares y baterías de muro de @Tesla pic.twitter.com/LhJ0zOG1jS	38c hoy en santiago mientras se corria el #eprix. imaginen lo que podramos hacer con los techos solares y bateras de muro de @tesla pic.twitter.com/lhj0zog1js	38c hoy en santiago mientras se corria el #eprix. imaginen lo que podramos hacer con los techos solares y bateras de muro de @tesla pic.twitter.com/lhj0zog1js	0.0	neutral	0.0
463		1556894986-1117	https://twitter.com/search?l=&q=%22%24TESLA%22%20since%3A2019-01-01%20until%3A2019-01-31&src=typd	@Sandowalsky	Sandowalsky ✌ 😎	Jajajaja. Es en Orizaba, Veracruz	jajajaja. es en orizaba, veracruz	jajajaja. es en orizaba, veracruz	0.0	neutral	0.0
464		1556894986-1466	https://twitter.com/search?l=&q=%22%24TESLA%22%20since%3A2019-01-01%20until%3A2019-01-31&src=typd	@jonathanalvarez	Jon Black	La crisis de hidrocarburos del país es la oportunidad perfecta para preguntarse y abrir el debate sobre ¿qué queremos en el futuro? ¿Más hidrocarburos/refinerías o pensar en las alternativas tecnológicas eficientes y con respeto al medio ambiente como @Tesla ? #nohaygasolinapic.twitter.com/2gwdnb54b0	la crisis de hidrocarburos del pas es la oportunidad perfecta para preguntarse y abrir el debate sobre qu queremos en el futuro? ms hidrocarburos/refineras o pensar en las alternativas tecnolgicas eficientes y con respeto al medio ambiente como @tesla ? #nohaygasolinapic.twitter.com/2gwdnb54b0	la crisis de hidrocarburos del pas es la oportunidad perfecta para preguntarse y abrir el debate sobre qu queremos en el futuro? ms hidrocarburos/refineras o pensar en las alternativas tecnolgicas eficientes y con respeto al medio ambiente como @tesla ? #nohaygasolinapic.twitter.com/2gwdnb54b0	0.0	neutral	0.0
466		1556894986-1479	https://twitter.com/search?l=&q=%22%24TESLA%22%20since%3A2019-01-01%20until%3A2019-01-31&src=typd	@Juanfradelgado	Juanfradelgado	El proceso de Fabricación de un modelo S de @Tesla requiere 1000 pasos en la cadena de montaje #Robotizada, 49 etapas y 90 minutos . Sencillamente genial ! https://lnkd.in/eSYZcgv #Smodel #Tesla #Robots #AutonomusCarhttps://lnkd.in/eie8NHY	el proceso de fabricacin de un modelo s de @tesla requiere 1000 pasos en la cadena de montaje #robotizada, 49 etapas y 90 minutos . sencillamente genial ! #smodel #tesla #robots #autonomuscar	el proceso de fabricacin de un modelo s de @tesla requiere 1000 pasos en la cadena de montaje #robotizada, 49 etapas y 90 minutos . sencillamente genial ! #smodel #tesla #robots #autonomuscar	0.0	neutral	0.0
469		1556894986-1686	https://twitter.com/search?l=&q=%22%24TESLA%22%20since%3A2019-01-01%20until%3A2019-01-31&src=typd	@RockinghamRanch	Rockingham Ranch	Well deserved!	well deserved!	well deserved!	0.0	neutral	0.0
470		1556894986-1160	https://twitter.com/search?l=&q=%22%24TESLA%22%20since%3A2019-01-01%20until%3A2019-01-31&src=typd	@world_stereo	World Stereo	Tesla planea realizar un recorte del 7% de su personal http://owl.li/SJNH30nnqi9 #Tecnologia #Mundo #EEUU #Autos @Tesla @elonmusk @trafficLARA @trafficVzla	tesla planea realizar un recorte del 7% de su personal #tecnologia #mundo #eeuu #autos @tesla @elonmusk @trafficlara @trafficvzla	tesla planea realizar un recorte del 7% de su personal #tecnologia #mundo #eeuu #autos @tesla @elonmusk @trafficlara @trafficvzla	0.3	neutral	0.0
474		1556894986-1051	https://twitter.com/search?l=&q=%22%24TESLA%22%20since%3A2019-01-01%20until%3A2019-01-31&src=typd	@MrCrouton80	💧Granton Smith	Nooooooooooooo! No. No. no. Nooooooooooooo	no! no. no. no. no	no! no. no. no. no	0.0	neutral	0.0
475		1556894986-1378	https://twitter.com/search?l=&q=%22%24TESLA%22%20since%3A2019-01-01%20until%3A2019-01-31&src=typd	@DiegoCortes17_	Diego Cortés	Viendo todo por la falta gasolina, creo que es momento de ir pensando en los autos eléctricos como @Tesla, @BMWi, y otras empresas de autos que ya se están pasando a lo eléctrico. #nohaygasolina #Mexico #Tesla #BMWi #AutosElectricos #DesabastoDeGasolinapic.twitter.com/xfjcuxMFNl	viendo todo por la falta gasolina, creo que es momento de ir pensando en los autos elctricos como @tesla, @bmwi, y otras empresas de autos que yeah se estn pasando a lo elctrico. #nohaygasolina #mexico #tesla #bmwi #autoselectricos #desabastodegasolinapic.twitter.com/xfjcuxmfnl	viendo todo por la falta gasolina, creo que es momento de ir pensando en los autos elctricos como @tesla, @bmwi, y otras empresas de autos que yeah se estn pasando a lo elctrico. #nohaygasolina #mexico #tesla #bmwi #autoselectricos #desabastodegasolinapic.twitter.com/xfjcuxmfnl	0.0	neutral	0.0
477		1556894986-932	https://twitter.com/search?l=&q=%22%24TESLA%22%20since%3A2019-01-01%20until%3A2019-01-31&src=typd	@KM1313	Xavier Puigcercos	Todo lo que tiene de morro lo tiene de potorro	todo lo que tiene de morro lo tiene de potorro	todo lo que tiene de morro lo tiene de potorro	0.0	neutral	0.0
478		1556894986-943	https://twitter.com/search?l=&q=%22%24TESLA%22%20since%3A2019-01-01%20until%3A2019-01-31&src=typd	@azulelectric_es	Azul Eléctrico ES	No sólo esta ubicación. Y lo peor es que donde están los 200 puntos de recarga que iban a instalar? Están todos en obras y sin poner en funcionamiento	no slo esta ubicacin. y lo peor es que donde estn los 200 puntos de recarga que iban a instalar? estn todos en obras y sin poner en funcionamiento	no slo esta ubicacin. y lo peor es que donde estn los 200 puntos de recarga que iban a instalar? estn todos en obras y sin poner en funcionamiento	0.0	neutral	0.0
479		1556894986-1600	https://twitter.com/search?l=&q=%22%24TESLA%22%20since%3A2019-01-01%20until%3A2019-01-31&src=typd	@NanikSinghC	Nanik Singh	Las nuevas “Gasolineras” eléctricas, Estaciones de #SúperCarga #supercharger en #Dinamarca #Køge. #Tesla @Tesla @TeslaMotrsports @Etesatransmitepic.twitter.com/531ZKTGZx2	las nuevas gasolineras elctricas, estaciones de #spercarga #supercharger en #dinamarca #kge. #tesla @tesla @teslamotrsports @etesatransmitepic.twitter.com/531zktgzx2	las nuevas gasolineras elctricas, estaciones de #spercarga #supercharger en #dinamarca #kge. #tesla @tesla @teslamotrsports @etesatransmitepic.twitter.com/531zktgzx2	0.0	neutral	0.0
481		1556894986-849	https://twitter.com/search?l=&q=%22%24TESLA%22%20since%3A2019-01-01%20until%3A2019-01-31&src=typd	@DomoElectra	Domo Electra	Para la casa tienes mis vídeo de la factura de luz xDhttps://www.youtube.com/watch?v=XHgcrtD69QI&t=240s …	para la casa tienes mis vdeo de la factura de luz xd	para la casa tienes mis vdeo de la factura de luz xd	0.0	neutral	0.0
484		1556894986-1469	https://twitter.com/search?l=&q=%22%24TESLA%22%20since%3A2019-01-01%20until%3A2019-01-31&src=typd	@Weasel0812	Antonio Abraham 🇲🇽 🇱🇧	Obvio no son todos. Pero ya veremos, ojalá esto se solucione pronto.	obvio no son todos. pero yeah veremos, ojal esto se solucione pronto.	obvio no son todos. pero yeah veremos, ojal esto se solucione pronto.	0.0	neutral	0.0
485		1556894986-948	https://twitter.com/search?l=&q=%22%24TESLA%22%20since%3A2019-01-01%20until%3A2019-01-31&src=typd	@TilmanWinkler	Tilman Winkler	Pas mal!	pas mal!	pas mal!	0.0	neutral	0.0
486		1556894986-1019	https://twitter.com/search?l=&q=%22%24TESLA%22%20since%3A2019-01-01%20until%3A2019-01-31&src=typd	@joseenpeco	José Enrique 🔌 🇪🇸	Ya te queda menos!pic.twitter.com/BFjwGLZy1K	yeah te queda menos!pic.twitter.com/bfjwglzy1k	yeah te queda menos!pic.twitter.com/bfjwglzy1k	0.0	neutral	0.0
489		1556894986-1342	https://twitter.com/search?l=&q=%22%24TESLA%22%20since%3A2019-01-01%20until%3A2019-01-31&src=typd	@parranderita_	LA POCHITO	No me mandan el carro por tu culpa y te meto en la frente una trompa y te privo.	no me mandan el carro por tu culpa y te meto en la frente una trompa y te privo.	no me mandan el carro por tu culpa y te meto en la frente una trompa y te privo.	0.0	neutral	0.0
490		1556894986-1585	https://twitter.com/search?l=&q=%22%24TESLA%22%20since%3A2019-01-01%20until%3A2019-01-31&src=typd	@DomoElectra	Domo Electra	VAMOOOS GENEREEEN	vamooos genereeen	vamooos genereeen	0.0	neutral	0.0
491		1556894986-1088	https://twitter.com/search?l=&q=%22%24TESLA%22%20since%3A2019-01-01%20until%3A2019-01-31&src=typd	@jean_steffe	Jean	Mola Uberlandia con CCS	mola uberlandia con ccs	mola uberlandia con ccs	0.0	neutral	0.0
492		1556894986-1217	https://twitter.com/search?l=&q=%22%24TESLA%22%20since%3A2019-01-01%20until%3A2019-01-31&src=typd	@isuriv	isuriv 🌐 👽	Se podría hacer una implementación en Android Auto de @GoogleES o CarPlay de @Apple (que ya la mayoría de coches eléctricos viene) , el problema vendría con @Tesla porque creo que por ahora no lo ha liberado.	se podra hacer una implementacin en android auto de @googlees o carplay de @apple (que yeah la mayora de coches elctricos viene) , el problema vendra con @tesla porque creo que por ahora no lo ha liberado.	se podra hacer una implementacin en android auto de @googlees o carplay de @apple (que yeah la mayora de coches elctricos viene) , el problema vendra con @tesla porque creo que por ahora no lo ha liberado.	0.0	neutral	0.0
493		1556894986-1162	https://twitter.com/search?l=&q=%22%24TESLA%22%20since%3A2019-01-01%20until%3A2019-01-31&src=typd	@Pauta_cl	Pauta.cl	.@Tesla elimina tres mil empleos y @elonmusk vislumbra un camino "difícil" → http://bit.ly/2T0GJib pic.twitter.com/kyPmKNIyAJ	.@tesla elimina tres mil empleos y @elonmusk vislumbra un camino "difcil"	.@tesla elimina tres mil empleos y @elonmusk vislumbra un camino "difcil"	0.0	neutral	0.0
495		1556894986-1624	https://twitter.com/search?l=&q=%22%24TESLA%22%20since%3A2019-01-01%20until%3A2019-01-31&src=typd	@SinergiaElctric	Sinergia Eléctrica	Pequeños datos acerca de la producción y entrega del @Tesla #Model3 y demás modelospic.twitter.com/I5jgW4jz8I	pequeos datos acerca de la produccin y entrega del @tesla #model3 y dems modelospic.twitter.com/i5jgw4jz8i	pequeos datos acerca de la produccin y entrega del @tesla #model3 y dems modelospic.twitter.com/i5jgw4jz8i	0.0	neutral	0.0
496		1556894986-1329	https://twitter.com/search?l=&q=%22%24TESLA%22%20since%3A2019-01-01%20until%3A2019-01-31&src=typd	@deus_ith	Super Smash Rich	Un @Tesla S para dejar de sufrir por gasolina. https://twitter.com/Poligvb/status/1084483990415990785 …	un @tesla s para dejar de sufrir por gasolina.	un @tesla s para dejar de sufrir por gasolina.	0.0	neutral	0.0
497		1556894986-946	https://twitter.com/search?l=&q=%22%24TESLA%22%20since%3A2019-01-01%20until%3A2019-01-31&src=typd	@TeslaParaTodos	Tesla Para Todos	Como tiene que ser. Más rápido no se debería hacerlo tampoco en un vehículo con motor de combustión	como tiene que ser. ms rpido no se debera hacerlo tampoco en un vehculo con motor de combustin	como tiene que ser. ms rpido no se debera hacerlo tampoco en un vehculo con motor de combustin	0.0	neutral	0.0
500		1556894986-1280	https://twitter.com/search?l=&q=%22%24TESLA%22%20since%3A2019-01-01%20until%3A2019-01-31&src=typd	@zerodarknet	Edward Martín ❤ 💛 💜 🙏	Grande Manué!!! Un saludo desde Málaga!!!	grande manu!!! un saludo desde mlaga!!!	grande manu!!! un saludo desde mlaga!!!	0.0	neutral	0.0
502		1556894986-1112	https://twitter.com/search?l=&q=%22%24TESLA%22%20since%3A2019-01-01%20until%3A2019-01-31&src=typd	@regorsnas	Regorsnas	Los Model 3 de @Tesla por fin tienen luz verde en Europa https://omicrono.elespanol.com/2019/01/model-3-homologacion-europea/ …	los model 3 de @tesla por fin tienen luz verde en europa	los model 3 de @tesla por fin tienen luz verde en europa	0.0	neutral	0.0
504		1556894986-973	https://twitter.com/search?l=&q=%22%24TESLA%22%20since%3A2019-01-01%20until%3A2019-01-31&src=typd	@seanmmitchell	Sean M Mitchell	Urban Superchargers	urban superchargers	urban superchargers	0.0	neutral	0.0
505		1556894986-1240	https://twitter.com/search?l=&q=%22%24TESLA%22%20since%3A2019-01-01%20until%3A2019-01-31&src=typd	@RicardoBlanco	Mr. ¯\_(ツ)_/¯hite	Hola Sr. G. @diegosinhue lo escuchaba en @asilascosasw respecto a infraestructura su hermoso estado cuenta con 2 ubicaciones con Superchargers y 23 ubicaciones de Carga en Destino instaladas por @Tesla http://Tesla.com/findus (+ @googlemaps o desde la pantalla de un Tesla)pic.twitter.com/tDdURvIf9N	hola sr. g. @diegosinhue lo escuchaba en @asilascosasw respecto a infraestructura su hermoso estado cuenta con 2 ubicaciones con superchargers y 23 ubicaciones de carga en destino instaladas por @tesla (+ @googlemaps o desde la pantalla de un tesla)pic.twitter.com/tddurvif9n	hola sr. g. @diegosinhue lo escuchaba en @asilascosasw respecto a infraestructura su hermoso estado cuenta con 2 ubicaciones con superchargers y 23 ubicaciones de carga en destino instaladas por @tesla (+ @googlemaps o desde la pantalla de un tesla)pic.twitter.com/tddurvif9n	0.0	neutral	0.0
507		1556894986-1213	https://twitter.com/search?l=&q=%22%24TESLA%22%20since%3A2019-01-01%20until%3A2019-01-31&src=typd	@infotaller	infotaller	Tesla enseña a sus coches a que se cuiden solos https://www.infotaller.tv/_4d0fa437 @Tesla #reparación #infotallerpic.twitter.com/jAeIZx4cYj	tesla ensea a sus coches a que se cuiden solos @tesla #reparacin #infotallerpic.twitter.com/jaeizx4cyj	tesla ensea a sus coches a que se cuiden solos @tesla #reparacin #infotallerpic.twitter.com/jaeizx4cyj	0.0	neutral	0.0
508		1556894986-1521	https://twitter.com/search?l=&q=%22%24TESLA%22%20since%3A2019-01-01%20until%3A2019-01-31&src=typd	@Koindrick_Lamar	Koindrick Lamar	Yo Alexa a snitch !!	yo alexa a snitch !!	yo alexa a snitch !!	0.0	neutral	0.0
509		1556894986-899	https://twitter.com/search?l=&q=%22%24TESLA%22%20since%3A2019-01-01%20until%3A2019-01-31&src=typd	@TopManagementMx	Top Management	CEOs de la Industria Automotriz se preparan para etapa de cambio: @KPMG @KPMGMEXICO @VictorKPMG @ToyotaMex @BMWMex @Tesla http://topmanagement.com.mx/ceos-la-industria-automotriz-se-preparan-etapa-cambio-kpmg/ …pic.twitter.com/f2HL6IrF2y	ceos de la industria automotriz se preparan para etapa de cambio: @kpmg @kpmgmexico @victorkpmg @toyotamex @bmwmex @tesla	ceos de la industria automotriz se preparan para etapa de cambio: @kpmg @kpmgmexico @victorkpmg @toyotamex @bmwmex @tesla	0.0	neutral	0.0
510		1556894986-897	https://twitter.com/search?l=&q=%22%24TESLA%22%20since%3A2019-01-01%20until%3A2019-01-31&src=typd	@lavibrante	Lavibrante.com	Así son los coches eléctricos que Europa aspira a fabricar en 3 años - Más info: http://Lavibrante.com #noticias #lavibrante #ediciondigital #radio #tv #radionline #radiocolombia #tvcolombia #tvonline #tvdigital #news #cocheselectricos #aspiraafabricar #3años #europa @Tesla pic.twitter.com/uvPAGXPrsI	as son los coches elctricos que europa aspira a fabricar en 3 aos - ms info: #noticias #lavibrante #ediciondigital #radio #tv #radionline #radiocolombia #tvcolombia #tvonline #tvdigital #news #cocheselectricos #aspiraafabricar #3aos #europa @tesla pic.twitter.com/uvpagxprsi	as son los coches elctricos que europa aspira a fabricar en 3 aos - ms info: #noticias #lavibrante #ediciondigital #radio #tv #radionline #radiocolombia #tvcolombia #tvonline #tvdigital #news #cocheselectricos #aspiraafabricar #3aos #europa @tesla pic.twitter.com/uvpagxprsi	0.0	neutral	0.0
517		1556894986-1347	https://twitter.com/search?l=&q=%22%24TESLA%22%20since%3A2019-01-01%20until%3A2019-01-31&src=typd	@SoyEntrepreneur	Entrepreneur México	#Entrepreneur: Por qué el personal de @Tesla tiene prohibido pasar frente al escritorio de @elonmusk: reporte. http://entm.ag/d4v pic.twitter.com/PR094mj5Bl	#entrepreneur: por qu el personal de @tesla tiene prohibido pasar frente al escritorio de @elonmusk: reporte.	#entrepreneur: por qu el personal de @tesla tiene prohibido pasar frente al escritorio de @elonmusk: reporte.	0.3	neutral	0.0
519		1556894986-1212	https://twitter.com/search?l=&q=%22%24TESLA%22%20since%3A2019-01-01%20until%3A2019-01-31&src=typd	@Ambitocom	Ámbito Financiero	.@Tesla llamó a revisión más de 14.000 autos por airbags explosivos https://www.ambito.com/c5011268 pic.twitter.com/1ts31DKUe2	.@tesla llam a revisin ms de 14.000 autos por airbags explosivos	.@tesla llam a revisin ms de 14.000 autos por airbags explosivos	0.0	neutral	0.0
522		1556894986-1453	https://twitter.com/search?l=&q=%22%24TESLA%22%20since%3A2019-01-01%20until%3A2019-01-31&src=typd	@chevida	alberto vita	Tesla accelera nel 2019. Con Cina e Model Y @Tesla @TeslaClubItaly @Donneinauto @ChinaFriendly @Agi_China @TeslaMotorsClub @TeslaModelSNews @GDallAra @monicaesse70 @Greenstartit -http://www.missionline.it/mission-fleet-post/tesla-accelera-nel-2019/ …	tesla accelera nel 2019. con cina e model y @tesla @teslaclubitaly @donneinauto @chinafriendly @agi_china @teslamotorsclub @teslamodelsnews @gdallara @monicaesse70 @greenstartit -	tesla accelera nel 2019. con cina e model y @tesla @teslaclubitaly @donneinauto @chinafriendly @agi_china @teslamotorsclub @teslamodelsnews @gdallara @monicaesse70 @greenstartit -	0.0	neutral	0.0
523		1556894986-1468	https://twitter.com/search?l=&q=%22%24TESLA%22%20since%3A2019-01-01%20until%3A2019-01-31&src=typd	@Weasel0812	Antonio Abraham 🇲🇽 🇱🇧	Yo que vivo al sur de cdmx te puedo asegurar que hay dos cerradas en donde pude poner gasolina me comentaron que en cuanto se acabe van a cerrar. En Santa fe es más visible.https://twitter.com/CuajnoticiaCDMX/status/1082717932361269251?s=19 …	yo que vivo al sur de cdmx te puedo asegurar que hay dos cerradas en donde pude poner gasolina me comentaron que en cuanto se acabe van a cerrar. en santa fe es ms visible.	yo que vivo al sur de cdmx te puedo asegurar que hay dos cerradas en donde pude poner gasolina me comentaron que en cuanto se acabe van a cerrar. en santa fe es ms visible.	0.0	neutral	0.0
527		1556894986-1670	https://twitter.com/search?l=&q=%22%24TESLA%22%20since%3A2019-01-01%20until%3A2019-01-31&src=typd	@Alandbru	𝓐𝓵𝓪𝓷𝓭	No te preocupes, yo aún me lío después de 2 años y medio	no te preocupes, yo an me lo despus de 2 aos y medio	no te preocupes, yo an me lo despus de 2 aos y medio	0.0	neutral	0.0
530		1556894986-1322	https://twitter.com/search?l=&q=%22%24TESLA%22%20since%3A2019-01-01%20until%3A2019-01-31&src=typd	@elbittar	Alexander Elbittar	Buena oportunidad para iniciar un cambio a tecnologías de energías eléctricas para trasporte. Nos traemos a @elonmusk, @Tesla, @solarcity, y hasta el @SpaceX (con el Hyperloop). Los mudamos a Baja California (poco más al sur de California). Has vinos les brindamos.https://twitter.com/M_Madrigal_M/status/1084595292043759618 …	buena oportunidad para iniciar un cambio a tecnologas de energas elctricas para trasporte. nos traemos a @elonmusk, @tesla, @solarcity, y hasta el @spacex (con el hyperloop). los mudamos a baja california (poco ms al sur de california). has vinos les brindamos.	buena oportunidad para iniciar un cambio a tecnologas de energas elctricas para trasporte. nos traemos a @elonmusk, @tesla, @solarcity, y hasta el @spacex (con el hyperloop). los mudamos a baja california (poco ms al sur de california). has vinos les brindamos.	0.0	neutral	0.0
531		1556894986-1201	https://twitter.com/search?l=&q=%22%24TESLA%22%20since%3A2019-01-01%20until%3A2019-01-31&src=typd	@LucasDToledo	Lucas Toledo	Me imagino el mismo caso en #Arg con todos los sindicatos incendiando @Tesla... “si no hay costo para incorporar personal, tampoco debe haberlo para desvincularlo”.	me imagino el mismo caso en #arg con todos los sindicatos incendiando @tesla... si no hay costo para incorporar personal, tampoco debe haberlo para desvincularlo.	me imagino el mismo caso en #arg con todos los sindicatos incendiando @tesla... si no hay costo para incorporar personal, tampoco debe haberlo para desvincularlo.	0.3	neutral	0.0
532		1556894986-1346	https://twitter.com/search?l=&q=%22%24TESLA%22%20since%3A2019-01-01%20until%3A2019-01-31&src=typd	@angeel_alg	Angel 😇	Nunca entenderé por ninguna notica de @elonmusk @SpaceX @Tesla @boringcompany @solarcity @neuralink @OpenAI sale en ningun canal de televisión de España	nunca entender por ninguna notica de @elonmusk @spacex @tesla @boringcompany @solarcity @neuralink @openai sale en ningun canal de televisin de espaa	nunca entender por ninguna notica de @elonmusk @spacex @tesla @boringcompany @solarcity @neuralink @openai sale en ningun canal de televisin de espaa	0.0	neutral	0.0
533		1556894986-1083	https://twitter.com/search?l=&q=%22%24TESLA%22%20since%3A2019-01-01%20until%3A2019-01-31&src=typd	@hyecom	HíbridosyEléctricos	.@Tesla hace marcha atrás en su subida de tarifas al servicio de Supercarga y reducirá los precios un 10% en todo el mundo. https://www.hibridosyelectricos.com/articulo/actualidad/tesla-rectifica-reduce-10-precios-supercarga-espana-resto-mundo/20190122090755024786.html …	.@tesla hace marcha atrs en su subida de tarifas al servicio de supercarga y reducir los precios un 10% en todo el mundo.	.@tesla hace marcha atrs en su subida de tarifas al servicio de supercarga y reducir los precios un 10% en todo el mundo.	0.0	neutral	0.0
535		1556894986-1221	https://twitter.com/search?l=&q=%22%24TESLA%22%20since%3A2019-01-01%20until%3A2019-01-31&src=typd	@triana_jorge	jorge triana	@elonmusk si contesta su twitter y la cuenta de @Tesla no puede contestae un mensaje de hace 2 años !!	@elonmusk si contesta su twitter y la cuenta de @tesla no puede contestae un mensaje de hace 2 aos !!	@elonmusk si contesta su twitter y la cuenta de @tesla no puede contestae un mensaje de hace 2 aos !!	0.0	neutral	0.0
537		1556894986-1501	https://twitter.com/search?l=&q=%22%24TESLA%22%20since%3A2019-01-01%20until%3A2019-01-31&src=typd	@Mr_Or2	Camarada Or	Va a ser muy interesante ver si realmente son capaces de producir a final de año, tal y como dicen. Sin trampas, claro	va a ser muy interesante ver si realmente son capaces de producir a final de ao, tal y como dicen. sin trampas, claro	va a ser muy interesante ver si realmente son capaces de producir a final de ao, tal y como dicen. sin trampas, claro	1.0	neutral	0.0
538		1556894986-1163	https://twitter.com/search?l=&q=%22%24TESLA%22%20since%3A2019-01-01%20until%3A2019-01-31&src=typd	@LoiroTV	Oriol García 🚀	Yo probé el Volkswagen eGolf y ya aluciné jajaja	yo prob el volkswagen egolf y yeah alucin jajaja	yo prob el volkswagen egolf y yeah alucin jajaja	0.0	neutral	0.0
539		1556894986-919	https://twitter.com/search?l=&q=%22%24TESLA%22%20since%3A2019-01-01%20until%3A2019-01-31&src=typd	@Autocosmos	Autocosmos México	.@Tesla despide a 3,000 empleados más y continúa en crisis https://mx.atcs.ms/2CSO9x9 #Autocosmospic.twitter.com/A8iH7FUjcG	.@tesla despide a 3,000 empleados ms y contina en crisis #autocosmospic.twitter.com/a8ih7fujcg	.@tesla despide a 3,000 empleados ms y contina en crisis #autocosmospic.twitter.com/a8ih7fujcg	0.0	neutral	0.0
540		1556894986-1205	https://twitter.com/search?l=&q=%22%24TESLA%22%20since%3A2019-01-01%20until%3A2019-01-31&src=typd	@Economiahoymx	Economíahoy.mx	Tesla (@Tesla) despedirá al 7% de su plantilla para mejorar los márgenes del Model 3 - http://bit.ly/2DhVUOv pic.twitter.com/BzpThnskvZ	tesla (@tesla) despedir al 7% de su plantilla para mejorar los mrgenes del model 3 -	tesla (@tesla) despedir al 7% de su plantilla para mejorar los mrgenes del model 3 -	0.0	neutral	0.0
541		1556894986-887	https://twitter.com/search?l=&q=%22%24TESLA%22%20since%3A2019-01-01%20until%3A2019-01-31&src=typd	@cevalloslaura	Laura Cevallos	Lo q en realidad le preocupa, es q el ducto q llegaba directo a su rancho, fue detectado. Se le cayeron los negocios de litros recién ordeñados para vender baratito y para abastecer sus vehículos particulares:pic.twitter.com/78OzyUSpRi	lo q en realidad le preocupa, es q el ducto q llegaba directo a su rancho, fue detectado. se le cayeron los negocios de litros recin ordeados para vender baratito y para abastecer sus vehculos particulares:pic.twitter.com/78ozyuspri	lo q en realidad le preocupa, es q el ducto q llegaba directo a su rancho, fue detectado. se le cayeron los negocios de litros recin ordeados para vender baratito y para abastecer sus vehculos particulares:pic.twitter.com/78ozyuspri	0.0	neutral	0.0
543		1556894986-1122	https://twitter.com/search?l=&q=%22%24TESLA%22%20since%3A2019-01-01%20until%3A2019-01-31&src=typd	@T_M_Jean	Thierry JEAN	Aqui esta el archivo para seguir las instalaciones :https://docs.google.com/spreadsheets/d/1N7CjkpUITPmj3ObOvTZnH8AtgmsinqOJ_ZR2MNJFnVI/edit?fbclid=IwAR3R-dOtIw8rd7oe12MuAp6md95NXlo6NIJEz6oTrJYK3IOh2p_07y8XStM#gid=0 … Y la mapa aqui :https://www.google.com/maps/d/viewer?hl=en&mid=1gygphaA-CioOsIGbEAY4gmBYgI3QtrSc&ll=53.94661275532812%2C7.007269749999978&z=6 …	aqui esta el archivo para seguir las instalaciones :#gid=0 y la mapa aqui :	aqui esta el archivo para seguir las instalaciones :#gid=0 y la mapa aqui :	0.0	neutral	0.0
551		1556894986-1587	https://twitter.com/search?l=&q=%22%24TESLA%22%20since%3A2019-01-01%20until%3A2019-01-31&src=typd	@EFEempresas	EFE EMPRESAS	#Tesla abre los pedidos en España del #Model 3, un modelo que estará disponible desde 59.100 euros @Tesla http://owl.li/bQUf30nbKKh pic.twitter.com/vdcASzkSe8	#tesla abre los pedidos en espaa del #model 3, un modelo que estar disponible desde 59.100 euros @tesla	#tesla abre los pedidos en espaa del #model 3, un modelo que estar disponible desde 59.100 euros @tesla	0.0	neutral	0.0
552		1556894986-957	https://twitter.com/search?l=&q=%22%24TESLA%22%20since%3A2019-01-01%20until%3A2019-01-31&src=typd	@UltimoGT	Ultimo GT	British Motor Oil @YouLikeCarsUK @AutomotiveAsset @CarKeys_UK @screamingcars @Gandalfwasme @AVC_Leasing @JA_Autos @AdmarkUK @zdravkost @rafredarrows @realDonaldTrump @RunnerService @bgmotogp @FormulaOneWorld @CrienaLDavies @Imperialcar @my_hpi @tesla http://www.ultimogt.com pic.twitter.com/qnfk0URtIY	british motor oil @youlikecarsuk @automotiveasset @carkeys_uk @screamingcars @gandalfwasme @avc_leasing @ja_autos @admarkuk @zdravkost @rafredarrows @realdonaldtrump @runnerservice @bgmotogp @formulaoneworld @crienaldavies @imperialcar @my_hpi@tesla	british motor oil @youlikecarsuk @automotiveasset @carkeys_uk @screamingcars @gandalfwasme @avc_leasing @ja_autos @admarkuk @zdravkost @rafredarrows @realdonaldtrump @runnerservice @bgmotogp @formulaoneworld @crienaldavies @imperialcar @my_hpi@tesla	0.0	neutral	0.0
554		1556894986-925	https://twitter.com/search?l=&q=%22%24TESLA%22%20since%3A2019-01-01%20until%3A2019-01-31&src=typd	@motorpuntoes	motor.es	Tesla despide a miles de empleados y Nikola los recibe con los brazos abiertos http://bit.ly/2CQgmod @nikolamotor #Nikola #nikola #EV #electrico @Tesla pic.twitter.com/12jb1sRBT5	tesla despide a miles de empleados y nikola los recibe con los brazos abiertos @nikolamotor #nikola #nikola #ev #electrico @tesla pic.twitter.com/12jb1srbt5	tesla despide a miles de empleados y nikola los recibe con los brazos abiertos @nikolamotor #nikola #nikola #ev #electrico @tesla pic.twitter.com/12jb1srbt5	0.0	neutral	0.0
555		1556894986-1306	https://twitter.com/search?l=&q=%22%24TESLA%22%20since%3A2019-01-01%20until%3A2019-01-31&src=typd	@JesusRMonsivais	Jesus Monsivais	Desearía trabajar para @elonmusk o mínimo comprar un @Tesla Una maravilla	deseara trabajar para @elonmusk o mnimo comprar un @tesla una maravilla	deseara trabajar para @elonmusk o mnimo comprar un @tesla una maravilla	0.0	neutral	0.0
557		1556894986-1589	https://twitter.com/search?l=&q=%22%24TESLA%22%20since%3A2019-01-01%20until%3A2019-01-31&src=typd	@EFE_motor	EFE_motor	#Tesla abre los pedidos en España del #teslamodel3, que estará disponible desde 59.100 euros @Tesla https://www.efemotor.com/tesla-pedidos-espana-model-3-disponible/ …pic.twitter.com/FqkXKFYYrq	#tesla abre los pedidos en espaa del #teslamodel3, que estar disponible desde 59.100 euros @tesla	#tesla abre los pedidos en espaa del #teslamodel3, que estar disponible desde 59.100 euros @tesla	0.0	neutral	0.0
558		1556894986-1595	https://twitter.com/search?l=&q=%22%24TESLA%22%20since%3A2019-01-01%20until%3A2019-01-31&src=typd	@jjgarcia38	Pepe GARCIA	Lo conseguirás!!! Seguro!!!!	lo conseguirs!!! seguro!!!!	lo conseguirs!!! seguro!!!!	0.0	neutral	0.0
559		1556894986-1198	https://twitter.com/search?l=&q=%22%24TESLA%22%20since%3A2019-01-01%20until%3A2019-01-31&src=typd	@motorpuntoes	motor.es	Tesla anuncia miles de despidos y menores beneficios en el 4º trimestre http://bit.ly/2Cs1sVa @Tesla @ClubTeslaES #Tesla #tesla #EV #electrico #TeslaModel3 #teslamodel3 #TeslaModelX #teslamodelx #TeslaModels #teslamodels #ModelS #modelSpic.twitter.com/MlRbUEyN8S	tesla anuncia miles de despidos y menores beneficios en el 4 trimestre @tesla @clubteslaes #tesla #tesla #ev #electrico #teslamodel3 #teslamodel3 #teslamodelx #teslamodelx #teslamodels #teslamodels #models #modelspic.twitter.com/mlrbueyn8s	tesla anuncia miles de despidos y menores beneficios en el 4 trimestre @tesla @clubteslaes #tesla #tesla #ev #electrico #teslamodel3 #teslamodel3 #teslamodelx #teslamodelx #teslamodels #teslamodels #models #modelspic.twitter.com/mlrbueyn8s	0.0	neutral	0.0
561		1556894986-845	https://twitter.com/search?l=&q=%22%24TESLA%22%20since%3A2019-01-01%20until%3A2019-01-31&src=typd	@regorsnas	Regorsnas	Nuevos @Tesla más baratos: los Model S y Model X reciben nuevas versiones https://omicrono.elespanol.com/2019/01/model-x-model-s-mas-baratos/ …	nuevos @tesla ms baratos: los model s y model x reciben nuevas versiones	nuevos @tesla ms baratos: los model s y model x reciben nuevas versiones	0.0	neutral	0.0
565		1556894986-1311	https://twitter.com/search?l=&q=%22%24TESLA%22%20since%3A2019-01-01%20until%3A2019-01-31&src=typd	@BlancanievesP85	BlancanievesP85+	Con esa combinación , mojas !	con esa combinacin , mojas !	con esa combinacin , mojas !	0.0	neutral	0.0
566		1556894986-1104	https://twitter.com/search?l=&q=%22%24TESLA%22%20since%3A2019-01-01%20until%3A2019-01-31&src=typd	@PibeGdl	Pedro Rincón	Oye @elonmusk no te gustaría hacerme embajador de @Tesla ? Creo que en mi ciudad sería el hit tu marca! pic.twitter.com/19FmEtAg1e	oye @elonmusk no te gustara hacerme embajador de @tesla ? creo que en mi ciudad sera el hit tu marca! pic.twitter.com/19fmetag1e	oye @elonmusk no te gustara hacerme embajador de @tesla ? creo que en mi ciudad sera el hit tu marca! pic.twitter.com/19fmetag1e	0.0	neutral	0.0
567		1556894986-1340	https://twitter.com/search?l=&q=%22%24TESLA%22%20since%3A2019-01-01%20until%3A2019-01-31&src=typd	@mateosf	Colora3	Nissan leaf nos ofrece por 60000 USD una solución de auto eléctrico con la mitad de autonomía que la de un Tesla de 36k USD @elonmusk te necesito por favor @Tesla	nissan leaf nos ofrece por 60000 usd una solucin de auto elctrico con la mitad de autonoma que la de un tesla de 36k usd @elonmusk te necesito por favor @tesla	nissan leaf nos ofrece por 60000 usd una solucin de auto elctrico con la mitad de autonoma que la de un tesla de 36k usd @elonmusk te necesito por favor @tesla	0.0	neutral	0.0
568		1556894986-1679	https://twitter.com/search?l=&q=%22%24TESLA%22%20since%3A2019-01-01%20until%3A2019-01-31&src=typd	@SteveLeo_	🌎 ⌛ 💥	Asta la victoria siempre!	asta la victoria siempre!	asta la victoria siempre!	0.0	neutral	0.0
570		1556894986-1049	https://twitter.com/search?l=&q=%22%24TESLA%22%20since%3A2019-01-01%20until%3A2019-01-31&src=typd	@Gaby_Cruceira	Big_Gaby	@slcuervo @ClubTeslaES @Tesla creéis que habrá solución a estas situaciones con la apertura del maletero del Model 3 pic.twitter.com/lkAqebqFPD	@slcuervo @clubteslaes @tesla creis que habr solucin a estas situaciones con la apertura del maletero del model 3 pic.twitter.com/lkaqebqfpd	@slcuervo @clubteslaes @tesla creis que habr solucin a estas situaciones con la apertura del maletero del model 3 pic.twitter.com/lkaqebqfpd	0.0	neutral	0.0
571		1556894986-1244	https://twitter.com/search?l=&q=%22%24TESLA%22%20since%3A2019-01-01%20until%3A2019-01-31&src=typd	@MIGUELANVADILLO	MIGUEL ÁNGEL VADILLO	Eres un crack Manuel. Puedes con todo Abrazos.	eres un crack manuel. puedes con todo abrazos.	eres un crack manuel. puedes con todo abrazos.	0.0	neutral	0.0
573		1556894986-892	https://twitter.com/search?l=&q=%22%24TESLA%22%20since%3A2019-01-01%20until%3A2019-01-31&src=typd	@JAExtremera	Alberto Extremera	Los de Enerkia me gustan más.	los de enerkia me gustan ms.	los de enerkia me gustan ms.	0.0	neutral	0.0
575		1556894986-1024	https://twitter.com/search?l=&q=%22%24TESLA%22%20since%3A2019-01-01%20until%3A2019-01-31&src=typd	@DJJesC	.	Me IRL: ¡súbele wëy! @tigresdelnorte - La Camioneta Gris #NowPlaying en @Tesla pic.twitter.com/rAfiGDdMOe	me irl: sbele wy! @tigresdelnorte - la camioneta gris #nowplaying en @tesla pic.twitter.com/rafigddmoe	me irl: sbele wy! @tigresdelnorte - la camioneta gris #nowplaying en @tesla pic.twitter.com/rafigddmoe	0.0	neutral	0.0
576		1556894986-1582	https://twitter.com/search?l=&q=%22%24TESLA%22%20since%3A2019-01-01%20until%3A2019-01-31&src=typd	@BrandwatchES	Brandwatch ES 🧐	.@McDonalds, @Grupo_Bimbo, @Tesla o @adidas son solo algunas de las marcas que escuchan a sus clientes en #redessociales llegando a cambiar productos y políticas si estos lo demandan https://brnw.ch/2zbbJqd #marketingpic.twitter.com/2afkykaMlR	.@mcdonalds, @grupo_bimbo, @tesla o @adidas son solo algunas de las marcas que escuchan a sus clientes en #redessociales llegando a cambiar productos y polticas si estos lo demandan #marketingpic.twitter.com/2afkykamlr	.@mcdonalds, @grupo_bimbo, @tesla o @adidas son solo algunas de las marcas que escuchan a sus clientes en #redessociales llegando a cambiar productos y polticas si estos lo demandan #marketingpic.twitter.com/2afkykamlr	0.0	neutral	0.0
577		1556894986-1442	https://twitter.com/search?l=&q=%22%24TESLA%22%20since%3A2019-01-01%20until%3A2019-01-31&src=typd	@Autocosmos	Autocosmos México	Tesla Model Y, hará su debut este año https://mx.atcs.ms/2CdEDEv #Autocosmos @Tesla pic.twitter.com/YYGyEPywKu	tesla model y, har su debut este ao #autocosmos @tesla pic.twitter.com/yygyepywku	tesla model y, har su debut este ao #autocosmos @tesla pic.twitter.com/yygyepywku	0.0	neutral	0.0
578		1556894986-1470	https://twitter.com/search?l=&q=%22%24TESLA%22%20since%3A2019-01-01%20until%3A2019-01-31&src=typd	@dannglvan	Dann Galván	Y ahora un comercial de autos eléctricos... @Tesla https://twitter.com/whatsinside/status/1082374502367997952 …	y ahora un comercial de autos elctricos... @tesla	y ahora un comercial de autos elctricos... @tesla	0.0	neutral	0.0
583		1556894986-1390	https://twitter.com/search?l=&q=%22%24TESLA%22%20since%3A2019-01-01%20until%3A2019-01-31&src=typd	@nicolasfischman	Nicolás Fischman	Siempre.	siempre.	siempre.	0.0	neutral	0.0
588		1556894986-1172	https://twitter.com/search?l=&q=%22%24TESLA%22%20since%3A2019-01-01%20until%3A2019-01-31&src=typd	@gines_fernandez	Ginés Fernández	Ya tenemos los cargadores de vehículos eléctricos en @elcorteingles de San José de Valderas en #Alcorcón y son de @BMWEspana en vez de ser destination charger de @Tesla Solo queda que los pongan en funcionamiento y ¡a cargar se ha dicho! pic.twitter.com/JuRbmAckI7	yeah tenemos los cargadores de vehculos elctricos en @elcorteingles de san jos de valderas en #alcorcn y son de @bmwespana en vez de ser destination charger de @tesla solo queda que los pongan en funcionamiento y a cargar se ha dicho! pic.twitter.com/jurbmacki7	yeah tenemos los cargadores de vehculos elctricos en @elcorteingles de san jos de valderas en #alcorcn y son de @bmwespana en vez de ser destination charger de @tesla solo queda que los pongan en funcionamiento y a cargar se ha dicho! pic.twitter.com/jurbmacki7	0.0	neutral	0.0
589		1556894986-884	https://twitter.com/search?l=&q=%22%24TESLA%22%20since%3A2019-01-01%20until%3A2019-01-31&src=typd	@armandocoda	Armando Coda	Te tomo la palabra, Julio!!!	te tomo la palabra, julio!!!	te tomo la palabra, julio!!!	0.0	neutral	0.0
590		1556894986-1350	https://twitter.com/search?l=&q=%22%24TESLA%22%20since%3A2019-01-01%20until%3A2019-01-31&src=typd	@PacoAlamillo	alamix 	Le ha faltado acercar el mechero para ver mejor	le ha faltado acercar el mechero para ver mejor	le ha faltado acercar el mechero para ver mejor	0.0	neutral	0.0
591		1556894986-1108	https://twitter.com/search?l=&q=%22%24TESLA%22%20since%3A2019-01-01%20until%3A2019-01-31&src=typd	@revolutegplus	CIENCIA Y TECNOLOGÍA	Tesla recibe el visto bueno para empezar las entregas del #Model3 en Europa @Tesla iniciará en el mes de febrero las entregas para Europa del Model 3 Logn Range, la versión de mayor autonomía. Los interesados en el modelo intermedio, llamado Mid Range, deberán esperar hasta mayo pic.twitter.com/hRG6SUiu2T	tesla recibe el visto bueno para empezar las entregas del #model3 en europa @tesla iniciar en el mes de febrero las entregas para europa del model 3 logn range, la versin de mayor autonoma. los interesados en el modelo intermedio, llamado mid range, debern esperar hasta mayo pic.twitter.com/hrg6suiu2t	tesla recibe el visto bueno para empezar las entregas del #model3 en europa @tesla iniciar en el mes de febrero las entregas para europa del model 3 logn range, la versin de mayor autonoma. los interesados en el modelo intermedio, llamado mid range, debern esperar hasta mayo pic.twitter.com/hrg6suiu2t	0.0	neutral	0.0
592		1556894986-1312	https://twitter.com/search?l=&q=%22%24TESLA%22%20since%3A2019-01-01%20until%3A2019-01-31&src=typd	@ale_mtz_77	Alejandra	Amigos si alguien sabe donde regalan un @Tesla por favor avísenme porque esto del #DesabastoDeGasolina va para largoooo	amigos si alguien sabe donde regalan un @tesla por favor avsenme porque esto del #desabastodegasolina va para largoooo	amigos si alguien sabe donde regalan un @tesla por favor avsenme porque esto del #desabastodegasolina va para largoooo	0.0	neutral	0.0
594		1556894986-996	https://twitter.com/search?l=&q=%22%24TESLA%22%20since%3A2019-01-01%20until%3A2019-01-31&src=typd	@JuanMan43237960	Juan Manuel Castillo Gomez	Un corazón envuelto en una ceda roja y blanca, así defino Tesla.	un corazn envuelto en una ceda roja y blanca, as defino tesla.	un corazn envuelto en una ceda roja y blanca, as defino tesla.	0.0	neutral	0.0
596		1556894986-1152	https://twitter.com/search?l=&q=%22%24TESLA%22%20since%3A2019-01-01%20until%3A2019-01-31&src=typd	@pazayas	Peter Zayas	La otra vez le platicaba a mi papá sobre los @Tesla y creo que no le disgustó la idea	la otra vez le platicaba a mi pap sobre los @tesla y creo que no le disgust la idea	la otra vez le platicaba a mi pap sobre los @tesla y creo que no le disgust la idea	0.0	neutral	0.0
598		1556894986-1151	https://twitter.com/search?l=&q=%22%24TESLA%22%20since%3A2019-01-01%20until%3A2019-01-31&src=typd	@larazon_es	La Razón	#Sociedad @Tesla, un premio para los hackers http://lrzn.es/nifua2 pic.twitter.com/eoenQz30Qw	#sociedad @tesla, un premio para los hackers	#sociedad @tesla, un premio para los hackers	0.0	neutral	0.0
599		1556894986-1017	https://twitter.com/search?l=&q=%22%24TESLA%22%20since%3A2019-01-01%20until%3A2019-01-31&src=typd	@maselectricos	Somos Electricos	Preciosa combinación!!!	preciosa combinacin!!!	preciosa combinacin!!!	0.0	neutral	0.0
601		1556894986-1143	https://twitter.com/search?l=&q=%22%24TESLA%22%20since%3A2019-01-01%20until%3A2019-01-31&src=typd	@JulioMiravalls	Julio Miravalls	Bitácora: La semana pasada @elonmusk anunciaba el despido del 10% de @SpaceX y ahora les dice a los de @Tesla que el 7% va a la calle https://apuntelego.es/bitacora/2019/bitacora20190120.html#Elon_Musk …pic.twitter.com/oXuzG0VfSC	bitcora: la semana pasada @elonmusk anunciaba el despido del 10% de @spacex y ahora les dice a los de @tesla que el 7% va a la calle #elon_muskpic.twitter.com/oxuzg0vfsc	bitcora: la semana pasada @elonmusk anunciaba el despido del 10% de @spacex y ahora les dice a los de @tesla que el 7% va a la calle #elon_muskpic.twitter.com/oxuzg0vfsc	0.0	neutral	0.0
602		1556894986-1216	https://twitter.com/search?l=&q=%22%24TESLA%22%20since%3A2019-01-01%20until%3A2019-01-31&src=typd	@Williemarrero	William Marrero	Tempranito en @DptoHacienda, trabajando para @SonnellPR y #RyderPuertoRico. Hoy con @Tesla e #Isuzu.pic.twitter.com/EoEfjwUEnD	tempranito en @dptohacienda, trabajando para @sonnellpr y #ryderpuertorico. hoy con @tesla e #isuzu.pic.twitter.com/eoefjwuend	tempranito en @dptohacienda, trabajando para @sonnellpr y #ryderpuertorico. hoy con @tesla e #isuzu.pic.twitter.com/eoefjwuend	0.0	neutral	0.0
604		1556894986-1237	https://twitter.com/search?l=&q=%22%24TESLA%22%20since%3A2019-01-01%20until%3A2019-01-31&src=typd	@LatinRisk	LatinRisk Argentina	@elonmusk presume de la seguridad de @Tesla y regalará un #Model3 3 a quien logre hackearlo https://www.latercera.com/pulso/noticia/elon-musk-presume-la-seguridad-tesla-regalara-model-3-quien-logre-hackearlo/485240/ … vía @latercera #cybersecurite #Ciberseguridad #Hacking #Cars	@elonmusk presume de la seguridad de @tesla y regalar un #model3 3 a quien logre hackearlo va @latercera #cybersecurite #ciberseguridad #hacking #cars	@elonmusk presume de la seguridad de @tesla y regalar un #model3 3 a quien logre hackearlo va @latercera #cybersecurite #ciberseguridad #hacking #cars	0.0	neutral	0.0
606		1556894986-1465	https://twitter.com/search?l=&q=%22%24TESLA%22%20since%3A2019-01-01%20until%3A2019-01-31&src=typd	@javitovather	Javito 🔋 🔋	Hay de tipo 2 y alguno tb tiene schuko, para activarlos hace falta tarjeta? Sale una especie de lector en la consola ppal.	hay de tipo 2 y alguno tb tiene schuko, para activarlos hace falta tarjeta? sale una especie de lector en la consola ppal.	hay de tipo 2 y alguno tb tiene schuko, para activarlos hace falta tarjeta? sale una especie de lector en la consola ppal.	0.0	neutral	0.0
607		1556894986-1547	https://twitter.com/search?l=&q=%22%24TESLA%22%20since%3A2019-01-01%20until%3A2019-01-31&src=typd	@autopista_es	autopista_es	2018 parece haber sonreído a @Tesla. https://www.autopista.es/amp/tesla-comienza-a-ver-la-luz-duplica-sus-ventas-en-2018 …	2018 parece haber sonredo a @tesla.	2018 parece haber sonredo a @tesla.	0.0	neutral	0.0
609		1556894986-1170	https://twitter.com/search?l=&q=%22%24TESLA%22%20since%3A2019-01-01%20until%3A2019-01-31&src=typd	@pk_ais	AIS	Ya he disfrutado el #modelS pero a ver si veo vuestros #model3	yeah he disfrutado el #models pero a ver si veo vuestros #model3	yeah he disfrutado el #models pero a ver si veo vuestros #model3	0.0	neutral	0.0
610		1556894986-1092	https://twitter.com/search?l=&q=%22%24TESLA%22%20since%3A2019-01-01%20until%3A2019-01-31&src=typd	@gines_fernandez	Ginés Fernández	¡Mira como el de @slcuervo!	mira como el de @slcuervo!	mira como el de @slcuervo!	0.0	neutral	0.0
611		1556894986-1448	https://twitter.com/search?l=&q=%22%24TESLA%22%20since%3A2019-01-01%20until%3A2019-01-31&src=typd	@Alandbru	𝓐𝓵𝓪𝓷𝓭	Fijo !	fijo !	fijo !	0.0	neutral	0.0
612		1556894986-891	https://twitter.com/search?l=&q=%22%24TESLA%22%20since%3A2019-01-01%20until%3A2019-01-31&src=typd	@ClaveroD	David Clavero D.	Menuda vergüenza, yo he ido solo una vez hace meses y había 3 coches térmicos ocupando los puntos. Es el hotel el que tiene que poner freno, lo que no se es porque no lo ha hecho ya	menuda vergenza, yo he ido solo una vez hace meses y haba 3 coches trmicos ocupando los puntos. es el hotel el que tiene que poner freno, lo que no se es porque no lo ha hecho yeah	menuda vergenza, yo he ido solo una vez hace meses y haba 3 coches trmicos ocupando los puntos. es el hotel el que tiene que poner freno, lo que no se es porque no lo ha hecho yeah	0.0	neutral	0.0
613		1556894986-1058	https://twitter.com/search?l=&q=%22%24TESLA%22%20since%3A2019-01-01%20until%3A2019-01-31&src=typd	@hyecom	HíbridosyEléctricos	.@Tesla desmiente que tenga un acuerdo con un nuevo proveedor de baterías en China. La compañía la existencia de un preacuerdo con Lishen Battery para el suministro de celdas. https://www.hibridosyelectricos.com/articulo/actualidad/tesla-desmiente-tenga-acuerdo-nuevo-proveedor-baterias-china/20190123090113024818.html …	.@tesla desmiente que tenga un acuerdo con un nuevo proveedor de bateras en china. la compaa la existencia de un preacuerdo con lishen battery para el suministro de celdas.	.@tesla desmiente que tenga un acuerdo con un nuevo proveedor de bateras en china. la compaa la existencia de un preacuerdo con lishen battery para el suministro de celdas.	0.0	neutral	0.0
615		1556894986-1107	https://twitter.com/search?l=&q=%22%24TESLA%22%20since%3A2019-01-01%20until%3A2019-01-31&src=typd	@revistaalianza	Alianza Automotriz	¿Sabías que @Tesla tiene una SUV? Este auto eléctrico ha pasado un poco desapercibido y por ello le hicieron una carrocería más deportiva y agresiva http://bit.ly/2U9wbh4 pic.twitter.com/aZqI2HUI8D	sabas que @tesla tiene una suv? este auto elctrico ha pasado un poco desapercibido y por ello le hicieron una carrocera ms deportiva y agresiva	sabas que @tesla tiene una suv? este auto elctrico ha pasado un poco desapercibido y por ello le hicieron una carrocera ms deportiva y agresiva	0.0	neutral	0.0
617		1556894986-1591	https://twitter.com/search?l=&q=%22%24TESLA%22%20since%3A2019-01-01%20until%3A2019-01-31&src=typd	@maselectricos	Somos Electricos	El @tesla #Model3 ya se puede configurar incluso si no hiciste la reserva. Recuerda que si usas nuestro código de referido tendrás 6 meses de superchargers gratuitos + 3 meses si no has hecho un test-drive. Más detalles de usar el código aquíhttps://somoselectricos.com/promocion-6-meses-de-supercharger-gratis-tesla/ …	el @tesla #model3 yeah se puede configurar incluso si no hiciste la reserva. recuerda que si usas nuestro cdigo de referido tendrs 6 meses de superchargers gratuitos + 3 meses si no has hecho un test-drive. ms detalles de usar el cdigo aqu	el @tesla #model3 yeah se puede configurar incluso si no hiciste la reserva. recuerda que si usas nuestro cdigo de referido tendrs 6 meses de superchargers gratuitos + 3 meses si no has hecho un test-drive. ms detalles de usar el cdigo aqu	0.0	neutral	0.0
618		1556894986-1678	https://twitter.com/search?l=&q=%22%24TESLA%22%20since%3A2019-01-01%20until%3A2019-01-31&src=typd	@gianbasilio	gian basilio nieddu	Anche il trasporto pesante sta cambiando, con #Tesla @TeslaClubItaly @TeslaOwnersIT @TeslaClubFrance @Tesla @TeslaMotorsClubhttps://twitter.com/vaielettrico/status/1080043766923309056 …	anche il trasporto pesante sta cambiando, con #tesla @teslaclubitaly @teslaownersit @teslaclubfrance @tesla @teslamotorsclub	anche il trasporto pesante sta cambiando, con #tesla @teslaclubitaly @teslaownersit @teslaclubfrance @tesla @teslamotorsclub	0.0	neutral	0.0
620		1556894986-1245	https://twitter.com/search?l=&q=%22%24TESLA%22%20since%3A2019-01-01%20until%3A2019-01-31&src=typd	@isuriv	isuriv 🌐 👽	Los @Tesla #Model3 de Europa han pasado por Acapulco a bordo del #GlovisCaptain , @elonmuskpic.twitter.com/TdoXRFTvYB	los @tesla #model3 de europa han pasado por acapulco a bordo del #gloviscaptain , @elonmuskpic.twitter.com/tdoxrftvyb	los @tesla #model3 de europa han pasado por acapulco a bordo del #gloviscaptain , @elonmuskpic.twitter.com/tdoxrftvyb	0.0	neutral	0.0
624		1556894986-1555	https://twitter.com/search?l=&q=%22%24TESLA%22%20since%3A2019-01-01%20until%3A2019-01-31&src=typd	@NSCabezon	IvÃ¡n CabezÃ³n	Respecto a la potencia de carga tengo mis dudas eh… yo creo q nos iremos a 2020	respecto a la potencia de carga tengo mis dudas eh yo creo q nos iremos a 2020	respecto a la potencia de carga tengo mis dudas eh yo creo q nos iremos a 2020	0.0	neutral	0.0
625		1556894986-1003	https://twitter.com/search?l=&q=%22%24TESLA%22%20since%3A2019-01-01%20until%3A2019-01-31&src=typd	@hyecom	HíbridosyEléctricos	Reducir el precio de la batería y aumentar la eficiencia de la producción son la clave para que @Tesla pueda hacer viable económicamente la versión económica del #Model3 por 35.000 dólares que esperan muchos de sus clientes.https://www.hibridosyelectricos.com/articulo/actualidad/cuando-llegara-tesla-model-3-35000-dolares/20190125110438024903.html …	reducir el precio de la batera y aumentar la eficiencia de la produccin son la clave para que @tesla pueda hacer viable econmicamente la versin econmica del #model3 por 35.000 dlares que esperan muchos de sus clientes.	reducir el precio de la batera y aumentar la eficiencia de la produccin son la clave para que @tesla pueda hacer viable econmicamente la versin econmica del #model3 por 35.000 dlares que esperan muchos de sus clientes.	0.0	neutral	0.0
626		1556894986-1548	https://twitter.com/search?l=&q=%22%24TESLA%22%20since%3A2019-01-01%20until%3A2019-01-31&src=typd	@maselectricos	Somos Electricos	Nosotros lo hemos leído en 2018 y te va a encantar, vas a conocer cosas realmente sorprendentes. Eso sí, tu amor por @Tesla y @elonmusk va a crecer. Avisada estás	nosotros lo hemos ledo en 2018 y te va a encantar, vas a conocer cosas realmente sorprendentes. eso s, tu amor por @tesla y @elonmusk va a crecer. avisada ests	nosotros lo hemos ledo en 2018 y te va a encantar, vas a conocer cosas realmente sorprendentes. eso s, tu amor por @tesla y @elonmusk va a crecer. avisada ests	0.0	neutral	0.0
634		1556894986-1268	https://twitter.com/search?l=&q=%22%24TESLA%22%20since%3A2019-01-01%20until%3A2019-01-31&src=typd	@Julio_Telco	Julio Lema 🛰	Hace un año @Tesla proyectaba abrir 19 Superchargers en España durante 2018 y 2019. Lleva 7. Supongo que la prioridad entonces era dejar de quemar dinero y para ello destinó todos los recursos existentes a aumentar la producción. https://somoselectricos.com/proximos-superchargers-de-tesla-previstos-en-espana/ … vía @maselectricos	hace un ao @tesla proyectaba abrir 19 superchargers en espaa durante 2018 y 2019. lleva 7. supongo que la prioridad entonces era dejar de quemar dinero y para ello destin todos los recursos existentes a aumentar la produccin. va @maselectricos	hace un ao @tesla proyectaba abrir 19 superchargers en espaa durante 2018 y 2019. lleva 7. supongo que la prioridad entonces era dejar de quemar dinero y para ello destin todos los recursos existentes a aumentar la produccin. va @maselectricos	0.0	neutral	0.0
635		1556894986-934	https://twitter.com/search?l=&q=%22%24TESLA%22%20since%3A2019-01-01%20until%3A2019-01-31&src=typd	@foroelectricos	ForoCochesEléctricos	Los Tesla evitarán ser robados con música disuasoria de la serie Rick y Morty https://forococheselectricos.com/2019/01/los-tesla-evitaran-ser-robados-con-musica-disuasoria-de-la-serie-rick-y-morty.html#comments … #Tesla @Tesla pic.twitter.com/G8wohuWkCH	los tesla evitarn ser robados con msica disuasoria de la serie rick y morty #comments #tesla @tesla pic.twitter.com/g8wohuwkch	los tesla evitarn ser robados con msica disuasoria de la serie rick y morty #comments #tesla @tesla pic.twitter.com/g8wohuwkch	0.0	neutral	0.0
636		1556894986-1142	https://twitter.com/search?l=&q=%22%24TESLA%22%20since%3A2019-01-01%20until%3A2019-01-31&src=typd	@alexsmolik	alexsmolik	On va parler de pleins de choses, comme la vente des autos de Salomondrin, ou la sécurité des @tesla... http://youtu.be/n79ROvlaY3o?a	on va parler de pleins de choses, comme la vente des autos de salomondrin, ou la scurit des @tesla...	on va parler de pleins de choses, comme la vente des autos de salomondrin, ou la scurit des @tesla...	0.0	neutral	0.0
637		1556894986-882	https://twitter.com/search?l=&q=%22%24TESLA%22%20since%3A2019-01-01%20until%3A2019-01-31&src=typd	@SustainOptimysm	ROV3r	The epitomé of the Canadian tuxedo!	the epitom of the canadian tuxedo!	the epitom of the canadian tuxedo!	0.0	neutral	0.0
640		1556894986-1667	https://twitter.com/search?l=&q=%22%24TESLA%22%20since%3A2019-01-01%20until%3A2019-01-31&src=typd	@legolas_83	@lberto Muñoz	Esto se llama , #Electrovolucion	esto se llama , #electrovolucion	esto se llama , #electrovolucion	0.0	neutral	0.0
641		1556894986-941	https://twitter.com/search?l=&q=%22%24TESLA%22%20since%3A2019-01-01%20until%3A2019-01-31&src=typd	@GachRCD	David Garcia Lista	Pues si la verdad. Y eso que en el @ClubTeslaES vemos varios casos de civismo, parece mentira que no sea más considerado esa persona	pues si la verdad. y eso que en el @clubteslaes vemos varios casos de civismo, parece mentira que no sea ms considerado esa persona	pues si la verdad. y eso que en el @clubteslaes vemos varios casos de civismo, parece mentira que no sea ms considerado esa persona	0.0	neutral	0.0
642		1556894986-1415	https://twitter.com/search?l=&q=%22%24TESLA%22%20since%3A2019-01-01%20until%3A2019-01-31&src=typd	@OyeCuatroOjos	Pinche Cuatro Ojos 🤓	Pendejos, si tuvieran un @Tesla no andarían dos horas por unos litros de gasolina. #nohaygasolina	pendejos, si tuvieran un @tesla no andaran dos horas por unos litros de gasolina. #nohaygasolina	pendejos, si tuvieran un @tesla no andaran dos horas por unos litros de gasolina. #nohaygasolina	0.0	neutral	0.0
643		1556894986-1430	https://twitter.com/search?l=&q=%22%24TESLA%22%20since%3A2019-01-01%20until%3A2019-01-31&src=typd	@EFE_motor	EFE_motor	#Tesla inaugura su primera fábrica para vehículos eléctricos en #China https://www.efemotor.com/tesla-china-construccion-fabrica/ … #TeslaChina @ClubTeslaES @Tesla pic.twitter.com/0kHRY1OQun	#tesla inaugura su primera fbrica para vehculos elctricos en #china #teslachina @clubteslaes @tesla pic.twitter.com/0khry1oqun	#tesla inaugura su primera fbrica para vehculos elctricos en #china #teslachina @clubteslaes @tesla pic.twitter.com/0khry1oqun	0.0	neutral	0.0
645		1556894986-1033	https://twitter.com/search?l=&q=%22%24TESLA%22%20since%3A2019-01-01%20until%3A2019-01-31&src=typd	@johannve200	Sr. Vargas	Que hermoso	que hermoso	que hermoso	0.0	neutral	0.0
646		1556894986-1576	https://twitter.com/search?l=&q=%22%24TESLA%22%20since%3A2019-01-01%20until%3A2019-01-31&src=typd	@ioniqelectrico	Ivan 🔌 🚘 🚃 ⛵️ 🌍 ☘️	Que alegria , que @TeslaParaTodos @Tesla nos tenga amparados !!! @wdreams #RFID @IBIL_Movilidad @EasyChargerES @circutor @electromaps @fenieenergia @wall_box @efimobsolutionshttps://twitter.com/ediazcomellas/status/1081298646904246272 …	que alegria , que @teslaparatodos @tesla nos tenga amparados !!! @wdreams #rfid @ibil_movilidad @easychargeres @circutor @electromaps @fenieenergia @wall_box @efimobsolutions	que alegria , que @teslaparatodos @tesla nos tenga amparados !!! @wdreams #rfid @ibil_movilidad @easychargeres @circutor @electromaps @fenieenergia @wall_box @efimobsolutions	0.0	neutral	0.0
648		1556894986-1132	https://twitter.com/search?l=&q=%22%24TESLA%22%20since%3A2019-01-01%20until%3A2019-01-31&src=typd	@innovandtalent	innov and talent	La conducción autónoma a veces comete fallos como este: un vehículo sin conductor de @Tesla ha atropellado a un robot. https://bit.ly/2QFOGrm Vía @QuoRevista #TIC #Tecnología #Movilidad #CocheAutónomopic.twitter.com/lB0oxxsGEg	la conduccin autnoma a veces comete fallos como este: un vehculo sin conductor de @tesla ha atropellado a un robot. va @quorevista #tic #tecnologa #movilidad #cocheautnomopic.twitter.com/lb0oxxsgeg	la conduccin autnoma a veces comete fallos como este: un vehculo sin conductor de @tesla ha atropellado a un robot. va @quorevista #tic #tecnologa #movilidad #cocheautnomopic.twitter.com/lb0oxxsgeg	0.0	neutral	0.0
650		1556894986-1097	https://twitter.com/search?l=&q=%22%24TESLA%22%20since%3A2019-01-01%20until%3A2019-01-31&src=typd	@revistaalianza	Alianza Automotriz	Por 500 dólares podrías tener el cargador de @Tesla, el cual llena de energía el auto un 25% más rápido http://bit.ly/2U9b52k pic.twitter.com/VepyvALKr8	por 500 dlares podras tener el cargador de @tesla, el cual llena de energa el auto un 25% ms rpido	por 500 dlares podras tener el cargador de @tesla, el cual llena de energa el auto un 25% ms rpido	0.0	neutral	0.0
651		1556894986-1473	https://twitter.com/search?l=&q=%22%24TESLA%22%20since%3A2019-01-01%20until%3A2019-01-31&src=typd	@autofacil	autofácil	El configurador del @Tesla Model 3 ya está disponible para España https://www.autofacil.es/tesla/model-3/2019/01/08/configurador-tesla-model-3-disponible/48140.html …	el configurador del @tesla model 3 yeah est disponible para espaa	el configurador del @tesla model 3 yeah est disponible para espaa	0.0	neutral	0.0
653		1556894986-1552	https://twitter.com/search?l=&q=%22%24TESLA%22%20since%3A2019-01-01%20until%3A2019-01-31&src=typd	@Merca20	Merca2.0	"No hagas cosas buenas que parezcan malas", aplicado por @Tesla: https://www.merca20.com/tesla-cae-en-bolsa-y-todo-se-debe-a-una-promocion/ …	"no hagas cosas buenas que parezcan malas", aplicado por @tesla:	"no hagas cosas buenas que parezcan malas", aplicado por @tesla:	0.0	neutral	0.0
654		1556894986-1504	https://twitter.com/search?l=&q=%22%24TESLA%22%20since%3A2019-01-01%20until%3A2019-01-31&src=typd	@elceo__	EL CEO	.@Tesla inicia obra en gigafábrica de Shanghai con miras a fabricar sus autos en China a finales de 2019 https://bit.ly/2FdksKa pic.twitter.com/MPKZ4jzaQt	.@tesla inicia obra en gigafbrica de shanghai con miras a fabricar sus autos en china a finales de 2019	.@tesla inicia obra en gigafbrica de shanghai con miras a fabricar sus autos en china a finales de 2019	0.0	neutral	0.0
657		1556894986-1100	https://twitter.com/search?l=&q=%22%24TESLA%22%20since%3A2019-01-01%20until%3A2019-01-31&src=typd	@Economiahoymx	Economíahoy.mx	Tesla (@Tesla) recibe luz verde para comenzar a vender Model 3 en Europa - http://bit.ly/2CDs4m4 pic.twitter.com/OuDJjzFuY0	tesla (@tesla) recibe luz verde para comenzar a vender model 3 en europa -	tesla (@tesla) recibe luz verde para comenzar a vender model 3 en europa -	0.0	neutral	0.0
658		1556894986-1402	https://twitter.com/search?l=&q=%22%24TESLA%22%20since%3A2019-01-01%20until%3A2019-01-31&src=typd	@electricsun78	David	Vale,podemos comer otra cosa como salami salchichon o jamon de pavo pero ya esto es mas caro.	vale,podemos comer otra cosa como salami salchichon o jamon de pavo pero yeah esto es mas caro.	vale,podemos comer otra cosa como salami salchichon o jamon de pavo pero yeah esto es mas caro.	0.0	neutral	0.0
659		1556894986-1345	https://twitter.com/search?l=&q=%22%24TESLA%22%20since%3A2019-01-01%20until%3A2019-01-31&src=typd	@YoMarioYtu	Ⓜario ⓂarRon	Algún día haré la foto desde el otro lado... en: Supercharger de Tordesillas @Tesla @ClubTeslaES @foroelectricos @slcuervopic.twitter.com/zB2swXaxHu	algn da har la foto desde el otro lado... en: supercharger de tordesillas @tesla @clubteslaes @foroelectricos @slcuervopic.twitter.com/zb2swxaxhu	algn da har la foto desde el otro lado... en: supercharger de tordesillas @tesla @clubteslaes @foroelectricos @slcuervopic.twitter.com/zb2swxaxhu	0.0	neutral	0.0
660		1556894986-1289	https://twitter.com/search?l=&q=%22%24TESLA%22%20since%3A2019-01-01%20until%3A2019-01-31&src=typd	@mexautomotriz	MX Automotive Review	.@Tesla regalará un Model 3 a quien pueda hackear el sistema de seguridad informática del vehículo. El Economista. http://bit.ly/2ssmPAY	.@tesla regalar un model 3 a quien pueda hackear el sistema de seguridad informtica del vehculo. el economista.	.@tesla regalar un model 3 a quien pueda hackear el sistema de seguridad informtica del vehculo. el economista.	0.0	neutral	0.0
661		1556894986-1270	https://twitter.com/search?l=&q=%22%24TESLA%22%20since%3A2019-01-01%20until%3A2019-01-31&src=typd	@Gonzalo7Ledesma	Gonzalo Ledesma	Ésto es la progresión en el número de ventas de @Tesla cada año. El 2019 se irán a más de 350.000. https://twitter.com/JonErlichman/status/1080464302467936256 …	sto es la progresin en el nmero de ventas de @tesla cada ao. el 2019 se irn a ms de 350.000.	sto es la progresin en el nmero de ventas de @tesla cada ao. el 2019 se irn a ms de 350.000.	0.0	neutral	0.0
662		1556894986-1337	https://twitter.com/search?l=&q=%22%24TESLA%22%20since%3A2019-01-01%20until%3A2019-01-31&src=typd	@khirhyalan_ai	Нещасна Данія, піздець всім сподіванням	Wood gas generator?! )))	wood gas generator?! )))	wood gas generator?! )))	0.0	neutral	0.0
667		1556894986-1339	https://twitter.com/search?l=&q=%22%24TESLA%22%20since%3A2019-01-01%20until%3A2019-01-31&src=typd	@neoacevedo	Néstor Acevedo	China le abre las puertas a Tesla https://www.portafolio.co/internacional/china-le-abre-las-puertas-a-tesla-525151 … Señores de @Portafolioco debo corrientes algo en la nota: @elonmusk no fundó @Tesla sino que compró la mayoría de sus acciones.	china le abre las puertas a tesla seores de @portafolioco debo corrientes algo en la nota: @elonmusk no fund @tesla sino que compr la mayora de sus acciones.	china le abre las puertas a tesla seores de @portafolioco debo corrientes algo en la nota: @elonmusk no fund @tesla sino que compr la mayora de sus acciones.	0.0	neutral	0.0
670		1556894986-842	https://twitter.com/search?l=&q=%22%24TESLA%22%20since%3A2019-01-01%20until%3A2019-01-31&src=typd	@YachtTradaren	TryhardTrader 🇫🇮	"Tesla is bad-bias"	"tesla is bad-bias"	"tesla is bad-bias"	0.0	neutral	0.0
672		1556894986-1295	https://twitter.com/search?l=&q=%22%24TESLA%22%20since%3A2019-01-01%20until%3A2019-01-31&src=typd	@vincente	Vincent Everts	en terrecht	en terrecht	en terrecht	0.0	neutral	0.0
673		1556894986-1250	https://twitter.com/search?l=&q=%22%24TESLA%22%20since%3A2019-01-01%20until%3A2019-01-31&src=typd	@Arena_Publica	Arena Pública 🖊️	El multimillonario @elonmusk decidió ir a China en donde se encuentran los tres productores de autos eléctricos más grandes del mundo, después de @Tesla. https://bit.ly/2TC8bCK	el multimillonario @elonmusk decidi ir a china en donde se encuentran los tres productores de autos elctricos ms grandes del mundo, despus de @tesla.	el multimillonario @elonmusk decidi ir a china en donde se encuentran los tres productores de autos elctricos ms grandes del mundo, despus de @tesla.	0.0	neutral	0.0
679		1556894986-1200	https://twitter.com/search?l=&q=%22%24TESLA%22%20since%3A2019-01-01%20until%3A2019-01-31&src=typd	@OficialEnLaMira	Noticias En La Mira	La empresa automotriz @Tesla anunció que habrá un recorte del 7% en su plantilla para la producción de un nuevo modelo https://bit.ly/2T2jbtx pic.twitter.com/voqejZ8R4S	la empresa automotriz @tesla anunci que habr un recorte del 7% en su plantilla para la produccin de un nuevo modelo	la empresa automotriz @tesla anunci que habr un recorte del 7% en su plantilla para la produccin de un nuevo modelo	0.0	neutral	0.0
681		1556894986-1057	https://twitter.com/search?l=&q=%22%24TESLA%22%20since%3A2019-01-01%20until%3A2019-01-31&src=typd	@isuriv	isuriv 🌐 👽	Viendo la noticia de electrek, los inversores en corto de @Tesla, están intentando salirse con la suya otra vez. https://electrek.co/2019/01/23/tsla-tesla-wall-street-against-critical-time/#more-83032 …. Ánimo @elonmusk	viendo la noticia de electrek, los inversores en corto de @tesla, estn intentando salirse con la suya otra vez. #more-83032. nimo @elonmusk	viendo la noticia de electrek, los inversores en corto de @tesla, estn intentando salirse con la suya otra vez. #more-83032. nimo @elonmusk	0.0	neutral	0.0
683		1556894986-1399	https://twitter.com/search?l=&q=%22%24TESLA%22%20since%3A2019-01-01%20until%3A2019-01-31&src=typd	@javitovather	Javito 🔋 🔋	por momentos me lo inagino de verdad, q ganas de tenerloooo	por momentos me lo inagino de verdad, q ganas de tenerloooo	por momentos me lo inagino de verdad, q ganas de tenerloooo	0.0	neutral	0.0
684		1556894986-1113	https://twitter.com/search?l=&q=%22%24TESLA%22%20since%3A2019-01-01%20until%3A2019-01-31&src=typd	@TecnoLocura	TecnoLocura 📹 📲	Tesla ya no suministrará electricidad gratuita y aumenta su precio Novedades de @Tesla https://tecnolocura.es/tesla-electricidad-gratuita-el-precio/ …	tesla yeah no suministrar electricidad gratuita y aumenta su precio novedades de @tesla	tesla yeah no suministrar electricidad gratuita y aumenta su precio novedades de @tesla	0.0	neutral	0.0
685		1556894986-1382	https://twitter.com/search?l=&q=%22%24TESLA%22%20since%3A2019-01-01%20until%3A2019-01-31&src=typd	@STesla3	STesla	El Barco acaba de zarpar del Puerto de San Francisco EEUU @TeslaM3Spain los #Tesla #Model3 están de camino a @TeslaEu ...... #Model3 #itscoming #Europepic.twitter.com/0Lhdhw7cuy	el barco acaba de zarpar del puerto de san francisco eeuu @teslam3spain los #tesla #model3 estn de camino a @teslaeu ...... #model3 #itscoming #europepic.twitter.com/0lhdhw7cuy	el barco acaba de zarpar del puerto de san francisco eeuu @teslam3spain los #tesla #model3 estn de camino a @teslaeu ...... #model3 #itscoming #europepic.twitter.com/0lhdhw7cuy	0.0	neutral	0.0
686		1556894986-889	https://twitter.com/search?l=&q=%22%24TESLA%22%20since%3A2019-01-01%20until%3A2019-01-31&src=typd	@foroelectricos	ForoCochesEléctricos	#Tesla cambia las denominaciones del Model S y X. Nueva versión de acceso con batería limitada por software https://forococheselectricos.com/2019/01/tesla-cambia-las-denominaciones-del-model-s-y-x-nueva-version-de-acceso-con-bateria-limitada-por-software.html … #TeslaModelS #TeslaModelX @Tesla pic.twitter.com/r0I40PEbBA	#tesla cambia las denominaciones del model s y x. nueva versin de acceso con batera limitada por software #teslamodels #teslamodelx @tesla pic.twitter.com/r0i40pebba	#tesla cambia las denominaciones del model s y x. nueva versin de acceso con batera limitada por software #teslamodels #teslamodelx @tesla pic.twitter.com/r0i40pebba	0.0	neutral	0.0
687		1556894986-1627	https://twitter.com/search?l=&q=%22%24TESLA%22%20since%3A2019-01-01%20until%3A2019-01-31&src=typd	@gbudino	Gabriel Budiño	Fanfarrón	fanfarrn	fanfarrn	0.0	neutral	0.0
688		1556894986-1561	https://twitter.com/search?l=&q=%22%24TESLA%22%20since%3A2019-01-01%20until%3A2019-01-31&src=typd	@SimonLevyMx	Simón Levy	Ya estamos en eso	yeah estamos en eso	yeah estamos en eso	0.0	neutral	0.0
690		1556894986-1644	https://twitter.com/search?l=&q=%22%24TESLA%22%20since%3A2019-01-01%20until%3A2019-01-31&src=typd	@motorpuntoes	motor.es	Así es producido el Tesla Model 3: un vídeo nos adentra en la planta de Fremont http://bit.ly/2C5bHib @Tesla #Tesla #TeslaModel3 #CochesEléctricospic.twitter.com/qwY6lnDPcI	as es producido el tesla model 3: un vdeo nos adentra en la planta de fremont @tesla #tesla #teslamodel3 #cocheselctricospic.twitter.com/qwy6lndpci	as es producido el tesla model 3: un vdeo nos adentra en la planta de fremont @tesla #tesla #teslamodel3 #cocheselctricospic.twitter.com/qwy6lndpci	0.0	neutral	0.0
692		1556894986-1157	https://twitter.com/search?l=&q=%22%24TESLA%22%20since%3A2019-01-01%20until%3A2019-01-31&src=typd	@larazon_es	La Razón	#Sociedad @Tesla, un premio para los hackers http://lrzn.es/nifua1 pic.twitter.com/E1C30HL5mN	#sociedad @tesla, un premio para los hackers	#sociedad @tesla, un premio para los hackers	0.0	neutral	0.0
694		1556894986-1460	https://twitter.com/search?l=&q=%22%24TESLA%22%20since%3A2019-01-01%20until%3A2019-01-31&src=typd	@huevosalmotor	Rave Grohl	#NoHayGasolina esto no pasaría si todos usáramos @Tesla	#nohaygasolina esto no pasara si todos usramos @tesla	#nohaygasolina esto no pasara si todos usramos @tesla	0.0	neutral	0.0
695		1556894986-1683	https://twitter.com/search?l=&q=%22%24TESLA%22%20since%3A2019-01-01%20until%3A2019-01-31&src=typd	@Lilibarpe	Das Haus Lila	Felicidades Elon que el 2019 esté lleno de descubrimientos y nos lleves a Marte!!!	felicidades elon que el 2019 est lleno de descubrimientos y nos lleves a marte!!!	felicidades elon que el 2019 est lleno de descubrimientos y nos lleves a marte!!!	0.0	neutral	0.0
698		1556894986-848	https://twitter.com/search?l=&q=%22%24TESLA%22%20since%3A2019-01-01%20until%3A2019-01-31&src=typd	@jean_steffe	Jean	Cuando pase por alli la siguiente vez te contesto.	cuando pase por alli la siguiente vez te contesto.	cuando pase por alli la siguiente vez te contesto.	0.0	neutral	0.0
699		1556894986-953	https://twitter.com/search?l=&q=%22%24TESLA%22%20since%3A2019-01-01%20until%3A2019-01-31&src=typd	@DomoElectra	Domo Electra	@Enerkia también pero no se aún el límite...	@enerkia tambin pero no se an el lmite...	@enerkia tambin pero no se an el lmite...	0.0	neutral	0.0
700		1556894986-1249	https://twitter.com/search?l=&q=%22%24TESLA%22%20since%3A2019-01-01%20until%3A2019-01-31&src=typd	@maselectricos	Somos Electricos	El referral program de @Tesla adelanta su fin al 1 de febrero de 2019, si quieres 6 meses de superchargers gratis el momento de hacerlo es ahora !! Aquí te explicamos como hacerlo https://somoselectricos.com/promocion-6-meses-de-supercharger-gratis-tesla/ … , puedes usar nuestro código http://ts.la/antonio7407 https://twitter.com/elonmusk/status/1085771520058679297 …	el referral program de @tesla adelanta su fin al 1 de febrero de 2019, si quieres 6 meses de superchargers gratis el momento de hacerlo es ahora !! aqu te explicamos como hacerlo , puedes usar nuestro cdigo	el referral program de @tesla adelanta su fin al 1 de febrero de 2019, si quieres 6 meses de superchargers gratis el momento de hacerlo es ahora !! aqu te explicamos como hacerlo , puedes usar nuestro cdigo	0.0	neutral	0.0
702		1556894986-1090	https://twitter.com/search?l=&q=%22%24TESLA%22%20since%3A2019-01-01%20until%3A2019-01-31&src=typd	@SA_Diego_	Diego Soria	@slcuervo ya te queda menos	@slcuervo yeah te queda menos	@slcuervo yeah te queda menos	0.0	neutral	0.0
709		1556894986-1451	https://twitter.com/search?l=&q=%22%24TESLA%22%20since%3A2019-01-01%20until%3A2019-01-31&src=typd	@hyecom	HíbridosyEléctricos	Actualidad @Tesla: Las versiones más baratas del #TeslaModel3 se fabricarán en China a partir de este año y las más caras seguirán en Estados Unidos https://www.hibridosyelectricos.com/articulo/actualidad/versiones-mas-baratas-tesla-model-3-fabricaran-china-partir-ano/20190109115002024411.html … Te lo cuenta @jjcastells en @hyecom	actualidad @tesla: las versiones ms baratas del #teslamodel3 se fabricarn en china a partir de este ao y las ms caras seguirn en estados unidos te lo cuenta @jjcastells en @hyecom	actualidad @tesla: las versiones ms baratas del #teslamodel3 se fabricarn en china a partir de este ao y las ms caras seguirn en estados unidos te lo cuenta @jjcastells en @hyecom	0.0	neutral	0.0
710		1556894986-950	https://twitter.com/search?l=&q=%22%24TESLA%22%20since%3A2019-01-01%20until%3A2019-01-31&src=typd	@Forbes_es	Forbes_es	Descubre los gustos más lujosos de @elonmusk, CEO de @Tesla http://forbes.es/life/45397/estas-son-las-marcas-de-lujo-preferidas-de-elon-musk/ …	descubre los gustos ms lujosos de @elonmusk, ceo de @tesla	descubre los gustos ms lujosos de @elonmusk, ceo de @tesla	0.0	neutral	0.0
714		1556894986-1089	https://twitter.com/search?l=&q=%22%24TESLA%22%20since%3A2019-01-01%20until%3A2019-01-31&src=typd	@ESETLA	ESET Latinoamérica	Habría que chequear los términos y condiciones	habra que chequear los trminos y condiciones	habra que chequear los trminos y condiciones	0.0	neutral	0.0
716		1556894986-997	https://twitter.com/search?l=&q=%22%24TESLA%22%20since%3A2019-01-01%20until%3A2019-01-31&src=typd	@PauAgif	Pau	Si, http://www.electraavellana.com , una comercialitzadora y distribuidora de trato directo y con más de 100 años de experiencia en el sector! Te la recomiendo Saludos.	si, una comercialitzadora y distribuidora de trato directo y con ms de 100 aos de experiencia en el sector! te la recomiendo saludos.	si, una comercialitzadora y distribuidora de trato directo y con ms de 100 aos de experiencia en el sector! te la recomiendo saludos.	0.0	neutral	0.0
717		1556894986-1393	https://twitter.com/search?l=&q=%22%24TESLA%22%20since%3A2019-01-01%20until%3A2019-01-31&src=typd	@micamarayyo	Mi cámara y yo	¡¡Arrancamos!! En 2018 se han vendido en #Madrid alrededor de 7000 coches eléctricos. Nosotros os presentamos el coche de este tipo más caro del mercado @ClubTeslaES @Tesla #MCYquecochemecompropic.twitter.com/6iN6coHarw	arrancamos!! en 2018 se han vendido en #madrid alrededor de 7000 coches elctricos. nosotros os presentamos el coche de este tipo ms caro del mercado @clubteslaes @tesla #mcyquecochemecompropic.twitter.com/6in6coharw	arrancamos!! en 2018 se han vendido en #madrid alrededor de 7000 coches elctricos. nosotros os presentamos el coche de este tipo ms caro del mercado @clubteslaes @tesla #mcyquecochemecompropic.twitter.com/6in6coharw	0.0	neutral	0.0
718		1556894986-827	https://twitter.com/search?l=&q=%22%24TESLA%22%20since%3A2019-01-01%20until%3A2019-01-31&src=typd	@juanmiguelworld	Juan M Molina	$Tesla Inc. TSLA, -5.67% anunció en una conferencia telefónica el miércoles que el Director Financiero Deepak Ahuja se retirará por segunda vez, y será reemplazado por el vicepresidente de finanzas Zach Kirkhorn.	$tesla inc. tsla, -5.67% anunci en una conferencia telefnica el mircoles que el director financiero deepak ahuja se retirar por segunda vez, y ser reemplazado por el vicepresidente de finanzas zach kirkhorn.	$tesla inc. tsla, -5.67% anunci en una conferencia telefnica el mircoles que el director financiero deepak ahuja se retirar por segunda vez, y ser reemplazado por el vicepresidente de finanzas zach kirkhorn.	0.0	neutral	0.0
725		1556894986-1236	https://twitter.com/search?l=&q=%22%24TESLA%22%20since%3A2019-01-01%20until%3A2019-01-31&src=typd	@electro_coches	ElectroCoches	¿Qué vehículos eléctricos llegan en 2019? https://buff.ly/2QWqH74 @Tesla @kiamotorsiberia @NissanEV_ESP @DS_Espana @MBenzEspana @MINIEspana @PeugeotESpic.twitter.com/L5sivp5VsW	qu vehculos elctricos llegan en 2019? @tesla @kiamotorsiberia @nissanev_esp @ds_espana @mbenzespana @miniespana @peugeotespic.twitter.com/l5sivp5vsw	qu vehculos elctricos llegan en 2019? @tesla @kiamotorsiberia @nissanev_esp @ds_espana @mbenzespana @miniespana @peugeotespic.twitter.com/l5sivp5vsw	0.0	neutral	0.0
729		1556894986-1617	https://twitter.com/search?l=&q=%22%24TESLA%22%20since%3A2019-01-01%20until%3A2019-01-31&src=typd	@Merca20	Merca2.0	.@Netflix; @Apple; @Tesla… y más datos sobre #marcas y #empresas que debes conocer hoy:https://www.merca20.com/los-5-datos-para-comenzar-este-jueves-2/ …	.@netflix; @apple; @tesla y ms datos sobre #marcas y #empresas que debes conocer hoy:	.@netflix; @apple; @tesla y ms datos sobre #marcas y #empresas que debes conocer hoy:	0.0	neutral	0.0
730		1556894986-1562	https://twitter.com/search?l=&q=%22%24TESLA%22%20since%3A2019-01-01%20until%3A2019-01-31&src=typd	@motorpuntoes	motor.es	El configurador del Tesla Model 3 ya está abierto en nuestro mercado http://bit.ly/2C20UVJ @Tesla @ClubTeslaES #Tesla #tesla #TeslaModel3 #teslamodel3 #EV #electricopic.twitter.com/mf8dEcHjIN	el configurador del tesla model 3 yeah est abierto en nuestro mercado @tesla @clubteslaes #tesla #tesla #teslamodel3 #teslamodel3 #ev #electricopic.twitter.com/mf8dechjin	el configurador del tesla model 3 yeah est abierto en nuestro mercado @tesla @clubteslaes #tesla #tesla #teslamodel3 #teslamodel3 #ev #electricopic.twitter.com/mf8dechjin	0.0	neutral	0.0
732		1556894986-1338	https://twitter.com/search?l=&q=%22%24TESLA%22%20since%3A2019-01-01%20until%3A2019-01-31&src=typd	@jagzzh	jagzzh	Un @Tesla, no espera mejor un @AutomobiliRimac, no ya se otro presidente.https://twitter.com/Poligvb/status/1084483990415990785 …	un @tesla, no espera mejor un @automobilirimac, no yeah se otro presidente.	un @tesla, no espera mejor un @automobilirimac, no yeah se otro presidente.	0.0	neutral	0.0
735		1556894986-1315	https://twitter.com/search?l=&q=%22%24TESLA%22%20since%3A2019-01-01%20until%3A2019-01-31&src=typd	@foroelectricos	ForoCochesEléctricos	¿Por qué @Tesla ha eliminado los Model S 75D y Model X 75D? ¿Hay unas nuevas baterías en camino? https://forococheselectricos.com/2019/01/por-que-tesla-ha-eliminado-los-model-s-75d-y-model-x-75d-hay-unas-nuevas-baterias-en-camino.html …pic.twitter.com/lEnhWMQW2G	por qu @tesla ha eliminado los model s 75d y model x 75d? hay unas nuevas bateras en camino?	por qu @tesla ha eliminado los model s 75d y model x 75d? hay unas nuevas bateras en camino?	0.0	neutral	0.0
739		1556894986-1135	https://twitter.com/search?l=&q=%22%24TESLA%22%20since%3A2019-01-01%20until%3A2019-01-31&src=typd	@randywweeks	Randy, a backyard bombardier	Peak capitalism	peak capitalism	peak capitalism	0.0	neutral	0.0
741		1556894986-1087	https://twitter.com/search?l=&q=%22%24TESLA%22%20since%3A2019-01-01%20until%3A2019-01-31&src=typd	@injustice_72	injustice	20 mal xDD	20 mal xdd	20 mal xdd	0.0	neutral	0.0
742		1556894986-1343	https://twitter.com/search?l=&q=%22%24TESLA%22%20since%3A2019-01-01%20until%3A2019-01-31&src=typd	@janelebre	Jane 🐇	Testando @RGMoronipic.twitter.com/By0F2NIE8c	testando @rgmoronipic.twitter.com/by0f2nie8c	testando @rgmoronipic.twitter.com/by0f2nie8c	0.0	neutral	0.0
744		1556894986-1354	https://twitter.com/search?l=&q=%22%24TESLA%22%20since%3A2019-01-01%20until%3A2019-01-31&src=typd	@ErikPs_XXI	Rata Gótica	Pues si dejan varo los jueguitos y el streaming :'v	pues si dejan varo los jueguitos y el streaming :'v	pues si dejan varo los jueguitos y el streaming :'v	0.0	neutral	0.0
745		1556894986-1130	https://twitter.com/search?l=&q=%22%24TESLA%22%20since%3A2019-01-01%20until%3A2019-01-31&src=typd	@Posventa_info	Posventa.info	@TrendMicro se asocia a @Tesla para ofrecer soluciones de #ciberseguridadhttps://www.posventa.info/empresas/trend-micro-se-asocia-a-tesla-para-ofrecer-soluciones-de-ciberseguridad_15133093_102.html?utm_source=Twitter&utm_medium=Social&utm_content=Post …	@trendmicro se asocia a @tesla para ofrecer soluciones de #ciberseguridad	@trendmicro se asocia a @tesla para ofrecer soluciones de #ciberseguridad	0.0	neutral	0.0
746		1556894986-1389	https://twitter.com/search?l=&q=%22%24TESLA%22%20since%3A2019-01-01%20until%3A2019-01-31&src=typd	@EjeCentral	EjeCentral	Demandan a @Tesla por accidente mortal con uno de sus coches; además enfrenta a varias denuncias por otros incidentes en los que estuvieron implicados sus vehículos de alta tecnología https://bit.ly/2smXSXC pic.twitter.com/nP5sT6tqLa	demandan a @tesla por accidente mortal con uno de sus coches; adems enfrenta a varias denuncias por otros incidentes en los que estuvieron implicados sus vehculos de alta tecnologa	demandan a @tesla por accidente mortal con uno de sus coches; adems enfrenta a varias denuncias por otros incidentes en los que estuvieron implicados sus vehculos de alta tecnologa	0.0	neutral	0.0
749		1556894986-1416	https://twitter.com/search?l=&q=%22%24TESLA%22%20since%3A2019-01-01%20until%3A2019-01-31&src=typd	@jean_steffe	Jean	Apesar de estar en un centro comercial este punto siempre esta lleno de vehículos de combustión aparcado. Los de seguridad no hacen nada a respecto. Espero que @Tesla tome medidas.	apesar de estar en un centro comercial este punto siempre esta lleno de vehculos de combustin aparcado. los de seguridad no hacen nada a respecto. espero que @tesla tome medidas.	apesar de estar en un centro comercial este punto siempre esta lleno de vehculos de combustin aparcado. los de seguridad no hacen nada a respecto. espero que @tesla tome medidas.	0.0	neutral	0.0
750		1556894986-949	https://twitter.com/search?l=&q=%22%24TESLA%22%20since%3A2019-01-01%20until%3A2019-01-31&src=typd	@JAExtremera	Alberto Extremera	Una vez dispongas de una tarifa para la carga del vehículo, como el precio punta sube, merece mucho la pena instalar un kit fotovoltáico para autoconsumo sin batería y vertido "cero" por lo pronto. Incluso uno pequeño de 1.500Kw-2500Kw se amortiza muy rápido. Comprobadlo.	una vez dispongas de una tarifa para la carga del vehculo, como el precio punta sube, merece mucho la pena instalar un kit fotovoltico para autoconsumo sin batera y vertido "cero" por lo pronto. incluso uno pequeo de 1.500kw-2500kw se amortiza muy rpido. comprobadlo.	una vez dispongas de una tarifa para la carga del vehculo, como el precio punta sube, merece mucho la pena instalar un kit fotovoltico para autoconsumo sin batera y vertido "cero" por lo pronto. incluso uno pequeo de 1.500kw-2500kw se amortiza muy rpido. comprobadlo.	0.0	neutral	0.0
751		1556894986-1074	https://twitter.com/search?l=&q=%22%24TESLA%22%20since%3A2019-01-01%20until%3A2019-01-31&src=typd	@VesperEdgar	Edgar mendoza	Genial video @cvander y de paso que chingo @Tesla tienes.	genial video @cvander y de paso que chingo @tesla tienes.	genial video @cvander y de paso que chingo @tesla tienes.	0.0	neutral	0.0
752		1556894986-1068	https://twitter.com/search?l=&q=%22%24TESLA%22%20since%3A2019-01-01%20until%3A2019-01-31&src=typd	@isuriv	isuriv 🌐 👽	El #gloviscaptain podría llevar 6600 @Tesla #Model3. En el #GlovisCosmos podría llevar 6600. Lo que es curioso es el #GlovisSymphony que no lo indica.pic.twitter.com/Biba9rxl0v	el #gloviscaptain podra llevar 6600 @tesla #model3. en el #gloviscosmos podra llevar 6600. lo que es curioso es el #glovissymphony que no lo indica.pic.twitter.com/biba9rxl0v	el #gloviscaptain podra llevar 6600 @tesla #model3. en el #gloviscosmos podra llevar 6600. lo que es curioso es el #glovissymphony que no lo indica.pic.twitter.com/biba9rxl0v	0.0	neutral	0.0
753		1556894986-1234	https://twitter.com/search?l=&q=%22%24TESLA%22%20since%3A2019-01-01%20until%3A2019-01-31&src=typd	@motorpuntoes	motor.es	Volkswagen iniciará la ofensiva eléctrica contra Tesla en septiembre con el ID. http://bit.ly/2Csh62L @VW_es @vw_es_prensa #VW #vw #Volkswagen #carnews #VolkswagenID #ID #VWID #cocheselectricos #ElectricCars #EV #evcars #tesla @Tesla pic.twitter.com/sAhUrmV29L	volkswagen iniciar la ofensiva elctrica contra tesla en septiembre con el i would. @vw_es @vw_es_prensa #vw #vw #volkswagen #carnews #volkswagenid #i would #vwid #cocheselectricos #electriccars #ev #evcars #tesla @tesla pic.twitter.com/sahurmv29l	volkswagen iniciar la ofensiva elctrica contra tesla en septiembre con el i would. @vw_es @vw_es_prensa #vw #vw #volkswagen #carnews #volkswagenid #i would #vwid #cocheselectricos #electriccars #ev #evcars #tesla @tesla pic.twitter.com/sahurmv29l	0.0	neutral	0.0
754		1556894986-1628	https://twitter.com/search?l=&q=%22%24TESLA%22%20since%3A2019-01-01%20until%3A2019-01-31&src=typd	@Economiahoymx	Economíahoy.mx	Tesla (@Tesla) cae en bolsa al incumplir las expectativas de vehículos entregados en el cuarto trimestre - http://bit.ly/2CKT2tu pic.twitter.com/U3Cm5gMA3N	tesla (@tesla) cae en bolsa al incumplir las expectativas de vehculos entregados en el cuarto trimestre -	tesla (@tesla) cae en bolsa al incumplir las expectativas de vehculos entregados en el cuarto trimestre -	0.0	neutral	0.0
755		1556894986-1190	https://twitter.com/search?l=&q=%22%24TESLA%22%20since%3A2019-01-01%20until%3A2019-01-31&src=typd	@DomoelectraL	DOMOELECTRA_LA	@slcuervo sin duda mi querido colega y luego enrolarse en lograr una colaboracion con @elonmusk @DomoelectraL siempre atento desde #america todo un sueño el @Tesla en ene este continente	@slcuervo sin duda mi querido colega y luego enrolarse en lograr una colaboracion con @elonmusk @domoelectral siempre atento desde #america todo un sueo el @tesla en ene este continente	@slcuervo sin duda mi querido colega y luego enrolarse en lograr una colaboracion con @elonmusk @domoelectral siempre atento desde #america todo un sueo el @tesla en ene este continente	0.0	neutral	0.0
758		1556894986-1176	https://twitter.com/search?l=&q=%22%24TESLA%22%20since%3A2019-01-01%20until%3A2019-01-31&src=typd	@GEEKnaranja	GEEKnaranja	@Tesla despedirá al 7% de la plantilla: el futuro que se presenta es "muy difícil" http://flip.it/fOtdLr	@tesla despedir al 7% de la plantilla: el futuro que se presenta es "muy difcil"	@tesla despedir al 7% de la plantilla: el futuro que se presenta es "muy difcil"	0.0	neutral	0.0
759		1556894986-1276	https://twitter.com/search?l=&q=%22%24TESLA%22%20since%3A2019-01-01%20until%3A2019-01-31&src=typd	@McDanno5_0	DANNY {DANNO} AVENGER ツ	El Tesla Roadster puede que sea hasta el momento el único coche de su gama que me llama pero, QUE OS CUESTA HACER UN INTERIOR BONITO?! @Tesla	el tesla roadster puede que sea hasta el momento el nico coche de su gama que me llama pero, que os cuesta hacer un interior bonito?! @tesla	el tesla roadster puede que sea hasta el momento el nico coche de su gama que me llama pero, que os cuesta hacer un interior bonito?! @tesla	0.0	neutral	0.0
760		1556894986-1637	https://twitter.com/search?l=&q=%22%24TESLA%22%20since%3A2019-01-01%20until%3A2019-01-31&src=typd	@GonzaloGGM	Gonzalo García	.@Tesla se queda con un stock de más de 3.000 #Model3 en Estados Unidos https://www.hibridosyelectricos.com/articulo/actualidad/tesla-queda-stock-mas-3000-model-3-estados-unidos/20190102101117024260.html … vía @hyecompic.twitter.com/oZBH0H0r4z	.@tesla se queda con un stock de ms de 3.000 #model3 en estados unidos va @hyecompic.twitter.com/ozbh0h0r4z	.@tesla se queda con un stock de ms de 3.000 #model3 en estados unidos va @hyecompic.twitter.com/ozbh0h0r4z	0.0	neutral	0.0
761		1556894986-920	https://twitter.com/search?l=&q=%22%24TESLA%22%20since%3A2019-01-01%20until%3A2019-01-31&src=typd	@adrian63355727	Addry'S	La gente que sabotea @Tesla pic.twitter.com/qsoLiNRYfo	la gente que sabotea @tesla pic.twitter.com/qsolinryfo	la gente que sabotea @tesla pic.twitter.com/qsolinryfo	0.0	neutral	0.0
763		1556894986-828	https://twitter.com/search?l=&q=%22%24TESLA%22%20since%3A2019-01-01%20until%3A2019-01-31&src=typd	@juanmiguelworld	Juan M Molina	$Tesla reportó un segundo trimestre consecutivo de ganancias por primera vez en la historia de la compañía el miércoles por la tarde, pero las acciones cayeron levemente en las operaciones posteriores al cierre, ya que las ganancias fueron ligeramente más bajas de lo esperado.	$tesla report un segundo trimestre consecutivo de ganancias por primera vez en la historia de la compaa el mircoles por la tarde, pero las acciones cayeron levemente en las operaciones posteriores al cierre, yeah que las ganancias fueron ligeramente ms bajas de lo esperado.	$tesla report un segundo trimestre consecutivo de ganancias por primera vez en la historia de la compaa el mircoles por la tarde, pero las acciones cayeron levemente en las operaciones posteriores al cierre, yeah que las ganancias fueron ligeramente ms bajas de lo esperado.	0.0	neutral	0.0
764		1556894986-902	https://twitter.com/search?l=&q=%22%24TESLA%22%20since%3A2019-01-01%20until%3A2019-01-31&src=typd	@AceitedePalma	Jaime M	Hacer como hacemos cuando aparcan en discapacitados, atraviesas el coche detrás, y lo dejas cargando... Seguro que por vergüenza ni llaman	hacer como hacemos cuando aparcan en discapacitados, atraviesas el coche detrs, y lo dejas cargando... seguro que por vergenza ni llaman	hacer como hacemos cuando aparcan en discapacitados, atraviesas el coche detrs, y lo dejas cargando... seguro que por vergenza ni llaman	0.0	neutral	0.0
765		1556894986-1330	https://twitter.com/search?l=&q=%22%24TESLA%22%20since%3A2019-01-01%20until%3A2019-01-31&src=typd	@indevos_RT	INDEVOS / Universidad EAN	Estuvimos dandole un vistazo al @Tesla #Model3 Increible la innovación, desarrollo y apuesta que hacen para imponer la movilidad electrica en el mundo. Asi como la apuesta de @UniversidadEan con este mismo objetivo. #LiveCi #MovilidadSosteniblepic.twitter.com/2RwnZvu4Lf	estuvimos dandole un vistazo al @tesla #model3 increible la innovacin, desarrollo y apuesta que hacen para imponer la movilidad electrica en el mundo. asi como la apuesta de @universidadean con este mismo objetivo. #liveci #movilidadsosteniblepic.twitter.com/2rwnzvu4lf	estuvimos dandole un vistazo al @tesla #model3 increible la innovacin, desarrollo y apuesta que hacen para imponer la movilidad electrica en el mundo. asi como la apuesta de @universidadean con este mismo objetivo. #liveci #movilidadsosteniblepic.twitter.com/2rwnzvu4lf	0.0	neutral	0.0
766		1556894986-954	https://twitter.com/search?l=&q=%22%24TESLA%22%20since%3A2019-01-01%20until%3A2019-01-31&src=typd	@DomoElectra	Domo Electra	Con @Tesla no ocurre y pronto con ningún eléctrico @EasyChargerES	con @tesla no ocurre y pronto con ningn elctrico @easychargeres	con @tesla no ocurre y pronto con ningn elctrico @easychargeres	0.0	neutral	0.0
767		1556894986-1629	https://twitter.com/search?l=&q=%22%24TESLA%22%20since%3A2019-01-01%20until%3A2019-01-31&src=typd	@anouarhamman	fight4renewables	Perfecto para eso sirven los cables de 7 metros o más! Hay que tomar siempre una foto del #icetard antes de bloquear le! En caso de degradación del vehículo	perfecto para eso sirven los cables de 7 metros o ms! hay que tomar siempre una foto del #icetard antes de bloquear le! en caso de degradacin del vehculo	perfecto para eso sirven los cables de 7 metros o ms! hay que tomar siempre una foto del #icetard antes de bloquear le! en caso de degradacin del vehculo	0.0	neutral	0.0
768		1556894986-1211	https://twitter.com/search?l=&q=%22%24TESLA%22%20since%3A2019-01-01%20until%3A2019-01-31&src=typd	@AP_Noticias	AP Noticias	.@Tesla planea reducir su plantilla en un 7%; el director @elonmusk alega que el "camino por delante es muy difícil" para la fabricante de automóviles eléctricos y paneles solareshttp://apne.ws/QsGsRMl	.@tesla planea reducir su plantilla en un 7%; el director @elonmusk alega que el "camino por delante es muy difcil" para la fabricante de automviles elctricos y paneles solares	.@tesla planea reducir su plantilla en un 7%; el director @elonmusk alega que el "camino por delante es muy difcil" para la fabricante de automviles elctricos y paneles solares	0.0	neutral	0.0
770		1556894986-1072	https://twitter.com/search?l=&q=%22%24TESLA%22%20since%3A2019-01-01%20until%3A2019-01-31&src=typd	@legolas_83	@lberto Muñoz	Y la emoción de comprar un coche q ni has visto ni conducido?	y la emocin de comprar un coche q ni has visto ni conducido?	y la emocin de comprar un coche q ni has visto ni conducido?	0.0	neutral	0.0
771		1556894986-906	https://twitter.com/search?l=&q=%22%24TESLA%22%20since%3A2019-01-01%20until%3A2019-01-31&src=typd	@nathan_chem	Nathan	Tesla 19Q1 sales record.	tesla 19q1 sales record.	tesla 19q1 sales record.	0.0	neutral	0.0
772		1556894986-1454	https://twitter.com/search?l=&q=%22%24TESLA%22%20since%3A2019-01-01%20until%3A2019-01-31&src=typd	@pliszt85	Piotr Manuelovich	Deberían de expropiar los carros @Tesla qué hay en CDMX para llevar víveres a los que se quedaron sin gasolina	deberan de expropiar los carros @tesla qu hay en cdmx para llevar vveres a los que se quedaron sin gasolina	deberan de expropiar los carros @tesla qu hay en cdmx para llevar vveres a los que se quedaron sin gasolina	0.0	neutral	0.0
773		1556894986-1510	https://twitter.com/search?l=&q=%22%24TESLA%22%20since%3A2019-01-01%20until%3A2019-01-31&src=typd	@Cambio16	Cambio16	.@Tesla abrió un proceso de concesión para construir una planta de 2.000 millones de dólares en Shanghái, calificada como una Gigafábrica http://ow.ly/2apN30ncTsh pic.twitter.com/ucgcC6nXdK	.@tesla abri un proceso de concesin para construir una planta de 2.000 millones de dlares en shanghi, calificada como una gigafbrica	.@tesla abri un proceso de concesin para construir una planta de 2.000 millones de dlares en shanghi, calificada como una gigafbrica	0.0	neutral	0.0
775		1556894986-1241	https://twitter.com/search?l=&q=%22%24TESLA%22%20since%3A2019-01-01%20until%3A2019-01-31&src=typd	@WorldEnergyTrad	WorldEnergyTrade	Conoce las últimas características del nuevo cargador doméstico de #Tesla ¿Será más rápido que su antecesor? https://buff.ly/2stXJlm #energy #power #future #technology #innovation #smarthomes #breaking #news #today #17ene @Tesla pic.twitter.com/DtELu6TRYB	conoce las ltimas caractersticas del nuevo cargador domstico de #tesla ser ms rpido que su antecesor? #energy #power #future #technology #innovation #smarthomes #breaking #news #today #17ene @tesla pic.twitter.com/dtelu6tryb	conoce las ltimas caractersticas del nuevo cargador domstico de #tesla ser ms rpido que su antecesor? #energy #power #future #technology #innovation #smarthomes #breaking #news #today #17ene @tesla pic.twitter.com/dtelu6tryb	0.125	neutral	0.0
779		1556894986-1290	https://twitter.com/search?l=&q=%22%24TESLA%22%20since%3A2019-01-01%20until%3A2019-01-31&src=typd	@foroelectricos	ForoCochesEléctricos	Más teorías de por qué Tesla ha eliminado las versiones de 75 kWh del Model S y X https://forococheselectricos.com/2019/01/mas-teorias-de-por-que-tesla-ha-eliminado-las-versiones-de-75-kwh-del-model-s-y-x.html … #Tesla #TeslaModelS @Tesla pic.twitter.com/1n40h5xW56	ms teoras de por qu tesla ha eliminado las versiones de 75 kwh del model s y x #tesla #teslamodels @tesla pic.twitter.com/1n40h5xw56	ms teoras de por qu tesla ha eliminado las versiones de 75 kwh del model s y x #tesla #teslamodels @tesla pic.twitter.com/1n40h5xw56	0.0	neutral	0.0
780		1556894986-904	https://twitter.com/search?l=&q=%22%24TESLA%22%20since%3A2019-01-01%20until%3A2019-01-31&src=typd	@Miguelpajel	Miguel López Rdez. 	Un par de ruedas pinchadas y se acaba el tema	un par de ruedas pinchadas y se acaba el tema	un par de ruedas pinchadas y se acaba el tema	0.0	neutral	0.0
784		1556894986-1524	https://twitter.com/search?l=&q=%22%24TESLA%22%20since%3A2019-01-01%20until%3A2019-01-31&src=typd	@lilloscar	Amado	Y la armadora @Tesla empezará la nave industrial #Gigafactory2 en China, ojalá en México llegue a haber una de estas nuevas y necesarias armadoras, al menos con @realDonaldTrump no será, pero ojalá algún día.	y la armadora @tesla empezar la nave industrial #gigafactory2 en china, ojal en mxico llegue a haber una de estas nuevas y necesarias armadoras, al menos con @realdonaldtrump no ser, pero ojal algn da.	y la armadora @tesla empezar la nave industrial #gigafactory2 en china, ojal en mxico llegue a haber una de estas nuevas y necesarias armadoras, al menos con @realdonaldtrump no ser, pero ojal algn da.	0.0	neutral	0.0
786		1556894986-990	https://twitter.com/search?l=&q=%22%24TESLA%22%20since%3A2019-01-01%20until%3A2019-01-31&src=typd	@motorpuntoes	motor.es	Tesla multada por problemas de seguridad en la carpa donde fabrican el Model 3 http://bit.ly/2CW38GT @Tesla @ClubTeslaES #Tesla #tesla #EV #electrico #TeslaModel3 #teslamodel3pic.twitter.com/ZkbgHkE95F	tesla multada por problemas de seguridad en la carpa donde fabrican el model 3 @tesla @clubteslaes #tesla #tesla #ev #electrico #teslamodel3 #teslamodel3pic.twitter.com/zkbghke95f	tesla multada por problemas de seguridad en la carpa donde fabrican el model 3 @tesla @clubteslaes #tesla #tesla #ev #electrico #teslamodel3 #teslamodel3pic.twitter.com/zkbghke95f	0.0	neutral	0.0
790		1556894986-1094	https://twitter.com/search?l=&q=%22%24TESLA%22%20since%3A2019-01-01%20until%3A2019-01-31&src=typd	@ElFinanciero_Mx	El Financiero	#AutosEF @Tesla obtuvo permiso para comenzar a vender su Model 3 en Europa. http://bit.ly/2T59bPZ pic.twitter.com/Kt2FLFac5U	#autosef @tesla obtuvo permiso para comenzar a vender su model 3 en europa.	#autosef @tesla obtuvo permiso para comenzar a vender su model 3 en europa.	0.0	neutral	0.0
792		1556894986-1523	https://twitter.com/search?l=&q=%22%24TESLA%22%20since%3A2019-01-01%20until%3A2019-01-31&src=typd	@FerQuintanilla1	Luisão!	Jajajajaak xd ni me acuerdo q puse	jajajajaak xd ni me acuerdo q puse	jajajajaak xd ni me acuerdo q puse	0.0	neutral	0.0
794		1556894986-1262	https://twitter.com/search?l=&q=%22%24TESLA%22%20since%3A2019-01-01%20until%3A2019-01-31&src=typd	@InfochannelMX	Infochannel México	#VentanaGlobal @Tesla te regala un #Model3 si consigues hackearlo https://bit.ly/2TVn4QV pic.twitter.com/Lf6eEnfcrf	#ventanaglobal @tesla te regala un #model3 si consigues hackearlo	#ventanaglobal @tesla te regala un #model3 si consigues hackearlo	0.0	neutral	0.0
795		1556894986-1502	https://twitter.com/search?l=&q=%22%24TESLA%22%20since%3A2019-01-01%20until%3A2019-01-31&src=typd	@motorpuntoes	motor.es	El Tesla Model 3 promete llegar en marzo a China y con nuevas llantas http://bit.ly/2C1rCh6 @Tesla @ClubTeslaES #Tesla #tesla #EV #electrico #TeslaModel3 #teslamodel3 #Model3 #model3 #ModelY #modelypic.twitter.com/sTFLBxQaW3	el tesla model 3 promete llegar en marzo a china y con nuevas llantas @tesla @clubteslaes #tesla #tesla #ev #electrico #teslamodel3 #teslamodel3 #model3 #model3 #modely #modelypic.twitter.com/stflbxqaw3	el tesla model 3 promete llegar en marzo a china y con nuevas llantas @tesla @clubteslaes #tesla #tesla #ev #electrico #teslamodel3 #teslamodel3 #model3 #model3 #modely #modelypic.twitter.com/stflbxqaw3	0.0	neutral	0.0
797		1556894986-1633	https://twitter.com/search?l=&q=%22%24TESLA%22%20since%3A2019-01-01%20until%3A2019-01-31&src=typd	@CarlosDG100D	CarlosDG	El S75 es muy eficiente!! Y tú también	el s75 es muy eficiente!! y t tambin	el s75 es muy eficiente!! y t tambin	0.0	neutral	0.0
798		1556894986-1376	https://twitter.com/search?l=&q=%22%24TESLA%22%20since%3A2019-01-01%20until%3A2019-01-31&src=typd	@elceo__	EL CEO	Así es como @Tesla impulsa su incursión en el mercado chino https://bit.ly/2sdhv4i	as es como @tesla impulsa su incursin en el mercado chino	as es como @tesla impulsa su incursin en el mercado chino	0.0	neutral	0.0
800		1556894986-1155	https://twitter.com/search?l=&q=%22%24TESLA%22%20since%3A2019-01-01%20until%3A2019-01-31&src=typd	@ichaspeed	Icha	Me encanta leer esto, investiga un poco sobre ese nombre dsp	me encanta leer esto, investiga un poco sobre ese nombre dsp	me encanta leer esto, investiga un poco sobre ese nombre dsp	0.0	neutral	0.0
802		1556894986-1079	https://twitter.com/search?l=&q=%22%24TESLA%22%20since%3A2019-01-01%20until%3A2019-01-31&src=typd	@hyecom	HíbridosyEléctricos	Lishen suministrará las baterías de coches eléctricos a la nueva fábrica de @Tesla. La empresa china se convertirá en uno de los suministradores de celdas de la Gigafactoría 3 que #Tesla está construyendo en la ciudad de Shanghái.https://www.hibridosyelectricos.com/articulo/actualidad/lishen-suministrara-baterias-coches-electricos-tesla-china/20190122095548024791.html …	lishen suministrar las bateras de coches elctricos a la nueva fbrica de @tesla. la empresa china se convertir en uno de los suministradores de celdas de la gigafactora 3 que #tesla est construyendo en la ciudad de shanghi.	lishen suministrar las bateras de coches elctricos a la nueva fbrica de @tesla. la empresa china se convertir en uno de los suministradores de celdas de la gigafactora 3 que #tesla est construyendo en la ciudad de shanghi.	0.0	neutral	0.0
803		1556894986-961	https://twitter.com/search?l=&q=%22%24TESLA%22%20since%3A2019-01-01%20until%3A2019-01-31&src=typd	@revistaalianza	Alianza Automotriz	¿Sabías que @Tesla tiene una SUV? Este auto eléctrico ha pasado un poco desapercibido y por ello le hicieron una carrocería más deportiva y agresiva http://bit.ly/2U9wbh4 pic.twitter.com/DwNqXONRGZ	sabas que @tesla tiene una suv? este auto elctrico ha pasado un poco desapercibido y por ello le hicieron una carrocera ms deportiva y agresiva	sabas que @tesla tiene una suv? este auto elctrico ha pasado un poco desapercibido y por ello le hicieron una carrocera ms deportiva y agresiva	0.0	neutral	0.0
805		1556894986-1434	https://twitter.com/search?l=&q=%22%24TESLA%22%20since%3A2019-01-01%20until%3A2019-01-31&src=typd	@rafalaterra	Rafael Laterra	El 43% del consumo energético del país proviene de la biomasa, es decir, quema de material orgánico, solo el 18% del consumo es energía eléctrica	el 43% del consumo energtico del pas proviene de la biomasa, es decir, quema de material orgnico, solo el 18% del consumo es energa elctrica	el 43% del consumo energtico del pas proviene de la biomasa, es decir, quema de material orgnico, solo el 18% del consumo es energa elctrica	0.0	neutral	0.0
806		1556894986-1375	https://twitter.com/search?l=&q=%22%24TESLA%22%20since%3A2019-01-01%20until%3A2019-01-31&src=typd	@Loading_cars	Loading Cars	@Tesla retira del mercado las versiones 75KWh del Model S y X, por lo que la gama de acceso ahora empieza con la versión de 100KWh. pic.twitter.com/li7QJvrogV	@tesla retira del mercado las versiones 75kwh del model s y x, por lo que la gama de acceso ahora empieza con la versin de 100kwh. pic.twitter.com/li7qjvrogv	@tesla retira del mercado las versiones 75kwh del model s y x, por lo que la gama de acceso ahora empieza con la versin de 100kwh. pic.twitter.com/li7qjvrogv	0.0	neutral	0.0
810		1556894986-1296	https://twitter.com/search?l=&q=%22%24TESLA%22%20since%3A2019-01-01%20until%3A2019-01-31&src=typd	@AMRTST	AMREV	@slcuervo Esto es lo que ha hecho @Tesla en China para que coches de combustión no puedan bloquear los cargadores: https://www.economiadigital.es/tecnologia-y-tendencias/barreras-para-impedir-el-bloqueo-de-los-cargadores-de-tesla_599588_102.html … A ti te ha pasado más de una vez, si lo hiciesen en Europa, no te volvería a pasar.	@slcuervo esto es lo que ha hecho @tesla en china para que coches de combustin no puedan bloquear los cargadores: a ti te ha pasado ms de una vez, si lo hiciesen en europa, no te volvera a pasar.	@slcuervo esto es lo que ha hecho @tesla en china para que coches de combustin no puedan bloquear los cargadores: a ti te ha pasado ms de una vez, si lo hiciesen en europa, no te volvera a pasar.	0.0	neutral	0.0
811		1556894986-1526	https://twitter.com/search?l=&q=%22%24TESLA%22%20since%3A2019-01-01%20until%3A2019-01-31&src=typd	@RobinPazos	robin	Qué grande está tu hija!! Cómo a crecido desde que salía en los vídeos de chiquitita en Noruega y lo resabiada que es... Un saludo desde Ibiza!	qu grande est tu hija!! cmo a crecido desde que sala en los vdeos de chiquitita en noruega y lo resabiada que es... un saludo desde ibiza!	qu grande est tu hija!! cmo a crecido desde que sala en los vdeos de chiquitita en noruega y lo resabiada que es... un saludo desde ibiza!	0.0	neutral	0.0
812		1556894986-1559	https://twitter.com/search?l=&q=%22%24TESLA%22%20since%3A2019-01-01%20until%3A2019-01-31&src=typd	@Cambio16	Cambio16	#Energía Con el Model 3 @Tesla se abre camino en China http://ow.ly/hAHC30ncw38 pic.twitter.com/FxAtzJC8UN	#energa con el model 3 @tesla se abre camino en china	#energa con el model 3 @tesla se abre camino en china	0.0	neutral	0.0
814		1556894986-1333	https://twitter.com/search?l=&q=%22%24TESLA%22%20since%3A2019-01-01%20until%3A2019-01-31&src=typd	@U24noticias	Urgente24.com	RECONVERSIÓN AUTOMOTRIZ Los concesionarios ya no serán lo que son https://www.urgente24.com/285136-los-concesionarios-ya-no-seran-lo-que-son … .@KPMG_ES .@ToyotaLatino .@BMWEspana .@Tesla .@gm .@FordLatino .@fiatargentinapic.twitter.com/a8Sw89p1JO	reconversin automotriz los concesionarios yeah no sern lo que son .@kpmg_es .@toyotalatino .@bmwespana .@tesla .@gm .@fordlatino .@fiatargentinapic.twitter.com/a8sw89p1jo	reconversin automotriz los concesionarios yeah no sern lo que son .@kpmg_es .@toyotalatino .@bmwespana .@tesla .@gm .@fordlatino .@fiatargentinapic.twitter.com/a8sw89p1jo	0.0	neutral	0.0
816		1556894986-960	https://twitter.com/search?l=&q=%22%24TESLA%22%20since%3A2019-01-01%20until%3A2019-01-31&src=typd	@Elempelotado	MestizOrdinario	Me autoproclamo Papa @Pontifex_es y presidente de @Tesla	me autoproclamo papa @pontifex_es y presidente de @tesla	me autoproclamo papa @pontifex_es y presidente de @tesla	0.0	neutral	0.0
817		1556894986-1618	https://twitter.com/search?l=&q=%22%24TESLA%22%20since%3A2019-01-01%20until%3A2019-01-31&src=typd	@LaRiojaAltaSA	Bodegas La Rioja Alta, S.A.	Nuestro nuevo cargador en la web de @Tesla #TeslaCharging #TeslaRoadTrippic.twitter.com/cqyOs9tUfp	nuestro nuevo cargador en la web de @tesla #teslacharging #teslaroadtrippic.twitter.com/cqyos9tufp	nuestro nuevo cargador en la web de @tesla #teslacharging #teslaroadtrippic.twitter.com/cqyos9tufp	0.0	neutral	0.0
818		1556894986-1075	https://twitter.com/search?l=&q=%22%24TESLA%22%20since%3A2019-01-01%20until%3A2019-01-31&src=typd	@TesLatino	TesLatino	Muy buena noticia. Espero que según vayan recibiendo el Model 3 disfruten tal y como lo hacemos en Estados Unidos. Les va a encantar. Un saludo a todos desde Florida, USA.	muy buena noticia. espero que segn vayan recibiendo el model 3 disfruten tal y como lo hacemos en estados unidos. les va a encantar. un saludo a todos desde florida, usa.	muy buena noticia. espero que segn vayan recibiendo el model 3 disfruten tal y como lo hacemos en estados unidos. les va a encantar. un saludo a todos desde florida, usa.	0.0	neutral	0.0
819		1556894986-1273	https://twitter.com/search?l=&q=%22%24TESLA%22%20since%3A2019-01-01%20until%3A2019-01-31&src=typd	@tqlemd	T	Tesla has the referral code!	tesla has the referral code!	tesla has the referral code!	0.0	neutral	0.0
822		1556894986-1141	https://twitter.com/search?l=&q=%22%24TESLA%22%20since%3A2019-01-01%20until%3A2019-01-31&src=typd	@KM1313	Xavier Puigcercos	MISSIL TIERRA/TIERRA i possiblemente AIRE	missil tierra/tierra i possiblemente aire	missil tierra/tierra i possiblemente aire	0.0	neutral	0.0
824		1556894986-923	https://twitter.com/search?l=&q=%22%24TESLA%22%20since%3A2019-01-01%20until%3A2019-01-31&src=typd	@JaviHernandez73	Javier Hernández	Hoy estuvimos probando en un corto recorrido por Madrid el nuevo Model 3 Performance de @Tesla, el tacto de la dirección me encantó sin entrar a valorar la potencia que entrega a cualquier velocidad este Performance. Después unas fotos con el @paracell V12pic.twitter.com/HDVTVftG2g	hoy estuvimos probando en un corto recorrido por madrid el nuevo model 3 performance de @tesla, el tacto de la direccin me encant sin entrar a valorar la potencia que entrega a cualquier velocidad este performance. despus unas fotos con el @paracell v12pic.twitter.com/hdvtvftg2g	hoy estuvimos probando en un corto recorrido por madrid el nuevo model 3 performance de @tesla, el tacto de la direccin me encant sin entrar a valorar la potencia que entrega a cualquier velocidad este performance. despus unas fotos con el @paracell v12pic.twitter.com/hdvtvftg2g	0.0	neutral	0.0
825		1556894986-1116	https://twitter.com/search?l=&q=%22%24TESLA%22%20since%3A2019-01-01%20until%3A2019-01-31&src=typd	@javitovather	Javito 🔋 🔋	Vendeme uno amigoooooo tengo muchos leuros	vendeme uno amigoooooo tengo muchos leuros	vendeme uno amigoooooo tengo muchos leuros	0.0	neutral	0.0
826		1556894986-1065	https://twitter.com/search?l=&q=%22%24TESLA%22%20since%3A2019-01-01%20until%3A2019-01-31&src=typd	@coches	Coches.com	Los Tesla Model S y Model X menos potentes desaparecen en favor del Model 3 @Tesla https://buff.ly/2R3uNua pic.twitter.com/BOvFtEPQmf	los tesla model s y model x menos potentes desaparecen en favor del model 3 @tesla	los tesla model s y model x menos potentes desaparecen en favor del model 3 @tesla	0.0	neutral	0.0
827		1556894986-1379	https://twitter.com/search?l=&q=%22%24TESLA%22%20since%3A2019-01-01%20until%3A2019-01-31&src=typd	@ESantana72	El Barbosito	¿En qué color escogeré el @Tesla ? https://twitter.com/inqro1/status/1084122353011970058 …	en qu color escoger el @tesla ?	en qu color escoger el @tesla ?	0.0	neutral	0.0
830		1556894986-1615	https://twitter.com/search?l=&q=%22%24TESLA%22%20since%3A2019-01-01%20until%3A2019-01-31&src=typd	@FlavioAandres	Flavio Andres	El Tweet de 20 Millones de Dolares y la Cabeza de @Tesla http://flavioaandres.com/BLOG/2018/12/21/tweet20musd/ … #ElonMusk #Tesla #EconomíaDolarizada @elheraldoco #BlogsET #ElTiempoLeCuenta	el tweet de 20 millones de dolares y la cabeza de @tesla #elonmusk #tesla #economadolarizada @elheraldoco #blogset #eltiempolecuenta	el tweet de 20 millones de dolares y la cabeza de @tesla #elonmusk #tesla #economadolarizada @elheraldoco #blogset #eltiempolecuenta	0.0	neutral	0.0
832		1556894986-1446	https://twitter.com/search?l=&q=%22%24TESLA%22%20since%3A2019-01-01%20until%3A2019-01-31&src=typd	@legolas_83	@lberto Muñoz	Pero que bonito eres en rojo ladrón !!!!	pero que bonito eres en rojo ladrn !!!!	pero que bonito eres en rojo ladrn !!!!	0.0	neutral	0.0
833		1556894986-924	https://twitter.com/search?l=&q=%22%24TESLA%22%20since%3A2019-01-01%20until%3A2019-01-31&src=typd	@GonzaloGGM	Gonzalo García	El “Modo Centinela” entorpecerá los robos de los #cocheseléctricos de @Tesla https://www.hibridosyelectricos.com/articulo/actualidad/modo-centinela-entorpecera-robos-coches-electricos-tesla/20190128131508024952.html … vía @hyecompic.twitter.com/aSZDAPGSfm	el modo centinela entorpecer los robos de los #cocheselctricos de @tesla va @hyecompic.twitter.com/aszdapgsfm	el modo centinela entorpecer los robos de los #cocheselctricos de @tesla va @hyecompic.twitter.com/aszdapgsfm	0.0	neutral	0.0
836		1556894986-1169	https://twitter.com/search?l=&q=%22%24TESLA%22%20since%3A2019-01-01%20until%3A2019-01-31&src=typd	@pk_ais	AIS	Saludos a @rubenmartinweb	saludos a @rubenmartinweb	saludos a @rubenmartinweb	0.0	neutral	0.0
837		1556894986-1602	https://twitter.com/search?l=&q=%22%24TESLA%22%20since%3A2019-01-01%20until%3A2019-01-31&src=typd	@ExpansionMx	Expansión CNN	VIDEO: El precio de estos modelos de @Tesla fue rebajado en 2,000 dólares en Estados Unidos. ¿Cuál fue el resultado? http://ow.ly/9O8S30nbm6V pic.twitter.com/3VCDxGWB89	video: el precio de estos modelos de @tesla fue rebajado en 2,000 dlares en estados unidos. cul fue el resultado?	video: el precio de estos modelos de @tesla fue rebajado en 2,000 dlares en estados unidos. cul fue el resultado?	0.0	neutral	0.0
838		1556894986-1558	https://twitter.com/search?l=&q=%22%24TESLA%22%20since%3A2019-01-01%20until%3A2019-01-31&src=typd	@Joaquin79m	Social Figther	Que tanto problema con el desabasto de #gasolina ? si con la 4ta transformación de #AMLO @lopezobrador_ todos tenemos para comprar un @Tesla	que tanto problema con el desabasto de #gasolina ? si con la 4ta transformacin de #amlo @lopezobrador_ todos tenemos para comprar un @tesla	que tanto problema con el desabasto de #gasolina ? si con la 4ta transformacin de #amlo @lopezobrador_ todos tenemos para comprar un @tesla	0.0	neutral	0.0
839		1556894986-956	https://twitter.com/search?l=&q=%22%24TESLA%22%20since%3A2019-01-01%20until%3A2019-01-31&src=typd	@petterware	Pedro Melero	Por favor, que alguien con un @tesla (da igual la versión) diga cuánto tarda de verdad de Madrid a Sevilla. Una cosa es ir en vehículo eléctrico y otra en un Tesla con su red de Superchargers… 12 horas y media para ir de Madrid a Sevilla https://elpais.com/sociedad/2019/01/26/actualidad/1548527760_895314.html?id_externo_rsoc=TW_CC … vía @el_pais	por favor, que alguien con un @tesla (da igual la versin) diga cunto tarda de verdad de madrid a sevilla. una cosa es ir en vehculo elctrico y otra en un tesla con su red de superchargers 12 horas y media para ir de madrid a sevilla va @el_pais	por favor, que alguien con un @tesla (da igual la versin) diga cunto tarda de verdad de madrid a sevilla. una cosa es ir en vehculo elctrico y otra en un tesla con su red de superchargers 12 horas y media para ir de madrid a sevilla va @el_pais	0.0	neutral	0.0
840		1556894986-1187	https://twitter.com/search?l=&q=%22%24TESLA%22%20since%3A2019-01-01%20until%3A2019-01-31&src=typd	@VozzNews	Vozz News	#Negocios - @Tesla planea eliminar al 7% del personal por panorama futuro http://bit.ly/2OUywcp #Mundo #Tesla #Personal	#negocios - @tesla planea eliminar al 7% del personal por panorama futuro #mundo #tesla #personal	#negocios - @tesla planea eliminar al 7% del personal por panorama futuro #mundo #tesla #personal	0.3	neutral	0.0
842		1556894986-1101	https://twitter.com/search?l=&q=%22%24TESLA%22%20since%3A2019-01-01%20until%3A2019-01-31&src=typd	@GrupoEnergia16	Energía16	Uno de los líderes en la fabricación de coches eléctricos @Tesla anuncia despidos masivos, tras atravesar un momento difícil http://ow.ly/V1TP30nos5g pic.twitter.com/Pc6uSKzyyx	uno de los lderes en la fabricacin de coches elctricos @tesla anuncia despidos masivos, tras atravesar un momento difcil	uno de los lderes en la fabricacin de coches elctricos @tesla anuncia despidos masivos, tras atravesar un momento difcil	0.0	neutral	0.0
844		1556894986-1584	https://twitter.com/search?l=&q=%22%24TESLA%22%20since%3A2019-01-01%20until%3A2019-01-31&src=typd	@CocheSpias	CocheSpias	Ya se puede configurar el Tesla Model 3 en España, y lo podéis hacer desde nuestra web siguiendo este link https://buff.ly/2CQXZkn @ClubTeslaES @Tesla @TeslaM3Spain @TeslaMotorsClub @TeslaOwnersWW @tesla_club_pt #Configurador #Tesla #Teslamodel3 #Teslamodel3configuradorpic.twitter.com/bkHAidp0h9	yeah se puede configurar el tesla model 3 en espaa, y lo podis hacer desde nuestra web siguiendo este link @clubteslaes @tesla @teslam3spain @teslamotorsclub @teslaownersww @tesla_club_pt #configurador #tesla #teslamodel3 #teslamodel3configuradorpic.twitter.com/bkhaidp0h9	yeah se puede configurar el tesla model 3 en espaa, y lo podis hacer desde nuestra web siguiendo este link @clubteslaes @tesla @teslam3spain @teslamotorsclub @teslaownersww @tesla_club_pt #configurador #tesla #teslamodel3 #teslamodel3configuradorpic.twitter.com/bkhaidp0h9	0.0	neutral	0.0
845		1556894986-1512	https://twitter.com/search?l=&q=%22%24TESLA%22%20since%3A2019-01-01%20until%3A2019-01-31&src=typd	@GmoRiveraReyes	GuillermoRiveraReyes	Y Chile @labeasanchez cuando? A no, perdona, muy irresponsable pensar en otro modelo.	y chile @labeasanchez cuando? a no, perdona, muy irresponsable pensar en otro modelo.	y chile @labeasanchez cuando? a no, perdona, muy irresponsable pensar en otro modelo.	0.0	neutral	0.0
846		1556894986-1266	https://twitter.com/search?l=&q=%22%24TESLA%22%20since%3A2019-01-01%20until%3A2019-01-31&src=typd	@Joseiphonico	Joseph	¡Yo tengo la cura!... @Tesla model 3	yo tengo la cura!... @tesla model 3	yo tengo la cura!... @tesla model 3	0.0	neutral	0.0
847		1556894986-844	https://twitter.com/search?l=&q=%22%24TESLA%22%20since%3A2019-01-01%20until%3A2019-01-31&src=typd	@JsID99	ELniñoARRIBA	Hahaajajajaj 100.000 dollars	hahaajajajaj 100.000 dollars	hahaajajajaj 100.000 dollars	0.0	neutral	0.0
849		1556894986-1516	https://twitter.com/search?l=&q=%22%24TESLA%22%20since%3A2019-01-01%20until%3A2019-01-31&src=typd	@Reg_AlejandroF	Regulador	Uno de mis mayores sueños es poder emigrar rapido para intentar comprarme un @Tesla antes de que lo usen todas las personas y sea mas caro.	uno de mis mayores sueos es poder emigrar rapido para intentar comprarme un @tesla antes de que lo usen todas las personas y sea mas caro.	uno de mis mayores sueos es poder emigrar rapido para intentar comprarme un @tesla antes de que lo usen todas las personas y sea mas caro.	0.0	neutral	0.0
855		1556894986-1111	https://twitter.com/search?l=&q=%22%24TESLA%22%20since%3A2019-01-01%20until%3A2019-01-31&src=typd	@RobbReportMx	Robb Report México	#Tech: Ahora será más fácil cargar tu @Tesla que tu celular https://robbreport.mx/automobiles/ahora-podras-cargar-tu-tesla-desde-la-comodidad-de-tu-hogar/ …	#tech: ahora ser ms fcil cargar tu @tesla que tu celular	#tech: ahora ser ms fcil cargar tu @tesla que tu celular	0.0	neutral	0.0
858		1556894986-1341	https://twitter.com/search?l=&q=%22%24TESLA%22%20since%3A2019-01-01%20until%3A2019-01-31&src=typd	@WorldEnergyTrad	WorldEnergyTrade	Elon dice que #Tesla Roadster hará ¼ de milla en menos de 8 segundos https://buff.ly/2CmgRpM #energy #technology #cars #innovation #breaking #news #today #14ene @elonmusk @Tesla pic.twitter.com/ZYm0k0gDsS	elon dice que #tesla roadster har de milla en menos de 8 segundos #energy #technology #cars #innovation #breaking #news #today #14ene @elonmusk @tesla pic.twitter.com/zym0k0gdss	elon dice que #tesla roadster har de milla en menos de 8 segundos #energy #technology #cars #innovation #breaking #news #today #14ene @elonmusk @tesla pic.twitter.com/zym0k0gdss	0.0	neutral	0.0
859		1556894986-1035	https://twitter.com/search?l=&q=%22%24TESLA%22%20since%3A2019-01-01%20until%3A2019-01-31&src=typd	@sylture	[ANH] Ramsses Hernandez	@Tesla patrocinanos paro we https://twitter.com/TeamLiquid/status/1088451741299822601 …	@tesla patrocinanos paro we	@tesla patrocinanos paro we	0.0	neutral	0.0
860		1556894986-1356	https://twitter.com/search?l=&q=%22%24TESLA%22%20since%3A2019-01-01%20until%3A2019-01-31&src=typd	@javier_olaeche	Javier O. 🇪🇸 🇪🇺	Acabo de ver el primer taxi @Tesla en #Madrid @joseluisportela @ClubTeslaES	acabo de ver el primer taxi @tesla en #madrid @joseluisportela @clubteslaes	acabo de ver el primer taxi @tesla en #madrid @joseluisportela @clubteslaes	0.0	neutral	0.0
861		1556894986-1645	https://twitter.com/search?l=&q=%22%24TESLA%22%20since%3A2019-01-01%20until%3A2019-01-31&src=typd	@Raul_Romojaro	Raúl Romojaro	Empezamos el año contando cuál fue mi experiencia de uso de un @Tesla Model S. No me esperaba lo que ocurrió... https://motor.elpais.com/elretrovisor/realmente-se-puede-utilizar-un-tesla-como-coche-unico/ …	empezamos el ao contando cul fue mi experiencia de uso de un @tesla model s. no me esperaba lo que ocurri...	empezamos el ao contando cul fue mi experiencia de uso de un @tesla model s. no me esperaba lo que ocurri...	0.0	neutral	0.0
864		1556894986-893	https://twitter.com/search?l=&q=%22%24TESLA%22%20since%3A2019-01-01%20until%3A2019-01-31&src=typd	@javirosell	Javier Rosell	Buenas noticias para #Porsche y preocupación en el seno de @Tesla https://www.merca2.es/porsche-amenaza-tesla-coche-electrico/ …	buenas noticias para #porsche y preocupacin en el seno de @tesla	buenas noticias para #porsche y preocupacin en el seno de @tesla	0.0	neutral	0.0
865		1556894986-1229	https://twitter.com/search?l=&q=%22%24TESLA%22%20since%3A2019-01-01%20until%3A2019-01-31&src=typd	@LaComunidadTall	LaComunidad	“Si lo hackeas, es tuyo” @Tesla #tesla #retotesla #teslamodel3 #tallerpic.twitter.com/D0Y3Yxve6I	si lo hackeas, es tuyo @tesla #tesla #retotesla #teslamodel3 #tallerpic.twitter.com/d0y3yxve6i	si lo hackeas, es tuyo @tesla #tesla #retotesla #teslamodel3 #tallerpic.twitter.com/d0y3yxve6i	0.0	neutral	0.0
870		1556894986-1635	https://twitter.com/search?l=&q=%22%24TESLA%22%20since%3A2019-01-01%20until%3A2019-01-31&src=typd	@AP_Noticias	AP Noticias	.@Tesla vendió más de 245.000 autos y camionetas el año pasado, casi la misma cantidad que todos los años previos combinado http://apne.ws/EtHXUOV	.@tesla vendi ms de 245.000 autos y camionetas el ao pasado, casi la misma cantidad que todos los aos previos combinado	.@tesla vendi ms de 245.000 autos y camionetas el ao pasado, casi la misma cantidad que todos los aos previos combinado	0.0	neutral	0.0
873		1556894986-1414	https://twitter.com/search?l=&q=%22%24TESLA%22%20since%3A2019-01-01%20until%3A2019-01-31&src=typd	@JuanSpeciale3	Juan Speciale	acá también tendría q ser gratis , ya q tenemos hidroeléctricas , pero conociendo a los corruptos q mandan en el país , todo va ser lo más caro posible .. así podrán seguir manteniendo este sistema pro bolsillo ...	ac tambin tendra q ser gratis , yeah q tenemos hidroelctricas , pero conociendo a los corruptos q mandan en el pas , todo va ser lo ms caro posible .. as podrn seguir manteniendo este sistema pro bolsillo ...	ac tambin tendra q ser gratis , yeah q tenemos hidroelctricas , pero conociendo a los corruptos q mandan en el pas , todo va ser lo ms caro posible .. as podrn seguir manteniendo este sistema pro bolsillo ...	0.0	neutral	0.0
874		1556894986-832	https://twitter.com/search?l=&q=%22%24TESLA%22%20since%3A2019-01-01%20until%3A2019-01-31&src=typd	@TEP_Senpai	Papa Senpai	Hey @Tesla she has a BOIFRAN.. xD	hey @tesla she has a boifran.. xd	hey @tesla she has a boifran.. xd	0.0	neutral	0.0
875		1556894986-1493	https://twitter.com/search?l=&q=%22%24TESLA%22%20since%3A2019-01-01%20until%3A2019-01-31&src=typd	@XHespanol	China Xinhua Español	El director ejecutivo de Tesla @elonmusk participa durante la ceremonia de comienzo de construcción de la Fábrica de @Tesla en Shanghai, en el este de #Chinapic.twitter.com/yPQBYfalfY	el director ejecutivo de tesla @elonmusk participa durante la ceremonia de comienzo de construccin de la fbrica de @tesla en shanghai, en el este de #chinapic.twitter.com/ypqbyfalfy	el director ejecutivo de tesla @elonmusk participa durante la ceremonia de comienzo de construccin de la fbrica de @tesla en shanghai, en el este de #chinapic.twitter.com/ypqbyfalfy	0.0	neutral	0.0
876		1556894986-984	https://twitter.com/search?l=&q=%22%24TESLA%22%20since%3A2019-01-01%20until%3A2019-01-31&src=typd	@LFPE5	LUIS PEREZ	Saludos desde Peru para cuando llegara a sudamerica estos autos.	saludos desde peru para cuando llegara a sudamerica estos autos.	saludos desde peru para cuando llegara a sudamerica estos autos.	0.0	neutral	0.0
877		1556894986-1225	https://twitter.com/search?l=&q=%22%24TESLA%22%20since%3A2019-01-01%20until%3A2019-01-31&src=typd	@aioandroid25	aioandroid25	No me compraría y no aceptaría un #smartelectric , hasta que no vuelvan ha montar baterías de @Tesla y un motor eléctrico en condiciones. Montar piezas de un coche eléctrico @RenaultZE es sinónimo de problemas. Encubrir los problemas no es sinónimo de calidad.	no me comprara y no aceptara un #smartelectric , hasta que no vuelvan ha montar bateras de @tesla y un motor elctrico en condiciones. montar piezas de un coche elctrico @renaultze es sinnimo de problemas. encubrir los problemas no es sinnimo de calidad.	no me comprara y no aceptara un #smartelectric , hasta que no vuelvan ha montar bateras de @tesla y un motor elctrico en condiciones. montar piezas de un coche elctrico @renaultze es sinnimo de problemas. encubrir los problemas no es sinnimo de calidad.	0.0	neutral	0.0
878		1556894986-1272	https://twitter.com/search?l=&q=%22%24TESLA%22%20since%3A2019-01-01%20until%3A2019-01-31&src=typd	@ElFinanciero_Mx	El Financiero	#AutosEF Si logras hackear un @Tesla Model 3... te lo llevas a tu casa. http://bit.ly/2AQG9fX pic.twitter.com/Wu09z2Vf84	#autosef si logras hackear un @tesla model 3... te lo llevas a tu casa.	#autosef si logras hackear un @tesla model 3... te lo llevas a tu casa.	0.0	neutral	0.0
879		1556894986-1632	https://twitter.com/search?l=&q=%22%24TESLA%22%20since%3A2019-01-01%20until%3A2019-01-31&src=typd	@ElHeraldoSLP	El Heraldo SLP	#Empresas #Autos La automotriz @Tesla baja precio de autos; cae su acción. EU elimina el crédito federal lo que motivaba su compra. Entérate http://elheraldoslp.com.mx/2019/01/02/la-automotriz-tesla-baja-precio-de-autos-cae-su-accion/ …pic.twitter.com/xQ44kk2YTQ	#empresas #autos la automotriz @tesla baja precio de autos; cae su accin. eu elimina el crdito federal lo que motivaba su compra. entrate	#empresas #autos la automotriz @tesla baja precio de autos; cae su accin. eu elimina el crdito federal lo que motivaba su compra. entrate	0.0	neutral	0.0
880		1556894986-1437	https://twitter.com/search?l=&q=%22%24TESLA%22%20since%3A2019-01-01%20until%3A2019-01-31&src=typd	@DeletedSaved	fernweh	Mal vehículo...caro y nada como los híbridos	mal vehculo...caro y nada como los hbridos	mal vehculo...caro y nada como los hbridos	0.0	neutral	0.0
883		1556890669-1460	https://twitter.com/search?l=&q=%22%24TESLA%22%20since%3A2019-03-01%20until%3A2019-03-31&src=typd	@tecnocato	Israel Melendez, Jr. 🇵🇷 🇺🇸 ⚠️	La compañía de embarque es la que busca el auto - es parte del servicio. Recomiendo que si tiene la oportunidad viajen a JAX e inspeccionen el auto antes de ser embarcado.	la compaa de embarque es la que busca el auto - es parte del servicio. recomiendo que si tiene la oportunidad viajen a jax e inspeccionen el auto antes de ser embarcado.	la compaa de embarque es la que busca el auto - es parte del servicio. recomiendo que si tiene la oportunidad viajen a jax e inspeccionen el auto antes de ser embarcado.	0.0	neutral	0.0
884		1556890669-239	https://twitter.com/search?l=&q=%22%24TESLA%22%20since%3A2019-03-01%20until%3A2019-03-31&src=typd	@tecnocato	Israel Melendez, Jr. 🇵🇷 🇺🇸 ⚠️	Bien. Todavia trabajando con la memoria del incidente pero bien. Fue un impacto sin aviso, de un pickup que no frenó con sus llantas, sino con nosotros.	bien. todavia trabajando con la memoria del incidente pero bien. fue un impacto sin aviso, de un pickup que no fren con sus llantas, sino con nosotros.	bien. todavia trabajando con la memoria del incidente pero bien. fue un impacto sin aviso, de un pickup que no fren con sus llantas, sino con nosotros.	0.0	neutral	0.0
887		1556890669-1530	https://twitter.com/search?l=&q=%22%24TESLA%22%20since%3A2019-03-01%20until%3A2019-03-31&src=typd	@AnitaLomeli	Ana Maria Lomeli	.@Tesla la compañía dedicada a fabricar vehículos eléctricos, puso a la venta la versión de su sedán Model 3 por 35 mil dólares, casi tres años después de que #ElonMusk lo anunciara. Además se venderá únicamente vía #internet para reducir los costos.pic.twitter.com/F4y84NvzNU	.@tesla la compaa dedicada a fabricar vehculos elctricos, puso a la venta la versin de su sedn model 3 por 35 mil dlares, casi tres aos despus de que #elonmusk lo anunciara. adems se vender nicamente va #internet para reducir los costos.pic.twitter.com/f4y84nvznu	.@tesla la compaa dedicada a fabricar vehculos elctricos, puso a la venta la versin de su sedn model 3 por 35 mil dlares, casi tres aos despus de que #elonmusk lo anunciara. adems se vender nicamente va #internet para reducir los costos.pic.twitter.com/f4y84nvznu	0.0	neutral	0.0
888		1556890669-730	https://twitter.com/search?l=&q=%22%24TESLA%22%20since%3A2019-03-01%20until%3A2019-03-31&src=typd	@Autocosmos	Autocosmos México	Muy #BuenViernes con buenas noticias, el muy esperado @Tesla Model 3 llega a México y nosotros te tenemos TODOS los detalles de su llegada https://mx.atcs.ms/2Tnd8DY pic.twitter.com/npbsCk8kxc	muy #buenviernes con buenas noticias, el muy esperado @tesla model 3 llega a mxico y nosotros te tenemos todos los detalles de su llegada	muy #buenviernes con buenas noticias, el muy esperado @tesla model 3 llega a mxico y nosotros te tenemos todos los detalles de su llegada	0.0	neutral	0.0
891		1556890669-824	https://twitter.com/search?l=&q=%22%24TESLA%22%20since%3A2019-03-01%20until%3A2019-03-31&src=typd	@enconcreto	EN CONCRETO	Esto costará el Model 3 @Tesla en México http://bit.ly/2FcC7B6 pic.twitter.com/BEQ4nzXJOf	esto costar el model 3 @tesla en mxico	esto costar el model 3 @tesla en mxico	0.0	neutral	0.0
892		1556890669-581	https://twitter.com/search?l=&q=%22%24TESLA%22%20since%3A2019-03-01%20until%3A2019-03-31&src=typd	@iLithiumm	Argentina Sustentable 🇦🇷	Vía @TweetsandBio #Audi #Mercedes #BMW #Jaguar #VW Estos son los cinco #CochesEléctricos que se lo pondrán difícil al @Tesla Model Y https://www.periodistadigital.com/motor/novedades/2019/03/16/estos-son-los-cinco-coches-electricos-que-se-lo-pondran-dificil-al-tesla-model-y.shtml#.XI7jG5INm1A.twitter …	va @tweetsandbio #audi #mercedes #bmw #jaguar #vw estos son los cinco #cocheselctricos que se lo pondrn difcil al @tesla model y #.xi7jg5inm1a.twitter	va @tweetsandbio #audi #mercedes #bmw #jaguar #vw estos son los cinco #cocheselctricos que se lo pondrn difcil al @tesla model y #.xi7jg5inm1a.twitter	0.0	neutral	0.0
893		1556890669-854	https://twitter.com/search?l=&q=%22%24TESLA%22%20since%3A2019-03-01%20until%3A2019-03-31&src=typd	@moniojeda	Cachetes	Jajjajajaa menos mal así no te quedabas en el medio de mariscal López jjqaq	jajjajajaa menos mal as no te quedabas en el medio de mariscal lpez jjqaq	jajjajajaa menos mal as no te quedabas en el medio de mariscal lpez jjqaq	0.0	neutral	0.0
894		1556890669-995	https://twitter.com/search?l=&q=%22%24TESLA%22%20since%3A2019-03-01%20until%3A2019-03-31&src=typd	@CintoraAvalos	Paco	Llegará, su respuesta, tus objetivos, llegarán, por que tú los harás reales. Sólo sigue trabajando, más que insistirle, sólo sigue trabajando. Si tu trabajo es bueno, confío en que sí, Elon lo verá y te buscará. Yo a los 16 no sabía ni usar una pc ¡bien por ti! Yo te admiro	llegar, su respuesta, tus objetivos, llegarn, por que t los hars reales. slo sigue trabajando, ms que insistirle, slo sigue trabajando. si tu trabajo es bueno, confo en que s, elon lo ver y te buscar. yo a los 16 no saba ni usar una pc bien por ti! yo te admiro	llegar, su respuesta, tus objetivos, llegarn, por que t los hars reales. slo sigue trabajando, ms que insistirle, slo sigue trabajando. si tu trabajo es bueno, confo en que s, elon lo ver y te buscar. yo a los 16 no saba ni usar una pc bien por ti! yo te admiro	0.0	neutral	0.0
895		1556890669-1063	https://twitter.com/search?l=&q=%22%24TESLA%22%20since%3A2019-03-01%20until%3A2019-03-31&src=typd	@AlfredoYigal	Alfredo Yigal	Sea lo que sea, será S3XY	sea lo que sea, ser s3xy	sea lo que sea, ser s3xy	0.0	neutral	0.0
897		1556890669-1398	https://twitter.com/search?l=&q=%22%24TESLA%22%20since%3A2019-03-01%20until%3A2019-03-31&src=typd	@LeadClic	LeadClic Solutions	El 2019 está siendo un gran año para los inversores, @salesforce, @target y @tesla son tres de las empresas que podrían mostrar movimientos inusuales. #Salesforce ha superado las expectativas, acercándose a los máximos históricos registrados.http://bit.ly/2XBZonp	el 2019 est siendo un gran ao para los inversores, @salesforce, @target y @tesla son tres de las empresas que podran mostrar movimientos inusuales. #salesforce ha superado las expectativas, acercndose a los mximos histricos registrados.	el 2019 est siendo un gran ao para los inversores, @salesforce, @target y @tesla son tres de las empresas que podran mostrar movimientos inusuales. #salesforce ha superado las expectativas, acercndose a los mximos histricos registrados.	0.0	neutral	0.0
900		1556890669-1391	https://twitter.com/search?l=&q=%22%24TESLA%22%20since%3A2019-03-01%20until%3A2019-03-31&src=typd	@yuiso	Luis Herreras	Elon ha anunciado la fecha de presentación del nuevo coche de @Tesla. Será el próximo 14 de marzo y presentarán su primer SUV. #ModelYhttps://twitter.com/elonmusk/status/1102332778492772352 …	elon ha anunciado la fecha de presentacin del nuevo coche de @tesla. ser el prximo 14 de marzo y presentarn su primer suv. #modely	elon ha anunciado la fecha de presentacin del nuevo coche de @tesla. ser el prximo 14 de marzo y presentarn su primer suv. #modely	0.0	neutral	0.0
901		1556890669-1403	https://twitter.com/search?l=&q=%22%24TESLA%22%20since%3A2019-03-01%20until%3A2019-03-31&src=typd	@mikelatsmac	Miguel Angel	Hombre no es necesario cargar con ellos, puedes optar, por otros.	hombre no es necesario cargar con ellos, puedes optar, por otros.	hombre no es necesario cargar con ellos, puedes optar, por otros.	0.0	neutral	0.0
903		1556890669-1420	https://twitter.com/search?l=&q=%22%24TESLA%22%20since%3A2019-03-01%20until%3A2019-03-31&src=typd	@revistaalianza	Alianza Automotriz	.@Tesla lanzó una nueva versión del #Model3, la cual será la más económica que tenga, al mismo tiempo señaló que cerrará sus tiendas http://bit.ly/2EnfMzm pic.twitter.com/QIpocMx64K	.@tesla lanz una nueva versin del #model3, la cual ser la ms econmica que tenga, al mismo tiempo seal que cerrar sus tiendas	.@tesla lanz una nueva versin del #model3, la cual ser la ms econmica que tenga, al mismo tiempo seal que cerrar sus tiendas	0.0	neutral	0.0
904		1556890669-1280	https://twitter.com/search?l=&q=%22%24TESLA%22%20since%3A2019-03-01%20until%3A2019-03-31&src=typd	@davidmcalduch	David Martinez Calduch 🇪🇸 🇬🇹 #SocialSelling	Fuentes del gobierno chino indican que la fábrica de @Tesla en #China estará terminada en mayo #ElectricVehicleshttps://forococheselectricos.com/2019/03/fuentes-del-gobierno-chino-indican-que-la-fabrica-de-tesla-en-china-estara-terminada-en-mayo.html …	fuentes del gobierno chino indican que la fbrica de @tesla en #china estar terminada en mayo #electricvehicles	fuentes del gobierno chino indican que la fbrica de @tesla en #china estar terminada en mayo #electricvehicles	0.0	neutral	0.0
905		1556890669-1030	https://twitter.com/search?l=&q=%22%24TESLA%22%20since%3A2019-03-01%20until%3A2019-03-31&src=typd	@FiraMobilitat	Fira de la Mobilitat Sostenible del Vallès	¡Conoce y prueba los coches eléctricos de @Tesla! En nuestra recta de aceleración exterior podrás comprobar la potencia y autonomía de estos modelos, así como la conducción de sus vehículos. 4, 5 y 6 de abril @FiraSabadell Entrada gratuitapic.twitter.com/ckuOVoXCIN	conoce y prueba los coches elctricos de @tesla! en nuestra recta de aceleracin exterior podrs comprobar la potencia y autonoma de estos modelos, as como la conduccin de sus vehculos. 4, 5 y 6 de abril @firasabadell entrada gratuitapic.twitter.com/ckuovoxcin	conoce y prueba los coches elctricos de @tesla! en nuestra recta de aceleracin exterior podrs comprobar la potencia y autonoma de estos modelos, as como la conduccin de sus vehculos. 4, 5 y 6 de abril @firasabadell entrada gratuitapic.twitter.com/ckuovoxcin	0.0	neutral	0.0
906		1556890669-1544	https://twitter.com/search?l=&q=%22%24TESLA%22%20since%3A2019-03-01%20until%3A2019-03-31&src=typd	@luiszackh	J. Luis Zacarías	Ya merooo jaja	yeah merooo jaja	yeah merooo jaja	0.0	neutral	0.0
908		1556890669-1065	https://twitter.com/search?l=&q=%22%24TESLA%22%20since%3A2019-03-01%20until%3A2019-03-31&src=typd	@GonzaloGGM	Gonzalo García	.@Tesla acelera los planes de construcción de la #Gigafactoría 3 de Shanghái https://www.hibridosyelectricos.com/articulo/actualidad/tesla-acelera-planes-construccion-gigafactoria-3-shanghai/20190306183449026187.html … vía @hyecompic.twitter.com/ATCuva9QbI	.@tesla acelera los planes de construccin de la #gigafactora 3 de shanghi va @hyecompic.twitter.com/atcuva9qbi	.@tesla acelera los planes de construccin de la #gigafactora 3 de shanghi va @hyecompic.twitter.com/atcuva9qbi	0.0	neutral	0.0
909		1556890669-1603	https://twitter.com/search?l=&q=%22%24TESLA%22%20since%3A2019-03-01%20until%3A2019-03-31&src=typd	@jmblazquezh	🎱 Maximilian 🎱	Pues no lo comparto, http://Lars.No es lo mismo comprarse un móvil que un coche...A mí por ejemplo, me gusta probar un coche antes de comprarlo y si no hay una tienda donde probarlo, a lo mejor ya no me lo compro.	pues no lo comparto, es lo mismo comprarse un mvil que un coche...a m por ejemplo, me gusta probar un coche antes de comprarlo y si no hay una tienda donde probarlo, a lo mejor yeah no me lo compro.	pues no lo comparto, es lo mismo comprarse un mvil que un coche...a m por ejemplo, me gusta probar un coche antes de comprarlo y si no hay una tienda donde probarlo, a lo mejor yeah no me lo compro.	0.0	neutral	0.0
916		1556890669-462	https://twitter.com/search?l=&q=%22%24TESLA%22%20since%3A2019-03-01%20until%3A2019-03-31&src=typd	@interautomotriz	InterAuto	ya veo, ya veo..	yeah veo, yeah veo..	yeah veo, yeah veo..	0.0	neutral	0.0
917		1556890669-475	https://twitter.com/search?l=&q=%22%24TESLA%22%20since%3A2019-03-01%20until%3A2019-03-31&src=typd	@zerodarknet	Edward Martín ❤ 💛 💜 🙏	Estoy ansioso porque Disney compre también @Tesla y @SpaceX.	estoy ansioso porque disney compre tambin @tesla y @spacex.	estoy ansioso porque disney compre tambin @tesla y @spacex.	0.0	neutral	0.0
918		1556890669-516	https://twitter.com/search?l=&q=%22%24TESLA%22%20since%3A2019-03-01%20until%3A2019-03-31&src=typd	@Namekytal	Namek	Yo creo que las principales quejas no están en la profesionalidad de la chica que entregó el coche, que en el vídeo parecía de buen trato y competente, más bien parece un tema de política de empresa (distribuidora).	yo creo que las principales quejas no estn en la profesionalidad de la chica que entreg el coche, que en el vdeo pareca de buen trato y competente, ms bien parece un tema de poltica de empresa (distribuidora).	yo creo que las principales quejas no estn en la profesionalidad de la chica que entreg el coche, que en el vdeo pareca de buen trato y competente, ms bien parece un tema de poltica de empresa (distribuidora).	0.0	neutral	0.0
920		1556890669-1106	https://twitter.com/search?l=&q=%22%24TESLA%22%20since%3A2019-03-01%20until%3A2019-03-31&src=typd	@elegeka	(๑╹ᆺ╹)	No puede ser jajajaja	no puede ser jajajaja	no puede ser jajajaja	0.0	neutral	0.0
922		1556890669-1534	https://twitter.com/search?l=&q=%22%24TESLA%22%20since%3A2019-03-01%20until%3A2019-03-31&src=typd	@Jimg1126	James Gleason	Similar to Toyota Corolla interior.	similar to toyota corolla interior.	similar to toyota corolla interior.	0.4	neutral	0.0
924		1556890669-695	https://twitter.com/search?l=&q=%22%24TESLA%22%20since%3A2019-03-01%20until%3A2019-03-31&src=typd	@SilverGhost83	Javier Gómez Zueco	3 niños? Necesitas mejor el Model Y.	3 nios? necesitas mejor el model y.	3 nios? necesitas mejor el model y.	0.0	neutral	0.0
926		1556890669-311	https://twitter.com/search?l=&q=%22%24TESLA%22%20since%3A2019-03-01%20until%3A2019-03-31&src=typd	@Julio_Telco	Julio Lema 🛰	Me mojo: En 10 años habrá puntos de carga de sobra. En 15 las gasolineras seguirán la senda de Blockbuster.	me mojo: en 10 aos habr puntos de carga de sobra. en 15 las gasolineras seguirn la senda de blockbuster.	me mojo: en 10 aos habr puntos de carga de sobra. en 15 las gasolineras seguirn la senda de blockbuster.	0.0	neutral	0.0
928		1556890669-636	https://twitter.com/search?l=&q=%22%24TESLA%22%20since%3A2019-03-01%20until%3A2019-03-31&src=typd	@MacVoltio	Mac Voltio ⚡️	los borré mis mensajes. Estoy un poco sensible con el tema. Perdona	los borr mis mensajes. estoy un poco sensible con el tema. perdona	los borr mis mensajes. estoy un poco sensible con el tema. perdona	0.0	neutral	0.0
929		1556890669-1576	https://twitter.com/search?l=&q=%22%24TESLA%22%20since%3A2019-03-01%20until%3A2019-03-31&src=typd	@JATOSpain	JATO Dynamics España	Se confirma el aumento de ventas de #EV Vehículos eléctricos a nivel mundial, con 534.000 unidades más en #2018. @Tesla y su #Model3 los más vendidos, y #China el país donde más se demandan este tipo de vehículos.pic.twitter.com/HiP3g07Evs	se confirma el aumento de ventas de #ev vehculos elctricos a nivel mundial, con 534.000 unidades ms en #2018. @tesla y su #model3 los ms vendidos, y #china el pas donde ms se demandan este tipo de vehculos.pic.twitter.com/hip3g07evs	se confirma el aumento de ventas de #ev vehculos elctricos a nivel mundial, con 534.000 unidades ms en #2018. @tesla y su #model3 los ms vendidos, y #china el pas donde ms se demandan este tipo de vehculos.pic.twitter.com/hip3g07evs	0.0	neutral	0.0
933		1556890669-744	https://twitter.com/search?l=&q=%22%24TESLA%22%20since%3A2019-03-01%20until%3A2019-03-31&src=typd	@roy_phoenix	Roy	jajaja no, es el estilo de la "parrilla" boca de tiburón, que igual usa Aston Martin, pero un Aston es mucho mejor en calidad, luego el focus y después el tesla...	jajaja no, es el estilo de la "parrilla" boca de tiburn, que igual usa aston martin, pero un aston es mucho mejor en calidad, luego el focus y despus el tesla...	jajaja no, es el estilo de la "parrilla" boca de tiburn, que igual usa aston martin, pero un aston es mucho mejor en calidad, luego el focus y despus el tesla...	0.0	neutral	0.0
934		1556890669-149	https://twitter.com/search?l=&q=%22%24TESLA%22%20since%3A2019-03-01%20until%3A2019-03-31&src=typd	@sr_instalador	Señor Instalador	Y por cierto, tenía unas pegatinas de @SchneiderES para tu @Tesla model 3, para dártelas #eficam pero las olvidé ... No da corriente!	y por cierto, tena unas pegatinas de @schneideres para tu @tesla model 3, para drtelas #eficam pero las olvid ... no da corriente!	y por cierto, tena unas pegatinas de @schneideres para tu @tesla model 3, para drtelas #eficam pero las olvid ... no da corriente!	0.0	neutral	0.0
936		1556890669-274	https://twitter.com/search?l=&q=%22%24TESLA%22%20since%3A2019-03-01%20until%3A2019-03-31&src=typd	@Lonso0	Alonso Maldonado	Pos así sí	pos as s	pos as s	0.0	neutral	0.0
941		1556890669-289	https://twitter.com/search?l=&q=%22%24TESLA%22%20since%3A2019-03-01%20until%3A2019-03-31&src=typd	@mrosastw	Mario Rosas	El tuyo es mas bonito	el tuyo es mas bonito	el tuyo es mas bonito	0.0	neutral	0.0
942		1556890669-966	https://twitter.com/search?l=&q=%22%24TESLA%22%20since%3A2019-03-01%20until%3A2019-03-31&src=typd	@elheraldo_mx	El Heraldo de México	.@Tesla introduce al mercado de #México su modelo de lujo más vendido en #EstadosUnidos http://bit.ly/2TyGBLn pic.twitter.com/7Wnv02Br7H	.@tesla introduce al mercado de #mxico su modelo de lujo ms vendido en #estadosunidos	.@tesla introduce al mercado de #mxico su modelo de lujo ms vendido en #estadosunidos	0.0	neutral	0.0
947		1556890669-4	https://twitter.com/search?l=&q=%22%24TESLA%22%20since%3A2019-03-01%20until%3A2019-03-31&src=typd	@Martin_Torres10	Martin Torres	vi un @Tesla en Paraguay.. y adivinen quien.. si ya saben pic.twitter.com/Quf2J2AXoI	vi un @tesla en paraguay.. y adivinen quien.. si yeah saben pic.twitter.com/quf2j2axoi	vi un @tesla en paraguay.. y adivinen quien.. si yeah saben pic.twitter.com/quf2j2axoi	0.0	neutral	0.0
953		1556890669-281	https://twitter.com/search?l=&q=%22%24TESLA%22%20since%3A2019-03-01%20until%3A2019-03-31&src=typd	@anouarhamman	fight4renewables	Con este tráfico el viernes tuve que comer en Paris pues después de 6km, mal en la nariz y garganta, pica fuerte y tienes que escupir cada 30s! La última vez que hago eso! O sino con protección como la de @Tesla en la cara!	con este trfico el viernes tuve que comer en paris pues despus de 6km, mal en la nariz y garganta, pica fuerte y tienes que escupir cada 30s! la ltima vez que hago eso! o sino con proteccin como la de @tesla en la cara!	con este trfico el viernes tuve que comer en paris pues despus de 6km, mal en la nariz y garganta, pica fuerte y tienes que escupir cada 30s! la ltima vez que hago eso! o sino con proteccin como la de @tesla en la cara!	0.0	neutral	0.0
954		1556890669-1664	https://twitter.com/search?l=&q=%22%24TESLA%22%20since%3A2019-03-01%20until%3A2019-03-31&src=typd	@Baricentr0	Bari	Sueño con el día en que @elonmusk traiga al país a @Tesla y poder comprarme un Model 3.	sueo con el da en que @elonmusk traiga al pas a @tesla y poder comprarme un model 3.	sueo con el da en que @elonmusk traiga al pas a @tesla y poder comprarme un model 3.	0.0	neutral	0.0
956		1556890669-223	https://twitter.com/search?l=&q=%22%24TESLA%22%20since%3A2019-03-01%20until%3A2019-03-31&src=typd	@HeriCunill	Heri Cunill	Yo tengo Pelayo, pero mírate Mutua Madrileña ..	yo tengo pelayo, pero mrate mutua madrilea ..	yo tengo pelayo, pero mrate mutua madrilea ..	0.0	neutral	0.0
957		1556890669-6	https://twitter.com/search?l=&q=%22%24TESLA%22%20since%3A2019-03-01%20until%3A2019-03-31&src=typd	@FMGT09	FG	Y depende de nosotros. Cuando los buenos están en el poder, solo cosas buenas pueden suceder. Ojalá que se pueda ser realidad esto. Vamos a crecer a años luz.	y depende de nosotros. cuando los buenos estn en el poder, solo cosas buenas pueden suceder. ojal que se pueda ser realidad esto. vamos a crecer a aos luz.	y depende de nosotros. cuando los buenos estn en el poder, solo cosas buenas pueden suceder. ojal que se pueda ser realidad esto. vamos a crecer a aos luz.	0.0	neutral	0.0
960		1556890669-1606	https://twitter.com/search?l=&q=%22%24TESLA%22%20since%3A2019-03-01%20until%3A2019-03-31&src=typd	@pksilvia	ElecTrinity	He aquí la respuesta:https://forococheselectricos.com/2019/03/tesla-lanza-el-model-3-standard-range-por-35-000-dolares-y-baja-el-precio-de-todas-sus-versiones.html/amp?__twitter_impression=true …	he aqu la respuesta:	he aqu la respuesta:	0.0	neutral	0.0
961		1556890669-1267	https://twitter.com/search?l=&q=%22%24TESLA%22%20since%3A2019-03-01%20until%3A2019-03-31&src=typd	@Zoechispazo	Jose R.Zoe 🔋 ⚡️	Pero se encargan de bajarlo del país de origen?????	pero se encargan de bajarlo del pas de origen?????	pero se encargan de bajarlo del pas de origen?????	0.0	neutral	0.0
963		1556890669-547	https://twitter.com/search?l=&q=%22%24TESLA%22%20since%3A2019-03-01%20until%3A2019-03-31&src=typd	@WorldEnergyTrad	WorldEnergyTrade	Es probable que Tesla entre en la India para 2019-2020 https://buff.ly/2UH7CIR #News #BreakingNews #Today #Noticias #19Mar @Tesla	es probable que tesla entre en la india para 2019-2020 #news #breakingnews #today #noticias #19mar @tesla	es probable que tesla entre en la india para 2019-2020 #news #breakingnews #today #noticias #19mar @tesla	0.0	neutral	0.0
964		1556890669-791	https://twitter.com/search?l=&q=%22%24TESLA%22%20since%3A2019-03-01%20until%3A2019-03-31&src=typd	@DAVIDTUDIOS	🇪🇸 DAVID ALBARRÁN 🇪🇸	PRIMICIA MUNDIAL: El nuevo Tesla Model Y acaba de ser presentado a nivel mundial. Ya puedes diseñarlo y comprarlo a través de la página web oficial de Tesla. @Tesla @elonmusk #Tesla #TeslaModelYhttps://www.tesla.com/es_ES/	primicia mundial: el nuevo tesla model y acaba de ser presentado a nivel mundial. yeah puedes disearlo y comprarlo a travs de la pgina web oficial de tesla. @tesla @elonmusk #tesla #teslamodely	primicia mundial: el nuevo tesla model y acaba de ser presentado a nivel mundial. yeah puedes disearlo y comprarlo a travs de la pgina web oficial de tesla. @tesla @elonmusk #tesla #teslamodely	0.0	neutral	0.0
966		1556890669-1360	https://twitter.com/search?l=&q=%22%24TESLA%22%20since%3A2019-03-01%20until%3A2019-03-31&src=typd	@revistaalianza	Alianza Automotriz	La nueva SUV de @Tesla ya tiene fecha de salida, se inspira en el #Model3 pero será más económica que el #ModelX http://bit.ly/2TgyO4r pic.twitter.com/N2jMNf3VrA	la nueva suv de @tesla yeah tiene fecha de salida, se inspira en el #model3 pero ser ms econmica que el #modelx	la nueva suv de @tesla yeah tiene fecha de salida, se inspira en el #model3 pero ser ms econmica que el #modelx	0.0	neutral	0.0
967		1556890669-1615	https://twitter.com/search?l=&q=%22%24TESLA%22%20since%3A2019-03-01%20until%3A2019-03-31&src=typd	@Energia_2050	RevoluciónEnergética	@Tesla actualiza su política de precios del #model3 en #España bajando 3000€... sigue siendo cara pero cada cez menos pic.twitter.com/hQBW4eWggp	@tesla actualiza su poltica de precios del #model3 en #espaa bajando 3000... sigue siendo cara pero cada cez menos pic.twitter.com/hqbw4ewggp	@tesla actualiza su poltica de precios del #model3 en #espaa bajando 3000... sigue siendo cara pero cada cez menos pic.twitter.com/hqbw4ewggp	0.0	neutral	0.0
972		1556890669-906	https://twitter.com/search?l=&q=%22%24TESLA%22%20since%3A2019-03-01%20until%3A2019-03-31&src=typd	@Elons_Apostle	jack ma	No lte for sr	no lte for sr	no lte for sr	0.0	neutral	0.0
973		1556890669-335	https://twitter.com/search?l=&q=%22%24TESLA%22%20since%3A2019-03-01%20until%3A2019-03-31&src=typd	@DomoElectra	Domo Electra	UN DomoAbrazo muy grande familia! Gracias 7 veces 7 por todo y más!	un domoabrazo muy grande familia! gracias 7 veces 7 por todo y ms!	un domoabrazo muy grande familia! gracias 7 veces 7 por todo y ms!	0.0	neutral	0.0
975		1556890669-933	https://twitter.com/search?l=&q=%22%24TESLA%22%20since%3A2019-03-01%20until%3A2019-03-31&src=typd	@motorpuntoes	motor.es	Tesla volverá a subir los precios del sistema AutoPilot http://bit.ly/2VVrCb1 @Tesla @ClubTeslaES #Tesla #tesla #EV #electrico #TeslaModel3 #teslamodel3 #Model3 #model3 #TeslaModelXpic.twitter.com/ZZDq5IZOYP	tesla volver a subir los precios del sistema autopilot @tesla @clubteslaes #tesla #tesla #ev #electrico #teslamodel3 #teslamodel3 #model3 #model3 #teslamodelxpic.twitter.com/zzdq5izoyp	tesla volver a subir los precios del sistema autopilot @tesla @clubteslaes #tesla #tesla #ev #electrico #teslamodel3 #teslamodel3 #model3 #model3 #teslamodelxpic.twitter.com/zzdq5izoyp	0.0	neutral	0.0
978		1556890669-985	https://twitter.com/search?l=&q=%22%24TESLA%22%20since%3A2019-03-01%20until%3A2019-03-31&src=typd	@Airbag_Uy	Airbag - Noticias	Tesla presentará su nuevo Model Y el próximo 14 de marzo http://m.uy/uc711755 @tesla #modely	tesla presentar su nuevo model y el prximo 14 de marzo @tesla #modely	tesla presentar su nuevo model y el prximo 14 de marzo @tesla #modely	0.0	neutral	0.0
981		1556890669-555	https://twitter.com/search?l=&q=%22%24TESLA%22%20since%3A2019-03-01%20until%3A2019-03-31&src=typd	@anouarhamman	fight4renewables	Si pero donde se producen? Se compran? Mientras tanto milliones de pick up ultra contaminantes salen en el mercado! No hay otro que @Tesla quien pueda con eso desafortunadamente! Los otros hacen prototypos o algo así	si pero donde se producen? se compran? mientras tanto milliones de pick up ultra contaminantes salen en el mercado! no hay otro que @tesla quien pueda con eso desafortunadamente! los otros hacen prototypos o algo as	si pero donde se producen? se compran? mientras tanto milliones de pick up ultra contaminantes salen en el mercado! no hay otro que @tesla quien pueda con eso desafortunadamente! los otros hacen prototypos o algo as	0.0	neutral	0.0
983		1556890669-488	https://twitter.com/search?l=&q=%22%24TESLA%22%20since%3A2019-03-01%20until%3A2019-03-31&src=typd	@SavyGuthrie	Savy Guthrie	Elon !!https://youtu.be/mlHDYdVEBhk	elon !!	elon !!	0.0	neutral	0.0
984		1556890669-132	https://twitter.com/search?l=&q=%22%24TESLA%22%20since%3A2019-03-01%20until%3A2019-03-31&src=typd	@anamarmusa	ana maria muñoz	Suerteeeeee, grábalo y nos lo enseñas para ponernos los dientes largos a lo que aún estamos esperando, a mi el mensaje me ponia el 30 pero me dijeron que no hiciera caso y aún no me han llamadopic.twitter.com/V9oOW9Pmb6	suerteeeeee, grbalo y nos lo enseas para ponernos los dientes largos a lo que an estamos esperando, a mi el mensaje me ponia el 30 pero me dijeron que no hiciera caso y an no me han llamadopic.twitter.com/v9oow9pmb6	suerteeeeee, grbalo y nos lo enseas para ponernos los dientes largos a lo que an estamos esperando, a mi el mensaje me ponia el 30 pero me dijeron que no hiciera caso y an no me han llamadopic.twitter.com/v9oow9pmb6	0.0	neutral	0.0
985		1556890669-1397	https://twitter.com/search?l=&q=%22%24TESLA%22%20since%3A2019-03-01%20until%3A2019-03-31&src=typd	@AndreeFairlie	Andree Fairlie Model3 Tesla 🚘 🔋	Opino lo mismo, Tesla ha sido ingrato con los reservistas fuera de EEUU que con sus 1000€, que valen mas de los 1000US$, han contribuido al "production hell" recordado. Amigos de @tesla y @ClubTeslaES, nunca es tarde para mostrar esa gratitud.	opino lo mismo, tesla ha sido ingrato con los reservistas fuera de eeuu que con sus 1000, que valen mas de los 1000us$, han contribuido al "production hell" recordado. amigos de @tesla y @clubteslaes, nunca es tarde para mostrar esa gratitud.	opino lo mismo, tesla ha sido ingrato con los reservistas fuera de eeuu que con sus 1000, que valen mas de los 1000us$, han contribuido al "production hell" recordado. amigos de @tesla y @clubteslaes, nunca es tarde para mostrar esa gratitud.	0.0	neutral	0.0
988		1556890669-785	https://twitter.com/search?l=&q=%22%24TESLA%22%20since%3A2019-03-01%20until%3A2019-03-31&src=typd	@masquelectricos	MQE Más Que Eléctricos	Nuevo model Y, el Sub más económico del fabricante californiano @Tesla https://twitter.com/DanielFerrer23/status/1106403178331979776 …	nuevo model y, el sub ms econmico del fabricante californiano @tesla	nuevo model y, el sub ms econmico del fabricante californiano @tesla	0.0	neutral	0.0
991		1556890669-855	https://twitter.com/search?l=&q=%22%24TESLA%22%20since%3A2019-03-01%20until%3A2019-03-31&src=typd	@DavidTich	David Tichauer	Model Y 0-60 3.14 secs	model y 0-60 3.14 secs	model y 0-60 3.14 secs	0.0	neutral	0.0
993		1556890669-1162	https://twitter.com/search?l=&q=%22%24TESLA%22%20since%3A2019-03-01%20until%3A2019-03-31&src=typd	@the_shoe_store	Juan M. Navarro	Yo vivo en Los angeles tengo 3 semanas con mi model 3 es de el mismo color que el de la foto manejenlo es una experiencia inolvidable y pisenle para que vean que bien despega #Model3 #Lovemytesla #vivatesla	yo vivo en los angeles tengo 3 semanas con mi model 3 es de el mismo color que el de la foto manejenlo es una experiencia inolvidable y pisenle para que vean que bien despega #model3 #lovemytesla #vivatesla	yo vivo en los angeles tengo 3 semanas con mi model 3 es de el mismo color que el de la foto manejenlo es una experiencia inolvidable y pisenle para que vean que bien despega #model3 #lovemytesla #vivatesla	0.0	neutral	0.0
994		1556890669-774	https://twitter.com/search?l=&q=%22%24TESLA%22%20since%3A2019-03-01%20until%3A2019-03-31&src=typd	@maselectricos	Somos Electricos	Y el momento ha llegado el @Tesla #ModelY es una realidad y ya conocemos prestaciones, precios y muchos otros detalles oficiales tras su presentación.http://ow.ly/PUqf50nci4K	y el momento ha llegado el @tesla #modely es una realidad y yeah conocemos prestaciones, precios y muchos otros detalles oficiales tras su presentacin.	y el momento ha llegado el @tesla #modely es una realidad y yeah conocemos prestaciones, precios y muchos otros detalles oficiales tras su presentacin.	0.0	neutral	0.0
995		1556890669-1415	https://twitter.com/search?l=&q=%22%24TESLA%22%20since%3A2019-03-01%20until%3A2019-03-31&src=typd	@klonher	Klonher™ Lannister	Porque es necesario que los coches eléctricos tengan diseño del futuro de 1970? Son horribles!!! (Menos los @Tesla) de ahí en fuera hasta los BMW o los Audi y ni hablemos de los VW todos son feos, tanto como el Simpsom-Mobil	porque es necesario que los coches elctricos tengan diseo del futuro de 1970? son horribles!!! (menos los @tesla) de ah en fuera hasta los bmw o los audi y ni hablemos de los vw todos son feos, tanto como el simpsom-mobil	porque es necesario que los coches elctricos tengan diseo del futuro de 1970? son horribles!!! (menos los @tesla) de ah en fuera hasta los bmw o los audi y ni hablemos de los vw todos son feos, tanto como el simpsom-mobil	0.0	neutral	0.0
996		1556890669-366	https://twitter.com/search?l=&q=%22%24TESLA%22%20since%3A2019-03-01%20until%3A2019-03-31&src=typd	@Medinilla_Nieto	Jose	Que flipe!! También te mueves por aquí??? Que gozada!! Menudo orgullo, tener instalado un punto de recarga en casa, hecho por tí!!!!	que flipe!! tambin te mueves por aqu??? que gozada!! menudo orgullo, tener instalado un punto de recarga en casa, hecho por t!!!!	que flipe!! tambin te mueves por aqu??? que gozada!! menudo orgullo, tener instalado un punto de recarga en casa, hecho por t!!!!	0.0	neutral	0.0
998		1556890669-1117	https://twitter.com/search?l=&q=%22%24TESLA%22%20since%3A2019-03-01%20until%3A2019-03-31&src=typd	@TheVilleDoc	Marco Louisse	Elon Buskpic.twitter.com/Wx9EE7IUnz	elon buskpic.twitter.com/wx9ee7iunz	elon buskpic.twitter.com/wx9ee7iunz	0.0	neutral	0.0
1000		1556890669-590	https://twitter.com/search?l=&q=%22%24TESLA%22%20since%3A2019-03-01%20until%3A2019-03-31&src=typd	@SA_Diego_	Diego Soria	Felicidades! A disfrutarlo	felicidades! a disfrutarlo	felicidades! a disfrutarlo	0.0	neutral	0.0
1001		1556890669-105	https://twitter.com/search?l=&q=%22%24TESLA%22%20since%3A2019-03-01%20until%3A2019-03-31&src=typd	@krl0s21	Carlos Gomez	Llendo es incorrecto, es Yendo. Excelente que Nissan siga avanzando aunque van bastante detrás de @Tesla. Más ayudas a los conductores = menos accidentes.	llendo es incorrecto, es yendo. excelente que nissan siga avanzando aunque van bastante detrs de @tesla. ms ayudas a los conductores = menos accidentes.	llendo es incorrecto, es yendo. excelente que nissan siga avanzando aunque van bastante detrs de @tesla. ms ayudas a los conductores = menos accidentes.	0.0	neutral	0.0
1002		1556890669-213	https://twitter.com/search?l=&q=%22%24TESLA%22%20since%3A2019-03-01%20until%3A2019-03-31&src=typd	@segvialcorcon	Nolose aún 🇪🇸	la qur mas experiencia tiwne es Axa, ojo que el principal recurso en un seguro de un electrico es la batería, cosa primordial.	la qur mas experiencia tiwne es axa, ojo que el principal recurso en un seguro de un electrico es la batera, cosa primordial.	la qur mas experiencia tiwne es axa, ojo que el principal recurso en un seguro de un electrico es la batera, cosa primordial.	0.0	neutral	0.0
1003		1556890669-762	https://twitter.com/search?l=&q=%22%24TESLA%22%20since%3A2019-03-01%20until%3A2019-03-31&src=typd	@Ojimenezro002	Omar Jimenez	Y los 7 asientos abatibles...chapo! Las familias numerosas estamos de enhorabuena con este coche. Bravo @Tesla	y los 7 asientos abatibles...chapo! las familias numerosas estamos de enhorabuena con este coche. bravo @tesla	y los 7 asientos abatibles...chapo! las familias numerosas estamos de enhorabuena con este coche. bravo @tesla	0.0	neutral	0.0
1004		1556890669-55	https://twitter.com/search?l=&q=%22%24TESLA%22%20since%3A2019-03-01%20until%3A2019-03-31&src=typd	@KroegerOve	Ove Kroeger	Gratuliere	gratuliere	gratuliere	0.0	neutral	0.0
1007		1556890669-1071	https://twitter.com/search?l=&q=%22%24TESLA%22%20since%3A2019-03-01%20until%3A2019-03-31&src=typd	@Ojimenezro002	Omar Jimenez	“Los coches eléctricos son caros y su batería dura poco....” zasca para los que piensen así!!. Si llego con mi @Tesla #models a esos km, no sólo me sale gratis el coche por amortización de combustible, sino que seguiré otros tantos km con un cochazo!!!@ClubTeslaES	los coches elctricos son caros y su batera dura poco.... zasca para los que piensen as!!. si llego con mi @tesla #models a esos km, no slo me sale gratis el coche por amortizacin de combustible, sino que seguir otros tantos km con un cochazo!!!@clubteslaes	los coches elctricos son caros y su batera dura poco.... zasca para los que piensen as!!. si llego con mi @tesla #models a esos km, no slo me sale gratis el coche por amortizacin de combustible, sino que seguir otros tantos km con un cochazo!!!@clubteslaes	0.0	neutral	0.0
1011		1556890669-122	https://twitter.com/search?l=&q=%22%24TESLA%22%20since%3A2019-03-01%20until%3A2019-03-31&src=typd	@netjoseflores	Jose ™	Y ese Tesla? Que no lo veo!pic.twitter.com/tj5cmw9pPI	y ese tesla? que no lo veo!pic.twitter.com/tj5cmw9ppi	y ese tesla? que no lo veo!pic.twitter.com/tj5cmw9ppi	0.0	neutral	0.0
1012		1556890669-1034	https://twitter.com/search?l=&q=%22%24TESLA%22%20since%3A2019-03-01%20until%3A2019-03-31&src=typd	@KM1313	Xavier Puigcercos	Estrategia?	estrategia?	estrategia?	0.0	neutral	0.0
1013		1556890669-1214	https://twitter.com/search?l=&q=%22%24TESLA%22%20since%3A2019-03-01%20until%3A2019-03-31&src=typd	@camarero365	OSCAR	Creo que por logística si no recuerdo mal la van a instalar en Zaragoza pero se van a necesitar más...	creo que por logstica si no recuerdo mal la van a instalar en zaragoza pero se van a necesitar ms...	creo que por logstica si no recuerdo mal la van a instalar en zaragoza pero se van a necesitar ms...	0.0	neutral	0.0
1015		1556890669-230	https://twitter.com/search?l=&q=%22%24TESLA%22%20since%3A2019-03-01%20until%3A2019-03-31&src=typd	@juanlulu27	juan luis	Que te veas los vídeos del funcionamiento del coche de la web de Tesla, que en la entrega de @km77com lo examinaron y suspendió	que te veas los vdeos del funcionamiento del coche de la web de tesla, que en la entrega de @km77com lo examinaron y suspendi	que te veas los vdeos del funcionamiento del coche de la web de tesla, que en la entrega de @km77com lo examinaron y suspendi	0.0	neutral	0.0
1016		1556890669-599	https://twitter.com/search?l=&q=%22%24TESLA%22%20since%3A2019-03-01%20until%3A2019-03-31&src=typd	@AutoSupplyNews	AutomotiveSupplyNews	@Tesla Model 3 2019 llega a México, el esperado eléctrico ya está aquí. El precio inicial será de $835,000 pesos MXN por la versión de entrada. #Tesla #Model3 #México #Eléctrico Visita nuestra página y entérate de más información: http://ow.ly/iu9R30o4ocE pic.twitter.com/97xD0svPT8	@tesla model 3 2019 llega a mxico, el esperado elctrico yeah est aqu. el precio inicial ser de $835,000 pesos mxn por la versin de entrada. #tesla #model3 #mxico #elctrico visita nuestra pgina y entrate de ms informacin:	@tesla model 3 2019 llega a mxico, el esperado elctrico yeah est aqu. el precio inicial ser de $835,000 pesos mxn por la versin de entrada. #tesla #model3 #mxico #elctrico visita nuestra pgina y entrate de ms informacin:	0.0	neutral	0.0
1018		1556890669-520	https://twitter.com/search?l=&q=%22%24TESLA%22%20since%3A2019-03-01%20until%3A2019-03-31&src=typd	@motor16	Motor16	Descubrimos en pruebas el @BMWEspana i4, el sedán eléctrico para competir con @Tesla Model 3: http://m16.in/11737 pic.twitter.com/0QMS6Jd0zZ	descubrimos en pruebas el @bmwespana i4, el sedn elctrico para competir con @tesla model 3:	descubrimos en pruebas el @bmwespana i4, el sedn elctrico para competir con @tesla model 3:	0.0	neutral	0.0
1019		1556890669-775	https://twitter.com/search?l=&q=%22%24TESLA%22%20since%3A2019-03-01%20until%3A2019-03-31&src=typd	@EFE_motor	EFE_motor	Model Y, el SUV pequeño de @Tesla, que ya tiene cuatro modelos en su gama http://owl.li/FzXJ30o3i9J #Cochespic.twitter.com/HV4lkDWvHZ	model y, el suv pequeo de @tesla, que yeah tiene cuatro modelos en su gama #cochespic.twitter.com/hv4lkdwvhz	model y, el suv pequeo de @tesla, que yeah tiene cuatro modelos en su gama #cochespic.twitter.com/hv4lkdwvhz	0.0	neutral	0.0
1020		1556890669-116	https://twitter.com/search?l=&q=%22%24TESLA%22%20since%3A2019-03-01%20until%3A2019-03-31&src=typd	@obseco	Oscar Blanco	Tal cual lo entiende Tesla comercialmente, sí. No es conducción autónoma; es un asistente nivel 2. El nombre da lugar a equívoco.	tal cual lo entiende tesla comercialmente, s. no es conduccin autnoma; es un asistente nivel 2. el nombre da lugar a equvoco.	tal cual lo entiende tesla comercialmente, s. no es conduccin autnoma; es un asistente nivel 2. el nombre da lugar a equvoco.	0.0	neutral	0.0
1022		1556890669-469	https://twitter.com/search?l=&q=%22%24TESLA%22%20since%3A2019-03-01%20until%3A2019-03-31&src=typd	@HACKER_CAR	HackerCar	.@Tesla ya era famosa por sus rapidísimos supercargadores... Pues bien, ahora estrena una nueva generación capaz de conseguir que un #Model3 obtenga 150 km de autonomía en cinco minutos.https://hackercar.com/llega-el-cargador-con-el-que-viajar-en-un-electrico-no-sera-un-problema/ …	.@tesla yeah era famosa por sus rapidsimos supercargadores... pues bien, ahora estrena una nueva generacin capaz de conseguir que un #model3 obtenga 150 km de autonoma en cinco minutos.	.@tesla yeah era famosa por sus rapidsimos supercargadores... pues bien, ahora estrena una nueva generacin capaz de conseguir que un #model3 obtenga 150 km de autonoma en cinco minutos.	0.0	neutral	0.0
1023		1556890669-630	https://twitter.com/search?l=&q=%22%24TESLA%22%20since%3A2019-03-01%20until%3A2019-03-31&src=typd	@TCLY	The City Loves You	Hey @elonmusk, what are thooooose?! Además de bajonearnos con el nuevo inalcanzable modelo de @Tesla, nos puso verde de la envidia con esos Nike Air Jordan 1 que traía puestos en la presentación. http://thecitylovesyou.com/dear-elon-musk-what-are-those/ …pic.twitter.com/1vVNhGRo1c	hey @elonmusk, what are thooooose?! adems de bajonearnos con el nuevo inalcanzable modelo de @tesla, nos puso verde de la envidia con esos nike air jordan 1 que traa puestos en la presentacin.	hey @elonmusk, what are thooooose?! adems de bajonearnos con el nuevo inalcanzable modelo de @tesla, nos puso verde de la envidia con esos nike air jordan 1 que traa puestos en la presentacin.	0.0	neutral	0.0
1024		1556890669-498	https://twitter.com/search?l=&q=%22%24TESLA%22%20since%3A2019-03-01%20until%3A2019-03-31&src=typd	@CarlosDG100D	CarlosDG	Gracias @jorgemilburn por la interacción con los clientes.Dice mucho a tu favor. Aunque ya sabes que un vehículo Tesla se compra desde la pasión, y es lógico que muchos clientes tengan más ganas de la entrega si cabe. Pero sería bueno mejorar el servicio de entregas y post-venta	gracias @jorgemilburn por la interaccin con los clientes.dice mucho a tu favor. aunque yeah sabes que un vehculo tesla se compra desde la pasin, y es lgico que muchos clientes tengan ms ganas de la entrega si cabe. pero sera bueno mejorar el servicio de entregas y post-venta	gracias @jorgemilburn por la interaccin con los clientes.dice mucho a tu favor. aunque yeah sabes que un vehculo tesla se compra desde la pasin, y es lgico que muchos clientes tengan ms ganas de la entrega si cabe. pero sera bueno mejorar el servicio de entregas y post-venta	0.0	neutral	0.0
1025		1556890669-13	https://twitter.com/search?l=&q=%22%24TESLA%22%20since%3A2019-03-01%20until%3A2019-03-31&src=typd	@marcvr2	Marc (oficial)	Tan fácil como integrar el assistente de Google en el sistema.	tan fcil como integrar el assistente de google en el sistema.	tan fcil como integrar el assistente de google en el sistema.	0.0	neutral	0.0
1026		1556890669-1232	https://twitter.com/search?l=&q=%22%24TESLA%22%20since%3A2019-03-01%20until%3A2019-03-31&src=typd	@aioandroid25	aioandroid25	@ToyotaMotorCorp si hubieseis seguido la estela de la joint Venture con @Tesla con el #Rav4 EV . Ahora nadie os haría sombra. Bueno el del olivo en una tórrida tarde de verano en España. @toyota_europe	@toyotamotorcorp si hubieseis seguido la estela de la joint venture con @tesla con el #rav4 ev . ahora nadie os hara sombra. bueno el del olivo en una trrida tarde de verano en espaa. @toyota_europe	@toyotamotorcorp si hubieseis seguido la estela de la joint venture con @tesla con el #rav4 ev . ahora nadie os hara sombra. bueno el del olivo en una trrida tarde de verano en espaa. @toyota_europe	0.0	neutral	0.0
1027		1556890669-611	https://twitter.com/search?l=&q=%22%24TESLA%22%20since%3A2019-03-01%20until%3A2019-03-31&src=typd	@macrockets	David McLeod	Patience Lisa.	patience lisa.	patience lisa.	0.0	neutral	0.0
1028		1556890669-746	https://twitter.com/search?l=&q=%22%24TESLA%22%20since%3A2019-03-01%20until%3A2019-03-31&src=typd	@wiemeyer	Federico Wiemeyer	Respeto absoluto al Prius.	respeto absoluto al prius.	respeto absoluto al prius.	0.0	neutral	0.0
1029		1556890669-575	https://twitter.com/search?l=&q=%22%24TESLA%22%20since%3A2019-03-01%20until%3A2019-03-31&src=typd	@InfoAutoAr	Info Auto	Lo más leído del finde en la web de @InfoAutoAr fue el informe del nuevo #Tesla Y (http://www.infoauto.com.ar/institucional/detalle/tesla-model-y--se-devela-el-nuevo-crossover-de-elon-musk …) @Tesla pic.twitter.com/Bw8nbmZdQ3	lo ms ledo del finde en la web de @infoautoar fue el informe del nuevo #tesla y ( @tesla pic.twitter.com/bw8nbmzdq3	lo ms ledo del finde en la web de @infoautoar fue el informe del nuevo #tesla y ( @tesla pic.twitter.com/bw8nbmzdq3	0.0	neutral	0.0
1033		1556890669-1173	https://twitter.com/search?l=&q=%22%24TESLA%22%20since%3A2019-03-01%20until%3A2019-03-31&src=typd	@DNA_Mx	Dan Jimenez	@Tesla Model 3, ya disponible en México #WishListpic.twitter.com/sqPEarYJNj	@tesla model 3, yeah disponible en mxico #wishlistpic.twitter.com/sqpearyjnj	@tesla model 3, yeah disponible en mxico #wishlistpic.twitter.com/sqpearyjnj	0.0	neutral	0.0
1035		1556890669-1467	https://twitter.com/search?l=&q=%22%24TESLA%22%20since%3A2019-03-01%20until%3A2019-03-31&src=typd	@jean_steffe	Jean	@Tesla SuC Chambéry - Barberaz Francia. Petado de coches de combustión pic.twitter.com/HWokxVTvGg – en La Maison Rouge	@tesla suc chambry - barberaz francia. petado de coches de combustin pic.twitter.com/hwokxvtvgg en la maison rouge	@tesla suc chambry - barberaz francia. petado de coches de combustin pic.twitter.com/hwokxvtvgg en la maison rouge	0.0	neutral	0.0
1039		1556890669-719	https://twitter.com/search?l=&q=%22%24TESLA%22%20since%3A2019-03-01%20until%3A2019-03-31&src=typd	@RicardoBlanco	Mr. ¯\_(ツ)_/¯hite	El @Tesla Model 3 Ya disponible en México via @AutosDesign http://autodesign.mx/adgreen/tesla-model3-prueba-de-manejo … por @EduVasat	el @tesla model 3 yeah disponible en mxico via @autosdesign por @eduvasat	el @tesla model 3 yeah disponible en mxico via @autosdesign por @eduvasat	0.0	neutral	0.0
1040		1556890669-1312	https://twitter.com/search?l=&q=%22%24TESLA%22%20since%3A2019-03-01%20until%3A2019-03-31&src=typd	@TECHandGD	TECH&GD 🦍	@Tesla cumple la promesa de vender autos en $ 35,000 dólares, tres años después. El Model 3 fue presentado en 2016 y el #CEO @elonmusk había prometido venderlo en ese precio; la nueva versión busca atraer al mercado masivo. https://expansion.mx/empresas/2019/02/28/tesla-cumple-la-promesa-de-vender-autos-en-35-000-dolares-tres-anos-despues …pic.twitter.com/HBkYoVdM42	@tesla cumple la promesa de vender autos en $ 35,000 dlares, tres aos despus. el model 3 fue presentado en 2016 y el #ceo @elonmusk haba prometido venderlo en ese precio; la nueva versin busca atraer al mercado masivo.	@tesla cumple la promesa de vender autos en $ 35,000 dlares, tres aos despus. el model 3 fue presentado en 2016 y el #ceo @elonmusk haba prometido venderlo en ese precio; la nueva versin busca atraer al mercado masivo.	0.0	neutral	0.0
1041		1556890669-1150	https://twitter.com/search?l=&q=%22%24TESLA%22%20since%3A2019-03-01%20until%3A2019-03-31&src=typd	@CCubicos	Centímetros Cúbicos	¡Probamos el esperado @Tesla Model 3! Y justo 3 han sido los años que hemos esperado para probarlo. Un modelo que ha prometido revolucionar el mundo del motor (eléctrico). Este domingo a las 10:00am conoceremos todos sus detalles #CCubicos189 https://bit.ly/2EEWWnm pic.twitter.com/UOLWN4PnoV	probamos el esperado @tesla model 3! y justo 3 han sido los aos que hemos esperado para probarlo. un modelo que ha prometido revolucionar el mundo del motor (elctrico). este domingo a las 10:00am conoceremos todos sus detalles #ccubicos189	probamos el esperado @tesla model 3! y justo 3 han sido los aos que hemos esperado para probarlo. un modelo que ha prometido revolucionar el mundo del motor (elctrico). este domingo a las 10:00am conoceremos todos sus detalles #ccubicos189	0.0	neutral	0.0
1042		1556890669-382	https://twitter.com/search?l=&q=%22%24TESLA%22%20since%3A2019-03-01%20until%3A2019-03-31&src=typd	@duxativa	duxativa	Esos son codigos , lo demas es kakita.	esos son codigos , lo demas es kakita.	esos son codigos , lo demas es kakita.	0.0	neutral	0.0
1045		1556890669-756	https://twitter.com/search?l=&q=%22%24TESLA%22%20since%3A2019-03-01%20until%3A2019-03-31&src=typd	@instaladores20	Instaladores 2.0	Las esperamos!	las esperamos!	las esperamos!	0.0	neutral	0.0
1047		1556890669-1318	https://twitter.com/search?l=&q=%22%24TESLA%22%20since%3A2019-03-01%20until%3A2019-03-31&src=typd	@JulianDeLucas	Julián De Lucas	Sí sí... ójala se llenaran siempre... pero salvo el @smart_spain y @Nissan... ¿os habéis dado cuenta de las marcas de los que invierten en eléctricos? @Tesla @volvocars @RangeRover https://twitter.com/Julio_Telco/status/1102957788467249154 …	s s... jala se llenaran siempre... pero salvo el @smart_spain y @nissan... os habis dado cuenta de las marcas de los que invierten en elctricos? @tesla @volvocars @rangerover	s s... jala se llenaran siempre... pero salvo el @smart_spain y @nissan... os habis dado cuenta de las marcas de los que invierten en elctricos? @tesla @volvocars @rangerover	0.0	neutral	0.0
1048		1556890669-329	https://twitter.com/search?l=&q=%22%24TESLA%22%20since%3A2019-03-01%20until%3A2019-03-31&src=typd	@DiariodeNavarra	Diario de Navarra	Probamos el Tesla Model 3 en #Pamplona: estas son las 10 conclusiones https://www.diariodenavarra.es/noticias/vivir/motor/2019/03/23/10-claves-del-tesla-model-3-640686-3194.html … @Tesla	probamos el tesla model 3 en #pamplona: estas son las 10 conclusiones @tesla	probamos el tesla model 3 en #pamplona: estas son las 10 conclusiones @tesla	0.0	neutral	0.0
1049		1556890669-1609	https://twitter.com/search?l=&q=%22%24TESLA%22%20since%3A2019-03-01%20until%3A2019-03-31&src=typd	@legolas_83	@lberto Muñoz	Más opciones q en un burriking ahora	ms opciones q en un burriking ahora	ms opciones q en un burriking ahora	0.0	neutral	0.0
1050		1556890669-178	https://twitter.com/search?l=&q=%22%24TESLA%22%20since%3A2019-03-01%20until%3A2019-03-31&src=typd	@gines_fernandez	Ginés Fernández	Deja bien claro que cada uno se paga su cena que si no la lías parda.	deja bien claro que cada uno se paga su cena que si no la las parda.	deja bien claro que cada uno se paga su cena que si no la las parda.	0.0	neutral	0.0
1051		1556890669-1165	https://twitter.com/search?l=&q=%22%24TESLA%22%20since%3A2019-03-01%20until%3A2019-03-31&src=typd	@Ojimenezro002	Omar Jimenez	El día 22 de abril me actualiza @Tesla mi #models para poder cargar en monofásica a 32 A (ahora está limitado a 16 A). GRATIS!!. Es decir, podré cargar en mi casa a 7,4 kw de potencia!. Gracias, #Tesla!. Os mando lo que me aparece ahora en la app del móvil de Tesla (novedad):pic.twitter.com/jsbVK4URLs	el da 22 de abril me actualiza @tesla mi #models para poder cargar en monofsica a 32 a (ahora est limitado a 16 a). gratis!!. es decir, podr cargar en mi casa a 7,4 kw de potencia!. gracias, #tesla!. os mando lo que me aparece ahora en la app del mvil de tesla (novedad):pic.twitter.com/jsbvk4urls	el da 22 de abril me actualiza @tesla mi #models para poder cargar en monofsica a 32 a (ahora est limitado a 16 a). gratis!!. es decir, podr cargar en mi casa a 7,4 kw de potencia!. gracias, #tesla!. os mando lo que me aparece ahora en la app del mvil de tesla (novedad):pic.twitter.com/jsbvk4urls	0.0	neutral	0.0
1052		1556890669-559	https://twitter.com/search?l=&q=%22%24TESLA%22%20since%3A2019-03-01%20until%3A2019-03-31&src=typd	@canete76	José Luis Cano	Probamos el Tesla Model S 100D: así es el coche que ha hecho ‘ponerse las pilas’ a la industria de la automoción https://www.cocheando.es/prueba-tesla-model-s-100-d-electrico-review-opiniones-autonomia-tiempo-carga-precio.html … @Tesla #tesla #teslamodels @elonmusk	probamos el tesla model s 100d: as es el coche que ha hecho ponerse las pilas a la industria de la automocin @tesla #tesla #teslamodels @elonmusk	probamos el tesla model s 100d: as es el coche que ha hecho ponerse las pilas a la industria de la automocin @tesla #tesla #teslamodels @elonmusk	0.0	neutral	0.0
1053		1556890669-327	https://twitter.com/search?l=&q=%22%24TESLA%22%20since%3A2019-03-01%20until%3A2019-03-31&src=typd	@diariotesla	Diario De Un Tesla	Yo los dos últimos “loaners” que he tenido eran con seguro a terceros, cosa que te remarcan, además, al entregártelo en el SC.	yo los dos ltimos loaners que he tenido eran con seguro a terceros, cosa que te remarcan, adems, al entregrtelo en el sc.	yo los dos ltimos loaners que he tenido eran con seguro a terceros, cosa que te remarcan, adems, al entregrtelo en el sc.	0.0	neutral	0.0
1056		1556890669-1220	https://twitter.com/search?l=&q=%22%24TESLA%22%20since%3A2019-03-01%20until%3A2019-03-31&src=typd	@alemandro1607	Car Enthusiast 🏎 🇪🇸	Oficialmente el coche es Segmento E, aunque hay quien asegura que es F pese a que no llega a los 5 metros que se exigen de mínimo. El Model 3 entra en el D, rival con Serie 3, Clase C y A4.	oficialmente el coche es segmento e, aunque hay quien asegura que es f pese a que no llega a los 5 metros que se exigen de mnimo. el model 3 entra en el d, rival con serie 3, clase c y a4.	oficialmente el coche es segmento e, aunque hay quien asegura que es f pese a que no llega a los 5 metros que se exigen de mnimo. el model 3 entra en el d, rival con serie 3, clase c y a4.	0.0	neutral	0.0
1057		1556890669-1060	https://twitter.com/search?l=&q=%22%24TESLA%22%20since%3A2019-03-01%20until%3A2019-03-31&src=typd	@GalloloSdm	GalloloSDM	Configure y me sale un precio de $1,038,600, no lo descarto del todo aunque si es demasiado caro, aunque es raro, creo que su marketing es demasiado bueno porque hasta siento que lo prefiero sobre un BMW 530i y eso que sé que el BMW le da 3 patadas y 2 macanazos!	configure y me sale un precio de $1,038,600, no lo descarto del todo aunque si es demasiado caro, aunque es raro, creo que su marketing es demasiado bueno porque hasta siento que lo prefiero sobre un bmw 530i y eso que s que el bmw le da 3 patadas y 2 macanazos!	configure y me sale un precio de $1,038,600, no lo descarto del todo aunque si es demasiado caro, aunque es raro, creo que su marketing es demasiado bueno porque hasta siento que lo prefiero sobre un bmw 530i y eso que s que el bmw le da 3 patadas y 2 macanazos!	0.0	neutral	0.0
1058		1556890669-338	https://twitter.com/search?l=&q=%22%24TESLA%22%20since%3A2019-03-01%20until%3A2019-03-31&src=typd	@Medinilla_Nieto	Jose	Ostras, que rabia!!! Y yo he salido fuera. Me hubiese gustado...conoceros!!!!	ostras, que rabia!!! y yo he salido fuera. me hubiese gustado...conoceros!!!!	ostras, que rabia!!! y yo he salido fuera. me hubiese gustado...conoceros!!!!	0.0	neutral	0.0
1059		1556890669-1092	https://twitter.com/search?l=&q=%22%24TESLA%22%20since%3A2019-03-01%20until%3A2019-03-31&src=typd	@vgarcete83	Victor Garcete	Cuál es la moraleja?	cul es la moraleja?	cul es la moraleja?	0.0	neutral	0.0
1061		1556890669-779	https://twitter.com/search?l=&q=%22%24TESLA%22%20since%3A2019-03-01%20until%3A2019-03-31&src=typd	@franciscomarbel	francisco marbel	comienza a llenar la hucha...	comienza a llenar la hucha...	comienza a llenar la hucha...	0.0	neutral	0.0
1067		1556890669-828	https://twitter.com/search?l=&q=%22%24TESLA%22%20since%3A2019-03-01%20until%3A2019-03-31&src=typd	@sociallymichael	securitass	Model Y Unveil https://youtu.be/3ydPFR6xb3I via @YouTube #ModelY @Tesla	model y unveil via @youtube #modely @tesla	model y unveil via @youtube #modely @tesla	0.0	neutral	0.0
1069		1556890669-1648	https://twitter.com/search?l=&q=%22%24TESLA%22%20since%3A2019-03-01%20until%3A2019-03-31&src=typd	@Eironth	Aaron Altamirano	Send me one alv, ahorita me embargo en la @CajaMexicana	send me one alv, ahorita me embargo en la @cajamexicana	send me one alv, ahorita me embargo en la @cajamexicana	0.0	neutral	0.0
1071		1556890669-1483	https://twitter.com/search?l=&q=%22%24TESLA%22%20since%3A2019-03-01%20until%3A2019-03-31&src=typd	@peto_mauleon	Peto Mauleón	Por supuesto que se puede cambiar el modelo de negocio, pero no es sencillo ni rápido. No es lo mismo se agente que ser concesionario. La red de concesionarios privada soporta la práctica totalidad de las inversiones en stock, equipamiento e instalaciones.	por supuesto que se puede cambiar el modelo de negocio, pero no es sencillo ni rpido. no es lo mismo se agente que ser concesionario. la red de concesionarios privada soporta la prctica totalidad de las inversiones en stock, equipamiento e instalaciones.	por supuesto que se puede cambiar el modelo de negocio, pero no es sencillo ni rpido. no es lo mismo se agente que ser concesionario. la red de concesionarios privada soporta la prctica totalidad de las inversiones en stock, equipamiento e instalaciones.	0.0	neutral	0.0
1074		1556890669-1608	https://twitter.com/search?l=&q=%22%24TESLA%22%20since%3A2019-03-01%20until%3A2019-03-31&src=typd	@Guevura	M.A.	@elmundoes Cómo estáis deseando que la empresa quiebre... Nunca se dijo que el precio del model3 nunca pasaría de 35000$. Se dijo que partiría de lo 35k$ el modelo básico. No inventeis. @Tesla @ClubTeslaES @slcuervo @Teslaratihttps://www.elmundo.es/motor/2019/03/01/5c786fdffc6c83d94e8b4660.html …	@elmundoes cmo estis deseando que la empresa quiebre... nunca se dijo que el precio del model3 nunca pasara de 35000$. se dijo que partira de lo 35k$ el modelo bsico. no inventeis. @tesla @clubteslaes @slcuervo @teslarati	@elmundoes cmo estis deseando que la empresa quiebre... nunca se dijo que el precio del model3 nunca pasara de 35000$. se dijo que partira de lo 35k$ el modelo bsico. no inventeis. @tesla @clubteslaes @slcuervo @teslarati	0.0	neutral	0.0
1075		1556890669-930	https://twitter.com/search?l=&q=%22%24TESLA%22%20since%3A2019-03-01%20until%3A2019-03-31&src=typd	@parentesis	Paréntesis.com	#TeslaModel3 Performance en México, ya lo manejamos: https://www.youtube.com/watch?v=ppXvYaQEdG0&t= … @Tesla	#teslamodel3 performance en mxico, yeah lo manejamos: @tesla	#teslamodel3 performance en mxico, yeah lo manejamos: @tesla	0.0	neutral	0.0
1076		1556890669-455	https://twitter.com/search?l=&q=%22%24TESLA%22%20since%3A2019-03-01%20until%3A2019-03-31&src=typd	@motorpuntoes	motor.es	A las 20:00 h nuevo estreno: Tesla Model 3 https://www.youtube.com/watch?v=yn5UJGHCdBc … / @Tesla #Tesla #TeslaModel3	a las 20:00 h nuevo estreno: tesla model 3 / @tesla #tesla #teslamodel3	a las 20:00 h nuevo estreno: tesla model 3 / @tesla #tesla #teslamodel3	0.0	neutral	0.0
1077		1556890669-461	https://twitter.com/search?l=&q=%22%24TESLA%22%20since%3A2019-03-01%20until%3A2019-03-31&src=typd	@deTIdat	deTIdat	Afortunado de ti @Domoelectra. Yo recibí mi model 3 perfomance el 15 de febrero a tiempo de que Tesla me hiciera la faena de dejarme sin FSD gratis (aunque había adquirido Auto Pilot) después de haberme dicho (a mi y a todos) lo contrario en un primer momento. Me alegro por ti.	afortunado de ti @domoelectra. yo recib mi model 3 perfomance el 15 de febrero a tiempo de que tesla me hiciera la faena de dejarme sin fsd gratis (aunque haba adquirido auto pilot) despus de haberme dicho (a mi y a todos) lo contrario en un primer momento. me alegro por ti.	afortunado de ti @domoelectra. yo recib mi model 3 perfomance el 15 de febrero a tiempo de que tesla me hiciera la faena de dejarme sin fsd gratis (aunque haba adquirido auto pilot) despus de haberme dicho (a mi y a todos) lo contrario en un primer momento. me alegro por ti.	0.0	neutral	0.0
1079		1556890669-517	https://twitter.com/search?l=&q=%22%24TESLA%22%20since%3A2019-03-01%20until%3A2019-03-31&src=typd	@maselectricos	Somos Electricos	De forma muy sutil, @Tesla mostró un "teaser" , "concepto" o llamarlo como queráis sobre su Pick-Up eléctrica. http://ow.ly/YWuI50nuGDa	de forma muy sutil, @tesla mostr un "teaser" , "concepto" o llamarlo como queris sobre su pick-up elctrica.	de forma muy sutil, @tesla mostr un "teaser" , "concepto" o llamarlo como queris sobre su pick-up elctrica.	0.0	neutral	0.0
1081		1556890669-96	https://twitter.com/search?l=&q=%22%24TESLA%22%20since%3A2019-03-01%20until%3A2019-03-31&src=typd	@AngelFG_EV	Ángel Fdez. Gálvez ✈	Bueno, Carlos... espérate a ver lo que hay en Citech. El año pasado íbamos a poder cargar y el punto de EDP de Citech fuera de servicio. Allá mi amigo @sdaoviedo desconectó una máquina de Coca Cola y conectó su Ampera a un schuko... No adelantes acontecimientos...	bueno, carlos... esprate a ver lo que hay en citech. el ao pasado bamos a poder cargar y el punto de edp de citech fuera de servicio. all mi amigo @sdaoviedo desconect una mquina de coca cola y conect su ampera a un schuko... no adelantes acontecimientos...	bueno, carlos... esprate a ver lo que hay en citech. el ao pasado bamos a poder cargar y el punto de edp de citech fuera de servicio. all mi amigo @sdaoviedo desconect una mquina de coca cola y conect su ampera a un schuko... no adelantes acontecimientos...	0.0	neutral	0.0
1082		1556890669-674	https://twitter.com/search?l=&q=%22%24TESLA%22%20since%3A2019-03-01%20until%3A2019-03-31&src=typd	@CarlosTM_98	Carlos Tomás	Vergüenza me daría a mi entregar un coche que vale casi 70.000€ con esas malas formas, y esas malas condiciones, muy cutre todo para ser @Tesla Tesla Model 3 - Entrega (completo). Prueba de larga duración | http://km77.com https://youtu.be/x8_2C3HetgU vía @YouTube	vergenza me dara a mi entregar un coche que vale casi 70.000 con esas malas formas, y esas malas condiciones, muy cutre todo para ser @tesla tesla model 3 - entrega (completo). prueba de larga duracin | va @youtube	vergenza me dara a mi entregar un coche que vale casi 70.000 con esas malas formas, y esas malas condiciones, muy cutre todo para ser @tesla tesla model 3 - entrega (completo). prueba de larga duracin | va @youtube	0.0	neutral	0.0
1085		1556890669-1245	https://twitter.com/search?l=&q=%22%24TESLA%22%20since%3A2019-03-01%20until%3A2019-03-31&src=typd	@DAVIDTUDIOS	🇪🇸 DAVID ALBARRÁN 🇪🇸	@Tesla lanza sus nuevos SuC V3 válidos para el Model 3 con una potencia de carga de 250 KW. La carga es íntegra de 250 KW al utilizar cargadores individuales NO compartidos. Los cables son de refrigeración líquida y más finos que los actuales sin ella. https://electrek.co/2019/03/06/tesla-supercharger-v3-kw-capacity-efficiency/ …	@tesla lanza sus nuevos suc v3 vlidos para el model 3 con una potencia de carga de 250 kw. la carga es ntegra de 250 kw al utilizar cargadores individuales no compartidos. los cables son de refrigeracin lquida y ms finos que los actuales sin ella.	@tesla lanza sus nuevos suc v3 vlidos para el model 3 con una potencia de carga de 250 kw. la carga es ntegra de 250 kw al utilizar cargadores individuales no compartidos. los cables son de refrigeracin lquida y ms finos que los actuales sin ella.	0.0	neutral	0.0
1086		1556890669-860	https://twitter.com/search?l=&q=%22%24TESLA%22%20since%3A2019-03-01%20until%3A2019-03-31&src=typd	@juancsolis	juan solis	3 años de gestion quise decir....	3 aos de gestion quise decir....	3 aos de gestion quise decir....	0.0	neutral	0.0
1087		1556890669-1575	https://twitter.com/search?l=&q=%22%24TESLA%22%20since%3A2019-03-01%20until%3A2019-03-31&src=typd	@Economiahoymx	Economíahoy.mx	.@Tesla cerrará todos sus concesionarios y se dedicará a vender exclusivamente por internet http://bit.ly/2GTjt38 pic.twitter.com/COxfNf6VRp	.@tesla cerrar todos sus concesionarios y se dedicar a vender exclusivamente por internet	.@tesla cerrar todos sus concesionarios y se dedicar a vender exclusivamente por internet	0.0	neutral	0.0
1088		1556890669-1305	https://twitter.com/search?l=&q=%22%24TESLA%22%20since%3A2019-03-01%20until%3A2019-03-31&src=typd	@joaquingardoni	Joaquin G.	Jaja, @MrWulitang lo mismo le digo a @achiquini de @Tesla, sólo hace comentarios buenos de quienes le dan mochada, de los demás nada. Se notan a leguas los que lo patrocinan. Que mal que no sea objetivo, supongo por eso sus tweets tienen tantos likes, ojalá lo modifique	jaja, @mrwulitang lo mismo le digo a @achiquini de @tesla, slo hace comentarios buenos de quienes le dan mochada, de los dems nada. se notan a leguas los que lo patrocinan. que mal que no sea objetivo, supongo por eso sus tweets tienen tantos likes, ojal lo modifique	jaja, @mrwulitang lo mismo le digo a @achiquini de @tesla, slo hace comentarios buenos de quienes le dan mochada, de los dems nada. se notan a leguas los que lo patrocinan. que mal que no sea objetivo, supongo por eso sus tweets tienen tantos likes, ojal lo modifique	0.0	neutral	0.0
1089		1556890669-1440	https://twitter.com/search?l=&q=%22%24TESLA%22%20since%3A2019-03-01%20until%3A2019-03-31&src=typd	@AndreeFairlie	Andree Fairlie Model3 Tesla 🚘 🔋	Exacto, ya me imaginaba que ese era el motivo, aún así, creo que lo vale y queda esperar que llegue el coche para sí, disfrutarlo. Gracias por tus palabras y esperaré ese vídeo!!	exacto, yeah me imaginaba que ese era el motivo, an as, creo que lo vale y queda esperar que llegue el coche para s, disfrutarlo. gracias por tus palabras y esperar ese vdeo!!	exacto, yeah me imaginaba que ese era el motivo, an as, creo que lo vale y queda esperar que llegue el coche para s, disfrutarlo. gracias por tus palabras y esperar ese vdeo!!	0.0	neutral	0.0
1090		1556890669-177	https://twitter.com/search?l=&q=%22%24TESLA%22%20since%3A2019-03-01%20until%3A2019-03-31&src=typd	@Todosseguros	Carlos Martín	Asegurado con @MartinLindeCS, estamos seguros de que ese @Tesla va a dar mucho que hablar en España y fuera! Gran compra Lolo, y una vez más, gracias por tu confianza	asegurado con @martinlindecs, estamos seguros de que ese @tesla va a dar mucho que hablar en espaa y fuera! gran compra lolo, y una vez ms, gracias por tu confianza	asegurado con @martinlindecs, estamos seguros de que ese @tesla va a dar mucho que hablar en espaa y fuera! gran compra lolo, y una vez ms, gracias por tu confianza	0.0	neutral	0.0
1095		1556890669-333	https://twitter.com/search?l=&q=%22%24TESLA%22%20since%3A2019-03-01%20until%3A2019-03-31&src=typd	@Jaimemit	Jaime Mata	Consigue 1.500 km de supercarga gratis al comprar un @tesla nuevo con mi código https://ts.la/jaime84180	consigue 1.500 km de supercarga gratis al comprar un @tesla nuevo con mi cdigo	consigue 1.500 km de supercarga gratis al comprar un @tesla nuevo con mi cdigo	0.0	neutral	0.0
1096		1556890669-1618	https://twitter.com/search?l=&q=%22%24TESLA%22%20since%3A2019-03-01%20until%3A2019-03-31&src=typd	@Inelonwetrust__	InElonWeTrust	Tesla Family	tesla family	tesla family	0.0	neutral	0.0
1097		1556890669-1233	https://twitter.com/search?l=&q=%22%24TESLA%22%20since%3A2019-03-01%20until%3A2019-03-31&src=typd	@natalysuarez54	Natalie suarez	aahh y saber acerca de ux/ui... vez que cuando digo todo es realmente todo.	aahh y saber acerca de ux/ui... vez que cuando digo todo es realmente todo.	aahh y saber acerca de ux/ui... vez que cuando digo todo es realmente todo.	0.0	neutral	0.0
1099		1556890669-379	https://twitter.com/search?l=&q=%22%24TESLA%22%20since%3A2019-03-01%20until%3A2019-03-31&src=typd	@Electrotabarnes	José Luis	¡Este argumento sí te lo compro!	este argumento s te lo compro!	este argumento s te lo compro!	0.0	neutral	0.0
1101		1556890669-1136	https://twitter.com/search?l=&q=%22%24TESLA%22%20since%3A2019-03-01%20until%3A2019-03-31&src=typd	@AlamVera2	Alam Vera	Los buses eléctricos de la linea 21 cuando van a estar en circulación?	los buses elctricos de la linea 21 cuando van a estar en circulacin?	los buses elctricos de la linea 21 cuando van a estar en circulacin?	0.0	neutral	0.0
1103		1556890669-1059	https://twitter.com/search?l=&q=%22%24TESLA%22%20since%3A2019-03-01%20until%3A2019-03-31&src=typd	@Solarby1	Solarby	Que extraño que EE.UU no haya querido instalar una se imaginan electricidad en la luna para que la querrán? Ustedes que harían? esperamos usen las pilas más potentes usarán las POWERWALL 2 de @tesla https://twitter.com/CLEANENERGY21/status/1104478528450514945 …	que extrao que ee.uu no haya querido instalar una se imaginan electricidad en la luna para que la querrn? ustedes que haran? esperamos usen las pilas ms potentes usarn las powerwall 2 de @tesla	que extrao que ee.uu no haya querido instalar una se imaginan electricidad en la luna para que la querrn? ustedes que haran? esperamos usen las pilas ms potentes usarn las powerwall 2 de @tesla	0.0	neutral	0.0
1104		1556890669-220	https://twitter.com/search?l=&q=%22%24TESLA%22%20since%3A2019-03-01%20until%3A2019-03-31&src=typd	@mexicoindustry	Mexico Industry	El nuevo SUV de @Tesla estará disponible en México a principios de 2021. Conoce el precio y más aquí http://ow.ly/SMVq50o7Ugv	el nuevo suv de @tesla estar disponible en mxico a principios de 2021. conoce el precio y ms aqu	el nuevo suv de @tesla estar disponible en mxico a principios de 2021. conoce el precio y ms aqu	0.0	neutral	0.0
1105		1556890669-200	https://twitter.com/search?l=&q=%22%24TESLA%22%20since%3A2019-03-01%20until%3A2019-03-31&src=typd	@enciso_santiago	Santiago Enciso	El te tiene que agradecer a vos....	el te tiene que agradecer a vos....	el te tiene que agradecer a vos....	0.0	neutral	0.0
[truncated: 911 more rows]
