# Supplementary material for: Measuring information flux between social media and stock prices with Transfer Entropy
Source: PLoS One. 2021 Sep 23;16(9):e0257686. doi: 10.1371/journal.pone.0257686 (PMC8459996; doi:10.1371/journal.pone.0257686)
Supplement: S1 Data — (ZIP) [file pone.0257686.s001.zip › DATA BASES/8.-TESLA/TESLA MODEL/TESLA2.csv]

	hour	date	number	fecha	webscrapper	id	name	content	TextBlob	clean	subjectivity	sentiment	polarity	Unnamed: 13	Unnamed: 14	Unnamed: 15
0	43587	02/05/2019	2887	02/05/2019	1556873243-2524	@DisruptResearch	Disruption Research		$tsla's capital raise today illustrates a dramatic difference between @tesla and other companies, and between @elonmusk and other ceos. 1/5	$tsla's capital raise today illustrates a dramatic difference between @tesla and other companies, and between @elonmusk and other ceos. 1/5	0.45	negative	-0.22777777800000001
1	43587	02/05/2019	3053	02/05/2019	1556873243-2517	@Saba_Capital	Aziz Saba		can @tesla cancel fred lambert roadsters so he can have a melt down on twitter? look at this title @elonmuskpic.twitter.com/ddzrrrhdow	can @tesla cancel fred lambert roadsters so he can have a melt down on twitter? look at this title @elonmuskpic.twitter.com/ddzrrrhdow	0.288888889	negative	-0.15555555599999998
2	43587	02/05/2019	3213	02/05/2019	1556873243-2518	@ValueAnalyst1	ValueAnalyst		april @bmw down 2% @mercedesbenz down 11% @tesla up 98% hey, @cnbc, report this pic.twitter.com/anoyfa0pgg	april @bmw down 2% @mercedesbenz down 11% @tesla up 98% hey, @cnbc, report this pic.twitter.com/anoyfa0pgg	0.288888889	negative	-0.15555555599999998
3	43587	02/05/2019	3418	43587.28681	1556873243-2504	@lexfridman	Lex Fridman		approximately 460,000 autopilot hardware 2+ @tesla vehicles delivered to-date. these are upgradable to the new fsd hardware. solid engineering of machine-learning-focused data infrastructure and optimized hardware by @elonmusk and team. updated numbers:	approximately 460,000 autopilot hardware 2+ @tesla vehicles delivered to-date. these are upgradable to the new fsd hardware. solid engineering of machine-learning-focused data infrastructure and optimized hardware by @elonmusk and team. updated numbers:	0.384848485	neutral	-0.08787878800000001
4	43587	02/05/2019	3768	43587.65139	1556873243-2507	@ray4tesla	Ray 4️⃣Tesla		gf3 photos taken today, show the mind-blowing china speed. keep in mind gf3 construction was initiated only a a few short months ago and gf1 in nevada is still unfinished even though construction began in jan. 2016. normal auto plants take 2-3 years to finish. go @tesla! pic.twitter.com/bskxhh1igi	gf3 photos taken today, show the mind-blowing china speed. keep in mind gf3 construction was initiated only a a few short months ago and gf1 in nevada is still unfinished even though construction began in jan. 2016. normal auto plants take 2-3 years to finish. go @tesla! pic.twitter.com/bskxhh1igi	0.5125	neutral	-0.003125
5	43587	02/05/2019	2604	43587.68611	1556873243-2512	@ShanCoun3	Sister X		i hit 50 followers on twitter! my youngest son wanted to help me celebrate so we took his model x out for a spin. we hit the road, then did a bit of offroading, and ended up smelling the daisies. you j @28delayslater @rationaletienne @elonmusk @tesla @teslaratipic.twitter.com/4c8njxmpxe	i hit 50 followers on twitter! my youngest son wanted to help me celebrate so we took his model x out for a spin. we hit the road, then did a bit of offroading, and ended up smelling the daisies. you j @28delayslater @rationaletienne @elonmusk @tesla @teslaratipic.twitter.com/4c8njxmpxe	0.0	neutral	0.0
6	43587	02/05/2019	2648	43587.68125	1556873243-2514	@ArkadiahF	Arkadiah Distributeur #Pundix France ⭐️ ⭐️ 🇫🇷		find xpos for paid with cryptos #xpos #pundixlabs #xphone #pundix #npxs #fx #cryptos . #xpos @pundixlabs_tr @pundix_br @arkadiahf @pundixe @elonmusk @tesla @functionx_io @fintechch @prodigetv #cryptocurrency	find xpos for paid with cryptos #xpos #pundixlabs #xphone #pundix #npxs #fx #cryptos . #xpos @pundixlabs_tr @pundix_br @arkadiahf @pundixe @elonmusk @tesla @functionx_io @fintechch @prodigetv #cryptocurrency	0.0	neutral	0.0
7	43587	02/05/2019	2751	43587.70417	1556873243-2510	@geminiGH	Dopest Rapper		tempted to touch @tesla pic.twitter.com/hv2kxbwuyl	tempted to touch @tesla pic.twitter.com/hv2kxbwuyl	0.0	neutral	0.0
8	43587	02/05/2019	2801	43587.33403	1556873243-2501	@InsideEVs	InsideEVs		watch @tesla #model3 performance crush dodge hellcat: race video via @insideevs.com	watch @tesla #model3 performance crush dodge hellcat: race video via @insideevs.com	0.0	neutral	0.0
9	43587	02/05/2019	3132	43587.57708	1556873243-2516	@Hacksterio	Hackster.io		hey @elonmusk, we just found the world's tiniest @tesla charging station:	hey @elonmusk, we just found the world's tiniest @tesla charging station:	0.0	neutral	0.0
10	43587	02/05/2019	3173	43587.68542	1556873243-2513	@teslainventory	Erik		solar powered s3x! . @tesla @elonmuskpic.twitter.com/6j4bly5t5z	solar powered s3x! . @tesla @elonmuskpic.twitter.com/6j4bly5t5z	0.0	neutral	0.0
11	43587	02/05/2019	3230	43587.63056	1556873243-2515	@MinimalDuck	Arash Malek 🦆		thank you @tesla @elonmusk for the extra buffer made the last 2mi of my trip with 0mi remaining before my #model3 i pushed an e-golf to its limit of 70mi and i was literally crawling the last 3mi to 0.pic.twitter.com/uooth4sduv	thank you @tesla @elonmusk for the extra buffer made the last 2mi of my trip with 0mi remaining before my #model3 i pushed an e-golf to its limit of 70mi and i was literally crawling the last 3mi to 0.pic.twitter.com/uooth4sduv	0.07777777799999999	neutral	0.0
12	43587	02/05/2019	3610	43587.68958	1556873243-2511	@ValaAfshar	Vala Afshar		you.s. tech companies founded by 1st or 2nd generation immigrants: @apple @google @amazon @facebook @oracle @ibm @uber @airbnb @yahoo @intel @emc @ebay @spacex @vmware @att @tesla @nvidia @qualcomm @paypal @adp @reddit @slackhq @wework @stripe @intuit @3m @netapp @spotify @zoom_us	you.s. tech companies founded by 1st or 2nd generation immigrants: @apple @google @amazon @facebook @oracle @ibm @uber @airbnb @yahoo @intel @emc @ebay @spacex @vmware @att @tesla @nvidia @qualcomm @paypal @adp @reddit @slackhq @wework @stripe @intuit @3m @netapp @spotify @zoom_us	0.0	neutral	0.0
13	43587	02/05/2019	3657	02/05/2019	1556873243-2509	@overclockthis	Gregg Williams		poor mans ppf and #florida love bug protection for my @tesla #p3d painters tape, cling wrap and leftover nylon/plastic screen to protect the heat exchanger from clogging. dope or nope? @flyerandyp @teslatunity @teslaownerssv @elonmuskpic.twitter.com/qe42lcwa9v	poor mans ppf and #florida love bug protection for my @tesla #p3d painters tape, cling wrap and leftover nylon/plastic screen to protect the heat exchanger from clogging. dope or nope? @flyerandyp @teslatunity @teslaownerssv @elonmuskpic.twitter.com/qe42lcwa9v	0.6	neutral	0.05
14	43587	02/05/2019	3656	43587.37986	1556873243-2522	@salomondrin	Alejandro Salomon		hyper 5 - part deux is coming up!!! history will be re-written in an all new different automotive landscape! @astonmartin 's valkyrie @mclarenauto 's speedtail @automobilirimac 's concept 2 @koenigsegg 's jesko @tesla 's roadster yes, we'll take care of this one again ;)	hyper 5 - part deux is coming up!!! history will be re-written in an all new different automotive landscape! @astonmartin 's valkyrie @mclarenauto 's speedtail @automobilirimac 's concept 2 @koenigsegg 's jesko @tesla 's roadster yes, we'll take care of this one again ;)	0.684848485	positive	0.128787879
15	43587	02/05/2019	3611	43587.42431	1556873243-2519	@alex_avoigt	Alex		i did 3 test drives in the last 2 days & another 3 tomorrow. 2 more the day after. people are stunned & my brother just told me he dreamed from my 3 last night after driving it the 1st time. once people get in contact its like a virus that spreads through the neighborhood	i did 3 test drives in the last 2 days & another 3 tomorrow. 2 more the day after. people are stunned & my brother just told me he dreamed from my 3 last night after driving it the 1st time. once people get in contact its like a virus that spreads through the neighborhood	0.21111111100000002	positive	0.166666667
16	43587	02/05/2019	3101	43587.34375	1556873243-2523	@PhenomenalPoto	Peter Roselle		from cashflow positive forever to needing to issue $2+ billion in 6 months. it is madness? no, this is @tesla. $tsla $tslaqpic.twitter.com/uvmt4lj9e1	from cashflow positive forever to needing to issue $2+ billion in 6 months. it is madness? no, this is @tesla. $tsla $tslaqpic.twitter.com/uvmt4lj9e1	0.545454545	positive	0.22727272699999998
17	43587	02/05/2019	3435	43587.42222	1556873243-2503	@JabbaGentum	Christian 🚗 🔋 🔌		looks like my favorite supercharging station in denmark is growing. it has a solar panel roof & 12 scs, half of which are model 3 compatible. now they're adding 12 more. not bad for a small country. then again it's needed, as @tesla already sold 6x more cars than all of 2018. pic.twitter.com/jlqg2epzge	looks like my favorite supercharging station in denmark is growing. it has a solar panel roof & 12 scs, half of which are model 3 compatible. now they're adding 12 more. not bad for a small country. then again it's needed, as @tesla already sold 6x more cars than all of 2018. pic.twitter.com/jlqg2epzge	0.538888889	positive	0.238888889
18	43587	02/05/2019	3375	43587.39306	1556873243-2521	@ValueAnalyst1	ValueAnalyst		it's so odd that 99% of buyers are still choosing options other than @tesla, despite the overwhelming evidence of superior performance, efficiency, tco, convenience, safety, and autonomy. millions of people are making the sub-optimal choice. more education via test drives needed.	it's so odd that 99% of buyers are still choosing options other than @tesla, despite the overwhelming evidence of superior performance, efficiency, tco, convenience, safety, and autonomy. millions of people are making the sub-optimal choice. more education via test drives needed.	0.605	positive	0.281666667
19	43587	02/05/2019	3181	43587.40833	1556873243-2520	@dodiewill2	✨Dodie Williams ✨		.@tesla @elonmusk the best motivator is love not hate. we may not be able to fully combat the excessive amount of negative info spread about tesla, but for each of us who have a car, invests or just loves what tesla is doing can spread our positivity, than tides will change.pic.twitter.com/sgtyijjch6	.@tesla @elonmusk the best motivator is love not hate. we may not be able to fully combat the excessive amount of negative info spread about tesla, but for each of us who have a car, invests or just loves what tesla is doing can spread our positivity, than tides will change.pic.twitter.com/sgtyijjch6	0.6375	positive	0.308333333
20	43587	02/05/2019	3612	43587.32431	1556873243-2498	@ray4tesla	Ray 4️⃣Tesla		thanks to , we are able to see the scale of the #gf3 building, taking him 1 full min to drive from the north side to the south. @tesla @elonmuskpic.twitter.com/akefgnasjd	thanks to , we are able to see the scale of the #gf3 building, taking him 1 full min to drive from the north side to the south. @tesla @elonmuskpic.twitter.com/akefgnasjd	0.45833333299999995	positive	0.35
21	43586	01/05/2019	01/05/2019	01/05/2019	1556873243-2500	@ElonMuskTV	EMTV		~~~ @tesla opinion ~~~ #cnbc halftime report "short sellers" chamath palihapitiya (@chamath) talks about how tesla stock price is heavily manipulated by hedge fund's and activist short sellers. #elonmusktv $tsla $tslaqpic.twitter.com/tck4x7rxyd	~~~ @tesla opinion ~~~ #cnbc halftime report "short sellers" chamath palihapitiya (@chamath) talks about how tesla stock price is heavily manipulated by hedge fund's and activist short sellers. #elonmusktv $tsla $tslaqpic.twitter.com/tck4x7rxyd	0.36666666700000006	neutral	-0.066666667
22	43586	01/05/2019	3370	43586.48125	1556873243-2494	@Tesla	Tesla		desert supercharger by @dinokuznikpic.twitter.com/vpgdd4pnm3	desert supercharger by @dinokuznikpic.twitter.com/vpgdd4pnm3	0.0	neutral	0.0
23	43586	01/05/2019	3691	43586.61667	1556873243-2496	@Tesla	Tesla		teslas infotainment dashboard screen tops consumer reports ratings	teslas infotainment dashboard screen tops consumer reports ratings	0.0	neutral	0.0
24	43555	01/05/2019	3699	43555.71597	1556873243-3769	@WhosChrisHughes	Chris Hughes		were the windows open or something?	were the windows open or something?	0.5	neutral	0.0
25	43586	01/05/2019	3084	01/05/2019	1556873243-2528	@el_dimitrieva	Elena Dimitrieva		1. media bias/poor journalism 2.tsla-haters on social media 3. restrictive laws to make it difficult for tesla owners 4. pretentious articles/titles to disparage elon and evs. @chamath great talk! @tesla @teslarati @europe_tesla @mayemusk @elonmusk @model3owners @pureteslapic.twitter.com/0a5x9w9a1v	1. media bias/poor journalism 2.tsla-haters on social media 3. restrictive laws to make it difficult for tesla owners 4. pretentious articles/titles to disparage elon and evs. @chamath great talk! @tesla @teslarati @europe_tesla @mayemusk @elonmusk @model3owners @pureteslapic.twitter.com/0a5x9w9a1v	0.629166667	neutral	0.058333333
26	43586	01/05/2019	2815	43586.86111	1556873243-2497	@SWreckonize	Wreckonize TesLAW SlowDownAndMoveOver		watch how @tesla performs when traffic suddenly comes to a complete stop on a highway. while all other "vehicles" almost collide into each other. velocity 105klm to 5klm. rt to share the teslove or rt so the haters can fall in love #elonmusk #teamtesla #whywewantateslatowtruckpic.twitter.com/odhzcxgun6	watch how @tesla performs when traffic suddenly comes to a complete stop on a highway. while all other "vehicles" almost collide into each other. velocity 105klm to 5klm. rt to share the teslove or rt so the haters can fall in love #elonmusk #teamtesla #whywewantateslatowtruckpic.twitter.com/odhzcxgun6	0.45	neutral	0.07
27	43586	01/05/2019	3273	43586.47778	1556873243-2495	@SBNDN2014	Spansk		interesting video from last accident with a tesla invomved in spain, where all "experts" predicted was a @tesla fault. perhaps the owner is alive now due the safest car and rip to the other driver. pic.twitter.com/f92qedezo1	interesting video from last accident with a tesla invomved in spain, where all "experts" predicted was a @tesla fault. perhaps the owner is alive now due the safest car and rip to the other driver. pic.twitter.com/f92qedezo1	0.34333333299999996	neutral	0.07
28	43586	01/05/2019	3491	01/05/19	1556873243-2526	@SarahBudriunas	Sarah Budriunas		graduates of tesla start earn a full time job, certification, and the skills necessary to succeed @tesla & the growing electric vehicle industry. fridays @officialevc ceremony brings the total of tesla start participants to 172 graduates since the programs inception last year!pic.twitter.com/ivgtnbho6o	graduates of tesla start earn a full time job, certification, and the skills necessary to succeed @tesla & the growing electric vehicle industry. fridays @officialevc ceremony brings the total of tesla start participants to 172 graduates since the programs inception last year!pic.twitter.com/ivgtnbho6o	0.591666667	neutral	0.0875
29	43586	01/05/2019	2915	43586.66806	1556873243-2508	@DisruptResearch	Disruption Research		by late 2020 or 2021, i think consumers may not be able to buy a new @tesla, because $tsla is much better off using its production capacity building robotaxis - they are worth $200-300k each. in other words: if you want a tesla, get one now. time is limited. cc @elonmusk	by late 2020 or 2021, i think consumers may not be able to buy a new @tesla, because $tsla is much better off using its production capacity building robotaxis - they are worth $200-300k each. in other words: if you want a tesla, get one now. time is limited. cc @elonmusk	0.39962894200000004	positive	0.134276438
30	43586	01/05/2019	3154	43586.77778	1556873243-2525	@mcjamez	Jim McPherson		it would be irresponsible not to at these prices. thanks @tesla! pic.twitter.com/md7hwrx35t	it would be irresponsible not to at these prices. thanks @tesla! pic.twitter.com/md7hwrx35t	0.2	positive	0.25
31	43586	01/05/2019	2974	43586.31389	1556873243-2493	@Tesla	Tesla		model 3 is now available to order in the uk design yours today	model 3 is now available to order in the uk design yours today	0.4	positive	0.4
32	3:14	30/04/19	2631	3:14 PM - 30 Apr 2019	1556873243-2532	@ninomelon	El Niño Melón		unless it's 3am, you're home alone and don't have a baby. then both sounds are pretty terrifying.	unless it's 3am, you're home alone and don't have a baby. then both sounds are pretty terrifying.	1.0	negative	-0.375
33	6:59	30/04/19	2656	6:59 PM - 30 Apr 2019	1556873243-2505	@pedinurse04	Pedinurse04		@tesla i bought my car and had it for less than two weeks because it was put together wrong. its been in your body shop for almost a month. whos making the car payment this month? why should i pay for a car that i dont even have?	@tesla i bought my car and had it for less than two weeks because it was put together wrong. its been in your body shop for almost a month. whos making the car payment this month? why should i pay for a car that i dont even have?	0.483333333	negative	-0.333333333
34	3:06	30/04/19	3107	3:06 PM - 30 Apr 2019	1556873243-2533	@jayxxchang	Jay Chang		starting to appreciate having these cameras around the car. insurance companies had no problem determining who was at fault and the case was settled in less than a week. thank you tesla. @tesla @elonmusk @nykchannelpic.twitter.com/qcu27cgssl	starting to appreciate having these cameras around the car. insurance companies had no problem determining who was at fault and the case was settled in less than a week. thank you tesla. @tesla @elonmusk @nykchannelpic.twitter.com/qcu27cgssl	0.083333333	neutral	-0.083333333
35	1:32	30/04/19	2605	1:32 PM - 30 Apr 2019	1556873243-2536	@rhensing	rhensing		dear @tesla we can cancel my service appointment. it turns out that noise was just something mooooving around in my frunk. pic.twitter.com/ziyyddbsfp	dear @tesla we can cancel my service appointment. it turns out that noise was just something mooooving around in my frunk. pic.twitter.com/ziyyddbsfp	0.0	neutral	0.0
36	3:53	30/04/19	2741	3:53 PM - 30 Apr 2019	1556873243-2531	@Drock002	Derik		2 years of baby in a tesla and its still the same.pic.twitter.com/dgcoxj5vjq	2 years of baby in a tesla and its still the same.pic.twitter.com/dgcoxj5vjq	0.0	neutral	0.0
37	9:51	30/04/19	3080	9:51 PM - 30 Apr 2019	1556873243-2506	@DigitalTrends	Digital Trends		.@elonmusk and @tesla are slashing prices on their solar panels. pic.twitter.com/gb0ufavvmd	.@elonmusk and @tesla are slashing prices on their solar panels. pic.twitter.com/gb0ufavvmd	0.0	neutral	0.0
38	2:04	30/04/19	3814	2:04 PM - 30 Apr 2019	1556873243-2535	@thriveeachday	Gigawatt		what is happening to me???? are teslas actually #timemachines? @tesla @elonmusk #8.5 #updatepleasepic.twitter.com/xiet2idddu	what is happening to me???? are teslas actually #timemachines? @tesla @elonmusk #8.5 #updatepleasepic.twitter.com/xiet2idddu	0.1	neutral	0.0
39	3:04	30/04/19	3202	3:04 PM - 30 Apr 2019	1556873243-2534	@Nobody_Really7	Nobody Really		crazy how a baby crying is the worst sound ever and a baby laughing is the best sound.	crazy how a baby crying is the worst sound ever and a baby laughing is the best sound.	0.6	neutral	1.85e-17
40	7:37	30/04/19	2889	7:37 PM - 30 Apr 2019	1556873243-2529	@AndreLuke331	Andre Luke		just drove a @tesla for the first time... #modelx @elonmusk thanks making such a beautiful car. once i get the money... never going back. lol pic.twitter.com/84w76bjfmq	just drove a @tesla for the first time... #modelx @elonmusk thanks making such a beautiful car. once i get the money... never going back. lol pic.twitter.com/84w76bjfmq	0.45555555600000003	positive	0.35
41	7:45	30/04/19	3245	7:45 AM - 30 Apr 2019	1556873243-2538	@jaredmecham	Jared Mecham		i made a new video on my channel! it's my 5 favorite things about a @tesla, what i think are the best. plus, a bonus item from @whatsinside. check it out, i'd love to know if your list is different from mine.	i made a new video on my channel! it's my 5 favorite things about a @tesla, what i think are the best. plus, a bonus item from @whatsinside. check it out, i'd love to know if your list is different from mine.	0.590909091	positive	0.43409090899999997
42	1:02	30/04/19	3363	1:02 PM - 30 Apr 2019	1556873243-2537	@CryptosBatman	CryptosBatman ⚡		elon musk, it's time for tesla to accepts payments in #bitcoin. your order books will be filled for many years ahead! retweet/like if you want @elonmusk to start accepting $btc payments for @tesla cars pic.twitter.com/2vdijqtl0s	elon musk, it's time for tesla to accepts payments in #bitcoin. your order books will be filled for many years ahead! retweet/like if you want @elonmusk to start accepting $btc payments for @tesla cars pic.twitter.com/2vdijqtl0s	0.7	positive	0.5125
43	6:40	30/04/19	3178	6:40 AM - 30 Apr 2019	1556873243-2539	@slye	Andy Slye		exactly 1 year ago i got my #model3 dream car. after 30,000 miles i can honestly say its the best purchase i have ever made. i knew i would have fun making videos about it but i never dreamt it would bring upon all the opportunities that have come my way. thank you @tesla @elonmuskpic.twitter.com/zcy7y7h95u	exactly 1 year ago i got my #model3 dream car. after 30,000 miles i can honestly say its the best purchase i have ever made. i knew i would have fun making videos about it but i never dreamt it would bring upon all the opportunities that have come my way. thank you @tesla @elonmuskpic.twitter.com/zcy7y7h95u	0.4125	positive	0.5375
44	4:38	30/04/19	2624	4:38 PM - 30 Apr 2019	1556873243-2530	@bombero1394	MAXX Q		for those wondering if your car can do it, ap officially warned (screamed at)me to take over as i came up to an exhaust system lying on the road. pretty freaking cool!!!! i wish this had audio cause it was awesome.12.1.1 @elonmusk @tesla @model3owners @tesla_truth @28delayslaterpic.twitter.com/berisyvvuq	for those wondering if your car can do it, ap officially warned (screamed at)me to take over as i came up to an exhaust system lying on the road. pretty freaking cool!!!! i wish this had audio cause it was awesome.12.1.1 @elonmusk @tesla @model3owners @tesla_truth @28delayslaterpic.twitter.com/berisyvvuq	0.825	positive	0.552246094
45	2:15	29/04/19	2596	2:15 PM - 29 Apr 2019	1556873243-2541	@teslabros	Tesla Bros		the view from this angle is unreal. #teslamodel3 @tesla pic.twitter.com/nmbjmmzvoc	the view from this angle is unreal. #teslamodel3 @tesla pic.twitter.com/nmbjmmzvoc	0.0	neutral	0.0
46	10:11	29/04/19	3817	10:11 AM - 29 Apr 2019	1556873243-2543	@ultra_kek	ultra_kek		elon musk isnt going to notice you	elon musk isnt going to notice you	0.0	neutral	0.0
47	9:21	29/04/19	3272	9:21 PM - 29 Apr 2019	1556873243-2499	@DisruptResearch	Disruption Research		getting sick of the narrative that @tesla model 3 did not sell well in the us in 2019. here's the actual data. despite tax credits getting cut in half, and only high-end variants being available for most of 2019, model 3 was #1 in its class... and it wasn't close. $tsla @elonmuskpic.twitter.com/b3crjbt0ia	getting sick of the narrative that @tesla model 3 did not sell well in the us in 2019. here's the actual data. despite tax credits getting cut in half, and only high-end variants being available for most of 2019, model 3 was #1 in its class... and it wasn't close. $tsla @elonmuskpic.twitter.com/b3crjbt0ia	0.503968254	neutral	0.003174603
48	3:05	29/04/19	2659	3:05 PM - 29 Apr 2019	1556873243-2540	@DisruptResearch	Disruption Research		2 years ago, i attended a group meeting with @teslas cfo and vp of investor relations. an investor asked, why dont you guys just use lidar? you know, everyone else seems to be doing it. many nodded in agreement. 1/4 $tsla @elonmusk	2 years ago, i attended a group meeting with @teslas cfo and vp of investor relations. an investor asked, why dont you guys just use lidar? you know, everyone else seems to be doing it. many nodded in agreement. 1/4 $tsla @elonmusk	0.5	positive	0.5
49	9:59	29/04/19	3521	9:59 AM - 29 Apr 2019	1556873243-2502	@Tesla	Tesla		damn its really good its better than anyone else's car @fullychargedshw road trips from copenhagen to oslo in model 3 performance	damn its really good its better than anyone else's car @fullychargedshw road trips from copenhagen to oslo in model 3 performance	0.55	positive	0.6
50	10:28	29/04/19	2875	10:28 AM - 29 Apr 2019	1556873243-2542	@bradsferguson	Brad Ferguson		friday i bought $tsla stock for clients and myself, today i preordered the model y awd for $2,500 #fundingsecured special thanks to @gfilche @seanmmitchell @matty_mogul for their awesome videos on youtube. you got this @tesla and @elonmusk awesome work. *investing carries risks	friday i bought $tsla stock for clients and myself, today i preordered the model y awd for $2,500 #fundingsecured special thanks to @gfilche @seanmmitchell @matty_mogul for their awesome videos on youtube. you got this @tesla and @elonmusk awesome work. *investing carries risks	0.692857143	positive	0.639285714
51	8:53	28/04/19	2971	8:53 AM - 28 Apr 2019	1556873243-2545	@ray4tesla	Ray 4️⃣Tesla		chinese ev maker neo has mobile charging team. my friend ordered the service thru app to juice up his model s, costing $50. charged @70kw. the charging van carries two packs of 70kwh. the service is open to any ev. @elonmusk @teslarati @avron_p @seanmmitchell @tesla pic.twitter.com/i569qvrx23	chinese ev maker neo has mobile charging team. my friend ordered the service thru app to juice up his model s, costing $50. charged @70kw. the charging van carries two packs of 70kwh. the service is open to any ev. @elonmusk @teslarati @avron_p @seanmmitchell @tesla pic.twitter.com/i569qvrx23	0.25	neutral	0.0
52	6:08	28/04/19	3566	6:08 PM - 28 Apr 2019	1556873243-2544	@bombero1394	MAXX Q		did you know if youre going below the speed limit on ap you can tap the speed limit icon to speed up to the posted speed or up to 5 above? @model3owners @tesla @tesla_truth @28delayslaterpic.twitter.com/uza4zri5id	did you know if youre going below the speed limit on ap you can tap the speed limit icon to speed up to the posted speed or up to 5 above? @model3owners @tesla @tesla_truth @28delayslaterpic.twitter.com/uza4zri5id	0.1	neutral	0.0
53	6:51	28/04/19	3267	6:51 AM - 28 Apr 2019	1556873243-2546	@ChristyGrim	Christy		the hubby is a big time gearhead and has had many sports cars in the past. i got my 3 in dec and he was so seriously impressed that he searched out an s with ludicrous mode. i've never seen him smile so much! what a fun car @elonmusk @tesla pic.twitter.com/uwiiewilcr	the hubby is a big time gearhead and has had many sports cars in the past. i got my 3 in dec and he was so seriously impressed that he searched out an s with ludicrous mode. i've never seen him smile so much! what a fun car @elonmusk @tesla pic.twitter.com/uwiiewilcr	0.33571428600000003	positive	0.3
54	12:16	27/04/19	3231	12:16 AM - 27 Apr 2019	1556873243-2553	@UltimoGT	Ultimo GT		british motor oil @youlikecarsuk @automotiveasset @carkeys_uk @screamingcars @gandalfwasme @avc_leasing @ja_autos @admarkuk @zdravkost @rafredarrows @realdonaldtrump @runnerservice @bgmotogp @formulaoneworld @crienaldavies @imperialcar @my_hpi@tesla @bmw	british motor oil @youlikecarsuk @automotiveasset @carkeys_uk @screamingcars @gandalfwasme @avc_leasing @ja_autos @admarkuk @zdravkost @rafredarrows @realdonaldtrump @runnerservice @bgmotogp @formulaoneworld @crienaldavies @imperialcar @my_hpi@tesla @bmw	0.0	neutral	0.0
55	7:32	27/04/19	2904	7:32 AM - 27 Apr 2019	1556873243-2551	@Steven_Akins	Steve Akins		#avengersendame was good. the car was so disappointing. should have been a @tesla @theteslalifepic.twitter.com/mot4jfn0dj	#avengersendame was good. the car was so disappointing. should have been a @tesla @theteslalifepic.twitter.com/mot4jfn0dj	0.65	neutral	0.05
56	6:34	27/04/19	3469	6:34 PM - 27 Apr 2019	1556873243-2548	@TreyTietz	Trey Tietz		my @tesla #model3 stats: - 7 months ownership, 16,700 miles driven - $60 total maintenance cost (2 tire rotations) - $249 in electricity cost (5,096kw @ $0.049/kw) - $0.014/mile - 3 car seats installed - thanks @elonmusk! @model3owners @teslamotorsclub @liketeslakim @talkingteslapic.twitter.com/qhpkyiwxkj	my @tesla #model3 stats: - 7 months ownership, 16,700 miles driven - $60 total maintenance cost (2 tire rotations) - $249 in electricity cost (5,096kw @ $0.049/kw) - $0.014/mile - 3 car seats installed - thanks @elonmusk! @model3owners @teslamotorsclub @liketeslakim @talkingteslapic.twitter.com/qhpkyiwxkj	0.475	positive	0.125
57	5:14	27/04/19	2836	5:14 PM - 27 Apr 2019	1556873243-2549	@dezsanyi	Erik Cardrawer Dézsányi		i would like to give my (original) tesla model 3 drawing to charity to raise money to buy some more little @tesla cars for the kids in hospitals. i'll need some help from @willfealey again and if @elonmusk could help that would be awesome thanks for you attention!pic.twitter.com/2yfukchnmw	i would like to give my (original) tesla model 3 drawing to charity to raise money to buy some more little @tesla cars for the kids in hospitals. i'll need some help from @willfealey again and if @elonmusk could help that would be awesome thanks for you attention!pic.twitter.com/2yfukchnmw	0.59	positive	0.3775
58	2:54	27/04/19	3519	2:54 AM - 27 Apr 2019	1556873243-2552	@FullyChargedShw	Fully Charged Show		robert llewellyn gives his verdict on the @tesla model 3. full performance review is up now! #fullychargedshow #tesla #teslamodel3 @bobbyllew @leaseplanpic.twitter.com/g8akjvyuar	robert llewellyn gives his verdict on the @tesla model 3. full performance review is up now! #fullychargedshow #tesla #teslamodel3 @bobbyllew @leaseplanpic.twitter.com/g8akjvyuar	0.55	positive	0.4375
59	8:42	27/04/19	2763	8:42 AM - 27 Apr 2019	1556873243-2550	@Tesla	Tesla		a ludicrous launch in model s has a g-force of over 1g perfect for passing snacks to the backseat by @weissbropic.twitter.com/cxn9vyfsws	a ludicrous launch in model s has a g-force of over 1g perfect for passing snacks to the backseat by @weissbropic.twitter.com/cxn9vyfsws	1.0	positive	1.0
60	11:38	27/04/19	3543	11:38 PM - 27 Apr 2019	1556873243-2547	@1millennialgirl	millennialgirlinamaterialworld 🥑 🍞		welp. my heart is going 2638392 beats per minutes. thank you @elonmusk and @tesla. that could have been horrible. pic.twitter.com/wxm7d7fq2l	welp. my heart is going 2638392 beats per minutes. thank you @elonmusk and @tesla. that could have been horrible. pic.twitter.com/wxm7d7fq2l	1.0	negative	-1.0
61	7:14	26/04/19	2601	7:14 AM - 26 Apr 2019	1556873243-2562	@ray4tesla	Ray 4️⃣Tesla		not-a-tesla fire news. yet again in china, another bmw bursts into self-ignited . whats going on with ultimate driving machine, a flashy label coined by tesla hater bob lutz? how ironic! @elonmusk @tesla @teslarati @avron_p @gfilchepic.twitter.com/nhsenkofgi	not-a-tesla fire news. yet again in china, another bmw bursts into self-ignited . whats going on with ultimate driving machine, a flashy label coined by tesla hater bob lutz? how ironic! @elonmusk @tesla @teslarati @avron_p @gfilchepic.twitter.com/nhsenkofgi	0.8	neutral	-0.083333333
62	11:31	26/04/19	3250	11:31 AM - 26 Apr 2019	1556873243-2559	@PeterLindbeck	Peter Lindbeck		our model 3 most likely saved my life after being rear ended. rough day for the stock but i am in til the end. i will never buy a recommend another car. @tesla @elonmusk i will go down with this ship if that is what it takes i dont care. thank you forever	our model 3 most likely saved my life after being rear ended. rough day for the stock but i am in til the end. i will never buy a recommend another car. @tesla @elonmusk i will go down with this ship if that is what it takes i dont care. thank you forever	0.547222222	neutral	0.061111110999999996
63	6:54	26/04/19	2626	6:54 AM - 26 Apr 2019	1556873243-2563	@TeslaStars	TeslaStars ✨		two years from now, when the #teslanetwork has started operating in a few cities and more than one million @tesla have #robotaxis capability, people will look back in disbelief, asking how it was possible that a future trillion dollar company could be so cheap today $tslapic.twitter.com/ycdjnddjqw	two years from now, when the #teslanetwork has started operating in a few cities and more than one million @tesla have #robotaxis capability, people will look back in disbelief, asking how it was possible that a future trillion dollar company could be so cheap today $tslapic.twitter.com/ycdjnddjqw	0.40416666700000003	positive	0.11666666699999999
64	10:48	26/04/19	2993	10:48 AM - 26 Apr 2019	1556873243-2561	@CraigBonthron	Craig Bonthron		my #tesla experience in numbers 14 months 20,000 miles 100% #renewables (yes 0% coal or gas) 0 mantainace cost 0 range anxiety 0 visits to petroleum stations 100% satisfaction thanks @tesla and @elonmusk .. consider me a loyal customer pic.twitter.com/b6i4kymnar	my #tesla experience in numbers 14 months 20,000 miles 100% #renewables (yes 0% coal or gas) 0 mantainace cost 0 range anxiety 0 visits to petroleum stations 100% satisfaction thanks @tesla and @elonmusk .. consider me a loyal customer pic.twitter.com/b6i4kymnar	0.5166666670000001	positive	0.26666666699999997
65	11:24	26/04/19	2950	11:24 AM - 26 Apr 2019	1556873243-2560	@dealer_of_happy	Dealer of Happiness		right now @tesla valuation is at $41b $uber plans ipo of $90b please, tell me what are the assets of uber? what is their profitability?(or even plans for profitability) wall st got no balls to deal with innovation and something they cannot understand. they dont like changes.	right now @tesla valuation is at $41b $uber plans ipo of $90b please, tell me what are the assets of uber? what is their profitability?(or even plans for profitability) wall st got no balls to deal with innovation and something they cannot understand. they dont like changes.	0.535714286	positive	0.28571428600000004
66	6:08	26/04/19	2695	6:08 PM - 26 Apr 2019	1556873243-2554	@tesla_raj	tesla_raj		god i love this car! you know when you park and look back at it and it just makes you smile. @tesla @elonmuskpic.twitter.com/ndofdck5rz	god i love this car! you know when you park and look back at it and it just makes you smile. @tesla @elonmuskpic.twitter.com/ndofdck5rz	0.233333333	positive	0.308333333
67	1:11	26/04/19	3049	1:11 PM - 26 Apr 2019	1556873243-2557	@Techgnostik	Techgnostik		wow, i just checked the #tesla website and i'm now able to place a total solar package order in colorado??? when did this happen? panels, powerwalls, the whole thing. available for order today. @tesla solar, here we come!!!	wow, i just checked the #tesla website and i'm now able to place a total solar package order in colorado??? when did this happen? panels, powerwalls, the whole thing. available for order today. @tesla solar, here we come!!!	0.635	positive	0.31625
68	11:53	26/04/19	2586	11:53 AM - 26 Apr 2019	1556873243-2558	@ScottJWeaver2	garhog		day 75 and still no part has arrived @elonmusk @tesla #spareparts. my offer still stands. hire me to manage your vendors. nothing pisses people off more than not being able to repair their #tesla!pic.twitter.com/mqvdafp2on	day 75 and still no part has arrived @elonmusk @tesla #spareparts. my offer still stands. hire me to manage your vendors. nothing pisses people off more than not being able to repair their #tesla!pic.twitter.com/mqvdafp2on	0.5625	positive	0.5
69	4:09	26/04/19	2828	4:09 PM - 26 Apr 2019	1556873243-2555	@JoeSilverman7	Joe Pilot, MD		ok, heres a dr. pilot prediction for the record: my gas powered subaru outback will outlast @tesla as a company.	ok, heres a dr. pilot prediction for the record: my gas powered subaru outback will outlast @tesla as a company.	0.5	positive	0.5
70	3:24	26/04/19	2739	3:24 PM - 26 Apr 2019	1556873243-2556	@overclockthis	Gregg Williams		even with a rolling start from behind... not today mr. #bmw x7 (who floored it) and i saw three @teslas on my way home from work too! pic.twitter.com/6x3ji2paqu	even with a rolling start from behind... not today mr. #bmw x7 (who floored it) and i saw three @teslas on my way home from work too! pic.twitter.com/6x3ji2paqu	0.7	negative	-0.5
71	10:01	25/04/19	3557	10:01 PM - 25 Apr 2019	1556873243-2564	@HeartTesla	iHeartTesla		how can anyone hate on tesla? heres a fossil car causing an easily avoidable crash. with tesla fsd, soon crashing will be a thing of the past! #teslaforlife huge thanks to @tesla team & @elonmusk for working so hard proving all jealous haters wrong & inspiring the new generationpic.twitter.com/kfwpgilk7k	how can anyone hate on tesla? heres a fossil car causing an easily avoidable crash. with tesla fsd, soon crashing will be a thing of the past! #teslaforlife huge thanks to @tesla team & @elonmusk for working so hard proving all jealous haters wrong & inspiring the new generationpic.twitter.com/kfwpgilk7k	0.664393939	neutral	-0.026052189
72	7:57	25/04/19	3472	7:57 AM - 25 Apr 2019	1556873243-2574	@Tesla	Tesla		newly upgraded model s and x drive units rolling down the production line at gigafactory 1pic.twitter.com/h8pz77fe14	newly upgraded model s and x drive units rolling down the production line at gigafactory 1pic.twitter.com/h8pz77fe14	0.37171717200000004	neutral	-0.00959596
73	5:20	25/04/19	2666	5:20 AM - 25 Apr 2019	1556873243-2577	@TeslaVIN003876	Spencer Ong		neighborhood kids praise the @tesla. they get it. @elonmuskpic.twitter.com/ludjyyseuv	neighborhood kids praise the @tesla. they get it. @elonmuskpic.twitter.com/ludjyyseuv	0.0	neutral	0.0
74	4:56	25/04/19	2814	4:56 PM - 25 Apr 2019	1556873243-2566	@mortchad	Chad Mortensen		i just saw this and had to tweet!!!! (everyone else has seen it already, i know) all the haters need to step back and close their pie holes! @tesla @elonmusk stay the course!pic.twitter.com/bu0sszuosn	i just saw this and had to tweet!!!! (everyone else has seen it already, i know) all the haters need to step back and close their pie holes! @tesla @elonmusk stay the course!pic.twitter.com/bu0sszuosn	0.0	neutral	0.0
75	8:23	25/04/19	3121	8:23 AM - 25 Apr 2019	1556873243-2572	@ray4tesla	Ray 4️⃣Tesla		a tanker truck is on on a chinese freeway. fossil fuel fire is no joke. never drive close to a fuel truck. @elonmusk @tesla @fredericlambertpic.twitter.com/edrs0jiwdw	a tanker truck is on on a chinese freeway. fossil fuel fire is no joke. never drive close to a fuel truck. @elonmusk @tesla @fredericlambertpic.twitter.com/edrs0jiwdw	0.0	neutral	0.0
76	9:19	25/04/19	3613	9:19 AM - 25 Apr 2019	1556873243-2570	@MyTeslaAdventur	My Tesla Adventure		the 2019 (2nd annual) #tesla takeover roadtrip. @tesla pic.twitter.com/ejbebrljcz	the 2019 (2nd annual) #tesla takeover roadtrip. @tesla pic.twitter.com/ejbebrljcz	0.0	neutral	0.0
77	6:01	25/04/19	2611	6:01 PM - 25 Apr 2019	1556873243-2565	@Scotty49er	Scotty Olson		so today i drove a tesla for the first time, and now all other cars are ruined for me. our current gas car now feels like a damn horse buggy. the tesla is like a spaceship designed by some advanced civilization. @elonmusk and @tesla you have created a masterpiece. #tesla $tsla	so today i drove a tesla for the first time, and now all other cars are ruined for me. our current gas car now feels like a damn horse buggy. the tesla is like a spaceship designed by some advanced civilization. @elonmusk and @tesla you have created a masterpiece. #tesla $tsla	0.42708333299999995	positive	0.13125
78	3:54	25/04/19	2885	3:54 PM - 25 Apr 2019	1556873243-2567	@MrNikolaTsla	Mr. Tesla		growing up, i dreamt about lamborghinis, and other exotic supercars. now that i am an adult, and now that i work in a place where i see these cars everyday, i have come to realize that i would take my #model3 over all of them. thanks @tesla, youve made a fine machine. pic.twitter.com/jhq5stvp9v	growing up, i dreamt about lamborghinis, and other exotic supercars. now that i am an adult, and now that i work in a place where i see these cars everyday, i have come to realize that i would take my #model3 over all of them. thanks @tesla, youve made a fine machine. pic.twitter.com/jhq5stvp9v	0.495833333	positive	0.148611111
79	10:42	25/04/19	3686	10:42 AM - 25 Apr 2019	1556873243-2569	@damian_rodrigo	Damian Olivera Bergallo		finally got my @tesla #model3 this car is amazing, thanks @elonmusk for making driving so enjoyable!!pic.twitter.com/3mxgrcx9oq	finally got my @tesla #model3 this car is amazing, thanks @elonmusk for making driving so enjoyable!!pic.twitter.com/3mxgrcx9oq	0.7	positive	0.26666666699999997
80	10:47	25/04/19	3608	10:47 AM - 25 Apr 2019	1556873243-2568	@tesla_truth	Steve Jobs		we believe in you @elonmusk and @tesla team you guys are making electrification and autonomy happen. without tesla it would *not* be happening. this is a massive win for the environment and for safety, and you have our full support. thank you for working your asses off for us	we believe in you @elonmusk and @tesla team you guys are making electrification and autonomy happen. without tesla it would *not* be happening. this is a massive win for the environment and for safety, and you have our full support. thank you for working your asses off for us	0.65	positive	0.38333333299999994
81	8:34	25/04/19	3398	8:34 AM - 25 Apr 2019	1556873243-2571	@AlexAtJazz	Alex Price		our @tesla @jazznetworks #cybersecurity event has finally arrived. thanks cam for modeling one of our give-always. gonna be an awesome night.pic.twitter.com/lx9wjncgqw	our @tesla @jazznetworks #cybersecurity event has finally arrived. thanks cam for modeling one of our give-always. gonna be an awesome night.pic.twitter.com/lx9wjncgqw	0.7333333329999999	positive	0.4
82	6:30	25/04/19	2866	6:30 AM - 25 Apr 2019	1556873243-2576	@DigitalTrends	Digital Trends		.@elonmusk and @tesla just released their fully autonomous driving feature! pic.twitter.com/iwhdu8m79i	.@elonmusk and @tesla just released their fully autonomous driving feature! pic.twitter.com/iwhdu8m79i	0.7	positive	0.5
83	8:18	25/04/19	3196	8:18 AM - 25 Apr 2019	1556873243-2573	@teslaownersSV	Tesla Owners Silicon Valley		buy american. buy @tesla which makes the best ev on . zero emissions is the wave. pic.twitter.com/g2nk5meout	buy american. buy @tesla which makes the best ev on . zero emissions is the wave. pic.twitter.com/g2nk5meout	0.15	positive	0.5
84	3:03	25/04/19	3638	3:03 AM - 25 Apr 2019	1556873243-2578	@mrandmrstontour	Mr & Mrs T on Tour		thank you for another great day on the road! dont wait - try a tesla now and change the world having fun! whatever drives you today, let those cars drive you tomorrow! @teslaownersnz @tesla @elonmuskpic.twitter.com/plpxvuvxtz	thank you for another great day on the road! dont wait - try a tesla now and change the world having fun! whatever drives you today, let those cars drive you tomorrow! @teslaownersnz @tesla @elonmuskpic.twitter.com/plpxvuvxtz	0.475	positive	0.734375
85	7:16	25/04/19	2787	7:16 AM - 25 Apr 2019	1556873243-2575	@TeslaMiles	Tesla High Mileage Leaderboard		@teslaracing where did you and your @tesla go? here are your best quarter mile times in your #p100d #tesla model s. 10.444 10.477pic.twitter.com/7dmt4xfssm	@teslaracing where did you and your @tesla go? here are your best quarter mile times in your #p100d #tesla model s. 10.444 10.477pic.twitter.com/7dmt4xfssm	0.3	positive	1.0
86	4:53	24/04/19	3159	4:53 PM - 24 Apr 2019	1556873243-2580	@mcjamez	Jim McPherson		.@tesla and @elonmusks insurance system can use their sensor suite, fleet crash rate, and machine learning to build a highly accurate risk model. no insurance company can get anywhere near that level of accuracy.	.@tesla and @elonmusks insurance system can use their sensor suite, fleet crash rate, and machine learning to build a highly accurate risk model. no insurance company can get anywhere near that level of accuracy.	0.5166666670000001	positive	0.25
87	9:55	24/04/19	3528	9:55 PM - 24 Apr 2019	1556873243-2579	@Justin_G0rd0n	Justin Gordon		first american car my dad has bought since 1978, over 40 years. @tesla @elonmusk are the ones *actually* making america great again.pic.twitter.com/2tl57jzppw	first american car my dad has bought since 1978, over 40 years. @tesla @elonmusk are the ones *actually* making america great again.pic.twitter.com/2tl57jzppw	0.29583333300000003	positive	0.2625
88	3:43	23/04/19	3490	3:43 PM - 23 Apr 2019	1556873243-2603	@FancyPantless	Rob Stumpf ⚡️		can and will @tesla release statistics regarding vehicle fires in it's quarterly safety reports? this could help with transparency and denouncing false information.	can and will @tesla release statistics regarding vehicle fires in it's quarterly safety reports? this could help with transparency and denouncing false information.	0.6	negative	-0.4
89	4:37	23/04/19	2961	4:37 AM - 23 Apr 2019	1556873243-2680	@rosinenbrt	damian.		what the fuck is wft, jeremy?	what the fuck is wft, jeremy?	0.6	negative	-0.4
90	7:47	23/04/19	3131	7:47 AM - 23 Apr 2019	1556873243-2657	@seanmmitchell	Sean M Mitchell		prob with colorado automobile dealers association (@drivecolorado) saying iceing is not a problem is they've consistently communicated they do not support evs. worst of all they do sophomoric things like exclude @tesla evs from site. see @kdvr story here:	prob with colorado automobile dealers association (@drivecolorado) saying iceing is not a problem is they've consistently communicated they do not support evs. worst of all they do sophomoric things like exclude @tesla evs from site. see @kdvr story here:	0.55	negative	-0.316666667
91	11:57	23/04/19	3546	11:57 AM - 23 Apr 2019	1556873243-2628	@MidwestHedgie	Midwestern Hedgie 🌸 🐝		tesla's fire mortality rate is at least 4x that of the average car. $tsla #firemortality	tesla's fire mortality rate is at least 4x that of the average car. $tsla #firemortality	0.4	negative	-0.225
92	6:21	23/04/19	3037	6:21 AM - 23 Apr 2019	1556873243-2669	@ray4tesla	Ray 4️⃣Tesla		this fires looks worse than the model s fire yesterday and yet no one makes a big deal out of it. @elonmusk @tesla $tsla $tslaq @teslamotorsclub	this fires looks worse than the model s fire yesterday and yet no one makes a big deal out of it. @elonmusk @tesla $tsla $tslaq @teslamotorsclub	0.35	negative	-0.2
93	11:33	23/04/19	2844	11:33 AM - 23 Apr 2019	1556873243-2631	@FrankLuntz	Frank Luntz		also, @elonmusk said that tesla owners could make up to $30,000 a year by letting their cars be autonomous robo-taxis: its financially insane to buy anything other than a tesla. probably related: @teslas q1 earnings report is tomorrow.	also, @elonmusk said that tesla owners could make up to $30,000 a year by letting their cars be autonomous robo-taxis: its financially insane to buy anything other than a tesla. probably related: @teslas q1 earnings report is tomorrow.	0.61875	negative	-0.18125
94	9:07	23/04/19	3277	9:07 AM - 23 Apr 2019	1556873243-2647	@EntitledCycling	Keep LA (from) Moving 🚲		i've been counting cars with no license plate lately and have noticed that nearly every single @tesla #model3 is missing a front plate. i turned to the googles... turns out, tesla has decided not to include a front plate bracket on the car.	i've been counting cars with no license plate lately and have noticed that nearly every single @tesla #model3 is missing a front plate. i turned to the googles... turns out, tesla has decided not to include a front plate bracket on the car.	0.31607142899999996	negative	-0.11785714300000001
95	3:24	23/04/19	3220	3:24 PM - 23 Apr 2019	1556873243-2607	@Tesla	Tesla		this 3d reconstruction shows the immense amount of depth information a tesla can collect from just a few seconds of video from the vehicle's 8 cameraspic.twitter.com/w2x6pkm2eb	this 3d reconstruction shows the immense amount of depth information a tesla can collect from just a few seconds of video from the vehicle's 8 cameraspic.twitter.com/w2x6pkm2eb	0.55	negative	-0.1
96	5:58	23/04/19	3568	5:58 AM - 23 Apr 2019	1556873243-2672	@aluxcom	Alux		i'm not sure if people realize just what's about to happen to cars as we know them once @tesla 's robotaxis go live. you'll pay $50k for a car that can generate you $30k per year...	i'm not sure if people realize just what's about to happen to cars as we know them once @tesla 's robotaxis go live. you'll pay $50k for a car that can generate you $30k per year...	0.694444444	neutral	-0.056818182
97	12:01	23/04/19	3135	12:01 PM - 23 Apr 2019	1556873243-2627	@businessinsider	Business Insider		@elonmusk said monday that @tesla would have 1 million autonomous taxis on the road "next year." wall street analysts, investors, and other industry insiders were skeptical, given musk's history with overpromising. visit for more.pic.twitter.com/nr8ltmyyvy	@elonmusk said monday that @tesla would have 1 million autonomous taxis on the road "next year." wall street analysts, investors, and other industry insiders were skeptical, given musk's history with overpromising. visit for more.pic.twitter.com/nr8ltmyyvy	0.39375	neutral	-0.05625
98	5:47	23/04/19	3500	5:47 PM - 23 Apr 2019	1556873243-2587	@Tesla	Tesla		model s and model x now come with an all-new drivetrain design that increases each vehicles range substantially, achieving a landmark 370 miles for model s long range and 325 miles for model x long range design yours at	model s and model x now come with an all-new drivetrain design that increases each vehicles range substantially, achieving a landmark 370 miles for model s long range and 325 miles for model x long range design yours at	0.4	neutral	-0.05
99	2:52	23/04/19	3253	2:52 PM - 23 Apr 2019	1556873243-2608	@JustJohnWright	John Wright		a simple cognitive bias against anything new and unfamiliar. when a traditional car goes up in flames, everybody knows it's not common. but when a @tesla does it, they wonder if it's a harbinger of a dystopian future where everybody's cars blow up because of weird technology.	a simple cognitive bias against anything new and unfamiliar. when a traditional car goes up in flames, everybody knows it's not common. but when a @tesla does it, they wonder if it's a harbinger of a dystopian future where everybody's cars blow up because of weird technology.	0.531114719	neutral	-0.035606061
100	5:48	23/04/19	2597	5:48 AM - 23 Apr 2019	1556873243-2674	@versacesavatgy	VERSACE SAVATGY		hey @elonmusk @tesla i updated to 2019.12 and i have lost cruise control and autopilot....	hey @elonmusk @tesla i updated to 2019.12 and i have lost cruise control and autopilot....	0.0	neutral	0.0
101	5:07	23/04/19	2615	5:07 AM - 23 Apr 2019	1556873243-2677	@InsideEVs	InsideEVs		the @tesla model p pickup truck is rendered to life	the @tesla model p pickup truck is rendered to life	0.0	neutral	0.0
102	4:52	23/04/19	2655	4:52 AM - 23 Apr 2019	1556873243-2679	@GrantAThomas	Grant Thomas		todays the day @tesla #tesla #powerwall2 #gateway2pic.twitter.com/xx2cnr7ief	todays the day @tesla #tesla #powerwall2 #gateway2pic.twitter.com/xx2cnr7ief	0.0	neutral	0.0
103	6:32	23/04/19	2701	6:32 AM - 23 Apr 2019	1556873243-2668	@nvidiadrive	NVIDIA DRIVE		@tesla raises the bar for self-driving carmakers: #autonomousvehiclespic.twitter.com/b8ctiuw16e	@tesla raises the bar for self-driving carmakers: #autonomousvehiclespic.twitter.com/b8ctiuw16e	0.0	neutral	0.0
104	8:24	23/04/19	2800	8:24 AM - 23 Apr 2019	1556873243-2654	@taralynnereed	Tara Reed		thank you @tesla pic.twitter.com/dx0e9qupvz	thank you @tesla pic.twitter.com/dx0e9qupvz	0.0	neutral	0.0
105	6:08	23/04/19	2870	6:08 PM - 23 Apr 2019	1556873243-2583	@elonmusk	Elon Musk		this require hardware	this require hardware	0.0	neutral	0.0
106	5:50	23/04/19	3144	5:50 PM - 23 Apr 2019	1556873243-2585	@Tesla	Tesla		weve also upgraded our air suspension system for model s and model x with fully-adaptive damping, giving it an ultra-cushioned feel when cruising on the highway and extra responsiveness during dynamic drivingpic.twitter.com/3fm8ryciom	weve also upgraded our air suspension system for model s and model x with fully-adaptive damping, giving it an ultra-cushioned feel when cruising on the highway and extra responsiveness during dynamic drivingpic.twitter.com/3fm8ryciom	0.133333333	neutral	0.0
107	10:11	23/04/19	3295	10:11 AM - 23 Apr 2019	1556873243-2643	@grftn_	grftn		$tsla the world realizing the implications of @tesla network rn: pic.twitter.com/nfptmq1efx	$tsla the world realizing the implications of @tesla network rn: pic.twitter.com/nfptmq1efx	0.0	neutral	0.0
108	11:10	23/04/19	3352	11:10 AM - 23 Apr 2019	1556873243-2636	@MrRobCapewell	Robert Capewell		can you guys recommend some informative @tesla tweeters on here? would like to expand my bandwidth...	can you guys recommend some informative @tesla tweeters on here? would like to expand my bandwidth...	0.0	neutral	0.0
109	9:54	23/04/19	3394	9:54 AM - 23 Apr 2019	1556873243-2646	@RaimizG	Raimis		the problem robotaxi not exist at moment	the problem robotaxi not exist at moment	0.0	neutral	0.0
110	3:47	23/04/19	3400	3:47 PM - 23 Apr 2019	1556873243-2602	@elonmusk	Elon Musk		will do	will do	0.0	neutral	0.0
111	8:41	23/04/19	3422	8:41 AM - 23 Apr 2019	1556873243-2649	@CARandDRIVER	Car and Driver		how does the geely geometry a measure up to the @tesla model 3?	how does the geely geometry a measure up to the @tesla model 3?	0.0	neutral	0.0
112	7:00	23/04/19	3489	7:00 AM - 23 Apr 2019	1556873243-2666	@Erdayastronaut	Everyday Astronaut		@elonmusk hows the @spacex package roadster coming along? will we get to see it this year?	@elonmusk hows the @spacex package roadster coming along? will we get to see it this year?	0.0	neutral	0.0
113	8:39	23/04/19	3526	8:39 AM - 23 Apr 2019	1556873243-2651	@nasso4991	nasso		it already happens whenever you use: - an elevator - a subway - a plane - a train	it already happens whenever you use: - an elevator - a subway - a plane - a train	0.0	neutral	0.0
114	6:38	23/04/19	3540	6:38 PM - 23 Apr 2019	1556873243-2581	@mrsjoxertm	Dandy Mandy Candy		joined the @tesla club pic.twitter.com/1npyczkjfa	joined the @tesla club pic.twitter.com/1npyczkjfa	0.0	neutral	0.0
115	11:24	23/04/19	3667	11:24 AM - 23 Apr 2019	1556873243-2635	@LikeTeslaKim	LikeTesla		with temps on the rise & efficiency on my side, i think its time to replace shoes for sandals! @tesla #liketesla #tesla #model3 #modelx #models #modelypic.twitter.com/wlgwlfwfle	with temps on the rise & efficiency on my side, i think its time to replace shoes for sandals! @tesla #liketesla #tesla #model3 #modelx #models #modelypic.twitter.com/wlgwlfwfle	0.0	neutral	0.0
116	3:41	23/04/19	3722	3:41 PM - 23 Apr 2019	1556873243-2604	@wscottwalker	Scott Walker 🇨🇦		kinda shot yourself in the foot. #iceidiotpic.twitter.com/iphtl06cu0	kinda shot yourself in the foot. #iceidiotpic.twitter.com/iphtl06cu0	0.0	neutral	0.0
117	5:26	23/04/19	3747	5:26 PM - 23 Apr 2019	1556873243-2588	@Tesla	Tesla		the longest-range electric vehicle now goes even farther	the longest-range electric vehicle now goes even farther	0.0	neutral	0.0
118	11:34	23/04/19	3767	11:34 AM - 23 Apr 2019	1556873243-2630	@ValueAnalyst1	ValueAnalyst		yes, i estimate by ~20 miles, all else equal, assuming ten-hour operation in city driving and 5mi/kwh efficiency, using e(kwh) = p(w) t(hr) / 1000. do you agree?	yes, i estimate by ~20 miles, all else equal, assuming ten-hour operation in city driving and 5mi/kwh efficiency, using e(kwh) = p(w) t(hr) / 1000. do you agree?	0.25	neutral	0.0
119	2:14	23/04/19	3179	2:14 PM - 23 Apr 2019	1556873243-2612	@ChargePointnet	ChargePoint		.@gm and @tesla responsible for half of all ev sales since 2010.	.@gm and @tesla responsible for half of all ev sales since 2010.	0.358333333	neutral	0.016666667
120	12:48	23/04/19	3331	12:48 PM - 23 Apr 2019	1556873243-2621	@tapandhire	Talent Access Portal		thoughts? @tesla is taking direct aim at @uber and @lyft with claims it plans to roll out 1 million robo-taxis by next year but the plan was lacking details . #techtuesday #ai #futureofwork #future #techpic.twitter.com/povyytpm5j	thoughts? @tesla is taking direct aim at @uber and @lyft with claims it plans to roll out 1 million robo-taxis by next year but the plan was lacking details . #techtuesday #ai #futureofwork #future #techpic.twitter.com/povyytpm5j	0.175	neutral	0.033333333
121	1:06	23/04/19	3392	1:06 PM - 23 Apr 2019	1556873243-2620	@colvilleandersn	Mikael Colville-Andersen		over it's lifetime a @tesla or other electric car pollutes just as much as a diesel car. #dktrp #dkpol	over it's lifetime a @tesla or other electric car pollutes just as much as a diesel car. #dktrp #dkpol	0.2875	neutral	0.0375
122	11:30	23/04/19	2894	11:30 AM - 23 Apr 2019	1556873243-2633	@kerooke	Kevin Rooke		$13 is how much you pay. that is only 20% of total costs. public transportation in america is 80% funded by govt. there are basically no cities in america with profitable public transit platforms. costs exceed revenues by 5x.	$13 is how much you pay. that is only 20% of total costs. public transportation in america is 80% funded by govt. there are basically no cities in america with profitable public transit platforms. costs exceed revenues by 5x.	0.41666666700000005	neutral	0.04
123	3:29	23/04/19	3718	3:29 PM - 23 Apr 2019	1556873243-2605	@planetlabs	Planet		.@tesla is making progress at gigafactory 3! the first entirely foreign-owned car plant in china is expected to be completed by the end of the year. #planetstoriespic.twitter.com/efrf3xlivp	.@tesla is making progress at gigafactory 3! the first entirely foreign-owned car plant in china is expected to be completed by the end of the year. #planetstoriespic.twitter.com/efrf3xlivp	0.45277777799999996	neutral	0.05
124	6:20	23/04/19	2958	6:20 PM - 23 Apr 2019	1556873243-2582	@gwbaker	George Woods Baker		think the whole @tesla #robotaxi is fluff? think again...pic.twitter.com/u1obb9ibrk	think the whole @tesla #robotaxi is fluff? think again...pic.twitter.com/u1obb9ibrk	0.35	neutral	0.05
125	8:22	23/04/19	3485	8:22 AM - 23 Apr 2019	1556873243-2655	@Christiano92	Chris		newsflash: this currently exists today in late 2017 production mobileye eyeq4 its called holistic path planing/ holistic lane centering. tldr, none of the networks @tesla revealed are new or innovative, they are industry standard. $tsla $tslaq	newsflash: this currently exists today in late 2017 production mobileye eyeq4 its called holistic path planing/ holistic lane centering. tldr, none of the networks @tesla revealed are new or innovative, they are industry standard. $tsla $tslaq	0.490909091	neutral	0.067272727
126	12:03	23/04/19	2902	12:03 PM - 23 Apr 2019	1556873243-2626	@jasonGRIN	Jason Richardson		i can not wait to charge my new @tesla for free at my apartment complex and never have pay $4+ a gallon for gas ever again, ever	i can not wait to charge my new @tesla for free at my apartment complex and never have pay $4+ a gallon for gas ever again, ever	0.551515152	neutral	0.078787879
127	4:09	23/04/19	3739	4:09 PM - 23 Apr 2019	1556873243-2599	@Torgo82	Torgo82		i own shares and trade call options, so i watch the news and share price very closely. i've seen some real shady shit. you barely see any articles of the countless people walking away from accidents and thanking @elonmusk and @tesla for building such a safe car. @gerberkawasaki	i own shares and trade call options, so i watch the news and share price very closely. i've seen some real shady shit. you barely see any articles of the countless people walking away from accidents and thanking @elonmusk and @tesla for building such a safe car. @gerberkawasaki	0.5796875	neutral	0.096875
128	8:25	23/04/19	3420	8:25 AM - 23 Apr 2019	1556873243-2653	@mayemusk	Maye Musk		change is scary also good @tesla @elonmusk #thefuture	change is scary also good @tesla @elonmusk #thefuture	0.8	neutral	0.1
129	6:15	23/04/19	3853	6:15 AM - 23 Apr 2019	1556873243-2670	@ray4tesla	Ray 4️⃣Tesla		breaking news: non-tesla car catches fire in china. according to chinese media, a bmw523 bursts into flames on its own today on a local freeway in hangzhou. can this video go viral? of course not because its not a tesla. cars catch fire in china everyday. @elonmusk @tesla pic.twitter.com/6i6zrmznfw	breaking news: non-tesla car catches fire in china. according to chinese media, a bmw523 bursts into flames on its own today on a local freeway in hangzhou. can this video go viral? of course not because its not a tesla. cars catch fire in china everyday. @elonmusk @tesla pic.twitter.com/6i6zrmznfw	0.4	neutral	0.1
130	7:09	23/04/19	2851	7:09 AM - 23 Apr 2019	1556873243-2664	@j_p_jacques	JP		even $nvda concede $tsla leadership to full autonomy and said to other automaker to wake-up because they want to sell some chips	even $nvda concede $tsla leadership to full autonomy and said to other automaker to wake-up because they want to sell some chips	0.4625	positive	0.1125
131	5:10	23/04/19	3412	5:10 AM - 23 Apr 2019	1556873243-2676	@autocar	Autocar		autonomous robotaxis will be the key to long-term growth at @tesla, and will be on the roads from next year according to company boss elon musk.	autonomous robotaxis will be the key to long-term growth at @tesla, and will be on the roads from next year according to company boss elon musk.	0.566666667	positive	0.133333333
132	8:40	23/04/19	2848	8:40 AM - 23 Apr 2019	1556873243-2650	@auto_schmidt	Matthias Schmidt		.@fcagermanypr still promoting huge suvs in german marketing campaigns while essentially buying @tesla credits to offset their eu #co2	.@fcagermanypr still promoting huge suvs in german marketing campaigns while essentially buying @tesla credits to offset their eu #co2	0.4	positive	0.133333333
133	5:51	23/04/19	2972	5:51 PM - 23 Apr 2019	1556873243-2584	@Tesla	Tesla		as a thank you to our tesla owners, all existing model s and model x owners who wish to purchase a new model s or model x performance car will get the ludicrous mode upgrade, a $20,000 value, at no additional charge	as a thank you to our tesla owners, all existing model s and model x owners who wish to purchase a new model s or model x performance car will get the ludicrous mode upgrade, a $20,000 value, at no additional charge	0.454545455	positive	0.13636363599999998
134	5:20	23/04/19	3022	5:20 PM - 23 Apr 2019	1556873243-2590	@TheTeslaLife	TheTeslaLife		@elonmusk did you look over the new canadian federal ev incentive? can tesla help get a model 3 registered for the program?	@elonmusk did you look over the new canadian federal ev incentive? can tesla help get a model 3 registered for the program?	0.454545455	positive	0.13636363599999998
135	1:42	23/04/19	3164	1:42 PM - 23 Apr 2019	1556873243-2616	@rexstjohn	Rex St John 🦖		the new @tesla self-driving hardware has 12 @arm cortex-a72s in it.pic.twitter.com/zhef9rdovf	the new @tesla self-driving hardware has 12 @arm cortex-a72s in it.pic.twitter.com/zhef9rdovf	0.454545455	positive	0.13636363599999998
136	2:07	23/04/19	3669	2:07 AM - 23 Apr 2019	1556873243-2684	@Soulopoulos	Byron		just to be clear @elonmusk: i am free to buy 10 @tesla #model3 with #fsd and activate them in the #teslanetwork as #robotaxi. by doing this i earn my initial investment back within about 1 year, tesla only takes a 25% cut. from year 2 i am actually making a nice profit. correct?	just to be clear @elonmusk: i am free to buy 10 @tesla #model3 with #fsd and activate them in the #teslanetwork as #robotaxi. by doing this i earn my initial investment back within about 1 year, tesla only takes a 25% cut. from year 2 i am actually making a nice profit. correct?	0.46904761899999997	positive	0.157142857
137	12:21	23/04/19	3537	12:21 PM - 23 Apr 2019	1556873243-2623	@ValueAnalyst1	ValueAnalyst		thank you, got it. the reasons why tesla pursued a no-lidar approach should now be clear as day, not to even mention that others will have to pay significant profit margins to buy their chips from third parties.	thank you, got it. the reasons why tesla pursued a no-lidar approach should now be clear as day, not to even mention that others will have to pay significant profit margins to buy their chips from third parties.	0.41944444399999997	positive	0.15833333300000002
138	5:48	23/04/19	2989	5:48 PM - 23 Apr 2019	1556873243-2586	@Tesla	Tesla		paired with the new drivetrain design, model s and model x are now capable of achieving 200 kw on v3 superchargers and 145 kw on v2 superchargers. together, these improvements enable owners to recharge miles 50% fasterpic.twitter.com/dqsdc41sm0	paired with the new drivetrain design, model s and model x are now capable of achieving 200 kw on v3 superchargers and 145 kw on v2 superchargers. together, these improvements enable owners to recharge miles 50% fasterpic.twitter.com/dqsdc41sm0	0.427272727	positive	0.168181818
139	3:26	23/04/19	3552	3:26 PM - 23 Apr 2019	1556873243-2606	@RamLover69	Dodge Ram Owner		yet it still isn't smart enough to collect the data that the dodge ram won 4 jd power and associate awards and is 2019s motor trend truck of the year. have fun with your terminator cars that explode when they're parked.	yet it still isn't smart enough to collect the data that the dodge ram won 4 jd power and associate awards and is 2019s motor trend truck of the year. have fun with your terminator cars that explode when they're parked.	0.44761904799999996	positive	0.171428571
140	9:55	23/04/19	3451	9:55 AM - 23 Apr 2019	1556873243-2645	@gmbankrupt	Ryan		i used get @lyft on my business trips, but ever since my last driver tried to talk politics while pushing his views, i have gone back to renting a car. eliminating the unknown variable that is the driver will be the biggest win for ride hailing services. and @tesla will be 1st.	i used get @lyft on my business trips, but ever since my last driver tried to talk politics while pushing his views, i have gone back to renting a car. eliminating the unknown variable that is the driver will be the biggest win for ride hailing services. and @tesla will be 1st.	0.26666666699999997	positive	0.175
141	5:17	23/04/19	3033	5:17 PM - 23 Apr 2019	1556873243-2592	@ryancarlmercer	Ryan Carl Mercer		not a bad idea "advisor to elon musk and @tesla, here's the visual proof" haha.	not a bad idea "advisor to elon musk and @tesla, here's the visual proof" haha.	0.322222222	positive	0.18333333300000001
142	4:19	23/04/19	2665	4:19 PM - 23 Apr 2019	1556873243-2596	@Erdayastronaut	Everyday Astronaut		jaguar, audi and nissan are the closest.... but literally.... none of them are better than a 2012 model s by any metric other than maybe price (leaf).	jaguar, audi and nissan are the closest.... but literally.... none of them are better than a 2012 model s by any metric other than maybe price (leaf).	0.4375	positive	0.1875
143	10:16	23/04/19	2758	10:16 AM - 23 Apr 2019	1556873243-2641	@MyTeslaAdventur	My Tesla Adventure		when is the last time you made friends at a gas station? a uniquely @tesla owner's experience. pic.twitter.com/oy2uaxmxnj	when is the last time you made friends at a gas station? a uniquely @tesla owner's experience. pic.twitter.com/oy2uaxmxnj	0.533333333	positive	0.1875
144	3:56	23/04/19	3794	3:56 PM - 23 Apr 2019	1556873243-2601	@mjmalone	Mike Malone		if @tesla delivers on @elonmusk's promises and has 1,000,000 non-geofenced level 5 autonomous robotaxis on the road by the end of 2020 i will disassemble my car, eat the entire thing piece-by-piece, and replace it with a horse.	if @tesla delivers on @elonmusk's promises and has 1,000,000 non-geofenced level 5 autonomous robotaxis on the road by the end of 2020 i will disassemble my car, eat the entire thing piece-by-piece, and replace it with a horse.	0.6625	positive	0.2
145	7:17	23/04/19	3595	7:17 AM - 23 Apr 2019	1556873243-2661	@andreworss8705	Andrew Ross 🐍		maps aren't always accurate. there may have been a recent detour or if there's construction with someone directing traffic	maps aren't always accurate. there may have been a recent detour or if there's construction with someone directing traffic	0.441666667	positive	0.2
146	4:34	23/04/19	2730	4:34 PM - 23 Apr 2019	1556873243-2595	@MotorTrend	MotorTrend		can the updated 2019 @tesla model s go from the bay area to l.a. on a single charge? we test it to find out. get the full exclusive story right here!	can the updated 2019 @tesla model s go from the bay area to l.a. on a single charge? we test it to find out. get the full exclusive story right here!	0.433333333	positive	0.211904762
147	6:38	23/04/19	2662	6:38 AM - 23 Apr 2019	1556873243-2667	@methvisula	Meth Visula		this was an april fools joke that @tesla did back in the day. its alarmingly becoming not so much a joke and very much a reality. almost as if tesla knew this was achievable. @tesla_truth @28delayslater.	this was an april fools joke that @tesla did back in the day. its alarmingly becoming not so much a joke and very much a reality. almost as if tesla knew this was achievable. @tesla_truth @28delayslater.	0.3275	positive	0.2275
148	7:12	23/04/19	3474	7:12 AM - 23 Apr 2019	1556873243-2662	@MajorWyatt1	Major Wyatt		ugh, i swear i will get a tesla as my first car	ugh, i swear i will get a tesla as my first car	0.333333333	positive	0.25
149	7:36	23/04/19	3123	7:36 AM - 23 Apr 2019	1556873243-2658	@mattloose	Matt Loose		so @tesla have unveiled a new gpu chip that is already shipping in new cars. i wonder how easy it would be to pop an @nanopore promethion in the boot and autonomously drive the sequencer to sample, then basecall using the onboard tesla drive compute...	so @tesla have unveiled a new gpu chip that is already shipping in new cars. i wonder how easy it would be to pop an @nanopore promethion in the boot and autonomously drive the sequencer to sample, then basecall using the onboard tesla drive compute...	0.610606061	positive	0.276515152
150	4:55	23/04/19	3120	4:55 AM - 23 Apr 2019	1556873243-2678	@goblue_nussel	Philip Nussel		tesla truth squad: @nvidia issued this statement following monday's @tesla presentation on self-driving technology, which included development of its own microchips.	tesla truth squad: @nvidia issued this statement following monday's @tesla presentation on self-driving technology, which included development of its own microchips.	0.55	positive	0.3
151	2:24	23/04/19	3433	2:24 PM - 23 Apr 2019	1556873243-2611	@CedricMakes	Cedric Dahl		just put up a fresh youtube video about - @tesla robo taxis - #bitcoin - #ubi - @elonmusk - @sama -	just put up a fresh youtube video about - @tesla robo taxis - #bitcoin - #ubi - @elonmusk - @sama -	0.5	positive	0.3
152	5:15	23/04/19	3153	5:15 PM - 23 Apr 2019	1556873243-2593	@iliketeslas	I like Tesla		everyone who thinks @elonmusk should give a roadster to frunkpuppy @28delayslater please rt or like this tweet so he notices. better if it's one of fred's (the new tesla hater) roadster. $tsla @tesla	everyone who thinks @elonmusk should give a roadster to frunkpuppy @28delayslater please rt or like this tweet so he notices. better if it's one of fred's (the new tesla hater) roadster. $tsla @tesla	0.477272727	positive	0.318181818
153	11:28	23/04/19	3652	11:28 AM - 23 Apr 2019	1556873243-2634	@MyTeslaAdventur	My Tesla Adventure		the autonomous #teslamodel3. it's almost like the #model3 was designed with autonomy ;) @elonmusk @woodhaus2 @tesla pic.twitter.com/q1qdvngxkh	the autonomous #teslamodel3. it's almost like the #model3 was designed with autonomy ;) @elonmusk @woodhaus2 @tesla pic.twitter.com/q1qdvngxkh	0.85	positive	0.325
154	5:18	23/04/19	3807	5:18 PM - 23 Apr 2019	1556873243-2591	@tomkupper	Tom Kupper		if innovating was as easy as writing a cheque, microsoft would have great products. - steve jobs ins 2002. true today for tesla vs. most other big companies.	if innovating was as easy as writing a cheque, microsoft would have great products. - steve jobs ins 2002. true today for tesla vs. most other big companies.	0.5347222220000001	positive	0.32638888899999996
155	9:56	23/04/19	3593	9:56 AM - 23 Apr 2019	1556873243-2644	@NuovaRealta	≡lisabeth Soechting		analysts dont get the whole picture. imo theyll be faced with the real value ratios in 2-5 years!! go @tesla !!	analysts dont get the whole picture. imo theyll be faced with the real value ratios in 2-5 years!! go @tesla !!	0.35	positive	0.344140625
156	1:24	23/04/19	2632	1:24 PM - 23 Apr 2019	1556873243-2619	@ellec_uk	⚡️ Mark Ellec ⚡️		lol happened to be a camera zoomed in to the $tsla at that exact moment and a day before autonomy day. obviously staged.	lol happened to be a camera zoomed in to the $tsla at that exact moment and a day before autonomy day. obviously staged.	0.483333333	positive	0.35
157	2:02	23/04/19	3346	2:02 PM - 23 Apr 2019	1556873243-2613	@Ratbert90	Adam Duskett		@tesla fun fact: in michigan (and many other states) if your car is in the body shop for more than 30 days, it can be returned under the state lemon law! sending a letter as we speak! 111 days without a fender is a joke. #teslaserviceissues #wherearetheparts	@tesla fun fact: in michigan (and many other states) if your car is in the body shop for more than 30 days, it can be returned under the state lemon law! sending a letter as we speak! 111 days without a fender is a joke. #teslaserviceissues #wherearetheparts	0.39375	positive	0.3640625
158	6:02	23/04/19	3548	6:02 AM - 23 Apr 2019	1556873243-2671	@kylemartino	Kyle Martino		can not wait for self-driving to be legal, if it was i wouldnt have hit a pole at 70mph. legalizing car-automation will save lives, but also the incredible safety and reactivity of my tesla save mine last month. i am tesla for life!pic.twitter.com/861yhyhini	can not wait for self-driving to be legal, if it was i wouldnt have hit a pole at 70mph. legalizing car-automation will save lives, but also the incredible safety and reactivity of my tesla save mine last month. i am tesla for life!pic.twitter.com/861yhyhini	0.38888888899999996	positive	0.36666666700000006
159	2:30	23/04/19	2883	2:30 AM - 23 Apr 2019	1556873243-2682	@sakacc	Chad Sakac		as @tesla owner (gen 1 model x, one of the first in canada) i love seeing the incremental progress to l4/5 autonomous driving. the video: = fun for another reason. that drive is familiar . the tesla hq is across the street from @vmware @pivotal #pks hq	as @tesla owner (gen 1 model x, one of the first in canada) i love seeing the incremental progress to l4/5 autonomous driving. the video: = fun for another reason. that drive is familiar . the tesla hq is across the street from @vmware @pivotal #pks hq	0.522222222	positive	0.3875
160	2:33	23/04/19	3463	2:33 PM - 23 Apr 2019	1556873243-2610	@G0JlRA	𝙂𝙊𝙅𝙄𝙍𝘼 🤠		same people saying #bitcoin and #cryptocurrency is a scam you know better, @elonmusk ! $nano and @tesla are a match made in heaven!	same people saying #bitcoin and #cryptocurrency is a scam you know better, @elonmusk ! $nano and @tesla are a match made in heaven!	0.3125	positive	0.390625
161	2:20	23/04/19	2689	2:20 AM - 23 Apr 2019	1556873243-2683	@businessinsider	Business Insider		watch elon musk unveil @tesla's 'robotaxi' network, which hopes to create a fleet of one million autonomous taxis in 2020 pic.twitter.com/vi6xmg25gw	watch elon musk unveil @tesla's 'robotaxi' network, which hopes to create a fleet of one million autonomous taxis in 2020 pic.twitter.com/vi6xmg25gw	0.7	positive	0.4
162	4:54	23/04/19	3111	4:54 PM - 23 Apr 2019	1556873243-2594	@Scobleizer	Robert Scoble		are we driving in the future? thank you @tesla and @elonmusk for all the autopilot miles. proud member of @teslaownerssv. oh and these @insta360 cameras are dope!pic.twitter.com/knhm2rocls	are we driving in the future? thank you @tesla and @elonmusk for all the autopilot miles. proud member of @teslaownerssv. oh and these @insta360 cameras are dope!pic.twitter.com/knhm2rocls	0.5625	positive	0.4
163	7:12	23/04/19	2752	7:12 AM - 23 Apr 2019	1556873243-2663	@Tesla	Tesla		tesla vision uses path prediction to accurately predict how a road will extend, even when it can not see around the cornerpic.twitter.com/09qpkpqwsc	tesla vision uses path prediction to accurately predict how a road will extend, even when it can not see around the cornerpic.twitter.com/09qpkpqwsc	0.6333333329999999	positive	0.4
164	4:10	23/04/19	3214	4:10 PM - 23 Apr 2019	1556873243-2598	@Erdayastronaut	Everyday Astronaut		but then let's look at the cars. getting into any 2019 non-tesla after driving a tesla honestly feels like using a flip phone after using a smart phone for 10 years. there still isn't a legit competitor to the 2012 model s even... i just don't understand the negativity	but then let's look at the cars. getting into any 2019 non-tesla after driving a tesla honestly feels like using a flip phone after using a smart phone for 10 years. there still isn't a legit competitor to the 2012 model s even... i just don't understand the negativity	0.771428571	positive	0.407142857
165	10:40	23/04/19	2697	10:40 AM - 23 Apr 2019	1556873243-2639	@Teslatunity	Teslatunity		mobile service rocks! issues with the steering column on my #model3 were corrected in the parking lot of my office in a matter of minutes! friendly, knowledgeable, and efficient!! @tesla #tesla	mobile service rocks! issues with the steering column on my #model3 were corrected in the parking lot of my office in a matter of minutes! friendly, knowledgeable, and efficient!! @tesla #tesla	0.5	positive	0.5859375
166	4:10	23/04/19	3246	4:10 PM - 23 Apr 2019	1556873243-2597	@feedme	Feed Me		test driving a @tesla model x on thursday, fairly convinced already... pic.twitter.com/x52b4w3tq9	test driving a @tesla model x on thursday, fairly convinced already... pic.twitter.com/x52b4w3tq9	0.9	positive	0.7
167	12:13	23/04/19	2603	12:13 PM - 23 Apr 2019	1556873243-2624	@bradpierced3	XVG (Pierced) XVG 😉 👍 🚀		@elonmusk @tesla did you give it a try yet elon? wanna send you some #xvg? @vergecurrency +@tesla app on your car. send/receive crypto via car app, while driving...receiving @zomongotv rewards for good #tesla drivers!!! @fueled_by_verge by ofcoz!!	@elonmusk @tesla did you give it a try yet elon? wanna send you some #xvg? @vergecurrency +@tesla app on your car. send/receive crypto via car app, while driving...receiving @zomongotv rewards for good #tesla drivers!!! @fueled_by_verge by ofcoz!!	0.6	positive	1.0
168	7:36	23/04/19	2698	7:36 AM - 23 Apr 2019	1556873243-2659	@vteq316	John (hellovteq.com)		of course, i tested it this morning! worked perfectly with 2019.8.5 update #model3pic.twitter.com/pmdlqdy5jb	of course, i tested it this morning! worked perfectly with 2019.8.5 update #model3pic.twitter.com/pmdlqdy5jb	1.0	positive	1.0
169	1:35	23/04/19	3450	1:35 PM - 23 Apr 2019	1556873243-2618	@matty_mogul	Matt Joyce		thank you @brendalvivian for the incredible @tesla fremont factory tour! w/@gfilche & @loupventurespic.twitter.com/hyxdglmqhh	thank you @brendalvivian for the incredible @tesla fremont factory tour! w/@gfilche & @loupventurespic.twitter.com/hyxdglmqhh	0.9	positive	1.0
170	3:57	23/04/19	3176	3:57 PM - 23 Apr 2019	1556873243-2600	@DisruptResearch	Disruption Research		teslas are&d productivity is completely insane. it is out of this world. 1/5 $tsla @elonmusk @tesla	teslas are&d productivity is completely insane. it is out of this world. 1/5 $tsla @elonmusk @tesla	1.0	negative	-1.0
171	7:36	22/04/19	2811	7:36 AM - 22 Apr 2019	1556873243-2762	@Gadgetress	Tamara Chuang		as electric vehicles grow, here's a side effect that may be addressed with a proposed colorado law: #iceholes who block ev charging spots on purpose. story behind hb 1298 via @kamala39co @seanmmitchell @nicansuini @natlcarcharging @tesla #copolitics	as electric vehicles grow, here's a side effect that may be addressed with a proposed colorado law: #iceholes who block ev charging spots on purpose. story behind hb 1298 via @kamala39co @seanmmitchell @nicansuini @natlcarcharging @tesla #copolitics	0.7	negative	-0.4
172	12:45	22/04/19	3113	12:45 PM - 22 Apr 2019	1556873243-2734	@HanSolex	Alex Kierstein		this remains the stupidest, least transparent, scammiest way to illustrate msrp to buyers. anytime i have to use the @tesla configurator it makes my eyes bleed. "price after est. savings" my ass. pic.twitter.com/uemlf94o2b	this remains the stupidest, least transparent, scammiest way to illustrate msrp to buyers. anytime i have to use the @tesla configurator it makes my eyes bleed. "price after est. savings" my ass. pic.twitter.com/uemlf94o2b	0.4	negative	-0.3
173	6:30	22/04/19	2696	6:30 AM - 22 Apr 2019	1556873243-2765	@businessinsider	Business Insider		@tesla shares fell monday after the company announced a shakeup of its board of directors and a wall street firm released a downbeat report on the company. tesla is scheduled to report first-quarter earnings on wednesday. visit for more.pic.twitter.com/3eulqzcfwu	@tesla shares fell monday after the company announced a shakeup of its board of directors and a wall street firm released a downbeat report on the company. tesla is scheduled to report first-quarter earnings on wednesday. visit for more.pic.twitter.com/3eulqzcfwu	0.4	negative	-0.2
174	4:52	22/04/19	2896	4:52 AM - 22 Apr 2019	1556873243-2772	@CBSThisMorning	CBS This Morning		trump administration expected to end iran oil sanctions waivers boeing rejecting claims of "shoddy production" after @nytimes report @tesla investigating an accident involving one of its vehicles exploding at a parking lot in china pic.twitter.com/fbm9nvlxwi	trump administration expected to end iran oil sanctions waivers boeing rejecting claims of "shoddy production" after @nytimes report @tesla investigating an accident involving one of its vehicles exploding at a parking lot in china pic.twitter.com/fbm9nvlxwi	0.45	negative	-0.2
175	12:28	22/04/19	3029	12:28 AM - 22 Apr 2019	1556873243-2781	@elonmusk	Elon Musk		actual tesla range is about 5 miles / 8 km past zero	actual tesla range is about 5 miles / 8 km past zero	0.175	negative	-0.125
176	8:59	22/04/19	3640	8:59 PM - 22 Apr 2019	1556873243-2690	@TradrFloridaFIL	Lady Tesla		because #bmw buys so many ads, majority of networks ignored bmw fires but at least @abc did some digging and asked some tough questions in this video report	because #bmw buys so many ads, majority of networks ignored bmw fires but at least @abc did some digging and asked some tough questions in this video report	0.577777778	neutral	-0.062962963
177	4:54	22/04/19	3589	4:54 PM - 22 Apr 2019	1556873243-2720	@Scobleizer	Robert Scoble		why @tesla and @elonmusk is such a risk for lyft and uber, along with other car companies:	why @tesla and @elonmusk is such a risk for lyft and uber, along with other car companies:	0.4375	neutral	-0.0625
178	12:11	22/04/19	2929	12:11 PM - 22 Apr 2019	1556873243-2739	@Christiano92	Chris		so @tesla put up slide with 144 tops. so i'm guessing the initial presentation slides were about the single chip. also 144 tops slide vs xavier 21 tops is just wrong. they are comparing a full board with two chips and cpu vs one chip. it should be compared to the 320 tops pegasus pic.twitter.com/2jfyhwpjgy	so @tesla put up slide with 144 tops. so i'm guessing the initial presentation slides were about the single chip. also 144 tops slide vs xavier 21 tops is just wrong. they are comparing a full board with two chips and cpu vs one chip. it should be compared to the 320 tops pegasus pic.twitter.com/2jfyhwpjgy	0.416071429	neutral	-0.055357143
179	5:21	22/04/19	3408	5:21 AM - 22 Apr 2019	1556873243-2769	@Sentieo	Sentieo		ahead of the @tesla autonomy event today, worth noting that sentiment around the stock (using tweet ratio of $tslaq mentions to $tsla mentions) is very negative. interactive chart viewer	ahead of the @tesla autonomy event today, worth noting that sentiment around the stock (using tweet ratio of $tslaq mentions to $tsla mentions) is very negative. interactive chart viewer	0.31	neutral	-0.045
180	2:22	22/04/19	2583	2:22 PM - 22 Apr 2019	1556873243-2726	@mark_schreurs	Mark Schreurs		live april 22, 2019. @elonmusk , legend! buying not a @tesla today is financially insane. it is like buying a horse...., which is good when you expect the capabilities of a horse pic.twitter.com/pnharbz0iu	live april 22, 2019. @elonmusk , legend! buying not a @tesla today is financially insane. it is like buying a horse...., which is good when you expect the capabilities of a horse pic.twitter.com/pnharbz0iu	0.7	neutral	-0.043181818
181	5:03	22/04/19	3447	5:03 PM - 22 Apr 2019	1556873243-2719	@CantoreMichael	J. Michael Cantore III, CRPC®		rooting against $tsla is like rooting for the demise of the iphone and the return of blackberry to the mainstream. like elon said, buying anything other than a @tesla is like buying a horse. makes no logical or economic sense.	rooting against $tsla is like rooting for the demise of the iphone and the return of blackberry to the mainstream. like elon said, buying anything other than a @tesla is like buying a horse. makes no logical or economic sense.	0.275	neutral	-0.016666667
182	3:13	22/04/19	2711	3:13 AM - 22 Apr 2019	1556873243-2775	@Whiteboy7thst	Whiteboy7thst		at 0 miles living on a prayer should start playing.	at 0 miles living on a prayer should start playing.	0.0	neutral	0.0
183	5:15	22/04/19	2718	5:15 PM - 22 Apr 2019	1556873243-2714	@richchirp	Ritchie		yay for selfie cam!pic.twitter.com/ggs6g9q2jx	yay for selfie cam!pic.twitter.com/ggs6g9q2jx	0.0	neutral	0.0
184	2:55	22/04/19	2769	2:55 PM - 22 Apr 2019	1556873243-2725	@137pm	ONE37pm		would you ditch @uber for a robo @tesla?	would you ditch @uber for a robo @tesla?	0.0	neutral	0.0
185	5:39	22/04/19	2839	5:39 AM - 22 Apr 2019	1556873243-2766	@stockmarkettv	stockmarketlive.tv		former tesla bulls are now slashing price targets after dumping en masse on the crowd. second hand tesla cars soon obsolete @tesla $tsla #tesla	former tesla bulls are now slashing price targets after dumping en masse on the crowd. second hand tesla cars soon obsolete @tesla $tsla #tesla	0.0	neutral	0.0
186	7:31	22/04/19	2893	7:31 AM - 22 Apr 2019	1556873243-2763	@trylolli	Lolli 🍭		do you want @tesla to offer bitcoin back with lolli?	do you want @tesla to offer bitcoin back with lolli?	0.0	neutral	0.0
187	1:40	22/04/19	3005	1:40 PM - 22 Apr 2019	1556873243-2729	@cleantechnica	CleanTechnica		elon expects regulatory approval for tesla robotaxis (tesla network) somewhere next year. @elonmusk @tesla #tesla $tslapic.twitter.com/9xk1dylvc8	elon expects regulatory approval for tesla robotaxis (tesla network) somewhere next year. @elonmusk @tesla #tesla $tslapic.twitter.com/9xk1dylvc8	0.0	neutral	0.0
188	11:42	22/04/19	3116	11:42 AM - 22 Apr 2019	1556873243-2744	@hamids	Hamid Shojaee		had to take some pics of @tesla roadster 2 at #autonomyday - event is starting now!pic.twitter.com/uar1zxxgft	had to take some pics of @tesla roadster 2 at #autonomyday - event is starting now!pic.twitter.com/uar1zxxgft	0.1	neutral	0.0
189	12:01	22/04/19	3217	12:01 PM - 22 Apr 2019	1556873243-2742	@mcjamez	Jim McPherson		forget fsd. @tesla is undervalued on silicon ip for nn acceleration alone.	forget fsd. @tesla is undervalued on silicon ip for nn acceleration alone.	0.0	neutral	0.0
190	11:57	22/04/19	3229	11:57 PM - 22 Apr 2019	1556873243-2685	@UltimoGT	Ultimo GT		british motor oil @youlikecarsuk @automotiveasset @carkeys_uk @screamingcars @gandalfwasme @avc_leasing @ja_autos @admarkuk @zdravkost @rafredarrows @realdonaldtrump @runnerservice @bgmotogp @formulaoneworld @crienaldavies @imperialcar @my_hpi@tesla @bmw	british motor oil @youlikecarsuk @automotiveasset @carkeys_uk @screamingcars @gandalfwasme @avc_leasing @ja_autos @admarkuk @zdravkost @rafredarrows @realdonaldtrump @runnerservice @bgmotogp @formulaoneworld @crienaldavies @imperialcar @my_hpi@tesla @bmw	0.0	neutral	0.0
191	12:30	22/04/19	3259	12:30 AM - 22 Apr 2019	1556873243-2780	@lukema369	Luke Ma		no, do not tell them....	no, do not tell them....	0.0	neutral	0.0
192	12:16	22/04/19	3290	12:16 PM - 22 Apr 2019	1556873243-2738	@cleantechnica	CleanTechnica		elon musk emphasizes, "lidar is a fool's errand. and anyone relying on lidar is doomed." #tesla $tsla @elonmusk @tesla	elon musk emphasizes, "lidar is a fool's errand. and anyone relying on lidar is doomed." #tesla $tsla @elonmusk @tesla	0.0	neutral	0.0
193	4:40	22/04/19	3395	4:40 PM - 22 Apr 2019	1556873243-2722	@hamids	Hamid Shojaee		so here is a demo of whats in @tesla production cars today! #autonomyday (and thank you @tesla for the ride to the airport!) pic.twitter.com/x9azxulu3s	so here is a demo of whats in @tesla production cars today! #autonomyday (and thank you @tesla for the ride to the airport!) pic.twitter.com/x9azxulu3s	0.0	neutral	0.0
194	7:54	22/04/19	3403	7:54 PM - 22 Apr 2019	1556873243-2697	@dollarn9ne	.-.		looks like tesla owners can use their vehicles to be used to earn money on the side! #tesla @tesla @model3owners @teslaownerssv @teslatunity @teslaarmy @teslaownersww @theteslashow @norcalrenotesla @teslaroadtrip	looks like tesla owners can use their vehicles to be used to earn money on the side! #tesla @tesla @model3owners @teslaownerssv @teslatunity @teslaarmy @teslaownersww @theteslashow @norcalrenotesla @teslaroadtrip	0.0	neutral	0.0
195	6:20	22/04/19	3432	6:20 PM - 22 Apr 2019	1556873243-2706	@FredericLambert	Fred Lambert		are you going to be releasing the fsd demo that was teased at the beginning of stuart's presentation?	are you going to be releasing the fsd demo that was teased at the beginning of stuart's presentation?	0.0	neutral	0.0
196	11:01	22/04/19	3504	11:01 AM - 22 Apr 2019	1556873243-2748	@komocode	komocode		shortly* *not factoring in elon-time	shortly* *not factoring in elon-time	0.3	neutral	0.0
197	5:20	22/04/19	3637	5:20 PM - 22 Apr 2019	1556873243-2712	@mark001282	mark armstrong		can it play crysis though? @elonmusk	can it play crysis though? @elonmusk	0.0	neutral	0.0
198	5:14	22/04/19	3777	5:14 PM - 22 Apr 2019	1556873243-2715	@Royaljester62	Andrew		@tesla @elonmusk , when can we see some of the fsd demos from today?	@tesla @elonmusk , when can we see some of the fsd demos from today?	0.0	neutral	0.0
199	11:00	22/04/19	3835	11:00 AM - 22 Apr 2019	1556873243-2750	@Tesla	Tesla		the tesla autonomy day event will begin shortly watch the livestream here:	the tesla autonomy day event will begin shortly watch the livestream here:	0.3	neutral	0.0
200	5:15	22/04/19	3846	5:15 PM - 22 Apr 2019	1556873243-2713	@elonmusk	Elon Musk		yeah, will post soon	yeah, will post soon	0.0	neutral	0.0
201	5:09	22/04/19	3324	5:09 PM - 22 Apr 2019	1556873243-2718	@teslaownersSV	Tesla Owners Silicon Valley		i genuinely feel bad for people that buy ice cars today (assuming they can afford a $35k car), @tesla is so far ahead that in 3 years your ice car will be worth nothing.	i genuinely feel bad for people that buy ice cars today (assuming they can afford a $35k car), @tesla is so far ahead that in 3 years your ice car will be worth nothing.	0.566666667	neutral	0.025
202	8:00	22/04/19	2816	8:00 AM - 22 Apr 2019	1556873243-2760	@flcnhvy	Viv 🍙		well, uhh ... audi sold ~430 evs this year so far. @tesla sold ~22435 model 3s alone & ~29910 vehicles in total - just in the us (based on @insideevs estimates)	well, uhh ... audi sold ~430 evs this year so far. @tesla sold ~22435 model 3s alone & ~29910 vehicles in total - just in the us (based on @insideevs estimates)	0.875	neutral	0.05
203	8:45	22/04/19	3147	8:45 AM - 22 Apr 2019	1556873243-2758	@TeslaNY	Tesla New York		#tesla autonomy day mon, april 22, at 2 pm et live webcast: deep dive into our self-driving technology & road map.@tesla $tsla #tesla #autopilotpic.twitter.com/i2ph4i5ahi	#tesla autonomy day mon, april 22, at 2 pm et live webcast: deep dive into our self-driving technology & road map.@tesla $tsla #tesla #autopilotpic.twitter.com/i2ph4i5ahi	0.45	neutral	0.06818181799999999
204	7:19	22/04/19	3821	7:19 PM - 22 Apr 2019	1556873243-2702	@teslaownersSV	Tesla Owners Silicon Valley		the @tesla life hack and cheat code has arrived. this is truly an amazing feat and it is way ahead of the game and competitors. i cannot wait to do this in my model 3. thank you @elonmuskpic.twitter.com/k34wmjcn5s	the @tesla life hack and cheat code has arrived. this is truly an amazing feat and it is way ahead of the game and competitors. i cannot wait to do this in my model 3. thank you @elonmuskpic.twitter.com/k34wmjcn5s	0.65	positive	0.1
205	11:06	22/04/19	3852	11:06 AM - 22 Apr 2019	1556873243-2746	@evmom111	EVmom		once you pop (the frunk), the fun don't stop! we played hard this #earthday at @mymetroparks! @tesla #tesla #modelx #frunk #elonmusk #ev #evmom #earthday2019 #electricvehicles #electriccars #kids #fun #play #parenting #getoutside #leavenotracepic.twitter.com/wvqtmqzeq1	once you pop (the frunk), the fun don't stop! we played hard this #earthday at @mymetroparks! @tesla #tesla #modelx #frunk #elonmusk #ev #evmom #earthday2019 #electricvehicles #electriccars #kids #fun #play #parenting #getoutside #leavenotracepic.twitter.com/wvqtmqzeq1	0.313888889	positive	0.10347222199999999
206	5:12	22/04/19	3124	5:12 PM - 22 Apr 2019	1556873243-2716	@Tesla	Tesla		our new full self-driving chip houses 6 billion transistors and is capable of processing up to 2300 frames per second a 21x improvement over previous gen hardwarepic.twitter.com/39g39lv638	our new full self-driving chip houses 6 billion transistors and is capable of processing up to 2300 frames per second a 21x improvement over previous gen hardwarepic.twitter.com/39g39lv638	0.31424242399999996	positive	0.103939394
207	7:55	22/04/19	3316	7:55 PM - 22 Apr 2019	1556873243-2696	@DMC_Ryan	Ryan McCaffrey		is it oled, do you think? i haven't been able to see it up close. they had it roped off at the model y event (where i was lucky enough to see it from 6 feet away). i love that it's a floating, curved display and there's negative space behind it.	is it oled, do you think? i haven't been able to see it up close. they had it roped off at the model y event (where i was lucky enough to see it from 6 feet away). i love that it's a floating, curved display and there's negative space behind it.	0.609722222	positive	0.105555556
208	12:34	22/04/19	2821	12:34 PM - 22 Apr 2019	1556873243-2736	@cleantechnica	CleanTechnica		.@elonmusk: "the power of the [fsd] system has a massive impact on city range, which is where we think most of the robotaxi market will be." #tesla is estimating a 12% cost savings compared to the previous nvidia system. @tesla $tsla	.@elonmusk: "the power of the [fsd] system has a massive impact on city range, which is where we think most of the robotaxi market will be." #tesla is estimating a 12% cost savings compared to the previous nvidia system. @tesla $tsla	0.5555555560000001	positive	0.111111111
209	4:23	22/04/19	2635	4:23 AM - 22 Apr 2019	1556873243-2773	@Model3Owners	Tesla Owners Online		dont forget: today is @tesla autonomy day. they come out of stealth mode and show us how far theyve come watch it live at 2pm et here	dont forget: today is @tesla autonomy day. they come out of stealth mode and show us how far theyve come watch it live at 2pm et here	0.75	positive	0.11818181800000001
210	5:43	22/04/19	3750	5:43 PM - 22 Apr 2019	1556873243-2709	@PatrickMoorhead	Patrick Moorhead		why @elonmusk and @tesla are doinking around with custom chips is beyond me. can't even make enoughncars. nvidia, intel, nxp, and in future qualcomm, all have solutions and find it hard to believe none fit the bill. but hey, let's burn more money and potentially risk lives. $tslapic.twitter.com/757rzsavl5	why @elonmusk and @tesla are doinking around with custom chips is beyond me. can't even make enoughncars. nvidia, intel, nxp, and in future qualcomm, all have solutions and find it hard to believe none fit the bill. but hey, let's burn more money and potentially risk lives. $tslapic.twitter.com/757rzsavl5	0.513333333	positive	0.12166666699999999
211	1:40	22/04/19	3278	1:40 AM - 22 Apr 2019	1556873243-2778	@SputnikInt	Sputnik		watch @tesla model s car suddenly explode and burn to a crisp in china	watch @tesla model s car suddenly explode and burn to a crisp in china	0.45833333299999995	positive	0.125
212	11:49	22/04/19	2788	11:49 PM - 22 Apr 2019	1556873243-2686	@DutchSpace	DutchSpace		morning thoughts: i find it interesting that the massive pr machine @spacex is this quiet about the dragon 2 test failure... including @elonmusk who is normally very open about failures... (p.s. i'm not saying that @tesla fsd is a "nice" diversion, or maybe i am...)	morning thoughts: i find it interesting that the massive pr machine @spacex is this quiet about the dragon 2 test failure... including @elonmusk who is normally very open about failures... (p.s. i'm not saying that @tesla fsd is a "nice" diversion, or maybe i am...)	0.630555556	positive	0.130555556
213	10:21	22/04/19	2931	10:21 AM - 22 Apr 2019	1556873243-2753	@WallStCritic	Michael King, $TSLAQ Chairman		two questions for $tsla $tslaq @tesla on this glorious day: what is the current cash balance? how much is it going to cost to bring autonomy to fruition? please reconcile the two answers. thanks in advance.	two questions for $tsla $tslaq @tesla on this glorious day: what is the current cash balance? how much is it going to cost to bring autonomy to fruition? please reconcile the two answers. thanks in advance.	0.26666666699999997	positive	0.133333333
214	6:30	22/04/19	3110	6:30 PM - 22 Apr 2019	1556873243-2705	@seanmmitchell	Sean M Mitchell		will be going live with @matty_mogul to talk about @tesla's autonomy day. will get matt's feedback on what he thought about the presentation and his test ride.	will be going live with @matty_mogul to talk about @tesla's autonomy day. will get matt's feedback on what he thought about the presentation and his test ride.	0.5	positive	0.13636363599999998
215	1:21	22/04/19	3748	1:21 PM - 22 Apr 2019	1556873243-2731	@kirstenkorosec	Kirsten Korosec		can someone at this @tesla autonomy day please ask what regulations is elon referring to? as far as i know, there are currently no federal laws prohibiting a company from rolling out autonomous driving in vehicles that have already received fmvss approval, which teslas have.	can someone at this @tesla autonomy day please ask what regulations is elon referring to? as far as i know, there are currently no federal laws prohibiting a company from rolling out autonomous driving in vehicles that have already received fmvss approval, which teslas have.	0.7	positive	0.166666667
216	5:29	22/04/19	3712	5:29 AM - 22 Apr 2019	1556873243-2768	@pmoconne	Tesla Crossroads of America		so my @tesla model 3 learned how to manage this roundabout yesterday...the day before full autonomy day. is that possible @elonmusk, it couldnt do it beforepic.twitter.com/ms7pwdl9lb	so my @tesla model 3 learned how to manage this roundabout yesterday...the day before full autonomy day. is that possible @elonmusk, it couldnt do it beforepic.twitter.com/ms7pwdl9lb	0.775	positive	0.175
217	7:31	22/04/19	3766	7:31 PM - 22 Apr 2019	1556873243-2699	@jaylukeh	Jay		bought my first new car a couple weeks ago. my used prius will forever be in my heart... and my driveway. @tesla pic.twitter.com/gkghkof40w	bought my first new car a couple weeks ago. my used prius will forever be in my heart... and my driveway. @tesla pic.twitter.com/gkghkof40w	0.393939394	positive	0.193181818
218	5:23	22/04/19	3601	5:23 PM - 22 Apr 2019	1556873243-2711	@alexhorner2002	Alexander Horner		watch the event. 7 times as powerful as the old one. can run crisis at 56fps.	watch the event. 7 times as powerful as the old one. can run crisis at 56fps.	0.6	positive	0.2
219	6:47	22/04/19	3628	6:47 AM - 22 Apr 2019	1556873243-2764	@ChinaDaily	China Daily		the owner of a @tesla sedan in shanghai whose parked vehicle burst into flames on sunday evening said he was neither charging the car nor found unusual conditions when the incident occurred.	the owner of a @tesla sedan in shanghai whose parked vehicle burst into flames on sunday evening said he was neither charging the car nor found unusual conditions when the incident occurred.	1.0	positive	0.2
220	8:25	22/04/19	3216	8:25 PM - 22 Apr 2019	1556873243-2693	@jjhanna2	John Hanna		this is specific built for matrix multiplication with very integrated software on top of it, making it very efficient. nvidia needs extra tops because they are gpu based and a more general system architecture.	this is specific built for matrix multiplication with very integrated software on top of it, making it very efficient. nvidia needs extra tops because they are gpu based and a more general system architecture.	0.332142857	positive	0.20714285699999999
221	3:22	22/04/19	3454	3:22 PM - 22 Apr 2019	1556873243-2724	@ValaAfshar	Vala Afshar		all @tesla cars being produced right now have everything necessary for full self-driving. all you need to do is improve the software. @elonmuskpic.twitter.com/9wuoankgel	all @tesla cars being produced right now have everything necessary for full self-driving. all you need to do is improve the software. @elonmuskpic.twitter.com/9wuoankgel	0.695238095	positive	0.211904762
222	12:46	22/04/19	3468	12:46 PM - 22 Apr 2019	1556873243-2733	@MrRobCapewell	Robert Capewell		amazing move by @tesla including the developers in the presentation. apart from the fluffy they feel appreciated they are also now married to their projects. those guys arent leaving tesla in a hurry.	amazing move by @tesla including the developers in the presentation. apart from the fluffy they feel appreciated they are also now married to their projects. those guys arent leaving tesla in a hurry.	0.4125	positive	0.2125
223	5:10	22/04/19	3778	5:10 PM - 22 Apr 2019	1556873243-2717	@Tesla	Tesla		all tesla cars being built today have the hardware necessary for full self-driving: 8 vision cameras, 12 ultrasonic sensors, radar, and this custom-designed beast of a full self-driving computerpic.twitter.com/jymahb5ooc	all tesla cars being built today have the hardware necessary for full self-driving: 8 vision cameras, 12 ultrasonic sensors, radar, and this custom-designed beast of a full self-driving computerpic.twitter.com/jymahb5ooc	0.7	positive	0.233333333
224	8:35	22/04/19	3353	8:35 AM - 22 Apr 2019	1556873243-2759	@J_M_0_N	Jay Pase		happy #mondaymorning twitter who wore it (red ) better ? @porsche cayman 718 s in classic guards red -or- @tesla model 3 performance in multi-coat red pic.twitter.com/zs6ovmy2fl	happy #mondaymorning twitter who wore it (red ) better ? @porsche cayman 718 s in classic guards red -or- @tesla model 3 performance in multi-coat red pic.twitter.com/zs6ovmy2fl	0.27777777800000003	positive	0.24444444399999998
225	10:41	22/04/19	3182	10:41 AM - 22 Apr 2019	1556873243-2751	@phibetakitten	The Girl with the Mozart Tattoo		meet eve. eve will take you from 0-60 in 3.16 seconds. i know because @wadeandersonpt gave me a launch demo this morning. really gives you that @tesla whooooohooooo feeling! #teslajoyridepic.twitter.com/tk0kzs4wmr	meet eve. eve will take you from 0-60 in 3.16 seconds. i know because @wadeandersonpt gave me a launch demo this morning. really gives you that @tesla whooooohooooo feeling! #teslajoyridepic.twitter.com/tk0kzs4wmr	0.2	positive	0.25
226	5:26	22/04/19	3704	5:26 PM - 22 Apr 2019	1556873243-2710	@elonmusk	Elon Musk		exactly	exactly	0.25	positive	0.25
227	12:01	22/04/19	3592	12:01 PM - 22 Apr 2019	1556873243-2743	@sara_boutall	Sara Boutall		i really admire how many trade secrets @tesla is giving away. its about the mission, not money+market grabbing strategies. i guess you can not teach values. bravo on the tesla autonomy day so far everyone involved. pic.twitter.com/h2odxclgzb	i really admire how many trade secrets @tesla is giving away. its about the mission, not money+market grabbing strategies. i guess you can not teach values. bravo on the tesla autonomy day so far everyone involved. pic.twitter.com/h2odxclgzb	0.566666667	positive	0.26666666699999997
228	5:52	22/04/19	3218	5:52 PM - 22 Apr 2019	1556873243-2707	@teslamodel3fan	Tesla Model 3 Fan		look out @tesla fans, it's a positive headline! #tesla #model3 #fsd	look out @tesla fans, it's a positive headline! #tesla #model3 #fsd	0.545454545	positive	0.284090909
229	4:51	22/04/19	3336	4:51 PM - 22 Apr 2019	1556873243-2721	@matty_mogul	Matt Joyce		could not record during @tesla fsd demo. but it was amazing. model 3 handled stop signs, stop lights and complex traffic situations without any human interaction during our 15 minute test drive. the pace of progress is truly incredible. congrats @elonmusk and @karpathy!	could not record during @tesla fsd demo. but it was amazing. model 3 handled stop signs, stop lights and complex traffic situations without any human interaction during our 15 minute test drive. the pace of progress is truly incredible. congrats @elonmusk and @karpathy!	0.575	positive	0.325
230	9:20	22/04/19	3854	9:20 AM - 22 Apr 2019	1556873243-2757	@olivercameron	Oliver Cameron		as many in self-driving cars know: its not about completing a route autonomously once, but completing it thousands of times (with unexpected variables). anybody can build a demo. lets be excited about what @tesla announces today, but lets also not get carried away.	as many in self-driving cars know: its not about completing a route autonomously once, but completing it thousands of times (with unexpected variables). anybody can build a demo. lets be excited about what @tesla announces today, but lets also not get carried away.	0.7375	positive	0.34375
231	4:39	22/04/19	3555	4:39 PM - 22 Apr 2019	1556873243-2723	@businessinsider	Business Insider		watch @tesla unveil its full self-driving computer in under 5 minutes pic.twitter.com/n5uxchwee0	watch @tesla unveil its full self-driving computer in under 5 minutes pic.twitter.com/n5uxchwee0	0.55	positive	0.35
232	1:40	22/04/19	3828	1:40 PM - 22 Apr 2019	1556873243-2728	@flcnhvy	Viv 🍙		.@tesla masterplan part deux: "all these things people said we weren't going to do? we did them. only criticism & it's a fair one, sometimes i'm not on time. but i get it done. the tesla team gets it done." - @elonmuskpic.twitter.com/vv6nrln6od	.@tesla masterplan part deux: "all these things people said we weren't going to do? we did them. only criticism & it's a fair one, sometimes i'm not on time. but i get it done. the tesla team gets it done." - @elonmuskpic.twitter.com/vv6nrln6od	0.95	positive	0.35
233	5:45	22/04/19	2795	5:45 PM - 22 Apr 2019	1556873243-2708	@AndreaSJames	Andrea S. James		tesla vehicle owners have driven 10bn electric miles, preventing emissions from 100s of thousands of internal combustion engines, saving >75 million gallons of gasoline. us alone consumes ~400 million gallons of gas per *day.* keep going, @tesla and @elonmusk! happy earth day.	tesla vehicle owners have driven 10bn electric miles, preventing emissions from 100s of thousands of internal combustion engines, saving >75 million gallons of gasoline. us alone consumes ~400 million gallons of gas per *day.* keep going, @tesla and @elonmusk! happy earth day.	0.5	positive	0.4
234	10:03	22/04/19	3344	10:03 AM - 22 Apr 2019	1556873243-2755	@SafeSelfDrive	Jim McPherson		"it's all hype," said steven e. shladover, a retired research engineer at uc berkeley who has been involved in efforts to create autonomous driving for 45 years. "the technology does not exist to do what he is claiming. he doesn't have it and neither does anybody else."	"it's all hype," said steven e. shladover, a retired research engineer at uc berkeley who has been involved in efforts to create autonomous driving for 45 years. "the technology does not exist to do what he is claiming. he doesn't have it and neither does anybody else."	0.7	positive	0.4
235	2:51	22/04/19	3603	2:51 AM - 22 Apr 2019	1556873243-2777	@Nick_hbu	Nick		even with both hands free you still wouldn't use your turn signal	even with both hands free you still wouldn't use your turn signal	0.8	positive	0.4
236	6:35	22/04/19	3751	6:35 PM - 22 Apr 2019	1556873243-2704	@McCoy_the_real	malexaffey		2-for-1: allow owners to monetize driving data and acquired n x m parallelized data feeds for autonomous driving ml software. get it with @oceanprotocol . @elonmusk @tesla @bydcompany	2-for-1: allow owners to monetize driving data and acquired n x m parallelized data feeds for autonomous driving ml software. get it with @oceanprotocol . @elonmusk @tesla @bydcompany	0.7	positive	0.4
237	11:02	22/04/19	3060	11:02 AM - 22 Apr 2019	1556873243-2747	@dimas_______	DIMAS		the number of tesla deliveries (2011 - 2018): 2018: 245,240 2017: 103,097 2016: 76,295 2015: 50,580 2014: 31,655 2013: 22,477 2012: 2,650 2011: 0 congrats to @elonmusk & everyone at tesla for this huge successpic.twitter.com/ihiq1mmtby	the number of tesla deliveries (2011 - 2018): 2018: 245,240 2017: 103,097 2016: 76,295 2015: 50,580 2014: 31,655 2013: 22,477 2012: 2,650 2011: 0 congrats to @elonmusk & everyone at tesla for this huge successpic.twitter.com/ihiq1mmtby	0.9	positive	0.4
238	12:41	22/04/19	3243	12:41 PM - 22 Apr 2019	1556873243-2735	@teslainvernon	teslainvernon		this is one of @tesla 's huge competitive advantages: pic.twitter.com/z4uhg6xgrf	this is one of @tesla 's huge competitive advantages: pic.twitter.com/z4uhg6xgrf	0.9	positive	0.4
239	4:54	22/04/19	3365	4:54 AM - 22 Apr 2019	1556873243-2771	@teslatidbits	Tesla Tidbits		interesting, this event is during market hours. methinks @elonmusk and @tesla are pretty confident here.	interesting, this event is during market hours. methinks @elonmusk and @tesla are pretty confident here.	0.7777777779999999	positive	0.41666666700000005
240	5:14	22/04/19	3369	5:14 AM - 22 Apr 2019	1556873243-2770	@SteveBareman	Steve Bareman		nice relaxing stress-free cruise into work this morning on autopilot. thanks @tesla! #electriciseasypic.twitter.com/lrqfkvvqep	nice relaxing stress-free cruise into work this morning on autopilot. thanks @tesla! #electriciseasypic.twitter.com/lrqfkvvqep	0.6	positive	0.425
241	7:51	22/04/19	3851	7:51 PM - 22 Apr 2019	1556873243-2698	@DMC_Ryan	Ryan McCaffrey		also here's a good, up-close look at the interior, courtesy of a very generous @gfilche, who took these at my request. i don't think i'd noticed that the seats were ventilated before (hopefully for heat and cooling depending on the weather with that roof off) pic.twitter.com/v1cevcrxzj	also here's a good, up-close look at the interior, courtesy of a very generous @gfilche, who took these at my request. i don't think i'd noticed that the seats were ventilated before (hopefully for heat and cooling depending on the weather with that roof off) pic.twitter.com/v1cevcrxzj	0.45	positive	0.45
242	7:22	22/04/19	3321	7:22 PM - 22 Apr 2019	1556873243-2700	@outbacktesla	outbacktesla		many thanks to @harald_murphy and @jays200 for the meet up last night. great chat about ev road trips before hosting an impromptu @tesla car show and enjoying the views across perth. stunning city, great company and lots of interest in evs. #evexploreaus #thisiswapic.twitter.com/jeonisgrsz at kings park and botanic garden	many thanks to @harald_murphy and @jays200 for the meet up last night. great chat about ev road trips before hosting an impromptu @tesla car show and enjoying the views across perth. stunning city, great company and lots of interest in evs. #evexploreaus #thisiswapic.twitter.com/jeonisgrsz at kings park and botanic garden	0.552380952	positive	0.471428571
243	7:20	22/04/19	2802	7:20 PM - 22 Apr 2019	1556873243-2701	@scottgreene96	Scott Greene		at the end of this video the car takes a left turn into the tesla hq lot. interestingly, the visualization shows a "stop line" in front of the car as it checks for oncoming traffic before proceeding. very impressive stuff	at the end of this video the car takes a left turn into the tesla hq lot. interestingly, the visualization shows a "stop line" in front of the car as it checks for oncoming traffic before proceeding. very impressive stuff	0.5	positive	0.5
244	8:58	22/04/19	3241	8:58 PM - 22 Apr 2019	1556873243-2691	@ray4tesla	Ray 4️⃣Tesla		anyone who relies on lidar is doomed. doomed. when it comes to lidar, elon is just being elon. got to love this guy. @elonmusk @tesla #lidar #teslaautonomydaypic.twitter.com/dluf7b7gvp	anyone who relies on lidar is doomed. doomed. when it comes to lidar, elon is just being elon. got to love this guy. @elonmusk @tesla #lidar #teslaautonomydaypic.twitter.com/dluf7b7gvp	0.6	positive	0.5
245	12:07	22/04/19	3757	12:07 PM - 22 Apr 2019	1556873243-2740	@PeterGerstbach	Peter Gerstbach		i always thought it would be wise for @tesla to buy their chips from apple. instead they hired the guy who designed the a series chips. great move. looking forward to a big fsd update for my #model3!	i always thought it would be wise for @tesla to buy their chips from apple. instead they hired the guy who designed the a series chips. great move. looking forward to a big fsd update for my #model3!	0.583333333	positive	0.5
246	8:31	22/04/19	3855	8:31 PM - 22 Apr 2019	1556873243-2692	@scottwww	Scott Wainner		i can not even fathom what @teslas valuation would be if this came to fruition but i can confidently say that it would be astronomical.	i can not even fathom what @teslas valuation would be if this came to fruition but i can confidently say that it would be astronomical.	0.833333333	positive	0.5
247	7:04	22/04/19	3629	7:04 PM - 22 Apr 2019	1556873243-2703	@DMC_Ryan	Ryan McCaffrey		thank you for this hamid! this is our first good look at the +2 rear seats and it answers my long-standing question of how you get in the car. i appreciate you positing this!	thank you for this hamid! this is our first good look at the +2 rear seats and it answers my long-standing question of how you get in the car. i appreciate you positing this!	0.46666666700000003	positive	0.5625
248	10:20	22/04/19	3345	10:20 AM - 22 Apr 2019	1556873243-2754	@teslaownersSV	Tesla Owners Silicon Valley		happy #earthday. lets come together to clean the coast this may. @elonmusk @tesla sign up at	happy #earthday. lets come together to clean the coast this may. @elonmusk @tesla sign up at	0.85	positive	0.583333333
249	5:38	22/04/19	3661	5:38 AM - 22 Apr 2019	1556873243-2767	@ecfix	Eric Camacho		happy earth day! at 2 pm edt today, @tesla will stream live its latest autonomy demo here: well review it on this weeks tesla owners online podcast recording wednesday. @model3owners, @ianpavelko, and i will be joined by our good friend @teslatunity.	happy earth day! at 2 pm edt today, @tesla will stream live its latest autonomy demo here: well review it on this weeks tesla owners online podcast recording wednesday. @model3owners, @ianpavelko, and i will be joined by our good friend @teslatunity.	0.75	positive	0.5840909089999999
250	9:09	22/04/19	2700	9:09 PM - 22 Apr 2019	1556873243-2689	@dasbub	сука-billed blyatypus		this is a good summary. cortex a72 cores, linux	this is a good summary. cortex a72 cores, linux	0.6	positive	0.7
251	11:01	22/04/19	3560	11:01 AM - 22 Apr 2019	1556873243-2749	@pi_reich	Adrian Reich		for never having made any commercials, there are some gorgeous shots playing now.	for never having made any commercials, there are some gorgeous shots playing now.	0.9	positive	0.7
252	9:25	22/04/19	2634	9:25 PM - 22 Apr 2019	1556873243-2687	@julianhosp	Dr. Julian Hosp		say what you want about @tesla, but this is f***ing impressive!!!! #tesla great job @elonmusk	say what you want about @tesla, but this is f***ing impressive!!!! #tesla great job @elonmusk	0.875	positive	0.9
253	10:00	22/04/19	2884	10:00 AM - 22 Apr 2019	1556873243-2756	@mayemusk	Maye Musk		#happyearthday my children and i are doing our best for this planet @elonmusk @tesla @kimbal @biggreen @squarerootsgrow @toscamusk #plantaseedday #proudmompic.twitter.com/pgri6dl3kq	#happyearthday my children and i are doing our best for this planet @elonmusk @tesla @kimbal @biggreen @squarerootsgrow @toscamusk #plantaseedday #proudmompic.twitter.com/pgri6dl3kq	0.3	positive	1.0
254	7:50	22/04/19	3255	7:50 AM - 22 Apr 2019	1556873243-2761	@Inelonwetrust__	InElonWeTrust		happy @tesla autonomy day! @elonmusk #teamteslapic.twitter.com/47trilpqzw	happy @tesla autonomy day! @elonmusk #teamteslapic.twitter.com/47trilpqzw	1.0	positive	1.0
255	8:17	22/04/19	3349	8:17 PM - 22 Apr 2019	1556873243-2695	@TheCarrotChaser	Chasing The Rideshare Carrot		as a very disgruntled & abused @uber & @lyft driver, i hope that @elonmusk & @tesla kicks their asses at driverless cars. @dkhos & @johnzimmer are horrible people for the way they treat their drivers & when the #lyftipo & #uberipo fail they will know the pain us drivers have felt	as a very disgruntled & abused @uber & @lyft driver, i hope that @elonmusk & @tesla kicks their asses at driverless cars. @dkhos & @johnzimmer are horrible people for the way they treat their drivers & when the #lyftipo & #uberipo fail they will know the pain us drivers have felt	0.533333333	negative	-0.433333333
256	8:11	21/04/19	2779	8:11 PM - 21 Apr 2019	1556873243-2787	@jordanfliegel	Jordan Fliegel		and so this is why you should definitely not buy a brand new $90,000 tesla model x. terrible experience, and super dangerous @tesla @elonmusk you need to figure this out asap or refund everyone who bought an x :(pic.twitter.com/taufyh9tlh	and so this is why you should definitely not buy a brand new $90,000 tesla model x. terrible experience, and super dangerous @tesla @elonmusk you need to figure this out asap or refund everyone who bought an x :(pic.twitter.com/taufyh9tlh	0.753535354	negative	-0.313383838
257	4:24	21/04/19	2966	4:24 PM - 21 Apr 2019	1556873243-2798	@DMC_Ryan	Ryan McCaffrey		this week's episode of my @tesla podcast is a "best-of" recorded pre-vacation. it includes something i'm not sure has been widely heard: @elonmusk's speech from tesla's pre-model s open house in 2011. crazy how almost everything he talked about came true!	this week's episode of my @tesla podcast is a "best-of" recorded pre-vacation. it includes something i'm not sure has been widely heard: @elonmusk's speech from tesla's pre-model s open house in 2011. crazy how almost everything he talked about came true!	0.6677777779999999	negative	-0.1025
258	12:31	21/04/19	3172	12:31 PM - 21 Apr 2019	1556873243-2803	@dealer_of_happy	Dealer of Happiness		instead of answering any questions about what happened with e-tron promised range, @audi marketing says that 98% of all single trip journeys in the us are under 50 miles. fyi just did 2350 miles in 4,5 days in my @tesla	instead of answering any questions about what happened with e-tron promised range, @audi marketing says that 98% of all single trip journeys in the us are under 50 miles. fyi just did 2350 miles in 4,5 days in my @tesla	0.214285714	neutral	-0.071428571
259	9:40	21/04/19	2588	9:40 AM - 21 Apr 2019	1556873243-2806	@AmazingChevVolt	Thomas J. Thias / Clean Energy Retort		insider/ spot on, krill! 34 years n american #automotive, left dealership of 29 years when owner & staff ordered me not to promote #chevyvolt & #boltev. why that? survival! #autodealers survive on 38-45%+ revenue, cash cow; service & maintenance $$! #nearmaintenancefree #ev!pic.twitter.com/dzekai3yxa	insider/ spot on, krill! 34 years n american #automotive, left dealership of 29 years when owner & staff ordered me not to promote #chevyvolt & #boltev. why that? survival! #autodealers survive on 38-45%+ revenue, cash cow; service & maintenance $$! #nearmaintenancefree #ev!pic.twitter.com/dzekai3yxa	0.055555556	neutral	-0.055555556
260	3:13	21/04/19	3013	3:13 PM - 21 Apr 2019	1556873243-2800	@Stevebility	Steve		so, to be clear, spacex had a failure testing 60 year old technology? $tslaq @tesla #fsd	so, to be clear, spacex had a failure testing 60 year old technology? $tslaq @tesla #fsd	0.29444444399999997	neutral	-0.038888888999999996
261	7:46	21/04/19	3811	7:46 AM - 21 Apr 2019	1556873243-2813	@BarkMSmeagol	Bark		seriously.... one cannot make this stuff up. getting caught trespassing and harassing @tesla employees is a violation of ones 1st amendment right using $tslaq #dumdum logicpic.twitter.com/fa66ht693u	seriously.... one cannot make this stuff up. getting caught trespassing and harassing @tesla employees is a violation of ones 1st amendment right using $tslaq #dumdum logicpic.twitter.com/fa66ht693u	0.601190476	neutral	-0.023809524
262	5:41	21/04/19	2580	5:41 PM - 21 Apr 2019	1556873243-2791	@JasonsJigs	Jason’s Jigs		messing around with @tesla summon feature pic.twitter.com/jzaowfr5ca	messing around with @tesla summon feature pic.twitter.com/jzaowfr5ca	0.0	neutral	0.0
263	7:44	21/04/19	2654	7:44 AM - 21 Apr 2019	1556873243-2814	@Tesla	Tesla		mode by @krstnfxpic.twitter.com/pz6kl84gt9	mode by @krstnfxpic.twitter.com/pz6kl84gt9	0.0	neutral	0.0
264	11:00	21/04/19	2773	11:00 PM - 21 Apr 2019	1556873243-2784	@ChinaDaily	China Daily		tesla said on april 22 that no one was hurt in a vehicle self-ignition accident at an underground garage in #shanghai and it has sent a team to the scene. @tesla pic.twitter.com/ogtkrvsvy0	tesla said on april 22 that no one was hurt in a vehicle self-ignition accident at an underground garage in #shanghai and it has sent a team to the scene. @tesla pic.twitter.com/ogtkrvsvy0	0.0	neutral	0.0
265	8:14	21/04/19	2793	8:14 AM - 21 Apr 2019	1556873243-2810	@IAmKelvinYoung	Kelvin Young		how to park your @tesla. #nodoordings @model3owners @ianpavelko @ecfix @teslatunity @teslatino @tesla_rajpic.twitter.com/fc38dre5mj at hilton toronto/markham suites conference centre & spa	how to park your @tesla. #nodoordings @model3owners @ianpavelko @ecfix @teslatunity @teslatino @tesla_rajpic.twitter.com/fc38dre5mj at hilton toronto/markham suites conference centre & spa	0.0	neutral	0.0
266	9:20	21/04/19	2962	9:20 AM - 21 Apr 2019	1556873243-2807	@BenzBrackets_	Dee Sosá		my keys are a card.. @tesla pic.twitter.com/hrnul62gku	my keys are a card.. @tesla pic.twitter.com/hrnul62gku	0.0	neutral	0.0
267	10:43	21/04/19	3104	10:43 PM - 21 Apr 2019	1556873243-2785	@shanghaidaily	SHINE		a video posted on weibo yesterday showed a tesla model s parked in a garage in shanghai starting to emit smoke. shortly after, the vehicle exploded and burst into flames. @elonmusk @tesla	a video posted on weibo yesterday showed a tesla model s parked in a garage in shanghai starting to emit smoke. shortly after, the vehicle exploded and burst into flames. @elonmusk @tesla	0.2	neutral	0.0
268	6:20	21/04/19	3127	6:20 PM - 21 Apr 2019	1556873243-2790	@2morrowknight	Sean Gardner ✈		some tech birthdays in 2019 @lyft: 7 years @uber: 10 years @twitter: 13 years @facebook: 15 years @tesla: 16 years @google: 21 years @netflix: 22 years @amazon: 25 years @apple: 43 years @microsoft: 44 years @intel: 51 years @hp: 80 years @ibm: 108 years #technology #innovationpic.twitter.com/y3h352jaay	some tech birthdays in 2019 @lyft: 7 years @uber: 10 years @twitter: 13 years @facebook: 15 years @tesla: 16 years @google: 21 years @netflix: 22 years @amazon: 25 years @apple: 43 years @microsoft: 44 years @intel: 51 years @hp: 80 years @ibm: 108 years #technology #innovationpic.twitter.com/y3h352jaay	0.0	neutral	0.0
269	11:30	21/04/19	3238	11:30 PM - 21 Apr 2019	1556873243-2782	@PDChina	People's Daily, China		a video that has gone viral shows a #teslamodels parked in a garage starting to emit smoke before bursting into flames in shanghai on sunday, leaving 3 vehicles burnt out. afterward, @tesla issued a statement, saying it has dispatched a team to the scene. pic.twitter.com/i9j43nwtlm	a video that has gone viral shows a #teslamodels parked in a garage starting to emit smoke before bursting into flames in shanghai on sunday, leaving 3 vehicles burnt out. afterward, @tesla issued a statement, saying it has dispatched a team to the scene. pic.twitter.com/i9j43nwtlm	0.1	neutral	0.0
270	6:41	21/04/19	3288	6:41 PM - 21 Apr 2019	1556873243-2789	@jchybow	John		my model 3 makes me look for excuses to go for a drive. i switch to autopilot when i simply want to monitor. i kick it off and go manual when i want to go. its a paradigm shift. its functional vigilance (driver chooses who performs the task). its the future. @tesla @mit	my model 3 makes me look for excuses to go for a drive. i switch to autopilot when i simply want to monitor. i kick it off and go manual when i want to go. its a paradigm shift. its functional vigilance (driver chooses who performs the task). its the future. @tesla @mit	0.24107142899999998	neutral	0.0
271	3:15	21/04/19	3509	3:15 AM - 21 Apr 2019	1556873243-2818	@farbodsaraf	Farbod Saraf		you.s. tech companies founded by 1st or 2nd generation immigrants: @apple @google @amazon @facebook @oracle @ibm @uber @airbnb @yahoo @intel @emc @ebay @spacex @vmware @att @tesla @nvidia @qualcomm @paypal @adp @reddit @slackhq @wework @stripe @intuit @3m @netapp @spotify @zoom_us	you.s. tech companies founded by 1st or 2nd generation immigrants: @apple @google @amazon @facebook @oracle @ibm @uber @airbnb @yahoo @intel @emc @ebay @spacex @vmware @att @tesla @nvidia @qualcomm @paypal @adp @reddit @slackhq @wework @stripe @intuit @3m @netapp @spotify @zoom_us	0.0	neutral	0.0
272	7:36	21/04/19	3518	7:36 AM - 21 Apr 2019	1556873243-2815	@chuckgman	Charlie Gautreaux		@tesla when a customer needs help getting into their car, you quote them 3-5 days to reset an account. car bricked twice and counting....	@tesla when a customer needs help getting into their car, you quote them 3-5 days to reset an account. car bricked twice and counting....	0.0	neutral	0.0
273	12:42	21/04/19	3729	12:42 PM - 21 Apr 2019	1556873243-2802	@martinengwicht	Martin { God of Mars }		excitement is growing. $tsla #tesla @tesla #fsd	excitement is growing. $tsla #tesla @tesla #fsd	0.0	neutral	0.0
274	7:57	21/04/19	3780	7:57 PM - 21 Apr 2019	1556873243-2788	@adversariel	Ariel Herbert-Voss		i have run experiments on teslas that show you dont even need to generate adversarial examples to fool autopilot. adv examples are a red herring if the core system isnt robust enough to handle salt patterns on the road. think of them as an attack vector, not as a threat model.	i have run experiments on teslas that show you dont even need to generate adversarial examples to fool autopilot. adv examples are a red herring if the core system isnt robust enough to handle salt patterns on the road. think of them as an attack vector, not as a threat model.	0.25	neutral	0.0
275	5:30	21/04/19	3819	5:30 AM - 21 Apr 2019	1556873243-2817	@DigitalTrends	Digital Trends		this is how @tesla's are made. pic.twitter.com/nlz0juvyca	this is how @tesla's are made. pic.twitter.com/nlz0juvyca	0.0	neutral	0.0
276	7:51	21/04/19	2981	7:51 AM - 21 Apr 2019	1556873243-2811	@sara_boutall	Sara Boutall		its not weird for @elonmusk and @tesla to revert to the rule of law, especially when they themselves have been persecuted and taken to court for far less. sort your headlines out cc @mayemusk	its not weird for @elonmusk and @tesla to revert to the rule of law, especially when they themselves have been persecuted and taken to court for far less. sort your headlines out cc @mayemusk	0.7666666670000001	neutral	0.045833333
277	4:44	21/04/19	3298	4:44 PM - 21 Apr 2019	1556873243-2796	@SteveHamel16	🚀 Don't Bet Against Elon 🚀 👩‍🚀 🐉		live picture of a $tsla short throwing fud at @tesla and @elonmusk	live picture of a $tsla short throwing fud at @tesla and @elonmusk	0.4	neutral	0.06818181799999999
278	9:05	21/04/19	3330	9:05 PM - 21 Apr 2019	1556873243-2786	@IAmSamFin	Sam Finlayson		...but treating one of the great open problems in ml research as technically trivial to fix is very different from that, and comes across as off-puttingly uniformed/dismissive/arrogant. not a great look.	...but treating one of the great open problems in ml research as technically trivial to fix is very different from that, and comes across as off-puttingly uniformed/dismissive/arrogant. not a great look.	0.5760000000000001	neutral	0.08
279	5:11	21/04/19	3516	5:11 PM - 21 Apr 2019	1556873243-2794	@jeremyphoward	Jeremy Howard		in this clip, @elonmusk tells @lexfridman that adversarial examples are trivially easily fixed. @karpathy is that your experience at @tesla? @catherineols is that what the neurips adversarial challenge found?	in this clip, @elonmusk tells @lexfridman that adversarial examples are trivially easily fixed. @karpathy is that your experience at @tesla? @catherineols is that what the neurips adversarial challenge found?	0.2	positive	0.1
280	11:55	21/04/19	3032	11:55 AM - 21 Apr 2019	1556873243-2804	@TraderDanny77	Danny		subs stopped working and car keeps glitching. i have done multiple resets and nothing. tried to schedule a service and tampa florida has nothing available. thank you @elonmusk @tesla @teslasupport $tsla my wife is scarred to drive our car now and i have nobody to help service it. pic.twitter.com/ilwirwmyxo	subs stopped working and car keeps glitching. i have done multiple resets and nothing. tried to schedule a service and tampa florida has nothing available. thank you @elonmusk @tesla @teslasupport $tsla my wife is scarred to drive our car now and i have nobody to help service it. pic.twitter.com/ilwirwmyxo	0.2	positive	0.2
281	11:14	21/04/19	2747	11:14 PM - 21 Apr 2019	1556873243-2783	@RaghuKonka	Raghu Konka		my model 3 saved my family from a crash today. a pickup in my right lane suddenly jumped into my lane and see how this guy reacted. it is amazing. @tesla @elonmusk .. can't thank enough. @teslaownerssvpic.twitter.com/lcyl3jynrw	my model 3 saved my family from a crash today. a pickup in my right lane suddenly jumped into my lane and see how this guy reacted. it is amazing. @tesla @elonmusk .. can't thank enough. @teslaownerssvpic.twitter.com/lcyl3jynrw	0.608928571	positive	0.22142857100000002
282	4:55	21/04/19	3270	4:55 PM - 21 Apr 2019	1556873243-2795	@TheBenSchmark	Ben Schmark		the tesla driver died. the lawsuit was filed to let the public know that self-driving technology has some defects. we are hoping tesla, when marketing its products, will be more cautious. dont just use self-driving as a selling point.	the tesla driver died. the lawsuit was filed to let the public know that self-driving technology has some defects. we are hoping tesla, when marketing its products, will be more cautious. dont just use self-driving as a selling point.	0.283333333	positive	0.25
283	4:34	21/04/19	3264	4:34 PM - 21 Apr 2019	1556873243-2797	@scottwww	Scott Wainner		the @tesla shorts ignore teslas continued growth, plus: 1) tesla has big enterprise value to an acquirer and will not go to zero: huge ip, factories, 100ks cars/data/brand, 2) musk raises billions for spacex easily, because musk. think he can not do that for tesla? think again.	the @tesla shorts ignore teslas continued growth, plus: 1) tesla has big enterprise value to an acquirer and will not go to zero: huge ip, factories, 100ks cars/data/brand, 2) musk raises billions for spacex easily, because musk. think he can not do that for tesla? think again.	0.611111111	positive	0.27777777800000003
284	7:50	21/04/19	3436	7:50 AM - 21 Apr 2019	1556873243-2812	@iamashokji	Ashok Sharma		wow cutipie... i love itpic.twitter.com/sovpzjqp70	wow cutipie... i love itpic.twitter.com/sovpzjqp70	0.8	positive	0.3
285	1:03	21/04/19	3067	1:03 PM - 21 Apr 2019	1556873243-2801	@AndriusDr	Andrius Drevinskas		the simple things that matter most! i dont need to think ever again about: - switching lights - controlling wipers - adjusting mirrors/seats after my wife drove it - speed limits - refilling engine coolant or oil - locking or unlocking my car thanks to @tesla i just enjoy more! pic.twitter.com/gbezmd0ryo	the simple things that matter most! i dont need to think ever again about: - switching lights - controlling wipers - adjusting mirrors/seats after my wife drove it - speed limits - refilling engine coolant or oil - locking or unlocking my car thanks to @tesla i just enjoy more! pic.twitter.com/gbezmd0ryo	0.411428571	positive	0.37
286	8:39	21/04/19	3800	8:39 AM - 21 Apr 2019	1556873243-2809	@krstnfx	Kristina Fox ⌚️		these cute bunnies are named racer & hopper. were fostering them on behalf of @therabbithaven and theyre available for adoption! dm if youre interested	these cute bunnies are named racer & hopper. were fostering them on behalf of @therabbithaven and theyre available for adoption! dm if youre interested	0.6333333329999999	positive	0.41666666700000005
287	7:33	21/04/19	3371	7:33 AM - 21 Apr 2019	1556873243-2816	@tprieto	Tomás Prieto		our son tommy chose @polyengineering as his school of choice to be a software engineer. to simply say that i am proud would be an understatement. his goals are to work at @apple and own a @tesla. hey @calpoly please keep an eye on my boy. #futureengineer #dadisproud #mybabyboypic.twitter.com/obwy8jci16	our son tommy chose @polyengineering as his school of choice to be a software engineer. to simply say that i am proud would be an understatement. his goals are to work at @apple and own a @tesla. hey @calpoly please keep an eye on my boy. #futureengineer #dadisproud #mybabyboypic.twitter.com/obwy8jci16	0.7857142859999999	positive	0.46666666700000003
288	8:47	21/04/19	3337	8:47 AM - 21 Apr 2019	1556873243-2808	@Everman	Tesla4Everman		i hope the @tesla #fsd #nn will be able to exhibit this kind of skill increase, learning to become the best driver on the road. amazing that we are just scratching the surface with respect to the capabilities of this technology!	i hope the @tesla #fsd #nn will be able to exhibit this kind of skill increase, learning to become the best driver on the road. amazing that we are just scratching the surface with respect to the capabilities of this technology!	0.68125	positive	0.7125
289	4:02	21/04/19	2901	4:02 PM - 21 Apr 2019	1556873243-2799	@mortchad	Chad Mortensen		factual evidence that the easter @tesla & @elonmusk - special delivery today!!!!! & the easter even knew what color to get ... pearly white!pic.twitter.com/vu1f77dyhk	factual evidence that the easter @tesla & @elonmusk - special delivery today!!!!! & the easter even knew what color to get ... pearly white!pic.twitter.com/vu1f77dyhk	0.571428571	positive	1.0
290	10:27	21/04/19	3461	10:27 AM - 21 Apr 2019	1556873243-2805	@MyTeslaAdventur	My Tesla Adventure		happy easter @tesla family! pic.twitter.com/fykttepuvh	happy easter @tesla family! pic.twitter.com/fykttepuvh	1.0	positive	1.0
291	4:26	20/04/19	3834	4:26 PM - 20 Apr 2019	1556873243-2834	@grftn_	grftn		i can not take it. seeing these (literally) insane $tslaq members physically interfering with @tesla, and then seeing tslaq support the acts and even play the victim makes me sick. please stop giving them the attention they obviously lacked in their developmental years. $tsla	i can not take it. seeing these (literally) insane $tslaq members physically interfering with @tesla, and then seeing tslaq support the acts and even play the victim makes me sick. please stop giving them the attention they obviously lacked in their developmental years. $tsla	0.51	negative	-0.357857143
292	3:43	20/04/19	3025	3:43 PM - 20 Apr 2019	1556873243-2835	@yanquetino	Mark Larsen		drove my @tesla #model3 to the earth day festival in las vegas today. unfortunately, only autodealers were allowed in the festival area, so actual ev owners had to park too far away to properly display our vehicles. but at least i managed to punk a couple of passersby. pic.twitter.com/3riigkg33k	drove my @tesla #model3 to the earth day festival in las vegas today. unfortunately, only autodealers were allowed in the festival area, so actual ev owners had to park too far away to properly display our vehicles. but at least i managed to punk a couple of passersby. pic.twitter.com/3riigkg33k	0.52	neutral	-0.04
293	5:11	20/04/19	2824	5:11 PM - 20 Apr 2019	1556873243-2833	@ElonsWorld	Elon's World		lame that @vw does things like this only to damage @tesla's and @elonmusk's reputation. this is the same corporation that knowingly poisoned millions and promoted clean diesel $tsla	lame that @vw does things like this only to damage @tesla's and @elonmusk's reputation. this is the same corporation that knowingly poisoned millions and promoted clean diesel $tsla	0.64375	neutral	-0.033333333
294	6:13	20/04/19	2598	6:13 PM - 20 Apr 2019	1556873243-2827	@TweeterTweaker	Tweet Tweaker		fwiw, i don't think the restraining order today was only about the upcoming @tesla autonomy day. i think it's also about keeping him away from reporting on upcoming factory slowdowns. $tsla $tslaq	fwiw, i don't think the restraining order today was only about the upcoming @tesla autonomy day. i think it's also about keeping him away from reporting on upcoming factory slowdowns. $tsla $tslaq	1.0	neutral	0.0
295	6:36	20/04/19	2625	6:36 PM - 20 Apr 2019	1556873243-2825	@BagusArthakusum	Bagus Athakusuma		quite surpirsing, silver bird will use @tesla model x for it's luxury taxi fleet in indonesia finally there will be a chance to try a dream car even though in the form of a taxi @elonmuskpic.twitter.com/pfcowytm5v	quite surpirsing, silver bird will use @tesla model x for it's luxury taxi fleet in indonesia finally there will be a chance to try a dream car even though in the form of a taxi @elonmuskpic.twitter.com/pfcowytm5v	1.0	neutral	0.0
296	10:32	20/04/19	2719	10:32 PM - 20 Apr 2019	1556873243-2819	@raideen	Raideen		yup. my model 3 took an interchange in an unfamiliar area at night that i would have missed if i was just listening to the navigation prompts. there were two interchanges in a row. he knows not of what he speaks.	yup. my model 3 took an interchange in an unfamiliar area at night that i would have missed if i was just listening to the navigation prompts. there were two interchanges in a row. he knows not of what he speaks.	0.0	neutral	0.0
297	12:52	20/04/19	3083	12:52 PM - 20 Apr 2019	1556873243-2836	@Latrilife	Latrilife		mdr dc 4/20 12:30 pm roflmfao @elonmusk @tesla you all can not even sell a f.cking car on a saturday! pic.twitter.com/xuvfzurdme	mdr dc 4/20 12:30 pm roflmfao @elonmusk @tesla you all can not even sell a f.cking car on a saturday! pic.twitter.com/xuvfzurdme	0.0	neutral	0.0
298	3:18	20/04/19	3198	3:18 AM - 20 Apr 2019	1556873243-2847	@ValaAfshar	Vala Afshar		you.s. tech companies founded by 1st or 2nd generation immigrants: @apple @google @amazon @facebook @oracle @ibm @uber @airbnb @yahoo @intel @emc @ebay @spacex @vmware @att @tesla @nvidia @qualcomm @paypal @adp @reddit @slackhq @wework @stripe @intuit @3m @netapp @spotify @zoom_us	you.s. tech companies founded by 1st or 2nd generation immigrants: @apple @google @amazon @facebook @oracle @ibm @uber @airbnb @yahoo @intel @emc @ebay @spacex @vmware @att @tesla @nvidia @qualcomm @paypal @adp @reddit @slackhq @wework @stripe @intuit @3m @netapp @spotify @zoom_us	0.0	neutral	0.0
299	12:23	20/04/19	3311	12:23 PM - 20 Apr 2019	1556873243-2837	@TeslaJoy	Tesla Joy		just saw a @hyundai commercial: streamlined online ordering, transparent pricing, return car in 3 days (or was it 2?), and test drive that comes to you. sounds just like @tesla sales model. #tesla #distuption	just saw a @hyundai commercial: streamlined online ordering, transparent pricing, return car in 3 days (or was it 2?), and test drive that comes to you. sounds just like @tesla sales model. #tesla #distuption	0.0	neutral	0.0
300	3:52	20/04/19	3329	3:52 AM - 20 Apr 2019	1556873243-2846	@WaltonChainUK	🥇 WTC News		since today is part of the #bankholidayweekend i thought i would reset my expectations for #waltonchain.... forget the @lamborghini, its all about the @tesla. what do you think @elonmusk? $wtc #blockchain #bigdata #iotpic.twitter.com/ipawegtnap	since today is part of the #bankholidayweekend i thought i would reset my expectations for #waltonchain.... forget the @lamborghini, its all about the @tesla. what do you think @elonmusk? $wtc #blockchain #bigdata #iotpic.twitter.com/ipawegtnap	0.0	neutral	0.0
301	5:58	20/04/19	3494	5:58 PM - 20 Apr 2019	1556873243-2829	@Tesla	Tesla		tesla autonomy day is on mon, april 22nd watch the event livestream @11am pdt:	tesla autonomy day is on mon, april 22nd watch the event livestream @11am pdt:	0.0	neutral	0.0
302	7:29	20/04/19	3525	7:29 PM - 20 Apr 2019	1556873243-2823	@investorTTT	M		i drive 100 miles uninterrupted on the highway without using the wheel. you dont know what youre talking about, suggest you try one.	i drive 100 miles uninterrupted on the highway without using the wheel. you dont know what youre talking about, suggest you try one.	0.0	neutral	0.0
303	1:25	20/04/19	3604	1:25 AM - 20 Apr 2019	1556873243-2850	@simonahac	💧simon holmes à court		alan, what level and mechanisms of subsidy have you identified for electric vehicles that come from petrol and diesel vehicles?	alan, what level and mechanisms of subsidy have you identified for electric vehicles that come from petrol and diesel vehicles?	0.0	neutral	0.0
304	12:54	20/04/19	3635	12:54 AM - 20 Apr 2019	1556873243-2851	@mortchad	Chad Mortensen		sometimes i like to take a look just before i go to sleep at the app - @tesla the only car with this ability? i actually dont know pic.twitter.com/vbqq6q26gf	sometimes i like to take a look just before i go to sleep at the app - @tesla the only car with this ability? i actually dont know pic.twitter.com/vbqq6q26gf	0.55	neutral	0.0
305	9:25	20/04/19	3655	9:25 PM - 20 Apr 2019	1556873243-2822	@70deadend	70deadend		under promise and over deliver. @tesla and its clown ceo should learn about it. pic.twitter.com/ftcetdovkr	under promise and over deliver. @tesla and its clown ceo should learn about it. pic.twitter.com/ftcetdovkr	0.0	neutral	0.0
306	5:21	20/04/19	3698	5:21 PM - 20 Apr 2019	1556873243-2831	@jeffalawless	Lawl3ss		looking forward to 2021. model y secured at 4:20 on 4:20. @elonmusk @tesla pic.twitter.com/qbqvapied9	looking forward to 2021. model y secured at 4:20 on 4:20. @elonmusk @tesla pic.twitter.com/qbqvapied9	0.0	neutral	0.0
307	3:05	20/04/19	3167	3:05 AM - 20 Apr 2019	1556873243-2848	@ValueAnalyst1	ValueAnalyst		bmw offers 25+ models but only four comprise the majority of its deliveries: 3 series 5 series x3 x5 @tesla s3xy will end @bmwpic.twitter.com/5elyryqizq	bmw offers 25+ models but only four comprise the majority of its deliveries: 3 series 5 series x3 x5 @tesla s3xy will end @bmwpic.twitter.com/5elyryqizq	0.5	neutral	0.05
308	5:16	20/04/19	2819	5:16 PM - 20 Apr 2019	1556873243-2832	@MartinGrnGuitar	Martin and the Green Guitar		we made a deal. i get to drive the new @tesla police car and use the bullhorn to shout at people who litter, he gets to play the green guitar. just kidding. thanks to @fremontpd and the city of @fremont_ca for celebrating the earth today! #earthday #teslapic.twitter.com/izehhar1vg	we made a deal. i get to drive the new @tesla police car and use the bullhorn to shout at people who litter, he gets to play the green guitar. just kidding. thanks to @fremontpd and the city of @fremont_ca for celebrating the earth today! #earthday #teslapic.twitter.com/izehhar1vg	0.318181818	neutral	0.062121212
309	1:35	20/04/19	3539	1:35 AM - 20 Apr 2019	1556873243-2849	@KateFantom	James, Kate and Florence		now, do i take the black one or the blue one decisions decisions? today is going to be very exciting @pluginadventure @106euan @evrevshow @ecocars1 @tesla @newtechnologyy2 @willfealey @bethlilyrace @she_selectric @jtchivers @ev_nero @evmapspic.twitter.com/sawkqg3dg8	now, do i take the black one or the blue one decisions decisions? today is going to be very exciting @pluginadventure @106euan @evrevshow @ecocars1 @tesla @newtechnologyy2 @willfealey @bethlilyrace @she_selectric @jtchivers @ev_nero @evmapspic.twitter.com/sawkqg3dg8	0.5111111110000001	neutral	0.074444444
310	5:52	20/04/19	3544	5:52 PM - 20 Apr 2019	1556873243-2830	@TradrFloridaFIL	Lady Tesla		hep @fremontpd this nut job @skabooshka is making threats and has been documented hitting tesla security employees with his car, why is he still online making these threats and not behind bars?	hep @fremontpd this nut job @skabooshka is making threats and has been documented hitting tesla security employees with his car, why is he still online making these threats and not behind bars?	0.7	positive	0.2
311	5:33	20/04/19	2676	5:33 AM - 20 Apr 2019	1556873243-2845	@engineers_feed	World of Engineering		@tesla released an update to the #autopilot software that allows for automated lane changes without confirmation from the driver. this is another major step toward full #selfdrivingcars.pic.twitter.com/ne2k9jnbjt	@tesla released an update to the #autopilot software that allows for automated lane changes without confirmation from the driver. this is another major step toward full #selfdrivingcars.pic.twitter.com/ne2k9jnbjt	0.525	positive	0.20625
312	9:39	20/04/19	3307	9:39 PM - 20 Apr 2019	1556873243-2821	@RBflyboy	Randy Baugher		my beautiful bride, 1st one to sit in my new #model3! picked up blue/wht lr awd! thank you @tesla @elonmusk for making avail #model3 inventory accessible on-line. saw it in the am pick up same day. long drive from det - clvd totally worth it!pic.twitter.com/b2guxzlx4x	my beautiful bride, 1st one to sit in my new #model3! picked up blue/wht lr awd! thank you @tesla @elonmusk for making avail #model3 inventory accessible on-line. saw it in the am pick up same day. long drive from det - clvd totally worth it!pic.twitter.com/b2guxzlx4x	0.409090909	positive	0.281344697
313	6:30	20/04/19	3423	6:30 PM - 20 Apr 2019	1556873243-2826	@hockeypuck2515	“Google me” — RG		wow. autopilot on a straight road. you guys are awesome. at 80 mph i can take my hand off the steering wheel of my bmw m3 and it will go straight also. haha.	wow. autopilot on a straight road. you guys are awesome. at 80 mph i can take my hand off the steering wheel of my bmw m3 and it will go straight also. haha.	0.62	positive	0.34
314	12:26	20/04/19	3602	12:26 AM - 20 Apr 2019	1556873243-2852	@eevblog	Dave Jones		exclusive: @tesla 's new electric fire engine! nice one @elonmuskpic.twitter.com/fhaclv5to6	exclusive: @tesla 's new electric fire engine! nice one @elonmuskpic.twitter.com/fhaclv5to6	0.727272727	positive	0.385227273
315	7:07	20/04/19	3647	7:07 AM - 20 Apr 2019	1556873243-2844	@teslainventory	Erik		who wants to see a preview of tesla's autonomy day?! check out this *leaked* footage here! @tesla @elonmusk i think you'll appreciate this one!	who wants to see a preview of tesla's autonomy day?! check out this *leaked* footage here! @tesla @elonmusk i think you'll appreciate this one!	0.1	positive	0.390625
316	10:30	20/04/19	3627	10:30 AM - 20 Apr 2019	1556873243-2841	@phibetakitten	The Girl with the Mozart Tattoo		4/20 is obviously the perfect day to start our 6-week @tesla road trip. beatrice and ada are ready to roll! #teslajoyridepic.twitter.com/yhspotpzc3	4/20 is obviously the perfect day to start our 6-week @tesla road trip. beatrice and ada are ready to roll! #teslajoyridepic.twitter.com/yhspotpzc3	0.666666667	positive	0.41666666700000005
317	10:13	20/04/19	3815	10:13 AM - 20 Apr 2019	1556873243-2843	@Everman	Tesla4Everman		this behavior is proof that people are willing to spend 30 minutes more pumping gas if they can save 25% or so. imagine what happens when they all figure out you can charge a @tesla at home and save 70% or #supercharge for 30 minutes and save 50%! $tsla #loldemandproblem	this behavior is proof that people are willing to spend 30 minutes more pumping gas if they can save 25% or so. imagine what happens when they all figure out you can charge a @tesla at home and save 70% or #supercharge for 30 minutes and save 50%! $tsla #loldemandproblem	0.625	positive	0.4375
318	11:03	20/04/19	3142	11:03 AM - 20 Apr 2019	1556873243-2840	@neiltyson	Neil deGrasse Tyson		fyi: accurate timings of pulsars across the galaxy can provide a kind of solar-system-wide gps for residents of all planets.	fyi: accurate timings of pulsars across the galaxy can provide a kind of solar-system-wide gps for residents of all planets.	0.7666666670000001	positive	0.5
319	11:40	20/04/19	3204	11:40 AM - 20 Apr 2019	1556873243-2839	@TeslaOwnersSK	Tesla Saskatchewan		4200km from saskatoon, sk, canada to palm springs, ca, usa in one of the most incredible and superior vehicles ever made. and it cost only $184. thank you @tesla @elonmusk you have created something truly special.pic.twitter.com/qvjcnqthuj	4200km from saskatoon, sk, canada to palm springs, ca, usa in one of the most incredible and superior vehicles ever made. and it cost only $184. thank you @tesla @elonmusk you have created something truly special.pic.twitter.com/qvjcnqthuj	0.825	positive	0.525
320	10:26	20/04/19	3030	10:26 AM - 20 Apr 2019	1556873243-2842	@craigcoker_	Craig Coker		flying through this roomy model x. its been a great time driving this car around! thanks @rentpacificride @tesla @elonmusk #teslamodelxpic.twitter.com/y3fntjtovs	flying through this roomy model x. its been a great time driving this car around! thanks @rentpacificride @tesla @elonmusk #teslamodelxpic.twitter.com/y3fntjtovs	0.475	positive	0.6
321	7:20	20/04/19	2823	7:20 PM - 20 Apr 2019	1556873243-2824	@Blairsmith13	Blair		beautiful night! #tesla @tesla #teslaroofpic.twitter.com/xz3yqnjamc	beautiful night! #tesla @tesla #teslaroofpic.twitter.com/xz3yqnjamc	1.0	positive	1.0
322	12:02	20/04/19	3664	12:02 PM - 20 Apr 2019	1556873243-2838	@iamsabakarim	Saba Karim		hi @elonmusk, terrible service here at @tesla in co: littleton & cherry creek. we paid for a model 3 earlier this week ~$70k, now were being told it didnt arrive in acceptable condition and that we can not have what we ordered. my friend flew in from ca. no warning, no calls	hi @elonmusk, terrible service here at @tesla in co: littleton & cherry creek. we paid for a model 3 earlier this week ~$70k, now were being told it didnt arrive in acceptable condition and that we can not have what we ordered. my friend flew in from ca. no warning, no calls	0.75	negative	-0.5
323	11:16	19/04/19	3556	11:16 AM - 19 Apr 2019	1556873243-2878	@IamTravisJames	TJ		i guess everyone else are slow readers. i read it and was waiting for the video to finish	i guess everyone else are slow readers. i read it and was waiting for the video to finish	0.4	negative	-0.3
324	11:07	19/04/19	3678	11:07 AM - 19 Apr 2019	1556873243-2881	@realQuig	quig		not as fast as this bad boypic.twitter.com/tsdr8delxh	not as fast as this bad boypic.twitter.com/tsdr8delxh	0.6333333329999999	negative	-0.25
325	5:32	19/04/19	3597	5:32 AM - 19 Apr 2019	1556873243-2893	@Whos_right_pod	Who's Right Podcast		i have decided i am going to cave and let @tesla sponsor our show. i am just waiting on @elonmusk to finalize the paperwork (by cave i mean beg and by finalize i mean i am full of shit).	i have decided i am going to cave and let @tesla sponsor our show. i am just waiting on @elonmusk to finalize the paperwork (by cave i mean beg and by finalize i mean i am full of shit).	0.68125	negative	-0.11875
326	12:58	19/04/19	2927	12:58 PM - 19 Apr 2019	1556873243-2870	@PlugInFUD	elmerFUDD		markets are closed bro you should be in a planet fitness doin pullups and ripping vodka out of your s'well	markets are closed bro you should be in a planet fitness doin pullups and ripping vodka out of your s'well	0.1	negative	-0.1
327	3:53	19/04/19	3404	3:53 PM - 19 Apr 2019	1556873243-2866	@roadshow	Roadshow		breaking: an sec filing suggests 4 members of @tesla's board of directors are leaving the company	breaking: an sec filing suggests 4 members of @tesla's board of directors are leaving the company	0.6	negative	-0.1
328	7:28	19/04/19	2717	7:28 PM - 19 Apr 2019	1556873243-2859	@JustJay25122288	Just JAY		10am deliveries are all present & accounted for@tesla costa mesa delivery center #model3 #zeroemissions #teamteslapic.twitter.com/jwfv7glruk	10am deliveries are all present & accounted for@tesla costa mesa delivery center #model3 #zeroemissions #teamteslapic.twitter.com/jwfv7glruk	0.05	neutral	-0.05
329	8:44	19/04/19	2903	8:44 AM - 19 Apr 2019	1556873243-2887	@BarkMSmeagol	Bark		hey russ, where can i find the @latimes piece that mentions your parking lot truther sources used white nationalist propaganda against @tesla and @elonmusk? $tsla $tslaq	hey russ, where can i find the @latimes piece that mentions your parking lot truther sources used white nationalist propaganda against @tesla and @elonmusk? $tsla $tslaq	0.05	neutral	-0.05
330	11:05	19/04/19	2590	11:05 PM - 19 Apr 2019	1556873243-2854	@teslaphotografr	teslaphotographer		who loves the white model 3? @elonmusk @tesla pic.twitter.com/7bzak84i4g	who loves the white model 3? @elonmusk @tesla pic.twitter.com/7bzak84i4g	0.0	neutral	0.0
331	10:58	19/04/19	2623	10:58 AM - 19 Apr 2019	1556873243-2883	@Tesla	Tesla		zero to sixty faster than you can read this caption	zero to sixty faster than you can read this caption	0.0	neutral	0.0
332	1:33	19/04/19	2731	1:33 PM - 19 Apr 2019	1556873243-2868	@Manic_Marge	Marge 🏁		red white & blue spotted!! #tesla #sandiego #madeincalifornia pic.twitter.com/efct77dzaz	red white & blue spotted!! #tesla #sandiego #madeincalifornia pic.twitter.com/efct77dzaz	0.033333333	neutral	0.0
333	7:16	19/04/19	2983	7:16 AM - 19 Apr 2019	1556873243-2891	@BenSullins	Ben Sullins		@tesla haters have their reasons, but they're all missing the point. here is what really matters	@tesla haters have their reasons, but they're all missing the point. here is what really matters	0.125	neutral	0.0
334	3:23	19/04/19	3015	3:23 AM - 19 Apr 2019	1556873243-2896	@Katharina_Lamsa	Katharina Lamsa		#sdgs #elecricvehicles #tesla kettleman city supercharger station has 40 stalls, 250kw of solar, 5 powerpacks and a lounge to recharge with by @craigcoker_ via @tesla @elonmusk ty, @topcybernews #ff: @3bodyproblem @sdgs4good @j_s_kpic.twitter.com/r7f7czss3c	#sdgs #elecricvehicles #tesla kettleman city supercharger station has 40 stalls, 250kw of solar, 5 powerpacks and a lounge to recharge with by @craigcoker_ via @tesla @elonmusk ty, @topcybernews #ff: @3bodyproblem @sdgs4good @j_s_kpic.twitter.com/r7f7czss3c	0.0	neutral	0.0
335	8:41	19/04/19	3161	8:41 AM - 19 Apr 2019	1556873243-2888	@ValueAnalyst1	ValueAnalyst		"unlike gigafactory 1 in nevada, they are working on several different sections of the building at the same time," because @tesla is no longer capital-limited, as predicted.	"unlike gigafactory 1 in nevada, they are working on several different sections of the building at the same time," because @tesla is no longer capital-limited, as predicted.	0.241666667	neutral	0.0
336	8:40	19/04/19	3192	8:40 PM - 19 Apr 2019	1556873243-2857	@nate_mccomb	Purple Model 3		i walked out of the grocery store today and seen another #tesla owner join the #purplemodel3 in the back of the parking lot. safety in numbers!pic.twitter.com/jup4nzixa1	i walked out of the grocery store today and seen another #tesla owner join the #purplemodel3 in the back of the parking lot. safety in numbers!pic.twitter.com/jup4nzixa1	0.0	neutral	0.0
337	1:31	19/04/19	3310	1:31 PM - 19 Apr 2019	1556873243-2869	@crazyhank	Henry		.@elonmusk pls launch @tesla network with a driver before regulatory fsd approval. beats dirty/unsafe uber/lyft cars...and even enable on-go rentals! $tsla	.@elonmusk pls launch @tesla network with a driver before regulatory fsd approval. beats dirty/unsafe uber/lyft cars...and even enable on-go rentals! $tsla	0.0	neutral	0.0
338	11:00	19/04/19	3430	11:00 PM - 19 Apr 2019	1556873243-2855	@UltimoGT	Ultimo GT		british motor oil @youlikecarsuk @automotiveasset @carkeys_uk @screamingcars @gandalfwasme @avc_leasing @ja_autos @admarkuk @zdravkost @rafredarrows @realdonaldtrump @runnerservice @bgmotogp @formulaoneworld @crienaldavies @imperialcar @my_hpi@tesla @bmw	british motor oil @youlikecarsuk @automotiveasset @carkeys_uk @screamingcars @gandalfwasme @avc_leasing @ja_autos @admarkuk @zdravkost @rafredarrows @realdonaldtrump @runnerservice @bgmotogp @formulaoneworld @crienaldavies @imperialcar @my_hpi@tesla @bmw	0.0	neutral	0.0
339	11:22	19/04/19	3590	11:22 AM - 19 Apr 2019	1556873243-2877	@Tesla	Tesla		roadster passed 60mph halfway through the clip	roadster passed 60mph halfway through the clip	0.0	neutral	0.0
340	8:38	19/04/19	3598	8:38 AM - 19 Apr 2019	1556873243-2889	@mortchad	Chad Mortensen		2/2 in case theres any confusion how @tesla owners feel about where they park pic.twitter.com/ccx6jcaiqa	2/2 in case theres any confusion how @tesla owners feel about where they park pic.twitter.com/ccx6jcaiqa	0.0	neutral	0.0
341	7:00	19/04/19	3648	7:00 PM - 19 Apr 2019	1556873243-2860	@TeslasOfMars	Tesla Owners Of Mars (Unofficial)		@elonmusk i forgot to tell you that i am hiring @johnnacrider1 as the official gemologist for the tesla owners of mars club and @tesla	@elonmusk i forgot to tell you that i am hiring @johnnacrider1 as the official gemologist for the tesla owners of mars club and @tesla	0.0	neutral	0.0
342	12:43	19/04/19	3659	12:43 AM - 19 Apr 2019	1556873243-2898	@scottwww	Scott Wainner		got my @tesla performance model 3 spoiler and dual motor badge added this week. if you havent gotten yours, make a svc appt.	got my @tesla performance model 3 spoiler and dual motor badge added this week. if you havent gotten yours, make a svc appt.	0.0	neutral	0.0
343	7:29	19/04/19	3734	7:29 AM - 19 Apr 2019	1556873243-2890	@Teslatunity	Teslatunity		surprise fedex delivery from one of my colleagues in another office and ... #tesla #model3 #hotwheels @tesla pic.twitter.com/y4axuhauco	surprise fedex delivery from one of my colleagues in another office and ... #tesla #model3 #hotwheels @tesla pic.twitter.com/y4axuhauco	0.0	neutral	0.0
344	1:08	19/04/19	3826	1:08 AM - 19 Apr 2019	1556873243-2897	@UltimoGT	Ultimo GT		british motor oil @youlikecarsuk @automotiveasset @carkeys_uk @screamingcars @gandalfwasme @avc_leasing @ja_autos @admarkuk @zdravkost @rafredarrows @realdonaldtrump @runnerservice @bgmotogp @formulaoneworld @crienaldavies @imperialcar @my_hpi@tesla @bmw	british motor oil @youlikecarsuk @automotiveasset @carkeys_uk @screamingcars @gandalfwasme @avc_leasing @ja_autos @admarkuk @zdravkost @rafredarrows @realdonaldtrump @runnerservice @bgmotogp @formulaoneworld @crienaldavies @imperialcar @my_hpi@tesla @bmw	0.0	neutral	0.0
345	11:50	19/04/19	2827	11:50 AM - 19 Apr 2019	1556873243-2876	@megangale	Megan Gale		apparently the #teslamodelx is a semi... @tesla @elonmusk @teslamodel3pic.twitter.com/p74ooeb7i6	apparently the #teslamodelx is a semi... @tesla @elonmusk @teslamodel3pic.twitter.com/p74ooeb7i6	0.35	neutral	0.05
346	5:01	19/04/19	3482	5:01 PM - 19 Apr 2019	1556873243-2863	@TroyTeslike	Troy Teslike		april 2019 @tesla #model3 trim comparison. this is the new version after model 3 standard range was released as a software limited version of model 3 standard range plus. this table is based on the original version here:	april 2019 @tesla #model3 trim comparison. this is the new version after model 3 standard range was released as a software limited version of model 3 standard range plus. this table is based on the original version here:	0.269480519	neutral	0.087987013
347	12:36	19/04/19	3736	12:36 PM - 19 Apr 2019	1556873243-2871	@TeslaOwnersUK	Tesla Owners UK		.@tesla owners across the world are taking part in #earthday celebrations to ensure we leave our planet in a better place. this is russell cleaning up his local beach alongside the other 50 challenges set for uk owners on (note: this event is open to all).pic.twitter.com/qr4xwehj8u	.@tesla owners across the world are taking part in #earthday celebrations to ensure we leave our planet in a better place. this is russell cleaning up his local beach alongside the other 50 challenges set for uk owners on (note: this event is open to all).pic.twitter.com/qr4xwehj8u	0.34375	neutral	0.09375
348	12:37	19/04/19	3758	12:37 AM - 19 Apr 2019	1556873243-2899	@simonahac	💧simon holmes à court		i was asked for $25 for a charge recently. i told them that was a bit expensive but that i would be happy to pay twice their cost. they agreed. they agreed and i ended up paying $5 and sticking with the deal.	i was asked for $25 for a charge recently. i told them that was a bit expensive but that i would be happy to pay twice their cost. they agreed. they agreed and i ended up paying $5 and sticking with the deal.	0.65	positive	0.1
349	12:23	19/04/19	3095	12:23 PM - 19 Apr 2019	1556873243-2873	@EricIdle	Eric Idle		to be honest the s is the wifes. i have the 3 which i love madly.	to be honest the s is the wifes. i have the 3 which i love madly.	0.833333333	positive	0.15833333300000002
350	11:14	19/04/19	3679	11:14 AM - 19 Apr 2019	1556873243-2879	@somu_kundooru	soma kesalu		if you can't tell the difference between real or cgi then it doesn't it matter :- elon	if you can't tell the difference between real or cgi then it doesn't it matter :- elon	0.3	positive	0.2
351	9:08	19/04/19	3849	9:08 AM - 19 Apr 2019	1556873243-2886	@nealboudette	Neal Boudette		march registrations in california mb - 5800 bmw - 5364 vw - 4228 tesla - 3263 (mod x = 284) source: dominion cross-sell $tsla $tslaq @tesla	march registrations in california mb - 5800 bmw - 5364 vw - 4228 tesla - 3263 (mod x = 284) source: dominion cross-sell $tsla $tslaq @tesla	0.4	positive	0.2
352	4:15	19/04/19	2792	4:15 PM - 19 Apr 2019	1556873243-2864	@EricIdle	Eric Idle		i dont do autopilot. i am too jealous driving the machine. astronaut rusty schweikhart and i both huge fans of this tesla. and hes driven a bit further than me....	i dont do autopilot. i am too jealous driving the machine. astronaut rusty schweikhart and i both huge fans of this tesla. and hes driven a bit further than me....	0.7	positive	0.2
353	10:54	19/04/19	3100	10:54 PM - 19 Apr 2019	1556873243-2856	@TeslaAircraft	CordlessAirplane		i slowed down the video and you can see who is driving. very interesting. that car is going maximum plaid fast and i can not wait to see it in person @elonmusk @mkbhd @bensullins @electrekco @model3owners @gwestr @teslaopinion @bonnienorman @caseyneistat @redban @joeroganpic.twitter.com/kao7fdvtem	i slowed down the video and you can see who is driving. very interesting. that car is going maximum plaid fast and i can not wait to see it in person @elonmusk @mkbhd @bensullins @electrekco @model3owners @gwestr @teslaopinion @bonnienorman @caseyneistat @redban @joeroganpic.twitter.com/kao7fdvtem	0.512962963	positive	0.23148148100000002
354	5:54	19/04/19	2684	5:54 AM - 19 Apr 2019	1556873243-2892	@Yev_K	Yev K - Tesla fan ♥️ ⚡️ 🔋 🚘		alright, bellas turn for #frunkpuppyfriday! bella wanted nothing to do with socks! can not blame her, i feel like most people share the same feel! thanks @elonmusk and @tesla team for making the #bestcar @model3 that will #saveourplanetpic.twitter.com/1vd4bo8o0f	alright, bellas turn for #frunkpuppyfriday! bella wanted nothing to do with socks! can not blame her, i feel like most people share the same feel! thanks @elonmusk and @tesla team for making the #bestcar @model3 that will #saveourplanetpic.twitter.com/1vd4bo8o0f	0.275	positive	0.233333333
355	10:58	19/04/19	2837	10:58 AM - 19 Apr 2019	1556873243-2882	@0_emissions	0 Emissions		the hype is real! time to show the world what electric cars are capable of! pic.twitter.com/vyaypo9k0e	the hype is real! time to show the world what electric cars are capable of! pic.twitter.com/vyaypo9k0e	0.35	positive	0.25
356	8:02	19/04/19	3357	8:02 PM - 19 Apr 2019	1556873243-2858	@KLYSTRN	Ava Model 3		this is absolutely an sf giants tribute tesla! @elonmusk @tesla @teslaownerssv	this is absolutely an sf giants tribute tesla! @elonmusk @tesla @teslaownerssv	0.9	positive	0.25
357	10:54	19/04/19	3397	10:54 AM - 19 Apr 2019	1556873243-2884	@The_PlugSeeker	The PlugSeeker		@elonmusk - i was genuinely pleased to see you are a fan apparently of #montypython , and #thequestfortheholygrail did you know in fact that @ericidle himself had a @tesla models at home. pic.twitter.com/w2lcvwz1tl	@elonmusk - i was genuinely pleased to see you are a fan apparently of #montypython , and #thequestfortheholygrail did you know in fact that @ericidle himself had a @tesla models at home. pic.twitter.com/w2lcvwz1tl	0.675	positive	0.275
358	11:09	19/04/19	2712	11:09 AM - 19 Apr 2019	1556873243-2880	@SteveH80	Stephan Häuslschmid		my son is having fun at the @tesla destination charger at the chiemsee beach bar. thanks @elonmusk for the free energy, the free parking and for making this possible by bringing this awesome car to germany. #teslamodel3pic.twitter.com/ot03ufb55c	my son is having fun at the @tesla destination charger at the chiemsee beach bar. thanks @elonmusk for the free energy, the free parking and for making this possible by bringing this awesome car to germany. #teslamodel3pic.twitter.com/ot03ufb55c	0.666666667	positive	0.38333333299999994
359	12:32	19/04/19	2708	12:32 AM - 19 Apr 2019	1556873243-2900	@outbacktesla	outbacktesla		some places charge a fee like a powered caravan site, some charge usage, some offer for free if you buy a meal etc., some ask you to make a donation to charity. varied, but really important to support each business while you are there.	some places charge a fee like a powered caravan site, some charge usage, some offer for free if you buy a meal etc., some ask you to make a donation to charity. varied, but really important to support each business while you are there.	0.9	positive	0.4
360	3:14	19/04/19	2785	3:14 PM - 19 Apr 2019	1556873243-2867	@BobBrownFndn	Bob Brown		tesla cars are leading hundreds of cars in the stop adani convoy up australias east coast protesting huge proposed adani coal mine as nearby great barrier reef dies from global warming. @elonmusk these fleet of @tesla are leading the #stopadaniconvoy #stopadanipic.twitter.com/7g9n9crzyt	tesla cars are leading hundreds of cars in the stop adani convoy up australias east coast protesting huge proposed adani coal mine as nearby great barrier reef dies from global warming. @elonmusk these fleet of @tesla are leading the #stopadaniconvoy #stopadanipic.twitter.com/7g9n9crzyt	0.55	positive	0.4
361	5:25	19/04/19	3479	5:25 AM - 19 Apr 2019	1556873243-2894	@RealTimLarkin	Tim Larkin		in the last 12 months: turned 40. earned @certifygiac #gse. earned the @offsectraining #oscp. got married to the love of my life. ordered my @tesla from @elonmusk. pretty sure i'm having the best mid-life crisis ever.	in the last 12 months: turned 40. earned @certifygiac #gse. earned the @offsectraining #oscp. got married to the love of my life. ordered my @tesla from @elonmusk. pretty sure i'm having the best mid-life crisis ever.	0.5175925929999999	positive	0.41666666700000005
362	9:31	19/04/19	2840	9:31 AM - 19 Apr 2019	1556873243-2885	@Kotton_Gamer	Kotton		good mornin! doing a short stream today of some tarkov then going to pick up my tesla! @bstategames @betaeft @tesla @elonmusk	good mornin! doing a short stream today of some tarkov then going to pick up my tesla! @bstategames @betaeft @tesla @elonmusk	0.45	positive	0.4375
363	12:27	19/04/19	2803	12:27 PM - 19 Apr 2019	1556873243-2872	@TheMERL	The Museum of English Rural Life		we have a sussex wagon which is very good for the environment but only has 2 horsepower	we have a sussex wagon which is very good for the environment but only has 2 horsepower	0.89	positive	0.455
364	6:18	19/04/19	3377	6:18 PM - 19 Apr 2019	1556873243-2861	@Jays200	Jays		the humans and canines @28delayslater needed a comfort stop before the @tesla needed a charge. australia's longest weekend and electric vehicles are making it even more doable @scottmorrisonmp @senatorcash @billshortenmppic.twitter.com/hhrnjyznfu	the humans and canines @28delayslater needed a comfort stop before the @tesla needed a charge. australia's longest weekend and electric vehicles are making it even more doable @scottmorrisonmp @senatorcash @billshortenmppic.twitter.com/hhrnjyznfu	0.5	positive	0.5
365	11:21	19/04/19	3633	11:21 PM - 19 Apr 2019	1556873243-2853	@ElonsBrain	🧠 Elon’s Brain 🧠		brains! one of my favorite jokes from the @montypython #holygrail movie in a reply from @elonmusk is, to me, priceless. and then to have @ericidle join in professing his love for his @tesla vehicles... brilliant! all on a beautiful birthday for @mayemusk. incredible!	brains! one of my favorite jokes from the @montypython #holygrail movie in a reply from @elonmusk is, to me, priceless. and then to have @ericidle join in professing his love for his @tesla vehicles... brilliant! all on a beautiful birthday for @mayemusk. incredible!	0.916666667	positive	0.808333333
366	12:17	19/04/19	2599	12:17 PM - 19 Apr 2019	1556873243-2874	@m_xalher	Tesla Driver 🙋‍♂️ 🧢 🇳🇴		tesla sunsets are the best sunsets. @tesla @elonmuskpic.twitter.com/4aidmyrt3q	tesla sunsets are the best sunsets. @tesla @elonmuskpic.twitter.com/4aidmyrt3q	0.3	positive	1.0
367	11:14	18/04/19	3221	11:14 AM - 18 Apr 2019	1556873243-2922	@amarlevine	Pets and Politics		.@tesla just offered me $40k for my 2016 model s, which i bought for $116k. and you claim it does not depreciate? you are providing false and misleading information to your investors. $tsla $tslaq	.@tesla just offered me $40k for my 2016 model s, which i bought for $116k. and you claim it does not depreciate? you are providing false and misleading information to your investors. $tsla $tslaq	0.6	negative	-0.4
368	6:03	18/04/19	3634	6:03 AM - 18 Apr 2019	1556873243-2925	@Salt_Nole	Big LIDAR NC		so the new @tesla bull thesis, given the collapse in demand and fsd farce, is that being short $tsla is racist. so i deleted my clown avatar to avoid confusion and will not be taking my kids to the circus this year. how do we explain to our kids that clowns are nazis?	so the new @tesla bull thesis, given the collapse in demand and fsd farce, is that being short $tsla is racist. so i deleted my clown avatar to avoid confusion and will not be taking my kids to the circus this year. how do we explain to our kids that clowns are nazis?	0.418181818	neutral	-0.08787878800000001
369	10:53	18/04/19	3065	10:53 PM - 18 Apr 2019	1556873243-2901	@simonahac	💧simon holmes à court		i have driven ~4000km in interstate ev journeys but never more than 200 from a supercharger. how/where did you recharge? how fast?	i have driven ~4000km in interstate ev journeys but never more than 200 from a supercharger. how/where did you recharge? how fast?	0.55	neutral	-0.025
370	5:44	18/04/19	2776	5:44 PM - 18 Apr 2019	1556873243-2909	@quirkyllama	🐐QuirkyLlama 😾 🎩		yeah. it's bonkers. everyone knows this won't work. everyone in the field, everyone inside tesla. everyone except the fanboys and @cathiedwood . it's weird how @cathiedwood knows the av space better than say chris urmson. or sterling anderson (who worked on autopilot)	yeah. it's bonkers. everyone knows this won't work. everyone in the field, everyone inside tesla. everyone except the fanboys and @cathiedwood . it's weird how @cathiedwood knows the av space better than say chris urmson. or sterling anderson (who worked on autopilot)	0.75	neutral	0.0
371	12:24	18/04/19	2944	12:24 PM - 18 Apr 2019	1556873243-2920	@criscyborg	CRIS CYBORG		road trip to arizona! @tesla pic.twitter.com/aw0xoa555u	road trip to arizona! @tesla pic.twitter.com/aw0xoa555u	0.0	neutral	0.0
372	12:38	18/04/19	3036	12:38 AM - 18 Apr 2019	1556873243-2930	@skallen	☠Anders Karlsson		will sales numbers explode? | @tesla model 3 sr+ in denmark now taxed @ 0% via @youtube	will sales numbers explode? | @tesla model 3 sr+ in denmark now taxed @ 0% via @youtube	0.0	neutral	0.0
373	4:57	18/04/19	3040	4:57 PM - 18 Apr 2019	1556873243-2912	@amarlevine	Pets and Politics		here they are...pic.twitter.com/dwkyq7ngrq	here they are...pic.twitter.com/dwkyq7ngrq	0.0	neutral	0.0
374	5:03	18/04/19	3514	5:03 PM - 18 Apr 2019	1556873243-2911	@EVNewsDaily	EV News Daily ⚡️		on your podcast for fri 19th apr 2019 nikola wows with 5 vehicles @tesla model s/x refresh vw batteries last a lifetime listen	on your podcast for fri 19th apr 2019 nikola wows with 5 vehicles @tesla model s/x refresh vw batteries last a lifetime listen	0.066666667	neutral	0.0
375	6:05	18/04/19	3118	6:05 PM - 18 Apr 2019	1556873243-2908	@cecbikes	Cecilia K. Brown		dear @tesla and @elonmusk, i gave you a $1000 deposit for solar roof tiles a year and a half ago. when will i get my roof? in jan 2018 your sales person told me youd be ready to install in or that fall. 6 mo later another rep said she had no idea. no word since. update please?	dear @tesla and @elonmusk, i gave you a $1000 deposit for solar roof tiles a year and a half ago. when will i get my roof? in jan 2018 your sales person told me youd be ready to install in or that fall. 6 mo later another rep said she had no idea. no word since. update please?	0.222222222	neutral	0.011111111000000002
376	6:55	18/04/19	3347	6:55 PM - 18 Apr 2019	1556873243-2905	@ArtemR	Artem Russakovskii		driving 65 on the freeway. car suddenly decides to brake hard, but i did catch why this time - max autopilot speed got auto adjusted to 50. on the freeway, not on any ramps. how anybody can trust that @tesla will do full self-driving this or next year is beyond me.	driving 65 on the freeway. car suddenly decides to brake hard, but i did catch why this time - max autopilot speed got auto adjusted to 50. on the freeway, not on any ramps. how anybody can trust that @tesla will do full self-driving this or next year is beyond me.	0.39791666700000006	neutral	0.014583333
377	5:39	18/04/19	3081	5:39 PM - 18 Apr 2019	1556873243-2910	@awruddiman	Alan Ruddiman		on only day three of owning our new @tesla model 3, our 1st electric car, we decided to try out the autopilot (beta) feature on a local highway here in british columbia. we can confirm its mission accomplished! #bestcarever @elonmusk @model3owners @teslarati @electriccarsitepic.twitter.com/4i4ca0avib	on only day three of owning our new @tesla model 3, our 1st electric car, we decided to try out the autopilot (beta) feature on a local highway here in british columbia. we can confirm its mission accomplished! #bestcarever @elonmusk @model3owners @teslarati @electriccarsitepic.twitter.com/4i4ca0avib	0.39090909100000004	neutral	0.077272727
378	10:51	18/04/19	3194	10:51 PM - 18 Apr 2019	1556873243-2902	@mcannonbrookes	Mike Cannon-Brookes 👨🏼‍💻 🧢		is that a portable 3 phase charger cable?! wow. i didnt know those existed. how fast does it charge?	is that a portable 3 phase charger cable?! wow. i didnt know those existed. how fast does it charge?	0.8	positive	0.15
379	1:36	18/04/19	3797	1:36 AM - 18 Apr 2019	1556873243-2929	@WPipperger	Wolfgang Pipperger		i was not aware. did some research. the clown seems to be a symbol of nihilism, but got captured into the alt right discussion since some days especially. that is not what $tsla $tslaq is about. for sure not. to avoid misinterpretation, i'll remove it. found it funny. that's it	i was not aware. did some research. the clown seems to be a symbol of nihilism, but got captured into the alt right discussion since some days especially. that is not what $tsla $tslaq is about. for sure not. to avoid misinterpretation, i'll remove it. found it funny. that's it	0.734920635	positive	0.182142857
380	1:48	18/04/19	2757	1:48 PM - 18 Apr 2019	1556873243-2916	@Domenick_Y	Domenick		funny. auto twitter was adamant when @tesla delayed the model 3 ramp up that we'd never see a "real" oems do something like that. well, now... "audi e-tron production stalls out, e-tron sportback delayed"	funny. auto twitter was adamant when @tesla delayed the model 3 ramp up that we'd never see a "real" oems do something like that. well, now... "audi e-tron production stalls out, e-tron sportback delayed"	0.666666667	positive	0.18333333300000001
381	12:01	18/04/19	2678	12:01 AM - 18 Apr 2019	1556873243-2932	@mortchad	Chad Mortensen		late night run to bart to pick up wifey. thought i would try & make a quick vid. gotta luv @tesla accessories! always have some fun!! btw - turn up the volume. pic.twitter.com/tt4xskgbff	late night run to bart to pick up wifey. thought i would try & make a quick vid. gotta luv @tesla accessories! always have some fun!! btw - turn up the volume. pic.twitter.com/tt4xskgbff	0.433333333	positive	0.19513888899999998
382	12:57	18/04/19	2945	12:57 PM - 18 Apr 2019	1556873243-2919	@say	Say		check out some of the questions from everyday @tesla shareholders taking off on our earnings call platform, and submit your own:	check out some of the questions from everyday @tesla shareholders taking off on our earnings call platform, and submit your own:	0.8	positive	0.2
383	6:30	18/04/19	2783	6:30 PM - 18 Apr 2019	1556873243-2907	@sascha_p	Sascha Pallenberg		i can also recommend the annual mobileye keynote at ces. amnon shashua is pretty vocal about one oem doing some "experiments"	i can also recommend the annual mobileye keynote at ces. amnon shashua is pretty vocal about one oem doing some "experiments"	1.0	positive	0.25
384	12:36	18/04/19	3051	12:36 AM - 18 Apr 2019	1556873243-2931	@MrNikolaTsla	Mr. Tesla		opp officer: that is a nice car. me: thanks. opp: what is it? me: its a tesla model 3, all electric. opp: how much? me: you can get these for $45,000 now. opp: guess i shouldnt have just bought a mercedes. me: you shouldnt have bought a mercedes, next time. @tesla #model3	opp officer: that is a nice car. me: thanks. opp: what is it? me: its a tesla model 3, all electric. opp: how much? me: you can get these for $45,000 now. opp: guess i shouldnt have just bought a mercedes. me: you shouldnt have bought a mercedes, next time. @tesla #model3	0.35	positive	0.25
385	9:27	18/04/19	3791	9:27 PM - 18 Apr 2019	1556873243-2904	@slowjoeee	JDM		off to indio! taking my child tifa the @tesla to her first @coachella with her tita @ohhmygeeg and her auntie @sammmetz	off to indio! taking my child tifa the @tesla to her first @coachella with her tita @ohhmygeeg and her auntie @sammmetz	0.333333333	positive	0.25
386	3:01	18/04/19	3715	3:01 PM - 18 Apr 2019	1556873243-2915	@EforElectric	E for Electric		the largest electric car maker in the world @tesla will not get the new federal incentives for any of its models in canada! here's the full scoop: #tesla #canada #newspic.twitter.com/dvb7en8rjv	the largest electric car maker in the world @tesla will not get the new federal incentives for any of its models in canada! here's the full scoop: #tesla #canada #newspic.twitter.com/dvb7en8rjv	0.502272727	positive	0.260227273
387	1:27	18/04/19	3211	1:27 PM - 18 Apr 2019	1556873243-2917	@BarkMSmeagol	Bark		yo @tesla @elonmusk, looks like you have a stalker. might want to review the dashcam footage with the right authorities. $tsla $tslaq pic.twitter.com/gj7ya9idxp	yo @tesla @elonmusk, looks like you have a stalker. might want to review the dashcam footage with the right authorities. $tsla $tslaq pic.twitter.com/gj7ya9idxp	0.535714286	positive	0.28571428600000004
388	1:12	18/04/19	3293	1:12 PM - 18 Apr 2019	1556873243-2918	@mystealthXflies	Cheryl B.		what a view!! look up through the glass roof as you pass through the trees at big sur. i am pretty sure the trees appreciate zero emissions. breathe in the fresh air! ahhhh, such an amazing drive in a @tesla! #pacificcoasthighwaypic.twitter.com/ftat1fuumi	what a view!! look up through the glass roof as you pass through the trees at big sur. i am pretty sure the trees appreciate zero emissions. breathe in the fresh air! ahhhh, such an amazing drive in a @tesla! #pacificcoasthighwaypic.twitter.com/ftat1fuumi	0.648148148	positive	0.3125
389	8:49	18/04/19	2733	8:49 AM - 18 Apr 2019	1556873243-2924	@tradingview	TradingView		how did #tesla $tsla become the most polarizing company in stock market history? click the link to learn more about it on #tradingview. @elonmusk @realvision @tesla	how did #tesla $tsla become the most polarizing company in stock market history? click the link to learn more about it on #tradingview. @elonmusk @realvision @tesla	0.5	positive	0.5
390	9:18	18/04/19	2992	9:18 AM - 18 Apr 2019	1556873243-2923	@TonyTesla4Life	Tony Pham - "The Bandit" Model 3 License Mount		first time here @tesla kettleman supercharger, beautiful day!! pic.twitter.com/hubnop1e2v	first time here @tesla kettleman supercharger, beautiful day!! pic.twitter.com/hubnop1e2v	0.666666667	positive	0.625
391	9:50	18/04/19	3222	9:50 PM - 18 Apr 2019	1556873243-2903	@MinimalDuck	Arash Malek 🦆		so happy i purchased eap!! thank you so much @elonmusk and @tesla team!! pic.twitter.com/25khwqcvx0	so happy i purchased eap!! thank you so much @elonmusk and @tesla team!! pic.twitter.com/25khwqcvx0	0.6	positive	0.65625
392	3:38	18/04/19	3410	3:38 PM - 18 Apr 2019	1556873243-2914	@bombero1394	MAXX Q		so this happened today i am officially an model 3 owner after waiting forever for the right car!!! the p3d adventures begin! @model3owners @elonmusk @tesla pic.twitter.com/9jn1gjkbqk	so this happened today i am officially an model 3 owner after waiting forever for the right car!!! the p3d adventures begin! @model3owners @elonmusk @tesla pic.twitter.com/9jn1gjkbqk	0.535714286	positive	0.697544643
393	4:30	18/04/19	2919	4:30 PM - 18 Apr 2019	1556873243-2913	@mkoska215	Matt Koska		here's some of my best @tesla spottings i've took and received lmao @elonmusk you should retweet and to donate to my tesla fund @elonmusk help me out bbpic.twitter.com/wt2qlctruz	here's some of my best @tesla spottings i've took and received lmao @elonmusk you should retweet and to donate to my tesla fund @elonmusk help me out bbpic.twitter.com/wt2qlctruz	0.65	positive	0.8
394	12:14	18/04/19	3719	12:14 PM - 18 Apr 2019	1556873243-2921	@MyTeslaAdventur	My Tesla Adventure		its not as bad as it looks. the officer staged a fake pull over of the #tesla lighting mcqueen to post on the chp facebook page. @tesla pic.twitter.com/ujotr2wxk7	its not as bad as it looks. the officer staged a fake pull over of the #tesla lighting mcqueen to post on the chp facebook page. @tesla pic.twitter.com/ujotr2wxk7	0.833333333	negative	-0.6
395	6:47	18/04/19	2661	6:47 PM - 18 Apr 2019	1556873243-2906	@MJonMoney	Michael James		tried to order a @tesla model 3 today. employee on phone says he's making a small administrative change to my order. turns out, he changes all-wheel drive to rear-wheel. trying to move dead inventory i'm guessing. can't get through to anyone to fix problem. #disgusted @elonmusk	tried to order a @tesla model 3 today. employee on phone says he's making a small administrative change to my order. turns out, he changes all-wheel drive to rear-wheel. trying to move dead inventory i'm guessing. can't get through to anyone to fix problem. #disgusted @elonmusk	0.6	negative	-0.483333333
396	3:53	17/04/19	3044	3:53 PM - 17 Apr 2019	1556873243-2950	@TweeterTweaker	Tweet Tweaker		never thought i'd say this, but could @spacex go bk before @tesla. if you're looking to raise $400m and you only pull in 11% of it a mere 3 months after raising 1/2 of a $500m round, things must be really bad. $tsla $tslaq	never thought i'd say this, but could @spacex go bk before @tesla. if you're looking to raise $400m and you only pull in 11% of it a mere 3 months after raising 1/2 of a $500m round, things must be really bad. $tsla $tslaq	0.6416666670000001	negative	-0.35
397	1:03	17/04/19	3079	1:03 AM - 17 Apr 2019	1556873243-2986	@andrewhockings	Andrew Hockings		i have calculated that here in the uk, when i finally get my model 3, ill save approximately 2400 (3100 usd) per year compared to running a 40mpg diesel. how can anyone not make the switch to electric?	i have calculated that here in the uk, when i finally get my model 3, ill save approximately 2400 (3100 usd) per year compared to running a 40mpg diesel. how can anyone not make the switch to electric?	0.8666666670000001	negative	-0.3
398	7:20	17/04/19	3832	7:20 AM - 17 Apr 2019	1556873243-2978	@iliketeslas	I like Tesla		this guy is putting the lives of tesla workers in danger. his crazy followers suggesting he or others crash into the car. this account is even followed by @danahull why is this legal ? what is going on here ? @jack @twitter @elonmusk @tesla $tslapic.twitter.com/nvvquxbjbp	this guy is putting the lives of tesla workers in danger. his crazy followers suggesting he or others crash into the car. this account is even followed by @danahull why is this legal ? what is going on here ? @jack @twitter @elonmusk @tesla $tslapic.twitter.com/nvvquxbjbp	0.55	negative	-0.2
399	5:59	17/04/19	2574	5:59 PM - 17 Apr 2019	1556873243-2945	@teslaology	Teslaology		yep, six freeways to go 54 miles in la , thank you #autopilot for making life a little easier @elonmusk @tesla pic.twitter.com/mwmxxijnye	yep, six freeways to go 54 miles in la , thank you #autopilot for making life a little easier @elonmusk @tesla pic.twitter.com/mwmxxijnye	0.5	negative	-0.1875
400	7:03	17/04/19	3429	7:03 AM - 17 Apr 2019	1556873243-2979	@ValueAnalyst1	ValueAnalyst		30bn penalty for the industry ice makers could stop selling low-margin cars and jack up the prices of heavy pollutants, widely opening up the market for @tesla who stands to collect billions of dollars from the incumbents	30bn penalty for the industry ice makers could stop selling low-margin cars and jack up the prices of heavy pollutants, widely opening up the market for @tesla who stands to collect billions of dollars from the incumbents	0.45	negative	-0.15
401	10:01	17/04/19	3382	10:01 AM - 17 Apr 2019	1556873243-2972	@TheSmokingTire	Matt Farah		.@tesla cancelled my m3 performance loan abruptly and will not return my calls or emails now. they dont like the truth i am telling and will not give me cars to drive.	.@tesla cancelled my m3 performance loan abruptly and will not return my calls or emails now. they dont like the truth i am telling and will not give me cars to drive.	1.0	negative	-0.125
402	2:36	17/04/19	2942	2:36 PM - 17 Apr 2019	1556873243-2952	@Tesla	Tesla		whoa	whoa	0.0	neutral	0.0
403	10:46	17/04/19	3195	10:46 AM - 17 Apr 2019	1556873243-2964	@say	Say		got questions for @elonmusk? submit yours to be answered on @tesla's april 24th earnings call	got questions for @elonmusk? submit yours to be answered on @tesla's april 24th earnings call	0.0	neutral	0.0
404	1:17	17/04/19	3378	1:17 PM - 17 Apr 2019	1556873243-2955	@say	Say		take a spin through the say app and learn how to submit a question for @elonmusk ahead of @tesla's next earnings call	take a spin through the say app and learn how to submit a question for @elonmusk ahead of @tesla's next earnings call	0.0	neutral	0.0
405	11:13	17/04/19	3384	11:13 AM - 17 Apr 2019	1556873243-2961	@JoWoodOfficial	Jo Wood		on my way to @ralphlauren event in a @tesla @weareproject0 #passonplasticpic.twitter.com/hmj0jub1u7	on my way to @ralphlauren event in a @tesla @weareproject0 #passonplasticpic.twitter.com/hmj0jub1u7	0.0	neutral	0.0
406	8:15	17/04/19	3385	8:15 AM - 17 Apr 2019	1556873243-2977	@TradrFloridaFIL	Lady Tesla		musk takes bite out of bmw dyke said. my hat off to them -- theyre selling a lot of cars, and there is no question in california that its getting in our shorts. @tesla $tsla #bmw theyre starting to feel it in their short shorts!	musk takes bite out of bmw dyke said. my hat off to them -- theyre selling a lot of cars, and there is no question in california that its getting in our shorts. @tesla $tsla #bmw theyre starting to feel it in their short shorts!	0.2	neutral	0.0
407	8:48	17/04/19	3567	8:48 AM - 17 Apr 2019	1556873243-2974	@mortchad	Chad Mortensen		me and my @tesla sibling just hanging out!! on the pass i got a pic.twitter.com/hkugcznkwg	me and my @tesla sibling just hanging out!! on the pass i got a pic.twitter.com/hkugcznkwg	0.0	neutral	0.0
408	4:24	17/04/19	3579	4:24 PM - 17 Apr 2019	1556873243-2949	@GeekTexas	GeekTexas		hey folks there is only 1 delivery person for @tesla in dallas location. when that person is out, the 1 in las vegas has to pickup all the delivery orders for dallas. las vegas delivery person told me after taking over my order. think about that $tsla investors. @elonmusk	hey folks there is only 1 delivery person for @tesla in dallas location. when that person is out, the 1 in las vegas has to pickup all the delivery orders for dallas. las vegas delivery person told me after taking over my order. think about that $tsla investors. @elonmusk	1.0	neutral	0.0
409	10:14	17/04/19	3790	10:14 AM - 17 Apr 2019	1556873243-2970	@Tesla	Tesla		our kettleman city supercharger station has 40 stalls, 250kw of solar, 5 powerpacks and a coffee lounge for owners to recharge with a ludicrous latte by @craigcoker_	our kettleman city supercharger station has 40 stalls, 250kw of solar, 5 powerpacks and a coffee lounge for owners to recharge with a ludicrous latte by @craigcoker_	0.0	neutral	0.0
410	12:36	17/04/19	3822	12:36 PM - 17 Apr 2019	1556873243-2957	@MikeFlo46795160	Mike Flores		not a @tesla! it's a nikola! trevor even said it works! driveable! live! in front of real people! in real life! no selectively edited video? no doctored pics? not even deceptively enhanced live stream? i tell yeah -- this is crazy! $tsla $tslaq	not a @tesla! it's a nikola! trevor even said it works! driveable! live! in front of real people! in real life! no selectively edited video? no doctored pics? not even deceptively enhanced live stream? i tell yeah -- this is crazy! $tsla $tslaq	0.5	neutral	0.011363636000000002
411	8:21	17/04/19	3609	8:21 PM - 17 Apr 2019	1556873243-2942	@mrkylefield	Kyle Field		battery production capacity is the real advantage @tesla has vs other automakers. ambition matters not if batteries you cannot purchase.	battery production capacity is the real advantage @tesla has vs other automakers. ambition matters not if batteries you cannot purchase.	0.3375	neutral	0.0375
412	5:08	17/04/19	3721	5:08 AM - 17 Apr 2019	1556873243-2981	@mayemusk	Maye Musk		.@tesla gas savings @elonmusk said that from the start. at long last acknowledged and appreciated. then theres ... #cleanenergy #climateaction	.@tesla gas savings @elonmusk said that from the start. at long last acknowledged and appreciated. then theres ... #cleanenergy #climateaction	0.18888888899999998	neutral	0.05
413	12:35	17/04/19	2669	12:35 PM - 17 Apr 2019	1556873243-2958	@doinkershnauzz	doinkershnauzz		finally got my tesla model 3 back from the body shop. took 4 months for @tesla to send parts, @elonmusk thought at max it took "a few days" to send parts...lol. let's hope a ups truck doesn't back into it again, am i right?! thanks for nothing but radio silence tesla motors...	finally got my tesla model 3 back from the body shop. took 4 months for @tesla to send parts, @elonmusk thought at max it took "a few days" to send parts...lol. let's hope a ups truck doesn't back into it again, am i right?! thanks for nothing but radio silence tesla motors...	0.305952381	neutral	0.05952381
414	9:03	17/04/19	3000	9:03 PM - 17 Apr 2019	1556873243-2940	@scot_work	Scot Work		1) "always fun to have your computer completely shut down out of nowhere for no reason while driving on the freeway at night." read the comments! #tesla #model3 @tesla #teslamodel3 $tsla $tslaq #teslascreenissues #teslaqualityissues pic.twitter.com/eazepwunjs	1) "always fun to have your computer completely shut down out of nowhere for no reason while driving on the freeway at night." read the comments! #tesla #model3 @tesla #teslamodel3 $tsla $tslaq #teslascreenissues #teslaqualityissues pic.twitter.com/eazepwunjs	0.296296296	neutral	0.068518519
415	8:19	17/04/19	2744	8:19 AM - 17 Apr 2019	1556873243-2975	@craigcoker_	Craig Coker		from golden hour to lurking in the dark. #teslamodel3 @tesla @elonmuskpic.twitter.com/g9vplqubyh	from golden hour to lurking in the dark. #teslamodel3 @tesla @elonmuskpic.twitter.com/g9vplqubyh	0.45	neutral	0.075
416	10:19	17/04/19	2607	10:19 AM - 17 Apr 2019	1556873243-2967	@sc101_101	Simon 101		there's not enough tesla cars to make everyone compliant, so there's going to be some oems left holding the hot potato when the music stops.	there's not enough tesla cars to make everyone compliant, so there's going to be some oems left holding the hot potato when the music stops.	0.45	neutral	0.083333333
417	9:09	17/04/19	2960	9:09 PM - 17 Apr 2019	1556873243-2938	@ShanghaiJayin	Jay in Shanghai		breaking news from tesla china at auto shanghai 2019. @robinren told news reporters that tesla will integrated qq music (qq) to tesla vehicles in china via ota. similar to how spotify is available in teslas outside of us. thank you @tesla for listening to chinese owners. pic.twitter.com/d3gt6qapte	breaking news from tesla china at auto shanghai 2019. @robinren told news reporters that tesla will integrated qq music (qq) to tesla vehicles in china via ota. similar to how spotify is available in teslas outside of us. thank you @tesla for listening to chinese owners. pic.twitter.com/d3gt6qapte	0.2125	positive	0.1
418	11:52	17/04/19	3503	11:52 AM - 17 Apr 2019	1556873243-2960	@tesla_raj	tesla_raj		every time a new ev gets announced i get excited about the transition to sustainable energy. but i can not stop to think about the advantage of the supercharger network putting @tesla so far ahead of every other company! @elonmusk : @craigcoker_pic.twitter.com/cnd9hcnkdk	every time a new ev gets announced i get excited about the transition to sustainable energy. but i can not stop to think about the advantage of the supercharger network putting @tesla so far ahead of every other company! @elonmusk : @craigcoker_pic.twitter.com/cnd9hcnkdk	0.644886364	positive	0.113778409
419	11:06	17/04/19	3594	11:06 AM - 17 Apr 2019	1556873243-2962	@ToddJochem	Coach Todd Jochem, PhD		22 years after driving this road daily to develop and test the worlds first self driving cars at @cmu_robotics, a @tesla ms is driving me to cmu to teach a class about that period of time. none of the students in the class were even alive then! #fullcirclepic.twitter.com/dwyc46nsfv	22 years after driving this road daily to develop and test the worlds first self driving cars at @cmu_robotics, a @tesla ms is driving me to cmu to teach a class about that period of time. none of the students in the class were even alive then! #fullcirclepic.twitter.com/dwyc46nsfv	0.24444444399999998	positive	0.125
420	12:27	17/04/19	3170	12:27 PM - 17 Apr 2019	1556873243-2959	@m_xalher	Tesla Driver 🙋‍♂️ 🧢 🇳🇴		southern norway. showing fast / super fast chargers only. pic.twitter.com/yx4wuxhdcm	southern norway. showing fast / super fast chargers only. pic.twitter.com/yx4wuxhdcm	0.573333333	positive	0.146666667
421	11:02	17/04/19	2762	11:02 PM - 17 Apr 2019	1556873243-2934	@ArtemR	Artem Russakovskii		a standing still @tesla model x got hit at 65mph and a mother and her 5 week old son walked away unharmed. thanks for the safety rating, @elonmusk. cc @fredericlambert @electrekco @llsethjpic.twitter.com/g9cssjldlb	a standing still @tesla model x got hit at 65mph and a mother and her 5 week old son walked away unharmed. thanks for the safety rating, @elonmusk. cc @fredericlambert @electrekco @llsethjpic.twitter.com/g9cssjldlb	0.2	positive	0.15
422	10:39	17/04/19	2710	10:39 AM - 17 Apr 2019	1556873243-2965	@TheTeslaLife	TheTeslaLife		@elonmusk new federal incentives have been announced in canada, please review and see if you can get #model3 added to the list of eligible evs!	@elonmusk new federal incentives have been announced in canada, please review and see if you can get #model3 added to the list of eligible evs!	0.454545455	positive	0.170454545
423	1:54	17/04/19	3351	1:54 AM - 17 Apr 2019	1556873243-2984	@SBramberg1	S Bramberg		livin' in sweden, my #modelx has saved me more than sek 130 000 (us$14 000,-) during the first 80 000 km (50 000miles) compared to my prev #isuzu diesel pick-up 0 (zero) money spent on service or non warranty covered repairs. @tesla	livin' in sweden, my #modelx has saved me more than sek 130 000 (us$14 000,-) during the first 80 000 km (50 000miles) compared to my prev #isuzu diesel pick-up 0 (zero) money spent on service or non warranty covered repairs. @tesla	0.311111111	positive	0.21666666699999998
424	12:52	17/04/19	2692	12:52 AM - 17 Apr 2019	1556873243-2987	@that1girlkay	Kaylee Truxell		ok but why isnt @daviddobrik in a @tesla commercial yet?	ok but why isnt @daviddobrik in a @tesla commercial yet?	0.25	positive	0.25
425	11:06	17/04/19	3693	11:06 AM - 17 Apr 2019	1556873243-2963	@EricMandela	Eric J. Mandela		this is not the first time lawmakers in canada have designed rules to specifically exclude tesla. i wonder why. heres hoping that @elonmusk and @tesla can release a cad $44,999 model 3 which can then be upgraded after purchase ota. canadians should contact their politicians.	this is not the first time lawmakers in canada have designed rules to specifically exclude tesla. i wonder why. heres hoping that @elonmusk and @tesla can release a cad $44,999 model 3 which can then be upgraded after purchase ota. canadians should contact their politicians.	0.333333333	positive	0.25
426	1:08	17/04/19	3711	1:08 PM - 17 Apr 2019	1556873243-2956	@MyTeslaAdventur	My Tesla Adventure		please upvote our question and get it on the next tesla earnings call!!! question for @tesla: will the next gen roadster really fly? (asking for my friend starman) via @say	please upvote our question and get it on the next tesla earnings call!!! question for @tesla: will the next gen roadster really fly? (asking for my friend starman) via @say	0.3	positive	0.26666666699999997
427	5:16	17/04/19	3745	5:16 PM - 17 Apr 2019	1556873243-2946	@teslainvernon	teslainvernon		these young lads giving the thumbs up when they notice my tesla model 3. this happens regularly and it seems many kids recognize and love teslas. @elonmusk and @tesla have already primed the sales pipeline for years to come. pic.twitter.com/ftfjrd89d4	these young lads giving the thumbs up when they notice my tesla model 3. this happens regularly and it seems many kids recognize and love teslas. @elonmusk and @tesla have already primed the sales pipeline for years to come. pic.twitter.com/ftfjrd89d4	0.394230769	positive	0.275
428	4:14	17/04/19	2591	4:14 AM - 17 Apr 2019	1556873243-2982	@ChrisDungeon	Christopher Dungeon		my current fcf goes into maximizing my $tsla position. elon is relentless. he will never give up on his @tesla mission. can't say i would have invested without having owned a #model3. you need to own a #tesla in order to fully appreciate where this company is going	my current fcf goes into maximizing my $tsla position. elon is relentless. he will never give up on his @tesla mission. can't say i would have invested without having owned a #model3. you need to own a #tesla in order to fully appreciate where this company is going	0.7	positive	0.3
429	8:31	17/04/19	3646	8:31 PM - 17 Apr 2019	1556873243-2941	@finchify	Rob Finch		this is my favorite notification because it means my car just got a new feature / upgrade and i didnt have to do anything @tesla pic.twitter.com/zvm9d6z4uh	this is my favorite notification because it means my car just got a new feature / upgrade and i didnt have to do anything @tesla pic.twitter.com/zvm9d6z4uh	0.727272727	positive	0.318181818
430	10:34	17/04/19	3291	10:34 PM - 17 Apr 2019	1556873243-2936	@TheChurchOfElon	Dr. Cassowary		#teslapatents thread $tsla $tslaq who's excited for autonomy investor day?? since @tesla is "vastly ahead" in autonomous driving (spoiler alert: they're not), let's look at how many patents they file on that topic.	#teslapatents thread $tsla $tslaq who's excited for autonomy investor day?? since @tesla is "vastly ahead" in autonomous driving (spoiler alert: they're not), let's look at how many patents they file on that topic.	0.7375	positive	0.31875
431	2:39	17/04/19	3702	2:39 PM - 17 Apr 2019	1556873243-2951	@EforElectric	E for Electric		first time ever the largest @tesla supercharger was full with all 40 stalls taken by @myteslaadventur event guests! #tesla #supercharger #ev #yaypic.twitter.com/dznclsfmnn	first time ever the largest @tesla supercharger was full with all 40 stalls taken by @myteslaadventur event guests! #tesla #supercharger #ev #yaypic.twitter.com/dznclsfmnn	0.441666667	positive	0.34375
432	7:33	17/04/19	2829	7:33 PM - 17 Apr 2019	1556873243-2943	@Dale_Bracewell	Dale Bracewell		just how is west vancouver doing better than toronto, montreal, calgary & vancouver? with an average income > $140k, they have the most co2 emissions saved per capita.. ..for @teslas. so while west van doesnt want a b-line, maybe it would welcome a zero emissions lane ? pic.twitter.com/blgptyrlnv	just how is west vancouver doing better than toronto, montreal, calgary & vancouver? with an average income > $140k, they have the most co2 emissions saved per capita.. ..for @teslas. so while west van doesnt want a b-line, maybe it would welcome a zero emissions lane ? pic.twitter.com/blgptyrlnv	0.575	positive	0.4125
433	6:21	17/04/19	3258	6:21 PM - 17 Apr 2019	1556873243-2944	@anonyx10	anonyx		excellent write up on @tesla's 2019 impact report from @business! "'this is kind of a step above most first sustainability reports we see,' said allan pearce, a shareholder advocate at trillium asset management"	excellent write up on @tesla's 2019 impact report from @business! "'this is kind of a step above most first sustainability reports we see,' said allan pearce, a shareholder advocate at trillium asset management"	0.566666667	positive	0.47
434	5:08	17/04/19	3312	5:08 PM - 17 Apr 2019	1556873243-2947	@zshahan3	Zachary Shahan		@elonmusk @tesla #tesla love this analysis.	@elonmusk @tesla #tesla love this analysis.	0.6	positive	0.5
435	10:04	17/04/19	3573	10:04 AM - 17 Apr 2019	1556873243-2971	@anonyx10	anonyx		1/ *still not reported* (!) in @nytimes, @latimes, @business, or @businessinsider (but covered by @mercnews & @fastcompany) lots of great information in the 2019 @tesla impact report! some highlights below. link: $tslapic.twitter.com/bju5tljc8f	1/ *still not reported* (!) in @nytimes, @latimes, @business, or @businessinsider (but covered by @mercnews & @fastcompany) lots of great information in the 2019 @tesla impact report! some highlights below. link: $tslapic.twitter.com/bju5tljc8f	0.875	positive	0.5
436	4:34	17/04/19	3761	4:34 PM - 17 Apr 2019	1556873243-2948	@jpswatz	Paul Swatzel		heres another video from today at el mirage that shows the lake bed better, not quite as fast...only 135mph @tesla @teslabros @sofiaan @elonmuskpic.twitter.com/0mmxubsau4	heres another video from today at el mirage that shows the lake bed better, not quite as fast...only 135mph @tesla @teslabros @sofiaan @elonmuskpic.twitter.com/0mmxubsau4	0.5	positive	0.5
437	10:34	17/04/19	2891	10:34 AM - 17 Apr 2019	1556873243-2966	@teslainvernon	teslainvernon		its interesting. when i drove gas cars i never looked forward to stopping for gas. but i love supercharger stops as i almost always meet nice folks and have a good conversation.	its interesting. when i drove gas cars i never looked forward to stopping for gas. but i love supercharger stops as i almost always meet nice folks and have a good conversation.	0.675	positive	0.575
438	1:45	17/04/19	2948	1:45 AM - 17 Apr 2019	1556873243-2985	@kallecent	Kalle Centergren		i guess this can not realy be called a street race? can it? glas roof of the model 3 is amazing! thank you @elonmusk and @tesla for an amazing car! pic.twitter.com/4gngdrdrir	i guess this can not realy be called a street race? can it? glas roof of the model 3 is amazing! thank you @elonmusk and @tesla for an amazing car! pic.twitter.com/4gngdrdrir	0.9	positive	0.75
439	2:27	17/04/19	3169	2:27 AM - 17 Apr 2019	1556873243-2983	@Adver_TSeaward	Tom Seaward		chaos of the absolutely best kind at @gwh_nhs this morning as @tesla donate an electric car to the childrens ward. @swindonadverpic.twitter.com/bhg8meyplb	chaos of the absolutely best kind at @gwh_nhs this morning as @tesla donate an electric car to the childrens ward. @swindonadverpic.twitter.com/bhg8meyplb	0.6	positive	0.8
440	10:14	17/04/19	2876	10:14 AM - 17 Apr 2019	1556873243-2969	@AlguireTim	Tim Alguire		been there, done it, loved it!	been there, done it, loved it!	0.8	positive	0.875
441	2:04	16/04/19	3341	2:04 PM - 16 Apr 2019	1556873243-3003	@teslacito	Teslacito		elon musk puts an end to @tesla goodwill repairs. buyers beware of shoddy quality! $tsla $tslaq	elon musk puts an end to @tesla goodwill repairs. buyers beware of shoddy quality! $tsla $tslaq	0.5	negative	-0.375
442	8:49	16/04/19	3126	8:49 AM - 16 Apr 2019	1556873243-3020	@WingitMX	John Barron		taking us away from dependence on russian rockets at absorbent prices. the only reason i can see is "elon hate", pure and simple. it's not just money. it's hate. hang in there @spacex , @tesla , and @elonmusk /2	taking us away from dependence on russian rockets at absorbent prices. the only reason i can see is "elon hate", pure and simple. it's not just money. it's hate. hang in there @spacex , @tesla , and @elonmusk /2	0.60952381	negative	-0.230952381
443	9:59	16/04/19	2636	9:59 PM - 16 Apr 2019	1556873243-2989	@Hein_The_Sayer	Hein C 🦆		the dangerous low-life scumbag methods $tslaq would resort to in their hatred of @tesla & @elonmusk openly admitting to contemplating life-threatening criminal activity. $tslaq is a lost cult; they've gone beyond short-selling & manipulating stock prices. it goes much deeper	the dangerous low-life scumbag methods $tslaq would resort to in their hatred of @tesla & @elonmusk openly admitting to contemplating life-threatening criminal activity. $tslaq is a lost cult; they've gone beyond short-selling & manipulating stock prices. it goes much deeper	0.5375	negative	-0.2
444	10:36	16/04/19	2639	10:36 AM - 16 Apr 2019	1556873243-3013	@TradrFloridaFIL	Lady Tesla		hey @yahoofinance why don't you make a retraction and post an apology for the misinformation you just shared regarding @elonmusk and @tesla or do you actually want your viewers to be dumb and lied to? @yahoo #yahoolies	hey @yahoofinance why don't you make a retraction and post an apology for the misinformation you just shared regarding @elonmusk and @tesla or do you actually want your viewers to be dumb and lied to? @yahoo #yahoolies	0.3	negative	-0.1875
445	5:39	16/04/19	3776	5:39 PM - 16 Apr 2019	1556873243-2997	@JohnnaCrider1	Johnna 💎		short sellers intentionally trying to plan a wreck to make @tesla look bad $tsla y'all see this right? @elonmusk	short sellers intentionally trying to plan a wreck to make @tesla look bad $tsla y'all see this right? @elonmusk	0.5007936510000001	negative	-0.138095238
446	8:41	16/04/19	3582	8:41 AM - 16 Apr 2019	1556873243-3021	@TOC_Fremont	TOC_Fremont		man, i am not sure i am seeing enough chatter about @teslas impact report being posted yesterday. find it here:	man, i am not sure i am seeing enough chatter about @teslas impact report being posted yesterday. find it here:	0.694444444	negative	-0.125
447	7:06	16/04/19	2760	7:06 AM - 16 Apr 2019	1556873243-3024	@siddfinance	Siddharth Dalal		.@audi is marketing for @tesla. "look at that charger where you can't charge this car" . but you can charge other cheaper cars that can go further.	.@audi is marketing for @tesla. "look at that charger where you can't charge this car" . but you can charge other cheaper cars that can go further.	0.4375	neutral	-0.0625
448	4:37	16/04/19	2673	4:37 PM - 16 Apr 2019	1556873243-2999	@Farrizx	Farris Amayreh		got into an accident because the telsa autosteer decided to change lanes right into a car. now i am out a car for at least 2 months for all the repairs and backordered parts.thanks @tesla @elonmusk	got into an accident because the telsa autosteer decided to change lanes right into a car. now i am out a car for at least 2 months for all the repairs and backordered parts.thanks @tesla @elonmusk	0.467857143	neutral	-0.007142857
449	10:59	16/04/19	2606	10:59 AM - 16 Apr 2019	1556873243-3010	@summontesla	summontesla		hey @elonmusk and @tesla. do you like it? pic.twitter.com/8gdwhi91bi	hey @elonmusk and @tesla. do you like it? pic.twitter.com/8gdwhi91bi	0.0	neutral	0.0
450	3:55	16/04/19	2970	3:55 PM - 16 Apr 2019	1556873243-3002	@anonyx10	anonyx		@paloaltopolice attn- conspiracy to cause a traffic accident at @tesla investor event being discussed on twitter	@paloaltopolice attn- conspiracy to cause a traffic accident at @tesla investor event being discussed on twitter	0.0	neutral	0.0
451	10:54	16/04/19	3175	10:54 AM - 16 Apr 2019	1556873243-3011	@sfteslaclub	SF TESLA CLUB		me on april 22, when fsd is here. @elonmusk @28delayslater @mojosusan @tesla pic.twitter.com/keni8qnttk	me on april 22, when fsd is here. @elonmusk @28delayslater @mojosusan @tesla pic.twitter.com/keni8qnttk	0.0	neutral	0.0
452	1:16	16/04/19	3185	1:16 AM - 16 Apr 2019	1556873243-3028	@mystealthXflies	Cheryl B.		its official, one week at 100%! thank you @solarcity @tesla @elonmusk pic.twitter.com/6quyj7wol7	its official, one week at 100%! thank you @solarcity @tesla @elonmusk pic.twitter.com/6quyj7wol7	0.0	neutral	0.0
453	10:52	16/04/19	3266	10:52 AM - 16 Apr 2019	1556873243-3012	@TheHoff525	Nick		converting toyota camry owners to $67,000 vehicles. that is the power of a @tesla	converting toyota camry owners to $67,000 vehicles. that is the power of a @tesla	0.0	neutral	0.0
454	9:00	16/04/19	3388	9:00 AM - 16 Apr 2019	1556873243-3018	@TeslaJess	Jess		every @tesla owner has an obligation to educate society by way of kicking ass and taking names. should come pre-installed on pm3. pic.twitter.com/vutovailtn	every @tesla owner has an obligation to educate society by way of kicking ass and taking names. should come pre-installed on pm3. pic.twitter.com/vutovailtn	0.0	neutral	0.0
455	8:30	16/04/19	3681	8:30 PM - 16 Apr 2019	1556873243-2994	@teslainventory	Erik		remember the video from our track day when @sofiaan spun out and got dirt all in his @tesla ? definitely check this video out!	remember the video from our track day when @sofiaan spun out and got dirt all in his @tesla ? definitely check this video out!	0.5	neutral	0.0
456	4:33	16/04/19	2775	4:33 PM - 16 Apr 2019	1556873243-3000	@bougieblackbro	Michael		teslas just released impact report. this is the real effort not trying to beat other car makers. theres value with helping the environment. #tesla #ev #solar #batteries #elonmusk #sustainableenergy @tesla @elonmuskpic.twitter.com/8lbzf8lswi	teslas just released impact report. this is the real effort not trying to beat other car makers. theres value with helping the environment. #tesla #ev #solar #batteries #elonmusk #sustainableenergy @tesla @elonmuskpic.twitter.com/8lbzf8lswi	0.3375	neutral	0.0375
457	9:16	16/04/19	3506	9:16 PM - 16 Apr 2019	1556873243-2990	@LudaLisl	Lisa G-Punkt		haters are keying teslas. why not try to create an accident on purpose and blame it on autopilot? @tesla @elonmusk this is a whole new level of short seller activism. i hope other drivers will volunteer to be witnesses and show that drivers are causing accidents on purpose.	haters are keying teslas. why not try to create an accident on purpose and blame it on autopilot? @tesla @elonmusk this is a whole new level of short seller activism. i hope other drivers will volunteer to be witnesses and show that drivers are causing accidents on purpose.	0.382386364	neutral	0.052840909000000005
458	5:53	16/04/19	3326	5:53 AM - 16 Apr 2019	1556873243-3025	@mortchad	Chad Mortensen		i have seen too many ev super cars on twitter that past few days. lets be honest with each other. @tesla #roadster is going to lay waste to all who try and step. but hey, well have some gifts for you at the door as you leave. @spacex package .... mic drop!!! thanks for trying!pic.twitter.com/yxaqxd7anh	i have seen too many ev super cars on twitter that past few days. lets be honest with each other. @tesla #roadster is going to lay waste to all who try and step. but hey, well have some gifts for you at the door as you leave. @spacex package .... mic drop!!! thanks for trying!pic.twitter.com/yxaqxd7anh	0.373958333	neutral	0.083463542
459	11:56	16/04/19	3282	11:56 AM - 16 Apr 2019	1556873243-3009	@amishasinha	Amisha Sinha		hubby got his #model3 delivered wed 4/3, left town thurs for biz trip, returned early sun am 4/7. by sun eve, computer was glitching w/errors. at @tesla since 4/8 and still no eta on fix. @elonmusk this is unacceptable! i think you should build him a new one	hubby got his #model3 delivered wed 4/3, left town thurs for biz trip, returned early sun am 4/7. by sun eve, computer was glitching w/errors. at @tesla since 4/8 and still no eta on fix. @elonmusk this is unacceptable! i think you should build him a new one	0.251515152	neutral	0.08712121199999999
460	9:14	16/04/19	2789	9:14 AM - 16 Apr 2019	1556873243-3017	@Kephrii	Brian St. Pierre		i had a loaner @tesla model s p85d for the weekend and without a doubt the model 3 is superior. every little complaint or first world problem i had with the p85d is completely gone/redesigned in the model 3. this car is a dream.	i had a loaner @tesla model s p85d for the weekend and without a doubt the model 3 is superior. every little complaint or first world problem i had with the p85d is completely gone/redesigned in the model 3. this car is a dream.	0.46666666700000003	positive	0.1125
461	9:57	16/04/19	3728	9:57 AM - 16 Apr 2019	1556873243-3015	@m_xalher	Tesla Driver 🙋‍♂️ 🧢 🇳🇴		major @tesla demand catalyst in europe: gas savings petrol is very costly here. norway: nok 17/liter (usd 7.8/gallon). electricity cost moderate model 3 gas savings abt usd 18,000 in first 5 years sr+ pays for itself in 10-12 yrs by gas savings alone @valueanalyst1 @elonmuskpic.twitter.com/hnb3unxq5a	major @tesla demand catalyst in europe: gas savings petrol is very costly here. norway: nok 17/liter (usd 7.8/gallon). electricity cost moderate model 3 gas savings abt usd 18,000 in first 5 years sr+ pays for itself in 10-12 yrs by gas savings alone @valueanalyst1 @elonmuskpic.twitter.com/hnb3unxq5a	0.45833333299999995	positive	0.128125
462	1:00	16/04/19	3261	1:00 PM - 16 Apr 2019	1556873243-3004	@D_Wilky	Daniel Wilkinson		lol @tesla support is so bad that their watertown, ma service center number now redirects to some service center in maryland. cool cool cool	lol @tesla support is so bad that their watertown, ma service center number now redirects to some service center in maryland. cool cool cool	0.502380952	positive	0.135714286
463	5:49	16/04/19	3212	5:49 PM - 16 Apr 2019	1556873243-2996	@vincent13031925	Vincent		very busy biz trip this week in guangzhou china. had a chance to meet @ben757677 in guangzhou igc mall, also visited @tesla experience center there, very busy even at 9:30pm. saw many #tesla especially #model3 in here locally. thanks for the dinner ben $tsla #china #teslachinapic.twitter.com/d2ma1wy8fo	very busy biz trip this week in guangzhou china. had a chance to meet @ben757677 in guangzhou igc mall, also visited @tesla experience center there, very busy even at 9:30pm. saw many #tesla especially #model3 in here locally. thanks for the dinner ben $tsla #china #teslachinapic.twitter.com/d2ma1wy8fo	0.43	positive	0.143333333
464	6:04	16/04/19	2581	6:04 PM - 16 Apr 2019	1556873243-2995	@lourencovc	LVC		there is a huge gas crisis in portugal due to a truck drivers strike. getting home this is the scenario. a never ending line to the gas station. it can impact all of us if its not solved soon, but at least i am good knowing my model 3 has nothing to worry about @elonmusk @tesla pic.twitter.com/llsfp9q2b0	there is a huge gas crisis in portugal due to a truck drivers strike. getting home this is the scenario. a never ending line to the gas station. it can impact all of us if its not solved soon, but at least i am good knowing my model 3 has nothing to worry about @elonmusk @tesla pic.twitter.com/llsfp9q2b0	0.56875	positive	0.16875
465	12:31	16/04/19	2682	12:31 PM - 16 Apr 2019	1556873243-3007	@Katharina_Lamsa	Katharina Lamsa		#electricvehicles #tesla #sdgs #innovation is #china's $18 billion #electriccar bubble ready to burst? via: @business @tictoc pic.twitter.com/obxfv1j66w @elonmusk @tesla cc: @topcybernews @3bodyproblem @heinzvhoenen @thomas_harrer	#electricvehicles #tesla #sdgs #innovation is #china's $18 billion #electriccar bubble ready to burst? via: @business @tictoc pic.twitter.com/obxfv1j66w @elonmusk @tesla cc: @topcybernews @3bodyproblem @heinzvhoenen @thomas_harrer	0.5	positive	0.2
466	9:15	16/04/19	3838	9:15 PM - 16 Apr 2019	1556873243-2991	@EddieRII	speed^2		is anyone working at @tesla? i am not getting any responses from anyone, have been trying to contact the company for several days. is $tsla ok?	is anyone working at @tesla? i am not getting any responses from anyone, have been trying to contact the company for several days. is $tsla ok?	0.25	positive	0.25
467	9:24	16/04/19	3112	9:24 AM - 16 Apr 2019	1556873243-3016	@Everman	Tesla4Everman		hi @danahull, how is your article series on the first ever @tesla #impactreport coming along? you mentioned your beat includes #tesla. i assume the accomplishments so wonderfully summarized for you would be something worth covering? i mean after the manager job hoppers of course.	hi @danahull, how is your article series on the first ever @tesla #impactreport coming along? you mentioned your beat includes #tesla. i assume the accomplishments so wonderfully summarized for you would be something worth covering? i mean after the manager job hoppers of course.	0.5302083329999999	positive	0.309375
468	8:52	16/04/19	2781	8:52 PM - 16 Apr 2019	1556873243-2992	@ElonsBrain	🧠 Elon’s Brain 🧠		hey @tesla and @elonmusk! found this interesting modal when using tunein on the #model3. it does absolutely nothing right now, but... sxm? gimme. pic.twitter.com/zugpipslga	hey @tesla and @elonmusk! found this interesting modal when using tunein on the #model3. it does absolutely nothing right now, but... sxm? gimme. pic.twitter.com/zugpipslga	0.645238095	positive	0.32857142899999997
469	4:28	16/04/19	3641	4:28 PM - 16 Apr 2019	1556873243-3001	@kevinfolta	Kevin Folta		today i spoke with someone that owns a @tesla in north carolina. she has to pay a special electric car tax because she uses the roads and does not buy gas.	today i spoke with someone that owns a @tesla in north carolina. she has to pay a special electric car tax because she uses the roads and does not buy gas.	0.571428571	positive	0.35714285700000004
470	12:57	16/04/19	3508	12:57 PM - 16 Apr 2019	1556873243-3006	@redban	brian redban		my car is getting one of its rims replaced so @tesla gave me a loaner model s, what a fun car. such great service @elonmusk.pic.twitter.com/ijajjbrdom	my car is getting one of its rims replaced so @tesla gave me a loaner model s, what a fun car. such great service @elonmusk.pic.twitter.com/ijajjbrdom	0.483333333	positive	0.36666666700000006
471	4:56	16/04/19	2589	4:56 PM - 16 Apr 2019	1556873243-2998	@mr_calico	Calico		california saw the $4/g again this month. happy not to have been affected since 2016 :) same goes for rise of electric rates. electric car plus solar = the golden combinationpic.twitter.com/mbftsmz2yr	california saw the $4/g again this month. happy not to have been affected since 2016 :) same goes for rise of electric rates. electric car plus solar = the golden combinationpic.twitter.com/mbftsmz2yr	0.65625	positive	0.4
472	8:34	16/04/19	3146	8:34 AM - 16 Apr 2019	1556873243-3022	@actmatthews	Adam Matthews		really good 2 see @tesla's 1st ever impact report which looks like it addresses many of the @tp_initiative management quality scores. look forward 2 seeing how this will be reflected in future research. great & positive step by tesla. @iigccnews @ceresnews	really good 2 see @tesla's 1st ever impact report which looks like it addresses many of the @tp_initiative management quality scores. look forward 2 seeing how this will be reflected in future research. great & positive step by tesla. @iigccnews @ceresnews	0.504090909	positive	0.445454545
473	10:28	16/04/19	3515	10:28 AM - 16 Apr 2019	1556873243-3014	@ThatMoonySky	Moony Sky		i drove the #tesla #modelx today (my first ever tesla drive) and i have to admit that i am in love! also great service at the store, thank you so much for being super funny and helpful! it was a great experience @tesla @elonmusk #teslamodelxpic.twitter.com/bacbnbh3t2	i drove the #tesla #modelx today (my first ever tesla drive) and i have to admit that i am in love! also great service at the store, thank you so much for being super funny and helpful! it was a great experience @tesla @elonmusk #teslamodelxpic.twitter.com/bacbnbh3t2	0.614285714	positive	0.47440476200000004
474	4:00	16/04/19	3340	4:00 AM - 16 Apr 2019	1556873243-3026	@JohnnaCrider1	Johnna 💎		ok @elonmusk looks like you forgot to mention something about @tesla socks. i want 3 pair. pic.twitter.com/7mf5lkals5	ok @elonmusk looks like you forgot to mention something about @tesla socks. i want 3 pair. pic.twitter.com/7mf5lkals5	0.5	positive	0.5
475	1:54	16/04/19	3668	1:54 AM - 16 Apr 2019	1556873243-3027	@tpetazzoni	Thomas Petazzoni		after @tesla and @gopro, here is another very interesting user of buildroot: @fleetspace, sending satellites in space. we are going to create a page on to list interesting uses of buildroot. let me know if you are using buildroot in your products!	after @tesla and @gopro, here is another very interesting user of buildroot: @fleetspace, sending satellites in space. we are going to create a page on to list interesting uses of buildroot. let me know if you are using buildroot in your products!	0.575	positive	0.6375
476	12:59	16/04/19	3499	12:59 PM - 16 Apr 2019	1556873243-3005	@somichuhon	Somi		waited over 30 years for today. ever since i saw an electric car on tv in the 80s and i said i am buying one of those if i ever get the chance. today i make good on that teenagers promise. bucket list item: check! ty to the amazing @tesla team and @elonmuskpic.twitter.com/syksrq1ge7	waited over 30 years for today. ever since i saw an electric car on tv in the 80s and i said i am buying one of those if i ever get the chance. today i make good on that teenagers promise. bucket list item: check! ty to the amazing @tesla team and @elonmuskpic.twitter.com/syksrq1ge7	0.75	positive	0.7375
477	11:01	16/04/19	3643	11:01 PM - 16 Apr 2019	1556873243-2988	@YogiTheBigBoss	yogi subbaiah		my model 3 rebooted whilst autopilot and i panicked could not take videos. anyone experienced this. @tesla @model3ownerspic.twitter.com/27sj6c8bka	my model 3 rebooted whilst autopilot and i panicked could not take videos. anyone experienced this. @tesla @model3ownerspic.twitter.com/27sj6c8bka	0.9	positive	0.8
478	7:26	16/04/19	3444	7:26 AM - 16 Apr 2019	1556873243-3023	@ssmith_calabor	Steve Smith		.@tesla wants to keep its record of racial discrimination against workers cloaked in secrecy. this is how big corporations use forced arbitration. it's a vicious tool to silence workers & protect those in power. it needs to end. #shatterthesilence #endforcedarbitration	.@tesla wants to keep its record of racial discrimination against workers cloaked in secrecy. this is how big corporations use forced arbitration. it's a vicious tool to silence workers & protect those in power. it needs to end. #shatterthesilence #endforcedarbitration	0.35	negative	-0.275
479	7:11	15/04/19	2854	7:11 AM - 15 Apr 2019	1556873243-3062	@PauloNu45223353	Paulo Nunes		@elonmusk @tesla i've never seen a company working so badly. tesla portugal lost my car and doesn t care about anything to solve my problem. no action from teslaportugal. @elonmusk can you find this car please? rn109289047 help me	@elonmusk @tesla i've never seen a company working so badly. tesla portugal lost my car and doesn t care about anything to solve my problem. no action from teslaportugal. @elonmusk can you find this car please? rn109289047 help me	0.38333333299999994	negative	-0.375
480	4:34	15/04/19	3559	4:34 PM - 15 Apr 2019	1556873243-3041	@Tesla	Tesla		3/ certified as a zero waste facility, our fremont factory diverted over 93% of waste to recycling or waste-to-energy facilitiespic.twitter.com/mwizn17aai	3/ certified as a zero waste facility, our fremont factory diverted over 93% of waste to recycling or waste-to-energy facilitiespic.twitter.com/mwizn17aai	0.0	negative	-0.2
481	6:45	15/04/19	3752	6:45 AM - 15 Apr 2019	1556873243-3063	@nate_mccomb	Purple Model 3		signed, sealed, delivered & installed!! @tesla signature matte black high powered wall connector. #purplemodel3 #teslamodel3 #tesla #hpwcpic.twitter.com/dd4cvvcw4b	signed, sealed, delivered & installed!! @tesla signature matte black high powered wall connector. #purplemodel3 #teslamodel3 #tesla #hpwcpic.twitter.com/dd4cvvcw4b	0.48666666700000005	neutral	-0.003333333
482	12:55	15/04/19	2922	12:55 PM - 15 Apr 2019	1556873243-3055	@dogsoftesla	Dogs of Tesla 🐾		s t a are f o x #dogsoftesla #shibainu #model3 #summon #youngstown #ohio #tesla #cleanenergywillwin @mayemusk @elonmusk @tesla	s t a are f o x #dogsoftesla #shibainu #model3 #summon #youngstown #ohio #tesla #cleanenergywillwin @mayemusk @elonmusk @tesla	0.0	neutral	0.0
483	1:18	15/04/19	3050	1:18 PM - 15 Apr 2019	1556873243-3051	@markcjclemence	Mark Clemence #FBPE		i have driven over 1,500 miles in the last week from staffordshire to harwich, hook of holland, bochum, frankfurt and back yesterday/today to kent and back. all electric, no problem charging, energy supplies renewable. we should not be promoting hybrids. petrol is not renewable.	i have driven over 1,500 miles in the last week from staffordshire to harwich, hook of holland, bochum, frankfurt and back yesterday/today to kent and back. all electric, no problem charging, energy supplies renewable. we should not be promoting hybrids. petrol is not renewable.	0.022222222000000003	neutral	0.0
484	9:50	15/04/19	3171	9:50 PM - 15 Apr 2019	1556873243-3032	@ElonsWorld	Elon's World		inside @teslas 100% renewable design for the gigafactory. $tsla	inside @teslas 100% renewable design for the gigafactory. $tsla	0.0	neutral	0.0
485	7:15	15/04/19	3415	7:15 PM - 15 Apr 2019	1556873243-3036	@kem2112	Kenneth Moore		so our @tesla model 3 are listening as well ... when an ambulance approached, my model 3 turned off the music until the ambulance had passed and was out of ear shot. has this always been this way? @docxbox	so our @tesla model 3 are listening as well ... when an ambulance approached, my model 3 turned off the music until the ambulance had passed and was out of ear shot. has this always been this way? @docxbox	0.0	neutral	0.0
486	10:35	15/04/19	3442	10:35 AM - 15 Apr 2019	1556873243-3059	@tesla_raj	tesla_raj		this is what the future looks like...autonomous cars. :@craigcoker_ from the #teslatakeover event by @myteslaadventur @tesla @elonmuskpic.twitter.com/lenlwz1tnj	this is what the future looks like...autonomous cars. :@craigcoker_ from the #teslatakeover event by @myteslaadventur @tesla @elonmuskpic.twitter.com/lenlwz1tnj	0.125	neutral	0.0
487	8:44	15/04/19	3448	8:44 PM - 15 Apr 2019	1556873243-3034	@UltimoGT	Ultimo GT		british motor oil @youlikecarsuk @automotiveasset @carkeys_uk @screamingcars @gandalfwasme @avc_leasing @ja_autos @admarkuk @zdravkost @rafredarrows @realdonaldtrump @runnerservice @bgmotogp @formulaoneworld @crienaldavies @imperialcar @my_hpi@tesla @bmw	british motor oil @youlikecarsuk @automotiveasset @carkeys_uk @screamingcars @gandalfwasme @avc_leasing @ja_autos @admarkuk @zdravkost @rafredarrows @realdonaldtrump @runnerservice @bgmotogp @formulaoneworld @crienaldavies @imperialcar @my_hpi@tesla @bmw	0.0	neutral	0.0
488	4:33	15/04/19	3653	4:33 PM - 15 Apr 2019	1556873243-3042	@Tesla	Tesla		2/ we have 550k+ cars on the road worldwide, which have driven 10 billion+ miles and saved 4 million+ tons of co2 to date!	2/ we have 550k+ cars on the road worldwide, which have driven 10 billion+ miles and saved 4 million+ tons of co2 to date!	0.0	neutral	0.0
489	3:54	15/04/19	3733	3:54 PM - 15 Apr 2019	1556873243-3047	@amiedoubleD	Amie DD		when the car is in sentry mode this what shows on the screen . @tesla pic.twitter.com/of1gcfa4ed	when the car is in sentry mode this what shows on the screen . @tesla pic.twitter.com/of1gcfa4ed	0.0	neutral	0.0
490	4:10	15/04/19	2912	4:10 PM - 15 Apr 2019	1556873243-3046	@ConversationEDU	The Conversation		electric motors are actually pretty simple, consisting of a central rotor, typically connected to a single gear. the rotor is turned by a surrounding magnetic field, which is generated using electricity.pic.twitter.com/8xzso106xy	electric motors are actually pretty simple, consisting of a central rotor, typically connected to a single gear. the rotor is turned by a surrounding magnetic field, which is generated using electricity.pic.twitter.com/8xzso106xy	0.46428571399999996	neutral	0.002380952
491	4:32	15/04/19	2765	4:32 PM - 15 Apr 2019	1556873243-3044	@Tesla	Tesla		1/ today we are publishing our first ever impact report a few highlights below	1/ today we are publishing our first ever impact report a few highlights below	0.21666666699999998	neutral	0.025
492	4:33	15/04/19	3765	4:33 PM - 15 Apr 2019	1556873243-3043	@ErikVoorhees	Erik Voorhees		@elonmusk @tesla dash with the new shapeshift crypto platform... can i send you a private beta code to try it out? pic.twitter.com/anflhxo0nv	@elonmusk @tesla dash with the new shapeshift crypto platform... can i send you a private beta code to try it out? pic.twitter.com/anflhxo0nv	0.414772727	neutral	0.06818181799999999
493	12:57	15/04/19	3511	12:57 PM - 15 Apr 2019	1556873243-3054	@teslaagirl	Tesla Girl		guys ur @tesla #model3 drive unit lasts longer than (10x) traditional ice cars. see the elon tweet. so, drive as much as you can in ur m3. and dont forget to replace ur gas cars in ur garage with another tesla before ur gas car reduces its value rapidly.pic.twitter.com/kfdqezsn56	guys ur @tesla #model3 drive unit lasts longer than (10x) traditional ice cars. see the elon tweet. so, drive as much as you can in ur m3. and dont forget to replace ur gas cars in ur garage with another tesla before ur gas car reduces its value rapidly.pic.twitter.com/kfdqezsn56	0.475	positive	0.1
494	2:57	15/04/19	3533	2:57 PM - 15 Apr 2019	1556873243-3048	@TomLast	Tom Last		office for the day. modern marvel meets medieval masterpiece. 2017 @tesla model s and 1289 harlech castle. thank you @elonmusk for this beauty.pic.twitter.com/hb93pawafn	office for the day. modern marvel meets medieval masterpiece. 2017 @tesla model s and 1289 harlech castle. thank you @elonmusk for this beauty.pic.twitter.com/hb93pawafn	0.15	positive	0.1
495	10:56	15/04/19	2576	10:56 PM - 15 Apr 2019	1556873243-3030	@BridieEV	💧Bridie Schmidt		singer @jimmybarnes drives @tesla, joins big name australians supporting #electricvehicles	singer @jimmybarnes drives @tesla, joins big name australians supporting #electricvehicles	0.175	positive	0.125
496	10:55	15/04/19	2850	10:55 PM - 15 Apr 2019	1556873243-3031	@MHELECTRAA	ELECTRAA		i have had an ev for 5 years (leaf & tesla) and no home charger (top floor flat) using supercharger and local charging infrastructure .. never ran out of electric	i have had an ev for 5 years (leaf & tesla) and no home charger (top floor flat) using supercharger and local charging infrastructure .. never ran out of electric	0.208333333	positive	0.15833333300000002
497	4:34	15/04/19	3837	4:34 PM - 15 Apr 2019	1556873243-3040	@Tesla	Tesla		4/ to develop the next generation of engineers, tesla launched the manufacturing development program, a high school graduate apprenticeship which has already hired 60 students full time at gigafactory 1 tesla is also investing $37.5m in nevada OK-12 education over 5 yearspic.twitter.com/2qn6sruavq	4/ to develop the next generation of engineers, tesla launched the manufacturing development program, a high school graduate apprenticeship which has already hired 60 students full time at gigafactory 1 tesla is also investing $37.5m in nevada OK-12 education over 5 yearspic.twitter.com/2qn6sruavq	0.363333333	positive	0.17
498	4:10	15/04/19	3066	4:10 PM - 15 Apr 2019	1556873243-3045	@ConversationEDU	The Conversation		it is clear that electric cars can provide plenty of grunt for australians, so lets make sure we are ready for an electric performance future!	it is clear that electric cars can provide plenty of grunt for australians, so lets make sure we are ready for an electric performance future!	0.474305556	positive	0.2
499	6:16	15/04/19	3073	6:16 PM - 15 Apr 2019	1556873243-3037	@BLKMDL3	Zack		midnight takes on @mammothmountain preheated the car so defrosted all ice and snow before i came. thanks @elonmusk @tesla pic.twitter.com/ifigtogk9x	midnight takes on @mammothmountain preheated the car so defrosted all ice and snow before i came. thanks @elonmusk @tesla pic.twitter.com/ifigtogk9x	0.2	positive	0.2
500	12:58	15/04/19	3466	12:58 PM - 15 Apr 2019	1556873243-3053	@bobbyllew	Robert Llewellyn		nothing to do with big oil, everything to do with rapidly diminishing sales of hybrids and a campaign to relaunch the idea. it's fine. i drive a self charging electric car.	nothing to do with big oil, everything to do with rapidly diminishing sales of hybrids and a campaign to relaunch the idea. it's fine. i drive a self charging electric car.	0.3	positive	0.208333333
501	2:04	15/04/19	3047	2:04 PM - 15 Apr 2019	1556873243-3049	@mrcarmack	MR. CAR/\\ACK		its ironic i would be making a post about my @tesla experience while doing 50mph on autopilot... thanks to @elonmusk and joey for letting me use the p100d x for coachella, weekend 1! i cannot wait to purchase onepic.twitter.com/jfjxmaw0dy	its ironic i would be making a post about my @tesla experience while doing 50mph on autopilot... thanks to @elonmusk and joey for letting me use the p100d x for coachella, weekend 1! i cannot wait to purchase onepic.twitter.com/jfjxmaw0dy	0.55	positive	0.225
502	5:37	15/04/19	2766	5:37 PM - 15 Apr 2019	1556873243-3038	@TeslaMiles	Tesla High Mileage Leaderboard		thanks @insideevs, for my first @tesla article!	thanks @insideevs, for my first @tesla article!	0.26666666699999997	positive	0.25625
503	1:48	15/04/19	3434	1:48 PM - 15 Apr 2019	1556873243-3050	@Manic_Marge	Marge 🏁		just saw this beautiful blue @tesla #modelx driving under #cabrillobridge. reminded me of a #modely for a split second. pic.twitter.com/7ngagbwbqu	just saw this beautiful blue @tesla #modelx driving under #cabrillobridge. reminded me of a #modely for a split second. pic.twitter.com/7ngagbwbqu	0.36666666700000006	positive	0.283333333
504	4:43	15/04/19	2905	4:43 PM - 15 Apr 2019	1556873243-3039	@NJman10	Gopi Jha		very powerful chart from tesla. @elonmusk @tesla pic.twitter.com/wvrkmd2xka	very powerful chart from tesla. @elonmusk @tesla pic.twitter.com/wvrkmd2xka	1.0	positive	0.39
505	9:38	15/04/19	3209	9:38 PM - 15 Apr 2019	1556873243-3033	@renew_economy	RenewEconomy - Fair Dinkum Power News		.@tesla solar production twice its #ev charging, claims huge emissions savings	.@tesla solar production twice its #ev charging, claims huge emissions savings	0.9	positive	0.4
506	7:41	15/04/19	3407	7:41 AM - 15 Apr 2019	1556873243-3061	@todgilbert	Tod Gilbert		had an awesome drive out to camping adventure on the west coast. easy to forget how lucky we are to live here. made even better by not using any gas! thanks @tesla @model3ownerspic.twitter.com/vkvjy6jt4v	had an awesome drive out to camping adventure on the west coast. easy to forget how lucky we are to live here. made even better by not using any gas! thanks @tesla @model3ownerspic.twitter.com/vkvjy6jt4v	0.644444444	positive	0.45467171700000003
507	1:01	15/04/19	3027	1:01 PM - 15 Apr 2019	1556873243-3052	@craigcoker_	Craig Coker		p3d = rally car? i love driving my car off-road more than street. #model3 #dontdothisonpublicroads @tesla @elonmuskpic.twitter.com/wmjmvpevks	p3d = rally car? i love driving my car off-road more than street. #model3 #dontdothisonpublicroads @tesla @elonmuskpic.twitter.com/wmjmvpevks	0.55	positive	0.5
508	12:26	15/04/19	3237	12:26 PM - 15 Apr 2019	1556873243-3057	@Tesla	Tesla		don't forget to use their referral code so you both receive 1000 miles of free supercharging!	don't forget to use their referral code so you both receive 1000 miles of free supercharging!	0.8	positive	0.5
509	11:49	15/04/19	3856	11:49 AM - 15 Apr 2019	1556873243-3058	@amiedoubleD	Amie DD		set up the sentry mode for my @tesla. it records when the car is bumped or when you try to break into your own car pic.twitter.com/kwxkm98dms	set up the sentry mode for my @tesla. it records when the car is bumped or when you try to break into your own car pic.twitter.com/kwxkm98dms	1.0	positive	0.6
510	8:09	15/04/19	3446	8:09 PM - 15 Apr 2019	1556873243-3035	@MinimalDuck	Arash Malek 🦆		what other car company besides @tesla can say their ceo is a f*cking rocket scientist!?! @elonmusk is a living legend and its crazy how most ppl just seem to overlook this	what other car company besides @tesla can say their ceo is a f*cking rocket scientist!?! @elonmusk is a living legend and its crazy how most ppl just seem to overlook this	0.64375	negative	-0.290625
511	4:16	14/04/19	3808	4:16 PM - 14 Apr 2019	1556873243-3072	@MelaynaLokosky	KillingMyCareer		please support my campaign to rebrand @tesla $tesla as a rico criminal enterprise by tagging and retweeting @thejusticedept & @fbi.pic.twitter.com/fgy9fjwkit	please support my campaign to rebrand @tesla $tesla as a rico criminal enterprise by tagging and retweeting @thejusticedept & @fbi.pic.twitter.com/fgy9fjwkit	0.55	negative	-0.4
512	10:27	14/04/19	3315	10:27 AM - 14 Apr 2019	1556873243-3086	@romn8tr	Rome Strach		every one of those major corporations had a ton of time to be smart and make the migration. elon practically begged them to use the patents! they all deserve whats about to become very uncomfortable, and financially devastating. they still have time but they better jump in	every one of those major corporations had a ton of time to be smart and make the migration. elon practically begged them to use the patents! they all deserve whats about to become very uncomfortable, and financially devastating. they still have time but they better jump in	0.728571429	negative	-0.163928571
513	9:10	14/04/19	2921	9:10 PM - 14 Apr 2019	1556873243-3065	@JohnPhillips	John M. Phillips		literally @elonmusk. 6 weeks. for a tire. and you are acting like you invented the wheel when @tesla can not even seem to find one. pic.twitter.com/asdrioyh2s	literally @elonmusk. 6 weeks. for a tire. and you are acting like you invented the wheel when @tesla can not even seem to find one. pic.twitter.com/asdrioyh2s	0.0	neutral	0.0
514	7:06	14/04/19	3093	7:06 AM - 14 Apr 2019	1556873243-3095	@getjeda	Jeda Wireless Pad		we are getting confirmations that @tesla 2019.12 update fixes the issue about charging usb data cables. if you have the update on your model 3, please email us at hello@getjeda.com	we are getting confirmations that @tesla 2019.12 update fixes the issue about charging usb data cables. if you have the update on your model 3, please email us at hello@getjeda.com	0.0	neutral	0.0
515	12:11	14/04/19	3122	12:11 AM - 14 Apr 2019	1556873243-3099	@EVAdoptionTweet	EVAdoption		since 2010 @tesla (32%) and @gm (18%) have accounted for 50% of all #electricvehicles sold in the us | @nissanelectric @toyota @ford combine for another 30% | so 5 oems have accounted for 80% of ev salespic.twitter.com/mjkikasb0h	since 2010 @tesla (32%) and @gm (18%) have accounted for 50% of all #electricvehicles sold in the us | @nissanelectric @toyota @ford combine for another 30% | so 5 oems have accounted for 80% of ev salespic.twitter.com/mjkikasb0h	0.0	neutral	0.0
516	12:19	14/04/19	3219	12:19 AM - 14 Apr 2019	1556873243-3098	@mrkylefield	Kyle Field		this is why existing automotive companies are scared beyond belief: @tesla owns the ev market.	this is why existing automotive companies are scared beyond belief: @tesla owns the ev market.	0.0	neutral	0.0
517	1:14	14/04/19	3254	1:14 PM - 14 Apr 2019	1556873243-3079	@rahulsood	Rahul Sood 🦄		sadly these guys haven't figured it out. @tesla isn't merely a car company. tesla is energy, technology, software, ai, mapping, etc. all wrapped in the guise of the most innovative grounds up electric car platform on as @iamcardib said, bitch i'm scared. cc @elonmusk	sadly these guys haven't figured it out. @tesla isn't merely a car company. tesla is energy, technology, software, ai, mapping, etc. all wrapped in the guise of the most innovative grounds up electric car platform on as @iamcardib said, bitch i'm scared. cc @elonmusk	0.75	neutral	0.0
518	3:41	14/04/19	3368	3:41 PM - 14 Apr 2019	1556873243-3075	@fullmetalifrit	Ifrit Aeon		putting the x in s 3 x y #tesla #modelx @tesla @elonmuskpic.twitter.com/qbx8o87ii4	putting the x in s 3 x y #tesla #modelx @tesla @elonmuskpic.twitter.com/qbx8o87ii4	0.0	neutral	0.0
519	10:00	14/04/19	3391	10:00 AM - 14 Apr 2019	1556873243-3088	@farbodsaraf	Farbod Saraf		you.s. technology companies founded by 1st and 2nd generation immigrants: @apple @google @amazon @facebook @oracle @ibm @uber @airbnb @yahoo @intel @emc @ebay @spacex @vmware @att @tesla @nvidia @qualcomm @paypal @adp @reddit @slackhq @wework @stripe @intuit @3m @netapp @spotify	you.s. technology companies founded by 1st and 2nd generation immigrants: @apple @google @amazon @facebook @oracle @ibm @uber @airbnb @yahoo @intel @emc @ebay @spacex @vmware @att @tesla @nvidia @qualcomm @paypal @adp @reddit @slackhq @wework @stripe @intuit @3m @netapp @spotify	0.0	neutral	0.0
520	7:53	14/04/19	3460	7:53 AM - 14 Apr 2019	1556873243-3091	@ValueAnalyst1	ValueAnalyst		in addition to buying its products and/or stock, how else do you help @tesla accelerate the world's transition to sustainable energy?	in addition to buying its products and/or stock, how else do you help @tesla accelerate the world's transition to sustainable energy?	0.0	neutral	0.0
521	1:12	14/04/19	3484	1:12 PM - 14 Apr 2019	1556873243-3080	@azhar_0147	Azhar		i'm a simple man, when i see @tesla or @spacex , i press like.	i'm a simple man, when i see @tesla or @spacex , i press like.	0.35714285700000004	neutral	0.0
522	6:22	14/04/19	3542	6:22 PM - 14 Apr 2019	1556873243-3069	@Golduckz	Golduck 🦆		@tesla @elonmusk bring it cmon twitter help a brother outpic.twitter.com/btpttdbqrx	@tesla @elonmusk bring it cmon twitter help a brother outpic.twitter.com/btpttdbqrx	0.0	neutral	0.0
523	11:48	14/04/19	3614	11:48 AM - 14 Apr 2019	1556873243-3083	@ElliottHebert	Elliott Hebert		they send a @tesla into space how this is next level	they send a @tesla into space how this is next level	0.0	neutral	0.0
524	1:08	14/04/19	3720	1:08 AM - 14 Apr 2019	1556873243-3097	@DavisMorgan88	Morgan Davis		the #sustainable future in one picture! the image gives us a glimpse of what a sustainable future could look like with #zeroemission trucks carrying zero-emission #vehicles to their users. #greenenergy #electricvehicles @tesla @electrekco @fredericlambert	the #sustainable future in one picture! the image gives us a glimpse of what a sustainable future could look like with #zeroemission trucks carrying zero-emission #vehicles to their users. #greenenergy #electricvehicles @tesla @electrekco @fredericlambert	0.125	neutral	0.0
525	2:19	14/04/19	3769	2:19 PM - 14 Apr 2019	1556873243-3078	@EnrikoHorta	Enriko Dominique Horta		i cancelled my wsj subscription over the constant assault on tesla	i cancelled my wsj subscription over the constant assault on tesla	0.333333333	neutral	0.0
526	7:42	14/04/19	3829	7:42 AM - 14 Apr 2019	1556873243-3092	@God2be	Birgit Junker		that reminds me of one thing @tesla @elonmusk @spacex ....pic.twitter.com/dwdrqfksgk	that reminds me of one thing @tesla @elonmusk @spacex ....pic.twitter.com/dwdrqfksgk	0.0	neutral	0.0
527	9:40	14/04/19	3713	9:40 AM - 14 Apr 2019	1556873243-3089	@ChrisDungeon	Christopher Dungeon		i think kids today are coming to the realization that @tesla automobiles are cleaning up their future. what a profound problem to solve #model3 #modelx #models #modelypic.twitter.com/da9slpyjuh	i think kids today are coming to the realization that @tesla automobiles are cleaning up their future. what a profound problem to solve #model3 #modelx #models #modelypic.twitter.com/da9slpyjuh	0.5625	neutral	0.041666667000000004
528	2:26	14/04/19	2846	2:26 PM - 14 Apr 2019	1556873243-3077	@OCTeslaClub	OC Tesla Club		better shots of red, white, and blue @tesla from yesterday... even some sig and classic dark blue in this one... pic.twitter.com/l0vbjff9cl	better shots of red, white, and blue @tesla from yesterday... even some sig and classic dark blue in this one... pic.twitter.com/l0vbjff9cl	0.18095238100000002	neutral	0.073809524
529	10:48	14/04/19	3263	10:48 AM - 14 Apr 2019	1556873243-3085	@Johnny_Uzan	Johnny		when cellphones became personal computers, nokia got crushed by apple because apple's dna was personal computers. today, vehicles are turning into autonomous robots, and analysts bet on century-old car companies to crush @tesla any minute now.	when cellphones became personal computers, nokia got crushed by apple because apple's dna was personal computers. today, vehicles are turning into autonomous robots, and analysts bet on century-old car companies to crush @tesla any minute now.	0.35	neutral	0.075
530	1:02	14/04/19	3630	1:02 PM - 14 Apr 2019	1556873243-3082	@boriquagato	el gato malo		just grabbing the boldface here. so, to be clear, are you saying that telsa did not face a deepening fbi probe into production figures? because that would be some news item.pic.twitter.com/h4ulwupd2x	just grabbing the boldface here. so, to be clear, are you saying that telsa did not face a deepening fbi probe into production figures? because that would be some news item.pic.twitter.com/h4ulwupd2x	0.38333333299999994	positive	0.1
531	8:21	14/04/19	3125	8:21 PM - 14 Apr 2019	1556873243-3067	@dogsoftesla	Dogs of Tesla 🐾		thanks for #dogmode, @tesla! we made mom take the back seat to film this. @elonmusk @mayemuskpic.twitter.com/s42xlamyn8	thanks for #dogmode, @tesla! we made mom take the back seat to film this. @elonmusk @mayemuskpic.twitter.com/s42xlamyn8	0.1	positive	0.125
532	10:21	14/04/19	3085	10:21 AM - 14 Apr 2019	1556873243-3087	@Xenius101	Ryan Scanlan		new @tesla driver arriving june 2019. @akappy41 @eskappy @elonmusk @mayemusk @28delayslater @teslaevangelist @muskmaniac @nuovarealta @verizonlinkpic.twitter.com/i041efflp0	new @tesla driver arriving june 2019. @akappy41 @eskappy @elonmusk @mayemusk @28delayslater @teslaevangelist @muskmaniac @nuovarealta @verizonlinkpic.twitter.com/i041efflp0	0.454545455	positive	0.13636363599999998
533	9:40	14/04/19	3260	9:40 PM - 14 Apr 2019	1556873243-3064	@scottwww	Scott Wainner		"automakers for decades declared that consumers would like a faster, bigger, heavier, and prettier internal combustion engine (ice) car. that sentence is true for almost all ice drivers until the very moment they drive a @tesla for the first time."	"automakers for decades declared that consumers would like a faster, bigger, heavier, and prettier internal combustion engine (ice) car. that sentence is true for almost all ice drivers until the very moment they drive a @tesla for the first time."	0.35666666700000005	positive	0.16
534	4:01	14/04/19	3023	4:01 PM - 14 Apr 2019	1556873243-3074	@BenSullins	Ben Sullins		100% - and i get shit when i point out 110% year-over-year is amazing growth in an industry where literally everyone else is declining	100% - and i get shit when i point out 110% year-over-year is amazing growth in an industry where literally everyone else is declining	0.85	positive	0.2
535	4:06	14/04/19	2617	4:06 PM - 14 Apr 2019	1556873243-3073	@ElonsBrain	🧠 Elon’s Brain 🧠		can we have a tractor pull challenge for the @tesla #pickup reveal? a large stadium so all owners can go?pic.twitter.com/861uqjpx2y	can we have a tractor pull challenge for the @tesla #pickup reveal? a large stadium so all owners can go?pic.twitter.com/861uqjpx2y	0.428571429	positive	0.214285714
536	6:56	14/04/19	2834	6:56 AM - 14 Apr 2019	1556873243-3096	@ICannot_Enough	James Stephenson		you sound like a true believer in the demand cliff.pic.twitter.com/bdgm7hnx7u	you sound like a true believer in the demand cliff.pic.twitter.com/bdgm7hnx7u	0.525	positive	0.375
537	7:41	14/04/19	2782	7:41 AM - 14 Apr 2019	1556873243-3093	@yanquetino	Mark Larsen		nice day yesterday. on a whim, we drove our @tesla #model3 to pine valley in the mountains. had to chuckle at the regen's avg wh/mi and range when descending. and at home our rooftop solar topped 50 kwh for the first time in 2019. pic.twitter.com/nkfus8mrfx	nice day yesterday. on a whim, we drove our @tesla #model3 to pine valley in the mountains. had to chuckle at the regen's avg wh/mi and range when descending. and at home our rooftop solar topped 50 kwh for the first time in 2019. pic.twitter.com/nkfus8mrfx	0.666666667	positive	0.425
538	6:21	14/04/19	3011	6:21 PM - 14 Apr 2019	1556873243-3070	@OCTeslaClub	OC Tesla Club		some interesting @tesla #model3 wraps from yesterday's meetup.pic.twitter.com/dmmyrzbmya	some interesting @tesla #model3 wraps from yesterday's meetup.pic.twitter.com/dmmyrzbmya	0.5	positive	0.5
539	6:19	14/04/19	2640	6:19 PM - 14 Apr 2019	1556873243-3071	@elonmusknt	Not Elon Musk		hey @tesla @elonmusk the car should sing you happy birthday	hey @tesla @elonmusk the car should sing you happy birthday	1.0	positive	0.8
540	11:11	14/04/19	2820	11:11 AM - 14 Apr 2019	1556873243-3084	@GerberKawasaki	Ross Gerber		weve got to get @sir_attenboroug doing a @tesla video on climate change and evs. that would be awesome. @elonmusk #tesla #climatechange $tsla	weve got to get @sir_attenboroug doing a @tesla video on climate change and evs. that would be awesome. @elonmusk #tesla #climatechange $tsla	1.0	positive	1.0
541	8:38	14/04/19	2892	8:38 PM - 14 Apr 2019	1556873243-3066	@torrenegra	Alexander Torrenegra		we just discovered the best feature of the @tesla model 3: farts on demand. pic.twitter.com/h8ayq2u0n5	we just discovered the best feature of the @tesla model 3: farts on demand. pic.twitter.com/h8ayq2u0n5	0.3	positive	1.0
542	8:01	14/04/19	2668	8:01 AM - 14 Apr 2019	1556873243-3090	@EricMandela	Eric J. Mandela		flight instructor: youll do all the flying, i will not let you do anything stupid, if i take over, dont fight me. when using @tesla autopilot, your role is that of the instructor, you must be aware and agree with what autopilot is doing and take over if warranted. $tsla #tesla	flight instructor: youll do all the flying, i will not let you do anything stupid, if i take over, dont fight me. when using @tesla autopilot, your role is that of the instructor, you must be aware and agree with what autopilot is doing and take over if warranted. $tsla #tesla	0.625	negative	-0.275
543	1:36	13/04/19	3002	1:36 PM - 13 Apr 2019	1556873243-3121	@BenSullins	Ben Sullins		thank you @tesla and @elonmusk for the invite to watch the @spacex falcon heavy launch, an experience my family will never forget	thank you @tesla and @elonmusk for the invite to watch the @spacex falcon heavy launch, an experience my family will never forget	0.5	negative	-0.2
544	8:43	13/04/19	3018	8:43 AM - 13 Apr 2019	1556873243-3128	@mcjamez	Jim McPherson		this is what @audi doesnt get: they are targeting the wrong people. gas owners are the market, not @tesla owners. trying to persuade at the exact location that proves teslas superiority is laughable.	this is what @audi doesnt get: they are targeting the wrong people. gas owners are the market, not @tesla owners. trying to persuade at the exact location that proves teslas superiority is laughable.	0.5375	negative	-0.1125
545	4:30	13/04/19	2620	4:30 PM - 13 Apr 2019	1556873243-3115	@chrisgroch	Chris Groch		.@tesla @elonmusk buyers beware. tesla customer service unable to commit to refunding my original model 3 deposit of $1k. i've been trying to receive since july 2018.	.@tesla @elonmusk buyers beware. tesla customer service unable to commit to refunding my original model 3 deposit of $1k. i've been trying to receive since july 2018.	0.625	neutral	-0.0625
546	8:58	13/04/19	2791	8:58 AM - 13 Apr 2019	1556873243-3126	@sara_boutall	Sara Boutall		buying a car was always a necessary investment which you knew was bad and only going to deprecate in value (unless you buy a super expensive vintage). with @tesla, youre actually buying the future. i have never seen people so excited about buying cars, its a cult and rightly so.	buying a car was always a necessary investment which you knew was bad and only going to deprecate in value (unless you buy a super expensive vintage). with @tesla, youre actually buying the future. i have never seen people so excited about buying cars, its a cult and rightly so.	0.616005291	neutral	-0.022883597999999998
547	7:46	13/04/19	2930	7:46 AM - 13 Apr 2019	1556873243-3131	@FrunkYea	FrunkYea		my dad, @billyhurin, was a tesla purchase holdout until he joined us at @tesla 's secrete level award event for @spacex launch of #falconheavy. here is the rundown: @elonmusk @erdayastronautpic.twitter.com/tb1w1uukvu	my dad, @billyhurin, was a tesla purchase holdout until he joined us at @tesla 's secrete level award event for @spacex launch of #falconheavy. here is the rundown: @elonmusk @erdayastronautpic.twitter.com/tb1w1uukvu	0.0	neutral	0.0
548	8:46	13/04/19	3058	8:46 AM - 13 Apr 2019	1556873243-3127	@NRF_designs	Nic Fierro		anyone else see spinning vehicles in your @tesla? #models #model3 #modelxpic.twitter.com/p9en0jecum	anyone else see spinning vehicles in your @tesla? #models #model3 #modelxpic.twitter.com/p9en0jecum	0.0	neutral	0.0
549	2:51	13/04/19	3471	2:51 AM - 13 Apr 2019	1556873243-3137	@OFIVETV	OFIVE		#coachella2019 @officialjaden & the flying @tesla pic.twitter.com/ml5utchvtm	#coachella2019 @officialjaden & the flying @tesla pic.twitter.com/ml5utchvtm	0.0	neutral	0.0
550	12:40	13/04/19	3486	12:40 AM - 13 Apr 2019	1556873243-3140	@UltimoGT	Ultimo GT		british motor oil @youlikecarsuk @automotiveasset @carkeys_uk @screamingcars @gandalfwasme @avc_leasing @ja_autos @admarkuk @zdravkost @rafredarrows @realdonaldtrump @runnerservice @bgmotogp @formulaoneworld @crienaldavies @imperialcar @my_hpi@tesla @bmw	british motor oil @youlikecarsuk @automotiveasset @carkeys_uk @screamingcars @gandalfwasme @avc_leasing @ja_autos @admarkuk @zdravkost @rafredarrows @realdonaldtrump @runnerservice @bgmotogp @formulaoneworld @crienaldavies @imperialcar @my_hpi@tesla @bmw	0.0	neutral	0.0
551	3:15	13/04/19	3496	3:15 AM - 13 Apr 2019	1556873243-3136	@DigitalTrends	Digital Trends		this is how @tesla's are made. pic.twitter.com/5o7mzcgbn6	this is how @tesla's are made. pic.twitter.com/5o7mzcgbn6	0.0	neutral	0.0
552	6:30	13/04/19	3636	6:30 PM - 13 Apr 2019	1556873243-3107	@WadeAndersonPT	\/\/ /\ |) 三		i hope @elonmusk and @tesla team can activate the interior camera and use it to help detect when episodes occur like a siezure, stroke, heart attack etc... the car could pull over and stop and automatically call emergency services.	i hope @elonmusk and @tesla team can activate the interior camera and use it to help detect when episodes occur like a siezure, stroke, heart attack etc... the car could pull over and stop and automatically call emergency services.	0.0	neutral	0.0
553	12:14	13/04/19	3787	12:14 AM - 13 Apr 2019	1556873243-3142	@redban	brian redban		i was told i miss my girlfriend more than my @tesla - sorry @elonmuskpic.twitter.com/fqmytsp44u	i was told i miss my girlfriend more than my @tesla - sorry @elonmuskpic.twitter.com/fqmytsp44u	0.75	neutral	0.0
554	2:14	13/04/19	3188	2:14 AM - 13 Apr 2019	1556873243-3138	@RationalEtienne	Self-appointed Pope Of Muskanity		elon, can you refund the daily pleasure felt by the early adopters who had a longer time to enjoy it? it's unfair for everyone else who didn't feel the bliss of owning a tesla for years and who only experienced a small financial benefit for waiting. ps few understand this	elon, can you refund the daily pleasure felt by the early adopters who had a longer time to enjoy it? it's unfair for everyone else who didn't feel the bliss of owning a tesla for years and who only experienced a small financial benefit for waiting. ps few understand this	0.46666666700000003	neutral	0.038888888999999996
555	11:49	13/04/19	3168	11:49 PM - 13 Apr 2019	1556873243-3100	@jpr007	JPR007		putting aside the already much-discussed co2 effect, this simple chart powerfully illustrates the components of another major human contribution to global warming - the generation and consumption of energy. 1/14 @elonmusk @tesla pic.twitter.com/ekqibjkdbt	putting aside the already much-discussed co2 effect, this simple chart powerfully illustrates the components of another major human contribution to global warming - the generation and consumption of energy. 1/14 @elonmusk @tesla pic.twitter.com/ekqibjkdbt	0.391428571	neutral	0.0725
556	5:13	13/04/19	2767	5:13 PM - 13 Apr 2019	1556873243-3112	@teslaownersSV	Tesla Owners Silicon Valley		the model 3 could last you 25 years. these cars were built to last and to get better overtime. @tesla	the model 3 could last you 25 years. these cars were built to last and to get better overtime. @tesla	0.21111111100000002	positive	0.166666667
557	5:53	13/04/19	2771	5:53 PM - 13 Apr 2019	1556873243-3111	@mishalederman	Misha Lederman		2 simple questions @elonmusk: when will @tesla start accepting bitcoin & cryptocurrencies as payments? will @spacex accept bitcoin & crypto for the next @teamspaceil beresheet 2 mission to the moon? to lead is to lead by example. respectfully yours, misha #iamdecentralized	2 simple questions @elonmusk: when will @tesla start accepting bitcoin & cryptocurrencies as payments? will @spacex accept bitcoin & crypto for the next @teamspaceil beresheet 2 mission to the moon? to lead is to lead by example. respectfully yours, misha #iamdecentralized	0.352380952	positive	0.166666667
558	7:54	13/04/19	2797	7:54 AM - 13 Apr 2019	1556873243-3130	@WadeAndersonPT	\/\/ /\ |) 三		looks like tesla is expanding their service centers. we just got one in tucson. thanks @elonmusk @tesla pic.twitter.com/x8u2shvkdk	looks like tesla is expanding their service centers. we just got one in tucson. thanks @elonmusk @tesla pic.twitter.com/x8u2shvkdk	0.2	positive	0.2
559	6:47	13/04/19	3160	6:47 AM - 13 Apr 2019	1556873243-3132	@theessexvaper	Essex		thankyou @vape_tube for sending the @tesla punk 86watt mod for review pic.twitter.com/iubmnn604t	thankyou @vape_tube for sending the @tesla punk 86watt mod for review pic.twitter.com/iubmnn604t	0.4	positive	0.2
560	7:00	13/04/19	3271	7:00 PM - 13 Apr 2019	1556873243-3106	@es2120	Eric Snapat		gotta love it when my @tesla model 3 swerved to the left while on autopilot because it thinks that the car to the right is destined to come into my lane. my car even stayed within its own lane, as it swerved just a little bit. pic.twitter.com/7jf0opbgmb	gotta love it when my @tesla model 3 swerved to the left while on autopilot because it thinks that the car to the right is destined to come into my lane. my car even stayed within its own lane, as it swerved just a little bit. pic.twitter.com/7jf0opbgmb	0.5271428570000001	positive	0.239642857
561	3:25	13/04/19	2867	3:25 AM - 13 Apr 2019	1556873243-3134	@wonderofscience	Wonder of Science		if you wish to make a tesla from scratch, you must first invent the universe.	if you wish to make a tesla from scratch, you must first invent the universe.	0.333333333	positive	0.25
562	9:06	13/04/19	3076	9:06 AM - 13 Apr 2019	1556873243-3124	@SteveSasman	Steve Sasman		198,000 miles and counting in the 2012 @tesla model s. heading to corpus christi tx tonight, del rio tx tomorrow to visit my birthplace for first time since being a #roadtrippic.twitter.com/p4hxphgdyj	198,000 miles and counting in the 2012 @tesla model s. heading to corpus christi tx tonight, del rio tx tomorrow to visit my birthplace for first time since being a #roadtrippic.twitter.com/p4hxphgdyj	0.333333333	positive	0.25
563	12:03	13/04/19	2683	12:03 AM - 13 Apr 2019	1556873243-3143	@redban	brian redban		i am out of town right now.. i miss my car. i am 44, never have thought that ever. not even close to ever thinking that. @tesla @elonmuskpic.twitter.com/fmasbdlwdq	i am out of town right now.. i miss my car. i am 44, never have thought that ever. not even close to ever thinking that. @tesla @elonmuskpic.twitter.com/fmasbdlwdq	0.535714286	positive	0.28571428600000004
564	8:16	13/04/19	3119	8:16 PM - 13 Apr 2019	1556873243-3103	@Sofiaan	Sofiaan Fraval		over engineered vehicles that perform better with each update. i love it! lets not forget the amazing 8 year 120k mile warranty on the battery and drive unit that you get with every #tesla long range #model3! also 4 year 50k mile limited warranty.	over engineered vehicles that perform better with each update. i love it! lets not forget the amazing 8 year 120k mile warranty on the battery and drive unit that you get with every #tesla long range #model3! also 4 year 50k mile limited warranty.	0.508571429	positive	0.318214286
565	6:10	13/04/19	2703	6:10 PM - 13 Apr 2019	1556873243-3109	@BlakeLinton	Blake Linton		if you're driving your #tesla in houston and see a kook in a silver 1999 honda cr-v, waving this sign at you, have no fear, it's just me expressing my love for all teslas and their owners. thank you for helping @elonmusk and @tesla make a better future! i'll get one myself asap. pic.twitter.com/gduygqw8qt	if you're driving your #tesla in houston and see a kook in a silver 1999 honda cr-v, waving this sign at you, have no fear, it's just me expressing my love for all teslas and their owners. thank you for helping @elonmusk and @tesla make a better future! i'll get one myself asap. pic.twitter.com/gduygqw8qt	0.40833333299999997	positive	0.333333333
566	9:05	13/04/19	2952	9:05 AM - 13 Apr 2019	1556873243-3125	@elonmusk	Elon Musk		cool	cool	0.65	positive	0.35
567	8:32	13/04/19	3228	8:32 AM - 13 Apr 2019	1556873243-3129	@shanekleinert	Shane Kleinert		saw it the other day, first time driving the model 3, freaked me out a bit. wife wasnt happy she couldnt shut the passenger ac vent unless i missed it? blown away by the amazing tech, and shes pissed the ac vent doesnt close haha...i do feel a need for first time driver modepic.twitter.com/2iq78pftq6	saw it the other day, first time driving the model 3, freaked me out a bit. wife wasnt happy she couldnt shut the passenger ac vent unless i missed it? blown away by the amazing tech, and shes pissed the ac vent doesnt close haha...i do feel a need for first time driver modepic.twitter.com/2iq78pftq6	0.588333333	positive	0.355
568	3:34	13/04/19	2835	3:34 PM - 13 Apr 2019	1556873243-3119	@MyTeslaAdventur	My Tesla Adventure		hey @elonmusk @tesla we filled up the kettleman city supercharger 40/40 for the first time in #tesla history! #cleanenergywillwinpic.twitter.com/bfxsfuvr5w	hey @elonmusk @tesla we filled up the kettleman city supercharger 40/40 for the first time in #tesla history! #cleanenergywillwinpic.twitter.com/bfxsfuvr5w	0.6166666670000001	positive	0.35625
569	4:26	13/04/19	2770	4:26 PM - 13 Apr 2019	1556873243-3116	@teslaownersSV	Tesla Owners Silicon Valley		cheers to you. our club was excited to spread the word about @tesla and renewable transportation.	cheers to you. our club was excited to spread the word about @tesla and renewable transportation.	0.75	positive	0.375
570	3:39	13/04/19	3792	3:39 PM - 13 Apr 2019	1556873243-3118	@EliBurton_	Eli		we did it! over 40 teslas and 70 people came to the #teslatakeover roadtrip and we filled the kettleman city #supercharger to capacity. @tesla @elonmusk	we did it! over 40 teslas and 70 people came to the #teslatakeover roadtrip and we filled the kettleman city #supercharger to capacity. @tesla @elonmusk	0.9	positive	0.4
571	12:24	13/04/19	3651	12:24 PM - 13 Apr 2019	1556873243-3122	@Techgnostik	Techgnostik		joules caught this sweet moment this morning. "mom, i want a teslaselfie!". @tesla @elonmusk #sentrymode #teslapic.twitter.com/umcgpzmscu	joules caught this sweet moment this morning. "mom, i want a teslaselfie!". @tesla @elonmusk #sentrymode #teslapic.twitter.com/umcgpzmscu	0.65	positive	0.4375
572	3:27	13/04/19	2578	3:27 AM - 13 Apr 2019	1556873243-3133	@fi_saunders	Fiona Howarth		great to have @bbc3cr team here our @octopusev electric car day we're here today until 5pm at the bakehouse in welwyn garden city with cars from @nissanev_uk, @bmwi, @jaguar, @tesla top up your car with 100miles in ~30mins at @engenieuk new rapid chargerpic.twitter.com/lhos6zjbua	great to have @bbc3cr team here our @octopusev electric car day we're here today until 5pm at the bakehouse in welwyn garden city with cars from @nissanev_uk, @bmwi, @jaguar, @tesla top up your car with 100miles in ~30mins at @engenieuk new rapid chargerpic.twitter.com/lhos6zjbua	0.568181818	positive	0.47878787899999997
573	11:43	13/04/19	3706	11:43 PM - 13 Apr 2019	1556873243-3101	@ray4tesla	Ray 4️⃣Tesla		find out why this m3 driver in china is pretty happy after the car was sandwiched. @tesla @elonmusk #tesla #elonmuskpic.twitter.com/rt1zc5jnrs	find out why this m3 driver in china is pretty happy after the car was sandwiched. @tesla @elonmusk #tesla #elonmuskpic.twitter.com/rt1zc5jnrs	1.0	positive	0.525
574	3:02	13/04/19	3658	3:02 PM - 13 Apr 2019	1556873243-3120	@derekakessler	Derek Kessler		today i passed 25,000 miles on my @tesla model s and it received a software update that gave it the ability to change lanes on the highway on its own. the future is awesome because it's today.	today i passed 25,000 miles on my @tesla model s and it received a software update that gave it the ability to change lanes on the highway on its own. the future is awesome because it's today.	0.708333333	positive	0.533333333
575	6:24	13/04/19	3798	6:24 PM - 13 Apr 2019	1556873243-3108	@Eddie3Stripes	Eddie3Stripes		only had to wait one week, and now its here!!!! my 2019 tesla model 3 lr rwd! can not describe how excited i am to finally own one and how awesome the driving experience is inside one of these! thank you @elonmusk @tesla for making something this awesome!!! pic.twitter.com/nuqdwnpvww	only had to wait one week, and now its here!!!! my 2019 tesla model 3 lr rwd! can not describe how excited i am to finally own one and how awesome the driving experience is inside one of these! thank you @elonmusk @tesla for making something this awesome!!! pic.twitter.com/nuqdwnpvww	0.95	positive	0.595
576	4:37	13/04/19	2857	4:37 PM - 13 Apr 2019	1556873243-3114	@martinengwicht	Martin { God of Mars }		why @tesla is gonna win the #ev race: electric motor technology comparison 1) bmw i3 motor: $841, 170 hp, 48 kg 2) chevy bolt: $836, 200 hp, 52kg 3) model 3: $754, 258 hp, 46kg highest efficiency, with smallest form factor at the lowest price. $tsla	why @tesla is gonna win the #ev race: electric motor technology comparison 1) bmw i3 motor: $841, 170 hp, 48 kg 2) chevy bolt: $836, 200 hp, 52kg 3) model 3: $754, 258 hp, 46kg highest efficiency, with smallest form factor at the lowest price. $tsla	0.4	positive	0.8
577	12:15	13/04/19	3225	12:15 AM - 13 Apr 2019	1556873243-3141	@NYDoorman	nyoldman		hey @elonmusk @officialjaden made a @tesla fly during his coachella performance today. pic.twitter.com/px1e8io6si	hey @elonmusk @officialjaden made a @tesla fly during his coachella performance today. pic.twitter.com/px1e8io6si	0.9	positive	0.8
578	3:21	13/04/19	2957	3:21 AM - 13 Apr 2019	1556873243-3135	@paulrobb277	Paul Robb		give this happy chappy a raise !pic.twitter.com/afa1fhuim4	give this happy chappy a raise !pic.twitter.com/afa1fhuim4	1.0	positive	1.0
579	4:10	13/04/19	3077	4:10 PM - 13 Apr 2019	1556873243-3117	@ShapeShift_io	ShapeShift		the perfect pair: @tesla & #shapeshift reserve access to our beta platform: @elonmusk @erikvoorheespic.twitter.com/4imipv7wio	the perfect pair: @tesla & #shapeshift reserve access to our beta platform: @elonmusk @erikvoorheespic.twitter.com/4imipv7wio	1.0	positive	1.0
580	6:10	13/04/19	3522	6:10 PM - 13 Apr 2019	1556873243-3110	@mortchad	Chad Mortensen		thank you cali. this ev rebate for @tesla is fantastic!!!!! @elonmusk keep doing you.pic.twitter.com/t4xldhicvy	thank you cali. this ev rebate for @tesla is fantastic!!!!! @elonmusk keep doing you.pic.twitter.com/t4xldhicvy	0.9	positive	1.0
581	7:20	12/04/19	2743	7:20 AM - 12 Apr 2019	1556873243-3182	@CARandDRIVER	Car and Driver		@elonmusk are there any $35,000 model 3 standard range cars with the base interior and without autopilot that have been/will be delivered to customers?	@elonmusk are there any $35,000 model 3 standard range cars with the base interior and without autopilot that have been/will be delivered to customers?	0.5	negative	-0.4
582	3:24	12/04/19	3802	3:24 PM - 12 Apr 2019	1556873243-3159	@bonnienorman	Bonnie Norman		oh c'mon, @audi! are you serious? now you're attempting to draft off @tesla's brand? that's just pitiful.	oh c'mon, @audi! are you serious? now you're attempting to draft off @tesla's brand? that's just pitiful.	0.666666667	negative	-0.333333333
583	11:22	12/04/19	2873	11:22 AM - 12 Apr 2019	1556873243-3171	@electrichapp	electric happ		buying a @tesla now is an investment in an appreciating asset. because an ordinary car without the hardware for autonomy is and will be a depreciating asset. thank you @elonmusk	buying a @tesla now is an investment in an appreciating asset. because an ordinary car without the hardware for autonomy is and will be a depreciating asset. thank you @elonmusk	0.5	negative	-0.25
584	7:12	12/04/19	2928	7:12 AM - 12 Apr 2019	1556873243-3183	@CARandDRIVER	Car and Driver		the "$35,000" @tesla model 3 is no more, and it seems that it never was:	the "$35,000" @tesla model 3 is no more, and it seems that it never was:	0.5	negative	-0.25
585	1:09	12/04/19	2911	1:09 PM - 12 Apr 2019	1556873243-3163	@Tesla_Bill	TeslaBill		new verb defined in the dictionary: to spiegel: to be repeatedly wrong, often for years at a time.	new verb defined in the dictionary: to spiegel: to be repeatedly wrong, often for years at a time.	0.6772727270000001	negative	-0.181818182
586	4:00	12/04/19	2714	4:00 AM - 12 Apr 2019	1556873243-3186	@iliketeslas	I like Tesla		if tesla starts the ridesharing network now there will be stupid high demand for tesla cars from individuals and companys that will buy fleets of teslas to service this new demand for rides. do it @elonmusk @tesla	if tesla starts the ridesharing network now there will be stupid high demand for tesla cars from individuals and companys that will buy fleets of teslas to service this new demand for rides. do it @elonmusk @tesla	0.664848485	negative	-0.167878788
587	6:12	12/04/19	3098	6:12 PM - 12 Apr 2019	1556873243-3154	@grftn_	grftn		if youre betting against @tesla start praying lidar is the only way to autonomy. pray. hard. $tsla	if youre betting against @tesla start praying lidar is the only way to autonomy. pray. hard. $tsla	0.770833333	negative	-0.145833333
588	11:37	12/04/19	2790	11:37 AM - 12 Apr 2019	1556873243-3165	@BarkMSmeagol	Bark		its business as usual unless @tesla does something. the old guys arent creating the disruption tesla is hence they are not perceived as a threat. bmw randomly catches fire in someones garage... totally normal. move along	its business as usual unless @tesla does something. the old guys arent creating the disruption tesla is hence they are not perceived as a threat. bmw randomly catches fire in someones garage... totally normal. move along	0.4	negative	-0.125
589	10:36	12/04/19	3374	10:36 PM - 12 Apr 2019	1556873243-3145	@TesLatino	TesLatino		a little birdie told me that we may finally be getting a tesla update that includes a feature i have been requesting for about 10 months. selecting different languages on the user interface. i hope @elonmusk and the rest of the @tesla team follow through with it.	a little birdie told me that we may finally be getting a tesla update that includes a feature i have been requesting for about 10 months. selecting different languages on the user interface. i hope @elonmusk and the rest of the @tesla team follow through with it.	0.7	neutral	-0.0625
590	5:13	12/04/19	2999	5:13 PM - 12 Apr 2019	1556873243-3157	@SnazzyQ	Quinn Nelson		@tesla @elonmusk it has been 2+ weeks and the beaver, ut supercharger still has 2 of 4 permanent stalls down with the other two peaking at about 30kw with the two temp stalls only capable of 40kw. multiple cars are backed up here. its a crucial supercharger. urgent attn pls!pic.twitter.com/hez6thiiuw	@tesla @elonmusk it has been 2+ weeks and the beaver, ut supercharger still has 2 of 4 permanent stalls down with the other two peaking at about 30kw with the two temp stalls only capable of 40kw. multiple cars are backed up here. its a crucial supercharger. urgent attn pls!pic.twitter.com/hez6thiiuw	0.510648148	neutral	-0.013425926000000001
591	8:02	12/04/19	2979	8:02 AM - 12 Apr 2019	1556873243-3181	@CARandDRIVER	Car and Driver		the cheapest @tesla model 3 is $504 per month for a 10,000-mile-per-year, 36-month lease.	the cheapest @tesla model 3 is $504 per month for a 10,000-mile-per-year, 36-month lease.	0.0	neutral	0.0
592	11:12	12/04/19	3072	11:12 AM - 12 Apr 2019	1556873243-3172	@elonmusk	Elon Musk		so if we raise prices in the future, will you cut tesla a check? can not have it both ways.	so if we raise prices in the future, will you cut tesla a check? can not have it both ways.	0.125	neutral	0.0
593	9:29	12/04/19	3256	9:29 AM - 12 Apr 2019	1556873243-3176	@BirkesShannon	Shannon Birkes		mom you can get in the frunk today! #frunkpuppyfriday #frunkpuppy #tesla #teslamodel3 @frunkpuppy @tesla pic.twitter.com/hy0rnk2hhu	mom you can get in the frunk today! #frunkpuppyfriday #frunkpuppy #tesla #teslamodel3 @frunkpuppy @tesla pic.twitter.com/hy0rnk2hhu	0.0	neutral	0.0
594	9:33	12/04/19	3414	9:33 PM - 12 Apr 2019	1556873243-3148	@dennis_p	Dennis Pascual		almost at 112k @tesla #models mileapic.twitter.com/f4gcrqrmfa	almost at 112k @tesla #models mileapic.twitter.com/f4gcrqrmfa	0.0	neutral	0.0
595	9:40	12/04/19	3498	9:40 AM - 12 Apr 2019	1556873243-3175	@dennishegstad	dennis hegstad		how many times will this change? buying in november 2018 was the worst timing. no unlimited supercharging and you dropped the price another $7k weeks later. no buyers remorse but timing remorse for sure @elonmusk	how many times will this change? buying in november 2018 was the worst timing. no unlimited supercharging and you dropped the price another $7k weeks later. no buyers remorse but timing remorse for sure @elonmusk	0.5972222220000001	neutral	0.0
596	11:29	12/04/19	3644	11:29 AM - 12 Apr 2019	1556873243-3169	@AlterViggo	Alter Viggo		exactly. if you buy a car at a dealership at the beginning of the month, then your friend buys the same car at the end of the month on a dealer blowout sale, the dealer won't give back the difference. nor will *any other* business that lowers their prices.	exactly. if you buy a car at a dealership at the beginning of the month, then your friend buys the same car at the end of the month on a dealer blowout sale, the dealer won't give back the difference. nor will *any other* business that lowers their prices.	0.1875	neutral	0.03125
597	11:24	12/04/19	2735	11:24 AM - 12 Apr 2019	1556873243-3170	@elonmusk	Elon Musk		other automakers change prices constantly & substantially by varying rebates & discounts according to negotiating strength of buyer. tesla is transparent & consistent.	other automakers change prices constantly & substantially by varying rebates & discounts according to negotiating strength of buyer. tesla is transparent & consistent.	0.319444444	neutral	0.041666667000000004
598	11:31	12/04/19	3334	11:31 AM - 12 Apr 2019	1556873243-3167	@SlickWraps	Slickwraps		slickwraps for the @tesla model s key fob is live	slickwraps for the @tesla model s key fob is live	0.75	neutral	0.06818181799999999
599	6:49	12/04/19	2900	6:49 PM - 12 Apr 2019	1556873243-3153	@teslatidbits	Tesla Tidbits		the only reason this is a thing is because @tesla doesn't have model years and are constantly improving. but when the 2020 jalopy is released, which is basically the same as the 2019 jalopy, and it costs more, nobody whines simply because a number went up.	the only reason this is a thing is because @tesla doesn't have model years and are constantly improving. but when the 2020 jalopy is released, which is basically the same as the 2019 jalopy, and it costs more, nobody whines simply because a number went up.	0.46309523799999996	positive	0.1
600	7:09	12/04/19	3492	7:09 PM - 12 Apr 2019	1556873243-3151	@latimesent	LAT Entertainment		watching the #coachella live stream? jaden smith is performing with a suspended @tesla flying over the stage: @officialjadenpic.twitter.com/wsilfxtf9k	watching the #coachella live stream? jaden smith is performing with a suspended @tesla flying over the stage: @officialjadenpic.twitter.com/wsilfxtf9k	0.5	positive	0.13636363599999998
601	11:39	12/04/19	2780	11:39 AM - 12 Apr 2019	1556873243-3164	@evdefender	EVent Horizon		do other automakers have a director who flies out to make sure the ceo has his talking points straight before dumping stock ...? <... while bragging about controlling him and actually burning said ceo hint:rob rees> $tslapic.twitter.com/cxpcgjwwjj	do other automakers have a director who flies out to make sure the ceo has his talking points straight before dumping stock ...? <... while bragging about controlling him and actually burning said ceo hint:rob rees> $tslapic.twitter.com/cxpcgjwwjj	0.440972222	positive	0.14375
602	10:02	12/04/19	3026	10:02 PM - 12 Apr 2019	1556873243-3147	@TeslaMiles	Tesla High Mileage Leaderboard		a $85,000 @tesla model s in 2019 is way better than $85,000 @tesla model s in 2014. but a $85,000 @mercedesbenz is just a different color 5 years later!	a $85,000 @tesla model s in 2019 is way better than $85,000 @tesla model s in 2014. but a $85,000 @mercedesbenz is just a different color 5 years later!	0.36666666700000006	positive	0.166666667
603	11:37	12/04/19	3617	11:37 AM - 12 Apr 2019	1556873243-3166	@McMurchie	Adam McMurchie		genuinely don't understand why people are bitching about prices - it's pretty obvious tesla aren't doing this to make a quick buck. the whole petrol empire is against them trying to get humanity back on track..every car bought is an investment in the future of humanity	genuinely don't understand why people are bitching about prices - it's pretty obvious tesla aren't doing this to make a quick buck. the whole petrol empire is against them trying to get humanity back on track..every car bought is an investment in the future of humanity	0.43214285700000005	positive	0.16904761899999998
604	4:49	12/04/19	3449	4:49 AM - 12 Apr 2019	1556873243-3184	@JonyIveParody	ᴺᴼᵀ Jony Ive		.@tesla how much to unlock apple carplay?	.@tesla how much to unlock apple carplay?	0.2	positive	0.2
605	7:04	12/04/19	3462	7:04 PM - 12 Apr 2019	1556873243-3152	@adityachinchure	Aditya Chinchure		yep, thanks @elonmuskpic.twitter.com/wzjpzrlb51	yep, thanks @elonmuskpic.twitter.com/wzjpzrlb51	0.2	positive	0.2
606	3:15	12/04/19	3535	3:15 PM - 12 Apr 2019	1556873243-3160	@IntelligratedDW	DW		thanks l&e construction from milstadt, il for completely erasing my co2 savings from my #model3. @tesla and @elonmusk where are we with the full #semi?pic.twitter.com/zvgztu7tuj	thanks l&e construction from milstadt, il for completely erasing my co2 savings from my #model3. @tesla and @elonmusk where are we with the full #semi?pic.twitter.com/zvgztu7tuj	0.38333333299999994	positive	0.21666666699999998
607	8:11	12/04/19	2917	8:11 AM - 12 Apr 2019	1556873243-3179	@yanquetino	Mark Larsen		i was so delighted with my diecast @tesla #model3, that i bit the bullet and purchased a small display case for all my model cars. of course, the miniature replica of correcaminos steals the show!pic.twitter.com/srzpcxdwyv	i was so delighted with my diecast @tesla #model3, that i bit the bullet and purchased a small display case for all my model cars. of course, the miniature replica of correcaminos steals the show!pic.twitter.com/srzpcxdwyv	0.55	positive	0.225
608	7:12	12/04/19	2897	7:12 PM - 12 Apr 2019	1556873243-3150	@IntuitEcon	IntuitEcon		how long before mostly autonomous cars? specifically: partially automated and regulatory approved cars that can drive autonomously 90% of the time (good weather) with 99.99% chance of no need for human intervention. $tsla @tesla @elonmusk #ai #machinelearning $gm	how long before mostly autonomous cars? specifically: partially automated and regulatory approved cars that can drive autonomously 90% of the time (good weather) with 99.99% chance of no need for human intervention. $tsla @tesla @elonmusk #ai #machinelearning $gm	0.46666666700000003	positive	0.225
609	1:44	12/04/19	3596	1:44 AM - 12 Apr 2019	1556873243-3190	@TeslaClubBE	Tesla Owners Club BE		wauw! the @tesla model 3 standard range plus (415km range) now available in belgium for only 47.800 or 532/month! amazing thanks @elonmusk for making this a reality #teslaclubbe #model3 $tslapic.twitter.com/j07fz9b75f	wauw! the @tesla model 3 standard range plus (415km range) now available in belgium for only 47.800 or 532/month! amazing thanks @elonmusk for making this a reality #teslaclubbe #model3 $tslapic.twitter.com/j07fz9b75f	0.5	positive	0.24
610	8:13	12/04/19	3052	8:13 AM - 12 Apr 2019	1556873243-3178	@PTPetra	Alex Venz		we're only a couple months away from the 7th anniversary of the start of @tesla model s deliveries. i would say time files, but it feels like the bulk of the auto industry has been mostly standing still. pic.twitter.com/wbgwewjbog	we're only a couple months away from the 7th anniversary of the start of @tesla model s deliveries. i would say time files, but it feels like the bulk of the auto industry has been mostly standing still. pic.twitter.com/wbgwewjbog	0.75	positive	0.25
611	3:06	12/04/19	3569	3:06 PM - 12 Apr 2019	1556873243-3161	@Tm3Betty	TM3 Betty		top 5 problems with my @tesla model 3: 1. i can not afford autopilot or full self driving 2. i can not afford a full clear bra to protect its natural beauty 3. the strain on my relationship from constantly talking about my amazing car 4. insurance (worrh it) 5. only having one	top 5 problems with my @tesla model 3: 1. i can not afford autopilot or full self driving 2. i can not afford a full clear bra to protect its natural beauty 3. the strain on my relationship from constantly talking about my amazing car 4. insurance (worrh it) 5. only having one	0.5770833329999999	positive	0.25
612	6:01	12/04/19	3457	6:01 PM - 12 Apr 2019	1556873243-3155	@thedogist	The Dogist		adoptable: cooper, german shepherd mix (3 y/o) via @hwac , rancho santa fe, ca hes a lover with a lot of energy who wants a chance to win your heart. special thanks to @tesla for loaning us their model x for this #rescueridepic.twitter.com/gza3linf7w	adoptable: cooper, german shepherd mix (3 y/o) via @hwac , rancho santa fe, ca hes a lover with a lot of energy who wants a chance to win your heart. special thanks to @tesla for loaning us their model x for this #rescueridepic.twitter.com/gza3linf7w	0.254285714	positive	0.311428571
613	4:29	12/04/19	3303	4:29 AM - 12 Apr 2019	1556873243-3185	@McHoffa	Mike Hoffman		over a year and 27,000 miles and i love this car more than when it was new. thanks @elonmusk @tesla #tesla #model3 #thxelonpic.twitter.com/atyydtszix	over a year and 27,000 miles and i love this car more than when it was new. thanks @elonmusk @tesla #tesla #model3 #thxelonpic.twitter.com/atyydtszix	0.438636364	positive	0.334090909
614	1:56	12/04/19	3191	1:56 PM - 12 Apr 2019	1556873243-3162	@ICannot_Enough	James Stephenson		its true. most people still dont know enough about tesla to consider buying one. but as time passes and tesla owners take their friends, family, and co-workers for rides, more people will. word-of-mouth advertising + organic growth + autonomy = teslas growth strategy.pic.twitter.com/smmmkaisyr	its true. most people still dont know enough about tesla to consider buying one. but as time passes and tesla owners take their friends, family, and co-workers for rides, more people will. word-of-mouth advertising + organic growth + autonomy = teslas growth strategy.pic.twitter.com/smmmkaisyr	0.5375	positive	0.3375
615	2:06	12/04/19	2722	2:06 AM - 12 Apr 2019	1556873243-3189	@Bert__P	Bert Peters		it's almost an insult to call this a 'car', it's so much more! no words... thanks @elonmusk @tesla amazing design @woodhaus2 ! @mkbhd , matte black everything, did i do it right? :d #tesla #model3 #matteblackeverythingpic.twitter.com/dh5eipjugd	it's almost an insult to call this a 'car', it's so much more! no words... thanks @elonmusk @tesla amazing design @woodhaus2 ! @mkbhd , matte black everything, did i do it right? :d #tesla #model3 #matteblackeverythingpic.twitter.com/dh5eipjugd	0.513809524	positive	0.338809524
616	11:11	12/04/19	3252	11:11 AM - 12 Apr 2019	1556873243-3173	@dirtnapdragon	Max Richter		so what about the rest of us who bought it at full price? @elonmusk	so what about the rest of us who bought it at full price? @elonmusk	0.55	positive	0.35
617	5:42	12/04/19	2845	5:42 PM - 12 Apr 2019	1556873243-3156	@Jw85745225	TSLA 4 LIFE		had the #tesla model s waiting for me in the driveway. when i stepped outside i couldn't resist taking this sunrise picture with this amazing car. thanks @elonmusk and @tesla for this car!!!! pic.twitter.com/awxpdmlsjh	had the #tesla model s waiting for me in the driveway. when i stepped outside i couldn't resist taking this sunrise picture with this amazing car. thanks @elonmusk and @tesla for this car!!!! pic.twitter.com/awxpdmlsjh	0.38333333299999994	positive	0.36276041700000006
618	7:14	12/04/19	3405	7:14 PM - 12 Apr 2019	1556873243-3149	@MFrunker	Tesla Mother Frunker		sure i paid more, but i also got an update that increased my range, acceleration and performance all for free. that also doesn't count the countless improvements. overall, i'm still happy.	sure i paid more, but i also got an update that increased my range, acceleration and performance all for free. that also doesn't count the countless improvements. overall, i'm still happy.	0.614814815	positive	0.36666666700000006
619	10:27	12/04/19	2647	10:27 AM - 12 Apr 2019	1556873243-3174	@Senator_Hurtado	Senator Melissa Hurtado		thank you to @tesla & @gridalt_ie for the great work you do in the central valley. today, we are installing solar panels for a low-income family in fresno.pic.twitter.com/zlbqvemoyv	thank you to @tesla & @gridalt_ie for the great work you do in the central valley. today, we are installing solar panels for a low-income family in fresno.pic.twitter.com/zlbqvemoyv	0.5	positive	0.4
620	10:20	12/04/19	2721	10:20 PM - 12 Apr 2019	1556873243-3146	@raulv48	Raul		this doesnt look good! anyone else seen this before? i had to do a soft reboot. #tesla @elonmusk @tesla pic.twitter.com/d7r9r8grnu	this doesnt look good! anyone else seen this before? i had to do a soft reboot. #tesla @elonmusk @tesla pic.twitter.com/d7r9r8grnu	0.475	positive	0.4875
621	1:20	12/04/19	3177	1:20 AM - 12 Apr 2019	1556873243-3192	@helipilotpat	Patrick Riva 🌸 🚗 🔋 🔌 🏡 ☀️		just pulled the trigger on a model 3 sr plus. so happy!! thanks @elonmusk and @tesla and all the supporters! @nykchannel @model3owners @evrevshow @teslarati @teslatunity @teslabros @i1tesla @electrekco @insideevs @marc_benton @nextmove_de @gfilche @teslapodcastpic.twitter.com/zzs9flxc4p	just pulled the trigger on a model 3 sr plus. so happy!! thanks @elonmusk and @tesla and all the supporters! @nykchannel @model3owners @evrevshow @teslarati @teslatunity @teslabros @i1tesla @electrekco @insideevs @marc_benton @nextmove_de @gfilche @teslapodcastpic.twitter.com/zzs9flxc4p	0.6	positive	0.625
622	8:19	12/04/19	2642	8:19 AM - 12 Apr 2019	1556873243-3177	@dodiewill2	✨Dodie Williams ✨		i love this idea. i would also love to compose a couple pieces of music for sentry mode. (or even hold a contest for tesla owners to submit for you or a team to judge and pick the best)	i love this idea. i would also love to compose a couple pieces of music for sentry mode. (or even hold a contest for tesla owners to submit for you or a team to judge and pick the best)	0.5	positive	0.666666667
623	8:08	12/04/19	3292	8:08 AM - 12 Apr 2019	1556873243-3180	@elonmusk	Elon Musk		good point	good point	0.6	positive	0.7
624	1:31	12/04/19	2663	1:31 AM - 12 Apr 2019	1556873243-3191	@PaulMaric	Paul Maric		5 evs go up against 1 diesel suv. which of these manages to meet or better its official fuel/energy use claim? the results may surprise you! it's @renaultau zoe v @nissan_aus leaf v @jaguaraus i-pace v @tesla model s v @hyundaiaus ioniq v hyundai santa fe!	5 evs go up against 1 diesel suv. which of these manages to meet or better its official fuel/energy use claim? the results may surprise you! it's @renaultau zoe v @nissan_aus leaf v @jaguaraus i-pace v @tesla model s v @hyundaiaus ioniq v hyundai santa fe!	0.5	positive	0.78125
625	5:52	11/04/19	3536	5:52 PM - 11 Apr 2019	1556873243-3202	@FrunkYea	FrunkYea		i guess were not good enough of a salesman weve literally tried to tell him whats up for the past 2 yrs. @elonmusk how to close deals on tesla... invite them to spacex launch	i guess were not good enough of a salesman weve literally tried to tell him whats up for the past 2 yrs. @elonmusk how to close deals on tesla... invite them to spacex launch	0.45	negative	-0.2
626	7:25	11/04/19	3162	7:25 AM - 11 Apr 2019	1556873243-3222	@Jmontana819	Joshua David Montana		notice trade listed below - its not included 6 days later they ask for the difference. @tesla @elonmusk is that normal? had to return x, pay negative equity now wait for return 30 days to then get a new car.??pic.twitter.com/8grayjymhm	notice trade listed below - its not included 6 days later they ask for the difference. @tesla @elonmusk is that normal? had to return x, pay negative equity now wait for return 30 days to then get a new car.??pic.twitter.com/8grayjymhm	0.376136364	neutral	-0.003409091
627	10:01	11/04/19	2651	10:01 AM - 11 Apr 2019	1556873243-3220	@SteveWestly	Steve Westly		finally, a @tesla for the cousin eddie in your family.	finally, a @tesla for the cousin eddie in your family.	1.0	neutral	0.0
628	10:52	11/04/19	2688	10:52 PM - 11 Apr 2019	1556873243-3194	@ZoePionierin	Jana 🖖🏼		german car makers brace yourselves! the #teslamodel3 rwd mid range (standard plus) is coming to europe. you can now order a @tesla for as low as 45.480 euros (). that is cheaper as a comparable mercedes c-class, bmw 3-series or audi a4. pic.twitter.com/lg6x9ssu9p	german car makers brace yourselves! the #teslamodel3 rwd mid range (standard plus) is coming to europe. you can now order a @tesla for as low as 45.480 euros (). that is cheaper as a comparable mercedes c-class, bmw 3-series or audi a4. pic.twitter.com/lg6x9ssu9p	0.075	neutral	0.0
629	6:54	11/04/19	2807	6:54 AM - 11 Apr 2019	1556873243-3223	@reveal	Reveal		2/ weve already reported that @tesla burnished its safety record by hiding workers injuries ...	2/ weve already reported that @tesla burnished its safety record by hiding workers injuries ...	0.0	neutral	0.0
630	12:29	11/04/19	3106	12:29 PM - 11 Apr 2019	1556873243-3212	@MinimalDuck	Arash Malek 🦆		if i had to pick a loaner car and my choice of cars was, lambo, ferrari, bently, rolls royce or model 3 i would pick the model 3 without hesitation, anyone else feel this way? @tesla @elonmusk	if i had to pick a loaner car and my choice of cars was, lambo, ferrari, bently, rolls royce or model 3 i would pick the model 3 without hesitation, anyone else feel this way? @tesla @elonmusk	0.0	neutral	0.0
631	2:59	11/04/19	3356	2:59 PM - 11 Apr 2019	1556873243-3206	@Teslatunity	Teslatunity		you know youre a @tesla owner when... you drop off the rental car and realize 15 minutes later that you never turned it off	you know youre a @tesla owner when... you drop off the rental car and realize 15 minutes later that you never turned it off	0.0	neutral	0.0
632	8:02	11/04/19	3680	8:02 PM - 11 Apr 2019	1556873243-3200	@jsanderson	Jordan Anderson		never going to be offered? it has been offered for weeks now!	never going to be offered? it has been offered for weeks now!	0.0	neutral	0.0
633	9:01	11/04/19	3708	9:01 PM - 11 Apr 2019	1556873243-3198	@ArtemR	Artem Russakovskii		model 3 leases are here! this signals that the purchase demand has now fallen enough for @tesla to move to phase 2, which is leasing, to capture all those potential customers unwilling to buy.	model 3 leases are here! this signals that the purchase demand has now fallen enough for @tesla to move to phase 2, which is leasing, to capture all those potential customers unwilling to buy.	0.75	neutral	0.0
634	2:39	11/04/19	3639	2:39 PM - 11 Apr 2019	1556873243-3208	@DMPicone	Derek		wow, @elonmusk has got to get these software bugs under control. @tesla is going to end up killing someone soon. my car just lost all power and brakes at 60mph! that is not normal.	wow, @elonmusk has got to get these software bugs under control. @tesla is going to end up killing someone soon. my car just lost all power and brakes at 60mph! that is not normal.	0.825	neutral	0.025
635	2:20	11/04/19	3063	2:20 PM - 11 Apr 2019	1556873243-3210	@DavidHiltonLA	David Hilton		@elonmusk & @tesla after waiting over a year for the tesla roof, i finally got my call today only to find out you dont offer financing for the roof? the sales rep said i would have to pay $100k-$150k for the new roof. how do you launch a product without offering financing?	@elonmusk & @tesla after waiting over a year for the tesla roof, i finally got my call today only to find out you dont offer financing for the roof? the sales rep said i would have to pay $100k-$150k for the new roof. how do you launch a product without offering financing?	0.818181818	neutral	0.045454545
636	12:21	11/04/19	2806	12:21 PM - 11 Apr 2019	1556873243-3213	@MikeFlo46795160	Mike Flores		pana & gov't subsidies have been @tesla's lifeline. "so, tesla's obligation to panasonic amounts to about one-third of its equity value, and there is one major problem with that commitment: those lithium-ion cells need to go somewhere." $tsla $tslaq	pana & gov't subsidies have been @tesla's lifeline. "so, tesla's obligation to panasonic amounts to about one-third of its equity value, and there is one major problem with that commitment: those lithium-ion cells need to go somewhere." $tsla $tslaq	0.5	neutral	0.0625
637	6:54	11/04/19	2729	6:54 AM - 11 Apr 2019	1556873243-3224	@reveal	Reveal		1/ a new whistleblower tells us how @tesla pressured its doctor to change medical determinations for employee injuries. she said the doctor went along with the companys wishes.	1/ a new whistleblower tells us how @tesla pressured its doctor to change medical determinations for employee injuries. she said the doctor went along with the companys wishes.	0.22727272699999998	neutral	0.06818181799999999
638	12:48	11/04/19	3386	12:48 PM - 11 Apr 2019	1556873243-3211	@soundanswer	Erik J. Martin		my 6yo #kia is worth less than $10k but my 1yo #tesla is worth over $45k, yet the @tesla cost less to insure, thanks to active safety features, #autopilot, etc. #ev ownership is more affordable simply put!pic.twitter.com/baepxkih7s	my 6yo #kia is worth less than $10k but my 1yo #tesla is worth over $45k, yet the @tesla cost less to insure, thanks to active safety features, #autopilot, etc. #ev ownership is more affordable simply put!pic.twitter.com/baepxkih7s	0.24880952399999998	positive	0.10416666699999999
639	10:38	11/04/19	3306	10:38 AM - 11 Apr 2019	1556873243-3217	@whatsinside	WHAT'S INSIDE?		been super impressed with the @tesla team for this reward trip to see falcon heavy. headed back to the site in a few hours. pic.twitter.com/hagxgb8svr	been super impressed with the @tesla team for this reward trip to see falcon heavy. headed back to the site in a few hours. pic.twitter.com/hagxgb8svr	0.45333333299999995	positive	0.18666666699999998
640	6:10	11/04/19	2808	6:10 AM - 11 Apr 2019	1556873243-3226	@_jameshatfield_	James Hatfield		whats absurdly funny about this is that the real headline is tesla and panasonic achieve planned 35gwh battery production output and consider increasing by 50% through 2020	whats absurdly funny about this is that the real headline is tesla and panasonic achieve planned 35gwh battery production output and consider increasing by 50% through 2020	0.65	positive	0.225
641	11:18	11/04/19	3006	11:18 AM - 11 Apr 2019	1556873243-3215	@targetspecies	James Arado ⚡		april has been absolutely incredible!!! my beautiful baby girl ailey was born on the 2nd and only 1 week later we take delivery of our new @tesla #model3. what an emotional rollercoaster! thanks @elonmusk for making her future sustainable and building such a fun ride.pic.twitter.com/dw9o1u4y6y	april has been absolutely incredible!!! my beautiful baby girl ailey was born on the 2nd and only 1 week later we take delivery of our new @tesla #model3. what an emotional rollercoaster! thanks @elonmusk for making her future sustainable and building such a fun ride.pic.twitter.com/dw9o1u4y6y	0.457231405	positive	0.226033058
642	11:29	11/04/19	2608	11:29 AM - 11 Apr 2019	1556873243-3214	@reveal	Reveal		the latest in our ongoing @tesla investigation: the company pressured its medical clinic to dismiss worker injuries, denying them workers comp.	the latest in our ongoing @tesla investigation: the company pressured its medical clinic to dismiss worker injuries, denying them workers comp.	0.45	positive	0.25
643	6:05	11/04/19	3456	6:05 AM - 11 Apr 2019	1556873243-3227	@reveal	Reveal		new: a whistleblower tells us that @tesla pressured its doctor to make sure the company wasnt on the hook for certain injured workers.	new: a whistleblower tells us that @tesla pressured its doctor to make sure the company wasnt on the hook for certain injured workers.	0.638287638	positive	0.28354978399999997
644	5:48	11/04/19	3759	5:48 PM - 11 Apr 2019	1556873243-3203	@SteveSasman	Steve Sasman		on the @tesla @spacex bus back from an amazingly successful launch, @frunkyea s dad was so inspired he bought a new model x on his phone! @elonmuskpic.twitter.com/agjlxzhzyh	on the @tesla @spacex bus back from an amazingly successful launch, @frunkyea s dad was so inspired he bought a new model x on his phone! @elonmuskpic.twitter.com/agjlxzhzyh	0.46818181799999997	positive	0.306818182
645	10:20	11/04/19	2920	10:20 AM - 11 Apr 2019	1556873243-3219	@willCIR	Will Evans		new: whistleblower says @tesla pressured doctor to dismiss injuries - and doctor overruled his staff to make tesla happy. and here's the financial motivation: tesla lowers its workers' comp costs - and the doctor gets tesla's business.	new: whistleblower says @tesla pressured doctor to dismiss injuries - and doctor overruled his staff to make tesla happy. and here's the financial motivation: tesla lowers its workers' comp costs - and the doctor gets tesla's business.	0.484848485	positive	0.312121212
646	3:51	11/04/19	2936	3:51 PM - 11 Apr 2019	1556873243-3205	@arctechinc	James Locke		congratulations @spacex, @elonmusk and the entire team. our first live launch and that was amazing! thank you @tesla and @maxpinelli! cheers!pic.twitter.com/jwdb0zvt1p	congratulations @spacex, @elonmusk and the entire team. our first live launch and that was amazing! thank you @tesla and @maxpinelli! cheers!pic.twitter.com/jwdb0zvt1p	0.589583333	positive	0.330965909
647	3:35	11/04/19	2658	3:35 AM - 11 Apr 2019	1556873243-3231	@PatrickMcGee_	Patrick McGee		huge story, worrying development: @tesla and @panasonic freeze plans to expand capacity at the gigafactory. panasonic also suspends investment in tesla's shanghai plant.	huge story, worrying development: @tesla and @panasonic freeze plans to expand capacity at the gigafactory. panasonic also suspends investment in tesla's shanghai plant.	0.9	positive	0.4
648	9:17	11/04/19	3753	9:17 PM - 11 Apr 2019	1556873243-3197	@mortchad	Chad Mortensen		i am sure theres gonna be a bunch of haters but i rather like all the details in the post. it all really seems to make sense to me. @tesla makes amazing cars and thank you @elonmusk for making this reality.	i am sure theres gonna be a bunch of haters but i rather like all the details in the post. it all really seems to make sense to me. @tesla makes amazing cars and thank you @elonmusk for making this reality.	0.662962963	positive	0.433333333
649	10:32	11/04/19	3012	10:32 PM - 11 Apr 2019	1556873243-3196	@lithiumforum	Dirk Harbecke		the demand for #battery cells remains very high. this sounds more like a negotiation tactics of @panasonic towards @tesla - with more and more car makers looking for tier 1 battery cells. interesting story to follow. #lithium #ev $rck #emobility	the demand for #battery cells remains very high. this sounds more like a negotiation tactics of @panasonic towards @tesla - with more and more car makers looking for tier 1 battery cells. interesting story to follow. #lithium #ev $rck #emobility	0.5404	positive	0.4416
650	4:08	11/04/19	3390	4:08 AM - 11 Apr 2019	1556873243-3230	@HToranaga	Hoshi_Toranaga		after a month: my @tesla model 3 is the most awesome purchase i have ever made in my life. i have never owned anything that continues to improve and be more fun with every update. this is the most fun you can have driving and even just sitting in it. thanks @elonmuskpic.twitter.com/tbol8kjbnp	after a month: my @tesla model 3 is the most awesome purchase i have ever made in my life. i have never owned anything that continues to improve and be more fun with every update. this is the most fun you can have driving and even just sitting in it. thanks @elonmuskpic.twitter.com/tbol8kjbnp	0.44285714299999995	positive	0.471428571
651	5:47	11/04/19	2704	5:47 AM - 11 Apr 2019	1556873243-3229	@azigos	Rodrigo Garcia		i had my first taxi drive in a beautiful @tesla car. it has completely changed my definition of executive car service @elonmusk thank you for giving us this great experience.pic.twitter.com/ttzppxuhto	i had my first taxi drive in a beautiful @tesla car. it has completely changed my definition of executive car service @elonmusk thank you for giving us this great experience.pic.twitter.com/ttzppxuhto	0.620833333	positive	0.5
652	10:36	11/04/19	2984	10:36 AM - 11 Apr 2019	1556873243-3218	@JAGNevada1	JAG Nevada		today, 50 jag seniors are interviewing for positions at the @tesla gigafactory in @cityofsparks. this is an ongoing partnership, connecting career-ready youth with a world class organization that provides meaningful career paths. onstage are jag nv alumni.pic.twitter.com/08vxtppnt8	today, 50 jag seniors are interviewing for positions at the @tesla gigafactory in @cityofsparks. this is an ongoing partnership, connecting career-ready youth with a world class organization that provides meaningful career paths. onstage are jag nv alumni.pic.twitter.com/08vxtppnt8	0.5	positive	0.5
653	10:41	11/04/19	3785	10:41 PM - 11 Apr 2019	1556873243-3195	@thejamesmax	James Max		miss me? heres my latest @ftmoney column. should i buy a @tesla to avoid paying congestion charge? >> #richpeoplesproblems	miss me? heres my latest @ftmoney column. should i buy a @tesla to avoid paying congestion charge? >> #richpeoplesproblems	0.9	positive	0.5
654	7:58	11/04/19	2838	7:58 PM - 11 Apr 2019	1556873243-3201	@getjeda	Jeda Wireless Pad		good news, jeda wireless pad is now compatible with all @tesla model 3 lineup.	good news, jeda wireless pad is now compatible with all @tesla model 3 lineup.	0.6	positive	0.7
655	10:56	11/04/19	3431	10:56 AM - 11 Apr 2019	1556873243-3216	@Paulskemp	Paul S. Kemp		took a @tesla model x for a test drive today. that is a remarkable vehicle.	took a @tesla model x for a test drive today. that is a remarkable vehicle.	0.75	positive	0.75
656	6:13	11/04/19	3441	6:13 AM - 11 Apr 2019	1556873243-3225	@HemantG61521286	HG		seems so irrelevant now ! @elonmusk @tesla pic.twitter.com/ygqqfae5lw	seems so irrelevant now ! @elonmusk @tesla pic.twitter.com/ygqqfae5lw	1.0	negative	-0.625
657	4:26	11/04/19	3358	4:26 PM - 11 Apr 2019	1556873243-3204	@Tesla	Tesla		congratulations to the @spacex team on today's successful launch!	congratulations to the @spacex team on today's successful launch!	0.95	positive	0.9375
658	8:38	10/04/19	3744	8:38 PM - 10 Apr 2019	1556873243-3236	@Erdayastronaut	Everyday Astronaut		kinda bummed #falconheavy didnt launch today, but at least i got the chance to catch the #iss flying over @nasas vab with a @tesla model x hope it launches tomorrow @spacex @elonmusk @frunkyeapic.twitter.com/qo3qfsc1ci at launch pad 39a (lc-39a)	kinda bummed #falconheavy didnt launch today, but at least i got the chance to catch the #iss flying over @nasas vab with a @tesla model x hope it launches tomorrow @spacex @elonmusk @frunkyeapic.twitter.com/qo3qfsc1ci at launch pad 39a (lc-39a)	0.4	negative	-0.3
659	10:28	10/04/19	3361	10:28 AM - 10 Apr 2019	1556873243-3257	@Erdayastronaut	Everyday Astronaut		when this thing hits 88 mph, youre gonna see some serious s#*%!!! #falconheavy - thanks @thefavoritist for the photo and @frunkyea for the @tesla model x rental pic.twitter.com/4xygznnl0a at launch pad 39a (lc-39a)	when this thing hits 88 mph, youre gonna see some serious s#*%!!! #falconheavy - thanks @thefavoritist for the photo and @frunkyea for the @tesla model x rental pic.twitter.com/4xygznnl0a at launch pad 39a (lc-39a)	0.433333333	negative	-0.225520833
660	12:42	10/04/19	2975	12:42 PM - 10 Apr 2019	1556873243-3250	@kansasgrad	Anne Weintraub		how does @tesla service center lose a tire??? i've been driving on a loaner for over 3 months waiting for a simple patch on a flat. every time i call i get a new story and now today you can't seem to find my tire/wheel? this is crazy! @elonmusk	how does @tesla service center lose a tire??? i've been driving on a loaner for over 3 months waiting for a simple patch on a flat. every time i call i get a new story and now today you can't seem to find my tire/wheel? this is crazy! @elonmusk	0.387337662	negative	-0.14772727300000002
661	9:43	10/04/19	3285	9:43 AM - 10 Apr 2019	1556873243-3258	@FreeTradeBryan	Bryan Riley		carmakers in support of sec. 232 tariffs: carmakers opposed to sec. 232 tariffs: @ford @gm @fcagroup @honda @toyotapolicy @toyota @subaru_usa @vw @hyundai @kia @bmwusa @mercedesbenzusa @volvocarusa (couldn't find info for @tesla) cc @globlautomkrs @usautocouncil @auto_alliance pic.twitter.com/5ltdti0cpq	carmakers in support of sec. 232 tariffs: carmakers opposed to sec. 232 tariffs: @ford @gm @fcagroup @honda @toyotapolicy @toyota @subaru_usa @vw @hyundai @kia @bmwusa @mercedesbenzusa @volvocarusa (couldn't find info for @tesla) cc @globlautomkrs @usautocouncil @auto_alliance pic.twitter.com/5ltdti0cpq	0.6	negative	-0.1
662	8:44	10/04/19	3572	8:44 PM - 10 Apr 2019	1556873243-3235	@BENBALLER	BEN BALLER™		google? tesla service couldnt open the manual release. again. manual release on front doors failed. falcon doors werent an option due to my size and 3 baby seats blocking it. regardless. i pay $170k for a car it shouldnt be that hard. have a nice night and suck a dick	google? tesla service couldnt open the manual release. again. manual release on front doors failed. falcon doors werent an option due to my size and 3 baby seats blocking it. regardless. i pay $170k for a car it shouldnt be that hard. have a nice night and suck a dick	0.543333333	neutral	-0.06333333299999999
663	2:18	10/04/19	3809	2:18 AM - 10 Apr 2019	1556873243-3267	@reviews_experts	REVIEWS.IO		@tesla model x 1000 mile car. so many problems. dangerous. should not be on the road pic.twitter.com/1rokemzf75	@tesla model x 1000 mile car. so many problems. dangerous. should not be on the road pic.twitter.com/1rokemzf75	0.7	neutral	-0.05
664	4:00	10/04/19	3421	4:00 PM - 10 Apr 2019	1556873243-3244	@tesla_truth	Steve Jobs		why the fuck is my tesla navigation telling me to get off and take the surface streets? i dont care if it takes 5 more years, just take the highway and stay on autopilot @elonmusk @tesla add this to the shit list please	why the fuck is my tesla navigation telling me to get off and take the surface streets? i dont care if it takes 5 more years, just take the highway and stay on autopilot @elonmusk @tesla add this to the shit list please	0.6333333329999999	neutral	-0.033333333
665	2:17	10/04/19	2691	2:17 PM - 10 Apr 2019	1556873243-3247	@CobyPal	Coby Palivathukal		a @tesla model s created in #ar using @spatiate_app for @magicleap	a @tesla model s created in #ar using @spatiate_app for @magicleap	0.0	neutral	0.0
666	6:47	10/04/19	2786	6:47 PM - 10 Apr 2019	1556873243-3240	@Manic_Marge	Marge 🏁		the puppy closes falcon wings with paws pic.twitter.com/2vwjmrgli3	the puppy closes falcon wings with paws pic.twitter.com/2vwjmrgli3	0.0	neutral	0.0
667	8:42	10/04/19	2879	8:42 AM - 10 Apr 2019	1556873243-3261	@Yaghus2	Yaghus		price of sunshine remains stable.	price of sunshine remains stable.	0.0	neutral	0.0
668	7:54	10/04/19	3089	7:54 PM - 10 Apr 2019	1556873243-3238	@CDuffendack	Colby Duffendack		i was talking to my girlfriend and she asked if the tesla model x came without butterfly doors because she doesnt want to be too showy, i said baby its a tesla its showy, besides the butterfly doors are made to knock out the peasants @elonmusk @tesla	i was talking to my girlfriend and she asked if the tesla model x came without butterfly doors because she doesnt want to be too showy, i said baby its a tesla its showy, besides the butterfly doors are made to knock out the peasants @elonmusk @tesla	0.0	neutral	0.0
669	12:07	10/04/19	3301	12:07 PM - 10 Apr 2019	1556873243-3253	@Strippin	Sam Thorne		bro that's not a charger that's a coffin	bro that's not a charger that's a coffin	0.0	neutral	0.0
670	5:04	10/04/19	3839	5:04 AM - 10 Apr 2019	1556873243-3262	@CGasparino	Charles Gasparino		excellent point here re @tesla: "the worlds traditional car industry, even as it continues to churn out 79 million vehicles annually, has been incentivized everywhere to divert some of its profits to making life miserable for the one company" $tsla	excellent point here re @tesla: "the worlds traditional car industry, even as it continues to churn out 79 million vehicles annually, has been incentivized everywhere to divert some of its profits to making life miserable for the one company" $tsla	0.916666667	neutral	0.0
671	1:20	10/04/19	3020	1:20 PM - 10 Apr 2019	1556873243-3249	@monicasdfghjk	monica		haha i took similar shots of my baby under the dinky single tree in my work parking lot pic.twitter.com/mr6vj50tfe	haha i took similar shots of my baby under the dinky single tree in my work parking lot pic.twitter.com/mr6vj50tfe	0.304761905	neutral	0.042857143
672	2:05	10/04/19	3830	2:05 PM - 10 Apr 2019	1556873243-3248	@FredericLambert	Fred Lambert		over 36 months after reserving the car and 7 months after delivery, my @tesla model 3 is now complete with spoiler and badge. pic.twitter.com/lnrzzqijf2	over 36 months after reserving the car and 7 months after delivery, my @tesla model 3 is now complete with spoiler and badge. pic.twitter.com/lnrzzqijf2	0.4	positive	0.1
673	3:31	10/04/19	2985	3:31 PM - 10 Apr 2019	1556873243-3245	@InsideEVs	InsideEVs		--- electric car holy grail: the facts show no one can top @tesla --- theres really no way to frame it differently. tesla is way ahead.	--- electric car holy grail: the facts show no one can top @tesla --- theres really no way to frame it differently. tesla is way ahead.	0.433333333	positive	0.133333333
674	12:42	10/04/19	3297	12:42 PM - 10 Apr 2019	1556873243-3251	@ArcBlock_io	ArcBlock		like @tesla we are already preparing another liftoff. stay tuned to learn what's new at @arcblock_io as we reinvent the blockchain experience. this friday, 3pm pst. thanks for our partners @azure @awscloud @upyun2 and more.pic.twitter.com/bmb9akui0k	like @tesla we are already preparing another liftoff. stay tuned to learn what's new at @arcblock_io as we reinvent the blockchain experience. this friday, 3pm pst. thanks for our partners @azure @awscloud @upyun2 and more.pic.twitter.com/bmb9akui0k	0.327272727	positive	0.168181818
675	2:30	10/04/19	3562	2:30 PM - 10 Apr 2019	1556873243-3246	@teslatidbits	Tesla Tidbits		software 2018.50.6, ap1 hardware. @tesla's older hardware is plenty capable still! pic.twitter.com/2vlfawpz2k	software 2018.50.6, ap1 hardware. @tesla's older hardware is plenty capable still! pic.twitter.com/2vlfawpz2k	0.36666666700000006	positive	0.208333333
676	11:21	10/04/19	3180	11:21 AM - 10 Apr 2019	1556873243-3254	@HenryEPayne	Henry Payne		model 3 upgrade: new michelin super sports, gray wheels, and performance pads for my @tesla. @detoitnews pic.twitter.com/sj4bk2revx	model 3 upgrade: new michelin super sports, gray wheels, and performance pads for my @tesla. @detoitnews pic.twitter.com/sj4bk2revx	0.560606061	positive	0.234848485
677	8:51	10/04/19	3714	8:51 AM - 10 Apr 2019	1556873243-3259	@craigcoker_	Craig Coker		thankfull for a good winter which brought our vegetation back to life in california. and thanks to @tesla and @elonmusk for developing eco friendly vehicles so we can excel our transition to a better sustainable future. #zeroemissions #ecofriendly #sustainableliving #teslamotorspic.twitter.com/4ydibauyis	thankfull for a good winter which brought our vegetation back to life in california. and thanks to @tesla and @elonmusk for developing eco friendly vehicles so we can excel our transition to a better sustainable future. #zeroemissions #ecofriendly #sustainableliving #teslamotorspic.twitter.com/4ydibauyis	0.320833333	positive	0.29583333300000003
678	3:23	10/04/19	3082	3:23 AM - 10 Apr 2019	1556873243-3266	@_thomas_john_	Thomas John		the @tesla @model3 has now also arrived in my mobility future (no, mobility present) in . many thanks to @elonmusk and #tesla for this great #model3 experience.pic.twitter.com/hus4eox0pk	the @tesla @model3 has now also arrived in my mobility future (no, mobility present) in . many thanks to @elonmusk and #tesla for this great #model3 experience.pic.twitter.com/hus4eox0pk	0.315	positive	0.3
679	12:29	10/04/19	2759	12:29 PM - 10 Apr 2019	1556873243-3252	@el_dimitrieva	Elena Dimitrieva		when i see tesla owners posting pictures of their cars, i have a feeling like they are talking about a new family member. i mean...yeah, ok, everyone is excited about buying a new car, but @tesla... is pure love.	when i see tesla owners posting pictures of their cars, i have a feeling like they are talking about a new family member. i mean...yeah, ok, everyone is excited about buying a new car, but @tesla... is pure love.	0.543181818	positive	0.310335498
680	4:22	10/04/19	3078	4:22 AM - 10 Apr 2019	1556873243-3264	@KatherineMABC13	Katherine Marchand		high-tech tesla: a thief was caught on camera and then arrested thanks to one of @tesla's latest software updates.	high-tech tesla: a thief was caught on camera and then arrested thanks to one of @tesla's latest software updates.	0.55	positive	0.35
681	6:22	10/04/19	3755	6:22 PM - 10 Apr 2019	1556873243-3241	@thedogist	The Dogist		were going on another #rescueride this week in california! well be transporting a stray mom and her six puppies from fresno to san diego, ca to @hwac to find homes. @tesla was awesome enough to loan us their model x p100d to cruise in and try out their new #dogmodepic.twitter.com/f6tpdcanap	were going on another #rescueride this week in california! well be transporting a stray mom and her six puppies from fresno to san diego, ca to @hwac to find homes. @tesla was awesome enough to loan us their model x p100d to cruise in and try out their new #dogmodepic.twitter.com/f6tpdcanap	0.651515152	positive	0.378787879
682	8:01	10/04/19	2630	8:01 PM - 10 Apr 2019	1556873243-3237	@CEOmPatel	Om Patel		@elonmusk @tesla i tried ap today for the first time and i am very amazed on how it handled everything from lane change etc. i dont have words for it as it was really freaking awesome. #teslamodel3 #tesla #model3pic.twitter.com/izu1ezyrqf	@elonmusk @tesla i tried ap today for the first time and i am very amazed on how it handled everything from lane change etc. i dont have words for it as it was really freaking awesome. #teslamodel3 #tesla #model3pic.twitter.com/izu1ezyrqf	0.45833333299999995	positive	0.4125
683	7:42	10/04/19	3470	7:42 PM - 10 Apr 2019	1556873243-3239	@SucherMiami	Teslarg		the day finally come.. gracias rafael @teslatino thank you the team of @model3owners @ianpavelko and off course brian @i1tesla for all the learning and to help me to make the best decision ever, to be part of @tesla family. i am so so happy. @elonmuskpic.twitter.com/bi1zaau3lj at tesla south florida	the day finally come.. gracias rafael @teslatino thank you the team of @model3owners @ianpavelko and off course brian @i1tesla for all the learning and to help me to make the best decision ever, to be part of @tesla family. i am so so happy. @elonmuskpic.twitter.com/bi1zaau3lj at tesla south florida	0.7666666670000001	positive	0.6
684	12:16	10/04/19	2622	12:16 AM - 10 Apr 2019	1556873243-3269	@mystealthXflies	Cheryl B.		this has been our goal since we signed on with @tesla energy. so fun to see with longer days & better weather! to spring & summer days ahead! to 100% sustainability! thank you & to @elonmusk and @tesla team! #lifegoals #zerofromgridpic.twitter.com/cfa6qu96qk	this has been our goal since we signed on with @tesla energy. so fun to see with longer days & better weather! to spring & summer days ahead! to 100% sustainability! thank you & to @elonmusk and @tesla team! #lifegoals #zerofromgridpic.twitter.com/cfa6qu96qk	0.35	positive	0.65
685	12:45	10/04/19	3465	12:45 AM - 10 Apr 2019	1556873243-3268	@widodh	Wido		after 5,5 years and over 250.000km my @tesla model ss breakpads have never been replaced and still havent worn out! regen breaking is awesome :-) pic.twitter.com/2qarfhbspg	after 5,5 years and over 250.000km my @tesla model ss breakpads have never been replaced and still havent worn out! regen breaking is awesome :-) pic.twitter.com/2qarfhbspg	1.0	positive	0.75
686	4:24	10/04/19	3199	4:24 PM - 10 Apr 2019	1556873243-3243	@DerekRasina	Derek Rasina		thank you employees @tesla for a great day at your factory! what an incredible facility and an impressive team. pic.twitter.com/fby3lp9bka	thank you employees @tesla for a great day at your factory! what an incredible facility and an impressive team. pic.twitter.com/fby3lp9bka	0.8833333329999999	positive	0.966666667
687	3:41	10/04/19	3115	3:41 AM - 10 Apr 2019	1556873243-3265	@reviews_experts	REVIEWS.IO		tesla uk support just said they have had multiple people calling in saying they have the same issue. very dangerous @bcc @cnn @tesla.	tesla uk support just said they have had multiple people calling in saying they have the same issue. very dangerous @bcc @cnn @tesla.	0.375	negative	-0.26
688	3:30	09/04/19	3186	3:30 PM - 9 Apr 2019	1556873243-3288	@ATeslaFanatic	FutureIsTesla		.@icbc #tesla s now do video surveillance when parked; caught 3 incidents over last week. also its practically impossible to steal a tesla since it gets tracked. does that help insurance? @ecoheliguy @teslainvernon @teslaarmy @teslaownersbc @tesla	.@icbc #tesla s now do video surveillance when parked; caught 3 incidents over last week. also its practically impossible to steal a tesla since it gets tracked. does that help insurance? @ecoheliguy @teslainvernon @teslaarmy @teslaownersbc @tesla	0.533333333	negative	-0.333333333
689	10:02	09/04/19	3857	10:02 AM - 9 Apr 2019	1556873243-3305	@tesla_raj	tesla_raj		holy crap! i judged noa no confirmation too early. a lane change to get into carpool lane wasnt working last couple days and today it initiated it early and did it! i think the neuralink learns! @elonmusk @tesla	holy crap! i judged noa no confirmation too early. a lane change to get into carpool lane wasnt working last couple days and today it initiated it early and did it! i think the neuralink learns! @elonmusk @tesla	0.36666666700000006	negative	-0.1859375
690	9:19	09/04/19	3148	9:19 AM - 9 Apr 2019	1556873243-3313	@mortchad	Chad Mortensen		hey @elonmusk guarantee me a @tesla semi delivery to my house and ill order another car today!!! oh yeah - one more request - i need to get a ride in the semi. thoughts? please!	hey @elonmusk guarantee me a @tesla semi delivery to my house and ill order another car today!!! oh yeah - one more request - i need to get a ride in the semi. thoughts? please!	0.75	negative	-0.17578125
691	12:27	09/04/19	2995	12:27 PM - 9 Apr 2019	1556873243-3300	@Latrilife	Latrilife		this is because they drive like morons i have hours of footage of this @elonmusk @tesla tell your employees to drive in these neighborhoods as if their children play in the same streets! that probably wouldnt do any good anyway, the fish stinks from the head	this is because they drive like morons i have hours of footage of this @elonmusk @tesla tell your employees to drive in these neighborhoods as if their children play in the same streets! that probably wouldnt do any good anyway, the fish stinks from the head	0.55625	negative	-0.175
692	2:49	09/04/19	3274	2:49 PM - 9 Apr 2019	1556873243-3290	@Seal2009	Seal		i don't know any other company with a ceo like this. upgrades products within few days only by seeing clients ask for it on twitter. how this guy has time...	i don't know any other company with a ceo like this. upgrades products within few days only by seeing clients ask for it on twitter. how this guy has time...	0.49166666700000006	negative	-0.108333333
693	1:00	09/04/19	3840	1:00 PM - 9 Apr 2019	1556873243-3296	@bonnienorman	Bonnie Norman		hopefully, when done, will be able to circle back & apply the improvements to existing lines. (i hate to see work not reused...)	hopefully, when done, will be able to circle back & apply the improvements to existing lines. (i hate to see work not reused...)	0.5083333329999999	negative	-0.1
694	3:00	09/04/19	3545	3:00 PM - 9 Apr 2019	1556873243-3289	@nealboudette	Neal Boudette		dominion cross-sell report says 3,263 new @tesla cars were registered in california in the month of march. that's up from 2,192 in feb, but it's still less than a week of production, and california is tesla's biggest market. $tsla $tslaq	dominion cross-sell report says 3,263 new @tesla cars were registered in california in the month of march. that's up from 2,192 in feb, but it's still less than a week of production, and california is tesla's biggest market. $tsla $tslaq	0.260606061	neutral	-0.015151515
695	9:17	09/04/19	2777	9:17 PM - 9 Apr 2019	1556873243-3275	@UltimoGT	Ultimo GT		british motor oil @youlikecarsuk @automotiveasset @carkeys_uk @screamingcars @gandalfwasme @avc_leasing @ja_autos @admarkuk @zdravkost @rafredarrows @realdonaldtrump @runnerservice @bgmotogp @formulaoneworld @crienaldavies @imperialcar @my_hpi@tesla @bmw	british motor oil @youlikecarsuk @automotiveasset @carkeys_uk @screamingcars @gandalfwasme @avc_leasing @ja_autos @admarkuk @zdravkost @rafredarrows @realdonaldtrump @runnerservice @bgmotogp @formulaoneworld @crienaldavies @imperialcar @my_hpi@tesla @bmw	0.0	neutral	0.0
696	10:22	09/04/19	3145	10:22 PM - 9 Apr 2019	1556873243-3272	@prophet_sound	prophet		if their dream car isnt a @tesla they arent the one	if their dream car isnt a @tesla they arent the one	0.0	neutral	0.0
697	12:42	09/04/19	3265	12:42 PM - 9 Apr 2019	1556873243-3297	@evdefender	EVent Horizon		sources: $tsla insiders already arepic.twitter.com/ngkmakefwq	sources: $tsla insiders already arepic.twitter.com/ngkmakefwq	0.0	neutral	0.0
698	12:38	09/04/19	3294	12:38 PM - 9 Apr 2019	1556873243-3298	@CGasparino	Charles Gasparino		sources: investors increasingly believe @tesla $tsla will have to raise money this year; company isnt commenting we discuss now @foxbusiness	sources: investors increasingly believe @tesla $tsla will have to raise money this year; company isnt commenting we discuss now @foxbusiness	0.0	neutral	0.0
699	8:45	09/04/19	3300	8:45 AM - 9 Apr 2019	1556873243-3316	@teslaownersSV	Tesla Owners Silicon Valley		would you order another @tesla just to get it delivered by another @tesla? pic.twitter.com/w1c3pngpy3	would you order another @tesla just to get it delivered by another @tesla? pic.twitter.com/w1c3pngpy3	0.0	neutral	0.0
700	9:20	09/04/19	3338	9:20 AM - 9 Apr 2019	1556873243-3312	@craigcoker_	Craig Coker		time-lapse tuesday! shot this in my @tesla #model3 @elonmuskpic.twitter.com/dtebhhapmu	time-lapse tuesday! shot this in my @tesla #model3 @elonmuskpic.twitter.com/dtebhhapmu	0.0	neutral	0.0
701	12:35	09/04/19	3367	12:35 PM - 9 Apr 2019	1556873243-3299	@bombero1394	MAXX Q		need i explain why i drive my @tesla 99.9 % of the time? no er. pic.twitter.com/rqt1pnp6gp	need i explain why i drive my @tesla 99.9 % of the time? no er. pic.twitter.com/rqt1pnp6gp	0.0	neutral	0.0
702	9:15	09/04/19	3455	9:15 PM - 9 Apr 2019	1556873243-3276	@martygasin	Marty A		help.. anyone? just received a software update and this happened. screen start flickering. @tesla @elonmusk @evtweeter @model3ownerspic.twitter.com/3atuspssex	help.. anyone? just received a software update and this happened. screen start flickering. @tesla @elonmusk @evtweeter @model3ownerspic.twitter.com/3atuspssex	0.0	neutral	0.0
703	8:16	09/04/19	3483	8:16 AM - 9 Apr 2019	1556873243-3318	@ArthurLockrem	Arthur Lockrem		over the air software updates are like opening a present every couple of weeks. thank you @tesla and @elonmusk for the gift that keeps on giving.pic.twitter.com/crmhydps29	over the air software updates are like opening a present every couple of weeks. thank you @tesla and @elonmusk for the gift that keeps on giving.pic.twitter.com/crmhydps29	0.0	neutral	0.0
704	10:02	09/04/19	3775	10:02 AM - 9 Apr 2019	1556873243-3306	@RamLover69	Dodge Ram Owner		you'll need a dodge ram to haul those thousands of lbs of steel beams to get the job done faster	you'll need a dodge ram to haul those thousands of lbs of steel beams to get the job done faster	0.0	neutral	0.0
705	6:19	09/04/19	3031	6:19 PM - 9 Apr 2019	1556873243-3281	@maxma2019	Max 🦆 🐏		checkout this impossible 360 degree off ramp on version 2019.8.5! thank you @elonmusk for making our lives more exciting! @vincent13031925 @gwestr @28delayslater @tesla_truth @tesla @tsrandall @saba_capital @alterviggo @ptpetrapic.twitter.com/emtnb0d0ad	checkout this impossible 360 degree off ramp on version 2019.8.5! thank you @elonmusk for making our lives more exciting! @vincent13031925 @gwestr @28delayslater @tesla_truth @tesla @tsrandall @saba_capital @alterviggo @ptpetrapic.twitter.com/emtnb0d0ad	0.7666666670000001	neutral	0.013888889
706	8:09	09/04/19	2796	8:09 PM - 9 Apr 2019	1556873243-3279	@SnarkyUp	Tony Snark ☝ 🐕		dear @elonmusk , i just rode in a @tesla for the first time. i must say i was extremely disappointed.. disappointed that i didn't own this fine ass piece of innovative machinery. i had a kreygasm as soon as i sat down.	dear @elonmusk , i just rode in a @tesla for the first time. i must say i was extremely disappointed.. disappointed that i didn't own this fine ass piece of innovative machinery. i had a kreygasm as soon as i sat down.	0.66031746	neutral	0.015873016
707	5:43	09/04/19	2895	5:43 PM - 9 Apr 2019	1556873243-3282	@slye	Andy Slye		no other car on the planet can charge at 500 miles/hour. thank you @tesla #model3pic.twitter.com/tv2uaazuzr	no other car on the planet can charge at 500 miles/hour. thank you @tesla #model3pic.twitter.com/tv2uaazuzr	0.375	neutral	0.0625
708	1:52	09/04/19	3760	1:52 PM - 9 Apr 2019	1556873243-3293	@flyerandyp	Andy Phillips		well this is decidedly inconvenient. literally a billion open spaces for cars that burn stuff and they put this here. @tesla supercharger in ft myers, fl. great place to stop for a charge otherwise. pic.twitter.com/xvdngll2jh	well this is decidedly inconvenient. literally a billion open spaces for cars that burn stuff and they put this here. @tesla supercharger in ft myers, fl. great place to stop for a charge otherwise. pic.twitter.com/xvdngll2jh	0.75	neutral	0.066666667
709	9:06	09/04/19	3803	9:06 AM - 9 Apr 2019	1556873243-3314	@WilliamDoyle13	William Doyle		drove from the phoenix area to palm springs and back with no gas pumps needed! thanks @elonmusk @tesla #model3pic.twitter.com/qpyol3woic	drove from the phoenix area to palm springs and back with no gas pumps needed! thanks @elonmusk @tesla #model3pic.twitter.com/qpyol3woic	0.1	positive	0.1
710	10:00	09/04/19	3845	10:00 AM - 9 Apr 2019	1556873243-3307	@AdamNa81	Adam		vincent getting a direct reply from elonpic.twitter.com/m7uwdhsgnz	vincent getting a direct reply from elonpic.twitter.com/m7uwdhsgnz	0.4	positive	0.1
711	8:58	09/04/19	2987	8:58 AM - 9 Apr 2019	1556873243-3315	@ChunkCloud	ChunkCloud Network		@tesla employees just crashed a brand new model 3 in front of my workplace... #oops @elonmuskpic.twitter.com/wvoowvn0ct	@tesla employees just crashed a brand new model 3 in front of my workplace... #oops @elonmuskpic.twitter.com/wvoowvn0ct	0.454545455	positive	0.13636363599999998
712	10:11	09/04/19	3139	10:11 AM - 9 Apr 2019	1556873243-3304	@jwolfgram	Joseph Wolfgram		i waited 909 days for my p3d. and it was worth every second.	i waited 909 days for my p3d. and it was worth every second.	0.05	positive	0.15
713	3:59	09/04/19	3665	3:59 PM - 9 Apr 2019	1556873243-3283	@Motor1com	MOTOR1		this custom-built @tesla roamer #rv prototype will debut next week with a bed, toilet, and a 150mph top speed #vanlife	this custom-built @tesla roamer #rv prototype will debut next week with a bed, toilet, and a 150mph top speed #vanlife	0.166666667	positive	0.15555555599999998
714	3:47	09/04/19	2694	3:47 PM - 9 Apr 2019	1556873243-3285	@hot_rod_co	Hot Rod 🚘		on recent 1000 mile roadtrip with @tesla an unexpected surprise - the huge amount of cargo space - enough room for 5 suitcases and a full (large adult) hockey bag ... plus space in the frunk. well done @elonmusk pic.twitter.com/dxolgga48u	on recent 1000 mile roadtrip with @tesla an unexpected surprise - the huge amount of cargo space - enough room for 5 suitcases and a full (large adult) hockey bag ... plus space in the frunk. well done @elonmusk pic.twitter.com/dxolgga48u	0.56122449	positive	0.166326531
715	1:18	09/04/19	3654	1:18 PM - 9 Apr 2019	1556873243-3295	@ccostan	Carlo Costanzo		holy crap! i just posted this 2 days ago and today my #powerwall has started entering into storm watch when a thunderstorm approaches.. absolutely amazing! coincidence? maybe.. amazing tech? most definitely!	holy crap! i just posted this 2 days ago and today my #powerwall has started entering into storm watch when a thunderstorm approaches.. absolutely amazing! coincidence? maybe.. amazing tech? most definitely!	0.72	positive	0.17
716	9:58	09/04/19	2577	9:58 AM - 9 Apr 2019	1556873243-3309	@elonmusk	Elon Musk		building primary structure completion seems on track for may, but then it will take several months to install & activate factory equipment	building primary structure completion seems on track for may, but then it will take several months to install & activate factory equipment	0.25	positive	0.2
717	10:49	09/04/19	2609	10:49 PM - 9 Apr 2019	1556873243-3271	@jeffwilcox	Jeff Wilcox		model 3 performance update, 4 months in: just clicked over 1 megawatt of battery power used over 2,874 miles. thanks @tesla, its been a blast commuting to work and driving around the pacnw. pic.twitter.com/edlfqsqxxm	model 3 performance update, 4 months in: just clicked over 1 megawatt of battery power used over 2,874 miles. thanks @tesla, its been a blast commuting to work and driving around the pacnw. pic.twitter.com/edlfqsqxxm	0.2	positive	0.2
718	2:23	09/04/19	2871	2:23 PM - 9 Apr 2019	1556873243-3291	@InsideEVs	InsideEVs		the usefulness of this feature is proving to be very widespread -- @tesla sentry mode catches construction truck damaging model 3: video	the usefulness of this feature is proving to be very widespread -- @tesla sentry mode catches construction truck damaging model 3: video	0.3	positive	0.2
719	9:05	09/04/19	3163	9:05 PM - 9 Apr 2019	1556873243-3277	@mortchad	Chad Mortensen		this sound stock sound system in agent zero @tesla #model3 is banging! sound recorded not great! gotta be well rounded.pic.twitter.com/0wvj6axmgy	this sound stock sound system in agent zero @tesla #model3 is banging! sound recorded not great! gotta be well rounded.pic.twitter.com/0wvj6axmgy	0.4875	positive	0.2
720	9:59	09/04/19	3286	9:59 AM - 9 Apr 2019	1556873243-3308	@vincent13031925	Vincent		got it, thanks elon	got it, thanks elon	0.2	positive	0.2
721	3:45	09/04/19	3685	3:45 PM - 9 Apr 2019	1556873243-3286	@mastrangelo_b	Brett Mastrangelo		it's a tax rebate, of their own money. do people really not understand how rebates work?	it's a tax rebate, of their own money. do people really not understand how rebates work?	0.6	positive	0.25
722	6:07	09/04/19	3801	6:07 AM - 9 Apr 2019	1556873243-3321	@jwolfgram	Joseph Wolfgram		wow!! the @tesla software update performance increase is like getting a new car... again. this is the 3rd time i have woken up to a new car since i bought #model3 six months ago. thanks @elonmusk and everyone at tesla for making the best vehicles on earth! #amazedpic.twitter.com/hchn7ktijh	wow!! the @tesla software update performance increase is like getting a new car... again. this is the 3rd time i have woken up to a new car since i bought #model3 six months ago. thanks @elonmusk and everyone at tesla for making the best vehicles on earth! #amazedpic.twitter.com/hchn7ktijh	0.40151515200000004	positive	0.271496212
723	9:20	09/04/19	3373	9:20 PM - 9 Apr 2019	1556873243-3274	@seanmmitchell	Sean M Mitchell		now live! please share if you enjoyed it. a lot of work went into the custom charts. --> @tesla's ev holy grail:	now live! please share if you enjoyed it. a lot of work went into the custom charts. --> @tesla's ev holy grail:	0.6	positive	0.335227273
724	12:12	09/04/19	3129	12:12 PM - 9 Apr 2019	1556873243-3302	@teslainventory	Erik		storm watch! thanks @elonmusk & @tesla for updating the storm watch to make sure we're covered! powerwalls are charged and ready to go! pic.twitter.com/pq8wncclgy	storm watch! thanks @elonmusk & @tesla for updating the storm watch to make sure we're covered! powerwalls are charged and ready to go! pic.twitter.com/pq8wncclgy	0.52962963	positive	0.358333333
725	9:47	09/04/19	2906	9:47 PM - 9 Apr 2019	1556873243-3273	@HansLak	Hans Lak 🌍		nice would love to see @tesla providing #sdgs cars to the #globalgoals ambassadors like #bmw did. #emobility is the future @elonmusk is right!pic.twitter.com/lffzjx1vwa	nice would love to see @tesla providing #sdgs cars to the #globalgoals ambassadors like #bmw did. #emobility is the future @elonmusk is right!pic.twitter.com/lffzjx1vwa	0.575	positive	0.36666666700000006
726	7:15	09/04/19	2856	7:15 PM - 9 Apr 2019	1556873243-3280	@OhMaiMiller	Mai Miller		getting ready to take my new #model3 home! thank you @tesla and @elonmusk for an amazing machine! can not wait to drive it to work at @nasakennedy tomorrow. pic.twitter.com/euaxuygxdq	getting ready to take my new #model3 home! thank you @tesla and @elonmusk for an amazing machine! can not wait to drive it to work at @nasakennedy tomorrow. pic.twitter.com/euaxuygxdq	0.6181818179999999	positive	0.373484848
727	3:54	09/04/19	3064	3:54 PM - 9 Apr 2019	1556873243-3284	@Manic_Marge	Marge 🏁		ty @tesla @spacex @elonmusk @mayemusk @nalynelunati for inspiring change! because of your direct & indirect actions, maggie maye has found a new home & i have a new best furiend. #bekind #givelove #takeaction	ty @tesla @spacex @elonmusk @mayemusk @nalynelunati for inspiring change! because of your direct & indirect actions, maggie maye has found a new home & i have a new best furiend. #bekind #givelove #takeaction	0.5218181820000001	positive	0.399545455
728	6:35	09/04/19	2817	6:35 AM - 9 Apr 2019	1556873243-3320	@ValaAfshar	Vala Afshar		.@tesla is three years ahead of all its competitors: 1. battery production and efficiency 2. autonomous hardware (ai) 3. autonomous data	.@tesla is three years ahead of all its competitors: 1. battery production and efficiency 2. autonomous hardware (ai) 3. autonomous data	0.7	positive	0.4
729	12:14	09/04/19	3068	12:14 PM - 9 Apr 2019	1556873243-3301	@vincent13031925	Vincent		production of m3 from gf3 should be able to start by the end of this year.	production of m3 from gf3 should be able to start by the end of this year.	0.625	positive	0.5
730	10:58	09/04/19	3086	10:58 PM - 9 Apr 2019	1556873243-3270	@Ideas_For_Tesla	ImprovementsForTesla		hi @elonmusk @tesla it would be interesting that #tesla offered a hardware kit or update of the mcu1 to be able to provide it with more agility.	hi @elonmusk @tesla it would be interesting that #tesla offered a hardware kit or update of the mcu1 to be able to provide it with more agility.	0.541666667	positive	0.5
731	1:59	09/04/19	3793	1:59 PM - 9 Apr 2019	1556873243-3292	@alevtin68875433	Just a human		thank you @tesla @elonmusk for making such great car! now driving in @hamburg_depic.twitter.com/er6qfpjj9b	thank you @tesla @elonmusk for making such great car! now driving in @hamburg_depic.twitter.com/er6qfpjj9b	0.625	positive	0.5
732	1:29	09/04/19	2798	1:29 PM - 9 Apr 2019	1556873243-3294	@BadAstronomer	Phil Plait		looks like @tesla and @elonmusk tweaked the settings on storm watch for powerwalls. i just got a msg from mine saying theyre conserving power for the storm tomorrow. cool! this didnt happen for the bomb cyclone a couple of weeks ago, so i am glad its fine-tuned now!	looks like @tesla and @elonmusk tweaked the settings on storm watch for powerwalls. i just got a msg from mine saying theyre conserving power for the storm tomorrow. cool! this didnt happen for the bomb cyclone a couple of weeks ago, so i am glad its fine-tuned now!	0.825	positive	0.53125
733	9:43	09/04/19	2862	9:43 AM - 9 Apr 2019	1556873243-3310	@kolbyratigan	Kolby		driving with navigate on autopilot w/out lane change confirmation is one of the most incredible things i have experienced. and a new supercharger opened nearby! amazing work by the @tesla team. pic.twitter.com/12jnw4zxxv	driving with navigate on autopilot w/out lane change confirmation is one of the most incredible things i have experienced. and a new supercharger opened nearby! amazing work by the @tesla team. pic.twitter.com/12jnw4zxxv	0.7309090909999999	positive	0.594090909
734	8:22	09/04/19	3743	8:22 AM - 9 Apr 2019	1556873243-3317	@kmieszkowski	KatharineMieszkowski		thrilled that @willcir & @alyssajperry's crackerjack reporting on safety issues @tesla for @reveal has been recognized by #ireawards as the best investigative radio reporting of the year! @ire_nicar	thrilled that @willcir & @alyssajperry's crackerjack reporting on safety issues @tesla for @reveal has been recognized by #ireawards as the best investigative radio reporting of the year! @ire_nicar	0.5	positive	0.8
735	8:28	09/04/19	2745	8:28 PM - 9 Apr 2019	1556873243-3278	@teslaownersSV	Tesla Owners Silicon Valley		this was totally me. when i first got my license i wanted to drive everywhere. ice cars were boring and didn't reinvent themselves but @tesla changed that. and i feel like i'm 16 everytime i get into a @tesla	this was totally me. when i first got my license i wanted to drive everywhere. ice cars were boring and didn't reinvent themselves but @tesla changed that. and i feel like i'm 16 everytime i get into a @tesla	0.694444444	negative	-0.25
736		09/04/19	2650		1556873243-3778						0.0	neutral	0.0
737	3:41	09/04/19	3501	3:41 PM - 9 Apr 2019	1556873243-3287	@Tesla	Tesla		best family reunions ever	best family reunions ever	0.3	positive	1.0
738	9:26	08/04/19	3586	9:26 AM - 8 Apr 2019	1556873243-3372	@mcourt	Mike Court		boring arizona freeway footage unless you consider that from mesa onramp to peoria offramp, it required no input from me, including lane changes. really cool experience care of @tesla pic.twitter.com/wmr2qtzrmm	boring arizona freeway footage unless you consider that from mesa onramp to peoria offramp, it required no input from me, including lane changes. really cool experience care of @tesla pic.twitter.com/wmr2qtzrmm	0.825	negative	-0.325
739	3:43	08/04/19	3740	3:43 PM - 8 Apr 2019	1556873243-3347	@DMC_Ryan	Ryan McCaffrey		whether he is or isn't, it's still a deterrent. if word gets around that you will be filmed if you mess with a tesla, thieves will target them a lot less often. that's the point of sentry mode.	whether he is or isn't, it's still a deterrent. if word gets around that you will be filmed if you mess with a tesla, thieves will target them a lot less often. that's the point of sentry mode.	0.120833333	negative	-0.170833333
740	5:59	08/04/19	2774	5:59 PM - 8 Apr 2019	1556873243-3340	@slsandpet	💧Dr Sally 💦 😈		i have photographed these myself. they have been in place, next to the visitors centre, for at least 5 years	i have photographed these myself. they have been in place, next to the visitors centre, for at least 5 years	0.2	negative	-0.15
741	4:08	08/04/19	3322	4:08 PM - 8 Apr 2019	1556873243-3344	@outbacktesla	outbacktesla		and they can only tow little loads...pic.twitter.com/gthlhm4bex	and they can only tow little loads...pic.twitter.com/gthlhm4bex	0.75	neutral	-0.09375
742	3:01	08/04/19	2799	3:01 PM - 8 Apr 2019	1556873243-3349	@teslaownersSV	Tesla Owners Silicon Valley		reason 102467436143 of why i bought a tesla, the car self protects itself.	reason 102467436143 of why i bought a tesla, the car self protects itself.	0.0	neutral	0.0
743	12:36	08/04/19	2858	12:36 PM - 8 Apr 2019	1556873243-3361	@obikela	Stevie		now switzerland needs noa	now switzerland needs noa	0.0	neutral	0.0
744	2:02	08/04/19	2864	2:02 PM - 8 Apr 2019	1556873243-3356	@J_M_0_N	Jay Pase		save up to 80% processing power with the @tesla ap 3.0 fsd cpu pic.twitter.com/jarsxytvdh	save up to 80% processing power with the @tesla ap 3.0 fsd cpu pic.twitter.com/jarsxytvdh	0.0	neutral	0.0
745	3:59	08/04/19	2890	3:59 PM - 8 Apr 2019	1556873243-3345	@ElonsBrain	🧠 Elon’s Brain 🧠		brains! this is an open letter to the world. if you see a @tesla, assume you are being recorded. if you volunteer to touch, damage or otherwise breach the personal space of a @tesla, the encounter will be shared for all to see. #sentrymode	brains! this is an open letter to the world. if you see a @tesla, assume you are being recorded. if you volunteer to touch, damage or otherwise breach the personal space of a @tesla, the encounter will be shared for all to see. #sentrymode	0.4	neutral	0.0
746	2:56	08/04/19	2898	2:56 PM - 8 Apr 2019	1556873243-3351	@ricohan511	Ricohan		@tesla after got my model 3. i found some scratches around "dual motor". please check the pic. try to contact with buena park store, but nothing reply. pic.twitter.com/xpfkyefd8c	@tesla after got my model 3. i found some scratches around "dual motor". please check the pic. try to contact with buena park store, but nothing reply. pic.twitter.com/xpfkyefd8c	0.0	neutral	0.0
747	11:18	08/04/19	2946	11:18 AM - 8 Apr 2019	1556873243-3363	@Tesla	Tesla		here's the moment of surprisepic.twitter.com/pcclqos6at	here's the moment of surprisepic.twitter.com/pcclqos6at	0.0	neutral	0.0
748	7:33	08/04/19	3074	7:33 AM - 8 Apr 2019	1556873243-3375	@MLeitko	miriam leitko		thank you @tesla for the fireplace! pic.twitter.com/ovdf1l0xgz	thank you @tesla for the fireplace! pic.twitter.com/ovdf1l0xgz	0.0	neutral	0.0
749	2:22	08/04/19	3223	2:22 PM - 8 Apr 2019	1556873243-3354	@mrnickchristie	Nicholas Christie		if someone steals my tesla will it automatically lock and take them to the police though?	if someone steals my tesla will it automatically lock and take them to the police though?	0.0	neutral	0.0
750	9:24	08/04/19	3226	9:24 AM - 8 Apr 2019	1556873243-3373	@sdmoores	Simon Moores		its my pleasure to announce that vivas kumar has joined the @benchmarkmin team from @tesla	its my pleasure to announce that vivas kumar has joined the @benchmarkmin team from @tesla	0.0	neutral	0.0
751	6:53	08/04/19	3240	6:53 AM - 8 Apr 2019	1556873243-3377	@simonahac	💧simon holmes à court		out of interest, there are 8 @tesla supercharger bays located just 350m from @angustaylormps electorate office. #humevotespic.twitter.com/jfgjfqykq2	out of interest, there are 8 @tesla supercharger bays located just 350m from @angustaylormps electorate office. #humevotespic.twitter.com/jfgjfqykq2	0.0	neutral	0.0
752	12:50	08/04/19	3362	12:50 AM - 8 Apr 2019	1556873243-3383	@UltimoGT	Ultimo GT		british motor oil @youlikecarsuk @automotiveasset @carkeys_uk @screamingcars @gandalfwasme @avc_leasing @ja_autos @admarkuk @zdravkost @rafredarrows @realdonaldtrump @runnerservice @bgmotogp @formulaoneworld @crienaldavies @imperialcar @my_hpi@tesla @bmw	british motor oil @youlikecarsuk @automotiveasset @carkeys_uk @screamingcars @gandalfwasme @avc_leasing @ja_autos @admarkuk @zdravkost @rafredarrows @realdonaldtrump @runnerservice @bgmotogp @formulaoneworld @crienaldavies @imperialcar @my_hpi@tesla @bmw	0.0	neutral	0.0
753	6:47	08/04/19	3443	6:47 AM - 8 Apr 2019	1556873243-3378	@InsideEVs	InsideEVs		the @tesla #model3 was the best-selling car in switzerland in march 2019 next closest was the skoda octavia -->	the @tesla #model3 was the best-selling car in switzerland in march 2019 next closest was the skoda octavia -->	0.0	neutral	0.0
754	11:04	08/04/19	3783	11:04 AM - 8 Apr 2019	1556873243-3364	@Tesla	Tesla		tesla semi delivering cars to customerspic.twitter.com/e9gakqhg9c	tesla semi delivering cars to customerspic.twitter.com/e9gakqhg9c	0.0	neutral	0.0
755	10:24	08/04/19	3812	10:24 PM - 8 Apr 2019	1556873243-3326	@UltimoGT	Ultimo GT		british motor oil @youlikecarsuk @automotiveasset @carkeys_uk @screamingcars @gandalfwasme @avc_leasing @ja_autos @admarkuk @zdravkost @rafredarrows @realdonaldtrump @runnerservice @bgmotogp @formulaoneworld @crienaldavies @imperialcar @my_hpi@tesla @bmw	british motor oil @youlikecarsuk @automotiveasset @carkeys_uk @screamingcars @gandalfwasme @avc_leasing @ja_autos @admarkuk @zdravkost @rafredarrows @realdonaldtrump @runnerservice @bgmotogp @formulaoneworld @crienaldavies @imperialcar @my_hpi@tesla @bmw	0.0	neutral	0.0
756	9:07	08/04/19	3842	9:07 PM - 8 Apr 2019	1556873243-3327	@mortchad	Chad Mortensen		please please please please please race me for pinks!!!!! please @elonmusk will you please sponsor this race. @tesla m3p v 707(?)s!	please please please please please race me for pinks!!!!! please @elonmusk will you please sponsor this race. @tesla m3p v 707(?)s!	0.0	neutral	0.0
757	12:36	08/04/19	3850	12:36 PM - 8 Apr 2019	1556873243-3360	@elonmusk	Elon Musk		yes. working through regulatory approvals.	yes. working through regulatory approvals.	0.0	neutral	0.0
758	10:51	08/04/19	3327	10:51 AM - 8 Apr 2019	1556873243-3366	@PraveenKalavai	Praveen Kalavai		puppies navi(the one who's just chilling) and pilot(the one who's panicking that we might've abandoned him ) super appreciate the dog mode! thanks @tesla and @elonmusk #tesla #model3 #teslamodel3 #dogmodepic.twitter.com/mx9cxp3cac	puppies navi(the one who's just chilling) and pilot(the one who's panicking that we might've abandoned him ) super appreciate the dog mode! thanks @tesla and @elonmusk #tesla #model3 #teslamodel3 #dogmodepic.twitter.com/mx9cxp3cac	0.588888889	neutral	0.038888888999999996
759	2:34	08/04/19	3754	2:34 PM - 8 Apr 2019	1556873243-3352	@Advocat369	Advocat369		seems like the charge points are there... we just need the vehicles. maybe if the government killed off the luxury car tax and other duties that put them out of our price range we'd have more. so who are they protecting? oh, wait... coal.pic.twitter.com/kqcllgzoas	seems like the charge points are there... we just need the vehicles. maybe if the government killed off the luxury car tax and other duties that put them out of our price range we'd have more. so who are they protecting? oh, wait... coal.pic.twitter.com/kqcllgzoas	0.291666667	neutral	0.058333333
760	6:30	08/04/19	3823	6:30 PM - 8 Apr 2019	1556873243-3339	@mtlebopa	Mt.lebo		@tesla it has been lots of fun since i got my model 3 2 weeks ago, until i noticed this. this is a complete quality control failure, from production to delivery. it , a brand new car, didnt pass pa state inspection ! pic.twitter.com/707kdtjeay	@tesla it has been lots of fun since i got my model 3 2 weeks ago, until i noticed this. this is a complete quality control failure, from production to delivery. it , a brand new car, didnt pass pa state inspection ! pic.twitter.com/707kdtjeay	0.33863636399999997	neutral	0.06344697
761	10:32	08/04/19	2943	10:32 AM - 8 Apr 2019	1556873243-3368	@ceo_plus_ch	ceo plus, Roger Rusch		and if 35k upfront are still too much, lease it, and your savings in operating costs (less real monthly/yearly cash-out with the #model3 than with an #ice) will pay you the leasing rate.	and if 35k upfront are still too much, lease it, and your savings in operating costs (less real monthly/yearly cash-out with the #model3 than with an #ice) will pay you the leasing rate.	0.18888888899999998	neutral	0.07777777799999999
762	10:28	08/04/19	3046	10:28 AM - 8 Apr 2019	1556873243-3369	@ceo_plus_ch	ceo plus, Roger Rusch		if upfront cost of 58k are too high for you, heres another comparison: over 10 yrs, a #tesla #model3 sr for 35k costs about the same as a gas-guzzler that was given to you for free!pic.twitter.com/4gaibfbxdb	if upfront cost of 58k are too high for you, heres another comparison: over 10 yrs, a #tesla #model3 sr for 35k costs about the same as a gas-guzzler that was given to you for free!pic.twitter.com/4gaibfbxdb	0.3325	neutral	0.08
763	2:18	08/04/19	3048	2:18 PM - 8 Apr 2019	1556873243-3355	@Tesla	Tesla		sentry mode in action	sentry mode in action	0.1	positive	0.1
764	8:24	08/04/19	3376	8:24 AM - 8 Apr 2019	1556873243-3374	@pacorredor90	Pablo Corredor		@tesla @elonmusk my family bought its first tesla in 2013. its been a bit difficult for us to buy anything other than teslas ever since. theyre absolute joy machines.pic.twitter.com/pkxgslnkm2	@tesla @elonmusk my family bought its first tesla in 2013. its been a bit difficult for us to buy anything other than teslas ever since. theyre absolute joy machines.pic.twitter.com/pkxgslnkm2	0.561666667	positive	0.125
765	5:48	08/04/19	3413	5:48 PM - 8 Apr 2019	1556873243-3341	@ColinJost	Colin Jost		proud to work with @solarresponders they solarize firehouses in puerto rico so 1st responders can save lives even when the power fails. any donations help. @ricardorossello @directrelief @dicapriofdn @mariamenounos @lin_manuel @hispanicfed @tesla @fema	proud to work with @solarresponders they solarize firehouses in puerto rico so 1st responders can save lives even when the power fails. any donations help. @ricardorossello @directrelief @dicapriofdn @mariamenounos @lin_manuel @hispanicfed @tesla @fema	0.65	positive	0.15
766	1:56	08/04/19	2818	1:56 AM - 8 Apr 2019	1556873243-3382	@goomyc	Slavisa Maslic		wow, @tesla #model3 ranked 4th by sales in #switzerland in march 2019, beating comparably priced ice cars @mercedesbenz, @bmw and others!! source: @teslaschweiz @model3_ch fyi: @vincent13031925 @gfilchepic.twitter.com/lv1mp9zp05	wow, @tesla #model3 ranked 4th by sales in #switzerland in march 2019, beating comparably priced ice cars @mercedesbenz, @bmw and others!! source: @teslaschweiz @model3_ch fyi: @vincent13031925 @gfilchepic.twitter.com/lv1mp9zp05	1.0	positive	0.15625
767	3:00	08/04/19	2727	3:00 PM - 8 Apr 2019	1556873243-3350	@GovSisolak	Governor Sisolak		excited to see high school seniors from across nevada interviewing for @teslas manufacturing development program. the 50-60 students selected will be starting a career while continuing their education in automation & robotics at gigafactory 1! pic.twitter.com/8nf1g5jzxz	excited to see high school seniors from across nevada interviewing for @teslas manufacturing development program. the 50-60 students selected will be starting a career while continuing their education in automation & robotics at gigafactory 1! pic.twitter.com/8nf1g5jzxz	0.46333333299999996	positive	0.178333333
768	6:46	08/04/19	3232	6:46 PM - 8 Apr 2019	1556873243-3337	@trey_smith	Trey Smith		autopilot just completely saved me from a wreck. someone drifted fast into my lane, and my car reacted faster than i could. thanks @tesla!	autopilot just completely saved me from a wreck. someone drifted fast into my lane, and my car reacted faster than i could. thanks @tesla!	0.4	positive	0.18333333300000001
769	5:43	08/04/19	3507	5:43 AM - 8 Apr 2019	1556873243-3379	@Suzette77704765	Suzette Brown		mollie says thanks elon. @tesla @elonmuskpic.twitter.com/4xfapgwmbj	mollie says thanks elon. @tesla @elonmuskpic.twitter.com/4xfapgwmbj	0.2	positive	0.2
770	4:41	08/04/19	3701	4:41 PM - 8 Apr 2019	1556873243-3343	@heosat	💧Mat Peterson		weve done about 5000 fast charge cycles across the fleet and our oldest car (260,000km completed) has lost about 4.5% of its capacity.	weve done about 5000 fast charge cycles across the fleet and our oldest car (260,000km completed) has lost about 4.5% of its capacity.	0.6	positive	0.2
771	12:52	08/04/19	3488	12:52 PM - 8 Apr 2019	1556873243-3359	@amostwit	Amos		not sure where you got the idea that an ev is more environmentally friendly than a bus. do a well to wheel of 50 evs vs. a bus, plus enviromental cost of roads & congestion for those vehicles.	not sure where you got the idea that an ev is more environmentally friendly than a bus. do a well to wheel of 50 evs vs. a bus, plus enviromental cost of roads & congestion for those vehicles.	0.62962963	positive	0.208333333
772	7:20	08/04/19	2610	7:20 PM - 8 Apr 2019	1556873243-3332	@DionLimTV	Dion Lim		caught on camera: thanks to a software update on one mans @tesla he was able to see the guy who broke into his car & help police arrest him! @abc7newsbayarea pic.twitter.com/mvshsswleu	caught on camera: thanks to a software update on one mans @tesla he was able to see the guy who broke into his car & help police arrest him! @abc7newsbayarea pic.twitter.com/mvshsswleu	0.275	positive	0.2125
773	10:44	08/04/19	3166	10:44 AM - 8 Apr 2019	1556873243-3367	@megangale	Megan Gale		view from the top. could have done better in a few places, but it was my first time- still learning! found having track mode on dropped me a full 2 sec! definitely useful. #trackmode @tesla @elonmusk @teslamodel3 #performancemodel3pic.twitter.com/t2abbprbre	view from the top. could have done better in a few places, but it was my first time- still learning! found having track mode on dropped me a full 2 sec! definitely useful. #trackmode @tesla @elonmusk @teslamodel3 #performancemodel3pic.twitter.com/t2abbprbre	0.369047619	positive	0.233928571
774	3:25	08/04/19	2600	3:25 PM - 8 Apr 2019	1556873243-3348	@DMC_Ryan	Ryan McCaffrey		oh my gosh i love that they actually caught him.	oh my gosh i love that they actually caught him.	0.35	positive	0.25
775	5:15	08/04/19	2748	5:15 AM - 8 Apr 2019	1556873243-3380	@ICannot_Enough	James Stephenson		in q1 2019, $tsla grew its year-over-year luxury vehicle sales (including suvs) by more than any competitor in the you.s. market *for the fourth straight quarter*. congratulations to @elonmusk and @tesla ! pic.twitter.com/pt2l3sjqij	in q1 2019, $tsla grew its year-over-year luxury vehicle sales (including suvs) by more than any competitor in the you.s. market *for the fourth straight quarter*. congratulations to @elonmusk and @tesla ! pic.twitter.com/pt2l3sjqij	0.3	positive	0.25
776	7:30	08/04/19	2968	7:30 PM - 8 Apr 2019	1556873243-3331	@AlexOsterwalder	Alex Osterwalder 🇨🇭		sometimes i wonder if established car companies realize that w/ @tesla theyre competing with a software & data company, not just an (electric) car company... @tesla has software & data in their company dna. @ford @toyota @bmw etc not so much!	sometimes i wonder if established car companies realize that w/ @tesla theyre competing with a software & data company, not just an (electric) car company... @tesla has software & data in their company dna. @ford @toyota @bmw etc not so much!	0.2	positive	0.25
777	1:52	08/04/19	3615	1:52 PM - 8 Apr 2019	1556873243-3357	@charge_daily	Daily Charge		moonshot prediction: $tsla pickup truck will grab 1m reservations within the first 90 days of the reveal. @elonmusk @tesla	moonshot prediction: $tsla pickup truck will grab 1m reservations within the first 90 days of the reveal. @elonmusk @tesla	0.333333333	positive	0.25
778	10:23	08/04/19	3624	10:23 AM - 8 Apr 2019	1556873243-3370	@ceo_plus_ch	ceo plus, Roger Rusch		people, do the math, for gods sake. because of the low operating cost, #evs are financially already very attractive at todays prices. over 10 yrs, a #model3 lr for 58k costs the same as a used gas-guzzler for 16k.pic.twitter.com/oce0ig4ngg	people, do the math, for gods sake. because of the low operating cost, #evs are financially already very attractive at todays prices. over 10 yrs, a #model3 lr for 58k costs the same as a used gas-guzzler for 16k.pic.twitter.com/oce0ig4ngg	0.35625	positive	0.25
779	6:48	08/04/19	3502	6:48 PM - 8 Apr 2019	1556873243-3336	@tesla_raj	tesla_raj		yes, cooling the battery. after the high amp charge it needs to keep everything cool. so that is what your hearing	yes, cooling the battery. after the high amp charge it needs to keep everything cool. so that is what your hearing	0.595	positive	0.255
780	7:07	08/04/19	3847	7:07 PM - 8 Apr 2019	1556873243-3334	@Canoopsy	Canoopsy		aaaand elon liked the post. guy is instantly promoted.	aaaand elon liked the post. guy is instantly promoted.	0.7333333329999999	positive	0.3
781	11:10	08/04/19	2976	11:10 PM - 8 Apr 2019	1556873243-3324	@mmrusso57	🇫🇷 Micha≡l 🌊 Russo 🌍		this could not have arrived on a better day. just on way to our new apartment in tomorrow... thank you, @elonmusk @tesla !! pic.twitter.com/gknpwepiod	this could not have arrived on a better day. just on way to our new apartment in tomorrow... thank you, @elonmusk @tesla !! pic.twitter.com/gknpwepiod	0.477272727	positive	0.356534091
782	7:19	08/04/19	2778	7:19 AM - 8 Apr 2019	1556873243-3376	@ArnaudFILEAUX	Arnaud FILEAUX		first 1000km with my model 3. it's so wonderful to drive this amazing car. so unreal. thanks for all @elonmusk , thanks for all the @tesla super team who are working so hard and special thanks for benjamin and guillaume at tesla's merignac store for the great delivery experience.	first 1000km with my model 3. it's so wonderful to drive this amazing car. so unreal. thanks for all @elonmusk , thanks for all the @tesla super team who are working so hard and special thanks for benjamin and guillaume at tesla's merignac store for the great delivery experience.	0.536309524	positive	0.36488095200000004
783	11:09	08/04/19	2967	11:09 PM - 8 Apr 2019	1556873243-3325	@Xtrackka	Michael Bell		someones been installing chargepoints - according to plugshare, theres 400+ across australia already - and that is just the publically accessible ones.pic.twitter.com/gpptcmyhnj	someones been installing chargepoints - according to plugshare, theres 400+ across australia already - and that is just the publically accessible ones.pic.twitter.com/gpptcmyhnj	0.375	positive	0.375
784	7:15	08/04/19	2699	7:15 PM - 8 Apr 2019	1556873243-3333	@anonyx10	anonyx		little known fact: tesla is an emerging cash machine! during 2018, tesla *generated* $2.4b in operating cf & $256m in free cash flow, despite *huge* investment in m3 launch. with capex tapering, the outlook for fcf expansion is *very strong* nice @elonmusk @tesla! pic.twitter.com/2qev18cc6h	little known fact: tesla is an emerging cash machine! during 2018, tesla *generated* $2.4b in operating cf & $256m in free cash flow, despite *huge* investment in m3 launch. with capex tapering, the outlook for fcf expansion is *very strong* nice @elonmusk @tesla! pic.twitter.com/2qev18cc6h	0.830666667	positive	0.37579166700000005
785	2:24	08/04/19	3677	2:24 PM - 8 Apr 2019	1556873243-3353	@evmom111	EVmom		me whenever a fellow preschool parent or mom at mom's club asks with genuine interest, "you have a @tesla, right?!" and i didn't even bring it up #tesla #evmom #evparent #parents #newfriendspic.twitter.com/y7aayyqvzi	me whenever a fellow preschool parent or mom at mom's club asks with genuine interest, "you have a @tesla, right?!" and i didn't even bring it up #tesla #evmom #evparent #parents #newfriendspic.twitter.com/y7aayyqvzi	0.517857143	positive	0.37857142899999996
786	5:39	08/04/19	3737	5:39 PM - 8 Apr 2019	1556873243-3342	@ChristianCraft1	Christian Craft		so clean its reflecting the tree branches and a light post	so clean its reflecting the tree branches and a light post	0.7	positive	0.38333333299999994
787	8:08	08/04/19	3670	8:08 PM - 8 Apr 2019	1556873243-3328	@PetfansNetwork	JamesC		how embarrassing that @audiofficial posted this snarky tweet to @tesla owners asking us if we know electric. of course we do! we own the real electric vehicles from tesla with 300-mile range per charge. by the way, do you know superchargers and over-the-air updates, @audi?	how embarrassing that @audiofficial posted this snarky tweet to @tesla owners asking us if we know electric. of course we do! we own the real electric vehicles from tesla with 300-mile range per charge. by the way, do you know superchargers and over-the-air updates, @audi?	0.65	positive	0.4
788	3:50	08/04/19	2994	3:50 PM - 8 Apr 2019	1556873243-3346	@3dustin1boren1	Dustin Boren		camping in the @tesla model 3 was about as awesome as i expected! #dogmode kept us at a cozy 70 degrees all night. best car ever pic.twitter.com/vu16vzi87l	camping in the @tesla model 3 was about as awesome as i expected! #dogmode kept us at a cozy 70 degrees all night. best car ever pic.twitter.com/vu16vzi87l	0.6125	positive	0.41875
789	10:52	08/04/19	2964	10:52 AM - 8 Apr 2019	1556873243-3365	@SWreckonize	Wreckonize TesLAW SlowDownAndMoveOver		the only thing more impressive than a @tesla vehicle, is the #tesla community that surrounds @elonmusk. so many people willing to help this ev movement that you can feel the sense of hope for the future. it is evolution at it's best.	the only thing more impressive than a @tesla vehicle, is the #tesla community that surrounds @elonmusk. so many people willing to help this ev movement that you can feel the sense of hope for the future. it is evolution at it's best.	0.596428571	positive	0.46428571399999996
790	7:41	08/04/19	2649	7:41 PM - 8 Apr 2019	1556873243-3329	@allenrescue	TeslaPilot of VIN0089		what if the hal eye followed a suspect as they moved around the car. even better, show the camera feeds with movement detected on the display. @elonmusk @tesla #nextupdatepleasepic.twitter.com/44ilgnnk4x	what if the hal eye followed a suspect as they moved around the car. even better, show the camera feeds with movement detected on the display. @elonmusk @tesla #nextupdatepleasepic.twitter.com/44ilgnnk4x	0.5	positive	0.5
791	3:08	08/04/19	3416	3:08 AM - 8 Apr 2019	1556873243-3381	@iManTheFlyMan	Ayman		friends/twitter, i need your help. anything can go viral on here with just two taps, please retweet to help a brotha out hi @elonmusk , i want to send you an email with an idea i had for @tesla . i would love it if you could read it and let me know what you think. contact info?	friends/twitter, i need your help. anything can go viral on here with just two taps, please retweet to help a brotha out hi @elonmusk , i want to send you an email with an idea i had for @tesla . i would love it if you could read it and let me know what you think. contact info?	0.6	positive	0.5
792	7:41	08/04/19	3575	7:41 PM - 8 Apr 2019	1556873243-3330	@AllsetTesla	Allset Tesla		i keep watching this @tesla video.. so many times.. pic.twitter.com/ogoglulwua	i keep watching this @tesla video.. so many times.. pic.twitter.com/ogoglulwua	0.5	positive	0.5
793	7:04	08/04/19	3239	7:04 PM - 8 Apr 2019	1556873243-3335	@SnazzyQ	Quinn Nelson		@elonmusk @tesla i dont know where to do this, but daniel vallejo, your mobile service tech in bakersfield, ca is awesome. hang on to him and send him up the ladder. he helped me out with an issue while he was on break and clearly has a passion for tesla!	@elonmusk @tesla i dont know where to do this, but daniel vallejo, your mobile service tech in bakersfield, ca is awesome. hang on to him and send him up the ladder. he helped me out with an issue while he was on break and clearly has a passion for tesla!	0.691666667	positive	0.5625
794	11:52	08/04/19	3458	11:52 PM - 8 Apr 2019	1556873243-3323	@AndrewBKin	Andrew Krygsveld		today we returned our nissan and are now officially off gas!!!! feels so good! thank you @tesla and @elonmusk #model3 #nomoregaspic.twitter.com/5zco2vonn2	today we returned our nissan and are now officially off gas!!!! feels so good! thank you @tesla and @elonmusk #model3 #nomoregaspic.twitter.com/5zco2vonn2	0.6	positive	0.875
795	1:41	08/04/19	3140	1:41 PM - 8 Apr 2019	1556873243-3358	@DMC_Ryan	Ryan McCaffrey		awesome photo!!	awesome photo!!	1.0	positive	1.0
796	9:52	08/04/19	3735	9:52 AM - 8 Apr 2019	1556873243-3371	@yoshi_sudarso	Yoshi Sudarso		i think somethings wrong with my @tesla model 3....hopped into the car and it was doing this pic.twitter.com/rvf6mvjnvo	i think somethings wrong with my @tesla model 3....hopped into the car and it was doing this pic.twitter.com/rvf6mvjnvo	0.9	negative	-0.5
797	11:37	08/04/19	2652	11:37 AM - 8 Apr 2019	1556873243-3362	@TweetyKayago	Kayago		just saw a video of a model 3 pickup in germany. 3-week delay. delivery with damaged body parts and dirty interior. is this the experience we should get when buying a @tesla ? i'm a really big tesla fan but these things make me think over of buying one @elonmusk	just saw a video of a model 3 pickup in germany. 3-week delay. delivery with damaged body parts and dirty interior. is this the experience we should get when buying a @tesla ? i'm a really big tesla fan but these things make me think over of buying one @elonmusk	0.45	negative	-0.3
798	8:29	07/04/19	2768	8:29 PM - 7 Apr 2019	1556873243-3391	@cASShcapital	3rd Dimensional Resource Expansion		nothing says saving the world like child laborers mining cobalt to build batteries for cars charged on power generated from natural gas and coal fired power plants so that self righteous liberals can endanger themselves and others by utilizing fake fsd tech on 6 lane highways	nothing says saving the world like child laborers mining cobalt to build batteries for cars charged on power generated from natural gas and coal fired power plants so that self righteous liberals can endanger themselves and others by utilizing fake fsd tech on 6 lane highways	0.7	negative	-0.2
799	11:41	07/04/19	2982	11:41 AM - 7 Apr 2019	1556873243-3408	@Alandbru	𝓐𝓵𝓪𝓷𝓭		little by little ... the logo t and 75 are already finished, in a few days i will put the model s you like @elonmusk @tesla @mayemusk ?pic.twitter.com/r0ddtdyfei	little by little ... the logo t and 75 are already finished, in a few days i will put the model s you like @elonmusk @tesla @mayemusk ?pic.twitter.com/r0ddtdyfei	0.36666666700000006	negative	-0.19166666699999999
800	8:58	07/04/19	3675	8:58 PM - 7 Apr 2019	1556873243-3389	@Scottludlam	Scott Ludlam		hmm. it's so unusual for him to be painfully wrong about something.	hmm. it's so unusual for him to be painfully wrong about something.	0.95	negative	-0.15
801	10:12	07/04/19	3825	10:12 AM - 7 Apr 2019	1556873243-3410	@megangale	Megan Gale		one of these things is not like the other..... @tesla @teslamodel3 @elonmusk #trackmode #frunknotfuelpic.twitter.com/vfbdjei7bw	one of these things is not like the other..... @tesla @teslamodel3 @elonmusk #trackmode #frunknotfuelpic.twitter.com/vfbdjei7bw	0.375	negative	-0.125
802	9:22	07/04/19	2882	9:22 AM - 7 Apr 2019	1556873243-3415	@CarHelmets	⛑️Car Helmets ⛑️		the technology isn't close to being ready and i'm tired of companies like @tesla using our public roads to beta test their av software. hell, it took 10 solid years of "testing" before the @ntsb would approve those green bike boxes. can the same be said about this "autopilot"?	the technology isn't close to being ready and i'm tired of companies like @tesla using our public roads to beta test their av software. hell, it took 10 solid years of "testing" before the @ntsb would approve those green bike boxes. can the same be said about this "autopilot"?	0.29861111100000004	neutral	-0.066666667
803	10:07	07/04/19	3071	10:07 AM - 7 Apr 2019	1556873243-3411	@Dennahz	Dennahz		hi @elonmusk - do you accept $doge or any other cryptocurrency as a payment for a @tesla during the next bullrun? asking for a friend.	hi @elonmusk - do you accept $doge or any other cryptocurrency as a payment for a @tesla during the next bullrun? asking for a friend.	0.1875	neutral	-0.0625
804	6:16	07/04/19	3440	6:16 PM - 7 Apr 2019	1556873243-3398	@j_p_jacques	JP		that funny that fcs ford vw bmw will pay to build the nexts $tsla factory that will kill them. making the right thing to create a better world always pay at some point and cheating always turn bad. this is the beginning of the end for all the ice that are 5 year+ behind @tesla	that funny that fcs ford vw bmw will pay to build the nexts $tsla factory that will kill them. making the right thing to create a better world always pay at some point and cheating always turn bad. this is the beginning of the end for all the ice that are 5 year+ behind @tesla	0.68047619	neutral	-0.012857143
805	10:43	07/04/19	2602	10:43 PM - 7 Apr 2019	1556873243-3384	@PatrickMcGee_	Patrick McGee		jefferies on the @tesla @fiat open pooling arrangement: "we assume that compensation to tesla could be in excess of $500m relating to 2020 and 2021 each with payments possibly starting earlier (2019) to spread costs".	jefferies on the @tesla @fiat open pooling arrangement: "we assume that compensation to tesla could be in excess of $500m relating to 2020 and 2021 each with payments possibly starting earlier (2019) to spread costs".	0.36666666700000006	neutral	0.0
806	4:25	07/04/19	2980	4:25 PM - 7 Apr 2019	1556873243-3400	@Tesla	Tesla		model 3 was designed to be electric from the ground up learn why it matters with @jalopnik	model 3 was designed to be electric from the ground up learn why it matters with @jalopnik	0.0	neutral	0.0
807	9:22	07/04/19	3054	9:22 AM - 7 Apr 2019	1556873243-3416	@ThinkTank_Group	ThinkTank Trading Group		$tesla $tslaq $tsla palm desert california (note the amount of violations)pic.twitter.com/txcs3zfekr	$tesla $tslaq $tsla palm desert california (note the amount of violations)pic.twitter.com/txcs3zfekr	0.0	neutral	0.0
808	7:44	07/04/19	3205	7:44 PM - 7 Apr 2019	1556873243-3392	@michaelzimmer	Michael Zimmer		for the life of me, i don't understand how @tesla gets away with calling its semi-autonomous driving mode "autopilot" without the @ftc or @nhtsagov lifting a finger.	for the life of me, i don't understand how @tesla gets away with calling its semi-autonomous driving mode "autopilot" without the @ftc or @nhtsagov lifting a finger.	0.0	neutral	0.0
809	9:00	07/04/19	3529	9:00 PM - 7 Apr 2019	1556873243-3388	@ray4tesla	Ray 4️⃣Tesla		autoline host and auto veteran john mcelroy takes model x over i-pace, etron, and eqc. can competing evs from established auto makers step up to challenge tesla? #elonmusk #tesla @elonmusk @tesla $tsla $tslaqpic.twitter.com/hsg9v02aq5	autoline host and auto veteran john mcelroy takes model x over i-pace, etron, and eqc. can competing evs from established auto makers step up to challenge tesla? #elonmusk #tesla @elonmusk @tesla $tsla $tslaqpic.twitter.com/hsg9v02aq5	0.0	neutral	0.0
810	1:38	07/04/19	3663	1:38 PM - 7 Apr 2019	1556873243-3404	@YoupDeBoer	youp de boer		a lot of rumours today that el paso tx is closed$tslaq	a lot of rumours today that el paso tx is closed$tslaq	0.0	neutral	0.0
811	12:30	07/04/19	3688	12:30 PM - 7 Apr 2019	1556873243-3405	@mikesonn	Father Sonn 👶🏼		or use a bus	or use a bus	0.0	neutral	0.0
812	7:32	07/04/19	2809	7:32 PM - 7 Apr 2019	1556873243-3393	@IntelligratedDW	DW		i mean, who else can fit an entire #model3 in thier #frunk of thier @tesla #models? @elonmusk @hot_wheels @stltesla @28delayslater @model3owners @tesla_raj @livingteslapic.twitter.com/keaz43txfu	i mean, who else can fit an entire #model3 in thier #frunk of thier @tesla #models? @elonmusk @hot_wheels @stltesla @28delayslater @model3owners @tesla_raj @livingteslapic.twitter.com/keaz43txfu	0.5708333329999999	neutral	0.029166667
813	7:11	07/04/19	2978	7:11 PM - 7 Apr 2019	1556873243-3396	@MikeFlo46795160	Mike Flores		wow! just wow! tenant violations piled up on floor at @tesla palm desert, ca store. accumulating by the day. laying there for all to see. are we at the don't gaf about hiding signs of death because everyone already knows phase??? $tsla $tslaq	wow! just wow! tenant violations piled up on floor at @tesla palm desert, ca store. accumulating by the day. laying there for all to see. are we at the don't gaf about hiding signs of death because everyone already knows phase??? $tsla $tslaq	1.0	positive	0.125
814	1:46	07/04/19	2619	1:46 PM - 7 Apr 2019	1556873243-3402	@JohnLamoureux	John Lamoureux		first pics of watts with the new wheels and interior. performance springs are next! @tesla @elonmusk @tsportline @teslatunity @teslarati @teslajoy @teslaownersneus @bensullins @liketeslakim @model3owners @xreadyplayeronepic.twitter.com/2mopgnaglx	first pics of watts with the new wheels and interior. performance springs are next! @tesla @elonmusk @tsportline @teslatunity @teslarati @teslajoy @teslaownersneus @bensullins @liketeslakim @model3owners @xreadyplayeronepic.twitter.com/2mopgnaglx	0.262626263	positive	0.128787879
815	9:19	07/04/19	3406	9:19 PM - 7 Apr 2019	1556873243-3387	@RationalEtienne	Self-appointed Pope Of Muskanity		hello, ferrari drivers everywhere! just going to leave this out there. we got insanely fast cars right now, but soon we shall have the fastest and holiest car: the @tesla roadster 2.0. - acceleration: 0-60mph (0-100 kph) 1.9 sec - range: 620 mile/ 992 km - $200k-$250k - fast pic.twitter.com/hegyyfj1qu	hello, ferrari drivers everywhere! just going to leave this out there. we got insanely fast cars right now, but soon we shall have the fastest and holiest car: the @tesla roadster 2.0. - acceleration: 0-60mph (0-100 kph) 1.9 sec - range: 620 mile/ 992 km - $200k-$250k - fast pic.twitter.com/hegyyfj1qu	0.5839285710000001	positive	0.146428571
816	1:41	07/04/19	3673	1:41 PM - 7 Apr 2019	1556873243-3403	@ValueAnalyst1	ValueAnalyst		in 2020, @tesla model 3 performance will go *50 percent further with better performance* than @porsche taycan, but at *half* the price, with access to the only ubiquitous, fast-charging network, and with full self-driving 10x to 100x safer than an average human driver. good luck.pic.twitter.com/vsgiwizwnx	in 2020, @tesla model 3 performance will go *50 percent further with better performance* than @porsche taycan, but at *half* the price, with access to the only ubiquitous, fast-charging network, and with full self-driving 10x to 100x safer than an average human driver. good luck.pic.twitter.com/vsgiwizwnx	0.47708333299999994	positive	0.15416666699999998
817	7:51	07/04/19	2855	7:51 AM - 7 Apr 2019	1556873243-3419	@MarcRullo	Marc Rullo		this $tsla supercharger ghetto at the back of a busy mall parking lot has been abandoned for months. it may never open. meanwhile, customers of real car companies enjoy free charging at the mall entrance. this is an embarrassment, @tesla. go $tslaq and fix your company.pic.twitter.com/k2kdynuhrd	this $tsla supercharger ghetto at the back of a busy mall parking lot has been abandoned for months. it may never open. meanwhile, customers of real car companies enjoy free charging at the mall entrance. this is an embarrassment, @tesla. go $tslaq and fix your company.pic.twitter.com/k2kdynuhrd	0.4	positive	0.18333333300000001
818	8:45	07/04/19	3235	8:45 PM - 7 Apr 2019	1556873243-3390	@megangale	Megan Gale		videos of todays racing . my brother and his girlfriend showcased the reason for wearing helmets while racing haha @tesla @teslamodel3 @elonmusk @realdallingale @utahteslaclub #trackmode #helmetshelp #performancemodel3pic.twitter.com/vmsqlajjax	videos of todays racing . my brother and his girlfriend showcased the reason for wearing helmets while racing haha @tesla @teslamodel3 @elonmusk @realdallingale @utahteslaclub #trackmode #helmetshelp #performancemodel3pic.twitter.com/vmsqlajjax	0.3	positive	0.2
819	11:18	07/04/19	3583	11:18 AM - 7 Apr 2019	1556873243-3409	@0bsesion1	0bsesion		@elonmusk @tesla thanks for updating my car. this afternoon i found it scratched and i can not know who because sentry mode does not work in ap2.0 pic.twitter.com/oeczdcdjtm	@elonmusk @tesla thanks for updating my car. this afternoon i found it scratched and i can not know who because sentry mode does not work in ap2.0 pic.twitter.com/oeczdcdjtm	0.2	positive	0.2
820	7:21	07/04/19	3773	7:21 PM - 7 Apr 2019	1556873243-3394	@evmom111	EVmom		one time, i received a marriage proposal from a young man in the car next to me at a stop light... because i was driving my *husband's* @tesla #models. had to laugh, but i do admire his enthusiasm for #tesla #evmom #proposal #taken #nope #electriccars #electricvehicles	one time, i received a marriage proposal from a young man in the car next to me at a stop light... because i was driving my *husband's* @tesla #models. had to laugh, but i do admire his enthusiasm for #tesla #evmom #proposal #taken #nope #electriccars #electricvehicles	0.3	positive	0.2
821	9:04	07/04/19	3799	9:04 AM - 7 Apr 2019	1556873243-3417	@J_M_0_N	Jay Pase		other cars i've owned & spent lots of time with my wife has shunned. however, the love affair w/ my @tesla is wholeheartedly condoned by my wife thx kindly to @elonmusk for bringing the #performancemodel3 to realitypic.twitter.com/quc3lzvkrh	other cars i've owned & spent lots of time with my wife has shunned. however, the love affair w/ my @tesla is wholeheartedly condoned by my wife thx kindly to @elonmusk for bringing the #performancemodel3 to realitypic.twitter.com/quc3lzvkrh	0.49375	positive	0.21875
822	7:16	07/04/19	3296	7:16 PM - 7 Apr 2019	1556873243-3395	@owlmaster08	Jonathan Hewitt		on the other hand, it's very easy to make cgi and announce a tesla killer coming in 3 years. $tsla #tesla @tesla @elonmuskpic.twitter.com/v7tmzs65w0	on the other hand, it's very easy to make cgi and announce a tesla killer coming in 3 years. $tsla #tesla @tesla @elonmuskpic.twitter.com/v7tmzs65w0	0.6875	positive	0.21916666699999998
823	10:16	07/04/19	2853	10:16 PM - 7 Apr 2019	1556873243-3385	@MinimalDuck	Arash Malek 🦆		i picked up my #teslamodel3 sept. 13. i have already put 21.2k miles on it and i can say without a doubt, i love this car more and more everyday!!! it literally has gotten better with time what the fuck thank you @mayemusk @elonmusk and the amazing team @tesla pic.twitter.com/xhblrbyz9a	i picked up my #teslamodel3 sept. 13. i have already put 21.2k miles on it and i can say without a doubt, i love this car more and more everyday!!! it literally has gotten better with time what the fuck thank you @mayemusk @elonmusk and the amazing team @tesla pic.twitter.com/xhblrbyz9a	0.6	positive	0.258482143
824	12:06	07/04/19	3683	12:06 PM - 7 Apr 2019	1556873243-3407	@ChrisDungeon	Christopher Dungeon		nicely done @wawa ... you get my convenience food/drink business because of your forward looking commitment to evs. thanks to you and @tesla for this local supercharging location pic.twitter.com/gij3vt6uox at wawa	nicely done @wawa ... you get my convenience food/drink business because of your forward looking commitment to evs. thanks to you and @tesla for this local supercharging location pic.twitter.com/gij3vt6uox at wawa	0.4	positive	0.26666666699999997
825	5:28	07/04/19	3621	5:28 PM - 7 Apr 2019	1556873243-3399	@hkhemani	Haresh Khemani		7 months ago on sep 8 picked up this beauty and am still in , rwd has performed amazing well in candian winter, received countless software updates and it feels newer by the day appreciating in value, thank you @tesla @elonmusk for all the #tlc!pic.twitter.com/8flocamcjk	7 months ago on sep 8 picked up this beauty and am still in , rwd has performed amazing well in candian winter, received countless software updates and it feels newer by the day appreciating in value, thank you @tesla @elonmusk for all the #tlc!pic.twitter.com/8flocamcjk	0.7	positive	0.3
826	12:28	07/04/19	3831	12:28 PM - 7 Apr 2019	1556873243-3406	@lourencovc	LVC		thank you @tesla and @elonmusk for such an amazing piece of art, technology and entertainment. lights years ahead of anything out there. no words to describe it.pic.twitter.com/hintt2hnr8	thank you @tesla and @elonmusk for such an amazing piece of art, technology and entertainment. lights years ahead of anything out there. no words to describe it.pic.twitter.com/hintt2hnr8	0.7	positive	0.3
827	9:40	07/04/19	3541	9:40 AM - 7 Apr 2019	1556873243-3414	@mercilessgains	Dustin		@tesla @elonmusk i was wondering if there is any thought of heating and ac for the house? would be super cool.	@tesla @elonmusk i was wondering if there is any thought of heating and ac for the house? would be super cool.	0.658333333	positive	0.34166666700000003
828	9:41	07/04/19	2614	9:41 AM - 7 Apr 2019	1556873243-3413	@elonmusk	Elon Musk		yeah, i would love to do that	yeah, i would love to do that	0.6	positive	0.5
829	9:03	07/04/19	3716	9:03 AM - 7 Apr 2019	1556873243-3418	@ShanghaiJayin	Jay in Shanghai		dancing on top of @tesla model x while doing falcon wing dance in china when will we see you do this? @elonmusk #tesla #china #teslachina #modelx # # $tslapic.twitter.com/xmoy5jzwhj	dancing on top of @tesla model x while doing falcon wing dance in china when will we see you do this? @elonmusk #tesla #china #teslachina #modelx # # $tslapic.twitter.com/xmoy5jzwhj	0.5	positive	0.5
830	2:18	07/04/19	3096	2:18 PM - 7 Apr 2019	1556873243-3401	@gmbankrupt	Ryan		props to the @tesla software team! theyve been rolling out updates like crazy lately. pic.twitter.com/hojzhi7pct	props to the @tesla software team! theyve been rolling out updates like crazy lately. pic.twitter.com/hojzhi7pct	0.75	negative	-0.45
831	6:47	07/04/19	3165	6:47 PM - 7 Apr 2019	1556873243-3397	@OffbeatLook	Camille Johnson aka Lil Bill		my hairs been growing faster than a @tesla lately pic.twitter.com/5s3n9n7e6n	my hairs been growing faster than a @tesla lately pic.twitter.com/5s3n9n7e6n	0.6	negative	-0.3
832	7:00	06/04/19	3419	7:00 AM - 6 Apr 2019	1556873243-3462	@CloeJeroen	Jeroen de Cloe		@tesla @elonmusk #tesla what to do to get support as a tesla owner? mailed customer support and the people who sold me the car - not a single responds. nothing but issues with my car. want to return it. am sick of being ignored.	@tesla @elonmusk #tesla what to do to get support as a tesla owner? mailed customer support and the people who sold me the car - not a single responds. nothing but issues with my car. want to return it. am sick of being ignored.	0.535714286	negative	-0.33928571399999996
833	5:40	06/04/19	2592	5:40 PM - 6 Apr 2019	1556873243-3434	@kreider_adam	Adam Kreider		i drove a @tesla with the roof down in hawaii listening to sunflower yesterday. i have peaked	i drove a @tesla with the roof down in hawaii listening to sunflower yesterday. i have peaked	0.288888889	negative	-0.15555555599999998
834	5:41	06/04/19	3268	5:41 AM - 6 Apr 2019	1556873243-3469	@NCBirbhan	Nikhil Chaudhary		$tslaq - @tesla uses cobalt in it's battery, more bad for environment. same $tslaq when vw uses 4 times more cobalt and can't compete with base tesla - #teslakillerpic.twitter.com/ds3leaxogl	$tslaq - @tesla uses cobalt in it's battery, more bad for environment. same $tslaq when vw uses 4 times more cobalt and can't compete with base tesla - #teslakillerpic.twitter.com/ds3leaxogl	0.558333333	neutral	-0.1
835	9:03	06/04/19	2860	9:03 PM - 6 Apr 2019	1556873243-3422	@Inelonwetrust__	InElonWeTrust		how about a slight shift when a motorcycle is detected. this gives the courtesy space without having to constantly disengage.	how about a slight shift when a motorcycle is detected. this gives the courtesy space without having to constantly disengage.	0.25	neutral	-0.083333333
836	5:39	06/04/19	2973	5:39 PM - 6 Apr 2019	1556873243-3435	@mattaroo	mattaroo		@tesla @elonmusk park meadows, colorado super chargers is down. now stuck here can't get home after a long day at work. massive fail #tesla	@tesla @elonmusk park meadows, colorado super chargers is down. now stuck here can't get home after a long day at work. massive fail #tesla	0.531111111	neutral	-0.074444444
837	6:01	06/04/19	3325	6:01 AM - 6 Apr 2019	1556873243-3466	@tecnocato	Israel Melendez, Jr. 🇵🇷 🇺🇸 ⚠️		from 0 to 93 miles in $10.00, and this is a small 4 cylinder vehicle. @elonmusk we need a full ev mini cargo van for businesses. this is our missing link and we are hopeful that @tesla can offer an alternative in the near future. pic.twitter.com/t7jiucunkl	from 0 to 93 miles in $10.00, and this is a small 4 cylinder vehicle. @elonmusk we need a full ev mini cargo van for businesses. this is our missing link and we are hopeful that @tesla can offer an alternative in the near future. pic.twitter.com/t7jiucunkl	0.305	neutral	-5.55e-18
838	5:51	06/04/19	2657	5:51 PM - 6 Apr 2019	1556873243-3433	@superCalo	superCalo		guy you rear ended me, i have your license plate details, you're not getting away with this	guy you rear ended me, i have your license plate details, you're not getting away with this	0.0	neutral	0.0
839	7:08	06/04/19	2687	7:08 PM - 6 Apr 2019	1556873243-3427	@AngDean23	Angie Dean		sigh... yup. this is the *former* calgary service team. after.pic.twitter.com/mvpier56nz	sigh... yup. this is the *former* calgary service team. after.pic.twitter.com/mvpier56nz	0.0	neutral	0.0
840	2:05	06/04/19	2908	2:05 AM - 6 Apr 2019	1556873243-3472	@Ananke06006810	Aνάγκη		meanwhile on a saturday morning in germany $tsla $tslaq @tesla #explainthevins #teslafailpic.twitter.com/lt94vfkz8b	meanwhile on a saturday morning in germany $tsla $tslaq @tesla #explainthevins #teslafailpic.twitter.com/lt94vfkz8b	0.0	neutral	0.0
841	1:13	06/04/19	2925	1:13 PM - 6 Apr 2019	1556873243-3441	@MyTeslaAdventur	My Tesla Adventure		@tesla deliveries surge year over year #tesla $tsla	@tesla deliveries surge year over year #tesla $tsla	0.0	neutral	0.0
842	7:38	06/04/19	2969	7:38 PM - 6 Apr 2019	1556873243-3426	@dogsoftesla	Dogs of Tesla 🐾		maggie maye s the model s! thank you for making the safest car in the world. @tesla @elonmuskpic.twitter.com/z9dvzptwez	maggie maye s the model s! thank you for making the safest car in the world. @tesla @elonmuskpic.twitter.com/z9dvzptwez	0.0	neutral	0.0
843	6:15	06/04/19	3302	6:15 AM - 6 Apr 2019	1556873243-3464	@redban	brian redban		when youre at target and you have your car come to you... @tesla - yes that's a thing...	when youre at target and you have your car come to you... @tesla - yes that's a thing...	0.0	neutral	0.0
844	9:45	06/04/19	3402	9:45 AM - 6 Apr 2019	1556873243-3457	@Lavaglaive	kinginsectglaive		that is not the point	that is not the point	0.0	neutral	0.0
845	4:06	06/04/19	3437	4:06 AM - 6 Apr 2019	1556873243-3471	@prasadsatyavolu	S S Prasad Satyavolu		finally vehicle was picked up at 1 am. 4 hours after the issue was reported. @tesla - are you listening?	finally vehicle was picked up at 1 am. 4 hours after the issue was reported. @tesla - are you listening?	1.0	neutral	0.0
846	7:50	06/04/19	3581	7:50 PM - 6 Apr 2019	1556873243-3423	@elonmusk	Elon Musk		definitely	definitely	0.5	neutral	0.0
847	11:51	06/04/19	3710	11:51 AM - 6 Apr 2019	1556873243-3446	@GrimezszNews	@grimezsz news		@sophiemsmsmsm mentioning .@grimezsz//@tesla pic.twitter.com/kvasiwpmcu	@sophiemsmsmsm mentioning .@grimezsz//@tesla pic.twitter.com/kvasiwpmcu	0.0	neutral	0.0
848	10:02	06/04/19	3805	10:02 AM - 6 Apr 2019	1556873243-3456	@MsMelChen	Melissa Chen		just imagine if all asians were taken out of the driving pool by this tesla autopilot system?! (i can make this joke without being racist because of obvious reasons )	just imagine if all asians were taken out of the driving pool by this tesla autopilot system?! (i can make this joke without being racist because of obvious reasons )	0.5	neutral	0.0
849	3:45	06/04/19	3210	3:45 PM - 6 Apr 2019	1556873243-3437	@80sThen80sNow	80sThen80sNow		80s album of the day: tesla mechanical resonance (1986) singles: 1- modern day cowboy 2- little suzi @tesla #tesla #music #rock #heavymetal #metal #bluesrock #concerts #concert #records #record #albums #album #vinylcollection #vinylrecords #vinyl #1980s #80spic.twitter.com/qpjztfok21	80s album of the day: tesla mechanical resonance (1986) singles: 1- modern day cowboy 2- little suzi @tesla #tesla #music #rock #heavymetal #metal #bluesrock #concerts #concert #records #record #albums #album #vinylcollection #vinylrecords #vinyl #1980s #80spic.twitter.com/qpjztfok21	0.4	neutral	0.00625
850	12:53	06/04/19	3317	12:53 AM - 6 Apr 2019	1556873243-3474	@GregKable	Greg Kable		guangzhou automobile corporation and nio confirm they plan to start a round funding of a new ev company announced by the two in 2017. the company, known as gac nio new energy automotive, plans to sell cars under a new ev brand name. @nioglobal #gac @tesla #chinapic.twitter.com/uqbbdngb8w	guangzhou automobile corporation and nio confirm they plan to start a round funding of a new ev company announced by the two in 2017. the company, known as gac nio new energy automotive, plans to sell cars under a new ev brand name. @nioglobal #gac @tesla #chinapic.twitter.com/uqbbdngb8w	0.44090909100000003	neutral	0.052272727000000005
851	6:43	06/04/19	3742	6:43 PM - 6 Apr 2019	1556873243-3430	@torrenegra	Alexander Torrenegra		finally, our new @tesla! a bit smaller than i thought. pic.twitter.com/szor61orzq at tesla san francisco	finally, our new @tesla! a bit smaller than i thought. pic.twitter.com/szor61orzq at tesla san francisco	0.651515152	neutral	0.056818182
852	1:19	06/04/19	3003	1:19 PM - 6 Apr 2019	1556873243-3440	@LivioFilice	LivioFilice		yoy @tesla #electricvehicle sales figures continue to climb. investment in the supply chain + new options for consumers will continue to drive sales around the world. this is only the beginning of a fundamental long-term shift to #zeroemission vehicles.pic.twitter.com/8sks2ckax8	yoy @tesla #electricvehicle sales figures continue to climb. investment in the supply chain + new options for consumers will continue to drive sales around the world. this is only the beginning of a fundamental long-term shift to #zeroemission vehicles.pic.twitter.com/8sks2ckax8	0.727272727	neutral	0.06818181799999999
853	6:07	06/04/19	3574	6:07 PM - 6 Apr 2019	1556873243-3432	@lorakolodny	Lora Kolodny		were you aware that theres a ny state law against distracted driving that includes recording with a mobile device while driving? please be careful out there.	were you aware that theres a ny state law against distracted driving that includes recording with a mobile device while driving? please be careful out there.	0.625	neutral	0.075
854	7:14	06/04/19	2750	7:14 AM - 6 Apr 2019	1556873243-3461	@Chovis38	Chris Hovis		well thanks a lot @tesla for making such a balanced car. i can't get my gravity tilt trailer to go flat. never had a problem loading a front heavy ice. stupid perfect car. time for a better trailer i think. pic.twitter.com/zj3qq7xgsr	well thanks a lot @tesla for making such a balanced car. i can't get my gravity tilt trailer to go flat. never had a problem loading a front heavy ice. stupid perfect car. time for a better trailer i think. pic.twitter.com/zj3qq7xgsr	0.546428571	neutral	0.09642857099999999
855	10:37	06/04/19	3409	10:37 AM - 6 Apr 2019	1556873243-3453	@TheGodOfPegana	The God of Pegana		am i seeing that screen correctly?? how can the car "see" the cars that are so far ahead?	am i seeing that screen correctly?? how can the car "see" the cars that are so far ahead?	1.0	positive	0.1
856	12:46	06/04/19	3320	12:46 PM - 6 Apr 2019	1556873243-3442	@blktsla	TheBlackTesla		not sure if this will be the model b or model g but thanks to @tesla and @elonmusk we'll get them started in the right car! #tesla #teslamodelxpic.twitter.com/kqngtivzl1	not sure if this will be the model b or model g but thanks to @tesla and @elonmusk we'll get them started in the right car! #tesla #teslamodelxpic.twitter.com/kqngtivzl1	0.541534392	positive	0.102380952
857	3:04	06/04/19	2907	3:04 PM - 6 Apr 2019	1556873243-3438	@TonySciarra	Tony Sciarra		did you know @tesla is powering todays @cityofstem science festival exhibits through the same fast-deploying technology that immediately provides energy to communities and first responders affected by natural disasters! #sustainabilitypic.twitter.com/5ms72yq6su	did you know @tesla is powering todays @cityofstem science festival exhibits through the same fast-deploying technology that immediately provides energy to communities and first responders affected by natural disasters! #sustainabilitypic.twitter.com/5ms72yq6su	0.28611111100000003	positive	0.125
858	12:26	06/04/19	3269	12:26 PM - 6 Apr 2019	1556873243-3445	@mrandmrstontour	Mr & Mrs T on Tour		time is flying and sometimes future and past meet on the way. follow us on instagram for more impressions! @elonmusk @tesla pic.twitter.com/ghyugwpkco	time is flying and sometimes future and past meet on the way. follow us on instagram for more impressions! @elonmusk @tesla pic.twitter.com/ghyugwpkco	0.291666667	positive	0.125
859	11:47	06/04/19	2685	11:47 AM - 6 Apr 2019	1556873243-3447	@TriTexan	TriTexan		so the math is a tad long for a tweet, but some quick calcs regarding the rumored plans by @tesla to switch to pm style motors for the s and x, depending on whether they bump power, change gearing, etc - could yield 25 to 45 miles of additional range. s100d goes from 310 to ~350.	so the math is a tad long for a tweet, but some quick calcs regarding the rumored plans by @tesla to switch to pm style motors for the s and x, depending on whether they bump power, change gearing, etc - could yield 25 to 45 miles of additional range. s100d goes from 310 to ~350.	0.45	positive	0.141666667
860	7:26	06/04/19	2753	7:26 AM - 6 Apr 2019	1556873243-3460	@pauljnorbury	Paul Norbury		another first, today. enabled dog mode in my new @tesla to keep the interior temperature constant while we went for lunch. worked beautifully ..... and might mean we actually have to get a dog. #tech #ev #modelxpic.twitter.com/bxwlkfqey9	another first, today. enabled dog mode in my new @tesla to keep the interior temperature constant while we went for lunch. worked beautifully ..... and might mean we actually have to get a dog. #tech #ev #modelxpic.twitter.com/bxwlkfqey9	0.484785354	positive	0.153977273
861	7:38	06/04/19	2831	7:38 PM - 6 Apr 2019	1556873243-3425	@arctechinc	James Locke		just a quick road trip down to florida with my family for falcon heavy launch tuesday :) road trips are so much fun in a @tesla. so much positive stuff in our lives now all thanks to @elonmusk and the amazing teams at @tesla & @spacex past, present and future.pic.twitter.com/ig9tviztmj	just a quick road trip down to florida with my family for falcon heavy launch tuesday :) road trips are so much fun in a @tesla. so much positive stuff in our lives now all thanks to @elonmusk and the amazing teams at @tesla & @spacex past, present and future.pic.twitter.com/ig9tviztmj	0.43843434299999995	positive	0.155505051
862	1:50	06/04/19	2841	1:50 PM - 6 Apr 2019	1556873243-3439	@khalilamar	Khalil Amar		please @realamberheard we need a picture of your puppy in the front trunk of a @tesla - it's for #frunkpuppy and #frunkpuppyfriday @28delayslater @frunkpuppy - paws high five us!pic.twitter.com/goorwwjvy8	please @realamberheard we need a picture of your puppy in the front trunk of a @tesla - it's for #frunkpuppy and #frunkpuppyfriday @28delayslater @frunkpuppy - paws high five us!pic.twitter.com/goorwwjvy8	0.54	positive	0.16
[truncated: 2,970 more rows]
