# Supplementary material for: Measuring information flux between social media and stock prices with Transfer Entropy
Source: PLoS One. 2021 Sep 23;16(9):e0257686. doi: 10.1371/journal.pone.0257686 (PMC8459996; doi:10.1371/journal.pone.0257686)
Supplement: S1 Data — (ZIP) [file pone.0257686.s001.zip › DATA BASES/8.-TESLA/TESLA MODEL/TESLA2ND.csv]

Num	web-scraper-order	web-scraper-start-url	handle	name	content	replies	retweets	favorites	unix_timestamp	published_date	url
1	1556894986-1662	https://twitter.com/search?l=&q=%22%24TESLA%22%20since%3A2019-01-01%20until%3A2019-01-31&src=typd	@JeffClarkTweets	Jeff Clark	Congratulations to @elonmusk and Team @Tesla on a pace-setting 2018. The #Model3 is a technological home run and a zero-emission taste of what the future of #EVs promises. Looking forward to what you can deliver in 2019.https://twitter.com/InsideEVs/status/1080210522321104897 …	1	8	39	1.55E+12	13:21 - 1 ene. 2019	/JeffClarkTweets/status/1080212464791445510
2	1556894986-1509	https://twitter.com/search?l=&q=%22%24TESLA%22%20since%3A2019-01-01%20until%3A2019-01-31&src=typd	@linkitah	Linkitah A.M.	Lo quiero!! @Tesla Lo siento, lo nuestro ya no es posible. @PeugeotES el #Elegend #MiNuevoFavorito <3https://twitter.com/Automotive_Mktg/status/1082001667715985420 …			2	1.55E+12	3:20 - 7 ene. 2019	/linkitah/status/1082235646083772417
3	1556894986-1080	https://twitter.com/search?l=&q=%22%24TESLA%22%20since%3A2019-01-01%20until%3A2019-01-31&src=typd	@RafaDomingo1979	Rafa Domingo	Una gran noticia puesto que España es uno de los países donde más cara es la electricidad en Europa. Minipunto para Tesla.			2	1.55E+12	11:56 - 22 ene. 2019	/RafaDomingo1979/status/1087801191965306881
4	1556894986-1574	https://twitter.com/search?l=&q=%22%24TESLA%22%20since%3A2019-01-01%20until%3A2019-01-31&src=typd	@jean_steffe	Jean	Yo he sido afectado directamente ya que cargué a 32kW y tenía solo 10%. Despues de 20 minutos que se fue un extranjero moví el coche y pude cargar a 90kW.		1	2	1.55E+12	14:58 - 4 ene. 2019	/jean_steffe/status/1081324003980165122
5	1556894986-1082	https://twitter.com/search?l=&q=%22%24TESLA%22%20since%3A2019-01-01%20until%3A2019-01-31&src=typd	@Expok	Expok	Después de anunciar el recorte de por lo menos por ciento de la plantilla nominal de @Tesla, la firma ha sufrido una caída en la bolsa por casi por ciento. Y ahora busca economizar la producción para poder ser más competitivos en el mercado. https://goo.gl/h1feQ4				1.55E+12	10:40 - 22 ene. 2019	/Expok/status/1087781944736149504
6	1556894986-1487	https://twitter.com/search?l=&q=%22%24TESLA%22%20since%3A2019-01-01%20until%3A2019-01-31&src=typd	@JimmyMPO	Jaime Morales	Una claro ejemplo de una empresa disruptiva @Tesla. Con el actual desabasto de #Pemex deberíamos de implementar otro tipo de energías más limpias. @beltrandelrio @foundrpic.twitter.com/trpmvYoiYd		1	5	1.55E+12	18:29 - 7 ene. 2019	/JimmyMPO/status/1082464251006963712
11	1556894986-1307	https://twitter.com/search?l=&q=%22%24TESLA%22%20since%3A2019-01-01%20until%3A2019-01-31&src=typd	@Retuit_TV	Retuit TV	#Entérate | @Tesla reta a hackers y promete jugosa recompensa a quien logre introducirse a alguno de sus vehículos. #Información, #Noticias, #MexiquenseNoticiashttp://radioytvmexiquense.mx/notas/tesla-promete-regalar-un-model-3-a-quien-logre-hackearlo.html …		3	6	1.55E+12	17:15 - 14 ene. 2019	/Retuit_TV/status/1084982471702298624
13	1556894986-1392	https://twitter.com/search?l=&q=%22%24TESLA%22%20since%3A2019-01-01%20until%3A2019-01-31&src=typd	@micamarayyo	Mi cámara y yo	Nos montamos en el coche de #Emilio, un @Tesla, 100% eléctrico y cuyo precio de mercado supera los 100.000€ ¡Un lujo que no todos pueden permitirse! #MCYquecochemecompropic.twitter.com/NYKxyt75zk			5	1.55E+12	13:46 - 11 ene. 2019	/micamarayyo/status/1083842486789824512
14	1556894986-952	https://twitter.com/search?l=&q=%22%24TESLA%22%20since%3A2019-01-01%20until%3A2019-01-31&src=typd	@pk_ais	AIS	@slcuervo no me digas que no es de esas noticias con las que les cerrarías la boca con un directo en @YouTubeEspanol a los mandos del @Tesla https://twitter.com/EzequielPremo/status/1089579055169581058 …				1.55E+12	10:10 - 27 ene. 2019	/pk_ais/status/1089586502127026177
16	1556894986-1177	https://twitter.com/search?l=&q=%22%24TESLA%22%20since%3A2019-01-01%20until%3A2019-01-31&src=typd	@ShirleySuarez	Shirley Suárez	Por primera me subí a un carro eléctrico , un @Tesla usado como taxi , que lujo de carro , diseño impresionante #Elon y #Ámsterdam				1.55E+12	4:10 - 19 ene. 2019	/ShirleySuarez/status/1086596768148660224
17	1556894986-1325	https://twitter.com/search?l=&q=%22%24TESLA%22%20since%3A2019-01-01%20until%3A2019-01-31&src=typd	@vilajoanc	Joan Vilà	Muy buena idea pero ese Toyota no debería estar ahí			2	1.55E+12	9:15 - 14 ene. 2019	/vilajoanc/status/1084861498999099392
18	1556894986-1553	https://twitter.com/search?l=&q=%22%24TESLA%22%20since%3A2019-01-01%20until%3A2019-01-31&src=typd	@maselectricos	Somos Electricos	No te va a defraudar, en el momento que se prueba un @tesla es difícil pensar en otro coche a día de hoy.			1	1.55E+12	11:43 - 5 ene. 2019	/maselectricos/status/1081637397597687809
19	1556894986-1336	https://twitter.com/search?l=&q=%22%24TESLA%22%20since%3A2019-01-01%20until%3A2019-01-31&src=typd	@Cambio16	Cambio16	#Energía Con el Model 3 @Tesla se abre camino en China http://ow.ly/hAHC30ncw38 pic.twitter.com/fcb6rLtqHF				1.55E+12	0:40 - 14 ene. 2019	/Cambio16/status/1084731858607316992
20	1556894986-1085	https://twitter.com/search?l=&q=%22%24TESLA%22%20since%3A2019-01-01%20until%3A2019-01-31&src=typd	@FMURILLO85	Francisco	Menuda maravilla		1	1	1.55E+12	7:14 - 22 ene. 2019	/FMURILLO85/status/1087730220289921024
21	1556894986-903	https://twitter.com/search?l=&q=%22%24TESLA%22%20since%3A2019-01-01%20until%3A2019-01-31&src=typd	@holasocmario	Maɾio	Aprended a conducir por la derecha como todo el mundo, cohone'				1.55E+12	13:58 - 29 ene. 2019	/holasocmario/status/1090368679756349443
22	1556894986-1360	https://twitter.com/search?l=&q=%22%24TESLA%22%20since%3A2019-01-01%20until%3A2019-01-31&src=typd	@legolas_83	@lberto Muñoz	Familia de Montaman y Montaplex?pic.twitter.com/jGcdq6XA8w			1	1.55E+12	0:35 - 13 ene. 2019	/legolas_83/status/1084368269384003584
23	1556894986-1115	https://twitter.com/search?l=&q=%22%24TESLA%22%20since%3A2019-01-01%20until%3A2019-01-31&src=typd	@Pauta_cl	Pauta.cl	@Tesla elimina tres mil empleos y @elonmusk vislumbra un camino "difícil" → http://bit.ly/2T0GJib pic.twitter.com/vSWFqB75bF				1.55E+12	7:35 - 21 ene. 2019	/Pauta_cl/status/1087373000566034432
25	1556894986-1184	https://twitter.com/search?l=&q=%22%24TESLA%22%20since%3A2019-01-01%20until%3A2019-01-31&src=typd	@motorpuntoes	motor.es	Tesla anuncia miles de despidos y menores beneficios en el 4º trimestre http://bit.ly/2Cs1sVa @Tesla @ClubTeslaES #Tesla #tesla #EV #electrico #TeslaModel3 #teslamodel3 #TeslaModelX #teslamodelx #TeslaModels #teslamodels #ModelS #modelSpic.twitter.com/k6kCRwz6zc		1	1	1.55E+12	23:20 - 18 ene. 2019	/motorpuntoes/status/1086523693243740160
27	1556894986-1517	https://twitter.com/search?l=&q=%22%24TESLA%22%20since%3A2019-01-01%20until%3A2019-01-31&src=typd	@Jordanelbarbaro	Jordan Rodríguez	Necesito un @Tesla de preferencia el "Model X". #objetivoshttps://twitter.com/ExpansionMx/status/1082055480254574593 …			1	1.55E+12	18:46 - 6 ene. 2019	/Jordanelbarbaro/status/1082106168804327425
30	1556894986-1477	https://twitter.com/search?l=&q=%22%24TESLA%22%20since%3A2019-01-01%20until%3A2019-01-31&src=typd	@DomoElectra	Domo Electra	Que lo veo bien ya que de costes fijos mensuales se ahorran xD			1	1.55E+12	3:34 - 8 ene. 2019	/DomoElectra/status/1082601532770738177
31	1556894986-1386	https://twitter.com/search?l=&q=%22%24TESLA%22%20since%3A2019-01-01%20until%3A2019-01-31&src=typd	@NSCabezon	IvÃ¡n CabezÃ³n	Ves como no hay ninguno blanco!!			1	1.55E+12	0:18 - 12 ene. 2019	/NSCabezon/status/1084001705522548737
32	1556894986-1256	https://twitter.com/search?l=&q=%22%24TESLA%22%20since%3A2019-01-01%20until%3A2019-01-31&src=typd	@Hades666123	Hades 🔥	Tengo como ocho años enamorado de los carros de @Tesla y me faltan como 1738361839 años para tener uno Hahaha				1.55E+12	12:12 - 16 ene. 2019	/Hades666123/status/1085630922240737281
34	1556894986-839	https://twitter.com/search?l=&q=%22%24TESLA%22%20since%3A2019-01-01%20until%3A2019-01-31&src=typd	@foroelectricos	ForoCochesEléctricos	#Tesla cambia las denominaciones del Model S y X. Nueva versión de acceso con batería limitada por software https://forococheselectricos.com/2019/01/tesla-cambia-las-denominaciones-del-model-s-y-x-nueva-version-de-acceso-con-bateria-limitada-por-software.html … #TeslaModelS #TeslaModelX @Tesla pic.twitter.com/SuUXJv6mYs		3	17	1.55E+12	10:01 - 30 ene. 2019	/foroelectricos/status/1090671240241692674
35	1556894986-1223	https://twitter.com/search?l=&q=%22%24TESLA%22%20since%3A2019-01-01%20until%3A2019-01-31&src=typd	@CarlosGa1996	Carlos Gutierrez Garcia	Nel, lleve a tu mamá a cenar :(				1.55E+12	20:26 - 17 ene. 2019	/CarlosGa1996/status/1086117661904384001
36	1556894986-1066	https://twitter.com/search?l=&q=%22%24TESLA%22%20since%3A2019-01-01%20until%3A2019-01-31&src=typd	@isuriv	isuriv 🌐 👽	Lleva 29 referenciados Curioso, en los datos, pone que la referencia se acaba el 31 de marzo de este añopic.twitter.com/WN1c7sI9xU				1.55E+12	3:45 - 23 ene. 2019	/isuriv/status/1088039922789957634
39	1556894986-1653	https://twitter.com/search?l=&q=%22%24TESLA%22%20since%3A2019-01-01%20until%3A2019-01-31&src=typd	@bbycharly	Carlos elias	Mis ojos!!! No mamen se la jalaron machin con sus fogatas necesito un @Tesla con filtro de aire para ataque biológico.			2	1.55E+12	20:52 - 1 ene. 2019	/bbycharly/status/1080325908622323713
40	1556894986-1195	https://twitter.com/search?l=&q=%22%24TESLA%22%20since%3A2019-01-01%20until%3A2019-01-31&src=typd	@SexenioMX	Sexenio	.@Tesla confirma que continuarán los despidos masivos para lograr un mejor control de gastos http://tinyurl.com/ycdn8txc		2	1	1.55E+12	13:37 - 18 ene. 2019	/SexenioMX/status/1086376983796350978
41	1556894986-1440	https://twitter.com/search?l=&q=%22%24TESLA%22%20since%3A2019-01-01%20until%3A2019-01-31&src=typd	@AlamVera2	Alam Vera	Una consulta la linea 21 para cuando harían circular los buses eléctricos?			10	1.55E+12	15:40 - 9 ene. 2019	/AlamVera2/status/1083146523070861312
42	1556894986-1690	https://twitter.com/search?l=&q=%22%24TESLA%22%20since%3A2019-01-01%20until%3A2019-01-31&src=typd	@TheGledinator	James Gledhill	#HappyNewYear2019 My resolutions this year: - Drink Water - Lose Weight (Again XD) -2560x1440p - Sit in a @Tesla				1.55E+12	16:13 - 31 dic. 2018	/TheGledinator/status/1079893290365775872
44	1556894986-922	https://twitter.com/search?l=&q=%22%24TESLA%22%20since%3A2019-01-01%20until%3A2019-01-31&src=typd	@h0tmind	Paul Alien	Divinos seres del universo. La única velocidad límite es la de la luz. Con carburantes fósiles no llegamos. @TenerifeVial #Velocidad #AccidenteVial #Teletransporte @Tesla @112canarias #CocheElectrico #CochesEléctricos @fomentogob @CabildoTenerife		2	1	1.55E+12	12:37 - 28 ene. 2019	/h0tmind/status/1089985872756441089
46	1556894986-1489	https://twitter.com/search?l=&q=%22%24TESLA%22%20since%3A2019-01-01%20until%3A2019-01-31&src=typd	@DomoElectra	Domo Electra	Y siguen con 4			4	1.55E+12	15:14 - 7 ene. 2019	/DomoElectra/status/1082415211322265607
47	1556894986-1355	https://twitter.com/search?l=&q=%22%24TESLA%22%20since%3A2019-01-01%20until%3A2019-01-31&src=typd	@maselectricos	Somos Electricos	Una nueva patente de @Tesla que permite detectar errores en sus vehículos antes de que ocurra, siendo su reparación más rápida y barata. http://ow.ly/6lsd50kb4je		2	2	1.55E+12	7:10 - 13 ene. 2019	/maselectricos/status/1084467634261905408
49	1556894986-1383	https://twitter.com/search?l=&q=%22%24TESLA%22%20since%3A2019-01-01%20until%3A2019-01-31&src=typd	@ludwiglaborda	Ludwig Laborda	Querido Niño Jesús, se que estamos en enero apenas, pero quiero pedirte que EEUU elimine las restricciones a la producción de energía solar para que, proyectos como los de @Tesla y de @elonmusk se puedan llevar a cabo libremente y así todos podamos conducir sin contaminar.https://twitter.com/h2oStudio/status/1084042230099333120 …		1	2	1.55E+12	3:01 - 12 ene. 2019	/ludwiglaborda/status/1084042714369413121
51	1556894986-1153	https://twitter.com/search?l=&q=%22%24TESLA%22%20since%3A2019-01-01%20until%3A2019-01-31&src=typd	@santiagoogarza	𝓖𝓻𝓮𝓮𝓴 𝓖𝓸𝓭	ya van tres veces que cuando voy para la universidad veo pasar carros @Tesla esto ya es una señal de que pronto llegará uno a mi vida				1.55E+12	17:40 - 19 ene. 2019	/santiagoogarza/status/1086800592704401410
52	1556894986-1484	https://twitter.com/search?l=&q=%22%24TESLA%22%20since%3A2019-01-01%20until%3A2019-01-31&src=typd	@maselectricos	Somos Electricos	Elon Musk da detalles sobre la #Gigafactory3 de @Tesla en #China, habla sobre lo que se fabricará allí y cuando.http://ow.ly/EyV430nebPH		2	3	1.55E+12	0:40 - 8 ene. 2019	/maselectricos/status/1082557540494462976
53	1556894986-1159	https://twitter.com/search?l=&q=%22%24TESLA%22%20since%3A2019-01-01%20until%3A2019-01-31&src=typd	@isuriv	isuriv 🌐 👽	Curiosidades de los superchargers de @Tesla en España. Tesla actua como gestor de carga en nombre de (Tesla Spain Sl y TESLA MOTORS NETHERLANDS BV), y su distribuidora es Endesa o Iberdrola... @foroelectricos				1.55E+12	13:46 - 19 ene. 2019	/isuriv/status/1086741721420128256
55	1556894986-1327	https://twitter.com/search?l=&q=%22%24TESLA%22%20since%3A2019-01-01%20until%3A2019-01-31&src=typd	@EdoardoGil	Edo	Por las baterías. Son demasiado caras tener baterías seguras. El primer esfuerzo por abaratar el costo de baterías es de @Tesla con su Gigafactory. Su coche económico ya anda en $35,000 dólares (más barato que el de chevrolet)			1	1.55E+12	8:41 - 14 ene. 2019	/EdoardoGil/status/1084852896401969154
57	1556894986-1181	https://twitter.com/search?l=&q=%22%24TESLA%22%20since%3A2019-01-01%20until%3A2019-01-31&src=typd	@STesla3	STesla	Debemos de reconocer q 4.8€ cada 100km no es una tarifa económica tras la subida del 33%. Unos 20€ x conducir 400km es más económico que un coche similar en gasolina/diésel q podría costar uno 33€-35€.				1.55E+12	1:22 - 19 ene. 2019	/STesla3/status/1086554411575463937
59	1556894986-1614	https://twitter.com/search?l=&q=%22%24TESLA%22%20since%3A2019-01-01%20until%3A2019-01-31&src=typd	@cgarciadealba	Carlos GarcíadeAlba	Qué interesante dato:lista de los más ricos en Condado de Los Angeles,a su vez el más rico en los EEUU,la encabezan 2 extranjeros,ambos sudafricanos,una absoluta minoría demográfica en LA,ellos son:Patrick Soon-Shong (ahora dueño @latimes ) y Elon Musk (@Tesla y @SpaceX ).		2	12	1.55E+12	10:15 - 3 ene. 2019	/cgarciadealba/status/1080890420119330816
60	1556894986-1669	https://twitter.com/search?l=&q=%22%24TESLA%22%20since%3A2019-01-01%20until%3A2019-01-31&src=typd	@ApoyoVial	infotraffic / AVIcars.com.mx	Esta fue la presentación del @Tesla Roadster. Conoce las impresionantes prestaciones de este auto https://avicars.app/post/?p=MTUxNTE1TTEzYQ== …		1	4	1.55E+12	10:22 - 1 ene. 2019	/ApoyoVial/status/1080167468394561536
61	1556894986-1634	https://twitter.com/search?l=&q=%22%24TESLA%22%20since%3A2019-01-01%20until%3A2019-01-31&src=typd	@CarlosDG100D	CarlosDG	Totalmente cierto. Yo los veo muchísimas veces			4	1.55E+12	9:30 - 2 ene. 2019	/CarlosDG100D/status/1080516689396146177
62	1556894986-1565	https://twitter.com/search?l=&q=%22%24TESLA%22%20since%3A2019-01-01%20until%3A2019-01-31&src=typd	@SBNDN2014	Spansk	Efectivamente. Hasta que no tienes el coche en mano, no se da de alta en el sistema y no aparece en la app. Es tontería que puedas trastear un coche que no tienes y está siendo manejado por una persona lejos de ti.			1	1.55E+12	0:42 - 5 ene. 2019	/SBNDN2014/status/1081470945355812864
63	1556894986-1204	https://twitter.com/search?l=&q=%22%24TESLA%22%20since%3A2019-01-01%20until%3A2019-01-31&src=typd	@SoyMotorCoches	SoyMotor - Coches	¿Nubarrones sobre el futuro de la compañía de @elonmusk? @Tesla anuncia un recorte del 7% en su plantilla. https://bit.ly/2Cy9ETF pic.twitter.com/XTAavfGjC5			1	1.55E+12	8:09 - 18 ene. 2019	/SoyMotorCoches/status/1086294474337193984
64	1556894986-1099	https://twitter.com/search?l=&q=%22%24TESLA%22%20since%3A2019-01-01%20until%3A2019-01-31&src=typd	@ElFinanciero_Mx	El Financiero	#AutosEF @Tesla 'inclina la balanza' en Europa; recibe aval para vender el Model 3. http://bit.ly/2T59bPZ pic.twitter.com/YmUoGz9FCV		3	9	1.55E+12	18:22 - 21 ene. 2019	/ElFinanciero_Mx/status/1087535822985781248
65	1556894986-1557	https://twitter.com/search?l=&q=%22%24TESLA%22%20since%3A2019-01-01%20until%3A2019-01-31&src=typd	@vatoinblue	Hombre azul	Por fin tengo un sueño puramente materialista Tener mi propio auto @Tesla			2	1.55E+12	9:19 - 5 ene. 2019	/vatoinblue/status/1081601154998366209
69	1556894986-1298	https://twitter.com/search?l=&q=%22%24TESLA%22%20since%3A2019-01-01%20until%3A2019-01-31&src=typd	@SoyMotorCoches	SoyMotor - Coches	.@Tesla regalará un Model 3 a aquel que logre piratear su software. https://bit.ly/2SViFNP pic.twitter.com/30SbIzrLjJ			1	1.55E+12	3:56 - 15 ene. 2019	/SoyMotorCoches/status/1085143704371892226
72	1556894986-1461	https://twitter.com/search?l=&q=%22%24TESLA%22%20since%3A2019-01-01%20until%3A2019-01-31&src=typd	@huevosalmotor	Rave Grohl	hey @elonmusk @Tesla we're running out of fuel in Mexico, and I don't have 1,884,300 pesos, so, as we say in Mexico City #HazParo tío @elonmusk tío @Tesla no hay gasolina, #HazParo			2	1.55E+12	16:34 - 8 ene. 2019	/huevosalmotor/status/1082797733663121408
73	1556894986-986	https://twitter.com/search?l=&q=%22%24TESLA%22%20since%3A2019-01-01%20until%3A2019-01-31&src=typd	@renarios1970	renato rios	Y los países desarrollados que no son productores se han dedicado a perfeccionar tecnologías que en 20 años muy pocos necesitaran esos 3 mm de barriles venezolanos @Tesla un pequeño ejemplo				1.55E+12	5:45 - 26 ene. 2019	/renarios1970/status/1089157376471715840
76	1556894986-1119	https://twitter.com/search?l=&q=%22%24TESLA%22%20since%3A2019-01-01%20until%3A2019-01-31&src=typd	@JulioMiravalls	Julio Miravalls	Bitácora de ayer: La semana pasada @elonmusk anunciaba el despido del 10% de @SpaceX y ahora les dice a los de @Tesla que el 7% va a la calle https://apuntelego.es/bitacora/2019/bitacora20190120.html#Elon_Musk …pic.twitter.com/oXuzG0VfSC				1.55E+12	6:59 - 21 ene. 2019	/JulioMiravalls/status/1087364126668668928
79	1556894986-1189	https://twitter.com/search?l=&q=%22%24TESLA%22%20since%3A2019-01-01%20until%3A2019-01-31&src=typd	@carlosgtzbanda	Felipe y con tenis	Si tuviera ese dinero prefiero un @Tesla Aunque en realidad, si tuviera ese dinero no estaría aquí cuando hubiera algún tipo de desabasto!				1.55E+12	16:27 - 18 ene. 2019	/carlosgtzbanda/status/1086419828003536897
81	1556894986-1659	https://twitter.com/search?l=&q=%22%24TESLA%22%20since%3A2019-01-01%20until%3A2019-01-31&src=typd	@RusoAzul	Leopoldo Pérez Díaz	#Energía #Movilidad @Tesla lidera el mercado automovilístico eléctrico https://elperiodicodelaenergia.com/tesla-sigue-mandando-en-el-mercado-mundial-de-coches-electricos-en-un-noviembre-record/ …				1.55E+12	16:39 - 1 ene. 2019	/RusoAzul/status/1080262187493527552
82	1556894986-1009	https://twitter.com/search?l=&q=%22%24TESLA%22%20since%3A2019-01-01%20until%3A2019-01-31&src=typd	@GonzaloGGM	Gonzalo García	¿Cuándo llegará el @Tesla #Model3 de 35.000 dólares? https://www.hibridosyelectricos.com/articulo/actualidad/cuando-llegara-tesla-model-3-35000-dolares/20190125110438024903.html … vía @hyecompic.twitter.com/wsQubMyjfZ			1	1.55E+12	9:57 - 25 ene. 2019	/GonzaloGGM/status/1088858399524167686
83	1556894986-1368	https://twitter.com/search?l=&q=%22%24TESLA%22%20since%3A2019-01-01%20until%3A2019-01-31&src=typd	@rmansilla83	le richard!	Ahora es cuando creo que debí haber comprado el @Tesla			1	1.55E+12	16:10 - 12 ene. 2019	/rmansilla83/status/1084241296225697792
84	1556894986-1246	https://twitter.com/search?l=&q=%22%24TESLA%22%20since%3A2019-01-01%20until%3A2019-01-31&src=typd	@EconBankFinTech	EconBankFinTech	#AhoraLeyendo @Tesla regalará un #Model3 a quien consiga hackearlo en el concurso de #Hacking y #PirateríaInformática @Pwn2Own_Contest #IoT #AI #IA #Innovación #Innovation #MachineLearning #CocheEléctrico #ElectricCar #Tesla #TeslaModel3 @elonmusk https://www.hibridosyelectricos.com/artículo/tecnología/tesla-regalara-model-3-quien-consiga-hackearlo/20190115101029024567.html …		2	1	1.55E+12	1:21 - 17 ene. 2019	/EconBankFinTech/status/1085829453417234432
86	1556894986-1106	https://twitter.com/search?l=&q=%22%24TESLA%22%20since%3A2019-01-01%20until%3A2019-01-31&src=typd	@DanteNLG	Dante Letelier G 	El nuevo @Tesla Model 3 y su sistema Dual Motor AWD que puede defenderse sin problemas en caminos con nieve. https://www.youtube.com/watch?v=faG6jQDz9Ew … #Electromovilidad #CleanAir #SCLMAG @SCLMAG_		1	2	1.55E+12	12:38 - 21 ene. 2019	/DanteNLG/status/1087449299179503617
89	1556894986-1405	https://twitter.com/search?l=&q=%22%24TESLA%22%20since%3A2019-01-01%20until%3A2019-01-31&src=typd	@amperizate	Emilio	Nadie ve raro que un BMW serie 3 de 350cv o un Audi A4 de la misma potencia valga mas de 50000€, ahora si es un Tesla se pone el grito en el cielo, ¿es un coche caro? depende con que vehículo lo compares, y hay que compararlo con vehículos de características similares.			3	1.55E+12	7:55 - 11 ene. 2019	/amperizate/status/1083754347748560896
90	1556894986-1210	https://twitter.com/search?l=&q=%22%24TESLA%22%20since%3A2019-01-01%20until%3A2019-01-31&src=typd	@ElFinanciero_Mx	El Financiero	.@Tesla reducirá su fuerza de trabajo en 7%; @elonmusk prevé 'camino difícil'. http://bitly.com/2T2nxk6 pic.twitter.com/Qi2YYyHgc5		2	2	1.55E+12	5:46 - 18 ene. 2019	/ElFinanciero_Mx/status/1086258451804758017
93	1556894986-1532	https://twitter.com/search?l=&q=%22%24TESLA%22%20since%3A2019-01-01%20until%3A2019-01-31&src=typd	@RicardoBlanco	Mr. ¯\_(ツ)_/¯hite	Los cargadores universales son muy diferentes a la capacidad de recarga nivel 2 de los cargadores Tesla y también varía si traes un Model S o Model X performance o si no es performance.https://www.tesla.com/charging			2	1.55E+12	11:26 - 6 ene. 2019	/RicardoBlanco/status/1081995512574816259
94	1556894986-1305	https://twitter.com/search?l=&q=%22%24TESLA%22%20since%3A2019-01-01%20until%3A2019-01-31&src=typd	@Verownika	Verownika	I miss you Hoy tendréis vídeo de @Tesla y noticias de #MarTech #cars #teslapic.twitter.com/tHrwLDiKax			17	1.55E+12	0:20 - 15 ene. 2019	/Verownika/status/1085089411648364545
95	1556894986-858	https://twitter.com/search?l=&q=%22%24TESLA%22%20since%3A2019-01-01%20until%3A2019-01-31&src=typd	@lightempowered	Empowered By Light	Announcing today the 11th solar and battery donated system to the #FireStation in Peñuelas #PuertoRico More to be announced very soon! @Tesla @MarkRuffalo @LeilaniMunter @KrapelsMarcopic.twitter.com/OGFeYFMVok		8	59	1.55E+12	12:55 - 30 ene. 2019	/lightempowered/status/1090715085545357320
96	1556894986-1123	https://twitter.com/search?l=&q=%22%24TESLA%22%20since%3A2019-01-01%20until%3A2019-01-31&src=typd	@legolas_83	@lberto Muñoz	No se lo digáis a nadie !!!			1	1.55E+12	6:10 - 21 ene. 2019	/legolas_83/status/1087351807846825984
97	1556894986-1650	https://twitter.com/search?l=&q=%22%24TESLA%22%20since%3A2019-01-01%20until%3A2019-01-31&src=typd	@aldoaoa	Aldo	Origin de @AuthorDanBrown es el comercial más largo de @Tesla que he visto.				1.55E+12	22:14 - 1 ene. 2019	/aldoaoa/status/1080346451564285957
98	1556894986-1050	https://twitter.com/search?l=&q=%22%24TESLA%22%20since%3A2019-01-01%20until%3A2019-01-31&src=typd	@HenarAlonso	Henar Alonso Ruiz	Fantástica acción de @Tesla, incentivando a los hackers a que encuentren vulnerabilidades en su software, y demostrando su seguridad y potencial a sus clientes http://ow.ly/xS6130nnPOR #innovación #marketing #comunicación			1	1.55E+12	2:05 - 24 ene. 2019	/HenarAlonso/status/1088377160421781504
99	1556894986-1124	https://twitter.com/search?l=&q=%22%24TESLA%22%20since%3A2019-01-01%20until%3A2019-01-31&src=typd	@JohnTay20173208	John Taylor	Ha ha ha.			1	1.55E+12	6:05 - 21 ene. 2019	/JohnTay20173208/status/1087350587245637632
100	1556894986-1649	https://twitter.com/search?l=&q=%22%24TESLA%22%20since%3A2019-01-01%20until%3A2019-01-31&src=typd	@JoseM93053809	Jose M.	Esto hace el director de renovables de @IDAEenergia , vergonzoso! Esto pasa en #Getafe ,aquí mi caso personal. https://m.eldiario.es/economia/Hacienda-Defensor-Pueblo-contribuyentes-sancionados_0_786722129.html … @PoderJudicialEs @Tesla @rcbenitez @sara_heba @DefensorPuebloE @fiscal_es @IMPULSAGETAFE @JavierGTaboada @Pedro_Castro @RubenSanchezTWpic.twitter.com/uDOOuppwYG			1	1.55E+12	22:40 - 1 ene. 2019	/JoseM93053809/status/1080353198609707010
101	1556894986-1554	https://twitter.com/search?l=&q=%22%24TESLA%22%20since%3A2019-01-01%20until%3A2019-01-31&src=typd	@aroddue	Alex Rodridue	Pero esos cálculos lo has hecho sólamente si recargas en un SC no? .. Si tienes toma en casa solo lo usarías en viajes.			1	1.55E+12	10:59 - 5 ene. 2019	/aroddue/status/1081626210122252288
102	1556894986-1578	https://twitter.com/search?l=&q=%22%24TESLA%22%20since%3A2019-01-01%20until%3A2019-01-31&src=typd	@SBNDN2014	Spansk	Yep. Dale ahí.			2	1.55E+12	12:28 - 4 ene. 2019	/SBNDN2014/status/1081286296168001537
103	1556894986-1328	https://twitter.com/search?l=&q=%22%24TESLA%22%20since%3A2019-01-01%20until%3A2019-01-31&src=typd	@RobbReportMx	Robb Report México	El daño que @Tesla provocó al robot, es irreparable. https://robbreport.mx/automobiles/tesla-autonomo-mata-a-un-robot-%F0%9F%A4%96-extraviado-durante-el-ces-2019/ …			1	1.55E+12	8:38 - 14 ene. 2019	/RobbReportMx/status/1084852255935905792
104	1556894986-964	https://twitter.com/search?l=&q=%22%24TESLA%22%20since%3A2019-01-01%20until%3A2019-01-31&src=typd	@nicoibieta	Nico Ibieta	¿Y si traemos las tejas solares de @Tesla a Chile? https://twitter.com/HughRudnick/status/1089316992870477824 …				1.55E+12	18:01 - 26 ene. 2019	/nicoibieta/status/1089342518456713221
106	1556894986-1499	https://twitter.com/search?l=&q=%22%24TESLA%22%20since%3A2019-01-01%20until%3A2019-01-31&src=typd	@AutoBildMexico	Auto Bild México	Comienza la construcción de la primer planta de @Tesla fuera de Estados Unidos. Ubicada en Shanghai, en un terreno de 864,885 metros que tuvo un costo de 121.4 millones de euros, producirá hasta 250,000 unidades anuales de Model 3 y Model Y en la primer fase. #TeslaChinapic.twitter.com/gz8Iw0cvLB		2	9	1.55E+12	10:33 - 7 ene. 2019	/AutoBildMexico/status/1082344415551782917
108	1556894986-942	https://twitter.com/search?l=&q=%22%24TESLA%22%20since%3A2019-01-01%20until%3A2019-01-31&src=typd	@TeslaParaTodos	Tesla Para Todos	Yo cuando hago viajes largos suelo calcular con 100km por hora de viaje como promedio incluyendo paradas			1	1.55E+12	13:57 - 27 ene. 2019	/TeslaParaTodos/status/1089643604505776128
109	1556894986-866	https://twitter.com/search?l=&q=%22%24TESLA%22%20since%3A2019-01-01%20until%3A2019-01-31&src=typd	@CMUenergy	The Scott Institute for Energy Innovation	This #PolarVortex didn't stop us from hosting the @CityPGH E-Mobility Workshop! Stakeholders from @DuquesneLight @100ResCities @Siemens @HeinzCollege @Tesla & more r discussing the scaling of e-mobility & infrastructure to reduce emissions, improve air quality and transit access. pic.twitter.com/h6vqJT5yQK		6	21	1.55E+12	8:04 - 30 ene. 2019	/CMUenergy/status/1090641923814117376
111	1556894986-1242	https://twitter.com/search?l=&q=%22%24TESLA%22%20since%3A2019-01-01%20until%3A2019-01-31&src=typd	@AngelLibertad2	Angel Libertad	Hola por qué no compran la patente de los coches que funcionan con agua y se dejan de minucias , siempre hay que pensar a lo grande , el verdadero Tesla estaría ofendido por poner su nombre en inventos mediocres que solo son para sacar el dinero a la gente solo es una opinión mia				1.55E+12	5:09 - 17 ene. 2019	/AngelLibertad2/status/1085886708812562432
112	1556894986-1514	https://twitter.com/search?l=&q=%22%24TESLA%22%20since%3A2019-01-01%20until%3A2019-01-31&src=typd	@ElAticoLoco	El Ático Loco	Hey Musk! and in Latin America pa cuándo?				1.55E+12	19:04 - 6 ene. 2019	/ElAticoLoco/status/1082110602074603520
113	1556894986-1064	https://twitter.com/search?l=&q=%22%24TESLA%22%20since%3A2019-01-01%20until%3A2019-01-31&src=typd	@atarqu	Aleee	@slcuervo tu que eres el que más sabe de VE. Desde cuando cargan los Audi en los cargadores de @Tesla ? pic.twitter.com/Nv7Duu7a9s				1.55E+12	5:38 - 23 ene. 2019	/atarqu/status/1088068428999598080
114	1556894986-1433	https://twitter.com/search?l=&q=%22%24TESLA%22%20since%3A2019-01-01%20until%3A2019-01-31&src=typd	@ElFinanciero_Mx	El Financiero	¿El próximo auto deportivo de @Tesla 'volará'? @elonmusk da una pista. http://bit.ly/2THljXw pic.twitter.com/jUcbWvPY3b		7	10	1.55E+12	20:25 - 9 ene. 2019	/ElFinanciero_Mx/status/1083218122302283777
115	1556894986-1575	https://twitter.com/search?l=&q=%22%24TESLA%22%20since%3A2019-01-01%20until%3A2019-01-31&src=typd	@CincoDiascom	Cinco Días	La compañía @Tesla abre a todos los usuarios la venta y configuración de su modelo más económico. http://ow.ly/LhGi30nbMm0		3	1	1.55E+12	14:30 - 4 ene. 2019	/CincoDiascom/status/1081316869993385987
116	1556894986-1218	https://twitter.com/search?l=&q=%22%24TESLA%22%20since%3A2019-01-01%20until%3A2019-01-31&src=typd	@Iscar96	Ismael Carrillo	¿No pudiste probar un model 3 o no hay aún?				1.55E+12	2:23 - 18 ene. 2019	/Iscar96/status/1086207513270325249
118	1556894986-1363	https://twitter.com/search?l=&q=%22%24TESLA%22%20since%3A2019-01-01%20until%3A2019-01-31&src=typd	@Rafinho13	Rafinho	Y se queja con razón ! Ella ya se veía conduciendo en un @Tesla			3	1.55E+12	23:30 - 12 ene. 2019	/Rafinho13/status/1084352042158698498
119	1556894986-1549	https://twitter.com/search?l=&q=%22%24TESLA%22%20since%3A2019-01-01%20until%3A2019-01-31&src=typd	@DcoiDaniel	Daniel Ortega	Por fin tengo un #cocheelectrico! @Tesla gracias #ReyesMagos2019pic.twitter.com/80Mazx9eRj			1	1.55E+12	0:17 - 6 ene. 2019	/DcoiDaniel/status/1081827151144472576
122	1556894986-1706	https://twitter.com/search?l=&q=%22%24TESLA%22%20since%3A2019-01-01%20until%3A2019-01-31&src=typd	@Jimmyalapdance	JZ	Lol				1.55E+12	16:00 - 31 dic. 2018	/Jimmyalapdance/status/1079889977524305921
124	1556894986-1684	https://twitter.com/search?l=&q=%22%24TESLA%22%20since%3A2019-01-01%20until%3A2019-01-31&src=typd	@RG_GMP50	GMP50でRANDOM	Me saca un poco de pedo que le agradescan a @elonmusk cuando compran un @Tesla en lugar de a todo el equipo que trabajo para hacerlo .-.		1	1	1.55E+12	16:16 - 31 dic. 2018	/RG_GMP50/status/1079894009680666629
125	1556894986-1688	https://twitter.com/search?l=&q=%22%24TESLA%22%20since%3A2019-01-01%20until%3A2019-01-31&src=typd	@RacingSupreme	Supreme Racing	Wow. It’s beautiful!!!			4	1.55E+12	16:14 - 31 dic. 2018	/RacingSupreme/status/1079893513108545536
126	1556894986-913	https://twitter.com/search?l=&q=%22%24TESLA%22%20since%3A2019-01-01%20until%3A2019-01-31&src=typd	@unaobviedad	Antonio Fernandez	#Tuning | RevoZport presenta un kit de carrocería para el Tesla Model 3 https://www.motor.es/noticias/revozport-tesla-model-3-201954053.html … @motorpuntoes @Tesla @RevozportLtdpic.twitter.com/uuH0L4ffpi				1.55E+12	9:16 - 29 ene. 2019	/unaobviedad/status/1090297632021512197
127	1556894986-831	https://twitter.com/search?l=&q=%22%24TESLA%22%20since%3A2019-01-01%20until%3A2019-01-31&src=typd	@eloy0107	Eloy 🎗ה י	Pinta que els resultats de @Tesla al Q4 de 2019 seran de traca pic.twitter.com/x7sysDwteK				1.55E+12	14:10 - 30 ene. 2019	/eloy0107/status/1090734026879586311
129	1556894986-1167	https://twitter.com/search?l=&q=%22%24TESLA%22%20since%3A2019-01-01%20until%3A2019-01-31&src=typd	@BHasenlechner	Bernardo Hasenlechner	Ahí los seguí!			1	1.55E+12	9:34 - 19 ene. 2019	/BHasenlechner/status/1086678347348885504
131	1556894986-1096	https://twitter.com/search?l=&q=%22%24TESLA%22%20since%3A2019-01-01%20until%3A2019-01-31&src=typd	@OficialEnLaMira	Noticias En La Mira	La empresa automotriz @Tesla anunció que habrá un recorte del 7% en su plantilla para la producción de un nuevo modelo https://bit.ly/2T2jbtx pic.twitter.com/voqejZ8R4S				1.55E+12	21:52 - 21 ene. 2019	/OficialEnLaMira/status/1087588671178530816
132	1556894986-843	https://twitter.com/search?l=&q=%22%24TESLA%22%20since%3A2019-01-01%20until%3A2019-01-31&src=typd	@mexautomotriz	MX Automotive Review	.@Porsche Tycan ofrece un menor tiempo de carga que @Tesla. Bloomberg. https://bloom.bg/2sTEzpl				1.55E+12	13:30 - 30 ene. 2019	/mexautomotriz/status/1090723830774054914
133	1556894986-1271	https://twitter.com/search?l=&q=%22%24TESLA%22%20since%3A2019-01-01%20until%3A2019-01-31&src=typd	@foroelectricos	ForoCochesEléctricos	Prueba de autonomía del Tesla Model 3 Long Range Dual Motor a 120 km/h https://forococheselectricos.com/2019/01/prueba-de-autonomia-del-tesla-model-3-long-range-dual-motor-a-120-km-h.html … @Tesla #TeslaModel3		8	22	1.55E+12	1:56 - 16 ene. 2019	/foroelectricos/status/1085475764965912576
134	1556894986-1016	https://twitter.com/search?l=&q=%22%24TESLA%22%20since%3A2019-01-01%20until%3A2019-01-31&src=typd	@ivanfergar	Iván Fernández	Últimamente como que veo más cochecitos @Tesla por Madrid... y no son @Uber_ES. pic.twitter.com/QEKfWfeChv				1.55E+12	1:56 - 25 ene. 2019	/ivanfergar/status/1088737449982001153
137	1556894986-1144	https://twitter.com/search?l=&q=%22%24TESLA%22%20since%3A2019-01-01%20until%3A2019-01-31&src=typd	@isuriv	isuriv 🌐 👽	Los @Tesla #Model3 de Europa ya están en las Costa de Costa Rica, pronto el #GlovisCaptain pasará por el Canal de Panamá en dirección Europa , @elonmuskpic.twitter.com/3BVT24wiCr		1	1	1.55E+12	5:26 - 20 ene. 2019	/isuriv/status/1086978334532292611
138	1556894986-1161	https://twitter.com/search?l=&q=%22%24TESLA%22%20since%3A2019-01-01%20until%3A2019-01-31&src=typd	@manutheking	manutheking	a lo largo de la costa esta lleno, para mas el interior si.. autonomía el model s 75d tiene 410km de autotnomia.			1	1.55E+12	13:01 - 19 ene. 2019	/manutheking/status/1086730285264322567
140	1556894986-1136	https://twitter.com/search?l=&q=%22%24TESLA%22%20since%3A2019-01-01%20until%3A2019-01-31&src=typd	@FlowboarderNick	Pro Flowboarder Nick N	@Tesla Model X - Utah Laguna with license plate #FRGTGAS @elonmuskpic.twitter.com/TFe044VJAI				1.55E+12	13:59 - 20 ene. 2019	/FlowboarderNick/status/1087107473507401728
141	1556894986-1622	https://twitter.com/search?l=&q=%22%24TESLA%22%20since%3A2019-01-01%20until%3A2019-01-31&src=typd	@PressRacing	F1 DESDE DENTRO	Y al hilo del buen artículo de @Raul_Romojaro sobre @Tesla una pregunta al aire. En = condiciones quien compra un Tesla frente a @Audi E Tron o un @MercedesBenz con una amplia red de concesionarios, talleres etc. Y las pantallas táctiles para manejar la climatizacion un peligro		1	2	1.55E+12	16:05 - 2 ene. 2019	/PressRacing/status/1080616043804946432
145	1556894986-1277	https://twitter.com/search?l=&q=%22%24TESLA%22%20since%3A2019-01-01%20until%3A2019-01-31&src=typd	@InmerEnocBC	Inmer Enoc	Gasolina hay, esto es algo temporal, y de los carros eléctricos los costos son elevados, habría que analizar si a largo la inversión se recupera, pues no gastadas en gas pero si en luz y baterías, yo optaría por un híbrido como Toyota Prius es algo más equilibrado desde $383,500			1	1.55E+12	16:56 - 15 ene. 2019	/InmerEnocBC/status/1085339877196091392
146	1556894986-1377	https://twitter.com/search?l=&q=%22%24TESLA%22%20since%3A2019-01-01%20until%3A2019-01-31&src=typd	@edgarsortiz	𝔢 Đ ɠ a R	Que flojera con los que suben fotos del volante de su carro en la fila para la gasolina. Nos quieren presumir que tienen carro? Presuman cuando tengan un @Tesla y no necesiten de hacer fila gastando gasolina para más gasolina. Lame			5	1.55E+12	10:07 - 12 ene. 2019	/edgarsortiz/status/1084149836755189765
147	1556894986-1443	https://twitter.com/search?l=&q=%22%24TESLA%22%20since%3A2019-01-01%20until%3A2019-01-31&src=typd	@XHespanol	China Xinhua Español	Primer ministro chino Li Keqiang se reúne con director ejecutivo de @Tesla http://xhne.ws/m7fuX pic.twitter.com/cCQ7iz8huX		4	4	1.55E+12	13:45 - 9 ene. 2019	/XHespanol/status/1083117541948616704
148	1556894986-1542	https://twitter.com/search?l=&q=%22%24TESLA%22%20since%3A2019-01-01%20until%3A2019-01-31&src=typd	@legolas_83	@lberto Muñoz	Muy buena la de los SUCs , viste alguno doble ya ?			6	1.55E+12	9:41 - 6 ene. 2019	/legolas_83/status/1081968890702426112
152	1556894986-1243	https://twitter.com/search?l=&q=%22%24TESLA%22%20since%3A2019-01-01%20until%3A2019-01-31&src=typd	@jean_steffe	Jean	Ah creía que lo tenia a cero km. Normal, tener un @Tesla es como tomar a diario Redbull que te da aaaaalaaas. No paras nunca...			3	1.55E+12	3:47 - 17 ene. 2019	/jean_steffe/status/1085866310917967873
153	1556894986-1560	https://twitter.com/search?l=&q=%22%24TESLA%22%20since%3A2019-01-01%20until%3A2019-01-31&src=typd	@NSCabezon	IvÃ¡n CabezÃ³n	No solo, los CSS tb tienen tipo 2. Podría ocurrir…			1	1.55E+12	5:29 - 5 ene. 2019	/NSCabezon/status/1081543110629511170
155	1556894986-1084	https://twitter.com/search?l=&q=%22%24TESLA%22%20since%3A2019-01-01%20until%3A2019-01-31&src=typd	@CAPITALRADIOB	CAPITAL RADIO	#WallStreet | China, también en el foco para @Tesla: La compañía de @elonmusk negocia con una empresa china para el suministro de baterías en su nueva planta de Shanghai #MercadoAbierto con @78laurablanco http://capitalradio.es/live-player/ pic.twitter.com/0fcuiIdEXY				1.55E+12	7:44 - 22 ene. 2019	/CAPITALRADIOB/status/1087737712600383493
156	1556894986-1109	https://twitter.com/search?l=&q=%22%24TESLA%22%20since%3A2019-01-01%20until%3A2019-01-31&src=typd	@Chain_Solutions	Chain Solutions	En 2018 @Tesla despidió 9% de empleados 3, 379 ahora son el 7% con 3,150 #empleos afectados,acciones recibieron -13% el motivo #costos valdría la pena #evaluar su #cadenadesuministro #supplychain #logistics #inventory #chainsolutions @VictorGarciaCS1https://m.motorpasion.com/tesla/tesla-cae-bolsa-casi-13-anunciar-despido-3-000-trabajadores …				1.55E+12	11:10 - 21 ene. 2019	/Chain_Solutions/status/1087427281675415552
157	1556894986-837	https://twitter.com/search?l=&q=%22%24TESLA%22%20since%3A2019-01-01%20until%3A2019-01-31&src=typd	@GonzaloGGM	Gonzalo García	Así consigue @Tesla aumentar la energía de la batería del #Model3 https://www.hibridosyelectricos.com/articulo/tecnologia/asi-consigue-tesla-aumentar-energia-bateria-model-3/20190129132837024983.html … vía @hyecompic.twitter.com/QPM9fY1Lp4				1.55E+12	8:24 - 30 ene. 2019	/GonzaloGGM/status/1090646895926611968
158	1556894986-1495	https://twitter.com/search?l=&q=%22%24TESLA%22%20since%3A2019-01-01%20until%3A2019-01-31&src=typd	@luisgrisa	Luis Grisaleña	Y que les pongan la conexión CSS combo.			1	1.55E+12	10:48 - 7 ene. 2019	/luisgrisa/status/1082348374974697472
161	1556894986-1334	https://twitter.com/search?l=&q=%22%24TESLA%22%20since%3A2019-01-01%20until%3A2019-01-31&src=typd	@erteclas	J3DF1	osea que va a 187km/h y pensaba que saldría vivo?? en serio.?, y el problema es que el coche se quemo?... de verdad que hay que ser cortito en serio. porque como el accidente no fuera en alemania en una autovan sin limite, que demande al piloto por conduccion temeraria.anda que..			3	1.55E+12	4:18 - 14 ene. 2019	/erteclas/status/1084786821857447938
165	1556894986-1351	https://twitter.com/search?l=&q=%22%24TESLA%22%20since%3A2019-01-01%20until%3A2019-01-31&src=typd	@masanal	Ale	Tenía que llegar el día...			1	1.55E+12	9:09 - 13 ene. 2019	/masanal/status/1084497601246973952
166	1556894986-1407	https://twitter.com/search?l=&q=%22%24TESLA%22%20since%3A2019-01-01%20until%3A2019-01-31&src=typd	@JorgeBernhard	Jorge Hernández	¿Mercedes y BMW? El autopilot de @tesla (6 años incorporado a sus vehículos y en pleno funcionamiento...) se retuerce tras este "tuit" cc @slcuervo @teslaparatodos @CarlosDG100D @pasa_electrico @FamilyTesla			5	1.55E+12	3:51 - 11 ene. 2019	/JorgeBernhard/status/1083692816088350720
167	1556894986-1110	https://twitter.com/search?l=&q=%22%24TESLA%22%20since%3A2019-01-01%20until%3A2019-01-31&src=typd	@foroelectricos	ForoCochesEléctricos	Miles de reservistas todavía esperan la llegada del Tesla Model 3 Standard https://forococheselectricos.com/2019/01/miles-de-reservistas-todavia-esperan-la-llegada-del-tesla-model-3-standard.html … #Tesla #TeslaModel3 @Tesla pic.twitter.com/TnD0Of4G6C		3	18	1.55E+12	11:00 - 21 ene. 2019	/foroelectricos/status/1087424762161307649
168	1556894986-1232	https://twitter.com/search?l=&q=%22%24TESLA%22%20since%3A2019-01-01%20until%3A2019-01-31&src=typd	@Condistelec	Condistelec	@Tesla nos muestra cómo se fabrica su #Model3 Miralo aquí https://www.youtube.com/watch?v=RQHBR3rjGXM … #EV #CocheEléctrico @gpstaller Registrate en http://bit.ly/1WMUezH Bajá app para @Android en http://bit.ly/1WMUezH #Felíz2019 pic.twitter.com/NrL4WqgaKM				1.55E+12	11:00 - 17 ene. 2019	/Condistelec/status/1085975082390962177
172	1556894986-1209	https://twitter.com/search?l=&q=%22%24TESLA%22%20since%3A2019-01-01%20until%3A2019-01-31&src=typd	@WattElectricHAV	Watt Electric	Esto sí que es #Energia renovable 100%!!! #Cuba comienza con el transporte público. Bien que vendría algunos @Tesla por acá ! #climatechange #Manufacturing #innovation #renovables @MitransCuba @citmacuba @EnergiaMinasCub @PresidenciaCuba @UneCuba @DomoElectrahttps://twitter.com/renovaveispt/status/1085849772706144256 …			1	1.55E+12	6:27 - 18 ene. 2019	/WattElectricHAV/status/1086268862377721857
175	1556894986-1158	https://twitter.com/search?l=&q=%22%24TESLA%22%20since%3A2019-01-01%20until%3A2019-01-31&src=typd	@mjasmin2051	Robin	Por ensayo y error se logra y busca la perfección, la otra buena noticia es que no engaña al consumidor.				1.55E+12	13:52 - 19 ene. 2019	/mjasmin2051/status/1086743332901044230
177	1556894986-1044	https://twitter.com/search?l=&q=%22%24TESLA%22%20since%3A2019-01-01%20until%3A2019-01-31&src=typd	@GonzaloGGM	Gonzalo García	.@Tesla reducirá las horas que dedica a los Tesla Model S y X para fabricar el #teslaModel3 más barato https://www.hibridosyelectricos.com/articulo/actualidad/model-3-asequible-obliga-reducir-horas-fabricacion-model-s-model-x/20190124130936024870.html … vía @hyecompic.twitter.com/mO7z19NWTU		1	1	1.55E+12	9:02 - 24 ene. 2019	/GonzaloGGM/status/1088482275216539655
178	1556894986-1439	https://twitter.com/search?l=&q=%22%24TESLA%22%20since%3A2019-01-01%20until%3A2019-01-31&src=typd	@Osvaldo_MF	Osvaldo Maciel Flecha	Llego tu pedido amigo @jrstanley04 @zer0me			3	1.55E+12	15:43 - 9 ene. 2019	/Osvaldo_MF/status/1083147161649512448
182	1556894986-1541	https://twitter.com/search?l=&q=%22%24TESLA%22%20since%3A2019-01-01%20until%3A2019-01-31&src=typd	@AnCSan_94	Antonio	Qué grande está ya! Aun la recuerdo metida en el frunk tirando el cartel de preguntas & respuestas en tu casa de Moss			7	1.55E+12	9:48 - 6 ene. 2019	/AnCSan_94/status/1081970836750381056
185	1556894986-1127	https://twitter.com/search?l=&q=%22%24TESLA%22%20since%3A2019-01-01%20until%3A2019-01-31&src=typd	@isuriv	isuriv 🌐 👽	La cantidad de barcos que vienen a Europa cargados de #Model3, el #gloviscaptain en ruta el #GlovisCosmos y en proceso el #glovissymphony. La cantidad de coches que está fabricando @Tesla y como van invadir Europa. pic.twitter.com/YRWC3dWOhn		1	1	1.55E+12	4:59 - 21 ene. 2019	/isuriv/status/1087333847690330113
186	1556894986-1639	https://twitter.com/search?l=&q=%22%24TESLA%22%20since%3A2019-01-01%20until%3A2019-01-31&src=typd	@pk_ais	AIS	Hola buenas, sabéis si ha llegado mi coche?? Monteselo usted mismo @Tesla https://twitter.com/S_Galimberti/status/1080046717226110976 …				1.55E+12	8:29 - 2 ene. 2019	/pk_ais/status/1080501386528342016
187	1556894986-936	https://twitter.com/search?l=&q=%22%24TESLA%22%20since%3A2019-01-01%20until%3A2019-01-31&src=typd	@majar55	majar55	Luego pedimos civismo a los demás.....es un jeta .....			2	1.55E+12	1:31 - 28 ene. 2019	/majar55/status/1089818175745810438
193	1556894986-1258	https://twitter.com/search?l=&q=%22%24TESLA%22%20since%3A2019-01-01%20until%3A2019-01-31&src=typd	@ElCesarPaisa	César Sánchez C. 🎙️	Cómo ganarte un carro @Tesla y ayudar a la ciencia. http://bit.ly/2CrYRdE				1.55E+12	11:41 - 16 ene. 2019	/ElCesarPaisa/status/1085622975208947713
196	1556894986-1060	https://twitter.com/search?l=&q=%22%24TESLA%22%20since%3A2019-01-01%20until%3A2019-01-31&src=typd	@BrunoPiche	Bruno H. Piché	Justo lo que acabó de tuitear respecto a la nota de @businessinsider respecto a @Tesla @GMarquezColin @CarlosUrzuaSHCP y @gfabianmedina la parte que nos toca en cooperación, fundamental, no tenemos un pipeline de coop con autoparteros - https://twitter.com/MonicaMateosV/status/1088035448461688832 …				1.55E+12	6:34 - 23 ene. 2019	/BrunoPiche/status/1088082425832460288
197	1556894986-1642	https://twitter.com/search?l=&q=%22%24TESLA%22%20since%3A2019-01-01%20until%3A2019-01-31&src=typd	@DanielFerrer23	Daniel Ferrer 🔋 🏍️ 🔌	Jajaja, Brutal!!!			1	1.55E+12	4:43 - 2 ene. 2019	/DanielFerrer23/status/1080444546843111425
198	1556894986-1323	https://twitter.com/search?l=&q=%22%24TESLA%22%20since%3A2019-01-01%20until%3A2019-01-31&src=typd	@AlejandraRitoBR	WhytheRito	ah pero no lo ponen de frente como nos fuimos!!!			1	1.55E+12	11:03 - 14 ene. 2019	/AlejandraRitoBR/status/1084888677052952576
200	1556894986-1248	https://twitter.com/search?l=&q=%22%24TESLA%22%20since%3A2019-01-01%20until%3A2019-01-31&src=typd	@maselectricos	Somos Electricos	¿Estás indeciso al comprarte un @Tesla ? Nuestro amigo @elonmusk ha anunciado el fin del programa de referidos y su ventaja de 6 meses de Superchargers gratis en febrero. Date prisa !!! http://ow.ly/CXeG50ke8dP , puedes usar nuestro código de referido:http://ts.la/antonio7407				1.55E+12	23:58 - 16 ene. 2019	/maselectricos/status/1085808589690847232
201	1556894986-1199	https://twitter.com/search?l=&q=%22%24TESLA%22%20since%3A2019-01-01%20until%3A2019-01-31&src=typd	@hyecom	HíbridosyEléctricos	.@Tesla dará por finalizado el programa de referidos a final de mes para evitar tener que seguir regalando más unidades del #Roadster. La cuenta ya supera los 80 coches, con un precio de 250.000 dólares cada uno de ellos.https://www.hibridosyelectricos.com/articulo/actualidad/80-roadster-tesla-regalara-autentico-causante-fin-programa-referidos/20190118141936024721.html …				1.55E+12	10:35 - 18 ene. 2019	/hyecom/status/1086331135523737601
202	1556894986-1522	https://twitter.com/search?l=&q=%22%24TESLA%22%20since%3A2019-01-01%20until%3A2019-01-31&src=typd	@wk057	Jason Hughes	Tesla autopilot es muy bueno como está, pero no es suficientemente bueno para actuar como en el video por si solo. (Mi espanol no es perfecto... pero yo trato)			8	1.55E+12	15:36 - 6 ene. 2019	/wk057/status/1082058388136255488
203	1556894986-1372	https://twitter.com/search?l=&q=%22%24TESLA%22%20since%3A2019-01-01%20until%3A2019-01-31&src=typd	@tecnocato	Israel Melendez, Jr. 🇵🇷 🇺🇸 ⚠️	...some landed in Puerto Rico. #EuroPlatepic.twitter.com/0fDNIUG3y2			3	1.55E+12	11:49 - 12 ene. 2019	/tecnocato/status/1084175454280605698
205	1556894986-835	https://twitter.com/search?l=&q=%22%24TESLA%22%20since%3A2019-01-01%20until%3A2019-01-31&src=typd	@Denunci67122123	ANONIMO	@NRA @NRA_museums disipador @IBM			1	1.55E+12	9:46 - 30 ene. 2019	/Denunci67122123/status/1090667490814947328
206	1556894986-841	https://twitter.com/search?l=&q=%22%24TESLA%22%20since%3A2019-01-01%20until%3A2019-01-31&src=typd	@julieram1116	Julie	Ayyy babe				1.55E+12	13:33 - 30 ene. 2019	/julieram1116/status/1090724734407331840
207	1556894986-962	https://twitter.com/search?l=&q=%22%24TESLA%22%20since%3A2019-01-01%20until%3A2019-01-31&src=typd	@InsideEVs	InsideEVs	Six inches of snow on an unplowed street can’t stop this @Tesla #Model3. Heck, it's only RWD and doesn't even have snow tires. https://insideevs.com/watch-tesla-model-3-versus-deep-snow-video/amp/ …pic.twitter.com/BT4Elxngva		10	39	1.55E+12	18:55 - 26 ene. 2019	/InsideEVs/status/1089356107460628481
208	1556894986-938	https://twitter.com/search?l=&q=%22%24TESLA%22%20since%3A2019-01-01%20until%3A2019-01-31&src=typd	@JoseCarlosVima	Carlos Villaseñor M	La verdad me gusta más el @Tesla éste está como para película futurista de El Gran Gatsby.				1.55E+12	19:22 - 27 ene. 2019	/JoseCarlosVima/status/1089725401977344000
209	1556894986-1300	https://twitter.com/search?l=&q=%22%24TESLA%22%20since%3A2019-01-01%20until%3A2019-01-31&src=typd	@foroelectricos	ForoCochesEléctricos	Más teorías de por qué Tesla ha eliminado las versiones de 75 kWh del Model S y X https://forococheselectricos.com/2019/01/mas-teorias-de-por-que-tesla-ha-eliminado-las-versiones-de-75-kwh-del-model-s-y-x.html … #Tesla #TeslaModelS @Tesla pic.twitter.com/ujwCjQ5Jig		4	11	1.55E+12	2:15 - 15 ene. 2019	/foroelectricos/status/1085118162792824832
210	1556894986-1118	https://twitter.com/search?l=&q=%22%24TESLA%22%20since%3A2019-01-01%20until%3A2019-01-31&src=typd	@motorpuntoes	motor.es	El Tesla Model 3 al fin homologado en Europa http://bit.ly/2CwNPE9 @Tesla @ClubTeslaES #Tesla #tesla #EV #electrico #TeslaModel3 #teslamodel3 #TeslaModelX #teslamodelx #TeslaModels #teslamodels #ModelS #modelS #ModelX #modelx #Model3pic.twitter.com/mnkEAySVQT				1.55E+12	7:00 - 21 ene. 2019	/motorpuntoes/status/1087364284148080640
211	1556894986-1361	https://twitter.com/search?l=&q=%22%24TESLA%22%20since%3A2019-01-01%20until%3A2019-01-31&src=typd	@Alandbru	𝓐𝓵𝓪𝓷𝓭	Recordad que si tenéis dudas o por ejemplo necesitáis financiación @tesla tiene créditos blandos para acceder a uno, la reserva es 100% reembolsable en caso de cambiar de opinión... ÚLTIMO DÍA! con este código 6 meses de recargas gratuitas https://www.tesla.com/es_ES/referral/aland975 …https://twitter.com/ClubTeslaES/status/1084365092395905025 …		1	2	1.55E+12	0:28 - 13 ene. 2019	/Alandbru/status/1084366523664338944
214	1556894986-1081	https://twitter.com/search?l=&q=%22%24TESLA%22%20since%3A2019-01-01%20until%3A2019-01-31&src=typd	@joritzurku	Joritz Urkullu	Según mis cálculos ese modelo daría una autonomía aproximada de 490 km. Nada mal!!!			3	1.55E+12	10:56 - 22 ene. 2019	/joritzurku/status/1087785988238336000
216	1556894986-1423	https://twitter.com/search?l=&q=%22%24TESLA%22%20since%3A2019-01-01%20until%3A2019-01-31&src=typd	@AutoBildspain	AUTO BILD España	VÍDEO: Los 5 coches que más aceleran de 0 a 100 km/h https://buff.ly/2VAYpCK @Porsche @Tesla @AudiOfficial @audispain @astonmartinpic.twitter.com/0if7vPb5FK		1	3	1.55E+12	11:00 - 10 ene. 2019	/AutoBildspain/status/1083438419873800193
217	1556894986-1055	https://twitter.com/search?l=&q=%22%24TESLA%22%20since%3A2019-01-01%20until%3A2019-01-31&src=typd	@Economiahoymx	Economíahoy.mx	#Empresas | Tesla (@Tesla) reduce producción de Model S y Model X; sus acciones caen - http://bit.ly/2Htmngq pic.twitter.com/Rc9vq6p81c				1.55E+12	14:44 - 23 ene. 2019	/Economiahoymx/status/1088205929416458240
221	1556894986-833	https://twitter.com/search?l=&q=%22%24TESLA%22%20since%3A2019-01-01%20until%3A2019-01-31&src=typd	@MontesoCesar	Cèsar Montesò	Perrro				1.55E+12	8:14 - 30 ene. 2019	/MontesoCesar/status/1090644531207389184
224	1556894986-860	https://twitter.com/search?l=&q=%22%24TESLA%22%20since%3A2019-01-01%20until%3A2019-01-31&src=typd	@ValaAfshar	Vala Afshar	.@Tesla's Giga factory in Nevada could fit 100 Boeing 747 jets on its floor http://wef.ch/2jS8p9E pic.twitter.com/ZFNYlJ5Slx		24	53	1.55E+12	12:10 - 30 ene. 2019	/ValaAfshar/status/1090703917137215490
227	1556894986-1278	https://twitter.com/search?l=&q=%22%24TESLA%22%20since%3A2019-01-01%20until%3A2019-01-31&src=typd	@ForbesLifeLatam	Forbes Life Latam	Conoce algunos accesorios de @Tesla que poseen la misma calidad implementada en sus autos. http://bit.ly/2wbBCl7		1		1.55E+12	15:17 - 15 ene. 2019	/ForbesLifeLatam/status/1085314939160428544
228	1556894986-1344	https://twitter.com/search?l=&q=%22%24TESLA%22%20since%3A2019-01-01%20until%3A2019-01-31&src=typd	@aumave	AMV	Oye y si mejor de recomendar autos eléctricos recomiendas una estrategia adecuada de seguridad en Leon y que ataque el hauchicol. Para eso cobras honorarios.				1.55E+12	18:21 - 13 ene. 2019	/aumave/status/1084636475176742912
232	1556894986-1403	https://twitter.com/search?l=&q=%22%24TESLA%22%20since%3A2019-01-01%20until%3A2019-01-31&src=typd	@SBNDN2014	Spansk	Se dice atún y millo (atún, maiz y mahonesa) está de pm y sale muuuuy barato. Y es super nutritivo, mil veces mejor que el choped. Ande vamos a parar...			2	1.55E+12	10:01 - 11 ene. 2019	/SBNDN2014/status/1083785949421715456
233	1556894986-1154	https://twitter.com/search?l=&q=%22%24TESLA%22%20since%3A2019-01-01%20until%3A2019-01-31&src=typd	@RinconPractico	El Rincón Práctico	El problema es que cuando alguien gasta 40.000 o 50.000€ en un coche, le da un poco igual que consuma mucho o poco. Estos incrementos de coste anticipan que la luz será mucho más cara cuando los primeros eléctricos asequibles lleguen al mercado.			1	1.55E+12	17:30 - 19 ene. 2019	/RinconPractico/status/1086798014021279748
237	1556894986-901	https://twitter.com/search?l=&q=%22%24TESLA%22%20since%3A2019-01-01%20until%3A2019-01-31&src=typd	@AceitedePalma	Jaime M	Pues esos SuC están para atraer tb clientes con buen nivel adquisitivo, con el reclamo de Tesla, si no pone @ReservaHigueron freno... Harán que no venga ningún Tesla			1	1.55E+12	14:12 - 29 ene. 2019	/AceitedePalma/status/1090372184466432000
242	1556894986-1002	https://twitter.com/search?l=&q=%22%24TESLA%22%20since%3A2019-01-01%20until%3A2019-01-31&src=typd	@DaniSanchezTRD	Dani	Yo recomiendo @HolaLuzcom, energia verde, facilidades en la instalación de placas fotovoltaicas, etc. Tengo código amigo y regalan 20 euros a cada uno si lo pones al darte de alta. No es un Roadster, pero algo es algo			5	1.55E+12	11:09 - 25 ene. 2019	/DaniSanchezTRD/status/1088876486889824256
244	1556894986-1610	https://twitter.com/search?l=&q=%22%24TESLA%22%20since%3A2019-01-01%20until%3A2019-01-31&src=typd	@joseenpeco	José Enrique 🔌 🇪🇸	el último sería el acceso directo			1	1.55E+12	10:54 - 3 ene. 2019	/joseenpeco/status/1080900342110449666
245	1556894986-1230	https://twitter.com/search?l=&q=%22%24TESLA%22%20since%3A2019-01-01%20until%3A2019-01-31&src=typd	@Alandbru	𝓐𝓵𝓪𝓷𝓭	Si te fijas en la evolución se han ido recortando “beneficios”, conforme crecen los propietarios y con ellos nuevos referral se convierte en un problema exponencial, hay muchos motivos, que es un producto maduro también lo es... un poco de todo, la cuenta de resultados será mejor			2	1.55E+12	11:47 - 17 ene. 2019	/Alandbru/status/1085986876878700544
247	1556894986-1147	https://twitter.com/search?l=&q=%22%24TESLA%22%20since%3A2019-01-01%20until%3A2019-01-31&src=typd	@RRHHDigital	RRHH DIGITAL	@Tesla eliminará un 7% de su fuerza #laboral para reducir costes http://ow.ly/Xb6i50kg6gu #empleo #trabajo #despido				1.55E+12	4:15 - 20 ene. 2019	/RRHHDigital/status/1086960294532923393
249	1556894986-1186	https://twitter.com/search?l=&q=%22%24TESLA%22%20since%3A2019-01-01%20until%3A2019-01-31&src=typd	@Merca20	Merca2.0	"Este será el año más exigente en la historia de @Tesla": @Elon Musk.https://www.merca20.com/elon-musk-reconoce-que-vendran-tiempos-dificiles-para-tesla-y-anuncia-recorte-laboral/ …		2	3	1.55E+12	18:07 - 18 ene. 2019	/Merca20/status/1086444894003097600
251	1556894986-1061	https://twitter.com/search?l=&q=%22%24TESLA%22%20since%3A2019-01-01%20until%3A2019-01-31&src=typd	@BrunoPiche	Bruno H. Piché	Autoparteros mexicanos, aprovechen y soliciten apoyos para ganar del despertar de @Tesla, tecnología 4a revolución industrial @GMarquezColin @CarlosUrzuaSHCPhttps://twitter.com/businessinsider/status/1088077490168516608 …				1.55E+12	6:25 - 23 ene. 2019	/BrunoPiche/status/1088080332782485504
253	1556894986-945	https://twitter.com/search?l=&q=%22%24TESLA%22%20since%3A2019-01-01%20until%3A2019-01-31&src=typd	@soyunapalma	Palma G. 🌴	Guarden este tweet que de aqui a 5/6 años voy a comprar mi primer @Tesla abre vivido por lo menos en 2 lugares distintos y ya me abre graduado de la Uni, si logro 2 de estas 3 cosas todo estara bien, digo al menos una es la mas posible.			4	1.55E+12	13:02 - 27 ene. 2019	/soyunapalma/status/1089629779152625664
254	1556894986-1086	https://twitter.com/search?l=&q=%22%24TESLA%22%20since%3A2019-01-01%20until%3A2019-01-31&src=typd	@WallStreetEasy	Wall Street Easy	Easynews: TESLA CON MENOS EMPLEADOS PERO MÁS RENTABLE Desde el pasado 18 de enero, las acciones de @Tesla $TSLA se mantienen a la baja tras conocerse que la compañía recortará alrededor del 7% de su plantilla de empleados. #Tesla #stocks #Bolsa #trading https://www.wallstreeteasy.com/easy-news/2019/1/22/tesla-con-menos-empleados-pero-m%C3%A1s-rentable …pic.twitter.com/v2d2bfqfrJ		3	3	1.55E+12	6:07 - 22 ene. 2019	/WallStreetEasy/status/1087713390821294080
256	1556894986-1235	https://twitter.com/search?l=&q=%22%24TESLA%22%20since%3A2019-01-01%20until%3A2019-01-31&src=typd	@gines_fernandez	Ginés Fernández	Espero que @VW_es no cometa los errores de @Tesla con sus reservistas. Además si tuviesen algún maxi detalle con los afectados por la campaña del motor EA189 ya sería la leche. Soñar es gratis				1.55E+12	9:18 - 17 ene. 2019	/gines_fernandez/status/1085949557316435968
259	1556894986-1616	https://twitter.com/search?l=&q=%22%24TESLA%22%20since%3A2019-01-01%20until%3A2019-01-31&src=typd	@RedsTecnologia	David TecnoReds	Si. Es cierto. Paso por ahí con frecuencia y siempre hay algún vtc cargando. No sabía que lo tenían prohibido			1	1.55E+12	8:24 - 3 ene. 2019	/RedsTecnologia/status/1080862387647873024
261	1556894986-836	https://twitter.com/search?l=&q=%22%24TESLA%22%20since%3A2019-01-01%20until%3A2019-01-31&src=typd	@EasyChargerES	EasyChargerES	Proyecto Almanzora #Eléctrico. Un modelo de turismo sostenible para usuarios de #CochesEléctricos @TurismoAlmanzor @AndaluciaJunta @almanzoraturism @diputacion @dipalme_almeria @pasa_electrico @AlmanzoraE @Tesla https://forococheselectricos.com/2019/01/proyecto-almanzora-electrico-un-modelo-de-turismo-sostenible-para-usuarios-de-coches-electricos.html …		6	14	1.55E+12	8:12 - 30 ene. 2019	/EasyChargerES/status/1090644025219141632
262	1556894986-1178	https://twitter.com/search?l=&q=%22%24TESLA%22%20since%3A2019-01-01%20until%3A2019-01-31&src=typd	@MexicoLogistico	#MexicoLogistico	Empresa @Tesla espera un futuro "muy difícil", despedirá otro 7% de su plantilla - https://vanguardia.com.mx/articulo/tesla-espera-un-futuro-muy-dificil-para-despedira-al-7-de-su-plantilla … #automotriz #manufactura		1		1.55E+12	3:54 - 19 ene. 2019	/MexicoLogistico/status/1086592637572911104
264	1556894986-875	https://twitter.com/search?l=&q=%22%24TESLA%22%20since%3A2019-01-01%20until%3A2019-01-31&src=typd	@CARandDRIVER	Car and Driver	The @Tesla Model S and Model X's prices and battery options are getting restructured: http://crdrv.co/SeAIa7j pic.twitter.com/16KqOIiYMy		4	31	1.55E+12	9:22 - 30 ene. 2019	/CARandDRIVER/status/1090661421627650052
265	1556894986-935	https://twitter.com/search?l=&q=%22%24TESLA%22%20since%3A2019-01-01%20until%3A2019-01-31&src=typd	@SomEnergia	Som Energia	Hola! Gracias por interesarte en nuestra cooperativa. Puedes consultar nuestras tarifas para vehículo eléctrico aquí:https://www.somenergia.coop/es/tarifas-de-electricidad/#tarifa-nocturna …		1	3	1.55E+12	2:28 - 28 ene. 2019	/SomEnergia/status/1089832554914594816
269	1556894986-1441	https://twitter.com/search?l=&q=%22%24TESLA%22%20since%3A2019-01-01%20until%3A2019-01-31&src=typd	@solo_azul	Manuel López	Órale, entonces diganle a @lopezobrador_ que ya no construya refinerías. Mejor fábricas de Bicicletas y triciclos. Hasta las pueden hacer eléctricas (para distancias largas) y en el starter pack traer un cargador solar. Y también una alianza con @Tesla para una fábrica en MX https://twitter.com/arelibiciteka/status/1082791860744187905 …		1	2	1.55E+12	15:11 - 9 ene. 2019	/solo_azul/status/1083139326463008768
270	1556894986-1432	https://twitter.com/search?l=&q=%22%24TESLA%22%20since%3A2019-01-01%20until%3A2019-01-31&src=typd	@Isilopez_101	Isi lopez 🔋 🔌 🇪🇸	Ostis , eso es estar bien ajustado			3	1.55E+12	0:31 - 10 ene. 2019	/Isilopez_101/status/1083280076068847616
271	1556894986-1071	https://twitter.com/search?l=&q=%22%24TESLA%22%20since%3A2019-01-01%20until%3A2019-01-31&src=typd	@DesguaceParis	Desguace Paris	El @Tesla #Model3 tiene luz verde para empezar a rodar por las calles de #Europa En este vídeo te contamos algunas de sus características pic.twitter.com/9hGvOTfJzp			2	1.55E+12	23:42 - 22 ene. 2019	/DesguaceParis/status/1087978960984698883
272	1556894986-1681	https://twitter.com/search?l=&q=%22%24TESLA%22%20since%3A2019-01-01%20until%3A2019-01-31&src=typd	@lugeminiano777	Teylor!	Ojalá y algún día logré trabajar en una enorme y grandiosa empresa como lo es @Tesla team!				1.55E+12	0:56 - 1 ene. 2019	/lugeminiano777/status/1080025052559618048
273	1556894986-1404	https://twitter.com/search?l=&q=%22%24TESLA%22%20since%3A2019-01-01%20until%3A2019-01-31&src=typd	@hyecom	HíbridosyEléctricos	.@NIOGlobal sigue a la sombra de @Tesla pese vender 11.000 #cocheseléctricos en 2018 https://www.hibridosyelectricos.com/articulo/actualidad/nio-sigue-sombra-tesla-pese-superar-10000-coches-electricos-2018/20190111111630024478.html … Por @JJCastells para @hyecom		3	4	1.55E+12	9:39 - 11 ene. 2019	/hyecom/status/1083780327368208386
274	1556894986-976	https://twitter.com/search?l=&q=%22%24TESLA%22%20since%3A2019-01-01%20until%3A2019-01-31&src=typd	@RobbReportMx	Robb Report México	#LasMásLeídasDeLaSemana Ahora será más fácil cargar tu @Tesla que tu celular https://robbreport.mx/automobiles/ahora-podras-cargar-tu-tesla-desde-la-comodidad-de-tu-hogar/ …				1.55E+12	11:00 - 26 ene. 2019	/RobbReportMx/status/1089236632677552128
275	1556894986-969	https://twitter.com/search?l=&q=%22%24TESLA%22%20since%3A2019-01-01%20until%3A2019-01-31&src=typd	@gabrielmartells	Gabriel Martell	Nunca dude de la calidad del “producto“ que fabrican, más bien, me quejaba del mal servicio y bajo nivel de atención al cliente. Ya quedó todo arreglado, gracias al profesionalismo de este señor. 2/2 @TeslaSupport @Tesla				1.55E+12	13:24 - 26 ene. 2019	/gabrielmartells/status/1089273006583619591
280	1556894986-1583	https://twitter.com/search?l=&q=%22%24TESLA%22%20since%3A2019-01-01%20until%3A2019-01-31&src=typd	@paco16a	Paco Calatayud	Espero que nos avise y nos de una vuelta!! Eso puede ser épico			1	1.55E+12	8:26 - 4 ene. 2019	/paco16a/status/1081225400863387650
281	1556894986-1498	https://twitter.com/search?l=&q=%22%24TESLA%22%20since%3A2019-01-01%20until%3A2019-01-31&src=typd	@RafSegGir	Rafael Ángel Segura	Ya han quitado todas las cintas que prohibían la carga, así que creo que ya están operativos todos los puntos. Alguien con un Tesla puede comprobarlo mejor que yo			1	1.55E+12	10:39 - 7 ene. 2019	/RafSegGir/status/1082346095496302592
282	1556894986-1267	https://twitter.com/search?l=&q=%22%24TESLA%22%20since%3A2019-01-01%20until%3A2019-01-31&src=typd	@PerezgArancha	Aránzazu Pérez	@Tesla pagará 250.000 dólares y regalará un Tesla Model 3 a quien sea capaz de hackear los sistemas de seguridad del vehículo durante el evento de hackers #Pwn2Own https://www.elmundo.es/tecnologia/2019/01/15/5c3dd57bfc6c83b9248b4768.html …			1	1.55E+12	7:23 - 16 ene. 2019	/PerezgArancha/status/1085558286005489664
283	1556894986-1696	https://twitter.com/search?l=&q=%22%24TESLA%22%20since%3A2019-01-01%20until%3A2019-01-31&src=typd	@Inelonwetrust__	InElonWeTrust	Agree, I've watched several of his vids and then are well done.			2	1.55E+12	16:07 - 31 dic. 2018	/Inelonwetrust__/status/1079891741560340480
284	1556894986-1091	https://twitter.com/search?l=&q=%22%24TESLA%22%20since%3A2019-01-01%20until%3A2019-01-31&src=typd	@foroelectricos	ForoCochesEléctricos	#Tesla da marcha atrás y reduce los precios de los Supercargadores un 10%: 0,29 euros el kWh en España https://forococheselectricos.com/2019/01/tesla-da-marcha-atras-y-reduce-los-precios-de-los-supercargadores-un-10-029-euros-el-kwh-en-espana.html … #Supercargadores @Tesla pic.twitter.com/h959Cm6Du7		7	16	1.55E+12	3:00 - 22 ene. 2019	/foroelectricos/status/1087666317455437826
287	1556894986-1357	https://twitter.com/search?l=&q=%22%24TESLA%22%20since%3A2019-01-01%20until%3A2019-01-31&src=typd	@jean_steffe	Jean	Impresionante! Casi casi como uno de combustión. 8 paradas para cargar en la ida y 9 a la vuelta que sali con menos carga. En verano suben la potencia a 130kW asi que sera mas rapido viajar.			1	1.55E+12	5:29 - 13 ene. 2019	/jean_steffe/status/1084442395171848192
288	1556894986-834	https://twitter.com/search?l=&q=%22%24TESLA%22%20since%3A2019-01-01%20until%3A2019-01-31&src=typd	@TeslaParaTodos	Tesla Para Todos	La conferencia sobre @tesla empieza en 2 minutos. Siguelo en http://ir.tesla.com o aqui en mi twitter		1	3	1.55E+12	14:29 - 30 ene. 2019	/TeslaParaTodos/status/1090738788446470145
289	1556894986-1438	https://twitter.com/search?l=&q=%22%24TESLA%22%20since%3A2019-01-01%20until%3A2019-01-31&src=typd	@_CamyArias	camy 🌷	Exijo mi test Drive			4	1.55E+12	16:20 - 9 ene. 2019	/_CamyArias/status/1083156516444823558
290	1556894986-1285	https://twitter.com/search?l=&q=%22%24TESLA%22%20since%3A2019-01-01%20until%3A2019-01-31&src=typd	@Cancunissimo1	Cancuníssimo	Ampliarán corredor de carga para autos eléctricos en #QuintanaRoo Hay 60 #cargadores eléctricos en la entidad; la mayoría (21) en #Cancún. Proyectos para más inversión de @Tesla y otras empresas @IDEFIN_QROO Detalles https://bit.ly/2RtXWUt pic.twitter.com/xL9vAyqcmz		1	4	1.55E+12	13:33 - 15 ene. 2019	/Cancunissimo1/status/1085288991031734272
291	1556894986-1647	https://twitter.com/search?l=&q=%22%24TESLA%22%20since%3A2019-01-01%20until%3A2019-01-31&src=typd	@vincent13031925	Vincent	Once you tried @Tesla, there are no other alternatives $TSLAhttps://twitter.com/UrAvgConsumer/status/1080226601785311232 …		7	54	1.55E+12	23:16 - 1 ene. 2019	/vincent13031925/status/1080362093524660225
295	1556894986-931	https://twitter.com/search?l=&q=%22%24TESLA%22%20since%3A2019-01-01%20until%3A2019-01-31&src=typd	@pepergim	PPG	No hace falta contaminar la Tierra produciendo energìa con combustibles fòciles. Nikola @Tesla lo adelantò, pero la avaricia no ha permitido que dejemos de destruir nuestra casa grande.				1.55E+12	3:21 - 28 ene. 2019	/pepergim/status/1089845985231163398
297	1556894986-926	https://twitter.com/search?l=&q=%22%24TESLA%22%20since%3A2019-01-01%20until%3A2019-01-31&src=typd	@fenieenergia	Feníe Energía S.A.	Claro, pero aún así, depende de tu pauta de consumo y de si tienes un CUPS distinto al de tu domicilio o el mismo, porque si es así, como sabes no solo vas a consumir la energía que supone recargar tu #VE sino también la de tu casa...			2	1.55E+12	7:17 - 28 ene. 2019	/fenieenergia/status/1089905280438202369
300	1556894986-947	https://twitter.com/search?l=&q=%22%24TESLA%22%20since%3A2019-01-01%20until%3A2019-01-31&src=typd	@electricosgal	electricos.gal ⚡	Non todos os VE son iguais, por exemplo @tesla ten unha rede de SC ( carga rapida) que facilita as viaxes longas en coche por toda europa. Evidentemente non estan o alcance de todos, e en Galicia por agora non hai un so SC.			2	1.55E+12	12:06 - 27 ene. 2019	/electricosgal/status/1089615528874987521
301	1556894986-1263	https://twitter.com/search?l=&q=%22%24TESLA%22%20since%3A2019-01-01%20until%3A2019-01-31&src=typd	@GonzaloGGM	Gonzalo García	.@Tesla regalará un #Model3 a quien consiga hackearlo https://www.hibridosyelectricos.com/articulo/tecnologia/tesla-regalara-model-3-quien-consiga-hackearlo/20190115101029024567.html … vía @hyecompic.twitter.com/uqmGen8lts				1.55E+12	10:36 - 16 ene. 2019	/GonzaloGGM/status/1085606796524470272
304	1556894986-1449	https://twitter.com/search?l=&q=%22%24TESLA%22%20since%3A2019-01-01%20until%3A2019-01-31&src=typd	@INTIACC	INTIAC Accessories EV 🚘 🔋 🔌	Vamos a poner una nota de humor: sería muy importante aclarar que un @Tesla lo tiene muy complicado para cargar en una gasolinera. Para muestra: este vídeo @ClubTeslaES ¡Tenéis trabajo!pic.twitter.com/0vY87GVbUu			1	1.55E+12	6:52 - 9 ene. 2019	/INTIACC/status/1083013578087641088
305	1556894986-933	https://twitter.com/search?l=&q=%22%24TESLA%22%20since%3A2019-01-01%20until%3A2019-01-31&src=typd	@cris_uson	Cristina Usón Calvo	Sinergias entre #1bh y #3oESO en nuestro proyecto de #empredizaje #teaching for #reallife por la #EspañaVaciada, #SoriaEsFuturo. @Tesla, un grupo intenta contactar con vosotros!! pic.twitter.com/UfUUn2oQwv		3	6	1.55E+12	2:56 - 28 ene. 2019	/cris_uson/status/1089839512056983552
306	1556894986-1105	https://twitter.com/search?l=&q=%22%24TESLA%22%20since%3A2019-01-01%20until%3A2019-01-31&src=typd	@PedroJTapia1	Diacono Pedro J. Tapia	El futuro es ya, el futuro son los autos eléctricos y este gobierno debe proveer la facilidades a empresas para que importen e instalen tomas eléctricas y así reducir hasta eliminar la dependencia del petróleo. @Tesla #autoselectricos		1	3	1.55E+12	13:21 - 21 ene. 2019	/PedroJTapia1/status/1087460249316061187
307	1556894986-1563	https://twitter.com/search?l=&q=%22%24TESLA%22%20since%3A2019-01-01%20until%3A2019-01-31&src=typd	@Blackfi90132067	Blackfire 🇪🇸	No si yo ya estoy convencido. Lo que me falta es la pasta. Enhorabuena a todos los que en breve disfrutaréis esos pedazos de carros.			1	1.55E+12	3:11 - 5 ene. 2019	/Blackfi90132067/status/1081508568967331840
308	1556894986-1070	https://twitter.com/search?l=&q=%22%24TESLA%22%20since%3A2019-01-01%20until%3A2019-01-31&src=typd	@HACKER_CAR	HackerCar	¡Hola, @tesla! ¿Dejaríais uno de vuestros coches a @eurocybcar para que lo someta a su test de ciberseguridad? #Ciberseguridad #CyberSecurityhttps://twitter.com/HACKER_CAR/status/1085466664081211393 …		3	5	1.55E+12	0:40 - 23 ene. 2019	/HACKER_CAR/status/1087993498912083968
309	1556894986-1435	https://twitter.com/search?l=&q=%22%24TESLA%22%20since%3A2019-01-01%20until%3A2019-01-31&src=typd	@JuanArandaSilva	EUGDPY 🇵🇾 👑 🏆 🏆 🏆 🎖 ⚽️	Cuánto duele?			1	1.55E+12	20:05 - 9 ene. 2019	/JuanArandaSilva/status/1083213257664548864
312	1556894986-1380	https://twitter.com/search?l=&q=%22%24TESLA%22%20since%3A2019-01-01%20until%3A2019-01-31&src=typd	@Elchnte	elChente Torres	A mi Nissan me cae gordísimo en general...			1	1.55E+12	8:29 - 12 ene. 2019	/Elchnte/status/1084125199975530496
313	1556894986-1391	https://twitter.com/search?l=&q=%22%24TESLA%22%20since%3A2019-01-01%20until%3A2019-01-31&src=typd	@micamarayyo	Mi cámara y yo	#Emilio desde su app de @Tesla puede decidir a qué hora comienza la carga de su coche. Lo recarga por la noche en su garaje para tener autonomía durante el día #MCYquecochemecompropic.twitter.com/jAuLINa7WH			4	1.55E+12	13:48 - 11 ene. 2019	/micamarayyo/status/1083842990043484161
318	1556894986-1472	https://twitter.com/search?l=&q=%22%24TESLA%22%20since%3A2019-01-01%20until%3A2019-01-31&src=typd	@motorpuntoes	motor.es	Tesla Model Y: aparecen nuevos datos del crossover eléctrico http://bit.ly/2C6xd5P @Tesla @ClubTeslaES #Tesla #tesla #EV #electrico #TeslaModel3 #teslamodel3 #Model3 #model3 #ModelY #modelypic.twitter.com/dxMqYSY758		1	2	1.55E+12	10:45 - 8 ene. 2019	/motorpuntoes/status/1082709889565249537
319	1556894986-1197	https://twitter.com/search?l=&q=%22%24TESLA%22%20since%3A2019-01-01%20until%3A2019-01-31&src=typd	@mexautomotriz	MX Automotive Review	.@Tesla recortará al 7 por ciento de su plantilla de empleados para respetar el calendario de producción del Model 3, de acuerdo con @elonmusk. El Economista.http://bit.ly/2QUkj0k				1.55E+12	12:00 - 18 ene. 2019	/mexautomotriz/status/1086352528663556096
320	1556894986-1459	https://twitter.com/search?l=&q=%22%24TESLA%22%20since%3A2019-01-01%20until%3A2019-01-31&src=typd	@RicardoBlanco	Mr. ¯\_(ツ)_/¯hite	Un vehículo eléctrico se puede recargar en cualquier lugar: con equipo estándar y cómodas opciones acordes a la experiencia de los propietarios, incluida la increíble red de recarga que han tendido @Tesla y otros alrededor del mundo. https://www.tesla.com/es_MX/charging?redirect=no …pic.twitter.com/q3D1xWzvqP		1	1	1.55E+12	17:55 - 8 ene. 2019	/RicardoBlanco/status/1082818165862817793
322	1556894986-1001	https://twitter.com/search?l=&q=%22%24TESLA%22%20since%3A2019-01-01%20until%3A2019-01-31&src=typd	@javielon95	Javier Tudela	Mírate muy bien las tarifas con horarios, si vas hacer muchos kilómetros las de @TuIberdrola			1	1.55E+12	11:12 - 25 ene. 2019	/javielon95/status/1088877260990492672
323	1556894986-1488	https://twitter.com/search?l=&q=%22%24TESLA%22%20since%3A2019-01-01%20until%3A2019-01-31&src=typd	@BeElectricMyFr1	Be Electric My Friend	A mi personalmente subir a Madrid no me importa tanto, peor es tener que ir a Tilburg más caro el billete de avión, más pagos en peajes, los tramites de compra,bajar a la península, noches de hotel, el barco..y si se estropea algo ver si lo puedes subir a Madrid.			1	1.55E+12	15:20 - 7 ene. 2019	/BeElectricMyFr1/status/1082416679735488512
326	1556894986-1467	https://twitter.com/search?l=&q=%22%24TESLA%22%20since%3A2019-01-01%20until%3A2019-01-31&src=typd	@KarlaMawcinitt	Karla Mawcinitt	#nohaygasolina aunque ya pasaron los reyes magos yo pediría a @Tesla que nos haga una promoción para mexico		2	4	1.55E+12	12:22 - 8 ene. 2019	/KarlaMawcinitt/status/1082734318659747842
327	1556894986-1150	https://twitter.com/search?l=&q=%22%24TESLA%22%20since%3A2019-01-01%20until%3A2019-01-31&src=typd	@SoyMotorCoches	SoyMotor - Coches	.@Tesla te invita probar el Model 3 y S en un evento en Finlandia a gastos pagados: mira cómo https://bit.ly/2sEHYrG pic.twitter.com/bM6kAMNf2l		1	1	1.55E+12	1:15 - 20 ene. 2019	/SoyMotorCoches/status/1086915042979778561
329	1556894986-1302	https://twitter.com/search?l=&q=%22%24TESLA%22%20since%3A2019-01-01%20until%3A2019-01-31&src=typd	@regorsnas	Regorsnas	Hombre hay un poco de seguridad en el evento... (seguridad física)				1.55E+12	0:57 - 15 ene. 2019	/regorsnas/status/1085098512696700928
331	1556894986-1095	https://twitter.com/search?l=&q=%22%24TESLA%22%20since%3A2019-01-01%20until%3A2019-01-31&src=typd	@GrupoEnergia16	Energía16	.@Tesla debe incrementar el volumen de producción y efectuar mejoras en el diseño de fabricación después de despidos masivos https://bit.ly/2sF14Ot pic.twitter.com/A63Gmsy3oi				1.55E+12	22:00 - 21 ene. 2019	/GrupoEnergia16/status/1087590731533946881
333	1556894986-1148	https://twitter.com/search?l=&q=%22%24TESLA%22%20since%3A2019-01-01%20until%3A2019-01-31&src=typd	@honoriojorge	Honorio Jorge	Alguien no tiene clara la Ley de Rendimientos Decrecientes... ¿Trabajar ochenta horas a la semana? - Según @elonmusk, fundador de @Tesla, es lo ideal para cumplir metas #rrhh #jornada #productividad #bienestarlaboral http://bit.ly/2Su2HKq por @lfflorio vía @LaVanguardiapic.twitter.com/vS7lMvgjTF			1	1.55E+12	4:00 - 20 ene. 2019	/honoriojorge/status/1086956547157229568
335	1556894986-1506	https://twitter.com/search?l=&q=%22%24TESLA%22%20since%3A2019-01-01%20until%3A2019-01-31&src=typd	@TeslaM3Spain	Tesla Model3 España	Curioso, nos reportan que desde allí también... gracias Oscar			1	1.55E+12	3:59 - 7 ene. 2019	/TeslaM3Spain/status/1082245231192481792
337	1556894986-840	https://twitter.com/search?l=&q=%22%24TESLA%22%20since%3A2019-01-01%20until%3A2019-01-31&src=typd	@Ruralworker	Juan Otero	Fantástico servicio @Uber en mi desplazamiento en Madrid. Y si además es el @Tesla de Javier, servicio Premium a precio de taxi....			2	1.55E+12	5:15 - 30 ene. 2019	/Ruralworker/status/1090599390186782720
338	1556894986-1358	https://twitter.com/search?l=&q=%22%24TESLA%22%20since%3A2019-01-01%20until%3A2019-01-31&src=typd	@autopista_es	autopista_es	En @Tesla se enfrentan a una nueva demanda. https://www.autopista.es/amp/son-seguros-los-coches-de-tesla-baterias-que-se-incendian-y-fallos-del-piloto-automatico …		1	1	1.55E+12	3:15 - 13 ene. 2019	/autopista_es/status/1084408466079473664
339	1556894986-1251	https://twitter.com/search?l=&q=%22%24TESLA%22%20since%3A2019-01-01%20until%3A2019-01-31&src=typd	@revistaalianza	Alianza Automotriz	Este es el cargador de coches que @Tesla lanzó y que carga 25% más rápido que sus antecesores http://bit.ly/2TRBIIQ pic.twitter.com/SUao8960N5		1		1.55E+12	20:30 - 16 ene. 2019	/revistaalianza/status/1085756102959030273
340	1556894986-1255	https://twitter.com/search?l=&q=%22%24TESLA%22%20since%3A2019-01-01%20until%3A2019-01-31&src=typd	@hyecom	HíbridosyEléctricos	.@Tesla recibe otro pedido para que sus #camiones eléctricos Semi operen en Europa: la compañía noruega Travel Retail Norway ha encargado dos nuevas unidades del modelo de camión eléctrico #Semi.https://www.hibridosyelectricos.com/articulo/actualidad/tesla-recibe-pedido-camiones-electricos-semi-operen-europa/20190116123633024626.html …		2	8	1.55E+12	12:20 - 16 ene. 2019	/hyecom/status/1085632784104857604
342	1556894986-1010	https://twitter.com/search?l=&q=%22%24TESLA%22%20since%3A2019-01-01%20until%3A2019-01-31&src=typd	@AutoBildspain	AUTO BILD España	VÍDEO: La locura de la semana, ¡acampar dentro de un Tesla Model S! https://buff.ly/2RdaWJd @Tesla pic.twitter.com/IloMffj0ka			2	1.55E+12	9:30 - 25 ene. 2019	/AutoBildspain/status/1088851623932243979
343	1556894986-883	https://twitter.com/search?l=&q=%22%24TESLA%22%20since%3A2019-01-01%20until%3A2019-01-31&src=typd	@masquelectricos	MQE Más Que Eléctricos	El Programa de referidos de Tesla finaliza el 1 de febrero de 2019.Cualquier pedido de un nuevo Tesla con un código de referido del propietario recibirá seis meses de carga gratuita o nueve meses si realiza la compra sin test drive. @TeslaM3Spain @Tesla @elonmuskpic.twitter.com/4iExiLX0sG		2	3	1.55E+12	5:28 - 30 ene. 2019	/masquelectricos/status/1090602589715136512
344	1556894986-1427	https://twitter.com/search?l=&q=%22%24TESLA%22%20since%3A2019-01-01%20until%3A2019-01-31&src=typd	@puertosylog	Puertos y Logistica	#FelizJueves Noticia alentadora para un mejor futuro: @Tesla se abre paso en #China Lee y comparte: https://goo.gl/YDWZgG pic.twitter.com/pu2maNqKQE			4	1.55E+12	9:11 - 10 ene. 2019	/puertosylog/status/1083410993001177089
346	1556894986-1069	https://twitter.com/search?l=&q=%22%24TESLA%22%20since%3A2019-01-01%20until%3A2019-01-31&src=typd	@SoyMotorCoches	SoyMotor - Coches	El @Tesla Model 3 quema sus últimas etapas antes de su llegada a Europa, que se producirá de forma inminente. https://bit.ly/2Ubfrps pic.twitter.com/ZfDAP2q1Ay		1	4	1.55E+12	1:47 - 23 ene. 2019	/SoyMotorCoches/status/1088010407984463872
348	1556894986-1384	https://twitter.com/search?l=&q=%22%24TESLA%22%20since%3A2019-01-01%20until%3A2019-01-31&src=typd	@h2oStudio	h2oStudio	Felicidades a @Tesla y @elonmusk por llevar a cabo acciones en pro de la conservación de nuestro hogar.https://twitter.com/GerberKawasaki/status/1083933655712509952 …			1	1.55E+12	2:59 - 12 ene. 2019	/h2oStudio/status/1084042230099333120
351	1556894986-1179	https://twitter.com/search?l=&q=%22%24TESLA%22%20since%3A2019-01-01%20until%3A2019-01-31&src=typd	@foroelectricos	ForoCochesEléctricos	#Tesla eleva el precio de los #Supercargadores en casi todo el mundo https://forococheselectricos.com/2019/01/tesla-eleva-el-precio-de-los-supercargadores-en-casi-todo-el-mundo.html … @Tesla pic.twitter.com/gpFN5IVcxm		9	16	1.55E+12	3:02 - 19 ene. 2019	/foroelectricos/status/1086579612635881472
352	1556894986-970	https://twitter.com/search?l=&q=%22%24TESLA%22%20since%3A2019-01-01%20until%3A2019-01-31&src=typd	@gabrielmartells	Gabriel Martell	Sobre el Asunto de la compra del auto en @Tesla Polanco. Debo aceptar que, gracias a la intervención del Dir de Ventas, el Sr Ricardo Raya he logrado superar nuestras diferencias y me ha ayudado a recobrar la confianza en el servicio y atención a clientes de esa marca 1/2				1.55E+12	13:24 - 26 ene. 2019	/gabrielmartells/status/1089272866431004674
354	1556894986-1666	https://twitter.com/search?l=&q=%22%24TESLA%22%20since%3A2019-01-01%20until%3A2019-01-31&src=typd	@Sergiovs96	丂乇尺ムﾉの	La evolución siempre tiene que ser a mejor, y esto es un muy buen ejemplo! Enhorabuena por el cambio			6	1.55E+12	10:28 - 1 ene. 2019	/Sergiovs96/status/1080168952817426438
355	1556894986-1359	https://twitter.com/search?l=&q=%22%24TESLA%22%20since%3A2019-01-01%20until%3A2019-01-31&src=typd	@maselectricos	Somos Electricos	Hoy es el último día en el que @Tesla admite pedidos del #ModelS y #ModelX 75D, tenéis todos los detalles en el artículo de esta decisión y posibles consecuencias.http://ow.ly/lg3a50kb4iM		3	2	1.55E+12	1:50 - 13 ene. 2019	/maselectricos/status/1084387086583689217
356	1556894986-1281	https://twitter.com/search?l=&q=%22%24TESLA%22%20since%3A2019-01-01%20until%3A2019-01-31&src=typd	@coroneltrauma	#MeritoCroto 💚 💛	Decile que estamos esperando a un presidente liberal que libere las compras por Internet y baje los impuestos para instalar las tejas solares @Tesla			1	1.55E+12	14:51 - 15 ene. 2019	/coroneltrauma/status/1085308527483281408
359	1556894986-830	https://twitter.com/search?l=&q=%22%24TESLA%22%20since%3A2019-01-01%20until%3A2019-01-31&src=typd	@TeslaParaTodos	Tesla Para Todos	Gracias a ti por ayudarnos y educarnos.			10	1.55E+12	7:36 - 30 ene. 2019	/TeslaParaTodos/status/1090634741718704133
360	1556894986-1680	https://twitter.com/search?l=&q=%22%24TESLA%22%20since%3A2019-01-01%20until%3A2019-01-31&src=typd	@isisnacar	Sandra Cubillos 🇨🇴	Elon, honestamente ve con tu familia o a dormir un rato. Descansa.				1.55E+12	1:41 - 1 ene. 2019	/isisnacar/status/1080036216278528001
363	1556894986-1619	https://twitter.com/search?l=&q=%22%24TESLA%22%20since%3A2019-01-01%20until%3A2019-01-31&src=typd	@arizayaragon	Manuel Ariza Coca	Aqui lo tienes tocayo @ManuelJAmate @DomoElectra generando oooo con @Tesla https://twitter.com/motorpasion/status/1079052177174347781 …			4	1.55E+12	0:45 - 3 ene. 2019	/arizayaragon/status/1080746972238303232
364	1556894986-917	https://twitter.com/search?l=&q=%22%24TESLA%22%20since%3A2019-01-01%20until%3A2019-01-31&src=typd	@SoyMotorCoches	SoyMotor - Coches	.@Tesla ha patentado una inteligencia artificial para revolucionar su #Autopilot 3.0 http://bit.ly/2TljXlc pic.twitter.com/wdkqSqtEMo		2	9	1.55E+12	4:31 - 29 ene. 2019	/SoyMotorCoches/status/1090225812534685697
366	1556894986-1182	https://twitter.com/search?l=&q=%22%24TESLA%22%20since%3A2019-01-01%20until%3A2019-01-31&src=typd	@Gonzalo76862454	Gonzalo	Pues nada dentro de 20 años hablamos De momento el taxi a servicios urbanos y la Vtc a servicios interurbanos				1.55E+12	0:58 - 19 ene. 2019	/Gonzalo76862454/status/1086548356145520640
368	1556894986-911	https://twitter.com/search?l=&q=%22%24TESLA%22%20since%3A2019-01-01%20until%3A2019-01-31&src=typd	@motorpuntoes	motor.es	Durmiendo al volante de su Tesla mientras circulaba con AutoPilot http://bit.ly/2CRus8V @Tesla @ClubTeslaES #Tesla #tesla #EV #electrico #TeslaModelX #teslamodelx #ModelX #modelxpic.twitter.com/yUnYQrFKX0		1		1.55E+12	10:10 - 29 ene. 2019	/motorpuntoes/status/1090311157079031809
369	1556894986-1202	https://twitter.com/search?l=&q=%22%24TESLA%22%20since%3A2019-01-01%20until%3A2019-01-31&src=typd	@GonzaloGGM	Gonzalo García	.@Tesla finalizará el programa de referidos para reducir los costes del #Model3 https://www.hibridosyelectricos.com/articulo/actualidad/tesla-finalizara-programa-referidos-reducir-costes-model-3/20190117171718024691.html … vía @hyecompic.twitter.com/G1ULSeOspI				1.55E+12	8:55 - 18 ene. 2019	/GonzaloGGM/status/1086306100759220224
373	1556894986-871	https://twitter.com/search?l=&q=%22%24TESLA%22%20since%3A2019-01-01%20until%3A2019-01-31&src=typd	@CoxAutomotive	Cox Automotive	.@Tesla 2018 financials results are out and here's the conundrum: Telsa, the brand, is still solid gold; Tesla, the business, not so much. Our @AutoTrader_com analyst @MichKrebs dug into Tesla brand strength. Here's what she found:https://www.coxautoinc.com/news/tesla-2018-financials/ …		4	7	1.55E+12	13:44 - 30 ene. 2019	/CoxAutomotive/status/1090727598244671488
374	1556894986-1313	https://twitter.com/search?l=&q=%22%24TESLA%22%20since%3A2019-01-01%20until%3A2019-01-31&src=typd	@DavidGarciaG_OR	David García	trafico de drogas y proxenetismo			2	1.55E+12	14:30 - 14 ene. 2019	/DavidGarciaG_OR/status/1084940915771428866
378	1556894986-1480	https://twitter.com/search?l=&q=%22%24TESLA%22%20since%3A2019-01-01%20until%3A2019-01-31&src=typd	@foroelectricos	ForoCochesEléctricos	Dos vídeos nos muestran lo mucho que ha evolucionado #Tesla en los últimos 8 años https://forococheselectricos.com/2019/01/dos-videos-nos-muestran-lo-mucho-que-ha-evolucionado-tesla-en-los-ultimos-8-anos.html … @Tesla		7	30	1.55E+12	1:35 - 8 ene. 2019	/foroelectricos/status/1082571372449140737
379	1556894986-1429	https://twitter.com/search?l=&q=%22%24TESLA%22%20since%3A2019-01-01%20until%3A2019-01-31&src=typd	@hyecom	HíbridosyEléctricos	La última promesa de @ElonMusk: que el nuevo @Tesla #Roadster prácticamente vuelehttps://www.hibridosyelectricos.com/articulo/virales/ultima-promesa-elon-musk-nuevo-tesla-roadster-practicamente-vuele/20190110090756024432.html …		1	3	1.55E+12	4:10 - 10 ene. 2019	/hyecom/status/1083335143723433984
380	1556894986-1321	https://twitter.com/search?l=&q=%22%24TESLA%22%20since%3A2019-01-01%20until%3A2019-01-31&src=typd	@miutcompany	MIUT	En nuestro contexto local de abundancia energética vemos una gran oportunidad en aprovechar mejor este tipos de tecnologías @Tesla https://twitter.com/5diasPY/status/1084806907209093120 …			1	1.55E+12	11:17 - 14 ene. 2019	/miutcompany/status/1084892193238798336
382	1556894986-1365	https://twitter.com/search?l=&q=%22%24TESLA%22%20since%3A2019-01-01%20until%3A2019-01-31&src=typd	@migueltorresmtz	Miguel Angel Torres	La oportunidad de oro para promover #AutosEléctricos o #Hibridos Y no los escucho @Tesla @ChevroletMexico @Nissan_mx @BMWMex @Volkswagen_MX @FordMX @ToyotaMex @zacuaoficial @CFEmx A dónde puedo enviar Curriculum Vitae, soy Mercadólogo.pic.twitter.com/KJaakl6VKo			2	1.55E+12	22:24 - 12 ene. 2019	/migueltorresmtz/status/1084335346345603075
383	1556894986-898	https://twitter.com/search?l=&q=%22%24TESLA%22%20since%3A2019-01-01%20until%3A2019-01-31&src=typd	@Contracturin	Zerreitug	En mi universidad si aparcabas mal te ponían en el cristal una pegatina con un aviso y era de esas que no había manera de quitar, rompía toda y necesitabas rasqueta y alcohol.... Nadie repetía			4	1.55E+12	16:13 - 29 ene. 2019	/Contracturin/status/1090402631229628416
385	1556894986-1185	https://twitter.com/search?l=&q=%22%24TESLA%22%20since%3A2019-01-01%20until%3A2019-01-31&src=typd	@AsierBanares15	Asier Bañares Z.	Quiero conducir un @Tesla			1	1.55E+12	19:31 - 18 ene. 2019	/AsierBanares15/status/1086466173980549120
387	1556894986-1301	https://twitter.com/search?l=&q=%22%24TESLA%22%20since%3A2019-01-01%20until%3A2019-01-31&src=typd	@foroelectricos	ForoCochesEléctricos	Sigue en tiempo real el barco que trae el primer cargamento de #Tesla #Model3 a Europa: https://www.marinetraffic.com/en/ais/home/shipid:3379583/zoom:10 … #TeslaModel3 @Tesla @TeslaMotorsClubpic.twitter.com/P4tIflp2Bq		7	17	1.55E+12	1:11 - 15 ene. 2019	/foroelectricos/status/1085102277914972161
388	1556894986-1540	https://twitter.com/search?l=&q=%22%24TESLA%22%20since%3A2019-01-01%20until%3A2019-01-31&src=typd	@diegoabascalr	Diego Abascal Ruiz	Madre mia a que velocidad crece la enana, tendre que mandarte unos sobaos de esos buenos para que almuerce bien jejeje			2	1.55E+12	10:16 - 6 ene. 2019	/diegoabascalr/status/1081977819436105728
391	1556894986-1413	https://twitter.com/search?l=&q=%22%24TESLA%22%20since%3A2019-01-01%20until%3A2019-01-31&src=typd	@TeslaParaTodos	Tesla Para Todos	Hilo interesante. Muchas gracias			6	1.55E+12	14:59 - 10 ene. 2019	/TeslaParaTodos/status/1083498558148526080
393	1556894986-1293	https://twitter.com/search?l=&q=%22%24TESLA%22%20since%3A2019-01-01%20until%3A2019-01-31&src=typd	@CarlosDG100D	CarlosDG	Con @Tesla todo puede pasar! Yo sigo sin comprender esa jugada de eliminar los 75D del Model S Aunque del X yo los hubiese eliminado hace tiempo, ya que su autonomía es ridículamente baja Si los 75D están algún día a buen precio, o sea por debajo de 70.000€, los importaremos				1.55E+12	6:05 - 15 ene. 2019	/CarlosDG100D/status/1085176029390561281
394	1556894986-1294	https://twitter.com/search?l=&q=%22%24TESLA%22%20since%3A2019-01-01%20until%3A2019-01-31&src=typd	@WilderBravo	Wilder Bravo	Hackear un @Tesla Model 3, hace que te lo lleves a casa! http://flip.it/yy.iC1				1.55E+12	5:40 - 15 ene. 2019	/WilderBravo/status/1085169925814214656
395	1556894986-1291	https://twitter.com/search?l=&q=%22%24TESLA%22%20since%3A2019-01-01%20until%3A2019-01-31&src=typd	@isuriv	isuriv 🌐 👽	Ya ha dejado Estados Unidos #GlovisCaptain y se encuentra en México, ya le queda poco para llegar a su primer destino. ¿Cómo estarán los Tesla #Model3? @foroelectricos @elonmusk @Tesla pic.twitter.com/lGWJEj5zV4			2	1.55E+12	10:07 - 15 ene. 2019	/isuriv/status/1085237071328043009
396	1556894986-1015	https://twitter.com/search?l=&q=%22%24TESLA%22%20since%3A2019-01-01%20until%3A2019-01-31&src=typd	@legolas_83	@lberto Muñoz	Enhorabuena tío			3	1.55E+12	5:29 - 25 ene. 2019	/legolas_83/status/1088790864334340096
397	1556894986-1496	https://twitter.com/search?l=&q=%22%24TESLA%22%20since%3A2019-01-01%20until%3A2019-01-31&src=typd	@khronita	Raul del Rio	Parece que colocar 4 @DomoElectra acaba hacer un directo desde allí.			2	1.55E+12	10:48 - 7 ene. 2019	/khronita/status/1082348203654160384
398	1556894986-1551	https://twitter.com/search?l=&q=%22%24TESLA%22%20since%3A2019-01-01%20until%3A2019-01-31&src=typd	@maselectricos	Somos Electricos	Nos apuntamos a la petición . Un @tesla tampoco estaría mal			1	1.55E+12	14:14 - 5 ene. 2019	/maselectricos/status/1081675313581617152
399	1556894986-1149	https://twitter.com/search?l=&q=%22%24TESLA%22%20since%3A2019-01-01%20until%3A2019-01-31&src=typd	@DiariodeNavarra	Diario de Navarra	.@Tesla llama a revisión a casi 15.000 automóviles en China https://bit.ly/2U6MISX				1.55E+12	1:52 - 20 ene. 2019	/DiariodeNavarra/status/1086924407581392896
402	1556894986-1207	https://twitter.com/search?l=&q=%22%24TESLA%22%20since%3A2019-01-01%20until%3A2019-01-31&src=typd	@EFE_motor	EFE_motor	.@Tesla despedirá al 7 % de su plantilla ante las dificultades de producción del #Model3 https://www.efemotor.com/tesla-despedira-plantilla-dificultades-produccion-model-3/ …pic.twitter.com/8r8Qj53R3U		5		1.55E+12	7:09 - 18 ene. 2019	/EFE_motor/status/1086279389862481921
404	1556894986-1269	https://twitter.com/search?l=&q=%22%24TESLA%22%20since%3A2019-01-01%20until%3A2019-01-31&src=typd	@GeeksRoom	Héctor Russo	Tesla lanza un cargador de batería portátil para sus vehículos eléctricos @tesla #autos #tech #tecnologia https://geeksroom.com/2019/01/tesla-14-50-wall-connector/120987/ … pic.twitter.com/DM6t4qStLE			1	1.55E+12	5:32 - 16 ene. 2019	/GeeksRoom/status/1085530318357057536
405	1556894986-1419	https://twitter.com/search?l=&q=%22%24TESLA%22%20since%3A2019-01-01%20until%3A2019-01-31&src=typd	@admendi	Adrián Mendi	Usa mi enlace https://www.tesla.com/es_ES/referral/adrian36617 … y si reservas antes de marzo 2019 un @Tesla #Model3 #ModelS #ModelX tienes hasta 9 meses de SUPERCHARGERS gratis!! Escríbeme y te cuento como se hace pic.twitter.com/OT7qn8us9D		2	2	1.55E+12	13:37 - 10 ene. 2019	/admendi/status/1083477916749651969
406	1556894986-1252	https://twitter.com/search?l=&q=%22%24TESLA%22%20since%3A2019-01-01%20until%3A2019-01-31&src=typd	@GeeksRoom	Héctor Russo	Tesla 14-50, nuevo cargador de batería portátil para vehículos eléctricos https://geeksroom.com/2019/01/tesla-14-50-wall-connector/120987/ … @Tesla #autos #tech #Tecnologia		1	1	1.55E+12	16:00 - 16 ene. 2019	/GeeksRoom/status/1085688241158868993
409	1556894986-1040	https://twitter.com/search?l=&q=%22%24TESLA%22%20since%3A2019-01-01%20until%3A2019-01-31&src=typd	@hyecom	HíbridosyEléctricos	.@Tesla necesita reducir sus costes de producción, por lo que reducirá las horas dedicadas a la producción del #ModelS y del #ModelX, para afrontar la fabricación de las versiones más asequibles del #Model3.https://www.hibridosyelectricos.com/articulo/actualidad/model-3-asequible-obliga-reducir-horas-fabricacion-model-s-model-x/20190124130936024870.html …		2	1	1.55E+12	10:00 - 24 ene. 2019	/hyecom/status/1088496660718641153
412	1556894986-1422	https://twitter.com/search?l=&q=%22%24TESLA%22%20since%3A2019-01-01%20until%3A2019-01-31&src=typd	@CaballeroBarbon	Armando	¿Y si todo esto resulta ser una exitosísima campaña de publicidad para @Tesla? pic.twitter.com/YTXAnOwKGb			13	1.55E+12	12:57 - 10 ene. 2019	/CaballeroBarbon/status/1083467833470668800
414	1556894986-1203	https://twitter.com/search?l=&q=%22%24TESLA%22%20since%3A2019-01-01%20until%3A2019-01-31&src=typd	@hyecom	HíbridosyEléctricos	Un socio de @Tesla afirma que ha probado la nueva versión del camión eléctrico #Semi.https://www.hibridosyelectricos.com/articulo/actualidad/socio-tesla-afirma-ha-probado-nueva-version-camion-electrico-semi/20190118090656024699.html …		1	2	1.55E+12	8:15 - 18 ene. 2019	/hyecom/status/1086295903604895745
416	1556894986-930	https://twitter.com/search?l=&q=%22%24TESLA%22%20since%3A2019-01-01%20until%3A2019-01-31&src=typd	@RaulComino	Raul Comino	Manuel, yo estoy con @SomEnergia y encantado, además es una cooperativa, y montan proyectos de energia renovable entre los socios, en cuanto pueda me hago también socio, para aportar mi granito de arena y sacar a mis padres de las garras de @Endesa			7	1.55E+12	3:24 - 28 ene. 2019	/RaulComino/status/1089846645284577281
418	1556894986-886	https://twitter.com/search?l=&q=%22%24TESLA%22%20since%3A2019-01-01%20until%3A2019-01-31&src=typd	@isuriv	isuriv 🌐 👽	Los @Tesla #Model3 de #gloviscaptain están pasando por las Islas Azores, mientras que los #Model3 de #GlovisCosmos ya han pasado Panama y van de camino.pic.twitter.com/gpK2OfRMgM			3	1.55E+12	3:52 - 30 ene. 2019	/isuriv/status/1090578503953715200
419	1556894986-1426	https://twitter.com/search?l=&q=%22%24TESLA%22%20since%3A2019-01-01%20until%3A2019-01-31&src=typd	@pimer_sl	pimer_electricidad	En @pimer_sl tenemos el placer de comunicar que somos oficialmente Empresa Instaladora Recomendada por @Tesla Podéis encontrarnos en: https://www.tesla.com/es_ES/support/find-an-installer …pic.twitter.com/zDQzCSWcpf		19	62	1.55E+12	9:29 - 10 ene. 2019	/pimer_sl/status/1083415464951365633
420	1556894986-1114	https://twitter.com/search?l=&q=%22%24TESLA%22%20since%3A2019-01-01%20until%3A2019-01-31&src=typd	@LNTecnologia	Tecnología|La Nación	Estas son las marcas chinas de coches eléctricos que harán temblar a @Tesla https://www.lanacion.com.ar/2212220-estas-son-marcas-chinas-coches-electricos-haran …pic.twitter.com/hyIttoz2Mb		1		1.55E+12	7:52 - 21 ene. 2019	/LNTecnologia/status/1087377286020640770
425	1556894986-1188	https://twitter.com/search?l=&q=%22%24TESLA%22%20since%3A2019-01-01%20until%3A2019-01-31&src=typd	@OficialEnLaMira	Noticias En La Mira	La empresa automotriz @Tesla anunció que habrá un recorte del 7% en su plantilla para la producción de un nuevo modelo https://bit.ly/2T2jbtx pic.twitter.com/voqejZ8R4S				1.55E+12	16:52 - 18 ene. 2019	/OficialEnLaMira/status/1086426010109628422
426	1556894986-1031	https://twitter.com/search?l=&q=%22%24TESLA%22%20since%3A2019-01-01%20until%3A2019-01-31&src=typd	@Hermemegildo1	Hermes	- Con tanta problematica con el combate al #Huachicoleo y el desabasto, mejor voy a comprarme un @Tesla, el problema es que en la unidad habitacional donde vivo se va seguido la luz electrica			2	1.55E+12	15:13 - 24 ene. 2019	/Hermemegildo1/status/1088575591207657473
427	1556894986-846	https://twitter.com/search?l=&q=%22%24TESLA%22%20since%3A2019-01-01%20until%3A2019-01-31&src=typd	@yanquetino	Mark Larsen	Carmesí			1	1.55E+12	12:23 - 30 ene. 2019	/yanquetino/status/1090707195782586368
429	1556894986-1535	https://twitter.com/search?l=&q=%22%24TESLA%22%20since%3A2019-01-01%20until%3A2019-01-31&src=typd	@RicardoBlanco	Mr. ¯\_(ツ)_/¯hite	Enchufes hay en todos lados, los cargadores son solo una parte de la red de recarga. Yo uso los de 110 de la casa de fin de semana de un amigo para recargar lo que uso en llegar. Se trata de experiencia no de necesidad. Hay que quitarse la cabeza a gasolina, volver a ser libre.			2	1.55E+12	11:23 - 6 ene. 2019	/RicardoBlanco/status/1081994610518437888
432	1556894986-1062	https://twitter.com/search?l=&q=%22%24TESLA%22%20since%3A2019-01-01%20until%3A2019-01-31&src=typd	@DLinaresOficial	Dave	Empecé admirando sus empresas @Tesla & @SpaceX ahora me doy cuenta que el gigante es él @elonmuskpic.twitter.com/xAViuKiZk1			1	1.55E+12	6:16 - 23 ene. 2019	/DLinaresOficial/status/1088077930125815810
434	1556894986-1581	https://twitter.com/search?l=&q=%22%24TESLA%22%20since%3A2019-01-01%20until%3A2019-01-31&src=typd	@interautomotriz	InterAuto	Si Elon Musk jugara Age of Empires, su unidad especial para invadir otros mercados sería el Model 3, las entregas del mismo se esperan para el siguiente mes en Europa y con ellas, grandes ganancias. @Tesla pic.twitter.com/hvFGod1Hgj		5	27	1.55E+12	11:50 - 4 ene. 2019	/interautomotriz/status/1081276728398565376
436	1556894986-1102	https://twitter.com/search?l=&q=%22%24TESLA%22%20since%3A2019-01-01%20until%3A2019-01-31&src=typd	@autologiaonline	Autología	Tesla pierde batalla contra Jaguar I-Pace. @JaguarCarsMx @Tesla #IPace #Tesla | Autologiahttps://www.autologia.com.mx/2019/01/21/jaguar-i-pace-supera-en-ventas-a-tesla/ …			1	1.55E+12	14:14 - 21 ene. 2019	/autologiaonline/status/1087473647684468736
437	1556894986-1133	https://twitter.com/search?l=&q=%22%24TESLA%22%20since%3A2019-01-01%20until%3A2019-01-31&src=typd	@gavo95	Gavo	Pero luego intentarán robar luz y morirán electrocutados.			3	1.55E+12	19:15 - 20 ene. 2019	/gavo95/status/1087187000111837185
438	1556894986-1318	https://twitter.com/search?l=&q=%22%24TESLA%22%20since%3A2019-01-01%20until%3A2019-01-31&src=typd	@Xeritomad	Diego	Poderse se puede hacer muchas cosas, leer con la cámara delantera o trasera el código y desactivar la barrera sería genial, hay que inventar cosas poco a poco que no estaban pensadas supongo yo.			3	1.55E+12	12:05 - 14 ene. 2019	/Xeritomad/status/1084904456850878469
439	1556894986-1494	https://twitter.com/search?l=&q=%22%24TESLA%22%20since%3A2019-01-01%20until%3A2019-01-31&src=typd	@legolas_83	@lberto Muñoz	Te lo diré a 390			1	1.55E+12	10:52 - 7 ene. 2019	/legolas_83/status/1082349294135455744
440	1556894986-1425	https://twitter.com/search?l=&q=%22%24TESLA%22%20since%3A2019-01-01%20until%3A2019-01-31&src=typd	@elceo__	EL CEO	¿Te imaginas a @Tesla con un CEO chino? https://elceo.com/tecnologia/por-que-el-proximo-ceo-de-tesla-podria-ser-chino/ …			2	1.55E+12	10:00 - 10 ene. 2019	/elceo__/status/1083423370501414912
442	1556894986-1332	https://twitter.com/search?l=&q=%22%24TESLA%22%20since%3A2019-01-01%20until%3A2019-01-31&src=typd	@FUR_R	Fer	Algunos siniestros se deben a imprudencias cometidas por el encargado de conducir del vehículo. En estos casos no solo las compañías de seguros no asumirán los gastos ocasionados, sino que además el conductor tendrá que enfrentarse a la multa correspondiente.			1	1.55E+12	5:05 - 14 ene. 2019	/FUR_R/status/1084798743478702085
444	1556894986-1630	https://twitter.com/search?l=&q=%22%24TESLA%22%20since%3A2019-01-01%20until%3A2019-01-31&src=typd	@Alandbru	𝓐𝓵𝓪𝓷𝓭	Aún quedan teles de tubo, móviles no “inteligentes” vhs y cd... ellos ahora son anecdóticos y no hace mucho era al revés, la tasa de reposición de un coche es más larga pero también algún día un térmico será anecdótico...				1.55E+12	9:52 - 2 ene. 2019	/Alandbru/status/1080522307502788613
445	1556894986-1260	https://twitter.com/search?l=&q=%22%24TESLA%22%20since%3A2019-01-01%20until%3A2019-01-31&src=typd	@hyecom	HíbridosyEléctricos	.@Tesla regalará un #Model3 a quien consiga hackearlo: el M3 será uno de los objetivos del concurso de piratería informática #PWn2Own, en el que el fabricante americano participará este año, donde el ganador se llevará este #CocheEléctrico.https://www.hibridosyelectricos.com/articulo/tecnologia/tesla-regalara-model-3-quien-consiga-hackearlo/20190115101029024567.html …		3	1	1.55E+12	11:20 - 16 ene. 2019	/hyecom/status/1085617684341972992
446	1556894986-894	https://twitter.com/search?l=&q=%22%24TESLA%22%20since%3A2019-01-01%20until%3A2019-01-31&src=typd	@JAExtremera	Alberto Extremera	Ya te lo he enviado.			1	1.55E+12	0:02 - 30 ene. 2019	/JAExtremera/status/1090520507458437120
449	1556894986-1682	https://twitter.com/search?l=&q=%22%24TESLA%22%20since%3A2019-01-01%20until%3A2019-01-31&src=typd	@HectorG50040569	Hector Gomez	Feliz año 2019 grupo TESLA. Por hacer me tan feliz con mi modelo 3. Good job best cars on the market.				1.55E+12	23:24 - 31 dic. 2018	/HectorG50040569/status/1080001837355491329
451	1556894986-1326	https://twitter.com/search?l=&q=%22%24TESLA%22%20since%3A2019-01-01%20until%3A2019-01-31&src=typd	@hyecom	HíbridosyEléctricos	.@Tesla supera 500 millones de celdas de batería producidos en la Gigafactoría 1 https://www.hibridosyelectricos.com/articulo/actualidad/gigafactoria-1-tesla-supera-500-millones-celdas-bateria/20190114104050024515.html … // #Baterías #CochesEléctricos #Gigafactory #Tesla		1	1	1.55E+12	8:50 - 14 ene. 2019	/hyecom/status/1084855159828697089
452	1556894986-927	https://twitter.com/search?l=&q=%22%24TESLA%22%20since%3A2019-01-01%20until%3A2019-01-31&src=typd	@DomoElectra	Domo Electra	Por cierto, si has hecho conmigo una reserva de @Tesla #Model3 #ModelS #ModelX AVISA! Para confirmar que se aplicarán los MESES GRATIS DE SUPERCHARGERS ya queda nada para el fin de esta iniciativa https://ts.la/manueljess41863 pic.twitter.com/U5e2b0JMS2			6	1.55E+12	7:06 - 28 ene. 2019	/DomoElectra/status/1089902546620157954
453	1556894986-1638	https://twitter.com/search?l=&q=%22%24TESLA%22%20since%3A2019-01-01%20until%3A2019-01-31&src=typd	@fidelsbsoy	Fidel S ⚡ 🔋	Me encantaría ver tu coche			1	1.55E+12	8:43 - 2 ene. 2019	/fidelsbsoy/status/1080504775962185735
454	1556894986-1078	https://twitter.com/search?l=&q=%22%24TESLA%22%20since%3A2019-01-01%20until%3A2019-01-31&src=typd	@VOYALAEROPUERTO	VOYALAEROPUERTO	Desde que @Uber_ES era un @Tesla a convertirse en un @Fiat_es Tipo SW han pasado 2 años. En dos años más... Resuelve tu la ecuación!!! #MejorEnTaxi #TaxiEnLucha		1	1	1.55E+12	12:56 - 22 ene. 2019	/VOYALAEROPUERTO/status/1087816250112307201
456	1556894986-1417	https://twitter.com/search?l=&q=%22%24TESLA%22%20since%3A2019-01-01%20until%3A2019-01-31&src=typd	@jlstr_	Jose	Primera vez que escucho este discursete de medio pelo, pero si será tan TARADO que se refiere a @Tesla como una empresa japonesa,			6	1.55E+12	14:08 - 10 ene. 2019	/jlstr_/status/1083485774396428288
458	1556894986-1385	https://twitter.com/search?l=&q=%22%24TESLA%22%20since%3A2019-01-01%20until%3A2019-01-31&src=typd	@ElevenPaths	ElevenPaths	La participación de @Apple y @Tesla en el #blockchain podrían suponer el próximo hito en la #criptografía. Más: http://ow.ly/YiYv30nh1EL pic.twitter.com/Fnb1lqjyLg		5	18	1.55E+12	2:50 - 12 ene. 2019	/ElevenPaths/status/1084039803727941633
459	1556894986-1139	https://twitter.com/search?l=&q=%22%24TESLA%22%20since%3A2019-01-01%20until%3A2019-01-31&src=typd	@autologiaonline	Autología	Las versiones de entrada de los eléctricos de Tesla dejan de ser ofrecidos y ahora el modelo más accesible es la configuración 100D. Más información-> http://bit.ly/2R10yEi @Tesla pic.twitter.com/NzClGLK3Tj			3	1.55E+12	11:00 - 20 ene. 2019	/autologiaonline/status/1087062203872698373
460	1556894986-1265	https://twitter.com/search?l=&q=%22%24TESLA%22%20since%3A2019-01-01%20until%3A2019-01-31&src=typd	@infotaller	infotaller	Un Tesla Model3 para quien logre hackearlo @Tesla #infotallerhttps://www.infotaller.tv/_4d067cc1				1.55E+12	7:59 - 16 ene. 2019	/infotaller/status/1085567142546812928
461	1556894986-967	https://twitter.com/search?l=&q=%22%24TESLA%22%20since%3A2019-01-01%20until%3A2019-01-31&src=typd	@nicoibieta	Nico Ibieta	38ºC hoy en Santiago mientras se corria el #EPrix. Imaginen lo que podríamos hacer con los techos solares y baterías de muro de @Tesla pic.twitter.com/LhJ0zOG1jS		1	2	1.55E+12	15:31 - 26 ene. 2019	/nicoibieta/status/1089304735847538688
463	1556894986-1117	https://twitter.com/search?l=&q=%22%24TESLA%22%20since%3A2019-01-01%20until%3A2019-01-31&src=typd	@Sandowalsky	Sandowalsky ✌ 😎	Jajajaja. Es en Orizaba, Veracruz			1	1.55E+12	7:14 - 21 ene. 2019	/Sandowalsky/status/1087367821485662213
464	1556894986-1466	https://twitter.com/search?l=&q=%22%24TESLA%22%20since%3A2019-01-01%20until%3A2019-01-31&src=typd	@jonathanalvarez	Jon Black	La crisis de hidrocarburos del país es la oportunidad perfecta para preguntarse y abrir el debate sobre ¿qué queremos en el futuro? ¿Más hidrocarburos/refinerías o pensar en las alternativas tecnológicas eficientes y con respeto al medio ambiente como @Tesla ? #nohaygasolinapic.twitter.com/2gwdnb54b0		7	16	1.55E+12	13:59 - 8 ene. 2019	/jonathanalvarez/status/1082758691978391553
466	1556894986-1479	https://twitter.com/search?l=&q=%22%24TESLA%22%20since%3A2019-01-01%20until%3A2019-01-31&src=typd	@Juanfradelgado	Juanfradelgado	El proceso de Fabricación de un modelo S de @Tesla requiere 1000 pasos en la cadena de montaje #Robotizada, 49 etapas y 90 minutos . Sencillamente genial ! https://lnkd.in/eSYZcgv #Smodel #Tesla #Robots #AutonomusCarhttps://lnkd.in/eie8NHY		1	1	1.55E+12	1:38 - 8 ene. 2019	/Juanfradelgado/status/1082572227139248128
469	1556894986-1686	https://twitter.com/search?l=&q=%22%24TESLA%22%20since%3A2019-01-01%20until%3A2019-01-31&src=typd	@RockinghamRanch	Rockingham Ranch	Well deserved!			5	1.55E+12	16:14 - 31 dic. 2018	/RockinghamRanch/status/1079893626094727173
470	1556894986-1160	https://twitter.com/search?l=&q=%22%24TESLA%22%20since%3A2019-01-01%20until%3A2019-01-31&src=typd	@world_stereo	World Stereo	Tesla planea realizar un recorte del 7% de su personal http://owl.li/SJNH30nnqi9 #Tecnologia #Mundo #EEUU #Autos @Tesla @elonmusk @trafficLARA @trafficVzla			1	1.55E+12	13:26 - 19 ene. 2019	/world_stereo/status/1086736725886545928
474	1556894986-1051	https://twitter.com/search?l=&q=%22%24TESLA%22%20since%3A2019-01-01%20until%3A2019-01-31&src=typd	@MrCrouton80	💧Granton Smith	Nooooooooooooo! No. No. no. Nooooooooooooo			1	1.55E+12	0:09 - 24 ene. 2019	/MrCrouton80/status/1088348071933632513
475	1556894986-1378	https://twitter.com/search?l=&q=%22%24TESLA%22%20since%3A2019-01-01%20until%3A2019-01-31&src=typd	@DiegoCortes17_	Diego Cortés	Viendo todo por la falta gasolina, creo que es momento de ir pensando en los autos eléctricos como @Tesla, @BMWi, y otras empresas de autos que ya se están pasando a lo eléctrico. #nohaygasolina #Mexico #Tesla #BMWi #AutosElectricos #DesabastoDeGasolinapic.twitter.com/xfjcuxMFNl			1	1.55E+12	9:59 - 12 ene. 2019	/DiegoCortes17_/status/1084147934944464899
477	1556894986-932	https://twitter.com/search?l=&q=%22%24TESLA%22%20since%3A2019-01-01%20until%3A2019-01-31&src=typd	@KM1313	Xavier Puigcercos	Todo lo que tiene de morro lo tiene de potorro			2	1.55E+12	3:06 - 28 ene. 2019	/KM1313/status/1089842154745352192
478	1556894986-943	https://twitter.com/search?l=&q=%22%24TESLA%22%20since%3A2019-01-01%20until%3A2019-01-31&src=typd	@azulelectric_es	Azul Eléctrico ES	No sólo esta ubicación. Y lo peor es que donde están los 200 puntos de recarga que iban a instalar? Están todos en obras y sin poner en funcionamiento				1.55E+12	13:45 - 27 ene. 2019	/azulelectric_es/status/1089640666479636487
479	1556894986-1600	https://twitter.com/search?l=&q=%22%24TESLA%22%20since%3A2019-01-01%20until%3A2019-01-31&src=typd	@NanikSinghC	Nanik Singh	Las nuevas “Gasolineras” eléctricas, Estaciones de #SúperCarga #supercharger en #Dinamarca #Køge. #Tesla @Tesla @TeslaMotrsports @Etesatransmitepic.twitter.com/531ZKTGZx2		4	1	1.55E+12	21:35 - 3 ene. 2019	/NanikSinghC/status/1081061660314529793
481	1556894986-849	https://twitter.com/search?l=&q=%22%24TESLA%22%20since%3A2019-01-01%20until%3A2019-01-31&src=typd	@DomoElectra	Domo Electra	Para la casa tienes mis vídeo de la factura de luz xDhttps://www.youtube.com/watch?v=XHgcrtD69QI&t=240s …				1.55E+12	11:43 - 30 ene. 2019	/DomoElectra/status/1090696960976318465
484	1556894986-1469	https://twitter.com/search?l=&q=%22%24TESLA%22%20since%3A2019-01-01%20until%3A2019-01-31&src=typd	@Weasel0812	Antonio Abraham 🇲🇽 🇱🇧	Obvio no son todos. Pero ya veremos, ojalá esto se solucione pronto.			1	1.55E+12	11:49 - 8 ene. 2019	/Weasel0812/status/1082726010976718852
485	1556894986-948	https://twitter.com/search?l=&q=%22%24TESLA%22%20since%3A2019-01-01%20until%3A2019-01-31&src=typd	@TilmanWinkler	Tilman Winkler	Pas mal!			1	1.55E+12	11:49 - 27 ene. 2019	/TilmanWinkler/status/1089611371422076928
486	1556894986-1019	https://twitter.com/search?l=&q=%22%24TESLA%22%20since%3A2019-01-01%20until%3A2019-01-31&src=typd	@joseenpeco	José Enrique 🔌 🇪🇸	Ya te queda menos!pic.twitter.com/BFjwGLZy1K				1.55E+12	1:00 - 25 ene. 2019	/joseenpeco/status/1088723201750900736
489	1556894986-1342	https://twitter.com/search?l=&q=%22%24TESLA%22%20since%3A2019-01-01%20until%3A2019-01-31&src=typd	@parranderita_	LA POCHITO	No me mandan el carro por tu culpa y te meto en la frente una trompa y te privo.			1	1.55E+12	19:09 - 13 ene. 2019	/parranderita_/status/1084648579094982656
490	1556894986-1585	https://twitter.com/search?l=&q=%22%24TESLA%22%20since%3A2019-01-01%20until%3A2019-01-31&src=typd	@DomoElectra	Domo Electra	VAMOOOS GENEREEEN			2	1.55E+12	7:58 - 4 ene. 2019	/DomoElectra/status/1081218333104619520
491	1556894986-1088	https://twitter.com/search?l=&q=%22%24TESLA%22%20since%3A2019-01-01%20until%3A2019-01-31&src=typd	@jean_steffe	Jean	Mola Uberlandia con CCS			1	1.55E+12	5:18 - 22 ene. 2019	/jean_steffe/status/1087701104320790528
492	1556894986-1217	https://twitter.com/search?l=&q=%22%24TESLA%22%20since%3A2019-01-01%20until%3A2019-01-31&src=typd	@isuriv	isuriv 🌐 👽	Se podría hacer una implementación en Android Auto de @GoogleES o CarPlay de @Apple (que ya la mayoría de coches eléctricos viene) , el problema vendría con @Tesla porque creo que por ahora no lo ha liberado.			1	1.55E+12	3:35 - 18 ene. 2019	/isuriv/status/1086225675395219456
493	1556894986-1162	https://twitter.com/search?l=&q=%22%24TESLA%22%20since%3A2019-01-01%20until%3A2019-01-31&src=typd	@Pauta_cl	Pauta.cl	.@Tesla elimina tres mil empleos y @elonmusk vislumbra un camino "difícil" → http://bit.ly/2T0GJib pic.twitter.com/kyPmKNIyAJ				1.55E+12	13:00 - 19 ene. 2019	/Pauta_cl/status/1086730016875036673
495	1556894986-1624	https://twitter.com/search?l=&q=%22%24TESLA%22%20since%3A2019-01-01%20until%3A2019-01-31&src=typd	@SinergiaElctric	Sinergia Eléctrica	Pequeños datos acerca de la producción y entrega del @Tesla #Model3 y demás modelospic.twitter.com/I5jgW4jz8I		4	5	1.55E+12	12:29 - 2 ene. 2019	/SinergiaElctric/status/1080561808983748608
496	1556894986-1329	https://twitter.com/search?l=&q=%22%24TESLA%22%20since%3A2019-01-01%20until%3A2019-01-31&src=typd	@deus_ith	Super Smash Rich	Un @Tesla S para dejar de sufrir por gasolina. https://twitter.com/Poligvb/status/1084483990415990785 …			2	1.55E+12	7:45 - 14 ene. 2019	/deus_ith/status/1084839035284054017
497	1556894986-946	https://twitter.com/search?l=&q=%22%24TESLA%22%20since%3A2019-01-01%20until%3A2019-01-31&src=typd	@TeslaParaTodos	Tesla Para Todos	Como tiene que ser. Más rápido no se debería hacerlo tampoco en un vehículo con motor de combustión			3	1.55E+12	12:34 - 27 ene. 2019	/TeslaParaTodos/status/1089622792298000384
500	1556894986-1280	https://twitter.com/search?l=&q=%22%24TESLA%22%20since%3A2019-01-01%20until%3A2019-01-31&src=typd	@zerodarknet	Edward Martín ❤ 💛 💜 🙏	Grande Manué!!! Un saludo desde Málaga!!!		1	2	1.55E+12	14:53 - 15 ene. 2019	/zerodarknet/status/1085308971689361411
502	1556894986-1112	https://twitter.com/search?l=&q=%22%24TESLA%22%20since%3A2019-01-01%20until%3A2019-01-31&src=typd	@regorsnas	Regorsnas	Los Model 3 de @Tesla por fin tienen luz verde en Europa https://omicrono.elespanol.com/2019/01/model-3-homologacion-europea/ …			2	1.55E+12	9:12 - 21 ene. 2019	/regorsnas/status/1087397444420288513
504	1556894986-973	https://twitter.com/search?l=&q=%22%24TESLA%22%20since%3A2019-01-01%20until%3A2019-01-31&src=typd	@seanmmitchell	Sean M Mitchell	Urban Superchargers				1.55E+12	12:38 - 26 ene. 2019	/seanmmitchell/status/1089261375472451586
505	1556894986-1240	https://twitter.com/search?l=&q=%22%24TESLA%22%20since%3A2019-01-01%20until%3A2019-01-31&src=typd	@RicardoBlanco	Mr. ¯\_(ツ)_/¯hite	Hola Sr. G. @diegosinhue lo escuchaba en @asilascosasw respecto a infraestructura su hermoso estado cuenta con 2 ubicaciones con Superchargers y 23 ubicaciones de Carga en Destino instaladas por @Tesla http://Tesla.com/findus (+ @googlemaps o desde la pantalla de un Tesla)pic.twitter.com/tDdURvIf9N			2	1.55E+12	6:44 - 17 ene. 2019	/RicardoBlanco/status/1085910674163683330
507	1556894986-1213	https://twitter.com/search?l=&q=%22%24TESLA%22%20since%3A2019-01-01%20until%3A2019-01-31&src=typd	@infotaller	infotaller	Tesla enseña a sus coches a que se cuiden solos https://www.infotaller.tv/_4d0fa437 @Tesla #reparación #infotallerpic.twitter.com/jAeIZx4cYj				1.55E+12	4:06 - 18 ene. 2019	/infotaller/status/1086233404964769792
508	1556894986-1521	https://twitter.com/search?l=&q=%22%24TESLA%22%20since%3A2019-01-01%20until%3A2019-01-31&src=typd	@Koindrick_Lamar	Koindrick Lamar	Yo Alexa a snitch !!				1.55E+12	18:02 - 6 ene. 2019	/Koindrick_Lamar/status/1082095217765888001
509	1556894986-899	https://twitter.com/search?l=&q=%22%24TESLA%22%20since%3A2019-01-01%20until%3A2019-01-31&src=typd	@TopManagementMx	Top Management	CEOs de la Industria Automotriz se preparan para etapa de cambio: @KPMG @KPMGMEXICO @VictorKPMG @ToyotaMex @BMWMex @Tesla http://topmanagement.com.mx/ceos-la-industria-automotriz-se-preparan-etapa-cambio-kpmg/ …pic.twitter.com/f2HL6IrF2y		1		1.55E+12	15:58 - 29 ene. 2019	/TopManagementMx/status/1090398876916506626
510	1556894986-897	https://twitter.com/search?l=&q=%22%24TESLA%22%20since%3A2019-01-01%20until%3A2019-01-31&src=typd	@lavibrante	Lavibrante.com	Así son los coches eléctricos que Europa aspira a fabricar en 3 años - Más info: http://Lavibrante.com #noticias #lavibrante #ediciondigital #radio #tv #radionline #radiocolombia #tvcolombia #tvonline #tvdigital #news #cocheselectricos #aspiraafabricar #3años #europa @Tesla pic.twitter.com/uvPAGXPrsI				1.55E+12	19:28 - 29 ene. 2019	/lavibrante/status/1090451692812947456
517	1556894986-1347	https://twitter.com/search?l=&q=%22%24TESLA%22%20since%3A2019-01-01%20until%3A2019-01-31&src=typd	@SoyEntrepreneur	Entrepreneur México	#Entrepreneur: Por qué el personal de @Tesla tiene prohibido pasar frente al escritorio de @elonmusk: reporte. http://entm.ag/d4v pic.twitter.com/PR094mj5Bl		2	5	1.55E+12	15:30 - 13 ene. 2019	/SoyEntrepreneur/status/1084593440850096128
519	1556894986-1212	https://twitter.com/search?l=&q=%22%24TESLA%22%20since%3A2019-01-01%20until%3A2019-01-31&src=typd	@Ambitocom	Ámbito Financiero	.@Tesla llamó a revisión más de 14.000 autos por airbags explosivos https://www.ambito.com/c5011268 pic.twitter.com/1ts31DKUe2		1	3	1.55E+12	4:22 - 18 ene. 2019	/Ambitocom/status/1086237267495026689
522	1556894986-1453	https://twitter.com/search?l=&q=%22%24TESLA%22%20since%3A2019-01-01%20until%3A2019-01-31&src=typd	@chevida	alberto vita	Tesla accelera nel 2019. Con Cina e Model Y @Tesla @TeslaClubItaly @Donneinauto @ChinaFriendly @Agi_China @TeslaMotorsClub @TeslaModelSNews @GDallAra @monicaesse70 @Greenstartit -http://www.missionline.it/mission-fleet-post/tesla-accelera-nel-2019/ …		1	1	1.55E+12	1:18 - 9 ene. 2019	/chevida/status/1082929561925570560
523	1556894986-1468	https://twitter.com/search?l=&q=%22%24TESLA%22%20since%3A2019-01-01%20until%3A2019-01-31&src=typd	@Weasel0812	Antonio Abraham 🇲🇽 🇱🇧	Yo que vivo al sur de cdmx te puedo asegurar que hay dos cerradas en donde pude poner gasolina me comentaron que en cuanto se acabe van a cerrar. En Santa fe es más visible.https://twitter.com/CuajnoticiaCDMX/status/1082717932361269251?s=19 …		1	1	1.55E+12	11:52 - 8 ene. 2019	/Weasel0812/status/1082726741897039874
527	1556894986-1670	https://twitter.com/search?l=&q=%22%24TESLA%22%20since%3A2019-01-01%20until%3A2019-01-31&src=typd	@Alandbru	𝓐𝓵𝓪𝓷𝓭	No te preocupes, yo aún me lío después de 2 años y medio			1	1.55E+12	10:17 - 1 ene. 2019	/Alandbru/status/1080166071670370309
530	1556894986-1322	https://twitter.com/search?l=&q=%22%24TESLA%22%20since%3A2019-01-01%20until%3A2019-01-31&src=typd	@elbittar	Alexander Elbittar	Buena oportunidad para iniciar un cambio a tecnologías de energías eléctricas para trasporte. Nos traemos a @elonmusk, @Tesla, @solarcity, y hasta el @SpaceX (con el Hyperloop). Los mudamos a Baja California (poco más al sur de California). Has vinos les brindamos.https://twitter.com/M_Madrigal_M/status/1084595292043759618 …		1	2	1.55E+12	11:04 - 14 ene. 2019	/elbittar/status/1084889018393915393
531	1556894986-1201	https://twitter.com/search?l=&q=%22%24TESLA%22%20since%3A2019-01-01%20until%3A2019-01-31&src=typd	@LucasDToledo	Lucas Toledo	Me imagino el mismo caso en #Arg con todos los sindicatos incendiando @Tesla... “si no hay costo para incorporar personal, tampoco debe haberlo para desvincularlo”.			1	1.55E+12	9:36 - 18 ene. 2019	/LucasDToledo/status/1086316525961793537
532	1556894986-1346	https://twitter.com/search?l=&q=%22%24TESLA%22%20since%3A2019-01-01%20until%3A2019-01-31&src=typd	@angeel_alg	Angel 😇	Nunca entenderé por ninguna notica de @elonmusk @SpaceX @Tesla @boringcompany @solarcity @neuralink @OpenAI sale en ningun canal de televisión de España				1.55E+12	16:29 - 13 ene. 2019	/angeel_alg/status/1084608330478292999
533	1556894986-1083	https://twitter.com/search?l=&q=%22%24TESLA%22%20since%3A2019-01-01%20until%3A2019-01-31&src=typd	@hyecom	HíbridosyEléctricos	.@Tesla hace marcha atrás en su subida de tarifas al servicio de Supercarga y reducirá los precios un 10% en todo el mundo. https://www.hibridosyelectricos.com/articulo/actualidad/tesla-rectifica-reduce-10-precios-supercarga-espana-resto-mundo/20190122090755024786.html …		1	1	1.55E+12	9:50 - 22 ene. 2019	/hyecom/status/1087769361996267521
535	1556894986-1221	https://twitter.com/search?l=&q=%22%24TESLA%22%20since%3A2019-01-01%20until%3A2019-01-31&src=typd	@triana_jorge	jorge triana	@elonmusk si contesta su twitter y la cuenta de @Tesla no puede contestae un mensaje de hace 2 años !!				1.55E+12	22:10 - 17 ene. 2019	/triana_jorge/status/1086143743516909569
537	1556894986-1501	https://twitter.com/search?l=&q=%22%24TESLA%22%20since%3A2019-01-01%20until%3A2019-01-31&src=typd	@Mr_Or2	Camarada Or	Va a ser muy interesante ver si realmente son capaces de producir a final de año, tal y como dicen. Sin trampas, claro			1	1.55E+12	8:19 - 7 ene. 2019	/Mr_Or2/status/1082310736850890754
538	1556894986-1163	https://twitter.com/search?l=&q=%22%24TESLA%22%20since%3A2019-01-01%20until%3A2019-01-31&src=typd	@LoiroTV	Oriol García 🚀	Yo probé el Volkswagen eGolf y ya aluciné jajaja			1	1.55E+12	12:59 - 19 ene. 2019	/LoiroTV/status/1086729823723114497
539	1556894986-919	https://twitter.com/search?l=&q=%22%24TESLA%22%20since%3A2019-01-01%20until%3A2019-01-31&src=typd	@Autocosmos	Autocosmos México	.@Tesla despide a 3,000 empleados más y continúa en crisis https://mx.atcs.ms/2CSO9x9 #Autocosmospic.twitter.com/A8iH7FUjcG		2	2	1.55E+12	14:32 - 28 ene. 2019	/Autocosmos/status/1090014807179345920
540	1556894986-1205	https://twitter.com/search?l=&q=%22%24TESLA%22%20since%3A2019-01-01%20until%3A2019-01-31&src=typd	@Economiahoymx	Economíahoy.mx	Tesla (@Tesla) despedirá al 7% de su plantilla para mejorar los márgenes del Model 3 - http://bit.ly/2DhVUOv pic.twitter.com/BzpThnskvZ				1.55E+12	7:53 - 18 ene. 2019	/Economiahoymx/status/1086290612075282433
541	1556894986-887	https://twitter.com/search?l=&q=%22%24TESLA%22%20since%3A2019-01-01%20until%3A2019-01-31&src=typd	@cevalloslaura	Laura Cevallos	Lo q en realidad le preocupa, es q el ducto q llegaba directo a su rancho, fue detectado. Se le cayeron los negocios de litros recién ordeñados para vender baratito y para abastecer sus vehículos particulares:pic.twitter.com/78OzyUSpRi			3	1.55E+12	3:31 - 30 ene. 2019	/cevalloslaura/status/1090573149886992390
543	1556894986-1122	https://twitter.com/search?l=&q=%22%24TESLA%22%20since%3A2019-01-01%20until%3A2019-01-31&src=typd	@T_M_Jean	Thierry JEAN	Aqui esta el archivo para seguir las instalaciones :https://docs.google.com/spreadsheets/d/1N7CjkpUITPmj3ObOvTZnH8AtgmsinqOJ_ZR2MNJFnVI/edit?fbclid=IwAR3R-dOtIw8rd7oe12MuAp6md95NXlo6NIJEz6oTrJYK3IOh2p_07y8XStM#gid=0 … Y la mapa aqui :https://www.google.com/maps/d/viewer?hl=en&mid=1gygphaA-CioOsIGbEAY4gmBYgI3QtrSc&ll=53.94661275532812%2C7.007269749999978&z=6 …			2	1.55E+12	6:12 - 21 ene. 2019	/T_M_Jean/status/1087352342029189121
551	1556894986-1587	https://twitter.com/search?l=&q=%22%24TESLA%22%20since%3A2019-01-01%20until%3A2019-01-31&src=typd	@EFEempresas	EFE EMPRESAS	#Tesla abre los pedidos en España del #Model 3, un modelo que estará disponible desde 59.100 euros @Tesla http://owl.li/bQUf30nbKKh pic.twitter.com/vdcASzkSe8			1	1.55E+12	3:51 - 4 ene. 2019	/EFEempresas/status/1081156135934181376
552	1556894986-957	https://twitter.com/search?l=&q=%22%24TESLA%22%20since%3A2019-01-01%20until%3A2019-01-31&src=typd	@UltimoGT	Ultimo GT	British Motor Oil @YouLikeCarsUK @AutomotiveAsset @CarKeys_UK @screamingcars @Gandalfwasme @AVC_Leasing @JA_Autos @AdmarkUK @zdravkost @rafredarrows @realDonaldTrump @RunnerService @bgmotogp @FormulaOneWorld @CrienaLDavies @Imperialcar @my_hpi @tesla http://www.ultimogt.com pic.twitter.com/qnfk0URtIY		17	76	1.55E+12	1:12 - 27 ene. 2019	/UltimoGT/status/1089450980205363200
554	1556894986-925	https://twitter.com/search?l=&q=%22%24TESLA%22%20since%3A2019-01-01%20until%3A2019-01-31&src=typd	@motorpuntoes	motor.es	Tesla despide a miles de empleados y Nikola los recibe con los brazos abiertos http://bit.ly/2CQgmod @nikolamotor #Nikola #nikola #EV #electrico @Tesla pic.twitter.com/12jb1sRBT5		3	2	1.55E+12	7:50 - 28 ene. 2019	/motorpuntoes/status/1089913522228744192
555	1556894986-1306	https://twitter.com/search?l=&q=%22%24TESLA%22%20since%3A2019-01-01%20until%3A2019-01-31&src=typd	@JesusRMonsivais	Jesus Monsivais	Desearía trabajar para @elonmusk o mínimo comprar un @Tesla Una maravilla				1.55E+12	21:52 - 14 ene. 2019	/JesusRMonsivais/status/1085052155415785472
556	1556894986-1018	https://twitter.com/search?l=&q=%22%24TESLA%22%20since%3A2019-01-01%20until%3A2019-01-31&src=typd	@GalaMultimedia	Gala Multimedia	Es tan díficil encontrar una camioneta eléctrica de menos de $100.000? @Tesla X eres hermosa pero esa plata es el down payment de una casa en el Silicon Valley.				1.55E+12	1:27 - 25 ene. 2019	/GalaMultimedia/status/1088730013615120386
557	1556894986-1589	https://twitter.com/search?l=&q=%22%24TESLA%22%20since%3A2019-01-01%20until%3A2019-01-31&src=typd	@EFE_motor	EFE_motor	#Tesla abre los pedidos en España del #teslamodel3, que estará disponible desde 59.100 euros @Tesla https://www.efemotor.com/tesla-pedidos-espana-model-3-disponible/ …pic.twitter.com/FqkXKFYYrq		1	1	1.55E+12	3:33 - 4 ene. 2019	/EFE_motor/status/1081151647831805953
558	1556894986-1595	https://twitter.com/search?l=&q=%22%24TESLA%22%20since%3A2019-01-01%20until%3A2019-01-31&src=typd	@jjgarcia38	Pepe GARCIA	Lo conseguirás!!! Seguro!!!!			1	1.55E+12	23:35 - 3 ene. 2019	/jjgarcia38/status/1081091708962721792
559	1556894986-1198	https://twitter.com/search?l=&q=%22%24TESLA%22%20since%3A2019-01-01%20until%3A2019-01-31&src=typd	@motorpuntoes	motor.es	Tesla anuncia miles de despidos y menores beneficios en el 4º trimestre http://bit.ly/2Cs1sVa @Tesla @ClubTeslaES #Tesla #tesla #EV #electrico #TeslaModel3 #teslamodel3 #TeslaModelX #teslamodelx #TeslaModels #teslamodels #ModelS #modelSpic.twitter.com/MlRbUEyN8S			1	1.55E+12	11:05 - 18 ene. 2019	/motorpuntoes/status/1086338702383689728
561	1556894986-845	https://twitter.com/search?l=&q=%22%24TESLA%22%20since%3A2019-01-01%20until%3A2019-01-31&src=typd	@regorsnas	Regorsnas	Nuevos @Tesla más baratos: los Model S y Model X reciben nuevas versiones https://omicrono.elespanol.com/2019/01/model-x-model-s-mas-baratos/ …				1.55E+12	8:42 - 30 ene. 2019	/regorsnas/status/1090651440958373889
565	1556894986-1311	https://twitter.com/search?l=&q=%22%24TESLA%22%20since%3A2019-01-01%20until%3A2019-01-31&src=typd	@BlancanievesP85	BlancanievesP85+	Con esa combinación , mojas !			2	1.55E+12	15:11 - 14 ene. 2019	/BlancanievesP85/status/1084951246002368512
566	1556894986-1104	https://twitter.com/search?l=&q=%22%24TESLA%22%20since%3A2019-01-01%20until%3A2019-01-31&src=typd	@PibeGdl	Pedro Rincón	Oye @elonmusk no te gustaría hacerme embajador de @Tesla ? Creo que en mi ciudad sería el hit tu marca! pic.twitter.com/19FmEtAg1e			1	1.55E+12	14:07 - 21 ene. 2019	/PibeGdl/status/1087471763485675520
567	1556894986-1340	https://twitter.com/search?l=&q=%22%24TESLA%22%20since%3A2019-01-01%20until%3A2019-01-31&src=typd	@mateosf	Colora3	Nissan leaf nos ofrece por 60000 USD una solución de auto eléctrico con la mitad de autonomía que la de un Tesla de 36k USD @elonmusk te necesito por favor @Tesla				1.55E+12	19:58 - 13 ene. 2019	/mateosf/status/1084660987679117313
568	1556894986-1679	https://twitter.com/search?l=&q=%22%24TESLA%22%20since%3A2019-01-01%20until%3A2019-01-31&src=typd	@SteveLeo_	🌎 ⌛ 💥	Asta la victoria siempre!				1.55E+12	2:31 - 1 ene. 2019	/SteveLeo_/status/1080048760946872325
570	1556894986-1049	https://twitter.com/search?l=&q=%22%24TESLA%22%20since%3A2019-01-01%20until%3A2019-01-31&src=typd	@Gaby_Cruceira	Big_Gaby	@slcuervo @ClubTeslaES @Tesla creéis que habrá solución a estas situaciones con la apertura del maletero del Model 3 pic.twitter.com/lkAqebqFPD				1.55E+12	2:31 - 24 ene. 2019	/Gaby_Cruceira/status/1088383861636190209
571	1556894986-1244	https://twitter.com/search?l=&q=%22%24TESLA%22%20since%3A2019-01-01%20until%3A2019-01-31&src=typd	@MIGUELANVADILLO	MIGUEL ÁNGEL VADILLO	Eres un crack Manuel. Puedes con todo Abrazos.			1	1.55E+12	2:53 - 17 ene. 2019	/MIGUELANVADILLO/status/1085852503948910592
572	1556894986-1689	https://twitter.com/search?l=&q=%22%24TESLA%22%20since%3A2019-01-01%20until%3A2019-01-31&src=typd	@H_Jahns	Hendrik Jahns	@elonmusk I was there but couldn't find you ;) @Tesla employees are very friendly, had a good and fun time at Van Ness. Definitely considering to buy a Tesla. pic.twitter.com/3NmBjtZqwY			1	1.55E+12	16:13 - 31 dic. 2018	/H_Jahns/status/1079893338415759360
573	1556894986-892	https://twitter.com/search?l=&q=%22%24TESLA%22%20since%3A2019-01-01%20until%3A2019-01-31&src=typd	@JAExtremera	Alberto Extremera	Los de Enerkia me gustan más.			1	1.55E+12	1:32 - 30 ene. 2019	/JAExtremera/status/1090543147770351616
575	1556894986-1024	https://twitter.com/search?l=&q=%22%24TESLA%22%20since%3A2019-01-01%20until%3A2019-01-31&src=typd	@DJJesC	.	Me IRL: ¡súbele wëy! @tigresdelnorte - La Camioneta Gris #NowPlaying en @Tesla pic.twitter.com/rAfiGDdMOe				1.55E+12	18:37 - 24 ene. 2019	/DJJesC/status/1088626933498241026
576	1556894986-1582	https://twitter.com/search?l=&q=%22%24TESLA%22%20since%3A2019-01-01%20until%3A2019-01-31&src=typd	@BrandwatchES	Brandwatch ES 🧐	.@McDonalds, @Grupo_Bimbo, @Tesla o @adidas son solo algunas de las marcas que escuchan a sus clientes en #redessociales llegando a cambiar productos y políticas si estos lo demandan https://brnw.ch/2zbbJqd #marketingpic.twitter.com/2afkykaMlR			2	1.55E+12	11:08 - 4 ene. 2019	/BrandwatchES/status/1081266027235864581
577	1556894986-1442	https://twitter.com/search?l=&q=%22%24TESLA%22%20since%3A2019-01-01%20until%3A2019-01-31&src=typd	@Autocosmos	Autocosmos México	Tesla Model Y, hará su debut este año https://mx.atcs.ms/2CdEDEv #Autocosmos @Tesla pic.twitter.com/YYGyEPywKu		1	4	1.55E+12	14:44 - 9 ene. 2019	/Autocosmos/status/1083132363398414336
578	1556894986-1470	https://twitter.com/search?l=&q=%22%24TESLA%22%20since%3A2019-01-01%20until%3A2019-01-31&src=typd	@dannglvan	Dann Galván	Y ahora un comercial de autos eléctricos... @Tesla https://twitter.com/whatsinside/status/1082374502367997952 …			1	1.55E+12	11:45 - 8 ene. 2019	/dannglvan/status/1082725074271006720
583	1556894986-1390	https://twitter.com/search?l=&q=%22%24TESLA%22%20since%3A2019-01-01%20until%3A2019-01-31&src=typd	@nicolasfischman	Nicolás Fischman	Siempre.				1.55E+12	18:28 - 11 ene. 2019	/nicolasfischman/status/1083913677684789248
588	1556894986-1172	https://twitter.com/search?l=&q=%22%24TESLA%22%20since%3A2019-01-01%20until%3A2019-01-31&src=typd	@gines_fernandez	Ginés Fernández	Ya tenemos los cargadores de vehículos eléctricos en @elcorteingles de San José de Valderas en #Alcorcón y son de @BMWEspana en vez de ser destination charger de @Tesla Solo queda que los pongan en funcionamiento y ¡a cargar se ha dicho! pic.twitter.com/JuRbmAckI7			1	1.55E+12	8:18 - 19 ene. 2019	/gines_fernandez/status/1086659230524952576
589	1556894986-884	https://twitter.com/search?l=&q=%22%24TESLA%22%20since%3A2019-01-01%20until%3A2019-01-31&src=typd	@armandocoda	Armando Coda	Te tomo la palabra, Julio!!!			1	1.55E+12	5:00 - 30 ene. 2019	/armandocoda/status/1090595586187972610
590	1556894986-1350	https://twitter.com/search?l=&q=%22%24TESLA%22%20since%3A2019-01-01%20until%3A2019-01-31&src=typd	@PacoAlamillo	alamix 	Le ha faltado acercar el mechero para ver mejor			2	1.55E+12	9:33 - 13 ene. 2019	/PacoAlamillo/status/1084503780371116032
591	1556894986-1108	https://twitter.com/search?l=&q=%22%24TESLA%22%20since%3A2019-01-01%20until%3A2019-01-31&src=typd	@revolutegplus	CIENCIA Y TECNOLOGÍA	Tesla recibe el visto bueno para empezar las entregas del #Model3 en Europa @Tesla iniciará en el mes de febrero las entregas para Europa del Model 3 Logn Range, la versión de mayor autonomía. Los interesados en el modelo intermedio, llamado Mid Range, deberán esperar hasta mayo pic.twitter.com/hRG6SUiu2T				1.55E+12	11:42 - 21 ene. 2019	/revolutegplus/status/1087435206041182208
592	1556894986-1312	https://twitter.com/search?l=&q=%22%24TESLA%22%20since%3A2019-01-01%20until%3A2019-01-31&src=typd	@ale_mtz_77	Alejandra	Amigos si alguien sabe donde regalan un @Tesla por favor avísenme porque esto del #DesabastoDeGasolina va para largoooo			1	1.55E+12	15:04 - 14 ene. 2019	/ale_mtz_77/status/1084949489415348224
593	1556894986-1053	https://twitter.com/search?l=&q=%22%24TESLA%22%20since%3A2019-01-01%20until%3A2019-01-31&src=typd	@cjlusing	CJ Lu Sing	Adorable			1	1.55E+12	21:15 - 23 ene. 2019	/cjlusing/status/1088304283957714949
594	1556894986-996	https://twitter.com/search?l=&q=%22%24TESLA%22%20since%3A2019-01-01%20until%3A2019-01-31&src=typd	@JuanMan43237960	Juan Manuel Castillo Gomez	Un corazón envuelto en una ceda roja y blanca, así defino Tesla.				1.55E+12	14:39 - 25 ene. 2019	/JuanMan43237960/status/1088929467320467456
596	1556894986-1152	https://twitter.com/search?l=&q=%22%24TESLA%22%20since%3A2019-01-01%20until%3A2019-01-31&src=typd	@pazayas	Peter Zayas	La otra vez le platicaba a mi papá sobre los @Tesla y creo que no le disgustó la idea				1.55E+12	19:35 - 19 ene. 2019	/pazayas/status/1086829601698004992
598	1556894986-1151	https://twitter.com/search?l=&q=%22%24TESLA%22%20since%3A2019-01-01%20until%3A2019-01-31&src=typd	@larazon_es	La Razón	#Sociedad @Tesla, un premio para los hackers http://lrzn.es/nifua2 pic.twitter.com/eoenQz30Qw		3	4	1.55E+12	21:45 - 19 ene. 2019	/larazon_es/status/1086862136872263680
599	1556894986-1017	https://twitter.com/search?l=&q=%22%24TESLA%22%20since%3A2019-01-01%20until%3A2019-01-31&src=typd	@maselectricos	Somos Electricos	Preciosa combinación!!!			3	1.55E+12	1:38 - 25 ene. 2019	/maselectricos/status/1088732840513232901
601	1556894986-1143	https://twitter.com/search?l=&q=%22%24TESLA%22%20since%3A2019-01-01%20until%3A2019-01-31&src=typd	@JulioMiravalls	Julio Miravalls	Bitácora: La semana pasada @elonmusk anunciaba el despido del 10% de @SpaceX y ahora les dice a los de @Tesla que el 7% va a la calle https://apuntelego.es/bitacora/2019/bitacora20190120.html#Elon_Musk …pic.twitter.com/oXuzG0VfSC		1		1.55E+12	5:28 - 20 ene. 2019	/JulioMiravalls/status/1086978803790958593
602	1556894986-1216	https://twitter.com/search?l=&q=%22%24TESLA%22%20since%3A2019-01-01%20until%3A2019-01-31&src=typd	@Williemarrero	William Marrero	Tempranito en @DptoHacienda, trabajando para @SonnellPR y #RyderPuertoRico. Hoy con @Tesla e #Isuzu.pic.twitter.com/EoEfjwUEnD			3	1.55E+12	3:45 - 18 ene. 2019	/Williemarrero/status/1086228089661726720
604	1556894986-1237	https://twitter.com/search?l=&q=%22%24TESLA%22%20since%3A2019-01-01%20until%3A2019-01-31&src=typd	@LatinRisk	LatinRisk Argentina	@elonmusk presume de la seguridad de @Tesla y regalará un #Model3 3 a quien logre hackearlo https://www.latercera.com/pulso/noticia/elon-musk-presume-la-seguridad-tesla-regalara-model-3-quien-logre-hackearlo/485240/ … vía @latercera #cybersecurite #Ciberseguridad #Hacking #Cars				1.55E+12	8:01 - 17 ene. 2019	/LatinRisk/status/1085930058009796608
606	1556894986-1465	https://twitter.com/search?l=&q=%22%24TESLA%22%20since%3A2019-01-01%20until%3A2019-01-31&src=typd	@javitovather	Javito 🔋 🔋	Hay de tipo 2 y alguno tb tiene schuko, para activarlos hace falta tarjeta? Sale una especie de lector en la consola ppal.			1	1.55E+12	14:05 - 8 ene. 2019	/javitovather/status/1082760131438395392
607	1556894986-1547	https://twitter.com/search?l=&q=%22%24TESLA%22%20since%3A2019-01-01%20until%3A2019-01-31&src=typd	@autopista_es	autopista_es	2018 parece haber sonreído a @Tesla. https://www.autopista.es/amp/tesla-comienza-a-ver-la-luz-duplica-sus-ventas-en-2018 …			2	1.55E+12	3:15 - 6 ene. 2019	/autopista_es/status/1081871753675137026
609	1556894986-1170	https://twitter.com/search?l=&q=%22%24TESLA%22%20since%3A2019-01-01%20until%3A2019-01-31&src=typd	@pk_ais	AIS	Ya he disfrutado el #modelS pero a ver si veo vuestros #model3			1	1.55E+12	8:20 - 19 ene. 2019	/pk_ais/status/1086659688656191490
610	1556894986-1092	https://twitter.com/search?l=&q=%22%24TESLA%22%20since%3A2019-01-01%20until%3A2019-01-31&src=typd	@gines_fernandez	Ginés Fernández	¡Mira como el de @slcuervo!			2	1.55E+12	2:20 - 22 ene. 2019	/gines_fernandez/status/1087656361628966912
611	1556894986-1448	https://twitter.com/search?l=&q=%22%24TESLA%22%20since%3A2019-01-01%20until%3A2019-01-31&src=typd	@Alandbru	𝓐𝓵𝓪𝓷𝓭	Fijo !			2	1.55E+12	10:04 - 9 ene. 2019	/Alandbru/status/1083062036668534784
612	1556894986-891	https://twitter.com/search?l=&q=%22%24TESLA%22%20since%3A2019-01-01%20until%3A2019-01-31&src=typd	@ClaveroD	David Clavero D.	Menuda vergüenza, yo he ido solo una vez hace meses y había 3 coches térmicos ocupando los puntos. Es el hotel el que tiene que poner freno, lo que no se es porque no lo ha hecho ya			1	1.55E+12	1:38 - 30 ene. 2019	/ClaveroD/status/1090544871184760832
613	1556894986-1058	https://twitter.com/search?l=&q=%22%24TESLA%22%20since%3A2019-01-01%20until%3A2019-01-31&src=typd	@hyecom	HíbridosyEléctricos	.@Tesla desmiente que tenga un acuerdo con un nuevo proveedor de baterías en China. La compañía la existencia de un preacuerdo con Lishen Battery para el suministro de celdas. https://www.hibridosyelectricos.com/articulo/actualidad/tesla-desmiente-tenga-acuerdo-nuevo-proveedor-baterias-china/20190123090113024818.html …			2	1.55E+12	8:47 - 23 ene. 2019	/hyecom/status/1088116061759774720
615	1556894986-1107	https://twitter.com/search?l=&q=%22%24TESLA%22%20since%3A2019-01-01%20until%3A2019-01-31&src=typd	@revistaalianza	Alianza Automotriz	¿Sabías que @Tesla tiene una SUV? Este auto eléctrico ha pasado un poco desapercibido y por ello le hicieron una carrocería más deportiva y agresiva http://bit.ly/2U9wbh4 pic.twitter.com/aZqI2HUI8D				1.55E+12	12:22 - 21 ene. 2019	/revistaalianza/status/1087445285054361601
617	1556894986-1591	https://twitter.com/search?l=&q=%22%24TESLA%22%20since%3A2019-01-01%20until%3A2019-01-31&src=typd	@maselectricos	Somos Electricos	El @tesla #Model3 ya se puede configurar incluso si no hiciste la reserva. Recuerda que si usas nuestro código de referido tendrás 6 meses de superchargers gratuitos + 3 meses si no has hecho un test-drive. Más detalles de usar el código aquíhttps://somoselectricos.com/promocion-6-meses-de-supercharger-gratis-tesla/ …		5	5	1.55E+12	2:43 - 4 ene. 2019	/maselectricos/status/1081139103738007552
618	1556894986-1678	https://twitter.com/search?l=&q=%22%24TESLA%22%20since%3A2019-01-01%20until%3A2019-01-31&src=typd	@gianbasilio	gian basilio nieddu	Anche il trasporto pesante sta cambiando, con #Tesla @TeslaClubItaly @TeslaOwnersIT @TeslaClubFrance @Tesla @TeslaMotorsClubhttps://twitter.com/vaielettrico/status/1080043766923309056 …		2	5	1.55E+12	3:39 - 1 ene. 2019	/gianbasilio/status/1080065995530735616
620	1556894986-1245	https://twitter.com/search?l=&q=%22%24TESLA%22%20since%3A2019-01-01%20until%3A2019-01-31&src=typd	@isuriv	isuriv 🌐 👽	Los @Tesla #Model3 de Europa han pasado por Acapulco a bordo del #GlovisCaptain , @elonmuskpic.twitter.com/TdoXRFTvYB			6	1.55E+12	2:27 - 17 ene. 2019	/isuriv/status/1085845961400819712
624	1556894986-1555	https://twitter.com/search?l=&q=%22%24TESLA%22%20since%3A2019-01-01%20until%3A2019-01-31&src=typd	@NSCabezon	IvÃ¡n CabezÃ³n	Respecto a la potencia de carga tengo mis dudas eh… yo creo q nos iremos a 2020			1	1.55E+12	10:37 - 5 ene. 2019	/NSCabezon/status/1081620680687398912
625	1556894986-1003	https://twitter.com/search?l=&q=%22%24TESLA%22%20since%3A2019-01-01%20until%3A2019-01-31&src=typd	@hyecom	HíbridosyEléctricos	Reducir el precio de la batería y aumentar la eficiencia de la producción son la clave para que @Tesla pueda hacer viable económicamente la versión económica del #Model3 por 35.000 dólares que esperan muchos de sus clientes.https://www.hibridosyelectricos.com/articulo/actualidad/cuando-llegara-tesla-model-3-35000-dolares/20190125110438024903.html …		2	5	1.55E+12	11:00 - 25 ene. 2019	/hyecom/status/1088874146866520064
626	1556894986-1548	https://twitter.com/search?l=&q=%22%24TESLA%22%20since%3A2019-01-01%20until%3A2019-01-31&src=typd	@maselectricos	Somos Electricos	Nosotros lo hemos leído en 2018 y te va a encantar, vas a conocer cosas realmente sorprendentes. Eso sí, tu amor por @Tesla y @elonmusk va a crecer. Avisada estás			3	1.55E+12	0:38 - 6 ene. 2019	/maselectricos/status/1081832256451289088
634	1556894986-1268	https://twitter.com/search?l=&q=%22%24TESLA%22%20since%3A2019-01-01%20until%3A2019-01-31&src=typd	@Julio_Telco	Julio Lema 🛰	Hace un año @Tesla proyectaba abrir 19 Superchargers en España durante 2018 y 2019. Lleva 7. Supongo que la prioridad entonces era dejar de quemar dinero y para ello destinó todos los recursos existentes a aumentar la producción. https://somoselectricos.com/proximos-superchargers-de-tesla-previstos-en-espana/ … vía @maselectricos				1.55E+12	6:51 - 16 ene. 2019	/Julio_Telco/status/1085550025789358080
635	1556894986-934	https://twitter.com/search?l=&q=%22%24TESLA%22%20since%3A2019-01-01%20until%3A2019-01-31&src=typd	@foroelectricos	ForoCochesEléctricos	Los Tesla evitarán ser robados con música disuasoria de la serie Rick y Morty https://forococheselectricos.com/2019/01/los-tesla-evitaran-ser-robados-con-musica-disuasoria-de-la-serie-rick-y-morty.html#comments … #Tesla @Tesla pic.twitter.com/G8wohuWkCH		1	7	1.55E+12	2:30 - 28 ene. 2019	/foroelectricos/status/1089832985631825920
636	1556894986-1142	https://twitter.com/search?l=&q=%22%24TESLA%22%20since%3A2019-01-01%20until%3A2019-01-31&src=typd	@alexsmolik	alexsmolik	On va parler de pleins de choses, comme la vente des autos de Salomondrin, ou la sécurité des @tesla... http://youtu.be/n79ROvlaY3o?a				1.55E+12	8:00 - 20 ene. 2019	/alexsmolik/status/1087017070095749120
637	1556894986-882	https://twitter.com/search?l=&q=%22%24TESLA%22%20since%3A2019-01-01%20until%3A2019-01-31&src=typd	@SustainOptimysm	ROV3r	The epitomé of the Canadian tuxedo!			1	1.55E+12	6:06 - 30 ene. 2019	/SustainOptimysm/status/1090612126811648000
640	1556894986-1667	https://twitter.com/search?l=&q=%22%24TESLA%22%20since%3A2019-01-01%20until%3A2019-01-31&src=typd	@legolas_83	@lberto Muñoz	Esto se llama , #Electrovolucion			7	1.55E+12	10:27 - 1 ene. 2019	/legolas_83/status/1080168590337290240
641	1556894986-941	https://twitter.com/search?l=&q=%22%24TESLA%22%20since%3A2019-01-01%20until%3A2019-01-31&src=typd	@GachRCD	David Garcia Lista	Pues si la verdad. Y eso que en el @ClubTeslaES vemos varios casos de civismo, parece mentira que no sea más considerado esa persona		1	2	1.55E+12	15:35 - 27 ene. 2019	/GachRCD/status/1089668122569818115
642	1556894986-1415	https://twitter.com/search?l=&q=%22%24TESLA%22%20since%3A2019-01-01%20until%3A2019-01-31&src=typd	@OyeCuatroOjos	Pinche Cuatro Ojos 🤓	Pendejos, si tuvieran un @Tesla no andarían dos horas por unos litros de gasolina. #nohaygasolina		1	3	1.55E+12	14:20 - 10 ene. 2019	/OyeCuatroOjos/status/1083488727618519046
643	1556894986-1430	https://twitter.com/search?l=&q=%22%24TESLA%22%20since%3A2019-01-01%20until%3A2019-01-31&src=typd	@EFE_motor	EFE_motor	#Tesla inaugura su primera fábrica para vehículos eléctricos en #China https://www.efemotor.com/tesla-china-construccion-fabrica/ … #TeslaChina @ClubTeslaES @Tesla pic.twitter.com/0kHRY1OQun		2	3	1.55E+12	3:57 - 10 ene. 2019	/EFE_motor/status/1083332064823439360
645	1556894986-1033	https://twitter.com/search?l=&q=%22%24TESLA%22%20since%3A2019-01-01%20until%3A2019-01-31&src=typd	@johannve200	Sr. Vargas	Que hermoso			1	1.55E+12	12:41 - 24 ene. 2019	/johannve200/status/1088537329629831171
646	1556894986-1576	https://twitter.com/search?l=&q=%22%24TESLA%22%20since%3A2019-01-01%20until%3A2019-01-31&src=typd	@ioniqelectrico	Ivan 🔌 🚘 🚃 ⛵️ 🌍 ☘️	Que alegria , que @TeslaParaTodos @Tesla nos tenga amparados !!! @wdreams #RFID @IBIL_Movilidad @EasyChargerES @circutor @electromaps @fenieenergia @wall_box @efimobsolutionshttps://twitter.com/ediazcomellas/status/1081298646904246272 …			2	1.55E+12	13:30 - 4 ene. 2019	/ioniqelectrico/status/1081301846193569792
648	1556894986-1132	https://twitter.com/search?l=&q=%22%24TESLA%22%20since%3A2019-01-01%20until%3A2019-01-31&src=typd	@innovandtalent	innov and talent	La conducción autónoma a veces comete fallos como este: un vehículo sin conductor de @Tesla ha atropellado a un robot. https://bit.ly/2QFOGrm Vía @QuoRevista #TIC #Tecnología #Movilidad #CocheAutónomopic.twitter.com/lB0oxxsGEg				1.55E+12	0:00 - 21 ene. 2019	/innovandtalent/status/1087258578547818496
650	1556894986-1097	https://twitter.com/search?l=&q=%22%24TESLA%22%20since%3A2019-01-01%20until%3A2019-01-31&src=typd	@revistaalianza	Alianza Automotriz	Por 500 dólares podrías tener el cargador de @Tesla, el cual llena de energía el auto un 25% más rápido http://bit.ly/2U9b52k pic.twitter.com/VepyvALKr8				1.55E+12	20:30 - 21 ene. 2019	/revistaalianza/status/1087568035211300864
651	1556894986-1473	https://twitter.com/search?l=&q=%22%24TESLA%22%20since%3A2019-01-01%20until%3A2019-01-31&src=typd	@autofacil	autofácil	El configurador del @Tesla Model 3 ya está disponible para España https://www.autofacil.es/tesla/model-3/2019/01/08/configurador-tesla-model-3-disponible/48140.html …			2	1.55E+12	10:30 - 8 ene. 2019	/autofacil/status/1082705999201517568
653	1556894986-1552	https://twitter.com/search?l=&q=%22%24TESLA%22%20since%3A2019-01-01%20until%3A2019-01-31&src=typd	@Merca20	Merca2.0	"No hagas cosas buenas que parezcan malas", aplicado por @Tesla: https://www.merca20.com/tesla-cae-en-bolsa-y-todo-se-debe-a-una-promocion/ …		2	3	1.55E+12	12:07 - 5 ene. 2019	/Merca20/status/1081643257665413120
654	1556894986-1504	https://twitter.com/search?l=&q=%22%24TESLA%22%20since%3A2019-01-01%20until%3A2019-01-31&src=typd	@elceo__	EL CEO	.@Tesla inicia obra en gigafábrica de Shanghai con miras a fabricar sus autos en China a finales de 2019 https://bit.ly/2FdksKa pic.twitter.com/MPKZ4jzaQt		1	1	1.55E+12	7:34 - 7 ene. 2019	/elceo__/status/1082299550025568258
657	1556894986-1100	https://twitter.com/search?l=&q=%22%24TESLA%22%20since%3A2019-01-01%20until%3A2019-01-31&src=typd	@Economiahoymx	Economíahoy.mx	Tesla (@Tesla) recibe luz verde para comenzar a vender Model 3 en Europa - http://bit.ly/2CDs4m4 pic.twitter.com/OuDJjzFuY0				1.55E+12	17:45 - 21 ene. 2019	/Economiahoymx/status/1087526511589056512
658	1556894986-1402	https://twitter.com/search?l=&q=%22%24TESLA%22%20since%3A2019-01-01%20until%3A2019-01-31&src=typd	@electricsun78	David	Vale,podemos comer otra cosa como salami salchichon o jamon de pavo pero ya esto es mas caro.			2	1.55E+12	10:13 - 11 ene. 2019	/electricsun78/status/1083788980821413890
659	1556894986-1345	https://twitter.com/search?l=&q=%22%24TESLA%22%20since%3A2019-01-01%20until%3A2019-01-31&src=typd	@YoMarioYtu	Ⓜario ⓂarRon	Algún día haré la foto desde el otro lado... en: Supercharger de Tordesillas @Tesla @ClubTeslaES @foroelectricos @slcuervopic.twitter.com/zB2swXaxHu				1.55E+12	17:26 - 13 ene. 2019	/YoMarioYtu/status/1084622784871968769
660	1556894986-1289	https://twitter.com/search?l=&q=%22%24TESLA%22%20since%3A2019-01-01%20until%3A2019-01-31&src=typd	@mexautomotriz	MX Automotive Review	.@Tesla regalará un Model 3 a quien pueda hackear el sistema de seguridad informática del vehículo. El Economista. http://bit.ly/2ssmPAY			1	1.55E+12	12:00 - 15 ene. 2019	/mexautomotriz/status/1085265367109267456
661	1556894986-1270	https://twitter.com/search?l=&q=%22%24TESLA%22%20since%3A2019-01-01%20until%3A2019-01-31&src=typd	@Gonzalo7Ledesma	Gonzalo Ledesma	Ésto es la progresión en el número de ventas de @Tesla cada año. El 2019 se irán a más de 350.000. https://twitter.com/JonErlichman/status/1080464302467936256 …			1	1.55E+12	5:19 - 16 ene. 2019	/Gonzalo7Ledesma/status/1085527033642471424
662	1556894986-1337	https://twitter.com/search?l=&q=%22%24TESLA%22%20since%3A2019-01-01%20until%3A2019-01-31&src=typd	@khirhyalan_ai	Нещасна Данія, піздець всім сподіванням	Wood gas generator?! )))			1	1.55E+12	0:24 - 14 ene. 2019	/khirhyalan_ai/status/1084728063202656256
663	1556894986-1409	https://twitter.com/search?l=&q=%22%24TESLA%22%20since%3A2019-01-01%20until%3A2019-01-31&src=typd	@lhtello	Lhtello	No me he fijado que habian! :O			2	1.55E+12	1:47 - 11 ene. 2019	/lhtello/status/1083661656239022081
667	1556894986-1339	https://twitter.com/search?l=&q=%22%24TESLA%22%20since%3A2019-01-01%20until%3A2019-01-31&src=typd	@neoacevedo	Néstor Acevedo	China le abre las puertas a Tesla https://www.portafolio.co/internacional/china-le-abre-las-puertas-a-tesla-525151 … Señores de @Portafolioco debo corrientes algo en la nota: @elonmusk no fundó @Tesla sino que compró la mayoría de sus acciones.				1.55E+12	20:39 - 13 ene. 2019	/neoacevedo/status/1084671407840219136
670	1556894986-842	https://twitter.com/search?l=&q=%22%24TESLA%22%20since%3A2019-01-01%20until%3A2019-01-31&src=typd	@YachtTradaren	TryhardTrader 🇫🇮	"Tesla is bad-bias"			2	1.55E+12	11:12 - 30 ene. 2019	/YachtTradaren/status/1090689245801525250
671	1556894986-1550	https://twitter.com/search?l=&q=%22%24TESLA%22%20since%3A2019-01-01%20until%3A2019-01-31&src=typd	@segvialcorcon	Nolose aún 🇪🇸	.@PeugeotES #elegend brutal, @Tesla mira ya de reojo. Golpe en la mesa del gran secreto del grupo francés.			1	1.55E+12	14:43 - 5 ene. 2019	/segvialcorcon/status/1081682542447808512
672	1556894986-1295	https://twitter.com/search?l=&q=%22%24TESLA%22%20since%3A2019-01-01%20until%3A2019-01-31&src=typd	@vincente	Vincent Everts	en terrecht				1.55E+12	5:25 - 15 ene. 2019	/vincente/status/1085166175254908928
673	1556894986-1250	https://twitter.com/search?l=&q=%22%24TESLA%22%20since%3A2019-01-01%20until%3A2019-01-31&src=typd	@Arena_Publica	Arena Pública 🖊️	El multimillonario @elonmusk decidió ir a China en donde se encuentran los tres productores de autos eléctricos más grandes del mundo, después de @Tesla. https://bit.ly/2TC8bCK				1.55E+12	22:45 - 16 ene. 2019	/Arena_Publica/status/1085790069678637056
676	1556894986-1054	https://twitter.com/search?l=&q=%22%24TESLA%22%20since%3A2019-01-01%20until%3A2019-01-31&src=typd	@AliciaEmCee	Alicia Corso	.@FremontPD is adding a @Tesla Model S to its police fleet. It's part of a pilot program to make the city more sustainable. The Tesla factory also happens to be in Fremont! pic.twitter.com/3nBLE2PEg8		18	53	1.55E+12	17:45 - 23 ene. 2019	/AliciaEmCee/status/1088251512969519105
679	1556894986-1200	https://twitter.com/search?l=&q=%22%24TESLA%22%20since%3A2019-01-01%20until%3A2019-01-31&src=typd	@OficialEnLaMira	Noticias En La Mira	La empresa automotriz @Tesla anunció que habrá un recorte del 7% en su plantilla para la producción de un nuevo modelo https://bit.ly/2T2jbtx pic.twitter.com/voqejZ8R4S			1	1.55E+12	10:34 - 18 ene. 2019	/OficialEnLaMira/status/1086330883617914880
681	1556894986-1057	https://twitter.com/search?l=&q=%22%24TESLA%22%20since%3A2019-01-01%20until%3A2019-01-31&src=typd	@isuriv	isuriv 🌐 👽	Viendo la noticia de electrek, los inversores en corto de @Tesla, están intentando salirse con la suya otra vez. https://electrek.co/2019/01/23/tsla-tesla-wall-street-against-critical-time/#more-83032 …. Ánimo @elonmusk				1.55E+12	10:41 - 23 ene. 2019	/isuriv/status/1088144693244936193
683	1556894986-1399	https://twitter.com/search?l=&q=%22%24TESLA%22%20since%3A2019-01-01%20until%3A2019-01-31&src=typd	@javitovather	Javito 🔋 🔋	por momentos me lo inagino de verdad, q ganas de tenerloooo			3	1.55E+12	10:34 - 11 ene. 2019	/javitovather/status/1083794352374198273
684	1556894986-1113	https://twitter.com/search?l=&q=%22%24TESLA%22%20since%3A2019-01-01%20until%3A2019-01-31&src=typd	@TecnoLocura	TecnoLocura 📹 📲	Tesla ya no suministrará electricidad gratuita y aumenta su precio Novedades de @Tesla https://tecnolocura.es/tesla-electricidad-gratuita-el-precio/ …			4	1.55E+12	8:58 - 21 ene. 2019	/TecnoLocura/status/1087394067250585600
685	1556894986-1382	https://twitter.com/search?l=&q=%22%24TESLA%22%20since%3A2019-01-01%20until%3A2019-01-31&src=typd	@STesla3	STesla	El Barco acaba de zarpar del Puerto de San Francisco EEUU @TeslaM3Spain los #Tesla #Model3 están de camino a @TeslaEu ...... #Model3 #itscoming #Europepic.twitter.com/0Lhdhw7cuy		1	3	1.55E+12	7:56 - 12 ene. 2019	/STesla3/status/1084116861351014400
686	1556894986-889	https://twitter.com/search?l=&q=%22%24TESLA%22%20since%3A2019-01-01%20until%3A2019-01-31&src=typd	@foroelectricos	ForoCochesEléctricos	#Tesla cambia las denominaciones del Model S y X. Nueva versión de acceso con batería limitada por software https://forococheselectricos.com/2019/01/tesla-cambia-las-denominaciones-del-model-s-y-x-nueva-version-de-acceso-con-bateria-limitada-por-software.html … #TeslaModelS #TeslaModelX @Tesla pic.twitter.com/r0I40PEbBA		5	15	1.55E+12	2:30 - 30 ene. 2019	/foroelectricos/status/1090557769495789569
687	1556894986-1627	https://twitter.com/search?l=&q=%22%24TESLA%22%20since%3A2019-01-01%20until%3A2019-01-31&src=typd	@gbudino	Gabriel Budiño	Fanfarrón			1	1.55E+12	11:46 - 2 ene. 2019	/gbudino/status/1080550906737950720
688	1556894986-1561	https://twitter.com/search?l=&q=%22%24TESLA%22%20since%3A2019-01-01%20until%3A2019-01-31&src=typd	@SimonLevyMx	Simón Levy	Ya estamos en eso			3	1.55E+12	5:20 - 5 ene. 2019	/SimonLevyMx/status/1081540928408416256
690	1556894986-1644	https://twitter.com/search?l=&q=%22%24TESLA%22%20since%3A2019-01-01%20until%3A2019-01-31&src=typd	@motorpuntoes	motor.es	Así es producido el Tesla Model 3: un vídeo nos adentra en la planta de Fremont http://bit.ly/2C5bHib @Tesla #Tesla #TeslaModel3 #CochesEléctricospic.twitter.com/qwY6lnDPcI			2	1.55E+12	3:05 - 2 ene. 2019	/motorpuntoes/status/1080419697441587201
691	1556894986-1702	https://twitter.com/search?l=&q=%22%24TESLA%22%20since%3A2019-01-01%20until%3A2019-01-31&src=typd	@iPhonedo	Faruk 🚀 ᴵᴾᴴᴼᴺᴱᴰᴼ	Happy new year everybody :)			2	1.55E+12	16:02 - 31 dic. 2018	/iPhonedo/status/1079890623996416000
692	1556894986-1157	https://twitter.com/search?l=&q=%22%24TESLA%22%20since%3A2019-01-01%20until%3A2019-01-31&src=typd	@larazon_es	La Razón	#Sociedad @Tesla, un premio para los hackers http://lrzn.es/nifua1 pic.twitter.com/E1C30HL5mN			2	1.55E+12	15:15 - 19 ene. 2019	/larazon_es/status/1086763987943997440
694	1556894986-1460	https://twitter.com/search?l=&q=%22%24TESLA%22%20since%3A2019-01-01%20until%3A2019-01-31&src=typd	@huevosalmotor	Rave Grohl	#NoHayGasolina esto no pasaría si todos usáramos @Tesla			1	1.55E+12	16:35 - 8 ene. 2019	/huevosalmotor/status/1082797954992349185
695	1556894986-1683	https://twitter.com/search?l=&q=%22%24TESLA%22%20since%3A2019-01-01%20until%3A2019-01-31&src=typd	@Lilibarpe	Das Haus Lila	Felicidades Elon que el 2019 esté lleno de descubrimientos y nos lleves a Marte!!!			7	1.55E+12	23:19 - 31 dic. 2018	/Lilibarpe/status/1080000533111410688
696	1556894986-1059	https://twitter.com/search?l=&q=%22%24TESLA%22%20since%3A2019-01-01%20until%3A2019-01-31&src=typd	@infotaller	infotaller	Tesla incluirá un emisor inteligente de sonido artificial en sus vehículos #infotaller @Tesla https://www.infotaller.tv/reparacion/Tesla-sonido-artificial-inteligente-vehiculos_0_1294370578.html …			1	1.55E+12	8:42 - 23 ene. 2019	/infotaller/status/1088114725966229504
698	1556894986-848	https://twitter.com/search?l=&q=%22%24TESLA%22%20since%3A2019-01-01%20until%3A2019-01-31&src=typd	@jean_steffe	Jean	Cuando pase por alli la siguiente vez te contesto.				1.55E+12	11:03 - 30 ene. 2019	/jean_steffe/status/1090687076255838208
699	1556894986-953	https://twitter.com/search?l=&q=%22%24TESLA%22%20since%3A2019-01-01%20until%3A2019-01-31&src=typd	@DomoElectra	Domo Electra	@Enerkia también pero no se aún el límite...			1	1.55E+12	9:17 - 27 ene. 2019	/DomoElectra/status/1089572999542591490
700	1556894986-1249	https://twitter.com/search?l=&q=%22%24TESLA%22%20since%3A2019-01-01%20until%3A2019-01-31&src=typd	@maselectricos	Somos Electricos	El referral program de @Tesla adelanta su fin al 1 de febrero de 2019, si quieres 6 meses de superchargers gratis el momento de hacerlo es ahora !! Aquí te explicamos como hacerlo https://somoselectricos.com/promocion-6-meses-de-supercharger-gratis-tesla/ … , puedes usar nuestro código http://ts.la/antonio7407 https://twitter.com/elonmusk/status/1085771520058679297 …		1	1	1.55E+12	23:29 - 16 ene. 2019	/maselectricos/status/1085801223268241408
702	1556894986-1090	https://twitter.com/search?l=&q=%22%24TESLA%22%20since%3A2019-01-01%20until%3A2019-01-31&src=typd	@SA_Diego_	Diego Soria	@slcuervo ya te queda menos			5	1.55E+12	4:36 - 22 ene. 2019	/SA_Diego_/status/1087690542757171200
706	1556894986-1005	https://twitter.com/search?l=&q=%22%24TESLA%22%20since%3A2019-01-01%20until%3A2019-01-31&src=typd	@jorge_pascual	Jorge Pascual	Yo he contratado la DHS de @proximaenergia. 100% renovable. Precio real de mercado +2€ de gestión. Muchos meses puede salir más barato que un precio fijo todo el año. Como aún no tengo el Tesla no puedo decirte si merece la pena. Ya ahorro con las 14 de valle y supervalle.			4	1.55E+12	10:51 - 25 ene. 2019	/jorge_pascual/status/1088872018429333504
707	1556894986-1131	https://twitter.com/search?l=&q=%22%24TESLA%22%20since%3A2019-01-01%20until%3A2019-01-31&src=typd	@zonamovilidad	Zonamovilidad	.@Tesla comenzará las entregas del Model 3 Long Range en Europa en febrero http://ow.ly/XEsc30no4dX				1.55E+12	1:41 - 21 ene. 2019	/zonamovilidad/status/1087283944943427584
709	1556894986-1451	https://twitter.com/search?l=&q=%22%24TESLA%22%20since%3A2019-01-01%20until%3A2019-01-31&src=typd	@hyecom	HíbridosyEléctricos	Actualidad @Tesla: Las versiones más baratas del #TeslaModel3 se fabricarán en China a partir de este año y las más caras seguirán en Estados Unidos https://www.hibridosyelectricos.com/articulo/actualidad/versiones-mas-baratas-tesla-model-3-fabricaran-china-partir-ano/20190109115002024411.html … Te lo cuenta @jjcastells en @hyecom		1	1	1.55E+12	3:06 - 9 ene. 2019	/hyecom/status/1082956724380856320
710	1556894986-950	https://twitter.com/search?l=&q=%22%24TESLA%22%20since%3A2019-01-01%20until%3A2019-01-31&src=typd	@Forbes_es	Forbes_es	Descubre los gustos más lujosos de @elonmusk, CEO de @Tesla http://forbes.es/life/45397/estas-son-las-marcas-de-lujo-preferidas-de-elon-musk/ …			1	1.55E+12	11:30 - 27 ene. 2019	/Forbes_es/status/1089606467039227904
714	1556894986-1089	https://twitter.com/search?l=&q=%22%24TESLA%22%20since%3A2019-01-01%20until%3A2019-01-31&src=typd	@ESETLA	ESET Latinoamérica	Habría que chequear los términos y condiciones			1	1.55E+12	5:00 - 22 ene. 2019	/ESETLA/status/1087696409732804611
716	1556894986-997	https://twitter.com/search?l=&q=%22%24TESLA%22%20since%3A2019-01-01%20until%3A2019-01-31&src=typd	@PauAgif	Pau	Si, http://www.electraavellana.com , una comercialitzadora y distribuidora de trato directo y con más de 100 años de experiencia en el sector! Te la recomiendo Saludos.			1	1.55E+12	13:26 - 25 ene. 2019	/PauAgif/status/1088910992707325957
717	1556894986-1393	https://twitter.com/search?l=&q=%22%24TESLA%22%20since%3A2019-01-01%20until%3A2019-01-31&src=typd	@micamarayyo	Mi cámara y yo	¡¡Arrancamos!! En 2018 se han vendido en #Madrid alrededor de 7000 coches eléctricos. Nosotros os presentamos el coche de este tipo más caro del mercado @ClubTeslaES @Tesla #MCYquecochemecompropic.twitter.com/6iN6coHarw			2	1.55E+12	13:42 - 11 ene. 2019	/micamarayyo/status/1083841479993319424
718	1556894986-827	https://twitter.com/search?l=&q=%22%24TESLA%22%20since%3A2019-01-01%20until%3A2019-01-31&src=typd	@juanmiguelworld	Juan M Molina	$Tesla Inc. TSLA, -5.67% anunció en una conferencia telefónica el miércoles que el Director Financiero Deepak Ahuja se retirará por segunda vez, y será reemplazado por el vicepresidente de finanzas Zach Kirkhorn.			1	1.55E+12	15:48 - 30 ene. 2019	/juanmiguelworld/status/1090758564409413632
721	1556894986-1703	https://twitter.com/search?l=&q=%22%24TESLA%22%20since%3A2019-01-01%20until%3A2019-01-31&src=typd	@SpeshEffectz	SpeshEffectz	happy new year			1	1.55E+12	16:01 - 31 dic. 2018	/SpeshEffectz/status/1079890366294380544
725	1556894986-1236	https://twitter.com/search?l=&q=%22%24TESLA%22%20since%3A2019-01-01%20until%3A2019-01-31&src=typd	@electro_coches	ElectroCoches	¿Qué vehículos eléctricos llegan en 2019? https://buff.ly/2QWqH74 @Tesla @kiamotorsiberia @NissanEV_ESP @DS_Espana @MBenzEspana @MINIEspana @PeugeotESpic.twitter.com/L5sivp5VsW		4	6	1.55E+12	8:19 - 17 ene. 2019	/electro_coches/status/1085934771962867713
728	1556894986-1663	https://twitter.com/search?l=&q=%22%24TESLA%22%20since%3A2019-01-01%20until%3A2019-01-31&src=typd	@legolas_83	@lberto Muñoz	Jajajaja brutal			2	1.55E+12	10:51 - 1 ene. 2019	/legolas_83/status/1080174694240841729
729	1556894986-1617	https://twitter.com/search?l=&q=%22%24TESLA%22%20since%3A2019-01-01%20until%3A2019-01-31&src=typd	@Merca20	Merca2.0	.@Netflix; @Apple; @Tesla… y más datos sobre #marcas y #empresas que debes conocer hoy:https://www.merca20.com/los-5-datos-para-comenzar-este-jueves-2/ …		2	3	1.55E+12	7:37 - 3 ene. 2019	/Merca20/status/1080850549065609221
730	1556894986-1562	https://twitter.com/search?l=&q=%22%24TESLA%22%20since%3A2019-01-01%20until%3A2019-01-31&src=typd	@motorpuntoes	motor.es	El configurador del Tesla Model 3 ya está abierto en nuestro mercado http://bit.ly/2C20UVJ @Tesla @ClubTeslaES #Tesla #tesla #TeslaModel3 #teslamodel3 #EV #electricopic.twitter.com/mf8dEcHjIN		1	3	1.55E+12	3:40 - 5 ene. 2019	/motorpuntoes/status/1081515669462700032
732	1556894986-1338	https://twitter.com/search?l=&q=%22%24TESLA%22%20since%3A2019-01-01%20until%3A2019-01-31&src=typd	@jagzzh	jagzzh	Un @Tesla, no espera mejor un @AutomobiliRimac, no ya se otro presidente.https://twitter.com/Poligvb/status/1084483990415990785 …				1.55E+12	21:46 - 13 ene. 2019	/jagzzh/status/1084688179574308865
735	1556894986-1315	https://twitter.com/search?l=&q=%22%24TESLA%22%20since%3A2019-01-01%20until%3A2019-01-31&src=typd	@foroelectricos	ForoCochesEléctricos	¿Por qué @Tesla ha eliminado los Model S 75D y Model X 75D? ¿Hay unas nuevas baterías en camino? https://forococheselectricos.com/2019/01/por-que-tesla-ha-eliminado-los-model-s-75d-y-model-x-75d-hay-unas-nuevas-baterias-en-camino.html …pic.twitter.com/lEnhWMQW2G		5	15	1.55E+12	13:00 - 14 ene. 2019	/foroelectricos/status/1084918241187819520
739	1556894986-1135	https://twitter.com/search?l=&q=%22%24TESLA%22%20since%3A2019-01-01%20until%3A2019-01-31&src=typd	@randywweeks	Randy, a backyard bombardier	Peak capitalism			2	1.55E+12	14:15 - 20 ene. 2019	/randywweeks/status/1087111386709266432
741	1556894986-1087	https://twitter.com/search?l=&q=%22%24TESLA%22%20since%3A2019-01-01%20until%3A2019-01-31&src=typd	@injustice_72	injustice	20 mal xDD			1	1.55E+12	5:43 - 22 ene. 2019	/injustice_72/status/1087707240029741056
742	1556894986-1343	https://twitter.com/search?l=&q=%22%24TESLA%22%20since%3A2019-01-01%20until%3A2019-01-31&src=typd	@janelebre	Jane 🐇	Testando @RGMoronipic.twitter.com/By0F2NIE8c			1	1.55E+12	18:52 - 13 ene. 2019	/janelebre/status/1084644461773152261
744	1556894986-1354	https://twitter.com/search?l=&q=%22%24TESLA%22%20since%3A2019-01-01%20until%3A2019-01-31&src=typd	@ErikPs_XXI	Rata Gótica	Pues si dejan varo los jueguitos y el streaming :'v			1	1.55E+12	8:29 - 13 ene. 2019	/ErikPs_XXI/status/1084487716375588873
745	1556894986-1130	https://twitter.com/search?l=&q=%22%24TESLA%22%20since%3A2019-01-01%20until%3A2019-01-31&src=typd	@Posventa_info	Posventa.info	@TrendMicro se asocia a @Tesla para ofrecer soluciones de #ciberseguridadhttps://www.posventa.info/empresas/trend-micro-se-asocia-a-tesla-para-ofrecer-soluciones-de-ciberseguridad_15133093_102.html?utm_source=Twitter&utm_medium=Social&utm_content=Post …			1	1.55E+12	2:22 - 21 ene. 2019	/Posventa_info/status/1087294238231019520
746	1556894986-1389	https://twitter.com/search?l=&q=%22%24TESLA%22%20since%3A2019-01-01%20until%3A2019-01-31&src=typd	@EjeCentral	EjeCentral	Demandan a @Tesla por accidente mortal con uno de sus coches; además enfrenta a varias denuncias por otros incidentes en los que estuvieron implicados sus vehículos de alta tecnología https://bit.ly/2smXSXC pic.twitter.com/nP5sT6tqLa				1.55E+12	20:17 - 11 ene. 2019	/EjeCentral/status/1083941054494199808
749	1556894986-1416	https://twitter.com/search?l=&q=%22%24TESLA%22%20since%3A2019-01-01%20until%3A2019-01-31&src=typd	@jean_steffe	Jean	Apesar de estar en un centro comercial este punto siempre esta lleno de vehículos de combustión aparcado. Los de seguridad no hacen nada a respecto. Espero que @Tesla tome medidas.			4	1.55E+12	14:09 - 10 ene. 2019	/jean_steffe/status/1083485952708960256
750	1556894986-949	https://twitter.com/search?l=&q=%22%24TESLA%22%20since%3A2019-01-01%20until%3A2019-01-31&src=typd	@JAExtremera	Alberto Extremera	Una vez dispongas de una tarifa para la carga del vehículo, como el precio punta sube, merece mucho la pena instalar un kit fotovoltáico para autoconsumo sin batería y vertido "cero" por lo pronto. Incluso uno pequeño de 1.500Kw-2500Kw se amortiza muy rápido. Comprobadlo.		4	9	1.55E+12	11:37 - 27 ene. 2019	/JAExtremera/status/1089608442682191877
751	1556894986-1074	https://twitter.com/search?l=&q=%22%24TESLA%22%20since%3A2019-01-01%20until%3A2019-01-31&src=typd	@VesperEdgar	Edgar mendoza	Genial video @cvander y de paso que chingo @Tesla tienes.			1	1.55E+12	16:57 - 22 ene. 2019	/VesperEdgar/status/1087876863144407040
752	1556894986-1068	https://twitter.com/search?l=&q=%22%24TESLA%22%20since%3A2019-01-01%20until%3A2019-01-31&src=typd	@isuriv	isuriv 🌐 👽	El #gloviscaptain podría llevar 6600 @Tesla #Model3. En el #GlovisCosmos podría llevar 6600. Lo que es curioso es el #GlovisSymphony que no lo indica.pic.twitter.com/Biba9rxl0v				1.55E+12	3:21 - 23 ene. 2019	/isuriv/status/1088033948696002560
753	1556894986-1234	https://twitter.com/search?l=&q=%22%24TESLA%22%20since%3A2019-01-01%20until%3A2019-01-31&src=typd	@motorpuntoes	motor.es	Volkswagen iniciará la ofensiva eléctrica contra Tesla en septiembre con el ID. http://bit.ly/2Csh62L @VW_es @vw_es_prensa #VW #vw #Volkswagen #carnews #VolkswagenID #ID #VWID #cocheselectricos #ElectricCars #EV #evcars #tesla @Tesla pic.twitter.com/sAhUrmV29L				1.55E+12	9:55 - 17 ene. 2019	/motorpuntoes/status/1085958718737563648
754	1556894986-1628	https://twitter.com/search?l=&q=%22%24TESLA%22%20since%3A2019-01-01%20until%3A2019-01-31&src=typd	@Economiahoymx	Economíahoy.mx	Tesla (@Tesla) cae en bolsa al incumplir las expectativas de vehículos entregados en el cuarto trimestre - http://bit.ly/2CKT2tu pic.twitter.com/U3Cm5gMA3N				1.55E+12	11:13 - 2 ene. 2019	/Economiahoymx/status/1080542492527943680
755	1556894986-1190	https://twitter.com/search?l=&q=%22%24TESLA%22%20since%3A2019-01-01%20until%3A2019-01-31&src=typd	@DomoelectraL	DOMOELECTRA_LA	@slcuervo sin duda mi querido colega y luego enrolarse en lograr una colaboracion con @elonmusk @DomoelectraL siempre atento desde #america todo un sueño el @Tesla en ene este continente				1.55E+12	16:05 - 18 ene. 2019	/DomoelectraL/status/1086414217857634304
757	1556894986-1387	https://twitter.com/search?l=&q=%22%24TESLA%22%20since%3A2019-01-01%20until%3A2019-01-31&src=typd	@Alandbru	𝓐𝓵𝓪𝓷𝓭	No se como lo harán esta vez, en mi caso concreto fue desde California a New York y de ahí a Europa, al ser tantos imagino que este trasiego de camiones se lo habrán querido evitar...			6	1.55E+12	23:57 - 11 ene. 2019	/Alandbru/status/1083996314105511936
758	1556894986-1176	https://twitter.com/search?l=&q=%22%24TESLA%22%20since%3A2019-01-01%20until%3A2019-01-31&src=typd	@GEEKnaranja	GEEKnaranja	@Tesla despedirá al 7% de la plantilla: el futuro que se presenta es "muy difícil" http://flip.it/fOtdLr				1.55E+12	4:10 - 19 ene. 2019	/GEEKnaranja/status/1086596874742755329
759	1556894986-1276	https://twitter.com/search?l=&q=%22%24TESLA%22%20since%3A2019-01-01%20until%3A2019-01-31&src=typd	@McDanno5_0	DANNY {DANNO} AVENGER ツ	El Tesla Roadster puede que sea hasta el momento el único coche de su gama que me llama pero, QUE OS CUESTA HACER UN INTERIOR BONITO?! @Tesla				1.55E+12	16:59 - 15 ene. 2019	/McDanno5_0/status/1085340739826057217
760	1556894986-1637	https://twitter.com/search?l=&q=%22%24TESLA%22%20since%3A2019-01-01%20until%3A2019-01-31&src=typd	@GonzaloGGM	Gonzalo García	.@Tesla se queda con un stock de más de 3.000 #Model3 en Estados Unidos https://www.hibridosyelectricos.com/articulo/actualidad/tesla-queda-stock-mas-3000-model-3-estados-unidos/20190102101117024260.html … vía @hyecompic.twitter.com/oZBH0H0r4z		1	1	1.55E+12	8:43 - 2 ene. 2019	/GonzaloGGM/status/1080504837102583814
761	1556894986-920	https://twitter.com/search?l=&q=%22%24TESLA%22%20since%3A2019-01-01%20until%3A2019-01-31&src=typd	@adrian63355727	Addry'S	La gente que sabotea @Tesla pic.twitter.com/qsoLiNRYfo			1	1.55E+12	14:09 - 28 ene. 2019	/adrian63355727/status/1090008936751775745
763	1556894986-828	https://twitter.com/search?l=&q=%22%24TESLA%22%20since%3A2019-01-01%20until%3A2019-01-31&src=typd	@juanmiguelworld	Juan M Molina	$Tesla reportó un segundo trimestre consecutivo de ganancias por primera vez en la historia de la compañía el miércoles por la tarde, pero las acciones cayeron levemente en las operaciones posteriores al cierre, ya que las ganancias fueron ligeramente más bajas de lo esperado.				1.55E+12	15:44 - 30 ene. 2019	/juanmiguelworld/status/1090757568178372612
764	1556894986-902	https://twitter.com/search?l=&q=%22%24TESLA%22%20since%3A2019-01-01%20until%3A2019-01-31&src=typd	@AceitedePalma	Jaime M	Hacer como hacemos cuando aparcan en discapacitados, atraviesas el coche detrás, y lo dejas cargando... Seguro que por vergüenza ni llaman				1.55E+12	14:10 - 29 ene. 2019	/AceitedePalma/status/1090371687496015872
765	1556894986-1330	https://twitter.com/search?l=&q=%22%24TESLA%22%20since%3A2019-01-01%20until%3A2019-01-31&src=typd	@indevos_RT	INDEVOS / Universidad EAN	Estuvimos dandole un vistazo al @Tesla #Model3 Increible la innovación, desarrollo y apuesta que hacen para imponer la movilidad electrica en el mundo. Asi como la apuesta de @UniversidadEan con este mismo objetivo. #LiveCi #MovilidadSosteniblepic.twitter.com/2RwnZvu4Lf		1	13	1.55E+12	7:17 - 14 ene. 2019	/indevos_RT/status/1084831929982173188
766	1556894986-954	https://twitter.com/search?l=&q=%22%24TESLA%22%20since%3A2019-01-01%20until%3A2019-01-31&src=typd	@DomoElectra	Domo Electra	Con @Tesla no ocurre y pronto con ningún eléctrico @EasyChargerES			1	1.55E+12	9:15 - 27 ene. 2019	/DomoElectra/status/1089572712417292288
767	1556894986-1629	https://twitter.com/search?l=&q=%22%24TESLA%22%20since%3A2019-01-01%20until%3A2019-01-31&src=typd	@anouarhamman	fight4renewables	Perfecto para eso sirven los cables de 7 metros o más! Hay que tomar siempre una foto del #icetard antes de bloquear le! En caso de degradación del vehículo			3	1.55E+12	10:58 - 2 ene. 2019	/anouarhamman/status/1080538848193585152
768	1556894986-1211	https://twitter.com/search?l=&q=%22%24TESLA%22%20since%3A2019-01-01%20until%3A2019-01-31&src=typd	@AP_Noticias	AP Noticias	.@Tesla planea reducir su plantilla en un 7%; el director @elonmusk alega que el "camino por delante es muy difícil" para la fabricante de automóviles eléctricos y paneles solareshttp://apne.ws/QsGsRMl		1	1	1.55E+12	5:21 - 18 ene. 2019	/AP_Noticias/status/1086252197489401858
770	1556894986-1072	https://twitter.com/search?l=&q=%22%24TESLA%22%20since%3A2019-01-01%20until%3A2019-01-31&src=typd	@legolas_83	@lberto Muñoz	Y la emoción de comprar un coche q ni has visto ni conducido?			1	1.55E+12	22:47 - 22 ene. 2019	/legolas_83/status/1087964899588956160
771	1556894986-906	https://twitter.com/search?l=&q=%22%24TESLA%22%20since%3A2019-01-01%20until%3A2019-01-31&src=typd	@nathan_chem	Nathan	Tesla 19Q1 sales record.			4	1.55E+12	11:44 - 29 ene. 2019	/nathan_chem/status/1090334935951368192
772	1556894986-1454	https://twitter.com/search?l=&q=%22%24TESLA%22%20since%3A2019-01-01%20until%3A2019-01-31&src=typd	@pliszt85	Piotr Manuelovich	Deberían de expropiar los carros @Tesla qué hay en CDMX para llevar víveres a los que se quedaron sin gasolina			1	1.55E+12	21:51 - 8 ene. 2019	/pliszt85/status/1082877488387293184
773	1556894986-1510	https://twitter.com/search?l=&q=%22%24TESLA%22%20since%3A2019-01-01%20until%3A2019-01-31&src=typd	@Cambio16	Cambio16	.@Tesla abrió un proceso de concesión para construir una planta de 2.000 millones de dólares en Shanghái, calificada como una Gigafábrica http://ow.ly/2apN30ncTsh pic.twitter.com/ucgcC6nXdK				1.55E+12	23:40 - 6 ene. 2019	/Cambio16/status/1082180049137221632
775	1556894986-1241	https://twitter.com/search?l=&q=%22%24TESLA%22%20since%3A2019-01-01%20until%3A2019-01-31&src=typd	@WorldEnergyTrad	WorldEnergyTrade	Conoce las últimas características del nuevo cargador doméstico de #Tesla ¿Será más rápido que su antecesor? https://buff.ly/2stXJlm #energy #power #future #technology #innovation #smarthomes #breaking #news #today #17ene @Tesla pic.twitter.com/DtELu6TRYB		2	3	1.55E+12	6:38 - 17 ene. 2019	/WorldEnergyTrad/status/1085909205016403975
779	1556894986-1290	https://twitter.com/search?l=&q=%22%24TESLA%22%20since%3A2019-01-01%20until%3A2019-01-31&src=typd	@foroelectricos	ForoCochesEléctricos	Más teorías de por qué Tesla ha eliminado las versiones de 75 kWh del Model S y X https://forococheselectricos.com/2019/01/mas-teorias-de-por-que-tesla-ha-eliminado-las-versiones-de-75-kwh-del-model-s-y-x.html … #Tesla #TeslaModelS @Tesla pic.twitter.com/1n40h5xW56		1	8	1.55E+12	11:00 - 15 ene. 2019	/foroelectricos/status/1085250504165412864
780	1556894986-904	https://twitter.com/search?l=&q=%22%24TESLA%22%20since%3A2019-01-01%20until%3A2019-01-31&src=typd	@Miguelpajel	Miguel López Rdez. 	Un par de ruedas pinchadas y se acaba el tema				1.55E+12	13:05 - 29 ene. 2019	/Miguelpajel/status/1090355338958774272
784	1556894986-1524	https://twitter.com/search?l=&q=%22%24TESLA%22%20since%3A2019-01-01%20until%3A2019-01-31&src=typd	@lilloscar	Amado	Y la armadora @Tesla empezará la nave industrial #Gigafactory2 en China, ojalá en México llegue a haber una de estas nuevas y necesarias armadoras, al menos con @realDonaldTrump no será, pero ojalá algún día.				1.55E+12	14:42 - 6 ene. 2019	/lilloscar/status/1082044794111692800
786	1556894986-990	https://twitter.com/search?l=&q=%22%24TESLA%22%20since%3A2019-01-01%20until%3A2019-01-31&src=typd	@motorpuntoes	motor.es	Tesla multada por problemas de seguridad en la carpa donde fabrican el Model 3 http://bit.ly/2CW38GT @Tesla @ClubTeslaES #Tesla #tesla #EV #electrico #TeslaModel3 #teslamodel3pic.twitter.com/ZkbgHkE95F		1	2	1.55E+12	2:05 - 26 ene. 2019	/motorpuntoes/status/1089101907250032641
787	1556894986-1685	https://twitter.com/search?l=&q=%22%24TESLA%22%20since%3A2019-01-01%20until%3A2019-01-31&src=typd	@ForIn2020	ForIn2020	For Sure! Happy New Tesla Year!			1	1.55E+12	16:15 - 31 dic. 2018	/ForIn2020/status/1079893756265013248
790	1556894986-1094	https://twitter.com/search?l=&q=%22%24TESLA%22%20since%3A2019-01-01%20until%3A2019-01-31&src=typd	@ElFinanciero_Mx	El Financiero	#AutosEF @Tesla obtuvo permiso para comenzar a vender su Model 3 en Europa. http://bit.ly/2T59bPZ pic.twitter.com/Kt2FLFac5U		2	6	1.55E+12	23:30 - 21 ene. 2019	/ElFinanciero_Mx/status/1087613334256603136
792	1556894986-1523	https://twitter.com/search?l=&q=%22%24TESLA%22%20since%3A2019-01-01%20until%3A2019-01-31&src=typd	@FerQuintanilla1	Luisão!	Jajajajaak xd ni me acuerdo q puse				1.55E+12	15:03 - 6 ene. 2019	/FerQuintanilla1/status/1082050065244581889
794	1556894986-1262	https://twitter.com/search?l=&q=%22%24TESLA%22%20since%3A2019-01-01%20until%3A2019-01-31&src=typd	@InfochannelMX	Infochannel México	#VentanaGlobal @Tesla te regala un #Model3 si consigues hackearlo https://bit.ly/2TVn4QV pic.twitter.com/Lf6eEnfcrf		1	1	1.55E+12	10:40 - 16 ene. 2019	/InfochannelMX/status/1085607617630818304
795	1556894986-1502	https://twitter.com/search?l=&q=%22%24TESLA%22%20since%3A2019-01-01%20until%3A2019-01-31&src=typd	@motorpuntoes	motor.es	El Tesla Model 3 promete llegar en marzo a China y con nuevas llantas http://bit.ly/2C1rCh6 @Tesla @ClubTeslaES #Tesla #tesla #EV #electrico #TeslaModel3 #teslamodel3 #Model3 #model3 #ModelY #modelypic.twitter.com/sTFLBxQaW3			5	1.55E+12	8:05 - 7 ene. 2019	/motorpuntoes/status/1082307136053567493
797	1556894986-1633	https://twitter.com/search?l=&q=%22%24TESLA%22%20since%3A2019-01-01%20until%3A2019-01-31&src=typd	@CarlosDG100D	CarlosDG	El S75 es muy eficiente!! Y tú también			3	1.55E+12	9:34 - 2 ene. 2019	/CarlosDG100D/status/1080517602047389701
798	1556894986-1376	https://twitter.com/search?l=&q=%22%24TESLA%22%20since%3A2019-01-01%20until%3A2019-01-31&src=typd	@elceo__	EL CEO	Así es como @Tesla impulsa su incursión en el mercado chino https://bit.ly/2sdhv4i		1		1.55E+12	11:00 - 12 ene. 2019	/elceo__/status/1084163139028074496
800	1556894986-1155	https://twitter.com/search?l=&q=%22%24TESLA%22%20since%3A2019-01-01%20until%3A2019-01-31&src=typd	@ichaspeed	Icha	Me encanta leer esto, investiga un poco sobre ese nombre dsp			1	1.55E+12	16:08 - 19 ene. 2019	/ichaspeed/status/1086777446404366337
802	1556894986-1079	https://twitter.com/search?l=&q=%22%24TESLA%22%20since%3A2019-01-01%20until%3A2019-01-31&src=typd	@hyecom	HíbridosyEléctricos	Lishen suministrará las baterías de coches eléctricos a la nueva fábrica de @Tesla. La empresa china se convertirá en uno de los suministradores de celdas de la Gigafactoría 3 que #Tesla está construyendo en la ciudad de Shanghái.https://www.hibridosyelectricos.com/articulo/actualidad/lishen-suministrara-baterias-coches-electricos-tesla-china/20190122095548024791.html …		2	2	1.55E+12	12:50 - 22 ene. 2019	/hyecom/status/1087814660588355584
803	1556894986-961	https://twitter.com/search?l=&q=%22%24TESLA%22%20since%3A2019-01-01%20until%3A2019-01-31&src=typd	@revistaalianza	Alianza Automotriz	¿Sabías que @Tesla tiene una SUV? Este auto eléctrico ha pasado un poco desapercibido y por ello le hicieron una carrocería más deportiva y agresiva http://bit.ly/2U9wbh4 pic.twitter.com/DwNqXONRGZ		1	1	1.55E+12	19:00 - 26 ene. 2019	/revistaalianza/status/1089357325528387584
805	1556894986-1434	https://twitter.com/search?l=&q=%22%24TESLA%22%20since%3A2019-01-01%20until%3A2019-01-31&src=typd	@rafalaterra	Rafael Laterra	El 43% del consumo energético del país proviene de la biomasa, es decir, quema de material orgánico, solo el 18% del consumo es energía eléctrica			4	1.55E+12	20:11 - 9 ene. 2019	/rafalaterra/status/1083214754087424000
806	1556894986-1375	https://twitter.com/search?l=&q=%22%24TESLA%22%20since%3A2019-01-01%20until%3A2019-01-31&src=typd	@Loading_cars	Loading Cars	@Tesla retira del mercado las versiones 75KWh del Model S y X, por lo que la gama de acceso ahora empieza con la versión de 100KWh. pic.twitter.com/li7QJvrogV		1	3	1.55E+12	11:32 - 12 ene. 2019	/Loading_cars/status/1084171239487406080
810	1556894986-1296	https://twitter.com/search?l=&q=%22%24TESLA%22%20since%3A2019-01-01%20until%3A2019-01-31&src=typd	@AMRTST	AMREV	@slcuervo Esto es lo que ha hecho @Tesla en China para que coches de combustión no puedan bloquear los cargadores: https://www.economiadigital.es/tecnologia-y-tendencias/barreras-para-impedir-el-bloqueo-de-los-cargadores-de-tesla_599588_102.html … A ti te ha pasado más de una vez, si lo hiciesen en Europa, no te volvería a pasar.				1.55E+12	4:12 - 15 ene. 2019	/AMRTST/status/1085147792979447811
811	1556894986-1526	https://twitter.com/search?l=&q=%22%24TESLA%22%20since%3A2019-01-01%20until%3A2019-01-31&src=typd	@RobinPazos	robin	Qué grande está tu hija!! Cómo a crecido desde que salía en los vídeos de chiquitita en Noruega y lo resabiada que es... Un saludo desde Ibiza!			4	1.55E+12	13:32 - 6 ene. 2019	/RobinPazos/status/1082027051463389184
812	1556894986-1559	https://twitter.com/search?l=&q=%22%24TESLA%22%20since%3A2019-01-01%20until%3A2019-01-31&src=typd	@Cambio16	Cambio16	#Energía Con el Model 3 @Tesla se abre camino en China http://ow.ly/hAHC30ncw38 pic.twitter.com/FxAtzJC8UN		1	2	1.55E+12	6:46 - 5 ene. 2019	/Cambio16/status/1081562659726811137
814	1556894986-1333	https://twitter.com/search?l=&q=%22%24TESLA%22%20since%3A2019-01-01%20until%3A2019-01-31&src=typd	@U24noticias	Urgente24.com	RECONVERSIÓN AUTOMOTRIZ Los concesionarios ya no serán lo que son https://www.urgente24.com/285136-los-concesionarios-ya-no-seran-lo-que-son … .@KPMG_ES .@ToyotaLatino .@BMWEspana .@Tesla .@gm .@FordLatino .@fiatargentinapic.twitter.com/a8Sw89p1JO		2	2	1.55E+12	4:50 - 14 ene. 2019	/U24noticias/status/1084794842209796096
816	1556894986-960	https://twitter.com/search?l=&q=%22%24TESLA%22%20since%3A2019-01-01%20until%3A2019-01-31&src=typd	@Elempelotado	MestizOrdinario	Me autoproclamo Papa @Pontifex_es y presidente de @Tesla				1.55E+12	22:41 - 26 ene. 2019	/Elempelotado/status/1089413119330402304
817	1556894986-1618	https://twitter.com/search?l=&q=%22%24TESLA%22%20since%3A2019-01-01%20until%3A2019-01-31&src=typd	@LaRiojaAltaSA	Bodegas La Rioja Alta, S.A.	Nuestro nuevo cargador en la web de @Tesla #TeslaCharging #TeslaRoadTrippic.twitter.com/cqyOs9tUfp		1	2	1.55E+12	7:34 - 3 ene. 2019	/LaRiojaAltaSA/status/1080849887032414208
818	1556894986-1075	https://twitter.com/search?l=&q=%22%24TESLA%22%20since%3A2019-01-01%20until%3A2019-01-31&src=typd	@TesLatino	TesLatino	Muy buena noticia. Espero que según vayan recibiendo el Model 3 disfruten tal y como lo hacemos en Estados Unidos. Les va a encantar. Un saludo a todos desde Florida, USA.			2	1.55E+12	16:05 - 22 ene. 2019	/TesLatino/status/1087863761451536385
819	1556894986-1273	https://twitter.com/search?l=&q=%22%24TESLA%22%20since%3A2019-01-01%20until%3A2019-01-31&src=typd	@tqlemd	T	Tesla has the referral code!			1	1.55E+12	18:26 - 15 ene. 2019	/tqlemd/status/1085362534494941184
822	1556894986-1141	https://twitter.com/search?l=&q=%22%24TESLA%22%20since%3A2019-01-01%20until%3A2019-01-31&src=typd	@KM1313	Xavier Puigcercos	MISSIL TIERRA/TIERRA i possiblemente AIRE			1	1.55E+12	9:31 - 20 ene. 2019	/KM1313/status/1087039893316997120
824	1556894986-923	https://twitter.com/search?l=&q=%22%24TESLA%22%20since%3A2019-01-01%20until%3A2019-01-31&src=typd	@JaviHernandez73	Javier Hernández	Hoy estuvimos probando en un corto recorrido por Madrid el nuevo Model 3 Performance de @Tesla, el tacto de la dirección me encantó sin entrar a valorar la potencia que entrega a cualquier velocidad este Performance. Después unas fotos con el @paracell V12pic.twitter.com/HDVTVftG2g		4	16	1.55E+12	11:53 - 28 ene. 2019	/JaviHernandez73/status/1089974741916680198
825	1556894986-1116	https://twitter.com/search?l=&q=%22%24TESLA%22%20since%3A2019-01-01%20until%3A2019-01-31&src=typd	@javitovather	Javito 🔋 🔋	Vendeme uno amigoooooo tengo muchos leuros			2	1.55E+12	7:14 - 21 ene. 2019	/javitovather/status/1087367838418042882
826	1556894986-1065	https://twitter.com/search?l=&q=%22%24TESLA%22%20since%3A2019-01-01%20until%3A2019-01-31&src=typd	@coches	Coches.com	Los Tesla Model S y Model X menos potentes desaparecen en favor del Model 3 @Tesla https://buff.ly/2R3uNua pic.twitter.com/BOvFtEPQmf				1.55E+12	4:00 - 23 ene. 2019	/coches/status/1088043824163840002
827	1556894986-1379	https://twitter.com/search?l=&q=%22%24TESLA%22%20since%3A2019-01-01%20until%3A2019-01-31&src=typd	@ESantana72	El Barbosito	¿En qué color escogeré el @Tesla ? https://twitter.com/inqro1/status/1084122353011970058 …			6	1.55E+12	8:37 - 12 ene. 2019	/ESantana72/status/1084127350978015233
830	1556894986-1615	https://twitter.com/search?l=&q=%22%24TESLA%22%20since%3A2019-01-01%20until%3A2019-01-31&src=typd	@FlavioAandres	Flavio Andres	El Tweet de 20 Millones de Dolares y la Cabeza de @Tesla http://flavioaandres.com/BLOG/2018/12/21/tweet20musd/ … #ElonMusk #Tesla #EconomíaDolarizada @elheraldoco #BlogsET #ElTiempoLeCuenta		1	2	1.55E+12	8:37 - 3 ene. 2019	/FlavioAandres/status/1080865850247266306
832	1556894986-1446	https://twitter.com/search?l=&q=%22%24TESLA%22%20since%3A2019-01-01%20until%3A2019-01-31&src=typd	@legolas_83	@lberto Muñoz	Pero que bonito eres en rojo ladrón !!!!			2	1.55E+12	11:04 - 9 ene. 2019	/legolas_83/status/1083077092064010240
833	1556894986-924	https://twitter.com/search?l=&q=%22%24TESLA%22%20since%3A2019-01-01%20until%3A2019-01-31&src=typd	@GonzaloGGM	Gonzalo García	El “Modo Centinela” entorpecerá los robos de los #cocheseléctricos de @Tesla https://www.hibridosyelectricos.com/articulo/actualidad/modo-centinela-entorpecera-robos-coches-electricos-tesla/20190128131508024952.html … vía @hyecompic.twitter.com/aSZDAPGSfm				1.55E+12	9:02 - 28 ene. 2019	/GonzaloGGM/status/1089931660647383040
836	1556894986-1169	https://twitter.com/search?l=&q=%22%24TESLA%22%20since%3A2019-01-01%20until%3A2019-01-31&src=typd	@pk_ais	AIS	Saludos a @rubenmartinweb			2	1.55E+12	8:22 - 19 ene. 2019	/pk_ais/status/1086660081696026625
837	1556894986-1602	https://twitter.com/search?l=&q=%22%24TESLA%22%20since%3A2019-01-01%20until%3A2019-01-31&src=typd	@ExpansionMx	Expansión CNN	VIDEO: El precio de estos modelos de @Tesla fue rebajado en 2,000 dólares en Estados Unidos. ¿Cuál fue el resultado? http://ow.ly/9O8S30nbm6V pic.twitter.com/3VCDxGWB89		1	4	1.55E+12	18:15 - 3 ene. 2019	/ExpansionMx/status/1081011103063334913
838	1556894986-1558	https://twitter.com/search?l=&q=%22%24TESLA%22%20since%3A2019-01-01%20until%3A2019-01-31&src=typd	@Joaquin79m	Social Figther	Que tanto problema con el desabasto de #gasolina ? si con la 4ta transformación de #AMLO @lopezobrador_ todos tenemos para comprar un @Tesla			1	1.55E+12	8:10 - 5 ene. 2019	/Joaquin79m/status/1081583680529883139
839	1556894986-956	https://twitter.com/search?l=&q=%22%24TESLA%22%20since%3A2019-01-01%20until%3A2019-01-31&src=typd	@petterware	Pedro Melero	Por favor, que alguien con un @tesla (da igual la versión) diga cuánto tarda de verdad de Madrid a Sevilla. Una cosa es ir en vehículo eléctrico y otra en un Tesla con su red de Superchargers… 12 horas y media para ir de Madrid a Sevilla https://elpais.com/sociedad/2019/01/26/actualidad/1548527760_895314.html?id_externo_rsoc=TW_CC … vía @el_pais				1.55E+12	2:14 - 27 ene. 2019	/petterware/status/1089466636875247616
840	1556894986-1187	https://twitter.com/search?l=&q=%22%24TESLA%22%20since%3A2019-01-01%20until%3A2019-01-31&src=typd	@VozzNews	Vozz News	#Negocios - @Tesla planea eliminar al 7% del personal por panorama futuro http://bit.ly/2OUywcp #Mundo #Tesla #Personal				1.55E+12	17:50 - 18 ene. 2019	/VozzNews/status/1086440625350868993
842	1556894986-1101	https://twitter.com/search?l=&q=%22%24TESLA%22%20since%3A2019-01-01%20until%3A2019-01-31&src=typd	@GrupoEnergia16	Energía16	Uno de los líderes en la fabricación de coches eléctricos @Tesla anuncia despidos masivos, tras atravesar un momento difícil http://ow.ly/V1TP30nos5g pic.twitter.com/Pc6uSKzyyx				1.55E+12	17:00 - 21 ene. 2019	/GrupoEnergia16/status/1087515299967102982
844	1556894986-1584	https://twitter.com/search?l=&q=%22%24TESLA%22%20since%3A2019-01-01%20until%3A2019-01-31&src=typd	@CocheSpias	CocheSpias	Ya se puede configurar el Tesla Model 3 en España, y lo podéis hacer desde nuestra web siguiendo este link https://buff.ly/2CQXZkn @ClubTeslaES @Tesla @TeslaM3Spain @TeslaMotorsClub @TeslaOwnersWW @tesla_club_pt #Configurador #Tesla #Teslamodel3 #Teslamodel3configuradorpic.twitter.com/bkHAidp0h9			1	1.55E+12	8:12 - 4 ene. 2019	/CocheSpias/status/1081221857007804416
845	1556894986-1512	https://twitter.com/search?l=&q=%22%24TESLA%22%20since%3A2019-01-01%20until%3A2019-01-31&src=typd	@GmoRiveraReyes	GuillermoRiveraReyes	Y Chile @labeasanchez cuando? A no, perdona, muy irresponsable pensar en otro modelo.				1.55E+12	19:32 - 6 ene. 2019	/GmoRiveraReyes/status/1082117834715611136
846	1556894986-1266	https://twitter.com/search?l=&q=%22%24TESLA%22%20since%3A2019-01-01%20until%3A2019-01-31&src=typd	@Joseiphonico	Joseph	¡Yo tengo la cura!... @Tesla model 3			3	1.55E+12	7:44 - 16 ene. 2019	/Joseiphonico/status/1085563341735673857
847	1556894986-844	https://twitter.com/search?l=&q=%22%24TESLA%22%20since%3A2019-01-01%20until%3A2019-01-31&src=typd	@JsID99	ELniñoARRIBA	Hahaajajajaj 100.000 dollars				1.55E+12	7:35 - 30 ene. 2019	/JsID99/status/1090634604128681985
849	1556894986-1516	https://twitter.com/search?l=&q=%22%24TESLA%22%20since%3A2019-01-01%20until%3A2019-01-31&src=typd	@Reg_AlejandroF	Regulador	Uno de mis mayores sueños es poder emigrar rapido para intentar comprarme un @Tesla antes de que lo usen todas las personas y sea mas caro.				1.55E+12	18:55 - 6 ene. 2019	/Reg_AlejandroF/status/1082108397321945088
852	1556894986-1691	https://twitter.com/search?l=&q=%22%24TESLA%22%20since%3A2019-01-01%20until%3A2019-01-31&src=typd	@jczuleta	Juan Carlos Zuleta	Why Turning Nuclear Fusion Into A Disruptive And Feasible Project May Require Private Entrepreneurs Like Elon Musk: https://seekingalpha.com/article/4230866-turning-nuclear-fusion-disruptive-feasible-project-may-require-private-entrepreneurs-like …. See my latest take on nuclear fusion first published on October 28th for my Seeking Alpha Marketplace subscribers only. #lithium @Tesla		1	2	1.55E+12	16:12 - 31 dic. 2018	/jczuleta/status/1079893022228316165
855	1556894986-1111	https://twitter.com/search?l=&q=%22%24TESLA%22%20since%3A2019-01-01%20until%3A2019-01-31&src=typd	@RobbReportMx	Robb Report México	#Tech: Ahora será más fácil cargar tu @Tesla que tu celular https://robbreport.mx/automobiles/ahora-podras-cargar-tu-tesla-desde-la-comodidad-de-tu-hogar/ …				1.55E+12	9:30 - 21 ene. 2019	/RobbReportMx/status/1087402085564461056
858	1556894986-1341	https://twitter.com/search?l=&q=%22%24TESLA%22%20since%3A2019-01-01%20until%3A2019-01-31&src=typd	@WorldEnergyTrad	WorldEnergyTrade	Elon dice que #Tesla Roadster hará ¼ de milla en menos de 8 segundos https://buff.ly/2CmgRpM #energy #technology #cars #innovation #breaking #news #today #14ene @elonmusk @Tesla pic.twitter.com/ZYm0k0gDsS		1	3	1.55E+12	19:23 - 13 ene. 2019	/WorldEnergyTrad/status/1084652108153057286
859	1556894986-1035	https://twitter.com/search?l=&q=%22%24TESLA%22%20since%3A2019-01-01%20until%3A2019-01-31&src=typd	@sylture	[ANH] Ramsses Hernandez	@Tesla patrocinanos paro we https://twitter.com/TeamLiquid/status/1088451741299822601 …				1.55E+12	11:53 - 24 ene. 2019	/sylture/status/1088525332636946434
860	1556894986-1356	https://twitter.com/search?l=&q=%22%24TESLA%22%20since%3A2019-01-01%20until%3A2019-01-31&src=typd	@javier_olaeche	Javier O. 🇪🇸 🇪🇺	Acabo de ver el primer taxi @Tesla en #Madrid @joseluisportela @ClubTeslaES			2	1.55E+12	5:39 - 13 ene. 2019	/javier_olaeche/status/1084444783601483776
861	1556894986-1645	https://twitter.com/search?l=&q=%22%24TESLA%22%20since%3A2019-01-01%20until%3A2019-01-31&src=typd	@Raul_Romojaro	Raúl Romojaro	Empezamos el año contando cuál fue mi experiencia de uso de un @Tesla Model S. No me esperaba lo que ocurrió... https://motor.elpais.com/elretrovisor/realmente-se-puede-utilizar-un-tesla-como-coche-unico/ …			1	1.55E+12	2:01 - 2 ene. 2019	/Raul_Romojaro/status/1080403783807627264
862	1556894986-1364	https://twitter.com/search?l=&q=%22%24TESLA%22%20since%3A2019-01-01%20until%3A2019-01-31&src=typd	@AdrianaMRico	Adriana Rico	Luego de ver el primer capítulo de la serie "Dirty Money" en @NetflixColInfo sigo con la convicción de que no compraré un carro hasta tanto no cuente con los medios para adquirir un eléctrico al estilo @Tesla Nos estamos tirando el mundo y seguimos como si nada. #Absurdo				1.55E+12	22:41 - 12 ene. 2019	/AdrianaMRico/status/1084339734170820608
864	1556894986-893	https://twitter.com/search?l=&q=%22%24TESLA%22%20since%3A2019-01-01%20until%3A2019-01-31&src=typd	@javirosell	Javier Rosell	Buenas noticias para #Porsche y preocupación en el seno de @Tesla https://www.merca2.es/porsche-amenaza-tesla-coche-electrico/ …		1		1.55E+12	1:18 - 30 ene. 2019	/javirosell/status/1090539649217560576
865	1556894986-1229	https://twitter.com/search?l=&q=%22%24TESLA%22%20since%3A2019-01-01%20until%3A2019-01-31&src=typd	@LaComunidadTall	LaComunidad	“Si lo hackeas, es tuyo” @Tesla #tesla #retotesla #teslamodel3 #tallerpic.twitter.com/D0Y3Yxve6I				1.55E+12	12:20 - 17 ene. 2019	/LaComunidadTall/status/1085995210205741061
866	1556894986-1676	https://twitter.com/search?l=&q=%22%24TESLA%22%20since%3A2019-01-01%20until%3A2019-01-31&src=typd	@belfalas3	Belfals	@elonmusk hello, when @Tesla come todo south America Colombia, Perú, Chile?, Thanks				1.55E+12	8:02 - 1 ene. 2019	/belfalas3/status/1080132042241835009
870	1556894986-1635	https://twitter.com/search?l=&q=%22%24TESLA%22%20since%3A2019-01-01%20until%3A2019-01-31&src=typd	@AP_Noticias	AP Noticias	.@Tesla vendió más de 245.000 autos y camionetas el año pasado, casi la misma cantidad que todos los años previos combinado http://apne.ws/EtHXUOV		1	6	1.55E+12	9:05 - 2 ene. 2019	/AP_Noticias/status/1080510287747473408
873	1556894986-1414	https://twitter.com/search?l=&q=%22%24TESLA%22%20since%3A2019-01-01%20until%3A2019-01-31&src=typd	@JuanSpeciale3	Juan Speciale	acá también tendría q ser gratis , ya q tenemos hidroeléctricas , pero conociendo a los corruptos q mandan en el país , todo va ser lo más caro posible .. así podrán seguir manteniendo este sistema pro bolsillo ...			2	1.55E+12	14:57 - 10 ene. 2019	/JuanSpeciale3/status/1083498040521093120
874	1556894986-832	https://twitter.com/search?l=&q=%22%24TESLA%22%20since%3A2019-01-01%20until%3A2019-01-31&src=typd	@TEP_Senpai	Papa Senpai	Hey @Tesla she has a BOIFRAN.. xD		1	2	1.55E+12	9:58 - 30 ene. 2019	/TEP_Senpai/status/1090670620163985408
875	1556894986-1493	https://twitter.com/search?l=&q=%22%24TESLA%22%20since%3A2019-01-01%20until%3A2019-01-31&src=typd	@XHespanol	China Xinhua Español	El director ejecutivo de Tesla @elonmusk participa durante la ceremonia de comienzo de construcción de la Fábrica de @Tesla en Shanghai, en el este de #Chinapic.twitter.com/yPQBYfalfY		3	8	1.55E+12	11:02 - 7 ene. 2019	/XHespanol/status/1082351882906017797
876	1556894986-984	https://twitter.com/search?l=&q=%22%24TESLA%22%20since%3A2019-01-01%20until%3A2019-01-31&src=typd	@LFPE5	LUIS PEREZ	Saludos desde Peru para cuando llegara a sudamerica estos autos.				1.55E+12	6:08 - 26 ene. 2019	/LFPE5/status/1089163110575996928
877	1556894986-1225	https://twitter.com/search?l=&q=%22%24TESLA%22%20since%3A2019-01-01%20until%3A2019-01-31&src=typd	@aioandroid25	aioandroid25	No me compraría y no aceptaría un #smartelectric , hasta que no vuelvan ha montar baterías de @Tesla y un motor eléctrico en condiciones. Montar piezas de un coche eléctrico @RenaultZE es sinónimo de problemas. Encubrir los problemas no es sinónimo de calidad.				1.55E+12	20:24 - 17 ene. 2019	/aioandroid25/status/1086117013372702721
878	1556894986-1272	https://twitter.com/search?l=&q=%22%24TESLA%22%20since%3A2019-01-01%20until%3A2019-01-31&src=typd	@ElFinanciero_Mx	El Financiero	#AutosEF Si logras hackear un @Tesla Model 3... te lo llevas a tu casa. http://bit.ly/2AQG9fX pic.twitter.com/Wu09z2Vf84		8	33	1.55E+12	20:15 - 15 ene. 2019	/ElFinanciero_Mx/status/1085389934821703680
879	1556894986-1632	https://twitter.com/search?l=&q=%22%24TESLA%22%20since%3A2019-01-01%20until%3A2019-01-31&src=typd	@ElHeraldoSLP	El Heraldo SLP	#Empresas #Autos La automotriz @Tesla baja precio de autos; cae su acción. EU elimina el crédito federal lo que motivaba su compra. Entérate http://elheraldoslp.com.mx/2019/01/02/la-automotriz-tesla-baja-precio-de-autos-cae-su-accion/ …pic.twitter.com/xQ44kk2YTQ		1	1	1.55E+12	9:40 - 2 ene. 2019	/ElHeraldoSLP/status/1080519253348892672
880	1556894986-1437	https://twitter.com/search?l=&q=%22%24TESLA%22%20since%3A2019-01-01%20until%3A2019-01-31&src=typd	@DeletedSaved	fernweh	Mal vehículo...caro y nada como los híbridos		1	1	1.55E+12	16:34 - 9 ene. 2019	/DeletedSaved/status/1083160079283699712
883	1556890669-1460	https://twitter.com/search?l=&q=%22%24TESLA%22%20since%3A2019-03-01%20until%3A2019-03-31&src=typd	@tecnocato	Israel Melendez, Jr. 🇵🇷 🇺🇸 ⚠️	La compañía de embarque es la que busca el auto - es parte del servicio. Recomiendo que si tiene la oportunidad viajen a JAX e inspeccionen el auto antes de ser embarcado.			2	1.55E+12	15:28 - 2 mar. 2019	/tecnocato/status/1101987646472097792
884	1556890669-239	https://twitter.com/search?l=&q=%22%24TESLA%22%20since%3A2019-03-01%20until%3A2019-03-31&src=typd	@tecnocato	Israel Melendez, Jr. 🇵🇷 🇺🇸 ⚠️	Bien. Todavia trabajando con la memoria del incidente pero bien. Fue un impacto sin aviso, de un pickup que no frenó con sus llantas, sino con nosotros.			1	1.55E+12	15:10 - 25 mar. 2019	/tecnocato/status/1110303049099210752
887	1556890669-1530	https://twitter.com/search?l=&q=%22%24TESLA%22%20since%3A2019-03-01%20until%3A2019-03-31&src=typd	@AnitaLomeli	Ana Maria Lomeli	.@Tesla la compañía dedicada a fabricar vehículos eléctricos, puso a la venta la versión de su sedán Model 3 por 35 mil dólares, casi tres años después de que #ElonMusk lo anunciara. Además se venderá únicamente vía #internet para reducir los costos.pic.twitter.com/F4y84NvzNU		2	11	1.55E+12	16:13 - 1 mar. 2019	/AnitaLomeli/status/1101636542286618624
888	1556890669-730	https://twitter.com/search?l=&q=%22%24TESLA%22%20since%3A2019-03-01%20until%3A2019-03-31&src=typd	@Autocosmos	Autocosmos México	Muy #BuenViernes con buenas noticias, el muy esperado @Tesla Model 3 llega a México y nosotros te tenemos TODOS los detalles de su llegada https://mx.atcs.ms/2Tnd8DY pic.twitter.com/npbsCk8kxc		4	25	1.55E+12	11:53 - 15 mar. 2019	/Autocosmos/status/1106629417735020546
891	1556890669-824	https://twitter.com/search?l=&q=%22%24TESLA%22%20since%3A2019-03-01%20until%3A2019-03-31&src=typd	@enconcreto	EN CONCRETO	Esto costará el Model 3 @Tesla en México http://bit.ly/2FcC7B6 pic.twitter.com/BEQ4nzXJOf				1.55E+12	20:30 - 14 mar. 2019	/enconcreto/status/1106397104614850561
892	1556890669-581	https://twitter.com/search?l=&q=%22%24TESLA%22%20since%3A2019-03-01%20until%3A2019-03-31&src=typd	@iLithiumm	Argentina Sustentable 🇦🇷	Vía @TweetsandBio #Audi #Mercedes #BMW #Jaguar #VW Estos son los cinco #CochesEléctricos que se lo pondrán difícil al @Tesla Model Y https://www.periodistadigital.com/motor/novedades/2019/03/16/estos-son-los-cinco-coches-electricos-que-se-lo-pondran-dificil-al-tesla-model-y.shtml#.XI7jG5INm1A.twitter …				1.55E+12	17:18 - 17 mar. 2019	/iLithiumm/status/1107435965503717376
893	1556890669-854	https://twitter.com/search?l=&q=%22%24TESLA%22%20since%3A2019-03-01%20until%3A2019-03-31&src=typd	@moniojeda	Cachetes	Jajjajajaa menos mal así no te quedabas en el medio de mariscal López jjqaq			1	1.55E+12	13:48 - 14 mar. 2019	/moniojeda/status/1106296066255872000
894	1556890669-995	https://twitter.com/search?l=&q=%22%24TESLA%22%20since%3A2019-03-01%20until%3A2019-03-31&src=typd	@CintoraAvalos	Paco	Llegará, su respuesta, tus objetivos, llegarán, por que tú los harás reales. Sólo sigue trabajando, más que insistirle, sólo sigue trabajando. Si tu trabajo es bueno, confío en que sí, Elon lo verá y te buscará. Yo a los 16 no sabía ni usar una pc ¡bien por ti! Yo te admiro			1	1.55E+12	22:59 - 11 mar. 2019	/CintoraAvalos/status/1105347640735252480
895	1556890669-1063	https://twitter.com/search?l=&q=%22%24TESLA%22%20since%3A2019-03-01%20until%3A2019-03-31&src=typd	@AlfredoYigal	Alfredo Yigal	Sea lo que sea, será S3XY			1	1.55E+12	11:36 - 10 mar. 2019	/AlfredoYigal/status/1104813223444967430
897	1556890669-1398	https://twitter.com/search?l=&q=%22%24TESLA%22%20since%3A2019-03-01%20until%3A2019-03-31&src=typd	@LeadClic	LeadClic Solutions	El 2019 está siendo un gran año para los inversores, @salesforce, @target y @tesla son tres de las empresas que podrían mostrar movimientos inusuales. #Salesforce ha superado las expectativas, acercándose a los máximos históricos registrados.http://bit.ly/2XBZonp			1	1.55E+12	1:38 - 4 mar. 2019	/LeadClic/status/1102503581637361664
899	1556890669-1087	https://twitter.com/search?l=&q=%22%24TESLA%22%20since%3A2019-03-01%20until%3A2019-03-31&src=typd	@ALAN2492	ALAN QUINTAL	@FBI @Tesla xd quieres ser mi novia zilkamedic? :b			1	1.55E+12	21:25 - 9 mar. 2019	/ALAN2492/status/1104614165736448012
900	1556890669-1391	https://twitter.com/search?l=&q=%22%24TESLA%22%20since%3A2019-03-01%20until%3A2019-03-31&src=typd	@yuiso	Luis Herreras	Elon ha anunciado la fecha de presentación del nuevo coche de @Tesla. Será el próximo 14 de marzo y presentarán su primer SUV. #ModelYhttps://twitter.com/elonmusk/status/1102332778492772352 …		2	5	1.55E+12	4:33 - 4 mar. 2019	/yuiso/status/1102547593958182912
901	1556890669-1403	https://twitter.com/search?l=&q=%22%24TESLA%22%20since%3A2019-03-01%20until%3A2019-03-31&src=typd	@mikelatsmac	Miguel Angel	Hombre no es necesario cargar con ellos, puedes optar, por otros.			2	1.55E+12	23:19 - 3 mar. 2019	/mikelatsmac/status/1102468533680816128
903	1556890669-1420	https://twitter.com/search?l=&q=%22%24TESLA%22%20since%3A2019-03-01%20until%3A2019-03-31&src=typd	@revistaalianza	Alianza Automotriz	.@Tesla lanzó una nueva versión del #Model3, la cual será la más económica que tenga, al mismo tiempo señaló que cerrará sus tiendas http://bit.ly/2EnfMzm pic.twitter.com/QIpocMx64K				1.55E+12	13:00 - 3 mar. 2019	/revistaalianza/status/1102312691748741120
904	1556890669-1280	https://twitter.com/search?l=&q=%22%24TESLA%22%20since%3A2019-03-01%20until%3A2019-03-31&src=typd	@davidmcalduch	David Martinez Calduch 🇪🇸 🇬🇹 #SocialSelling	Fuentes del gobierno chino indican que la fábrica de @Tesla en #China estará terminada en mayo #ElectricVehicleshttps://forococheselectricos.com/2019/03/fuentes-del-gobierno-chino-indican-que-la-fabrica-de-tesla-en-china-estara-terminada-en-mayo.html …				1.55E+12	10:00 - 6 mar. 2019	/davidmcalduch/status/1103354650521149442
905	1556890669-1030	https://twitter.com/search?l=&q=%22%24TESLA%22%20since%3A2019-03-01%20until%3A2019-03-31&src=typd	@FiraMobilitat	Fira de la Mobilitat Sostenible del Vallès	¡Conoce y prueba los coches eléctricos de @Tesla! En nuestra recta de aceleración exterior podrás comprobar la potencia y autonomía de estos modelos, así como la conducción de sus vehículos. 4, 5 y 6 de abril @FiraSabadell Entrada gratuitapic.twitter.com/ckuOVoXCIN			1	1.55E+12	4:40 - 11 mar. 2019	/FiraMobilitat/status/1105070865920737280
906	1556890669-1544	https://twitter.com/search?l=&q=%22%24TESLA%22%20since%3A2019-03-01%20until%3A2019-03-31&src=typd	@luiszackh	J. Luis Zacarías	Ya merooo jaja			1	1.55E+12	11:29 - 1 mar. 2019	/luiszackh/status/1101565049250959360
908	1556890669-1065	https://twitter.com/search?l=&q=%22%24TESLA%22%20since%3A2019-03-01%20until%3A2019-03-31&src=typd	@GonzaloGGM	Gonzalo García	.@Tesla acelera los planes de construcción de la #Gigafactoría 3 de Shanghái https://www.hibridosyelectricos.com/articulo/actualidad/tesla-acelera-planes-construccion-gigafactoria-3-shanghai/20190306183449026187.html … vía @hyecompic.twitter.com/ATCuva9QbI				1.55E+12	10:40 - 10 mar. 2019	/GonzaloGGM/status/1104799114104135682
909	1556890669-1603	https://twitter.com/search?l=&q=%22%24TESLA%22%20since%3A2019-03-01%20until%3A2019-03-31&src=typd	@jmblazquezh	🎱 Maximilian 🎱	Pues no lo comparto, http://Lars.No es lo mismo comprarse un móvil que un coche...A mí por ejemplo, me gusta probar un coche antes de comprarlo y si no hay una tienda donde probarlo, a lo mejor ya no me lo compro.				1.55E+12	0:02 - 1 mar. 2019	/jmblazquezh/status/1101392206479441920
915	1556890669-27	https://twitter.com/search?l=&q=%22%24TESLA%22%20since%3A2019-03-01%20until%3A2019-03-31&src=typd	@Penguin3d	Fr≡d Rob≡rts	Just got back from the first meeting of the Portland @Tesla owners club for 2019. Great time meeting other owners, and chatting with the @tesla Rangers. Demand Pwoblems #TeamElonpic.twitter.com/E1nX59kedG		8	25	1.55E+12	13:32 - 30 mar. 2019	/Penguin3d/status/1112090318986309632
916	1556890669-462	https://twitter.com/search?l=&q=%22%24TESLA%22%20since%3A2019-03-01%20until%3A2019-03-31&src=typd	@interautomotriz	InterAuto	ya veo, ya veo..				1.55E+12	7:42 - 20 mar. 2019	/interautomotriz/status/1108378208804704256
917	1556890669-475	https://twitter.com/search?l=&q=%22%24TESLA%22%20since%3A2019-03-01%20until%3A2019-03-31&src=typd	@zerodarknet	Edward Martín ❤ 💛 💜 🙏	Estoy ansioso porque Disney compre también @Tesla y @SpaceX.			1	1.55E+12	4:07 - 20 mar. 2019	/zerodarknet/status/1108324273045819392
918	1556890669-516	https://twitter.com/search?l=&q=%22%24TESLA%22%20since%3A2019-03-01%20until%3A2019-03-31&src=typd	@Namekytal	Namek	Yo creo que las principales quejas no están en la profesionalidad de la chica que entregó el coche, que en el vídeo parecía de buen trato y competente, más bien parece un tema de política de empresa (distribuidora).			3	1.55E+12	9:24 - 19 mar. 2019	/Namekytal/status/1108041681511829506
920	1556890669-1106	https://twitter.com/search?l=&q=%22%24TESLA%22%20since%3A2019-03-01%20until%3A2019-03-31&src=typd	@elegeka	(๑╹ᆺ╹)	No puede ser jajajaja				1.55E+12	12:46 - 9 mar. 2019	/elegeka/status/1104483641160196096
922	1556890669-1534	https://twitter.com/search?l=&q=%22%24TESLA%22%20since%3A2019-03-01%20until%3A2019-03-31&src=typd	@Jimg1126	James Gleason	Similar to Toyota Corolla interior.			1	1.55E+12	13:54 - 1 mar. 2019	/Jimg1126/status/1101601636537970688
924	1556890669-695	https://twitter.com/search?l=&q=%22%24TESLA%22%20since%3A2019-03-01%20until%3A2019-03-31&src=typd	@SilverGhost83	Javier Gómez Zueco	3 niños? Necesitas mejor el Model Y.			3	1.55E+12	23:46 - 15 mar. 2019	/SilverGhost83/status/1106809051529314304
926	1556890669-311	https://twitter.com/search?l=&q=%22%24TESLA%22%20since%3A2019-03-01%20until%3A2019-03-31&src=typd	@Julio_Telco	Julio Lema 🛰	Me mojo: En 10 años habrá puntos de carga de sobra. En 15 las gasolineras seguirán la senda de Blockbuster.			2	1.55E+12	11:17 - 23 mar. 2019	/Julio_Telco/status/1109519671903076353
928	1556890669-636	https://twitter.com/search?l=&q=%22%24TESLA%22%20since%3A2019-03-01%20until%3A2019-03-31&src=typd	@MacVoltio	Mac Voltio ⚡️	los borré mis mensajes. Estoy un poco sensible con el tema. Perdona			1	1.55E+12	14:33 - 16 mar. 2019	/MacVoltio/status/1107032223134425090
929	1556890669-1576	https://twitter.com/search?l=&q=%22%24TESLA%22%20since%3A2019-03-01%20until%3A2019-03-31&src=typd	@JATOSpain	JATO Dynamics España	Se confirma el aumento de ventas de #EV Vehículos eléctricos a nivel mundial, con 534.000 unidades más en #2018. @Tesla y su #Model3 los más vendidos, y #China el país donde más se demandan este tipo de vehículos.pic.twitter.com/HiP3g07Evs		2	4	1.55E+12	5:44 - 1 mar. 2019	/JATOSpain/status/1101478232912736256
932	1556890669-187	https://twitter.com/search?l=&q=%22%24TESLA%22%20since%3A2019-03-01%20until%3A2019-03-31&src=typd	@CarlosDG100D	CarlosDG	Difrura mucho tu Long Range!! Ya nos contarás que tal la autonomía Con las llantas 19" y así podremos comparar los consumos con respecto a las llantas 18"			1	1.55E+12	4:12 - 27 mar. 2019	/CarlosDG100D/status/1110862170278019078
933	1556890669-744	https://twitter.com/search?l=&q=%22%24TESLA%22%20since%3A2019-03-01%20until%3A2019-03-31&src=typd	@roy_phoenix	Roy	jajaja no, es el estilo de la "parrilla" boca de tiburón, que igual usa Aston Martin, pero un Aston es mucho mejor en calidad, luego el focus y después el tesla...			3	1.55E+12	8:35 - 15 mar. 2019	/roy_phoenix/status/1106579633237979141
934	1556890669-149	https://twitter.com/search?l=&q=%22%24TESLA%22%20since%3A2019-03-01%20until%3A2019-03-31&src=typd	@sr_instalador	Señor Instalador	Y por cierto, tenía unas pegatinas de @SchneiderES para tu @Tesla model 3, para dártelas #eficam pero las olvidé ... No da corriente!			2	1.55E+12	22:54 - 27 mar. 2019	/sr_instalador/status/1111144494890733568
936	1556890669-274	https://twitter.com/search?l=&q=%22%24TESLA%22%20since%3A2019-03-01%20until%3A2019-03-31&src=typd	@Lonso0	Alonso Maldonado	Pos así sí			1	1.55E+12	17:58 - 24 mar. 2019	/Lonso0/status/1109982793990205441
941	1556890669-289	https://twitter.com/search?l=&q=%22%24TESLA%22%20since%3A2019-03-01%20until%3A2019-03-31&src=typd	@mrosastw	Mario Rosas	El tuyo es mas bonito			3	1.55E+12	4:17 - 24 mar. 2019	/mrosastw/status/1109776212740706305
942	1556890669-966	https://twitter.com/search?l=&q=%22%24TESLA%22%20since%3A2019-03-01%20until%3A2019-03-31&src=typd	@elheraldo_mx	El Heraldo de México	.@Tesla introduce al mercado de #México su modelo de lujo más vendido en #EstadosUnidos http://bit.ly/2TyGBLn pic.twitter.com/7Wnv02Br7H		1	3	1.55E+12	11:12 - 12 mar. 2019	/elheraldo_mx/status/1105531934296428545
947	1556890669-4	https://twitter.com/search?l=&q=%22%24TESLA%22%20since%3A2019-03-01%20until%3A2019-03-31&src=typd	@Martin_Torres10	Martin Torres	vi un @Tesla en Paraguay.. y adivinen quien.. si ya saben pic.twitter.com/Quf2J2AXoI		3	6	1.55E+12	13:07 - 30 mar. 2019	/Martin_Torres10/status/1112084005753683968
949	1556890669-1342	https://twitter.com/search?l=&q=%22%24TESLA%22%20since%3A2019-03-01%20until%3A2019-03-31&src=typd	@WorldEnergyTrad	WorldEnergyTrade	#FelizMartes Estos son los indicadores del mercado energético hoy. Visitanos y entérate de más https://www.worldenergytrade.com/ #5Mar #Tuesday #Energy #Oil #Crude #Business #Finance #Economics #Gold #Trading #Marketing #Tesla @Tesla @netflixpic.twitter.com/WN3H2gMP76		2		1.55E+12	4:03 - 5 mar. 2019	/WorldEnergyTrad/status/1102902517917208577
950	1556890669-1051	https://twitter.com/search?l=&q=%22%24TESLA%22%20since%3A2019-03-01%20until%3A2019-03-31&src=typd	@ellizperez	Eliezer Perez	@elonmusk @Tesla ¿ Why not put the solar load panels on the roof of the vehicle?.. Release the Magic! ¿ Porque no poner los paneles de carga solar en el techo del vehículo?.. liberen la magia !				1.55E+12	16:31 - 10 mar. 2019	/ellizperez/status/1104887462248304641
953	1556890669-281	https://twitter.com/search?l=&q=%22%24TESLA%22%20since%3A2019-03-01%20until%3A2019-03-31&src=typd	@anouarhamman	fight4renewables	Con este tráfico el viernes tuve que comer en Paris pues después de 6km, mal en la nariz y garganta, pica fuerte y tienes que escupir cada 30s! La última vez que hago eso! O sino con protección como la de @Tesla en la cara!				1.55E+12	11:06 - 24 mar. 2019	/anouarhamman/status/1109879105401614337
954	1556890669-1664	https://twitter.com/search?l=&q=%22%24TESLA%22%20since%3A2019-03-01%20until%3A2019-03-31&src=typd	@Baricentr0	Bari	Sueño con el día en que @elonmusk traiga al país a @Tesla y poder comprarme un Model 3.			1	1.55E+12	16:41 - 28 feb. 2019	/Baricentr0/status/1101281303872393221
956	1556890669-223	https://twitter.com/search?l=&q=%22%24TESLA%22%20since%3A2019-03-01%20until%3A2019-03-31&src=typd	@HeriCunill	Heri Cunill	Yo tengo Pelayo, pero mírate Mutua Madrileña ..			1	1.55E+12	6:05 - 26 mar. 2019	/HeriCunill/status/1110528128500334593
957	1556890669-6	https://twitter.com/search?l=&q=%22%24TESLA%22%20since%3A2019-03-01%20until%3A2019-03-31&src=typd	@FMGT09	FG	Y depende de nosotros. Cuando los buenos están en el poder, solo cosas buenas pueden suceder. Ojalá que se pueda ser realidad esto. Vamos a crecer a años luz.			2	1.55E+12	14:32 - 30 mar. 2019	/FMGT09/status/1112105427066646529
960	1556890669-1606	https://twitter.com/search?l=&q=%22%24TESLA%22%20since%3A2019-03-01%20until%3A2019-03-31&src=typd	@pksilvia	ElecTrinity	He aquí la respuesta:https://forococheselectricos.com/2019/03/tesla-lanza-el-model-3-standard-range-por-35-000-dolares-y-baja-el-precio-de-todas-sus-versiones.html/amp?__twitter_impression=true …			1	1.55E+12	23:22 - 28 feb. 2019	/pksilvia/status/1101382270231998464
961	1556890669-1267	https://twitter.com/search?l=&q=%22%24TESLA%22%20since%3A2019-03-01%20until%3A2019-03-31&src=typd	@Zoechispazo	Jose R.Zoe 🔋 ⚡️	Pero se encargan de bajarlo del país de origen?????			2	1.55E+12	14:22 - 6 mar. 2019	/Zoechispazo/status/1103420740441948160
963	1556890669-547	https://twitter.com/search?l=&q=%22%24TESLA%22%20since%3A2019-03-01%20until%3A2019-03-31&src=typd	@WorldEnergyTrad	WorldEnergyTrade	Es probable que Tesla entre en la India para 2019-2020 https://buff.ly/2UH7CIR #News #BreakingNews #Today #Noticias #19Mar @Tesla		1		1.55E+12	18:01 - 18 mar. 2019	/WorldEnergyTrad/status/1107809214913748992
964	1556890669-791	https://twitter.com/search?l=&q=%22%24TESLA%22%20since%3A2019-03-01%20until%3A2019-03-31&src=typd	@DAVIDTUDIOS	🇪🇸 DAVID ALBARRÁN 🇪🇸	PRIMICIA MUNDIAL: El nuevo Tesla Model Y acaba de ser presentado a nivel mundial. Ya puedes diseñarlo y comprarlo a través de la página web oficial de Tesla. @Tesla @elonmusk #Tesla #TeslaModelYhttps://www.tesla.com/es_ES/			1	1.55E+12	22:17 - 14 mar. 2019	/DAVIDTUDIOS/status/1106424059724812289
966	1556890669-1360	https://twitter.com/search?l=&q=%22%24TESLA%22%20since%3A2019-03-01%20until%3A2019-03-31&src=typd	@revistaalianza	Alianza Automotriz	La nueva SUV de @Tesla ya tiene fecha de salida, se inspira en el #Model3 pero será más económica que el #ModelX http://bit.ly/2TgyO4r pic.twitter.com/N2jMNf3VrA				1.55E+12	16:00 - 4 mar. 2019	/revistaalianza/status/1102720377602502656
967	1556890669-1615	https://twitter.com/search?l=&q=%22%24TESLA%22%20since%3A2019-03-01%20until%3A2019-03-31&src=typd	@Energia_2050	RevoluciónEnergética	@Tesla actualiza su política de precios del #model3 en #España bajando 3000€... sigue siendo cara pero cada cez menos pic.twitter.com/hQBW4eWggp				1.55E+12	21:43 - 28 feb. 2019	/Energia_2050/status/1101357327188410368
972	1556890669-906	https://twitter.com/search?l=&q=%22%24TESLA%22%20since%3A2019-03-01%20until%3A2019-03-31&src=typd	@Elons_Apostle	jack ma	No lte for sr			1	1.55E+12	22:26 - 13 mar. 2019	/Elons_Apostle/status/1106063965216333824
973	1556890669-335	https://twitter.com/search?l=&q=%22%24TESLA%22%20since%3A2019-03-01%20until%3A2019-03-31&src=typd	@DomoElectra	Domo Electra	UN DomoAbrazo muy grande familia! Gracias 7 veces 7 por todo y más!			3	1.55E+12	17:25 - 22 mar. 2019	/DomoElectra/status/1109249765970268161
975	1556890669-933	https://twitter.com/search?l=&q=%22%24TESLA%22%20since%3A2019-03-01%20until%3A2019-03-31&src=typd	@motorpuntoes	motor.es	Tesla volverá a subir los precios del sistema AutoPilot http://bit.ly/2VVrCb1 @Tesla @ClubTeslaES #Tesla #tesla #EV #electrico #TeslaModel3 #teslamodel3 #Model3 #model3 #TeslaModelXpic.twitter.com/ZZDq5IZOYP		1		1.55E+12	7:55 - 13 mar. 2019	/motorpuntoes/status/1105844896987000833
978	1556890669-985	https://twitter.com/search?l=&q=%22%24TESLA%22%20since%3A2019-03-01%20until%3A2019-03-31&src=typd	@Airbag_Uy	Airbag - Noticias	Tesla presentará su nuevo Model Y el próximo 14 de marzo http://m.uy/uc711755 @tesla #modely		1	2	1.55E+12	4:37 - 12 mar. 2019	/Airbag_Uy/status/1105432659784859648
981	1556890669-555	https://twitter.com/search?l=&q=%22%24TESLA%22%20since%3A2019-03-01%20until%3A2019-03-31&src=typd	@anouarhamman	fight4renewables	Si pero donde se producen? Se compran? Mientras tanto milliones de pick up ultra contaminantes salen en el mercado! No hay otro que @Tesla quien pueda con eso desafortunadamente! Los otros hacen prototypos o algo así				1.55E+12	12:06 - 18 mar. 2019	/anouarhamman/status/1107720031838879744
983	1556890669-488	https://twitter.com/search?l=&q=%22%24TESLA%22%20since%3A2019-03-01%20until%3A2019-03-31&src=typd	@SavyGuthrie	Savy Guthrie	Elon !!https://youtu.be/mlHDYdVEBhk			2	1.55E+12	18:13 - 19 mar. 2019	/SavyGuthrie/status/1108174609134825473
984	1556890669-132	https://twitter.com/search?l=&q=%22%24TESLA%22%20since%3A2019-03-01%20until%3A2019-03-31&src=typd	@anamarmusa	ana maria muñoz	Suerteeeeee, grábalo y nos lo enseñas para ponernos los dientes largos a lo que aún estamos esperando, a mi el mensaje me ponia el 30 pero me dijeron que no hiciera caso y aún no me han llamadopic.twitter.com/V9oOW9Pmb6			2	1.55E+12	9:30 - 28 mar. 2019	/anamarmusa/status/1111304549955002368
985	1556890669-1397	https://twitter.com/search?l=&q=%22%24TESLA%22%20since%3A2019-03-01%20until%3A2019-03-31&src=typd	@AndreeFairlie	Andree Fairlie Model3 Tesla 🚘 🔋	Opino lo mismo, Tesla ha sido ingrato con los reservistas fuera de EEUU que con sus 1000€, que valen mas de los 1000US$, han contribuido al "production hell" recordado. Amigos de @tesla y @ClubTeslaES, nunca es tarde para mostrar esa gratitud.			4	1.55E+12	2:45 - 4 mar. 2019	/AndreeFairlie/status/1102520325391220738
988	1556890669-785	https://twitter.com/search?l=&q=%22%24TESLA%22%20since%3A2019-03-01%20until%3A2019-03-31&src=typd	@masquelectricos	MQE Más Que Eléctricos	Nuevo model Y, el Sub más económico del fabricante californiano @Tesla https://twitter.com/DanielFerrer23/status/1106403178331979776 …			5	1.55E+12	23:44 - 14 mar. 2019	/masquelectricos/status/1106446134468403202
991	1556890669-855	https://twitter.com/search?l=&q=%22%24TESLA%22%20since%3A2019-03-01%20until%3A2019-03-31&src=typd	@DavidTich	David Tichauer	Model Y 0-60 3.14 secs				1.55E+12	13:24 - 14 mar. 2019	/DavidTich/status/1106290094107840514
993	1556890669-1162	https://twitter.com/search?l=&q=%22%24TESLA%22%20since%3A2019-03-01%20until%3A2019-03-31&src=typd	@the_shoe_store	Juan M. Navarro	Yo vivo en Los angeles tengo 3 semanas con mi model 3 es de el mismo color que el de la foto manejenlo es una experiencia inolvidable y pisenle para que vean que bien despega #Model3 #Lovemytesla #vivatesla			2	1.55E+12	20:11 - 8 mar. 2019	/the_shoe_store/status/1104233120767725568
994	1556890669-774	https://twitter.com/search?l=&q=%22%24TESLA%22%20since%3A2019-03-01%20until%3A2019-03-31&src=typd	@maselectricos	Somos Electricos	Y el momento ha llegado el @Tesla #ModelY es una realidad y ya conocemos prestaciones, precios y muchos otros detalles oficiales tras su presentación.http://ow.ly/PUqf50nci4K		1	1	1.55E+12	1:09 - 15 mar. 2019	/maselectricos/status/1106467469332570113
995	1556890669-1415	https://twitter.com/search?l=&q=%22%24TESLA%22%20since%3A2019-03-01%20until%3A2019-03-31&src=typd	@klonher	Klonher™ Lannister	Porque es necesario que los coches eléctricos tengan diseño del futuro de 1970? Son horribles!!! (Menos los @Tesla) de ahí en fuera hasta los BMW o los Audi y ni hablemos de los VW todos son feos, tanto como el Simpsom-Mobil				1.55E+12	14:31 - 3 mar. 2019	/klonher/status/1102335767924301824
996	1556890669-366	https://twitter.com/search?l=&q=%22%24TESLA%22%20since%3A2019-03-01%20until%3A2019-03-31&src=typd	@Medinilla_Nieto	Jose	Que flipe!! También te mueves por aquí??? Que gozada!! Menudo orgullo, tener instalado un punto de recarga en casa, hecho por tí!!!!			1	1.55E+12	5:09 - 22 mar. 2019	/Medinilla_Nieto/status/1109064561271980032
998	1556890669-1117	https://twitter.com/search?l=&q=%22%24TESLA%22%20since%3A2019-03-01%20until%3A2019-03-31&src=typd	@TheVilleDoc	Marco Louisse	Elon Buskpic.twitter.com/Wx9EE7IUnz			6	1.55E+12	11:35 - 9 mar. 2019	/TheVilleDoc/status/1104465680496250880
1000	1556890669-590	https://twitter.com/search?l=&q=%22%24TESLA%22%20since%3A2019-03-01%20until%3A2019-03-31&src=typd	@SA_Diego_	Diego Soria	Felicidades! A disfrutarlo			5	1.55E+12	13:17 - 17 mar. 2019	/SA_Diego_/status/1107375483807821826
1001	1556890669-105	https://twitter.com/search?l=&q=%22%24TESLA%22%20since%3A2019-03-01%20until%3A2019-03-31&src=typd	@krl0s21	Carlos Gomez	Llendo es incorrecto, es Yendo. Excelente que Nissan siga avanzando aunque van bastante detrás de @Tesla. Más ayudas a los conductores = menos accidentes.				1.55E+12	18:33 - 28 mar. 2019	/krl0s21/status/1111441316674560000
1002	1556890669-213	https://twitter.com/search?l=&q=%22%24TESLA%22%20since%3A2019-03-01%20until%3A2019-03-31&src=typd	@segvialcorcon	Nolose aún 🇪🇸	la qur mas experiencia tiwne es Axa, ojo que el principal recurso en un seguro de un electrico es la batería, cosa primordial.			1	1.55E+12	14:43 - 26 mar. 2019	/segvialcorcon/status/1110658456040681473
1003	1556890669-762	https://twitter.com/search?l=&q=%22%24TESLA%22%20since%3A2019-03-01%20until%3A2019-03-31&src=typd	@Ojimenezro002	Omar Jimenez	Y los 7 asientos abatibles...chapo! Las familias numerosas estamos de enhorabuena con este coche. Bravo @Tesla			3	1.55E+12	3:56 - 15 mar. 2019	/Ojimenezro002/status/1106509351626379264
1004	1556890669-55	https://twitter.com/search?l=&q=%22%24TESLA%22%20since%3A2019-03-01%20until%3A2019-03-31&src=typd	@KroegerOve	Ove Kroeger	Gratuliere			4	1.55E+12	23:31 - 29 mar. 2019	/KroegerOve/status/1111878709525532673
1007	1556890669-1071	https://twitter.com/search?l=&q=%22%24TESLA%22%20since%3A2019-03-01%20until%3A2019-03-31&src=typd	@Ojimenezro002	Omar Jimenez	“Los coches eléctricos son caros y su batería dura poco....” zasca para los que piensen así!!. Si llego con mi @Tesla #models a esos km, no sólo me sale gratis el coche por amortización de combustible, sino que seguiré otros tantos km con un cochazo!!!@ClubTeslaES		1	1	1.55E+12	6:07 - 10 mar. 2019	/Ojimenezro002/status/1104730423198928897
1011	1556890669-122	https://twitter.com/search?l=&q=%22%24TESLA%22%20since%3A2019-03-01%20until%3A2019-03-31&src=typd	@netjoseflores	Jose ™	Y ese Tesla? Que no lo veo!pic.twitter.com/tj5cmw9pPI			1	1.55E+12	11:27 - 28 mar. 2019	/netjoseflores/status/1111334036495044608
1012	1556890669-1034	https://twitter.com/search?l=&q=%22%24TESLA%22%20since%3A2019-03-01%20until%3A2019-03-31&src=typd	@KM1313	Xavier Puigcercos	Estrategia?			2	1.55E+12	3:19 - 11 mar. 2019	/KM1313/status/1105050499177422848
1013	1556890669-1214	https://twitter.com/search?l=&q=%22%24TESLA%22%20since%3A2019-03-01%20until%3A2019-03-31&src=typd	@camarero365	OSCAR	Creo que por logística si no recuerdo mal la van a instalar en Zaragoza pero se van a necesitar más...			1	1.55E+12	11:47 - 7 mar. 2019	/camarero365/status/1103743984785129473
1015	1556890669-230	https://twitter.com/search?l=&q=%22%24TESLA%22%20since%3A2019-03-01%20until%3A2019-03-31&src=typd	@juanlulu27	juan luis	Que te veas los vídeos del funcionamiento del coche de la web de Tesla, que en la entrega de @km77com lo examinaron y suspendió			1	1.55E+12	3:17 - 26 mar. 2019	/juanlulu27/status/1110485877879382017
1016	1556890669-599	https://twitter.com/search?l=&q=%22%24TESLA%22%20since%3A2019-03-01%20until%3A2019-03-31&src=typd	@AutoSupplyNews	AutomotiveSupplyNews	@Tesla Model 3 2019 llega a México, el esperado eléctrico ya está aquí. El precio inicial será de $835,000 pesos MXN por la versión de entrada. #Tesla #Model3 #México #Eléctrico Visita nuestra página y entérate de más información: http://ow.ly/iu9R30o4ocE pic.twitter.com/97xD0svPT8			1	1.55E+12	9:00 - 17 mar. 2019	/AutoSupplyNews/status/1107310630388797441
1018	1556890669-520	https://twitter.com/search?l=&q=%22%24TESLA%22%20since%3A2019-03-01%20until%3A2019-03-31&src=typd	@motor16	Motor16	Descubrimos en pruebas el @BMWEspana i4, el sedán eléctrico para competir con @Tesla Model 3: http://m16.in/11737 pic.twitter.com/0QMS6Jd0zZ			2	1.55E+12	7:50 - 19 mar. 2019	/motor16/status/1108017786356289539
1019	1556890669-775	https://twitter.com/search?l=&q=%22%24TESLA%22%20since%3A2019-03-01%20until%3A2019-03-31&src=typd	@EFE_motor	EFE_motor	Model Y, el SUV pequeño de @Tesla, que ya tiene cuatro modelos en su gama http://owl.li/FzXJ30o3i9J #Cochespic.twitter.com/HV4lkDWvHZ				1.55E+12	0:54 - 15 mar. 2019	/EFE_motor/status/1106463705745801216
1020	1556890669-116	https://twitter.com/search?l=&q=%22%24TESLA%22%20since%3A2019-03-01%20until%3A2019-03-31&src=typd	@obseco	Oscar Blanco	Tal cual lo entiende Tesla comercialmente, sí. No es conducción autónoma; es un asistente nivel 2. El nombre da lugar a equívoco.			1	1.55E+12	15:02 - 28 mar. 2019	/obseco/status/1111388170317266944
1022	1556890669-469	https://twitter.com/search?l=&q=%22%24TESLA%22%20since%3A2019-03-01%20until%3A2019-03-31&src=typd	@HACKER_CAR	HackerCar	.@Tesla ya era famosa por sus rapidísimos supercargadores... Pues bien, ahora estrena una nueva generación capaz de conseguir que un #Model3 obtenga 150 km de autonomía en cinco minutos.https://hackercar.com/llega-el-cargador-con-el-que-viajar-en-un-electrico-no-sera-un-problema/ …		2	5	1.55E+12	6:30 - 20 mar. 2019	/HACKER_CAR/status/1108360038811238401
1023	1556890669-630	https://twitter.com/search?l=&q=%22%24TESLA%22%20since%3A2019-03-01%20until%3A2019-03-31&src=typd	@TCLY	The City Loves You	Hey @elonmusk, what are thooooose?! Además de bajonearnos con el nuevo inalcanzable modelo de @Tesla, nos puso verde de la envidia con esos Nike Air Jordan 1 que traía puestos en la presentación. http://thecitylovesyou.com/dear-elon-musk-what-are-those/ …pic.twitter.com/1vVNhGRo1c		1	6	1.55E+12	18:10 - 16 mar. 2019	/TCLY/status/1107086798386270208
1024	1556890669-498	https://twitter.com/search?l=&q=%22%24TESLA%22%20since%3A2019-03-01%20until%3A2019-03-31&src=typd	@CarlosDG100D	CarlosDG	Gracias @jorgemilburn por la interacción con los clientes.Dice mucho a tu favor. Aunque ya sabes que un vehículo Tesla se compra desde la pasión, y es lógico que muchos clientes tengan más ganas de la entrega si cabe. Pero sería bueno mejorar el servicio de entregas y post-venta		1	13	1.55E+12	13:31 - 19 mar. 2019	/CarlosDG100D/status/1108103846834905088
1025	1556890669-13	https://twitter.com/search?l=&q=%22%24TESLA%22%20since%3A2019-03-01%20until%3A2019-03-31&src=typd	@marcvr2	Marc (oficial)	Tan fácil como integrar el assistente de Google en el sistema.			2	1.55E+12	10:25 - 30 mar. 2019	/marcvr2/status/1112043298015858688
1026	1556890669-1232	https://twitter.com/search?l=&q=%22%24TESLA%22%20since%3A2019-03-01%20until%3A2019-03-31&src=typd	@aioandroid25	aioandroid25	@ToyotaMotorCorp si hubieseis seguido la estela de la joint Venture con @Tesla con el #Rav4 EV . Ahora nadie os haría sombra. Bueno el del olivo en una tórrida tarde de verano en España. @toyota_europe			1	1.55E+12	7:49 - 7 mar. 2019	/aioandroid25/status/1103684197351374848
1027	1556890669-611	https://twitter.com/search?l=&q=%22%24TESLA%22%20since%3A2019-03-01%20until%3A2019-03-31&src=typd	@macrockets	David McLeod	Patience Lisa.			1	1.55E+12	4:15 - 17 mar. 2019	/macrockets/status/1107239046835691520
1028	1556890669-746	https://twitter.com/search?l=&q=%22%24TESLA%22%20since%3A2019-03-01%20until%3A2019-03-31&src=typd	@wiemeyer	Federico Wiemeyer	Respeto absoluto al Prius.			2	1.55E+12	8:25 - 15 mar. 2019	/wiemeyer/status/1106577217532936192
1029	1556890669-575	https://twitter.com/search?l=&q=%22%24TESLA%22%20since%3A2019-03-01%20until%3A2019-03-31&src=typd	@InfoAutoAr	Info Auto	Lo más leído del finde en la web de @InfoAutoAr fue el informe del nuevo #Tesla Y (http://www.infoauto.com.ar/institucional/detalle/tesla-model-y--se-devela-el-nuevo-crossover-de-elon-musk …) @Tesla pic.twitter.com/Bw8nbmZdQ3			1	1.55E+12	4:30 - 18 mar. 2019	/InfoAutoAr/status/1107605064124764160
1033	1556890669-1173	https://twitter.com/search?l=&q=%22%24TESLA%22%20since%3A2019-03-01%20until%3A2019-03-31&src=typd	@DNA_Mx	Dan Jimenez	@Tesla Model 3, ya disponible en México #WishListpic.twitter.com/sqPEarYJNj			1	1.55E+12	11:17 - 8 mar. 2019	/DNA_Mx/status/1104098880126402560
1034	1556890669-1481	https://twitter.com/search?l=&q=%22%24TESLA%22%20since%3A2019-03-01%20until%3A2019-03-31&src=typd	@Alvaromorenoec	Alvaro Moreno	El de @Tesla, @HP y arquitecto de @UniYachayTech... Entre otras cosas... Estafador socialhttps://twitter.com/Martinminguchi/status/1101557797882347522 …			1	1.55E+12	9:58 - 2 mar. 2019	/Alvaromorenoec/status/1101904530936135680
1035	1556890669-1467	https://twitter.com/search?l=&q=%22%24TESLA%22%20since%3A2019-03-01%20until%3A2019-03-31&src=typd	@jean_steffe	Jean	@Tesla SuC Chambéry - Barberaz Francia. Petado de coches de combustión pic.twitter.com/HWokxVTvGg – en La Maison Rouge		2		1.55E+12	11:51 - 2 mar. 2019	/jean_steffe/status/1101933134059311104
1036	1556890669-1491	https://twitter.com/search?l=&q=%22%24TESLA%22%20since%3A2019-03-01%20until%3A2019-03-31&src=typd	@WorldEnergyTrad	WorldEnergyTrade	#FelizSabado Estos son los indicadores del mercado energético hoy #2Mar #Saturday #Energy #Oil #Crude #Business #Finance #Economics #Gold #Trading #Marketing #Tesla #Adobe @Tesla pic.twitter.com/aFfiyzz3J9		2	1	1.55E+12	4:37 - 2 mar. 2019	/WorldEnergyTrad/status/1101823849195339776
1038	1556890669-1148	https://twitter.com/search?l=&q=%22%24TESLA%22%20since%3A2019-03-01%20until%3A2019-03-31&src=typd	@WorldEnergyTrad	WorldEnergyTrade	#FelizSabado Estos son los precios del mercado energético hoy #9Mar Visitanos y entérate de más en https://cards.twitter.com/cards/18ce54r0nid/709q0 … #Saturday #Energy #Oil #Crude #Business #Finance #Economics #Gold #Trading #Marketing #Tesla @Tesla @netflix		2	2	1.55E+12	4:34 - 9 mar. 2019	/WorldEnergyTrad/status/1104359916217741312
1039	1556890669-719	https://twitter.com/search?l=&q=%22%24TESLA%22%20since%3A2019-03-01%20until%3A2019-03-31&src=typd	@RicardoBlanco	Mr. ¯\_(ツ)_/¯hite	El @Tesla Model 3 Ya disponible en México via @AutosDesign http://autodesign.mx/adgreen/tesla-model3-prueba-de-manejo … por @EduVasat			2	1.55E+12	15:09 - 15 mar. 2019	/RicardoBlanco/status/1106678819371442176
1040	1556890669-1312	https://twitter.com/search?l=&q=%22%24TESLA%22%20since%3A2019-03-01%20until%3A2019-03-31&src=typd	@TECHandGD	TECH&GD 🦍	@Tesla cumple la promesa de vender autos en $ 35,000 dólares, tres años después. El Model 3 fue presentado en 2016 y el #CEO @elonmusk había prometido venderlo en ese precio; la nueva versión busca atraer al mercado masivo. https://expansion.mx/empresas/2019/02/28/tesla-cumple-la-promesa-de-vender-autos-en-35-000-dolares-tres-anos-despues …pic.twitter.com/HBkYoVdM42				1.55E+12	17:00 - 5 mar. 2019	/TECHandGD/status/1103097907450953728
1041	1556890669-1150	https://twitter.com/search?l=&q=%22%24TESLA%22%20since%3A2019-03-01%20until%3A2019-03-31&src=typd	@CCubicos	Centímetros Cúbicos	¡Probamos el esperado @Tesla Model 3! Y justo 3 han sido los años que hemos esperado para probarlo. Un modelo que ha prometido revolucionar el mundo del motor (eléctrico). Este domingo a las 10:00am conoceremos todos sus detalles #CCubicos189 https://bit.ly/2EEWWnm pic.twitter.com/UOLWN4PnoV		2	3	1.55E+12	4:00 - 9 mar. 2019	/CCubicos/status/1104351324999696386
1042	1556890669-382	https://twitter.com/search?l=&q=%22%24TESLA%22%20since%3A2019-03-01%20until%3A2019-03-31&src=typd	@duxativa	duxativa	Esos son codigos , lo demas es kakita.		3	252	1.55E+12	20:17 - 21 mar. 2019	/duxativa/status/1108930616752369664
1045	1556890669-756	https://twitter.com/search?l=&q=%22%24TESLA%22%20since%3A2019-03-01%20until%3A2019-03-31&src=typd	@instaladores20	Instaladores 2.0	Las esperamos!			2	1.55E+12	5:42 - 15 mar. 2019	/instaladores20/status/1106536157846949889
1047	1556890669-1318	https://twitter.com/search?l=&q=%22%24TESLA%22%20since%3A2019-03-01%20until%3A2019-03-31&src=typd	@JulianDeLucas	Julián De Lucas	Sí sí... ójala se llenaran siempre... pero salvo el @smart_spain y @Nissan... ¿os habéis dado cuenta de las marcas de los que invierten en eléctricos? @Tesla @volvocars @RangeRover https://twitter.com/Julio_Telco/status/1102957788467249154 …		1	1	1.55E+12	12:57 - 5 mar. 2019	/JulianDeLucas/status/1103036875403653120
1048	1556890669-329	https://twitter.com/search?l=&q=%22%24TESLA%22%20since%3A2019-03-01%20until%3A2019-03-31&src=typd	@DiariodeNavarra	Diario de Navarra	Probamos el Tesla Model 3 en #Pamplona: estas son las 10 conclusiones https://www.diariodenavarra.es/noticias/vivir/motor/2019/03/23/10-claves-del-tesla-model-3-640686-3194.html … @Tesla		1	1	1.55E+12	1:22 - 23 mar. 2019	/DiariodeNavarra/status/1109369931320250368
1049	1556890669-1609	https://twitter.com/search?l=&q=%22%24TESLA%22%20since%3A2019-03-01%20until%3A2019-03-31&src=typd	@legolas_83	@lberto Muñoz	Más opciones q en un burriking ahora			3	1.55E+12	23:03 - 28 feb. 2019	/legolas_83/status/1101377391400755200
1050	1556890669-178	https://twitter.com/search?l=&q=%22%24TESLA%22%20since%3A2019-03-01%20until%3A2019-03-31&src=typd	@gines_fernandez	Ginés Fernández	Deja bien claro que cada uno se paga su cena que si no la lías parda.			2	1.55E+12	9:52 - 27 mar. 2019	/gines_fernandez/status/1110947636503330816
1051	1556890669-1165	https://twitter.com/search?l=&q=%22%24TESLA%22%20since%3A2019-03-01%20until%3A2019-03-31&src=typd	@Ojimenezro002	Omar Jimenez	El día 22 de abril me actualiza @Tesla mi #models para poder cargar en monofásica a 32 A (ahora está limitado a 16 A). GRATIS!!. Es decir, podré cargar en mi casa a 7,4 kw de potencia!. Gracias, #Tesla!. Os mando lo que me aparece ahora en la app del móvil de Tesla (novedad):pic.twitter.com/jsbVK4URLs		1	2	1.55E+12	14:09 - 8 mar. 2019	/Ojimenezro002/status/1104142175913365506
1052	1556890669-559	https://twitter.com/search?l=&q=%22%24TESLA%22%20since%3A2019-03-01%20until%3A2019-03-31&src=typd	@canete76	José Luis Cano	Probamos el Tesla Model S 100D: así es el coche que ha hecho ‘ponerse las pilas’ a la industria de la automoción https://www.cocheando.es/prueba-tesla-model-s-100-d-electrico-review-opiniones-autonomia-tiempo-carga-precio.html … @Tesla #tesla #teslamodels @elonmusk				1.55E+12	11:19 - 18 mar. 2019	/canete76/status/1107708065359499265
1053	1556890669-327	https://twitter.com/search?l=&q=%22%24TESLA%22%20since%3A2019-03-01%20until%3A2019-03-31&src=typd	@diariotesla	Diario De Un Tesla	Yo los dos últimos “loaners” que he tenido eran con seguro a terceros, cosa que te remarcan, además, al entregártelo en el SC.			2	1.55E+12	2:43 - 23 mar. 2019	/diariotesla/status/1109390166714667008
1055	1556890669-49	https://twitter.com/search?l=&q=%22%24TESLA%22%20since%3A2019-03-01%20until%3A2019-03-31&src=typd	@a_hevia	Andres Hevia	Sí, por favor, danos la turra con el Tesla que mola un montón ;-)			1	1.55E+12	2:46 - 30 mar. 2019	/a_hevia/status/1111927758773460992
1056	1556890669-1220	https://twitter.com/search?l=&q=%22%24TESLA%22%20since%3A2019-03-01%20until%3A2019-03-31&src=typd	@alemandro1607	Car Enthusiast 🏎 🇪🇸	Oficialmente el coche es Segmento E, aunque hay quien asegura que es F pese a que no llega a los 5 metros que se exigen de mínimo. El Model 3 entra en el D, rival con Serie 3, Clase C y A4.			1	1.55E+12	10:23 - 7 mar. 2019	/alemandro1607/status/1103722757949411328
1057	1556890669-1060	https://twitter.com/search?l=&q=%22%24TESLA%22%20since%3A2019-03-01%20until%3A2019-03-31&src=typd	@GalloloSdm	GalloloSDM	Configure y me sale un precio de $1,038,600, no lo descarto del todo aunque si es demasiado caro, aunque es raro, creo que su marketing es demasiado bueno porque hasta siento que lo prefiero sobre un BMW 530i y eso que sé que el BMW le da 3 patadas y 2 macanazos!			2	1.55E+12	13:28 - 10 mar. 2019	/GalloloSdm/status/1104841396182282245
1058	1556890669-338	https://twitter.com/search?l=&q=%22%24TESLA%22%20since%3A2019-03-01%20until%3A2019-03-31&src=typd	@Medinilla_Nieto	Jose	Ostras, que rabia!!! Y yo he salido fuera. Me hubiese gustado...conoceros!!!!			1	1.55E+12	15:42 - 22 mar. 2019	/Medinilla_Nieto/status/1109223804427997185
1059	1556890669-1092	https://twitter.com/search?l=&q=%22%24TESLA%22%20since%3A2019-03-01%20until%3A2019-03-31&src=typd	@vgarcete83	Victor Garcete	Cuál es la moraleja?			2	1.55E+12	17:17 - 9 mar. 2019	/vgarcete83/status/1104551705671360513
1061	1556890669-779	https://twitter.com/search?l=&q=%22%24TESLA%22%20since%3A2019-03-01%20until%3A2019-03-31&src=typd	@franciscomarbel	francisco marbel	comienza a llenar la hucha...			1	1.55E+12	0:37 - 15 mar. 2019	/franciscomarbel/status/1106459456039239680
1067	1556890669-828	https://twitter.com/search?l=&q=%22%24TESLA%22%20since%3A2019-03-01%20until%3A2019-03-31&src=typd	@sociallymichael	securitass	Model Y Unveil https://youtu.be/3ydPFR6xb3I via @YouTube #ModelY @Tesla				1.55E+12	20:19 - 14 mar. 2019	/sociallymichael/status/1106394513864568832
1069	1556890669-1648	https://twitter.com/search?l=&q=%22%24TESLA%22%20since%3A2019-03-01%20until%3A2019-03-31&src=typd	@Eironth	Aaron Altamirano	Send me one alv, ahorita me embargo en la @CajaMexicana			1	1.55E+12	17:48 - 28 feb. 2019	/Eironth/status/1101298137610756097
1071	1556890669-1483	https://twitter.com/search?l=&q=%22%24TESLA%22%20since%3A2019-03-01%20until%3A2019-03-31&src=typd	@peto_mauleon	Peto Mauleón	Por supuesto que se puede cambiar el modelo de negocio, pero no es sencillo ni rápido. No es lo mismo se agente que ser concesionario. La red de concesionarios privada soporta la práctica totalidad de las inversiones en stock, equipamiento e instalaciones.				1.55E+12	9:29 - 2 mar. 2019	/peto_mauleon/status/1101897267760508928
1074	1556890669-1608	https://twitter.com/search?l=&q=%22%24TESLA%22%20since%3A2019-03-01%20until%3A2019-03-31&src=typd	@Guevura	M.A.	@elmundoes Cómo estáis deseando que la empresa quiebre... Nunca se dijo que el precio del model3 nunca pasaría de 35000$. Se dijo que partiría de lo 35k$ el modelo básico. No inventeis. @Tesla @ClubTeslaES @slcuervo @Teslaratihttps://www.elmundo.es/motor/2019/03/01/5c786fdffc6c83d94e8b4660.html …				1.55E+12	23:09 - 28 feb. 2019	/Guevura/status/1101378953397321733
1075	1556890669-930	https://twitter.com/search?l=&q=%22%24TESLA%22%20since%3A2019-03-01%20until%3A2019-03-31&src=typd	@parentesis	Paréntesis.com	#TeslaModel3 Performance en México, ya lo manejamos: https://www.youtube.com/watch?v=ppXvYaQEdG0&t= … @Tesla			3	1.55E+12	8:27 - 13 mar. 2019	/parentesis/status/1105852907042283522
1076	1556890669-455	https://twitter.com/search?l=&q=%22%24TESLA%22%20since%3A2019-03-01%20until%3A2019-03-31&src=typd	@motorpuntoes	motor.es	A las 20:00 h nuevo estreno: Tesla Model 3 https://www.youtube.com/watch?v=yn5UJGHCdBc … / @Tesla #Tesla #TeslaModel3			3	1.55E+12	11:04 - 20 mar. 2019	/motorpuntoes/status/1108429186312663042
1077	1556890669-461	https://twitter.com/search?l=&q=%22%24TESLA%22%20since%3A2019-03-01%20until%3A2019-03-31&src=typd	@deTIdat	deTIdat	Afortunado de ti @Domoelectra. Yo recibí mi model 3 perfomance el 15 de febrero a tiempo de que Tesla me hiciera la faena de dejarme sin FSD gratis (aunque había adquirido Auto Pilot) después de haberme dicho (a mi y a todos) lo contrario en un primer momento. Me alegro por ti.			2	1.55E+12	8:07 - 20 mar. 2019	/deTIdat/status/1108384653017264128
1079	1556890669-517	https://twitter.com/search?l=&q=%22%24TESLA%22%20since%3A2019-03-01%20until%3A2019-03-31&src=typd	@maselectricos	Somos Electricos	De forma muy sutil, @Tesla mostró un "teaser" , "concepto" o llamarlo como queráis sobre su Pick-Up eléctrica. http://ow.ly/YWuI50nuGDa		3	3	1.55E+12	9:10 - 19 mar. 2019	/maselectricos/status/1108037978121740288
1081	1556890669-96	https://twitter.com/search?l=&q=%22%24TESLA%22%20since%3A2019-03-01%20until%3A2019-03-31&src=typd	@AngelFG_EV	Ángel Fdez. Gálvez ✈	Bueno, Carlos... espérate a ver lo que hay en Citech. El año pasado íbamos a poder cargar y el punto de EDP de Citech fuera de servicio. Allá mi amigo @sdaoviedo desconectó una máquina de Coca Cola y conectó su Ampera a un schuko... No adelantes acontecimientos...				1.55E+12	0:46 - 29 mar. 2019	/AngelFG_EV/status/1111535177992413184
1082	1556890669-674	https://twitter.com/search?l=&q=%22%24TESLA%22%20since%3A2019-03-01%20until%3A2019-03-31&src=typd	@CarlosTM_98	Carlos Tomás	Vergüenza me daría a mi entregar un coche que vale casi 70.000€ con esas malas formas, y esas malas condiciones, muy cutre todo para ser @Tesla Tesla Model 3 - Entrega (completo). Prueba de larga duración | http://km77.com https://youtu.be/x8_2C3HetgU vía @YouTube		1	2	1.55E+12	9:17 - 16 mar. 2019	/CarlosTM_98/status/1106952516686757888
1085	1556890669-1245	https://twitter.com/search?l=&q=%22%24TESLA%22%20since%3A2019-03-01%20until%3A2019-03-31&src=typd	@DAVIDTUDIOS	🇪🇸 DAVID ALBARRÁN 🇪🇸	@Tesla lanza sus nuevos SuC V3 válidos para el Model 3 con una potencia de carga de 250 KW. La carga es íntegra de 250 KW al utilizar cargadores individuales NO compartidos. Los cables son de refrigeración líquida y más finos que los actuales sin ella. https://electrek.co/2019/03/06/tesla-supercharger-v3-kw-capacity-efficiency/ …			1	1.55E+12	23:48 - 6 mar. 2019	/DAVIDTUDIOS/status/1103563153970003968
1086	1556890669-860	https://twitter.com/search?l=&q=%22%24TESLA%22%20since%3A2019-03-01%20until%3A2019-03-31&src=typd	@juancsolis	juan solis	3 años de gestion quise decir....			1	1.55E+12	13:06 - 14 mar. 2019	/juancsolis/status/1106285375084003328
1087	1556890669-1575	https://twitter.com/search?l=&q=%22%24TESLA%22%20since%3A2019-03-01%20until%3A2019-03-31&src=typd	@Economiahoymx	Economíahoy.mx	.@Tesla cerrará todos sus concesionarios y se dedicará a vender exclusivamente por internet http://bit.ly/2GTjt38 pic.twitter.com/COxfNf6VRp				1.55E+12	6:00 - 1 mar. 2019	/Economiahoymx/status/1101482223889510400
1088	1556890669-1305	https://twitter.com/search?l=&q=%22%24TESLA%22%20since%3A2019-03-01%20until%3A2019-03-31&src=typd	@joaquingardoni	Joaquin G.	Jaja, @MrWulitang lo mismo le digo a @achiquini de @Tesla, sólo hace comentarios buenos de quienes le dan mochada, de los demás nada. Se notan a leguas los que lo patrocinan. Que mal que no sea objetivo, supongo por eso sus tweets tienen tantos likes, ojalá lo modifique			1	1.55E+12	20:58 - 5 mar. 2019	/joaquingardoni/status/1103157808701362176
1089	1556890669-1440	https://twitter.com/search?l=&q=%22%24TESLA%22%20since%3A2019-03-01%20until%3A2019-03-31&src=typd	@AndreeFairlie	Andree Fairlie Model3 Tesla 🚘 🔋	Exacto, ya me imaginaba que ese era el motivo, aún así, creo que lo vale y queda esperar que llegue el coche para sí, disfrutarlo. Gracias por tus palabras y esperaré ese vídeo!!			3	1.55E+12	1:46 - 3 mar. 2019	/AndreeFairlie/status/1102143277141315585
1090	1556890669-177	https://twitter.com/search?l=&q=%22%24TESLA%22%20since%3A2019-03-01%20until%3A2019-03-31&src=typd	@Todosseguros	Carlos Martín	Asegurado con @MartinLindeCS, estamos seguros de que ese @Tesla va a dar mucho que hablar en España y fuera! Gran compra Lolo, y una vez más, gracias por tu confianza		2	4	1.55E+12	9:55 - 27 mar. 2019	/Todosseguros/status/1110948498147553281
1095	1556890669-333	https://twitter.com/search?l=&q=%22%24TESLA%22%20since%3A2019-03-01%20until%3A2019-03-31&src=typd	@Jaimemit	Jaime Mata	Consigue 1.500 km de supercarga gratis al comprar un @tesla nuevo con mi código https://ts.la/jaime84180		1		1.55E+12	23:50 - 22 mar. 2019	/Jaimemit/status/1109346707312123904
1096	1556890669-1618	https://twitter.com/search?l=&q=%22%24TESLA%22%20since%3A2019-03-01%20until%3A2019-03-31&src=typd	@Inelonwetrust__	InElonWeTrust	Tesla Family			1	1.55E+12	21:14 - 28 feb. 2019	/Inelonwetrust__/status/1101350002792656897
1097	1556890669-1233	https://twitter.com/search?l=&q=%22%24TESLA%22%20since%3A2019-03-01%20until%3A2019-03-31&src=typd	@natalysuarez54	Natalie suarez	aahh y saber acerca de ux/ui... vez que cuando digo todo es realmente todo.				1.55E+12	7:44 - 7 mar. 2019	/natalysuarez54/status/1103682753151860737
1099	1556890669-379	https://twitter.com/search?l=&q=%22%24TESLA%22%20since%3A2019-03-01%20until%3A2019-03-31&src=typd	@Electrotabarnes	José Luis	¡Este argumento sí te lo compro!			2	1.55E+12	0:08 - 22 mar. 2019	/Electrotabarnes/status/1108988874083192832
1101	1556890669-1136	https://twitter.com/search?l=&q=%22%24TESLA%22%20since%3A2019-03-01%20until%3A2019-03-31&src=typd	@AlamVera2	Alam Vera	Los buses eléctricos de la linea 21 cuando van a estar en circulación?			2	1.55E+12	8:02 - 9 mar. 2019	/AlamVera2/status/1104412105648865281
1103	1556890669-1059	https://twitter.com/search?l=&q=%22%24TESLA%22%20since%3A2019-03-01%20until%3A2019-03-31&src=typd	@Solarby1	Solarby	Que extraño que EE.UU no haya querido instalar una se imaginan electricidad en la luna para que la querrán? Ustedes que harían? esperamos usen las pilas más potentes usarán las POWERWALL 2 de @tesla https://twitter.com/CLEANENERGY21/status/1104478528450514945 …				1.55E+12	13:33 - 10 mar. 2019	/Solarby1/status/1104842635829624833
1104	1556890669-220	https://twitter.com/search?l=&q=%22%24TESLA%22%20since%3A2019-03-01%20until%3A2019-03-31&src=typd	@mexicoindustry	Mexico Industry	El nuevo SUV de @Tesla estará disponible en México a principios de 2021. Conoce el precio y más aquí http://ow.ly/SMVq50o7Ugv		1	4	1.55E+12	8:10 - 26 mar. 2019	/mexicoindustry/status/1110559591857905664
1105	1556890669-200	https://twitter.com/search?l=&q=%22%24TESLA%22%20since%3A2019-03-01%20until%3A2019-03-31&src=typd	@enciso_santiago	Santiago Enciso	El te tiene que agradecer a vos....		2	2	1.55E+12	17:35 - 26 mar. 2019	/enciso_santiago/status/1110701933432582144
1106	1556890669-818	https://twitter.com/search?l=&q=%22%24TESLA%22%20since%3A2019-03-01%20until%3A2019-03-31&src=typd	@Kevin_Calabrese	Kevin Calabrese	Model Y @Tesla			2	1.55E+12	20:59 - 14 mar. 2019	/Kevin_Calabrese/status/1106404463642710017
1107	1556890669-1014	https://twitter.com/search?l=&q=%22%24TESLA%22%20since%3A2019-03-01%20until%3A2019-03-31&src=typd	@fantocr	Mario Madriz	Estamos en duras negociaciones con la compañia para que sea el nuevo y principal patrocinador en esta nueva etapa. Junto a Tesla tenemos la ambición --que al igual que lo demuestra la marca-- de mejorar, crecer y desarrollar un equipo que haga bien las cosas. #SoyMejengo #Teslapic.twitter.com/jFIp4VnkuK			2	1.55E+12	10:50 - 11 mar. 2019	/fantocr/status/1105164081030410242
1109	1556890669-566	https://twitter.com/search?l=&q=%22%24TESLA%22%20since%3A2019-03-01%20until%3A2019-03-31&src=typd	@TadashiTakaoka	Tadashi Takaoka	Pues espero que sí :D			1	1.55E+12	9:26 - 18 mar. 2019	/TadashiTakaoka/status/1107679646307545089
1110	1556890669-931	https://twitter.com/search?l=&q=%22%24TESLA%22%20since%3A2019-03-01%20until%3A2019-03-31&src=typd	@robertdebenito	Robert De Benito	Lee el hilo @alvaroogm99			1	1.55E+12	8:08 - 13 mar. 2019	/robertdebenito/status/1105848061220270082
1111	1556890669-58	https://twitter.com/search?l=&q=%22%24TESLA%22%20since%3A2019-03-01%20until%3A2019-03-31&src=typd	@TeslaSupra	Supra	Ha ha hapic.twitter.com/NBC1msf7Na			2	1.55E+12	20:51 - 29 mar. 2019	/TeslaSupra/status/1111838252292423680
1114	1556890669-354	https://twitter.com/search?l=&q=%22%24TESLA%22%20since%3A2019-03-01%20until%3A2019-03-31&src=typd	@83Davidcg	David	Ya me gustaría verlo. Estamos muy cerca			1	1.55E+12	9:03 - 22 mar. 2019	/83Davidcg/status/1109123470892433409
1115	1556890669-323	https://twitter.com/search?l=&q=%22%24TESLA%22%20since%3A2019-03-01%20until%3A2019-03-31&src=typd	@WorldEnergyTrad	WorldEnergyTrade	#FelizSabado Estos son los precios del mercado energético hoy #23Mar Visitanos y entérate de más indicadores en: https://buff.ly/2HAagNH #Saturday #Energy #Crude #Business #Finance #Economics #Gold #Trading #Marketing #Tesla @Tesla @Apple		3		1.55E+12	5:20 - 23 mar. 2019	/WorldEnergyTrad/status/1109429809933926406
1117	1556890669-977	https://twitter.com/search?l=&q=%22%24TESLA%22%20since%3A2019-03-01%20until%3A2019-03-31&src=typd	@innn	Agencia INNN	Podemos decirle a @elonmusk y el equipo de @Tesla que se vengan este viernes al aprenday.			2	1.55E+12	8:21 - 12 mar. 2019	/innn/status/1105488904432553984
1123	1556890669-683	https://twitter.com/search?l=&q=%22%24TESLA%22%20since%3A2019-03-01%20until%3A2019-03-31&src=typd	@RedsTecnologia	David TecnoReds	Es inexperiencia a todos los niveles. Eso se aprende. No estoy preocupado por ello mientras hagan su labor y aprendan de los errores.			6	1.55E+12	4:45 - 16 mar. 2019	/RedsTecnologia/status/1106884081307058177
1125	1556890669-638	https://twitter.com/search?l=&q=%22%24TESLA%22%20since%3A2019-03-01%20until%3A2019-03-31&src=typd	@SaturSalcedo	Satur Salcedo	@elonmusk que bueno sería que alguien como Elon y @Tesla vinieran a España. Empleo y futuro.				1.55E+12	14:27 - 16 mar. 2019	/SaturSalcedo/status/1107030563582545925
1126	1556890669-228	https://twitter.com/search?l=&q=%22%24TESLA%22%20since%3A2019-03-01%20until%3A2019-03-31&src=typd	@_jchgil	Juan Carlos	No te olvides de hacer video de todo.....grande Manuel			1	1.55E+12	4:05 - 26 mar. 2019	/_jchgil/status/1110498040949981184
1127	1556890669-513	https://twitter.com/search?l=&q=%22%24TESLA%22%20since%3A2019-03-01%20until%3A2019-03-31&src=typd	@mexautomotriz	MX Automotive Review	.@Tesla presentó su nuevo SUV eléctrico #ModelY, el cual alcanzará el mercado en 2021 a un precio de alrededor de US$39,000. El Financiero.http://bit.ly/2Y8Q1vu				1.55E+12	10:00 - 19 mar. 2019	/mexautomotriz/status/1108050505391992832
1128	1556890669-489	https://twitter.com/search?l=&q=%22%24TESLA%22%20since%3A2019-03-01%20until%3A2019-03-31&src=typd	@GorGvr	Gvr	Lo que no me parece normal es pagar 60.000€ online por un coche que ni sabes dónde está, ni cuando te lo dan, y con escasos talleres, hay alternativas totalmente dignas con una relación precio producto igual de buena.				1.55E+12	17:59 - 19 mar. 2019	/GorGvr/status/1108171096266850304
1129	1556890669-246	https://twitter.com/search?l=&q=%22%24TESLA%22%20since%3A2019-03-01%20until%3A2019-03-31&src=typd	@Mario_Deluxe	Mario Deluxe	Independientemente del precio y coberturas, Línea Directa y Mapfre son de las que menos valor darán por tu coche y a ti (cubrir daños materiales, valor venal del vehículo, etc). Hablo con conocimiento de causa Además del precio, franquicia y coberturas básicas, conviene leer más			3	1.55E+12	10:05 - 25 mar. 2019	/Mario_Deluxe/status/1110226244237438978
1130	1556890669-1282	https://twitter.com/search?l=&q=%22%24TESLA%22%20since%3A2019-03-01%20until%3A2019-03-31&src=typd	@Bunburyfan8	Bunburyfan	@raulbrindis . @FremontPD muestra su última incorporación: un @Tesla Model S85. Estara aprueba para ver si un vehículo completamente eléctrico se puede usar en la vigilancia diaria. pic.twitter.com/AAIF9xEVmT			1	1.55E+12	9:45 - 6 mar. 2019	/Bunburyfan8/status/1103350890872791040
1131	1556890669-1237	https://twitter.com/search?l=&q=%22%24TESLA%22%20since%3A2019-03-01%20until%3A2019-03-31&src=typd	@Gn10Io	GN10.io	La increíble eficiencia de @Tesla https://twitter.com/Tesla/status/1103509560495505408 …				1.55E+12	1:11 - 7 mar. 2019	/Gn10Io/status/1103584024713445376
1132	1556890669-41	https://twitter.com/search?l=&q=%22%24TESLA%22%20since%3A2019-03-01%20until%3A2019-03-31&src=typd	@Jaimemit	Jaime Mata	Gracias a @IKEASpain y @iberdrola por facilitar la transición a la movilidad sostenible con Ve @tesla pic.twitter.com/Kdhkvj87UJ		1	2	1.55E+12	5:36 - 30 mar. 2019	/Jaimemit/status/1111970363175567360
1133	1556890669-633	https://twitter.com/search?l=&q=%22%24TESLA%22%20since%3A2019-03-01%20until%3A2019-03-31&src=typd	@BLTGod	(ಠ益ಠ)	Pinchi Elon, ando bien gastado we.			2	1.55E+12	16:07 - 16 mar. 2019	/BLTGod/status/1107055926622806017
1134	1556890669-381	https://twitter.com/search?l=&q=%22%24TESLA%22%20since%3A2019-03-01%20until%3A2019-03-31&src=typd	@Game_f4p	Game	Verga ese código sí se ve chingon			1	1.55E+12	21:02 - 21 mar. 2019	/Game_f4p/status/1108942117668216832
1135	1556890669-360	https://twitter.com/search?l=&q=%22%24TESLA%22%20since%3A2019-03-01%20until%3A2019-03-31&src=typd	@Isilopez_101	Isi lopez 🔋 🔌 🇪🇸	Me encanta ese color			2	1.55E+12	7:26 - 22 mar. 2019	/Isilopez_101/status/1109099021174521856
1136	1556890669-388	https://twitter.com/search?l=&q=%22%24TESLA%22%20since%3A2019-03-01%20until%3A2019-03-31&src=typd	@web20812324	web@	De acuerdo! Por qué no vamos por @Tesla, Sr. @lopezobrador_ #NoEntiendoNadahttps://twitter.com/jcachodiaz/status/1108829695339057152 …			1	1.55E+12	16:29 - 21 mar. 2019	/web20812324/status/1108873311344300032
1137	1556890669-829	https://twitter.com/search?l=&q=%22%24TESLA%22%20since%3A2019-03-01%20until%3A2019-03-31&src=typd	@aitorvarfer	Aitor VF ®	Hay directo en YouTube sin necesidad de ceder datos: https://youtu.be/3ydPFR6xb3I			1	1.55E+12	20:17 - 14 mar. 2019	/aitorvarfer/status/1106394053653004289
1138	1556890669-972	https://twitter.com/search?l=&q=%22%24TESLA%22%20since%3A2019-03-01%20until%3A2019-03-31&src=typd	@RicardoBlanco	Mr. ¯\_(ツ)_/¯hite	Mexicanos ya pueden tener su @Tesla #Model3 por 835,000 pesos mexicanos https://expansion.mx/tecnologia/2019/03/11/mexicanos-ya-pueden-tener-su-tesla-model-3-por-835-000-pesos … @ExpansionMx @ExpansionTecno @ExpEmpresas @Charleeyya @albertobellogdv		2	7	1.55E+12	9:37 - 12 mar. 2019	/RicardoBlanco/status/1105507996854091776
1139	1556890669-869	https://twitter.com/search?l=&q=%22%24TESLA%22%20since%3A2019-03-01%20until%3A2019-03-31&src=typd	@jordibenitez	Jordi Benítez	Gran explicación del legendario inversor americano Ron Baron sobre su apuesta por @Tesla https://youtu.be/aMGeTP5AYi8				1.55E+12	12:27 - 14 mar. 2019	/jordibenitez/status/1106275609091719170
1140	1556890669-352	https://twitter.com/search?l=&q=%22%24TESLA%22%20since%3A2019-03-01%20until%3A2019-03-31&src=typd	@RaulComino	Raul Comino	SuC de l’Aldea!!! A ver si vienes por Girona!!!			3	1.55E+12	10:08 - 22 mar. 2019	/RaulComino/status/1109139849003651073
1144	1556890669-1124	https://twitter.com/search?l=&q=%22%24TESLA%22%20since%3A2019-03-01%20until%3A2019-03-31&src=typd	@EliasGrima	SoloClima	es un tangazo seguro. En mi factura de endesa tambien se ve y para darse cuenta tienes que mirar 2 datos fundamentales. Lo que comes y lo que pagas al final. Olvidate de lo que te dicen ellos Ahora mismo es que sería capaz de apostar algo a que te vas a llevar una sorpresa				1.55E+12	10:28 - 9 mar. 2019	/EliasGrima/status/1104448943432323076
1146	1556890669-1487	https://twitter.com/search?l=&q=%22%24TESLA%22%20since%3A2019-03-01%20until%3A2019-03-31&src=typd	@socialcom	Iván Manga	Por otro lado el #model3 es otro coche diferente no mezclemos churras con merinas. También está disponible en http://motork.com y en la web de Tesla, puedes echar un ojo a los precios a ver si parecen a los de estehttps://motork.com/coches-electricos-segunda-mano/tesla-model-s-60kwh-el-mas-asequible …				1.55E+12	7:40 - 2 mar. 2019	/socialcom/status/1101869846269251585
1147	1556890669-1040	https://twitter.com/search?l=&q=%22%24TESLA%22%20since%3A2019-03-01%20until%3A2019-03-31&src=typd	@motorpuntoes	motor.es	Tesla publica un nuevo teaser del Model Y con sorpresa http://bit.ly/2u01648 @Tesla @ClubTeslaES #Tesla #tesla #EV #electrico #TeslaModelY #teslamodelypic.twitter.com/dcTMxLaZWd			2	1.55E+12	0:15 - 11 mar. 2019	/motorpuntoes/status/1105004190940704768
1149	1556890669-1100	https://twitter.com/search?l=&q=%22%24TESLA%22%20since%3A2019-03-01%20until%3A2019-03-31&src=typd	@carlosmanuelpe2	carlos manuel perez	buen intentopic.twitter.com/rprERW9xbc				1.55E+12	14:33 - 9 mar. 2019	/carlosmanuelpe2/status/1104510550686486529
1150	1556890669-676	https://twitter.com/search?l=&q=%22%24TESLA%22%20since%3A2019-03-01%20until%3A2019-03-31&src=typd	@obseco	Oscar Blanco	“Sabe ud. que Tesla le permite devolver el coche a los 3 días sin dar explicaciones ?” “Sí...” “Entonces, qué ha pasado?” “3 días...”		1	3	1.55E+12	7:45 - 16 mar. 2019	/obseco/status/1106929471691603970
1152	1556890669-794	https://twitter.com/search?l=&q=%22%24TESLA%22%20since%3A2019-03-01%20until%3A2019-03-31&src=typd	@AutomotrizGR	Reforma Automotriz	La nueva Tesla Model Y tiene pantalla táctil de 15 pulgadas y techo solar. Estará disponible con 5 ó 7 asientos @Tesla pic.twitter.com/7e1rPtLtv9		1	2	1.55E+12	21:54 - 14 mar. 2019	/AutomotrizGR/status/1106418388153389056
1153	1556890669-1652	https://twitter.com/search?l=&q=%22%24TESLA%22%20since%3A2019-03-01%20until%3A2019-03-31&src=typd	@mousestau	Mou Tau	Madreh creo q es hora de que llames a tu novio para pedirle un favor.			11	1.55E+12	17:42 - 28 feb. 2019	/mousestau/status/1101296559797534720
1154	1556890669-429	https://twitter.com/search?l=&q=%22%24TESLA%22%20since%3A2019-03-01%20until%3A2019-03-31&src=typd	@triciawade18	Trish Wade	Divas HH @Tesla @elonmuskpic.twitter.com/CSZToz7NGd				1.55E+12	19:50 - 20 mar. 2019	/triciawade18/status/1108561368490405888
1156	1556890669-1430	https://twitter.com/search?l=&q=%22%24TESLA%22%20since%3A2019-03-01%20until%3A2019-03-31&src=typd	@famartinhidalgo	Francisco A. Martín	Mientras @Tesla entrega coches los demás "prometen" un megacoche eléctrico para 2022 pic.twitter.com/psDbX17t18				1.55E+12	4:30 - 3 mar. 2019	/famartinhidalgo/status/1102184463126200320
1157	1556890669-1262	https://twitter.com/search?l=&q=%22%24TESLA%22%20since%3A2019-03-01%20until%3A2019-03-31&src=typd	@TecnoInfoRD	TecnoInfoRD - MS	Cuando la tecnología nos protege la vida... . Según Business Insider en este video se ve a un conductor durmiendo en el asiento del conductor de un @Tesla en modo Autopilot que controla funciones como... https://www.facebook.com/TecnoInfoRD.MSaldivar/videos/563711280783515/ …				1.55E+12	16:17 - 6 mar. 2019	/TecnoInfoRD/status/1103449621098057734
1158	1556890669-1053	https://twitter.com/search?l=&q=%22%24TESLA%22%20since%3A2019-03-01%20until%3A2019-03-31&src=typd	@javielon95	Javier Tudela	Entonces a las 4 de la madrugada del jueves al viernes es la presentación de @Tesla en España? @slcuervo @MacVoltio #Tesla #ModelYpic.twitter.com/EvpVS4Dz7S				1.55E+12	16:27 - 10 mar. 2019	/javielon95/status/1104886429031809025
1161	1556890669-307	https://twitter.com/search?l=&q=%22%24TESLA%22%20since%3A2019-03-01%20until%3A2019-03-31&src=typd	@Sergio34621599	Sprospero	Guauuuuuu			1	1.55E+12	14:50 - 23 mar. 2019	/Sergio34621599/status/1109573156870807559
1163	1556890669-125	https://twitter.com/search?l=&q=%22%24TESLA%22%20since%3A2019-03-01%20until%3A2019-03-31&src=typd	@Joaquinelgrand3	Contento me tenéis	San Cristóbal. Qué buen barrio. A lo mejor te llevas tu model 3 y un navajazo en el estómago.				1.55E+12	10:34 - 28 mar. 2019	/Joaquinelgrand3/status/1111320743437131776
1164	1556890669-914	https://twitter.com/search?l=&q=%22%24TESLA%22%20since%3A2019-03-01%20until%3A2019-03-31&src=typd	@CarlosDG100D	CarlosDG	Ese exclusivo rojo Signature queda brutal. Es una pena que los primeros Model 3 Performance no hubiese la posibilidad de ese color..			1	1.55E+12	15:00 - 13 mar. 2019	/CarlosDG100D/status/1105951878699995139
1166	1556890669-9	https://twitter.com/search?l=&q=%22%24TESLA%22%20since%3A2019-03-01%20until%3A2019-03-31&src=typd	@dianaleja10_	Diana Alejandra	Elon M. siendo un amor.				1.55E+12	13:21 - 30 mar. 2019	/dianaleja10_/status/1112087530692923393
1170	1556890669-133	https://twitter.com/search?l=&q=%22%24TESLA%22%20since%3A2019-03-01%20until%3A2019-03-31&src=typd	@marcela_cabezas	Marcela Cabezas	cuando sea grande me voy a comprar un @Tesla			1	1.55E+12	8:54 - 28 mar. 2019	/marcela_cabezas/status/1111295580033204224
1172	1556890669-1498	https://twitter.com/search?l=&q=%22%24TESLA%22%20since%3A2019-03-01%20until%3A2019-03-31&src=typd	@LifeOnCars	LifeOnCars	Totalmente de acuerdo, pero la supervivencia de Tesla pasa por ampliar target. De los clientes actuales no se vive. La gente joven no tiene dinero ni quiere comprar, por lo que ha de enfocarse a público más mayor, y este aún necesita concesionario.			2	1.55E+12	2:15 - 2 mar. 2019	/LifeOnCars/status/1101788060142981125
1179	1556890669-1497	https://twitter.com/search?l=&q=%22%24TESLA%22%20since%3A2019-03-01%20until%3A2019-03-31&src=typd	@isuriv	isuriv 🌐 👽	Esto es lo que pasa cuando no les pasan bien la información. No es culpa del que habla sino de la empresa que ha contratado @Tesla que ha dicho una cosa y les pasa otra cosa.			2	1.55E+12	2:40 - 2 mar. 2019	/isuriv/status/1101794524983148544
1180	1556890669-1189	https://twitter.com/search?l=&q=%22%24TESLA%22%20since%3A2019-03-01%20until%3A2019-03-31&src=typd	@sdaoviedo	Sergio Dávila	Aland, no sé que te ha pasado pero me has dejado un poco preocupado. Te repito lo que ya te puse más de una vez en tu canal de Youtube: eres un grandísimo comunicador y ningún otro explica las cosas tan claras y amenas. Desde la familia eléctrica te mando fuerza y ánimo compañero			4	1.55E+12	0:30 - 8 mar. 2019	/sdaoviedo/status/1103935912499531780
1182	1556890669-135	https://twitter.com/search?l=&q=%22%24TESLA%22%20since%3A2019-03-01%20until%3A2019-03-31&src=typd	@YamilCordi	Yamil Cordi	no hay ninguna competencia. @elonmusk aclaro que @Tesla se creo para acelerar el proceso de transicion hacia los EV. en sintesis , cachetazo para las marcas que siguen dandole interes a motores de combustion. Saludos.			1	1.55E+12	8:41 - 28 mar. 2019	/YamilCordi/status/1111292347189473280
1184	1556890669-152	https://twitter.com/search?l=&q=%22%24TESLA%22%20since%3A2019-03-01%20until%3A2019-03-31&src=typd	@santoscollect	Bruno Santos	@teslamiles 648miles/1030kms 2012 Model S P85		1	3	1.55E+12	20:25 - 27 mar. 2019	/santoscollect/status/1111107091987660800
1187	1556890669-160	https://twitter.com/search?l=&q=%22%24TESLA%22%20since%3A2019-03-01%20until%3A2019-03-31&src=typd	@CarlosDG100D	CarlosDG	Yo estaré viajando con el Model S P85D hacía Gijón desde Madrid para asistir al evento @Citech_es Si no estuviera viajando, intentaría pasarme por el Service Center de Getafe... Disfruta del MidBlue			5	1.55E+12	14:55 - 27 mar. 2019	/CarlosDG100D/status/1111023979282792448
1189	1556890669-1405	https://twitter.com/search?l=&q=%22%24TESLA%22%20since%3A2019-03-01%20until%3A2019-03-31&src=typd	@rodriguezbraun	Carlos Rodguez Braun	Rumbo a #ElDespertarLiberal de @MasDeUno con @carlos__alsina en @OndaCero_es - Bonus en @bbva - Número especial de @laeconomica 60 aniversario - Warren electoralista: sigue gastando el dinero de #UstedSeñora - @Tesla quiere vender coches online.		2	7	1.55E+12	22:17 - 3 mar. 2019	/rodriguezbraun/status/1102452971185586176
1190	1556890669-988	https://twitter.com/search?l=&q=%22%24TESLA%22%20since%3A2019-03-01%20until%3A2019-03-31&src=typd	@WorldEnergyTrad	WorldEnergyTrade	Ya se encuentra disponible el Modelo Estándar 3 de #Tesla https://buff.ly/2NWenUJ #Energy #Breaking #News #Today #12Mar @Tesla https://buff.ly/2NWenUJ		1		1.55E+12	0:00 - 12 mar. 2019	/WorldEnergyTrad/status/1105362828045672449
1191	1556890669-1356	https://twitter.com/search?l=&q=%22%24TESLA%22%20since%3A2019-03-01%20until%3A2019-03-31&src=typd	@ElFinanciero_Mx	El Financiero	El nuevo @Tesla Model Y llegará en dos semanas, anuncia @elonmusk. http://bit.ly/2UiIPL5 pic.twitter.com/5yDK2x4jA0		3	5	1.55E+12	16:45 - 4 mar. 2019	/ElFinanciero_Mx/status/1102731702705610752
1192	1556890669-1374	https://twitter.com/search?l=&q=%22%24TESLA%22%20since%3A2019-03-01%20until%3A2019-03-31&src=typd	@RobbReportMx	Robb Report México	#Automobiles: @Tesla anunció un arriesgado pero interesante movimiento que marcará la historia del automovilismo https://robbreport.mx/automobiles/tesla-cerrara-sus-tiendas-fisicas-ahora-podras-comprar-tu-model-3-por-internet/ …			1	1.55E+12	12:30 - 4 mar. 2019	/RobbReportMx/status/1102667640458354688
1196	1556890669-111	https://twitter.com/search?l=&q=%22%24TESLA%22%20since%3A2019-03-01%20until%3A2019-03-31&src=typd	@CamilaSettier	Setti	antes que teletransportarme tengo que aprender a conducir un automóvil. Copate en está también @Tesla ♡				1.55E+12	15:45 - 28 mar. 2019	/CamilaSettier/status/1111398895223898113
1197	1556890669-684	https://twitter.com/search?l=&q=%22%24TESLA%22%20since%3A2019-03-01%20until%3A2019-03-31&src=typd	@WorldEnergyTrad	WorldEnergyTrade	#Tesla presenta en #California el Model Y. Tendrá autonomía de 483 km https://buff.ly/2O858B0 #Energy #Cars #Breaking #News #Today #16Mar @Tesla		1	1	1.55E+12	4:30 - 16 mar. 2019	/WorldEnergyTrad/status/1106880291858235392
1198	1556890669-1347	https://twitter.com/search?l=&q=%22%24TESLA%22%20since%3A2019-03-01%20until%3A2019-03-31&src=typd	@ElFinanciero_Mx	El Financiero	El nuevo @Tesla Model Y llegará en dos semanas, anuncia @elonmusk. http://bit.ly/2UiIPL5 pic.twitter.com/MGbO9nmAmB		4	13	1.55E+12	21:45 - 4 mar. 2019	/ElFinanciero_Mx/status/1102807199833677824
1199	1556890669-796	https://twitter.com/search?l=&q=%22%24TESLA%22%20since%3A2019-03-01%20until%3A2019-03-31&src=typd	@redpillgreen	redpillgreen	Y, Elon, Y???			1	1.55E+12	21:50 - 14 mar. 2019	/redpillgreen/status/1106417469525102592
1200	1556890669-1080	https://twitter.com/search?l=&q=%22%24TESLA%22%20since%3A2019-03-01%20until%3A2019-03-31&src=typd	@CCubicos	Centímetros Cúbicos	Publi, pero a la vuelta las sensaciones del #Profesor Silva sobre el @Tesla #Model3 #CCubicos189		1	6	1.55E+12	1:22 - 10 mar. 2019	/CCubicos/status/1104673822865870850
1202	1556890669-632	https://twitter.com/search?l=&q=%22%24TESLA%22%20since%3A2019-03-01%20until%3A2019-03-31&src=typd	@emilianodlp98	Ædlp 🍍	Va jalo			3	1.55E+12	16:55 - 16 mar. 2019	/emilianodlp98/status/1107067777561423873
1204	1556890669-1632	https://twitter.com/search?l=&q=%22%24TESLA%22%20since%3A2019-03-01%20until%3A2019-03-31&src=typd	@cafrealvolante	Cafre al Volante	Por diseño @JaguarCarsMx iPace				1.55E+12	19:18 - 28 feb. 2019	/cafrealvolante/status/1101320669109706752
1206	1556890669-1451	https://twitter.com/search?l=&q=%22%24TESLA%22%20since%3A2019-03-01%20until%3A2019-03-31&src=typd	@autologiaonline	Autología	¡Por fin! Tesla anuncia la versión de entrada del Model 3 por 35,000 dólares Más información-> http://bit.ly/2UgzKCB @Tesla #Tesla #Model3pic.twitter.com/hXHYNZMhW2		3	8	1.55E+12	16:30 - 2 mar. 2019	/autologiaonline/status/1102003151954108418
1207	1556890669-1163	https://twitter.com/search?l=&q=%22%24TESLA%22%20since%3A2019-03-01%20until%3A2019-03-31&src=typd	@ElonsWorld	Elon's World	Es en la tienda de Masaryk ahí están exhibiendo el Model 3. El test drive lo hice con un amigo que lo pidió por internet.			6	1.55E+12	14:35 - 8 mar. 2019	/ElonsWorld/status/1104148591017373697
1209	1556890669-1264	https://twitter.com/search?l=&q=%22%24TESLA%22%20since%3A2019-03-01%20until%3A2019-03-31&src=typd	@EduOjer95	Edu Ojer	Hola chicos, yo me he apuntado para el dia 7 en Torrefarrera(Lleida) pero no he recibido ningún email, llamada ni nada. Eso quiere decir que no he llegado a tiempo para entrar en la lista de prueba?				1.55E+12	15:19 - 6 mar. 2019	/EduOjer95/status/1103434868933959681
1212	1556890669-1049	https://twitter.com/search?l=&q=%22%24TESLA%22%20since%3A2019-03-01%20until%3A2019-03-31&src=typd	@soloautos	soloautos.mx	El #Tesla #Model 3 ya tiene precios y versiones en México. Más información-> http://bit.ly/2H8TNQv @Tesla #México #Model3pic.twitter.com/DuiqmhxghI		1	1	1.55E+12	18:30 - 10 mar. 2019	/soloautos/status/1104917357648998401
1214	1556890669-1328	https://twitter.com/search?l=&q=%22%24TESLA%22%20since%3A2019-03-01%20until%3A2019-03-31&src=typd	@retodiariomx	RETO diario	#CienciaYTecnología | @elonmusk , reveló que cerrarán la mayoría de sus puntos de venta de @Tesla físicos alrededor del mundo, para concentrar su modelo de negocio en las ventas a través de internet http://retodiario.com/noticia/CIENCIA-Y-TECNOLOG&IacuteA/Tesla-deja-atr&aacutes-las-tiendas-f&iacutesicas-y-vender%C3%A1-sus-veh&iacuteculos-solo-de-manera-online/157174.html …			1	1.55E+12	8:47 - 5 mar. 2019	/retodiariomx/status/1102973965587415046
1216	1556890669-733	https://twitter.com/search?l=&q=%22%24TESLA%22%20since%3A2019-03-01%20until%3A2019-03-31&src=typd	@MotorTerapia	MotorTerapia Mx	Se cumple el sueño S3XY de @elonmusk, 4 modelos de @Tesla ya lanzados oficialmente más un deportivo #TeslaRoadster. De igual manera en que ha cambiado la percepción de los autos en el mundo y se ha creado un nuevo modus vivendi para quienes compran un auto eléctrico. #s3xyrpic.twitter.com/wwtVhYYSd7		2	1	1.55E+12	11:19 - 15 mar. 2019	/MotorTerapia/status/1106620954124476416
1218	1556890669-315	https://twitter.com/search?l=&q=%22%24TESLA%22%20since%3A2019-03-01%20until%3A2019-03-31&src=typd	@joseenpeco	José Enrique 🔌 🇪🇸	Me gusta más en blanco, siempre parece más limpio, el negro después de lavarlo, a los 5 minutos ya se le nota el polvo, pero también mola			3	1.55E+12	9:58 - 23 mar. 2019	/joseenpeco/status/1109499566645280769
1219	1556890669-1201	https://twitter.com/search?l=&q=%22%24TESLA%22%20since%3A2019-03-01%20until%3A2019-03-31&src=typd	@WorldEnergyTrad	WorldEnergyTrade	La duración de una carga típica se reduce 15 minutos con la nueva tecnología de los cargadores de 3ª generación de #Tesla https://buff.ly/2ETvraM #Technology #Breaking #News #Today #7Mar @tesla		5	3	1.55E+12	15:00 - 7 mar. 2019	/WorldEnergyTrad/status/1103792457421070337
1220	1556890669-357	https://twitter.com/search?l=&q=%22%24TESLA%22%20since%3A2019-03-01%20until%3A2019-03-31&src=typd	@Ivan_ha97	Ivan Ha	O sea el Tesla esta en la casa, si señor!!			2	1.55E+12	8:27 - 22 mar. 2019	/Ivan_ha97/status/1109114453809905664
1223	1556890669-1026	https://twitter.com/search?l=&q=%22%24TESLA%22%20since%3A2019-03-01%20until%3A2019-03-31&src=typd	@SoyMotorCoches	SoyMotor - Coches	.@Tesla: menos concesionarios y coches más caros http://bit.ly/2Cp8DOT pic.twitter.com/CqV4ctI116		2	9	1.55E+12	6:31 - 11 mar. 2019	/SoyMotorCoches/status/1105099010686230529
1224	1556890669-743	https://twitter.com/search?l=&q=%22%24TESLA%22%20since%3A2019-03-01%20until%3A2019-03-31&src=typd	@canaltvcmx	CanalTVC	#Motor @Tesla anunció de manera oficial el Model Y, su SUV compacto de siete plazas. Este vehículo llega para completar su alineación S3XY: Model S, Model 3, Model X y Model Y. @elonmusk @EduVasat @AutosDesignpic.twitter.com/H150COIBIb		1	1	1.55E+12	8:41 - 15 mar. 2019	/canaltvcmx/status/1106581233285373952
1226	1556890669-845	https://twitter.com/search?l=&q=%22%24TESLA%22%20since%3A2019-03-01%20until%3A2019-03-31&src=typd	@oriolvent	oriol ventura	Gracias a vosotros por confiar en @Enerkia		1	4	1.55E+12	15:49 - 14 mar. 2019	/oriolvent/status/1106326474368434178
1227	1556890669-1631	https://twitter.com/search?l=&q=%22%24TESLA%22%20since%3A2019-03-01%20until%3A2019-03-31&src=typd	@_satchse2	Antonio	Mejor el i4 de @BMWMex				1.55E+12	19:21 - 28 feb. 2019	/_satchse2/status/1101321500164947969
1229	1556890669-732	https://twitter.com/search?l=&q=%22%24TESLA%22%20since%3A2019-03-01%20until%3A2019-03-31&src=typd	@P_ppes	arbe1e 💚	tiene la inmunidad del puerperio. puede decir lo que quiera.			1	1.55E+12	11:22 - 15 mar. 2019	/P_ppes/status/1106621742418665472
1230	1556890669-1308	https://twitter.com/search?l=&q=%22%24TESLA%22%20since%3A2019-03-01%20until%3A2019-03-31&src=typd	@whitfletcher	Still trying to get to the cool table.	Sorry, sarcasm often escapes me.			1	1.55E+12	18:43 - 5 mar. 2019	/whitfletcher/status/1103124022580076544
1231	1556890669-524	https://twitter.com/search?l=&q=%22%24TESLA%22%20since%3A2019-03-01%20until%3A2019-03-31&src=typd	@DabizdelRio	David	Y 13 dias que has perdido de garantía. Asi como la depreciación del vehiculo en esos 13 días. A la entrega del vehículo que te firmen un documento con la fecha de entrega asi en caso de tener que usar la garantía en los últimos dias de esta tendrás de donde tirar			2	1.55E+12	6:58 - 19 mar. 2019	/DabizdelRio/status/1108004720524906497
1233	1556890669-1691	https://twitter.com/search?l=&q=%22%24TESLA%22%20since%3A2019-03-01%20until%3A2019-03-31&src=typd	@zshahan3	Zachary Shahan	He's a monster. Shouldn't be allowed out of the zoo. Raise your hands if you're the SEC and agree.		1	6	1.55E+12	16:00 - 28 feb. 2019	/zshahan3/status/1101271024119828483
1234	1556890669-842	https://twitter.com/search?l=&q=%22%24TESLA%22%20since%3A2019-03-01%20until%3A2019-03-31&src=typd	@Rin18mx	#Rin18	#Rin18NEWS: Ya en México: Model 3 El #Tesla más esperado de todos los tiempos ha llegado a #México. https://rin18.com/ya-en-mexico-model-3/ … #Rin18 @Tesla #BeAlpha #SonyalphaPartners #SonySD #KarcherMX #teamSonax #soyDJIMexico #somosBosch #VboxMxpic.twitter.com/FSp26MOjDL				1.55E+12	16:06 - 14 mar. 2019	/Rin18mx/status/1106330710229635073
1235	1556890669-42	https://twitter.com/search?l=&q=%22%24TESLA%22%20since%3A2019-03-01%20until%3A2019-03-31&src=typd	@peralluis	pedro luis jimenez	quiero un furgoneta Tesla camperizada como la volkswagen con autopilot sin tener que estar al volante, para dormir o jugar a cartas si voy acompañado, que se vaya a buscar parking solita y vuelva mientras hago visita turística. Tesla Kit, como el coche fantástico.			1	1.55E+12	4:35 - 30 mar. 2019	/peralluis/status/1111955135960399872
1236	1556890669-184	https://twitter.com/search?l=&q=%22%24TESLA%22%20since%3A2019-03-01%20until%3A2019-03-31&src=typd	@Soyo88_	Soyo	Rayo Mac Domo			2	1.55E+12	6:35 - 27 mar. 2019	/Soyo88_/status/1110898251694309378
1237	1556890669-1181	https://twitter.com/search?l=&q=%22%24TESLA%22%20since%3A2019-03-01%20until%3A2019-03-31&src=typd	@Autocosmos	Autocosmos México	Tesla Model 3 2019 llega a México, el esperado eléctrico ya está aquí https://mx.atcs.ms/2Tnd8DY #Autocosmos @Tesla pic.twitter.com/Rb5oGrgBdh		6	20	1.55E+12	9:07 - 8 mar. 2019	/Autocosmos/status/1104066028013871111
1240	1556890669-1393	https://twitter.com/search?l=&q=%22%24TESLA%22%20since%3A2019-03-01%20until%3A2019-03-31&src=typd	@WorldEnergyTrad	WorldEnergyTrade	#Tesla revelará su nuevo coche eléctrico este próximo 14 de marzo https://buff.ly/2GZNBdv #Cars #Breaking #News #Today #World #America #4Mar @Tesla		5	5	1.55E+12	3:58 - 4 mar. 2019	/WorldEnergyTrad/status/1102538802000785408
1242	1556890669-823	https://twitter.com/search?l=&q=%22%24TESLA%22%20since%3A2019-03-01%20until%3A2019-03-31&src=typd	@UrrutiaAlejo	Alex Urrutia	Model Y unveiling #tesla @Tesla #ElectricVehicles #car #ford @Fordpic.twitter.com/JS0xMPKPZX				1.55E+12	20:41 - 14 mar. 2019	/UrrutiaAlejo/status/1106400018251034624
1244	1556890669-328	https://twitter.com/search?l=&q=%22%24TESLA%22%20since%3A2019-03-01%20until%3A2019-03-31&src=typd	@Isilopez_101	Isi lopez 🔋 🔌 🇪🇸	Imagínate yo el cague desde Holanda hasta aquí a terceros			6	1.55E+12	2:42 - 23 mar. 2019	/Isilopez_101/status/1109389870835879936
1245	1556890669-697	https://twitter.com/search?l=&q=%22%24TESLA%22%20since%3A2019-03-01%20until%3A2019-03-31&src=typd	@apsalonso	Alex Perez Salas	@Tesla muy bueno!! pic.twitter.com/maXOGqNMfh				1.55E+12	22:47 - 15 mar. 2019	/apsalonso/status/1106794095995953152
1248	1556890669-497	https://twitter.com/search?l=&q=%22%24TESLA%22%20since%3A2019-03-01%20until%3A2019-03-31&src=typd	@TeslaParaTodos	Tesla Para Todos	Lo tengo que traducir a español, ya que lo tengo impreso en ingles y hay cosas de la versión americana que no aplican aqui. Antes del Jueves lo tienes.			3	1.55E+12	13:45 - 19 mar. 2019	/TeslaParaTodos/status/1108107355890348032
1250	1556890669-476	https://twitter.com/search?l=&q=%22%24TESLA%22%20since%3A2019-03-01%20until%3A2019-03-31&src=typd	@mcuevasr	Miguel	quiero un auto compartido @Tesla / cc @elonmusk #chile #electrico #sun & #sol				1.55E+12	3:16 - 20 mar. 2019	/mcuevasr/status/1108311320628203520
1251	1556890669-711	https://twitter.com/search?l=&q=%22%24TESLA%22%20since%3A2019-03-01%20until%3A2019-03-31&src=typd	@breizh_72	🐆 David of Breizh 🐢	Si, que lindo !				1.55E+12	18:56 - 15 mar. 2019	/breizh_72/status/1106736004256419840
1252	1556890669-1500	https://twitter.com/search?l=&q=%22%24TESLA%22%20since%3A2019-03-01%20until%3A2019-03-31&src=typd	@Emilatab	Emlata 🇪🇸 🇪🇺	Creo q concesiones con comerciales tiene q haber. Hay gente q sabe 0 de coches y necesitan q le asesoren. El problema viene cuando ese Sr. sale del concesionario con el coche q le interesaba al comercial y no al Sr. q iba a la concesión con unas necesidades concretas.			1	1.55E+12	2:05 - 2 mar. 2019	/Emilatab/status/1101785615258058754
1255	1556890669-504	https://twitter.com/search?l=&q=%22%24TESLA%22%20since%3A2019-03-01%20until%3A2019-03-31&src=typd	@maselectricos	Somos Electricos	En el programa de curiosidades de esta semana, te hablamos de las promesas de @Tesla sobre su #Autopilot ¿Pensáis que en 2019 habrá un importante avance?http://ow.ly/YXmn50nuGEU		2	2	1.55E+12	11:30 - 19 mar. 2019	/maselectricos/status/1108073276750872576
1256	1556890669-249	https://twitter.com/search?l=&q=%22%24TESLA%22%20since%3A2019-03-01%20until%3A2019-03-31&src=typd	@CarlosDG100D	CarlosDG	En España la mayoría están con Catalana Occidente			4	1.55E+12	8:32 - 25 mar. 2019	/CarlosDG100D/status/1110202815840956421
1257	1556890669-1685	https://twitter.com/search?l=&q=%22%24TESLA%22%20since%3A2019-03-01%20until%3A2019-03-31&src=typd	@jguenter13	j guenter	I am very excited about the energy going into #ElectricVehicles by so many companies right now. This announcement has been in the making for some time - and is great to see. Innovation will help us solve #ClimateChange. Thank you @Tesla https://twitter.com/Tesla/status/1101246410446430209 …			1	1.55E+12	16:01 - 28 feb. 2019	/jguenter13/status/1101271259487326209
1258	1556890669-1095	https://twitter.com/search?l=&q=%22%24TESLA%22%20since%3A2019-03-01%20until%3A2019-03-31&src=typd	@GustavoIbarra98	Gustavo Ibarra	Hablando de pensar en todo vea...			1	1.55E+12	16:48 - 9 mar. 2019	/GustavoIbarra98/status/1104544495322841088
1259	1556890669-146	https://twitter.com/search?l=&q=%22%24TESLA%22%20since%3A2019-03-01%20until%3A2019-03-31&src=typd	@maldoneti2000	Alberto Maldonado	Vas a flipar, yo no me puedo bajar del coche casi ni para dormir			1	1.55E+12	0:42 - 28 mar. 2019	/maldoneti2000/status/1111171810324893696
1261	1556890669-1069	https://twitter.com/search?l=&q=%22%24TESLA%22%20since%3A2019-03-01%20until%3A2019-03-31&src=typd	@WorldEnergyTrad	WorldEnergyTrade	La duración de una carga típica se reduce 15 minutos con la nueva tecnología de los cargadores de 3ª generación de #Tesla https://buff.ly/2ETvraM #Technology #Breaking #News #Today #10Mar @tesla		5	2	1.55E+12	7:00 - 10 mar. 2019	/WorldEnergyTrad/status/1104743753120731137
1262	1556890669-763	https://twitter.com/search?l=&q=%22%24TESLA%22%20since%3A2019-03-01%20until%3A2019-03-31&src=typd	@XaviGasso	Xavi Gassó	Con el Model Y, @tesla y @elonmusk culminan la visión que les ha llevado a producir 4 vehículos que muchas y muchos querríamos tener en el garaje. El Y es - sin duda - fascinante, como los demás. Y mi preferido. Fan de la estrategia ‘S3XY’ de Tesla https://twitter.com/i/moments/1106416937515565056 …		1	1	1.55E+12	3:37 - 15 mar. 2019	/XaviGasso/status/1106504663023665154
1264	1556890669-162	https://twitter.com/search?l=&q=%22%24TESLA%22%20since%3A2019-03-01%20until%3A2019-03-31&src=typd	@WorldEnergyTrad	WorldEnergyTrade	#Tesla dice que posee el mayor sistema de almacenamiento de energía de #Asia https://buff.ly/2JIrWsh #Energy #Storage #Breaking #News #Today #27Mar @Tesla		2	2	1.55E+12	13:40 - 27 mar. 2019	/WorldEnergyTrad/status/1111004977626038272
1266	1556890669-603	https://twitter.com/search?l=&q=%22%24TESLA%22%20since%3A2019-03-01%20until%3A2019-03-31&src=typd	@motorpuntoes	motor.es	Nueva propuesta de diseño para el Tesla Model S de nueva generación http://bit.ly/2W6HOWV @Tesla @ClubTeslaES #Tesla #tesla #EV #electrico #teslamodels #ModelS #models #TeslaModelSpic.twitter.com/I85xz4FytW		3	4	1.55E+12	8:05 - 17 mar. 2019	/motorpuntoes/status/1107296819611090945
1269	1556890669-1190	https://twitter.com/search?l=&q=%22%24TESLA%22%20since%3A2019-03-01%20until%3A2019-03-31&src=typd	@anouarhamman	fight4renewables	No te fijas en los haters! Seguimos defendiendo el #EV sin ellos! Gracias por lo que haces! Hay que decir las cosas tal como estén! Me alegro de haber gente como tú a mi lado defendiendo @Tesla y protección de medio ambiente! Hala #EV!			1	1.55E+12	0:21 - 8 mar. 2019	/anouarhamman/status/1103933817809596416
1270	1556890669-1400	https://twitter.com/search?l=&q=%22%24TESLA%22%20since%3A2019-03-01%20until%3A2019-03-31&src=typd	@SoyMotorCoches	SoyMotor - Coches	.@elonmusk confirma el 14 de marzo para la presentación del nuevo @Tesla Model Y. https://bit.ly/2Jqbt8o pic.twitter.com/0ZVJjjP0Y2		2	12	1.55E+12	1:02 - 4 mar. 2019	/SoyMotorCoches/status/1102494419859718145
1271	1556890669-748	https://twitter.com/search?l=&q=%22%24TESLA%22%20since%3A2019-03-01%20until%3A2019-03-31&src=typd	@AutoNewsMexico	Automotive News México	Model Y de @Tesla se une al campo de batalla de EVs: https://goo.gl/KgPXEq pic.twitter.com/fL8pHKplRH			2	1.55E+12	7:41 - 15 mar. 2019	/AutoNewsMexico/status/1106566071329402881
1277	1556890669-234	https://twitter.com/search?l=&q=%22%24TESLA%22%20since%3A2019-03-01%20until%3A2019-03-31&src=typd	@theborg22	J.David Garcia	#arusitis140 @ArusityslaSexta el fallo de diseño del @tesla Model 3 fue solucionado hace meses. Tomar la prueba. https://youtu.be/4B3-jJK9f0U			3	1.55E+12	2:17 - 26 mar. 2019	/theborg22/status/1110470910946013184
1280	1556890669-1227	https://twitter.com/search?l=&q=%22%24TESLA%22%20since%3A2019-03-01%20until%3A2019-03-31&src=typd	@MiFuturoVerde	Futuro Verde	Tesla saca al mercado su modelo más barato #NosEncanta @Tesla https://futuroverde.org/?p=14637				1.55E+12	9:34 - 7 mar. 2019	/MiFuturoVerde/status/1103710412523143170
1284	1556890669-1554	https://twitter.com/search?l=&q=%22%24TESLA%22%20since%3A2019-03-01%20until%3A2019-03-31&src=typd	@Zoechispazo	Jose R.Zoe 🔋 ⚡️	Jajajajapero con pedazo de coche			2	1.55E+12	10:37 - 1 mar. 2019	/Zoechispazo/status/1101551969037176832
1287	1556890669-1538	https://twitter.com/search?l=&q=%22%24TESLA%22%20since%3A2019-03-01%20until%3A2019-03-31&src=typd	@Ojimenezro002	Omar Jimenez	Gracias!!. Estoy deseando ver el tuyo casi tanto como tú			2	1.55E+12	12:26 - 1 mar. 2019	/Ojimenezro002/status/1101579555175911424
1289	1556890669-372	https://twitter.com/search?l=&q=%22%24TESLA%22%20since%3A2019-03-01%20until%3A2019-03-31&src=typd	@EnriqueViguera	Enrique Viguera	Un empresario enamorado de Málaga y que da ejemplo de las cosas que se pueden hacer en esta bella tierra!			2	1.55E+12	1:59 - 22 mar. 2019	/EnriqueViguera/status/1109016779018420224
1291	1556890669-257	https://twitter.com/search?l=&q=%22%24TESLA%22%20since%3A2019-03-01%20until%3A2019-03-31&src=typd	@km11motor	Km11 Motor	Probamos el @Tesla Model S 100D durante más de 1.600 kms en un viaje por la #CostaBrava. Un eléctrico con 500 kms de autonomía y tecnología a raudales #Tesla #ModelS #Cocheselectricoshttp://www.km11.es/prueba-tesla-model-s-100d-opinion/ …		1	3	1.55E+12	4:49 - 25 mar. 2019	/km11motor/status/1110146804924993537
1292	1556890669-138	https://twitter.com/search?l=&q=%22%24TESLA%22%20since%3A2019-03-01%20until%3A2019-03-31&src=typd	@javitovather	Javito 🔋 🔋	Queremos verlo todo todo !!			3	1.55E+12	2:41 - 28 mar. 2019	/javitovather/status/1111201619167903744
1293	1556890669-284	https://twitter.com/search?l=&q=%22%24TESLA%22%20since%3A2019-03-01%20until%3A2019-03-31&src=typd	@SpanishTutorLA	LA SPANISH	Museo Petersen=( el) Museo https://laspanish.com SPANISH TUTOR #Shazam #ShenYun @Tesla #X #class #classpass #LanguageLearn #Training #stone #virtual #cheaptickets #ring #Abroad #Coaching #Training #Events #Fashion @LALIVE @Delta @netflix @ABC7 #Cat @Ariana #bird #WordOfTheDaypic.twitter.com/ZT9P92yNRY				1.55E+12	9:42 - 24 mar. 2019	/SpanishTutorLA/status/1109857973478670338
1295	1556890669-288	https://twitter.com/search?l=&q=%22%24TESLA%22%20since%3A2019-03-01%20until%3A2019-03-31&src=typd	@Alandbru	𝓐𝓵𝓪𝓷𝓭	Desconozco si aquí solo habían 3 antes... no venía desde Diciembre			2	1.55E+12	5:54 - 24 mar. 2019	/Alandbru/status/1109800712047874049
1298	1556890669-761	https://twitter.com/search?l=&q=%22%24TESLA%22%20since%3A2019-03-01%20until%3A2019-03-31&src=typd	@Loading_cars	Loading Cars	Ya está aquí el @Tesla Model Y, el segundo SUV de la marca. Se espera que la producción comience a principios de 2021 con un precio que parte desde los 56.000€ para la versión "Long Range" y tracción trasera. Llegarán versiones más económicas como ocurre con el Model 3. pic.twitter.com/oGNSdUL7Oc		2	3	1.55E+12	4:17 - 15 mar. 2019	/Loading_cars/status/1106514852208611330
1299	1556890669-1351	https://twitter.com/search?l=&q=%22%24TESLA%22%20since%3A2019-03-01%20until%3A2019-03-31&src=typd	@DAVIDTUDIOS	🇪🇸 DAVID ALBARRÁN 🇪🇸	La Camioneta Pickup de @Tesla será presentada a finales de este año 2019. Tal y como dijo en su momento @elonmusk tendrá un diseño futurista "CIBERPUNK BLADE RUNNER".https://electrek.co/2019/03/04/tesla-pickup-truck-2019-design-elon-musk/ …			1	1.55E+12	18:04 - 4 mar. 2019	/DAVIDTUDIOS/status/1102751718905921536
1300	1556890669-39	https://twitter.com/search?l=&q=%22%24TESLA%22%20since%3A2019-03-01%20until%3A2019-03-31&src=typd	@JcJosue3773	Josué Cortez	Aunque aún no tengo un Tesla, me gustaría una función de asistente de voz estilo Siri o Cortana, ya sé que responden a comandos de voz pero podría ser más avanzado responder al nombre con el que fué configurado con voz audible y (por ejemplo) avisar que ya está listo para partir			3	1.55E+12	6:28 - 30 mar. 2019	/JcJosue3773/status/1111983646246866945
1301	1556890669-1372	https://twitter.com/search?l=&q=%22%24TESLA%22%20since%3A2019-03-01%20until%3A2019-03-31&src=typd	@EfectoNaim	Efecto Naím	280 caracteres bastan para sacudir los mercados financieros. Cuando @elonmusk desmintió en Twitter que Samsung fabricaría las baterías del último modelo de sus autos eléctricos @Tesla, el valor de Samsung en la bolsa cayó notablemente. pic.twitter.com/hg8VhgjjZ5		10	11	1.55E+12	13:01 - 4 mar. 2019	/EfectoNaim/status/1102675433177432066
1303	1556890669-634	https://twitter.com/search?l=&q=%22%24TESLA%22%20since%3A2019-03-01%20until%3A2019-03-31&src=typd	@HonsteinMX	Moisés Honstein	Un melón por ese auto, y menos de 500 kilómetros de rendimiento, pues francamente el ahorro en combustible aún sigue siendo más asequible un auto a gasolina, espero estos precios bajen para que más puedan tener acceso a ellos. Pero la verdad si está de lujo bien hecho.				1.55E+12	15:54 - 16 mar. 2019	/HonsteinMX/status/1107052554892931072
1304	1556890669-882	https://twitter.com/search?l=&q=%22%24TESLA%22%20since%3A2019-03-01%20until%3A2019-03-31&src=typd	@NellCach	Carolina ⚜	Estoy sad porque quiero un @Tesla y no puedo tenerlo			1	1.55E+12	11:21 - 14 mar. 2019	/NellCach/status/1106258972154216448
1305	1556890669-1565	https://twitter.com/search?l=&q=%22%24TESLA%22%20since%3A2019-03-01%20until%3A2019-03-31&src=typd	@abonillag	Antonio Bonilla	¿Cómo va a hacer frente al pago en cash de $920 millones en bonos con la acción por debajo de 358$? Ni con los anuncios de anoche ha conseguido remontar la cotización. Pintan bastos.			1	1.55E+12	7:12 - 1 mar. 2019	/abonillag/status/1101500574942543875
1306	1556890669-500	https://twitter.com/search?l=&q=%22%24TESLA%22%20since%3A2019-03-01%20until%3A2019-03-31&src=typd	@Autocosmos	Autocosmos México	Conoce al @Tesla Model Y, una camioneta eléctrica que ya podrás reservar en México. Aquí te contamos TODOS los detalles de esta SUV. https://mx.atcs.ms/2FciRSZ pic.twitter.com/kJrj0VoJ7C		4	14	1.55E+12	13:00 - 19 mar. 2019	/Autocosmos/status/1108095864910868481
1307	1556890669-1480	https://twitter.com/search?l=&q=%22%24TESLA%22%20since%3A2019-03-01%20until%3A2019-03-31&src=typd	@SanPollomx	Fernando Sánchez 🐤	Arrancamos #Nibble20 por la señal de @RM917FM @guio_oz y la reflexión sobre la educación de hoy para empleos del futuro @isopixel nos platica sobre México y el Internet inclusivo El @Tesla "económico" Los problemas de @YouTube #Kidspic.twitter.com/0KO92ey7IO		2	3	1.55E+12	10:00 - 2 mar. 2019	/SanPollomx/status/1101905008868581377
1308	1556890669-709	https://twitter.com/search?l=&q=%22%24TESLA%22%20since%3A2019-03-01%20until%3A2019-03-31&src=typd	@ceesarsu	Cesar™ © ®	La edad no viene sola			1	1.55E+12	19:42 - 15 mar. 2019	/ceesarsu/status/1106747570406244352
1309	1556890669-1091	https://twitter.com/search?l=&q=%22%24TESLA%22%20since%3A2019-03-01%20until%3A2019-03-31&src=typd	@juliaprimu	Julia Florencia	Jajaja wey @analiaav123 me mamo			1	1.55E+12	17:18 - 9 mar. 2019	/juliaprimu/status/1104552049985839104
1311	1556890669-490	https://twitter.com/search?l=&q=%22%24TESLA%22%20since%3A2019-03-01%20until%3A2019-03-31&src=typd	@RealEstTampa	MattySOP	Vegas			1	1.55E+12	17:58 - 19 mar. 2019	/RealEstTampa/status/1108171040742694915
1312	1556890669-124	https://twitter.com/search?l=&q=%22%24TESLA%22%20since%3A2019-03-01%20until%3A2019-03-31&src=typd	@PabloPuntoKm	Pablo HT	Incorrecto. Las ventas en toda Europa de sus rivales alemanes no son esas. ¿Se refieren a algún país en concreto?			2	1.55E+12	10:42 - 28 mar. 2019	/PabloPuntoKm/status/1111322790441955329
1314	1556890669-783	https://twitter.com/search?l=&q=%22%24TESLA%22%20since%3A2019-03-01%20until%3A2019-03-31&src=typd	@Galuctico	Justo Hernández	Otro coche que no voy a poder comprar . @tesla Model Y. pic.twitter.com/WnjyERPl6p		2	11	1.55E+12	23:59 - 14 mar. 2019	/Galuctico/status/1106449773333282816
1315	1556890669-593	https://twitter.com/search?l=&q=%22%24TESLA%22%20since%3A2019-03-01%20until%3A2019-03-31&src=typd	@motorpuntoes	motor.es	Tesla Model Y: todos los vídeos del nuevo crossover eléctrico http://bit.ly/2W4pVYO @Tesla @ClubTeslaES #Tesla #tesla #EV #electrico #teslamodely #ModelY #modely #TeslaModelYpic.twitter.com/JxoimDcCsi			1	1.55E+12	12:05 - 17 mar. 2019	/motorpuntoes/status/1107357330004475905
1316	1556890669-862	https://twitter.com/search?l=&q=%22%24TESLA%22%20since%3A2019-03-01%20until%3A2019-03-31&src=typd	@ViaTecnologica	Vía Tecnológica	#ModelY, el quinto vehículo de @Tesla, hará su debut esta noche a las 11 p.m. (hora local). Pueden darle seguimiento a través del liveastreaming que será habilitado en la página de la compañía http://ow.ly/oDBk30o31YX #ViaTecpic.twitter.com/OWdFCo4dE2				1.55E+12	13:05 - 14 mar. 2019	/ViaTecnologica/status/1106285137191411713
1317	1556890669-849	https://twitter.com/search?l=&q=%22%24TESLA%22%20since%3A2019-03-01%20until%3A2019-03-31&src=typd	@disbelch	David Belch	Tesla Campervan!!			2	1.55E+12	14:27 - 14 mar. 2019	/disbelch/status/1106305942960947202
1319	1556890669-1624	https://twitter.com/search?l=&q=%22%24TESLA%22%20since%3A2019-03-01%20until%3A2019-03-31&src=typd	@jimmyveyron	Jaime Velasco	Yo preferiría el POLESTAR 2 @PolestarCars				1.55E+12	20:24 - 28 feb. 2019	/jimmyveyron/status/1101337389698564096
1321	1556890669-1307	https://twitter.com/search?l=&q=%22%24TESLA%22%20since%3A2019-03-01%20until%3A2019-03-31&src=typd	@elheraldo_mx	El Heraldo de México	.@Tesla venderá sus autos sólo de manera #online para reducir sus precios.http://bit.ly/2EvEk9p pic.twitter.com/MhTDmMXlaY		4	7	1.55E+12	18:56 - 5 mar. 2019	/elheraldo_mx/status/1103127166982807552
1322	1556890669-1168	https://twitter.com/search?l=&q=%22%24TESLA%22%20since%3A2019-03-01%20until%3A2019-03-31&src=typd	@PedroCoSilva	Pedro Coelho Silva	He leído rumores de que tendría 50kwh, pero ni idea si es así. De todos modos por cuestiones de coste intuyo que no es lo mismo de LR, con lo cual tiene sentido			1	1.55E+12	13:45 - 8 mar. 2019	/PedroCoSilva/status/1104136175357489153
1324	1556890669-238	https://twitter.com/search?l=&q=%22%24TESLA%22%20since%3A2019-03-01%20until%3A2019-03-31&src=typd	@LUISVK84	Luis vk	No te dolía la oreja despues + de 2h al teléfono			1	1.55E+12	15:16 - 25 mar. 2019	/LUISVK84/status/1110304462235668485
1326	1556890669-349	https://twitter.com/search?l=&q=%22%24TESLA%22%20since%3A2019-03-01%20until%3A2019-03-31&src=typd	@rnchriseng	Christopher Engstran	Safari?! Wtf			3	1.55E+12	11:07 - 22 mar. 2019	/rnchriseng/status/1109154699700305920
1332	1556890669-1058	https://twitter.com/search?l=&q=%22%24TESLA%22%20since%3A2019-03-01%20until%3A2019-03-31&src=typd	@WorldEnergyTrad	WorldEnergyTrade	¿Te gustan las #noticias de energía? Si es así, no te puedes perder nuestro resumen de #News destacas de #Energy Lo compartimos a continuación. Si te gusta dale unos Like, RT y comparte!! Disfruta el #Video junto a @WorldEnergyTrad @BP_America @Tesla @Samsung #10Marpic.twitter.com/oCFbT4HGXO			1	1.55E+12	14:00 - 10 mar. 2019	/WorldEnergyTrad/status/1104849407982399490
1334	1556890669-423	https://twitter.com/search?l=&q=%22%24TESLA%22%20since%3A2019-03-01%20until%3A2019-03-31&src=typd	@KoldoMac	Koldo Duarte 	Si algún día vienes por #Bilbao, te recomiendo que también nos visites! En @tecnalia andamos con cosas que te son familiares https://www.tecnalia.com/es/servicios-tecnologicos/laboratorios/laboratorio-de-smart-data-a-protocols/laboratorio-de-smart-data-a-protocols.htm …			1	1.55E+12	0:22 - 21 mar. 2019	/KoldoMac/status/1108629955674628097
1338	1556890669-398	https://twitter.com/search?l=&q=%22%24TESLA%22%20since%3A2019-03-01%20until%3A2019-03-31&src=typd	@pcabezasl	Patricio Cabezas L.	Insólito, ya empezó el lobby de los transportistas de #Valparaíso para no sumarse a la modernización propuesta por @MTTChile Uno de sus argumentos: "los cerros no son aptos para #buseselectricos" pues se necesita "potencia". Que alguien les explique lo que es @Tesla #nomaslobby			3	1.55E+12	13:08 - 21 mar. 2019	/pcabezasl/status/1108822746899861504
1339	1556890669-976	https://twitter.com/search?l=&q=%22%24TESLA%22%20since%3A2019-03-01%20until%3A2019-03-31&src=typd	@GachRCD	David Garcia Lista	Primer paso. Ahora a esperar el turno de @Tesla pic.twitter.com/mSQcfTCPt8			2	1.55E+12	8:55 - 12 mar. 2019	/GachRCD/status/1105497554773569537
1340	1556890669-1247	https://twitter.com/search?l=&q=%22%24TESLA%22%20since%3A2019-03-01%20until%3A2019-03-31&src=typd	@juuleesss_	Juli	Esto va a cambiar el mundo man				1.55E+12	23:39 - 6 mar. 2019	/juuleesss_/status/1103560800306905088
1341	1556890669-171	https://twitter.com/search?l=&q=%22%24TESLA%22%20since%3A2019-03-01%20until%3A2019-03-31&src=typd	@jguiller68	J. Guillermo	Me coge un poco lejos, Elche, disfrutar lo			2	1.55E+12	11:16 - 27 mar. 2019	/jguiller68/status/1110968922063302656
1342	1556890669-764	https://twitter.com/search?l=&q=%22%24TESLA%22%20since%3A2019-03-01%20until%3A2019-03-31&src=typd	@ESICMalaga	ESIC Málaga	¡24 horas para #GeneracionESIC! https://buff.ly/2RrLu7W Últimas plazas, inscríbete ya. Contaremos con: @adidas_ES @GoikoGrill @Tesla @HarperandNeyer ¡Y mucho más! Si te gusta el Marketing y estás aún pensando qué hacer en tu futuro, ¡ven! ¡Una experiencia única!pic.twitter.com/N8O9jwmExd		2	1	1.55E+12	3:25 - 15 mar. 2019	/ESICMalaga/status/1106501546634821632
1345	1556890669-1291	https://twitter.com/search?l=&q=%22%24TESLA%22%20since%3A2019-03-01%20until%3A2019-03-31&src=typd	@praxagora21	Pilar Blázquez	Ojo! a esto de @Tesla. Dice adiós a los concesionarios, te deja probar el coche durante 7 días... No sé igual es el comienzo de una revolución. https://twitter.com/Forbes/status/1103294164345737217 …		1		1.55E+12	6:02 - 6 mar. 2019	/praxagora21/status/1103294839561560065
1348	1556890669-1292	https://twitter.com/search?l=&q=%22%24TESLA%22%20since%3A2019-03-01%20until%3A2019-03-31&src=typd	@CCubicos	Centímetros Cúbicos	¡Volvemos del Salón del Automóvil de Ginebra con todas las novedades, deportivos y concepts que hemos visto! Este domingo #CCubicos188 promete Además, repasamos la historia de los salones, probamos el @Tesla Model 3 y entrevistamos a @RocaRey en un @audispain R8! A las 10:00!!pic.twitter.com/cOBItQA8Xa		12	25	1.55E+12	4:49 - 6 mar. 2019	/CCubicos/status/1103276295025246208
1351	1556890669-1072	https://twitter.com/search?l=&q=%22%24TESLA%22%20since%3A2019-03-01%20until%3A2019-03-31&src=typd	@jean_steffe	Jean	Buen viaje compañero!			3	1.55E+12	4:38 - 10 mar. 2019	/jean_steffe/status/1104708022205591553
1353	1556890669-1174	https://twitter.com/search?l=&q=%22%24TESLA%22%20since%3A2019-03-01%20until%3A2019-03-31&src=typd	@MRKONS	Alekos Konstantonis	Desde 835 mil pesos			2	1.55E+12	11:08 - 8 mar. 2019	/MRKONS/status/1104096621850058752
1355	1556890669-1325	https://twitter.com/search?l=&q=%22%24TESLA%22%20since%3A2019-03-01%20until%3A2019-03-31&src=typd	@MiguelOyervides	Miguel Oyervides	Necesito un @Tesla en mi vida https://twitter.com/SethWageWar/status/1102712751313498112 …		2	1	1.55E+12	10:38 - 5 mar. 2019	/MiguelOyervides/status/1103001950155653120
1357	1556890669-747	https://twitter.com/search?l=&q=%22%24TESLA%22%20since%3A2019-03-01%20until%3A2019-03-31&src=typd	@vendetuautomx	VendeTuAuto.com	El #Model3 de @Tesla ya está en #México y, con un rango de entre 530 y 544 kilómetros, es una de las opciones eléctricas más atractivas del mercado. ¿Te gusta? pic.twitter.com/Mz1CN7bkJR			5	1.55E+12	8:11 - 15 mar. 2019	/vendetuautomx/status/1106573659034906624
1359	1556890669-229	https://twitter.com/search?l=&q=%22%24TESLA%22%20since%3A2019-03-01%20until%3A2019-03-31&src=typd	@mrosastw	Mario Rosas	Felicidades!!! a disfrutarlo			3	1.55E+12	3:21 - 26 mar. 2019	/mrosastw/status/1110486822843502594
1361	1556890669-1345	https://twitter.com/search?l=&q=%22%24TESLA%22%20since%3A2019-03-01%20until%3A2019-03-31&src=typd	@mrchargeful	Mr. Chargeful 🌿 🦄	Felicidades por el artículo súper cuqui.pic.twitter.com/0iDMsJfuoX			2	1.55E+12	2:25 - 5 mar. 2019	/mrchargeful/status/1102877718016937985
1363	1556890669-717	https://twitter.com/search?l=&q=%22%24TESLA%22%20since%3A2019-03-01%20until%3A2019-03-31&src=typd	@WorldEnergyTrad	WorldEnergyTrade	#Tesla presenta en #California el Model Y. A partir de otoño de 2020 se realizarán las entregas https://buff.ly/2O858B0 #Energy #Cars #Noticias #News #Today #15Mar @Tesla		2	1	1.55E+12	15:30 - 15 mar. 2019	/WorldEnergyTrad/status/1106684012574244874
1364	1556890669-190	https://twitter.com/search?l=&q=%22%24TESLA%22%20since%3A2019-03-01%20until%3A2019-03-31&src=typd	@agu69	 Agustín ⚡️ 🔋	En el club tienes 3 agentes de Catalana Occidente.			4	1.55E+12	1:39 - 27 mar. 2019	/agu69/status/1110823590335791104
1365	1556890669-92	https://twitter.com/search?l=&q=%22%24TESLA%22%20since%3A2019-03-01%20until%3A2019-03-31&src=typd	@WorldEnergyTrad	WorldEnergyTrade	#Tesla siente una oportunidad en cierres de fabricas de coche en Corea del Sur de General Motors https://buff.ly/2FIIMTY #Breaking #News #Today #29Mar @tesla @GM		2		1.55E+12	6:16 - 29 mar. 2019	/WorldEnergyTrad/status/1111618011302150144
1366	1556890669-472	https://twitter.com/search?l=&q=%22%24TESLA%22%20since%3A2019-03-01%20until%3A2019-03-31&src=typd	@WorldEnergyTrad	WorldEnergyTrade	#FelizMiercoles Así amanece el mercado energético hoy #20Mar. Visitanos y entérate de más en https://buff.ly/2Fqn0Ew #Wednesday #Energy #Oil #Crude #Business #Finance #Economics #Gold #Trading #Marketing #Tesla @Tesla @Apple		3	2	1.55E+12	5:17 - 20 mar. 2019	/WorldEnergyTrad/status/1108341868214054914
1367	1556890669-620	https://twitter.com/search?l=&q=%22%24TESLA%22%20since%3A2019-03-01%20until%3A2019-03-31&src=typd	@revistaalianza	Alianza Automotriz	Jugar videojuegos en el auto cada vez se vuelve más real, primero @Tesla y ahora @MercedesBenzMx http://bit.ly/2EWv26f pic.twitter.com/9sUWuvlAQM				1.55E+12	21:30 - 16 mar. 2019	/revistaalianza/status/1107136982252044290
1371	1556890669-188	https://twitter.com/search?l=&q=%22%24TESLA%22%20since%3A2019-03-01%20until%3A2019-03-31&src=typd	@_ApuntoG	Antonio Galán	Teslectra			3	1.55E+12	3:28 - 27 mar. 2019	/_ApuntoG/status/1110851144857931776
1373	1556890669-505	https://twitter.com/search?l=&q=%22%24TESLA%22%20since%3A2019-03-01%20until%3A2019-03-31&src=typd	@revistaalianza	Alianza Automotriz	.@Tesla recién sorprendió con el #ModelY y ahora ha lanzado una foto de lo que será su pick-up, la cual asegura tiene un toque #Cyberpunkpic.twitter.com/6SA1bkL94B				1.55E+12	10:46 - 19 mar. 2019	/revistaalianza/status/1108062081335640064
1374	1556890669-492	https://twitter.com/search?l=&q=%22%24TESLA%22%20since%3A2019-03-01%20until%3A2019-03-31&src=typd	@MrGabrielCruz	Black Dog	El Tesla Roadster con Starman de Hot Wheels que encontré es toda mi fe ñoña hecha juguete (@elonmusk @Tesla @SpaceX , David Bowie y coleccionar cosas, todo en un sólo juguete )				1.55E+12	16:49 - 19 mar. 2019	/MrGabrielCruz/status/1108153512385343488
1375	1556890669-1224	https://twitter.com/search?l=&q=%22%24TESLA%22%20since%3A2019-03-01%20until%3A2019-03-31&src=typd	@GonzaloGGM	Gonzalo García	.@Tesla #SuperchargerV3: 25 kilómetros de autonomía por cada minuto de carga https://www.hibridosyelectricos.com/articulo/actualidad/tesla-actualiza-red-supercargadores-25-km-autonomia-cada-minuto-carga/20190307104646026199.html … vía @hyecompic.twitter.com/i1sC6MBC3z				1.55E+12	9:45 - 7 mar. 2019	/GonzaloGGM/status/1103713338268282881
1377	1556890669-939	https://twitter.com/search?l=&q=%22%24TESLA%22%20since%3A2019-03-01%20until%3A2019-03-31&src=typd	@jvicentemz	WYZ	Qué buenos regalos de cumpleaños te haces.			1	1.55E+12	6:30 - 13 mar. 2019	/jvicentemz/status/1105823398343725057
1380	1556890669-615	https://twitter.com/search?l=&q=%22%24TESLA%22%20since%3A2019-03-01%20until%3A2019-03-31&src=typd	@Nick_Ubermensch	Nicolás Übermensch	Por favor vengan a chile, les regalamos litio si hace falta!				1.55E+12	23:38 - 16 mar. 2019	/Nick_Ubermensch/status/1107169323301433344
1383	1556890669-567	https://twitter.com/search?l=&q=%22%24TESLA%22%20since%3A2019-03-01%20until%3A2019-03-31&src=typd	@WorldEnergyTrad	WorldEnergyTrade	Elon Musk no renuncia llevar a Tesla a la #India https://buff.ly/2UH7CIR #News #BreakingNews #Today #Breaking #18Mar @Tesla		2	3	1.55E+12	8:32 - 18 mar. 2019	/WorldEnergyTrad/status/1107666152187150338
1384	1556890669-1410	https://twitter.com/search?l=&q=%22%24TESLA%22%20since%3A2019-03-01%20until%3A2019-03-31&src=typd	@javiercalvop	Javier Calvo Pérez B	@Tesla está cerrando varias Tiendas de exposición y ventas, pequeñas y medianas. Se quedará solo con Tiendas grandes, para ventas e información. Pondrá + foco y energía en Ventas #OnLine. Tendencia para ser #sostenible @Gestionpe @SEMANAeconomica #javiercalvoperez @tromepepic.twitter.com/U3bHGDp8X1		1	3	1.55E+12	15:35 - 3 mar. 2019	/javiercalvop/status/1102351771685539843
1386	1556890669-1317	https://twitter.com/search?l=&q=%22%24TESLA%22%20since%3A2019-03-01%20until%3A2019-03-31&src=typd	@GrupoEnergia16	Energía16	.@Tesla solo había fabricado y comercializado automóviles de lujo cuyos precios empezaban por el doble de lo que cuesta el Model 3, vehículo por el que ha hecho una enorme apuesta para su éxito pic.twitter.com/aTF9xMn1Uf				1.55E+12	13:30 - 5 mar. 2019	/GrupoEnergia16/status/1103045048525041669
1387	1556890669-1493	https://twitter.com/search?l=&q=%22%24TESLA%22%20since%3A2019-03-01%20until%3A2019-03-31&src=typd	@munoz_oscar	Óscar Muñoz	.@Tesla cerrará todas sus #tiendas (en #Barcelona tiene dos) y solo venderá a través de internethttps://www.lavanguardia.com/motor/actualidad/20190302/46775540741/tesla-model-3-estandar-internet.html?utm_campaign=botones_sociales_app …		2	1	1.55E+12	4:01 - 2 mar. 2019	/munoz_oscar/status/1101814682434891776
1388	1556890669-509	https://twitter.com/search?l=&q=%22%24TESLA%22%20since%3A2019-03-01%20until%3A2019-03-31&src=typd	@isuriv	isuriv 🌐 👽	Me huele a toma de decisiones de inversores en @Tesla , sino no se entiende el bailoteo de números con los precios, ni que @elonmusk haya comentado nada al respecto. Le ha tenido que llegar algo de lo que pasa en Europa.			1	1.55E+12	10:29 - 19 mar. 2019	/isuriv/status/1108057849773678592
1390	1556890669-641	https://twitter.com/search?l=&q=%22%24TESLA%22%20since%3A2019-03-01%20until%3A2019-03-31&src=typd	@masquelectricos	MQE Más Que Eléctricos	Me entrevistan para el programa de @telemadrid @informemadrid en una tienda de @Tesla como #experto en #movilidadelectricahttp://www.telemadrid.es/programas/informe-madrid/coches-electricos-futuro-2-2103709624--20190315014500.html …		2	10	1.55E+12	14:22 - 16 mar. 2019	/masquelectricos/status/1107029422417330178
1393	1556890669-199	https://twitter.com/search?l=&q=%22%24TESLA%22%20since%3A2019-03-01%20until%3A2019-03-31&src=typd	@km77com	km77 com	A 120 km entre 19 y 21 kWh/100 km más o menos. Hablaremos detalladamente del consumo más adelante.			2	1.55E+12	17:37 - 26 mar. 2019	/km77com/status/1110702250098339840
1394	1556890669-825	https://twitter.com/search?l=&q=%22%24TESLA%22%20since%3A2019-03-01%20until%3A2019-03-31&src=typd	@XarXarBinx	Xar	Elon Elon Elon Elon Elon Elon @elonmusk @Tesla			2	1.55E+12	20:23 - 14 mar. 2019	/XarXarBinx/status/1106395372887261185
1397	1556890669-1295	https://twitter.com/search?l=&q=%22%24TESLA%22%20since%3A2019-03-01%20until%3A2019-03-31&src=typd	@autingo_es	Autingo	¡Atención! @Tesla anuncia el cierra de todas sus tiendas y centrará sus ventas a través de internet. pic.twitter.com/HVmd4NFlMC				1.55E+12	3:11 - 6 mar. 2019	/autingo_es/status/1103251652637835264
1398	1556890669-1070	https://twitter.com/search?l=&q=%22%24TESLA%22%20since%3A2019-03-01%20until%3A2019-03-31&src=typd	@saint_nine_	Omar C.	“La decisión de @Tesla de cerrar todos sus concesionarios y vender sus carros solo en línea ( Internet ) suena desquiciada, pero puede ser una idea brillante.” Si lo creo @elonmusk Vía: @businessinsiderhttps://twitter.com/businessinsider/status/1104727868049969159 …			2	1.55E+12	6:32 - 10 mar. 2019	/saint_nine_/status/1104736792958455809
1399	1556890669-1116	https://twitter.com/search?l=&q=%22%24TESLA%22%20since%3A2019-03-01%20until%3A2019-03-31&src=typd	@OjosLima	Adriana Cruz	#Tecnología Auto eléctrico de @Tesla en #México desde 700 mil pesos y posibles lentes de #RealidadAumentada de la firma de la manzana. Escuchen.https://twitter.com/LuisGyG/status/1104223675706949632 …				1.55E+12	11:44 - 9 mar. 2019	/OjosLima/status/1104468110990434305
1400	1556890669-373	https://twitter.com/search?l=&q=%22%24TESLA%22%20since%3A2019-03-01%20until%3A2019-03-31&src=typd	@jorge_delomas	Jorge de Lomas	Nuevo Programa de Referidos de @Tesla ¿Alguna otra compañía de cualquier sector que haga algo parecido? Retwit para que esas compañías, si hay alguna, puedan manifestarse. Like si no hay o no conoces ninguna. https://www.tesla.com/es_ES/blog/teslas-new-customer-referral-program …			1	1.55E+12	1:44 - 22 mar. 2019	/jorge_delomas/status/1109012907612950528
1401	1556890669-722	https://twitter.com/search?l=&q=%22%24TESLA%22%20since%3A2019-03-01%20until%3A2019-03-31&src=typd	@MegaraTersen	Uranio-235.	Me meo jajajajajaja			1	1.55E+12	14:23 - 15 mar. 2019	/MegaraTersen/status/1106667157369380864
1403	1556890669-358	https://twitter.com/search?l=&q=%22%24TESLA%22%20since%3A2019-03-01%20until%3A2019-03-31&src=typd	@eliezerjesusba1	JBCruz	Genial buena suerte en todos sus proyectos			2	1.55E+12	8:27 - 22 mar. 2019	/eliezerjesusba1/status/1109114443772973056
1404	1556890669-1276	https://twitter.com/search?l=&q=%22%24TESLA%22%20since%3A2019-03-01%20until%3A2019-03-31&src=typd	@fernandagzzg	Fernanda Gzz	Nombre, si se arma para la reservación @Tesla @elonmuskpic.twitter.com/0WjHJvaOD5				1.55E+12	11:01 - 6 mar. 2019	/fernandagzzg/status/1103370100063690752
1406	1556890669-255	https://twitter.com/search?l=&q=%22%24TESLA%22%20since%3A2019-03-01%20until%3A2019-03-31&src=typd	@javiviacula	Javier Sánchez	Yo estoy pasando mis seguros a Generali y estoy contento. Habla con mi gestor @Charly_granaino sin compromiso.		1	2	1.55E+12	7:41 - 25 mar. 2019	/javiviacula/status/1110189887536463875
1407	1556890669-140	https://twitter.com/search?l=&q=%22%24TESLA%22%20since%3A2019-03-01%20until%3A2019-03-31&src=typd	@GBREKA2	GBREKA	https://twitter.com/CryptoKlizo/status/1109956606542794758?s=19 … 200 trx for grabs			1	1.55E+12	1:45 - 28 mar. 2019	/GBREKA2/status/1111187620787298306
1408	1556890669-60	https://twitter.com/search?l=&q=%22%24TESLA%22%20since%3A2019-03-01%20until%3A2019-03-31&src=typd	@Elvis_Nieto_1	Elvis Nieto	Tener un tesla y robarse la luz, la combinación perfecta.				1.55E+12	20:34 - 29 mar. 2019	/Elvis_Nieto_1/status/1111834166658781186
1409	1556890669-515	https://twitter.com/search?l=&q=%22%24TESLA%22%20since%3A2019-03-01%20until%3A2019-03-31&src=typd	@FerSandovalA	padmé	no se hagan weyes			1	1.55E+12	9:28 - 19 mar. 2019	/FerSandovalA/status/1108042693618200576
1411	1556890669-169	https://twitter.com/search?l=&q=%22%24TESLA%22%20since%3A2019-03-01%20until%3A2019-03-31&src=typd	@Paul_T32	Paul T32	Go Tesla China !!!			2	1.55E+12	11:39 - 27 mar. 2019	/Paul_T32/status/1110974547887562753
1412	1556890669-1387	https://twitter.com/search?l=&q=%22%24TESLA%22%20since%3A2019-03-01%20until%3A2019-03-31&src=typd	@Cocheando	Cocheando	El próximo 14 de marzo @Tesla presentará el nuevo Model Y, un SUV eléctrico algo más grande que el Model 3... Te contamos aquí los detalles de este https://www.cocheando.es/tesla-model-y-2019-2020-2021-suv-crossover-electrico-opiniones-prueba.html …				1.55E+12	6:03 - 4 mar. 2019	/Cocheando/status/1102570316419731456
1413	1556890669-322	https://twitter.com/search?l=&q=%22%24TESLA%22%20since%3A2019-03-01%20until%3A2019-03-31&src=typd	@DomoElectra	Domo Electra	Nunca me dejarán de sorprender las instalaciones de carga para vehículo eléctrico @policharger @Tesla https://www.domoelectra.com/instalo-policharger-para-tesla-model-3/ …pic.twitter.com/7VNfsGl0dp			11	1.55E+12	6:25 - 23 mar. 2019	/DomoElectra/status/1109446173054697472
1415	1556890669-1202	https://twitter.com/search?l=&q=%22%24TESLA%22%20since%3A2019-03-01%20until%3A2019-03-31&src=typd	@diosdelrey	DIOSITO	Que cosas no?#Tesla #TeslaMexico @Tesla pic.twitter.com/vAc3gEHk7e				1.55E+12	14:53 - 7 mar. 2019	/diosdelrey/status/1103790680353193984
1418	1556890669-506	https://twitter.com/search?l=&q=%22%24TESLA%22%20since%3A2019-03-01%20until%3A2019-03-31&src=typd	@motorpuntoes	motor.es	Los mejores renders del futuro pick-up de Tesla http://bit.ly/2WcZMXX @Tesla @ClubTeslaES #Tesla #tesla #EV #electrico #TeslaModel3 #teslamodel3 #Model3 #model3pic.twitter.com/5VunXJcfLv			1	1.55E+12	10:45 - 19 mar. 2019	/motorpuntoes/status/1108061857624084481
1419	1556890669-1323	https://twitter.com/search?l=&q=%22%24TESLA%22%20since%3A2019-03-01%20until%3A2019-03-31&src=typd	@Jareth_GM	Jareth	Me marcaron una tarea de comparar la viabilidad de los combustibles fósiles con las baterías recargables como fuente de energía. Hola @Tesla @elonmusk		1	2	1.55E+12	10:50 - 5 mar. 2019	/Jareth_GM/status/1103004888424955907
1420	1556890669-1235	https://twitter.com/search?l=&q=%22%24TESLA%22%20since%3A2019-03-01%20until%3A2019-03-31&src=typd	@WorldEnergyTrad	WorldEnergyTrade	La duración de una carga típica se reduce 15 minutos con la nueva tecnología de los cargadores de 3ª generación de #Tesla https://buff.ly/2ETvraM #Technology #Breaking #News #Today #7Mar @tesla		1	1	1.55E+12	4:54 - 7 mar. 2019	/WorldEnergyTrad/status/1103639960010272768
1421	1556890669-583	https://twitter.com/search?l=&q=%22%24TESLA%22%20since%3A2019-03-01%20until%3A2019-03-31&src=typd	@ClubTeslaMexico	Club Tesla México	Aún no sabemos, es el primer Zacua que vemos en Querétaro, me imagino que pronto llegarán o ya llegaron a tu Estado. :D			1	1.55E+12	16:13 - 17 mar. 2019	/ClubTeslaMexico/status/1107419669277933568
1422	1556890669-784	https://twitter.com/search?l=&q=%22%24TESLA%22%20since%3A2019-03-01%20until%3A2019-03-31&src=typd	@review4iu	Review4iu	Diferencia de tamaño entre el Tesla Model Y y el 3 #tesla #teslamodely #teslamodel3 @Tesla pic.twitter.com/o2nSP7kiEk			2	1.55E+12	23:52 - 14 mar. 2019	/review4iu/status/1106447951000465408
1423	1556890669-742	https://twitter.com/search?l=&q=%22%24TESLA%22%20since%3A2019-03-01%20until%3A2019-03-31&src=typd	@epanelli	Emiliano	Que cosa Maravillosa @Tesla @elonmusk pic.twitter.com/ovEFFrPjeO			2	1.55E+12	8:43 - 15 mar. 2019	/epanelli/status/1106581762011000833
1424	1556890669-221	https://twitter.com/search?l=&q=%22%24TESLA%22%20since%3A2019-03-01%20until%3A2019-03-31&src=typd	@legolas_83	@lberto Muñoz	Hay una mancha en forma de dedo en la pantalla			2	1.55E+12	6:57 - 26 mar. 2019	/legolas_83/status/1110541357716787200
1425	1556890669-1011	https://twitter.com/search?l=&q=%22%24TESLA%22%20since%3A2019-03-01%20until%3A2019-03-31&src=typd	@jesusbabyEs	jesusbaby	Es que al principio mucha promesa, pero llega el momento y ufff.... da vertigo, cualquier desplazamiento largo por galicia es como viajar en los años 50... una aventura...			1	1.55E+12	11:26 - 11 mar. 2019	/jesusbabyEs/status/1105173193373954048
1426	1556890669-1132	https://twitter.com/search?l=&q=%22%24TESLA%22%20since%3A2019-03-01%20until%3A2019-03-31&src=typd	@Rayo32Alicante	Pedro 🇪🇸 ⚡️ 🍁	Creo que Anselmo o Ismael Serrano ya les va tocando dedicarle una canción a @obseco y su no @Tesla ...y bueno, lo que ya os dije la semana pasada, ¿no lo recordáis?.			1	1.55E+12	9:24 - 9 mar. 2019	/Rayo32Alicante/status/1104432671894188033
1427	1556890669-1521	https://twitter.com/search?l=&q=%22%24TESLA%22%20since%3A2019-03-01%20until%3A2019-03-31&src=typd	@gutierrezcru	Raúl Gutiérrez	Manuel dentro de poco tendiendo que montar el súper cargador, para alimentar el tuyo, ya me darás una vueltecita. Un abrazo amigo.			1	1.55E+12	22:28 - 1 mar. 2019	/gutierrezcru/status/1101730872800223232
1428	1556890669-721	https://twitter.com/search?l=&q=%22%24TESLA%22%20since%3A2019-03-01%20until%3A2019-03-31&src=typd	@jgrano305	Jason	Chinese Model Y! @ElectrekCo @elonmusk @Tesla pic.twitter.com/LYFgMHHOpH			5	1.55E+12	14:40 - 15 mar. 2019	/jgrano305/status/1106671447823532033
1429	1556890669-534	https://twitter.com/search?l=&q=%22%24TESLA%22%20since%3A2019-03-01%20until%3A2019-03-31&src=typd	@motorpuntoes	motor.es	Los mejores renders del futuro pick-up de Tesla http://bit.ly/2WcZMXX @Tesla @ClubTeslaES #Tesla #tesla #EV #electrico #TeslaModel3 #teslamodel3 #Model3 #model3pic.twitter.com/u4yMtJ4uwf		1	1	1.55E+12	5:05 - 19 mar. 2019	/motorpuntoes/status/1107976275438854145
1430	1556890669-1566	https://twitter.com/search?l=&q=%22%24TESLA%22%20since%3A2019-03-01%20until%3A2019-03-31&src=typd	@holasocmario	Maɾio	Por el autopilot según lo conocemos ahora es una barbaridad. Ahora bien, si llegare a ser un piloto automático completo del todo... La cosa cambiaría.			1	1.55E+12	6:56 - 1 mar. 2019	/holasocmario/status/1101496399693299712
1433	1556890669-592	https://twitter.com/search?l=&q=%22%24TESLA%22%20since%3A2019-03-01%20until%3A2019-03-31&src=typd	@SBNDN2014	Spansk	Esas medias están bastante bien, buen trabajo. Mis medias con el 75 son mas o menos, pero con ruedas de invierno, calefacción y una media mas baja de velocidad...				1.55E+12	12:34 - 17 mar. 2019	/SBNDN2014/status/1107364583210143744
1434	1556890669-710	https://twitter.com/search?l=&q=%22%24TESLA%22%20since%3A2019-03-01%20until%3A2019-03-31&src=typd	@sitiotecno	Sitio Tecno	@Tesla ha revelado el crossover Módelo Y. Este es un modelo más económico que el modelo X. pic.twitter.com/OqrLAxG6la				1.55E+12	19:40 - 15 mar. 2019	/sitiotecno/status/1106746908750548994
1436	1556890669-402	https://twitter.com/search?l=&q=%22%24TESLA%22%20since%3A2019-03-01%20until%3A2019-03-31&src=typd	@Condistelec	Condistelec	@Tesla nos muestra cómo se fabrica su #Model3 Miralo aquí https://www.youtube.com/watch?v=RQHBR3rjGXM … #EV #CocheEléctrico @gpstaller @condistelec #Scanners #SPCMax #SPCTruck #Bluechem @bluechemgroup red nacional @gpstaller http://www.condistelec.com pic.twitter.com/vLX1FghYOV		5	5	1.55E+12	12:00 - 21 mar. 2019	/Condistelec/status/1108805493861109761
1438	1556890669-1354	https://twitter.com/search?l=&q=%22%24TESLA%22%20since%3A2019-03-01%20until%3A2019-03-31&src=typd	@Stevebility	Steve	Order a Model Y!			4	1.55E+12	17:18 - 4 mar. 2019	/Stevebility/status/1102740250248597509
1439	1556890669-522	https://twitter.com/search?l=&q=%22%24TESLA%22%20since%3A2019-03-01%20until%3A2019-03-31&src=typd	@jgrano305	Jason	Model Y also?			9	1.55E+12	7:11 - 19 mar. 2019	/jgrano305/status/1108008062936403968
1440	1556890669-965	https://twitter.com/search?l=&q=%22%24TESLA%22%20since%3A2019-03-01%20until%3A2019-03-31&src=typd	@motorpuntoes	motor.es	¡Ya lo tenemos! Ya estamos probando el nuevo Tesla Model 3 Performance Podéis conocer más detalles del Model 3 aquí https://buff.ly/2zPtUiz @Tesla @TeslaM3Spain #Tesla #TeslaModel3 #Model3 #NewTesla #TeslaMotors #TeslaFans #Prueba #FelizMartes #NuevoTesla #CochesEléctricospic.twitter.com/LShELwCbUW		4	9	1.55E+12	12:08 - 12 mar. 2019	/motorpuntoes/status/1105546145454018560
1444	1556890669-963	https://twitter.com/search?l=&q=%22%24TESLA%22%20since%3A2019-03-01%20until%3A2019-03-31&src=typd	@H2oBoyBoucher	Bobby	Touché			1	1.55E+12	14:00 - 12 mar. 2019	/H2oBoyBoucher/status/1105574260595056641
1445	1556890669-1366	https://twitter.com/search?l=&q=%22%24TESLA%22%20since%3A2019-03-01%20until%3A2019-03-31&src=typd	@WorldEnergyTrad	WorldEnergyTrade	Conoce las características y la autonomía del nuevo SUV de #Tesla https://buff.ly/2GZNBdv #Cars #Noticias #News #Today #World #America #4Mar @Tesla				1.55E+12	14:00 - 4 mar. 2019	/WorldEnergyTrad/status/1102690212008939520
1446	1556890669-909	https://twitter.com/search?l=&q=%22%24TESLA%22%20since%3A2019-03-01%20until%3A2019-03-31&src=typd	@FIXstatus	FIX Status	Con este #Teaser @Tesla nos adelanta un poco de su nuevo modelo que al parecer será el #ModelY https://www.highmotor.com/tesla-model-y-teaser.html …pic.twitter.com/9q0G8AY8XW				1.55E+12	17:05 - 13 mar. 2019	/FIXstatus/status/1105983143385935872
1448	1556890669-731	https://twitter.com/search?l=&q=%22%24TESLA%22%20since%3A2019-03-01%20until%3A2019-03-31&src=typd	@autofacil	autofácil	Tesla Model Y: un nuevo SUV con hasta 483 km de autonomía @Tesla https://www.autofacil.es/tesla/2019/03/15/tesla-model-nuevo-suv-483/49247.html …		1	1	1.55E+12	11:25 - 15 mar. 2019	/autofacil/status/1106622338655674368
1452	1556890669-501	https://twitter.com/search?l=&q=%22%24TESLA%22%20since%3A2019-03-01%20until%3A2019-03-31&src=typd	@EnCorporativa	Máster en Comunicación Corporativa y Publicitaria	Por qué una empresa de éxito como @Tesla hace aguas sin una buena estrategia de #comunicacióncorporativa . #VenalaComplutense #SoydelaComplutensehttps://www.estrategiaynegocios.net/empresasymanagement/1267741-330/las-relaciones-p%C3%BAblicas-el-verdadero-problema-para-tesla …				1.55E+12	12:41 - 19 mar. 2019	/EnCorporativa/status/1108091016198787073
1454	1556890669-119	https://twitter.com/search?l=&q=%22%24TESLA%22%20since%3A2019-03-01%20until%3A2019-03-31&src=typd	@Trystan2k	Thiago	Y pronto el navegador va utilizar Chromium, así que luego a crear web componentes para el coche #freakTalk			2	1.55E+12	12:39 - 28 mar. 2019	/Trystan2k/status/1111352184124436483
1455	1556890669-1294	https://twitter.com/search?l=&q=%22%24TESLA%22%20since%3A2019-03-01%20until%3A2019-03-31&src=typd	@torresycarrera	Torres y Carrera	Según @emarketer el e-commerce es una tendencia al alza. @Tesla ha anunciado que cerrará todas sus tiendas físicas, lo que podría elevar las ventas en una industria en la que el #ecommerce no ha despegado. ¿Qué industrias crees que tienen más potencial de crecimiento #online?		1		1.55E+12	3:17 - 6 mar. 2019	/torresycarrera/status/1103253365042102272
1456	1556890669-1588	https://twitter.com/search?l=&q=%22%24TESLA%22%20since%3A2019-03-01%20until%3A2019-03-31&src=typd	@motorpuntoes	motor.es	Tesla cerrará su red global de stores para centrarse en la venta online http://bit.ly/2tJLl16 @Tesla @ClubTeslaES #Tesla #tesla #EV #electrico #TeslaModel3 #teslamodel3 #Model3 #model3pic.twitter.com/3xfXEtTwPx		2	1	1.55E+12	3:15 - 1 mar. 2019	/motorpuntoes/status/1101440757582450688
1457	1556890669-216	https://twitter.com/search?l=&q=%22%24TESLA%22%20since%3A2019-03-01%20until%3A2019-03-31&src=typd	@jtAlbillo	Joaquin Torres	Enhorabuena Manuel ya queda menos			1	1.55E+12	13:53 - 26 mar. 2019	/jtAlbillo/status/1110645968117133313
1458	1556890669-1297	https://twitter.com/search?l=&q=%22%24TESLA%22%20since%3A2019-03-01%20until%3A2019-03-31&src=typd	@ISIExecutiveEdu	ISIE	¿Es posible #comprar un #coche por #Internet? @Tesla cierra sus tiendas y apuesta por el #ecommerce https://cincodias.elpais.com/cincodias/2019/03/01/companias/1551425233_032573.html … vía @CincoDiascom				1.55E+12	2:00 - 6 mar. 2019	/ISIExecutiveEdu/status/1103233896232218625
1461	1556890669-1377	https://twitter.com/search?l=&q=%22%24TESLA%22%20since%3A2019-03-01%20until%3A2019-03-31&src=typd	@sensacionesav	Sensaciones al volante	La presentación del @Tesla Model Y será el 14 de marzo https://www.sensacionesalvolante.es/el-tesla-model-y-ya-tiene-fecha-de-presentacion-el-14-de-marzo/ …				1.55E+12	11:14 - 4 mar. 2019	/sensacionesav/status/1102648446866071552
1463	1556890669-811	https://twitter.com/search?l=&q=%22%24TESLA%22%20since%3A2019-03-01%20until%3A2019-03-31&src=typd	@ElectroMundoInf	Electro Mundo	Tesla Model Y. Como es y que especificaciones tendrá. #ModelY #Tesla #S3XY #TeslaModelY @Tesla pic.twitter.com/R2KPicPkYe		2	3	1.55E+12	21:04 - 14 mar. 2019	/ElectroMundoInf/status/1106405677491277824
1467	1556890669-291	https://twitter.com/search?l=&q=%22%24TESLA%22%20since%3A2019-03-01%20until%3A2019-03-31&src=typd	@isuriv	isuriv 🌐 👽	El vídeo muy bien. Veremos cómo evolucionan las soluciones desde @tesla @jorgemilburn			2	1.55E+12	3:32 - 24 mar. 2019	/isuriv/status/1109764939554660353
1468	1556890669-770	https://twitter.com/search?l=&q=%22%24TESLA%22%20since%3A2019-03-01%20until%3A2019-03-31&src=typd	@automotorcope	Alfonso Garcia	Presentado por Elon Musk el nuevo #ModelY el #SUV #todocamino compacto con una autonomía de 370 kms y 482 kms tres versiones una con #tracciontotal El #ModelY es el cuarto modelo de la gama @Tesla con un precio en EE.UU desde 39.000$ pic.twitter.com/pyFGNkpjzi		1	2	1.55E+12	1:25 - 15 mar. 2019	/automotorcope/status/1106471559546445824
1471	1556890669-1591	https://twitter.com/search?l=&q=%22%24TESLA%22%20since%3A2019-03-01%20until%3A2019-03-31&src=typd	@maselectricos	Somos Electricos	Aunque hemos empezado hoy mes, ya podemos asegurar que tenemos la noticia del mes. Anuncio por parte de @Tesla del #Model3 #Standard !! además hay bajada de precio en Europa.http://ow.ly/vlkI50mnaEI		2	1	1.55E+12	2:45 - 1 mar. 2019	/maselectricos/status/1101433171625824263
1474	1556890669-602	https://twitter.com/search?l=&q=%22%24TESLA%22%20since%3A2019-03-01%20until%3A2019-03-31&src=typd	@kaamosus	Ignacio Sandoval	A qué nunca habían visto un @Tesla que funciona con helechos #Tesla #Atlanta #GoGreenpic.twitter.com/AxyJpwFxMv			4	1.55E+12	8:21 - 17 mar. 2019	/kaamosus/status/1107300815100731393
1475	1556890669-786	https://twitter.com/search?l=&q=%22%24TESLA%22%20since%3A2019-03-01%20until%3A2019-03-31&src=typd	@ElectriveCom	electrive.com	Tesla presents the Model Y @Tesla #ModelY #E-SUV #BEV #USA #Electrification #EmissionsFreehttp://ow.ly/nMTk50ncghZ			4	1.55E+12	22:59 - 14 mar. 2019	/ElectriveCom/status/1106434777639460864
1480	1556890669-253	https://twitter.com/search?l=&q=%22%24TESLA%22%20since%3A2019-03-01%20until%3A2019-03-31&src=typd	@jjgarcia38	Pepe GARCIA	Catalana occidente... sobre 650€ con franquicia de 200€			2	1.55E+12	7:58 - 25 mar. 2019	/jjgarcia38/status/1110194179689377792
1481	1556890669-550	https://twitter.com/search?l=&q=%22%24TESLA%22%20since%3A2019-03-01%20until%3A2019-03-31&src=typd	@Alandbru	𝓐𝓵𝓪𝓷𝓭	Llegando a casa, justo hacen 24h que salí del hotel en #shanghai bendito #Autopilot de @Tesla ! pic.twitter.com/AEWakK0qJr		2	49	1.55E+12	14:28 - 18 mar. 2019	/Alandbru/status/1107755704977379329
1482	1556890669-306	https://twitter.com/search?l=&q=%22%24TESLA%22%20since%3A2019-03-01%20until%3A2019-03-31&src=typd	@ClubTeslaES	Club Tesla España	Nueva semana de cambios en @tesla aquí las últimas novedades. #FelizFinDeSemana http://clubtesla.es/wpress/2019/03/23/vuelve-programa-referidos-supercarga-ilimitada-desaparece-s-standard-range-mantenimientos/ …pic.twitter.com/as23KbNab2		6	29	1.55E+12	15:03 - 23 mar. 2019	/ClubTeslaES/status/1109576397884923904
1484	1556890669-582	https://twitter.com/search?l=&q=%22%24TESLA%22%20since%3A2019-03-01%20until%3A2019-03-31&src=typd	@RobbReportMx	Robb Report México	#Automobiles: @Tesla afirma que el Model 3 Long Range podría tardar solo 5 minutos en recargar sus baterías https://robbreport.mx/automobiles/tesla-lanza-su-auto-mas-barato-y-se-cargara-en-15-minutos/ …		2	2	1.55E+12	16:30 - 17 mar. 2019	/RobbReportMx/status/1107423911996727296
1486	1556890669-827	https://twitter.com/search?l=&q=%22%24TESLA%22%20since%3A2019-03-01%20until%3A2019-03-31&src=typd	@FabeRocker	Fabela	Ya quiero verlo!!pic.twitter.com/D5xCXjDWE1				1.55E+12	20:20 - 14 mar. 2019	/FabeRocker/status/1106394734308675586
1487	1556890669-1048	https://twitter.com/search?l=&q=%22%24TESLA%22%20since%3A2019-03-01%20until%3A2019-03-31&src=typd	@FinancialPopper	Financial Popper	No $$$ for CapEx.			4	1.55E+12	18:51 - 10 mar. 2019	/FinancialPopper/status/1104922849855373318
1488	1556890669-1257	https://twitter.com/search?l=&q=%22%24TESLA%22%20since%3A2019-03-01%20until%3A2019-03-31&src=typd	@lolis_rdz	Lolis Rdz	Solo estoy viendo, joven!!			1	1.55E+12	19:11 - 6 mar. 2019	/lolis_rdz/status/1103493271593074689
1489	1556890669-672	https://twitter.com/search?l=&q=%22%24TESLA%22%20since%3A2019-03-01%20until%3A2019-03-31&src=typd	@HACKER_CAR	HackerCar	. @Tesla ya es "S3XY": tras los Model S, 3 y X, llega el Y. ¿Qué ofrece este SUV con respecto a sus hermanos? https://buff.ly/2TRltPG		4	7	1.55E+12	9:30 - 16 mar. 2019	/HACKER_CAR/status/1106955846364422144
1492	1556890669-531	https://twitter.com/search?l=&q=%22%24TESLA%22%20since%3A2019-03-01%20until%3A2019-03-31&src=typd	@Zoechispazo	Jose R.Zoe 🔋 ⚡️	Jajajaj....solo tienes ojospara el tuyo			3	1.55E+12	6:14 - 19 mar. 2019	/Zoechispazo/status/1107993656806567937
1493	1556890669-217	https://twitter.com/search?l=&q=%22%24TESLA%22%20since%3A2019-03-01%20until%3A2019-03-31&src=typd	@nasalahe	Lasse Edvardsen	Ha, ha! Nice			3	1.55E+12	13:05 - 26 mar. 2019	/nasalahe/status/1110633825627975681
1494	1556890669-787	https://twitter.com/search?l=&q=%22%24TESLA%22%20since%3A2019-03-01%20until%3A2019-03-31&src=typd	@UnnimediosTlax	Unnimedios Tlaxcala	@TESLA se une al cuidado del medio ambiente cerrando sus tiendas, ahora solo se podrán adquirir sus autos mediante tiendas online.				1.55E+12	22:59 - 14 mar. 2019	/UnnimediosTlax/status/1106434602028146688
1495	1556890669-185	https://twitter.com/search?l=&q=%22%24TESLA%22%20since%3A2019-03-01%20until%3A2019-03-31&src=typd	@AranCooper	David	1° un buen mapa para llegar al punto de recogida. 2° nombre, domo3. 3° seguro: uno que tenga asociados buenos talleres para la reparación de ese tipo de Chasis			2	1.55E+12	6:02 - 27 mar. 2019	/AranCooper/status/1110889861635026945
1496	1556890669-738	https://twitter.com/search?l=&q=%22%24TESLA%22%20since%3A2019-03-01%20until%3A2019-03-31&src=typd	@CarlosDG100D	CarlosDG	Las cabezas a cortar serían las de los directivos en Europa o directamente en Palo Alto, ya que esas decisiones estratégicas son tomadas siempre por las cúpulas directivas			3	1.55E+12	10:06 - 15 mar. 2019	/CarlosDG100D/status/1106602562088824833
1497	1556890669-1596	https://twitter.com/search?l=&q=%22%24TESLA%22%20since%3A2019-03-01%20until%3A2019-03-31&src=typd	@motorpuntoes	motor.es	El Tesla Model 3 de 35.000 dólares ya está disponible http://bit.ly/2tHzz7p @Tesla @ClubTeslaES #Tesla #tesla #EV #electrico #TeslaModel3 #teslamodel3 #Model3 #model3pic.twitter.com/ym14ZzZUlh			5	1.55E+12	1:05 - 1 mar. 2019	/motorpuntoes/status/1101408063611899905
1498	1556890669-1330	https://twitter.com/search?l=&q=%22%24TESLA%22%20since%3A2019-03-01%20until%3A2019-03-31&src=typd	@StarMedia_Lat	StarMedia Latino	#Autos Elon Musk dio más detalles sobre el @Tesla Model 3 y su producción en masa. https://autocity.com/noticias/model-3-de-35-000-dolares-se-producira-en-masa-a-mediados-de-2019 …				1.55E+12	8:40 - 5 mar. 2019	/StarMedia_Lat/status/1102972267863126016
1499	1556890669-386	https://twitter.com/search?l=&q=%22%24TESLA%22%20since%3A2019-03-01%20until%3A2019-03-31&src=typd	@FranciscOspinoA	PachOspino	Que chimba que @Tesla se diera cuenta del pico y placa en Medallo y pusieran concesionaria con fabrica no alcanzan con todos los pedidos		1	1	1.55E+12	17:49 - 21 mar. 2019	/FranciscOspinoA/status/1108893431328374784
1500	1556890669-760	https://twitter.com/search?l=&q=%22%24TESLA%22%20since%3A2019-03-01%20until%3A2019-03-31&src=typd	@electromaps	electromaps	Tesla Model Y, el SUV de masas https://www.electrocoches.eu/noticias/fabricantes-coches-electricos/tesla-model-y-el-suv-de-masas/ … @Tesla @elonmusk @electro_coches #tesla #teslamodelypic.twitter.com/as9SzNqtAV		2	15	1.55E+12	4:38 - 15 mar. 2019	/electromaps/status/1106519996925132802
1501	1556890669-1572	https://twitter.com/search?l=&q=%22%24TESLA%22%20since%3A2019-03-01%20until%3A2019-03-31&src=typd	@WardsAuto	WardsAuto	New Polestar 2 Revealed as Tesla Model 3 Rival http://bit.ly/2Et2gKi #EV #Volvo #Polestar @ev @Volvo @Polestar @Tesla pic.twitter.com/B89iSUYLAf			2	1.55E+12	6:19 - 1 mar. 2019	/WardsAuto/status/1101487221973110784
1502	1556890669-880	https://twitter.com/search?l=&q=%22%24TESLA%22%20since%3A2019-03-01%20until%3A2019-03-31&src=typd	@OMNIANOTICIAS	Omnia Noticias	#TECNOLOGIA Entérate de todo sobre el nuevo @Tesla #ModelY http://www.omnia.com.mx/noticia/101445/ pic.twitter.com/xs4fQYRqsY				1.55E+12	11:35 - 14 mar. 2019	/OMNIANOTICIAS/status/1106262468139995136
1504	1556890669-568	https://twitter.com/search?l=&q=%22%24TESLA%22%20since%3A2019-03-01%20until%3A2019-03-31&src=typd	@FIXstatus	FIX Status	Con este #Teaser @Tesla nos adelanta un poco de su nuevo modelo que al parecer será el #ModelY https://www.highmotor.com/tesla-model-y-teaser.html … …pic.twitter.com/kliXw68LoB				1.55E+12	8:15 - 18 mar. 2019	/FIXstatus/status/1107661723056701440
1505	1556890669-1119	https://twitter.com/search?l=&q=%22%24TESLA%22%20since%3A2019-03-01%20until%3A2019-03-31&src=typd	@edgarnp	Edgar Núñez	Lánzate!! :)			2	1.55E+12	11:12 - 9 mar. 2019	/edgarnp/status/1104459991694610433
1506	1556890669-953	https://twitter.com/search?l=&q=%22%24TESLA%22%20since%3A2019-03-01%20until%3A2019-03-31&src=typd	@Economiahoymx	Economíahoy.mx	Tesla (@Tesla) está revisando cómo aligerar el modelo 3 - http://bit.ly/2HuaYez pic.twitter.com/UsbZhtgQ9Q			1	1.55E+12	17:45 - 12 mar. 2019	/Economiahoymx/status/1105630805466836997
1510	1556890669-537	https://twitter.com/search?l=&q=%22%24TESLA%22%20since%3A2019-03-01%20until%3A2019-03-31&src=typd	@pedrohuckel	Pedro Huckelberry	Domo ganas de verlo Manuel, dentro de poco, un domo rayo por la carretera, saludos			3	1.55E+12	4:15 - 19 mar. 2019	/pedrohuckel/status/1107963676496195584
1512	1556890669-853	https://twitter.com/search?l=&q=%22%24TESLA%22%20since%3A2019-03-01%20until%3A2019-03-31&src=typd	@nmas1org	N+1	@Tesla presentará al nuevo #ModelY: cómo ver la transmisión en vivo https://nmas1.org/news/2019/03/14/model-y-tesla-transmision …pic.twitter.com/LnftzNb78y				1.55E+12	14:00 - 14 mar. 2019	/nmas1org/status/1106298998757965824
1515	1556890669-56	https://twitter.com/search?l=&q=%22%24TESLA%22%20since%3A2019-03-01%20until%3A2019-03-31&src=typd	@Iscar96	Ismael Carrillo	Dirás 220v, lo importante aquí son los kw, una casa promedio tiene entre 3 a 5kw. El tesla model 3 tiene capacidad de 80kw, con 20kw es más que suficiente y no es muy caro			1	1.55E+12	23:09 - 29 mar. 2019	/Iscar96/status/1111873183769071616
1520	1556890669-1570	https://twitter.com/search?l=&q=%22%24TESLA%22%20since%3A2019-03-01%20until%3A2019-03-31&src=typd	@lmedierob	woodito	Y ahora también confirmado por SMS pic.twitter.com/YRs11HAGRO			3	1.55E+12	6:34 - 1 mar. 2019	/lmedierob/status/1101490843507138561
1522	1556890669-1531	https://twitter.com/search?l=&q=%22%24TESLA%22%20since%3A2019-03-01%20until%3A2019-03-31&src=typd	@masquelectricos	MQE Más Que Eléctricos	Que precios tendrán en España? Nuestra estimacion de precios del #Teslamodel3 stándar 39.000€ standar parcial 41.000€ rango medio Premium 46.000€ largo Premium 49.000€ Tu que crees?		3	12	1.55E+12	14:42 - 1 mar. 2019	/masquelectricos/status/1101613648579969024
1523	1556890669-493	https://twitter.com/search?l=&q=%22%24TESLA%22%20since%3A2019-03-01%20until%3A2019-03-31&src=typd	@S_Vallejo	Saúl Vallejo	Cuanto cuesta? Es más caro que el modelo X? Xfa.			1	1.55E+12	16:22 - 19 mar. 2019	/S_Vallejo/status/1108146860718505984
1524	1556890669-1517	https://twitter.com/search?l=&q=%22%24TESLA%22%20since%3A2019-03-01%20until%3A2019-03-31&src=typd	@motorpuntoes	motor.es	El nuevo Tesla Model 3 asequible llegará a Europa en 6 meses http://bit.ly/2Vvexom @Tesla @ClubTeslaES #Tesla #tesla #EV #electrico #TeslaModel3 #teslamodel3 #Model3 #model3pic.twitter.com/7VIzD1sd9k		1	2	1.55E+12	23:10 - 1 mar. 2019	/motorpuntoes/status/1101741460473425920
1527	1556890669-271	https://twitter.com/search?l=&q=%22%24TESLA%22%20since%3A2019-03-01%20until%3A2019-03-31&src=typd	@diegogmoreno	diegomoreno	"Cometer errores y mejorar", el principio de @Tesla https://youtu.be/WrYEGnE6AQA				1.55E+12	18:43 - 24 mar. 2019	/diegogmoreno/status/1109994145119195136
1529	1556890669-1103	https://twitter.com/search?l=&q=%22%24TESLA%22%20since%3A2019-03-01%20until%3A2019-03-31&src=typd	@NEXTTravlStream	NEXT Travel Stream	.@Tesla opens sales in Mexico https://cnb.cx/2F02DO7 via @RobertoFerris #ElonMusk #TechNews #Mexico		1	1	1.55E+12	14:22 - 9 mar. 2019	/NEXTTravlStream/status/1104507654951632898
1530	1556890669-324	https://twitter.com/search?l=&q=%22%24TESLA%22%20since%3A2019-03-01%20until%3A2019-03-31&src=typd	@Julio_Telco	Julio Lema 🛰	A mí me tocó la china de esperar 4 meses por una pieza de recambio. Considerando lo crítica de la situación de la empresa, no hay (demasiada) queja, pero espero que mejore con el tiempo.			1	1.55E+12	3:53 - 23 mar. 2019	/Julio_Telco/status/1109407737681575936
1533	1556890669-678	https://twitter.com/search?l=&q=%22%24TESLA%22%20since%3A2019-03-01%20until%3A2019-03-31&src=typd	@BeElectricMyFr1	Be Electric My Friend	Caso #ClientesModel3 contra @Tesla , ¿ cuál es el veredicto del jurado ? Espero tu opinión. @Model3Canarias @ClubTeslaES @TeslaParaTodos @MovElCan @slcuervo @AlvSauras @Alandbru @zandenn @FamilyTesla @Rubio2Agushttps://twitter.com/SinergiaElctric/status/1106878556829827072 …		2	5	1.55E+12	6:10 - 16 mar. 2019	/BeElectricMyFr1/status/1106905554637803522
1534	1556890669-1583	https://twitter.com/search?l=&q=%22%24TESLA%22%20since%3A2019-03-01%20until%3A2019-03-31&src=typd	@HughCarter_1975	Hugo Carretero	Habrá quien diga que cuando nieve caerá toda la que haya en el techo y blablabla. Para mí, tema solucionado. @Tesla , good for you https://twitter.com/slcuervo/status/1101458164124434433 …		1	12	1.55E+12	4:40 - 1 mar. 2019	/HughCarter_1975/status/1101462189163057152
1535	1556890669-11	https://twitter.com/search?l=&q=%22%24TESLA%22%20since%3A2019-03-01%20until%3A2019-03-31&src=typd	@Jarodpretender	Bennie Ponte	En co2				1.55E+12	12:57 - 30 mar. 2019	/Jarodpretender/status/1112081345549864967
1536	1556890669-934	https://twitter.com/search?l=&q=%22%24TESLA%22%20since%3A2019-03-01%20until%3A2019-03-31&src=typd	@Alandbru	𝓐𝓵𝓪𝓷𝓭	Esa es la entrada Carlos, luego en la mayoría de la explanada están trabajando a la vez en diversas áreas. La semana próxima subo el vídeo.			1	1.55E+12	7:48 - 13 mar. 2019	/Alandbru/status/1105843052063719424
1537	1556890669-1085	https://twitter.com/search?l=&q=%22%24TESLA%22%20since%3A2019-03-01%20until%3A2019-03-31&src=typd	@Energia_2050	RevoluciónEnergética	La has comparado con la PVPC 2.0Dh? En función del consumo de tu EV te puede salir bien o no			2	1.55E+12	23:39 - 9 mar. 2019	/Energia_2050/status/1104647936535904256
1539	1556890669-1473	https://twitter.com/search?l=&q=%22%24TESLA%22%20since%3A2019-03-01%20until%3A2019-03-31&src=typd	@taybar78	Tarek	Pregunta a PSA... Ya hace tiempo que se tomaron decisiones. https://www.elmundo.es/motor/2018/04/18/5ad6ff29e5fdeaec088b4666.html …			1	1.55E+12	10:55 - 2 mar. 2019	/taybar78/status/1101919082042060800
1541	1556890669-594	https://twitter.com/search?l=&q=%22%24TESLA%22%20since%3A2019-03-01%20until%3A2019-03-31&src=typd	@khronita	Raul del Rio	Se han cubierto de gloria los señores de @Tesla y es que no pueden tratar a a sí a sus clientes que llevan mucho tiempo confiando en ellos.			1	1.55E+12	11:46 - 17 mar. 2019	/khronita/status/1107352623605256192
1542	1556890669-66	https://twitter.com/search?l=&q=%22%24TESLA%22%20since%3A2019-03-01%20until%3A2019-03-31&src=typd	@MichaeelM_	Michael®	Sería buenísimo ver autos @Tesla en El Salvador, pero con los sueldos que hay en el país por los suelos, con suerte alcanza para un sedán normal. https://twitter.com/USAmbSV/status/1111693399705468933 …				1.55E+12	17:44 - 29 mar. 2019	/MichaeelM_/status/1111791363538997248
1544	1556890669-1452	https://twitter.com/search?l=&q=%22%24TESLA%22%20since%3A2019-03-01%20until%3A2019-03-31&src=typd	@Ojimenezro002	Omar Jimenez	Nuevo vídeo en mi canal de YouTube de mi viaje Madrid-Valencia (Cheste), parando en el #supercharger de @tesla de Atalaya, en mi #models. Atención a los consumos yendo a 120 km/h!! https://youtu.be/FTZFvs49A8o pic.twitter.com/TSypUflUCD				1.55E+12	16:19 - 2 mar. 2019	/Ojimenezro002/status/1102000545693421568
1545	1556890669-1413	https://twitter.com/search?l=&q=%22%24TESLA%22%20since%3A2019-03-01%20until%3A2019-03-31&src=typd	@LOL_Luke_LIVE	Luke R	Fantastic @Tesla logo design, @elonmusk!pic.twitter.com/f2u6AM9i52				1.55E+12	14:47 - 3 mar. 2019	/LOL_Luke_LIVE/status/1102339647835914243
1546	1556890669-741	https://twitter.com/search?l=&q=%22%24TESLA%22%20since%3A2019-03-01%20until%3A2019-03-31&src=typd	@MiopiaFx	Miopía FX	Muy orgullosos!!! El mismísimo @elonmusk usa uno de nuestros mas queridos personajes, RIZO para celebrar el lanzamiento de la serie S3XY de @Tesla https://twitter.com/elonmusk/status/1106063248581894144 …		1	2	1.55E+12	9:02 - 15 mar. 2019	/MiopiaFx/status/1106586413649272832
1551	1556890669-405	https://twitter.com/search?l=&q=%22%24TESLA%22%20since%3A2019-03-01%20until%3A2019-03-31&src=typd	@HUSBANDVSWIFEPR	husbandvswife	nueva #pickup #tesla @tesla #rt #firstdayofspringpic.twitter.com/IFeom7gcpB			1	1.55E+12	11:19 - 21 mar. 2019	/HUSBANDVSWIFEPR/status/1108795324708073472
1553	1556890669-401	https://twitter.com/search?l=&q=%22%24TESLA%22%20since%3A2019-03-01%20until%3A2019-03-31&src=typd	@atokosch_61	Alec Tokosch	Internal combustion engine, aka gasoline fueled car			2	1.55E+12	12:36 - 21 mar. 2019	/atokosch_61/status/1108814772714254336
1555	1556890669-14	https://twitter.com/search?l=&q=%22%24TESLA%22%20since%3A2019-03-01%20until%3A2019-03-31&src=typd	@revistaalianza	Alianza Automotriz	Para competir con las SUVs de @Tesla, @Volkswagen_MX tiene planeado lanzar otra auto eléctrico de esta categoría http://bit.ly/2JH70Cc pic.twitter.com/NBTKKCwBvl			1	1.55E+12	16:00 - 30 mar. 2019	/revistaalianza/status/1112127364845035521
1557	1556890669-362	https://twitter.com/search?l=&q=%22%24TESLA%22%20since%3A2019-03-01%20until%3A2019-03-31&src=typd	@dr_taly	Dr.Taly	Vamos que ya queda muy poco para #citech2019 Yo @dr_taly voy a estar presente , no te pierdas los directos que hare desde el evento. Suscibete al canal y dale a la campana para no perderte nada http://youtube.com/drtaly3d #citech #impresion3d #tecnologia #ciencia @Tesla @Citech_espic.twitter.com/7cymQuAdf2		8	25	1.55E+12	6:04 - 22 mar. 2019	/dr_taly/status/1109078334028300289
1558	1556890669-353	https://twitter.com/search?l=&q=%22%24TESLA%22%20since%3A2019-03-01%20until%3A2019-03-31&src=typd	@thekevalc	Kevin Valencia Cruz	Estos si son códigos no las mamadas de fortnite xD			1	1.55E+12	9:29 - 22 mar. 2019	/thekevalc/status/1109130003848069120
1559	1556890669-857	https://twitter.com/search?l=&q=%22%24TESLA%22%20since%3A2019-03-01%20until%3A2019-03-31&src=typd	@Wally54_	C.L. III	Me urge uno.				1.55E+12	13:22 - 14 mar. 2019	/Wally54_/status/1106289632306585600
1560	1556890669-1355	https://twitter.com/search?l=&q=%22%24TESLA%22%20since%3A2019-03-01%20until%3A2019-03-31&src=typd	@VtenBlanco	Voto en Blanco Mx.	#Entérate @Tesla Model Y contará con un diseño más amplio en comparación al Model 3 https://votoenblanco.com.mx/local/tesla-anuncia-su-primer-suv-asequible/ …				1.55E+12	16:54 - 4 mar. 2019	/VtenBlanco/status/1102734111087693824
1561	1556890669-1217	https://twitter.com/search?l=&q=%22%24TESLA%22%20since%3A2019-03-01%20until%3A2019-03-31&src=typd	@patriciordzg	pr	te estás tardando			1	1.55E+12	10:58 - 7 mar. 2019	/patriciordzg/status/1103731754207195136
1562	1556890669-1145	https://twitter.com/search?l=&q=%22%24TESLA%22%20since%3A2019-03-01%20until%3A2019-03-31&src=typd	@decc1993	Dave Caves	Con la reciente liberación del configurador de @Tesla en México, cada vez quiero más un Model 3 y veo mi cuenta de banco y creo que nunca me va a alcanzar :(				1.55E+12	6:38 - 9 mar. 2019	/decc1993/status/1104391046597758976
1564	1556890669-591	https://twitter.com/search?l=&q=%22%24TESLA%22%20since%3A2019-03-01%20until%3A2019-03-31&src=typd	@motorpuntoes	motor.es	Nueva propuesta de diseño para el Tesla Model S de nueva generación http://bit.ly/2W6HOWV @Tesla @ClubTeslaES #Tesla #tesla #EV #electrico #teslamodels #ModelS #models #TeslaModelSpic.twitter.com/at0Kod9Ym4		1	10	1.55E+12	12:45 - 17 mar. 2019	/motorpuntoes/status/1107367390612992001
1565	1556890669-891	https://twitter.com/search?l=&q=%22%24TESLA%22%20since%3A2019-03-01%20until%3A2019-03-31&src=typd	@islapucu	Hugo Arriola	Hoy sube despues de presentar el Y!!			1	1.55E+12	5:21 - 14 mar. 2019	/islapucu/status/1106168564623556608
1566	1556890669-635	https://twitter.com/search?l=&q=%22%24TESLA%22%20since%3A2019-03-01%20until%3A2019-03-31&src=typd	@truthfulnerd	Ross	Australia prices?			1	1.55E+12	14:42 - 16 mar. 2019	/truthfulnerd/status/1107034526872559617
1567	1556890669-345	https://twitter.com/search?l=&q=%22%24TESLA%22%20since%3A2019-03-01%20until%3A2019-03-31&src=typd	@lauralbasulto	Laura López Basulto	¿Movilidad Sostenible? ¿Innovación? ¿Diferenciación? Gran iniciativa de Pelle Lundborg llevando 200 kilos de aguacates desde Málaga a Suecia en un coche 100% eléctrico, un Tesla Model 3https://www.facebook.com/fincasolmark @Tesla @ClubTeslaES #fincasolmark #MovilidadSostenible #Málaga #RSCpic.twitter.com/hk7VpLcLAg			1	1.55E+12	12:10 - 22 mar. 2019	/lauralbasulto/status/1109170575514222593
1568	1556890669-1093	https://twitter.com/search?l=&q=%22%24TESLA%22%20since%3A2019-03-01%20until%3A2019-03-31&src=typd	@EliasGrima	SoloClima	Ostias está aqui el #SebasFleishater SALUDOS SEBAS!!!				1.55E+12	17:15 - 9 mar. 2019	/EliasGrima/status/1104551256582963200
1569	1556890669-1221	https://twitter.com/search?l=&q=%22%24TESLA%22%20since%3A2019-03-01%20until%3A2019-03-31&src=typd	@jorge_delomas	Jorge de Lomas	Según ese criterio @elonmusk es el hombre menos razonable sobre la faz del planeta Tierra @SpaceX @Tesla @boringcompany #hyperloop #etceterahttps://twitter.com/TeslaParaTodos/status/1103357921524703234 …			1	1.55E+12	10:22 - 7 mar. 2019	/jorge_delomas/status/1103722530223853570
1570	1556890669-1368	https://twitter.com/search?l=&q=%22%24TESLA%22%20since%3A2019-03-01%20until%3A2019-03-31&src=typd	@WerQuentin	Arturo Lemus	Jajajaja			1	1.55E+12	13:39 - 4 mar. 2019	/WerQuentin/status/1102684945649225728
1573	1556890669-951	https://twitter.com/search?l=&q=%22%24TESLA%22%20since%3A2019-03-01%20until%3A2019-03-31&src=typd	@manufacturaGE	Manufactura	.@Tesla comenzará a vender el Model 3 en México a partir de este mes de marzo http://ow.ly/Lz5f30o1fDq pic.twitter.com/YPi0vlmRmf		1		1.55E+12	19:40 - 12 mar. 2019	/manufacturaGE/status/1105659769552072705
1574	1556890669-1036	https://twitter.com/search?l=&q=%22%24TESLA%22%20since%3A2019-03-01%20until%3A2019-03-31&src=typd	@Magic2i3	Raul Sanchez	Son un poquito amateurs... Tienen pocos años en el mercado. Son un poquito kamicaces en ocasiones... Pero, quien no arriesga...			3	1.55E+12	2:13 - 11 mar. 2019	/Magic2i3/status/1105033924839960583
1577	1556890669-750	https://twitter.com/search?l=&q=%22%24TESLA%22%20since%3A2019-03-01%20until%3A2019-03-31&src=typd	@matiasfernandez	Matías Fernández	Cuando llegue el mío tendremos dos. Vi que en la YPF del ACA sobre Libertador están poniendo dos cargadores eléctricos. Ya tengo todo armado: me levanto y voy con el Tesla hasta el cargador y después me tomo el 130			2	1.55E+12	7:17 - 15 mar. 2019	/matiasfernandez/status/1106560047356747776
1579	1556890669-53	https://twitter.com/search?l=&q=%22%24TESLA%22%20since%3A2019-03-01%20until%3A2019-03-31&src=typd	@topluic	luigi	Apoyo tu comentario, yo que soy de Alicante y voy a Madrid en semana santa, tengo que ir por una ruta y volver por otra...saliendo en horario comercial...si no no hay manera...			1	1.55E+12	1:04 - 30 mar. 2019	/topluic/status/1111902033211244544
1580	1556890669-1144	https://twitter.com/search?l=&q=%22%24TESLA%22%20since%3A2019-03-01%20until%3A2019-03-31&src=typd	@ayalaEdwing	Edwing Ayala	El #Tesla #Model3 ya se puede comprar en #Mexico: estos son los precios de todas sus versiones, incluyendo la "económica". @Tesla #FelizSábado https://www.xataka.com.mx/automovil/tesla-model-3-se-puede-comprar-mexico-estos-precios-todas-sus-versiones-incluyendo-economica/amp …pic.twitter.com/4XOX5G1wYl				1.55E+12	7:12 - 9 mar. 2019	/ayalaEdwing/status/1104399680912351233
1581	1556890669-151	https://twitter.com/search?l=&q=%22%24TESLA%22%20since%3A2019-03-01%20until%3A2019-03-31&src=typd	@teslavangelist	Teslavangelist	27 hrs - 1200mi 2018 X (Orlando, FL to MI)		1	1	1.55E+12	20:30 - 27 mar. 2019	/teslavangelist/status/1111108178899623936
1583	1556890669-1496	https://twitter.com/search?l=&q=%22%24TESLA%22%20since%3A2019-03-01%20until%3A2019-03-31&src=typd	@earcos	Eduardo Arcos Barredo	Invítame a tu casa en la isla			2	1.55E+12	3:15 - 2 mar. 2019	/earcos/status/1101803171188523008
1584	1556890669-1446	https://twitter.com/search?l=&q=%22%24TESLA%22%20since%3A2019-03-01%20until%3A2019-03-31&src=typd	@total3r	Joan Grande	Recordad que las condiciones de venta, financiación y la disponibilidad es decisión de las marcas, no de los concesionarios. Por lo tanto son independientes del canal. Y no, no me gastaré 35k (y ya veremos cuantos hay disponibles de esos) en nada que no haya tocado antes.				1.55E+12	23:25 - 2 mar. 2019	/total3r/status/1102107758755831808
1585	1556890669-413	https://twitter.com/search?l=&q=%22%24TESLA%22%20since%3A2019-03-01%20until%3A2019-03-31&src=typd	@EnriqueGalvezMX	Enrique Gálvez	Sigan así y quizá pronto podrán rebasar a @autogefuehl			1	1.55E+12	9:14 - 21 mar. 2019	/EnriqueGalvezMX/status/1108763841381437440
1586	1556890669-1025	https://twitter.com/search?l=&q=%22%24TESLA%22%20since%3A2019-03-01%20until%3A2019-03-31&src=typd	@MiguelMasse	Miguel Massé	Mi render del frontal del model Y,creo que la nariz del morro sera más ancha que la del model 3 tal como muestro en la imagen.Credits: Miguel Masse IG:Miguel_Masse @TeslaModel3News @TeslaParaTodos @slcuervo @ResidentSponge @InsideEVs @foroelectricos @Teslarati @Tesla pic.twitter.com/xkj9Pl1QIJ		7	28	1.55E+12	7:26 - 11 mar. 2019	/MiguelMasse/status/1105112867005743104
1587	1556890669-215	https://twitter.com/search?l=&q=%22%24TESLA%22%20since%3A2019-03-01%20until%3A2019-03-31&src=typd	@salpeigo	Salvador Peiró	En 2023? @Tesla en 2020 ya será mucho más S3XY y tendrá una excelente red de superchargers. Suerte al resto, falta les va a hacer.		1	3	1.55E+12	14:23 - 26 mar. 2019	/salpeigo/status/1110653410926387200
1589	1556890669-765	https://twitter.com/search?l=&q=%22%24TESLA%22%20since%3A2019-03-01%20until%3A2019-03-31&src=typd	@maselectricos	Somos Electricos	Si no pudiste ver en directo la presentación del @Tesla #ModelY no te preocupes, te traemos la presentación íntegramente en nuestro canal de @YouTubeEspanolhttp://ow.ly/uz5Y50nci5X		1	1	1.55E+12	3:20 - 15 mar. 2019	/maselectricos/status/1106500313484349440
1590	1556890669-817	https://twitter.com/search?l=&q=%22%24TESLA%22%20since%3A2019-03-01%20until%3A2019-03-31&src=typd	@techvidcontent	Mr.M	Tesla #modely revealed #elonmusk @Tesla #anotherbeautypic.twitter.com/yAVUG1lgk0				1.55E+12	20:59 - 14 mar. 2019	/techvidcontent/status/1106404524019851271
1592	1556890669-1421	https://twitter.com/search?l=&q=%22%24TESLA%22%20since%3A2019-03-01%20until%3A2019-03-31&src=typd	@mariapaolalugo2	mariapaolalugogomez	Cooperación entre la agencia espacial rusa y la @NASA por un objetivo los viajes espaciales de cualquier humano sumado a la apuesta privada con @Tesla y @elonmuskhttps://twitter.com/roscosmos/status/1102174742537224192 …				1.55E+12	11:46 - 3 mar. 2019	/mariapaolalugo2/status/1102294245443031040
1593	1556890669-1108	https://twitter.com/search?l=&q=%22%24TESLA%22%20since%3A2019-03-01%20until%3A2019-03-31&src=typd	@pksilvia	ElecTrinity	Oleeeee!! Buena decisión!!pic.twitter.com/BUDboRehwF			1	1.55E+12	12:22 - 9 mar. 2019	/pksilvia/status/1104477489403961348
1594	1556890669-1113	https://twitter.com/search?l=&q=%22%24TESLA%22%20since%3A2019-03-01%20until%3A2019-03-31&src=typd	@NostromoADF	NostromoADF	Si sale más barata que la tarifa regulada PVPC... Hay que comprobarlo descargando los consumos desde la distribuidora, porque en electricidad suelen ser más caras o al cabo del tiempo pagas más. Precios de hoy del PVPC 0,58 tarifa DHS y 0,122 en punta. https://www.esios.ree.es/es/pvpc?date=10-03-2019 …pic.twitter.com/tqDEP98F9O				1.55E+12	12:03 - 9 mar. 2019	/NostromoADF/status/1104472902446051328
1597	1556890669-276	https://twitter.com/search?l=&q=%22%24TESLA%22%20since%3A2019-03-01%20until%3A2019-03-31&src=typd	@FIXstatus	FIX Status	Con este #Teaser @Tesla nos adelanta un poco de su nuevo modelo que al parecer será el #ModelY https://www.highmotor.com/tesla-model-y-teaser.html … … …pic.twitter.com/iiGPEQqGP7				1.55E+12	16:55 - 24 mar. 2019	/FIXstatus/status/1109966898639314944
1598	1556890669-863	https://twitter.com/search?l=&q=%22%24TESLA%22%20since%3A2019-03-01%20until%3A2019-03-31&src=typd	@antonio_sesin	Antonio J. Sesin	NO HABLES QUE TE MULTA LA SEC!!!!				1.55E+12	13:04 - 14 mar. 2019	/antonio_sesin/status/1106285020229054467
1599	1556890669-10	https://twitter.com/search?l=&q=%22%24TESLA%22%20since%3A2019-03-01%20until%3A2019-03-31&src=typd	@WorldEnergyTrad	WorldEnergyTrade	#Tesla #BMW y Volkswagen ajustan sus directrices para reducir significativamente la proporción de este metal en las baterías de los coches https://buff.ly/2I28Jj0 #Energy #Breaking #News #Today #30Mar @tesla @BMW @VWChile			1	1.55E+12	8:48 - 30 mar. 2019	/WorldEnergyTrad/status/1112018745621471238
1600	1556890669-68	https://twitter.com/search?l=&q=%22%24TESLA%22%20since%3A2019-03-01%20until%3A2019-03-31&src=typd	@JorgeCasar	Jorge del Casar	Es el centro de entregas de @Tesla España				1.55E+12	16:44 - 29 mar. 2019	/JorgeCasar/status/1111776235833704448
1604	1556890669-604	https://twitter.com/search?l=&q=%22%24TESLA%22%20since%3A2019-03-01%20until%3A2019-03-31&src=typd	@CarlosDG100D	CarlosDG	Yo también conozco a la Delivery, que antes estuvo de comercial en Pozuelo y Serrano, además de estar en el VEM y en Madrid Auto en IFEMA, y para nada se merece ciertos comemtarios porque además de ser un encanto de chica es una gran profesional.			3	1.55E+12	7:40 - 17 mar. 2019	/CarlosDG100D/status/1107290694559981568
1608	1556890669-1453	https://twitter.com/search?l=&q=%22%24TESLA%22%20since%3A2019-03-01%20until%3A2019-03-31&src=typd	@Josepuma1971	Jose Luis Rodriguez	Pues están condenados la inmensa mayoría, salvo 4 que sean de gestión directa de las marcas, y que los tienen que dejar por los servicios técnicos oficiales.				1.55E+12	16:10 - 2 mar. 2019	/Josepuma1971/status/1101998306455183361
1609	1556890669-453	https://twitter.com/search?l=&q=%22%24TESLA%22%20since%3A2019-03-01%20until%3A2019-03-31&src=typd	@edeal75	Eddy Cantillo	Tracto camión eléctrico de @Tesla Cero emisiones https://twitter.com/jimmyodea/status/1108115388343021568 …				1.55E+12	11:38 - 20 mar. 2019	/edeal75/status/1108437582512381953
1610	1556890669-126	https://twitter.com/search?l=&q=%22%24TESLA%22%20since%3A2019-03-01%20until%3A2019-03-31&src=typd	@alonso_bl	Daniel Alonso	Enhorabuena por ese DOMOTESLA. Ahora una buena carga Y disfrutar viajando a Granada.		1	3	1.55E+12	10:31 - 28 mar. 2019	/alonso_bl/status/1111320004706926594
1612	1556890669-316	https://twitter.com/search?l=&q=%22%24TESLA%22%20since%3A2019-03-01%20until%3A2019-03-31&src=typd	@ggma95	Miguel Angel C. Garcia	Siempre y cuando el tablero lea correctamente y no con un 10% más que los vw vento			2	1.55E+12	9:42 - 23 mar. 2019	/ggma95/status/1109495526754537473
1613	1556890669-768	https://twitter.com/search?l=&q=%22%24TESLA%22%20since%3A2019-03-01%20until%3A2019-03-31&src=typd	@ContigoEnergia	Contigo Energía	"El @Tesla Model Y es oficial, un coche eléctrico en formato SUV con hasta 483 km de autonomía y desde 39.000 dólares" https://www.xataka.com/automovil/tesla-model-oficial-suv-compacto-483-km-autonomia-39-000-dolares-s3xy-elon-musk-se-hace-realidad … vía @xataka		1	2	1.55E+12	1:45 - 15 mar. 2019	/ContigoEnergia/status/1106476435504615424
1614	1556890669-1385	https://twitter.com/search?l=&q=%22%24TESLA%22%20since%3A2019-03-01%20until%3A2019-03-31&src=typd	@TribunaDiario	Tribuna de Los Cabos	@Tesla presentará su nuevo Model Y el 14 de marzo https://www.tribunadeloscabos.com.mx/tesla-presentara-su-nuevo-model-y-el-14-de-marzo/ …				1.55E+12	8:17 - 4 mar. 2019	/TribunaDiario/status/1102604009804709888
1616	1556890669-767	https://twitter.com/search?l=&q=%22%24TESLA%22%20since%3A2019-03-01%20until%3A2019-03-31&src=typd	@motorpuntoes	motor.es	Tesla Model Y: el nuevo crossover gemelo del Model 3 ya está aquí http://bit.ly/2u8MrDR @Tesla @ClubTeslaES #Tesla #tesla #EV #electrico #ModelY #modelypic.twitter.com/K2REjNtCKZ		1	4	1.55E+12	2:45 - 15 mar. 2019	/motorpuntoes/status/1106491723960762368
1617	1556890669-1281	https://twitter.com/search?l=&q=%22%24TESLA%22%20since%3A2019-03-01%20until%3A2019-03-31&src=typd	@autopista_es	autopista_es	¿Sobrevivirá @Tesla ante el empuje eléctrico de otras marcas? Esta es nuestra pregunta de la semana, recuerda que las mejores respuestas aparecerán en el próximo número de nuestra revista. pic.twitter.com/UWPXZCe02O		1	2	1.55E+12	10:00 - 6 mar. 2019	/autopista_es/status/1103354562293915648
1619	1556890669-197	https://twitter.com/search?l=&q=%22%24TESLA%22%20since%3A2019-03-01%20until%3A2019-03-31&src=typd	@JessOli28254073	Jesús Olivares	@elonmusk hermano ayuda porfa a mi equipo #haytalentosolofaltapoyarlo			8	1.55E+12	21:50 - 26 mar. 2019	/JessOli28254073/status/1110766035496566789
1623	1556890669-689	https://twitter.com/search?l=&q=%22%24TESLA%22%20since%3A2019-03-01%20until%3A2019-03-31&src=typd	@Alandbru	𝓐𝓵𝓪𝓷𝓭	Ahi quiero llegar, no creo que haya muchas vueltas que darle, pero entre al hilo por que llamar a alguien “Timador” es algo muy serio. Espero que todo se resuelva a vuestra entera satisfacción, de verdad.			3	1.55E+12	2:04 - 16 mar. 2019	/Alandbru/status/1106843601680637952
1625	1556890669-1140	https://twitter.com/search?l=&q=%22%24TESLA%22%20since%3A2019-03-01%20until%3A2019-03-31&src=typd	@WorldEnergyTrad	WorldEnergyTrade	¿Te gustan las #noticias de energía? Si es así, no te puedes perder nuestro resumen de #News destacas de #Energy Lo compartimos a continuación. Si te gusta dale unos Like, RT y comparte!! Disfruta el #Video junto a @WorldEnergyTrad @BP_America @Tesla @Samsung #9Marpic.twitter.com/Q3Vm1Rab80		3	1	1.55E+12	7:35 - 9 mar. 2019	/WorldEnergyTrad/status/1104405304614285313
1628	1556890669-1208	https://twitter.com/search?l=&q=%22%24TESLA%22%20since%3A2019-03-01%20until%3A2019-03-31&src=typd	@bediuleik	bediuleik	Aland eres un ídolo			4	1.55E+12	13:28 - 7 mar. 2019	/bediuleik/status/1103769522157350912
1629	1556890669-653	https://twitter.com/search?l=&q=%22%24TESLA%22%20since%3A2019-03-01%20until%3A2019-03-31&src=typd	@Jason	🦄 🦄 🦄 🦄 🦄 🦄 🦄	Model X or maybe model Y — can model Y do 3 car seats @elonmusk?			1	1.55E+12	13:37 - 16 mar. 2019	/Jason/status/1107017972118257664
1631	1556890669-7	https://twitter.com/search?l=&q=%22%24TESLA%22%20since%3A2019-03-01%20until%3A2019-03-31&src=typd	@NanikSinghC	Nanik Singh	Camión #Eléctrico transportando y entregando #AutosEléctricos @Tesla vía @elonmuskpic.twitter.com/W1OjYeJVTl			2	1.55E+12	14:44 - 30 mar. 2019	/NanikSinghC/status/1112108381416972288
1632	1556890669-286	https://twitter.com/search?l=&q=%22%24TESLA%22%20since%3A2019-03-01%20until%3A2019-03-31&src=typd	@luiscperu	Luis Cardenas Ojeda	Resulta incomprensible para mi entender como una persona tiene una percepción acertada sobre un avance tecnológico pero al mismo tiempo persigue ideales extintos como la independencia cuando el mundo avanza a una globalización ?? (Double Standard)				1.55E+12	6:49 - 24 mar. 2019	/luiscperu/status/1109814529121226752
1633	1556890669-1564	https://twitter.com/search?l=&q=%22%24TESLA%22%20since%3A2019-03-01%20until%3A2019-03-31&src=typd	@motorpuntoes	motor.es	El Tesla Model 3 de 35.000 dólares ya está disponible http://bit.ly/2tHzz7p @Tesla @ClubTeslaES #Tesla #tesla #EV #electrico #TeslaModel3 #teslamodel3 #Model3 #model3pic.twitter.com/zcnAp7sYEh			5	1.55E+12	7:20 - 1 mar. 2019	/motorpuntoes/status/1101502369366491139
1634	1556890669-383	https://twitter.com/search?l=&q=%22%24TESLA%22%20since%3A2019-03-01%20until%3A2019-03-31&src=typd	@igusky13	Gusky	No tendrás uno para sacar un tsuru? :(			30	1.55E+12	18:11 - 21 mar. 2019	/igusky13/status/1108899005524819968
1635	1556890669-1068	https://twitter.com/search?l=&q=%22%24TESLA%22%20since%3A2019-03-01%20until%3A2019-03-31&src=typd	@Ojimenezro002	Omar Jimenez	Y eso que solo venden el modelo caro del @Tesla #model3. Cuando salga el Standard Range plus....revientan el mercado!!! Noruega, de nuevo, un ejemplo a seguir.https://twitter.com/Teslanews3/status/1104768485178163202 …		1	4	1.55E+12	8:55 - 10 mar. 2019	/Ojimenezro002/status/1104772750114279424
1639	1556890669-1666	https://twitter.com/search?l=&q=%22%24TESLA%22%20since%3A2019-03-01%20until%3A2019-03-31&src=typd	@Cocheando	Cocheando	Llega el Tesla Model 3 más económico: 31.000 € (precio en Estados Unidos) y 354 kilómetros de autonomía https://www.cocheando.es/llega-el-tesla-model-3-mas-economico-31-000-e-y-354-kilometros-de-autonomia.html … @Tesla #Tesla				1.55E+12	16:30 - 28 feb. 2019	/Cocheando/status/1101278419529187328
1640	1556890669-1155	https://twitter.com/search?l=&q=%22%24TESLA%22%20since%3A2019-03-01%20until%3A2019-03-31&src=typd	@Julio_Telco	Julio Lema 🛰	Puntos de carga ocupados en Palencia. Como con las redes móviles, debido al éxito del #CocheEléctrico dentro de muy poco vamos a pasar de preocuparnos por la cobertura de la red de recarga a la congestión. Poneos las pilas @EasyChargerES @tesla @jorgemilburnhttps://twitter.com/EasyChargerES/status/1104334798087249921 …			3	1.55E+12	3:11 - 9 mar. 2019	/Julio_Telco/status/1104338925324242946
1641	1556890669-167	https://twitter.com/search?l=&q=%22%24TESLA%22%20since%3A2019-03-01%20until%3A2019-03-31&src=typd	@Ferbal93	Fer	Manuel, me pilla al lado, si puedo colocar a los niños nos damos un domoabrazo.			4	1.55E+12	11:53 - 27 mar. 2019	/Ferbal93/status/1110978225889529856
1643	1556890669-100	https://twitter.com/search?l=&q=%22%24TESLA%22%20since%3A2019-03-01%20until%3A2019-03-31&src=typd	@raderje	Joe Rader	Fractal Teslas?			1	1.55E+12	20:32 - 28 mar. 2019	/raderje/status/1111471079514689536
1645	1556890669-314	https://twitter.com/search?l=&q=%22%24TESLA%22%20since%3A2019-03-01%20until%3A2019-03-31&src=typd	@Ojimenezro002	Omar Jimenez	Afortunadamente, hay personas que apostamos por la tecnología emergente, cuando ello conlleva una mejora significativa, como es el caso del VE, de lo contrario no avanzaríamos...y gracias a que algunos apostamos por ello, siguen desarrollándolo y mejorándolo....			2	1.55E+12	10:00 - 23 mar. 2019	/Ojimenezro002/status/1109500196671705089
1646	1556890669-1433	https://twitter.com/search?l=&q=%22%24TESLA%22%20since%3A2019-03-01%20until%3A2019-03-31&src=typd	@anouarhamman	fight4renewables	Este año el viaje hasta la estación de fue inolvidable! 11 horas y medio conduciendo en autopiloto ida y vuelta! Sin interrupción! En los atascos leo información en la pantalla gigante de @Tesla @ClubTeslaES @TeslaClubMApic.twitter.com/CQ0T2jHAHh			2	1.55E+12	3:29 - 3 mar. 2019	/anouarhamman/status/1102169166218444800
1649	1556890669-1180	https://twitter.com/search?l=&q=%22%24TESLA%22%20since%3A2019-03-01%20until%3A2019-03-31&src=typd	@Reforma	REFORMACOM	El auto más asequible de @Tesla ya está disponible para el mercado mexicano, luego de que la compañía habilitó en su página la opción de compra del Modelo 3. http://bit.ly/2VO1E9j		2	6	1.55E+12	9:14 - 8 mar. 2019	/Reforma/status/1104067786005975042
1650	1556890669-1271	https://twitter.com/search?l=&q=%22%24TESLA%22%20since%3A2019-03-01%20until%3A2019-03-31&src=typd	@JoaoMendezB	J.	Como quisiera uno de estos				1.55E+12	13:48 - 6 mar. 2019	/JoaoMendezB/status/1103412007527698432
1655	1556890669-864	https://twitter.com/search?l=&q=%22%24TESLA%22%20since%3A2019-03-01%20until%3A2019-03-31&src=typd	@sfteslaclub	SF TESLA CLUB	@elonmusk tesla pipic.twitter.com/o5G7DCny99				1.55E+12	13:04 - 14 mar. 2019	/sfteslaclub/status/1106285009114005504
1663	1556890669-1031	https://twitter.com/search?l=&q=%22%24TESLA%22%20since%3A2019-03-01%20until%3A2019-03-31&src=typd	@foroelectricos	ForoCochesEléctricos	Tesla confirma de forma oficial la subida de precios del Model 3, S y X un 3%. El Model 3 Standard no se verá afectado http://ow.ly/nH5F30nZMFZ #Tesla @Tesla #TeslaModel3pic.twitter.com/37DMtCJt4e		4	9	1.55E+12	3:45 - 11 mar. 2019	/foroelectricos/status/1105057041251557376
1664	1556890669-1230	https://twitter.com/search?l=&q=%22%24TESLA%22%20since%3A2019-03-01%20until%3A2019-03-31&src=typd	@armando_Rg1964	armando rodriguez	No entiendo nada. El impuesto a aplicar IVA vs IGIC, depende de la residencia del comprador, no del vendedor. Yo compro artículos por internet en península y me lo envían a Canarias sin IVA, sin ningún problema. Se paga el IGIC que corresponda en despacho aduanero y ya está.				1.55E+12	8:42 - 7 mar. 2019	/armando_Rg1964/status/1103697329792667649
1666	1556890669-16	https://twitter.com/search?l=&q=%22%24TESLA%22%20since%3A2019-03-01%20until%3A2019-03-31&src=typd	@MartinBrilla	MarViTez	Deberían ensamblar un modelo versión DR que incluya paneles solares porque sino las EDES te van a dar en la madre				1.55E+12	9:00 - 30 mar. 2019	/MartinBrilla/status/1112021766631763968
1667	1556890669-1102	https://twitter.com/search?l=&q=%22%24TESLA%22%20since%3A2019-03-01%20until%3A2019-03-31&src=typd	@loboliblanc	dani blanc 🎗	Perfecto. A veces cargamos mas de lo que necesitamos y si nos avisan podemos ceder el enchufe. Ojalá lo usara mas gente.			2	1.55E+12	14:26 - 9 mar. 2019	/loboliblanc/status/1104508842854019073
1669	1556890669-186	https://twitter.com/search?l=&q=%22%24TESLA%22%20since%3A2019-03-01%20until%3A2019-03-31&src=typd	@Ojimenezro002	Omar Jimenez	doMODELectr3 o Model3fásico			2	1.55E+12	4:26 - 27 mar. 2019	/Ojimenezro002/status/1110865742231203840
1673	1556890669-153	https://twitter.com/search?l=&q=%22%24TESLA%22%20since%3A2019-03-01%20until%3A2019-03-31&src=typd	@Jlleon06	Jlleon06	Felicidades amigo!! Disfruta to nuevo @Tesla . Cuando lo recibas suve un video para que vean los que tengan dudas			1	1.55E+12	19:41 - 27 mar. 2019	/Jlleon06/status/1111096054638735360
1675	1556890669-777	https://twitter.com/search?l=&q=%22%24TESLA%22%20since%3A2019-03-01%20until%3A2019-03-31&src=typd	@JJPriegoTV	𝗝𝗝 𝗣𝗥𝗜𝗘𝗚𝗢	Ya tenemos aquí el @Tesla Y @elonmusk ya ha completado la palabra S3XY con sus 4 coches https://twitter.com/Tesla/status/1106412610868510721 …		3	4	1.55E+12	0:51 - 15 mar. 2019	/JJPriegoTV/status/1106462909243293696
1677	1556890669-1118	https://twitter.com/search?l=&q=%22%24TESLA%22%20since%3A2019-03-01%20until%3A2019-03-31&src=typd	@elonmusk	Elon Musk		526	3,3K	97K	1.55E+12	11:22 - 9 mar. 2019	/elonmusk/status/1104462447652438016
1678	1556890669-1050	https://twitter.com/search?l=&q=%22%24TESLA%22%20since%3A2019-03-01%20until%3A2019-03-31&src=typd	@Alejandro_Navia	Alejo Navia	Jajajajaja @Tesla @elonmusk ... así es como se hace carajo .... y quien duda que @elonmusk es un genio jajajajajapic.twitter.com/EqBZwaBVKo			3	1.55E+12	17:59 - 10 mar. 2019	/Alejandro_Navia/status/1104909684258074625
1679	1556890669-861	https://twitter.com/search?l=&q=%22%24TESLA%22%20since%3A2019-03-01%20until%3A2019-03-31&src=typd	@juancsolis	juan solis	En Argentina estamos atrasados en años luz para esto! Tenemos un gobierno que solo beneficia a las electricas solo con decirte q en e años de gestion el aumento en la.boleta fue del 1000 %! Solo tenerles una sana envidia y felicitaciones!		1	3	1.55E+12	13:05 - 14 mar. 2019	/juancsolis/status/1106285254279610368
1681	1556890669-627	https://twitter.com/search?l=&q=%22%24TESLA%22%20since%3A2019-03-01%20until%3A2019-03-31&src=typd	@altonivel	Alto Nivel	#Empresas: @Tesla venderá en México su auto más comercializado en EU. https://bit.ly/2FdW9v6 pic.twitter.com/hfQLXMN2YG		6	5	1.55E+12	19:30 - 16 mar. 2019	/altonivel/status/1107106792797097984
1684	1556890669-541	https://twitter.com/search?l=&q=%22%24TESLA%22%20since%3A2019-03-01%20until%3A2019-03-31&src=typd	@TeslaParaTodos	Tesla Para Todos	Avísame si sigues sin poder contactar con ellos, pero si llamas al número de entregas igual tienes más suerte.				1.55E+12	1:05 - 19 mar. 2019	/TeslaParaTodos/status/1107916004066295808
1685	1556890669-1388	https://twitter.com/search?l=&q=%22%24TESLA%22%20since%3A2019-03-01%20until%3A2019-03-31&src=typd	@ElFinanciero_Mx	El Financiero	El nuevo @Tesla Model Y llegará en dos semanas, anuncia @elonmusk. http://bit.ly/2UiIPL5 pic.twitter.com/8uWi0LsqvL		4	20	1.55E+12	5:45 - 4 mar. 2019	/ElFinanciero_Mx/status/1102565608065921024
1686	1556890669-814	https://twitter.com/search?l=&q=%22%24TESLA%22%20since%3A2019-03-01%20until%3A2019-03-31&src=typd	@ZaiFuchigami	Zai Fuchigami	Tesla Model Y Photos. @Tesla #Tesla #ModelY #TeslaModelYpic.twitter.com/oeCYM3rfcp		26	107	1.55E+12	21:00 - 14 mar. 2019	/ZaiFuchigami/status/1106404746724687873
1688	1556890669-121	https://twitter.com/search?l=&q=%22%24TESLA%22%20since%3A2019-03-01%20until%3A2019-03-31&src=typd	@R_Liarte	R. Liarte	Y quién no, yo ya lo estaba con el ordenador nuevo, con un #TeslaModel3 ni te cuento!			3	1.55E+12	11:46 - 28 mar. 2019	/R_Liarte/status/1111338801610264577
1689	1556890669-1437	https://twitter.com/search?l=&q=%22%24TESLA%22%20since%3A2019-03-01%20until%3A2019-03-31&src=typd	@AndreeFairlie	Andree Fairlie Model3 Tesla 🚘 🔋	Me ha gustado tu último vídeo Lars, gracias por compartir las diferencias de precios, ahora toca leer toooodas las teorías y "conspiraciones" alrededor de @Tesla jejeje			6	1.55E+12	1:49 - 3 mar. 2019	/AndreeFairlie/status/1102144077552910336
1692	1556890669-720	https://twitter.com/search?l=&q=%22%24TESLA%22%20since%3A2019-03-01%20until%3A2019-03-31&src=typd	@vanguardiamx	Vanguardia	#Autos | @Tesla #ModelY, disponible en #México; lo que debes saber. Más información http://bit.ly/2F35gxo pic.twitter.com/6ZmjdVS9ZA		1	2	1.55E+12	15:07 - 15 mar. 2019	/vanguardiamx/status/1106678207305142278
1696	1556890669-244	https://twitter.com/search?l=&q=%22%24TESLA%22%20since%3A2019-03-01%20until%3A2019-03-31&src=typd	@franjgon	Francisco J Gonzalez	Esperamos un gran vídeo con la entrega y otro con el viaje de Madrid a Granada, así vamos viendo los consumos en wh, gracias #domosaludos		2	4	1.55E+12	10:41 - 25 mar. 2019	/franjgon/status/1110235201274302466
1697	1556890669-361	https://twitter.com/search?l=&q=%22%24TESLA%22%20since%3A2019-03-01%20until%3A2019-03-31&src=typd	@jhonnyramirezof	JUAN RAMIREZ	Así o más humilde kappon jajajapic.twitter.com/I3Vi8rYdeY			1	1.55E+12	6:29 - 22 mar. 2019	/jhonnyramirezof/status/1109084669453258753
1698	1556890669-1114	https://twitter.com/search?l=&q=%22%24TESLA%22%20since%3A2019-03-01%20until%3A2019-03-31&src=typd	@CCubicos	Centímetros Cúbicos	¡Probamos el esperado Model 3! Su nombre ha sido el tiempo que hemos tenido que esperar para poder probarlo, un modelo que promete revolucionar el mundo del motor. Mañana a las 10:00am conoceremos todos los detalles de este @Tesla #CCubicos189 https://bit.ly/2EEWWnm pic.twitter.com/NZGKTuHFiu		2	5	1.55E+12	12:00 - 9 mar. 2019	/CCubicos/status/1104472147760738313
1699	1556890669-1066	https://twitter.com/search?l=&q=%22%24TESLA%22%20since%3A2019-03-01%20until%3A2019-03-31&src=typd	@ContraReplicaMX	ContraRéplica	#ContraRéplica Te invita a conocer el nuevo @Tesla, luego de que el famoso @elonmusk, anunciara su lanzamiento en un estudio de la compañía en #California. #NoTeLoPuedesPerderhttps://www.youtube.com/watch?v=SUtSHhRc30g&feature=youtu.be …				1.55E+12	10:40 - 10 mar. 2019	/ContraReplicaMX/status/1104799074610405376
1701	1556890669-1284	https://twitter.com/search?l=&q=%22%24TESLA%22%20since%3A2019-03-01%20until%3A2019-03-31&src=typd	@robertocarmona2	Roberto Carmona	@Tesla quiere que me gaste mi dinero. Compraré dos de una vez. pic.twitter.com/mkb1wS8LOr				1.55E+12	9:22 - 6 mar. 2019	/robertocarmona2/status/1103345210208280576
1703	1556890669-1349	https://twitter.com/search?l=&q=%22%24TESLA%22%20since%3A2019-03-01%20until%3A2019-03-31&src=typd	@InfochannelMX	Infochannel México	#VentanaGlobal @Tesla venderá el nuevo #Model3 únicamente desde su #SitioWeb https://bit.ly/2tQBhU5 pic.twitter.com/zdF4L2ZIt9				1.55E+12	20:00 - 4 mar. 2019	/InfochannelMX/status/1102780775563321344
1704	1556890669-1086	https://twitter.com/search?l=&q=%22%24TESLA%22%20since%3A2019-03-01%20until%3A2019-03-31&src=typd	@AntonioQuijada	Antonio Quijada G	La historia se repite en Europa... Y el vehículo eléctrico más vendido es... @Tesla!!! https://twitter.com/ClubTeslaES/status/1104281470187778048 …		2	4	1.55E+12	22:13 - 9 mar. 2019	/AntonioQuijada/status/1104626274465705984
1706	1556890669-548	https://twitter.com/search?l=&q=%22%24TESLA%22%20since%3A2019-03-01%20until%3A2019-03-31&src=typd	@Darksnake3	 Erick Trigo 	Casi 33 palos wow! Claro yo creo que el punto crítico es ese... Las estaciones de carga @Tesla en el camino, en España están en la carretera y son gratuitas			1	1.55E+12	14:59 - 18 mar. 2019	/Darksnake3/status/1107763487483314176
1708	1556890669-1309	https://twitter.com/search?l=&q=%22%24TESLA%22%20since%3A2019-03-01%20until%3A2019-03-31&src=typd	@DanielSanchezG	Daniel Sánchez G.	@gabosalazar21 Haras video de proceso de compra de Tesla asi como lo hiciste de Ferrari? Creo que a ese precio ya es mas accesible para cierto segmento de la población y seria interesante ver el proceso			1	1.55E+12	18:06 - 5 mar. 2019	/DanielSanchezG/status/1103114637942218754
1712	1556890669-727	https://twitter.com/search?l=&q=%22%24TESLA%22%20since%3A2019-03-01%20until%3A2019-03-31&src=typd	@joserra_chavez	Ramón Chávez 🍥	Si se apartan sin feria, 2, de aquí a que los comiencen a entregar ya terminé una carrera en matemáticas y descubrí un algoritmo para ganar el Melate			1	1.55E+12	12:52 - 15 mar. 2019	/joserra_chavez/status/1106644345288044544
1714	1556890669-974	https://twitter.com/search?l=&q=%22%24TESLA%22%20since%3A2019-03-01%20until%3A2019-03-31&src=typd	@patofavora	Pato Fávora	Infografía: Secretos de Elon Musk para triunfar cada 24 horas via @SoyEntrepreneur http://entm.ag/sjy @elonmusk @tesla @SpaceX #ElonMusk #emprender		2	4	1.55E+12	9:32 - 12 mar. 2019	/patofavora/status/1105506917424787458
1715	1556890669-410	https://twitter.com/search?l=&q=%22%24TESLA%22%20since%3A2019-03-01%20until%3A2019-03-31&src=typd	@danilovando2	Danilo Ovando	¡Pídeselo a @NachoRgz o a @elonmusk Cachái! Ellos ganan un chorro de lana.			3	1.55E+12	10:08 - 21 mar. 2019	/danilovando2/status/1108777440124563456
1716	1556890669-1399	https://twitter.com/search?l=&q=%22%24TESLA%22%20since%3A2019-03-01%20until%3A2019-03-31&src=typd	@motorpuntoes	motor.es	Elon Musk confirma el debut del nuevo Tesla Model Y para el 14 de marzo http://bit.ly/2VxJnwL @Tesla @TeslaSpain @elonmusk #Tesla #ModelY #teslamodely #CochesElectricos #EV #evcars #teaser #carnewspic.twitter.com/6bgKoPCEC4		1	2	1.55E+12	1:05 - 4 mar. 2019	/motorpuntoes/status/1102495306153947137
1717	1556890669-409	https://twitter.com/search?l=&q=%22%24TESLA%22%20since%3A2019-03-01%20until%3A2019-03-31&src=typd	@albertrll	Albert Rio	Además que las llantas que lleva debajo estan bastante guapas...pic.twitter.com/TdCdXdpgZz			2	1.55E+12	10:25 - 21 mar. 2019	/albertrll/status/1108781571862159361
1718	1556890669-1381	https://twitter.com/search?l=&q=%22%24TESLA%22%20since%3A2019-03-01%20until%3A2019-03-31&src=typd	@InfochannelMX	Infochannel México	#VentanaGlobal @Tesla venderá el nuevo #Model3 únicamente desde su #SitioWeb https://bit.ly/2tQBhU5 pic.twitter.com/Bi5U55f8NI				1.55E+12	9:40 - 4 mar. 2019	/InfochannelMX/status/1102624748331286528
1722	1556890669-1249	https://twitter.com/search?l=&q=%22%24TESLA%22%20since%3A2019-03-01%20until%3A2019-03-31&src=typd	@maselectricos	Somos Electricos	La V3 de #Superchargers de @Tesla ya empiezan a funcionar logrando cargar 1609 kms cada hora. ¿Quien dijo que no es posible viajar con un eléctrico? http://ow.ly/tDYi50mJas5		6	7	1.55E+12	23:05 - 6 mar. 2019	/maselectricos/status/1103552127861997568
1723	1556890669-408	https://twitter.com/search?l=&q=%22%24TESLA%22%20since%3A2019-03-01%20until%3A2019-03-31&src=typd	@GonzaloGGM	Gonzalo García	El @Tesla #Model3 ya domina el mercado noruego de #cocheseléctricos https://www.hibridosyelectricos.com/articulo/actualidad/tesla-model-3-domina-mercado-coches-electricos-noruega/20190321093241026471.html … vía @hyecompic.twitter.com/2hTDek5Izg				1.55E+12	10:33 - 21 mar. 2019	/GonzaloGGM/status/1108783766603005952
1725	1556890669-1532	https://twitter.com/search?l=&q=%22%24TESLA%22%20since%3A2019-03-01%20until%3A2019-03-31&src=typd	@be_agua	be_agua (Beatriz)	@elonmusk Hay algo tan o más importante en lo que @Tesla debe apostar todo, aparte de en el #model3: en los supercargadores, pues poder viajar libres es básico para decidirse a comprar un coche. En España y Portugal URGE poner en marcha los proyectados para 2019 (los en gris).pic.twitter.com/jampfbt3xO				1.55E+12	14:39 - 1 mar. 2019	/be_agua/status/1101613002946682881
1726	1556890669-180	https://twitter.com/search?l=&q=%22%24TESLA%22%20since%3A2019-03-01%20until%3A2019-03-31&src=typd	@mick_lebrija	miguel angel romero	Enhorabuena!!! A ver si quedamos un dominguito en el SuC del caserio de Aguadulce. Un domoabrazo. GENEREEEEN!!!!			1	1.55E+12	8:32 - 27 mar. 2019	/mick_lebrija/status/1110927700691177479
1727	1556890669-1434	https://twitter.com/search?l=&q=%22%24TESLA%22%20since%3A2019-03-01%20until%3A2019-03-31&src=typd	@s_panos_sup	Sergi Paños	Sí. Exacto. Eso y el tema de la SuC que ha cambiado de “6 meses gratis” a “SuC gratuito ya está activado” según pone en mi cuenta. Nos van a volver locos con tanto cambio.			1	1.55E+12	2:00 - 3 mar. 2019	/s_panos_sup/status/1102146785739448322
1728	1556890669-1107	https://twitter.com/search?l=&q=%22%24TESLA%22%20since%3A2019-03-01%20until%3A2019-03-31&src=typd	@Ojimenezro002	Omar Jimenez	Si entras en la página de @Tesla de USA, la foto del #modely tiene más detalle (retrovisores):pic.twitter.com/VsOboepDFc		1	3	1.55E+12	12:27 - 9 mar. 2019	/Ojimenezro002/status/1104478927010086912
1729	1556890669-194	https://twitter.com/search?l=&q=%22%24TESLA%22%20since%3A2019-03-01%20until%3A2019-03-31&src=typd	@TheVictorotciV	Víctor V	Catalana Occidente es muy famosa entre los Teslas, pero a mí Liberty Seguros me salía casi a mitad de precio por mis condiciones.			1	1.55E+12	0:09 - 27 mar. 2019	/TheVictorotciV/status/1110800996542959616
1731	1556890669-623	https://twitter.com/search?l=&q=%22%24TESLA%22%20since%3A2019-03-01%20until%3A2019-03-31&src=typd	@RafaelN31736003	Rafael Navarro	Además bien acostándote			1	1.55E+12	20:50 - 16 mar. 2019	/RafaelN31736003/status/1107127150388355073
1732	1556890669-356	https://twitter.com/search?l=&q=%22%24TESLA%22%20since%3A2019-03-01%20until%3A2019-03-31&src=typd	@pereelpunto	Pere Vazquez	Ganazas de ver el video de todo el proceso y... La llegada de la tortura con ruedas de @AnnaCLXY			3	1.55E+12	8:32 - 22 mar. 2019	/pereelpunto/status/1109115716542914560
1734	1556890669-460	https://twitter.com/search?l=&q=%22%24TESLA%22%20since%3A2019-03-01%20until%3A2019-03-31&src=typd	@Stevebility	Steve	Bingo			1	1.55E+12	8:42 - 20 mar. 2019	/Stevebility/status/1108393416096972805
1736	1556890669-282	https://twitter.com/search?l=&q=%22%24TESLA%22%20since%3A2019-03-01%20until%3A2019-03-31&src=typd	@anouarhamman	fight4renewables	Yo d’onde vivo installe un cargador 7kw un mes antes de mi compra del MS @Tesla en 2015, sin eso nunca me habría comprado un EV! Aquí vivo en un desierto ! Tendré que esperar 100 años para haber un cargador público! Lo que hay es gasolinera en todos lados!			2	1.55E+12	10:49 - 24 mar. 2019	/anouarhamman/status/1109874796555390986
1737	1556890669-982	https://twitter.com/search?l=&q=%22%24TESLA%22%20since%3A2019-03-01%20until%3A2019-03-31&src=typd	@HolaLuzcom	Holaluz	muchas gracias por recomendarnos, José :)			3	1.55E+12	7:17 - 12 mar. 2019	/HolaLuzcom/status/1105472795071393792
1739	1556890669-713	https://twitter.com/search?l=&q=%22%24TESLA%22%20since%3A2019-03-01%20until%3A2019-03-31&src=typd	@DaveedHernandez	C:\Daveed\	El auto de mis perros sueños un día lo tendré			1	1.55E+12	17:32 - 15 mar. 2019	/DaveedHernandez/status/1106714745577586690
1741	1556890669-1371	https://twitter.com/search?l=&q=%22%24TESLA%22%20since%3A2019-03-01%20until%3A2019-03-31&src=typd	@Isreal_Maru	Israel Carvente	La innovadora apuesta de @Tesla de vender autos solo por Internet https://www.bbc.com/mundo/noticias-47414841 … #geek				1.55E+12	13:06 - 4 mar. 2019	/Isreal_Maru/status/1102676798985375745
1743	1556890669-387	https://twitter.com/search?l=&q=%22%24TESLA%22%20since%3A2019-03-01%20until%3A2019-03-31&src=typd	@TayTach	Tay Nigoul	Que grande! Manda un saludo a Martin de un compatriota argentino			1	1.55E+12	16:31 - 21 mar. 2019	/TayTach/status/1108873733366865921
1744	1556890669-1598	https://twitter.com/search?l=&q=%22%24TESLA%22%20since%3A2019-03-01%20until%3A2019-03-31&src=typd	@miguelecabrera	Miguel.Cabrera	#AutonomíaTotal?? El mensaje contradictorio de @Tesla sobre el #PilotoAutomático en su página web. El lenguaje es muy importante para evitar accidentes. Cuidado: “Piloto automático” NO es “conducción autónoma total”! Leer la letra pequeña. #Tesla #Model3 #Españapic.twitter.com/5uI6qzgw3w		3	2	1.55E+12	0:32 - 1 mar. 2019	/miguelecabrera/status/1101399843912732672
1748	1556890669-797	https://twitter.com/search?l=&q=%22%24TESLA%22%20since%3A2019-03-01%20until%3A2019-03-31&src=typd	@espiritu_RACER	🚗 espíritu RACER 🏍️	#espirituRACER Saluda al nuevo Tesla Model Y @Tesla @ClubTeslaESpic.twitter.com/pEJdTZWd4x				1.55E+12	21:43 - 14 mar. 2019	/espiritu_RACER/status/1106415637365178369
1750	1556890669-511	https://twitter.com/search?l=&q=%22%24TESLA%22%20since%3A2019-03-01%20until%3A2019-03-31&src=typd	@computerhoy	ComputerHoy.com	Hemos probado algo muy especial... y pronto os contaremos los detalles. @Tesla pic.twitter.com/hbxZTFGSwu			3	1.55E+12	10:19 - 19 mar. 2019	/computerhoy/status/1108055529191079938
1751	1556890669-563	https://twitter.com/search?l=&q=%22%24TESLA%22%20since%3A2019-03-01%20until%3A2019-03-31&src=typd	@GonzaloGGM	Gonzalo García	.@Tesla Supercharger V3 y #Volkswagen mobile charging, dos estrategias diferentes @vw_es_prensa @VW_es https://www.hibridosyelectricos.com/articulo/actualidad/tesla-supercharger-v3-volkswagen-s-mobile-charging-estrategias-diferentes/20190314172444026343.html … vía @hyecompic.twitter.com/HnepQHxOBe				1.55E+12	10:09 - 18 mar. 2019	/GonzaloGGM/status/1107690432065081344
1752	1556890669-1396	https://twitter.com/search?l=&q=%22%24TESLA%22%20since%3A2019-03-01%20until%3A2019-03-31&src=typd	@maselectricos	Somos Electricos	Quedaros con esta fecha, 14 de marzo de 2019, fecha en el que @Tesla presentará el #ModelY , su SUV eléctrico.http://ow.ly/xmJU50mwDO2		6	6	1.55E+12	2:55 - 4 mar. 2019	/maselectricos/status/1102522853558308864
1753	1556890669-67	https://twitter.com/search?l=&q=%22%24TESLA%22%20since%3A2019-03-01%20until%3A2019-03-31&src=typd	@JuliusVip	Julio D. Martínez C. Opinando para construir ...	Pero no es una opción más económica		1	2	1.55E+12	17:05 - 29 mar. 2019	/JuliusVip/status/1111781393737154560
1757	1556890669-195	https://twitter.com/search?l=&q=%22%24TESLA%22%20since%3A2019-03-01%20until%3A2019-03-31&src=typd	@elciudadanogall	El Ciudadano Gall	jajaja con todo y #Apple #AppleEvent @Tesla @Apple @SiliconValleyD y la trillonaria economía de @VisitCalifornia Para que #LopezDictador le regale millones a los #Chairos #GranTuit ¡Felicidades!			1	1.55E+12	23:55 - 26 mar. 2019	/elciudadanogall/status/1110797592521142272
1759	1556890669-1589	https://twitter.com/search?l=&q=%22%24TESLA%22%20since%3A2019-03-01%20until%3A2019-03-31&src=typd	@holasocmario	Maɾio	Claro, pero a cambio han bajado los precios de todos los modelos. Para el caso: quién lo quiera pelado, paga menos. Quién quiera añadir AP o FSD, al ser este más caro, pagará parecido o igual.		1	3	1.55E+12	3:08 - 1 mar. 2019	/holasocmario/status/1101438954883239936
1760	1556890669-78	https://twitter.com/search?l=&q=%22%24TESLA%22%20since%3A2019-03-01%20until%3A2019-03-31&src=typd	@joseenpeco	José Enrique 🔌 🇪🇸	Qué bien!!! pic.twitter.com/1hZ1oRd9Vr			3	1.55E+12	10:39 - 29 mar. 2019	/joseenpeco/status/1111684233624514561
1761	1556890669-624	https://twitter.com/search?l=&q=%22%24TESLA%22%20since%3A2019-03-01%20until%3A2019-03-31&src=typd	@IVM79	Ivan Velez.	Probablemente no tenga fama en confiabilidad , pero lo que si hace Tesla es mejora constante en sus productos . Por algo los dueños de están satisfechos según consumer reports .			1	1.55E+12	20:41 - 16 mar. 2019	/IVM79/status/1107124814307868672
1763	1556890669-834	https://twitter.com/search?l=&q=%22%24TESLA%22%20since%3A2019-03-01%20until%3A2019-03-31&src=typd	@arctechinc	James Locke	@Tesla Model Y event!!!! pic.twitter.com/7mURDfkEKv			9	1.55E+12	19:51 - 14 mar. 2019	/arctechinc/status/1106387338349838336
1766	1556890669-1061	https://twitter.com/search?l=&q=%22%24TESLA%22%20since%3A2019-03-01%20until%3A2019-03-31&src=typd	@drak001	Drako01	@Tesla está haciendo todo lo que está en sus manos para aumenta las ventas ... del Bolt!!!			2	1.55E+12	13:21 - 10 mar. 2019	/drak001/status/1104839702513938433
1768	1556890669-295	https://twitter.com/search?l=&q=%22%24TESLA%22%20since%3A2019-03-01%20until%3A2019-03-31&src=typd	@TThink_Free	Chris	@pasa_electrico @ClubTeslaES Quiero darle las gracias al hombre muy majo que nos ha enseñado su @Tesla #model3 azul ayer en Girona. Más convencido que nunca !			6	1.55E+12	1:39 - 24 mar. 2019	/TThink_Free/status/1109736573015388161
1772	1556890669-923	https://twitter.com/search?l=&q=%22%24TESLA%22%20since%3A2019-03-01%20until%3A2019-03-31&src=typd	@Electroshock00	Electroshock! by David Montero	Tu próximo coche			2	1.55E+12	12:46 - 13 mar. 2019	/Electroshock00/status/1105917991819137025
1773	1556890669-950	https://twitter.com/search?l=&q=%22%24TESLA%22%20since%3A2019-03-01%20until%3A2019-03-31&src=typd	@vendetuautomx	VendeTuAuto.com	¿Quieres unirte al #futuro? Ya podrás comprar un @Tesla #Model3 en #México. ¿No hay una concesionaria cerca de ti? Puedes ordenarlo en línea a cualquier parte de la República. ¡Increíble! pic.twitter.com/31PEiQ9lC6		2	3	1.55E+12	19:56 - 12 mar. 2019	/vendetuautomx/status/1105663842153984000
1774	1556890669-1184	https://twitter.com/search?l=&q=%22%24TESLA%22%20since%3A2019-03-01%20until%3A2019-03-31&src=typd	@WorldEnergyTrad	WorldEnergyTrade	#FelizViernes Estos son los precios del mercado energético hoy #8Mar Visitanos y entérate de más en https://cards.twitter.com/cards/18ce54r0nid/703b5 … #Friday #Energy #Oil #Crude #Business #Finance #Economics #Gold #Trading #Marketing #Tesla @Tesla @netflix		5	2	1.55E+12	4:01 - 8 mar. 2019	/WorldEnergyTrad/status/1103989200670605313
1776	1556890669-1225	https://twitter.com/search?l=&q=%22%24TESLA%22%20since%3A2019-03-01%20until%3A2019-03-31&src=typd	@GuardadoFJ	Paco Guardado	@Tesla reduce sus costos de 8 modelos ante la inminente sobreproducción de autos eléctricos por parte de las empresas de #China http://www.chinadaily.com.cn/a/201903/07/WS5c80af55a3106c65c34ed545.html …				1.55E+12	9:45 - 7 mar. 2019	/GuardadoFJ/status/1103713171813158913
1777	1556890669-1313	https://twitter.com/search?l=&q=%22%24TESLA%22%20since%3A2019-03-01%20until%3A2019-03-31&src=typd	@BreitnerISM	𝔹ℝ𝔼𝕀𝕋ℕ𝔼ℝ𝒾𝓈𝓂.	Tito Elon, consuele a madridistas de bien cómo @NegganDroid y el aquí presente		1	1	1.55E+12	13:55 - 5 mar. 2019	/BreitnerISM/status/1103051418414530568
1779	1556890669-1259	https://twitter.com/search?l=&q=%22%24TESLA%22%20since%3A2019-03-01%20until%3A2019-03-31&src=typd	@Aldogmz9	Aldo Gómez	@quetzeli mira amor ya en serio de cumpleaños va? Jajaj				1.55E+12	18:39 - 6 mar. 2019	/Aldogmz9/status/1103485267225296896
1780	1556890669-38	https://twitter.com/search?l=&q=%22%24TESLA%22%20since%3A2019-03-01%20until%3A2019-03-31&src=typd	@jellsmoor	James Ellsmoor 🏝	https://www.forbes.com/sites/jamesellsmoor/2019/03/07/innovation-takes-to-the-skies-electric-planes-are-about-to-revolutionize-the-airline-industry/ …	1	16	17	1.55E+12	8:04 - 30 mar. 2019	/jellsmoor/status/1112007637447659520
1781	1556890669-32	https://twitter.com/search?l=&q=%22%24TESLA%22%20since%3A2019-03-01%20until%3A2019-03-31&src=typd	@ob3dr	Obed	Yes amazing work.. I got mine 9 days after placing an order. Thanks @elonmusk and @Tesla!! pic.twitter.com/efZU18B8dQ		3	41	1.55E+12	11:42 - 30 mar. 2019	/ob3dr/status/1112062509031133184
1782	1556890669-998	https://twitter.com/search?l=&q=%22%24TESLA%22%20since%3A2019-03-01%20until%3A2019-03-31&src=typd	@khronita	Raul del Rio	Jajajajjaa yo me puesto uno, pero es coña			1	1.55E+12	16:29 - 11 mar. 2019	/khronita/status/1105249519724314625
1784	1556890669-1469	https://twitter.com/search?l=&q=%22%24TESLA%22%20since%3A2019-03-01%20until%3A2019-03-31&src=typd	@RicardoBlanco	Mr. ¯\_(ツ)_/¯hite	Yo no tengo idea. Ojalá Tesla, o alguien ahí te pueda responder. Saludos.			1	1.55E+12	11:27 - 2 mar. 2019	/RicardoBlanco/status/1101927077383684097
1786	1556890669-1650	https://twitter.com/search?l=&q=%22%24TESLA%22%20since%3A2019-03-01%20until%3A2019-03-31&src=typd	@LAVOZcomar	LAVOZcomar	Desde la empresa aseguraron que esta medida le permitirá reducir los precios de todos sus vehículos una media de un 6 %. | @Tesla https://www.lavoz.com.ar/negocios/tesla-cerrara-todas-sus-tiendas-y-concentrara-sus-ventas-traves-de-internet …		3	4	1.55E+12	17:46 - 28 feb. 2019	/LAVOZcomar/status/1101297569228095493
1788	1556890669-888	https://twitter.com/search?l=&q=%22%24TESLA%22%20since%3A2019-03-01%20until%3A2019-03-31&src=typd	@albersag	Alberto Sagredo	Me quedo de piedra.. Ningúno de mis bmws nunca así... Es más ni cusnod lo llevo al taller me lo. Devuelven así... Inaceptable @Tesla		1	2	1.55E+12	10:12 - 14 mar. 2019	/albersag/status/1106241761096187904
1789	1556890669-639	https://twitter.com/search?l=&q=%22%24TESLA%22%20since%3A2019-03-01%20until%3A2019-03-31&src=typd	@nyckware	Nicolas B	Iba a preguntar para cuando en Argentina, después me acorde de que no tengo plata... así que, para que no?				1.55E+12	14:26 - 16 mar. 2019	/nyckware/status/1107030359546519552
1790	1556890669-755	https://twitter.com/search?l=&q=%22%24TESLA%22%20since%3A2019-03-01%20until%3A2019-03-31&src=typd	@BulGameR_	Iván	Acabas de descubrir la tecnología secreta de elon musk, valiente desgraciado usando gatos			1	1.55E+12	5:54 - 15 mar. 2019	/BulGameR_/status/1106539092131672064
1791	1556890669-1250	https://twitter.com/search?l=&q=%22%24TESLA%22%20since%3A2019-03-01%20until%3A2019-03-31&src=typd	@Silis	Carlos Silis	Futuro ¿Imposible? https://www.linkedin.com/pulse/futuro-imposible-carlos-silis/?published=t … / Mi último artículo en @FortuneMexico donde hablo de movilidad eléctrica, sustentabilidad, @econduce @EVReadyMX @Tesla		1	1	1.55E+12	22:43 - 6 mar. 2019	/Silis/status/1103546691892977664
1792	1556890669-212	https://twitter.com/search?l=&q=%22%24TESLA%22%20since%3A2019-03-01%20until%3A2019-03-31&src=typd	@pikillo_green	#MueveteEnBici	Me imagino @Tesla conducidos en Chile y alimentados con los panel #solar de #Atacama #Antofagasta #Tarapaca y #AricaYParinacota *Y el subsidio para l@s jóvenes y familias "clase media" utilizando #Electromovilidad cuando? @GobiernodeChile @MTTChile @MMAChile @MinEnergiahttps://twitter.com/Tesla/status/1109495034959675393 …		1	1	1.55E+12	15:22 - 26 mar. 2019	/pikillo_green/status/1110668289670369291
1793	1556890669-1689	https://twitter.com/search?l=&q=%22%24TESLA%22%20since%3A2019-03-01%20until%3A2019-03-31&src=typd	@TheMatt561	Matt	Holy Shit were here, what a long strange trip it's been. Congratulations to everyone at Tesla			3	1.55E+12	16:01 - 28 feb. 2019	/TheMatt561/status/1101271114418974720
1796	1556890669-141	https://twitter.com/search?l=&q=%22%24TESLA%22%20since%3A2019-03-01%20until%3A2019-03-31&src=typd	@DomoElectra	Domo Electra	Que el cuidado tenga cuidado de mi xD			1	1.55E+12	1:44 - 28 mar. 2019	/DomoElectra/status/1111187249494978561
1797	1556890669-1088	https://twitter.com/search?l=&q=%22%24TESLA%22%20since%3A2019-03-01%20until%3A2019-03-31&src=typd	@GabyLaBoop	G A B R I E L A	Yo no quiero anillos, yo quiero un @Tesla... #JustSaying				1.55E+12	21:13 - 9 mar. 2019	/GabyLaBoop/status/1104611317258833921
1799	1556890669-1344	https://twitter.com/search?l=&q=%22%24TESLA%22%20since%3A2019-03-01%20until%3A2019-03-31&src=typd	@agarciacelda	Antonio García	Tiene muy buena pinta este #ecar. Solo falta que sea realmente accesible, como no lo es el @Tesla #Tesla3 Además, para su salida habrá mucha competencia como se va a ver en el salón de Ginebra. #movilidadSostenible #Movilidadhttps://twitter.com/movielectrica/status/1102558021505421313 …				1.55E+12	3:10 - 5 mar. 2019	/agarciacelda/status/1102889181435650048
1800	1556890669-1401	https://twitter.com/search?l=&q=%22%24TESLA%22%20since%3A2019-03-01%20until%3A2019-03-31&src=typd	@legolas_83	@lberto Muñoz	Espero que todo salga bienpic.twitter.com/VYNmdq6UZ7			2	1.55E+12	23:52 - 3 mar. 2019	/legolas_83/status/1102476781494456321
1801	1556890669-929	https://twitter.com/search?l=&q=%22%24TESLA%22%20since%3A2019-03-01%20until%3A2019-03-31&src=typd	@manufacturaGE	Manufactura	Si eres fanático de @Tesla, esta noticia te encantará: ya podrás adquirir el Model 3 en México http://ow.ly/rtwH30o1fFR pic.twitter.com/NUYgeccJ7J				1.55E+12	8:40 - 13 mar. 2019	/manufacturaGE/status/1105856090900742144
1802	1556890669-997	https://twitter.com/search?l=&q=%22%24TESLA%22%20since%3A2019-03-01%20until%3A2019-03-31&src=typd	@e_conectate	eConectate	Así ha ido creciendo la red de supercargadores de @Tesla en el mundo desde el 2012 hasta el día de hoy. pic.twitter.com/uPRDdIXrTb		2	1	1.55E+12	17:20 - 11 mar. 2019	/e_conectate/status/1105262331322339333
1803	1556890669-1028	https://twitter.com/search?l=&q=%22%24TESLA%22%20since%3A2019-03-01%20until%3A2019-03-31&src=typd	@anouarhamman	fight4renewables	No estoy de acuerdo! Trabajo en un gran banco francés tiene más de 100 años de historia! Todavía cometemos errores en cálculos! Lo más importante es averiguar lo y corrigir lo más antes posible y por supuesto communicacion! No es caos!			1	1.55E+12	5:30 - 11 mar. 2019	/anouarhamman/status/1105083687232770048
1804	1556890669-1431	https://twitter.com/search?l=&q=%22%24TESLA%22%20since%3A2019-03-01%20until%3A2019-03-31&src=typd	@martafdzsoto	Marta	Ayer lo probamos nosotros! No le pides que parece el dragón kan!!!		1	2	1.55E+12	4:13 - 3 mar. 2019	/martafdzsoto/status/1102180196193615873
1805	1556890669-503	https://twitter.com/search?l=&q=%22%24TESLA%22%20since%3A2019-03-01%20until%3A2019-03-31&src=typd	@Ojimenezro002	Omar Jimenez	No me extraña que elija a Microsoft, ya que el puesto de ser el Apple de los coches ya lo ocupa @Tesla https://twitter.com/CargaCoches/status/1108025194902372352 …			2	1.55E+12	11:44 - 19 mar. 2019	/Ojimenezro002/status/1108076853011587072
1806	1556890669-699	https://twitter.com/search?l=&q=%22%24TESLA%22%20since%3A2019-03-01%20until%3A2019-03-31&src=typd	@apsalonso	Alex Perez Salas	@Tesla cuando llegan a chile? Los espero en mi house!				1.55E+12	21:50 - 15 mar. 2019	/apsalonso/status/1106779763484577792
1808	1556890669-334	https://twitter.com/search?l=&q=%22%24TESLA%22%20since%3A2019-03-01%20until%3A2019-03-31&src=typd	@jocabr	jonathan	En Guadalajara			2	1.55E+12	22:29 - 22 mar. 2019	/jocabr/status/1109326161203458048
1809	1556890669-1035	https://twitter.com/search?l=&q=%22%24TESLA%22%20since%3A2019-03-01%20until%3A2019-03-31&src=typd	@alemandro1607	Car Enthusiast 🏎 🇪🇸	Lo están haciendo mal desde el principio. Decisiones de marketing propias de principiantes. Yo estoy en contra de que lancen nuevos modelos, el Model 3 fue caótico y aún no han satisfaciendo toda la demanda. Como para producir ahora 4 modelos más un camión y un súper deportivo.			6	1.55E+12	3:07 - 11 mar. 2019	/alemandro1607/status/1105047564225785856
1810	1556890669-902	https://twitter.com/search?l=&q=%22%24TESLA%22%20since%3A2019-03-01%20until%3A2019-03-31&src=typd	@motorpuntoes	motor.es	Tesla volverá a subir los precios del sistema AutoPilot http://bit.ly/2VVrCb1 @Tesla @ClubTeslaES #Tesla #tesla #EV #electrico #TeslaModel3 #teslamodel3 #Model3 #model3 #TeslaModelXpic.twitter.com/DemsCEKUIL				1.55E+12	0:25 - 14 mar. 2019	/motorpuntoes/status/1106093912849039361
1811	1556890669-1411	https://twitter.com/search?l=&q=%22%24TESLA%22%20since%3A2019-03-01%20until%3A2019-03-31&src=typd	@revolutegplus	CIENCIA Y TECNOLOGÍA	#ElonMusk ha anunciado que el esperado #TeslaModelY, primer SUV compacto de la marca, será lanzado el próximo 14 de marzo en Hawthorne, California. Su producción se espera para 2020. El nuevo coche eléctrico será el quinto de @Tesla desde que se fundó la compañía en 2003. https://twitter.com/elonmusk/status/1102332778492772352 …				1.55E+12	15:23 - 3 mar. 2019	/revolutegplus/status/1102348851745353732
1812	1556890669-924	https://twitter.com/search?l=&q=%22%24TESLA%22%20since%3A2019-03-01%20until%3A2019-03-31&src=typd	@lucasnb2000	Lucas Nelson	Una chata necesitas ahi!			1	1.55E+12	12:07 - 13 mar. 2019	/lucasnb2000/status/1105908362326302720
1813	1556890669-1169	https://twitter.com/search?l=&q=%22%24TESLA%22%20since%3A2019-03-01%20until%3A2019-03-31&src=typd	@KologSensei	🍃Kolog 🌿	Oye @tesla haz algo no?			2	1.55E+12	13:20 - 8 mar. 2019	/KologSensei/status/1104129861273247745
1814	1556890669-170	https://twitter.com/search?l=&q=%22%24TESLA%22%20since%3A2019-03-01%20until%3A2019-03-31&src=typd	@Ojimenezro002	Omar Jimenez	Ya verás qué pasada de coche!!! Me da rabia no poder estar . Disfrútalo!!! Espero que vaya todo perfecto!!!. Domoabrazo de mi parte .			4	1.55E+12	11:24 - 27 mar. 2019	/Ojimenezro002/status/1110970918153670656
1815	1556890669-844	https://twitter.com/search?l=&q=%22%24TESLA%22%20since%3A2019-03-01%20until%3A2019-03-31&src=typd	@JULIOMORENO	JULIO MORENO	En el módem S año pasado era gratis de por vida, ahora es sierro número de carga KW gratis y cuando pasas tu límite gratis, se cobra pero en comparación es muy barato a gasolina y se carga a una cuenta d e tarjeta d e crédito por q reconoce a tu automóvil y está vinculado a TC			5	1.55E+12	15:59 - 14 mar. 2019	/JULIOMORENO/status/1106329126149877760
1816	1556890669-690	https://twitter.com/search?l=&q=%22%24TESLA%22%20since%3A2019-03-01%20until%3A2019-03-31&src=typd	@Alandbru	𝓐𝓵𝓪𝓷𝓭	Ojo, no me mal interpretéis, pero es que mezclarlo todo y hacer un drama no es de recibo. Cada caso es diferente y no es aleatorio como dicen.			1	1.55E+12	1:53 - 16 mar. 2019	/Alandbru/status/1106840960720400385
1818	1556890669-365	https://twitter.com/search?l=&q=%22%24TESLA%22%20since%3A2019-03-01%20until%3A2019-03-31&src=typd	@WorldEnergyTrad	WorldEnergyTrade	Hoy en #WorldWaterDay te presentamos los precios del mercado energético de #22Mar Visitanos y entérate de más indicadores en nuestro site: https://buff.ly/2UOFMdJ #Friday #Energy #Crude #Business #Finance #Economics #Gold #Trading #Marketing #Tesla @Tesla @Apple		3	4	1.55E+12		/WorldEnergyTrad/status/1109064863442178053
1819	1556890669-1033	https://twitter.com/search?l=&q=%22%24TESLA%22%20since%3A2019-03-01%20until%3A2019-03-31&src=typd	@urubullish	URUBULLISH	De prima!			2	1.55E+12	3:22 - 11 mar. 2019	/urubullish/status/1105051463544463361
1820	1556890669-1494	https://twitter.com/search?l=&q=%22%24TESLA%22%20since%3A2019-03-01%20until%3A2019-03-31&src=typd	@gusgucal	Gustavo gus	Pero actualmente el precio de una batería es determinante en la factura del coche. Objetivo: demostrar cuan cerca esta @Tesla de los 100$\kw				1.55E+12	3:58 - 2 mar. 2019	/gusgucal/status/1101813915615481857
1821	1556890669-108	https://twitter.com/search?l=&q=%22%24TESLA%22%20since%3A2019-03-01%20until%3A2019-03-31&src=typd	@Rafa_Almecija	Rafa Almécija Angulo	Viva Bolivia y su litio. Cómo molan los gurús de ventas a 4 años vista				1.55E+12	17:10 - 28 mar. 2019	/Rafa_Almecija/status/1111420300338450432
1822	1556890669-1450	https://twitter.com/search?l=&q=%22%24TESLA%22%20since%3A2019-03-01%20until%3A2019-03-31&src=typd	@Cambio16	Cambio16	#Motor @Tesla comenzará a ofrecer en venta una versión por un valor de 35 mil dólares de su sedán Model 3 http://ow.ly/H7Mt30nTvMM pic.twitter.com/brtXCreK5O		1	1	1.55E+12	16:30 - 2 mar. 2019	/Cambio16/status/1102003169167589379
1823	1556890669-447	https://twitter.com/search?l=&q=%22%24TESLA%22%20since%3A2019-03-01%20until%3A2019-03-31&src=typd	@cristianbravod	Cristian Bravo	@slcuervo está bien que estén cabreados con lo de las entregas, pero acá en Chile estamos jodidos y ni siquera podemos comprar un eléctrico, menos un @Tesla, creo que todo tiene una perspectiva				1.55E+12	13:36 - 20 mar. 2019	/cristianbravod/status/1108467256076447744
1824	1556890669-134	https://twitter.com/search?l=&q=%22%24TESLA%22%20since%3A2019-03-01%20until%3A2019-03-31&src=typd	@tonigarzon	Antonio Garzon Joli	El sistema de sonido del @Tesla #Model3 es compatible con la voz de @nikkigarcia_es ! #yeah #menosmal Gracias @elonmusk #reinaroja #audiobookspic.twitter.com/luiIn33vL6			2	1.55E+12	8:49 - 28 mar. 2019	/tonigarzon/status/1111294228615909376
1829	1556890669-128	https://twitter.com/search?l=&q=%22%24TESLA%22%20since%3A2019-03-01%20until%3A2019-03-31&src=typd	@DaniSanchezTRD	Dani	Enhorabuena Manuel!!!! Que mala es la envidia!!!!			1	1.55E+12	10:12 - 28 mar. 2019	/DaniSanchezTRD/status/1111315130523009030
1830	1556890669-1185	https://twitter.com/search?l=&q=%22%24TESLA%22%20since%3A2019-03-01%20until%3A2019-03-31&src=typd	@WorldEnergyTrad	WorldEnergyTrade	La duración de una carga típica se reduce 15 minutos con la nueva tecnología de los cargadores de 3ª generación de #Tesla https://buff.ly/2ETvraM #Technology #Breaking #News #Today #7Mar @tesla				1.55E+12	1:35 - 8 mar. 2019	/WorldEnergyTrad/status/1103952467002384384
1832	1556890669-468	https://twitter.com/search?l=&q=%22%24TESLA%22%20since%3A2019-03-01%20until%3A2019-03-31&src=typd	@Ivan64969441	Ivan	El auto del futuro es Tesla, pues liberó todas sus patentes, el auto del futuro vuela... No usa neumáticos, no usas hélices y produce su propia energía....				1.55E+12	6:48 - 20 mar. 2019	/Ivan64969441/status/1108364607637344256
1833	1556890669-1468	https://twitter.com/search?l=&q=%22%24TESLA%22%20since%3A2019-03-01%20until%3A2019-03-31&src=typd	@gines_fernandez	Ginés Fernández	Yo mientras pueda ver, tocar y probar el coche con mi mujer me da igual que sea en un show room o en un service center		1	1	1.55E+12	11:45 - 2 mar. 2019	/gines_fernandez/status/1101931469675597824
1834	1556890669-1352	https://twitter.com/search?l=&q=%22%24TESLA%22%20since%3A2019-03-01%20until%3A2019-03-31&src=typd	@ayalaEdwing	Edwing Ayala	#Polestar2 vs. #TeslaModel3: el cara a cara de dos eléctricos de lujo. @VolvoCarMexico @Tesla http://flip.it/BoTpxU				1.55E+12	17:39 - 4 mar. 2019	/ayalaEdwing/status/1102745443916603392
1836	1556890669-955	https://twitter.com/search?l=&q=%22%24TESLA%22%20since%3A2019-03-01%20until%3A2019-03-31&src=typd	@aleria92	Aleria	Impuesto al valor agregado.				1.55E+12	17:09 - 12 mar. 2019	/aleria92/status/1105621858601365507
1837	1556890669-189	https://twitter.com/search?l=&q=%22%24TESLA%22%20since%3A2019-03-01%20until%3A2019-03-31&src=typd	@Medinilla_Nieto	Jose	Nombre que te relaciona mucho: "Generate" de...generen!!! Como dices al final de tus vídeos!!!!			1	1.55E+12	3:08 - 27 mar. 2019	/Medinilla_Nieto/status/1110845948069138432
1838	1556890669-1682	https://twitter.com/search?l=&q=%22%24TESLA%22%20since%3A2019-03-01%20until%3A2019-03-31&src=typd	@sbalatan	Blue Collar Trade	I don’t think the sales stores knew they were being purged until after it was announced that sales were going online.			2	1.55E+12	16:01 - 28 feb. 2019	/sbalatan/status/1101271300742565888
1839	1556890669-1188	https://twitter.com/search?l=&q=%22%24TESLA%22%20since%3A2019-03-01%20until%3A2019-03-31&src=typd	@Eddliv3	Edd	Una choma bana			1	1.55E+12	0:46 - 8 mar. 2019	/Eddliv3/status/1103940043813445633
1845	1556890669-129	https://twitter.com/search?l=&q=%22%24TESLA%22%20since%3A2019-03-01%20until%3A2019-03-31&src=typd	@Ojimenezro002	Omar Jimenez	Vídeo de reconocimiento de semáforos en rojo @Tesla https://twitter.com/PureTesla/status/1110960793649115138 …			2	1.55E+12	10:09 - 28 mar. 2019	/Ojimenezro002/status/1111314437707829249
[truncated: 522 more rows]
