# Supplementary material for: Measuring information flux between social media and stock prices with Transfer Entropy
Source: PLoS One. 2021 Sep 23;16(9):e0257686. doi: 10.1371/journal.pone.0257686 (PMC8459996; doi:10.1371/journal.pone.0257686)
Supplement: S1 Data — (ZIP) [file pone.0257686.s001.zip › DATA BASES/8.-TESLA/TESLA MODEL/tesla-times.csv]

Date	CLOSE
2019-01-02	310.12
2019-01-03	300.36
2019-01-04	317.69
2019-01-07	334.96
2019-01-08	335.35
2019-01-09	338.53
2019-01-10	344.97
2019-01-11	347.26
2019-01-14	334.4
2019-01-15	344.43
2019-01-16	346.05
2019-01-17	347.31
2019-01-18	302.26
2019-01-22	298.92
2019-01-23	287.59
2019-01-24	291.51
2019-01-25	297.04
2019-01-28	296.38
2019-01-29	297.46
2019-01-30	308.77
2019-01-31	307.02
2019-02-01	312.21
2019-02-04	312.89
2019-02-05	321.35
2019-02-06	317.22
2019-02-07	307.51
2019-02-08	305.8
2019-02-11	312.84
2019-02-12	311.81
2019-02-13	308.17
2019-02-14	303.77
2019-02-15	307.88
2019-02-19	305.64
2019-02-20	302.56
2019-02-21	291.23
2019-02-22	294.71
2019-02-25	298.77
2019-02-26	297.86
2019-02-27	314.74
2019-02-28	319.88
2019-03-01	294.79
2019-03-04	285.36
2019-03-05	276.54
2019-03-06	276.24
2019-03-07	276.59
2019-03-08	284.14
2019-03-11	290.92
2019-03-12	283.36
2019-03-13	288.96
2019-03-14	289.96
2019-03-15	275.43
2019-03-18	269.49
2019-03-19	267.47
2019-03-20	273.6
2019-03-21	274.02
2019-03-22	264.53
2019-03-25	260.42
2019-03-26	267.77
2019-03-27	274.83
2019-03-28	278.62
2019-03-29	279.86
2019-04-01	289.18
2019-04-02	285.88
2019-04-03	291.81
2019-04-04	267.78
2019-04-05	274.96
2019-04-08	273.2
2019-04-09	272.31
2019-04-10	276.06
2019-04-11	268.42
2019-04-12	267.7
2019-04-15	266.38
2019-04-16	273.36
2019-04-17	271.23
2019-04-18	273.26
2019-04-22	262.75
2019-04-23	263.9
2019-04-24	258.66
2019-04-25	247.63
2019-04-26	235.14
2019-04-29	241.47
2019-04-30	238.69
2019-05-01	234.01
2019-05-02	244.1
2019-05-03	255.03
