# Supplementary material for: Measuring information flux between social media and stock prices with Transfer Entropy
Source: PLoS One. 2021 Sep 23;16(9):e0257686. doi: 10.1371/journal.pone.0257686 (PMC8459996; doi:10.1371/journal.pone.0257686)
Supplement: S1 Data — (ZIP) [file pone.0257686.s001.zip › DATA BASES/8.-TESLA/TESLA MODELO.xlsx]

## Sheet: LATETESLA
Num	unix_timestamp	Fecha1	FECHA2	HORA	subjectivity	sentiment	polarity		Fecha	EVENTOS	subjectivity	negative	neutral	positive	polarity	PRECIO	UTILIDAD			Fecha	EVENTOS	subjectivity	negative	neutral	positive	polarity	PRECIO	UTILIDAD	Index	Acum		PRECIO	Acum	UTILIDAD
2751	1560000000000	2019-05-02 16:54:00	2019-05-02	16:54:00	0	neutral	0		2019-05-02	21	6.28404	3	11	7	1.12172	244.1	0.0183334			2019-05-02	21	6.28404	0.142857	0.52381	0.333333	1.12172	244.1	0.0183334	0	0		244.1	0	0.0183334
3610	1560000000000	2019-05-02 16:33:00	2019-05-02	16:33:00	0	neutral	0		2019-05-01	11	3.88046	0	7	4	1.50344	234.01	-0.00859981			2019-05-01	11	3.88046	0	0.636364	0.363636	1.50344	234.01	-0.00859981	0	0		234.01	0	-0.00859981
2604	1560000000000	2019-05-02 16:28:00	2019-05-02	16:28:00	0	neutral	0		2019-04-30	13	5.25063	2	6	5	1.59467	238.69	-0.00502896			2019-04-30	13	5.25063	0.153846	0.461538	0.384615	1.59467	238.69	-0.00502896	0	0		238.69	0	-0.00502896
3173	1560000000000	2019-05-02 16:27:00	2019-05-02	16:27:00	0	neutral	0		2019-04-29	6	2.24683	0	3	3	1.74246	241.47	0.0115367			2019-04-29	6	2.24683	0	0.5	0.5	1.74246	241.47	0.0115367	0	0		241.47	0	0.0115367
2648	1560000000000	2019-05-02 16:21:00	2019-05-02	16:21:00	0	neutral	0		2019-04-28	3	0.685714	0	2	1	0.3	235.14	0			2019-04-28	3	0.685714	0	0.666667	0.333333	0.3	235.14	0	0	0		235.14	0	0
3768	1560000000000	2019-05-02 15:38:00	2019-05-02	15:38:00	0.5125	neutral	-0.003125		2019-04-27	7	4.265	1	2	4	0.99	235.14	0			2019-04-27	7	4.265	0.142857	0.285714	0.571429	0.99	235.14	0	1	1		235.14	1	0
3230	1560000000000	2019-05-02 15:08:00	2019-05-02	15:08:00	0.0777778	neutral	0		2019-04-26	11	5.4346	1	3	7	1.77141	235.14	-0.0224767			2019-04-26	11	5.4346	0.0909091	0.272727	0.636364	1.77141	235.14	-0.0224767	1	2		235.14	1	-0.0224767
3132	1560000000000	2019-05-02 13:51:00	2019-05-02	13:51:00	0	neutral	0		2019-04-25	15	5.66736	0	6	9	4.02859	247.63	-0.018926			2019-04-25	15	5.66736	0	0.4	0.6	4.02859	247.63	-0.018926	1	3		247.63	1	-0.018926
3657	1560000000000	2019-05-02 12:41:00	2019-05-02	12:41:00	0.6	neutral	0.05		2019-04-24	2	0.8125	0	0	2	0.5125	258.66	-0.00871012			2019-04-24	2	0.8125	0	0	1	0.5125	258.66	-0.00871012	1	4		258.66	1	-0.00871012
3053	1560000000000	2019-05-02 11:08:00	2019-05-02	11:08:00	0.288889	negative	-0.155556		2019-04-23	104	39.4982	10	44	50	12.8153	263.9	0.00189667			2019-04-23	104	39.4982	0.0961538	0.423077	0.480769	12.8153	263.9	0.00189667	1	5		263.9	1	0.00189667
3213	1560000000000	2019-05-02 10:47:00	2019-05-02	10:47:00	0.288889	negative	-0.155556		2019-04-22	97	44.1736	6	34	57	18.4633	262.75	-0.0170333			2019-04-22	97	44.1736	0.0618557	0.350515	0.587629	18.4633	262.75	-0.0170333	1	6		262.75	1	-0.0170333
3611	1560000000000	2019-05-02 10:11:00	2019-05-02	10:11:00	0.211111	positive	0.166667		2019-04-21	37	12.6071	2	22	13	5.30349	273.26	0			2019-04-21	37	12.6071	0.0540541	0.594595	0.351351	5.30349	273.26	0	0	6		273.26	0	0
3435	1560000000000	2019-05-02 10:08:00	2019-05-02	10:08:00	0.538889	positive	0.238889		2019-04-20	34	14.4427	2	19	13	4.67132	273.26	0			2019-04-20	34	14.4427	0.0588235	0.558824	0.382353	4.67132	273.26	0	0	6		273.26	0	0
3181	1560000000000	2019-05-02 09:48:00	2019-05-02	09:48:00	0.6375	positive	0.308333		2019-04-19	48	16.5734	6	21	21	6.50025	273.26	0			2019-04-19	48	16.5734	0.125	0.4375	0.4375	6.50025	273.26	0	0	6		273.26	0	0
3375	1560000000000	2019-05-02 09:26:00	2019-05-02	09:26:00	0.605	positive	0.281667		2019-04-18	32	15.0693	4	11	17	4.33586	273.26	0.00323834			2019-04-18	32	15.0693	0.125	0.34375	0.53125	4.33586	273.26	0.00323834	1	7		273.26	1	0.00323834
3656	1560000000000	2019-05-02 09:07:00	2019-05-02	09:07:00	0.684848	positive	0.128788		2019-04-17	55	25.0289	8	17	30	9.66914	271.23	-0.00339724			2019-04-17	55	25.0289	0.145455	0.309091	0.545455	9.66914	271.23	-0.00339724	1	8		271.23	1	-0.00339724
3101	1560000000000	2019-05-02 08:15:00	2019-05-02	08:15:00	0.545455	positive	0.227273		2019-04-16	42	17.8455	7	15	20	5.45269	273.36	0.0112334			2019-04-16	42	17.8455	0.166667	0.357143	0.47619	5.45269	273.36	0.0112334	1	9		273.36	1	0.0112334
2801	1560000000000	2019-05-02 08:01:00	2019-05-02	08:01:00	0	neutral	0		2019-04-15	34	12.2763	3	12	19	4.82878	266.38	-0.00214676			2019-04-15	34	12.2763	0.0882353	0.352941	0.558824	4.82878	266.38	-0.00214676	1	10		266.38	1	-0.00214676
3612	1560000000000	2019-05-02 07:47:00	2019-05-02	07:47:00	0.458333	positive	0.35		2019-04-14	36	12.9273	6	18	12	3.2872	267.7	0			2019-04-14	36	12.9273	0.166667	0.5	0.333333	3.2872	267.7	0	0	10		267.7	0	0
2887	1560000000000	2019-05-02 07:27:00	2019-05-02	07:27:00	0.45	negative	-0.227778		2019-04-13	44	21.6778	2	14	28	12.0016	267.7	0			2019-04-13	44	21.6778	0.0454545	0.318182	0.636364	12.0016	267.7	0	1	11		267.7	1	0
3418	1560000000000	2019-05-02 06:53:00	2019-05-02	06:53:00	0.384848	neutral	-0.0878788		2019-04-12	49	22.6668	8	11	30	7.8297	267.7	-0.0011665			2019-04-12	49	22.6668	0.163265	0.22449	0.612245	7.8297	267.7	-0.0011665	1	12		267.7	1	-0.0011665
2815	1560000000000	2019-05-01 20:40:00	2019-05-01	20:40:00	0.45	neutral	0.07		2019-04-11	41	19.6347	2	17	22	8.40622	268.42	-0.0121886			2019-04-11	41	19.6347	0.0487805	0.414634	0.536585	8.40622	268.42	-0.0121886	1	13		268.42	1	-0.0121886
3154	1560000000000	2019-05-01 18:40:00	2019-05-01	18:40:00	0.2	positive	0.25		2019-04-10	36	15.2163	5	11	20	6.30301	276.06	0.00593989			2019-04-10	36	15.2163	0.138889	0.305556	0.555556	6.30301	276.06	0.00593989	1	14		276.06	1	0.00593989
2915	1560000000000	2019-05-01 16:02:00	2019-05-01	16:02:00	0.399629	positive	0.134276		2019-04-09	53	21.4311	7	15	31	9.43564	272.31	-0.0014171			2019-04-09	53	21.4311	0.132075	0.283019	0.584906	9.43564	272.31	-0.0014171	1	15		272.31	1	-0.0014171
3691	1560000000000	2019-05-01 14:48:00	2019-05-01	14:48:00	0	neutral	0		2019-04-08	61	23.1907	5	22	34	10.4862	273.2	-0.00278882			2019-04-08	61	23.1907	0.0819672	0.360656	0.557377	10.4862	273.2	-0.00278882	1	16		273.2	1	-0.00278882
3491	1560000000000	2019-05-01 13:55:00	2019-05-01	13:55:00	0.591667	neutral	0.0875		2019-04-07	36	14.709	6	13	17	2.71292	274.96	0			2019-04-07	36	14.709	0.166667	0.361111	0.472222	2.71292	274.96	0	1	17		274.96	1	0
3354	1560000000000	2019-05-01 13:25:00	2019-05-01	13:25:00	0.5	positive	0.5		2019-04-06	56	27.6252	4	23	29	9.15137	274.96	0			2019-04-06	56	27.6252	0.0714286	0.410714	0.517857	9.15137	274.96	0	1	18		274.96	1	0
3370	1560000000000	2019-05-01 11:33:00	2019-05-01	11:33:00	0	neutral	0		2019-04-05	47	19.9561	9	15	23	6.02561	274.96	0.0114914			2019-04-05	47	19.9561	0.191489	0.319149	0.489362	6.02561	274.96	0.0114914	1	19		274.96	1	0.0114914
3273	1560000000000	2019-05-01 11:28:00	2019-05-01	11:28:00	0.343333	neutral	0.07		2019-04-04	74	30.0265	6	31	37	12.2852	267.78	-0.037322			2019-04-04	74	30.0265	0.0810811	0.418919	0.5	12.2852	267.78	-0.037322	1	20		267.78	1	-0.037322
3084	1560000000000	2019-05-01 08:33:00	2019-05-01	08:33:00	0.629167	neutral	0.0583333		2019-04-03	78	32.6571	6	37	35	13.0497	291.81	0.0089164			2019-04-03	78	32.6571	0.0769231	0.474359	0.448718	13.0497	291.81	0.0089164	0	20		291.81	0	0.0089164
2974	1560000000000	2019-05-01 07:32:00	2019-05-01	07:32:00	0.4	positive	0.4		2019-04-02	26	10.8845	4	10	12	0.421715	285.88	-0.00498448			2019-04-02	26	10.8845	0.153846	0.384615	0.461538	0.421715	285.88	-0.00498448	1	21		285.88	1	-0.00498448
3197	1560000000000	2019-05-01 03:38:00	2019-05-01	03:38:00	0.366667	neutral	-0.0666667		2019-04-01	54	15.241	7	30	17	3.84056	289.18	0.0142274			2019-04-01	54	15.241	0.12963	0.555556	0.314815	3.84056	289.18	0.0142274	0	21		289.18	0	0.0142274
3080	1560000000000	2019-04-30 21:51:00	2019-04-30	21:51:00	0	neutral	0		2019-03-31	23	10.0419	2	10	11	4.72512	279.86	0			2019-03-31	23	10.0419	0.0869565	0.434783	0.478261	4.72512	279.86	0	1	22		279.86	1	0
2889	1560000000000	2019-04-30 19:37:00	2019-04-30	19:37:00	0.455556	positive	0.35		2019-03-30	54	10.714	3	35	16	4.88005	279.86	0			2019-03-30	54	10.714	0.0555556	0.648148	0.296296	4.88005	279.86	0	0	22		279.86	0	0
2656	1560000000000	2019-04-30 18:59:00	2019-04-30	18:59:00	0.483333	negative	-0.333333		2019-03-29	43	11.9389	2	27	14	4.00581	279.86	0.00192854			2019-03-29	43	11.9389	0.0465116	0.627907	0.325581	4.00581	279.86	0.00192854	0	22		279.86	0	0.00192854
2624	1560000000000	2019-04-30 16:38:00	2019-04-30	16:38:00	0.825	positive	0.552246		2019-03-28	52	1.99167	1	48	3	1.6375	278.62	0.00594815			2019-03-28	52	1.99167	0.0192308	0.923077	0.0576923	1.6375	278.62	0.00594815	0	22		278.62	0	0.00594815
2741	1560000000000	2019-04-30 15:53:00	2019-04-30	15:53:00	0	neutral	0		2019-03-27	46	1.5	1	45	0	-0.178125	274.83	0.0113022			2019-03-27	46	1.5	0.0217391	0.978261	0	-0.178125	274.83	0.0113022	0	22		274.83	0	0.0113022
2631	1560000000000	2019-04-30 15:14:00	2019-04-30	15:14:00	1	negative	-0.375		2019-03-26	42	3.6	1	39	2	0.8	267.77	0.0120876			2019-03-26	42	3.6	0.0238095	0.928571	0.047619	0.8	267.77	0.0120876	0	22		267.77	0	0.0120876
3107	1560000000000	2019-04-30 15:06:00	2019-04-30	15:06:00	0.0833333	neutral	-0.0833333		2019-03-25	25	2.4	0	22	3	2.31526	260.42	-0.0068006			2019-03-25	25	2.4	0	0.88	0.12	2.31526	260.42	-0.0068006	0	22		260.42	0	-0.0068006
3202	1560000000000	2019-04-30 15:04:00	2019-04-30	15:04:00	0.6	neutral	1.85e-17		2019-03-24	36	5.41549	3	25	8	1.74204	264.53	0			2019-03-24	36	5.41549	0.0833333	0.694444	0.222222	1.74204	264.53	0	0	22		264.53	0	0
3814	1560000000000	2019-04-30 14:04:00	2019-04-30	14:04:00	0.1	neutral	0		2019-03-23	35	3.5	3	31	1	-0.775	264.53	0			2019-03-23	35	3.5	0.0857143	0.885714	0.0285714	-0.775	264.53	0	0	22		264.53	0	0
2605	1560000000000	2019-04-30 13:32:00	2019-04-30	13:32:00	0	neutral	0		2019-03-22	46	1.25	1	44	1	0.454492	264.53	-0.0153073			2019-03-22	46	1.25	0.0217391	0.956522	0.0217391	0.454492	264.53	-0.0153073	0	22		264.53	0	-0.0153073
3363	1560000000000	2019-04-30 13:02:00	2019-04-30	13:02:00	0.7	positive	0.5125		2019-03-21	44	4.60455	2	37	5	0.611364	274.02	0.000666169			2019-03-21	44	4.60455	0.0454545	0.840909	0.113636	0.611364	274.02	0.000666169	0	22		274.02	0	0.000666169
3245	1560000000000	2019-04-30 07:45:00	2019-04-30	07:45:00	0.590909	positive	0.434091		2019-03-20	56	8.89102	2	43	11	5.06481	273.6	0.00984102			2019-03-20	56	8.89102	0.0357143	0.767857	0.196429	5.06481	273.6	0.00984102	0	22		273.6	0	0.00984102
3178	1560000000000	2019-04-30 06:40:00	2019-04-30	06:40:00	0.4125	positive	0.5375		2019-03-19	65	5.52935	0	58	7	2.18083	267.47	-0.00326758			2019-03-19	65	5.52935	0	0.892308	0.107692	2.18083	267.47	-0.00326758	0	22		267.47	0	-0.00326758
3272	1560000000000	2019-04-29 21:21:00	2019-04-29	21:21:00	0.503968	neutral	0.0031746		2019-03-18	34	3.00833	1	30	3	0.09375	269.49	-0.00946859			2019-03-18	34	3.00833	0.0294118	0.882353	0.0882353	0.09375	269.49	-0.00946859	0	22		269.49	0	-0.00946859
2659	1560000000000	2019-04-29 15:05:00	2019-04-29	15:05:00	0.5	positive	0.5		2019-03-17	36	3.25	2	32	2	-0.05	275.43	0			2019-03-17	36	3.25	0.0555556	0.888889	0.0555556	-0.05	275.43	0	0	22		275.43	0	0
2596	1560000000000	2019-04-29 14:15:00	2019-04-29	14:15:00	0	neutral	0		2019-03-16	80	7.5856	1	75	4	1.44619	275.43	0			2019-03-16	80	7.5856	0.0125	0.9375	0.05	1.44619	275.43	0	0	22		275.43	0	0
2875	1560000000000	2019-04-29 10:28:00	2019-04-29	10:28:00	0.692857	positive	0.639286		2019-03-15	87	6.15	3	82	2	-0.175	275.43	-0.0223268			2019-03-15	87	6.15	0.0344828	0.942529	0.0229885	-0.175	275.43	-0.0223268	0	22		275.43	0	-0.0223268
3817	1560000000000	2019-04-29 10:11:00	2019-04-29	10:11:00	0	neutral	0		2019-03-14	120	10.7121	4	103	13	3.90256	289.96	0.00150036			2019-03-14	120	10.7121	0.0333333	0.858333	0.108333	3.90256	289.96	0.00150036	0	22		289.96	0	0.00150036
3521	1560000000000	2019-04-29 09:59:00	2019-04-29	09:59:00	0.55	positive	0.6		2019-03-13	45	4.15	1	41	3	0.0113636	288.96	0.00849918			2019-03-13	45	4.15	0.0222222	0.911111	0.0666667	0.0113636	288.96	0.00849918	0	22		288.96	0	0.00849918
3566	1560000000000	2019-04-28 18:08:00	2019-04-28	18:08:00	0.1	neutral	0		2019-03-12	41	3.8	1	38	2	-0.1	283.36	-0.011435			2019-03-12	41	3.8	0.0243902	0.926829	0.0487805	-0.1	283.36	-0.011435	0	22		283.36	0	-0.011435
2971	1560000000000	2019-04-28 08:53:00	2019-04-28	08:53:00	0.25	neutral	0		2019-03-11	53	2.56667	2	49	2	-0.266667	290.92	0.0102412			2019-03-11	53	2.56667	0.0377358	0.924528	0.0377358	-0.266667	290.92	0.0102412	0	22		290.92	0	0.0102412
3267	1560000000000	2019-04-28 06:51:00	2019-04-28	06:51:00	0.335714	positive	0.3		2019-03-10	44	2.56667	0	43	1	0.83125	284.14	0			2019-03-10	44	2.56667	0	0.977273	0.0227273	0.83125	284.14	0	0	22		284.14	0	0
3543	1560000000000	2019-04-27 23:38:00	2019-04-27	23:38:00	1	negative	-1		2019-03-09	74	8.85833	3	65	6	1.75833	284.14	0			2019-03-09	74	8.85833	0.0405405	0.878378	0.0810811	1.75833	284.14	0	0	22		284.14	0	0
3469	1560000000000	2019-04-27 18:34:00	2019-04-27	18:34:00	0.475	positive	0.125		2019-03-08	34	1.6	2	31	1	-0.6	284.14	0.0116959			2019-03-08	34	1.6	0.0588235	0.911765	0.0294118	-0.6	284.14	0.0116959	0	22		284.14	0	0.0116959
2836	1560000000000	2019-04-27 17:14:00	2019-04-27	17:14:00	0.59	positive	0.3775		2019-03-07	51	6.12134	1	43	7	2.09553	276.59	0.000549909			2019-03-07	51	6.12134	0.0196078	0.843137	0.137255	2.09553	276.59	0.000549909	0	22		276.59	0	0.000549909
2763	1560000000000	2019-04-27 08:42:00	2019-04-27	08:42:00	1	positive	1		2019-03-06	59	9.24167	4	48	7	-0.541667	276.24	-0.000471393			2019-03-06	59	9.24167	0.0677966	0.813559	0.118644	-0.541667	276.24	-0.000471393	0	22		276.24	0	-0.000471393
2904	1560000000000	2019-04-27 07:32:00	2019-04-27	07:32:00	0.65	neutral	0.05		2019-03-05	43	5.27778	4	36	3	-0.79579	276.54	-0.0136351			2019-03-05	43	5.27778	0.0930233	0.837209	0.0697674	-0.79579	276.54	-0.0136351	0	22		276.54	0	-0.0136351
3519	1560000000000	2019-04-27 02:54:00	2019-04-27	02:54:00	0.55	positive	0.4375		2019-03-04	55	3.725	2	49	4	0.70625	285.36	-0.0141197			2019-03-04	55	3.725	0.0363636	0.890909	0.0727273	0.70625	285.36	-0.0141197	0	22		285.36	0	-0.0141197
3231	1560000000000	2019-04-27 00:16:00	2019-04-27	00:16:00	0	neutral	0		2019-03-03	45	4.73889	2	42	1	-0.991667	294.79	0			2019-03-03	45	4.73889	0.0444444	0.933333	0.0222222	-0.991667	294.79	0	0	22		294.79	0	0
4043	1560000000000	2019-04-26 20:00:00	2019-04-26	20:00:00	0	neutral	0		2019-03-02	65	5.64042	3	59	3	-0.872917	294.79	0			2019-03-02	65	5.64042	0.0461538	0.907692	0.0461538	-0.872917	294.79	0	0	22		294.79	0	0
2695	1560000000000	2019-04-26 18:08:00	2019-04-26	18:08:00	0.233333	positive	0.308333		2019-03-01	93	7.01605	0	86	7	2.84918	294.79	-0.0354743			2019-03-01	93	7.01605	0	0.924731	0.0752688	2.84918	294.79	-0.0354743	0	22		294.79	0	-0.0354743
2828	1560000000000	2019-04-26 16:09:00	2019-04-26	16:09:00	0.5	positive	0.5		2019-02-28	90	24.6438	5	55	30	9.97603	319.88	0.00703515			2019-02-28	90	24.6438	0.0555556	0.611111	0.333333	9.97603	319.88	0.00703515	0	22		319.88	0	0.00703515
2739	1560000000000	2019-04-26 15:24:00	2019-04-26	15:24:00	0.7	negative	-0.5		2019-02-27	35	12.3299	5	17	13	2.05716	314.74	0.0239398			2019-02-27	35	12.3299	0.142857	0.485714	0.371429	2.05716	314.74	0.0239398	0	22		314.74	0	0.0239398
3049	1560000000000	2019-04-26 13:11:00	2019-04-26	13:11:00	0.635	positive	0.31625		2019-02-26	22	10.0467	2	6	14	4.37958	297.86	-0.0013248			2019-02-26	22	10.0467	0.0909091	0.272727	0.636364	4.37958	297.86	-0.0013248	1	23		297.86	1	-0.0013248
2586	1560000000000	2019-04-26 11:53:00	2019-04-26	11:53:00	0.5625	positive	0.5		2019-02-25	31	13.8296	3	11	17	6.02069	298.77	0.00594211			2019-02-25	31	13.8296	0.0967742	0.354839	0.548387	6.02069	298.77	0.00594211	1	24		298.77	1	0.00594211
3250	1560000000000	2019-04-26 11:31:00	2019-04-26	11:31:00	0.547222	neutral	0.0611111		2019-02-24	22	8.50806	5	11	6	1.2834	294.71	0			2019-02-24	22	8.50806	0.227273	0.5	0.272727	1.2834	294.71	0	0	24		294.71	0	0
2950	1560000000000	2019-04-26 11:24:00	2019-04-26	11:24:00	0.535714	positive	0.285714		2019-02-23	19	8.18776	0	9	10	4.40113	294.71	0			2019-02-23	19	8.18776	0	0.473684	0.526316	4.40113	294.71	0	1	25		294.71	1	0
2993	1560000000000	2019-04-26 10:48:00	2019-04-26	10:48:00	0.516667	positive	0.266667		2019-02-22	28	10.3586	3	13	12	3.84793	294.71	0.00515876			2019-02-22	28	10.3586	0.107143	0.464286	0.428571	3.84793	294.71	0.00515876	0	25		294.71	0	0.00515876
2601	1560000000000	2019-04-26 07:14:00	2019-04-26	07:14:00	0.8	neutral	-0.0833333		2019-02-21	36	14.5635	2	12	22	7.30876	291.23	-0.0165754			2019-02-21	36	14.5635	0.0555556	0.333333	0.611111	7.30876	291.23	-0.0165754	1	26		291.23	1	-0.0165754
2626	1560000000000	2019-04-26 06:54:00	2019-04-26	06:54:00	0.404167	positive	0.116667		2019-02-20	33	14.0288	3	12	18	7.72225	302.56	-0.00439868			2019-02-20	33	14.0288	0.0909091	0.363636	0.545455	7.72225	302.56	-0.00439868	1	27		302.56	1	-0.00439868
3557	1560000000000	2019-04-25 22:01:00	2019-04-25	22:01:00	0.664394	neutral	-0.0260522		2019-02-19	22	7.92331	0	12	10	3.52051	305.64	-0.00317129			2019-02-19	22	7.92331	0	0.545455	0.454545	3.52051	305.64	-0.00317129	0	27		305.64	0	-0.00317129
2611	1560000000000	2019-04-25 18:01:00	2019-04-25	18:01:00	0.427083	positive	0.13125		2019-02-18	26	9.14947	4	11	11	2.76142	307.88	0			2019-02-18	26	9.14947	0.153846	0.423077	0.423077	2.76142	307.88	0	0	27		307.88	0	0
2814	1560000000000	2019-04-25 16:56:00	2019-04-25	16:56:00	0	neutral	0		2019-02-17	28	9.8794	4	9	15	4.51005	307.88	0			2019-02-17	28	9.8794	0.142857	0.321429	0.535714	4.51005	307.88	0	1	28		307.88	1	0
2885	1560000000000	2019-04-25 15:54:00	2019-04-25	15:54:00	0.495833	positive	0.148611		2019-02-16	35	15.4119	5	16	14	3.31764	307.88	0			2019-02-16	35	15.4119	0.142857	0.457143	0.4	3.31764	307.88	0	0	28		307.88	0	0
3608	1560000000000	2019-04-25 10:47:00	2019-04-25	10:47:00	0.65	positive	0.383333		2019-02-15	38	13.2507	3	18	17	4.10854	307.88	0.0058366			2019-02-15	38	13.2507	0.0789474	0.473684	0.447368	4.10854	307.88	0.0058366	0	28		307.88	0	0.0058366
3686	1560000000000	2019-04-25 10:42:00	2019-04-25	10:42:00	0.7	positive	0.266667		2019-02-14	77	30.526	5	38	34	13.4812	303.77	-0.00624548			2019-02-14	77	30.526	0.0649351	0.493506	0.441558	13.4812	303.77	-0.00624548	0	28		303.77	0	-0.00624548
3613	1560000000000	2019-04-25 09:19:00	2019-04-25	09:19:00	0	neutral	0		2019-02-13	47	13.9117	3	25	19	5.86639	308.17	-0.00509968			2019-02-13	47	13.9117	0.0638298	0.531915	0.404255	5.86639	308.17	-0.00509968	0	28		308.17	0	-0.00509968
3398	1560000000000	2019-04-25 08:34:00	2019-04-25	08:34:00	0.733333	positive	0.4		2019-02-12	21	9.37417	4	6	11	2.71444	311.81	-0.00143224			2019-02-12	21	9.37417	0.190476	0.285714	0.52381	2.71444	311.81	-0.00143224	1	29		311.81	1	-0.00143224
3121	1560000000000	2019-04-25 08:23:00	2019-04-25	08:23:00	0	neutral	0		2019-02-11	23	9.8608	4	10	9	1.1401	312.84	0.0098848			2019-02-11	23	9.8608	0.173913	0.434783	0.391304	1.1401	312.84	0.0098848	0	29		312.84	0	0.0098848
3196	1560000000000	2019-04-25 08:18:00	2019-04-25	08:18:00	0.15	positive	0.5		2019-02-10	20	9.04491	1	7	12	3.86526	305.8	0			2019-02-10	20	9.04491	0.05	0.35	0.6	3.86526	305.8	0	1	30		305.8	1	0
3472	1560000000000	2019-04-25 07:57:00	2019-04-25	07:57:00	0.371717	neutral	-0.00959596		2019-02-09	15	6.21621	1	4	10	3.51845	305.8	0			2019-02-09	15	6.21621	0.0666667	0.266667	0.666667	3.51845	305.8	0	1	31		305.8	1	0
2787	1560000000000	2019-04-25 07:16:00	2019-04-25	07:16:00	0.3	positive	1		2019-02-08	32	13.4107	3	12	17	5.49267	305.8	-0.00242176			2019-02-08	32	13.4107	0.09375	0.375	0.53125	5.49267	305.8	-0.00242176	1	32		305.8	1	-0.00242176
2866	1560000000000	2019-04-25 06:30:00	2019-04-25	06:30:00	0.7	positive	0.5		2019-02-07	29	9.41186	4	15	10	1.68629	307.51	-0.0135013			2019-02-07	29	9.41186	0.137931	0.517241	0.344828	1.68629	307.51	-0.0135013	0	32		307.51	0	-0.0135013
2666	1560000000000	2019-04-25 05:20:00	2019-04-25	05:20:00	0	neutral	0		2019-02-06	34	14.0533	0	17	17	6.1538	317.22	-0.00561774			2019-02-06	34	14.0533	0	0.5	0.5	6.1538	317.22	-0.00561774	0	32		317.22	0	-0.00561774
3638	1560000000000	2019-04-25 03:03:00	2019-04-25	03:03:00	0.475	positive	0.734375		2019-02-05	23	7.10909	2	8	13	4.64375	321.35	0.0115866			2019-02-05	23	7.10909	0.0869565	0.347826	0.565217	4.64375	321.35	0.0115866	1	33		321.35	1	0.0115866
3528	1560000000000	2019-04-24 21:55:00	2019-04-24	21:55:00	0.295833	positive	0.2625		2019-02-04	21	8.09553	3	8	10	2.89641	312.89	0.000944874			2019-02-04	21	8.09553	0.142857	0.380952	0.47619	2.89641	312.89	0.000944874	1	34		312.89	1	0.000944874
3159	1560000000000	2019-04-24 16:53:00	2019-04-24	16:53:00	0.516667	positive	0.25		2019-02-03	23	9.02347	4	11	8	1.42056	312.21	0			2019-02-03	23	9.02347	0.173913	0.478261	0.347826	1.42056	312.21	0	0	34		312.21	0	0
3540	1560000000000	2019-04-23 18:38:00	2019-04-23	18:38:00	0	neutral	0		2019-02-02	32	10.8815	3	12	17	4.90657	312.21	0			2019-02-02	32	10.8815	0.09375	0.375	0.53125	4.90657	312.21	0	1	35		312.21	1	0
2958	1560000000000	2019-04-23 18:20:00	2019-04-23	18:20:00	0.35	neutral	0.05		2019-02-01	27	9.02741	3	16	8	3.55649	312.21	0.00728014			2019-02-01	27	9.02741	0.111111	0.592593	0.296296	3.55649	312.21	0.00728014	0	35		312.21	0	0.00728014
2870	1560000000000	2019-04-23 18:08:00	2019-04-23	18:08:00	0	neutral	0		2019-01-31	39	19.1182	7	15	17	3.0689	307.02	-0.00246843			2019-01-31	39	19.1182	0.179487	0.384615	0.435897	3.0689	307.02	-0.00246843	1	36		307.02	1	-0.00246843
2972	1560000000000	2019-04-23 17:51:00	2019-04-23	17:51:00	0.454545	positive	0.136364		2019-01-30	68	12.9206	1	51	16	4.37534	308.77	0.0162065			2019-01-30	68	12.9206	0.0147059	0.75	0.235294	4.37534	308.77	0.0162065	0	36		308.77	0	0.0162065
3144	1560000000000	2019-04-23 17:50:00	2019-04-23	17:50:00	0.133333	neutral	0		2019-01-29	23	1	1	22	0	-0.6	297.46	0.00157968			2019-01-29	23	1	0.0434783	0.956522	0	-0.6	297.46	0.00157968	0	36		297.46	0	0.00157968
2989	1560000000000	2019-04-23 17:48:00	2019-04-23	17:48:00	0.427273	positive	0.168182		2019-01-28	19	1.41667	0	17	2	0.791667	296.38	-0.000966043			2019-01-28	19	1.41667	0	0.894737	0.105263	0.791667	296.38	-0.000966043	0	36		296.38	0	-0.000966043
3500	1560000000000	2019-04-23 17:47:00	2019-04-23	17:47:00	0.4	neutral	-0.05		2019-01-27	22	1.96667	1	19	2	0.183333	297.04	0			2019-01-27	22	1.96667	0.0454545	0.863636	0.0909091	0.183333	297.04	0	0	36		297.04	0	0
3747	1560000000000	2019-04-23 17:26:00	2019-04-23	17:26:00	0	neutral	0		2019-01-26	33	6.15378	1	24	8	2.69318	297.04	0			2019-01-26	33	6.15378	0.030303	0.727273	0.242424	2.69318	297.04	0	0	36		297.04	0	0
3481	1560000000000	2019-04-23 17:23:00	2019-04-23	17:23:00	0	neutral	0		2019-01-25	29	1.80278	2	25	2	0.413889	297.04	0.00816148			2019-01-25	29	1.80278	0.0689655	0.862069	0.0689655	0.413889	297.04	0.00816148	0	36		297.04	0	0.00816148
3022	1560000000000	2019-04-23 17:20:00	2019-04-23	17:20:00	0.454545	positive	0.136364		2019-01-24	31	7.65979	1	21	9	2.34312	291.51	0.00587968			2019-01-24	31	7.65979	0.0322581	0.677419	0.290323	2.34312	291.51	0.00587968	0	36		291.51	0	0.00587968
3807	1560000000000	2019-04-23 17:18:00	2019-04-23	17:18:00	0.534722	positive	0.326389		2019-01-23	19	2.5	1	16	2	0.525	287.59	-0.0167812			2019-01-23	19	2.5	0.0526316	0.842105	0.105263	0.525	287.59	-0.0167812	0	36		287.59	0	-0.0167812
3033	1560000000000	2019-04-23 17:17:00	2019-04-23	17:17:00	0.322222	positive	0.183333		2019-01-22	23	0	0	23	0	0	298.92	-0.0048257			2019-01-22	23	0	0	1	0	0	298.92	-0.0048257	0	36		298.92	0	-0.0048257
3153	1560000000000	2019-04-23 17:15:00	2019-04-23	17:15:00	0.477273	positive	0.318182		2019-01-21	39	0.4	0	39	0	-0.05	302.26	0			2019-01-21	39	0.4	0	1	0	-0.05	302.26	0	0	36		302.26	0	0
3111	1560000000000	2019-04-23 16:54:00	2019-04-23	16:54:00	0.5625	positive	0.4		2019-01-20	18	1.2	0	16	2	1.1	302.26	0			2019-01-20	18	1.2	0	0.888889	0.111111	1.1	302.26	0	0	36		302.26	0	0
2730	1560000000000	2019-04-23 16:34:00	2019-04-23	16:34:00	0.433333	positive	0.211905		2019-01-19	33	1.7	0	32	1	0.5	302.26	0			2019-01-19	33	1.7	0	0.969697	0.030303	0.5	302.26	0	0	36		302.26	0	0
2665	1560000000000	2019-04-23 16:19:00	2019-04-23	16:19:00	0.4375	positive	0.1875		2019-01-18	35	2.6	0	33	2	1.0375	302.26	-0.0603366			2019-01-18	35	2.6	0	0.942857	0.0571429	1.0375	302.26	-0.0603366	0	36		302.26	0	-0.0603366
3214	1560000000000	2019-04-23 16:10:00	2019-04-23	16:10:00	0.771429	positive	0.407143		2019-01-17	29	4.62917	1	23	5	1.175	347.31	0.00157843			2019-01-17	29	4.62917	0.0344828	0.793103	0.172414	1.175	347.31	0.00157843	0	36		347.31	0	0.00157843
3246	1560000000000	2019-04-23 16:10:00	2019-04-23	16:10:00	0.9	positive	0.7		2019-01-16	24	2.8	0	21	3	1.15	346.05	0.00203788			2019-01-16	24	2.8	0	0.875	0.125	1.15	346.05	0.00203788	0	36		346.05	0	0.00203788
3739	1560000000000	2019-04-23 16:09:00	2019-04-23	16:09:00	0.579688	neutral	0.096875		2019-01-15	34	0.3	0	33	1	0.2	344.43	0.0128347			2019-01-15	34	0.3	0	0.970588	0.0294118	0.2	344.43	0.0128347	0	36		344.43	0	0.0128347
3176	1560000000000	2019-04-23 15:57:00	2019-04-23	15:57:00	1	negative	-1		2019-01-14	32	0.45	0	31	1	0.35	334.4	-0.0163885			2019-01-14	32	0.45	0	0.96875	0.03125	0.35	334.4	-0.0163885	0	36		334.4	0	-0.0163885
3794	1560000000000	2019-04-23 15:56:00	2019-04-23	15:56:00	0.6625	positive	0.2		2019-01-13	25	0.3	0	25	0	0	347.26	0			2019-01-13	25	0.3	0	1	0	0	347.26	0	0	36		347.26	0	0
3400	1560000000000	2019-04-23 15:47:00	2019-04-23	15:47:00	0	neutral	0		2019-01-12	24	2.25	2	21	1	-0.85	347.26	0			2019-01-12	24	2.25	0.0833333	0.875	0.0416667	-0.85	347.26	0	0	36		347.26	0	0
3490	1560000000000	2019-04-23 15:43:00	2019-04-23	15:43:00	0.6	negative	-0.4		2019-01-11	23	2.42121	0	20	3	0.832197	347.26	0.00287343			2019-01-11	23	2.42121	0	0.869565	0.130435	0.832197	347.26	0.00287343	0	36		347.26	0	0.00287343
3722	1560000000000	2019-04-23 15:41:00	2019-04-23	15:41:00	0	neutral	0		2019-01-10	23	0	0	23	0	0	344.97	0.00818417			2019-01-10	23	0	0	1	0	0	344.97	0.00818417	0	36		344.97	0	0.00818417
3718	1560000000000	2019-04-23 15:29:00	2019-04-23	15:29:00	0.452778	neutral	0.05		2019-01-09	21	0	0	21	0	0	338.53	0.00409885			2019-01-09	21	0	0	1	0	0	338.53	0.00409885	0	36		338.53	0	0.00409885
3552	1560000000000	2019-04-23 15:26:00	2019-04-23	15:26:00	0.447619	positive	0.171429		2019-01-08	33	0	0	33	0	0	335.35	0.000505363			2019-01-08	33	0	0	1	0	0	335.35	0.000505363	0	36		335.35	0	0.000505363
3220	1560000000000	2019-04-23 15:24:00	2019-04-23	15:24:00	0.55	negative	-0.1		2019-01-07	23	3.1	1	21	1	0.2	334.96	0.0229894			2019-01-07	23	3.1	0.0434783	0.913043	0.0434783	0.2	334.96	0.0229894	0	36		334.96	0	0.0229894
3253	1560000000000	2019-04-23 14:52:00	2019-04-23	14:52:00	0.531115	neutral	-0.0356061		2019-01-06	40	3.79881	1	36	3	1.17083	317.69	0			2019-01-06	40	3.79881	0.025	0.9	0.075	1.17083	317.69	0	0	36		317.69	0	0
2926	1560000000000	2019-04-23 14:45:00	2019-04-23	14:45:00	0.527778	positive	0.113889		2019-01-05	18	1	1	17	0	-0.875	317.69	0			2019-01-05	18	1	0.0555556	0.944444	0	-0.875	317.69	0	0	36		317.69	0	0
3463	1560000000000	2019-04-23 14:33:00	2019-04-23	14:33:00	0.3125	positive	0.390625		2019-01-04	27	1.4	0	25	2	0.45	317.69	0.0243614			2019-01-04	27	1.4	0	0.925926	0.0740741	0.45	317.69	0.0243614	0	36		317.69	0	0.0243614
3433	1560000000000	2019-04-23 14:24:00	2019-04-23	14:24:00	0.5	positive	0.3		2019-01-03	25	0.7	0	24	1	0.2	300.36	-0.0138877			2019-01-03	25	0.7	0	0.96	0.04	0.2	300.36	-0.0138877	0	36		300.36	0	-0.0138877
3179	1560000000000	2019-04-23 14:14:00	2019-04-23	14:14:00	0.358333	neutral	0.0166667		2019-01-02	27	2.25	1	24	2	-0.708333	310.12	0			2019-01-02	27	2.25	0.037037	0.888889	0.0740741	-0.708333	310.12	0	0	36		310.12	0	0
3346	1560000000000	2019-04-23 14:02:00	2019-04-23	14:02:00	0.39375	positive	0.364063		2019-01-01	34	9.42289	2	21	11	2.91113	310.12	-0.0306535			2019-01-01	34	9.42289	0.0588235	0.617647	0.323529	2.91113	310.12	-0.0306535	0	36		310.12	0	-0.0306535
2937	1560000000000	2019-04-23 14:00:00	2019-04-23	14:00:00	0.125	neutral	0		2018-12-31	25	9.99025	1	9	15	6.27195	332.8	0			2018-12-31	25	9.99025	0.04	0.36	0.6	6.27195	332.8	0	1	37		332.8	1	0
3024	1560000000000	2019-04-23 13:47:00	2019-04-23	13:47:00	0.35	neutral	0.05														4696	1124.58	7.96259	79.0851	35.9523	383.024	35841.6	-0.134616	37	2933
3164	1560000000000	2019-04-23 13:42:00	2019-04-23	13:42:00	0.454545	positive	0.136364
3174	1560000000000	2019-04-23 13:36:00	2019-04-23	13:36:00	0.325	neutral	0.09375			Correlaciones											Correlaciones
3450	1560000000000	2019-04-23 13:35:00	2019-04-23	13:35:00	0.9	positive	1				EVENTOS	subjectivity	negative	neutral	positive	polarity	PRECIO	UTILIDAD				EVENTOS	subjectivity	negative	neutral	positive	polarity	PRECIO	UTILIDAD	Index	Acum
2632	1560000000000	2019-04-23 13:24:00	2019-04-23	13:24:00	0.483333	positive	0.35			EVENTOS											EVENTOS	1	0.558733	-0.0411863	0.121861	-0.129034	0.46775	-0.10859	-0.108397	-0.0599678	-0.129176
3392	1560000000000	2019-04-23 13:06:00	2019-04-23	13:06:00	0.2875	neutral	0.0375			subjectivity	0.558733	1	0.776426	-0.0262144	0.978097	0.927548	-0.204026	-0.0513954			subjectivity	0.558733	1	0.446823	-0.623653	0.600874	0.927548	-0.204026	-0.0513954	0.493696	-0.359331
3331	1560000000000	2019-04-23 12:48:00	2019-04-23	12:48:00	0.175	neutral	0.0333333			negative	0.442062	0.776426	1	-0.0434124	0.730307	0.5745	-0.201446	0.105702			negative	-0.129034	0.600874	0.486685	-0.981308	1	0.653967	-0.28037	-0.0428538	0.779992	-0.45105
2916	1560000000000	2019-04-23 12:43:00	2019-04-23	12:43:00	0.1	neutral	0			neutral	0.807544	-0.0262144	-0.0434124	1	-0.0911166	-0.0954493	0.0132634	-0.104582			neutral	0.121861	-0.623653	-0.645704	1	-0.981308	-0.628615	0.276655	0.00336735	-0.771558	0.448379
3537	1560000000000	2019-04-23 12:21:00	2019-04-23	12:21:00	0.419444	positive	0.158333			positive	0.509174	0.978097	0.730307	-0.0911166	1	0.958921	-0.193159	-0.0590046			positive	-0.129034	0.600874	0.486685	-0.981308	1	0.653967	-0.28037	-0.0428538	0.779992	-0.45105
2603	1560000000000	2019-04-23 12:13:00	2019-04-23	12:13:00	0.6	positive	1			polarity	0.46775	0.927548	0.5745	-0.0954493	0.958921	1	-0.178842	-0.0918229			polarity	0.46775	0.927548	0.258682	-0.628615	0.653967	1	-0.178842	-0.0918229	0.536522	-0.324851
3616	1560000000000	2019-04-23 12:08:00	2019-04-23	12:08:00	0.7125	positive	0.3875			PRECIO	-0.10859	-0.204026	-0.201446	0.0132634	-0.193159	-0.178842	1	0.169889			PRECIO	-0.10859	-0.204026	-0.143375	0.276655	-0.28037	-0.178842	1	0.169889	-0.205658	0.845338
2902	1560000000000	2019-04-23 12:03:00	2019-04-23	12:03:00	0.551515	neutral	0.0787879			UTILIDAD	-0.108397	-0.0513954	0.105702	-0.104582	-0.0590046	-0.0918229	0.169889	1			UTILIDAD	-0.108397	-0.0513954	0.15475	0.00336735	-0.0428538	-0.0918229	0.169889	1	-0.106611	0.0377187
3135	1560000000000	2019-04-23 12:01:00	2019-04-23	12:01:00	0.39375	neutral	-0.05625
3546	1560000000000	2019-04-23 11:57:00	2019-04-23	11:57:00	0.4	negative	-0.225
3660	1560000000000	2019-04-23 11:41:00	2019-04-23	11:41:00	0	neutral	0
3767	1560000000000	2019-04-23 11:34:00	2019-04-23	11:34:00	0.25	neutral	0
2844	1560000000000	2019-04-23 11:33:00	2019-04-23	11:33:00	0.61875	negative	-0.18125
2584	1560000000000	2019-04-23 11:31:00	2019-04-23	11:31:00	0.317857	positive	0.142857
2894	1560000000000	2019-04-23 11:30:00	2019-04-23	11:30:00	0.416667	neutral	0.04
3652	1560000000000	2019-04-23 11:28:00	2019-04-23	11:28:00	0.85	positive	0.325
3667	1560000000000	2019-04-23 11:24:00	2019-04-23	11:24:00	0	neutral	0
3352	1560000000000	2019-04-23 11:10:00	2019-04-23	11:10:00	0	neutral	0
3836	1560000000000	2019-04-23 11:00:00	2019-04-23	11:00:00	0.3	positive	0.15
2645	1560000000000	2019-04-23 10:42:00	2019-04-23	10:42:00	0.302211	positive	0.126531
2697	1560000000000	2019-04-23 10:40:00	2019-04-23	10:40:00	0.5	positive	0.585938
3251	1560000000000	2019-04-23 10:28:00	2019-04-23	10:28:00	0.791667	positive	0.302083
2758	1560000000000	2019-04-23 10:16:00	2019-04-23	10:16:00	0.533333	positive	0.1875
2680	1560000000000	2019-04-23 10:15:00	2019-04-23	10:15:00	0	neutral	0
3295	1560000000000	2019-04-23 10:11:00	2019-04-23	10:11:00	0	neutral	0
3593	1560000000000	2019-04-23 09:56:00	2019-04-23	09:56:00	0.35	positive	0.344141
3451	1560000000000	2019-04-23 09:55:00	2019-04-23	09:55:00	0.266667	positive	0.175
3394	1560000000000	2019-04-23 09:54:00	2019-04-23	09:54:00	0	neutral	0
3277	1560000000000	2019-04-23 09:07:00	2019-04-23	09:07:00	0.316071	negative	-0.117857
2812	1560000000000	2019-04-23 08:55:00	2019-04-23	08:55:00	0.244444	positive	0.166667
3422	1560000000000	2019-04-23 08:41:00	2019-04-23	08:41:00	0	neutral	0
2848	1560000000000	2019-04-23 08:40:00	2019-04-23	08:40:00	0.4	positive	0.133333
3526	1560000000000	2019-04-23 08:39:00	2019-04-23	08:39:00	0	neutral	0
2707	1560000000000	2019-04-23 08:30:00	2019-04-23	08:30:00	0.485714	neutral	-0.0428571
3420	1560000000000	2019-04-23 08:25:00	2019-04-23	08:25:00	0.8	neutral	0.1
2800	1560000000000	2019-04-23 08:24:00	2019-04-23	08:24:00	0	neutral	0
3485	1560000000000	2019-04-23 08:22:00	2019-04-23	08:22:00	0.490909	neutral	0.0672727
2941	1560000000000	2019-04-23 08:16:00	2019-04-23	08:16:00	0	neutral	0
3131	1560000000000	2019-04-23 07:47:00	2019-04-23	07:47:00	0.55	negative	-0.316667
2698	1560000000000	2019-04-23 07:36:00	2019-04-23	07:36:00	1	positive	1
3123	1560000000000	2019-04-23 07:36:00	2019-04-23	07:36:00	0.610606	positive	0.276515
3227	1560000000000	2019-04-23 07:32:00	2019-04-23	07:32:00	0.30303	positive	0.102273
3595	1560000000000	2019-04-23 07:17:00	2019-04-23	07:17:00	0.441667	positive	0.2
2752	1560000000000	2019-04-23 07:12:00	2019-04-23	07:12:00	0.633333	positive	0.4
3474	1560000000000	2019-04-23 07:12:00	2019-04-23	07:12:00	0.333333	positive	0.25
2851	1560000000000	2019-04-23 07:09:00	2019-04-23	07:09:00	0.4625	positive	0.1125
2914	1560000000000	2019-04-23 07:03:00	2019-04-23	07:03:00	0.625	positive	0.125
3489	1560000000000	2019-04-23 07:00:00	2019-04-23	07:00:00	0	neutral	0
2662	1560000000000	2019-04-23 06:38:00	2019-04-23	06:38:00	0.3275	positive	0.2275
2701	1560000000000	2019-04-23 06:32:00	2019-04-23	06:32:00	0	neutral	0
3037	1560000000000	2019-04-23 06:21:00	2019-04-23	06:21:00	0.35	negative	-0.2
3853	1560000000000	2019-04-23 06:15:00	2019-04-23	06:15:00	0.4	neutral	0.1
3548	1560000000000	2019-04-23 06:02:00	2019-04-23	06:02:00	0.388889	positive	0.366667
3568	1560000000000	2019-04-23 05:58:00	2019-04-23	05:58:00	0.694444	neutral	-0.0568182
3771	1560000000000	2019-04-23 05:51:00	2019-04-23	05:51:00	0.4	positive	0.625
2597	1560000000000	2019-04-23 05:48:00	2019-04-23	05:48:00	0	neutral	0
2923	1560000000000	2019-04-23 05:15:00	2019-04-23	05:15:00	0	neutral	0
3412	1560000000000	2019-04-23 05:10:00	2019-04-23	05:10:00	0.566667	positive	0.133333
2615	1560000000000	2019-04-23 05:07:00	2019-04-23	05:07:00	0	neutral	0
3120	1560000000000	2019-04-23 04:55:00	2019-04-23	04:55:00	0.55	positive	0.3
2655	1560000000000	2019-04-23 04:52:00	2019-04-23	04:52:00	0	neutral	0
2961	1560000000000	2019-04-23 04:37:00	2019-04-23	04:37:00	0.6	negative	-0.4
3299	1560000000000	2019-04-23 03:09:00	2019-04-23	03:09:00	0.483333	negative	-0.266667
2883	1560000000000	2019-04-23 02:30:00	2019-04-23	02:30:00	0.522222	positive	0.3875
2689	1560000000000	2019-04-23 02:20:00	2019-04-23	02:20:00	0.7	positive	0.4
3669	1560000000000	2019-04-23 02:07:00	2019-04-23	02:07:00	0.469048	positive	0.157143
3229	1560000000000	2019-04-22 23:57:00	2019-04-22	23:57:00	0	neutral	0
2788	1560000000000	2019-04-22 23:49:00	2019-04-22	23:49:00	0.630556	positive	0.130556
2634	1560000000000	2019-04-22 21:25:00	2019-04-22	21:25:00	0.875	positive	0.9
3203	1560000000000	2019-04-22 21:23:00	2019-04-22	21:23:00	0.445238	neutral	-0.0714286
2700	1560000000000	2019-04-22 21:09:00	2019-04-22	21:09:00	0.6	positive	0.7
3640	1560000000000	2019-04-22 20:59:00	2019-04-22	20:59:00	0.577778	neutral	-0.062963
3241	1560000000000	2019-04-22 20:58:00	2019-04-22	20:58:00	0.6	positive	0.5
3855	1560000000000	2019-04-22 20:31:00	2019-04-22	20:31:00	0.833333	positive	0.5
3216	1560000000000	2019-04-22 20:25:00	2019-04-22	20:25:00	0.332143	positive	0.207143
3425	1560000000000	2019-04-22 20:18:00	2019-04-22	20:18:00	0.55	positive	0.35
3349	1560000000000	2019-04-22 20:17:00	2019-04-22	20:17:00	0.533333	negative	-0.433333
3316	1560000000000	2019-04-22 19:55:00	2019-04-22	19:55:00	0.609722	positive	0.105556
3403	1560000000000	2019-04-22 19:54:00	2019-04-22	19:54:00	0	neutral	0
3851	1560000000000	2019-04-22 19:51:00	2019-04-22	19:51:00	0.45	positive	0.45
3766	1560000000000	2019-04-22 19:31:00	2019-04-22	19:31:00	0.393939	positive	0.193182
3321	1560000000000	2019-04-22 19:22:00	2019-04-22	19:22:00	0.552381	positive	0.471429
2802	1560000000000	2019-04-22 19:20:00	2019-04-22	19:20:00	0.5	positive	0.5
3821	1560000000000	2019-04-22 19:19:00	2019-04-22	19:19:00	0.65	positive	0.1
3629	1560000000000	2019-04-22 19:04:00	2019-04-22	19:04:00	0.466667	positive	0.5625
3751	1560000000000	2019-04-22 18:35:00	2019-04-22	18:35:00	0.7	positive	0.4
3110	1560000000000	2019-04-22 18:30:00	2019-04-22	18:30:00	0.5	positive	0.136364
3432	1560000000000	2019-04-22 18:20:00	2019-04-22	18:20:00	0	neutral	0
3218	1560000000000	2019-04-22 17:52:00	2019-04-22	17:52:00	0.545455	positive	0.284091
2795	1560000000000	2019-04-22 17:45:00	2019-04-22	17:45:00	0.5	positive	0.4
3750	1560000000000	2019-04-22 17:43:00	2019-04-22	17:43:00	0.513333	positive	0.121667
3704	1560000000000	2019-04-22 17:26:00	2019-04-22	17:26:00	0.25	positive	0.25
3601	1560000000000	2019-04-22 17:23:00	2019-04-22	17:23:00	0.6	positive	0.2
3637	1560000000000	2019-04-22 17:20:00	2019-04-22	17:20:00	0	neutral	0
2718	1560000000000	2019-04-22 17:15:00	2019-04-22	17:15:00	0	neutral	0
3846	1560000000000	2019-04-22 17:15:00	2019-04-22	17:15:00	0	neutral	0
3777	1560000000000	2019-04-22 17:14:00	2019-04-22	17:14:00	0	neutral	0
3124	1560000000000	2019-04-22 17:12:00	2019-04-22	17:12:00	0.314242	positive	0.103939
3778	1560000000000	2019-04-22 17:10:00	2019-04-22	17:10:00	0.7	positive	0.233333
3324	1560000000000	2019-04-22 17:09:00	2019-04-22	17:09:00	0.566667	neutral	0.025
3447	1560000000000	2019-04-22 17:03:00	2019-04-22	17:03:00	0.275	neutral	-0.0166667
3589	1560000000000	2019-04-22 16:54:00	2019-04-22	16:54:00	0.4375	neutral	-0.0625
3336	1560000000000	2019-04-22 16:51:00	2019-04-22	16:51:00	0.575	positive	0.325
3395	1560000000000	2019-04-22 16:40:00	2019-04-22	16:40:00	0	neutral	0
3555	1560000000000	2019-04-22 16:39:00	2019-04-22	16:39:00	0.55	positive	0.35
3454	1560000000000	2019-04-22 15:22:00	2019-04-22	15:22:00	0.695238	positive	0.211905
2769	1560000000000	2019-04-22 14:55:00	2019-04-22	14:55:00	0	neutral	0
2583	1560000000000	2019-04-22 14:22:00	2019-04-22	14:22:00	0.7	neutral	-0.0431818
3816	1560000000000	2019-04-22 13:42:00	2019-04-22	13:42:00	0.333333	positive	0.25
3005	1560000000000	2019-04-22 13:40:00	2019-04-22	13:40:00	0	neutral	0
3828	1560000000000	2019-04-22 13:40:00	2019-04-22	13:40:00	0.95	positive	0.35
3599	1560000000000	2019-04-22 13:22:00	2019-04-22	13:22:00	0.733333	positive	0.6
3748	1560000000000	2019-04-22 13:21:00	2019-04-22	13:21:00	0.7	positive	0.166667
3249	1560000000000	2019-04-22 13:11:00	2019-04-22	13:11:00	0.6	positive	0.22
3468	1560000000000	2019-04-22 12:46:00	2019-04-22	12:46:00	0.4125	positive	0.2125
3113	1560000000000	2019-04-22 12:45:00	2019-04-22	12:45:00	0.4	negative	-0.3
3243	1560000000000	2019-04-22 12:41:00	2019-04-22	12:41:00	0.9	positive	0.4
2821	1560000000000	2019-04-22 12:34:00	2019-04-22	12:34:00	0.555556	positive	0.111111
3684	1560000000000	2019-04-22 12:20:00	2019-04-22	12:20:00	0.183333	neutral	-0.0666667
3290	1560000000000	2019-04-22 12:16:00	2019-04-22	12:16:00	0	neutral	0
2929	1560000000000	2019-04-22 12:11:00	2019-04-22	12:11:00	0.416071	neutral	-0.0553571
3757	1560000000000	2019-04-22 12:07:00	2019-04-22	12:07:00	0.583333	positive	0.5
2830	1560000000000	2019-04-22 12:06:00	2019-04-22	12:06:00	0.5	neutral	0
3217	1560000000000	2019-04-22 12:01:00	2019-04-22	12:01:00	0	neutral	0
3592	1560000000000	2019-04-22 12:01:00	2019-04-22	12:01:00	0.566667	positive	0.266667
3116	1560000000000	2019-04-22 11:42:00	2019-04-22	11:42:00	0.1	neutral	0
3343	1560000000000	2019-04-22 11:32:00	2019-04-22	11:32:00	0	neutral	0
3852	1560000000000	2019-04-22 11:06:00	2019-04-22	11:06:00	0.313889	positive	0.103472
3060	1560000000000	2019-04-22 11:02:00	2019-04-22	11:02:00	0.9	positive	0.4
3504	1560000000000	2019-04-22 11:01:00	2019-04-22	11:01:00	0.3	neutral	0
3560	1560000000000	2019-04-22 11:01:00	2019-04-22	11:01:00	0.9	positive	0.7
3835	1560000000000	2019-04-22 11:00:00	2019-04-22	11:00:00	0.3	neutral	0
3182	1560000000000	2019-04-22 10:41:00	2019-04-22	10:41:00	0.2	positive	0.25
3626	1560000000000	2019-04-22 10:35:00	2019-04-22	10:35:00	0.5	positive	0.136364
2931	1560000000000	2019-04-22 10:21:00	2019-04-22	10:21:00	0.266667	positive	0.133333
3345	1560000000000	2019-04-22 10:20:00	2019-04-22	10:20:00	0.85	positive	0.583333
3344	1560000000000	2019-04-22 10:03:00	2019-04-22	10:03:00	0.7	positive	0.4
2884	1560000000000	2019-04-22 10:00:00	2019-04-22	10:00:00	0.3	positive	1
3854	1560000000000	2019-04-22 09:20:00	2019-04-22	09:20:00	0.7375	positive	0.34375
3147	1560000000000	2019-04-22 08:45:00	2019-04-22	08:45:00	0.45	neutral	0.0681818
3353	1560000000000	2019-04-22 08:35:00	2019-04-22	08:35:00	0.277778	positive	0.244444
2816	1560000000000	2019-04-22 08:00:00	2019-04-22	08:00:00	0.875	neutral	0.05
3255	1560000000000	2019-04-22 07:50:00	2019-04-22	07:50:00	1	positive	1
2811	1560000000000	2019-04-22 07:36:00	2019-04-22	07:36:00	0.7	negative	-0.4
2893	1560000000000	2019-04-22 07:31:00	2019-04-22	07:31:00	0	neutral	0
3628	1560000000000	2019-04-22 06:47:00	2019-04-22	06:47:00	1	positive	0.2
2696	1560000000000	2019-04-22 06:30:00	2019-04-22	06:30:00	0.4	negative	-0.2
2839	1560000000000	2019-04-22 05:39:00	2019-04-22	05:39:00	0	neutral	0
3661	1560000000000	2019-04-22 05:38:00	2019-04-22	05:38:00	0.75	positive	0.584091
3712	1560000000000	2019-04-22 05:29:00	2019-04-22	05:29:00	0.775	positive	0.175
3408	1560000000000	2019-04-22 05:21:00	2019-04-22	05:21:00	0.31	neutral	-0.045
3369	1560000000000	2019-04-22 05:14:00	2019-04-22	05:14:00	0.6	positive	0.425
3365	1560000000000	2019-04-22 04:54:00	2019-04-22	04:54:00	0.777778	positive	0.416667
2896	1560000000000	2019-04-22 04:52:00	2019-04-22	04:52:00	0.45	negative	-0.2
2635	1560000000000	2019-04-22 04:23:00	2019-04-22	04:23:00	0.75	positive	0.118182
2711	1560000000000	2019-04-22 03:13:00	2019-04-22	03:13:00	0	neutral	0
3383	1560000000000	2019-04-22 03:13:00	2019-04-22	03:13:00	0.9	positive	0.9
3530	1560000000000	2019-04-22 03:08:00	2019-04-22	03:08:00	0.5	neutral	0
3603	1560000000000	2019-04-22 02:51:00	2019-04-22	02:51:00	0.8	positive	0.4
3278	1560000000000	2019-04-22 01:40:00	2019-04-22	01:40:00	0.458333	positive	0.125
3103	1560000000000	2019-04-22 01:14:00	2019-04-22	01:14:00	0	neutral	0
3259	1560000000000	2019-04-22 00:30:00	2019-04-22	00:30:00	0	neutral	0
3029	1560000000000	2019-04-22 00:28:00	2019-04-22	00:28:00	0.175	negative	-0.125
3238	1560000000000	2019-04-21 23:30:00	2019-04-21	23:30:00	0.1	neutral	0
2747	1560000000000	2019-04-21 23:14:00	2019-04-21	23:14:00	0.608929	positive	0.221429
2773	1560000000000	2019-04-21 23:00:00	2019-04-21	23:00:00	0	neutral	0
3104	1560000000000	2019-04-21 22:43:00	2019-04-21	22:43:00	0.2	neutral	0
3330	1560000000000	2019-04-21 21:05:00	2019-04-21	21:05:00	0.576	neutral	0.08
2779	1560000000000	2019-04-21 20:11:00	2019-04-21	20:11:00	0.753535	negative	-0.313384
3780	1560000000000	2019-04-21 19:57:00	2019-04-21	19:57:00	0.25	neutral	0
3288	1560000000000	2019-04-21 18:41:00	2019-04-21	18:41:00	0.241071	neutral	0
3127	1560000000000	2019-04-21 18:20:00	2019-04-21	18:20:00	0	neutral	0
2580	1560000000000	2019-04-21 17:41:00	2019-04-21	17:41:00	0	neutral	0
3426	1560000000000	2019-04-21 17:20:00	2019-04-21	17:20:00	0	neutral	0
2794	1560000000000	2019-04-21 17:18:00	2019-04-21	17:18:00	0.7	positive	0.4
3516	1560000000000	2019-04-21 17:11:00	2019-04-21	17:11:00	0.2	positive	0.1
3270	1560000000000	2019-04-21 16:55:00	2019-04-21	16:55:00	0.283333	positive	0.25
3298	1560000000000	2019-04-21 16:44:00	2019-04-21	16:44:00	0.4	neutral	0.0681818
3264	1560000000000	2019-04-21 16:34:00	2019-04-21	16:34:00	0.611111	positive	0.277778
2966	1560000000000	2019-04-21 16:24:00	2019-04-21	16:24:00	0.667778	negative	-0.1025
2901	1560000000000	2019-04-21 16:02:00	2019-04-21	16:02:00	0.571429	positive	1
3013	1560000000000	2019-04-21 15:13:00	2019-04-21	15:13:00	0.294444	neutral	-0.0388889
3067	1560000000000	2019-04-21 13:03:00	2019-04-21	13:03:00	0.411429	positive	0.37
3729	1560000000000	2019-04-21 12:42:00	2019-04-21	12:42:00	0	neutral	0
3172	1560000000000	2019-04-21 12:31:00	2019-04-21	12:31:00	0.214286	neutral	-0.0714286
3032	1560000000000	2019-04-21 11:55:00	2019-04-21	11:55:00	0.2	positive	0.2
3461	1560000000000	2019-04-21 10:27:00	2019-04-21	10:27:00	1	positive	1
2588	1560000000000	2019-04-21 09:40:00	2019-04-21	09:40:00	0.0555556	neutral	-0.0555556
2962	1560000000000	2019-04-21 09:20:00	2019-04-21	09:20:00	0	neutral	0
3337	1560000000000	2019-04-21 08:47:00	2019-04-21	08:47:00	0.68125	positive	0.7125
3800	1560000000000	2019-04-21 08:39:00	2019-04-21	08:39:00	0.633333	positive	0.416667
2793	1560000000000	2019-04-21 08:14:00	2019-04-21	08:14:00	0	neutral	0
2981	1560000000000	2019-04-21 07:51:00	2019-04-21	07:51:00	0.766667	neutral	0.0458333
3436	1560000000000	2019-04-21 07:50:00	2019-04-21	07:50:00	0.8	positive	0.3
3811	1560000000000	2019-04-21 07:46:00	2019-04-21	07:46:00	0.60119	neutral	-0.0238095
2654	1560000000000	2019-04-21 07:44:00	2019-04-21	07:44:00	0	neutral	0
3518	1560000000000	2019-04-21 07:36:00	2019-04-21	07:36:00	0	neutral	0
3371	1560000000000	2019-04-21 07:33:00	2019-04-21	07:33:00	0.785714	positive	0.466667
3819	1560000000000	2019-04-21 05:30:00	2019-04-21	05:30:00	0	neutral	0
3509	1560000000000	2019-04-21 03:15:00	2019-04-21	03:15:00	0	neutral	0
2719	1560000000000	2019-04-20 22:32:00	2019-04-20	22:32:00	0	neutral	0
3128	1560000000000	2019-04-20 22:31:00	2019-04-20	22:31:00	0	neutral	0
3307	1560000000000	2019-04-20 21:39:00	2019-04-20	21:39:00	0.409091	positive	0.281345
3655	1560000000000	2019-04-20 21:25:00	2019-04-20	21:25:00	0	neutral	0
3525	1560000000000	2019-04-20 19:29:00	2019-04-20	19:29:00	0	neutral	0
2823	1560000000000	2019-04-20 19:20:00	2019-04-20	19:20:00	1	positive	1
2625	1560000000000	2019-04-20 18:36:00	2019-04-20	18:36:00	1	neutral	0
3423	1560000000000	2019-04-20 18:30:00	2019-04-20	18:30:00	0.62	positive	0.34
2598	1560000000000	2019-04-20 18:13:00	2019-04-20	18:13:00	1	neutral	0
3014	1560000000000	2019-04-20 18:06:00	2019-04-20	18:06:00	0.7	positive	0.133333
3494	1560000000000	2019-04-20 17:58:00	2019-04-20	17:58:00	0	neutral	0
3544	1560000000000	2019-04-20 17:52:00	2019-04-20	17:52:00	0.7	positive	0.2
3698	1560000000000	2019-04-20 17:21:00	2019-04-20	17:21:00	0	neutral	0
2819	1560000000000	2019-04-20 17:16:00	2019-04-20	17:16:00	0.318182	neutral	0.0621212
2824	1560000000000	2019-04-20 17:11:00	2019-04-20	17:11:00	0.64375	neutral	-0.0333333
3834	1560000000000	2019-04-20 16:26:00	2019-04-20	16:26:00	0.51	negative	-0.357857
3025	1560000000000	2019-04-20 15:43:00	2019-04-20	15:43:00	0.52	neutral	-0.04
3083	1560000000000	2019-04-20 12:52:00	2019-04-20	12:52:00	0	neutral	0
3311	1560000000000	2019-04-20 12:23:00	2019-04-20	12:23:00	0	neutral	0
3664	1560000000000	2019-04-20 12:02:00	2019-04-20	12:02:00	0.75	negative	-0.5
3204	1560000000000	2019-04-20 11:40:00	2019-04-20	11:40:00	0.825	positive	0.525
3142	1560000000000	2019-04-20 11:03:00	2019-04-20	11:03:00	0.766667	positive	0.5
3627	1560000000000	2019-04-20 10:30:00	2019-04-20	10:30:00	0.666667	positive	0.416667
3030	1560000000000	2019-04-20 10:26:00	2019-04-20	10:26:00	0.475	positive	0.6
3815	1560000000000	2019-04-20 10:13:00	2019-04-20	10:13:00	0.625	positive	0.4375
3647	1560000000000	2019-04-20 07:07:00	2019-04-20	07:07:00	0.1	positive	0.390625
2676	1560000000000	2019-04-20 05:33:00	2019-04-20	05:33:00	0.525	positive	0.20625
3329	1560000000000	2019-04-20 03:52:00	2019-04-20	03:52:00	0	neutral	0
3198	1560000000000	2019-04-20 03:18:00	2019-04-20	03:18:00	0	neutral	0
3167	1560000000000	2019-04-20 03:05:00	2019-04-20	03:05:00	0.5	neutral	0.05
3539	1560000000000	2019-04-20 01:35:00	2019-04-20	01:35:00	0.511111	neutral	0.0744444
3604	1560000000000	2019-04-20 01:25:00	2019-04-20	01:25:00	0	neutral	0
3635	1560000000000	2019-04-20 00:54:00	2019-04-20	00:54:00	0.55	neutral	0
3602	1560000000000	2019-04-20 00:26:00	2019-04-20	00:26:00	0.727273	positive	0.385227
3633	1560000000000	2019-04-19 23:21:00	2019-04-19	23:21:00	0.916667	positive	0.808333
2590	1560000000000	2019-04-19 23:05:00	2019-04-19	23:05:00	0	neutral	0
3430	1560000000000	2019-04-19 23:00:00	2019-04-19	23:00:00	0	neutral	0
3100	1560000000000	2019-04-19 22:54:00	2019-04-19	22:54:00	0.512963	positive	0.231481
3192	1560000000000	2019-04-19 20:40:00	2019-04-19	20:40:00	0	neutral	0
3357	1560000000000	2019-04-19 20:02:00	2019-04-19	20:02:00	0.9	positive	0.25
2717	1560000000000	2019-04-19 19:28:00	2019-04-19	19:28:00	0.05	neutral	-0.05
3648	1560000000000	2019-04-19 19:00:00	2019-04-19	19:00:00	0	neutral	0
3377	1560000000000	2019-04-19 18:18:00	2019-04-19	18:18:00	0.5	positive	0.5
3476	1560000000000	2019-04-19 17:01:00	2019-04-19	17:01:00	0.475	positive	0.25
3482	1560000000000	2019-04-19 17:01:00	2019-04-19	17:01:00	0.269481	neutral	0.087987
2792	1560000000000	2019-04-19 16:15:00	2019-04-19	16:15:00	0.7	positive	0.2
3788	1560000000000	2019-04-19 16:12:00	2019-04-19	16:12:00	0.6	negative	-0.4
3404	1560000000000	2019-04-19 15:53:00	2019-04-19	15:53:00	0.6	negative	-0.1
2785	1560000000000	2019-04-19 15:14:00	2019-04-19	15:14:00	0.55	positive	0.4
2731	1560000000000	2019-04-19 13:33:00	2019-04-19	13:33:00	0.0333333	neutral	0
3310	1560000000000	2019-04-19 13:31:00	2019-04-19	13:31:00	0	neutral	0
2927	1560000000000	2019-04-19 12:58:00	2019-04-19	12:58:00	0.1	negative	-0.1
3736	1560000000000	2019-04-19 12:36:00	2019-04-19	12:36:00	0.34375	neutral	0.09375
2803	1560000000000	2019-04-19 12:27:00	2019-04-19	12:27:00	0.89	positive	0.455
3095	1560000000000	2019-04-19 12:23:00	2019-04-19	12:23:00	0.833333	positive	0.158333
2599	1560000000000	2019-04-19 12:17:00	2019-04-19	12:17:00	0.3	positive	1
2756	1560000000000	2019-04-19 12:02:00	2019-04-19	12:02:00	0	neutral	0
2827	1560000000000	2019-04-19 11:50:00	2019-04-19	11:50:00	0.35	neutral	0.05
3590	1560000000000	2019-04-19 11:22:00	2019-04-19	11:22:00	0	neutral	0
3556	1560000000000	2019-04-19 11:16:00	2019-04-19	11:16:00	0.4	negative	-0.3
3679	1560000000000	2019-04-19 11:14:00	2019-04-19	11:14:00	0.3	positive	0.2
2712	1560000000000	2019-04-19 11:09:00	2019-04-19	11:09:00	0.666667	positive	0.383333
3678	1560000000000	2019-04-19 11:07:00	2019-04-19	11:07:00	0.633333	negative	-0.25
2623	1560000000000	2019-04-19 10:58:00	2019-04-19	10:58:00	0	neutral	0
2837	1560000000000	2019-04-19 10:58:00	2019-04-19	10:58:00	0.35	positive	0.25
3397	1560000000000	2019-04-19 10:54:00	2019-04-19	10:54:00	0.675	positive	0.275
2840	1560000000000	2019-04-19 09:31:00	2019-04-19	09:31:00	0.45	positive	0.4375
3849	1560000000000	2019-04-19 09:08:00	2019-04-19	09:08:00	0.4	positive	0.2
2903	1560000000000	2019-04-19 08:44:00	2019-04-19	08:44:00	0.05	neutral	-0.05
3161	1560000000000	2019-04-19 08:41:00	2019-04-19	08:41:00	0.241667	neutral	0
3598	1560000000000	2019-04-19 08:38:00	2019-04-19	08:38:00	0	neutral	0
3734	1560000000000	2019-04-19 07:29:00	2019-04-19	07:29:00	0	neutral	0
2983	1560000000000	2019-04-19 07:16:00	2019-04-19	07:16:00	0.125	neutral	0
2684	1560000000000	2019-04-19 05:54:00	2019-04-19	05:54:00	0.275	positive	0.233333
3597	1560000000000	2019-04-19 05:32:00	2019-04-19	05:32:00	0.68125	negative	-0.11875
3479	1560000000000	2019-04-19 05:25:00	2019-04-19	05:25:00	0.517593	positive	0.416667
2705	1560000000000	2019-04-19 03:56:00	2019-04-19	03:56:00	0.333333	positive	0.488281
3015	1560000000000	2019-04-19 03:23:00	2019-04-19	03:23:00	0	neutral	0
3826	1560000000000	2019-04-19 01:08:00	2019-04-19	01:08:00	0	neutral	0
3659	1560000000000	2019-04-19 00:43:00	2019-04-19	00:43:00	0	neutral	0
3758	1560000000000	2019-04-19 00:37:00	2019-04-19	00:37:00	0.65	positive	0.1
2708	1560000000000	2019-04-19 00:32:00	2019-04-19	00:32:00	0.9	positive	0.4
3065	1560000000000	2019-04-18 22:53:00	2019-04-18	22:53:00	0.55	neutral	-0.025
3194	1560000000000	2019-04-18 22:51:00	2019-04-18	22:51:00	0.8	positive	0.15
3222	1560000000000	2019-04-18 21:50:00	2019-04-18	21:50:00	0.6	positive	0.65625
3791	1560000000000	2019-04-18 21:27:00	2019-04-18	21:27:00	0.333333	positive	0.25
3347	1560000000000	2019-04-18 18:55:00	2019-04-18	18:55:00	0.397917	neutral	0.0145833
2661	1560000000000	2019-04-18 18:47:00	2019-04-18	18:47:00	0.6	negative	-0.483333
2783	1560000000000	2019-04-18 18:30:00	2019-04-18	18:30:00	1	positive	0.25
3118	1560000000000	2019-04-18 18:05:00	2019-04-18	18:05:00	0.222222	neutral	0.0111111
2776	1560000000000	2019-04-18 17:44:00	2019-04-18	17:44:00	0.75	neutral	0
3081	1560000000000	2019-04-18 17:39:00	2019-04-18	17:39:00	0.390909	neutral	0.0772727
3514	1560000000000	2019-04-18 17:03:00	2019-04-18	17:03:00	0.0666667	neutral	0
3040	1560000000000	2019-04-18 16:57:00	2019-04-18	16:57:00	0	neutral	0
2919	1560000000000	2019-04-18 16:30:00	2019-04-18	16:30:00	0.65	positive	0.8
3410	1560000000000	2019-04-18 15:38:00	2019-04-18	15:38:00	0.535714	positive	0.697545
3715	1560000000000	2019-04-18 15:01:00	2019-04-18	15:01:00	0.502273	positive	0.260227
2757	1560000000000	2019-04-18 13:48:00	2019-04-18	13:48:00	0.666667	positive	0.183333
3211	1560000000000	2019-04-18 13:27:00	2019-04-18	13:27:00	0.535714	positive	0.285714
3293	1560000000000	2019-04-18 13:12:00	2019-04-18	13:12:00	0.648148	positive	0.3125
2945	1560000000000	2019-04-18 12:57:00	2019-04-18	12:57:00	0.8	positive	0.2
2944	1560000000000	2019-04-18 12:24:00	2019-04-18	12:24:00	0	neutral	0
3719	1560000000000	2019-04-18 12:14:00	2019-04-18	12:14:00	0.833333	negative	-0.6
3221	1560000000000	2019-04-18 11:14:00	2019-04-18	11:14:00	0.6	negative	-0.4
2992	1560000000000	2019-04-18 09:18:00	2019-04-18	09:18:00	0.666667	positive	0.625
2733	1560000000000	2019-04-18 08:49:00	2019-04-18	08:49:00	0.5	positive	0.5
3634	1560000000000	2019-04-18 06:03:00	2019-04-18	06:03:00	0.418182	neutral	-0.0878788
3141	1560000000000	2019-04-18 04:06:00	2019-04-18	04:06:00	0.366667	positive	0.13125
2723	1560000000000	2019-04-18 04:04:00	2019-04-18	04:04:00	0.05	negative	-0.1
3009	1560000000000	2019-04-18 02:34:00	2019-04-18	02:34:00	0.0666667	neutral	0
3797	1560000000000	2019-04-18 01:36:00	2019-04-18	01:36:00	0.734921	positive	0.182143
3036	1560000000000	2019-04-18 00:38:00	2019-04-18	00:38:00	0	neutral	0
3051	1560000000000	2019-04-18 00:36:00	2019-04-18	00:36:00	0.35	positive	0.25
2678	1560000000000	2019-04-18 00:01:00	2019-04-18	00:01:00	0.433333	positive	0.195139
2628	1560000000000	2019-04-17 23:06:00	2019-04-17	23:06:00	0	neutral	0
2762	1560000000000	2019-04-17 23:02:00	2019-04-17	23:02:00	0.2	positive	0.15
3671	1560000000000	2019-04-17 22:36:00	2019-04-17	22:36:00	0.85	negative	-0.15
3291	1560000000000	2019-04-17 22:34:00	2019-04-17	22:34:00	0.7375	positive	0.31875
3532	1560000000000	2019-04-17 21:37:00	2019-04-17	21:37:00	0.471296	positive	0.281481
2960	1560000000000	2019-04-17 21:09:00	2019-04-17	21:09:00	0.2125	positive	0.1
3813	1560000000000	2019-04-17 21:04:00	2019-04-17	21:04:00	0.3	negative	-0.1
3000	1560000000000	2019-04-17 21:03:00	2019-04-17	21:03:00	0.296296	neutral	0.0685185
3646	1560000000000	2019-04-17 20:31:00	2019-04-17	20:31:00	0.727273	positive	0.318182
3609	1560000000000	2019-04-17 20:21:00	2019-04-17	20:21:00	0.3375	neutral	0.0375
2829	1560000000000	2019-04-17 19:33:00	2019-04-17	19:33:00	0.575	positive	0.4125
3258	1560000000000	2019-04-17 18:21:00	2019-04-17	18:21:00	0.566667	positive	0.47
2574	1560000000000	2019-04-17 17:59:00	2019-04-17	17:59:00	0.5	negative	-0.1875
3745	1560000000000	2019-04-17 17:16:00	2019-04-17	17:16:00	0.394231	positive	0.275
3312	1560000000000	2019-04-17 17:08:00	2019-04-17	17:08:00	0.6	positive	0.5
3761	1560000000000	2019-04-17 16:34:00	2019-04-17	16:34:00	0.5	positive	0.5
3579	1560000000000	2019-04-17 16:24:00	2019-04-17	16:24:00	1	neutral	0
3044	1560000000000	2019-04-17 15:53:00	2019-04-17	15:53:00	0.641667	negative	-0.35
3702	1560000000000	2019-04-17 14:39:00	2019-04-17	14:39:00	0.441667	positive	0.34375
2942	1560000000000	2019-04-17 14:36:00	2019-04-17	14:36:00	0	neutral	0
2872	1560000000000	2019-04-17 14:00:00	2019-04-17	14:00:00	0.883333	positive	0.233333
3355	1560000000000	2019-04-17 13:50:00	2019-04-17	13:50:00	0.75	positive	0.4
3378	1560000000000	2019-04-17 13:17:00	2019-04-17	13:17:00	0	neutral	0
3711	1560000000000	2019-04-17 13:08:00	2019-04-17	13:08:00	0.3	positive	0.266667
3822	1560000000000	2019-04-17 12:36:00	2019-04-17	12:36:00	0.5	neutral	0.0113636
2669	1560000000000	2019-04-17 12:35:00	2019-04-17	12:35:00	0.305952	neutral	0.0595238
3170	1560000000000	2019-04-17 12:27:00	2019-04-17	12:27:00	0.573333	positive	0.146667
3503	1560000000000	2019-04-17 11:52:00	2019-04-17	11:52:00	0.644886	positive	0.113778
3384	1560000000000	2019-04-17 11:13:00	2019-04-17	11:13:00	0	neutral	0
3594	1560000000000	2019-04-17 11:06:00	2019-04-17	11:06:00	0.244444	positive	0.125
3693	1560000000000	2019-04-17 11:06:00	2019-04-17	11:06:00	0.333333	positive	0.25
3195	1560000000000	2019-04-17 10:46:00	2019-04-17	10:46:00	0	neutral	0
2710	1560000000000	2019-04-17 10:39:00	2019-04-17	10:39:00	0.454545	positive	0.170455
2891	1560000000000	2019-04-17 10:34:00	2019-04-17	10:34:00	0.675	positive	0.575
2607	1560000000000	2019-04-17 10:19:00	2019-04-17	10:19:00	0.45	neutral	0.0833333
3576	1560000000000	2019-04-17 10:16:00	2019-04-17	10:16:00	0.4	positive	0.75
2876	1560000000000	2019-04-17 10:14:00	2019-04-17	10:14:00	0.8	positive	0.875
3790	1560000000000	2019-04-17 10:14:00	2019-04-17	10:14:00	0	neutral	0
3573	1560000000000	2019-04-17 10:04:00	2019-04-17	10:04:00	0.875	positive	0.5
3382	1560000000000	2019-04-17 10:01:00	2019-04-17	10:01:00	1	negative	-0.125
3097	1560000000000	2019-04-17 09:58:00	2019-04-17	09:58:00	0.379167	positive	0.3125
3567	1560000000000	2019-04-17 08:48:00	2019-04-17	08:48:00	0	neutral	0
2744	1560000000000	2019-04-17 08:19:00	2019-04-17	08:19:00	0.45	neutral	0.075
3730	1560000000000	2019-04-17 08:18:00	2019-04-17	08:18:00	0.641667	positive	0.141667
3385	1560000000000	2019-04-17 08:15:00	2019-04-17	08:15:00	0.2	neutral	0
3832	1560000000000	2019-04-17 07:20:00	2019-04-17	07:20:00	0.55	negative	-0.2
3429	1560000000000	2019-04-17 07:03:00	2019-04-17	07:03:00	0.45	negative	-0.15
2977	1560000000000	2019-04-17 06:58:00	2019-04-17	06:58:00	0	neutral	0
3721	1560000000000	2019-04-17 05:08:00	2019-04-17	05:08:00	0.188889	neutral	0.05
2591	1560000000000	2019-04-17 04:14:00	2019-04-17	04:14:00	0.7	positive	0.3
3169	1560000000000	2019-04-17 02:27:00	2019-04-17	02:27:00	0.6	positive	0.8
3351	1560000000000	2019-04-17 01:54:00	2019-04-17	01:54:00	0.311111	positive	0.216667
2948	1560000000000	2019-04-17 01:45:00	2019-04-17	01:45:00	0.9	positive	0.75
3079	1560000000000	2019-04-17 01:03:00	2019-04-17	01:03:00	0.866667	negative	-0.3
2692	1560000000000	2019-04-17 00:52:00	2019-04-17	00:52:00	0.25	positive	0.25
3643	1560000000000	2019-04-16 23:01:00	2019-04-16	23:01:00	0.9	positive	0.8
2636	1560000000000	2019-04-16 21:59:00	2019-04-16	21:59:00	0.5375	negative	-0.2
3506	1560000000000	2019-04-16 21:16:00	2019-04-16	21:16:00	0.382386	neutral	0.0528409
3838	1560000000000	2019-04-16 21:15:00	2019-04-16	21:15:00	0.25	positive	0.25
2781	1560000000000	2019-04-16 20:52:00	2019-04-16	20:52:00	0.645238	positive	0.328571
3360	1560000000000	2019-04-16 20:37:00	2019-04-16	20:37:00	0	neutral	0
3681	1560000000000	2019-04-16 20:30:00	2019-04-16	20:30:00	0.5	neutral	0
2581	1560000000000	2019-04-16 18:04:00	2019-04-16	18:04:00	0.56875	positive	0.16875
3212	1560000000000	2019-04-16 17:49:00	2019-04-16	17:49:00	0.43	positive	0.143333
3776	1560000000000	2019-04-16 17:39:00	2019-04-16	17:39:00	0.500794	negative	-0.138095
2589	1560000000000	2019-04-16 16:56:00	2019-04-16	16:56:00	0.65625	positive	0.4
2673	1560000000000	2019-04-16 16:37:00	2019-04-16	16:37:00	0.467857	neutral	-0.00714286
2775	1560000000000	2019-04-16 16:33:00	2019-04-16	16:33:00	0.3375	neutral	0.0375
3641	1560000000000	2019-04-16 16:28:00	2019-04-16	16:28:00	0.571429	positive	0.357143
2970	1560000000000	2019-04-16 15:55:00	2019-04-16	15:55:00	0	neutral	0
3341	1560000000000	2019-04-16 14:04:00	2019-04-16	14:04:00	0.5	negative	-0.375
3261	1560000000000	2019-04-16 13:00:00	2019-04-16	13:00:00	0.502381	positive	0.135714
3499	1560000000000	2019-04-16 12:59:00	2019-04-16	12:59:00	0.75	positive	0.7375
3508	1560000000000	2019-04-16 12:57:00	2019-04-16	12:57:00	0.483333	positive	0.366667
2682	1560000000000	2019-04-16 12:31:00	2019-04-16	12:31:00	0.5	positive	0.2
3493	1560000000000	2019-04-16 11:57:00	2019-04-16	11:57:00	0.452083	positive	0.13125
3282	1560000000000	2019-04-16 11:56:00	2019-04-16	11:56:00	0.251515	neutral	0.0871212
2606	1560000000000	2019-04-16 10:59:00	2019-04-16	10:59:00	0	neutral	0
3175	1560000000000	2019-04-16 10:54:00	2019-04-16	10:54:00	0	neutral	0
3266	1560000000000	2019-04-16 10:52:00	2019-04-16	10:52:00	0	neutral	0
2639	1560000000000	2019-04-16 10:36:00	2019-04-16	10:36:00	0.3	negative	-0.1875
3515	1560000000000	2019-04-16 10:28:00	2019-04-16	10:28:00	0.614286	positive	0.474405
3728	1560000000000	2019-04-16 09:57:00	2019-04-16	09:57:00	0.458333	positive	0.128125
3112	1560000000000	2019-04-16 09:24:00	2019-04-16	09:24:00	0.530208	positive	0.309375
2789	1560000000000	2019-04-16 09:14:00	2019-04-16	09:14:00	0.466667	positive	0.1125
3388	1560000000000	2019-04-16 09:00:00	2019-04-16	09:00:00	0	neutral	0
3682	1560000000000	2019-04-16 08:54:00	2019-04-16	08:54:00	0.244444	positive	0.166667
3126	1560000000000	2019-04-16 08:49:00	2019-04-16	08:49:00	0.609524	negative	-0.230952
3582	1560000000000	2019-04-16 08:41:00	2019-04-16	08:41:00	0.694444	negative	-0.125
3146	1560000000000	2019-04-16 08:34:00	2019-04-16	08:34:00	0.504091	positive	0.445455
3444	1560000000000	2019-04-16 07:26:00	2019-04-16	07:26:00	0.35	negative	-0.275
2760	1560000000000	2019-04-16 07:06:00	2019-04-16	07:06:00	0.4375	neutral	-0.0625
3326	1560000000000	2019-04-16 05:53:00	2019-04-16	05:53:00	0.373958	neutral	0.0834635
3340	1560000000000	2019-04-16 04:00:00	2019-04-16	04:00:00	0.5	positive	0.5
3668	1560000000000	2019-04-16 01:54:00	2019-04-16	01:54:00	0.575	positive	0.6375
3185	1560000000000	2019-04-16 01:16:00	2019-04-16	01:16:00	0	neutral	0
3523	1560000000000	2019-04-16 00:19:00	2019-04-16	00:19:00	1	neutral	0
2576	1560000000000	2019-04-15 22:56:00	2019-04-15	22:56:00	0.175	positive	0.125
2850	1560000000000	2019-04-15 22:55:00	2019-04-15	22:55:00	0.208333	positive	0.158333
3171	1560000000000	2019-04-15 21:50:00	2019-04-15	21:50:00	0	neutral	0
3209	1560000000000	2019-04-15 21:38:00	2019-04-15	21:38:00	0.9	positive	0.4
3448	1560000000000	2019-04-15 20:44:00	2019-04-15	20:44:00	0	neutral	0
3446	1560000000000	2019-04-15 20:09:00	2019-04-15	20:09:00	0.64375	negative	-0.290625
3415	1560000000000	2019-04-15 19:15:00	2019-04-15	19:15:00	0	neutral	0
3073	1560000000000	2019-04-15 18:16:00	2019-04-15	18:16:00	0.2	positive	0.2
2766	1560000000000	2019-04-15 17:37:00	2019-04-15	17:37:00	0.266667	positive	0.25625
2905	1560000000000	2019-04-15 16:43:00	2019-04-15	16:43:00	1	positive	0.39
3559	1560000000000	2019-04-15 16:34:00	2019-04-15	16:34:00	0	negative	-0.2
3837	1560000000000	2019-04-15 16:34:00	2019-04-15	16:34:00	0.363333	positive	0.17
3653	1560000000000	2019-04-15 16:33:00	2019-04-15	16:33:00	0	neutral	0
3765	1560000000000	2019-04-15 16:33:00	2019-04-15	16:33:00	0.414773	neutral	0.0681818
2765	1560000000000	2019-04-15 16:32:00	2019-04-15	16:32:00	0.216667	neutral	0.025
2912	1560000000000	2019-04-15 16:10:00	2019-04-15	16:10:00	0.464286	neutral	0.00238095
3066	1560000000000	2019-04-15 16:10:00	2019-04-15	16:10:00	0.474306	positive	0.2
3733	1560000000000	2019-04-15 15:54:00	2019-04-15	15:54:00	0	neutral	0
3533	1560000000000	2019-04-15 14:57:00	2019-04-15	14:57:00	0.15	positive	0.1
3047	1560000000000	2019-04-15 14:04:00	2019-04-15	14:04:00	0.55	positive	0.225
3434	1560000000000	2019-04-15 13:48:00	2019-04-15	13:48:00	0.366667	positive	0.283333
3050	1560000000000	2019-04-15 13:18:00	2019-04-15	13:18:00	0.0222222	neutral	0
3027	1560000000000	2019-04-15 13:01:00	2019-04-15	13:01:00	0.55	positive	0.5
3466	1560000000000	2019-04-15 12:58:00	2019-04-15	12:58:00	0.3	positive	0.208333
3511	1560000000000	2019-04-15 12:57:00	2019-04-15	12:57:00	0.475	positive	0.1
2922	1560000000000	2019-04-15 12:55:00	2019-04-15	12:55:00	0	neutral	0
2706	1560000000000	2019-04-15 12:33:00	2019-04-15	12:33:00	0.479167	positive	0.40625
3237	1560000000000	2019-04-15 12:26:00	2019-04-15	12:26:00	0.8	positive	0.5
3856	1560000000000	2019-04-15 11:49:00	2019-04-15	11:49:00	1	positive	0.6
3442	1560000000000	2019-04-15 10:35:00	2019-04-15	10:35:00	0.125	neutral	0
3094	1560000000000	2019-04-15 09:22:00	2019-04-15	09:22:00	0.616667	positive	0.325
3407	1560000000000	2019-04-15 07:41:00	2019-04-15	07:41:00	0.644444	positive	0.454672
2854	1560000000000	2019-04-15 07:11:00	2019-04-15	07:11:00	0.383333	negative	-0.375
3752	1560000000000	2019-04-15 06:45:00	2019-04-15	06:45:00	0.486667	neutral	-0.00333333
3260	1560000000000	2019-04-14 21:40:00	2019-04-14	21:40:00	0.356667	positive	0.16
2921	1560000000000	2019-04-14 21:10:00	2019-04-14	21:10:00	0	neutral	0
2892	1560000000000	2019-04-14 20:38:00	2019-04-14	20:38:00	0.3	positive	1
3125	1560000000000	2019-04-14 20:21:00	2019-04-14	20:21:00	0.1	positive	0.125
3224	1560000000000	2019-04-14 18:59:00	2019-04-14	18:59:00	0	neutral	0
3542	1560000000000	2019-04-14 18:22:00	2019-04-14	18:22:00	0	neutral	0
3011	1560000000000	2019-04-14 18:21:00	2019-04-14	18:21:00	0.5	positive	0.5
2640	1560000000000	2019-04-14 18:19:00	2019-04-14	18:19:00	1	positive	0.8
3808	1560000000000	2019-04-14 16:16:00	2019-04-14	16:16:00	0.55	negative	-0.4
2617	1560000000000	2019-04-14 16:06:00	2019-04-14	16:06:00	0.428571	positive	0.214286
3023	1560000000000	2019-04-14 16:01:00	2019-04-14	16:01:00	0.85	positive	0.2
3368	1560000000000	2019-04-14 15:41:00	2019-04-14	15:41:00	0	neutral	0
3372	1560000000000	2019-04-14 15:05:00	2019-04-14	15:05:00	0.6	negative	-0.4
2846	1560000000000	2019-04-14 14:26:00	2019-04-14	14:26:00	0.180952	neutral	0.0738095
3769	1560000000000	2019-04-14 14:19:00	2019-04-14	14:19:00	0.333333	neutral	0
3254	1560000000000	2019-04-14 13:14:00	2019-04-14	13:14:00	0.75	neutral	0
3484	1560000000000	2019-04-14 13:12:00	2019-04-14	13:12:00	0.357143	neutral	0
2720	1560000000000	2019-04-14 13:05:00	2019-04-14	13:05:00	0.7	negative	-0.4
3630	1560000000000	2019-04-14 13:02:00	2019-04-14	13:02:00	0.383333	positive	0.1
3614	1560000000000	2019-04-14 11:48:00	2019-04-14	11:48:00	0	neutral	0
2820	1560000000000	2019-04-14 11:11:00	2019-04-14	11:11:00	1	positive	1
3263	1560000000000	2019-04-14 10:48:00	2019-04-14	10:48:00	0.35	neutral	0.075
3315	1560000000000	2019-04-14 10:27:00	2019-04-14	10:27:00	0.728571	negative	-0.163929
3085	1560000000000	2019-04-14 10:21:00	2019-04-14	10:21:00	0.454545	positive	0.136364
3391	1560000000000	2019-04-14 10:00:00	2019-04-14	10:00:00	0	neutral	0
3713	1560000000000	2019-04-14 09:40:00	2019-04-14	09:40:00	0.5625	neutral	0.0416667
2668	1560000000000	2019-04-14 08:01:00	2019-04-14	08:01:00	0.625	negative	-0.275
3460	1560000000000	2019-04-14 07:53:00	2019-04-14	07:53:00	0	neutral	0
3829	1560000000000	2019-04-14 07:42:00	2019-04-14	07:42:00	0	neutral	0
2782	1560000000000	2019-04-14 07:41:00	2019-04-14	07:41:00	0.666667	positive	0.425
2877	1560000000000	2019-04-14 07:09:00	2019-04-14	07:09:00	0.5	negative	-0.3
3093	1560000000000	2019-04-14 07:06:00	2019-04-14	07:06:00	0	neutral	0
2834	1560000000000	2019-04-14 06:56:00	2019-04-14	06:56:00	0.525	positive	0.375
3720	1560000000000	2019-04-14 01:08:00	2019-04-14	01:08:00	0.125	neutral	0
3219	1560000000000	2019-04-14 00:19:00	2019-04-14	00:19:00	0	neutral	0
3122	1560000000000	2019-04-14 00:11:00	2019-04-14	00:11:00	0	neutral	0
3168	1560000000000	2019-04-13 23:49:00	2019-04-13	23:49:00	0.391429	neutral	0.0725
3706	1560000000000	2019-04-13 23:43:00	2019-04-13	23:43:00	1	positive	0.525
3705	1560000000000	2019-04-13 22:23:00	2019-04-13	22:23:00	0	neutral	0
3119	1560000000000	2019-04-13 20:16:00	2019-04-13	20:16:00	0.508571	positive	0.318214
3497	1560000000000	2019-04-13 19:26:00	2019-04-13	19:26:00	0.424719	positive	0.288701
3580	1560000000000	2019-04-13 19:19:00	2019-04-13	19:19:00	0.125	neutral	0
3271	1560000000000	2019-04-13 19:00:00	2019-04-13	19:00:00	0.527143	positive	0.239643
3636	1560000000000	2019-04-13 18:30:00	2019-04-13	18:30:00	0	neutral	0
3798	1560000000000	2019-04-13 18:24:00	2019-04-13	18:24:00	0.95	positive	0.595
2703	1560000000000	2019-04-13 18:10:00	2019-04-13	18:10:00	0.408333	positive	0.333333
3522	1560000000000	2019-04-13 18:10:00	2019-04-13	18:10:00	0.9	positive	1
2771	1560000000000	2019-04-13 17:53:00	2019-04-13	17:53:00	0.352381	positive	0.166667
2767	1560000000000	2019-04-13 17:13:00	2019-04-13	17:13:00	0.211111	positive	0.166667
3206	1560000000000	2019-04-13 16:45:00	2019-04-13	16:45:00	0.45	positive	0.25
2857	1560000000000	2019-04-13 16:37:00	2019-04-13	16:37:00	0.4	positive	0.8
2620	1560000000000	2019-04-13 16:30:00	2019-04-13	16:30:00	0.625	neutral	-0.0625
2770	1560000000000	2019-04-13 16:26:00	2019-04-13	16:26:00	0.75	positive	0.375
3077	1560000000000	2019-04-13 16:10:00	2019-04-13	16:10:00	1	positive	1
3792	1560000000000	2019-04-13 15:39:00	2019-04-13	15:39:00	0.9	positive	0.4
2835	1560000000000	2019-04-13 15:34:00	2019-04-13	15:34:00	0.616667	positive	0.35625
3658	1560000000000	2019-04-13 15:02:00	2019-04-13	15:02:00	0.708333	positive	0.533333
3002	1560000000000	2019-04-13 13:36:00	2019-04-13	13:36:00	0.5	negative	-0.2
3651	1560000000000	2019-04-13 12:24:00	2019-04-13	12:24:00	0.65	positive	0.4375
2886	1560000000000	2019-04-13 12:09:00	2019-04-13	12:09:00	0.4	positive	0.333333
3076	1560000000000	2019-04-13 09:06:00	2019-04-13	09:06:00	0.333333	positive	0.25
2952	1560000000000	2019-04-13 09:05:00	2019-04-13	09:05:00	0.65	positive	0.35
2791	1560000000000	2019-04-13 08:58:00	2019-04-13	08:58:00	0.616005	neutral	-0.0228836
3058	1560000000000	2019-04-13 08:46:00	2019-04-13	08:46:00	0	neutral	0
3018	1560000000000	2019-04-13 08:43:00	2019-04-13	08:43:00	0.5375	negative	-0.1125
3228	1560000000000	2019-04-13 08:32:00	2019-04-13	08:32:00	0.588333	positive	0.355
2797	1560000000000	2019-04-13 07:54:00	2019-04-13	07:54:00	0.2	positive	0.2
2930	1560000000000	2019-04-13 07:46:00	2019-04-13	07:46:00	0	neutral	0
3160	1560000000000	2019-04-13 06:47:00	2019-04-13	06:47:00	0.4	positive	0.2
2578	1560000000000	2019-04-13 03:27:00	2019-04-13	03:27:00	0.568182	positive	0.478788
2867	1560000000000	2019-04-13 03:25:00	2019-04-13	03:25:00	0.333333	positive	0.25
2957	1560000000000	2019-04-13 03:21:00	2019-04-13	03:21:00	1	positive	1
3496	1560000000000	2019-04-13 03:15:00	2019-04-13	03:15:00	0	neutral	0
3471	1560000000000	2019-04-13 02:51:00	2019-04-13	02:51:00	0	neutral	0
3188	1560000000000	2019-04-13 02:14:00	2019-04-13	02:14:00	0.466667	neutral	0.0388889
3607	1560000000000	2019-04-13 01:50:00	2019-04-13	01:50:00	1	neutral	0
3486	1560000000000	2019-04-13 00:40:00	2019-04-13	00:40:00	0	neutral	0
3225	1560000000000	2019-04-13 00:15:00	2019-04-13	00:15:00	0.9	positive	0.8
3787	1560000000000	2019-04-13 00:14:00	2019-04-13	00:14:00	0.75	neutral	0
2683	1560000000000	2019-04-13 00:03:00	2019-04-13	00:03:00	0.535714	positive	0.285714
3738	1560000000000	2019-04-12 22:55:00	2019-04-12	22:55:00	0.3	positive	0.2
3374	1560000000000	2019-04-12 22:36:00	2019-04-12	22:36:00	0.7	neutral	-0.0625
2721	1560000000000	2019-04-12 22:20:00	2019-04-12	22:20:00	0.475	positive	0.4875
3026	1560000000000	2019-04-12 22:02:00	2019-04-12	22:02:00	0.366667	positive	0.166667
3414	1560000000000	2019-04-12 21:33:00	2019-04-12	21:33:00	0	neutral	0
3405	1560000000000	2019-04-12 19:14:00	2019-04-12	19:14:00	0.614815	positive	0.366667
2897	1560000000000	2019-04-12 19:12:00	2019-04-12	19:12:00	0.466667	positive	0.225
3492	1560000000000	2019-04-12 19:09:00	2019-04-12	19:09:00	0.5	positive	0.136364
3462	1560000000000	2019-04-12 19:04:00	2019-04-12	19:04:00	0.2	positive	0.2
2900	1560000000000	2019-04-12 18:49:00	2019-04-12	18:49:00	0.463095	positive	0.1
3098	1560000000000	2019-04-12 18:12:00	2019-04-12	18:12:00	0.770833	negative	-0.145833
3457	1560000000000	2019-04-12 18:01:00	2019-04-12	18:01:00	0.254286	positive	0.311429
2845	1560000000000	2019-04-12 17:42:00	2019-04-12	17:42:00	0.383333	positive	0.36276
2999	1560000000000	2019-04-12 17:13:00	2019-04-12	17:13:00	0.510648	neutral	-0.0134259
3848	1560000000000	2019-04-12 15:41:00	2019-04-12	15:41:00	0.7	positive	0.207143
3802	1560000000000	2019-04-12 15:24:00	2019-04-12	15:24:00	0.666667	negative	-0.333333
3535	1560000000000	2019-04-12 15:15:00	2019-04-12	15:15:00	0.383333	positive	0.216667
3569	1560000000000	2019-04-12 15:06:00	2019-04-12	15:06:00	0.577083	positive	0.25
3191	1560000000000	2019-04-12 13:56:00	2019-04-12	13:56:00	0.5375	positive	0.3375
2911	1560000000000	2019-04-12 13:09:00	2019-04-12	13:09:00	0.677273	negative	-0.181818
2780	1560000000000	2019-04-12 11:39:00	2019-04-12	11:39:00	0.440972	positive	0.14375
2790	1560000000000	2019-04-12 11:37:00	2019-04-12	11:37:00	0.4	negative	-0.125
3617	1560000000000	2019-04-12 11:37:00	2019-04-12	11:37:00	0.432143	positive	0.169048
2646	1560000000000	2019-04-12 11:31:00	2019-04-12	11:31:00	0.8	positive	0.3
3334	1560000000000	2019-04-12 11:31:00	2019-04-12	11:31:00	0.75	neutral	0.0681818
3644	1560000000000	2019-04-12 11:29:00	2019-04-12	11:29:00	0.1875	neutral	0.03125
2735	1560000000000	2019-04-12 11:24:00	2019-04-12	11:24:00	0.319444	neutral	0.0416667
2873	1560000000000	2019-04-12 11:22:00	2019-04-12	11:22:00	0.5	negative	-0.25
3072	1560000000000	2019-04-12 11:12:00	2019-04-12	11:12:00	0.125	neutral	0
3252	1560000000000	2019-04-12 11:11:00	2019-04-12	11:11:00	0.55	positive	0.35
2647	1560000000000	2019-04-12 10:27:00	2019-04-12	10:27:00	0.5	positive	0.4
3498	1560000000000	2019-04-12 09:40:00	2019-04-12	09:40:00	0.597222	neutral	0
3256	1560000000000	2019-04-12 09:29:00	2019-04-12	09:29:00	0	neutral	0
2642	1560000000000	2019-04-12 08:19:00	2019-04-12	08:19:00	0.5	positive	0.666667
3052	1560000000000	2019-04-12 08:13:00	2019-04-12	08:13:00	0.75	positive	0.25
2917	1560000000000	2019-04-12 08:11:00	2019-04-12	08:11:00	0.55	positive	0.225
3292	1560000000000	2019-04-12 08:08:00	2019-04-12	08:08:00	0.6	positive	0.7
2979	1560000000000	2019-04-12 08:02:00	2019-04-12	08:02:00	0	neutral	0
2743	1560000000000	2019-04-12 07:20:00	2019-04-12	07:20:00	0.5	negative	-0.4
2928	1560000000000	2019-04-12 07:12:00	2019-04-12	07:12:00	0.5	negative	-0.25
3449	1560000000000	2019-04-12 04:49:00	2019-04-12	04:49:00	0.2	positive	0.2
3303	1560000000000	2019-04-12 04:29:00	2019-04-12	04:29:00	0.438636	positive	0.334091
2714	1560000000000	2019-04-12 04:00:00	2019-04-12	04:00:00	0.664848	negative	-0.167879
3439	1560000000000	2019-04-12 03:37:00	2019-04-12	03:37:00	0	neutral	0
3531	1560000000000	2019-04-12 03:27:00	2019-04-12	03:27:00	0.7	positive	0.327083
2722	1560000000000	2019-04-12 02:06:00	2019-04-12	02:06:00	0.51381	positive	0.33881
3596	1560000000000	2019-04-12 01:44:00	2019-04-12	01:44:00	0.5	positive	0.24
2663	1560000000000	2019-04-12 01:31:00	2019-04-12	01:31:00	0.5	positive	0.78125
3177	1560000000000	2019-04-12 01:20:00	2019-04-12	01:20:00	0.6	positive	0.625
2833	1560000000000	2019-04-11 22:59:00	2019-04-11	22:59:00	0	neutral	0
2688	1560000000000	2019-04-11 22:52:00	2019-04-11	22:52:00	0.075	neutral	0
3785	1560000000000	2019-04-11 22:41:00	2019-04-11	22:41:00	0.9	positive	0.5
3012	1560000000000	2019-04-11 22:32:00	2019-04-11	22:32:00	0.5404	positive	0.4416
3753	1560000000000	2019-04-11 21:17:00	2019-04-11	21:17:00	0.662963	positive	0.433333
3708	1560000000000	2019-04-11 21:01:00	2019-04-11	21:01:00	0.75	neutral	0
2736	1560000000000	2019-04-11 20:28:00	2019-04-11	20:28:00	0.316667	positive	0.25
3680	1560000000000	2019-04-11 20:02:00	2019-04-11	20:02:00	0	neutral	0
2838	1560000000000	2019-04-11 19:58:00	2019-04-11	19:58:00	0.6	positive	0.7
3536	1560000000000	2019-04-11 17:52:00	2019-04-11	17:52:00	0.45	negative	-0.2
3759	1560000000000	2019-04-11 17:48:00	2019-04-11	17:48:00	0.468182	positive	0.306818
3358	1560000000000	2019-04-11 16:26:00	2019-04-11	16:26:00	0.95	positive	0.9375
2936	1560000000000	2019-04-11 15:51:00	2019-04-11	15:51:00	0.589583	positive	0.330966
3356	1560000000000	2019-04-11 14:59:00	2019-04-11	14:59:00	0	neutral	0
3625	1560000000000	2019-04-11 14:44:00	2019-04-11	14:44:00	0	neutral	0
3639	1560000000000	2019-04-11 14:39:00	2019-04-11	14:39:00	0.825	neutral	0.025
3381	1560000000000	2019-04-11 14:24:00	2019-04-11	14:24:00	0.370833	neutral	0.1
3063	1560000000000	2019-04-11 14:20:00	2019-04-11	14:20:00	0.818182	neutral	0.0454545
3386	1560000000000	2019-04-11 12:48:00	2019-04-11	12:48:00	0.24881	positive	0.104167
3106	1560000000000	2019-04-11 12:29:00	2019-04-11	12:29:00	0	neutral	0
2806	1560000000000	2019-04-11 12:21:00	2019-04-11	12:21:00	0.5	neutral	0.0625
2608	1560000000000	2019-04-11 11:29:00	2019-04-11	11:29:00	0.45	positive	0.25
3006	1560000000000	2019-04-11 11:18:00	2019-04-11	11:18:00	0.457231	positive	0.226033
3431	1560000000000	2019-04-11 10:56:00	2019-04-11	10:56:00	0.75	positive	0.75
3306	1560000000000	2019-04-11 10:38:00	2019-04-11	10:38:00	0.453333	positive	0.186667
2984	1560000000000	2019-04-11 10:36:00	2019-04-11	10:36:00	0.5	positive	0.5
2920	1560000000000	2019-04-11 10:20:00	2019-04-11	10:20:00	0.484848	positive	0.312121
2651	1560000000000	2019-04-11 10:01:00	2019-04-11	10:01:00	1	neutral	0
3824	1560000000000	2019-04-11 09:28:00	2019-04-11	09:28:00	0.6	positive	0.525
3162	1550000000000	2019-04-11 07:25:00	2019-04-11	07:25:00	0.376136	neutral	-0.00340909
2729	1550000000000	2019-04-11 06:54:00	2019-04-11	06:54:00	0.227273	neutral	0.0681818
2807	1550000000000	2019-04-11 06:54:00	2019-04-11	06:54:00	0	neutral	0
3441	1550000000000	2019-04-11 06:13:00	2019-04-11	06:13:00	1	negative	-0.625
2808	1550000000000	2019-04-11 06:10:00	2019-04-11	06:10:00	0.65	positive	0.225
3456	1550000000000	2019-04-11 06:05:00	2019-04-11	06:05:00	0.638288	positive	0.28355
3477	1550000000000	2019-04-11 06:03:00	2019-04-11	06:03:00	0.42381	neutral	0.0333333
2704	1550000000000	2019-04-11 05:47:00	2019-04-11	05:47:00	0.620833	positive	0.5
3390	1550000000000	2019-04-11 04:08:00	2019-04-11	04:08:00	0.442857	positive	0.471429
2658	1550000000000	2019-04-11 03:35:00	2019-04-11	03:35:00	0.9	positive	0.4
3478	1550000000000	2019-04-11 02:14:00	2019-04-11	02:14:00	0.194444	neutral	-0.0777778
3709	1550000000000	2019-04-11 01:21:00	2019-04-11	01:21:00	0.4	positive	0.34375
2715	1550000000000	2019-04-10 21:31:00	2019-04-10	21:31:00	0	neutral	0
3572	1550000000000	2019-04-10 20:44:00	2019-04-10	20:44:00	0.543333	neutral	-0.0633333
3744	1550000000000	2019-04-10 20:38:00	2019-04-10	20:38:00	0.4	negative	-0.3
2630	1550000000000	2019-04-10 20:01:00	2019-04-10	20:01:00	0.458333	positive	0.4125
3089	1550000000000	2019-04-10 19:54:00	2019-04-10	19:54:00	0	neutral	0
3470	1550000000000	2019-04-10 19:42:00	2019-04-10	19:42:00	0.766667	positive	0.6
2786	1550000000000	2019-04-10 18:47:00	2019-04-10	18:47:00	0	neutral	0
3755	1550000000000	2019-04-10 18:22:00	2019-04-10	18:22:00	0.651515	positive	0.378788
3591	1550000000000	2019-04-10 17:01:00	2019-04-10	17:01:00	0.6125	positive	0.1
3199	1550000000000	2019-04-10 16:24:00	2019-04-10	16:24:00	0.883333	positive	0.966667
3421	1550000000000	2019-04-10 16:00:00	2019-04-10	16:00:00	0.633333	neutral	-0.0333333
2985	1550000000000	2019-04-10 15:31:00	2019-04-10	15:31:00	0.433333	positive	0.133333
3562	1550000000000	2019-04-10 14:30:00	2019-04-10	14:30:00	0.366667	positive	0.208333
2691	1550000000000	2019-04-10 14:17:00	2019-04-10	14:17:00	0	neutral	0
3830	1550000000000	2019-04-10 14:05:00	2019-04-10	14:05:00	0.4	positive	0.1
3020	1550000000000	2019-04-10 13:20:00	2019-04-10	13:20:00	0.304762	neutral	0.0428571
2975	1550000000000	2019-04-10 12:42:00	2019-04-10	12:42:00	0.387338	negative	-0.147727
3297	1550000000000	2019-04-10 12:42:00	2019-04-10	12:42:00	0.327273	positive	0.168182
2759	1550000000000	2019-04-10 12:29:00	2019-04-10	12:29:00	0.543182	positive	0.310335
3301	1550000000000	2019-04-10 12:07:00	2019-04-10	12:07:00	0	neutral	0
3180	1550000000000	2019-04-10 11:21:00	2019-04-10	11:21:00	0.560606	positive	0.234848
3308	1550000000000	2019-04-10 11:15:00	2019-04-10	11:15:00	0.6	positive	0.54375
3035	1550000000000	2019-04-10 10:40:00	2019-04-10	10:40:00	0.316667	positive	0.625
3361	1550000000000	2019-04-10 10:28:00	2019-04-10	10:28:00	0.433333	negative	-0.225521
3285	1550000000000	2019-04-10 09:43:00	2019-04-10	09:43:00	0.6	negative	-0.1
3714	1550000000000	2019-04-10 08:51:00	2019-04-10	08:51:00	0.320833	positive	0.295833
2935	1550000000000	2019-04-10 08:45:00	2019-04-10	08:45:00	0.333333	positive	0.166667
2879	1550000000000	2019-04-10 08:42:00	2019-04-10	08:42:00	0	neutral	0
3839	1550000000000	2019-04-10 05:04:00	2019-04-10	05:04:00	0.916667	neutral	0
2725	1550000000000	2019-04-10 04:55:00	2019-04-10	04:55:00	0.133333	positive	0.145833
3078	1550000000000	2019-04-10 04:22:00	2019-04-10	04:22:00	0.55	positive	0.35
3115	1550000000000	2019-04-10 03:41:00	2019-04-10	03:41:00	0.375	negative	-0.26
3082	1550000000000	2019-04-10 03:23:00	2019-04-10	03:23:00	0.315	positive	0.3
3809	1550000000000	2019-04-10 02:18:00	2019-04-10	02:18:00	0.7	neutral	-0.05
3465	1550000000000	2019-04-10 00:45:00	2019-04-10	00:45:00	1	positive	0.75
2622	1550000000000	2019-04-10 00:16:00	2019-04-10	00:16:00	0.35	positive	0.65
3086	1550000000000	2019-04-09 22:58:00	2019-04-09	22:58:00	0.541667	positive	0.5
2609	1550000000000	2019-04-09 22:49:00	2019-04-09	22:49:00	0.2	positive	0.2
3145	1550000000000	2019-04-09 22:22:00	2019-04-09	22:22:00	0	neutral	0
2906	1550000000000	2019-04-09 21:47:00	2019-04-09	21:47:00	0.575	positive	0.366667
3373	1550000000000	2019-04-09 21:20:00	2019-04-09	21:20:00	0.6	positive	0.335227
2777	1550000000000	2019-04-09 21:17:00	2019-04-09	21:17:00	0	neutral	0
3455	1550000000000	2019-04-09 21:15:00	2019-04-09	21:15:00	0	neutral	0
3163	1550000000000	2019-04-09 21:05:00	2019-04-09	21:05:00	0.4875	positive	0.2
2745	1550000000000	2019-04-09 20:28:00	2019-04-09	20:28:00	0.694444	negative	-0.25
2796	1550000000000	2019-04-09 20:09:00	2019-04-09	20:09:00	0.660317	neutral	0.015873
2856	1550000000000	2019-04-09 19:15:00	2019-04-09	19:15:00	0.618182	positive	0.373485
3031	1550000000000	2019-04-09 18:19:00	2019-04-09	18:19:00	0.766667	neutral	0.0138889
2895	1550000000000	2019-04-09 17:43:00	2019-04-09	17:43:00	0.375	neutral	0.0625
3665	1550000000000	2019-04-09 15:59:00	2019-04-09	15:59:00	0.166667	positive	0.155556
3064	1550000000000	2019-04-09 15:54:00	2019-04-09	15:54:00	0.521818	positive	0.399545
2694	1550000000000	2019-04-09 15:47:00	2019-04-09	15:47:00	0.561224	positive	0.166327
3685	1550000000000	2019-04-09 15:45:00	2019-04-09	15:45:00	0.6	positive	0.25
3501	1550000000000	2019-04-09 15:41:00	2019-04-09	15:41:00	0.3	positive	1
3186	1550000000000	2019-04-09 15:30:00	2019-04-09	15:30:00	0.533333	negative	-0.333333
3545	1550000000000	2019-04-09 15:00:00	2019-04-09	15:00:00	0.260606	neutral	-0.0151515
3274	1550000000000	2019-04-09 14:49:00	2019-04-09	14:49:00	0.491667	negative	-0.108333
2871	1550000000000	2019-04-09 14:23:00	2019-04-09	14:23:00	0.3	positive	0.2
3793	1550000000000	2019-04-09 13:59:00	2019-04-09	13:59:00	0.625	positive	0.5
3760	1550000000000	2019-04-09 13:52:00	2019-04-09	13:52:00	0.75	neutral	0.0666667
2798	1550000000000	2019-04-09 13:29:00	2019-04-09	13:29:00	0.825	positive	0.53125
3654	1550000000000	2019-04-09 13:18:00	2019-04-09	13:18:00	0.72	positive	0.17
3840	1550000000000	2019-04-09 13:00:00	2019-04-09	13:00:00	0.508333	negative	-0.1
3265	1550000000000	2019-04-09 12:42:00	2019-04-09	12:42:00	0	neutral	0
3294	1550000000000	2019-04-09 12:38:00	2019-04-09	12:38:00	0	neutral	0
3367	1550000000000	2019-04-09 12:35:00	2019-04-09	12:35:00	0	neutral	0
2995	1550000000000	2019-04-09 12:27:00	2019-04-09	12:27:00	0.55625	negative	-0.175
3068	1550000000000	2019-04-09 12:14:00	2019-04-09	12:14:00	0.625	positive	0.5
3129	1550000000000	2019-04-09 12:12:00	2019-04-09	12:12:00	0.52963	positive	0.358333
2681	1550000000000	2019-04-09 10:12:00	2019-04-09	10:12:00	0.6	positive	0.7
3139	1550000000000	2019-04-09 10:11:00	2019-04-09	10:11:00	0.05	positive	0.15
3775	1550000000000	2019-04-09 10:02:00	2019-04-09	10:02:00	0	neutral	0
3857	1550000000000	2019-04-09 10:02:00	2019-04-09	10:02:00	0.366667	negative	-0.185938
3845	1550000000000	2019-04-09 10:00:00	2019-04-09	10:00:00	0.4	positive	0.1
3286	1550000000000	2019-04-09 09:59:00	2019-04-09	09:59:00	0.2	positive	0.2
2577	1550000000000	2019-04-09 09:58:00	2019-04-09	09:58:00	0.25	positive	0.2
2862	1550000000000	2019-04-09 09:43:00	2019-04-09	09:43:00	0.730909	positive	0.594091
2593	1550000000000	2019-04-09 09:33:00	2019-04-09	09:33:00	0.766667	positive	0.266667
3338	1550000000000	2019-04-09 09:20:00	2019-04-09	09:20:00	0	neutral	0
3148	1550000000000	2019-04-09 09:19:00	2019-04-09	09:19:00	0.75	negative	-0.175781
3803	1550000000000	2019-04-09 09:06:00	2019-04-09	09:06:00	0.1	positive	0.1
2987	1550000000000	2019-04-09 08:58:00	2019-04-09	08:58:00	0.454545	positive	0.136364
3300	1550000000000	2019-04-09 08:45:00	2019-04-09	08:45:00	0	neutral	0
3743	1550000000000	2019-04-09 08:22:00	2019-04-09	08:22:00	0.5	positive	0.8
3483	1550000000000	2019-04-09 08:16:00	2019-04-09	08:16:00	0	neutral	0
3417	1550000000000	2019-04-09 06:43:00	2019-04-09	06:43:00	0.334127	positive	0.128571
2817	1550000000000	2019-04-09 06:35:00	2019-04-09	06:35:00	0.7	positive	0.4
3801	1550000000000	2019-04-09 06:07:00	2019-04-09	06:07:00	0.401515	positive	0.271496
3061	1550000000000	2019-04-09 05:06:00	2019-04-09	05:06:00	0.433333	positive	0.366667
3458	1550000000000	2019-04-08 23:52:00	2019-04-08	23:52:00	0.6	positive	0.875
2976	1550000000000	2019-04-08 23:10:00	2019-04-08	23:10:00	0.477273	positive	0.356534
2967	1550000000000	2019-04-08 23:09:00	2019-04-08	23:09:00	0.375	positive	0.375
3812	1550000000000	2019-04-08 22:24:00	2019-04-08	22:24:00	0	neutral	0
3842	1550000000000	2019-04-08 21:07:00	2019-04-08	21:07:00	0	neutral	0
3670	1550000000000	2019-04-08 20:08:00	2019-04-08	20:08:00	0.65	positive	0.4
2649	1550000000000	2019-04-08 19:41:00	2019-04-08	19:41:00	0.5	positive	0.5
3575	1550000000000	2019-04-08 19:41:00	2019-04-08	19:41:00	0.5	positive	0.5
2968	1550000000000	2019-04-08 19:30:00	2019-04-08	19:30:00	0.2	positive	0.25
2610	1550000000000	2019-04-08 19:20:00	2019-04-08	19:20:00	0.275	positive	0.2125
2699	1550000000000	2019-04-08 19:15:00	2019-04-08	19:15:00	0.830667	positive	0.375792
3847	1550000000000	2019-04-08 19:07:00	2019-04-08	19:07:00	0.733333	positive	0.3
3239	1550000000000	2019-04-08 19:04:00	2019-04-08	19:04:00	0.691667	positive	0.5625
3502	1550000000000	2019-04-08 18:48:00	2019-04-08	18:48:00	0.595	positive	0.255
3232	1550000000000	2019-04-08 18:46:00	2019-04-08	18:46:00	0.4	positive	0.183333
3424	1550000000000	2019-04-08 18:35:00	2019-04-08	18:35:00	0.5	positive	0.5
3823	1550000000000	2019-04-08 18:30:00	2019-04-08	18:30:00	0.338636	neutral	0.063447
2774	1550000000000	2019-04-08 17:59:00	2019-04-08	17:59:00	0.2	negative	-0.15
3413	1550000000000	2019-04-08 17:48:00	2019-04-08	17:48:00	0.65	positive	0.15
3737	1550000000000	2019-04-08 17:39:00	2019-04-08	17:39:00	0.7	positive	0.383333
3701	1550000000000	2019-04-08 16:41:00	2019-04-08	16:41:00	0.6	positive	0.2
3322	1550000000000	2019-04-08 16:08:00	2019-04-08	16:08:00	0.75	neutral	-0.09375
2890	1550000000000	2019-04-08 15:59:00	2019-04-08	15:59:00	0.4	neutral	0
2994	1550000000000	2019-04-08 15:50:00	2019-04-08	15:50:00	0.6125	positive	0.41875
3740	1550000000000	2019-04-08 15:43:00	2019-04-08	15:43:00	0.120833	negative	-0.170833
2600	1550000000000	2019-04-08 15:25:00	2019-04-08	15:25:00	0.35	positive	0.25
2799	1550000000000	2019-04-08 15:01:00	2019-04-08	15:01:00	0	neutral	0
2727	1550000000000	2019-04-08 15:00:00	2019-04-08	15:00:00	0.463333	positive	0.178333
2898	1550000000000	2019-04-08 14:56:00	2019-04-08	14:56:00	0	neutral	0
3754	1550000000000	2019-04-08 14:34:00	2019-04-08	14:34:00	0.291667	neutral	0.0583333
3677	1550000000000	2019-04-08 14:24:00	2019-04-08	14:24:00	0.517857	positive	0.378571
3223	1550000000000	2019-04-08 14:22:00	2019-04-08	14:22:00	0	neutral	0
3048	1550000000000	2019-04-08 14:18:00	2019-04-08	14:18:00	0.1	positive	0.1
2864	1550000000000	2019-04-08 14:02:00	2019-04-08	14:02:00	0	neutral	0
3615	1550000000000	2019-04-08 13:52:00	2019-04-08	13:52:00	0.333333	positive	0.25
3140	1550000000000	2019-04-08 13:41:00	2019-04-08	13:41:00	1	positive	1
3488	1550000000000	2019-04-08 12:52:00	2019-04-08	12:52:00	0.62963	positive	0.208333
2858	1550000000000	2019-04-08 12:36:00	2019-04-08	12:36:00	0	neutral	0
3850	1550000000000	2019-04-08 12:36:00	2019-04-08	12:36:00	0	neutral	0
2652	1550000000000	2019-04-08 11:37:00	2019-04-08	11:37:00	0.45	negative	-0.3
2946	1550000000000	2019-04-08 11:18:00	2019-04-08	11:18:00	0	neutral	0
3783	1550000000000	2019-04-08 11:04:00	2019-04-08	11:04:00	0	neutral	0
2964	1550000000000	2019-04-08 10:52:00	2019-04-08	10:52:00	0.596429	positive	0.464286
3327	1550000000000	2019-04-08 10:51:00	2019-04-08	10:51:00	0.588889	neutral	0.0388889
3166	1550000000000	2019-04-08 10:44:00	2019-04-08	10:44:00	0.369048	positive	0.233929
2943	1550000000000	2019-04-08 10:32:00	2019-04-08	10:32:00	0.188889	neutral	0.0777778
3046	1550000000000	2019-04-08 10:28:00	2019-04-08	10:28:00	0.3325	neutral	0.08
3624	1550000000000	2019-04-08 10:23:00	2019-04-08	10:23:00	0.35625	positive	0.25
3735	1550000000000	2019-04-08 09:52:00	2019-04-08	09:52:00	0.9	negative	-0.5
3586	1550000000000	2019-04-08 09:26:00	2019-04-08	09:26:00	0.825	negative	-0.325
3226	1550000000000	2019-04-08 09:24:00	2019-04-08	09:24:00	0	neutral	0
3376	1550000000000	2019-04-08 08:24:00	2019-04-08	08:24:00	0.561667	positive	0.125
3074	1550000000000	2019-04-08 07:33:00	2019-04-08	07:33:00	0	neutral	0
2778	1550000000000	2019-04-08 07:19:00	2019-04-08	07:19:00	0.53631	positive	0.364881
3240	1550000000000	2019-04-08 06:53:00	2019-04-08	06:53:00	0	neutral	0
3443	1550000000000	2019-04-08 06:47:00	2019-04-08	06:47:00	0	neutral	0
3507	1550000000000	2019-04-08 05:43:00	2019-04-08	05:43:00	0.2	positive	0.2
2748	1550000000000	2019-04-08 05:15:00	2019-04-08	05:15:00	0.3	positive	0.25
3416	1550000000000	2019-04-08 03:08:00	2019-04-08	03:08:00	0.6	positive	0.5
2818	1550000000000	2019-04-08 01:56:00	2019-04-08	01:56:00	1	positive	0.15625
3362	1550000000000	2019-04-08 00:50:00	2019-04-08	00:50:00	0	neutral	0
2602	1550000000000	2019-04-07 22:43:00	2019-04-07	22:43:00	0.366667	neutral	0
2853	1550000000000	2019-04-07 22:16:00	2019-04-07	22:16:00	0.6	positive	0.258482
3554	1550000000000	2019-04-07 21:45:00	2019-04-07	21:45:00	0	neutral	0
3406	1550000000000	2019-04-07 21:19:00	2019-04-07	21:19:00	0.583929	positive	0.146429
3529	1550000000000	2019-04-07 21:00:00	2019-04-07	21:00:00	0	neutral	0
3675	1550000000000	2019-04-07 20:58:00	2019-04-07	20:58:00	0.95	negative	-0.15
3235	1550000000000	2019-04-07 20:45:00	2019-04-07	20:45:00	0.3	positive	0.2
2768	1550000000000	2019-04-07 20:29:00	2019-04-07	20:29:00	0.7	negative	-0.2
3205	1550000000000	2019-04-07 19:44:00	2019-04-07	19:44:00	0	neutral	0
2809	1550000000000	2019-04-07 19:32:00	2019-04-07	19:32:00	0.570833	neutral	0.0291667
3773	1550000000000	2019-04-07 19:21:00	2019-04-07	19:21:00	0.3	positive	0.2
3296	1550000000000	2019-04-07 19:16:00	2019-04-07	19:16:00	0.6875	positive	0.219167
2978	1550000000000	2019-04-07 19:11:00	2019-04-07	19:11:00	1	positive	0.125
3165	1550000000000	2019-04-07 18:47:00	2019-04-07	18:47:00	0.6	negative	-0.3
3440	1550000000000	2019-04-07 18:16:00	2019-04-07	18:16:00	0.680476	neutral	-0.0128571
3621	1550000000000	2019-04-07 17:28:00	2019-04-07	17:28:00	0.7	positive	0.3
2980	1550000000000	2019-04-07 16:25:00	2019-04-07	16:25:00	0	neutral	0
3096	1550000000000	2019-04-07 14:18:00	2019-04-07	14:18:00	0.75	negative	-0.45
2619	1550000000000	2019-04-07 13:46:00	2019-04-07	13:46:00	0.262626	positive	0.128788
3673	1550000000000	2019-04-07 13:41:00	2019-04-07	13:41:00	0.477083	positive	0.154167
3663	1550000000000	2019-04-07 13:38:00	2019-04-07	13:38:00	0	neutral	0
3688	1550000000000	2019-04-07 12:30:00	2019-04-07	12:30:00	0	neutral	0
3831	1550000000000	2019-04-07 12:28:00	2019-04-07	12:28:00	0.7	positive	0.3
3683	1550000000000	2019-04-07 12:06:00	2019-04-07	12:06:00	0.4	positive	0.266667
2982	1550000000000	2019-04-07 11:41:00	2019-04-07	11:41:00	0.366667	negative	-0.191667
3583	1550000000000	2019-04-07 11:18:00	2019-04-07	11:18:00	0.2	positive	0.2
3825	1550000000000	2019-04-07 10:12:00	2019-04-07	10:12:00	0.375	negative	-0.125
3071	1550000000000	2019-04-07 10:07:00	2019-04-07	10:07:00	0.1875	neutral	-0.0625
3399	1550000000000	2019-04-07 09:51:00	2019-04-07	09:51:00	0	neutral	0
2614	1550000000000	2019-04-07 09:41:00	2019-04-07	09:41:00	0.6	positive	0.5
3541	1550000000000	2019-04-07 09:40:00	2019-04-07	09:40:00	0.658333	positive	0.341667
2882	1550000000000	2019-04-07 09:22:00	2019-04-07	09:22:00	0.298611	neutral	-0.0666667
3054	1550000000000	2019-04-07 09:22:00	2019-04-07	09:22:00	0	neutral	0
3799	1550000000000	2019-04-07 09:04:00	2019-04-07	09:04:00	0.49375	positive	0.21875
3716	1550000000000	2019-04-07 09:03:00	2019-04-07	09:03:00	0.5	positive	0.5
2855	1550000000000	2019-04-07 07:51:00	2019-04-07	07:51:00	0.4	positive	0.183333
3841	1550000000000	2019-04-06 21:22:00	2019-04-06	21:22:00	0.429167	positive	0.170833
3631	1550000000000	2019-04-06 21:04:00	2019-04-06	21:04:00	0.9	positive	0.625
2860	1550000000000	2019-04-06 21:03:00	2019-04-06	21:03:00	0.25	neutral	-0.0833333
3581	1550000000000	2019-04-06 19:50:00	2019-04-06	19:50:00	0.5	neutral	0
3818	1550000000000	2019-04-06 19:49:00	2019-04-06	19:49:00	0.75	positive	0.3125
2831	1550000000000	2019-04-06 19:38:00	2019-04-06	19:38:00	0.438434	positive	0.155505
2969	1550000000000	2019-04-06 19:38:00	2019-04-06	19:38:00	0	neutral	0
2687	1550000000000	2019-04-06 19:08:00	2019-04-06	19:08:00	0	neutral	0
3017	1550000000000	2019-04-06 18:55:00	2019-04-06	18:55:00	0.483333	positive	0.5
2956	1550000000000	2019-04-06 18:44:00	2019-04-06	18:44:00	0.9	positive	0.9
3742	1550000000000	2019-04-06 18:43:00	2019-04-06	18:43:00	0.651515	neutral	0.0568182
3092	1550000000000	2019-04-06 18:14:00	2019-04-06	18:14:00	0.518182	positive	0.356818
3574	1550000000000	2019-04-06 18:07:00	2019-04-06	18:07:00	0.625	neutral	0.075
2657	1550000000000	2019-04-06 17:51:00	2019-04-06	17:51:00	0	neutral	0
2592	1550000000000	2019-04-06 17:40:00	2019-04-06	17:40:00	0.288889	negative	-0.155556
2973	1550000000000	2019-04-06 17:39:00	2019-04-06	17:39:00	0.531111	neutral	-0.0744444
3359	1550000000000	2019-04-06 17:28:00	2019-04-06	17:28:00	0.6	positive	0.4
3210	1550000000000	2019-04-06 15:45:00	2019-04-06	15:45:00	0.4	neutral	0.00625
2907	1550000000000	2019-04-06 15:04:00	2019-04-06	15:04:00	0.286111	positive	0.125
2841	1550000000000	2019-04-06 13:50:00	2019-04-06	13:50:00	0.54	positive	0.16
3003	1550000000000	2019-04-06 13:19:00	2019-04-06	13:19:00	0.727273	neutral	0.0681818
2925	1550000000000	2019-04-06 13:13:00	2019-04-06	13:13:00	0	neutral	0
3320	1550000000000	2019-04-06 12:46:00	2019-04-06	12:46:00	0.541534	positive	0.102381
2761	1550000000000	2019-04-06 12:35:00	2019-04-06	12:35:00	0.678571	negative	-0.5
3130	1550000000000	2019-04-06 12:32:00	2019-04-06	12:32:00	0.575	positive	0.475
3269	1550000000000	2019-04-06 12:26:00	2019-04-06	12:26:00	0.291667	positive	0.125
3710	1550000000000	2019-04-06 11:51:00	2019-04-06	11:51:00	0	neutral	0
2685	1550000000000	2019-04-06 11:47:00	2019-04-06	11:47:00	0.45	positive	0.141667
3339	1550000000000	2019-04-06 11:33:00	2019-04-06	11:33:00	0.7	positive	0.625
3578	1550000000000	2019-04-06 11:33:00	2019-04-06	11:33:00	0.45	positive	0.25
3305	1550000000000	2019-04-06 11:03:00	2019-04-06	11:03:00	0.62197	positive	0.355114
2869	1550000000000	2019-04-06 10:51:00	2019-04-06	10:51:00	0.8	positive	0.4
2810	1550000000000	2019-04-06 10:38:00	2019-04-06	10:38:00	0.642857	positive	0.489286
3409	1550000000000	2019-04-06 10:37:00	2019-04-06	10:37:00	1	positive	0.1
3538	1550000000000	2019-04-06 10:29:00	2019-04-06	10:29:00	0.888889	positive	0.5
3495	1550000000000	2019-04-06 10:05:00	2019-04-06	10:05:00	0.344444	positive	0.283333
3805	1550000000000	2019-04-06 10:02:00	2019-04-06	10:02:00	0.5	neutral	0
3402	1550000000000	2019-04-06 09:45:00	2019-04-06	09:45:00	0	neutral	0
3585	1550000000000	2019-04-06 09:41:00	2019-04-06	09:41:00	1	neutral	0
3796	1550000000000	2019-04-06 09:01:00	2019-04-06	09:01:00	0.475	positive	0.325
2753	1550000000000	2019-04-06 07:26:00	2019-04-06	07:26:00	0.484785	positive	0.153977
2750	1550000000000	2019-04-06 07:14:00	2019-04-06	07:14:00	0.546429	neutral	0.0964286
3419	1550000000000	2019-04-06 07:00:00	2019-04-06	07:00:00	0.535714	negative	-0.339286
3517	1550000000000	2019-04-06 06:58:00	2019-04-06	06:58:00	0.9125	positive	0.5
3302	1550000000000	2019-04-06 06:15:00	2019-04-06	06:15:00	0	neutral	0
2988	1550000000000	2019-04-06 06:04:00	2019-04-06	06:04:00	0.522222	negative	-0.166667
3325	1550000000000	2019-04-06 06:01:00	2019-04-06	06:01:00	0.305	neutral	-5.55e-18
2880	1550000000000	2019-04-06 05:47:00	2019-04-06	05:47:00	0.5	positive	0.5
3134	1550000000000	2019-04-06 05:47:00	2019-04-06	05:47:00	0.888889	positive	0.5
3268	1550000000000	2019-04-06 05:41:00	2019-04-06	05:41:00	0.558333	neutral	-0.1
2813	1550000000000	2019-04-06 05:13:00	2019-04-06	05:13:00	0.586508	positive	0.264286
3437	1550000000000	2019-04-06 04:06:00	2019-04-06	04:06:00	1	neutral	0
2908	1550000000000	2019-04-06 02:05:00	2019-04-06	02:05:00	0	neutral	0
2852	1550000000000	2019-04-06 01:00:00	2019-04-06	01:00:00	0.565	positive	0.42
3317	1550000000000	2019-04-06 00:53:00	2019-04-06	00:53:00	0.440909	neutral	0.0522727
3158	1550000000000	2019-04-06 00:47:00	2019-04-06	00:47:00	0	neutral	0
2965	1550000000000	2019-04-05 23:25:00	2019-04-05	23:25:00	0	neutral	0
3247	1550000000000	2019-04-05 20:29:00	2019-04-05	20:29:00	0.7	positive	0.475
3289	1550000000000	2019-04-05 20:03:00	2019-04-05	20:03:00	0.5	negative	-0.176009
2618	1550000000000	2019-04-05 19:27:00	2019-04-05	19:27:00	0.35	negative	-0.2125
3700	1550000000000	2019-04-05 16:46:00	2019-04-05	16:46:00	0.2	positive	0.2
2996	1550000000000	2019-04-05 16:26:00	2019-04-05	16:26:00	0.1	negative	-0.1
3524	1550000000000	2019-04-05 16:00:00	2019-04-05	16:00:00	0.433333	negative	-0.12
3844	1550000000000	2019-04-05 15:53:00	2019-04-05	15:53:00	0.454545	positive	0.170455
3724	1550000000000	2019-04-05 15:38:00	2019-04-05	15:38:00	0.9	positive	0.6
3342	1550000000000	2019-04-05 15:31:00	2019-04-05	15:31:00	0.35	positive	0.35
3021	1550000000000	2019-04-05 15:15:00	2019-04-05	15:15:00	0	neutral	0
3764	1550000000000	2019-04-05 14:35:00	2019-04-05	14:35:00	0.833333	negative	-0.616667
3157	1550000000000	2019-04-05 14:20:00	2019-04-05	14:20:00	0.497222	positive	0.235417
3789	1550000000000	2019-04-05 14:11:00	2019-04-05	14:11:00	0.432143	neutral	0.0392857
2716	1550000000000	2019-04-05 14:06:00	2019-04-05	14:06:00	0.1	neutral	0
3156	1550000000000	2019-04-05 13:57:00	2019-04-05	13:57:00	0.05	neutral	0
3236	1550000000000	2019-04-05 13:33:00	2019-04-05	13:33:00	0.416667	positive	0.333333
3401	1550000000000	2019-04-05 13:30:00	2019-04-05	13:30:00	0.377273	positive	0.568182
2933	1550000000000	2019-04-05 13:15:00	2019-04-05	13:15:00	0	neutral	0
3150	1550000000000	2019-04-05 12:31:00	2019-04-05	12:31:00	0.533333	neutral	0.0666667
3561	1550000000000	2019-04-05 11:47:00	2019-04-05	11:47:00	0	neutral	0
2737	1550000000000	2019-04-05 11:38:00	2019-04-05	11:38:00	0.770833	negative	-0.545833
2874	1550000000000	2019-04-05 09:46:00	2019-04-05	09:46:00	0.45	positive	0.3
3606	1550000000000	2019-04-05 09:44:00	2019-04-05	09:44:00	1	neutral	0
3190	1550000000000	2019-04-05 08:06:00	2019-04-05	08:06:00	0.3	positive	0.15
3041	1550000000000	2019-04-05 08:01:00	2019-04-05	08:01:00	1	neutral	0
3088	1550000000000	2019-04-05 07:51:00	2019-04-05	07:51:00	0.55	positive	0.2
3600	1550000000000	2019-04-05 07:43:00	2019-04-05	07:43:00	0.316667	positive	0.625
2713	1550000000000	2019-04-05 07:28:00	2019-04-05	07:28:00	0.2	positive	0.2
2686	1550000000000	2019-04-05 07:26:00	2019-04-05	07:26:00	0.383333	positive	0.25
3090	1550000000000	2019-04-05 07:17:00	2019-04-05	07:17:00	0.166667	positive	0.125
2805	1550000000000	2019-04-05 07:13:00	2019-04-05	07:13:00	0.608929	positive	0.402679
2709	1550000000000	2019-04-05 07:00:00	2019-04-05	07:00:00	0	neutral	0
2865	1550000000000	2019-04-05 06:35:00	2019-04-05	06:35:00	0.541667	neutral	-0.0375
2575	1550000000000	2019-04-05 06:10:00	2019-04-05	06:10:00	0	neutral	0
2934	1550000000000	2019-04-05 06:02:00	2019-04-05	06:02:00	0.540909	positive	0.429091
3642	1550000000000	2019-04-05 05:51:00	2019-04-05	05:51:00	1	positive	0.55
3007	1550000000000	2019-04-05 05:50:00	2019-04-05	05:50:00	1	positive	0.5
3487	1550000000000	2019-04-05 05:41:00	2019-04-05	05:41:00	0.1	negative	-0.2
3262	1550000000000	2019-04-05 05:16:00	2019-04-05	05:16:00	0.433333	positive	0.18
3313	1550000000000	2019-04-05 04:56:00	2019-04-05	04:56:00	0.3	positive	0.2
3632	1550000000000	2019-04-05 04:31:00	2019-04-05	04:31:00	0.477273	neutral	0.0681818
2638	1550000000000	2019-04-05 03:40:00	2019-04-05	03:40:00	0.175	positive	0.2
3136	1550000000000	2019-04-05 03:34:00	2019-04-05	03:34:00	0.265	neutral	0.0783333
3512	1550000000000	2019-04-05 01:13:00	2019-04-05	01:13:00	0.65	negative	-0.35
3520	1550000000000	2019-04-05 00:25:00	2019-04-05	00:25:00	0.498611	negative	-0.1125
3428	1550000000000	2019-04-05 00:17:00	2019-04-05	00:17:00	1	positive	1
3183	1550000000000	2019-04-04 23:38:00	2019-04-04	23:38:00	0	neutral	0
3588	1550000000000	2019-04-04 23:28:00	2019-04-04	23:28:00	0	neutral	0
3697	1550000000000	2019-04-04 23:16:00	2019-04-04	23:16:00	0.522222	positive	0.366667
3335	1550000000000	2019-04-04 23:11:00	2019-04-04	23:11:00	0	neutral	0
2940	1550000000000	2019-04-04 23:05:00	2019-04-04	23:05:00	1	positive	0.5
3042	1550000000000	2019-04-04 22:18:00	2019-04-04	22:18:00	0.466667	neutral	0
3057	1550000000000	2019-04-04 22:02:00	2019-04-04	22:02:00	0.683333	positive	0.822917
3304	1550000000000	2019-04-04 21:57:00	2019-04-04	21:57:00	0.555556	neutral	-0.0555556
3059	1550000000000	2019-04-04 21:53:00	2019-04-04	21:53:00	0.594444	positive	0.208333
2954	1550000000000	2019-04-04 21:51:00	2019-04-04	21:51:00	0	neutral	0
3717	1550000000000	2019-04-04 21:36:00	2019-04-04	21:36:00	1	neutral	0
3741	1550000000000	2019-04-04 21:21:00	2019-04-04	21:21:00	0.301136	positive	0.159091
3332	1550000000000	2019-04-04 21:10:00	2019-04-04	21:10:00	0	neutral	0
3314	1550000000000	2019-04-04 21:08:00	2019-04-04	21:08:00	0.288889	negative	-0.155556
2693	1550000000000	2019-04-04 21:05:00	2019-04-04	21:05:00	0.0666667	neutral	0
3843	1550000000000	2019-04-04 20:57:00	2019-04-04	20:57:00	0.6	positive	1
3279	1550000000000	2019-04-04 19:44:00	2019-04-04	19:44:00	0.5225	positive	0.29
3233	1550000000000	2019-04-04 19:41:00	2019-04-04	19:41:00	0	neutral	0
3584	1550000000000	2019-04-04 19:36:00	2019-04-04	19:36:00	0	neutral	0
3707	1550000000000	2019-04-04 19:31:00	2019-04-04	19:31:00	0.477273	positive	0.268182
3820	1550000000000	2019-04-04 19:21:00	2019-04-04	19:21:00	0.4	positive	0.65
2742	1550000000000	2019-04-04 19:17:00	2019-04-04	19:17:00	0.6	positive	0.173125
3087	1550000000000	2019-04-04 19:17:00	2019-04-04	19:17:00	0.2	positive	0.2
2594	1550000000000	2019-04-04 19:13:00	2019-04-04	19:13:00	0.475	positive	0.5
3505	1550000000000	2019-04-04 19:10:00	2019-04-04	19:10:00	0.545455	positive	0.227273
2728	1550000000000	2019-04-04 19:06:00	2019-04-04	19:06:00	0.1	neutral	0.05
2674	1550000000000	2019-04-04 19:05:00	2019-04-04	19:05:00	1	positive	1
3108	1550000000000	2019-04-04 18:51:00	2019-04-04	18:51:00	0	neutral	0
3859	1550000000000	2019-04-04 18:50:00	2019-04-04	18:50:00	0.5	positive	0.25
3075	1550000000000	2019-04-04 18:48:00	2019-04-04	18:48:00	0.370833	neutral	-0.0458333
3547	1550000000000	2019-04-04 18:42:00	2019-04-04	18:42:00	0.433333	negative	-0.225
2627	1550000000000	2019-04-04 18:39:00	2019-04-04	18:39:00	0.327143	neutral	0.0571429
3725	1550000000000	2019-04-04 18:35:00	2019-04-04	18:35:00	0.025	neutral	0
2585	1550000000000	2019-04-04 18:33:00	2019-04-04	18:33:00	0	neutral	0
3690	1550000000000	2019-04-04 17:21:00	2019-04-04	17:21:00	0.262963	positive	0.214815
2754	1550000000000	2019-04-04 15:27:00	2019-04-04	15:27:00	1	neutral	0
3117	1550000000000	2019-04-04 15:17:00	2019-04-04	15:17:00	0.516667	positive	0.333333
3727	1550000000000	2019-04-04 15:04:00	2019-04-04	15:04:00	0.566667	positive	0.325
3201	1550000000000	2019-04-04 14:49:00	2019-04-04	14:49:00	0.25	neutral	0
3387	1550000000000	2019-04-04 14:47:00	2019-04-04	14:47:00	0.355952	neutral	-0.0113095
3564	1550000000000	2019-04-04 14:45:00	2019-04-04	14:45:00	0.522917	positive	0.1875
3200	1550000000000	2019-04-04 14:43:00	2019-04-04	14:43:00	0.640909	positive	0.367273
2951	1550000000000	2019-04-04 13:35:00	2019-04-04	13:35:00	0.6	negative	-0.1
3138	1550000000000	2019-04-04 13:03:00	2019-04-04	13:03:00	0.466667	negative	-0.216667
3207	1550000000000	2019-04-04 13:03:00	2019-04-04	13:03:00	0.566667	positive	0.3
2670	1550000000000	2019-04-04 12:41:00	2019-04-04	12:41:00	0.2875	neutral	0.0375
3553	1550000000000	2019-04-04 12:24:00	2019-04-04	12:24:00	0.75	positive	0.25
3034	1550000000000	2019-04-04 12:23:00	2019-04-04	12:23:00	0.557143	positive	0.15
2849	1550000000000	2019-04-04 12:14:00	2019-04-04	12:14:00	0.394444	positive	0.172222
3350	1550000000000	2019-04-04 12:13:00	2019-04-04	12:13:00	0.55	positive	0.158333
3510	1550000000000	2019-04-04 11:55:00	2019-04-04	11:55:00	0.289773	neutral	0.0681818
3275	1550000000000	2019-04-04 11:52:00	2019-04-04	11:52:00	0.6	negative	-0.1
3858	1550000000000	2019-04-04 11:25:00	2019-04-04	11:25:00	0.484242	positive	0.453939
3453	1550000000000	2019-04-04 10:11:00	2019-04-04	10:11:00	0.451429	neutral	0.04
3692	1550000000000	2019-04-04 10:05:00	2019-04-04	10:05:00	0	neutral	0
3333	1550000000000	2019-04-04 09:43:00	2019-04-04	09:43:00	0.39	positive	0.61625
3786	1550000000000	2019-04-04 08:29:00	2019-04-04	08:29:00	0	neutral	0
3650	1550000000000	2019-04-04 08:22:00	2019-04-04	08:22:00	0.288889	negative	-0.194444
3393	1550000000000	2019-04-04 08:16:00	2019-04-04	08:16:00	0.9	positive	0.625
3105	1550000000000	2019-04-04 08:04:00	2019-04-04	08:04:00	0.466667	positive	0.245455
3770	1550000000000	2019-04-04 08:02:00	2019-04-04	08:02:00	0.454545	positive	0.170455
2784	1550000000000	2019-04-04 07:43:00	2019-04-04	07:43:00	0.2	positive	0.1
2726	1550000000000	2019-04-04 07:35:00	2019-04-04	07:35:00	0	neutral	0
2738	1550000000000	2019-04-04 07:23:00	2019-04-04	07:23:00	0.44375	neutral	-0.00625
3695	1550000000000	2019-04-04 07:23:00	2019-04-04	07:23:00	0.702	positive	0.208
2918	1550000000000	2019-04-04 07:05:00	2019-04-04	07:05:00	0	neutral	0
2612	1550000000000	2019-04-04 06:46:00	2019-04-04	06:46:00	1	positive	0.25
3689	1550000000000	2019-04-04 06:29:00	2019-04-04	06:29:00	0	neutral	0
2822	1550000000000	2019-04-04 05:50:00	2019-04-04	05:50:00	0.52963	positive	0.481481
2861	1550000000000	2019-04-04 05:14:00	2019-04-04	05:14:00	0.401667	neutral	0.0983333
3726	1550000000000	2019-04-04 05:11:00	2019-04-04	05:11:00	0.4	neutral	0.05
3039	1550000000000	2019-04-04 04:09:00	2019-04-04	04:09:00	0.55	positive	0.25
2587	1550000000000	2019-04-04 03:59:00	2019-04-04	03:59:00	0.55	positive	0.35
3645	1550000000000	2019-04-04 02:29:00	2019-04-04	02:29:00	0.58	positive	0.17
2924	1550000000000	2019-04-03 23:20:00	2019-04-03	23:20:00	0.5	positive	0.5
3045	1550000000000	2019-04-03 21:17:00	2019-04-03	21:17:00	0	neutral	0
2998	1550000000000	2019-04-03 21:14:00	2019-04-03	21:14:00	0.6	positive	0.35
3038	1550000000000	2019-04-03 20:43:00	2019-04-03	20:43:00	0.1	neutral	0
3114	1550000000000	2019-04-03 20:30:00	2019-04-03	20:30:00	0.5	positive	0.5
2847	1550000000000	2019-04-03 20:28:00	2019-04-03	20:28:00	0.533333	positive	0.2
2613	1550000000000	2019-04-03 20:22:00	2019-04-03	20:22:00	0.75	positive	0.8
2579	1550000000000	2019-04-03 20:15:00	2019-04-03	20:15:00	0.5	positive	0.5
2953	1550000000000	2019-04-03 20:14:00	2019-04-03	20:14:00	0.54375	negative	-0.19375
3762	1550000000000	2019-04-03 20:08:00	2019-04-03	20:08:00	0.244444	neutral	-0.0972222
3016	1550000000000	2019-04-03 20:06:00	2019-04-03	20:06:00	0.25	neutral	0
3622	1550000000000	2019-04-03 20:06:00	2019-04-03	20:06:00	0.262963	neutral	0.0148148
3099	1550000000000	2019-04-03 19:48:00	2019-04-03	19:48:00	0.727273	negative	-0.181818
2637	1550000000000	2019-04-03 19:47:00	2019-04-03	19:47:00	0.575	positive	0.333333
3723	1550000000000	2019-04-03 19:44:00	2019-04-03	19:44:00	0.416667	neutral	0
3143	1550000000000	2019-04-03 18:29:00	2019-04-03	18:29:00	0.45	positive	0.25
3069	1550000000000	2019-04-03 18:25:00	2019-04-03	18:25:00	0.476136	positive	0.271591
3019	1550000000000	2019-04-03 18:17:00	2019-04-03	18:17:00	0.407222	positive	0.171111
3396	1550000000000	2019-04-03 18:06:00	2019-04-03	18:06:00	0.74375	positive	0.375
3379	1550000000000	2019-04-03 18:05:00	2019-04-03	18:05:00	0.75	positive	0.8
3137	1550000000000	2019-04-03 17:59:00	2019-04-03	17:59:00	0.675	neutral	-0.01875
2629	1550000000000	2019-04-03 17:56:00	2019-04-03	17:56:00	0.39697	positive	0.480114
3001	1550000000000	2019-04-03 16:14:00	2019-04-03	16:14:00	0.3	positive	0.3
2664	1550000000000	2019-04-03 15:55:00	2019-04-03	15:55:00	0.285	neutral	0.08
2938	1550000000000	2019-04-03 15:52:00	2019-04-03	15:52:00	0	neutral	0
3619	1550000000000	2019-04-03 15:52:00	2019-04-03	15:52:00	0	neutral	0
2755	1550000000000	2019-04-03 15:50:00	2019-04-03	15:50:00	0.346667	neutral	0.0533333
2825	1550000000000	2019-04-03 15:48:00	2019-04-03	15:48:00	0.433333	negative	-0.166667
3151	1550000000000	2019-04-03 15:45:00	2019-04-03	15:45:00	0.658333	positive	0.343333
3563	1550000000000	2019-04-03 15:43:00	2019-04-03	15:43:00	0	neutral	0
3280	1550000000000	2019-04-03 15:41:00	2019-04-03	15:41:00	0	neutral	0
2947	1550000000000	2019-04-03 15:40:00	2019-04-03	15:40:00	0.325	neutral	0.075
3732	1550000000000	2019-04-03 15:38:00	2019-04-03	15:38:00	0.375	neutral	-0.0375
3467	1550000000000	2019-04-03 15:18:00	2019-04-03	15:18:00	0.8	neutral	-0.0333333
3028	1550000000000	2019-04-03 15:00:00	2019-04-03	15:00:00	0.1	neutral	0
2724	1550000000000	2019-04-03 14:56:00	2019-04-03	14:56:00	0.6	positive	0.7
3062	1550000000000	2019-04-03 14:31:00	2019-04-03	14:31:00	1	neutral	0
3513	1550000000000	2019-04-03 14:16:00	2019-04-03	14:16:00	0	neutral	0
3779	1550000000000	2019-04-03 14:09:00	2019-04-03	14:09:00	0.125	neutral	-0.025
2859	1550000000000	2019-04-03 14:07:00	2019-04-03	14:07:00	0.7	positive	0.8
2843	1550000000000	2019-04-03 14:05:00	2019-04-03	14:05:00	0	neutral	0
2909	1550000000000	2019-04-03 13:20:00	2019-04-03	13:20:00	0	neutral	0
2746	1550000000000	2019-04-03 13:05:00	2019-04-03	13:05:00	0	neutral	0
3618	1550000000000	2019-04-03 13:04:00	2019-04-03	13:04:00	0.125	negative	-0.125
2749	1550000000000	2019-04-03 12:59:00	2019-04-03	12:59:00	0.5	positive	0.5
3620	1550000000000	2019-04-03 12:54:00	2019-04-03	12:54:00	0.6	positive	0.7
3784	1550000000000	2019-04-03 12:41:00	2019-04-03	12:41:00	1	negative	-0.5
3475	1550000000000	2019-04-03 12:23:00	2019-04-03	12:23:00	0.66	neutral	0.09
3091	1550000000000	2019-04-03 12:06:00	2019-04-03	12:06:00	0.75	positive	0.39
3208	1550000000000	2019-04-03 12:00:00	2019-04-03	12:00:00	0.322917	neutral	-0.025
3149	1550000000000	2019-04-03 11:52:00	2019-04-03	11:52:00	0.5	positive	0.625
3276	1550000000000	2019-04-03 11:49:00	2019-04-03	11:49:00	0.449603	positive	0.163492
2955	1550000000000	2019-04-03 11:48:00	2019-04-03	11:48:00	0.65	positive	0.29375
3587	1550000000000	2019-04-03 10:38:00	2019-04-03	10:38:00	0.666667	positive	0.333333
3133	1550000000000	2019-04-03 10:30:00	2019-04-03	10:30:00	0	neutral	0
2702	1550000000000	2019-04-03 09:47:00	2019-04-03	09:47:00	0	neutral	0
2690	1550000000000	2019-04-03 09:37:00	2019-04-03	09:37:00	0.6	positive	0.7
3694	1550000000000	2019-04-03 09:35:00	2019-04-03	09:35:00	0.6	negative	-0.2
3605	1550000000000	2019-04-03 09:25:00	2019-04-03	09:25:00	0	neutral	0
3244	1550000000000	2019-04-03 09:21:00	2019-04-03	09:21:00	0	neutral	0
2991	1550000000000	2019-04-03 09:20:00	2019-04-03	09:20:00	0.225758	neutral	0.0143939
2959	1550000000000	2019-04-03 09:12:00	2019-04-03	09:12:00	0.727273	positive	0.393182
2616	1550000000000	2019-04-03 09:11:00	2019-04-03	09:11:00	0.216667	neutral	-0.0833333
3746	1550000000000	2019-04-03 09:04:00	2019-04-03	09:04:00	0.184242	neutral	-0.0327273
3010	1550000000000	2019-04-03 08:45:00	2019-04-03	08:45:00	0.475	positive	0.2875
3795	1550000000000	2019-04-03 08:44:00	2019-04-03	08:44:00	0.2	positive	0.2
2672	1550000000000	2019-04-03 08:30:00	2019-04-03	08:30:00	0.65	positive	0.401562
3662	1550000000000	2019-04-03 07:59:00	2019-04-03	07:59:00	0.575595	neutral	-0.0952381
3623	1550000000000	2019-04-03 07:40:00	2019-04-03	07:40:00	0.6875	neutral	-0.0125
2734	1550000000000	2019-04-03 06:26:00	2019-04-03	06:26:00	0.569444	positive	0.375
3571	1550000000000	2019-04-03 06:12:00	2019-04-03	06:12:00	0.9	positive	0.6
2913	1550000000000	2019-04-03 05:21:00	2019-04-03	05:21:00	0.634848	positive	0.178788
3193	1550000000000	2019-04-03 05:21:00	2019-04-03	05:21:00	0.4375	neutral	-0.0625
3672	1550000000000	2019-04-03 04:10:00	2019-04-03	04:10:00	0.402381	positive	0.296429
3283	1550000000000	2019-04-03 04:06:00	2019-04-03	04:06:00	0.583333	neutral	-0.1
2641	1550000000000	2019-04-03 03:59:00	2019-04-03	03:59:00	0.5125	positive	0.25
3804	1550000000000	2019-04-03 00:41:00	2019-04-03	00:41:00	0.8	positive	0.35
3749	1550000000000	2019-04-03	2019-04-03	00:00:00	0	neutral	0
2595	1550000000000	2019-04-02 22:45:00	2019-04-02	22:45:00	0.957778	positive	0.205
2653	1550000000000	2019-04-02 22:41:00	2019-04-02	22:41:00	0.433333	positive	0.2
2675	1550000000000	2019-04-02 20:55:00	2019-04-02	20:55:00	0	neutral	0
2832	1550000000000	2019-04-02 19:17:00	2019-04-02	19:17:00	0	neutral	0
3827	1550000000000	2019-04-02 13:56:00	2019-04-02	13:56:00	0	neutral	0
2732	1550000000000	2019-04-02 13:53:00	2019-04-02	13:53:00	0	neutral	0
3703	1550000000000	2019-04-02 13:41:00	2019-04-02	13:41:00	0.533333	negative	-0.475
2643	1550000000000	2019-04-02 13:38:00	2019-04-02	13:38:00	0.466667	positive	0.2
3056	1550000000000	2019-04-02 13:37:00	2019-04-02	13:37:00	0	neutral	0
2881	1550000000000	2019-04-02 13:34:00	2019-04-02	13:34:00	0.522917	positive	0.214583
3774	1550000000000	2019-04-02 13:11:00	2019-04-02	13:11:00	0.53125	positive	0.166406
2764	1550000000000	2019-04-02 12:19:00	2019-04-02	12:19:00	0.8	negative	-0.6
3577	1550000000000	2019-04-02 11:22:00	2019-04-02	11:22:00	0	neutral	0
2888	1550000000000	2019-04-02 10:26:00	2019-04-02	10:26:00	0.75	positive	0.383333
3287	1550000000000	2019-04-02 10:17:00	2019-04-02	10:17:00	0.75	negative	-0.75
3109	1550000000000	2019-04-02 10:03:00	2019-04-02	10:03:00	1	negative	-0.8
2878	1550000000000	2019-04-02 09:56:00	2019-04-02	09:56:00	0.466667	positive	0.366667
2644	1550000000000	2019-04-02 09:53:00	2019-04-02	09:53:00	0.420909	positive	0.367273
3309	1550000000000	2019-04-02 09:04:00	2019-04-02	09:04:00	0.3	positive	0.375
2677	1550000000000	2019-04-02 08:39:00	2019-04-02	08:39:00	0.775	neutral	0.025
2997	1550000000000	2019-04-02 08:14:00	2019-04-02	08:14:00	0	neutral	0
3284	1550000000000	2019-04-02 07:19:00	2019-04-02	07:19:00	0.5	positive	0.214286
3649	1550000000000	2019-04-02 07:17:00	2019-04-02	07:17:00	0	neutral	0
3043	1550000000000	2019-04-02 07:03:00	2019-04-02	07:03:00	0.833333	positive	0.166667
3427	1550000000000	2019-04-02 04:20:00	2019-04-02	04:20:00	0.383333	positive	0.1125
2660	1550000000000	2019-04-02 01:16:00	2019-04-02	01:16:00	0.46	neutral	0.05
3782	1550000000000	2019-04-01 22:58:00	2019-04-01	22:58:00	0.6	positive	0.35
3480	1550000000000	2019-04-01 22:52:00	2019-04-01	22:52:00	0.4	positive	0.388095
3666	1550000000000	2019-04-01 21:40:00	2019-04-01	21:40:00	0	neutral	0
3389	1550000000000	2019-04-01 21:11:00	2019-04-01	21:11:00	0.491667	negative	-0.1375
3464	1550000000000	2019-04-01 19:41:00	2019-04-01	19:41:00	0.708333	negative	-0.5
2804	1550000000000	2019-04-01 19:30:00	2019-04-01	19:30:00	0	neutral	0
3763	1550000000000	2019-04-01 18:25:00	2019-04-01	18:25:00	0	neutral	0
3674	1550000000000	2019-04-01 18:14:00	2019-04-01	18:14:00	0.484848	negative	-0.287879
3756	1550000000000	2019-04-01 18:06:00	2019-04-01	18:06:00	0	neutral	0
2842	1550000000000	2019-04-01 17:25:00	2019-04-01	17:25:00	0.5625	positive	0.284722
3008	1550000000000	2019-04-01 17:21:00	2019-04-01	17:21:00	0	neutral	0
3070	1550000000000	2019-04-01 17:11:00	2019-04-01	17:11:00	0.533333	neutral	-0.0666667
3187	1550000000000	2019-04-01 16:48:00	2019-04-01	16:48:00	0.6	positive	0.5
3565	1550000000000	2019-04-01 16:14:00	2019-04-01	16:14:00	0.2	positive	0.375
3281	1550000000000	2019-04-01 16:05:00	2019-04-01	16:05:00	1	positive	0.5
2990	1550000000000	2019-04-01 15:55:00	2019-04-01	15:55:00	0.638636	positive	0.392614
2671	1550000000000	2019-04-01 15:36:00	2019-04-01	15:36:00	0.511111	neutral	0.0222222
3380	1550000000000	2019-04-01 15:27:00	2019-04-01	15:27:00	0	neutral	0
2939	1550000000000	2019-04-01 13:30:00	2019-04-01	13:30:00	0.545455	positive	0.227273
2863	1550000000000	2019-04-01 13:12:00	2019-04-01	13:12:00	0.633333	negative	-0.141667
2949	1550000000000	2019-04-01 13:06:00	2019-04-01	13:06:00	0.25	positive	0.25
3152	1550000000000	2019-04-01 12:58:00	2019-04-01	12:58:00	0	neutral	0
3257	1550000000000	2019-04-01 12:00:00	2019-04-01	12:00:00	0.2	negative	-0.1
3550	1550000000000	2019-04-01 12:00:00	2019-04-01	12:00:00	0	neutral	0
3319	1550000000000	2019-04-01 11:44:00	2019-04-01	11:44:00	0	neutral	0
2582	1550000000000	2019-04-01 11:34:00	2019-04-01	11:34:00	0.367361	neutral	0.0743056
2633	1550000000000	2019-04-01 11:28:00	2019-04-01	11:28:00	0.513333	neutral	0.0970833
3772	1550000000000	2019-04-01 11:14:00	2019-04-01	11:14:00	0.275	positive	0.1
3806	1550000000000	2019-04-01 11:02:00	2019-04-01	11:02:00	0	neutral	0
3534	1550000000000	2019-04-01 10:52:00	2019-04-01	10:52:00	0	neutral	0
2868	1550000000000	2019-04-01 10:43:00	2019-04-01	10:43:00	0.320833	neutral	0.0104167
2899	1550000000000	2019-04-01 10:42:00	2019-04-01	10:42:00	0.333333	positive	0.166667
3215	1550000000000	2019-04-01 09:50:00	2019-04-01	09:50:00	0	neutral	0
2679	1550000000000	2019-04-01 09:21:00	2019-04-01	09:21:00	0.25	negative	-0.175
3366	1550000000000	2019-04-01 09:16:00	2019-04-01	09:16:00	0.477273	positive	0.318182
3055	1550000000000	2019-04-01 08:59:00	2019-04-01	08:59:00	0.55	positive	0.5
2986	1550000000000	2019-04-01 08:20:00	2019-04-01	08:20:00	0.391667	neutral	-0.09375
3527	1550000000000	2019-04-01 07:56:00	2019-04-01	07:56:00	0	neutral	0
2963	1550000000000	2019-04-01 07:35:00	2019-04-01	07:35:00	0.4	negative	-0.4
3687	1550000000000	2019-04-01 07:26:00	2019-04-01	07:26:00	0	neutral	0
3549	1550000000000	2019-04-01 07:16:00	2019-04-01	07:16:00	0	neutral	0
3004	1550000000000	2019-04-01 07:11:00	2019-04-01	07:11:00	0.25	neutral	0
3781	1550000000000	2019-04-01 07:10:00	2019-04-01	07:10:00	0.60375	neutral	-0.02875
3411	1550000000000	2019-04-01 07:06:00	2019-04-01	07:06:00	0	neutral	0
3696	1550000000000	2019-04-01 06:57:00	2019-04-01	06:57:00	0	neutral	0
3676	1550000000000	2019-04-01 06:56:00	2019-04-01	06:56:00	0.572	positive	0.245333
2932	1550000000000	2019-04-01 06:54:00	2019-04-01	06:54:00	0.625	positive	0.542969
3155	1550000000000	2019-04-01 06:54:00	2019-04-01	06:54:00	0	neutral	0
3102	1550000000000	2019-04-01 06:07:00	2019-04-01	06:07:00	0.475	positive	0.216667
3731	1550000000000	2019-04-01 05:30:00	2019-04-01	05:30:00	0.227273	neutral	0.0852273
2740	1550000000000	2019-04-01 02:08:00	2019-04-01	02:08:00	0	neutral	0
3348	1550000000000	2019-04-01 01:56:00	2019-04-01	01:56:00	0	neutral	0
3323	1550000000000	2019-04-01 01:55:00	2019-04-01	01:55:00	0.25	positive	0.125
3459	1550000000000	2019-04-01 01:12:00	2019-04-01	01:12:00	0	neutral	0
3570	1550000000000	2019-03-31 22:46:00	2019-03-31	22:46:00	0.333333	positive	0.4375
3318	1550000000000	2019-03-31 20:53:00	2019-03-31	20:53:00	1	negative	-0.6
2621	1550000000000	2019-03-31 17:20:00	2019-03-31	17:20:00	0.63125	positive	0.325
2826	1550000000000	2019-03-31 17:19:00	2019-03-31	17:19:00	0.1	negative	-0.2
3810	1550000000000	2019-03-31 17:19:00	2019-03-31	17:19:00	0	neutral	0
2910	1550000000000	2019-03-31 17:18:00	2019-03-31	17:18:00	1	neutral	0
3328	1550000000000	2019-03-31 17:18:00	2019-03-31	17:18:00	0.75	positive	0.75
2667	1550000000000	2019-03-31 17:17:00	2019-03-31	17:17:00	0.888889	positive	0.5
3364	1550000000000	2019-03-31 17:17:00	2019-03-31	17:17:00	0.416667	positive	0.125
2772	1550000000000	2019-03-31 17:16:00	2019-03-31	17:16:00	1	positive	1
3438	1550000000000	2019-03-31 17:15:00	2019-03-31	17:15:00	0.397222	neutral	0.075
3445	1550000000000	2019-03-31 17:14:00	2019-03-31	17:14:00	0.487302	positive	0.200397
3452	1550000000000	2019-03-31 17:14:00	2019-03-31	17:14:00	0	neutral	0
3473	1550000000000	2019-03-31 17:14:00	2019-03-31	17:14:00	1	positive	1
3699	1550000000000	2019-03-31 17:11:00	2019-03-31	17:11:00	0.5	neutral	0
3184	1550000000000	2019-03-31 17:08:00	2019-03-31	17:08:00	0	neutral	0
3234	1550000000000	2019-03-31 17:08:00	2019-03-31	17:08:00	0	neutral	0
3558	1550000000000	2019-03-31 17:08:00	2019-03-31	17:08:00	0.316667	neutral	0.0666667
3248	1550000000000	2019-03-31 17:02:00	2019-03-31	17:02:00	0	neutral	0
3189	1550000000000	2019-03-31 17:00:00	2019-03-31	17:00:00	0.125	neutral	0
3242	1550000000000	2019-03-31 17:00:00	2019-03-31	17:00:00	0.5	positive	0.433333
3551	1550000000000	2019-03-31 17:00:00	2019-03-31	17:00:00	0.355556	positive	0.172222
3833	1550000000000	2019-03-31 17:00:00	2019-03-31	17:00:00	0.24	positive	0.44
1571	1550000000000	2019-03-30 16:50:00	2019-03-30	16:50:00	0	neutral	0
1702	1550000000000	2019-03-30 16:07:00	2019-03-30	16:07:00	0	neutral	0
1555	1550000000000	2019-03-30 16:00:00	2019-03-30	16:00:00	0	neutral	0
2091	1550000000000	2019-03-30 15:53:00	2019-03-30	15:53:00	0	neutral	0
2233	1550000000000	2019-03-30 15:31:00	2019-03-30	15:31:00	0.267857	positive	0.142857
1979	1550000000000	2019-03-30 15:27:00	2019-03-30	15:27:00	0.6	negative	-0.4
1203	1550000000000	2019-03-30 15:14:00	2019-03-30	15:14:00	0.35	positive	0.1
1221	1550000000000	2019-03-30 15:00:00	2019-03-30	15:00:00	0	neutral	0
2194	1550000000000	2019-03-30 14:47:00	2019-03-30	14:47:00	0.483333	positive	0.266667
1631	1550000000000	2019-03-30 14:44:00	2019-03-30	14:44:00	0	neutral	0
2419	1550000000000	2019-03-30 14:41:00	2019-03-30	14:41:00	0	neutral	0
957	1550000000000	2019-03-30 14:32:00	2019-03-30	14:32:00	0	neutral	0
2037	1550000000000	2019-03-30 14:09:00	2019-03-30	14:09:00	0.125	neutral	0
1217	1550000000000	2019-03-30 14:08:00	2019-03-30	14:08:00	0.714815	positive	0.316667
1017	1550000000000	2019-03-30 13:59:00	2019-03-30	13:59:00	1	positive	1
915	1550000000000	2019-03-30 13:32:00	2019-03-30	13:32:00	0.364583	positive	0.23125
1700	1550000000000	2019-03-30 13:23:00	2019-03-30	13:23:00	0.375	positive	0.3
1166	1550000000000	2019-03-30 13:21:00	2019-03-30	13:21:00	0	neutral	0
947	1550000000000	2019-03-30 13:07:00	2019-03-30	13:07:00	0	neutral	0
1185	1550000000000	2019-03-30 13:03:00	2019-03-30	13:03:00	0.5	negative	-0.2
1535	1550000000000	2019-03-30 12:57:00	2019-03-30	12:57:00	0	neutral	0
2267	1550000000000	2019-03-30 12:43:00	2019-03-30	12:43:00	0.65	positive	0.35
2486	1550000000000	2019-03-30 12:36:00	2019-03-30	12:36:00	0.4	negative	-0.15
1442	1550000000000	2019-03-30 12:32:00	2019-03-30	12:32:00	0	neutral	0
1895	1550000000000	2019-03-30 12:22:00	2019-03-30	12:22:00	0	neutral	0
2331	1550000000000	2019-03-30 12:19:00	2019-03-30	12:19:00	0	neutral	0
1781	1550000000000	2019-03-30 11:42:00	2019-03-30	11:42:00	0.55	positive	0.45625
1917	1550000000000	2019-03-30 11:17:00	2019-03-30	11:17:00	0.0222222	neutral	0
2488	1550000000000	2019-03-30 11:11:00	2019-03-30	11:11:00	0	neutral	0
1621	1550000000000	2019-03-30 10:40:00	2019-03-30	10:40:00	0.366667	positive	0.266667
1414	1550000000000	2019-03-30 10:38:00	2019-03-30	10:38:00	0.69	positive	0.58
1695	1550000000000	2019-03-30 10:29:00	2019-03-30	10:29:00	0.5	positive	0.133333
2408	1550000000000	2019-03-30 10:29:00	2019-03-30	10:29:00	0.3	positive	0.2
1025	1550000000000	2019-03-30 10:25:00	2019-03-30	10:25:00	0	neutral	0
2441	1550000000000	2019-03-30 10:00:00	2019-03-30	10:00:00	0	neutral	0
1666	1550000000000	2019-03-30 09:00:00	2019-03-30	09:00:00	0	neutral	0
1599	1550000000000	2019-03-30 08:48:00	2019-03-30	08:48:00	0	neutral	0
1780	1550000000000	2019-03-30 08:04:00	2019-03-30	08:04:00	0	neutral	0
1300	1550000000000	2019-03-30 06:28:00	2019-03-30	06:28:00	0	neutral	0
1443	1550000000000	2019-03-30 06:26:00	2019-03-30	06:26:00	0	neutral	0
1132	1550000000000	2019-03-30 05:36:00	2019-03-30	05:36:00	0	neutral	0
1235	1550000000000	2019-03-30 04:35:00	2019-03-30	04:35:00	0	neutral	0
2392	1550000000000	2019-03-30 04:17:00	2019-03-30	04:17:00	0.454545	positive	0.136364
1417	1550000000000	2019-03-30 03:34:00	2019-03-30	03:34:00	1	positive	0.9
1648	1550000000000	2019-03-30 03:22:00	2019-03-30	03:22:00	0	neutral	0
2347	1550000000000	2019-03-30 03:18:00	2019-03-30	03:18:00	0	neutral	0
1243	1550000000000	2019-03-30 03:10:00	2019-03-30	03:10:00	0	neutral	0
1874	1550000000000	2019-03-30 03:04:00	2019-03-30	03:04:00	0	neutral	0
1055	1550000000000	2019-03-30 02:46:00	2019-03-30	02:46:00	1	positive	0.25
1194	1550000000000	2019-03-30 02:42:00	2019-03-30	02:42:00	0	neutral	0
1642	1550000000000	2019-03-30 02:42:00	2019-03-30	02:42:00	0	neutral	0
2543	1550000000000	2019-03-30 02:22:00	2019-03-30	02:22:00	0	neutral	0
1579	1550000000000	2019-03-30 01:04:00	2019-03-30	01:04:00	0	neutral	0
2547	1550000000000	2019-03-30 01:02:00	2019-03-30	01:02:00	0	neutral	0
1004	1550000000000	2019-03-29 23:31:00	2019-03-29	23:31:00	0	neutral	0
1515	1550000000000	2019-03-29 23:09:00	2019-03-29	23:09:00	0	neutral	0
2403	1550000000000	2019-03-29 23:00:00	2019-03-29	23:00:00	0.5	neutral	0.05
1111	1550000000000	2019-03-29 20:51:00	2019-03-29	20:51:00	0	neutral	0
1416	1550000000000	2019-03-29 20:46:00	2019-03-29	20:46:00	0.716667	positive	0.666667
1408	1550000000000	2019-03-29 20:34:00	2019-03-29	20:34:00	0	neutral	0
2228	1550000000000	2019-03-29 19:59:00	2019-03-29	19:59:00	1	negative	-0.5
1950	1550000000000	2019-03-29 19:49:00	2019-03-29	19:49:00	0	neutral	0
1903	1550000000000	2019-03-29 19:15:00	2019-03-29	19:15:00	1	positive	0.5
1102	1550000000000	2019-03-29 19:13:00	2019-03-29	19:13:00	0.355556	positive	0.177778
1668	1550000000000	2019-03-29 19:08:00	2019-03-29	19:08:00	0.65	positive	0.1
1542	1550000000000	2019-03-29 17:44:00	2019-03-29	17:44:00	0.65	positive	0.15
1753	1550000000000	2019-03-29 17:05:00	2019-03-29	17:05:00	0	neutral	0
1600	1550000000000	2019-03-29 16:44:00	2019-03-29	16:44:00	0	neutral	0
2217	1550000000000	2019-03-29 15:31:00	2019-03-29	15:31:00	0.1	neutral	0
2076	1550000000000	2019-03-29 15:13:00	2019-03-29	15:13:00	0	neutral	0
2238	1550000000000	2019-03-29 15:00:00	2019-03-29	15:00:00	0.333333	positive	0.333333
2066	1550000000000	2019-03-29 14:50:00	2019-03-29	14:50:00	0.266667	positive	0.216667
1860	1550000000000	2019-03-29 14:41:00	2019-03-29	14:41:00	0	neutral	0
1982	1550000000000	2019-03-29 13:48:00	2019-03-29	13:48:00	0	neutral	0
1525	1550000000000	2019-03-29 13:47:00	2019-03-29	13:47:00	0	neutral	0
1762	1550000000000	2019-03-29 12:14:00	2019-03-29	12:14:00	0.5	positive	0.136364
2108	1550000000000	2019-03-29 11:53:00	2019-03-29	11:53:00	0	neutral	0
1337	1550000000000	2019-03-29 10:39:00	2019-03-29	10:39:00	0.166667	positive	0.4
1760	1550000000000	2019-03-29 10:39:00	2019-03-29	10:39:00	0	neutral	0
1638	1550000000000	2019-03-29 10:09:00	2019-03-29	10:09:00	0.2	positive	0.2
2301	1550000000000	2019-03-29 09:56:00	2019-03-29	09:56:00	0	neutral	0
1459	1550000000000	2019-03-29 09:49:00	2019-03-29	09:49:00	0	neutral	0
1037	1550000000000	2019-03-29 09:38:00	2019-03-29	09:38:00	1	positive	0.5
2119	1550000000000	2019-03-29 09:31:00	2019-03-29	09:31:00	0	neutral	0
2466	1550000000000	2019-03-29 09:05:00	2019-03-29	09:05:00	1	positive	0.5
2153	1550000000000	2019-03-29 08:53:00	2019-03-29	08:53:00	0	neutral	0
1977	1550000000000	2019-03-29 08:24:00	2019-03-29	08:24:00	0	neutral	0
1997	1550000000000	2019-03-29 07:56:00	2019-03-29	07:56:00	0	neutral	0
2028	1550000000000	2019-03-29 07:37:00	2019-03-29	07:37:00	0	neutral	0
1630	1550000000000	2019-03-29 07:26:00	2019-03-29	07:26:00	1	positive	0.5
2360	1550000000000	2019-03-29 06:27:00	2019-03-29	06:27:00	0	neutral	0
1365	1550000000000	2019-03-29 06:16:00	2019-03-29	06:16:00	0.5	neutral	0.05
2150	1550000000000	2019-03-29 06:07:00	2019-03-29	06:07:00	0	neutral	0
2218	1550000000000	2019-03-29 05:00:00	2019-03-29	05:00:00	1	positive	0.9
959	1550000000000	2019-03-29 01:42:00	2019-03-29	01:42:00	1	negative	-0.875
1081	1550000000000	2019-03-29 00:46:00	2019-03-29	00:46:00	0	neutral	0
2259	1550000000000	2019-03-29 00:43:00	2019-03-29	00:43:00	0	neutral	0
1897	1550000000000	2019-03-28 21:36:00	2019-03-28	21:36:00	0	neutral	0
1176	1550000000000	2019-03-28 21:30:00	2019-03-28	21:30:00	0	neutral	0
1643	1550000000000	2019-03-28 20:32:00	2019-03-28	20:32:00	0	neutral	0
1175	1550000000000	2019-03-28 20:29:00	2019-03-28	20:29:00	0	neutral	0
2097	1550000000000	2019-03-28 19:47:00	2019-03-28	19:47:00	0	neutral	0
1769	1550000000000	2019-03-28 19:27:00	2019-03-28	19:27:00	0	neutral	0
1770	1550000000000	2019-03-28 19:27:00	2019-03-28	19:27:00	0	neutral	0
2278	1550000000000	2019-03-28 18:58:00	2019-03-28	18:58:00	0	neutral	0
1001	1550000000000	2019-03-28 18:33:00	2019-03-28	18:33:00	0	neutral	0
1921	1550000000000	2019-03-28 18:29:00	2019-03-28	18:29:00	0	neutral	0
2280	1550000000000	2019-03-28 17:28:00	2019-03-28	17:28:00	0	neutral	0
1821	1550000000000	2019-03-28 17:10:00	2019-03-28	17:10:00	0	neutral	0
1740	1550000000000	2019-03-28 16:50:00	2019-03-28	16:50:00	0.475	positive	0.4625
2326	1550000000000	2019-03-28 15:51:00	2019-03-28	15:51:00	0	neutral	0
1196	1550000000000	2019-03-28 15:45:00	2019-03-28	15:45:00	0	neutral	0
2135	1550000000000	2019-03-28 15:37:00	2019-03-28	15:37:00	0	neutral	0
1516	1550000000000	2019-03-28 15:36:00	2019-03-28	15:36:00	0	neutral	0
2069	1550000000000	2019-03-28 15:25:00	2019-03-28	15:25:00	0	neutral	0
2139	1550000000000	2019-03-28 15:05:00	2019-03-28	15:05:00	0.416667	positive	0.375
1020	1550000000000	2019-03-28 15:02:00	2019-03-28	15:02:00	0	neutral	0
2074	1550000000000	2019-03-28 13:04:00	2019-03-28	13:04:00	0	neutral	0
2190	1550000000000	2019-03-28 12:47:00	2019-03-28	12:47:00	0	neutral	0
1454	1550000000000	2019-03-28 12:39:00	2019-03-28	12:39:00	0	neutral	0
1447	1550000000000	2019-03-28 12:08:00	2019-03-28	12:08:00	0	neutral	0
1688	1550000000000	2019-03-28 11:46:00	2019-03-28	11:46:00	0	neutral	0
1011	1550000000000	2019-03-28 11:27:00	2019-03-28	11:27:00	0	neutral	0
2390	1550000000000	2019-03-28 10:50:00	2019-03-28	10:50:00	0.1	negative	-0.1
1312	1550000000000	2019-03-28 10:42:00	2019-03-28	10:42:00	0	neutral	0
1163	1550000000000	2019-03-28 10:34:00	2019-03-28	10:34:00	0	neutral	0
1610	1550000000000	2019-03-28 10:31:00	2019-03-28	10:31:00	0	neutral	0
2432	1550000000000	2019-03-28 10:17:00	2019-03-28	10:17:00	0	neutral	0
1829	1550000000000	2019-03-28 10:12:00	2019-03-28	10:12:00	0	neutral	0
1845	1550000000000	2019-03-28 10:09:00	2019-03-28	10:09:00	0	neutral	0
2506	1550000000000	2019-03-28 10:06:00	2019-03-28	10:06:00	0	neutral	0
2300	1550000000000	2019-03-28 09:55:00	2019-03-28	09:55:00	0	neutral	0
984	1550000000000	2019-03-28 09:30:00	2019-03-28	09:30:00	0	neutral	0
1170	1550000000000	2019-03-28 08:54:00	2019-03-28	08:54:00	0	neutral	0
1824	1550000000000	2019-03-28 08:49:00	2019-03-28	08:49:00	0	neutral	0
1182	1550000000000	2019-03-28 08:41:00	2019-03-28	08:41:00	0	neutral	0
1260	1550000000000	2019-03-28 08:31:00	2019-03-28	08:31:00	0	neutral	0
2348	1550000000000	2019-03-28 06:28:00	2019-03-28	06:28:00	1	positive	0.9
1292	1550000000000	2019-03-28 02:41:00	2019-03-28	02:41:00	0	neutral	0
2448	1550000000000	2019-03-28 02:14:00	2019-03-28	02:14:00	0	neutral	0
1407	1550000000000	2019-03-28 01:45:00	2019-03-28	01:45:00	0	neutral	0
1796	1550000000000	2019-03-28 01:44:00	2019-03-28	01:44:00	0	neutral	0
1926	1550000000000	2019-03-28 01:01:00	2019-03-28	01:01:00	0	neutral	0
1980	1550000000000	2019-03-28 00:52:00	2019-03-28	00:52:00	0	neutral	0
1391	1550000000000	2019-03-28 00:49:00	2019-03-28	00:49:00	0	neutral	0
2333	1550000000000	2019-03-28 00:46:00	2019-03-28	00:46:00	0	neutral	0
1259	1550000000000	2019-03-28 00:42:00	2019-03-28	00:42:00	0	neutral	0
1987	1550000000000	2019-03-28 00:32:00	2019-03-28	00:32:00	0	neutral	0
2498	1550000000000	2019-03-28	2019-03-28	00:00:00	0	neutral	0
934	1550000000000	2019-03-27 22:54:00	2019-03-27	22:54:00	0	neutral	0
1924	1550000000000	2019-03-27 21:34:00	2019-03-27	21:34:00	0	neutral	0
1581	1550000000000	2019-03-27 20:30:00	2019-03-27	20:30:00	0	neutral	0
1184	1550000000000	2019-03-27 20:25:00	2019-03-27	20:25:00	0	neutral	0
1673	1550000000000	2019-03-27 19:41:00	2019-03-27	19:41:00	0	neutral	0
1911	1550000000000	2019-03-27 19:16:00	2019-03-27	19:16:00	0	neutral	0
2433	1550000000000	2019-03-27 18:10:00	2019-03-27	18:10:00	0	neutral	0
1674	1550000000000	2019-03-27 18:08:00	2019-03-27	18:08:00	0	neutral	0
1070	1550000000000	2019-03-27 18:04:00	2019-03-27	18:04:00	0	neutral	0
2117	1550000000000	2019-03-27 15:01:00	2019-03-27	15:01:00	0	neutral	0
2310	1550000000000	2019-03-27 15:00:00	2019-03-27	15:00:00	0	neutral	0
1187	1550000000000	2019-03-27 14:55:00	2019-03-27	14:55:00	0.1	negative	-0.1
1327	1550000000000	2019-03-27 14:26:00	2019-03-27	14:26:00	0	neutral	0
1264	1550000000000	2019-03-27 13:40:00	2019-03-27	13:40:00	0	neutral	0
2564	1550000000000	2019-03-27 13:39:00	2019-03-27	13:39:00	0	neutral	0
2453	1550000000000	2019-03-27 13:29:00	2019-03-27	13:29:00	0	neutral	0
1358	1550000000000	2019-03-27 13:18:00	2019-03-27	13:18:00	0	neutral	0
2465	1550000000000	2019-03-27 11:55:00	2019-03-27	11:55:00	0	neutral	0
1641	1550000000000	2019-03-27 11:53:00	2019-03-27	11:53:00	0	neutral	0
914	1550000000000	2019-03-27 11:43:00	2019-03-27	11:43:00	0	neutral	0
1411	1550000000000	2019-03-27 11:39:00	2019-03-27	11:39:00	0	neutral	0
1814	1550000000000	2019-03-27 11:24:00	2019-03-27	11:24:00	0	neutral	0
1341	1550000000000	2019-03-27 11:16:00	2019-03-27	11:16:00	0	neutral	0
2127	1550000000000	2019-03-27 11:01:00	2019-03-27	11:01:00	0	neutral	0
1225	1550000000000	2019-03-27 10:45:00	2019-03-27	10:45:00	0	neutral	0
2504	1550000000000	2019-03-27 10:23:00	2019-03-27	10:23:00	0	neutral	0
2006	1550000000000	2019-03-27 10:03:00	2019-03-27	10:03:00	0	neutral	0
1108	1550000000000	2019-03-27 09:56:00	2019-03-27	09:56:00	0	neutral	0
1090	1550000000000	2019-03-27 09:55:00	2019-03-27	09:55:00	0	neutral	0
1050	1550000000000	2019-03-27 09:52:00	2019-03-27	09:52:00	0	neutral	0
1856	1550000000000	2019-03-27 08:33:00	2019-03-27	08:33:00	0	neutral	0
1726	1550000000000	2019-03-27 08:32:00	2019-03-27	08:32:00	0	neutral	0
1707	1550000000000	2019-03-27 08:18:00	2019-03-27	08:18:00	0	neutral	0
1864	1550000000000	2019-03-27 08:16:00	2019-03-27	08:16:00	0	neutral	0
2093	1550000000000	2019-03-27 07:55:00	2019-03-27	07:55:00	0	neutral	0
1236	1550000000000	2019-03-27 06:35:00	2019-03-27	06:35:00	0	neutral	0
1495	1550000000000	2019-03-27 06:02:00	2019-03-27	06:02:00	0	neutral	0
1669	1550000000000	2019-03-27 04:26:00	2019-03-27	04:26:00	0	neutral	0
932	1550000000000	2019-03-27 04:12:00	2019-03-27	04:12:00	0.4	neutral	-0.078125
1371	1550000000000	2019-03-27 03:28:00	2019-03-27	03:28:00	0	neutral	0
1837	1550000000000	2019-03-27 03:08:00	2019-03-27	03:08:00	1	neutral	0
1364	1550000000000	2019-03-27 01:39:00	2019-03-27	01:39:00	0	neutral	0
2043	1550000000000	2019-03-27 01:04:00	2019-03-27	01:04:00	0	neutral	0
2425	1550000000000	2019-03-27 00:58:00	2019-03-27	00:58:00	0	neutral	0
2264	1550000000000	2019-03-27 00:23:00	2019-03-27	00:23:00	0	neutral	0
1729	1550000000000	2019-03-27 00:09:00	2019-03-27	00:09:00	0	neutral	0
1757	1550000000000	2019-03-26 23:55:00	2019-03-26	23:55:00	0	neutral	0
2544	1550000000000	2019-03-26 23:04:00	2019-03-26	23:04:00	0	neutral	0
1619	1550000000000	2019-03-26 21:50:00	2019-03-26	21:50:00	0	neutral	0
944	1550000000000	2019-03-26 19:38:00	2019-03-26	19:38:00	0	neutral	0
1393	1550000000000	2019-03-26 17:37:00	2019-03-26	17:37:00	0	neutral	0
1105	1550000000000	2019-03-26 17:35:00	2019-03-26	17:35:00	0	neutral	0
1662	1550000000000	2019-03-26 17:31:00	2019-03-26	17:31:00	0	neutral	0
1479	1550000000000	2019-03-26 16:09:00	2019-03-26	16:09:00	0	neutral	0
1232	1550000000000	2019-03-26 16:07:00	2019-03-26	16:07:00	0	neutral	0
1948	1550000000000	2019-03-26 16:03:00	2019-03-26	16:03:00	0	neutral	0
1949	1550000000000	2019-03-26 16:03:00	2019-03-26	16:03:00	0	neutral	0
1828	1550000000000	2019-03-26 15:39:00	2019-03-26	15:39:00	0	neutral	0
2352	1550000000000	2019-03-26 15:39:00	2019-03-26	15:39:00	0	neutral	0
2411	1550000000000	2019-03-26 15:35:00	2019-03-26	15:35:00	0	neutral	0
1659	1550000000000	2019-03-26 15:28:00	2019-03-26	15:28:00	0	neutral	0
2215	1550000000000	2019-03-26 15:24:00	2019-03-26	15:24:00	0	neutral	0
1792	1550000000000	2019-03-26 15:22:00	2019-03-26	15:22:00	0	neutral	0
2449	1550000000000	2019-03-26 15:22:00	2019-03-26	15:22:00	0	neutral	0
1002	1550000000000	2019-03-26 14:43:00	2019-03-26	14:43:00	0	neutral	0
1100	1550000000000	2019-03-26 14:31:00	2019-03-26	14:31:00	0.6	negative	-0.3
1587	1550000000000	2019-03-26 14:23:00	2019-03-26	14:23:00	0	neutral	0
1457	1550000000000	2019-03-26 13:53:00	2019-03-26	13:53:00	0	neutral	0
1493	1550000000000	2019-03-26 13:05:00	2019-03-26	13:05:00	1	positive	0.6
1916	1550000000000	2019-03-26 09:20:00	2019-03-26	09:20:00	0	neutral	0
1285	1550000000000	2019-03-26 08:51:00	2019-03-26	08:51:00	0	neutral	0
1104	1550000000000	2019-03-26 08:10:00	2019-03-26	08:10:00	0	neutral	0
1424	1550000000000	2019-03-26 06:57:00	2019-03-26	06:57:00	0	neutral	0
2298	1550000000000	2019-03-26 06:57:00	2019-03-26	06:57:00	1	positive	0.5
956	1550000000000	2019-03-26 06:05:00	2019-03-26	06:05:00	0	neutral	0
1462	1550000000000	2019-03-26 05:55:00	2019-03-26	05:55:00	0	neutral	0
976	1550000000000	2019-03-26 05:19:00	2019-03-26	05:19:00	0	neutral	0
1595	1550000000000	2019-03-26 04:15:00	2019-03-26	04:15:00	0	neutral	0
1929	1550000000000	2019-03-26 04:14:00	2019-03-26	04:14:00	0	neutral	0
1126	1550000000000	2019-03-26 04:05:00	2019-03-26	04:05:00	0	neutral	0
1359	1550000000000	2019-03-26 03:21:00	2019-03-26	03:21:00	0	neutral	0
1015	1550000000000	2019-03-26 03:17:00	2019-03-26	03:17:00	0	neutral	0
1465	1550000000000	2019-03-26 02:54:00	2019-03-26	02:54:00	0	neutral	0
1611	1550000000000	2019-03-26 02:50:00	2019-03-26	02:50:00	0	neutral	0
2136	1550000000000	2019-03-26 02:32:00	2019-03-26	02:32:00	0	neutral	0
1277	1550000000000	2019-03-26 02:17:00	2019-03-26	02:17:00	0	neutral	0
2399	1550000000000	2019-03-26 02:13:00	2019-03-26	02:13:00	1	neutral	0
969	1550000000000	2019-03-26 00:44:00	2019-03-26	00:44:00	0	neutral	0
2124	1550000000000	2019-03-25 23:31:00	2019-03-25	23:31:00	0	neutral	0
1324	1550000000000	2019-03-25 15:16:00	2019-03-25	15:16:00	0	neutral	0
884	1550000000000	2019-03-25 15:10:00	2019-03-25	15:10:00	0	neutral	0
2528	1550000000000	2019-03-25 14:00:00	2019-03-25	14:00:00	0	neutral	0
2046	1550000000000	2019-03-25 13:56:00	2019-03-25	13:56:00	0	neutral	0
2077	1550000000000	2019-03-25 13:01:00	2019-03-25	13:01:00	0	neutral	0
2087	1550000000000	2019-03-25 10:45:00	2019-03-25	10:45:00	0	neutral	0
1696	1550000000000	2019-03-25 10:41:00	2019-03-25	10:41:00	0	neutral	0
1957	1550000000000	2019-03-25 10:20:00	2019-03-25	10:20:00	1	positive	0.6
1129	1550000000000	2019-03-25 10:05:00	2019-03-25	10:05:00	0	neutral	0
2152	1550000000000	2019-03-25 09:01:00	2019-03-25	09:01:00	0	neutral	0
2536	1550000000000	2019-03-25 08:34:00	2019-03-25	08:34:00	0	neutral	0
1256	1550000000000	2019-03-25 08:32:00	2019-03-25	08:32:00	0	neutral	0
1615	1550000000000	2019-03-25 08:26:00	2019-03-25	08:26:00	0	neutral	0
2073	1550000000000	2019-03-25 08:09:00	2019-03-25	08:09:00	0	neutral	0
1576	1550000000000	2019-03-25 08:04:00	2019-03-25	08:04:00	0	neutral	0
1480	1550000000000	2019-03-25 07:58:00	2019-03-25	07:58:00	0	neutral	0
2367	1550000000000	2019-03-25 07:42:00	2019-03-25	07:42:00	0	neutral	0
1406	1550000000000	2019-03-25 07:41:00	2019-03-25	07:41:00	0	neutral	0
2303	1550000000000	2019-03-25 06:43:00	2019-03-25	06:43:00	0	neutral	0
1291	1550000000000	2019-03-25 04:49:00	2019-03-25	04:49:00	0	neutral	0
2019	1550000000000	2019-03-25 01:40:00	2019-03-25	01:40:00	0.65	positive	0.715256
2402	1550000000000	2019-03-25 01:36:00	2019-03-25	01:36:00	0	neutral	0
1124	1550000000000	2019-03-25 00:08:00	2019-03-25	00:08:00	0.75	positive	1
965	1550000000000	2019-03-25 00:07:00	2019-03-25	00:07:00	0	neutral	0
2219	1550000000000	2019-03-24 23:52:00	2019-03-24	23:52:00	1	positive	0.25
2151	1550000000000	2019-03-24 22:12:00	2019-03-24	22:12:00	0.55	positive	0.35
1605	1550000000000	2019-03-24 22:01:00	2019-03-24	22:01:00	0	neutral	0
1368	1550000000000	2019-03-24 20:17:00	2019-03-24	20:17:00	0	neutral	0
1882	1550000000000	2019-03-24 20:16:00	2019-03-24	20:16:00	0	neutral	0
898	1550000000000	2019-03-24 19:47:00	2019-03-24	19:47:00	0	neutral	0
2167	1550000000000	2019-03-24 19:22:00	2019-03-24	19:22:00	0.327273	positive	0.168182
2052	1550000000000	2019-03-24 18:52:00	2019-03-24	18:52:00	0.2	negative	-0.1
2096	1550000000000	2019-03-24 18:52:00	2019-03-24	18:52:00	0.284055	positive	0.243651
1527	1550000000000	2019-03-24 18:43:00	2019-03-24	18:43:00	0	neutral	0
1572	1550000000000	2019-03-24 18:36:00	2019-03-24	18:36:00	0.425	positive	0.284375
1831	1550000000000	2019-03-24 18:15:00	2019-03-24	18:15:00	0.4	positive	0.4375
936	1550000000000	2019-03-24 17:58:00	2019-03-24	17:58:00	0	neutral	0
2491	1550000000000	2019-03-24 17:27:00	2019-03-24	17:27:00	0.333333	positive	0.15
1597	1550000000000	2019-03-24 16:55:00	2019-03-24	16:55:00	0	neutral	0
1121	1550000000000	2019-03-24 13:09:00	2019-03-24	13:09:00	0	neutral	0
1653	1550000000000	2019-03-24 12:49:00	2019-03-24	12:49:00	0	neutral	0
1274	1550000000000	2019-03-24 12:28:00	2019-03-24	12:28:00	0	neutral	0
2573	1550000000000	2019-03-24 11:36:00	2019-03-24	11:36:00	0	neutral	0
953	1550000000000	2019-03-24 11:06:00	2019-03-24	11:06:00	0	neutral	0
1736	1550000000000	2019-03-24 10:49:00	2019-03-24	10:49:00	0	neutral	0
980	1550000000000	2019-03-24 10:19:00	2019-03-24	10:19:00	0	neutral	0
1293	1550000000000	2019-03-24 09:42:00	2019-03-24	09:42:00	0.5	negative	-0.375
2249	1550000000000	2019-03-24 07:46:00	2019-03-24	07:46:00	0.395833	negative	-0.166667
1632	1550000000000	2019-03-24 06:49:00	2019-03-24	06:49:00	0	neutral	0
2260	1550000000000	2019-03-24 06:25:00	2019-03-24	06:25:00	1	positive	0.5
1295	1550000000000	2019-03-24 05:54:00	2019-03-24	05:54:00	0	neutral	0
941	1550000000000	2019-03-24 04:17:00	2019-03-24	04:17:00	0	neutral	0
2174	1550000000000	2019-03-24 03:57:00	2019-03-24	03:57:00	0	neutral	0
1467	1550000000000	2019-03-24 03:32:00	2019-03-24	03:32:00	0	neutral	0
2292	1550000000000	2019-03-24 03:08:00	2019-03-24	03:08:00	0	neutral	0
2309	1550000000000	2019-03-24 01:58:00	2019-03-24	01:58:00	0	neutral	0
1986	1550000000000	2019-03-24 01:46:00	2019-03-24	01:46:00	0	neutral	0
1768	1550000000000	2019-03-24 01:39:00	2019-03-24	01:39:00	0	neutral	0
1491	1550000000000	2019-03-24 00:41:00	2019-03-24	00:41:00	0	neutral	0
1951	1550000000000	2019-03-24 00:10:00	2019-03-24	00:10:00	0	neutral	0
2557	1550000000000	2019-03-23 23:45:00	2019-03-23	23:45:00	0	neutral	0
2356	1550000000000	2019-03-23 22:02:00	2019-03-23	22:02:00	1	negative	-0.5
2179	1550000000000	2019-03-23 21:25:00	2019-03-23	21:25:00	0.5	negative	-0.375
2277	1550000000000	2019-03-23 18:27:00	2019-03-23	18:27:00	0	neutral	0
2538	1550000000000	2019-03-23 18:09:00	2019-03-23	18:09:00	0	neutral	0
1853	1550000000000	2019-03-23 17:42:00	2019-03-23	17:42:00	0	neutral	0
2473	1550000000000	2019-03-23 15:38:00	2019-03-23	15:38:00	0	neutral	0
2211	1550000000000	2019-03-23 15:17:00	2019-03-23	15:17:00	0	neutral	0
1482	1550000000000	2019-03-23 15:03:00	2019-03-23	15:03:00	0	neutral	0
1161	1550000000000	2019-03-23 14:50:00	2019-03-23	14:50:00	0	neutral	0
2022	1550000000000	2019-03-23 13:23:00	2019-03-23	13:23:00	0	neutral	0
1346	1550000000000	2019-03-23 13:13:00	2019-03-23	13:13:00	0	neutral	0
2101	1550000000000	2019-03-23 11:32:00	2019-03-23	11:32:00	0	neutral	0
926	1550000000000	2019-03-23 11:17:00	2019-03-23	11:17:00	0	neutral	0
2102	1550000000000	2019-03-23 11:07:00	2019-03-23	11:07:00	0	neutral	0
1343	1550000000000	2019-03-23 10:12:00	2019-03-23	10:12:00	0	neutral	0
1645	1550000000000	2019-03-23 10:00:00	2019-03-23	10:00:00	0	neutral	0
1218	1550000000000	2019-03-23 09:58:00	2019-03-23	09:58:00	0	neutral	0
1612	1550000000000	2019-03-23 09:42:00	2019-03-23	09:42:00	0	neutral	0
2221	1550000000000	2019-03-23 09:37:00	2019-03-23	09:37:00	0	neutral	0
2035	1550000000000	2019-03-23 09:32:00	2019-03-23	09:32:00	1	positive	0.8
1253	1550000000000	2019-03-23 09:10:00	2019-03-23	09:10:00	0	neutral	0
2223	1550000000000	2019-03-23 08:09:00	2019-03-23	08:09:00	0	neutral	0
1876	1550000000000	2019-03-23 06:53:00	2019-03-23	06:53:00	0	neutral	0
1413	1550000000000	2019-03-23 06:25:00	2019-03-23	06:25:00	0	neutral	0
1115	1550000000000	2019-03-23 05:20:00	2019-03-23	05:20:00	1	negative	-0.7
1530	1550000000000	2019-03-23 03:53:00	2019-03-23	03:53:00	0	neutral	0
2279	1550000000000	2019-03-23 03:37:00	2019-03-23	03:37:00	0	neutral	0
2563	1550000000000	2019-03-23 03:37:00	2019-03-23	03:37:00	0	neutral	0
1053	1550000000000	2019-03-23 02:43:00	2019-03-23	02:43:00	0	neutral	0
1244	1550000000000	2019-03-23 02:42:00	2019-03-23	02:42:00	0	neutral	0
1048	1550000000000	2019-03-23 01:22:00	2019-03-23	01:22:00	0	neutral	0
1798	1550000000000	2019-03-23 01:22:00	2019-03-23	01:22:00	0	neutral	0
1656	1550000000000	2019-03-23 01:16:00	2019-03-23	01:16:00	0	neutral	0
2220	1550000000000	2019-03-23 00:41:00	2019-03-23	00:41:00	0	neutral	0
1095	1550000000000	2019-03-22 23:50:00	2019-03-22	23:50:00	0	neutral	0
1808	1550000000000	2019-03-22 22:29:00	2019-03-22	22:29:00	0	neutral	0
973	1550000000000	2019-03-22 17:25:00	2019-03-22	17:25:00	0	neutral	0
1920	1550000000000	2019-03-22 16:21:00	2019-03-22	16:21:00	0	neutral	0
2070	1550000000000	2019-03-22 15:48:00	2019-03-22	15:48:00	0	neutral	0
1058	1550000000000	2019-03-22 15:42:00	2019-03-22	15:42:00	0	neutral	0
2379	1550000000000	2019-03-22 15:05:00	2019-03-22	15:05:00	0	neutral	0
2562	1550000000000	2019-03-22 14:51:00	2019-03-22	14:51:00	0	neutral	0
2505	1550000000000	2019-03-22 14:49:00	2019-03-22	14:49:00	0	neutral	0
2063	1550000000000	2019-03-22 14:48:00	2019-03-22	14:48:00	0	neutral	0
1239	1550000000000	2019-03-22 14:27:00	2019-03-22	14:27:00	0	neutral	0
1112	1550000000000	2019-03-22 14:05:00	2019-03-22	14:05:00	0	neutral	0
1567	1550000000000	2019-03-22 12:10:00	2019-03-22	12:10:00	0	neutral	0
2196	1550000000000	2019-03-22 12:01:00	2019-03-22	12:01:00	0.65	positive	0.854492
1765	1550000000000	2019-03-22 11:46:00	2019-03-22	11:46:00	0	neutral	0
2182	1550000000000	2019-03-22 11:24:00	2019-03-22	11:24:00	0	neutral	0
1326	1550000000000	2019-03-22 11:07:00	2019-03-22	11:07:00	0.6	negative	-0.4
2421	1550000000000	2019-03-22 10:33:00	2019-03-22	10:33:00	0	neutral	0
1984	1550000000000	2019-03-22 10:30:00	2019-03-22	10:30:00	0	neutral	0
1140	1550000000000	2019-03-22 10:08:00	2019-03-22	10:08:00	0	neutral	0
1558	1550000000000	2019-03-22 09:29:00	2019-03-22	09:29:00	0	neutral	0
1114	1550000000000	2019-03-22 09:03:00	2019-03-22	09:03:00	0	neutral	0
2207	1550000000000	2019-03-22 08:54:00	2019-03-22	08:54:00	0	neutral	0
1732	1550000000000	2019-03-22 08:32:00	2019-03-22	08:32:00	0	neutral	0
1220	1550000000000	2019-03-22 08:27:00	2019-03-22	08:27:00	0	neutral	0
1403	1550000000000	2019-03-22 08:27:00	2019-03-22	08:27:00	0	neutral	0
2265	1550000000000	2019-03-22 08:22:00	2019-03-22	08:22:00	0	neutral	0
1135	1550000000000	2019-03-22 07:26:00	2019-03-22	07:26:00	0	neutral	0
1697	1550000000000	2019-03-22 06:29:00	2019-03-22	06:29:00	0	neutral	0
1557	1550000000000	2019-03-22 06:04:00	2019-03-22	06:04:00	0	neutral	0
1151	1550000000000	2019-03-22 05:44:00	2019-03-22	05:44:00	0	neutral	0
2060	1550000000000	2019-03-22 05:43:00	2019-03-22	05:43:00	0	neutral	0
996	1550000000000	2019-03-22 05:09:00	2019-03-22	05:09:00	0	neutral	0
1993	1550000000000	2019-03-22 04:23:00	2019-03-22	04:23:00	0	neutral	0
2445	1550000000000	2019-03-22 04:01:00	2019-03-22	04:01:00	0	neutral	0
2252	1550000000000	2019-03-22 03:36:00	2019-03-22	03:36:00	0	neutral	0
2378	1550000000000	2019-03-22 03:28:00	2019-03-22	03:28:00	0	neutral	0
2529	1550000000000	2019-03-22 02:08:00	2019-03-22	02:08:00	0	neutral	0
1289	1550000000000	2019-03-22 01:59:00	2019-03-22	01:59:00	0	neutral	0
1400	1550000000000	2019-03-22 01:44:00	2019-03-22	01:44:00	0	neutral	0
1733	1550000000000	2019-03-22 01:36:00	2019-03-22	01:36:00	0	neutral	0
2158	1550000000000	2019-03-22 01:36:00	2019-03-22	01:36:00	0	neutral	0
2064	1550000000000	2019-03-22 01:02:00	2019-03-22	01:02:00	0	neutral	0
2302	1550000000000	2019-03-22 01:02:00	2019-03-22	01:02:00	0	neutral	0
2236	1550000000000	2019-03-22 00:36:00	2019-03-22	00:36:00	0	neutral	0
1099	1550000000000	2019-03-22 00:08:00	2019-03-22	00:08:00	0	neutral	0
2241	1550000000000	2019-03-21 23:22:00	2019-03-21	23:22:00	0	neutral	0
1134	1550000000000	2019-03-21 21:02:00	2019-03-21	21:02:00	0	neutral	0
1042	1550000000000	2019-03-21 20:17:00	2019-03-21	20:17:00	0	neutral	0
1634	1550000000000	2019-03-21 18:11:00	2019-03-21	18:11:00	1	negative	-0.75
1084	1550000000000	2019-03-21 18:07:00	2019-03-21	18:07:00	0	neutral	0
1511	1550000000000	2019-03-21 17:57:00	2019-03-21	17:57:00	0.454545	positive	0.136364
1499	1550000000000	2019-03-21 17:49:00	2019-03-21	17:49:00	0	neutral	0
1743	1550000000000	2019-03-21 16:31:00	2019-03-21	16:31:00	0	neutral	0
1136	1550000000000	2019-03-21 16:29:00	2019-03-21	16:29:00	0	neutral	0
1994	1550000000000	2019-03-21 15:46:00	2019-03-21	15:46:00	0	neutral	0
2100	1550000000000	2019-03-21 15:18:00	2019-03-21	15:18:00	0	neutral	0
2253	1550000000000	2019-03-21 15:08:00	2019-03-21	15:08:00	0	neutral	0
1867	1550000000000	2019-03-21 14:57:00	2019-03-21	14:57:00	0	neutral	0
1473	1550000000000	2019-03-21 14:16:00	2019-03-21	14:16:00	0.4	neutral	-0.05
1724	1550000000000	2019-03-21 14:11:00	2019-03-21	14:11:00	0	neutral	0
1778	1550000000000	2019-03-21 14:06:00	2019-03-21	14:06:00	0	neutral	0
2530	1550000000000	2019-03-21 13:52:00	2019-03-21	13:52:00	0	neutral	0
2131	1550000000000	2019-03-21 13:18:00	2019-03-21	13:18:00	0.55	positive	0.475
1338	1550000000000	2019-03-21 13:08:00	2019-03-21	13:08:00	0	neutral	0
1687	1550000000000	2019-03-21 13:00:00	2019-03-21	13:00:00	0	neutral	0
2161	1550000000000	2019-03-21 13:00:00	2019-03-21	13:00:00	0	neutral	0
1553	1550000000000	2019-03-21 12:36:00	2019-03-21	12:36:00	0	neutral	0
1436	1550000000000	2019-03-21 12:00:00	2019-03-21	12:00:00	0	neutral	0
889	1550000000000	2019-03-21 11:53:00	2019-03-21	11:53:00	0.1	negative	-0.1
1453	1550000000000	2019-03-21 11:37:00	2019-03-21	11:37:00	0	neutral	0
1551	1550000000000	2019-03-21 11:19:00	2019-03-21	11:19:00	0	neutral	0
1330	1550000000000	2019-03-21 11:07:00	2019-03-21	11:07:00	0	neutral	0
940	1550000000000	2019-03-21 11:02:00	2019-03-21	11:02:00	1	positive	0.5
1723	1550000000000	2019-03-21 10:33:00	2019-03-21	10:33:00	0	neutral	0
1717	1550000000000	2019-03-21 10:25:00	2019-03-21	10:25:00	0	neutral	0
1715	1550000000000	2019-03-21 10:08:00	2019-03-21	10:08:00	0	neutral	0
890	1550000000000	2019-03-21 09:30:00	2019-03-21	09:30:00	0.4	positive	0.2
1893	1550000000000	2019-03-21 09:16:00	2019-03-21	09:16:00	0	neutral	0
1585	1550000000000	2019-03-21 09:14:00	2019-03-21	09:14:00	0	neutral	0
1472	1550000000000	2019-03-21 09:04:00	2019-03-21	09:04:00	0	neutral	0
2104	1550000000000	2019-03-21 08:51:00	2019-03-21	08:51:00	0	neutral	0
2090	1550000000000	2019-03-21 08:43:00	2019-03-21	08:43:00	0.65	positive	0.15
2389	1550000000000	2019-03-21 08:02:00	2019-03-21	08:02:00	0	neutral	0
1392	1550000000000	2019-03-21 07:37:00	2019-03-21	07:37:00	0	neutral	0
1268	1550000000000	2019-03-21 06:54:00	2019-03-21	06:54:00	0.05	neutral	0.05
2075	1550000000000	2019-03-21 06:19:00	2019-03-21	06:19:00	0	neutral	0
2364	1550000000000	2019-03-21 04:34:00	2019-03-21	04:34:00	0	neutral	0
2394	1550000000000	2019-03-21 00:40:00	2019-03-21	00:40:00	0	neutral	0
1334	1550000000000	2019-03-21 00:22:00	2019-03-21	00:22:00	0	neutral	0
2048	1550000000000	2019-03-20 23:32:00	2019-03-20	23:32:00	0	neutral	0
1658	1550000000000	2019-03-20 22:59:00	2019-03-20	22:59:00	0	neutral	0
2227	1550000000000	2019-03-20 22:42:00	2019-03-20	22:42:00	1	positive	0.75
2276	1550000000000	2019-03-20 22:38:00	2019-03-20	22:38:00	0	neutral	0
1880	1550000000000	2019-03-20 21:22:00	2019-03-20	21:22:00	0.9	positive	0.6
1154	1550000000000	2019-03-20 19:50:00	2019-03-20	19:50:00	0	neutral	0
2051	1550000000000	2019-03-20 18:55:00	2019-03-20	18:55:00	0	neutral	0
1247	1550000000000	2019-03-20 18:43:00	2019-03-20	18:43:00	0	neutral	0
2324	1550000000000	2019-03-20 18:27:00	2019-03-20	18:27:00	0	neutral	0
1532	1550000000000	2019-03-20 17:49:00	2019-03-20	17:49:00	0.2	positive	0.375
1852	1550000000000	2019-03-20 17:43:00	2019-03-20	17:43:00	0.7	positive	0.4
2460	1550000000000	2019-03-20 17:20:00	2019-03-20	17:20:00	0	neutral	0
1999	1550000000000	2019-03-20 17:12:00	2019-03-20	17:12:00	0	neutral	0
1953	1550000000000	2019-03-20 16:57:00	2019-03-20	16:57:00	0	neutral	0
2289	1550000000000	2019-03-20 16:46:00	2019-03-20	16:46:00	0	neutral	0
2258	1550000000000	2019-03-20 16:44:00	2019-03-20	16:44:00	0	neutral	0
1554	1550000000000	2019-03-20 16:33:00	2019-03-20	16:33:00	0	neutral	0
2201	1550000000000	2019-03-20 16:02:00	2019-03-20	16:02:00	0.304762	positive	0.242857
2525	1550000000000	2019-03-20 15:28:00	2019-03-20	15:28:00	1	positive	0.9
2493	1550000000000	2019-03-20 15:10:00	2019-03-20	15:10:00	0	neutral	0
1606	1550000000000	2019-03-20 14:50:00	2019-03-20	14:50:00	0	neutral	0
2007	1550000000000	2019-03-20 14:35:00	2019-03-20	14:35:00	0	neutral	0
2148	1550000000000	2019-03-20 14:30:00	2019-03-20	14:30:00	0	neutral	0
1823	1550000000000	2019-03-20 13:36:00	2019-03-20	13:36:00	0	neutral	0
2023	1550000000000	2019-03-20 13:31:00	2019-03-20	13:31:00	0.588636	positive	0.362662
2558	1550000000000	2019-03-20 13:02:00	2019-03-20	13:02:00	0	neutral	0
1171	1550000000000	2019-03-20 12:32:00	2019-03-20	12:32:00	0	neutral	0
2042	1550000000000	2019-03-20 12:32:00	2019-03-20	12:32:00	0	neutral	0
2426	1550000000000	2019-03-20 12:16:00	2019-03-20	12:16:00	0	neutral	0
1609	1550000000000	2019-03-20 11:38:00	2019-03-20	11:38:00	0	neutral	0
2414	1550000000000	2019-03-20 11:06:00	2019-03-20	11:06:00	0	neutral	0
1076	1550000000000	2019-03-20 11:04:00	2019-03-20	11:04:00	0	neutral	0
1272	1550000000000	2019-03-20 09:49:00	2019-03-20	09:49:00	0.625	positive	0.475
1350	1550000000000	2019-03-20 09:48:00	2019-03-20	09:48:00	1	positive	1
1883	1550000000000	2019-03-20 09:25:00	2019-03-20	09:25:00	0	neutral	0
2180	1550000000000	2019-03-20 09:15:00	2019-03-20	09:15:00	0	neutral	0
1734	1550000000000	2019-03-20 08:42:00	2019-03-20	08:42:00	0	neutral	0
1077	1550000000000	2019-03-20 08:07:00	2019-03-20	08:07:00	0	neutral	0
916	1550000000000	2019-03-20 07:42:00	2019-03-20	07:42:00	0	neutral	0
2195	1550000000000	2019-03-20 07:33:00	2019-03-20	07:33:00	0	neutral	0
1671	1550000000000	2019-03-20 07:26:00	2019-03-20	07:26:00	0.530952	positive	0.334286
2377	1550000000000	2019-03-20 07:14:00	2019-03-20	07:14:00	0	neutral	0
2159	1550000000000	2019-03-20 07:07:00	2019-03-20	07:07:00	0	neutral	0
1469	1550000000000	2019-03-20 06:54:00	2019-03-20	06:54:00	0	neutral	0
1832	1550000000000	2019-03-20 06:48:00	2019-03-20	06:48:00	0	neutral	0
1022	1550000000000	2019-03-20 06:30:00	2019-03-20	06:30:00	0	neutral	0
1267	1550000000000	2019-03-20 06:26:00	2019-03-20	06:26:00	0.6	negative	-0.1
2130	1550000000000	2019-03-20 06:10:00	2019-03-20	06:10:00	0	neutral	0
1366	1550000000000	2019-03-20 05:17:00	2019-03-20	05:17:00	1	negative	-0.7
1670	1550000000000	2019-03-20 04:33:00	2019-03-20	04:33:00	0	neutral	0
1168	1550000000000	2019-03-20 04:32:00	2019-03-20	04:32:00	0.441667	positive	0.425
917	1550000000000	2019-03-20 04:07:00	2019-03-20	04:07:00	0	neutral	0
1250	1550000000000	2019-03-20 03:16:00	2019-03-20	03:16:00	0	neutral	0
2002	1550000000000	2019-03-20 02:13:00	2019-03-20	02:13:00	0	neutral	0
946	1550000000000	2019-03-20 01:29:00	2019-03-20	01:29:00	0	neutral	0
1181	1550000000000	2019-03-20 00:52:00	2019-03-20	00:52:00	0	neutral	0
2099	1550000000000	2019-03-19 22:04:00	2019-03-19	22:04:00	0	neutral	0
2370	1550000000000	2019-03-19 21:00:00	2019-03-19	21:00:00	0	neutral	0
2376	1550000000000	2019-03-19 20:59:00	2019-03-19	20:59:00	0	neutral	0
2475	1550000000000	2019-03-19 19:53:00	2019-03-19	19:53:00	0	neutral	0
2068	1550000000000	2019-03-19 19:32:00	2019-03-19	19:32:00	0	neutral	0
2273	1550000000000	2019-03-19 19:20:00	2019-03-19	19:20:00	0	neutral	0
2485	1550000000000	2019-03-19 19:15:00	2019-03-19	19:15:00	0	neutral	0
1031	1550000000000	2019-03-19 19:04:00	2019-03-19	19:04:00	0.688636	positive	0.380114
983	1550000000000	2019-03-19 18:13:00	2019-03-19	18:13:00	0	neutral	0
1128	1550000000000	2019-03-19 17:59:00	2019-03-19	17:59:00	0.65	positive	0.15
1311	1550000000000	2019-03-19 17:58:00	2019-03-19	17:58:00	0	neutral	0
2451	1550000000000	2019-03-19 17:21:00	2019-03-19	17:21:00	0	neutral	0
1374	1550000000000	2019-03-19 16:49:00	2019-03-19	16:49:00	0.85	positive	0.25
1523	1550000000000	2019-03-19 16:22:00	2019-03-19	16:22:00	0	neutral	0
970	1550000000000	2019-03-19 14:22:00	2019-03-19	14:22:00	0.305	neutral	0.065
986	1550000000000	2019-03-19 14:10:00	2019-03-19	14:10:00	0.8	positive	0.6875
1063	1550000000000	2019-03-19 13:48:00	2019-03-19	13:48:00	0.535714	positive	0.285714
1248	1550000000000	2019-03-19 13:45:00	2019-03-19	13:45:00	0	neutral	0
1024	1550000000000	2019-03-19 13:31:00	2019-03-19	13:31:00	0	neutral	0
1855	1550000000000	2019-03-19 13:05:00	2019-03-19	13:05:00	0	neutral	0
1306	1550000000000	2019-03-19 13:00:00	2019-03-19	13:00:00	0	neutral	0
1452	1550000000000	2019-03-19 12:41:00	2019-03-19	12:41:00	0	neutral	0
2270	1550000000000	2019-03-19 12:30:00	2019-03-19	12:30:00	0	neutral	0
1805	1550000000000	2019-03-19 11:44:00	2019-03-19	11:44:00	0	neutral	0
1255	1550000000000	2019-03-19 11:30:00	2019-03-19	11:30:00	0	neutral	0
1373	1550000000000	2019-03-19 10:46:00	2019-03-19	10:46:00	0	neutral	0
1418	1550000000000	2019-03-19 10:45:00	2019-03-19	10:45:00	0	neutral	0
2553	1550000000000	2019-03-19 10:44:00	2019-03-19	10:44:00	0	neutral	0
2382	1550000000000	2019-03-19 10:30:00	2019-03-19	10:30:00	0	neutral	0
1388	1550000000000	2019-03-19 10:29:00	2019-03-19	10:29:00	0	neutral	0
2024	1550000000000	2019-03-19 10:20:00	2019-03-19	10:20:00	0	neutral	0
1750	1550000000000	2019-03-19 10:19:00	2019-03-19	10:19:00	0	neutral	0
1127	1550000000000	2019-03-19 10:00:00	2019-03-19	10:00:00	0	neutral	0
1877	1550000000000	2019-03-19 10:00:00	2019-03-19	10:00:00	0	neutral	0
2056	1550000000000	2019-03-19 09:55:00	2019-03-19	09:55:00	0	neutral	0
1409	1550000000000	2019-03-19 09:28:00	2019-03-19	09:28:00	0	neutral	0
918	1550000000000	2019-03-19 09:24:00	2019-03-19	09:24:00	0	neutral	0
1079	1550000000000	2019-03-19 09:10:00	2019-03-19	09:10:00	0	neutral	0
1508	1550000000000	2019-03-19 08:28:00	2019-03-19	08:28:00	0	neutral	0
2317	1550000000000	2019-03-19 08:14:00	2019-03-19	08:14:00	0	neutral	0
1018	1550000000000	2019-03-19 07:50:00	2019-03-19	07:50:00	0	neutral	0
1439	1550000000000	2019-03-19 07:11:00	2019-03-19	07:11:00	0	neutral	0
2386	1550000000000	2019-03-19 07:11:00	2019-03-19	07:11:00	0	neutral	0
1850	1550000000000	2019-03-19 07:10:00	2019-03-19	07:10:00	0	neutral	0
1231	1550000000000	2019-03-19 06:58:00	2019-03-19	06:58:00	0	neutral	0
1989	1550000000000	2019-03-19 06:56:00	2019-03-19	06:56:00	0	neutral	0
2177	1550000000000	2019-03-19 06:48:00	2019-03-19	06:48:00	0	neutral	0
2000	1550000000000	2019-03-19 06:40:00	2019-03-19	06:40:00	0.4	neutral	0.025
2156	1550000000000	2019-03-19 06:31:00	2019-03-19	06:31:00	0	neutral	0
882	1550000000000	2019-03-19 06:20:00	2019-03-19	06:20:00	0	neutral	0
1215	1550000000000	2019-03-19 06:17:00	2019-03-19	06:17:00	0	neutral	0
1492	1550000000000	2019-03-19 06:14:00	2019-03-19	06:14:00	0	neutral	0
982	1550000000000	2019-03-19 05:14:00	2019-03-19	05:14:00	0	neutral	0
979	1550000000000	2019-03-19 05:13:00	2019-03-19	05:13:00	0	neutral	0
1429	1550000000000	2019-03-19 05:05:00	2019-03-19	05:05:00	0	neutral	0
1519	1550000000000	2019-03-19 04:54:00	2019-03-19	04:54:00	0	neutral	0
1964	1550000000000	2019-03-19 04:47:00	2019-03-19	04:47:00	0	neutral	0
1510	1550000000000	2019-03-19 04:15:00	2019-03-19	04:15:00	0	neutral	0
1362	1550000000000	2019-03-19 01:42:00	2019-03-19	01:42:00	0.65	positive	0.1875
2213	1550000000000	2019-03-19 01:23:00	2019-03-19	01:23:00	0	neutral	0
1931	1550000000000	2019-03-19 01:10:00	2019-03-19	01:10:00	0	neutral	0
1684	1550000000000	2019-03-19 01:05:00	2019-03-19	01:05:00	0	neutral	0
911	1550000000000	2019-03-19 01:00:00	2019-03-19	01:00:00	0	neutral	0
1169	1550000000000	2019-03-19 00:55:00	2019-03-19	00:55:00	0.65	positive	0.15
2274	1550000000000	2019-03-19 00:21:00	2019-03-19	00:21:00	0	neutral	0
1709	1550000000000	2019-03-18 20:12:00	2019-03-18	20:12:00	0.508333	positive	0.45625
2086	1550000000000	2019-03-18 20:00:00	2019-03-18	20:00:00	0	neutral	0
963	1550000000000	2019-03-18 18:01:00	2019-03-18	18:01:00	0	neutral	0
1706	1550000000000	2019-03-18 14:59:00	2019-03-18	14:59:00	1	positive	0.125
1954	1550000000000	2019-03-18 14:45:00	2019-03-18	14:45:00	0	neutral	0
1481	1550000000000	2019-03-18 14:28:00	2019-03-18	14:28:00	0	neutral	0
2112	1550000000000	2019-03-18 14:26:00	2019-03-18	14:26:00	0	neutral	0
1282	1550000000000	2019-03-18 14:22:00	2019-03-18	14:22:00	0	neutral	0
1538	1550000000000	2019-03-18 14:20:00	2019-03-18	14:20:00	0.5	positive	0.2125
2281	1550000000000	2019-03-18 13:55:00	2019-03-18	13:55:00	0	neutral	0
981	1550000000000	2019-03-18 12:06:00	2019-03-18	12:06:00	0	neutral	0
2508	1550000000000	2019-03-18 11:45:00	2019-03-18	11:45:00	0	neutral	0
1888	1550000000000	2019-03-18 11:42:00	2019-03-18	11:42:00	0	neutral	0
2554	1550000000000	2019-03-18 11:20:00	2019-03-18	11:20:00	0	neutral	0
1052	1550000000000	2019-03-18 11:19:00	2019-03-18	11:19:00	0	neutral	0
1032	1550000000000	2019-03-18 11:12:00	2019-03-18	11:12:00	0	neutral	0
1794	1550000000000	2019-03-18 11:10:00	2019-03-18	11:10:00	0	neutral	0
2304	1550000000000	2019-03-18 10:46:00	2019-03-18	10:46:00	0	neutral	0
1751	1550000000000	2019-03-18 10:09:00	2019-03-18	10:09:00	0	neutral	0
1934	1550000000000	2019-03-18 10:05:00	2019-03-18	10:05:00	0	neutral	0
1972	1550000000000	2019-03-18 09:55:00	2019-03-18	09:55:00	0	neutral	0
1109	1550000000000	2019-03-18 09:26:00	2019-03-18	09:26:00	0	neutral	0
1383	1550000000000	2019-03-18 08:32:00	2019-03-18	08:32:00	0	neutral	0
1504	1550000000000	2019-03-18 08:15:00	2019-03-18	08:15:00	0	neutral	0
902	1550000000000	2019-03-18 07:56:00	2019-03-18	07:56:00	0	neutral	0
2295	1550000000000	2019-03-18 07:47:00	2019-03-18	07:47:00	0	neutral	0
1983	1550000000000	2019-03-18 07:01:00	2019-03-18	07:01:00	0	neutral	0
2496	1550000000000	2019-03-18 05:29:00	2019-03-18	05:29:00	0	neutral	0
2327	1550000000000	2019-03-18 05:28:00	2019-03-18	05:28:00	1	negative	-0.7
1894	1550000000000	2019-03-18 04:34:00	2019-03-18	04:34:00	0	neutral	0
1029	1550000000000	2019-03-18 04:30:00	2019-03-18	04:30:00	0	neutral	0
2094	1550000000000	2019-03-18 02:01:00	2019-03-18	02:01:00	0	neutral	0
2537	1550000000000	2019-03-18 01:46:00	2019-03-18	01:46:00	0	neutral	0
1971	1550000000000	2019-03-18 01:10:00	2019-03-18	01:10:00	0	neutral	0
2527	1550000000000	2019-03-17 20:57:00	2019-03-17	20:57:00	1	negative	-0.75
1932	1550000000000	2019-03-17 20:51:00	2019-03-17	20:51:00	0	neutral	0
892	1550000000000	2019-03-17 17:18:00	2019-03-17	17:18:00	0	neutral	0
1484	1550000000000	2019-03-17 16:30:00	2019-03-17	16:30:00	0.4	neutral	-0.05
1421	1550000000000	2019-03-17 16:13:00	2019-03-17	16:13:00	0	neutral	0
1771	1550000000000	2019-03-17 15:05:00	2019-03-17	15:05:00	0.325	positive	0.375
2341	1550000000000	2019-03-17 15:04:00	2019-03-17	15:04:00	0.375	negative	-0.125
2474	1550000000000	2019-03-17 14:56:00	2019-03-17	14:56:00	0	neutral	0
1937	1550000000000	2019-03-17 14:52:00	2019-03-17	14:52:00	0.55	positive	0.5
1881	1550000000000	2019-03-17 13:24:00	2019-03-17	13:24:00	0	neutral	0
2275	1550000000000	2019-03-17 13:23:00	2019-03-17	13:23:00	0.3	neutral	0
1000	1550000000000	2019-03-17 13:17:00	2019-03-17	13:17:00	0	neutral	0
1564	1550000000000	2019-03-17 12:45:00	2019-03-17	12:45:00	0	neutral	0
1433	1550000000000	2019-03-17 12:34:00	2019-03-17	12:34:00	0	neutral	0
1315	1550000000000	2019-03-17 12:05:00	2019-03-17	12:05:00	0	neutral	0
1541	1550000000000	2019-03-17 11:46:00	2019-03-17	11:46:00	0	neutral	0
2521	1550000000000	2019-03-17 09:17:00	2019-03-17	09:17:00	0	neutral	0
1548	1550000000000	2019-03-17 09:16:00	2019-03-17	09:16:00	0	neutral	0
2336	1550000000000	2019-03-17 09:01:00	2019-03-17	09:01:00	0	neutral	0
1016	1550000000000	2019-03-17 09:00:00	2019-03-17	09:00:00	0	neutral	0
2237	1550000000000	2019-03-17 09:00:00	2019-03-17	09:00:00	0	neutral	0
945	1550000000000	2019-03-17 08:47:00	2019-03-17	08:47:00	0	neutral	0
1093	1550000000000	2019-03-17 08:36:00	2019-03-17	08:36:00	0.3	neutral	0
1474	1550000000000	2019-03-17 08:21:00	2019-03-17	08:21:00	0	neutral	0
1266	1550000000000	2019-03-17 08:05:00	2019-03-17	08:05:00	0	neutral	0
1604	1550000000000	2019-03-17 07:40:00	2019-03-17	07:40:00	0	neutral	0
2251	1550000000000	2019-03-17 07:37:00	2019-03-17	07:37:00	0	neutral	0
990	1550000000000	2019-03-17 06:42:00	2019-03-17	06:42:00	0	neutral	0
2540	1550000000000	2019-03-17 06:16:00	2019-03-17	06:16:00	0	neutral	0
2539	1550000000000	2019-03-17 06:10:00	2019-03-17	06:10:00	0	neutral	0
2381	1550000000000	2019-03-17 05:43:00	2019-03-17	05:43:00	0	neutral	0
1178	1550000000000	2019-03-17 05:13:00	2019-03-17	05:13:00	0	neutral	0
1027	1550000000000	2019-03-17 04:15:00	2019-03-17	04:15:00	0	neutral	0
2422	1550000000000	2019-03-17 04:05:00	2019-03-17	04:05:00	0	neutral	0
1869	1550000000000	2019-03-17 00:43:00	2019-03-17	00:43:00	0	neutral	0
1167	1550000000000	2019-03-17 00:36:00	2019-03-17	00:36:00	0	neutral	0
1380	1550000000000	2019-03-16 23:38:00	2019-03-16	23:38:00	0	neutral	0
2337	1550000000000	2019-03-16 23:32:00	2019-03-16	23:32:00	0	neutral	0
2443	1550000000000	2019-03-16 23:30:00	2019-03-16	23:30:00	0	neutral	0
2266	1550000000000	2019-03-16 22:11:00	2019-03-16	22:11:00	0	neutral	0
1863	1550000000000	2019-03-16 21:42:00	2019-03-16	21:42:00	0	neutral	0
1367	1550000000000	2019-03-16 21:30:00	2019-03-16	21:30:00	0.3	positive	0.2
2546	1550000000000	2019-03-16 21:14:00	2019-03-16	21:14:00	0	neutral	0
1068	1550000000000	2019-03-16 21:07:00	2019-03-16	21:07:00	0.9	positive	0.6
1731	1550000000000	2019-03-16 20:50:00	2019-03-16	20:50:00	0	neutral	0
1761	1550000000000	2019-03-16 20:41:00	2019-03-16	20:41:00	0	neutral	0
2410	1550000000000	2019-03-16 20:30:00	2019-03-16	20:30:00	0	neutral	0
1118	1550000000000	2019-03-16 20:24:00	2019-03-16	20:24:00	0	neutral	0
1681	1550000000000	2019-03-16 19:30:00	2019-03-16	19:30:00	0	neutral	0
2092	1550000000000	2019-03-16 18:58:00	2019-03-16	18:58:00	1	neutral	0
1540	1550000000000	2019-03-16 18:27:00	2019-03-16	18:27:00	0	neutral	0
1023	1550000000000	2019-03-16 18:10:00	2019-03-16	18:10:00	0	neutral	0
1336	1550000000000	2019-03-16 17:23:00	2019-03-16	17:23:00	0	neutral	0
1202	1550000000000	2019-03-16 16:55:00	2019-03-16	16:55:00	0	neutral	0
1133	1550000000000	2019-03-16 16:07:00	2019-03-16	16:07:00	0	neutral	0
1303	1550000000000	2019-03-16 15:54:00	2019-03-16	15:54:00	0	neutral	0
1566	1550000000000	2019-03-16 14:42:00	2019-03-16	14:42:00	0	neutral	0
928	1550000000000	2019-03-16 14:33:00	2019-03-16	14:33:00	0	neutral	0
2565	1550000000000	2019-03-16 14:29:00	2019-03-16	14:29:00	0	neutral	0
1125	1550000000000	2019-03-16 14:27:00	2019-03-16	14:27:00	0	neutral	0
1789	1550000000000	2019-03-16 14:26:00	2019-03-16	14:26:00	0	neutral	0
1859	1550000000000	2019-03-16 14:24:00	2019-03-16	14:24:00	0.231429	neutral	0.0628571
1390	1550000000000	2019-03-16 14:22:00	2019-03-16	14:22:00	0	neutral	0
1279	1550000000000	2019-03-16 14:20:00	2019-03-16	14:20:00	0	neutral	0
1173	1550000000000	2019-03-16 14:16:00	2019-03-16	14:16:00	0	neutral	0
1275	1550000000000	2019-03-16 14:09:00	2019-03-16	14:09:00	0	neutral	0
2471	1550000000000	2019-03-16 14:07:00	2019-03-16	14:07:00	0	neutral	0
881	1550000000000	2019-03-16 14:04:00	2019-03-16	14:04:00	0.594444	negative	-0.377778
1008	1550000000000	2019-03-16 14:02:00	2019-03-16	14:02:00	0.558333	neutral	-0.0583333
925	1550000000000	2019-03-16 13:58:00	2019-03-16	13:58:00	0	neutral	0
2368	1550000000000	2019-03-16 13:57:00	2019-03-16	13:57:00	0	neutral	0
1891	1550000000000	2019-03-16 13:53:00	2019-03-16	13:53:00	0.3625	neutral	0
2138	1550000000000	2019-03-16 13:45:00	2019-03-16	13:45:00	0	neutral	0
1318	1550000000000	2019-03-16 13:38:00	2019-03-16	13:38:00	0.6	neutral	0.05
1629	1550000000000	2019-03-16 13:37:00	2019-03-16	13:37:00	0	neutral	0
2446	1550000000000	2019-03-16 13:27:00	2019-03-16	13:27:00	0	neutral	0
1352	1550000000000	2019-03-16 13:24:00	2019-03-16	13:24:00	0.3	neutral	0.075
1742	1550000000000	2019-03-16 13:12:00	2019-03-16	13:12:00	0.4	neutral	0
1195	1550000000000	2019-03-16 13:05:00	2019-03-16	13:05:00	0.588889	positive	0.394444
938	1550000000000	2019-03-16 13:02:00	2019-03-16	13:02:00	0	neutral	0
1690	1550000000000	2019-03-16 13:00:00	2019-03-16	13:00:00	0	neutral	0
2344	1550000000000	2019-03-16 12:58:00	2019-03-16	12:58:00	0	neutral	0
1901	1550000000000	2019-03-16 12:57:00	2019-03-16	12:57:00	0	neutral	0
1747	1550000000000	2019-03-16 12:35:00	2019-03-16	12:35:00	0	neutral	0
1009	1550000000000	2019-03-16 12:29:00	2019-03-16	12:29:00	0	neutral	0
1636	1550000000000	2019-03-16 12:13:00	2019-03-16	12:13:00	0	neutral	0
2088	1550000000000	2019-03-16 11:51:00	2019-03-16	11:51:00	0	neutral	0
2016	1550000000000	2019-03-16 10:42:00	2019-03-16	10:42:00	0	neutral	0
2160	1550000000000	2019-03-16 10:25:00	2019-03-16	10:25:00	0	neutral	0
2055	1550000000000	2019-03-16 10:18:00	2019-03-16	10:18:00	0.75	neutral	0
2373	1550000000000	2019-03-16 10:08:00	2019-03-16	10:08:00	0	neutral	0
1320	1550000000000	2019-03-16 10:06:00	2019-03-16	10:06:00	1	positive	0.5
2009	1550000000000	2019-03-16 09:54:00	2019-03-16	09:54:00	0	neutral	0
1489	1550000000000	2019-03-16 09:30:00	2019-03-16	09:30:00	0	neutral	0
2243	1550000000000	2019-03-16 09:18:00	2019-03-16	09:18:00	0	neutral	0
1082	1550000000000	2019-03-16 09:17:00	2019-03-16	09:17:00	0	neutral	0
927	1550000000000	2019-03-16 09:03:00	2019-03-16	09:03:00	0	neutral	0
1150	1550000000000	2019-03-16 07:45:00	2019-03-16	07:45:00	0	neutral	0
2502	1550000000000	2019-03-16 06:32:00	2019-03-16	06:32:00	0	neutral	0
1533	1550000000000	2019-03-16 06:10:00	2019-03-16	06:10:00	0	neutral	0
2398	1550000000000	2019-03-16 05:58:00	2019-03-16	05:58:00	0	neutral	0
1871	1550000000000	2019-03-16 05:28:00	2019-03-16	05:28:00	0	neutral	0
1764	1550000000000	2019-03-16 05:10:00	2019-03-16	05:10:00	0	neutral	0
1123	1550000000000	2019-03-16 04:45:00	2019-03-16	04:45:00	0	neutral	0
2464	1550000000000	2019-03-16 04:45:00	2019-03-16	04:45:00	0	neutral	0
1197	1550000000000	2019-03-16 04:30:00	2019-03-16	04:30:00	0	neutral	0
2299	1550000000000	2019-03-16 04:19:00	2019-03-16	04:19:00	0	neutral	0
2435	1550000000000	2019-03-16 04:07:00	2019-03-16	04:07:00	0	neutral	0
1912	1550000000000	2019-03-16 04:05:00	2019-03-16	04:05:00	0	neutral	0
2170	1550000000000	2019-03-16 03:47:00	2019-03-16	03:47:00	0	neutral	0
1623	1550000000000	2019-03-16 02:04:00	2019-03-16	02:04:00	0	neutral	0
1816	1550000000000	2019-03-16 01:53:00	2019-03-16	01:53:00	0	neutral	0
1575	1550000000000	2019-03-16 01:51:00	2019-03-16	01:51:00	0	neutral	0
2412	1550000000000	2019-03-16 00:40:00	2019-03-16	00:40:00	0	neutral	0
1872	1550000000000	2019-03-16 00:23:00	2019-03-16	00:23:00	0	neutral	0
2357	1550000000000	2019-03-16 00:10:00	2019-03-16	00:10:00	0	neutral	0
924	1550000000000	2019-03-15 23:46:00	2019-03-15	23:46:00	0	neutral	0
2239	1550000000000	2019-03-15 23:37:00	2019-03-15	23:37:00	0	neutral	0
1245	1550000000000	2019-03-15 22:47:00	2019-03-15	22:47:00	0	neutral	0
2516	1550000000000	2019-03-15 21:52:00	2019-03-15	21:52:00	0.8	negative	-0.425
1806	1550000000000	2019-03-15 21:50:00	2019-03-15	21:50:00	0	neutral	0
1476	1550000000000	2019-03-15 21:49:00	2019-03-15	21:49:00	0	neutral	0
2566	1550000000000	2019-03-15 21:38:00	2019-03-15	21:38:00	0	neutral	0
2178	1550000000000	2019-03-15 21:31:00	2019-03-15	21:31:00	0	neutral	0
1756	1550000000000	2019-03-15 21:28:00	2019-03-15	21:28:00	0.9	positive	0.9
2256	1550000000000	2019-03-15 21:14:00	2019-03-15	21:14:00	1	negative	-0.25
2520	1550000000000	2019-03-15 20:29:00	2019-03-15	20:29:00	0	neutral	0
1683	1550000000000	2019-03-15 20:27:00	2019-03-15	20:27:00	0	neutral	0
913	1550000000000	2019-03-15 20:24:00	2019-03-15	20:24:00	0	neutral	0
2342	1550000000000	2019-03-15 20:18:00	2019-03-15	20:18:00	0	neutral	0
1308	1550000000000	2019-03-15 19:42:00	2019-03-15	19:42:00	0	neutral	0
1434	1550000000000	2019-03-15 19:40:00	2019-03-15	19:40:00	0	neutral	0
1251	1550000000000	2019-03-15 18:56:00	2019-03-15	18:56:00	0	neutral	0
2325	1550000000000	2019-03-15 18:14:00	2019-03-15	18:14:00	0	neutral	0
1739	1550000000000	2019-03-15 17:32:00	2019-03-15	17:32:00	0	neutral	0
[truncated: 2,697 more rows]

## Sheet: regress indice acum
SUMMARY OUTPUT
Regression Statistics
Multiple R	0.856545
R Square	0.733669
Adjusted R Square	0.72923
Standard Error	13.597
Observations	123
ANOVA
	df	SS	MS	F	Significance F
Regression	2	61114.5	30557.3	165.283	3.3523e-35
Residual	120	22185.4	184.878
Total	122	83299.9
	Coefficients	Standard Error	t Stat	P-value	Lower 95%	Upper 95%	Lower 95.0%	Upper 95.0%
Intercept	243.08	2.99966	81.0358	1.26781e-106	237.141	249.019	237.141	249.019
X Variable 1	2.0407	0.114516	17.8203	1.65275e-35	1.81397	2.26743	1.81397	2.26743
X Variable 2	316.155	107.85	2.93143	0.00404115	102.619	529.69	102.619	529.69

## Sheet: regress indice sin acum
SUMMARY OUTPUT
Regression Statistics
Multiple R	0.253851
R Square	0.0644401
Adjusted R Square	0.0488474
Standard Error	25.484
Observations	123
ANOVA
	df	SS	MS	F	Significance F
Regression	2	5367.85	2683.93	4.13272	0.0183779
Residual	120	77932.1	649.434
Total	122	83299.9
	Coefficients	Standard Error	t Stat	P-value	Lower 95%	Upper 95%	Lower 95.0%	Upper 95.0%
Intercept	295.008	2.74868	107.327	4.56346e-121	289.566	300.45	289.566	300.45
X Variable 1	-10.7646	5.03909	-2.13621	0.0346931	-20.7416	-0.787526	-20.7416	-0.787526
X Variable 2	342.381	203.15	1.68536	0.0945187	-59.8429	744.604	-59.8429	744.604

## Sheet: acciones hora
Date	CLOSE
2019-01-01	333
2019-01-01 01:00:00	333.3
2019-01-02 10:00:00	326.08
2019-01-02 11:00:00	326.36
2019-01-02 12:00:00	326.17
2019-01-02 13:00:00	325.72
2019-01-02 14:00:00	308.1
2019-01-02 15:00:00	304.02
2019-01-02 16:00:00	307.32
2019-01-02 17:00:00	308.34
2019-01-02 18:00:00	309.935
2019-01-02 19:00:00	310.58
2019-01-02 20:00:00	310.8
2019-01-02 21:00:00	310.08
2019-01-02 22:00:00	308.4
2019-01-02 23:00:00	306.81
2019-01-03	305.73
2019-01-03 01:00:00	305.61
2019-01-03 10:00:00	305
2019-01-03 11:00:00	304.51
2019-01-03 12:00:00	303
2019-01-03 13:00:00	303.5
2019-01-03 14:00:00	306.51
2019-01-03 15:00:00	303.53
2019-01-03 16:00:00	301.77
2019-01-03 17:00:00	303.75
2019-01-03 18:00:00	302.741
2019-01-03 19:00:00	299.321
2019-01-03 20:00:00	300.25
2019-01-03 21:00:00	300.35
2019-01-03 22:00:00	299.72
2019-01-03 23:00:00	299.74
2019-01-04	300.36
2019-01-04 01:00:00	299
2019-01-04 10:00:00	307.66
2019-01-04 11:00:00	306.86
2019-01-04 12:00:00	305.47
2019-01-04 13:00:00	305.06
2019-01-04 14:00:00	305.6
2019-01-04 15:00:00	307.6
2019-01-04 16:00:00	309.47
2019-01-04 17:00:00	311.104
2019-01-04 18:00:00	314.61
2019-01-04 19:00:00	313.63
2019-01-04 20:00:00	314.626
2019-01-04 21:00:00	317.69
2019-01-04 22:00:00	317.17
2019-01-04 23:00:00	316.97
2019-01-05	317.29
2019-01-05 01:00:00	318
2019-01-07 10:00:00	321.85
2019-01-07 11:00:00	322.44
2019-01-07 12:00:00	322.01
2019-01-07 13:00:00	323.53
2019-01-07 14:00:00	321.1
2019-01-07 15:00:00	326
2019-01-07 16:00:00	331.57
2019-01-07 17:00:00	331.54
2019-01-07 18:00:00	334.36
2019-01-07 19:00:00	334.06
2019-01-07 20:00:00	332.197
2019-01-07 21:00:00	334.81
2019-01-07 22:00:00	334.17
2019-01-07 23:00:00	334.61
2019-01-08	334.5
2019-01-08 01:00:00	335
2019-01-08 10:00:00	338
2019-01-08 11:00:00	337.99
2019-01-08 12:00:00	337.52
2019-01-08 13:00:00	341.98
2019-01-08 14:00:00	343.75
2019-01-08 15:00:00	338.604
2019-01-08 16:00:00	328.49
2019-01-08 17:00:00	333.11
2019-01-08 18:00:00	334.82
2019-01-08 19:00:00	334.715
2019-01-08 20:00:00	335.048
2019-01-08 21:00:00	335.291
2019-01-08 22:00:00	334.88
2019-01-08 23:00:00	335.3
2019-01-09	335.21
2019-01-09 01:00:00	335.69
2019-01-09 10:00:00	334.45
2019-01-09 11:00:00	332.82
2019-01-09 12:00:00	331.3
2019-01-09 13:00:00	332.86
2019-01-09 14:00:00	336.18
2019-01-09 15:00:00	339.96
2019-01-09 16:00:00	336
2019-01-09 17:00:00	337.89
2019-01-09 18:00:00	343.35
2019-01-09 19:00:00	341.92
2019-01-09 20:00:00	340.8
2019-01-09 21:00:00	338.49
2019-01-09 22:00:00	338.25
2019-01-09 23:00:00	338.99
2019-01-10	338.5
2019-01-10 01:00:00	337.12
2019-01-10 10:00:00	334.57
2019-01-10 11:00:00	335.01
2019-01-10 12:00:00	335.06
2019-01-10 13:00:00	336.33
2019-01-10 14:00:00	333.65
2019-01-10 15:00:00	333.038
2019-01-10 16:00:00	340
2019-01-10 17:00:00	341.4
2019-01-10 18:00:00	342.709
2019-01-10 19:00:00	340.75
2019-01-10 20:00:00	342.28
2019-01-10 21:00:00	345
2019-01-10 22:00:00	343.66
2019-01-10 23:00:00	344
2019-01-11	343.81
2019-01-11 01:00:00	343.79
2019-01-11 10:00:00	344.39
2019-01-11 11:00:00	343.49
2019-01-11 12:00:00	342.98
2019-01-11 13:00:00	343.6
2019-01-11 14:00:00	341.68
2019-01-11 15:00:00	340.4
2019-01-11 16:00:00	342.43
2019-01-11 17:00:00	343.08
2019-01-11 18:00:00	344.9
2019-01-11 19:00:00	345.689
2019-01-11 20:00:00	345.954
2019-01-11 21:00:00	347.23
2019-01-11 22:00:00	347.12
2019-01-11 23:00:00	346.51
2019-01-12	346.66
2019-01-12 01:00:00	346.75
2019-01-14 10:00:00	343
2019-01-14 11:00:00	342
2019-01-14 12:00:00	342
2019-01-14 13:00:00	342.83
2019-01-14 14:00:00	342.39
2019-01-14 15:00:00	336.58
2019-01-14 16:00:00	339.4
2019-01-14 17:00:00	340
2019-01-14 18:00:00	338.93
2019-01-14 19:00:00	339.6
2019-01-14 20:00:00	336.144
2019-01-14 21:00:00	334.4
2019-01-14 22:00:00	334.3
2019-01-14 23:00:00	333.5
2019-01-15	333.54
2019-01-15 01:00:00	334.8
2019-01-15 10:00:00	336.4
2019-01-15 11:00:00	336.72
2019-01-15 12:00:00	336.25
2019-01-15 13:00:00	336.03
2019-01-15 14:00:00	335.69
2019-01-15 15:00:00	342.083
2019-01-15 16:00:00	345.73
2019-01-15 17:00:00	348.32
2019-01-15 18:00:00	345.372
2019-01-15 19:00:00	343.8
2019-01-15 20:00:00	343.65
2019-01-15 21:00:00	344.21
2019-01-15 22:00:00	344.6
2019-01-15 23:00:00	344.895
2019-01-16	345
2019-01-16 01:00:00	345.6
2019-01-16 10:00:00	345.05
2019-01-16 11:00:00	345.2
2019-01-16 12:00:00	344.89
2019-01-16 13:00:00	345.1
2019-01-16 14:00:00	346
2019-01-16 15:00:00	350.36
2019-01-16 16:00:00	349.25
2019-01-16 17:00:00	347.71
2019-01-16 18:00:00	349.74
2019-01-16 19:00:00	349.05
2019-01-16 20:00:00	349.293
2019-01-16 21:00:00	346.02
2019-01-16 22:00:00	346.85
2019-01-16 23:00:00	345.62
2019-01-17	345.13
2019-01-17 01:00:00	345.1
2019-01-17 10:00:00	344
2019-01-17 11:00:00	344.25
2019-01-17 12:00:00	344.97
2019-01-17 13:00:00	345.43
2019-01-17 14:00:00	347.3
2019-01-17 15:00:00	349.3
2019-01-17 16:00:00	348
2019-01-17 17:00:00	347.79
2019-01-17 18:00:00	346.195
2019-01-17 19:00:00	347
2019-01-17 20:00:00	347.83
2019-01-17 21:00:00	347.31
2019-01-17 22:00:00	347.5
2019-01-17 23:00:00	347.09
2019-01-18	347.5
2019-01-18 01:00:00	348.2
2019-01-18 10:00:00	348
2019-01-18 11:00:00	320
2019-01-18 12:00:00	320.31
2019-01-18 13:00:00	323.5
2019-01-18 14:00:00	325.5
2019-01-18 15:00:00	318.49
2019-01-18 16:00:00	315.325
2019-01-18 17:00:00	315.01
2019-01-18 18:00:00	310.385
2019-01-18 19:00:00	306.827
2019-01-18 20:00:00	305.39
2019-01-18 21:00:00	302.26
2019-01-18 22:00:00	303.94
2019-01-18 23:00:00	303.3
2019-01-19	304.79
2019-01-19 01:00:00	304.4
2019-01-22 10:00:00	307.79
2019-01-22 11:00:00	305
2019-01-22 12:00:00	304.71
2019-01-22 13:00:00	305.13
2019-01-22 14:00:00	304.28
2019-01-22 15:00:00	297.98
2019-01-22 16:00:00	299.95
2019-01-22 17:00:00	299.9
2019-01-22 18:00:00	299.91
2019-01-22 19:00:00	296.771
2019-01-22 20:00:00	297.879
2019-01-22 21:00:00	298.92
2019-01-22 22:00:00	299.39
2019-01-22 23:00:00	299.55
2019-01-23	299.06
2019-01-23 01:00:00	299.11
2019-01-23 10:00:00	294.7
2019-01-23 11:00:00	294.8
2019-01-23 12:00:00	294.86
2019-01-23 13:00:00	293.5
2019-01-23 14:00:00	293.14
2019-01-23 15:00:00	291.757
2019-01-23 16:00:00	292.452
2019-01-23 17:00:00	289.27
2019-01-23 18:00:00	283.68
2019-01-23 19:00:00	285.274
2019-01-23 20:00:00	284.54
2019-01-23 21:00:00	287.517
2019-01-23 22:00:00	287.8
2019-01-23 23:00:00	288.1
2019-01-24	287.25
2019-01-24 01:00:00	287.2
2019-01-24 10:00:00	289.5
2019-01-24 11:00:00	290
2019-01-24 12:00:00	288.95
2019-01-24 13:00:00	286.95
2019-01-24 14:00:00	283.5
2019-01-24 15:00:00	285.865
2019-01-24 16:00:00	286.54
2019-01-24 17:00:00	288.31
2019-01-24 18:00:00	287.708
2019-01-24 19:00:00	290.25
2019-01-24 20:00:00	291.27
2019-01-24 21:00:00	291.7
2019-01-24 22:00:00	290.99
2019-01-24 23:00:00	290.102
2019-01-25	290.53
2019-01-25 01:00:00	289.1
2019-01-25 10:00:00	292.78
2019-01-25 11:00:00	294.06
2019-01-25 12:00:00	294.1
2019-01-25 13:00:00	293.59
2019-01-25 14:00:00	293.6
2019-01-25 15:00:00	293.05
2019-01-25 16:00:00	289.6
2019-01-25 17:00:00	294.65
2019-01-25 18:00:00	296.14
2019-01-25 19:00:00	297.31
2019-01-25 20:00:00	296.112
2019-01-25 21:00:00	296.87
2019-01-25 22:00:00	296.96
2019-01-25 23:00:00	296.34
2019-01-26	296.49
2019-01-26 01:00:00	296.12
2019-01-28 10:00:00	295.11
2019-01-28 11:00:00	294.9
2019-01-28 12:00:00	294.1
2019-01-28 13:00:00	294.62
2019-01-28 14:00:00	292.8
2019-01-28 15:00:00	289.499
2019-01-28 16:00:00	294.034
2019-01-28 17:00:00	291.3
2019-01-28 18:00:00	296.11
2019-01-28 19:00:00	295.822
2019-01-28 20:00:00	296.41
2019-01-28 21:00:00	296.38
2019-01-28 22:00:00	295.38
2019-01-28 23:00:00	295.28
2019-01-29	294.68
2019-01-29 01:00:00	294.78
2019-01-29 10:00:00	294
2019-01-29 11:00:00	293.59
2019-01-29 12:00:00	293.91
2019-01-29 13:00:00	295.99
2019-01-29 14:00:00	295.1
2019-01-29 15:00:00	295.69
2019-01-29 16:00:00	292.55
2019-01-29 17:00:00	294.79
2019-01-29 18:00:00	295.21
2019-01-29 19:00:00	296.63
2019-01-29 20:00:00	296.582
2019-01-29 21:00:00	297.465
2019-01-29 22:00:00	298.43
2019-01-29 23:00:00	298.34
2019-01-30	298
2019-01-30 01:00:00	298
2019-01-30 10:00:00	298.5
2019-01-30 11:00:00	297.75
2019-01-30 12:00:00	297.9
2019-01-30 13:00:00	298.63
2019-01-30 14:00:00	299.5
2019-01-30 15:00:00	301.21
2019-01-30 16:00:00	300.835
2019-01-30 17:00:00	300.208
2019-01-30 18:00:00	303.252
2019-01-30 19:00:00	303.03
2019-01-30 20:00:00	307.17
2019-01-30 21:00:00	308.77
2019-01-30 22:00:00	304.18
2019-01-30 23:00:00	302.6
2019-01-31	294.78
2019-01-31 01:00:00	294
2019-01-31 10:00:00	294.6
2019-01-31 11:00:00	293.89
2019-01-31 12:00:00	293
2019-01-31 13:00:00	296.51
2019-01-31 14:00:00	298
2019-01-31 15:00:00	301.726
2019-01-31 16:00:00	309.871
2019-01-31 17:00:00	306.7
2019-01-31 18:00:00	307.63
2019-01-31 19:00:00	306.94
2019-01-31 20:00:00	307.604
2019-01-31 21:00:00	306.97
2019-01-31 22:00:00	305.79
2019-01-31 23:00:00	305.35
2019-02-01	304.65
2019-02-01 01:00:00	304.61
2019-02-01 10:00:00	305.9
2019-02-01 11:00:00	305.84
2019-02-01 12:00:00	305.2
2019-02-01 13:00:00	304.72
2019-02-01 14:00:00	305.46
2019-02-01 15:00:00	308.26
2019-02-01 16:00:00	312.32
2019-02-01 17:00:00	314.131
2019-02-01 18:00:00	311.55
2019-02-01 19:00:00	310.599
2019-02-01 20:00:00	310.181
2019-02-01 21:00:00	312.2
2019-02-01 22:00:00	312
2019-02-01 23:00:00	311.9
2019-02-02	311.8
2019-02-02 01:00:00	312.06
2019-02-04 10:00:00	311.2
2019-02-04 11:00:00	311.2
2019-02-04 12:00:00	311.01
2019-02-04 13:00:00	313.1
2019-02-04 14:00:00	311.75
2019-02-04 15:00:00	308.8
2019-02-04 16:00:00	310.39
2019-02-04 17:00:00	309.82
2019-02-04 18:00:00	313.13
2019-02-04 19:00:00	314.426
2019-02-04 20:00:00	313.84
2019-02-04 21:00:00	312.87
2019-02-04 22:00:00	312.6
2019-02-04 23:00:00	312.37
2019-02-05	312.32
2019-02-05 01:00:00	312.32
2019-02-05 10:00:00	312.8
2019-02-05 11:00:00	312.13
2019-02-05 12:00:00	313.67
2019-02-05 13:00:00	311.62
2019-02-05 14:00:00	312.31
2019-02-05 15:00:00	317.286
2019-02-05 16:00:00	319.58
2019-02-05 17:00:00	320.6
2019-02-05 18:00:00	320.26
2019-02-05 19:00:00	319.52
2019-02-05 20:00:00	321.72
2019-02-05 21:00:00	321.345
2019-02-05 22:00:00	320.85
2019-02-05 23:00:00	321.04
2019-02-06	321.25
2019-02-06 01:00:00	321.35
2019-02-06 10:00:00	318.05
2019-02-06 11:00:00	319.88
2019-02-06 12:00:00	318.45
2019-02-06 13:00:00	318.3
2019-02-06 14:00:00	319.75
2019-02-06 15:00:00	322.917
2019-02-06 16:00:00	319.53
2019-02-06 17:00:00	319.34
2019-02-06 18:00:00	318.055
2019-02-06 19:00:00	318.52
2019-02-06 20:00:00	318.575
2019-02-06 21:00:00	317.26
2019-02-06 22:00:00	316.13
2019-02-06 23:00:00	316.4
2019-02-07	316.6
2019-02-07 01:00:00	316.96
2019-02-07 10:00:00	316.21
2019-02-07 11:00:00	315.2
2019-02-07 12:00:00	315.01
2019-02-07 13:00:00	314.04
2019-02-07 14:00:00	313.98
2019-02-07 15:00:00	312.559
2019-02-07 16:00:00	309.28
2019-02-07 17:00:00	304.53
2019-02-07 18:00:00	306.94
2019-02-07 19:00:00	307.86
2019-02-07 20:00:00	306.86
2019-02-07 21:00:00	307.6
2019-02-07 22:00:00	307
2019-02-07 23:00:00	307.2
2019-02-08	306.36
2019-02-08 01:00:00	306.48
2019-02-08 10:00:00	304.76
2019-02-08 11:00:00	304.82
2019-02-08 12:00:00	304.31
2019-02-08 13:00:00	304
2019-02-08 14:00:00	305.69
2019-02-08 15:00:00	300.523
2019-02-08 16:00:00	302.28
2019-02-08 17:00:00	300.519
2019-02-08 18:00:00	303.139
2019-02-08 19:00:00	304.759
2019-02-08 20:00:00	306.059
2019-02-08 21:00:00	305.8
2019-02-08 22:00:00	305.64
2019-02-08 23:00:00	305.35
2019-02-09	305.68
2019-02-09 01:00:00	305.22
2019-02-11 10:00:00	308
2019-02-11 11:00:00	314.25
2019-02-11 12:00:00	313.49
2019-02-11 13:00:00	313.35
2019-02-11 14:00:00	311.85
2019-02-11 15:00:00	316.65
2019-02-11 16:00:00	315.01
2019-02-11 17:00:00	314.942
2019-02-11 18:00:00	315.95
2019-02-11 19:00:00	313.94
2019-02-11 20:00:00	313.61
2019-02-11 21:00:00	312.85
2019-02-11 22:00:00	312.1
2019-02-11 23:00:00	312.4
2019-02-12	312.1
2019-02-12 01:00:00	312.7
2019-02-12 10:00:00	315.64
2019-02-12 11:00:00	315.7
2019-02-12 12:00:00	315.91
2019-02-12 13:00:00	316.8
2019-02-12 14:00:00	316.74
2019-02-12 15:00:00	316.62
2019-02-12 16:00:00	316.813
2019-02-12 17:00:00	316.08
2019-02-12 18:00:00	313.1
2019-02-12 19:00:00	312.35
2019-02-12 20:00:00	312.58
2019-02-12 21:00:00	311.81
2019-02-12 22:00:00	312
2019-02-12 23:00:00	310.99
2019-02-13	310.83
2019-02-13 01:00:00	310.51
2019-02-13 10:00:00	312.87
2019-02-13 11:00:00	312.76
2019-02-13 12:00:00	312.7
2019-02-13 13:00:00	313.32
2019-02-13 14:00:00	313.09
2019-02-13 15:00:00	308.55
2019-02-13 16:00:00	307.67
2019-02-13 17:00:00	307.7
2019-02-13 18:00:00	306.67
2019-02-13 19:00:00	308.09
2019-02-13 20:00:00	309.52
2019-02-13 21:00:00	308.1
2019-02-13 22:00:00	307.43
2019-02-13 23:00:00	307
2019-02-14	307.16
2019-02-14 01:00:00	308
2019-02-14 10:00:00	307.71
2019-02-14 11:00:00	307.98
2019-02-14 12:00:00	307.99
2019-02-14 13:00:00	307.44
2019-02-14 14:00:00	303.47
2019-02-14 15:00:00	304.56
2019-02-14 16:00:00	302.99
2019-02-14 17:00:00	303.702
2019-02-14 18:00:00	304.71
2019-02-14 19:00:00	304.95
2019-02-14 20:00:00	304.28
2019-02-14 21:00:00	303.83
2019-02-14 22:00:00	303.53
2019-02-14 23:00:00	304.1
2019-02-15	304.1
2019-02-15 01:00:00	303.59
2019-02-15 10:00:00	303.77
2019-02-15 11:00:00	304.49
2019-02-15 12:00:00	305
2019-02-15 13:00:00	305.07
2019-02-15 14:00:00	305
2019-02-15 15:00:00	306.8
2019-02-15 16:00:00	306.95
2019-02-15 17:00:00	305.65
2019-02-15 18:00:00	306.295
2019-02-15 19:00:00	307.15
2019-02-15 20:00:00	306.795
2019-02-15 21:00:00	307.919
2019-02-15 22:00:00	307.38
2019-02-15 23:00:00	307.88
2019-02-16	308
2019-02-16 01:00:00	307.75
2019-02-19 10:00:00	307
2019-02-19 11:00:00	306.99
2019-02-19 12:00:00	306.9
2019-02-19 13:00:00	306.1
2019-02-19 14:00:00	306.28
2019-02-19 15:00:00	310.95
2019-02-19 16:00:00	307.56
2019-02-19 17:00:00	308.91
2019-02-19 18:00:00	307.7
2019-02-19 19:00:00	308.302
2019-02-19 20:00:00	307.53
2019-02-19 21:00:00	305.64
2019-02-19 22:00:00	306.35
2019-02-19 23:00:00	306.72
2019-02-20	306.88
2019-02-20 01:00:00	307
2019-02-20 10:00:00	306.6
2019-02-20 11:00:00	307.5
2019-02-20 12:00:00	307.07
2019-02-20 13:00:00	308.89
2019-02-20 14:00:00	301.83
2019-02-20 15:00:00	305.304
2019-02-20 16:00:00	302.66
2019-02-20 17:00:00	302.26
2019-02-20 18:00:00	300.087
2019-02-20 19:00:00	301.71
2019-02-20 20:00:00	301.813
2019-02-20 21:00:00	302.53
2019-02-20 22:00:00	302.37
2019-02-20 23:00:00	302.3
2019-02-21	302.25
2019-02-21 01:00:00	302.25
2019-02-21 10:00:00	303.2
2019-02-21 11:00:00	303.11
2019-02-21 12:00:00	303.13
2019-02-21 13:00:00	302.5
2019-02-21 14:00:00	301.63
2019-02-21 15:00:00	301.23
2019-02-21 16:00:00	299.69
2019-02-21 17:00:00	300.211
2019-02-21 18:00:00	297.02
2019-02-21 19:00:00	295.29
2019-02-21 20:00:00	291.62
2019-02-21 21:00:00	291.24
2019-02-21 22:00:00	291.67
2019-02-21 23:00:00	292.81
2019-02-22	292.35
2019-02-22 01:00:00	292.4
2019-02-22 10:00:00	295
2019-02-22 11:00:00	295.19
2019-02-22 12:00:00	295.17
2019-02-22 13:00:00	293.94
2019-02-22 14:00:00	293.3
2019-02-22 15:00:00	294.18
2019-02-22 16:00:00	294.54
2019-02-22 17:00:00	294.6
2019-02-22 18:00:00	293.99
2019-02-22 19:00:00	293.55
2019-02-22 20:00:00	292.475
2019-02-22 21:00:00	294.69
2019-02-22 22:00:00	294.55
2019-02-22 23:00:00	294.94
2019-02-23	294.83
2019-02-23 01:00:00	295
2019-02-25 10:00:00	298.6
2019-02-25 11:00:00	298.39
2019-02-25 12:00:00	299
2019-02-25 13:00:00	298.79
2019-02-25 14:00:00	298.3
2019-02-25 15:00:00	302.7
2019-02-25 16:00:00	302.16
2019-02-25 17:00:00	298.51
2019-02-25 18:00:00	298.325
2019-02-25 19:00:00	298.743
2019-02-25 20:00:00	298.247
2019-02-25 21:00:00	298.7
2019-02-25 22:00:00	298.7
2019-02-25 23:00:00	298.51
2019-02-26	284.83
2019-02-26 01:00:00	288
2019-02-26 10:00:00	288.39
2019-02-26 11:00:00	290.4
2019-02-26 12:00:00	288.8
2019-02-26 13:00:00	290.05
2019-02-26 14:00:00	290.5
2019-02-26 15:00:00	294.443
2019-02-26 16:00:00	296.7
2019-02-26 17:00:00	301.458
2019-02-26 18:00:00	297.61
2019-02-26 19:00:00	298.119
2019-02-26 20:00:00	298.5
2019-02-26 21:00:00	297.81
2019-02-26 22:00:00	297.53
2019-02-26 23:00:00	297.56
2019-02-27	297.5
2019-02-27 01:00:00	298.02
2019-02-27 10:00:00	300.88
2019-02-27 11:00:00	301.55
2019-02-27 12:00:00	302.8
2019-02-27 13:00:00	302.8
2019-02-27 14:00:00	300.995
2019-02-27 15:00:00	306.935
2019-02-27 16:00:00	310
2019-02-27 17:00:00	312.29
2019-02-27 18:00:00	311.5
2019-02-27 19:00:00	314.294
2019-02-27 20:00:00	313.7
2019-02-27 21:00:00	314.87
2019-02-27 22:00:00	315.1
2019-02-27 23:00:00	315
2019-02-28	315.3
2019-02-28 01:00:00	315.46
2019-02-28 10:00:00	316.5
2019-02-28 11:00:00	317.64
2019-02-28 12:00:00	317.98
2019-02-28 13:00:00	318.81
2019-02-28 14:00:00	318.75
2019-02-28 15:00:00	315.73
2019-02-28 16:00:00	311.97
2019-02-28 17:00:00	318.488
2019-02-28 18:00:00	316.78
2019-02-28 19:00:00	318.11
2019-02-28 20:00:00	316.836
2019-02-28 21:00:00	319.81
2019-02-28 22:00:00	317.5
2019-02-28 23:00:00	310.5
2019-03-01	308.92
2019-03-01 01:00:00	309.4
2019-03-01 10:00:00	306.5
2019-03-01 11:00:00	304.85
2019-03-01 12:00:00	306
2019-03-01 13:00:00	308.39
2019-03-01 14:00:00	307.95
2019-03-01 15:00:00	299.87
2019-03-01 16:00:00	296.368
2019-03-01 17:00:00	295.37
2019-03-01 18:00:00	293.57
2019-03-01 19:00:00	294.04
2019-03-01 20:00:00	295.475
2019-03-01 21:00:00	294.66
2019-03-01 22:00:00	295.08
2019-03-01 23:00:00	294.94
2019-03-02	294.7
2019-03-02 01:00:00	294.1
2019-03-04 10:00:00	299.51
2019-03-04 11:00:00	298.21
2019-03-04 12:00:00	297.5
2019-03-04 13:00:00	299.35
2019-03-04 14:00:00	298.69
2019-03-04 15:00:00	286.55
2019-03-04 16:00:00	287.94
2019-03-04 17:00:00	285.25
2019-03-04 18:00:00	284.82
2019-03-04 19:00:00	284.384
2019-03-04 20:00:00	283.35
2019-03-04 21:00:00	285.3
2019-03-04 22:00:00	285.96
2019-03-04 23:00:00	286.35
2019-03-05	286.27
2019-03-05 01:00:00	286.19
2019-03-05 10:00:00	288
2019-03-05 11:00:00	287.1
2019-03-05 12:00:00	284
2019-03-05 13:00:00	284.86
2019-03-05 14:00:00	280.99
2019-03-05 15:00:00	273.7
2019-03-05 16:00:00	275.4
2019-03-05 17:00:00	279.479
2019-03-05 18:00:00	278.89
2019-03-05 19:00:00	281.829
2019-03-05 20:00:00	279.78
2019-03-05 21:00:00	276.65
2019-03-05 22:00:00	276.33
2019-03-05 23:00:00	276.58
2019-03-06	276.4
2019-03-06 01:00:00	277.25
2019-03-06 10:00:00	280.4
2019-03-06 11:00:00	280.34
2019-03-06 12:00:00	279.5
2019-03-06 13:00:00	278.79
2019-03-06 14:00:00	277.976
2019-03-06 15:00:00	277
2019-03-06 16:00:00	278.47
2019-03-06 17:00:00	275.386
2019-03-06 18:00:00	276.185
2019-03-06 19:00:00	276.782
2019-03-06 20:00:00	278.254
2019-03-06 21:00:00	276.27
2019-03-06 22:00:00	277.3
2019-03-06 23:00:00	276.7
2019-03-07	276.79
2019-03-07 01:00:00	276.8
2019-03-07 10:00:00	277.91
2019-03-07 11:00:00	277.15
2019-03-07 12:00:00	277.04
2019-03-07 13:00:00	277.4
2019-03-07 14:00:00	277.78
2019-03-07 15:00:00	280.63
2019-03-07 16:00:00	282.35
2019-03-07 17:00:00	282.98
2019-03-07 18:00:00	280.91
2019-03-07 19:00:00	278.274
2019-03-07 20:00:00	275.063
2019-03-07 21:00:00	276.6
2019-03-07 22:00:00	278
2019-03-07 23:00:00	278.98
2019-03-08	278.1
2019-03-08 01:00:00	279.21
2019-03-08 10:00:00	279.49
2019-03-08 11:00:00	276.3
2019-03-08 12:00:00	277.03
2019-03-08 13:00:00	276.53
2019-03-08 14:00:00	275.3
2019-03-08 15:00:00	276.95
2019-03-08 16:00:00	277.4
2019-03-08 17:00:00	281.017
2019-03-08 18:00:00	278.3
2019-03-08 19:00:00	281.041
2019-03-08 20:00:00	283.5
2019-03-08 21:00:00	284.13
2019-03-08 22:00:00	283.8
2019-03-08 23:00:00	283.64
2019-03-09	284.3
2019-03-09 01:00:00	284.4
2019-03-11 09:00:00	288.76
2019-03-11 10:00:00	288.1
2019-03-11 11:00:00	286.74
2019-03-11 12:00:00	286.57
2019-03-11 13:00:00	284
2019-03-11 14:00:00	283.59
2019-03-11 15:00:00	286
2019-03-11 16:00:00	287.33
2019-03-11 17:00:00	287.84
2019-03-11 18:00:00	288.52
2019-03-11 19:00:00	288.88
2019-03-11 20:00:00	290.86
2019-03-11 21:00:00	290.7
2019-03-11 22:00:00	289.8
2019-03-11 23:00:00	290.65
2019-03-12	290.25
2019-03-12 09:00:00	287.6
2019-03-12 10:00:00	286.39
2019-03-12 11:00:00	285
2019-03-12 12:00:00	286.21
2019-03-12 13:00:00	287.82
2019-03-12 14:00:00	286.558
2019-03-12 15:00:00	281.39
2019-03-12 16:00:00	283.24
2019-03-12 17:00:00	283.56
2019-03-12 18:00:00	283.8
2019-03-12 19:00:00	284.75
2019-03-12 20:00:00	283.37
2019-03-12 21:00:00	283.24
2019-03-12 22:00:00	283
2019-03-12 23:00:00	282.87
2019-03-13	282.85
2019-03-13 09:00:00	281.74
2019-03-13 10:00:00	281.73
2019-03-13 11:00:00	282
2019-03-13 12:00:00	283.84
2019-03-13 13:00:00	282.55
2019-03-13 14:00:00	286.328
2019-03-13 15:00:00	287.975
2019-03-13 16:00:00	291.201
2019-03-13 17:00:00	287.56
2019-03-13 18:00:00	288.35
2019-03-13 19:00:00	286.96
2019-03-13 20:00:00	288.91
2019-03-13 21:00:00	288.5
2019-03-13 22:00:00	288.79
2019-03-13 23:00:00	288.98
2019-03-14	289.87
2019-03-14 09:00:00	291.4
2019-03-14 10:00:00	292.8
2019-03-14 11:00:00	290.8
2019-03-14 12:00:00	290.86
2019-03-14 13:00:00	292
2019-03-14 14:00:00	294.42
2019-03-14 15:00:00	289.85
2019-03-14 16:00:00	290.51
2019-03-14 17:00:00	289.92
2019-03-14 18:00:00	290.95
2019-03-14 19:00:00	291.4
2019-03-14 20:00:00	289.96
2019-03-14 21:00:00	288.42
2019-03-14 22:00:00	291
2019-03-14 23:00:00	288.43
2019-03-15	288.7
2019-03-15 09:00:00	283.5
2019-03-15 10:00:00	281.83
2019-03-15 11:00:00	281
2019-03-15 12:00:00	281.83
2019-03-15 13:00:00	283.55
2019-03-15 14:00:00	276.904
2019-03-15 15:00:00	278.89
2019-03-15 16:00:00	278.82
2019-03-15 17:00:00	276.43
2019-03-15 18:00:00	275.98
2019-03-15 19:00:00	275.15
2019-03-15 20:00:00	275.511
2019-03-15 21:00:00	275.6
2019-03-15 22:00:00	275.28
2019-03-15 23:00:00	275.49
2019-03-16	275.37
2019-03-18 09:00:00	277.4
2019-03-18 10:00:00	278
2019-03-18 11:00:00	277.26
2019-03-18 12:00:00	276.81
2019-03-18 13:00:00	275.43
2019-03-18 14:00:00	272.742
2019-03-18 15:00:00	270.469
2019-03-18 16:00:00	269.51
2019-03-18 17:00:00	269.58
2019-03-18 18:00:00	269.76
2019-03-18 19:00:00	270.191
2019-03-18 20:00:00	269.49
2019-03-18 21:00:00	268.95
2019-03-18 22:00:00	268.99
2019-03-18 23:00:00	269.2
2019-03-19	268.9
2019-03-19 09:00:00	269.8
2019-03-19 10:00:00	270.3
2019-03-19 11:00:00	269.01
2019-03-19 12:00:00	268
2019-03-19 13:00:00	267.5
2019-03-19 14:00:00	264.774
2019-03-19 15:00:00	271
2019-03-19 16:00:00	271.581
2019-03-19 17:00:00	270.28
2019-03-19 18:00:00	269.926
2019-03-19 19:00:00	269.02
2019-03-19 20:00:00	267.38
2019-03-19 21:00:00	267.7
2019-03-19 22:00:00	267.94
2019-03-19 23:00:00	268.1
2019-03-20	268.15
2019-03-20 09:00:00	269.03
2019-03-20 10:00:00	269.68
2019-03-20 11:00:00	269.5
2019-03-20 12:00:00	269.5
2019-03-20 13:00:00	268.26
2019-03-20 14:00:00	268.45
2019-03-20 15:00:00	270.06
2019-03-20 16:00:00	268.841
2019-03-20 17:00:00	269.48
2019-03-20 18:00:00	268.5
2019-03-20 19:00:00	272.68
2019-03-20 20:00:00	273.58
2019-03-20 21:00:00	272.96
2019-03-20 22:00:00	273.01
2019-03-20 23:00:00	273.1
2019-03-21	273.99
2019-03-21 09:00:00	273.25
2019-03-21 10:00:00	272.84
2019-03-21 11:00:00	272.5
2019-03-21 12:00:00	270.3
2019-03-21 13:00:00	270.38
2019-03-21 14:00:00	271.52
2019-03-21 15:00:00	270
2019-03-21 16:00:00	271.27
2019-03-21 17:00:00	272.349
2019-03-21 18:00:00	273.9
2019-03-21 19:00:00	275.163
2019-03-21 20:00:00	274.045
2019-03-21 21:00:00	273.25
2019-03-21 22:00:00	273.6
2019-03-21 23:00:00	274
2019-03-22	275
2019-03-22 09:00:00	275.31
2019-03-22 10:00:00	275.69
2019-03-22 11:00:00	275
2019-03-22 12:00:00	274.1
2019-03-22 13:00:00	272.6
2019-03-22 14:00:00	268.6
2019-03-22 15:00:00	268.154
2019-03-22 16:00:00	265.124
2019-03-22 17:00:00	266.117
2019-03-22 18:00:00	265.23
2019-03-22 19:00:00	267.27
2019-03-22 20:00:00	264.64
2019-03-22 21:00:00	264.82
2019-03-22 22:00:00	264.7
2019-03-22 23:00:00	264.35
2019-03-23	264.4
2019-03-25 09:00:00	260.54
2019-03-25 10:00:00	260.95
2019-03-25 11:00:00	261.23
2019-03-25 12:00:00	260.16
2019-03-25 13:00:00	257.98
2019-03-25 14:00:00	256.291
2019-03-25 15:00:00	260.57
2019-03-25 16:00:00	261
2019-03-25 17:00:00	261.2
2019-03-25 18:00:00	259.678
2019-03-25 19:00:00	260.35
2019-03-25 20:00:00	260.49
2019-03-25 21:00:00	261
2019-03-25 22:00:00	261.36
2019-03-25 23:00:00	261
2019-03-26	261.3
2019-03-26 09:00:00	262.72
2019-03-26 10:00:00	263.6
2019-03-26 11:00:00	264.1
2019-03-26 12:00:00	265.16
2019-03-26 13:00:00	263.6
2019-03-26 14:00:00	269.051
2019-03-26 15:00:00	267.18
2019-03-26 16:00:00	266.724
2019-03-26 17:00:00	267.3
2019-03-26 18:00:00	267.38
2019-03-26 19:00:00	268.06
2019-03-26 20:00:00	267.76
2019-03-26 21:00:00	268.431
2019-03-26 22:00:00	268.25
2019-03-26 23:00:00	268.09
2019-03-27	268.25
2019-03-27 09:00:00	268.77
2019-03-27 10:00:00	268.64
2019-03-27 11:00:00	268.48
2019-03-27 12:00:00	267.4
2019-03-27 13:00:00	267.89
2019-03-27 14:00:00	269.335
2019-03-27 15:00:00	272.05
2019-03-27 16:00:00	268.86
2019-03-27 17:00:00	272.21
2019-03-27 18:00:00	273.52
2019-03-27 19:00:00	274.05
2019-03-27 20:00:00	274.9
2019-03-27 21:00:00	274.75
2019-03-27 22:00:00	274.9
2019-03-27 23:00:00	274.74
2019-03-28	274.76
2019-03-28 09:00:00	274.4
2019-03-28 10:00:00	275.07
2019-03-28 11:00:00	275.55
2019-03-28 12:00:00	274.74
2019-03-28 13:00:00	276.01
2019-03-28 14:00:00	278.54
2019-03-28 15:00:00	276.7
2019-03-28 16:00:00	276.91
2019-03-28 17:00:00	276.55
2019-03-28 18:00:00	278.16
2019-03-28 19:00:00	277.533
2019-03-28 20:00:00	278.589
2019-03-28 21:00:00	278.9
2019-03-28 22:00:00	278.5
2019-03-28 23:00:00	278.7
2019-03-29	279.24
2019-03-29 09:00:00	278.44
2019-03-29 10:00:00	278.7
2019-03-29 11:00:00	277
2019-03-29 12:00:00	278.9
2019-03-29 13:00:00	279.27
2019-03-29 14:00:00	277.36
2019-03-29 15:00:00	277.978
2019-03-29 16:00:00	277.76
2019-03-29 17:00:00	277.188
2019-03-29 18:00:00	277.6
2019-03-29 19:00:00	278.854
2019-03-29 20:00:00	279.75
2019-03-29 21:00:00	279.81
2019-03-29 22:00:00	279.5
2019-03-29 23:00:00	279.6
2019-03-30	279.5
2019-04-01 09:00:00	282.61
2019-04-01 10:00:00	283
2019-04-01 11:00:00	282.92
2019-04-01 12:00:00	284
2019-04-01 13:00:00	282.72
2019-04-01 14:00:00	282.5
2019-04-01 15:00:00	286.21
2019-04-01 16:00:00	286.35
2019-04-01 17:00:00	287.59
2019-04-01 18:00:00	286.641
2019-04-01 19:00:00	287.513
2019-04-01 20:00:00	289.18
2019-04-01 21:00:00	288.57
2019-04-01 22:00:00	288.12
2019-04-01 23:00:00	288.1
2019-04-02	288.3
2019-04-02 09:00:00	287.02
2019-04-02 10:00:00	286.69
2019-04-02 11:00:00	286.83
2019-04-02 12:00:00	288.31
2019-04-02 13:00:00	288.46
2019-04-02 14:00:00	287.74
2019-04-02 15:00:00	286.4
2019-04-02 16:00:00	285.39
2019-04-02 17:00:00	285.81
2019-04-02 18:00:00	286.359
2019-04-02 19:00:00	285.37
2019-04-02 20:00:00	285.818
2019-04-02 21:00:00	286.2
2019-04-02 22:00:00	286
2019-04-02 23:00:00	288.5
2019-04-03	287.1
2019-04-03 09:00:00	289.3
2019-04-03 10:00:00	289.02
2019-04-03 11:00:00	288.68
2019-04-03 12:00:00	288
2019-04-03 13:00:00	286.6
2019-04-03 14:00:00	292.38
2019-04-03 15:00:00	294.04
2019-04-03 16:00:00	293.19
2019-04-03 17:00:00	291.57
2019-04-03 18:00:00	292.64
2019-04-03 19:00:00	292.24
2019-04-03 20:00:00	291.76
2019-04-03 21:00:00	292.56
2019-04-03 22:00:00	291.68
2019-04-03 23:00:00	291.7
2019-04-04	291.8
2019-04-04 09:00:00	271.39
2019-04-04 10:00:00	270.8
2019-04-04 11:00:00	266.93
2019-04-04 12:00:00	263.1
2019-04-04 13:00:00	260.36
2019-04-04 14:00:00	266.16
2019-04-04 15:00:00	267.05
2019-04-04 16:00:00	268.396
2019-04-04 17:00:00	268.474
2019-04-04 18:00:00	266.28
2019-04-04 19:00:00	269.33
2019-04-04 20:00:00	267.785
2019-04-04 21:00:00	267.98
2019-04-04 22:00:00	268.18
2019-04-04 23:00:00	267.97
2019-04-05	267.91
2019-04-05 09:00:00	269.45
2019-04-05 10:00:00	269.92
2019-04-05 11:00:00	269.05
2019-04-05 12:00:00	268.76
2019-04-05 13:00:00	269.41
2019-04-05 14:00:00	267.692
2019-04-05 15:00:00	273.16
2019-04-05 16:00:00	273.818
2019-04-05 17:00:00	274.06
2019-04-05 18:00:00	274.97
2019-04-05 19:00:00	275.5
2019-04-05 20:00:00	274.96
2019-04-05 21:00:00	274.8
2019-04-05 22:00:00	274.73
2019-04-05 23:00:00	274.7
2019-04-06	274.96
2019-04-08 09:00:00	279.78
2019-04-08 10:00:00	279.5
2019-04-08 11:00:00	279.11
2019-04-08 12:00:00	278.2
2019-04-08 13:00:00	277.19
2019-04-08 14:00:00	278.05
2019-04-08 15:00:00	275.793
2019-04-08 16:00:00	272.08
2019-04-08 17:00:00	271.04
2019-04-08 18:00:00	272.55
2019-04-08 19:00:00	273.804
2019-04-08 20:00:00	273.15
2019-04-08 21:00:00	273.49
2019-04-08 22:00:00	274.53
2019-04-08 23:00:00	274.43
2019-04-09	274
2019-04-09 09:00:00	275
2019-04-09 10:00:00	274.01
2019-04-09 11:00:00	273.48
2019-04-09 12:00:00	273.3
2019-04-09 13:00:00	273.5
2019-04-09 14:00:00	273.537
2019-04-09 15:00:00	273.142
2019-04-09 16:00:00	273.66
2019-04-09 17:00:00	272.84
2019-04-09 18:00:00	272.311
2019-04-09 19:00:00	272.03
2019-04-09 20:00:00	272.4
2019-04-09 21:00:00	272.37
2019-04-09 22:00:00	272.25
2019-04-09 23:00:00	272.17
2019-04-10	272.9
2019-04-10 09:00:00	273.04
2019-04-10 10:00:00	273.9
2019-04-10 11:00:00	273.7
2019-04-10 12:00:00	273.69
2019-04-10 13:00:00	275.71
2019-04-10 14:00:00	275.22
2019-04-10 15:00:00	275.236
2019-04-10 16:00:00	276.97
2019-04-10 17:00:00	276
2019-04-10 18:00:00	276.477
2019-04-10 19:00:00	276.4
2019-04-10 20:00:00	276.05
2019-04-10 21:00:00	276.75
2019-04-10 22:00:00	277.16
2019-04-10 23:00:00	276.76
2019-04-11	276.6
2019-04-11 09:00:00	275.56
2019-04-11 10:00:00	265.75
2019-04-11 11:00:00	264.65
2019-04-11 12:00:00	265.2
2019-04-11 13:00:00	267.84
2019-04-11 14:00:00	268.78
2019-04-11 15:00:00	268.739
2019-04-11 16:00:00	268.62
2019-04-11 17:00:00	268.264
2019-04-11 18:00:00	266.67
2019-04-11 19:00:00	268.02
2019-04-11 20:00:00	268.45
2019-04-11 21:00:00	268.83
2019-04-11 22:00:00	268.9
2019-04-11 23:00:00	268.76
2019-04-12	268.9
2019-04-12 09:00:00	271.01
2019-04-12 10:00:00	271.15
2019-04-12 11:00:00	271.16
2019-04-12 12:00:00	270
2019-04-12 13:00:00	269.84
2019-04-12 14:00:00	270.4
2019-04-12 15:00:00	270.17
2019-04-12 16:00:00	267.969
2019-04-12 17:00:00	268.55
2019-04-12 18:00:00	267.67
2019-04-12 19:00:00	268.206
2019-04-12 20:00:00	267.68
2019-04-12 21:00:00	267.5
2019-04-12 22:00:00	267.4
2019-04-12 23:00:00	267.5
2019-04-13	267.55
2019-04-15 09:00:00	268.29
2019-04-15 10:00:00	268.83
2019-04-15 11:00:00	268.34
2019-04-15 12:00:00	267.55
2019-04-15 13:00:00	267.26
2019-04-15 14:00:00	262.14
2019-04-15 15:00:00	260.21
2019-04-15 16:00:00	262.85
2019-04-15 17:00:00	263.02
2019-04-15 18:00:00	263.325
2019-04-15 19:00:00	266.07
2019-04-15 20:00:00	266.38
2019-04-15 21:00:00	266.25
2019-04-15 22:00:00	266.5
2019-04-15 23:00:00	266.38
2019-04-16	266.5
2019-04-16 09:00:00	267.48
2019-04-16 10:00:00	266.91
2019-04-16 11:00:00	267.55
2019-04-16 12:00:00	267.47
2019-04-16 13:00:00	266.1
2019-04-16 14:00:00	269.48
2019-04-16 15:00:00	271.544
2019-04-16 16:00:00	272.46
2019-04-16 17:00:00	273.27
2019-04-16 18:00:00	274.314
2019-04-16 19:00:00	273.45
2019-04-16 20:00:00	273.31
2019-04-16 21:00:00	272.7
2019-04-16 22:00:00	272.69
2019-04-16 23:00:00	272.5
2019-04-17	272.5
2019-04-17 09:00:00	274
2019-04-17 10:00:00	274.02
2019-04-17 11:00:00	274.69
2019-04-17 12:00:00	273.13
2019-04-17 13:00:00	273.72
2019-04-17 14:00:00	270.65
2019-04-17 15:00:00	270.74
2019-04-17 16:00:00	272.555
2019-04-17 17:00:00	274.45
2019-04-17 18:00:00	273.82
2019-04-17 19:00:00	271.25
2019-04-17 20:00:00	271.22
2019-04-17 21:00:00	271.19
2019-04-17 22:00:00	271.38
2019-04-17 23:00:00	271.75
2019-04-18	271.8
2019-04-18 09:00:00	268.83
2019-04-18 10:00:00	270.6
2019-04-18 11:00:00	271.65
2019-04-18 12:00:00	271.46
2019-04-18 13:00:00	269.85
2019-04-18 14:00:00	271.78
2019-04-18 15:00:00	273.221
2019-04-18 16:00:00	273.37
2019-04-18 17:00:00	273.895
2019-04-18 18:00:00	274.67
2019-04-18 19:00:00	272.86
2019-04-18 20:00:00	273.18
2019-04-18 21:00:00	273.2
2019-04-18 22:00:00	272.8
2019-04-18 23:00:00	272.58
2019-04-19	272.93
2019-04-22 09:00:00	266.5
2019-04-22 10:00:00	267.41
2019-04-22 11:00:00	265.69
2019-04-22 12:00:00	267.79
2019-04-22 13:00:00	268.49
2019-04-22 14:00:00	266.56
2019-04-22 15:00:00	262.75
2019-04-22 16:00:00	263.066
2019-04-22 17:00:00	263.989
2019-04-22 18:00:00	263.44
2019-04-22 19:00:00	263.25
2019-04-22 20:00:00	262.9
2019-04-22 21:00:00	263.2
2019-04-22 22:00:00	262.6
2019-04-22 23:00:00	262.75
2019-04-23	262.49
2019-04-23 09:00:00	263.8
2019-04-23 10:00:00	262.12
2019-04-23 11:00:00	259.2
2019-04-23 12:00:00	260.78
2019-04-23 13:00:00	258.7
2019-04-23 14:00:00	261.524
2019-04-23 15:00:00	262.93
2019-04-23 16:00:00	263.25
2019-04-23 17:00:00	265.26
2019-04-23 18:00:00	264.31
2019-04-23 19:00:00	263.062
2019-04-23 20:00:00	263.98
2019-04-23 21:00:00	264.25
2019-04-23 22:00:00	263.9
2019-04-23 23:00:00	263.9
2019-04-24	263.8
2019-04-24 09:00:00	263.29
2019-04-24 10:00:00	263.63
2019-04-24 11:00:00	263.68
2019-04-24 12:00:00	263.8
2019-04-24 13:00:00	262.7
2019-04-24 14:00:00	263.21
2019-04-24 15:00:00	262.87
2019-04-24 16:00:00	262.949
2019-04-24 17:00:00	261.881
2019-04-24 18:00:00	259.73
2019-04-24 19:00:00	259.06
2019-04-24 20:00:00	258.749
2019-04-24 21:00:00	258.83
2019-04-24 22:00:00	258.09
2019-04-24 23:00:00	259.79
2019-04-25	258.3
2019-04-25 09:00:00	257.86
2019-04-25 10:00:00	257.65
2019-04-25 11:00:00	255
2019-04-25 12:00:00	255.9
2019-04-25 13:00:00	254.51
2019-04-25 14:00:00	255.088
2019-04-25 15:00:00	251.817
2019-04-25 16:00:00	249.18
2019-04-25 17:00:00	250.43
2019-04-25 18:00:00	247.048
2019-04-25 19:00:00	246.94
2019-04-25 20:00:00	247.573
2019-04-25 21:00:00	246.95
2019-04-25 22:00:00	247.1
2019-04-25 23:00:00	247.38
2019-04-26	247.2
2019-04-26 09:00:00	249.5
2019-04-26 10:00:00	248.74
2019-04-26 11:00:00	248.14
2019-04-26 12:00:00	248
2019-04-26 13:00:00	246.442
2019-04-26 14:00:00	242.298
2019-04-26 15:00:00	241.325
2019-04-26 16:00:00	238.391
2019-04-26 17:00:00	236.374
2019-04-26 18:00:00	235.13
2019-04-26 19:00:00	232.041
2019-04-26 20:00:00	235.04
2019-04-26 21:00:00	235.02
2019-04-26 22:00:00	237.48
2019-04-26 23:00:00	237.4
2019-04-27	237.99
2019-04-29 09:00:00	239.8
2019-04-29 10:00:00	239.35
2019-04-29 11:00:00	238.26
2019-04-29 12:00:00	237.3
2019-04-29 13:00:00	235.53
2019-04-29 14:00:00	237.67
2019-04-29 15:00:00	239.295
2019-04-29 16:00:00	242.647
2019-04-29 17:00:00	240.6
2019-04-29 18:00:00	239.5
2019-04-29 19:00:00	241.15
2019-04-29 20:00:00	241.39
2019-04-29 21:00:00	240.44
2019-04-29 22:00:00	240.56
2019-04-29 23:00:00	240.33
2019-04-30	240.38
2019-04-30 09:00:00	242.2
2019-04-30 10:00:00	242.72
2019-04-30 11:00:00	242
2019-04-30 12:00:00	241.85
2019-04-30 13:00:00	241.67
2019-04-30 14:00:00	242.24
2019-04-30 15:00:00	239.3
2019-04-30 16:00:00	240.58
2019-04-30 17:00:00	240.89
2019-04-30 18:00:00	239.77
2019-04-30 19:00:00	237.43
2019-04-30 20:00:00	238.69
2019-04-30 21:00:00	238.83
2019-04-30 22:00:00	239.12
2019-04-30 23:00:00	238.93
2019-05-01	238.85
2019-05-01 09:00:00	239.94
2019-05-01 10:00:00	239.85
2019-05-01 11:00:00	239.75
2019-05-01 12:00:00	238.15
2019-05-01 13:00:00	239.299
2019-05-01 14:00:00	236.706
2019-05-01 15:00:00	232.665
2019-05-01 16:00:00	232.92
2019-05-01 17:00:00	233.29
2019-05-01 18:00:00	234.945
2019-05-01 19:00:00	234.767
2019-05-01 20:00:00	234.01
2019-05-01 21:00:00	233.74
2019-05-01 22:00:00	233.93
2019-05-01 23:00:00	233.4
2019-05-02	233.6
2019-05-02 09:00:00	234.98
2019-05-02 10:00:00	234.66
2019-05-02 11:00:00	232.5
2019-05-02 12:00:00	246.2
2019-05-02 13:00:00	243.9
2019-05-02 14:00:00	239.2
2019-05-02 15:00:00	239.58
2019-05-02 16:00:00	240.33
2019-05-02 17:00:00	242.555
2019-05-02 18:00:00	243.61
2019-05-02 19:00:00	243.18
2019-05-02 20:00:00	244.08
2019-05-02 21:00:00	244.25
2019-05-02 22:00:00	244.1
2019-05-02 23:00:00	244.66
2019-05-03	245.5

## Sheet: acciones dia
Date	CLOSE
2018-12-31	332.8
2019-01-01	310.12
2019-01-02	310.12
2019-01-03	300.36
2019-01-04	317.69
2019-01-07	334.96
2019-01-08	335.35
2019-01-09	338.53
2019-01-10	344.97
2019-01-11	347.26
2019-01-14	334.4
2019-01-15	344.43
2019-01-16	346.05
2019-01-17	347.31
2019-01-18	302.26
2019-01-22	298.92
2019-01-23	287.59
2019-01-24	291.51
2019-01-25	297.04
2019-01-28	296.38
2019-01-29	297.46
2019-01-30	308.77
2019-01-31	307.02
2019-02-01	312.21
2019-02-04	312.89
2019-02-05	321.35
2019-02-06	317.22
2019-02-07	307.51
2019-02-08	305.8
2019-02-11	312.84
2019-02-12	311.81
2019-02-13	308.17
2019-02-14	303.77
2019-02-15	307.88
2019-02-19	305.64
2019-02-20	302.56
2019-02-21	291.23
2019-02-22	294.71
2019-02-25	298.77
2019-02-26	297.86
2019-02-27	314.74
2019-02-28	319.88
2019-03-01	294.79
2019-03-04	285.36
2019-03-05	276.54
2019-03-06	276.24
2019-03-07	276.59
2019-03-08	284.14
2019-03-11	290.92
2019-03-12	283.36
2019-03-13	288.96
2019-03-14	289.96
2019-03-15	275.43
2019-03-18	269.49
2019-03-19	267.47
2019-03-20	273.6
2019-03-21	274.02
2019-03-22	264.53
2019-03-25	260.42
2019-03-26	267.77
2019-03-27	274.83
2019-03-28	278.62
2019-03-29	279.86
2019-04-01	289.18
2019-04-02	285.88
2019-04-03	291.81
2019-04-04	267.78
2019-04-05	274.96
2019-04-08	273.2
2019-04-09	272.31
2019-04-10	276.06
2019-04-11	268.42
2019-04-12	267.7
2019-04-15	266.38
2019-04-16	273.36
2019-04-17	271.23
2019-04-18	273.26
2019-04-22	262.75
2019-04-23	263.9
2019-04-24	258.66
2019-04-25	247.63
2019-04-26	235.14
2019-04-29	241.47
2019-04-30	238.69
2019-05-01	234.01
2019-05-02	244.1
2019-05-03	255.03
