# Supplementary material for: Measuring information flux between social media and stock prices with Transfer Entropy
Source: PLoS One. 2021 Sep 23;16(9):e0257686. doi: 10.1371/journal.pone.0257686 (PMC8459996; doi:10.1371/journal.pone.0257686)
Supplement: S1 Data — (ZIP) [file pone.0257686.s001.zip › DATA BASES/8.-TESLA/TESLA.csv]

#	web-scraper-order	web-scraper-start-url	handle	name	content	replies	retweets	favorites	unix_timestamp	published_date	url
1	1556894986-1662	https://twitter.com/search?l=&q=%22%24TESLA%22%20since%3A2019-01-01%20until%3A2019-01-31&src=typd	@JeffClarkTweets	Jeff Clark	Congratulations to @elonmusk and Team @Tesla on a pace-setting 2018. The #Model3 is a technological home run and a zero-emission taste of what the future of #EVs promises. Looking forward to what you can deliver in 2019.https://twitter.com/InsideEVs/status/1080210522321104897 …	1	8	39	1.55E+12	13:21 - 1 ene. 2019	/JeffClarkTweets/status/1080212464791445510
2	1556894986-1509	https://twitter.com/search?l=&q=%22%24TESLA%22%20since%3A2019-01-01%20until%3A2019-01-31&src=typd	@linkitah	Linkitah A.M.	Lo quiero!! @Tesla Lo siento, lo nuestro ya no es posible. @PeugeotES el #Elegend #MiNuevoFavorito <3https://twitter.com/Automotive_Mktg/status/1082001667715985420 …			2	1.55E+12	3:20 - 7 ene. 2019	/linkitah/status/1082235646083772417
3	1556894986-1080	https://twitter.com/search?l=&q=%22%24TESLA%22%20since%3A2019-01-01%20until%3A2019-01-31&src=typd	@RafaDomingo1979	Rafa Domingo	Una gran noticia puesto que España es uno de los países donde más cara es la electricidad en Europa. Minipunto para Tesla.			2	1.55E+12	11:56 - 22 ene. 2019	/RafaDomingo1979/status/1087801191965306881
4	1556894986-1574	https://twitter.com/search?l=&q=%22%24TESLA%22%20since%3A2019-01-01%20until%3A2019-01-31&src=typd	@jean_steffe	Jean	Yo he sido afectado directamente ya que cargué a 32kW y tenía solo 10%. Despues de 20 minutos que se fue un extranjero moví el coche y pude cargar a 90kW.		1	2	1.55E+12	14:58 - 4 ene. 2019	/jean_steffe/status/1081324003980165122
5	1556894986-1082	https://twitter.com/search?l=&q=%22%24TESLA%22%20since%3A2019-01-01%20until%3A2019-01-31&src=typd	@Expok	Expok	Después de anunciar el recorte de por lo menos por ciento de la plantilla nominal de @Tesla, la firma ha sufrido una caída en la bolsa por casi por ciento. Y ahora busca economizar la producción para poder ser más competitivos en el mercado. https://goo.gl/h1feQ4				1.55E+12	10:40 - 22 ene. 2019	/Expok/status/1087781944736149504
6	1556894986-1487	https://twitter.com/search?l=&q=%22%24TESLA%22%20since%3A2019-01-01%20until%3A2019-01-31&src=typd	@JimmyMPO	Jaime Morales	Una claro ejemplo de una empresa disruptiva @Tesla. Con el actual desabasto de #Pemex deberíamos de implementar otro tipo de energías más limpias. @beltrandelrio @foundrpic.twitter.com/trpmvYoiYd		1	5	1.55E+12	18:29 - 7 ene. 2019	/JimmyMPO/status/1082464251006963712
7	1556894986-1571	https://twitter.com/search?l=&q=%22%24TESLA%22%20since%3A2019-01-01%20until%3A2019-01-31&src=typd	@RicardoBlanco	Mr. ¯\_(ツ)_/¯hite	No se venden. Pero recomendamos no usar más de los necesarios y, en lo posible, reusar antes de reducir y reciclar ;)	1		4	1.55E+12	20:22 - 4 ene. 2019	/RicardoBlanco/status/1081405530625716226
8	1556894986-1146	https://twitter.com/search?l=&q=%22%24TESLA%22%20since%3A2019-01-01%20until%3A2019-01-31&src=typd	@Alandbru	𝓐𝓵𝓪𝓷𝓭	Aceleración ya no es sinónimo de ruido, gracias @Tesla Acceleration is no longer synonymous with noise, thanks @elonmusk pic.twitter.com/mBnYZYTZGx	2	2	23	1.55E+12	4:18 - 20 ene. 2019	/Alandbru/status/1086961049406971904
9	1556894986-1038	https://twitter.com/search?l=&q=%22%24TESLA%22%20since%3A2019-01-01%20until%3A2019-01-31&src=typd	@mayemusk	Maye Musk	.@business #Bloomberg @danahull always turns positive @Tesla news into negative headlines. #FUD #Pravduh #CleanEnergyWillWinhttps://twitter.com/vincent13031925/status/1088294293893046272 …	14	28	143	1.55E+12	10:26 - 24 ene. 2019	/mayemusk/status/1088503253807984640
10	1556894986-1573	https://twitter.com/search?l=&q=%22%24TESLA%22%20since%3A2019-01-01%20until%3A2019-01-31&src=typd	@chiro79	Álvaro Gutiérrez 🚗 ⚡️ 🔋 🤫	Según el acuerdo de “buen uso de los SuC”, @Uber_ES no puede usarlos.pic.twitter.com/57XmLhyoHY	1	1	3	1.55E+12	17:44 - 4 ene. 2019	/chiro79/status/1081365775196307456
11	1556894986-1307	https://twitter.com/search?l=&q=%22%24TESLA%22%20since%3A2019-01-01%20until%3A2019-01-31&src=typd	@Retuit_TV	Retuit TV	#Entérate | @Tesla reta a hackers y promete jugosa recompensa a quien logre introducirse a alguno de sus vehículos. #Información, #Noticias, #MexiquenseNoticiashttp://radioytvmexiquense.mx/notas/tesla-promete-regalar-un-model-3-a-quien-logre-hackearlo.html …		3	6	1.55E+12	17:15 - 14 ene. 2019	/Retuit_TV/status/1084982471702298624
12	1556894986-916	https://twitter.com/search?l=&q=%22%24TESLA%22%20since%3A2019-01-01%20until%3A2019-01-31&src=typd	@jean_steffe	Jean	@ClubTeslaES, @AsociacionAUVE Por favor @Tesla tomar medidas ya que en @ReservaHigueron en Fuengirola no respectan las plazas de los SuC. Siempre, siempre hay mínimo 2 coches térmicos aparcados. Da igual reclamar en recepción.pic.twitter.com/EYKt0jNG4x – en Reserva del Higueron Sport Club	10	8	16	1.55E+12	4:50 - 29 ene. 2019	/jean_steffe/status/1090230730733613056
13	1556894986-1392	https://twitter.com/search?l=&q=%22%24TESLA%22%20since%3A2019-01-01%20until%3A2019-01-31&src=typd	@micamarayyo	Mi cámara y yo	Nos montamos en el coche de #Emilio, un @Tesla, 100% eléctrico y cuyo precio de mercado supera los 100.000€ ¡Un lujo que no todos pueden permitirse! #MCYquecochemecompropic.twitter.com/NYKxyt75zk			5	1.55E+12	13:46 - 11 ene. 2019	/micamarayyo/status/1083842486789824512
14	1556894986-952	https://twitter.com/search?l=&q=%22%24TESLA%22%20since%3A2019-01-01%20until%3A2019-01-31&src=typd	@pk_ais	AIS	@slcuervo no me digas que no es de esas noticias con las que les cerrarías la boca con un directo en @YouTubeEspanol a los mandos del @Tesla https://twitter.com/EzequielPremo/status/1089579055169581058 …				1.55E+12	10:10 - 27 ene. 2019	/pk_ais/status/1089586502127026177
15	1556894986-1643	https://twitter.com/search?l=&q=%22%24TESLA%22%20since%3A2019-01-01%20until%3A2019-01-31&src=typd	@foroelectricos	ForoCochesEléctricos	A grandes males, grandes remedios. Un Tesla Model X remolca a uno de los pick-up que bloquean los Supercargadores https://forococheselectricos.com/2019/01/tesla-model-x-remolca-a-pickup-que-bloquean-los-supercargadores.html … @Tesla #TeslaModelX #Supercargadorespic.twitter.com/vmPX5RYSgS	4	15	52	1.55E+12	4:00 - 2 ene. 2019	/foroelectricos/status/1080433675857215489
16	1556894986-1177	https://twitter.com/search?l=&q=%22%24TESLA%22%20since%3A2019-01-01%20until%3A2019-01-31&src=typd	@ShirleySuarez	Shirley Suárez	Por primera me subí a un carro eléctrico , un @Tesla usado como taxi , que lujo de carro , diseño impresionante #Elon y #Ámsterdam				1.55E+12	4:10 - 19 ene. 2019	/ShirleySuarez/status/1086596768148660224
17	1556894986-1325	https://twitter.com/search?l=&q=%22%24TESLA%22%20since%3A2019-01-01%20until%3A2019-01-31&src=typd	@vilajoanc	Joan Vilà	Muy buena idea pero ese Toyota no debería estar ahí			2	1.55E+12	9:15 - 14 ene. 2019	/vilajoanc/status/1084861498999099392
18	1556894986-1553	https://twitter.com/search?l=&q=%22%24TESLA%22%20since%3A2019-01-01%20until%3A2019-01-31&src=typd	@maselectricos	Somos Electricos	No te va a defraudar, en el momento que se prueba un @tesla es difícil pensar en otro coche a día de hoy.			1	1.55E+12	11:43 - 5 ene. 2019	/maselectricos/status/1081637397597687809
19	1556894986-1336	https://twitter.com/search?l=&q=%22%24TESLA%22%20since%3A2019-01-01%20until%3A2019-01-31&src=typd	@Cambio16	Cambio16	#Energía Con el Model 3 @Tesla se abre camino en China http://ow.ly/hAHC30ncw38 pic.twitter.com/fcb6rLtqHF				1.55E+12	0:40 - 14 ene. 2019	/Cambio16/status/1084731858607316992
20	1556894986-1085	https://twitter.com/search?l=&q=%22%24TESLA%22%20since%3A2019-01-01%20until%3A2019-01-31&src=typd	@FMURILLO85	Francisco	Menuda maravilla		1	1	1.55E+12	7:14 - 22 ene. 2019	/FMURILLO85/status/1087730220289921024
21	1556894986-903	https://twitter.com/search?l=&q=%22%24TESLA%22%20since%3A2019-01-01%20until%3A2019-01-31&src=typd	@holasocmario	Maɾio	Aprended a conducir por la derecha como todo el mundo, cohone'				1.55E+12	13:58 - 29 ene. 2019	/holasocmario/status/1090368679756349443
22	1556894986-1360	https://twitter.com/search?l=&q=%22%24TESLA%22%20since%3A2019-01-01%20until%3A2019-01-31&src=typd	@legolas_83	@lberto Muñoz	Familia de Montaman y Montaplex?pic.twitter.com/jGcdq6XA8w			1	1.55E+12	0:35 - 13 ene. 2019	/legolas_83/status/1084368269384003584
23	1556894986-1115	https://twitter.com/search?l=&q=%22%24TESLA%22%20since%3A2019-01-01%20until%3A2019-01-31&src=typd	@Pauta_cl	Pauta.cl	@Tesla elimina tres mil empleos y @elonmusk vislumbra un camino "difícil" → http://bit.ly/2T0GJib pic.twitter.com/vSWFqB75bF				1.55E+12	7:35 - 21 ene. 2019	/Pauta_cl/status/1087373000566034432
24	1556894986-1398	https://twitter.com/search?l=&q=%22%24TESLA%22%20since%3A2019-01-01%20until%3A2019-01-31&src=typd	@PavlerasTuko	Pablo	Sabemos el nombre del buque? http://localizadorbarcos.onlinegratis.tv/ hacemos seguimiento?	1	2	10	1.55E+12	10:43 - 11 ene. 2019	/PavlerasTuko/status/1083796445357096961
25	1556894986-1184	https://twitter.com/search?l=&q=%22%24TESLA%22%20since%3A2019-01-01%20until%3A2019-01-31&src=typd	@motorpuntoes	motor.es	Tesla anuncia miles de despidos y menores beneficios en el 4º trimestre http://bit.ly/2Cs1sVa @Tesla @ClubTeslaES #Tesla #tesla #EV #electrico #TeslaModel3 #teslamodel3 #TeslaModelX #teslamodelx #TeslaModels #teslamodels #ModelS #modelSpic.twitter.com/k6kCRwz6zc		1	1	1.55E+12	23:20 - 18 ene. 2019	/motorpuntoes/status/1086523693243740160
26	1556894986-1543	https://twitter.com/search?l=&q=%22%24TESLA%22%20since%3A2019-01-01%20until%3A2019-01-31&src=typd	@slcuervo	Saul Lopez	Los easter eggs favoritos de mi hija: pedos y chimenea . Le gusta aún más que dibujar unicornios @tesla ha tenido una idea genial con los Easter Egg pues son ideales en las paradas en Superchargers #pasatealoelectricopic.twitter.com/yiYFAM5oUM	5	19	173	1.55E+12	9:39 - 6 ene. 2019	/slcuervo/status/1081968462208077824
27	1556894986-1517	https://twitter.com/search?l=&q=%22%24TESLA%22%20since%3A2019-01-01%20until%3A2019-01-31&src=typd	@Jordanelbarbaro	Jordan Rodríguez	Necesito un @Tesla de preferencia el "Model X". #objetivoshttps://twitter.com/ExpansionMx/status/1082055480254574593 …			1	1.55E+12	18:46 - 6 ene. 2019	/Jordanelbarbaro/status/1082106168804327425
28	1556894986-878	https://twitter.com/search?l=&q=%22%24TESLA%22%20since%3A2019-01-01%20until%3A2019-01-31&src=typd	@TeslaPodcast	Tesla Daily	.@CNBC @WSJ @business @nytimes @businessinsider @Reuters @TheStreet @CGrantWSJ @timkhiggins @danahull @lorakolodny @lopezlinette Could any of you please share the consensus estimates you will be quoting in your $TSLA earnings recaps later today? Before earnings? @elonmusk @Tesla	4	25	107	1.55E+12	7:18 - 30 ene. 2019	/TeslaPodcast/status/1090630214055575553
29	1556894986-1411	https://twitter.com/search?l=&q=%22%24TESLA%22%20since%3A2019-01-01%20until%3A2019-01-31&src=typd	@alonso_es	ALONSO ECHEVARRIA	Quiero un @Tesla #Model3	4		7	1.55E+12	19:51 - 10 ene. 2019	/alonso_es/status/1083571966504624130
30	1556894986-1477	https://twitter.com/search?l=&q=%22%24TESLA%22%20since%3A2019-01-01%20until%3A2019-01-31&src=typd	@DomoElectra	Domo Electra	Que lo veo bien ya que de costes fijos mensuales se ahorran xD			1	1.55E+12	3:34 - 8 ene. 2019	/DomoElectra/status/1082601532770738177
31	1556894986-1386	https://twitter.com/search?l=&q=%22%24TESLA%22%20since%3A2019-01-01%20until%3A2019-01-31&src=typd	@NSCabezon	IvÃ¡n CabezÃ³n	Ves como no hay ninguno blanco!!			1	1.55E+12	0:18 - 12 ene. 2019	/NSCabezon/status/1084001705522548737
32	1556894986-1256	https://twitter.com/search?l=&q=%22%24TESLA%22%20since%3A2019-01-01%20until%3A2019-01-31&src=typd	@Hades666123	Hades 🔥	Tengo como ocho años enamorado de los carros de @Tesla y me faltan como 1738361839 años para tener uno Hahaha				1.55E+12	12:12 - 16 ene. 2019	/Hades666123/status/1085630922240737281
33	1556894986-1428	https://twitter.com/search?l=&q=%22%24TESLA%22%20since%3A2019-01-01%20until%3A2019-01-31&src=typd	@TecnonautaTV	Tecnonauta	HOY (sobre las 19hs) nuestros suscriptores Premium Alpha Centauri tendrán su Primer Directo, hablaremos del @Tesla y de otras vicisitudes... Únete → http://youtube.com/tecnonauta/join pic.twitter.com/29qggOFcI7	3	14	111	1.55E+12	7:27 - 10 ene. 2019	/TecnonautaTV/status/1083384882200567810
34	1556894986-839	https://twitter.com/search?l=&q=%22%24TESLA%22%20since%3A2019-01-01%20until%3A2019-01-31&src=typd	@foroelectricos	ForoCochesEléctricos	#Tesla cambia las denominaciones del Model S y X. Nueva versión de acceso con batería limitada por software https://forococheselectricos.com/2019/01/tesla-cambia-las-denominaciones-del-model-s-y-x-nueva-version-de-acceso-con-bateria-limitada-por-software.html … #TeslaModelS #TeslaModelX @Tesla pic.twitter.com/SuUXJv6mYs		3	17	1.55E+12	10:01 - 30 ene. 2019	/foroelectricos/status/1090671240241692674
35	1556894986-1223	https://twitter.com/search?l=&q=%22%24TESLA%22%20since%3A2019-01-01%20until%3A2019-01-31&src=typd	@CarlosGa1996	Carlos Gutierrez Garcia	Nel, lleve a tu mamá a cenar :(				1.55E+12	20:26 - 17 ene. 2019	/CarlosGa1996/status/1086117661904384001
36	1556894986-1066	https://twitter.com/search?l=&q=%22%24TESLA%22%20since%3A2019-01-01%20until%3A2019-01-31&src=typd	@isuriv	isuriv 🌐 👽	Lleva 29 referenciados Curioso, en los datos, pone que la referencia se acaba el 31 de marzo de este añopic.twitter.com/WN1c7sI9xU				1.55E+12	3:45 - 23 ene. 2019	/isuriv/status/1088039922789957634
37	1556894986-981	https://twitter.com/search?l=&q=%22%24TESLA%22%20since%3A2019-01-01%20until%3A2019-01-31&src=typd	@AndruEdwards	Andru Edwards	When you receive a check for $26,250 and realize the balance on your @Tesla solar install is $24,528. pic.twitter.com/X07VhUw4qQ	11	1	48	1.55E+12	8:56 - 26 ene. 2019	/AndruEdwards/status/1089205485507469312
38	1556894986-1261	https://twitter.com/search?l=&q=%22%24TESLA%22%20since%3A2019-01-01%20until%3A2019-01-31&src=typd	@DomoElectra	Domo Electra	Por supuesto :)	1		2	1.55E+12	11:19 - 16 ene. 2019	/DomoElectra/status/1085617616692174849
39	1556894986-1653	https://twitter.com/search?l=&q=%22%24TESLA%22%20since%3A2019-01-01%20until%3A2019-01-31&src=typd	@bbycharly	Carlos elias	Mis ojos!!! No mamen se la jalaron machin con sus fogatas necesito un @Tesla con filtro de aire para ataque biológico.			2	1.55E+12	20:52 - 1 ene. 2019	/bbycharly/status/1080325908622323713
40	1556894986-1195	https://twitter.com/search?l=&q=%22%24TESLA%22%20since%3A2019-01-01%20until%3A2019-01-31&src=typd	@SexenioMX	Sexenio	.@Tesla confirma que continuarán los despidos masivos para lograr un mejor control de gastos http://tinyurl.com/ycdn8txc		2	1	1.55E+12	13:37 - 18 ene. 2019	/SexenioMX/status/1086376983796350978
41	1556894986-1440	https://twitter.com/search?l=&q=%22%24TESLA%22%20since%3A2019-01-01%20until%3A2019-01-31&src=typd	@AlamVera2	Alam Vera	Una consulta la linea 21 para cuando harían circular los buses eléctricos?			10	1.55E+12	15:40 - 9 ene. 2019	/AlamVera2/status/1083146523070861312
42	1556894986-1690	https://twitter.com/search?l=&q=%22%24TESLA%22%20since%3A2019-01-01%20until%3A2019-01-31&src=typd	@TheGledinator	James Gledhill	#HappyNewYear2019 My resolutions this year: - Drink Water - Lose Weight (Again XD) -2560x1440p - Sit in a @Tesla				1.55E+12	16:13 - 31 dic. 2018	/TheGledinator/status/1079893290365775872
43	1556894986-1482	https://twitter.com/search?l=&q=%22%24TESLA%22%20since%3A2019-01-01%20until%3A2019-01-31&src=typd	@electromaps	electromaps	Tesla levanta la primera piedra de la Gigafactoría 3 https://www.electrocoches.eu/noticias/fabricantes-coches-electricos/tesla-levanta-la-primera-piedra-de-la-gigafactoria-3/ … @electro_coches @Tesla @elonmuskpic.twitter.com/BJga9QINEK	1	2	14	1.55E+12	1:00 - 8 ene. 2019	/electromaps/status/1082562689224843264
44	1556894986-922	https://twitter.com/search?l=&q=%22%24TESLA%22%20since%3A2019-01-01%20until%3A2019-01-31&src=typd	@h0tmind	Paul Alien	Divinos seres del universo. La única velocidad límite es la de la luz. Con carburantes fósiles no llegamos. @TenerifeVial #Velocidad #AccidenteVial #Teletransporte @Tesla @112canarias #CocheElectrico #CochesEléctricos @fomentogob @CabildoTenerife		2	1	1.55E+12	12:37 - 28 ene. 2019	/h0tmind/status/1089985872756441089
45	1556894986-929	https://twitter.com/search?l=&q=%22%24TESLA%22%20since%3A2019-01-01%20until%3A2019-01-31&src=typd	@goyoalias	Ⓖⓞⓨⓞ Ⓐⓛíⓐⓢ :-) #GAJ	No dejes de valorar a @Goiener una cooperativa sensibilizada y con proyectos muy interesantes en energías renovables	1	1	1	1.55E+12	5:21 - 28 ene. 2019	/goyoalias/status/1089876179358830593
46	1556894986-1489	https://twitter.com/search?l=&q=%22%24TESLA%22%20since%3A2019-01-01%20until%3A2019-01-31&src=typd	@DomoElectra	Domo Electra	Y siguen con 4			4	1.55E+12	15:14 - 7 ene. 2019	/DomoElectra/status/1082415211322265607
47	1556894986-1355	https://twitter.com/search?l=&q=%22%24TESLA%22%20since%3A2019-01-01%20until%3A2019-01-31&src=typd	@maselectricos	Somos Electricos	Una nueva patente de @Tesla que permite detectar errores en sus vehículos antes de que ocurra, siendo su reparación más rápida y barata. http://ow.ly/6lsd50kb4je		2	2	1.55E+12	7:10 - 13 ene. 2019	/maselectricos/status/1084467634261905408
48	1556894986-1120	https://twitter.com/search?l=&q=%22%24TESLA%22%20since%3A2019-01-01%20until%3A2019-01-31&src=typd	@TeslaParaTodos	Tesla Para Todos	Ya esta @tesla trabajando en añadir CCS a la estación de Superchargers en Getafe Madrid. ¡Que vienen los Model 3!	3	6	31	1.55E+12	6:49 - 21 ene. 2019	/TeslaParaTodos/status/1087361500308799488
49	1556894986-1383	https://twitter.com/search?l=&q=%22%24TESLA%22%20since%3A2019-01-01%20until%3A2019-01-31&src=typd	@ludwiglaborda	Ludwig Laborda	Querido Niño Jesús, se que estamos en enero apenas, pero quiero pedirte que EEUU elimine las restricciones a la producción de energía solar para que, proyectos como los de @Tesla y de @elonmusk se puedan llevar a cabo libremente y así todos podamos conducir sin contaminar.https://twitter.com/h2oStudio/status/1084042230099333120 …		1	2	1.55E+12	3:01 - 12 ene. 2019	/ludwiglaborda/status/1084042714369413121
50	1556894986-1314	https://twitter.com/search?l=&q=%22%24TESLA%22%20since%3A2019-01-01%20until%3A2019-01-31&src=typd	@Ealtanaya	Lalito Anaya	Que se compren un @Tesla	1		1	1.55E+12	14:24 - 14 ene. 2019	/Ealtanaya/status/1084939304940363776
51	1556894986-1153	https://twitter.com/search?l=&q=%22%24TESLA%22%20since%3A2019-01-01%20until%3A2019-01-31&src=typd	@santiagoogarza	𝓖𝓻𝓮𝓮𝓴 𝓖𝓸𝓭	ya van tres veces que cuando voy para la universidad veo pasar carros @Tesla esto ya es una señal de que pronto llegará uno a mi vida				1.55E+12	17:40 - 19 ene. 2019	/santiagoogarza/status/1086800592704401410
52	1556894986-1484	https://twitter.com/search?l=&q=%22%24TESLA%22%20since%3A2019-01-01%20until%3A2019-01-31&src=typd	@maselectricos	Somos Electricos	Elon Musk da detalles sobre la #Gigafactory3 de @Tesla en #China, habla sobre lo que se fabricará allí y cuando.http://ow.ly/EyV430nebPH		2	3	1.55E+12	0:40 - 8 ene. 2019	/maselectricos/status/1082557540494462976
53	1556894986-1159	https://twitter.com/search?l=&q=%22%24TESLA%22%20since%3A2019-01-01%20until%3A2019-01-31&src=typd	@isuriv	isuriv 🌐 👽	Curiosidades de los superchargers de @Tesla en España. Tesla actua como gestor de carga en nombre de (Tesla Spain Sl y TESLA MOTORS NETHERLANDS BV), y su distribuidora es Endesa o Iberdrola... @foroelectricos				1.55E+12	13:46 - 19 ene. 2019	/isuriv/status/1086741721420128256
54	1556894986-1282	https://twitter.com/search?l=&q=%22%24TESLA%22%20since%3A2019-01-01%20until%3A2019-01-31&src=typd	@DomoElectra	Domo Electra	Días intensos en #Madrid pero el cansancio desaparece cuando te invade la pasión por el #trabajo Gracias @Tesla @BoschGlobal @EasyChargerES @Joelectric3pic.twitter.com/bmbzZ3H48K	3	3	22	1.55E+12	14:49 - 15 ene. 2019	/DomoElectra/status/1085308140776759302
55	1556894986-1327	https://twitter.com/search?l=&q=%22%24TESLA%22%20since%3A2019-01-01%20until%3A2019-01-31&src=typd	@EdoardoGil	Edo	Por las baterías. Son demasiado caras tener baterías seguras. El primer esfuerzo por abaratar el costo de baterías es de @Tesla con su Gigafactory. Su coche económico ya anda en $35,000 dólares (más barato que el de chevrolet)			1	1.55E+12	8:41 - 14 ene. 2019	/EdoardoGil/status/1084852896401969154
56	1556894986-1227	https://twitter.com/search?l=&q=%22%24TESLA%22%20since%3A2019-01-01%20until%3A2019-01-31&src=typd	@Tesla	Tesla	Model 3 acoustic testing. To make the drive experience as quiet as possible, our engineers simulate road environments in an echoless chamber in order to identify the source of vehicle noise and minimize itpic.twitter.com/Ro2UuyHbbT	303	1,2K	12K	1.55E+12	16:21 - 17 ene. 2019	/Tesla/status/1086055977974034432
57	1556894986-1181	https://twitter.com/search?l=&q=%22%24TESLA%22%20since%3A2019-01-01%20until%3A2019-01-31&src=typd	@STesla3	STesla	Debemos de reconocer q 4.8€ cada 100km no es una tarifa económica tras la subida del 33%. Unos 20€ x conducir 400km es más económico que un coche similar en gasolina/diésel q podría costar uno 33€-35€.				1.55E+12	1:22 - 19 ene. 2019	/STesla3/status/1086554411575463937
58	1556894986-1077	https://twitter.com/search?l=&q=%22%24TESLA%22%20since%3A2019-01-01%20until%3A2019-01-31&src=typd	@legolas_83	@lberto Muñoz	Quien pudiera....	1		2	1.55E+12	13:16 - 22 ene. 2019	/legolas_83/status/1087821310766518272
59	1556894986-1614	https://twitter.com/search?l=&q=%22%24TESLA%22%20since%3A2019-01-01%20until%3A2019-01-31&src=typd	@cgarciadealba	Carlos GarcíadeAlba	Qué interesante dato:lista de los más ricos en Condado de Los Angeles,a su vez el más rico en los EEUU,la encabezan 2 extranjeros,ambos sudafricanos,una absoluta minoría demográfica en LA,ellos son:Patrick Soon-Shong (ahora dueño @latimes ) y Elon Musk (@Tesla y @SpaceX ).		2	12	1.55E+12	10:15 - 3 ene. 2019	/cgarciadealba/status/1080890420119330816
60	1556894986-1669	https://twitter.com/search?l=&q=%22%24TESLA%22%20since%3A2019-01-01%20until%3A2019-01-31&src=typd	@ApoyoVial	infotraffic / AVIcars.com.mx	Esta fue la presentación del @Tesla Roadster. Conoce las impresionantes prestaciones de este auto https://avicars.app/post/?p=MTUxNTE1TTEzYQ== …		1	4	1.55E+12	10:22 - 1 ene. 2019	/ApoyoVial/status/1080167468394561536
61	1556894986-1634	https://twitter.com/search?l=&q=%22%24TESLA%22%20since%3A2019-01-01%20until%3A2019-01-31&src=typd	@CarlosDG100D	CarlosDG	Totalmente cierto. Yo los veo muchísimas veces			4	1.55E+12	9:30 - 2 ene. 2019	/CarlosDG100D/status/1080516689396146177
62	1556894986-1565	https://twitter.com/search?l=&q=%22%24TESLA%22%20since%3A2019-01-01%20until%3A2019-01-31&src=typd	@SBNDN2014	Spansk	Efectivamente. Hasta que no tienes el coche en mano, no se da de alta en el sistema y no aparece en la app. Es tontería que puedas trastear un coche que no tienes y está siendo manejado por una persona lejos de ti.			1	1.55E+12	0:42 - 5 ene. 2019	/SBNDN2014/status/1081470945355812864
63	1556894986-1204	https://twitter.com/search?l=&q=%22%24TESLA%22%20since%3A2019-01-01%20until%3A2019-01-31&src=typd	@SoyMotorCoches	SoyMotor - Coches	¿Nubarrones sobre el futuro de la compañía de @elonmusk? @Tesla anuncia un recorte del 7% en su plantilla. https://bit.ly/2Cy9ETF pic.twitter.com/XTAavfGjC5			1	1.55E+12	8:09 - 18 ene. 2019	/SoyMotorCoches/status/1086294474337193984
64	1556894986-1099	https://twitter.com/search?l=&q=%22%24TESLA%22%20since%3A2019-01-01%20until%3A2019-01-31&src=typd	@ElFinanciero_Mx	El Financiero	#AutosEF @Tesla 'inclina la balanza' en Europa; recibe aval para vender el Model 3. http://bit.ly/2T59bPZ pic.twitter.com/YmUoGz9FCV		3	9	1.55E+12	18:22 - 21 ene. 2019	/ElFinanciero_Mx/status/1087535822985781248
65	1556894986-1557	https://twitter.com/search?l=&q=%22%24TESLA%22%20since%3A2019-01-01%20until%3A2019-01-31&src=typd	@vatoinblue	Hombre azul	Por fin tengo un sueño puramente materialista Tener mi propio auto @Tesla			2	1.55E+12	9:19 - 5 ene. 2019	/vatoinblue/status/1081601154998366209
66	1556894986-1400	https://twitter.com/search?l=&q=%22%24TESLA%22%20since%3A2019-01-01%20until%3A2019-01-31&src=typd	@slcuervo	Saul Lopez	Puerto de San Francisco. Miles de @tesla #Model3 probablemente para embarcar rumbo a Zeebrugge (duración del viaje: de 2 a 5 semanas) El D-day de la automoción está cada vez más cerca! #pasatealoelectricopic.twitter.com/OGLGxHMDEB	16	48	245	1.55E+12	10:20 - 11 ene. 2019	/slcuervo/status/1083790871848464385
67	1556894986-1279	https://twitter.com/search?l=&q=%22%24TESLA%22%20since%3A2019-01-01%20until%3A2019-01-31&src=typd	@obseco	Oscar Blanco	Habrá vídeo?	1		1	1.55E+12	15:02 - 15 ene. 2019	/obseco/status/1085311335758528512
68	1556894986-1655	https://twitter.com/search?l=&q=%22%24TESLA%22%20since%3A2019-01-01%20until%3A2019-01-31&src=typd	@rocketL49	Henry	$tsla @tesla @elonmusk @ValueAnalyst1 According to Left Lane News, there are currently over 85,000 Jeep Wranglers in inventory. Nuff said.	4	10	66	1.55E+12	19:15 - 1 ene. 2019	/rocketL49/status/1080301433272954880
69	1556894986-1298	https://twitter.com/search?l=&q=%22%24TESLA%22%20since%3A2019-01-01%20until%3A2019-01-31&src=typd	@SoyMotorCoches	SoyMotor - Coches	.@Tesla regalará un Model 3 a aquel que logre piratear su software. https://bit.ly/2SViFNP pic.twitter.com/30SbIzrLjJ			1	1.55E+12	3:56 - 15 ene. 2019	/SoyMotorCoches/status/1085143704371892226
70	1556894986-876	https://twitter.com/search?l=&q=%22%24TESLA%22%20since%3A2019-01-01%20until%3A2019-01-31&src=typd	@coinmine	Coinmine	A machine that turns electricity into liberty - riding in a machine that turns electricity into freedom. Thanks for the ride @Tesla! https://twitter.com/howardlindzon/status/1090479193551327232 …	1	2	18	1.55E+12	9:17 - 30 ene. 2019	/coinmine/status/1090660405288943621
71	1556894986-1320	https://twitter.com/search?l=&q=%22%24TESLA%22%20since%3A2019-01-01%20until%3A2019-01-31&src=typd	@Xeritomad	Diego	Según la noticia solo funciona con weechat. Supongo que eso está conectado o con Tesla o con el centro comercial.	1		1	1.55E+12	11:23 - 14 ene. 2019	/Xeritomad/status/1084893884168261632
72	1556894986-1461	https://twitter.com/search?l=&q=%22%24TESLA%22%20since%3A2019-01-01%20until%3A2019-01-31&src=typd	@huevosalmotor	Rave Grohl	hey @elonmusk @Tesla we're running out of fuel in Mexico, and I don't have 1,884,300 pesos, so, as we say in Mexico City #HazParo tío @elonmusk tío @Tesla no hay gasolina, #HazParo			2	1.55E+12	16:34 - 8 ene. 2019	/huevosalmotor/status/1082797733663121408
73	1556894986-986	https://twitter.com/search?l=&q=%22%24TESLA%22%20since%3A2019-01-01%20until%3A2019-01-31&src=typd	@renarios1970	renato rios	Y los países desarrollados que no son productores se han dedicado a perfeccionar tecnologías que en 20 años muy pocos necesitaran esos 3 mm de barriles venezolanos @Tesla un pequeño ejemplo				1.55E+12	5:45 - 26 ene. 2019	/renarios1970/status/1089157376471715840
74	1556894986-1319	https://twitter.com/search?l=&q=%22%24TESLA%22%20since%3A2019-01-01%20until%3A2019-01-31&src=typd	@Alandbru	𝓐𝓵𝓪𝓷𝓭	Me cuadra, allí WeChat es a parte de una aplicación de mensajería una plataforma de pagos e incluso puedes pedir taxi o VTC. Es una maravilla, en las mesas de los restaurantes hay un código, cuando el camarero trae la cuenta escaneas el código, escribes la cifra y pagado!	1		6	1.55E+12	11:58 - 14 ene. 2019	/Alandbru/status/1084902662397673472
75	1556894986-1406	https://twitter.com/search?l=&q=%22%24TESLA%22%20since%3A2019-01-01%20until%3A2019-01-31&src=typd	@ClubTeslaES	Club Tesla España	Embarcando en EEUU, no... no es un sueño... es real, en nada los tenemos devorando Km en Europa. ! Bravo @Tesla ! https://twitter.com/TeslaM3Spain/status/1083738092270469125 …	7	28	115	1.55E+12	6:58 - 11 ene. 2019	/ClubTeslaES/status/1083739899952590848
76	1556894986-1119	https://twitter.com/search?l=&q=%22%24TESLA%22%20since%3A2019-01-01%20until%3A2019-01-31&src=typd	@JulioMiravalls	Julio Miravalls	Bitácora de ayer: La semana pasada @elonmusk anunciaba el despido del 10% de @SpaceX y ahora les dice a los de @Tesla que el 7% va a la calle https://apuntelego.es/bitacora/2019/bitacora20190120.html#Elon_Musk …pic.twitter.com/oXuzG0VfSC				1.55E+12	6:59 - 21 ene. 2019	/JulioMiravalls/status/1087364126668668928
77	1556894986-991	https://twitter.com/search?l=&q=%22%24TESLA%22%20since%3A2019-01-01%20until%3A2019-01-31&src=typd	@mikescar3	MikesCar	Stage 3: then they fight youpic.twitter.com/gb9hetMmab	5	10	96	1.55E+12	0:46 - 26 ene. 2019	/mikescar3/status/1089082190753947648
78	1556894986-1381	https://twitter.com/search?l=&q=%22%24TESLA%22%20since%3A2019-01-01%20until%3A2019-01-31&src=typd	@Elchnte	elChente Torres	Yo llevo tres años esperando el mío...	1		1	1.55E+12	8:16 - 12 ene. 2019	/Elchnte/status/1084122044743192577
79	1556894986-1189	https://twitter.com/search?l=&q=%22%24TESLA%22%20since%3A2019-01-01%20until%3A2019-01-31&src=typd	@carlosgtzbanda	Felipe y con tenis	Si tuviera ese dinero prefiero un @Tesla Aunque en realidad, si tuviera ese dinero no estaría aquí cuando hubiera algún tipo de desabasto!				1.55E+12	16:27 - 18 ene. 2019	/carlosgtzbanda/status/1086419828003536897
80	1556894986-1652	https://twitter.com/search?l=&q=%22%24TESLA%22%20since%3A2019-01-01%20until%3A2019-01-31&src=typd	@OhItsTeddy	lil pocky	Watch The Vlog Here I Bought A @Tesla during a Haircut + Virtual Test Drive + Kith Terrex Fre... https://youtu.be/isTyH-4LiHI via @YouTube	8	13	44	1.55E+12	21:44 - 1 ene. 2019	/OhItsTeddy/status/1080339019504836610
81	1556894986-1659	https://twitter.com/search?l=&q=%22%24TESLA%22%20since%3A2019-01-01%20until%3A2019-01-31&src=typd	@RusoAzul	Leopoldo Pérez Díaz	#Energía #Movilidad @Tesla lidera el mercado automovilístico eléctrico https://elperiodicodelaenergia.com/tesla-sigue-mandando-en-el-mercado-mundial-de-coches-electricos-en-un-noviembre-record/ …				1.55E+12	16:39 - 1 ene. 2019	/RusoAzul/status/1080262187493527552
82	1556894986-1009	https://twitter.com/search?l=&q=%22%24TESLA%22%20since%3A2019-01-01%20until%3A2019-01-31&src=typd	@GonzaloGGM	Gonzalo García	¿Cuándo llegará el @Tesla #Model3 de 35.000 dólares? https://www.hibridosyelectricos.com/articulo/actualidad/cuando-llegara-tesla-model-3-35000-dolares/20190125110438024903.html … vía @hyecompic.twitter.com/wsQubMyjfZ			1	1.55E+12	9:57 - 25 ene. 2019	/GonzaloGGM/status/1088858399524167686
83	1556894986-1368	https://twitter.com/search?l=&q=%22%24TESLA%22%20since%3A2019-01-01%20until%3A2019-01-31&src=typd	@rmansilla83	le richard!	Ahora es cuando creo que debí haber comprado el @Tesla			1	1.55E+12	16:10 - 12 ene. 2019	/rmansilla83/status/1084241296225697792
84	1556894986-1246	https://twitter.com/search?l=&q=%22%24TESLA%22%20since%3A2019-01-01%20until%3A2019-01-31&src=typd	@EconBankFinTech	EconBankFinTech	#AhoraLeyendo @Tesla regalará un #Model3 a quien consiga hackearlo en el concurso de #Hacking y #PirateríaInformática @Pwn2Own_Contest #IoT #AI #IA #Innovación #Innovation #MachineLearning #CocheEléctrico #ElectricCar #Tesla #TeslaModel3 @elonmusk https://www.hibridosyelectricos.com/artículo/tecnología/tesla-regalara-model-3-quien-consiga-hackearlo/20190115101029024567.html …		2	1	1.55E+12	1:21 - 17 ene. 2019	/EconBankFinTech/status/1085829453417234432
85	1556894986-1388	https://twitter.com/search?l=&q=%22%24TESLA%22%20since%3A2019-01-01%20until%3A2019-01-31&src=typd	@masquelectricos	MQE Más Que Eléctricos	Me parece que estos #TeslaModel3 no son para #Europa pero digo yo que por algún sitio vendrán. Este #barco tiene otro #rumbo. @Tesla @ClubTeslaES @TeslaM3Spain @teslateenclubESpic.twitter.com/pNsASej3OM	2	2	6	1.55E+12	23:53 - 11 ene. 2019	/masquelectricos/status/1083995254414557184
86	1556894986-1106	https://twitter.com/search?l=&q=%22%24TESLA%22%20since%3A2019-01-01%20until%3A2019-01-31&src=typd	@DanteNLG	Dante Letelier G 	El nuevo @Tesla Model 3 y su sistema Dual Motor AWD que puede defenderse sin problemas en caminos con nieve. https://www.youtube.com/watch?v=faG6jQDz9Ew … #Electromovilidad #CleanAir #SCLMAG @SCLMAG_		1	2	1.55E+12	12:38 - 21 ene. 2019	/DanteNLG/status/1087449299179503617
87	1556894986-1486	https://twitter.com/search?l=&q=%22%24TESLA%22%20since%3A2019-01-01%20until%3A2019-01-31&src=typd	@Isilopez_101	Isi lopez 🔋 🔌 🇪🇸	Ayer hizo creo un directo @DomoElectra y creo que aun siguen funcionando solo 4,no se el motivo, desde que se abrió solo 4 operativos.	1		2	1.55E+12	0:11 - 8 ene. 2019	/Isilopez_101/status/1082550426506063873
88	1556894986-1231	https://twitter.com/search?l=&q=%22%24TESLA%22%20since%3A2019-01-01%20until%3A2019-01-31&src=typd	@iPhoneGamesDev	Eduardo Ruiz	Lo q dijo es que era demasiado caro para mantenerlo.	1		1	1.55E+12	11:42 - 17 ene. 2019	/iPhoneGamesDev/status/1085985757146374146
89	1556894986-1405	https://twitter.com/search?l=&q=%22%24TESLA%22%20since%3A2019-01-01%20until%3A2019-01-31&src=typd	@amperizate	Emilio	Nadie ve raro que un BMW serie 3 de 350cv o un Audi A4 de la misma potencia valga mas de 50000€, ahora si es un Tesla se pone el grito en el cielo, ¿es un coche caro? depende con que vehículo lo compares, y hay que compararlo con vehículos de características similares.			3	1.55E+12	7:55 - 11 ene. 2019	/amperizate/status/1083754347748560896
90	1556894986-1210	https://twitter.com/search?l=&q=%22%24TESLA%22%20since%3A2019-01-01%20until%3A2019-01-31&src=typd	@ElFinanciero_Mx	El Financiero	.@Tesla reducirá su fuerza de trabajo en 7%; @elonmusk prevé 'camino difícil'. http://bitly.com/2T2nxk6 pic.twitter.com/Qi2YYyHgc5		2	2	1.55E+12	5:46 - 18 ene. 2019	/ElFinanciero_Mx/status/1086258451804758017
91	1556894986-888	https://twitter.com/search?l=&q=%22%24TESLA%22%20since%3A2019-01-01%20until%3A2019-01-31&src=typd	@motorpuntoes	motor.es	Durmiendo al volante de su Tesla mientras circulaba con AutoPilot http://bit.ly/2CRus8V @Tesla @ClubTeslaES #Tesla #tesla #EV #electrico #TeslaModelX #teslamodelx #ModelX #modelxpic.twitter.com/YTy7iOvfY3	1	2		1.55E+12	3:10 - 30 ene. 2019	/motorpuntoes/status/1090567941777698816
92	1556894986-867	https://twitter.com/search?l=&q=%22%24TESLA%22%20since%3A2019-01-01%20until%3A2019-01-31&src=typd	@EnerTuition	EnerTuition	$TSLA The new CFO Zach Kirkhorn had only about 3 years experience before coming to Tesla. @Tesla he has only seen general incompetence and how to fudge numbers. That is his background. What can go wrong? https://twitter.com/Paul_M_Huettner/status/1090756959052197889 …	2	3	30	1.55E+12	15:47 - 30 ene. 2019	/EnerTuition/status/1090758333638705152
93	1556894986-1532	https://twitter.com/search?l=&q=%22%24TESLA%22%20since%3A2019-01-01%20until%3A2019-01-31&src=typd	@RicardoBlanco	Mr. ¯\_(ツ)_/¯hite	Los cargadores universales son muy diferentes a la capacidad de recarga nivel 2 de los cargadores Tesla y también varía si traes un Model S o Model X performance o si no es performance.https://www.tesla.com/charging			2	1.55E+12	11:26 - 6 ene. 2019	/RicardoBlanco/status/1081995512574816259
94	1556894986-1305	https://twitter.com/search?l=&q=%22%24TESLA%22%20since%3A2019-01-01%20until%3A2019-01-31&src=typd	@Verownika	Verownika	I miss you Hoy tendréis vídeo de @Tesla y noticias de #MarTech #cars #teslapic.twitter.com/tHrwLDiKax			17	1.55E+12	0:20 - 15 ene. 2019	/Verownika/status/1085089411648364545
95	1556894986-858	https://twitter.com/search?l=&q=%22%24TESLA%22%20since%3A2019-01-01%20until%3A2019-01-31&src=typd	@lightempowered	Empowered By Light	Announcing today the 11th solar and battery donated system to the #FireStation in Peñuelas #PuertoRico More to be announced very soon! @Tesla @MarkRuffalo @LeilaniMunter @KrapelsMarcopic.twitter.com/OGFeYFMVok		8	59	1.55E+12	12:55 - 30 ene. 2019	/lightempowered/status/1090715085545357320
96	1556894986-1123	https://twitter.com/search?l=&q=%22%24TESLA%22%20since%3A2019-01-01%20until%3A2019-01-31&src=typd	@legolas_83	@lberto Muñoz	No se lo digáis a nadie !!!			1	1.55E+12	6:10 - 21 ene. 2019	/legolas_83/status/1087351807846825984
97	1556894986-1650	https://twitter.com/search?l=&q=%22%24TESLA%22%20since%3A2019-01-01%20until%3A2019-01-31&src=typd	@aldoaoa	Aldo	Origin de @AuthorDanBrown es el comercial más largo de @Tesla que he visto.				1.55E+12	22:14 - 1 ene. 2019	/aldoaoa/status/1080346451564285957
98	1556894986-1050	https://twitter.com/search?l=&q=%22%24TESLA%22%20since%3A2019-01-01%20until%3A2019-01-31&src=typd	@HenarAlonso	Henar Alonso Ruiz	Fantástica acción de @Tesla, incentivando a los hackers a que encuentren vulnerabilidades en su software, y demostrando su seguridad y potencial a sus clientes http://ow.ly/xS6130nnPOR #innovación #marketing #comunicación			1	1.55E+12	2:05 - 24 ene. 2019	/HenarAlonso/status/1088377160421781504
99	1556894986-1124	https://twitter.com/search?l=&q=%22%24TESLA%22%20since%3A2019-01-01%20until%3A2019-01-31&src=typd	@JohnTay20173208	John Taylor	Ha ha ha.			1	1.55E+12	6:05 - 21 ene. 2019	/JohnTay20173208/status/1087350587245637632
100	1556894986-1649	https://twitter.com/search?l=&q=%22%24TESLA%22%20since%3A2019-01-01%20until%3A2019-01-31&src=typd	@JoseM93053809	Jose M.	Esto hace el director de renovables de @IDAEenergia , vergonzoso! Esto pasa en #Getafe ,aquí mi caso personal. https://m.eldiario.es/economia/Hacienda-Defensor-Pueblo-contribuyentes-sancionados_0_786722129.html … @PoderJudicialEs @Tesla @rcbenitez @sara_heba @DefensorPuebloE @fiscal_es @IMPULSAGETAFE @JavierGTaboada @Pedro_Castro @RubenSanchezTWpic.twitter.com/uDOOuppwYG			1	1.55E+12	22:40 - 1 ene. 2019	/JoseM93053809/status/1080353198609707010
101	1556894986-1554	https://twitter.com/search?l=&q=%22%24TESLA%22%20since%3A2019-01-01%20until%3A2019-01-31&src=typd	@aroddue	Alex Rodridue	Pero esos cálculos lo has hecho sólamente si recargas en un SC no? .. Si tienes toma en casa solo lo usarías en viajes.			1	1.55E+12	10:59 - 5 ene. 2019	/aroddue/status/1081626210122252288
102	1556894986-1578	https://twitter.com/search?l=&q=%22%24TESLA%22%20since%3A2019-01-01%20until%3A2019-01-31&src=typd	@SBNDN2014	Spansk	Yep. Dale ahí.			2	1.55E+12	12:28 - 4 ene. 2019	/SBNDN2014/status/1081286296168001537
103	1556894986-1328	https://twitter.com/search?l=&q=%22%24TESLA%22%20since%3A2019-01-01%20until%3A2019-01-31&src=typd	@RobbReportMx	Robb Report México	El daño que @Tesla provocó al robot, es irreparable. https://robbreport.mx/automobiles/tesla-autonomo-mata-a-un-robot-%F0%9F%A4%96-extraviado-durante-el-ces-2019/ …			1	1.55E+12	8:38 - 14 ene. 2019	/RobbReportMx/status/1084852255935905792
104	1556894986-964	https://twitter.com/search?l=&q=%22%24TESLA%22%20since%3A2019-01-01%20until%3A2019-01-31&src=typd	@nicoibieta	Nico Ibieta	¿Y si traemos las tejas solares de @Tesla a Chile? https://twitter.com/HughRudnick/status/1089316992870477824 …				1.55E+12	18:01 - 26 ene. 2019	/nicoibieta/status/1089342518456713221
105	1556894986-1601	https://twitter.com/search?l=&q=%22%24TESLA%22%20since%3A2019-01-01%20until%3A2019-01-31&src=typd	@DepapasBolCero	DepapasBolCero	$TESLA - Temporalidad Mensual. Dedicado a Ms Adriana, flamante incorporación a nuestro equipo. Recomiendo seguirla @a3648a8233fa478pic.twitter.com/OFEGoUmwYa	1	1	7	1.55E+12	21:00 - 3 ene. 2019	/DepapasBolCero/status/1081052663909937152
106	1556894986-1499	https://twitter.com/search?l=&q=%22%24TESLA%22%20since%3A2019-01-01%20until%3A2019-01-31&src=typd	@AutoBildMexico	Auto Bild México	Comienza la construcción de la primer planta de @Tesla fuera de Estados Unidos. Ubicada en Shanghai, en un terreno de 864,885 metros que tuvo un costo de 121.4 millones de euros, producirá hasta 250,000 unidades anuales de Model 3 y Model Y en la primer fase. #TeslaChinapic.twitter.com/gz8Iw0cvLB		2	9	1.55E+12	10:33 - 7 ene. 2019	/AutoBildMexico/status/1082344415551782917
107	1556894986-1605	https://twitter.com/search?l=&q=%22%24TESLA%22%20since%3A2019-01-01%20until%3A2019-01-31&src=typd	@jean_steffe	Jean	Aprende @NissanEV_ESP, @Nissan_ESP . Málaga a Paris en 22h y 30min(1 noche hotel) con un @Tesla Model S a 120km/h. Con un Leaf de 40kWh hice el mismo viaje a 90km/h en 3 noches de hoteles y llegue a la ultima hora... pic.twitter.com/luARPLYvir	3	8	19	1.55E+12	15:54 - 3 ene. 2019	/jean_steffe/status/1080975604860755968
108	1556894986-942	https://twitter.com/search?l=&q=%22%24TESLA%22%20since%3A2019-01-01%20until%3A2019-01-31&src=typd	@TeslaParaTodos	Tesla Para Todos	Yo cuando hago viajes largos suelo calcular con 100km por hora de viaje como promedio incluyendo paradas			1	1.55E+12	13:57 - 27 ene. 2019	/TeslaParaTodos/status/1089643604505776128
109	1556894986-866	https://twitter.com/search?l=&q=%22%24TESLA%22%20since%3A2019-01-01%20until%3A2019-01-31&src=typd	@CMUenergy	The Scott Institute for Energy Innovation	This #PolarVortex didn't stop us from hosting the @CityPGH E-Mobility Workshop! Stakeholders from @DuquesneLight @100ResCities @Siemens @HeinzCollege @Tesla & more r discussing the scaling of e-mobility & infrastructure to reduce emissions, improve air quality and transit access. pic.twitter.com/h6vqJT5yQK		6	21	1.55E+12	8:04 - 30 ene. 2019	/CMUenergy/status/1090641923814117376
110	1556894986-1621	https://twitter.com/search?l=&q=%22%24TESLA%22%20since%3A2019-01-01%20until%3A2019-01-31&src=typd	@legolas_83	@lberto Muñoz	Lo dicho , hay q decir a #whatsaap que ponga el saludo eléctrico en emoticonos	1		3	1.55E+12	22:24 - 2 ene. 2019	/legolas_83/status/1080711398408228864
111	1556894986-1242	https://twitter.com/search?l=&q=%22%24TESLA%22%20since%3A2019-01-01%20until%3A2019-01-31&src=typd	@AngelLibertad2	Angel Libertad	Hola por qué no compran la patente de los coches que funcionan con agua y se dejan de minucias , siempre hay que pensar a lo grande , el verdadero Tesla estaría ofendido por poner su nombre en inventos mediocres que solo son para sacar el dinero a la gente solo es una opinión mia				1.55E+12	5:09 - 17 ene. 2019	/AngelLibertad2/status/1085886708812562432
112	1556894986-1514	https://twitter.com/search?l=&q=%22%24TESLA%22%20since%3A2019-01-01%20until%3A2019-01-31&src=typd	@ElAticoLoco	El Ático Loco	Hey Musk! and in Latin America pa cuándo?				1.55E+12	19:04 - 6 ene. 2019	/ElAticoLoco/status/1082110602074603520
113	1556894986-1064	https://twitter.com/search?l=&q=%22%24TESLA%22%20since%3A2019-01-01%20until%3A2019-01-31&src=typd	@atarqu	Aleee	@slcuervo tu que eres el que más sabe de VE. Desde cuando cargan los Audi en los cargadores de @Tesla ? pic.twitter.com/Nv7Duu7a9s				1.55E+12	5:38 - 23 ene. 2019	/atarqu/status/1088068428999598080
114	1556894986-1433	https://twitter.com/search?l=&q=%22%24TESLA%22%20since%3A2019-01-01%20until%3A2019-01-31&src=typd	@ElFinanciero_Mx	El Financiero	¿El próximo auto deportivo de @Tesla 'volará'? @elonmusk da una pista. http://bit.ly/2THljXw pic.twitter.com/jUcbWvPY3b		7	10	1.55E+12	20:25 - 9 ene. 2019	/ElFinanciero_Mx/status/1083218122302283777
115	1556894986-1575	https://twitter.com/search?l=&q=%22%24TESLA%22%20since%3A2019-01-01%20until%3A2019-01-31&src=typd	@CincoDiascom	Cinco Días	La compañía @Tesla abre a todos los usuarios la venta y configuración de su modelo más económico. http://ow.ly/LhGi30nbMm0		3	1	1.55E+12	14:30 - 4 ene. 2019	/CincoDiascom/status/1081316869993385987
116	1556894986-1218	https://twitter.com/search?l=&q=%22%24TESLA%22%20since%3A2019-01-01%20until%3A2019-01-31&src=typd	@Iscar96	Ismael Carrillo	¿No pudiste probar un model 3 o no hay aún?				1.55E+12	2:23 - 18 ene. 2019	/Iscar96/status/1086207513270325249
117	1556894986-1572	https://twitter.com/search?l=&q=%22%24TESLA%22%20since%3A2019-01-01%20until%3A2019-01-31&src=typd	@fernandocortez1	fherni	Por estos días está muy de moda el Modelo3 de @tesla mucha gente en Estados Unidos lo está comprando y mas en California, sería bueno poner una ruta de súper cargas de Tesla en toda la paninsula de Baja California, desde Tijuana hasta los cabos, crearía mucho turismo.	1	1	3	1.55E+12	19:34 - 4 ene. 2019	/fernandocortez1/status/1081393355341221891
118	1556894986-1363	https://twitter.com/search?l=&q=%22%24TESLA%22%20since%3A2019-01-01%20until%3A2019-01-31&src=typd	@Rafinho13	Rafinho	Y se queja con razón ! Ella ya se veía conduciendo en un @Tesla			3	1.55E+12	23:30 - 12 ene. 2019	/Rafinho13/status/1084352042158698498
119	1556894986-1549	https://twitter.com/search?l=&q=%22%24TESLA%22%20since%3A2019-01-01%20until%3A2019-01-31&src=typd	@DcoiDaniel	Daniel Ortega	Por fin tengo un #cocheelectrico! @Tesla gracias #ReyesMagos2019pic.twitter.com/80Mazx9eRj			1	1.55E+12	0:17 - 6 ene. 2019	/DcoiDaniel/status/1081827151144472576
120	1556894986-1641	https://twitter.com/search?l=&q=%22%24TESLA%22%20since%3A2019-01-01%20until%3A2019-01-31&src=typd	@eleconomistany	Jose De Haro	#WallStreet comienza el año con caídas (-360pts) para el #Dow. Mismos problemas: act manufact. #China se contrae (1a vez desde mayo 2017). Continúa el cierre del gobierno. @tesla $tsla decepciona (cae -8%). Rent bono en 2,66%. Dólar sube. WTI (44,66) @NYSE @elEconomistaespic.twitter.com/K92fJ929Ku	1	6	15	1.55E+12	6:39 - 2 ene. 2019	/eleconomistany/status/1080473755397382144
121	1556894986-853	https://twitter.com/search?l=&q=%22%24TESLA%22%20since%3A2019-01-01%20until%3A2019-01-31&src=typd	@InvestorSwan	irony of life	@Tesla $tsla $tslaq Did you miss the biggest scoop from @elonmusk. WE ARE ONLY MAKING CARS FOR EUROPE AND CHINA!!!!! WTF, there is NO DEMAND REMAINING IN US !!! Understand this important statement!!!!!	5	13	56	1.55E+12	15:16 - 30 ene. 2019	/InvestorSwan/status/1090750677473734660
122	1556894986-1706	https://twitter.com/search?l=&q=%22%24TESLA%22%20since%3A2019-01-01%20until%3A2019-01-31&src=typd	@Jimmyalapdance	JZ	Lol				1.55E+12	16:00 - 31 dic. 2018	/Jimmyalapdance/status/1079889977524305921
123	1556894986-857	https://twitter.com/search?l=&q=%22%24TESLA%22%20since%3A2019-01-01%20until%3A2019-01-31&src=typd	@hypercharts	HyperCharts 📊	$TSLA Q4 2018 → https://www.hypercharts.co/tsla #tesla @Tesla @elonmuskpic.twitter.com/dBmxKZZ7FL	3	19	72	1.55E+12	13:25 - 30 ene. 2019	/hypercharts/status/1090722701206044681
124	1556894986-1684	https://twitter.com/search?l=&q=%22%24TESLA%22%20since%3A2019-01-01%20until%3A2019-01-31&src=typd	@RG_GMP50	GMP50でRANDOM	Me saca un poco de pedo que le agradescan a @elonmusk cuando compran un @Tesla en lugar de a todo el equipo que trabajo para hacerlo .-.		1	1	1.55E+12	16:16 - 31 dic. 2018	/RG_GMP50/status/1079894009680666629
125	1556894986-1688	https://twitter.com/search?l=&q=%22%24TESLA%22%20since%3A2019-01-01%20until%3A2019-01-31&src=typd	@RacingSupreme	Supreme Racing	Wow. It’s beautiful!!!			4	1.55E+12	16:14 - 31 dic. 2018	/RacingSupreme/status/1079893513108545536
126	1556894986-913	https://twitter.com/search?l=&q=%22%24TESLA%22%20since%3A2019-01-01%20until%3A2019-01-31&src=typd	@unaobviedad	Antonio Fernandez	#Tuning | RevoZport presenta un kit de carrocería para el Tesla Model 3 https://www.motor.es/noticias/revozport-tesla-model-3-201954053.html … @motorpuntoes @Tesla @RevozportLtdpic.twitter.com/uuH0L4ffpi				1.55E+12	9:16 - 29 ene. 2019	/unaobviedad/status/1090297632021512197
127	1556894986-831	https://twitter.com/search?l=&q=%22%24TESLA%22%20since%3A2019-01-01%20until%3A2019-01-31&src=typd	@eloy0107	Eloy 🎗ה י	Pinta que els resultats de @Tesla al Q4 de 2019 seran de traca pic.twitter.com/x7sysDwteK				1.55E+12	14:10 - 30 ene. 2019	/eloy0107/status/1090734026879586311
128	1556894986-838	https://twitter.com/search?l=&q=%22%24TESLA%22%20since%3A2019-01-01%20until%3A2019-01-31&src=typd	@ClubTeslaES	Club Tesla España	Continúan los cambios, tras la desaparición de los modelos de S y X 75 @tesla actualiza su gama con nombres similares a las versiones de los #model3 y baterías de 100kwh http://clubtesla.es/wpress/2019/01/30/tesla-anade-una-nueva-version-con-bateria-limitada-por-software/ …pic.twitter.com/P6sNWb21GS	1	9	31	1.55E+12	13:40 - 30 ene. 2019	/ClubTeslaES/status/1090726545709285384
129	1556894986-1167	https://twitter.com/search?l=&q=%22%24TESLA%22%20since%3A2019-01-01%20until%3A2019-01-31&src=typd	@BHasenlechner	Bernardo Hasenlechner	Ahí los seguí!			1	1.55E+12	9:34 - 19 ene. 2019	/BHasenlechner/status/1086678347348885504
130	1556894986-1304	https://twitter.com/search?l=&q=%22%24TESLA%22%20since%3A2019-01-01%20until%3A2019-01-31&src=typd	@regorsnas	Regorsnas	Si eres capaz de hacker un @Tesla Model 3, te lo llevas a casa de regalo https://www.xataka.com/vehiculos/eres-capaz-hacker-tesla-model-3-te-llevas-a-casa-regalo …	1			1.55E+12	0:54 - 15 ene. 2019	/regorsnas/status/1085097935623385088
131	1556894986-1096	https://twitter.com/search?l=&q=%22%24TESLA%22%20since%3A2019-01-01%20until%3A2019-01-31&src=typd	@OficialEnLaMira	Noticias En La Mira	La empresa automotriz @Tesla anunció que habrá un recorte del 7% en su plantilla para la producción de un nuevo modelo https://bit.ly/2T2jbtx pic.twitter.com/voqejZ8R4S				1.55E+12	21:52 - 21 ene. 2019	/OficialEnLaMira/status/1087588671178530816
132	1556894986-843	https://twitter.com/search?l=&q=%22%24TESLA%22%20since%3A2019-01-01%20until%3A2019-01-31&src=typd	@mexautomotriz	MX Automotive Review	.@Porsche Tycan ofrece un menor tiempo de carga que @Tesla. Bloomberg. https://bloom.bg/2sTEzpl				1.55E+12	13:30 - 30 ene. 2019	/mexautomotriz/status/1090723830774054914
133	1556894986-1271	https://twitter.com/search?l=&q=%22%24TESLA%22%20since%3A2019-01-01%20until%3A2019-01-31&src=typd	@foroelectricos	ForoCochesEléctricos	Prueba de autonomía del Tesla Model 3 Long Range Dual Motor a 120 km/h https://forococheselectricos.com/2019/01/prueba-de-autonomia-del-tesla-model-3-long-range-dual-motor-a-120-km-h.html … @Tesla #TeslaModel3		8	22	1.55E+12	1:56 - 16 ene. 2019	/foroelectricos/status/1085475764965912576
134	1556894986-1016	https://twitter.com/search?l=&q=%22%24TESLA%22%20since%3A2019-01-01%20until%3A2019-01-31&src=typd	@ivanfergar	Iván Fernández	Últimamente como que veo más cochecitos @Tesla por Madrid... y no son @Uber_ES. pic.twitter.com/QEKfWfeChv				1.55E+12	1:56 - 25 ene. 2019	/ivanfergar/status/1088737449982001153
135	1556894986-928	https://twitter.com/search?l=&q=%22%24TESLA%22%20since%3A2019-01-01%20until%3A2019-01-31&src=typd	@fenieenergia	Feníe Energía S.A.	Hola! Nosotros encantados de que contrates con @fenieenergia Nuestra red de más de 2.500 agentes en toda España te hace un estudio personalizado en función de tu pauta de consumo para ver cuál es la tarifa que más te conviene	1		2	1.55E+12	6:28 - 28 ene. 2019	/fenieenergia/status/1089893083955847169
136	1556894986-912	https://twitter.com/search?l=&q=%22%24TESLA%22%20since%3A2019-01-01%20until%3A2019-01-31&src=typd	@mrchargeful	Mr. Chargeful 🌿 🦄	Hacer fotos del momentazo. Que todos vean como les 'informamos'	1		2	1.55E+12	10:06 - 29 ene. 2019	/mrchargeful/status/1090310225234718722
137	1556894986-1144	https://twitter.com/search?l=&q=%22%24TESLA%22%20since%3A2019-01-01%20until%3A2019-01-31&src=typd	@isuriv	isuriv 🌐 👽	Los @Tesla #Model3 de Europa ya están en las Costa de Costa Rica, pronto el #GlovisCaptain pasará por el Canal de Panamá en dirección Europa , @elonmuskpic.twitter.com/3BVT24wiCr		1	1	1.55E+12	5:26 - 20 ene. 2019	/isuriv/status/1086978334532292611
138	1556894986-1161	https://twitter.com/search?l=&q=%22%24TESLA%22%20since%3A2019-01-01%20until%3A2019-01-31&src=typd	@manutheking	manutheking	a lo largo de la costa esta lleno, para mas el interior si.. autonomía el model s 75d tiene 410km de autotnomia.			1	1.55E+12	13:01 - 19 ene. 2019	/manutheking/status/1086730285264322567
139	1556894986-1045	https://twitter.com/search?l=&q=%22%24TESLA%22%20since%3A2019-01-01%20until%3A2019-01-31&src=typd	@CBCMurdoch	Murdoch Mysteries	#TBT to the real #NikolaTesla VS #DmitryChepovetsky as Tesla in #MurdochMysteries. An inventor and engineer, Tesla is known for his design of the AC electricity supply system—oh and inspiring @ElonMusk's company, @Tesla. He's back in Monday's episode at 8pmET/8:30NT on @CBC!pic.twitter.com/lqMVxqklZf	5	13	149	1.55E+12	8:59 - 24 ene. 2019	/CBCMurdoch/status/1088481435470741506
140	1556894986-1136	https://twitter.com/search?l=&q=%22%24TESLA%22%20since%3A2019-01-01%20until%3A2019-01-31&src=typd	@FlowboarderNick	Pro Flowboarder Nick N	@Tesla Model X - Utah Laguna with license plate #FRGTGAS @elonmuskpic.twitter.com/TFe044VJAI				1.55E+12	13:59 - 20 ene. 2019	/FlowboarderNick/status/1087107473507401728
141	1556894986-1622	https://twitter.com/search?l=&q=%22%24TESLA%22%20since%3A2019-01-01%20until%3A2019-01-31&src=typd	@PressRacing	F1 DESDE DENTRO	Y al hilo del buen artículo de @Raul_Romojaro sobre @Tesla una pregunta al aire. En = condiciones quien compra un Tesla frente a @Audi E Tron o un @MercedesBenz con una amplia red de concesionarios, talleres etc. Y las pantallas táctiles para manejar la climatizacion un peligro		1	2	1.55E+12	16:05 - 2 ene. 2019	/PressRacing/status/1080616043804946432
142	1556894986-1586	https://twitter.com/search?l=&q=%22%24TESLA%22%20since%3A2019-01-01%20until%3A2019-01-31&src=typd	@jean_steffe	Jean	Pues el cara dura este con la matricula JVM aparca alli y recarga a cada 50km. Ha estado el dia 2 a las 11:30, luego a las 13:00 luego a las 16:00 cuando estuve yo alli de viaje. Y ha seguido asi todo el dia. @Tesla cuando tomaran medidas? pic.twitter.com/NtuYA2K9Xd	3	2	3	1.55E+12	7:23 - 4 ene. 2019	/jean_steffe/status/1081209474688434176
143	1556894986-1693	https://twitter.com/search?l=&q=%22%24TESLA%22%20since%3A2019-01-01%20until%3A2019-01-31&src=typd	@realBrianTrump	Brian Trump	Finally made the switch to the future. A late birthday gift to myself, I’m the proud owner of this beautiful @Tesla Model S. pic.twitter.com/BW4K8SU7sw – en Pacific Palisades, CA	12	5	53	1.55E+12	16:11 - 31 dic. 2018	/realBrianTrump/status/1079892812051574785
144	1556894986-873	https://twitter.com/search?l=&q=%22%24TESLA%22%20since%3A2019-01-01%20until%3A2019-01-31&src=typd	@ElonsBrain	🧠 Elon’s Brain 🧠	Brains! Don’t forget the @Tesla Q4 earnings call today. Link: http://ir.tesla.com/events-and-presentations …	2	4	13	1.55E+12	12:54 - 30 ene. 2019	/ElonsBrain/status/1090714946822823936
145	1556894986-1277	https://twitter.com/search?l=&q=%22%24TESLA%22%20since%3A2019-01-01%20until%3A2019-01-31&src=typd	@InmerEnocBC	Inmer Enoc	Gasolina hay, esto es algo temporal, y de los carros eléctricos los costos son elevados, habría que analizar si a largo la inversión se recupera, pues no gastadas en gas pero si en luz y baterías, yo optaría por un híbrido como Toyota Prius es algo más equilibrado desde $383,500			1	1.55E+12	16:56 - 15 ene. 2019	/InmerEnocBC/status/1085339877196091392
146	1556894986-1377	https://twitter.com/search?l=&q=%22%24TESLA%22%20since%3A2019-01-01%20until%3A2019-01-31&src=typd	@edgarsortiz	𝔢 Đ ɠ a R	Que flojera con los que suben fotos del volante de su carro en la fila para la gasolina. Nos quieren presumir que tienen carro? Presuman cuando tengan un @Tesla y no necesiten de hacer fila gastando gasolina para más gasolina. Lame			5	1.55E+12	10:07 - 12 ene. 2019	/edgarsortiz/status/1084149836755189765
147	1556894986-1443	https://twitter.com/search?l=&q=%22%24TESLA%22%20since%3A2019-01-01%20until%3A2019-01-31&src=typd	@XHespanol	China Xinhua Español	Primer ministro chino Li Keqiang se reúne con director ejecutivo de @Tesla http://xhne.ws/m7fuX pic.twitter.com/cCQ7iz8huX		4	4	1.55E+12	13:45 - 9 ene. 2019	/XHespanol/status/1083117541948616704
148	1556894986-1542	https://twitter.com/search?l=&q=%22%24TESLA%22%20since%3A2019-01-01%20until%3A2019-01-31&src=typd	@legolas_83	@lberto Muñoz	Muy buena la de los SUCs , viste alguno doble ya ?			6	1.55E+12	9:41 - 6 ene. 2019	/legolas_83/status/1081968890702426112
149	1556894986-1275	https://twitter.com/search?l=&q=%22%24TESLA%22%20since%3A2019-01-01%20until%3A2019-01-31&src=typd	@ElFinanciero_Mx	El Financiero	#AutosEF Si logras hackear un @Tesla Model 3... te lo llevas a tu casa. http://bit.ly/2AQG9fX pic.twitter.com/i3NnLQ1HYD	5	6	27	1.55E+12	17:34 - 15 ene. 2019	/ElFinanciero_Mx/status/1085349611680743424
150	1556894986-987	https://twitter.com/search?l=&q=%22%24TESLA%22%20since%3A2019-01-01%20until%3A2019-01-31&src=typd	@Chevichevv	Chevichev 	@slcuervo Pásate a lo eléctrico con el destination charger de @Tesla en Dos Hermanas (Sevilla) y mi Xiaomi scooter M365! pic.twitter.com/X81djTXSDr	1	1	1	1.55E+12	4:55 - 26 ene. 2019	/Chevichevv/status/1089144681051684865
151	1556894986-1648	https://twitter.com/search?l=&q=%22%24TESLA%22%20since%3A2019-01-01%20until%3A2019-01-31&src=typd	@vincent13031925	Vincent	Wow, @elonmusk with @Tesla team at Marina Del Rey DC. Dec 31, 2018 Video from asroe310 Reddit link: https://www.reddit.com/r/elonmusk/comments/abiz5k/elon_musk_with_teslateam_at_marina_del_rey/ …pic.twitter.com/QM1zU1w8BO	8	58	355	1.55E+12	23:02 - 1 ene. 2019	/vincent13031925/status/1080358549593575425
152	1556894986-1243	https://twitter.com/search?l=&q=%22%24TESLA%22%20since%3A2019-01-01%20until%3A2019-01-31&src=typd	@jean_steffe	Jean	Ah creía que lo tenia a cero km. Normal, tener un @Tesla es como tomar a diario Redbull que te da aaaaalaaas. No paras nunca...			3	1.55E+12	3:47 - 17 ene. 2019	/jean_steffe/status/1085866310917967873
153	1556894986-1560	https://twitter.com/search?l=&q=%22%24TESLA%22%20since%3A2019-01-01%20until%3A2019-01-31&src=typd	@NSCabezon	IvÃ¡n CabezÃ³n	No solo, los CSS tb tienen tipo 2. Podría ocurrir…			1	1.55E+12	5:29 - 5 ene. 2019	/NSCabezon/status/1081543110629511170
154	1556894986-1137	https://twitter.com/search?l=&q=%22%24TESLA%22%20since%3A2019-01-01%20until%3A2019-01-31&src=typd	@ElFinanciero_Mx	El Financiero	¿Quieres ganarte este Tesla Model 3? @Tesla y @TrendMicro te retan a hackearlo. Si lo logras, ¡te lo llevas a tu casa! http://bit.ly/2FLzZkp pic.twitter.com/eslfZQ24rZ	1	7	22	1.55E+12	12:30 - 20 ene. 2019	/ElFinanciero_Mx/status/1087084852296347648
155	1556894986-1084	https://twitter.com/search?l=&q=%22%24TESLA%22%20since%3A2019-01-01%20until%3A2019-01-31&src=typd	@CAPITALRADIOB	CAPITAL RADIO	#WallStreet | China, también en el foco para @Tesla: La compañía de @elonmusk negocia con una empresa china para el suministro de baterías en su nueva planta de Shanghai #MercadoAbierto con @78laurablanco http://capitalradio.es/live-player/ pic.twitter.com/0fcuiIdEXY				1.55E+12	7:44 - 22 ene. 2019	/CAPITALRADIOB/status/1087737712600383493
156	1556894986-1109	https://twitter.com/search?l=&q=%22%24TESLA%22%20since%3A2019-01-01%20until%3A2019-01-31&src=typd	@Chain_Solutions	Chain Solutions	En 2018 @Tesla despidió 9% de empleados 3, 379 ahora son el 7% con 3,150 #empleos afectados,acciones recibieron -13% el motivo #costos valdría la pena #evaluar su #cadenadesuministro #supplychain #logistics #inventory #chainsolutions @VictorGarciaCS1https://m.motorpasion.com/tesla/tesla-cae-bolsa-casi-13-anunciar-despido-3-000-trabajadores …				1.55E+12	11:10 - 21 ene. 2019	/Chain_Solutions/status/1087427281675415552
157	1556894986-837	https://twitter.com/search?l=&q=%22%24TESLA%22%20since%3A2019-01-01%20until%3A2019-01-31&src=typd	@GonzaloGGM	Gonzalo García	Así consigue @Tesla aumentar la energía de la batería del #Model3 https://www.hibridosyelectricos.com/articulo/tecnologia/asi-consigue-tesla-aumentar-energia-bateria-model-3/20190129132837024983.html … vía @hyecompic.twitter.com/QPM9fY1Lp4				1.55E+12	8:24 - 30 ene. 2019	/GonzaloGGM/status/1090646895926611968
158	1556894986-1495	https://twitter.com/search?l=&q=%22%24TESLA%22%20since%3A2019-01-01%20until%3A2019-01-31&src=typd	@luisgrisa	Luis Grisaleña	Y que les pongan la conexión CSS combo.			1	1.55E+12	10:48 - 7 ene. 2019	/luisgrisa/status/1082348374974697472
159	1556894986-1353	https://twitter.com/search?l=&q=%22%24TESLA%22%20since%3A2019-01-01%20until%3A2019-01-31&src=typd	@josefajram	Josef Ajram Tares	. @Tesla refuel... pic.twitter.com/nvlYav5jbc	20	191	402	1.55E+12	8:56 - 13 ene. 2019	/josefajram/status/1084494512548966407
160	1556894986-1264	https://twitter.com/search?l=&q=%22%24TESLA%22%20since%3A2019-01-01%20until%3A2019-01-31&src=typd	@maytekawas	Mayté Kawas	Jajajaja juraste	1		4	1.55E+12	8:48 - 16 ene. 2019	/maytekawas/status/1085579661374115842
161	1556894986-1334	https://twitter.com/search?l=&q=%22%24TESLA%22%20since%3A2019-01-01%20until%3A2019-01-31&src=typd	@erteclas	J3DF1	osea que va a 187km/h y pensaba que saldría vivo?? en serio.?, y el problema es que el coche se quemo?... de verdad que hay que ser cortito en serio. porque como el accidente no fuera en alemania en una autovan sin limite, que demande al piloto por conduccion temeraria.anda que..			3	1.55E+12	4:18 - 14 ene. 2019	/erteclas/status/1084786821857447938
162	1556894986-1483	https://twitter.com/search?l=&q=%22%24TESLA%22%20since%3A2019-01-01%20until%3A2019-01-31&src=typd	@RafSegGir	Rafael Ángel Segura	Pues paré a comer algo, seguro que por tu zona hay sitios que se comen de lujo	1		1	1.55E+12	0:44 - 8 ene. 2019	/RafSegGir/status/1082558649808183296
163	1556894986-1299	https://twitter.com/search?l=&q=%22%24TESLA%22%20since%3A2019-01-01%20until%3A2019-01-31&src=typd	@foroelectricos	ForoCochesEléctricos	¿Cuándo podrás comprarte un #Tesla Model S de ocasión por menos de 30.000 euros en Europa? https://forococheselectricos.com/2019/01/cuando-podras-comprarte-un-tesla-model-s-de-ocasion-por-menos-de-30-000-euros-en-europa.html … #TeslaModelS @Tesla pic.twitter.com/kdDyi15M0y	1	8	21	1.55E+12	3:30 - 15 ene. 2019	/foroelectricos/status/1085137042055593986
164	1556894986-854	https://twitter.com/search?l=&q=%22%24TESLA%22%20since%3A2019-01-01%20until%3A2019-01-31&src=typd	@say	Say	Thank you to all the @Tesla shareholders who submitted questions to be answered on the $TSLA earnings call. You can see all the questions that were submitted here:https://say.com/earnings/tesla	4	7	101	1.55E+12	14:55 - 30 ene. 2019	/say/status/1090745232310833152
165	1556894986-1351	https://twitter.com/search?l=&q=%22%24TESLA%22%20since%3A2019-01-01%20until%3A2019-01-31&src=typd	@masanal	Ale	Tenía que llegar el día...			1	1.55E+12	9:09 - 13 ene. 2019	/masanal/status/1084497601246973952
166	1556894986-1407	https://twitter.com/search?l=&q=%22%24TESLA%22%20since%3A2019-01-01%20until%3A2019-01-31&src=typd	@JorgeBernhard	Jorge Hernández	¿Mercedes y BMW? El autopilot de @tesla (6 años incorporado a sus vehículos y en pleno funcionamiento...) se retuerce tras este "tuit" cc @slcuervo @teslaparatodos @CarlosDG100D @pasa_electrico @FamilyTesla			5	1.55E+12	3:51 - 11 ene. 2019	/JorgeBernhard/status/1083692816088350720
167	1556894986-1110	https://twitter.com/search?l=&q=%22%24TESLA%22%20since%3A2019-01-01%20until%3A2019-01-31&src=typd	@foroelectricos	ForoCochesEléctricos	Miles de reservistas todavía esperan la llegada del Tesla Model 3 Standard https://forococheselectricos.com/2019/01/miles-de-reservistas-todavia-esperan-la-llegada-del-tesla-model-3-standard.html … #Tesla #TeslaModel3 @Tesla pic.twitter.com/TnD0Of4G6C		3	18	1.55E+12	11:00 - 21 ene. 2019	/foroelectricos/status/1087424762161307649
168	1556894986-1232	https://twitter.com/search?l=&q=%22%24TESLA%22%20since%3A2019-01-01%20until%3A2019-01-31&src=typd	@Condistelec	Condistelec	@Tesla nos muestra cómo se fabrica su #Model3 Miralo aquí https://www.youtube.com/watch?v=RQHBR3rjGXM … #EV #CocheEléctrico @gpstaller Registrate en http://bit.ly/1WMUezH Bajá app para @Android en http://bit.ly/1WMUezH #Felíz2019 pic.twitter.com/NrL4WqgaKM				1.55E+12	11:00 - 17 ene. 2019	/Condistelec/status/1085975082390962177
169	1556894986-1421	https://twitter.com/search?l=&q=%22%24TESLA%22%20since%3A2019-01-01%20until%3A2019-01-31&src=typd	@OnlyGamesLat	OnlyGames	¡Más #VR de la mano de @Tesla y su Tesla Suit. #CES2019pic.twitter.com/WIQOzn0qYn	1	1	3	1.55E+12	13:26 - 10 ene. 2019	/OnlyGamesLat/status/1083475150383722496
170	1556894986-1196	https://twitter.com/search?l=&q=%22%24TESLA%22%20since%3A2019-01-01%20until%3A2019-01-31&src=typd	@Raules_19	Raules#19	Me refiero al eléctrico,los térmicos si es cierto que son delicados	1		1	1.55E+12	12:12 - 18 ene. 2019	/Raules_19/status/1086355656796442624
171	1556894986-998	https://twitter.com/search?l=&q=%22%24TESLA%22%20since%3A2019-01-01%20until%3A2019-01-31&src=typd	@ChrisKo_stuggi	ChrisKo	Model 3 has an inside cam, no?	1		27	1.55E+12	13:25 - 25 ene. 2019	/ChrisKo_stuggi/status/1088910697612795904
172	1556894986-1209	https://twitter.com/search?l=&q=%22%24TESLA%22%20since%3A2019-01-01%20until%3A2019-01-31&src=typd	@WattElectricHAV	Watt Electric	Esto sí que es #Energia renovable 100%!!! #Cuba comienza con el transporte público. Bien que vendría algunos @Tesla por acá ! #climatechange #Manufacturing #innovation #renovables @MitransCuba @citmacuba @EnergiaMinasCub @PresidenciaCuba @UneCuba @DomoElectrahttps://twitter.com/renovaveispt/status/1085849772706144256 …			1	1.55E+12	6:27 - 18 ene. 2019	/WattElectricHAV/status/1086268862377721857
173	1556894986-1640	https://twitter.com/search?l=&q=%22%24TESLA%22%20since%3A2019-01-01%20until%3A2019-01-31&src=typd	@car_and_driver	Car & Driver España	Alguien en Estados Unidos se está dedicando a bloquear los #Supercharger de @Tesla y hay quien se ha llevado ya su merecido... http://www.caranddriver.es/coches/planeta-motor/tesla-model-x-retira-silverado-bloqueaba-supercharger … ¡WOW!	1	2	8	1.55E+12	7:34 - 2 ene. 2019	/car_and_driver/status/1080487385316638728
174	1556894986-1463	https://twitter.com/search?l=&q=%22%24TESLA%22%20since%3A2019-01-01%20until%3A2019-01-31&src=typd	@ioniqelectrico	Ivan 🔌 🚘 🚃 ⛵️ 🌍 ☘️	Estoy pensado q bondades hablará Calero según él,(otra vez sobre el #glp). Espero que le salga la conferencia muy bien ya que es uno de sus “TRABAJOS “.@pasa_electrico @aqua2webs @foroelectricos @SebasFC @CarlosDG100D @Electroshock00 @SinergiaElctric @Emovilidad @jorpow @Tesla	1	2	2	1.55E+12	14:29 - 8 ene. 2019	/ioniqelectrico/status/1082766381769207808
175	1556894986-1158	https://twitter.com/search?l=&q=%22%24TESLA%22%20since%3A2019-01-01%20until%3A2019-01-31&src=typd	@mjasmin2051	Robin	Por ensayo y error se logra y busca la perfección, la otra buena noticia es que no engaña al consumidor.				1.55E+12	13:52 - 19 ene. 2019	/mjasmin2051/status/1086743332901044230
176	1556894986-1531	https://twitter.com/search?l=&q=%22%24TESLA%22%20since%3A2019-01-01%20until%3A2019-01-31&src=typd	@cafrealvolante	Cafre al Volante	Mencioné la prueba de manejo porque hasta el momento no hemos tenido alguna respuesta de Tesla para tener a prueba uno de sus modelos	1		1	1.55E+12	11:27 - 6 ene. 2019	/cafrealvolante/status/1081995803386728448
177	1556894986-1044	https://twitter.com/search?l=&q=%22%24TESLA%22%20since%3A2019-01-01%20until%3A2019-01-31&src=typd	@GonzaloGGM	Gonzalo García	.@Tesla reducirá las horas que dedica a los Tesla Model S y X para fabricar el #teslaModel3 más barato https://www.hibridosyelectricos.com/articulo/actualidad/model-3-asequible-obliga-reducir-horas-fabricacion-model-s-model-x/20190124130936024870.html … vía @hyecompic.twitter.com/mO7z19NWTU		1	1	1.55E+12	9:02 - 24 ene. 2019	/GonzaloGGM/status/1088482275216539655
178	1556894986-1439	https://twitter.com/search?l=&q=%22%24TESLA%22%20since%3A2019-01-01%20until%3A2019-01-31&src=typd	@Osvaldo_MF	Osvaldo Maciel Flecha	Llego tu pedido amigo @jrstanley04 @zer0me			3	1.55E+12	15:43 - 9 ene. 2019	/Osvaldo_MF/status/1083147161649512448
179	1556894986-995	https://twitter.com/search?l=&q=%22%24TESLA%22%20since%3A2019-01-01%20until%3A2019-01-31&src=typd	@damonpayne	political biker	Generally love my @Tesla but my 59ish miles of commuting today used 136 miles of range. Cold weather is hard on these batteries.	10	13	56	1.55E+12	14:58 - 25 ene. 2019	/damonpayne/status/1088934135434043392
180	1556894986-910	https://twitter.com/search?l=&q=%22%24TESLA%22%20since%3A2019-01-01%20until%3A2019-01-31&src=typd	@DomoElectra	Domo Electra	pasa enlace, que por más que busco eso no encuentro nada de info xD	1			1.55E+12	10:10 - 29 ene. 2019	/DomoElectra/status/1090311230139613184
181	1556894986-1569	https://twitter.com/search?l=&q=%22%24TESLA%22%20since%3A2019-01-01%20until%3A2019-01-31&src=typd	@RicardoBlanco	Mr. ¯\_(ツ)_/¯hite	No te podemos replicar para ser el batista en todos los puntos con cafeteras, -hay un Supercharger con baristas en his de oficina-. (Los podés siguen siendo más higiénicos que la máquina de espresso después de que @htore la usaba hahaha)	1		1	1.55E+12	20:59 - 4 ene. 2019	/RicardoBlanco/status/1081414846225281024
182	1556894986-1541	https://twitter.com/search?l=&q=%22%24TESLA%22%20since%3A2019-01-01%20until%3A2019-01-31&src=typd	@AnCSan_94	Antonio	Qué grande está ya! Aun la recuerdo metida en el frunk tirando el cartel de preguntas & respuestas en tu casa de Moss			7	1.55E+12	9:48 - 6 ene. 2019	/AnCSan_94/status/1081970836750381056
183	1556894986-829	https://twitter.com/search?l=&q=%22%24TESLA%22%20since%3A2019-01-01%20until%3A2019-01-31&src=typd	@TesLatino	TesLatino	Muchas gracias a todos por el apoyo y las palabras de aliento en YouTube. Hacen mi día más placentero. Estoy tratando de brindarles buena información de la manera más honesta. Team @TeslaParaTodos espero que pronto @Tesla haga sólida presencia en América del Sur como en Europa.	1	2	19	1.55E+12	7:34 - 30 ene. 2019	/TesLatino/status/1090634259604406272
184	1556894986-1436	https://twitter.com/search?l=&q=%22%24TESLA%22%20since%3A2019-01-01%20until%3A2019-01-31&src=typd	@lopezlioJu_es	хули	Hay que decirle a @elonmusk que invierta en paraguay ya que somos el pais con casi 100% de energia producida de manera limpia	1		8	1.55E+12	18:50 - 9 ene. 2019	/lopezlioJu_es/status/1083194344369049600
185	1556894986-1127	https://twitter.com/search?l=&q=%22%24TESLA%22%20since%3A2019-01-01%20until%3A2019-01-31&src=typd	@isuriv	isuriv 🌐 👽	La cantidad de barcos que vienen a Europa cargados de #Model3, el #gloviscaptain en ruta el #GlovisCosmos y en proceso el #glovissymphony. La cantidad de coches que está fabricando @Tesla y como van invadir Europa. pic.twitter.com/YRWC3dWOhn		1	1	1.55E+12	4:59 - 21 ene. 2019	/isuriv/status/1087333847690330113
186	1556894986-1639	https://twitter.com/search?l=&q=%22%24TESLA%22%20since%3A2019-01-01%20until%3A2019-01-31&src=typd	@pk_ais	AIS	Hola buenas, sabéis si ha llegado mi coche?? Monteselo usted mismo @Tesla https://twitter.com/S_Galimberti/status/1080046717226110976 …				1.55E+12	8:29 - 2 ene. 2019	/pk_ais/status/1080501386528342016
187	1556894986-936	https://twitter.com/search?l=&q=%22%24TESLA%22%20since%3A2019-01-01%20until%3A2019-01-31&src=typd	@majar55	majar55	Luego pedimos civismo a los demás.....es un jeta .....			2	1.55E+12	1:31 - 28 ene. 2019	/majar55/status/1089818175745810438
188	1556894986-1006	https://twitter.com/search?l=&q=%22%24TESLA%22%20since%3A2019-01-01%20until%3A2019-01-31&src=typd	@Electroshock00	Electroshock! by David Montero	Para cagar!!!??? No Manuel no hagas eso con el model 3	1	1	14	1.55E+12	10:28 - 25 ene. 2019	/Electroshock00/status/1088866208932421639
189	1556894986-940	https://twitter.com/search?l=&q=%22%24TESLA%22%20since%3A2019-01-01%20until%3A2019-01-31&src=typd	@reviewjournal	Las Vegas RJ	.@Tesla is searching for 50 to 60 students to join the company's manufacturing and development program. In 2018, Tesla selected 54 Nevada students http://bit.ly/2UiUeKl	3	22	61	1.55E+12	15:40 - 27 ene. 2019	/reviewjournal/status/1089669384195330048
190	1556894986-1545	https://twitter.com/search?l=&q=%22%24TESLA%22%20since%3A2019-01-01%20until%3A2019-01-31&src=typd	@GonzaeFontana	phontana.	@kevsluries mi sueño	1		1	1.55E+12	7:16 - 6 ene. 2019	/GonzaeFontana/status/1081932435292635136
191	1556894986-971	https://twitter.com/search?l=&q=%22%24TESLA%22%20since%3A2019-01-01%20until%3A2019-01-31&src=typd	@soldthetop	bearishbrah	Please twitter - help me Retweet this tweet so maybe @elonmusk can open his eyes and do something about it. The least you can expect buying a 80-90k $ car is that it actually functions, let alone are anle to get it fixed if something goes wrong along the way. $TSLA $TESLA $BTChttps://twitter.com/soldthetop/status/1089155819101405184 …	10	33	53	1.55E+12	13:20 - 26 ene. 2019	/soldthetop/status/1089271933710024704
192	1556894986-1316	https://twitter.com/search?l=&q=%22%24TESLA%22%20since%3A2019-01-01%20until%3A2019-01-31&src=typd	@Tesla	Tesla	With two motors that digitally control torque to the front and rear wheels, Model 3 All-Wheel Drive provides superior traction and control in all weather conditionspic.twitter.com/2g45SXy0Qs	725	3,8K	31K	1.55E+12	12:08 - 14 ene. 2019	/Tesla/status/1084905184289943552
193	1556894986-1258	https://twitter.com/search?l=&q=%22%24TESLA%22%20since%3A2019-01-01%20until%3A2019-01-31&src=typd	@ElCesarPaisa	César Sánchez C. 🎙️	Cómo ganarte un carro @Tesla y ayudar a la ciencia. http://bit.ly/2CrYRdE				1.55E+12	11:41 - 16 ene. 2019	/ElCesarPaisa/status/1085622975208947713
194	1556894986-1613	https://twitter.com/search?l=&q=%22%24TESLA%22%20since%3A2019-01-01%20until%3A2019-01-31&src=typd	@Alandbru	𝓐𝓵𝓪𝓷𝓭	Pongamos que vas a comprar un #Model3 de @tesla... de quien es el código que usaras?	9	1	4	1.55E+12	10:42 - 3 ene. 2019	/Alandbru/status/1080897276170682368
195	1556894986-1458	https://twitter.com/search?l=&q=%22%24TESLA%22%20since%3A2019-01-01%20until%3A2019-01-31&src=typd	@Alexlunas	Alex Luna	Dice mi hijo que no hay problema si nos quedamos sin gasolina, que vendemos el carro y nos compramos un @Tesla	1		5	1.55E+12	18:19 - 8 ene. 2019	/Alexlunas/status/1082824147409858561
196	1556894986-1060	https://twitter.com/search?l=&q=%22%24TESLA%22%20since%3A2019-01-01%20until%3A2019-01-31&src=typd	@BrunoPiche	Bruno H. Piché	Justo lo que acabó de tuitear respecto a la nota de @businessinsider respecto a @Tesla @GMarquezColin @CarlosUrzuaSHCP y @gfabianmedina la parte que nos toca en cooperación, fundamental, no tenemos un pipeline de coop con autoparteros - https://twitter.com/MonicaMateosV/status/1088035448461688832 …				1.55E+12	6:34 - 23 ene. 2019	/BrunoPiche/status/1088082425832460288
197	1556894986-1642	https://twitter.com/search?l=&q=%22%24TESLA%22%20since%3A2019-01-01%20until%3A2019-01-31&src=typd	@DanielFerrer23	Daniel Ferrer 🔋 🏍️ 🔌	Jajaja, Brutal!!!			1	1.55E+12	4:43 - 2 ene. 2019	/DanielFerrer23/status/1080444546843111425
198	1556894986-1323	https://twitter.com/search?l=&q=%22%24TESLA%22%20since%3A2019-01-01%20until%3A2019-01-31&src=typd	@AlejandraRitoBR	WhytheRito	ah pero no lo ponen de frente como nos fuimos!!!			1	1.55E+12	11:03 - 14 ene. 2019	/AlejandraRitoBR/status/1084888677052952576
199	1556894986-1303	https://twitter.com/search?l=&q=%22%24TESLA%22%20since%3A2019-01-01%20until%3A2019-01-31&src=typd	@ImPact94	ImPact	obvio si lo hackeas es que te lo llevas a casa xd	1		1	1.55E+12	0:56 - 15 ene. 2019	/ImPact94/status/1085098288083288064
200	1556894986-1248	https://twitter.com/search?l=&q=%22%24TESLA%22%20since%3A2019-01-01%20until%3A2019-01-31&src=typd	@maselectricos	Somos Electricos	¿Estás indeciso al comprarte un @Tesla ? Nuestro amigo @elonmusk ha anunciado el fin del programa de referidos y su ventaja de 6 meses de Superchargers gratis en febrero. Date prisa !!! http://ow.ly/CXeG50ke8dP , puedes usar nuestro código de referido:http://ts.la/antonio7407				1.55E+12	23:58 - 16 ene. 2019	/maselectricos/status/1085808589690847232
201	1556894986-1199	https://twitter.com/search?l=&q=%22%24TESLA%22%20since%3A2019-01-01%20until%3A2019-01-31&src=typd	@hyecom	HíbridosyEléctricos	.@Tesla dará por finalizado el programa de referidos a final de mes para evitar tener que seguir regalando más unidades del #Roadster. La cuenta ya supera los 80 coches, con un precio de 250.000 dólares cada uno de ellos.https://www.hibridosyelectricos.com/articulo/actualidad/80-roadster-tesla-regalara-autentico-causante-fin-programa-referidos/20190118141936024721.html …				1.55E+12	10:35 - 18 ene. 2019	/hyecom/status/1086331135523737601
202	1556894986-1522	https://twitter.com/search?l=&q=%22%24TESLA%22%20since%3A2019-01-01%20until%3A2019-01-31&src=typd	@wk057	Jason Hughes	Tesla autopilot es muy bueno como está, pero no es suficientemente bueno para actuar como en el video por si solo. (Mi espanol no es perfecto... pero yo trato)			8	1.55E+12	15:36 - 6 ene. 2019	/wk057/status/1082058388136255488
203	1556894986-1372	https://twitter.com/search?l=&q=%22%24TESLA%22%20since%3A2019-01-01%20until%3A2019-01-31&src=typd	@tecnocato	Israel Melendez, Jr. 🇵🇷 🇺🇸 ⚠️	...some landed in Puerto Rico. #EuroPlatepic.twitter.com/0fDNIUG3y2			3	1.55E+12	11:49 - 12 ene. 2019	/tecnocato/status/1084175454280605698
204	1556894986-1704	https://twitter.com/search?l=&q=%22%24TESLA%22%20since%3A2019-01-01%20until%3A2019-01-31&src=typd	@Kristennetten	K10 ✨	Elon Kali	1		5	1.55E+12	16:01 - 31 dic. 2018	/Kristennetten/status/1079890221771120640
205	1556894986-835	https://twitter.com/search?l=&q=%22%24TESLA%22%20since%3A2019-01-01%20until%3A2019-01-31&src=typd	@Denunci67122123	ANONIMO	@NRA @NRA_museums disipador @IBM			1	1.55E+12	9:46 - 30 ene. 2019	/Denunci67122123/status/1090667490814947328
206	1556894986-841	https://twitter.com/search?l=&q=%22%24TESLA%22%20since%3A2019-01-01%20until%3A2019-01-31&src=typd	@julieram1116	Julie	Ayyy babe				1.55E+12	13:33 - 30 ene. 2019	/julieram1116/status/1090724734407331840
207	1556894986-962	https://twitter.com/search?l=&q=%22%24TESLA%22%20since%3A2019-01-01%20until%3A2019-01-31&src=typd	@InsideEVs	InsideEVs	Six inches of snow on an unplowed street can’t stop this @Tesla #Model3. Heck, it's only RWD and doesn't even have snow tires. https://insideevs.com/watch-tesla-model-3-versus-deep-snow-video/amp/ …pic.twitter.com/BT4Elxngva		10	39	1.55E+12	18:55 - 26 ene. 2019	/InsideEVs/status/1089356107460628481
208	1556894986-938	https://twitter.com/search?l=&q=%22%24TESLA%22%20since%3A2019-01-01%20until%3A2019-01-31&src=typd	@JoseCarlosVima	Carlos Villaseñor M	La verdad me gusta más el @Tesla éste está como para película futurista de El Gran Gatsby.				1.55E+12	19:22 - 27 ene. 2019	/JoseCarlosVima/status/1089725401977344000
209	1556894986-1300	https://twitter.com/search?l=&q=%22%24TESLA%22%20since%3A2019-01-01%20until%3A2019-01-31&src=typd	@foroelectricos	ForoCochesEléctricos	Más teorías de por qué Tesla ha eliminado las versiones de 75 kWh del Model S y X https://forococheselectricos.com/2019/01/mas-teorias-de-por-que-tesla-ha-eliminado-las-versiones-de-75-kwh-del-model-s-y-x.html … #Tesla #TeslaModelS @Tesla pic.twitter.com/ujwCjQ5Jig		4	11	1.55E+12	2:15 - 15 ene. 2019	/foroelectricos/status/1085118162792824832
210	1556894986-1118	https://twitter.com/search?l=&q=%22%24TESLA%22%20since%3A2019-01-01%20until%3A2019-01-31&src=typd	@motorpuntoes	motor.es	El Tesla Model 3 al fin homologado en Europa http://bit.ly/2CwNPE9 @Tesla @ClubTeslaES #Tesla #tesla #EV #electrico #TeslaModel3 #teslamodel3 #TeslaModelX #teslamodelx #TeslaModels #teslamodels #ModelS #modelS #ModelX #modelx #Model3pic.twitter.com/mnkEAySVQT				1.55E+12	7:00 - 21 ene. 2019	/motorpuntoes/status/1087364284148080640
211	1556894986-1361	https://twitter.com/search?l=&q=%22%24TESLA%22%20since%3A2019-01-01%20until%3A2019-01-31&src=typd	@Alandbru	𝓐𝓵𝓪𝓷𝓭	Recordad que si tenéis dudas o por ejemplo necesitáis financiación @tesla tiene créditos blandos para acceder a uno, la reserva es 100% reembolsable en caso de cambiar de opinión... ÚLTIMO DÍA! con este código 6 meses de recargas gratuitas https://www.tesla.com/es_ES/referral/aland975 …https://twitter.com/ClubTeslaES/status/1084365092395905025 …		1	2	1.55E+12	0:28 - 13 ene. 2019	/Alandbru/status/1084366523664338944
212	1556894986-1098	https://twitter.com/search?l=&q=%22%24TESLA%22%20since%3A2019-01-01%20until%3A2019-01-31&src=typd	@diegoncloud	Diegote	Y si estoy en #Argentina me lo traen ??? @Tesla @elonmuskhttps://twitter.com/ESETLA/status/1087550422611562502 …	1		1	1.55E+12	19:21 - 21 ene. 2019	/diegoncloud/status/1087550873348259841
213	1556894986-1452	https://twitter.com/search?l=&q=%22%24TESLA%22%20since%3A2019-01-01%20until%3A2019-01-31&src=typd	@ioniqelectrico	Ivan 🔌 🚘 🚃 ⛵️ 🌍 ☘️	Mira es bien fácil hablaras del #GLP que has probado uno , verdades y falsedades . Sabes que no valen para nada si no para ahorrar para desplazarte comparado con loa y menos con Diésel . Me parece muy bien que informes al público pero a mi parecer canta mucho la promoción	2		2	1.55E+12	2:42 - 9 ene. 2019	/ioniqelectrico/status/1082950829777260547
214	1556894986-1081	https://twitter.com/search?l=&q=%22%24TESLA%22%20since%3A2019-01-01%20until%3A2019-01-31&src=typd	@joritzurku	Joritz Urkullu	Según mis cálculos ese modelo daría una autonomía aproximada de 490 km. Nada mal!!!			3	1.55E+12	10:56 - 22 ene. 2019	/joritzurku/status/1087785988238336000
215	1556894986-874	https://twitter.com/search?l=&q=%22%24TESLA%22%20since%3A2019-01-01%20until%3A2019-01-31&src=typd	@TeslaNY	Tesla New York	287,000 lb. @Boeing 787 Dreamliner $TSLA #Tesla #ModelX @Qantas @Tesla @elonmuskpic.twitter.com/SZETfTdmjD	1	12	24	1.55E+12	10:24 - 30 ene. 2019	/TeslaNY/status/1090677124644646913
216	1556894986-1423	https://twitter.com/search?l=&q=%22%24TESLA%22%20since%3A2019-01-01%20until%3A2019-01-31&src=typd	@AutoBildspain	AUTO BILD España	VÍDEO: Los 5 coches que más aceleran de 0 a 100 km/h https://buff.ly/2VAYpCK @Porsche @Tesla @AudiOfficial @audispain @astonmartinpic.twitter.com/0if7vPb5FK		1	3	1.55E+12	11:00 - 10 ene. 2019	/AutoBildspain/status/1083438419873800193
217	1556894986-1055	https://twitter.com/search?l=&q=%22%24TESLA%22%20since%3A2019-01-01%20until%3A2019-01-31&src=typd	@Economiahoymx	Economíahoy.mx	#Empresas | Tesla (@Tesla) reduce producción de Model S y Model X; sus acciones caen - http://bit.ly/2Htmngq pic.twitter.com/Rc9vq6p81c				1.55E+12	14:44 - 23 ene. 2019	/Economiahoymx/status/1088205929416458240
218	1556894986-1138	https://twitter.com/search?l=&q=%22%24TESLA%22%20since%3A2019-01-01%20until%3A2019-01-31&src=typd	@Tesla	Tesla	How solar energy spreads through communitieshttps://electrek.co/2019/01/19/tesla-taking-over-neighbourhoods-solar-power/ …	133	769	5,2K	1.55E+12	12:17 - 20 ene. 2019	/Tesla/status/1087081601832341504
219	1556894986-1603	https://twitter.com/search?l=&q=%22%24TESLA%22%20since%3A2019-01-01%20until%3A2019-01-31&src=typd	@yune_EV	yunesky catala	Hola @jean_steffe q autonomía real tiene ahora tu modelo S??,sería como la de un modelo 3 mis range ?. gracias	1		2	1.55E+12	16:30 - 3 ene. 2019	/yune_EV/status/1080984854483910658
220	1556894986-1254	https://twitter.com/search?l=&q=%22%24TESLA%22%20since%3A2019-01-01%20until%3A2019-01-31&src=typd	@DomoElectra	Domo Electra	Tendrás hasta artículo en el blog :) como siemprehttp://www.domoelectra.com			1	1.55E+12	13:00 - 16 ene. 2019	/DomoElectra/status/1085642952704212996
221	1556894986-833	https://twitter.com/search?l=&q=%22%24TESLA%22%20since%3A2019-01-01%20until%3A2019-01-31&src=typd	@MontesoCesar	Cèsar Montesò	Perrro				1.55E+12	8:14 - 30 ene. 2019	/MontesoCesar/status/1090644531207389184
222	1556894986-1660	https://twitter.com/search?l=&q=%22%24TESLA%22%20since%3A2019-01-01%20until%3A2019-01-31&src=typd	@InsideEVs	InsideEVs	Watch Unboxing & Install Of @Tesla #Model3 Roof Rack https://insideevs.com/video-unboxing-install-tesla-model-3-roof-rack/amp/ …pic.twitter.com/ou85IOTGL0	2	9	29	1.55E+12	16:21 - 1 ene. 2019	/InsideEVs/status/1080257783067525121
223	1556894986-1214	https://twitter.com/search?l=&q=%22%24TESLA%22%20since%3A2019-01-01%20until%3A2019-01-31&src=typd	@martisabelparra	martha isabel parra	Buenos días. Para dejar de hacer filas en las gasolineras hace falta un @Tesla OMG I love Tesla			1	1.55E+12	3:49 - 18 ene. 2019	/martisabelparra/status/1086229196265803777
224	1556894986-860	https://twitter.com/search?l=&q=%22%24TESLA%22%20since%3A2019-01-01%20until%3A2019-01-31&src=typd	@ValaAfshar	Vala Afshar	.@Tesla's Giga factory in Nevada could fit 100 Boeing 747 jets on its floor http://wef.ch/2jS8p9E pic.twitter.com/ZFNYlJ5Slx		24	53	1.55E+12	12:10 - 30 ene. 2019	/ValaAfshar/status/1090703917137215490
225	1556894986-1041	https://twitter.com/search?l=&q=%22%24TESLA%22%20since%3A2019-01-01%20until%3A2019-01-31&src=typd	@ynotWheelz	Terrell Pierre	Can you help a disabled brother out? @RealYungCripp @rickyberwick @TheRatTV @sadsunnynyc @sushitrash pic.twitter.com/YWBnr8kruA	35	186	758	1.55E+12	9:59 - 24 ene. 2019	/ynotWheelz/status/1088496616812744704
226	1556894986-1257	https://twitter.com/search?l=&q=%22%24TESLA%22%20since%3A2019-01-01%20until%3A2019-01-31&src=typd	@obseco	Oscar Blanco	Estoy hablando con él, pero en cualquier caso siempre es mejor tener idea del tema	1		1	1.55E+12	12:07 - 16 ene. 2019	/obseco/status/1085629621863964672
227	1556894986-1278	https://twitter.com/search?l=&q=%22%24TESLA%22%20since%3A2019-01-01%20until%3A2019-01-31&src=typd	@ForbesLifeLatam	Forbes Life Latam	Conoce algunos accesorios de @Tesla que poseen la misma calidad implementada en sus autos. http://bit.ly/2wbBCl7		1		1.55E+12	15:17 - 15 ene. 2019	/ForbesLifeLatam/status/1085314939160428544
228	1556894986-1344	https://twitter.com/search?l=&q=%22%24TESLA%22%20since%3A2019-01-01%20until%3A2019-01-31&src=typd	@aumave	AMV	Oye y si mejor de recomendar autos eléctricos recomiendas una estrategia adecuada de seguridad en Leon y que ataque el hauchicol. Para eso cobras honorarios.				1.55E+12	18:21 - 13 ene. 2019	/aumave/status/1084636475176742912
229	1556894986-1373	https://twitter.com/search?l=&q=%22%24TESLA%22%20since%3A2019-01-01%20until%3A2019-01-31&src=typd	@legolas_83	@lberto Muñoz	Genial noticia , lo celebramos todos aunque muchos no podamos tener uno por ahora	1		6	1.55E+12	11:44 - 12 ene. 2019	/legolas_83/status/1084174210220605440
230	1556894986-1410	https://twitter.com/search?l=&q=%22%24TESLA%22%20since%3A2019-01-01%20until%3A2019-01-31&src=typd	@CarlsCaballeroo	Carlos Caballeroo™	Pero decia @lopezobrador_ no les voy a fallar. La 4 trastornacion por eso es mejor un @Tesla o una ecobici sigan formados #DesabastoDeGasolinas	1	1	2	1.55E+12	23:09 - 10 ene. 2019	/CarlsCaballeroo/status/1083622015179935745
231	1556894986-1063	https://twitter.com/search?l=&q=%22%24TESLA%22%20since%3A2019-01-01%20until%3A2019-01-31&src=typd	@slcuervo	Saul Lopez	Ya está corregido, con otras gomas. De aquí a unas semanas podré probarlo en persona, jeje	1		1	1.55E+12	6:16 - 23 ene. 2019	/slcuervo/status/1088077920130793472
232	1556894986-1403	https://twitter.com/search?l=&q=%22%24TESLA%22%20since%3A2019-01-01%20until%3A2019-01-31&src=typd	@SBNDN2014	Spansk	Se dice atún y millo (atún, maiz y mahonesa) está de pm y sale muuuuy barato. Y es super nutritivo, mil veces mejor que el choped. Ande vamos a parar...			2	1.55E+12	10:01 - 11 ene. 2019	/SBNDN2014/status/1083785949421715456
233	1556894986-1154	https://twitter.com/search?l=&q=%22%24TESLA%22%20since%3A2019-01-01%20until%3A2019-01-31&src=typd	@RinconPractico	El Rincón Práctico	El problema es que cuando alguien gasta 40.000 o 50.000€ en un coche, le da un poco igual que consuma mucho o poco. Estos incrementos de coste anticipan que la luz será mucho más cara cuando los primeros eléctricos asequibles lleguen al mercado.			1	1.55E+12	17:30 - 19 ene. 2019	/RinconPractico/status/1086798014021279748
234	1556894986-1253	https://twitter.com/search?l=&q=%22%24TESLA%22%20since%3A2019-01-01%20until%3A2019-01-31&src=typd	@BHasenlechner	Bernardo Hasenlechner	No están muy buena las fotos pero hoy vi un @tesla Model 3 en Chile. #electromovilidad Es importación directa supongo, igual uno puede soñar.pic.twitter.com/dUmjgZGaGh	1	2	6	1.55E+12	14:55 - 16 ene. 2019	/BHasenlechner/status/1085671894127386624
235	1556894986-1335	https://twitter.com/search?l=&q=%22%24TESLA%22%20since%3A2019-01-01%20until%3A2019-01-31&src=typd	@SoyMotorCoches	SoyMotor - Coches	Nueva demanda a @Tesla por la muerte de un pasajero: el coche se incendió tras chocar a 186 kilómetros/hora http://bit.ly/2AJWiUh pic.twitter.com/lsA50MBESf	6	5	11	1.55E+12	3:33 - 14 ene. 2019	/SoyMotorCoches/status/1084775402114043905
236	1556894986-1324	https://twitter.com/search?l=&q=%22%24TESLA%22%20since%3A2019-01-01%20until%3A2019-01-31&src=typd	@gines_fernandez	Ginés Fernández	Y ¿tienes que bajar del coche para capturar el QR con el móvil o captura el código la cámara frontal del @Tesla y autoriza el acceso?	1		2	1.55E+12	10:41 - 14 ene. 2019	/gines_fernandez/status/1084883206535610368
237	1556894986-901	https://twitter.com/search?l=&q=%22%24TESLA%22%20since%3A2019-01-01%20until%3A2019-01-31&src=typd	@AceitedePalma	Jaime M	Pues esos SuC están para atraer tb clientes con buen nivel adquisitivo, con el reclamo de Tesla, si no pone @ReservaHigueron freno... Harán que no venga ningún Tesla			1	1.55E+12	14:12 - 29 ene. 2019	/AceitedePalma/status/1090372184466432000
238	1556894986-1043	https://twitter.com/search?l=&q=%22%24TESLA%22%20since%3A2019-01-01%20until%3A2019-01-31&src=typd	@CGasparino	Charles Gasparino	SCOOP: Ppl @Tesla say @elonmusk likely to address coming bond payment/capital needs at Jan 30 earnings call as investors grow worried abt $TSLA cash position. These people say Tesla likely to have enough cash to make $920m bond payment as investors grow dubious more @FoxBusiness	58	34	124	1.55E+12	9:38 - 24 ene. 2019	/CGasparino/status/1088491176427249664
239	1556894986-1317	https://twitter.com/search?l=&q=%22%24TESLA%22%20since%3A2019-01-01%20until%3A2019-01-31&src=typd	@ernust_	e r n e s t o • c g	Amiguito cdmexiquense, si te molesta que te digan que uses la bicicleta para moverte, te recuerdo que no todos los autos funcionan con gasolina, también están los @Tesla. Digo, si tú pobreza lo permite.	3		2	1.55E+12	12:06 - 14 ene. 2019	/ernust_/status/1084904512358277120
240	1556894986-1206	https://twitter.com/search?l=&q=%22%24TESLA%22%20since%3A2019-01-01%20until%3A2019-01-31&src=typd	@foroelectricos	ForoCochesEléctricos	#Tesla confirma que habrá beneficios el primer trimestre del 2019, que el Model 3 Mid Range estará disponible en todos los mercados en mayo...y el despido del 7% de la plantilla https://forococheselectricos.com/2019/01/tesla-confirma-que-habra-beneficios-el-primer-trimestre-del-2019-que-el-model-3-mid-range-estara-disponible-en-todos-los-mercados-en-mayo-y-el-despido-del-7-de-la-plantilla.html … …	1	7	22	1.55E+12	7:36 - 18 ene. 2019	/foroelectricos/status/1086286309184937984
241	1556894986-1626	https://twitter.com/search?l=&q=%22%24TESLA%22%20since%3A2019-01-01%20until%3A2019-01-31&src=typd	@Salvanano	Fernando Martín  🔋	Uber tiene un cargador exclusivo en un parking de Madrid donde el resto de propietarios no podemos cargar, me parece un poco injusto	2		4	1.55E+12	12:13 - 2 ene. 2019	/Salvanano/status/1080557746859188224
242	1556894986-1002	https://twitter.com/search?l=&q=%22%24TESLA%22%20since%3A2019-01-01%20until%3A2019-01-31&src=typd	@DaniSanchezTRD	Dani	Yo recomiendo @HolaLuzcom, energia verde, facilidades en la instalación de placas fotovoltaicas, etc. Tengo código amigo y regalan 20 euros a cada uno si lo pones al darte de alta. No es un Roadster, pero algo es algo			5	1.55E+12	11:09 - 25 ene. 2019	/DaniSanchezTRD/status/1088876486889824256
243	1556894986-1219	https://twitter.com/search?l=&q=%22%24TESLA%22%20since%3A2019-01-01%20until%3A2019-01-31&src=typd	@DIYMicha	DIYMicha	tesla dude comes with a nissan?	8	5	766	1.55E+12	23:41 - 17 ene. 2019	/DIYMicha/status/1086166623755620352
244	1556894986-1610	https://twitter.com/search?l=&q=%22%24TESLA%22%20since%3A2019-01-01%20until%3A2019-01-31&src=typd	@joseenpeco	José Enrique 🔌 🇪🇸	el último sería el acceso directo			1	1.55E+12	10:54 - 3 ene. 2019	/joseenpeco/status/1080900342110449666
245	1556894986-1230	https://twitter.com/search?l=&q=%22%24TESLA%22%20since%3A2019-01-01%20until%3A2019-01-31&src=typd	@Alandbru	𝓐𝓵𝓪𝓷𝓭	Si te fijas en la evolución se han ido recortando “beneficios”, conforme crecen los propietarios y con ellos nuevos referral se convierte en un problema exponencial, hay muchos motivos, que es un producto maduro también lo es... un poco de todo, la cuenta de resultados será mejor			2	1.55E+12	11:47 - 17 ene. 2019	/Alandbru/status/1085986876878700544
246	1556894986-1026	https://twitter.com/search?l=&q=%22%24TESLA%22%20since%3A2019-01-01%20until%3A2019-01-31&src=typd	@jaredmecham	Jared Mecham	My @Tesla Model 3 just got a notification for a software update. Everytime it comes, I get excited because it's basically saying, "Hey! Your car is about to get even better than it was before!"	1	15	392	1.55E+12	17:12 - 24 ene. 2019	/jaredmecham/status/1088605588399915008
247	1556894986-1147	https://twitter.com/search?l=&q=%22%24TESLA%22%20since%3A2019-01-01%20until%3A2019-01-31&src=typd	@RRHHDigital	RRHH DIGITAL	@Tesla eliminará un 7% de su fuerza #laboral para reducir costes http://ow.ly/Xb6i50kg6gu #empleo #trabajo #despido				1.55E+12	4:15 - 20 ene. 2019	/RRHHDigital/status/1086960294532923393
248	1556894986-1103	https://twitter.com/search?l=&q=%22%24TESLA%22%20since%3A2019-01-01%20until%3A2019-01-31&src=typd	@Salvanano	Fernando Martín  🔋	Ya hemos llegado a #ACoruña @AnnaGmez con nuestro @tesla #models #TeslaModelS Y @GachRCD nos ha abandonado Por cierto, si eres cliente del hotel te dejan cargar toda la noche en el #destinationcharger de @marinedacity – en Marineda City	1	1	3	1.55E+12	14:14 - 21 ene. 2019	/Salvanano/status/1087473556559147009
249	1556894986-1186	https://twitter.com/search?l=&q=%22%24TESLA%22%20since%3A2019-01-01%20until%3A2019-01-31&src=typd	@Merca20	Merca2.0	"Este será el año más exigente en la historia de @Tesla": @Elon Musk.https://www.merca20.com/elon-musk-reconoce-que-vendran-tiempos-dificiles-para-tesla-y-anuncia-recorte-laboral/ …		2	3	1.55E+12	18:07 - 18 ene. 2019	/Merca20/status/1086444894003097600
250	1556894986-1636	https://twitter.com/search?l=&q=%22%24TESLA%22%20since%3A2019-01-01%20until%3A2019-01-31&src=typd	@Salvanano	Fernando Martín  🔋	Hola @jorgemilburn ¿podría aclarar el derecho de uso de los SuperCharger por parte de los VTC y Taxis? En Getafe no paran de venir a cargar y tengo entendido que lo tienen prohibido y ya tienen uno en exclusiva en un parking de Madrid @Tesla #tesla #Supercharger #Supercargadores	2	5	11	1.55E+12	9:00 - 2 ene. 2019	/Salvanano/status/1080509073295069185
251	1556894986-1061	https://twitter.com/search?l=&q=%22%24TESLA%22%20since%3A2019-01-01%20until%3A2019-01-31&src=typd	@BrunoPiche	Bruno H. Piché	Autoparteros mexicanos, aprovechen y soliciten apoyos para ganar del despertar de @Tesla, tecnología 4a revolución industrial @GMarquezColin @CarlosUrzuaSHCPhttps://twitter.com/businessinsider/status/1088077490168516608 …				1.55E+12	6:25 - 23 ene. 2019	/BrunoPiche/status/1088080332782485504
252	1556894986-1668	https://twitter.com/search?l=&q=%22%24TESLA%22%20since%3A2019-01-01%20until%3A2019-01-31&src=typd	@Alandbru	𝓐𝓵𝓪𝓷𝓭	Hoy vi mi anterior coche, que recuerdos... en esta foto se unen pasado y presente una cosa dio paso a la otra, era hora de vivir una nueva experiencia (nunca volveré a un térmico) pero nunca reniego del pasado, forma parte de mi... de mi vida. @Tesla ! pic.twitter.com/ueRrOy3Tb5	2	3	42	1.55E+12	10:26 - 1 ene. 2019	/Alandbru/status/1080168337429196800
253	1556894986-945	https://twitter.com/search?l=&q=%22%24TESLA%22%20since%3A2019-01-01%20until%3A2019-01-31&src=typd	@soyunapalma	Palma G. 🌴	Guarden este tweet que de aqui a 5/6 años voy a comprar mi primer @Tesla abre vivido por lo menos en 2 lugares distintos y ya me abre graduado de la Uni, si logro 2 de estas 3 cosas todo estara bien, digo al menos una es la mas posible.			4	1.55E+12	13:02 - 27 ene. 2019	/soyunapalma/status/1089629779152625664
254	1556894986-1086	https://twitter.com/search?l=&q=%22%24TESLA%22%20since%3A2019-01-01%20until%3A2019-01-31&src=typd	@WallStreetEasy	Wall Street Easy	Easynews: TESLA CON MENOS EMPLEADOS PERO MÁS RENTABLE Desde el pasado 18 de enero, las acciones de @Tesla $TSLA se mantienen a la baja tras conocerse que la compañía recortará alrededor del 7% de su plantilla de empleados. #Tesla #stocks #Bolsa #trading https://www.wallstreeteasy.com/easy-news/2019/1/22/tesla-con-menos-empleados-pero-m%C3%A1s-rentable …pic.twitter.com/v2d2bfqfrJ		3	3	1.55E+12	6:07 - 22 ene. 2019	/WallStreetEasy/status/1087713390821294080
255	1556894986-1349	https://twitter.com/search?l=&q=%22%24TESLA%22%20since%3A2019-01-01%20until%3A2019-01-31&src=typd	@MiCocheApunto	Raúl González	¿Y si el próximo tras la visión de @Tesla viniera del chino @BYTONcars? Quiere "desmecanizar" el automóvil hasta las últimas consecuencias. Pura digitalización. Un "smartphone con ruedas" que comprarás sólo en sus tiendas... @World_Shopper: https://www.world-shopper.com/news-es/mas-que-un-automovil-el-m-byte-es-un-dispositivo-sobre-ruedas-toda-una-revolucion-conceptual …pic.twitter.com/oWJPPF8cdx	1			1.55E+12	10:02 - 13 ene. 2019	/MiCocheApunto/status/1084510926106181638
256	1556894986-1235	https://twitter.com/search?l=&q=%22%24TESLA%22%20since%3A2019-01-01%20until%3A2019-01-31&src=typd	@gines_fernandez	Ginés Fernández	Espero que @VW_es no cometa los errores de @Tesla con sus reservistas. Además si tuviesen algún maxi detalle con los afectados por la campaña del motor EA189 ya sería la leche. Soñar es gratis				1.55E+12	9:18 - 17 ene. 2019	/gines_fernandez/status/1085949557316435968
257	1556894986-1175	https://twitter.com/search?l=&q=%22%24TESLA%22%20since%3A2019-01-01%20until%3A2019-01-31&src=typd	@BHasenlechner	Bernardo Hasenlechner	Justo afuera del parque Juan Pablo II en Las Condes. Por Nuestra Señora del Rosario en dirección a Presidente Riesco. Yo creo que el tipo iba por Kennedy y usó la salida de Manquehue. Yo paso por ahí todos los días y no lo he vuelto a ver	1		2	1.55E+12	6:05 - 19 ene. 2019	/BHasenlechner/status/1086625640382717952
258	1556894986-1397	https://twitter.com/search?l=&q=%22%24TESLA%22%20since%3A2019-01-01%20until%3A2019-01-31&src=typd	@TayTach	Tay Nigoul	Si, GLOVIShttps://twitter.com/EcoHeliGuy/status/1083555144497688576?s=19 …	1	2	10	1.55E+12	10:47 - 11 ene. 2019	/TayTach/status/1083797682081202177
259	1556894986-1616	https://twitter.com/search?l=&q=%22%24TESLA%22%20since%3A2019-01-01%20until%3A2019-01-31&src=typd	@RedsTecnologia	David TecnoReds	Si. Es cierto. Paso por ahí con frecuencia y siempre hay algún vtc cargando. No sabía que lo tenían prohibido			1	1.55E+12	8:24 - 3 ene. 2019	/RedsTecnologia/status/1080862387647873024
260	1556894986-1297	https://twitter.com/search?l=&q=%22%24TESLA%22%20since%3A2019-01-01%20until%3A2019-01-31&src=typd	@hyecom	HíbridosyEléctricos	.@Tesla ya tiene la solución para evitar que otros coches bloqueen los #Supercargadores: barreras que se abren con un código QR. En China ya están funcionando. https://www.hibridosyelectricos.com/articulo/actualidad/tesla-tiene-solucion-evitar-otros-coches-bloqueen-supercargadores/20190115081956024562.html … Por @jjcastells /Foto @ShanghaiJayin // #CochesEléctricos #Cargadores #Supercharger #Stop…	1	2	1	1.55E+12	4:10 - 15 ene. 2019	/hyecom/status/1085147083034619904
261	1556894986-836	https://twitter.com/search?l=&q=%22%24TESLA%22%20since%3A2019-01-01%20until%3A2019-01-31&src=typd	@EasyChargerES	EasyChargerES	Proyecto Almanzora #Eléctrico. Un modelo de turismo sostenible para usuarios de #CochesEléctricos @TurismoAlmanzor @AndaluciaJunta @almanzoraturism @diputacion @dipalme_almeria @pasa_electrico @AlmanzoraE @Tesla https://forococheselectricos.com/2019/01/proyecto-almanzora-electrico-un-modelo-de-turismo-sostenible-para-usuarios-de-coches-electricos.html …		6	14	1.55E+12	8:12 - 30 ene. 2019	/EasyChargerES/status/1090644025219141632
262	1556894986-1178	https://twitter.com/search?l=&q=%22%24TESLA%22%20since%3A2019-01-01%20until%3A2019-01-31&src=typd	@MexicoLogistico	#MexicoLogistico	Empresa @Tesla espera un futuro "muy difícil", despedirá otro 7% de su plantilla - https://vanguardia.com.mx/articulo/tesla-espera-un-futuro-muy-dificil-para-despedira-al-7-de-su-plantilla … #automotriz #manufactura		1		1.55E+12	3:54 - 19 ene. 2019	/MexicoLogistico/status/1086592637572911104
263	1556894986-1420	https://twitter.com/search?l=&q=%22%24TESLA%22%20since%3A2019-01-01%20until%3A2019-01-31&src=typd	@jean_steffe	Jean	#SuCTeslaEspañaYextranjero @ClubTeslaES @CarlosDG100D @Alandbru @alan_fuertes @Tesla @TeslaParaTodos Hola a todos. Aqui dejo mi opinión acerca de los Superchargers Tesla desde Malaga a Holanda. Pondre 1 foto y mi opinión. Por favor dejar opiniones, quejas o sugerencias.	13	5	20	1.55E+12	13:36 - 10 ene. 2019	/jean_steffe/status/1083477785895714816
264	1556894986-875	https://twitter.com/search?l=&q=%22%24TESLA%22%20since%3A2019-01-01%20until%3A2019-01-31&src=typd	@CARandDRIVER	Car and Driver	The @Tesla Model S and Model X's prices and battery options are getting restructured: http://crdrv.co/SeAIa7j pic.twitter.com/16KqOIiYMy		4	31	1.55E+12	9:22 - 30 ene. 2019	/CARandDRIVER/status/1090661421627650052
265	1556894986-935	https://twitter.com/search?l=&q=%22%24TESLA%22%20since%3A2019-01-01%20until%3A2019-01-31&src=typd	@SomEnergia	Som Energia	Hola! Gracias por interesarte en nuestra cooperativa. Puedes consultar nuestras tarifas para vehículo eléctrico aquí:https://www.somenergia.coop/es/tarifas-de-electricidad/#tarifa-nocturna …		1	3	1.55E+12	2:28 - 28 ene. 2019	/SomEnergia/status/1089832554914594816
266	1556894986-1537	https://twitter.com/search?l=&q=%22%24TESLA%22%20since%3A2019-01-01%20until%3A2019-01-31&src=typd	@YorshMarti	Yorsh Martī	Sería interesante poder probar y reseñar algún Tesla para @ADNautomotriz. El rango de eficiencia y prestaciones realmente son sorepedentes	1		2	1.55E+12	11:19 - 6 ene. 2019	/YorshMarti/status/1081993792033566720
267	1556894986-1687	https://twitter.com/search?l=&q=%22%24TESLA%22%20since%3A2019-01-01%20until%3A2019-01-31&src=typd	@DraydenV	Drayden VanDyke	Sweet	1		5	1.55E+12	16:14 - 31 dic. 2018	/DraydenV/status/1079893594784247809
268	1556894986-856	https://twitter.com/search?l=&q=%22%24TESLA%22%20since%3A2019-01-01%20until%3A2019-01-31&src=typd	@elonmusk_not	ᶰᵒᵗ Elon Musk	let me translate that for you: @Tesla misses - unrealistic expectations where bearish analysts predict higher revenue than bullish analysts!!! #NotBoringpic.twitter.com/PQY2JGapn7	1	12	46	1.55E+12	13:50 - 30 ene. 2019	/elonmusk_not/status/1090729094860468225
269	1556894986-1441	https://twitter.com/search?l=&q=%22%24TESLA%22%20since%3A2019-01-01%20until%3A2019-01-31&src=typd	@solo_azul	Manuel López	Órale, entonces diganle a @lopezobrador_ que ya no construya refinerías. Mejor fábricas de Bicicletas y triciclos. Hasta las pueden hacer eléctricas (para distancias largas) y en el starter pack traer un cargador solar. Y también una alianza con @Tesla para una fábrica en MX https://twitter.com/arelibiciteka/status/1082791860744187905 …		1	2	1.55E+12	15:11 - 9 ene. 2019	/solo_azul/status/1083139326463008768
270	1556894986-1432	https://twitter.com/search?l=&q=%22%24TESLA%22%20since%3A2019-01-01%20until%3A2019-01-31&src=typd	@Isilopez_101	Isi lopez 🔋 🔌 🇪🇸	Ostis , eso es estar bien ajustado			3	1.55E+12	0:31 - 10 ene. 2019	/Isilopez_101/status/1083280076068847616
271	1556894986-1071	https://twitter.com/search?l=&q=%22%24TESLA%22%20since%3A2019-01-01%20until%3A2019-01-31&src=typd	@DesguaceParis	Desguace Paris	El @Tesla #Model3 tiene luz verde para empezar a rodar por las calles de #Europa En este vídeo te contamos algunas de sus características pic.twitter.com/9hGvOTfJzp			2	1.55E+12	23:42 - 22 ene. 2019	/DesguaceParis/status/1087978960984698883
272	1556894986-1681	https://twitter.com/search?l=&q=%22%24TESLA%22%20since%3A2019-01-01%20until%3A2019-01-31&src=typd	@lugeminiano777	Teylor!	Ojalá y algún día logré trabajar en una enorme y grandiosa empresa como lo es @Tesla team!				1.55E+12	0:56 - 1 ene. 2019	/lugeminiano777/status/1080025052559618048
273	1556894986-1404	https://twitter.com/search?l=&q=%22%24TESLA%22%20since%3A2019-01-01%20until%3A2019-01-31&src=typd	@hyecom	HíbridosyEléctricos	.@NIOGlobal sigue a la sombra de @Tesla pese vender 11.000 #cocheseléctricos en 2018 https://www.hibridosyelectricos.com/articulo/actualidad/nio-sigue-sombra-tesla-pese-superar-10000-coches-electricos-2018/20190111111630024478.html … Por @JJCastells para @hyecom		3	4	1.55E+12	9:39 - 11 ene. 2019	/hyecom/status/1083780327368208386
274	1556894986-976	https://twitter.com/search?l=&q=%22%24TESLA%22%20since%3A2019-01-01%20until%3A2019-01-31&src=typd	@RobbReportMx	Robb Report México	#LasMásLeídasDeLaSemana Ahora será más fácil cargar tu @Tesla que tu celular https://robbreport.mx/automobiles/ahora-podras-cargar-tu-tesla-desde-la-comodidad-de-tu-hogar/ …				1.55E+12	11:00 - 26 ene. 2019	/RobbReportMx/status/1089236632677552128
275	1556894986-969	https://twitter.com/search?l=&q=%22%24TESLA%22%20since%3A2019-01-01%20until%3A2019-01-31&src=typd	@gabrielmartells	Gabriel Martell	Nunca dude de la calidad del “producto“ que fabrican, más bien, me quejaba del mal servicio y bajo nivel de atención al cliente. Ya quedó todo arreglado, gracias al profesionalismo de este señor. 2/2 @TeslaSupport @Tesla				1.55E+12	13:24 - 26 ene. 2019	/gabrielmartells/status/1089273006583619591
276	1556894986-1025	https://twitter.com/search?l=&q=%22%24TESLA%22%20since%3A2019-01-01%20until%3A2019-01-31&src=typd	@bonnienorman	Bonnie Norman	Says it all. @elonmusk @mayemusk @Tesla https://twitter.com/KelleyBlueBook/status/1088542369929195520 …	3	14	149	1.55E+12	17:18 - 24 ene. 2019	/bonnienorman/status/1088607112026980352
277	1556894986-921	https://twitter.com/search?l=&q=%22%24TESLA%22%20since%3A2019-01-01%20until%3A2019-01-31&src=typd	@MotorDeGP2	GP2 Engine 🏁	Traduzco: Este Tesla Model X 90 ha recorrido 560.000km con la batería original. Eso son muuuuuchos kilómetros. Un genial rendimiento de esta tecnología, chapeau @Tesla @ClubTeslaES @zero_emisiones @SA_Diego_ @masquelectricoshttps://twitter.com/InsideEVs/status/1089878891605430273 …			3	1.55E+12	13:06 - 28 ene. 2019	/MotorDeGP2/status/1089993046190686208
278	1556894986-885	https://twitter.com/search?l=&q=%22%24TESLA%22%20since%3A2019-01-01%20until%3A2019-01-31&src=typd	@armandocoda	Armando Coda	Ay... @tim_cook, Tim Cook... Que te lo van a quitar... Si no te apresuras, @jcfmunoz va a terminar trabajando en @tesla... Vamos... Que lo queremos en el Apple Park!!! FÍCHALO DE UNA BUENA VEZ!!! #JulioEsDios	1	1	2	1.55E+12	4:32 - 30 ene. 2019	/armandocoda/status/1090588569276694529
279	1556894986-1042	https://twitter.com/search?l=&q=%22%24TESLA%22%20since%3A2019-01-01%20until%3A2019-01-31&src=typd	@CGrantWSJ	Charley Grant	just three months after the record quarter that proved all the bears wrong. interesting.	8	4	103	1.55E+12	9:39 - 24 ene. 2019	/CGrantWSJ/status/1088491401124462592
280	1556894986-1583	https://twitter.com/search?l=&q=%22%24TESLA%22%20since%3A2019-01-01%20until%3A2019-01-31&src=typd	@paco16a	Paco Calatayud	Espero que nos avise y nos de una vuelta!! Eso puede ser épico			1	1.55E+12	8:26 - 4 ene. 2019	/paco16a/status/1081225400863387650
281	1556894986-1498	https://twitter.com/search?l=&q=%22%24TESLA%22%20since%3A2019-01-01%20until%3A2019-01-31&src=typd	@RafSegGir	Rafael Ángel Segura	Ya han quitado todas las cintas que prohibían la carga, así que creo que ya están operativos todos los puntos. Alguien con un Tesla puede comprobarlo mejor que yo			1	1.55E+12	10:39 - 7 ene. 2019	/RafSegGir/status/1082346095496302592
282	1556894986-1267	https://twitter.com/search?l=&q=%22%24TESLA%22%20since%3A2019-01-01%20until%3A2019-01-31&src=typd	@PerezgArancha	Aránzazu Pérez	@Tesla pagará 250.000 dólares y regalará un Tesla Model 3 a quien sea capaz de hackear los sistemas de seguridad del vehículo durante el evento de hackers #Pwn2Own https://www.elmundo.es/tecnologia/2019/01/15/5c3dd57bfc6c83b9248b4768.html …			1	1.55E+12	7:23 - 16 ene. 2019	/PerezgArancha/status/1085558286005489664
283	1556894986-1696	https://twitter.com/search?l=&q=%22%24TESLA%22%20since%3A2019-01-01%20until%3A2019-01-31&src=typd	@Inelonwetrust__	InElonWeTrust	Agree, I've watched several of his vids and then are well done.			2	1.55E+12	16:07 - 31 dic. 2018	/Inelonwetrust__/status/1079891741560340480
284	1556894986-1091	https://twitter.com/search?l=&q=%22%24TESLA%22%20since%3A2019-01-01%20until%3A2019-01-31&src=typd	@foroelectricos	ForoCochesEléctricos	#Tesla da marcha atrás y reduce los precios de los Supercargadores un 10%: 0,29 euros el kWh en España https://forococheselectricos.com/2019/01/tesla-da-marcha-atras-y-reduce-los-precios-de-los-supercargadores-un-10-029-euros-el-kwh-en-espana.html … #Supercargadores @Tesla pic.twitter.com/h959Cm6Du7		7	16	1.55E+12	3:00 - 22 ene. 2019	/foroelectricos/status/1087666317455437826
285	1556894986-1500	https://twitter.com/search?l=&q=%22%24TESLA%22%20since%3A2019-01-01%20until%3A2019-01-31&src=typd	@CarlosDG100D	CarlosDG	Están todos los puestos de carga operativos? Hace 11 meses que no paso por él, pero desde su apertura tenía sólo 4 operativos	3		3	1.55E+12	10:05 - 7 ene. 2019	/CarlosDG100D/status/1082337409801564160
286	1556894986-847	https://twitter.com/search?l=&q=%22%24TESLA%22%20since%3A2019-01-01%20until%3A2019-01-31&src=typd	@El_Moacho	El Moacho	Muchos somos reservistas, apoyo en general las ideas de izquierda y creo en la democracia, creo incluso que se debe defender con la vida misma, la guerra es un monstruo que se debe evitar pero a veces hay monstruos mucho peores; por la democracia doy la vida.	2		2	1.55E+12	4:47 - 30 ene. 2019	/El_Moacho/status/1090592266069176321
287	1556894986-1357	https://twitter.com/search?l=&q=%22%24TESLA%22%20since%3A2019-01-01%20until%3A2019-01-31&src=typd	@jean_steffe	Jean	Impresionante! Casi casi como uno de combustión. 8 paradas para cargar en la ida y 9 a la vuelta que sali con menos carga. En verano suben la potencia a 130kW asi que sera mas rapido viajar.			1	1.55E+12	5:29 - 13 ene. 2019	/jean_steffe/status/1084442395171848192
288	1556894986-834	https://twitter.com/search?l=&q=%22%24TESLA%22%20since%3A2019-01-01%20until%3A2019-01-31&src=typd	@TeslaParaTodos	Tesla Para Todos	La conferencia sobre @tesla empieza en 2 minutos. Siguelo en http://ir.tesla.com o aqui en mi twitter		1	3	1.55E+12	14:29 - 30 ene. 2019	/TeslaParaTodos/status/1090738788446470145
289	1556894986-1438	https://twitter.com/search?l=&q=%22%24TESLA%22%20since%3A2019-01-01%20until%3A2019-01-31&src=typd	@_CamyArias	camy 🌷	Exijo mi test Drive			4	1.55E+12	16:20 - 9 ene. 2019	/_CamyArias/status/1083156516444823558
290	1556894986-1285	https://twitter.com/search?l=&q=%22%24TESLA%22%20since%3A2019-01-01%20until%3A2019-01-31&src=typd	@Cancunissimo1	Cancuníssimo	Ampliarán corredor de carga para autos eléctricos en #QuintanaRoo Hay 60 #cargadores eléctricos en la entidad; la mayoría (21) en #Cancún. Proyectos para más inversión de @Tesla y otras empresas @IDEFIN_QROO Detalles https://bit.ly/2RtXWUt pic.twitter.com/xL9vAyqcmz		1	4	1.55E+12	13:33 - 15 ene. 2019	/Cancunissimo1/status/1085288991031734272
291	1556894986-1647	https://twitter.com/search?l=&q=%22%24TESLA%22%20since%3A2019-01-01%20until%3A2019-01-31&src=typd	@vincent13031925	Vincent	Once you tried @Tesla, there are no other alternatives $TSLAhttps://twitter.com/UrAvgConsumer/status/1080226601785311232 …		7	54	1.55E+12	23:16 - 1 ene. 2019	/vincent13031925/status/1080362093524660225
292	1556894986-1599	https://twitter.com/search?l=&q=%22%24TESLA%22%20since%3A2019-01-01%20until%3A2019-01-31&src=typd	@ExpansionMx	Expansión CNN	VIDEO: @Tesla anuncia una rebaja de 2,000 dólares en el precio de sus autos http://ow.ly/lJQF30nbm7B pic.twitter.com/2SWAlIpInD	4	5	26	1.55E+12	22:15 - 3 ene. 2019	/ExpansionMx/status/1081071497811316736
293	1556894986-955	https://twitter.com/search?l=&q=%22%24TESLA%22%20since%3A2019-01-01%20until%3A2019-01-31&src=typd	@JAExtremera	Alberto Extremera	Repsol-Viesgo ofrece la posibilidad de carga a 0€ entre las 1 y las 7 de la mañana, con un límite anual de 3.250Kwh, que dicen que equivale a 25.000km	3		2	1.55E+12	8:06 - 27 ene. 2019	/JAExtremera/status/1089555310258384897
294	1556894986-1598	https://twitter.com/search?l=&q=%22%24TESLA%22%20since%3A2019-01-01%20until%3A2019-01-31&src=typd	@jjgarcia38	Pepe GARCIA	Debes utilizar josj31948 !!!	1		2	1.55E+12	23:24 - 3 ene. 2019	/jjgarcia38/status/1081088989191421952
295	1556894986-931	https://twitter.com/search?l=&q=%22%24TESLA%22%20since%3A2019-01-01%20until%3A2019-01-31&src=typd	@pepergim	PPG	No hace falta contaminar la Tierra produciendo energìa con combustibles fòciles. Nikola @Tesla lo adelantò, pero la avaricia no ha permitido que dejemos de destruir nuestra casa grande.				1.55E+12	3:21 - 28 ene. 2019	/pepergim/status/1089845985231163398
296	1556894986-908	https://twitter.com/search?l=&q=%22%24TESLA%22%20since%3A2019-01-01%20until%3A2019-01-31&src=typd	@jean_steffe	Jean	Hay un ginasio alli y los SuC siempre estan ocupados por coches térmicos aunque haya plazas de aparcamiento disponibles. Ya he llamado la atención de varios pero pasan de todo.	1		3	1.55E+12	11:15 - 29 ene. 2019	/jean_steffe/status/1090327487861669889
297	1556894986-926	https://twitter.com/search?l=&q=%22%24TESLA%22%20since%3A2019-01-01%20until%3A2019-01-31&src=typd	@fenieenergia	Feníe Energía S.A.	Claro, pero aún así, depende de tu pauta de consumo y de si tienes un CUPS distinto al de tu domicilio o el mismo, porque si es así, como sabes no solo vas a consumir la energía que supone recargar tu #VE sino también la de tu casa...			2	1.55E+12	7:17 - 28 ene. 2019	/fenieenergia/status/1089905280438202369
298	1556894986-1369	https://twitter.com/search?l=&q=%22%24TESLA%22%20since%3A2019-01-01%20until%3A2019-01-31&src=typd	@Ata_ulfo	Ataulfo	Vaya cambio amigo. ¿Cuanto has tardado y veo que cargas ha sido 9?	1		1	1.55E+12	14:11 - 12 ene. 2019	/Ata_ulfo/status/1084211236357713920
299	1556894986-1456	https://twitter.com/search?l=&q=%22%24TESLA%22%20since%3A2019-01-01%20until%3A2019-01-31&src=typd	@Gera_Castillo1	Gerardo I. Castillo	El desabasto de la gasolina es un gran pretexto para comprarse un @Tesla.	1	1	1	1.55E+12	19:33 - 8 ene. 2019	/Gera_Castillo1/status/1082842725643374602
300	1556894986-947	https://twitter.com/search?l=&q=%22%24TESLA%22%20since%3A2019-01-01%20until%3A2019-01-31&src=typd	@electricosgal	electricos.gal ⚡	Non todos os VE son iguais, por exemplo @tesla ten unha rede de SC ( carga rapida) que facilita as viaxes longas en coche por toda europa. Evidentemente non estan o alcance de todos, e en Galicia por agora non hai un so SC.			2	1.55E+12	12:06 - 27 ene. 2019	/electricosgal/status/1089615528874987521
301	1556894986-1263	https://twitter.com/search?l=&q=%22%24TESLA%22%20since%3A2019-01-01%20until%3A2019-01-31&src=typd	@GonzaloGGM	Gonzalo García	.@Tesla regalará un #Model3 a quien consiga hackearlo https://www.hibridosyelectricos.com/articulo/tecnologia/tesla-regalara-model-3-quien-consiga-hackearlo/20190115101029024567.html … vía @hyecompic.twitter.com/uqmGen8lts				1.55E+12	10:36 - 16 ene. 2019	/GonzaloGGM/status/1085606796524470272
302	1556894986-1238	https://twitter.com/search?l=&q=%22%24TESLA%22%20since%3A2019-01-01%20until%3A2019-01-31&src=typd	@ClubTeslaES	Club Tesla España	Las obras de la #gigafactory de @Tesla en #shanghai a vista de #dron intensa actividad ! Gracias @vincent13031925 !https://twitter.com/vincent13031925/status/1085854433005645824 …	1	4	17	1.55E+12	6:53 - 17 ene. 2019	/ClubTeslaES/status/1085912890505416704
303	1556894986-1224	https://twitter.com/search?l=&q=%22%24TESLA%22%20since%3A2019-01-01%20until%3A2019-01-31&src=typd	@danielxdiaz13	⚡STARBOY ⚡	Ya vas ganando en el mainkra?	2			1.55E+12	20:25 - 17 ene. 2019	/danielxdiaz13/status/1086117430018084874
304	1556894986-1449	https://twitter.com/search?l=&q=%22%24TESLA%22%20since%3A2019-01-01%20until%3A2019-01-31&src=typd	@INTIACC	INTIAC Accessories EV 🚘 🔋 🔌	Vamos a poner una nota de humor: sería muy importante aclarar que un @Tesla lo tiene muy complicado para cargar en una gasolinera. Para muestra: este vídeo @ClubTeslaES ¡Tenéis trabajo!pic.twitter.com/0vY87GVbUu			1	1.55E+12	6:52 - 9 ene. 2019	/INTIACC/status/1083013578087641088
305	1556894986-933	https://twitter.com/search?l=&q=%22%24TESLA%22%20since%3A2019-01-01%20until%3A2019-01-31&src=typd	@cris_uson	Cristina Usón Calvo	Sinergias entre #1bh y #3oESO en nuestro proyecto de #empredizaje #teaching for #reallife por la #EspañaVaciada, #SoriaEsFuturo. @Tesla, un grupo intenta contactar con vosotros!! pic.twitter.com/UfUUn2oQwv		3	6	1.55E+12	2:56 - 28 ene. 2019	/cris_uson/status/1089839512056983552
306	1556894986-1105	https://twitter.com/search?l=&q=%22%24TESLA%22%20since%3A2019-01-01%20until%3A2019-01-31&src=typd	@PedroJTapia1	Diacono Pedro J. Tapia	El futuro es ya, el futuro son los autos eléctricos y este gobierno debe proveer la facilidades a empresas para que importen e instalen tomas eléctricas y así reducir hasta eliminar la dependencia del petróleo. @Tesla #autoselectricos		1	3	1.55E+12	13:21 - 21 ene. 2019	/PedroJTapia1/status/1087460249316061187
307	1556894986-1563	https://twitter.com/search?l=&q=%22%24TESLA%22%20since%3A2019-01-01%20until%3A2019-01-31&src=typd	@Blackfi90132067	Blackfire 🇪🇸	No si yo ya estoy convencido. Lo que me falta es la pasta. Enhorabuena a todos los que en breve disfrutaréis esos pedazos de carros.			1	1.55E+12	3:11 - 5 ene. 2019	/Blackfi90132067/status/1081508568967331840
308	1556894986-1070	https://twitter.com/search?l=&q=%22%24TESLA%22%20since%3A2019-01-01%20until%3A2019-01-31&src=typd	@HACKER_CAR	HackerCar	¡Hola, @tesla! ¿Dejaríais uno de vuestros coches a @eurocybcar para que lo someta a su test de ciberseguridad? #Ciberseguridad #CyberSecurityhttps://twitter.com/HACKER_CAR/status/1085466664081211393 …		3	5	1.55E+12	0:40 - 23 ene. 2019	/HACKER_CAR/status/1087993498912083968
309	1556894986-1435	https://twitter.com/search?l=&q=%22%24TESLA%22%20since%3A2019-01-01%20until%3A2019-01-31&src=typd	@JuanArandaSilva	EUGDPY 🇵🇾 👑 🏆 🏆 🏆 🎖 ⚽️	Cuánto duele?			1	1.55E+12	20:05 - 9 ene. 2019	/JuanArandaSilva/status/1083213257664548864
310	1556894986-1418	https://twitter.com/search?l=&q=%22%24TESLA%22%20since%3A2019-01-01%20until%3A2019-01-31&src=typd	@TeslaParaTodos	Tesla Para Todos	Ya por fin me funciona el link de referidos: http://ts.la/lars72363 Gracias @Tesla	1	3	18	1.55E+12	14:07 - 10 ene. 2019	/TeslaParaTodos/status/1083485544150155264
311	1556894986-1611	https://twitter.com/search?l=&q=%22%24TESLA%22%20since%3A2019-01-01%20until%3A2019-01-31&src=typd	@Alandbru	𝓐𝓵𝓪𝓷𝓭	con todos aciertas	1		1	1.55E+12	10:48 - 3 ene. 2019	/Alandbru/status/1080898629685129216
312	1556894986-1380	https://twitter.com/search?l=&q=%22%24TESLA%22%20since%3A2019-01-01%20until%3A2019-01-31&src=typd	@Elchnte	elChente Torres	A mi Nissan me cae gordísimo en general...			1	1.55E+12	8:29 - 12 ene. 2019	/Elchnte/status/1084125199975530496
313	1556894986-1391	https://twitter.com/search?l=&q=%22%24TESLA%22%20since%3A2019-01-01%20until%3A2019-01-31&src=typd	@micamarayyo	Mi cámara y yo	#Emilio desde su app de @Tesla puede decidir a qué hora comienza la carga de su coche. Lo recarga por la noche en su garaje para tener autonomía durante el día #MCYquecochemecompropic.twitter.com/jAuLINa7WH			4	1.55E+12	13:48 - 11 ene. 2019	/micamarayyo/status/1083842990043484161
314	1556894986-1664	https://twitter.com/search?l=&q=%22%24TESLA%22%20since%3A2019-01-01%20until%3A2019-01-31&src=typd	@legolas_83	@lberto Muñoz	Bueno , supongo que nuestro amigo @Alandbru quería dejarlo impecable para que su valor subiera o que se viera genial para venderlo	1		1	1.55E+12	10:48 - 1 ene. 2019	/legolas_83/status/1080173850288185345
315	1556894986-1577	https://twitter.com/search?l=&q=%22%24TESLA%22%20since%3A2019-01-01%20until%3A2019-01-31&src=typd	@CarlosDG100D	CarlosDG	Ya lo pagará con degradación de la batería... es de tontos hacer eso!! @jorgemilburn sería bueno que algún sistema informático vigilase los abusos en los SuC... a partir de febrero/marzo con la llegada del Model3, se puede complicar la carga. Aunque ellos usen el CCS	2		1	1.55E+12	13:02 - 4 ene. 2019	/CarlosDG100D/status/1081294777637916672
316	1556894986-1020	https://twitter.com/search?l=&q=%22%24TESLA%22%20since%3A2019-01-01%20until%3A2019-01-31&src=typd	@DomoElectra	Domo Electra	Cada vez más cerca @Tesla pic.twitter.com/zXpNwsQjJi	4	1	34	1.55E+12	0:27 - 25 ene. 2019	/DomoElectra/status/1088714863491338240
317	1556894986-1125	https://twitter.com/search?l=&q=%22%24TESLA%22%20since%3A2019-01-01%20until%3A2019-01-31&src=typd	@ClubTeslaES	Club Tesla España	Pshhhh ! Un secreto... se están instalando en el #supercharger #tesla de #Getafe los conectores #CCS para los #model3 Gracias !!! @Tesla by @elonmuskpic.twitter.com/9DhCKFsMW1	8	27	117	1.55E+12	6:04 - 21 ene. 2019	/ClubTeslaES/status/1087350313328263168
318	1556894986-1472	https://twitter.com/search?l=&q=%22%24TESLA%22%20since%3A2019-01-01%20until%3A2019-01-31&src=typd	@motorpuntoes	motor.es	Tesla Model Y: aparecen nuevos datos del crossover eléctrico http://bit.ly/2C6xd5P @Tesla @ClubTeslaES #Tesla #tesla #EV #electrico #TeslaModel3 #teslamodel3 #Model3 #model3 #ModelY #modelypic.twitter.com/dxMqYSY758		1	2	1.55E+12	10:45 - 8 ene. 2019	/motorpuntoes/status/1082709889565249537
319	1556894986-1197	https://twitter.com/search?l=&q=%22%24TESLA%22%20since%3A2019-01-01%20until%3A2019-01-31&src=typd	@mexautomotriz	MX Automotive Review	.@Tesla recortará al 7 por ciento de su plantilla de empleados para respetar el calendario de producción del Model 3, de acuerdo con @elonmusk. El Economista.http://bit.ly/2QUkj0k				1.55E+12	12:00 - 18 ene. 2019	/mexautomotriz/status/1086352528663556096
320	1556894986-1459	https://twitter.com/search?l=&q=%22%24TESLA%22%20since%3A2019-01-01%20until%3A2019-01-31&src=typd	@RicardoBlanco	Mr. ¯\_(ツ)_/¯hite	Un vehículo eléctrico se puede recargar en cualquier lugar: con equipo estándar y cómodas opciones acordes a la experiencia de los propietarios, incluida la increíble red de recarga que han tendido @Tesla y otros alrededor del mundo. https://www.tesla.com/es_MX/charging?redirect=no …pic.twitter.com/q3D1xWzvqP		1	1	1.55E+12	17:55 - 8 ene. 2019	/RicardoBlanco/status/1082818165862817793
321	1556894986-1000	https://twitter.com/search?l=&q=%22%24TESLA%22%20since%3A2019-01-01%20until%3A2019-01-31&src=typd	@javitovather	Javito 🔋 🔋	Yo tambien te lo paso	1		3	1.55E+12	11:28 - 25 ene. 2019	/javitovather/status/1088881257805766657
322	1556894986-1001	https://twitter.com/search?l=&q=%22%24TESLA%22%20since%3A2019-01-01%20until%3A2019-01-31&src=typd	@javielon95	Javier Tudela	Mírate muy bien las tarifas con horarios, si vas hacer muchos kilómetros las de @TuIberdrola			1	1.55E+12	11:12 - 25 ene. 2019	/javielon95/status/1088877260990492672
323	1556894986-1488	https://twitter.com/search?l=&q=%22%24TESLA%22%20since%3A2019-01-01%20until%3A2019-01-31&src=typd	@BeElectricMyFr1	Be Electric My Friend	A mi personalmente subir a Madrid no me importa tanto, peor es tener que ir a Tilburg más caro el billete de avión, más pagos en peajes, los tramites de compra,bajar a la península, noches de hotel, el barco..y si se estropea algo ver si lo puedes subir a Madrid.			1	1.55E+12	15:20 - 7 ene. 2019	/BeElectricMyFr1/status/1082416679735488512
324	1556894986-1694	https://twitter.com/search?l=&q=%22%24TESLA%22%20since%3A2019-01-01%20until%3A2019-01-31&src=typd	@PianoBoy1067	Carter Floering	I’ve cracked it!!!! The fully automated Teslas are actually Autobots from Cybertron that Elon Musk made peace with! @elonmusk @Tesla	1			1.55E+12	16:08 - 31 dic. 2018	/PianoBoy1067/status/1079892048591884289
325	1556894986-975	https://twitter.com/search?l=&q=%22%24TESLA%22%20since%3A2019-01-01%20until%3A2019-01-31&src=typd	@Inelonwetrust__	InElonWeTrust	Pure Track with @tesla_unplugged repping @Tesla and killing it a Model 3 Performance pic.twitter.com/RGwDZ9OdK0	2	7	40	1.55E+12	11:23 - 26 ene. 2019	/Inelonwetrust__/status/1089242347626422272
326	1556894986-1467	https://twitter.com/search?l=&q=%22%24TESLA%22%20since%3A2019-01-01%20until%3A2019-01-31&src=typd	@KarlaMawcinitt	Karla Mawcinitt	#nohaygasolina aunque ya pasaron los reyes magos yo pediría a @Tesla que nos haga una promoción para mexico		2	4	1.55E+12	12:22 - 8 ene. 2019	/KarlaMawcinitt/status/1082734318659747842
327	1556894986-1150	https://twitter.com/search?l=&q=%22%24TESLA%22%20since%3A2019-01-01%20until%3A2019-01-31&src=typd	@SoyMotorCoches	SoyMotor - Coches	.@Tesla te invita probar el Model 3 y S en un evento en Finlandia a gastos pagados: mira cómo https://bit.ly/2sEHYrG pic.twitter.com/bM6kAMNf2l		1	1	1.55E+12	1:15 - 20 ene. 2019	/SoyMotorCoches/status/1086915042979778561
328	1556894986-939	https://twitter.com/search?l=&q=%22%24TESLA%22%20since%3A2019-01-01%20until%3A2019-01-31&src=typd	@TeamKanyeDaily	TeamKanyeDaily	“Know it’s electric. In the @Tesla check the metric.” pic.twitter.com/UpcFRgYKQK	16	275	1,4K	1.55E+12	16:38 - 27 ene. 2019	/TeamKanyeDaily/status/1089684184329846785
329	1556894986-1302	https://twitter.com/search?l=&q=%22%24TESLA%22%20since%3A2019-01-01%20until%3A2019-01-31&src=typd	@regorsnas	Regorsnas	Hombre hay un poco de seguridad en el evento... (seguridad física)				1.55E+12	0:57 - 15 ene. 2019	/regorsnas/status/1085098512696700928
330	1556894986-1528	https://twitter.com/search?l=&q=%22%24TESLA%22%20since%3A2019-01-01%20until%3A2019-01-31&src=typd	@RicardoBlanco	Mr. ¯\_(ツ)_/¯hite	Las pruebas con intención de compra son para disfrutar, no para grabar :)	1		2	1.55E+12	11:48 - 6 ene. 2019	/RicardoBlanco/status/1082001045302202369
331	1556894986-1095	https://twitter.com/search?l=&q=%22%24TESLA%22%20since%3A2019-01-01%20until%3A2019-01-31&src=typd	@GrupoEnergia16	Energía16	.@Tesla debe incrementar el volumen de producción y efectuar mejoras en el diseño de fabricación después de despidos masivos https://bit.ly/2sF14Ot pic.twitter.com/A63Gmsy3oi				1.55E+12	22:00 - 21 ene. 2019	/GrupoEnergia16/status/1087590731533946881
332	1556894986-1705	https://twitter.com/search?l=&q=%22%24TESLA%22%20since%3A2019-01-01%20until%3A2019-01-31&src=typd	@Jekajojo	Rosie	Really? Where?	1			1.55E+12	16:00 - 31 dic. 2018	/Jekajojo/status/1079890054619717632
333	1556894986-1148	https://twitter.com/search?l=&q=%22%24TESLA%22%20since%3A2019-01-01%20until%3A2019-01-31&src=typd	@honoriojorge	Honorio Jorge	Alguien no tiene clara la Ley de Rendimientos Decrecientes... ¿Trabajar ochenta horas a la semana? - Según @elonmusk, fundador de @Tesla, es lo ideal para cumplir metas #rrhh #jornada #productividad #bienestarlaboral http://bit.ly/2Su2HKq por @lfflorio vía @LaVanguardiapic.twitter.com/vS7lMvgjTF			1	1.55E+12	4:00 - 20 ene. 2019	/honoriojorge/status/1086956547157229568
334	1556894986-1007	https://twitter.com/search?l=&q=%22%24TESLA%22%20since%3A2019-01-01%20until%3A2019-01-31&src=typd	@torqueman69	Torqueman	Lo importante es cerrar el circulo y cargar con energia 100% procedente de renovables. Yo estoy muy contento con somenergia	1		3	1.55E+12	10:20 - 25 ene. 2019	/torqueman69/status/1088864242902679552
335	1556894986-1506	https://twitter.com/search?l=&q=%22%24TESLA%22%20since%3A2019-01-01%20until%3A2019-01-31&src=typd	@TeslaM3Spain	Tesla Model3 España	Curioso, nos reportan que desde allí también... gracias Oscar			1	1.55E+12	3:59 - 7 ene. 2019	/TeslaM3Spain/status/1082245231192481792
336	1556894986-1239	https://twitter.com/search?l=&q=%22%24TESLA%22%20since%3A2019-01-01%20until%3A2019-01-31&src=typd	@ClubTeslaES	Club Tesla España	Damos las gracias a @vincent13031925 por estos vídeos en su visita a las obras de la nueva Gigafactory de @Tesla en #shanghai !https://twitter.com/vincent13031925/status/1085767194997252097 …	1		9	1.55E+12	6:51 - 17 ene. 2019	/ClubTeslaES/status/1085912440162975744
337	1556894986-840	https://twitter.com/search?l=&q=%22%24TESLA%22%20since%3A2019-01-01%20until%3A2019-01-31&src=typd	@Ruralworker	Juan Otero	Fantástico servicio @Uber en mi desplazamiento en Madrid. Y si además es el @Tesla de Javier, servicio Premium a precio de taxi....			2	1.55E+12	5:15 - 30 ene. 2019	/Ruralworker/status/1090599390186782720
338	1556894986-1358	https://twitter.com/search?l=&q=%22%24TESLA%22%20since%3A2019-01-01%20until%3A2019-01-31&src=typd	@autopista_es	autopista_es	En @Tesla se enfrentan a una nueva demanda. https://www.autopista.es/amp/son-seguros-los-coches-de-tesla-baterias-que-se-incendian-y-fallos-del-piloto-automatico …		1	1	1.55E+12	3:15 - 13 ene. 2019	/autopista_es/status/1084408466079473664
339	1556894986-1251	https://twitter.com/search?l=&q=%22%24TESLA%22%20since%3A2019-01-01%20until%3A2019-01-31&src=typd	@revistaalianza	Alianza Automotriz	Este es el cargador de coches que @Tesla lanzó y que carga 25% más rápido que sus antecesores http://bit.ly/2TRBIIQ pic.twitter.com/SUao8960N5		1		1.55E+12	20:30 - 16 ene. 2019	/revistaalianza/status/1085756102959030273
340	1556894986-1255	https://twitter.com/search?l=&q=%22%24TESLA%22%20since%3A2019-01-01%20until%3A2019-01-31&src=typd	@hyecom	HíbridosyEléctricos	.@Tesla recibe otro pedido para que sus #camiones eléctricos Semi operen en Europa: la compañía noruega Travel Retail Norway ha encargado dos nuevas unidades del modelo de camión eléctrico #Semi.https://www.hibridosyelectricos.com/articulo/actualidad/tesla-recibe-pedido-camiones-electricos-semi-operen-europa/20190116123633024626.html …		2	8	1.55E+12	12:20 - 16 ene. 2019	/hyecom/status/1085632784104857604
341	1556894986-1596	https://twitter.com/search?l=&q=%22%24TESLA%22%20since%3A2019-01-01%20until%3A2019-01-31&src=typd	@Alandbru	𝓐𝓵𝓪𝓷𝓭	Cierto ! Solo me faltan 54, pero la unión hace la fuerza, mejor concentrar los esfuerzos en el mío, prometo dejaros subir...	1		2	1.55E+12	23:33 - 3 ene. 2019	/Alandbru/status/1081091112427814913
342	1556894986-1010	https://twitter.com/search?l=&q=%22%24TESLA%22%20since%3A2019-01-01%20until%3A2019-01-31&src=typd	@AutoBildspain	AUTO BILD España	VÍDEO: La locura de la semana, ¡acampar dentro de un Tesla Model S! https://buff.ly/2RdaWJd @Tesla pic.twitter.com/IloMffj0ka			2	1.55E+12	9:30 - 25 ene. 2019	/AutoBildspain/status/1088851623932243979
343	1556894986-883	https://twitter.com/search?l=&q=%22%24TESLA%22%20since%3A2019-01-01%20until%3A2019-01-31&src=typd	@masquelectricos	MQE Más Que Eléctricos	El Programa de referidos de Tesla finaliza el 1 de febrero de 2019.Cualquier pedido de un nuevo Tesla con un código de referido del propietario recibirá seis meses de carga gratuita o nueve meses si realiza la compra sin test drive. @TeslaM3Spain @Tesla @elonmuskpic.twitter.com/4iExiLX0sG		2	3	1.55E+12	5:28 - 30 ene. 2019	/masquelectricos/status/1090602589715136512
344	1556894986-1427	https://twitter.com/search?l=&q=%22%24TESLA%22%20since%3A2019-01-01%20until%3A2019-01-31&src=typd	@puertosylog	Puertos y Logistica	#FelizJueves Noticia alentadora para un mejor futuro: @Tesla se abre paso en #China Lee y comparte: https://goo.gl/YDWZgG pic.twitter.com/pu2maNqKQE			4	1.55E+12	9:11 - 10 ene. 2019	/puertosylog/status/1083410993001177089
345	1556894986-1457	https://twitter.com/search?l=&q=%22%24TESLA%22%20since%3A2019-01-01%20until%3A2019-01-31&src=typd	@RulCardos	Cardós	Yo ya aparté el mío, jeje	2		2	1.55E+12	18:45 - 8 ene. 2019	/RulCardos/status/1082830794781937664
346	1556894986-1069	https://twitter.com/search?l=&q=%22%24TESLA%22%20since%3A2019-01-01%20until%3A2019-01-31&src=typd	@SoyMotorCoches	SoyMotor - Coches	El @Tesla Model 3 quema sus últimas etapas antes de su llegada a Europa, que se producirá de forma inminente. https://bit.ly/2Ubfrps pic.twitter.com/ZfDAP2q1Ay		1	4	1.55E+12	1:47 - 23 ene. 2019	/SoyMotorCoches/status/1088010407984463872
347	1556894986-914	https://twitter.com/search?l=&q=%22%24TESLA%22%20since%3A2019-01-01%20until%3A2019-01-31&src=typd	@Tesla	Tesla	40,000 cycles - equivalent to 12 years of seat use	27	42	1,3K	1.55E+12	7:58 - 29 ene. 2019	/Tesla/status/1090277985641410560
348	1556894986-1384	https://twitter.com/search?l=&q=%22%24TESLA%22%20since%3A2019-01-01%20until%3A2019-01-31&src=typd	@h2oStudio	h2oStudio	Felicidades a @Tesla y @elonmusk por llevar a cabo acciones en pro de la conservación de nuestro hogar.https://twitter.com/GerberKawasaki/status/1083933655712509952 …			1	1.55E+12	2:59 - 12 ene. 2019	/h2oStudio/status/1084042230099333120
349	1556894986-974	https://twitter.com/search?l=&q=%22%24TESLA%22%20since%3A2019-01-01%20until%3A2019-01-31&src=typd	@sma07	sebastian andres	Que grande Formula E . No olvidar al Gran Nikola Tesla Quien fue el impulsor de la electro movilidad. #Tesla @Tesla #NissanFormulaE Bien para Chile traer estos eventos de renombre mundial. #FormulaExEl13	1	2	8	1.55E+12	12:01 - 26 ene. 2019	/sma07/status/1089251894814490624
350	1556894986-1646	https://twitter.com/search?l=&q=%22%24TESLA%22%20since%3A2019-01-01%20until%3A2019-01-31&src=typd	@AlterViggo	Alter Viggo	Here come the high-margin European Model 3 sales for @Tesla. So lovely for our friends across the pond to be joining us soon. Hey China? You next?! $TSLA https://twitter.com/Model3VINs/status/1080374491069460480 …	1	7	66	1.55E+12	0:55 - 2 ene. 2019	/AlterViggo/status/1080386971166359552
351	1556894986-1179	https://twitter.com/search?l=&q=%22%24TESLA%22%20since%3A2019-01-01%20until%3A2019-01-31&src=typd	@foroelectricos	ForoCochesEléctricos	#Tesla eleva el precio de los #Supercargadores en casi todo el mundo https://forococheselectricos.com/2019/01/tesla-eleva-el-precio-de-los-supercargadores-en-casi-todo-el-mundo.html … @Tesla pic.twitter.com/gpFN5IVcxm		9	16	1.55E+12	3:02 - 19 ene. 2019	/foroelectricos/status/1086579612635881472
352	1556894986-970	https://twitter.com/search?l=&q=%22%24TESLA%22%20since%3A2019-01-01%20until%3A2019-01-31&src=typd	@gabrielmartells	Gabriel Martell	Sobre el Asunto de la compra del auto en @Tesla Polanco. Debo aceptar que, gracias a la intervención del Dir de Ventas, el Sr Ricardo Raya he logrado superar nuestras diferencias y me ha ayudado a recobrar la confianza en el servicio y atención a clientes de esa marca 1/2				1.55E+12	13:24 - 26 ene. 2019	/gabrielmartells/status/1089272866431004674
353	1556894986-1129	https://twitter.com/search?l=&q=%22%24TESLA%22%20since%3A2019-01-01%20until%3A2019-01-31&src=typd	@foroelectricos	ForoCochesEléctricos	Miles de reservistas todavía esperan la llegada del Tesla Model 3 Standard https://forococheselectricos.com/2019/01/miles-de-reservistas-todavia-esperan-la-llegada-del-tesla-model-3-standard.html … #Tesla #TeslaModel3 @Tesla pic.twitter.com/ceFcfTaPtz	1	2	11	1.55E+12	3:15 - 21 ene. 2019	/foroelectricos/status/1087307602562899968
354	1556894986-1666	https://twitter.com/search?l=&q=%22%24TESLA%22%20since%3A2019-01-01%20until%3A2019-01-31&src=typd	@Sergiovs96	丂乇尺ムﾉの	La evolución siempre tiene que ser a mejor, y esto es un muy buen ejemplo! Enhorabuena por el cambio			6	1.55E+12	10:28 - 1 ene. 2019	/Sergiovs96/status/1080168952817426438
355	1556894986-1359	https://twitter.com/search?l=&q=%22%24TESLA%22%20since%3A2019-01-01%20until%3A2019-01-31&src=typd	@maselectricos	Somos Electricos	Hoy es el último día en el que @Tesla admite pedidos del #ModelS y #ModelX 75D, tenéis todos los detalles en el artículo de esta decisión y posibles consecuencias.http://ow.ly/lg3a50kb4iM		3	2	1.55E+12	1:50 - 13 ene. 2019	/maselectricos/status/1084387086583689217
356	1556894986-1281	https://twitter.com/search?l=&q=%22%24TESLA%22%20since%3A2019-01-01%20until%3A2019-01-31&src=typd	@coroneltrauma	#MeritoCroto 💚 💛	Decile que estamos esperando a un presidente liberal que libere las compras por Internet y baje los impuestos para instalar las tejas solares @Tesla			1	1.55E+12	14:51 - 15 ene. 2019	/coroneltrauma/status/1085308527483281408
357	1556894986-895	https://twitter.com/search?l=&q=%22%24TESLA%22%20since%3A2019-01-01%20until%3A2019-01-31&src=typd	@DomoElectra	Domo Electra	La mejor tarifa para vehículo eléctrico @Tesla #Model3 https://youtu.be/STLdVvMZj-s #DomoNoticiaspic.twitter.com/JpNgyximm1	2	2	12	1.55E+12	23:06 - 29 ene. 2019	/DomoElectra/status/1090506642653888513
358	1556894986-1505	https://twitter.com/search?l=&q=%22%24TESLA%22%20since%3A2019-01-01%20until%3A2019-01-31&src=typd	@anup_pote24	Anup pote™	Made in China!!!	1		16	1.55E+12	5:33 - 7 ene. 2019	/anup_pote24/status/1082268941567676416
359	1556894986-830	https://twitter.com/search?l=&q=%22%24TESLA%22%20since%3A2019-01-01%20until%3A2019-01-31&src=typd	@TeslaParaTodos	Tesla Para Todos	Gracias a ti por ayudarnos y educarnos.			10	1.55E+12	7:36 - 30 ene. 2019	/TeslaParaTodos/status/1090634741718704133
360	1556894986-1680	https://twitter.com/search?l=&q=%22%24TESLA%22%20since%3A2019-01-01%20until%3A2019-01-31&src=typd	@isisnacar	Sandra Cubillos 🇨🇴	Elon, honestamente ve con tu familia o a dormir un rato. Descansa.				1.55E+12	1:41 - 1 ene. 2019	/isisnacar/status/1080036216278528001
361	1556894986-983	https://twitter.com/search?l=&q=%22%24TESLA%22%20since%3A2019-01-01%20until%3A2019-01-31&src=typd	@Josedasky	Jose	Merece la pena pagar esos 3,90€ y precio coste?	1		2	1.55E+12	7:18 - 26 ene. 2019	/Josedasky/status/1089180667836010496
362	1556894986-1588	https://twitter.com/search?l=&q=%22%24TESLA%22%20since%3A2019-01-01%20until%3A2019-01-31&src=typd	@Jescribanomi	Fco Javier Escribano	Hola!! Sigo sin poder entrar en la APP de Tesla teniendo número de pedido, me indica la app que mi cuenta Tesla no tiene nada registrado. Todavía no se ha arreglado la incidencia? El mismo día del pedido si que podía entrar...@ClubTeslaES @Tesla @jorgemilburn	1		1	1.55E+12	3:42 - 4 ene. 2019	/Jescribanomi/status/1081153940551598080
363	1556894986-1619	https://twitter.com/search?l=&q=%22%24TESLA%22%20since%3A2019-01-01%20until%3A2019-01-31&src=typd	@arizayaragon	Manuel Ariza Coca	Aqui lo tienes tocayo @ManuelJAmate @DomoElectra generando oooo con @Tesla https://twitter.com/motorpasion/status/1079052177174347781 …			4	1.55E+12	0:45 - 3 ene. 2019	/arizayaragon/status/1080746972238303232
364	1556894986-917	https://twitter.com/search?l=&q=%22%24TESLA%22%20since%3A2019-01-01%20until%3A2019-01-31&src=typd	@SoyMotorCoches	SoyMotor - Coches	.@Tesla ha patentado una inteligencia artificial para revolucionar su #Autopilot 3.0 http://bit.ly/2TljXlc pic.twitter.com/wdkqSqtEMo		2	9	1.55E+12	4:31 - 29 ene. 2019	/SoyMotorCoches/status/1090225812534685697
365	1556894986-1030	https://twitter.com/search?l=&q=%22%24TESLA%22%20since%3A2019-01-01%20until%3A2019-01-31&src=typd	@RicardoBlanco	Mr. ¯\_(ツ)_/¯hite	.@Tesla ofrece más de 1,500 cargadores en México a través de su Red de Carga en Destino. Cuando sales de viaje esta red es el complemento ideal a las necesidades diarias de recarga que se realizan en casa u oficina. https://ts.la/2RLxUMG pic.twitter.com/q1ZYFMsP0M		1	4	1.55E+12	15:42 - 24 ene. 2019	/RicardoBlanco/status/1088582951242129408
366	1556894986-1182	https://twitter.com/search?l=&q=%22%24TESLA%22%20since%3A2019-01-01%20until%3A2019-01-31&src=typd	@Gonzalo76862454	Gonzalo	Pues nada dentro de 20 años hablamos De momento el taxi a servicios urbanos y la Vtc a servicios interurbanos				1.55E+12	0:58 - 19 ene. 2019	/Gonzalo76862454/status/1086548356145520640
367	1556894986-1034	https://twitter.com/search?l=&q=%22%24TESLA%22%20since%3A2019-01-01%20until%3A2019-01-31&src=typd	@CGasparino	Charles Gasparino	SCOOP: Debate swirls over @Tesla ’s ability to pay cash as $920M convertible bonds mature; Ppl inside $TSLA say co likely to have enough cash to make payment; investors dubious. Musk likely to address bond payment/need for poss capital on Jan 30 earns call more now @FoxBusiness	27	23	66	1.55E+12	12:40 - 24 ene. 2019	/CGasparino/status/1088536969427202048
368	1556894986-911	https://twitter.com/search?l=&q=%22%24TESLA%22%20since%3A2019-01-01%20until%3A2019-01-31&src=typd	@motorpuntoes	motor.es	Durmiendo al volante de su Tesla mientras circulaba con AutoPilot http://bit.ly/2CRus8V @Tesla @ClubTeslaES #Tesla #tesla #EV #electrico #TeslaModelX #teslamodelx #ModelX #modelxpic.twitter.com/yUnYQrFKX0		1		1.55E+12	10:10 - 29 ene. 2019	/motorpuntoes/status/1090311157079031809
369	1556894986-1202	https://twitter.com/search?l=&q=%22%24TESLA%22%20since%3A2019-01-01%20until%3A2019-01-31&src=typd	@GonzaloGGM	Gonzalo García	.@Tesla finalizará el programa de referidos para reducir los costes del #Model3 https://www.hibridosyelectricos.com/articulo/actualidad/tesla-finalizara-programa-referidos-reducir-costes-model-3/20190117171718024691.html … vía @hyecompic.twitter.com/G1ULSeOspI				1.55E+12	8:55 - 18 ene. 2019	/GonzaloGGM/status/1086306100759220224
370	1556894986-1029	https://twitter.com/search?l=&q=%22%24TESLA%22%20since%3A2019-01-01%20until%3A2019-01-31&src=typd	@Denunci67122123	ANONIMO	Segun su sowfware informatico @Correos el envio: LX112481245JP ha llegado a españa lleva semanas y esta en su oficina de cambio .pic.twitter.com/HsGCLpZW2W	1			1.55E+12	15:52 - 24 ene. 2019	/Denunci67122123/status/1088585406784913408
371	1556894986-1233	https://twitter.com/search?l=&q=%22%24TESLA%22%20since%3A2019-01-01%20until%3A2019-01-31&src=typd	@Tesla	Tesla	lol cool	10	272	2,9K	1.55E+12	10:19 - 17 ene. 2019	/Tesla/status/1085964767909470208
372	1556894986-1374	https://twitter.com/search?l=&q=%22%24TESLA%22%20since%3A2019-01-01%20until%3A2019-01-31&src=typd	@Alandbru	𝓐𝓵𝓪𝓷𝓭	Mi amigo @vincent13031925 me envía estas fotos de los @tesla #Model3 destino a #Europa. Veréis en ellas que el formato de porta matrícula es el europeo. https://twitter.com/vincent13031925/status/1084171840770043905 …	3	6	29	1.55E+12	11:41 - 12 ene. 2019	/Alandbru/status/1084173538301493249
373	1556894986-871	https://twitter.com/search?l=&q=%22%24TESLA%22%20since%3A2019-01-01%20until%3A2019-01-31&src=typd	@CoxAutomotive	Cox Automotive	.@Tesla 2018 financials results are out and here's the conundrum: Telsa, the brand, is still solid gold; Tesla, the business, not so much. Our @AutoTrader_com analyst @MichKrebs dug into Tesla brand strength. Here's what she found:https://www.coxautoinc.com/news/tesla-2018-financials/ …		4	7	1.55E+12	13:44 - 30 ene. 2019	/CoxAutomotive/status/1090727598244671488
374	1556894986-1313	https://twitter.com/search?l=&q=%22%24TESLA%22%20since%3A2019-01-01%20until%3A2019-01-31&src=typd	@DavidGarciaG_OR	David García	trafico de drogas y proxenetismo			2	1.55E+12	14:30 - 14 ene. 2019	/DavidGarciaG_OR/status/1084940915771428866
375	1556894986-1492	https://twitter.com/search?l=&q=%22%24TESLA%22%20since%3A2019-01-01%20until%3A2019-01-31&src=typd	@autologiaonline	Autología	Con largas filas para cargar combustible para muchos la solución de su movilidad diaria podría estar en un automóvil eléctrico. Más información-> http://bit.ly/2RBBYhJ @soloautos -> http://bit.ly/2FdhR3s 4.- Tesla Model S #DesabastoDeGasolina @Tesla (4/4) pic.twitter.com/lSOQKpdlb8	1			1.55E+12	11:56 - 7 ene. 2019	/autologiaonline/status/1082365314736697344
376	1556894986-1401	https://twitter.com/search?l=&q=%22%24TESLA%22%20since%3A2019-01-01%20until%3A2019-01-31&src=typd	@electricsun78	David	Javito de donde eres tenemos que hacer el contrato de medio año tu y medio año yo. Lo echamos a suerte haber quien lo estrena	1		2	1.55E+12	10:14 - 11 ene. 2019	/electricsun78/status/1083789336578048001
377	1556894986-1606	https://twitter.com/search?l=&q=%22%24TESLA%22%20since%3A2019-01-01%20until%3A2019-01-31&src=typd	@juanma10877	🚖🅙🅤🅐🅝🅜🅐 🚖	Y los bocachanclas q echaban pestes acerca del #taxi de #Madrid q opinaran ahora? 3er @Tesla #Teslataxi con franja roja. Enhorabuena a @taksee_spain y al compi X esta apuesta. #asisi #MovilidadSostenible #movilidadurbana #MejorEnTaxi #Madridentaxihttps://twitter.com/taksee_spain/status/1080219629790859266?s=19 …	1	11	20	1.55E+12	13:12 - 3 ene. 2019	/juanma10877/status/1080935062772871171
378	1556894986-1480	https://twitter.com/search?l=&q=%22%24TESLA%22%20since%3A2019-01-01%20until%3A2019-01-31&src=typd	@foroelectricos	ForoCochesEléctricos	Dos vídeos nos muestran lo mucho que ha evolucionado #Tesla en los últimos 8 años https://forococheselectricos.com/2019/01/dos-videos-nos-muestran-lo-mucho-que-ha-evolucionado-tesla-en-los-ultimos-8-anos.html … @Tesla		7	30	1.55E+12	1:35 - 8 ene. 2019	/foroelectricos/status/1082571372449140737
379	1556894986-1429	https://twitter.com/search?l=&q=%22%24TESLA%22%20since%3A2019-01-01%20until%3A2019-01-31&src=typd	@hyecom	HíbridosyEléctricos	La última promesa de @ElonMusk: que el nuevo @Tesla #Roadster prácticamente vuelehttps://www.hibridosyelectricos.com/articulo/virales/ultima-promesa-elon-musk-nuevo-tesla-roadster-practicamente-vuele/20190110090756024432.html …		1	3	1.55E+12	4:10 - 10 ene. 2019	/hyecom/status/1083335143723433984
380	1556894986-1321	https://twitter.com/search?l=&q=%22%24TESLA%22%20since%3A2019-01-01%20until%3A2019-01-31&src=typd	@miutcompany	MIUT	En nuestro contexto local de abundancia energética vemos una gran oportunidad en aprovechar mejor este tipos de tecnologías @Tesla https://twitter.com/5diasPY/status/1084806907209093120 …			1	1.55E+12	11:17 - 14 ene. 2019	/miutcompany/status/1084892193238798336
381	1556894986-862	https://twitter.com/search?l=&q=%22%24TESLA%22%20since%3A2019-01-01%20until%3A2019-01-31&src=typd	@SteveWestly	Steve Westly	Currently, Tesla's Model 3 sells for more than $50,000 on average. That is set to change very soon with #Tesla putting out the $35,000 Model 3 this year! I recently discussed what's next for @Tesla on CNBC's @SquawkAlleyhttp://ow.ly/dg0v30nqKeX	7	18	57	1.55E+12	11:01 - 30 ene. 2019	/SteveWestly/status/1090686439539568643
382	1556894986-1365	https://twitter.com/search?l=&q=%22%24TESLA%22%20since%3A2019-01-01%20until%3A2019-01-31&src=typd	@migueltorresmtz	Miguel Angel Torres	La oportunidad de oro para promover #AutosEléctricos o #Hibridos Y no los escucho @Tesla @ChevroletMexico @Nissan_mx @BMWMex @Volkswagen_MX @FordMX @ToyotaMex @zacuaoficial @CFEmx A dónde puedo enviar Curriculum Vitae, soy Mercadólogo.pic.twitter.com/KJaakl6VKo			2	1.55E+12	22:24 - 12 ene. 2019	/migueltorresmtz/status/1084335346345603075
383	1556894986-898	https://twitter.com/search?l=&q=%22%24TESLA%22%20since%3A2019-01-01%20until%3A2019-01-31&src=typd	@Contracturin	Zerreitug	En mi universidad si aparcabas mal te ponían en el cristal una pegatina con un aviso y era de esas que no había manera de quitar, rompía toda y necesitabas rasqueta y alcohol.... Nadie repetía			4	1.55E+12	16:13 - 29 ene. 2019	/Contracturin/status/1090402631229628416
384	1556894986-978	https://twitter.com/search?l=&q=%22%24TESLA%22%20since%3A2019-01-01%20until%3A2019-01-31&src=typd	@SievertMike	Mike Sievert	Kudos to the folks at @FremontPD! I’m rooting for their @Tesla experiment to pay off. Who knows, maybe it will set the precedent for police cruisers everywhere! Plus, just try to outrun a Tesla. Can’t be done. https://bit.ly/2Dzl7Ec	6	10	78	1.55E+12	9:47 - 26 ene. 2019	/SievertMike/status/1089218390487588864
385	1556894986-1185	https://twitter.com/search?l=&q=%22%24TESLA%22%20since%3A2019-01-01%20until%3A2019-01-31&src=typd	@AsierBanares15	Asier Bañares Z.	Quiero conducir un @Tesla			1	1.55E+12	19:31 - 18 ene. 2019	/AsierBanares15/status/1086466173980549120
386	1556894986-851	https://twitter.com/search?l=&q=%22%24TESLA%22%20since%3A2019-01-01%20until%3A2019-01-31&src=typd	@PeterHoskinsTV	Peter Hoskins	BREAKING: @Tesla CFO Deepak Ahuja is retiring, CEO @elonmusk announces at the end of the earnings conference call. He will continue to serve as a "senior adviser" for "probably years to come," Musk says. via @DaveLeeBBC	2	9	31	1.55E+12	15:48 - 30 ene. 2019	/PeterHoskinsTV/status/1090758574387707905
387	1556894986-1301	https://twitter.com/search?l=&q=%22%24TESLA%22%20since%3A2019-01-01%20until%3A2019-01-31&src=typd	@foroelectricos	ForoCochesEléctricos	Sigue en tiempo real el barco que trae el primer cargamento de #Tesla #Model3 a Europa: https://www.marinetraffic.com/en/ais/home/shipid:3379583/zoom:10 … #TeslaModel3 @Tesla @TeslaMotorsClubpic.twitter.com/P4tIflp2Bq		7	17	1.55E+12	1:11 - 15 ene. 2019	/foroelectricos/status/1085102277914972161
388	1556894986-1540	https://twitter.com/search?l=&q=%22%24TESLA%22%20since%3A2019-01-01%20until%3A2019-01-31&src=typd	@diegoabascalr	Diego Abascal Ruiz	Madre mia a que velocidad crece la enana, tendre que mandarte unos sobaos de esos buenos para que almuerce bien jejeje			2	1.55E+12	10:16 - 6 ene. 2019	/diegoabascalr/status/1081977819436105728
389	1556894986-890	https://twitter.com/search?l=&q=%22%24TESLA%22%20since%3A2019-01-01%20until%3A2019-01-31&src=typd	@dvdpamen	david pagola	ENERKIA para el VE en el trabajo, y ¿cual para tu casa? Yo acabo de contratar con la coop EmasP. Soy domodiscípulo del 2.3.	1		1	1.55E+12	1:48 - 30 ene. 2019	/dvdpamen/status/1090547340556013568
390	1556894986-1366	https://twitter.com/search?l=&q=%22%24TESLA%22%20since%3A2019-01-01%20until%3A2019-01-31&src=typd	@BapCris	Cris Bap	@PipoCalderon__ pensé que tu te movías en puro @Tesla	1		1	1.55E+12	20:30 - 12 ene. 2019	/BapCris/status/1084306585013403648
391	1556894986-1413	https://twitter.com/search?l=&q=%22%24TESLA%22%20since%3A2019-01-01%20until%3A2019-01-31&src=typd	@TeslaParaTodos	Tesla Para Todos	Hilo interesante. Muchas gracias			6	1.55E+12	14:59 - 10 ene. 2019	/TeslaParaTodos/status/1083498558148526080
392	1556894986-1474	https://twitter.com/search?l=&q=%22%24TESLA%22%20since%3A2019-01-01%20until%3A2019-01-31&src=typd	@VOANoticias	Voz de América	.@Tesla construirá sus vehículos Modelo 3 en #China y dice que espera tener una capacidad de producción de 500.000 vehículos por año en su nueva fábrica http://ow.ly/t0da30ndWJR pic.twitter.com/ugTITPBcwP	3	1		1.55E+12	8:00 - 8 ene. 2019	/VOANoticias/status/1082668468997156865
393	1556894986-1293	https://twitter.com/search?l=&q=%22%24TESLA%22%20since%3A2019-01-01%20until%3A2019-01-31&src=typd	@CarlosDG100D	CarlosDG	Con @Tesla todo puede pasar! Yo sigo sin comprender esa jugada de eliminar los 75D del Model S Aunque del X yo los hubiese eliminado hace tiempo, ya que su autonomía es ridículamente baja Si los 75D están algún día a buen precio, o sea por debajo de 70.000€, los importaremos				1.55E+12	6:05 - 15 ene. 2019	/CarlosDG100D/status/1085176029390561281
394	1556894986-1294	https://twitter.com/search?l=&q=%22%24TESLA%22%20since%3A2019-01-01%20until%3A2019-01-31&src=typd	@WilderBravo	Wilder Bravo	Hackear un @Tesla Model 3, hace que te lo lleves a casa! http://flip.it/yy.iC1				1.55E+12	5:40 - 15 ene. 2019	/WilderBravo/status/1085169925814214656
395	1556894986-1291	https://twitter.com/search?l=&q=%22%24TESLA%22%20since%3A2019-01-01%20until%3A2019-01-31&src=typd	@isuriv	isuriv 🌐 👽	Ya ha dejado Estados Unidos #GlovisCaptain y se encuentra en México, ya le queda poco para llegar a su primer destino. ¿Cómo estarán los Tesla #Model3? @foroelectricos @elonmusk @Tesla pic.twitter.com/lGWJEj5zV4			2	1.55E+12	10:07 - 15 ene. 2019	/isuriv/status/1085237071328043009
396	1556894986-1015	https://twitter.com/search?l=&q=%22%24TESLA%22%20since%3A2019-01-01%20until%3A2019-01-31&src=typd	@legolas_83	@lberto Muñoz	Enhorabuena tío			3	1.55E+12	5:29 - 25 ene. 2019	/legolas_83/status/1088790864334340096
397	1556894986-1496	https://twitter.com/search?l=&q=%22%24TESLA%22%20since%3A2019-01-01%20until%3A2019-01-31&src=typd	@khronita	Raul del Rio	Parece que colocar 4 @DomoElectra acaba hacer un directo desde allí.			2	1.55E+12	10:48 - 7 ene. 2019	/khronita/status/1082348203654160384
398	1556894986-1551	https://twitter.com/search?l=&q=%22%24TESLA%22%20since%3A2019-01-01%20until%3A2019-01-31&src=typd	@maselectricos	Somos Electricos	Nos apuntamos a la petición . Un @tesla tampoco estaría mal			1	1.55E+12	14:14 - 5 ene. 2019	/maselectricos/status/1081675313581617152
399	1556894986-1149	https://twitter.com/search?l=&q=%22%24TESLA%22%20since%3A2019-01-01%20until%3A2019-01-31&src=typd	@DiariodeNavarra	Diario de Navarra	.@Tesla llama a revisión a casi 15.000 automóviles en China https://bit.ly/2U6MISX				1.55E+12	1:52 - 20 ene. 2019	/DiariodeNavarra/status/1086924407581392896
400	1556894986-965	https://twitter.com/search?l=&q=%22%24TESLA%22%20since%3A2019-01-01%20until%3A2019-01-31&src=typd	@jboetcher	Jordan	Bummed I’m not going to hit 3 referrals (most likely) but rest assured the end of the program doesn’t mean I stop selling this car. Events lined up for #NebraskaTesla this spring. It’s just the beginning, referral program or not. @Tesla has something special here.... @elonmusk	1	10	64	1.55E+12	16:43 - 26 ene. 2019	/jboetcher/status/1089323018554363904
401	1556894986-1607	https://twitter.com/search?l=&q=%22%24TESLA%22%20since%3A2019-01-01%20until%3A2019-01-31&src=typd	@NSCabezon	IvÃ¡n CabezÃ³n	Error!! Usas Http://ts.la/ivan4236 !!	2		1	1.55E+12	11:52 - 3 ene. 2019	/NSCabezon/status/1080914798571937792
402	1556894986-1207	https://twitter.com/search?l=&q=%22%24TESLA%22%20since%3A2019-01-01%20until%3A2019-01-31&src=typd	@EFE_motor	EFE_motor	.@Tesla despedirá al 7 % de su plantilla ante las dificultades de producción del #Model3 https://www.efemotor.com/tesla-despedira-plantilla-dificultades-produccion-model-3/ …pic.twitter.com/8r8Qj53R3U		5		1.55E+12	7:09 - 18 ene. 2019	/EFE_motor/status/1086279389862481921
403	1556894986-1121	https://twitter.com/search?l=&q=%22%24TESLA%22%20since%3A2019-01-01%20until%3A2019-01-31&src=typd	@RicardoBlanco	Mr. ¯\_(ツ)_/¯hite	Gracias por el reporte. ¿Tendrás la dirección?	1		2	1.55E+12	6:14 - 21 ene. 2019	/RicardoBlanco/status/1087352807269777408
404	1556894986-1269	https://twitter.com/search?l=&q=%22%24TESLA%22%20since%3A2019-01-01%20until%3A2019-01-31&src=typd	@GeeksRoom	Héctor Russo	Tesla lanza un cargador de batería portátil para sus vehículos eléctricos @tesla #autos #tech #tecnologia https://geeksroom.com/2019/01/tesla-14-50-wall-connector/120987/ … pic.twitter.com/DM6t4qStLE			1	1.55E+12	5:32 - 16 ene. 2019	/GeeksRoom/status/1085530318357057536
405	1556894986-1419	https://twitter.com/search?l=&q=%22%24TESLA%22%20since%3A2019-01-01%20until%3A2019-01-31&src=typd	@admendi	Adrián Mendi	Usa mi enlace https://www.tesla.com/es_ES/referral/adrian36617 … y si reservas antes de marzo 2019 un @Tesla #Model3 #ModelS #ModelX tienes hasta 9 meses de SUPERCHARGERS gratis!! Escríbeme y te cuento como se hace pic.twitter.com/OT7qn8us9D		2	2	1.55E+12	13:37 - 10 ene. 2019	/admendi/status/1083477916749651969
406	1556894986-1252	https://twitter.com/search?l=&q=%22%24TESLA%22%20since%3A2019-01-01%20until%3A2019-01-31&src=typd	@GeeksRoom	Héctor Russo	Tesla 14-50, nuevo cargador de batería portátil para vehículos eléctricos https://geeksroom.com/2019/01/tesla-14-50-wall-connector/120987/ … @Tesla #autos #tech #Tecnologia		1	1	1.55E+12	16:00 - 16 ene. 2019	/GeeksRoom/status/1085688241158868993
407	1556894986-1462	https://twitter.com/search?l=&q=%22%24TESLA%22%20since%3A2019-01-01%20until%3A2019-01-31&src=typd	@ElFinanciero_Mx	El Financiero	Robot del #CES2019 es atropellado por un @Tesla en piloto automático. http://bit.ly/2AxNgcT pic.twitter.com/gkcfi2C2MN	4	3	15	1.55E+12	16:00 - 8 ene. 2019	/ElFinanciero_Mx/status/1082789047016124417
408	1556894986-1134	https://twitter.com/search?l=&q=%22%24TESLA%22%20since%3A2019-01-01%20until%3A2019-01-31&src=typd	@dante_Mtz	Arthur Fleck	Sugerencia: si les dan la indemnización (qué lo harán) que se compren un @Tesla para que no tengan que robar gasolina nunca más y no haya que pagarles otra vez	1		2	1.55E+12	18:20 - 20 ene. 2019	/dante_Mtz/status/1087172990394138626
409	1556894986-1040	https://twitter.com/search?l=&q=%22%24TESLA%22%20since%3A2019-01-01%20until%3A2019-01-31&src=typd	@hyecom	HíbridosyEléctricos	.@Tesla necesita reducir sus costes de producción, por lo que reducirá las horas dedicadas a la producción del #ModelS y del #ModelX, para afrontar la fabricación de las versiones más asequibles del #Model3.https://www.hibridosyelectricos.com/articulo/actualidad/model-3-asequible-obliga-reducir-horas-fabricacion-model-s-model-x/20190124130936024870.html …		2	1	1.55E+12	10:00 - 24 ene. 2019	/hyecom/status/1088496660718641153
410	1556894986-1222	https://twitter.com/search?l=&q=%22%24TESLA%22%20since%3A2019-01-01%20until%3A2019-01-31&src=typd	@AToros_Official	Arsen Torosyan	Hey @Tesla we are going to waive customs VAT on electric vehicles import to @Armenia till the end of the 2022. You’re welcome to consider opening a dealership here :)pic.twitter.com/W7V7KT4vOS	12	25	136	1.55E+12	21:02 - 17 ene. 2019	/AToros_Official/status/1086126684359790592
411	1556894986-1536	https://twitter.com/search?l=&q=%22%24TESLA%22%20since%3A2019-01-01%20until%3A2019-01-31&src=typd	@cafrealvolante	Cafre al Volante	Lo que puedes hacer es agendar una prueba de manejo, yo fui un día al showroom y al siguiente lo manejé	1		1	1.55E+12	11:22 - 6 ene. 2019	/cafrealvolante/status/1081994407258116096
412	1556894986-1422	https://twitter.com/search?l=&q=%22%24TESLA%22%20since%3A2019-01-01%20until%3A2019-01-31&src=typd	@CaballeroBarbon	Armando	¿Y si todo esto resulta ser una exitosísima campaña de publicidad para @Tesla? pic.twitter.com/YTXAnOwKGb			13	1.55E+12	12:57 - 10 ene. 2019	/CaballeroBarbon/status/1083467833470668800
413	1556894986-1444	https://twitter.com/search?l=&q=%22%24TESLA%22%20since%3A2019-01-01%20until%3A2019-01-31&src=typd	@joseluis_acha	Jose Luis Caceres	Hermoso, felicidades!! Consulta, como sería el mantenimientos preventivo, y las atenciones mecánicas y electrónicas que necesite sin tener representante en Py?	1		9	1.55E+12	12:46 - 9 ene. 2019	/joseluis_acha/status/1083102832646123521
414	1556894986-1203	https://twitter.com/search?l=&q=%22%24TESLA%22%20since%3A2019-01-01%20until%3A2019-01-31&src=typd	@hyecom	HíbridosyEléctricos	Un socio de @Tesla afirma que ha probado la nueva versión del camión eléctrico #Semi.https://www.hibridosyelectricos.com/articulo/actualidad/socio-tesla-afirma-ha-probado-nueva-version-camion-electrico-semi/20190118090656024699.html …		1	2	1.55E+12	8:15 - 18 ene. 2019	/hyecom/status/1086295903604895745
415	1556894986-1455	https://twitter.com/search?l=&q=%22%24TESLA%22%20since%3A2019-01-01%20until%3A2019-01-31&src=typd	@CuateRadiacion	El Cuate Radiación	Huggies Supreme... en Costco los venden en cajas y si es ahorro, más los primeros meses; las toallas húmedas de la marca de Costco también jalan chido	1		1	1.55E+12	21:25 - 8 ene. 2019	/CuateRadiacion/status/1082870892412178432
416	1556894986-930	https://twitter.com/search?l=&q=%22%24TESLA%22%20since%3A2019-01-01%20until%3A2019-01-31&src=typd	@RaulComino	Raul Comino	Manuel, yo estoy con @SomEnergia y encantado, además es una cooperativa, y montan proyectos de energia renovable entre los socios, en cuanto pueda me hago también socio, para aportar mi granito de arena y sacar a mis padres de las garras de @Endesa			7	1.55E+12	3:24 - 28 ene. 2019	/RaulComino/status/1089846645284577281
417	1556894986-1546	https://twitter.com/search?l=&q=%22%24TESLA%22%20since%3A2019-01-01%20until%3A2019-01-31&src=typd	@soyrauljimenez	Raúl Jiménez	Pues sí @elonmusk lo ha conseguido. Entrega en Marzo el @tesla 3. Felicidades. pic.twitter.com/YTDIBPOVA7	2		3	1.55E+12	4:41 - 6 ene. 2019	/soyrauljimenez/status/1081893569122746373
418	1556894986-886	https://twitter.com/search?l=&q=%22%24TESLA%22%20since%3A2019-01-01%20until%3A2019-01-31&src=typd	@isuriv	isuriv 🌐 👽	Los @Tesla #Model3 de #gloviscaptain están pasando por las Islas Azores, mientras que los #Model3 de #GlovisCosmos ya han pasado Panama y van de camino.pic.twitter.com/gpK2OfRMgM			3	1.55E+12	3:52 - 30 ene. 2019	/isuriv/status/1090578503953715200
419	1556894986-1426	https://twitter.com/search?l=&q=%22%24TESLA%22%20since%3A2019-01-01%20until%3A2019-01-31&src=typd	@pimer_sl	pimer_electricidad	En @pimer_sl tenemos el placer de comunicar que somos oficialmente Empresa Instaladora Recomendada por @Tesla Podéis encontrarnos en: https://www.tesla.com/es_ES/support/find-an-installer …pic.twitter.com/zDQzCSWcpf		19	62	1.55E+12	9:29 - 10 ene. 2019	/pimer_sl/status/1083415464951365633
420	1556894986-1114	https://twitter.com/search?l=&q=%22%24TESLA%22%20since%3A2019-01-01%20until%3A2019-01-31&src=typd	@LNTecnologia	Tecnología|La Nación	Estas son las marcas chinas de coches eléctricos que harán temblar a @Tesla https://www.lanacion.com.ar/2212220-estas-son-marcas-chinas-coches-electricos-haran …pic.twitter.com/hyIttoz2Mb		1		1.55E+12	7:52 - 21 ene. 2019	/LNTecnologia/status/1087377286020640770
421	1556894986-1507	https://twitter.com/search?l=&q=%22%24TESLA%22%20since%3A2019-01-01%20until%3A2019-01-31&src=typd	@obseco	Oscar Blanco	Llaman con un “91”	1		1	1.55E+12	3:53 - 7 ene. 2019	/obseco/status/1082243771566383105
422	1556894986-963	https://twitter.com/search?l=&q=%22%24TESLA%22%20since%3A2019-01-01%20until%3A2019-01-31&src=typd	@scot_work	Scot Work	"My car has been plugged in for about 30 minutes and still not charging. Any idea why?" $TSLAQ $TSLA @TESLA #TESLA #TESLAMODEL3pic.twitter.com/LyvjruENta	8	11	23	1.55E+12	18:06 - 26 ene. 2019	/scot_work/status/1089343854963113984
423	1556894986-1226	https://twitter.com/search?l=&q=%22%24TESLA%22%20since%3A2019-01-01%20until%3A2019-01-31&src=typd	@Tesla	Tesla	pic.twitter.com/VKtjtUsmNN	39	101	982	1.55E+12	19:25 - 17 ene. 2019	/Tesla/status/1086102186449350656
424	1556894986-1394	https://twitter.com/search?l=&q=%22%24TESLA%22%20since%3A2019-01-01%20until%3A2019-01-31&src=typd	@JaviHernandez73	Javier Hernández	El mío aún no lo veo y creo que aún me tocará esperar, mi opción por un @tesla Model 3 MR es la más adecuada. Espero que pronto puedan las versiones más económicas tenga su billete de embarque @elonmusk	1		2	1.55E+12	13:13 - 11 ene. 2019	/JaviHernandez73/status/1083834239043407872
425	1556894986-1188	https://twitter.com/search?l=&q=%22%24TESLA%22%20since%3A2019-01-01%20until%3A2019-01-31&src=typd	@OficialEnLaMira	Noticias En La Mira	La empresa automotriz @Tesla anunció que habrá un recorte del 7% en su plantilla para la producción de un nuevo modelo https://bit.ly/2T2jbtx pic.twitter.com/voqejZ8R4S				1.55E+12	16:52 - 18 ene. 2019	/OficialEnLaMira/status/1086426010109628422
426	1556894986-1031	https://twitter.com/search?l=&q=%22%24TESLA%22%20since%3A2019-01-01%20until%3A2019-01-31&src=typd	@Hermemegildo1	Hermes	- Con tanta problematica con el combate al #Huachicoleo y el desabasto, mejor voy a comprarme un @Tesla, el problema es que en la unidad habitacional donde vivo se va seguido la luz electrica			2	1.55E+12	15:13 - 24 ene. 2019	/Hermemegildo1/status/1088575591207657473
427	1556894986-846	https://twitter.com/search?l=&q=%22%24TESLA%22%20since%3A2019-01-01%20until%3A2019-01-31&src=typd	@yanquetino	Mark Larsen	Carmesí			1	1.55E+12	12:23 - 30 ene. 2019	/yanquetino/status/1090707195782586368
428	1556894986-1292	https://twitter.com/search?l=&q=%22%24TESLA%22%20since%3A2019-01-01%20until%3A2019-01-31&src=typd	@PavlerasTuko	Pablo	Ya se puede comprar pero eso si con 500 mil km	1		1	1.55E+12	6:38 - 15 ene. 2019	/PavlerasTuko/status/1085184512491847686
429	1556894986-1535	https://twitter.com/search?l=&q=%22%24TESLA%22%20since%3A2019-01-01%20until%3A2019-01-31&src=typd	@RicardoBlanco	Mr. ¯\_(ツ)_/¯hite	Enchufes hay en todos lados, los cargadores son solo una parte de la red de recarga. Yo uso los de 110 de la casa de fin de semana de un amigo para recargar lo que uso en llegar. Se trata de experiencia no de necesidad. Hay que quitarse la cabeza a gasolina, volver a ser libre.			2	1.55E+12	11:23 - 6 ene. 2019	/RicardoBlanco/status/1081994610518437888
430	1556894986-1656	https://twitter.com/search?l=&q=%22%24TESLA%22%20since%3A2019-01-01%20until%3A2019-01-31&src=typd	@JasonOfLegend	Jason Stoll	Another little Tesla Model 3 cold weather issue video from Ontario, Canada. I sat in car and could not get the door to close shut. Outside, the door handle would not recess (all doors affected). Car has been in my garage and dry; snow free. Maybe hidden ice? @Tesla @Model3Ownerspic.twitter.com/YSPxGJuv3l	25	13	39	1.55E+12	18:29 - 1 ene. 2019	/JasonOfLegend/status/1080289971397898245
431	1556894986-1620	https://twitter.com/search?l=&q=%22%24TESLA%22%20since%3A2019-01-01%20until%3A2019-01-31&src=typd	@legolas_83	@lberto Muñoz	Hombre ya	1		2	1.55E+12	23:27 - 2 ene. 2019	/legolas_83/status/1080727448113872901
432	1556894986-1062	https://twitter.com/search?l=&q=%22%24TESLA%22%20since%3A2019-01-01%20until%3A2019-01-31&src=typd	@DLinaresOficial	Dave	Empecé admirando sus empresas @Tesla & @SpaceX ahora me doy cuenta que el gigante es él @elonmuskpic.twitter.com/xAViuKiZk1			1	1.55E+12	6:16 - 23 ene. 2019	/DLinaresOficial/status/1088077930125815810
433	1556894986-1692	https://twitter.com/search?l=&q=%22%24TESLA%22%20since%3A2019-01-01%20until%3A2019-01-31&src=typd	@Jekajojo	Rosie	My point is this is happening electronically with home deliveries - through the signing of DMV docs and prior to the physical arrival of the vehicle. From what I understand truck driver drops off vehicle - payment and DMV signing happens prior?	1			1.55E+12	16:12 - 31 dic. 2018	/Jekajojo/status/1079892969732288512
434	1556894986-1581	https://twitter.com/search?l=&q=%22%24TESLA%22%20since%3A2019-01-01%20until%3A2019-01-31&src=typd	@interautomotriz	InterAuto	Si Elon Musk jugara Age of Empires, su unidad especial para invadir otros mercados sería el Model 3, las entregas del mismo se esperan para el siguiente mes en Europa y con ellas, grandes ganancias. @Tesla pic.twitter.com/hvFGod1Hgj		5	27	1.55E+12	11:50 - 4 ene. 2019	/interautomotriz/status/1081276728398565376
435	1556894986-1259	https://twitter.com/search?l=&q=%22%24TESLA%22%20since%3A2019-01-01%20until%3A2019-01-31&src=typd	@obseco	Oscar Blanco	Ya tardas, que muchos estamos esperando el coche!	1		1	1.55E+12	11:31 - 16 ene. 2019	/obseco/status/1085620462707769344
436	1556894986-1102	https://twitter.com/search?l=&q=%22%24TESLA%22%20since%3A2019-01-01%20until%3A2019-01-31&src=typd	@autologiaonline	Autología	Tesla pierde batalla contra Jaguar I-Pace. @JaguarCarsMx @Tesla #IPace #Tesla | Autologiahttps://www.autologia.com.mx/2019/01/21/jaguar-i-pace-supera-en-ventas-a-tesla/ …			1	1.55E+12	14:14 - 21 ene. 2019	/autologiaonline/status/1087473647684468736
437	1556894986-1133	https://twitter.com/search?l=&q=%22%24TESLA%22%20since%3A2019-01-01%20until%3A2019-01-31&src=typd	@gavo95	Gavo	Pero luego intentarán robar luz y morirán electrocutados.			3	1.55E+12	19:15 - 20 ene. 2019	/gavo95/status/1087187000111837185
438	1556894986-1318	https://twitter.com/search?l=&q=%22%24TESLA%22%20since%3A2019-01-01%20until%3A2019-01-31&src=typd	@Xeritomad	Diego	Poderse se puede hacer muchas cosas, leer con la cámara delantera o trasera el código y desactivar la barrera sería genial, hay que inventar cosas poco a poco que no estaban pensadas supongo yo.			3	1.55E+12	12:05 - 14 ene. 2019	/Xeritomad/status/1084904456850878469
439	1556894986-1494	https://twitter.com/search?l=&q=%22%24TESLA%22%20since%3A2019-01-01%20until%3A2019-01-31&src=typd	@legolas_83	@lberto Muñoz	Te lo diré a 390			1	1.55E+12	10:52 - 7 ene. 2019	/legolas_83/status/1082349294135455744
440	1556894986-1425	https://twitter.com/search?l=&q=%22%24TESLA%22%20since%3A2019-01-01%20until%3A2019-01-31&src=typd	@elceo__	EL CEO	¿Te imaginas a @Tesla con un CEO chino? https://elceo.com/tecnologia/por-que-el-proximo-ceo-de-tesla-podria-ser-chino/ …			2	1.55E+12	10:00 - 10 ene. 2019	/elceo__/status/1083423370501414912
441	1556894986-1220	https://twitter.com/search?l=&q=%22%24TESLA%22%20since%3A2019-01-01%20until%3A2019-01-31&src=typd	@David_Uplifting	David Parker	Undoubtedly good service from Tesla, but I don’t get it why a guy can’t change a car wheel by himself. Basic life skill. Or doesn’t Tesla equip its vehicles with spare tyres?	29	5	1,2K	1.55E+12	23:35 - 17 ene. 2019	/David_Uplifting/status/1086165237215064065
442	1556894986-1332	https://twitter.com/search?l=&q=%22%24TESLA%22%20since%3A2019-01-01%20until%3A2019-01-31&src=typd	@FUR_R	Fer	Algunos siniestros se deben a imprudencias cometidas por el encargado de conducir del vehículo. En estos casos no solo las compañías de seguros no asumirán los gastos ocasionados, sino que además el conductor tendrá que enfrentarse a la multa correspondiente.			1	1.55E+12	5:05 - 14 ene. 2019	/FUR_R/status/1084798743478702085
443	1556894986-1022	https://twitter.com/search?l=&q=%22%24TESLA%22%20since%3A2019-01-01%20until%3A2019-01-31&src=typd	@vincent13031925	Vincent	2. Chen Jie, Shanghai Lingang Development & Construction Mgt Committee: In order to speed up the @Tesla Shanghai GF3 construction, the Shanghai Lingang Gov changed the construction approval. Normal approval takes 15 months & #Tesla project only took 5 months. $TSLA #TeslaChinapic.twitter.com/XCVICpEdel	9	44	228	1.55E+12	23:44 - 24 ene. 2019	/vincent13031925/status/1088704142065819648
444	1556894986-1630	https://twitter.com/search?l=&q=%22%24TESLA%22%20since%3A2019-01-01%20until%3A2019-01-31&src=typd	@Alandbru	𝓐𝓵𝓪𝓷𝓭	Aún quedan teles de tubo, móviles no “inteligentes” vhs y cd... ellos ahora son anecdóticos y no hace mucho era al revés, la tasa de reposición de un coche es más larga pero también algún día un térmico será anecdótico...				1.55E+12	9:52 - 2 ene. 2019	/Alandbru/status/1080522307502788613
445	1556894986-1260	https://twitter.com/search?l=&q=%22%24TESLA%22%20since%3A2019-01-01%20until%3A2019-01-31&src=typd	@hyecom	HíbridosyEléctricos	.@Tesla regalará un #Model3 a quien consiga hackearlo: el M3 será uno de los objetivos del concurso de piratería informática #PWn2Own, en el que el fabricante americano participará este año, donde el ganador se llevará este #CocheEléctrico.https://www.hibridosyelectricos.com/articulo/tecnologia/tesla-regalara-model-3-quien-consiga-hackearlo/20190115101029024567.html …		3	1	1.55E+12	11:20 - 16 ene. 2019	/hyecom/status/1085617684341972992
446	1556894986-894	https://twitter.com/search?l=&q=%22%24TESLA%22%20since%3A2019-01-01%20until%3A2019-01-31&src=typd	@JAExtremera	Alberto Extremera	Ya te lo he enviado.			1	1.55E+12	0:02 - 30 ene. 2019	/JAExtremera/status/1090520507458437120
447	1556894986-982	https://twitter.com/search?l=&q=%22%24TESLA%22%20since%3A2019-01-01%20until%3A2019-01-31&src=typd	@LikeTeslaKim	LikeTesla	Who needs @Tesla to announce the 125D when you can have the 1.21 GW! https://youtu.be/I5cYgRnfFDA #LikeTesla #Tesla #ModelS #ModelX #Model3 #GreatScottpic.twitter.com/QJR7nbgPOd	22	30	312	1.55E+12	8:53 - 26 ene. 2019	/LikeTeslaKim/status/1089204579261124610
448	1556894986-1067	https://twitter.com/search?l=&q=%22%24TESLA%22%20since%3A2019-01-01%20until%3A2019-01-31&src=typd	@cnoyagonzalez	Carlos Noya	Señores de @Tesla hay gente que usa las campañas de Adsense para promocionar sus códigos de referidos. Algo que entiendo va contra las normas. Aquí una captura, y el link al que enlaza: https://www.tesla.com/es_ES/referral/maurice9019?redirect=no …pic.twitter.com/MRuBAT6R9I	1	1	1	1.55E+12	3:22 - 23 ene. 2019	/cnoyagonzalez/status/1088034196130594816
449	1556894986-1682	https://twitter.com/search?l=&q=%22%24TESLA%22%20since%3A2019-01-01%20until%3A2019-01-31&src=typd	@HectorG50040569	Hector Gomez	Feliz año 2019 grupo TESLA. Por hacer me tan feliz con mi modelo 3. Good job best cars on the market.				1.55E+12	23:24 - 31 dic. 2018	/HectorG50040569/status/1080001837355491329
450	1556894986-1697	https://twitter.com/search?l=&q=%22%24TESLA%22%20since%3A2019-01-01%20until%3A2019-01-31&src=typd	@AcmeAviation	AcmeAviator	I'm pretty sure you are joking - I mean the data is public: http://www.wsj.com/mdc/public/page/2_3062-nasdaqshort-highlites.html …	1		3	1.55E+12	16:07 - 31 dic. 2018	/AcmeAviation/status/1079891725022302208
451	1556894986-1326	https://twitter.com/search?l=&q=%22%24TESLA%22%20since%3A2019-01-01%20until%3A2019-01-31&src=typd	@hyecom	HíbridosyEléctricos	.@Tesla supera 500 millones de celdas de batería producidos en la Gigafactoría 1 https://www.hibridosyelectricos.com/articulo/actualidad/gigafactoria-1-tesla-supera-500-millones-celdas-bateria/20190114104050024515.html … // #Baterías #CochesEléctricos #Gigafactory #Tesla		1	1	1.55E+12	8:50 - 14 ene. 2019	/hyecom/status/1084855159828697089
452	1556894986-927	https://twitter.com/search?l=&q=%22%24TESLA%22%20since%3A2019-01-01%20until%3A2019-01-31&src=typd	@DomoElectra	Domo Electra	Por cierto, si has hecho conmigo una reserva de @Tesla #Model3 #ModelS #ModelX AVISA! Para confirmar que se aplicarán los MESES GRATIS DE SUPERCHARGERS ya queda nada para el fin de esta iniciativa https://ts.la/manueljess41863 pic.twitter.com/U5e2b0JMS2			6	1.55E+12	7:06 - 28 ene. 2019	/DomoElectra/status/1089902546620157954
453	1556894986-1638	https://twitter.com/search?l=&q=%22%24TESLA%22%20since%3A2019-01-01%20until%3A2019-01-31&src=typd	@fidelsbsoy	Fidel S ⚡ 🔋	Me encantaría ver tu coche			1	1.55E+12	8:43 - 2 ene. 2019	/fidelsbsoy/status/1080504775962185735
454	1556894986-1078	https://twitter.com/search?l=&q=%22%24TESLA%22%20since%3A2019-01-01%20until%3A2019-01-31&src=typd	@VOYALAEROPUERTO	VOYALAEROPUERTO	Desde que @Uber_ES era un @Tesla a convertirse en un @Fiat_es Tipo SW han pasado 2 años. En dos años más... Resuelve tu la ecuación!!! #MejorEnTaxi #TaxiEnLucha		1	1	1.55E+12	12:56 - 22 ene. 2019	/VOYALAEROPUERTO/status/1087816250112307201
455	1556894986-1287	https://twitter.com/search?l=&q=%22%24TESLA%22%20since%3A2019-01-01%20until%3A2019-01-31&src=typd	@foroelectricos	ForoCochesEléctricos	¿Cuándo podrás comprarte un #Tesla Model S de ocasión por menos de 30.000 euros en Europa? https://forococheselectricos.com/2019/01/cuando-podras-comprarte-un-tesla-model-s-de-ocasion-por-menos-de-30-000-euros-en-europa.html … #TeslaModelS @Tesla pic.twitter.com/fcra3mkFGz	1	4	18	1.55E+12	13:00 - 15 ene. 2019	/foroelectricos/status/1085280684950867968
456	1556894986-1417	https://twitter.com/search?l=&q=%22%24TESLA%22%20since%3A2019-01-01%20until%3A2019-01-31&src=typd	@jlstr_	Jose	Primera vez que escucho este discursete de medio pelo, pero si será tan TARADO que se refiere a @Tesla como una empresa japonesa,			6	1.55E+12	14:08 - 10 ene. 2019	/jlstr_/status/1083485774396428288
457	1556894986-1609	https://twitter.com/search?l=&q=%22%24TESLA%22%20since%3A2019-01-01%20until%3A2019-01-31&src=typd	@KM1313	Xavier Puigcercos	El mio!	1		1	1.55E+12	11:05 - 3 ene. 2019	/KM1313/status/1080903107402379265
458	1556894986-1385	https://twitter.com/search?l=&q=%22%24TESLA%22%20since%3A2019-01-01%20until%3A2019-01-31&src=typd	@ElevenPaths	ElevenPaths	La participación de @Apple y @Tesla en el #blockchain podrían suponer el próximo hito en la #criptografía. Más: http://ow.ly/YiYv30nh1EL pic.twitter.com/Fnb1lqjyLg		5	18	1.55E+12	2:50 - 12 ene. 2019	/ElevenPaths/status/1084039803727941633
459	1556894986-1139	https://twitter.com/search?l=&q=%22%24TESLA%22%20since%3A2019-01-01%20until%3A2019-01-31&src=typd	@autologiaonline	Autología	Las versiones de entrada de los eléctricos de Tesla dejan de ser ofrecidos y ahora el modelo más accesible es la configuración 100D. Más información-> http://bit.ly/2R10yEi @Tesla pic.twitter.com/NzClGLK3Tj			3	1.55E+12	11:00 - 20 ene. 2019	/autologiaonline/status/1087062203872698373
460	1556894986-1265	https://twitter.com/search?l=&q=%22%24TESLA%22%20since%3A2019-01-01%20until%3A2019-01-31&src=typd	@infotaller	infotaller	Un Tesla Model3 para quien logre hackearlo @Tesla #infotallerhttps://www.infotaller.tv/_4d067cc1				1.55E+12	7:59 - 16 ene. 2019	/infotaller/status/1085567142546812928
461	1556894986-967	https://twitter.com/search?l=&q=%22%24TESLA%22%20since%3A2019-01-01%20until%3A2019-01-31&src=typd	@nicoibieta	Nico Ibieta	38ºC hoy en Santiago mientras se corria el #EPrix. Imaginen lo que podríamos hacer con los techos solares y baterías de muro de @Tesla pic.twitter.com/LhJ0zOG1jS		1	2	1.55E+12	15:31 - 26 ene. 2019	/nicoibieta/status/1089304735847538688
462	1556894986-988	https://twitter.com/search?l=&q=%22%24TESLA%22%20since%3A2019-01-01%20until%3A2019-01-31&src=typd	@vincent13031925	Vincent	Model X dance at 2019 Tesla Owners Taiwan Inaugural !! @Tesla @elonmusk #Tesla #ModelX #Taiwanpic.twitter.com/e1Omr76ZdD	124	1,1K	7,0K	1.55E+12	3:17 - 26 ene. 2019	/vincent13031925/status/1089120138635272192
463	1556894986-1117	https://twitter.com/search?l=&q=%22%24TESLA%22%20since%3A2019-01-01%20until%3A2019-01-31&src=typd	@Sandowalsky	Sandowalsky ✌ 😎	Jajajaja. Es en Orizaba, Veracruz			1	1.55E+12	7:14 - 21 ene. 2019	/Sandowalsky/status/1087367821485662213
464	1556894986-1466	https://twitter.com/search?l=&q=%22%24TESLA%22%20since%3A2019-01-01%20until%3A2019-01-31&src=typd	@jonathanalvarez	Jon Black	La crisis de hidrocarburos del país es la oportunidad perfecta para preguntarse y abrir el debate sobre ¿qué queremos en el futuro? ¿Más hidrocarburos/refinerías o pensar en las alternativas tecnológicas eficientes y con respeto al medio ambiente como @Tesla ? #nohaygasolinapic.twitter.com/2gwdnb54b0		7	16	1.55E+12	13:59 - 8 ene. 2019	/jonathanalvarez/status/1082758691978391553
465	1556894986-1228	https://twitter.com/search?l=&q=%22%24TESLA%22%20since%3A2019-01-01%20until%3A2019-01-31&src=typd	@Tesla70D	Enrique Tesla70D 🇨🇺	Mi primer viaje largo más de 300 millas/500km fue todo un existo. Thanks @TesLatino por los consejos thanks @Tesla y @elonmusk por existir.pic.twitter.com/GLf2rOluTc	1		3	1.55E+12	14:23 - 17 ene. 2019	/Tesla70D/status/1086026224017776640
466	1556894986-1479	https://twitter.com/search?l=&q=%22%24TESLA%22%20since%3A2019-01-01%20until%3A2019-01-31&src=typd	@Juanfradelgado	Juanfradelgado	El proceso de Fabricación de un modelo S de @Tesla requiere 1000 pasos en la cadena de montaje #Robotizada, 49 etapas y 90 minutos . Sencillamente genial ! https://lnkd.in/eSYZcgv #Smodel #Tesla #Robots #AutonomusCarhttps://lnkd.in/eie8NHY		1	1	1.55E+12	1:38 - 8 ene. 2019	/Juanfradelgado/status/1082572227139248128
467	1556894986-1215	https://twitter.com/search?l=&q=%22%24TESLA%22%20since%3A2019-01-01%20until%3A2019-01-31&src=typd	@jpmsam	Samuel Pérez	@Thmuay1977 como ves lo de hoy? La bajada por reduccion de empleados y demas	1			1.55E+12	3:49 - 18 ene. 2019	/jpmsam/status/1086228971019296768
468	1556894986-1538	https://twitter.com/search?l=&q=%22%24TESLA%22%20since%3A2019-01-01%20until%3A2019-01-31&src=typd	@YorshMarti	Yorsh Martī	Así es Cafre, Leaf 2019 ofrece autonomía de 241km al100%, en los Chargers de Walmart Toreo/ Paseo Interlomas, regeneraba 20% x hora aprox. En los Chargers De Agencias Nissan/BMW, 30% x hora aprox. Operando con el "e-pedal" y a ritmos moderados, mantenía casi siempre el mismo %	1		1	1.55E+12	11:11 - 6 ene. 2019	/YorshMarti/status/1081991715550941184
469	1556894986-1686	https://twitter.com/search?l=&q=%22%24TESLA%22%20since%3A2019-01-01%20until%3A2019-01-31&src=typd	@RockinghamRanch	Rockingham Ranch	Well deserved!			5	1.55E+12	16:14 - 31 dic. 2018	/RockinghamRanch/status/1079893626094727173
470	1556894986-1160	https://twitter.com/search?l=&q=%22%24TESLA%22%20since%3A2019-01-01%20until%3A2019-01-31&src=typd	@world_stereo	World Stereo	Tesla planea realizar un recorte del 7% de su personal http://owl.li/SJNH30nnqi9 #Tecnologia #Mundo #EEUU #Autos @Tesla @elonmusk @trafficLARA @trafficVzla			1	1.55E+12	13:26 - 19 ene. 2019	/world_stereo/status/1086736725886545928
471	1556894986-1048	https://twitter.com/search?l=&q=%22%24TESLA%22%20since%3A2019-01-01%20until%3A2019-01-31&src=typd	@kristianteleki	Kristian Teleki	Who is going to be the @elonmusk of Shipping? To reduce CO2 emissions from the shipping sector we need a @Tesla vessel. @gilliantett @Maersk @bryworthington #OceanDavos @FriendsofOcean @ThomsonFiji @figuerescr @AdairTurnerUK #WEF2019pic.twitter.com/VFz5B1JMwB	4	9	19	1.55E+12	4:20 - 24 ene. 2019	/kristianteleki/status/1088411230514171905
472	1556894986-880	https://twitter.com/search?l=&q=%22%24TESLA%22%20since%3A2019-01-01%20until%3A2019-01-31&src=typd	@Gfilche	Gali	spoke to @Tesla, they've confirmed they will be taking retail investor questions from @say! you can submit up to 3 questions & upvote your favorites here: https://say.com/earnings/tesla/ so far we've had ~$50M worth of participation and 100s of questions, lets keep it up! $TSLA	24	37	321	1.55E+12	7:09 - 30 ene. 2019	/Gfilche/status/1090628011928502272
473	1556894986-859	https://twitter.com/search?l=&q=%22%24TESLA%22%20since%3A2019-01-01%20until%3A2019-01-31&src=typd	@Scobleizer	Robert Scoble	I took my friend @marcelosmack on a tour of the @tesla factory today. On the tour were a group from LG. Turned out they make the cameras on the Tesla and iPhones. Wondered when they would make small cameras for glasses and they hinted that 2022 was about right. pic.twitter.com/S4SWY88X4g	4	4	29	1.55E+12	12:42 - 30 ene. 2019	/Scobleizer/status/1090711808560685056
474	1556894986-1051	https://twitter.com/search?l=&q=%22%24TESLA%22%20since%3A2019-01-01%20until%3A2019-01-31&src=typd	@MrCrouton80	💧Granton Smith	Nooooooooooooo! No. No. no. Nooooooooooooo			1	1.55E+12	0:09 - 24 ene. 2019	/MrCrouton80/status/1088348071933632513
475	1556894986-1378	https://twitter.com/search?l=&q=%22%24TESLA%22%20since%3A2019-01-01%20until%3A2019-01-31&src=typd	@DiegoCortes17_	Diego Cortés	Viendo todo por la falta gasolina, creo que es momento de ir pensando en los autos eléctricos como @Tesla, @BMWi, y otras empresas de autos que ya se están pasando a lo eléctrico. #nohaygasolina #Mexico #Tesla #BMWi #AutosElectricos #DesabastoDeGasolinapic.twitter.com/xfjcuxMFNl			1	1.55E+12	9:59 - 12 ene. 2019	/DiegoCortes17_/status/1084147934944464899
476	1556894986-1284	https://twitter.com/search?l=&q=%22%24TESLA%22%20since%3A2019-01-01%20until%3A2019-01-31&src=typd	@algne	Angel Finn	en Brasil fue ese	1		1	1.55E+12	13:54 - 15 ene. 2019	/algne/status/1085294131684036609
477	1556894986-932	https://twitter.com/search?l=&q=%22%24TESLA%22%20since%3A2019-01-01%20until%3A2019-01-31&src=typd	@KM1313	Xavier Puigcercos	Todo lo que tiene de morro lo tiene de potorro			2	1.55E+12	3:06 - 28 ene. 2019	/KM1313/status/1089842154745352192
478	1556894986-943	https://twitter.com/search?l=&q=%22%24TESLA%22%20since%3A2019-01-01%20until%3A2019-01-31&src=typd	@azulelectric_es	Azul Eléctrico ES	No sólo esta ubicación. Y lo peor es que donde están los 200 puntos de recarga que iban a instalar? Están todos en obras y sin poner en funcionamiento				1.55E+12	13:45 - 27 ene. 2019	/azulelectric_es/status/1089640666479636487
479	1556894986-1600	https://twitter.com/search?l=&q=%22%24TESLA%22%20since%3A2019-01-01%20until%3A2019-01-31&src=typd	@NanikSinghC	Nanik Singh	Las nuevas “Gasolineras” eléctricas, Estaciones de #SúperCarga #supercharger en #Dinamarca #Køge. #Tesla @Tesla @TeslaMotrsports @Etesatransmitepic.twitter.com/531ZKTGZx2		4	1	1.55E+12	21:35 - 3 ene. 2019	/NanikSinghC/status/1081061660314529793
480	1556894986-1309	https://twitter.com/search?l=&q=%22%24TESLA%22%20since%3A2019-01-01%20until%3A2019-01-31&src=typd	@Ale_951	Ale Vosía	Que sean dos, si me puede prestar uno a mi también sería bueno.	1			1.55E+12	16:27 - 14 ene. 2019	/Ale_951/status/1084970217652903936
481	1556894986-849	https://twitter.com/search?l=&q=%22%24TESLA%22%20since%3A2019-01-01%20until%3A2019-01-31&src=typd	@DomoElectra	Domo Electra	Para la casa tienes mis vídeo de la factura de luz xDhttps://www.youtube.com/watch?v=XHgcrtD69QI&t=240s …				1.55E+12	11:43 - 30 ene. 2019	/DomoElectra/status/1090696960976318465
482	1556894986-994	https://twitter.com/search?l=&q=%22%24TESLA%22%20since%3A2019-01-01%20until%3A2019-01-31&src=typd	@Tesla	Tesla	You can use Rust-Oleum NeverWet Top Coat on the front fascia of your car to help prevent ice buildup on the radar sensors used by Autopilothttps://ts.la/WinterDrivingTips …	3	16	69	1.55E+12	16:10 - 25 ene. 2019	/Tesla/status/1088952353594630144
483	1556894986-1156	https://twitter.com/search?l=&q=%22%24TESLA%22%20since%3A2019-01-01%20until%3A2019-01-31&src=typd	@majojalabertt	josi	Mi sueño es ser millonaria para comprarme un @Tesla	1		3	1.55E+12	16:01 - 19 ene. 2019	/majojalabertt/status/1086775745521709056
484	1556894986-1469	https://twitter.com/search?l=&q=%22%24TESLA%22%20since%3A2019-01-01%20until%3A2019-01-31&src=typd	@Weasel0812	Antonio Abraham 🇲🇽 🇱🇧	Obvio no son todos. Pero ya veremos, ojalá esto se solucione pronto.			1	1.55E+12	11:49 - 8 ene. 2019	/Weasel0812/status/1082726010976718852
485	1556894986-948	https://twitter.com/search?l=&q=%22%24TESLA%22%20since%3A2019-01-01%20until%3A2019-01-31&src=typd	@TilmanWinkler	Tilman Winkler	Pas mal!			1	1.55E+12	11:49 - 27 ene. 2019	/TilmanWinkler/status/1089611371422076928
486	1556894986-1019	https://twitter.com/search?l=&q=%22%24TESLA%22%20since%3A2019-01-01%20until%3A2019-01-31&src=typd	@joseenpeco	José Enrique 🔌 🇪🇸	Ya te queda menos!pic.twitter.com/BFjwGLZy1K				1.55E+12	1:00 - 25 ene. 2019	/joseenpeco/status/1088723201750900736
487	1556894986-879	https://twitter.com/search?l=&q=%22%24TESLA%22%20since%3A2019-01-01%20until%3A2019-01-31&src=typd	@therealautoblog	Autoblog	.@Tesla Model S and Model X get new naming scheme and lower prices: http://bit.ly/2sZNhCd pic.twitter.com/sRaBJfoyZl	1	2	24	1.55E+12	7:11 - 30 ene. 2019	/therealautoblog/status/1090628451378348032
488	1556894986-1274	https://twitter.com/search?l=&q=%22%24TESLA%22%20since%3A2019-01-01%20until%3A2019-01-31&src=typd	@freddier	Freddy Vega	A veces del grid local. A veces solar.	1		1	1.55E+12	17:56 - 15 ene. 2019	/freddier/status/1085355069720195073
489	1556894986-1342	https://twitter.com/search?l=&q=%22%24TESLA%22%20since%3A2019-01-01%20until%3A2019-01-31&src=typd	@parranderita_	LA POCHITO	No me mandan el carro por tu culpa y te meto en la frente una trompa y te privo.			1	1.55E+12	19:09 - 13 ene. 2019	/parranderita_/status/1084648579094982656
490	1556894986-1585	https://twitter.com/search?l=&q=%22%24TESLA%22%20since%3A2019-01-01%20until%3A2019-01-31&src=typd	@DomoElectra	Domo Electra	VAMOOOS GENEREEEN			2	1.55E+12	7:58 - 4 ene. 2019	/DomoElectra/status/1081218333104619520
491	1556894986-1088	https://twitter.com/search?l=&q=%22%24TESLA%22%20since%3A2019-01-01%20until%3A2019-01-31&src=typd	@jean_steffe	Jean	Mola Uberlandia con CCS			1	1.55E+12	5:18 - 22 ene. 2019	/jean_steffe/status/1087701104320790528
492	1556894986-1217	https://twitter.com/search?l=&q=%22%24TESLA%22%20since%3A2019-01-01%20until%3A2019-01-31&src=typd	@isuriv	isuriv 🌐 👽	Se podría hacer una implementación en Android Auto de @GoogleES o CarPlay de @Apple (que ya la mayoría de coches eléctricos viene) , el problema vendría con @Tesla porque creo que por ahora no lo ha liberado.			1	1.55E+12	3:35 - 18 ene. 2019	/isuriv/status/1086225675395219456
493	1556894986-1162	https://twitter.com/search?l=&q=%22%24TESLA%22%20since%3A2019-01-01%20until%3A2019-01-31&src=typd	@Pauta_cl	Pauta.cl	.@Tesla elimina tres mil empleos y @elonmusk vislumbra un camino "difícil" → http://bit.ly/2T0GJib pic.twitter.com/kyPmKNIyAJ				1.55E+12	13:00 - 19 ene. 2019	/Pauta_cl/status/1086730016875036673
494	1556894986-1140	https://twitter.com/search?l=&q=%22%24TESLA%22%20since%3A2019-01-01%20until%3A2019-01-31&src=typd	@AndreasOstberg	Andreas Östberg	Área de oportunidad para @tesla en México.	1	2	59	1.55E+12	9:54 - 20 ene. 2019	/AndreasOstberg/status/1087045680793702400
495	1556894986-1624	https://twitter.com/search?l=&q=%22%24TESLA%22%20since%3A2019-01-01%20until%3A2019-01-31&src=typd	@SinergiaElctric	Sinergia Eléctrica	Pequeños datos acerca de la producción y entrega del @Tesla #Model3 y demás modelospic.twitter.com/I5jgW4jz8I		4	5	1.55E+12	12:29 - 2 ene. 2019	/SinergiaElctric/status/1080561808983748608
496	1556894986-1329	https://twitter.com/search?l=&q=%22%24TESLA%22%20since%3A2019-01-01%20until%3A2019-01-31&src=typd	@deus_ith	Super Smash Rich	Un @Tesla S para dejar de sufrir por gasolina. https://twitter.com/Poligvb/status/1084483990415990785 …			2	1.55E+12	7:45 - 14 ene. 2019	/deus_ith/status/1084839035284054017
497	1556894986-946	https://twitter.com/search?l=&q=%22%24TESLA%22%20since%3A2019-01-01%20until%3A2019-01-31&src=typd	@TeslaParaTodos	Tesla Para Todos	Como tiene que ser. Más rápido no se debería hacerlo tampoco en un vehículo con motor de combustión			3	1.55E+12	12:34 - 27 ene. 2019	/TeslaParaTodos/status/1089622792298000384
498	1556894986-1608	https://twitter.com/search?l=&q=%22%24TESLA%22%20since%3A2019-01-01%20until%3A2019-01-31&src=typd	@lajornadaonline	La Jornada	Las entregas de autos eléctricos @Tesla llegaron a 244 mil 920 en #EU en 2018, 138 por ciento sobre las de 2017, impulsadas por mayores ventas del #Model3. #Infografía Graphic Newspic.twitter.com/ujC3eLq385	2	10	21	1.55E+12	11:49 - 3 ene. 2019	/lajornadaonline/status/1080914054305042432
499	1556894986-1014	https://twitter.com/search?l=&q=%22%24TESLA%22%20since%3A2019-01-01%20until%3A2019-01-31&src=typd	@elgransenador	ElGranSenador	Maneje bien. Si compra un @Tesla tambien debe ir al frente y dispuesta a manejar. No dormirse.	1	1	1	1.55E+12	5:31 - 25 ene. 2019	/elgransenador/status/1088791427335839746
500	1556894986-1280	https://twitter.com/search?l=&q=%22%24TESLA%22%20since%3A2019-01-01%20until%3A2019-01-31&src=typd	@zerodarknet	Edward Martín ❤ 💛 💜 🙏	Grande Manué!!! Un saludo desde Málaga!!!		1	2	1.55E+12	14:53 - 15 ene. 2019	/zerodarknet/status/1085308971689361411
501	1556894986-1519	https://twitter.com/search?l=&q=%22%24TESLA%22%20since%3A2019-01-01%20until%3A2019-01-31&src=typd	@elonmusk	Elon Musk	Looking forward to breaking ground on the @Tesla Shanghai Gigafactory today!	1,1K	2,3K	40K	1.55E+12	18:36 - 6 ene. 2019	/elonmusk/status/1082103637990625281
502	1556894986-1112	https://twitter.com/search?l=&q=%22%24TESLA%22%20since%3A2019-01-01%20until%3A2019-01-31&src=typd	@regorsnas	Regorsnas	Los Model 3 de @Tesla por fin tienen luz verde en Europa https://omicrono.elespanol.com/2019/01/model-3-homologacion-europea/ …			2	1.55E+12	9:12 - 21 ene. 2019	/regorsnas/status/1087397444420288513
503	1556894986-1036	https://twitter.com/search?l=&q=%22%24TESLA%22%20since%3A2019-01-01%20until%3A2019-01-31&src=typd	@TeslaCharts	TeslaCharts	Short sellers and the media are manipulating @Tesla stock. @SEC_News must be very busy issuing fines. I can help, starting with @GreenlightCapit @davidein @CNBC @LizMoyer #FUD #Pravduh #CleanEnergyWillWin #MoreToCome $TSLApic.twitter.com/7npRQYLL9J	9	11	99	1.55E+12	11:02 - 24 ene. 2019	/TeslaCharts/status/1088512445747023877
504	1556894986-973	https://twitter.com/search?l=&q=%22%24TESLA%22%20since%3A2019-01-01%20until%3A2019-01-31&src=typd	@seanmmitchell	Sean M Mitchell	Urban Superchargers				1.55E+12	12:38 - 26 ene. 2019	/seanmmitchell/status/1089261375472451586
505	1556894986-1240	https://twitter.com/search?l=&q=%22%24TESLA%22%20since%3A2019-01-01%20until%3A2019-01-31&src=typd	@RicardoBlanco	Mr. ¯\_(ツ)_/¯hite	Hola Sr. G. @diegosinhue lo escuchaba en @asilascosasw respecto a infraestructura su hermoso estado cuenta con 2 ubicaciones con Superchargers y 23 ubicaciones de Carga en Destino instaladas por @Tesla http://Tesla.com/findus (+ @googlemaps o desde la pantalla de un Tesla)pic.twitter.com/tDdURvIf9N			2	1.55E+12	6:44 - 17 ene. 2019	/RicardoBlanco/status/1085910674163683330
506	1556894986-1183	https://twitter.com/search?l=&q=%22%24TESLA%22%20since%3A2019-01-01%20until%3A2019-01-31&src=typd	@jmauricioferre	Joan MF	Pero de verdad que no lo ves? EN SERIO??!! Hoy en día el autopilot de @Tesla ya consigue una tasa de siniestralidad un factor 7 inferior a la conducción humana en USA (https://electrek.co/2018/10/04/tesla-first-vehicle-safety-report-media-coverage-crashes/ …). Y de momento la tecnología va en pañales, imagina cuando sea madura. Dale 20 años.	1			1.55E+12	0:53 - 19 ene. 2019	/jmauricioferre/status/1086547100110938112
507	1556894986-1213	https://twitter.com/search?l=&q=%22%24TESLA%22%20since%3A2019-01-01%20until%3A2019-01-31&src=typd	@infotaller	infotaller	Tesla enseña a sus coches a que se cuiden solos https://www.infotaller.tv/_4d0fa437 @Tesla #reparación #infotallerpic.twitter.com/jAeIZx4cYj				1.55E+12	4:06 - 18 ene. 2019	/infotaller/status/1086233404964769792
508	1556894986-1521	https://twitter.com/search?l=&q=%22%24TESLA%22%20since%3A2019-01-01%20until%3A2019-01-31&src=typd	@Koindrick_Lamar	Koindrick Lamar	Yo Alexa a snitch !!				1.55E+12	18:02 - 6 ene. 2019	/Koindrick_Lamar/status/1082095217765888001
509	1556894986-899	https://twitter.com/search?l=&q=%22%24TESLA%22%20since%3A2019-01-01%20until%3A2019-01-31&src=typd	@TopManagementMx	Top Management	CEOs de la Industria Automotriz se preparan para etapa de cambio: @KPMG @KPMGMEXICO @VictorKPMG @ToyotaMex @BMWMex @Tesla http://topmanagement.com.mx/ceos-la-industria-automotriz-se-preparan-etapa-cambio-kpmg/ …pic.twitter.com/f2HL6IrF2y		1		1.55E+12	15:58 - 29 ene. 2019	/TopManagementMx/status/1090398876916506626
510	1556894986-897	https://twitter.com/search?l=&q=%22%24TESLA%22%20since%3A2019-01-01%20until%3A2019-01-31&src=typd	@lavibrante	Lavibrante.com	Así son los coches eléctricos que Europa aspira a fabricar en 3 años - Más info: http://Lavibrante.com #noticias #lavibrante #ediciondigital #radio #tv #radionline #radiocolombia #tvcolombia #tvonline #tvdigital #news #cocheselectricos #aspiraafabricar #3años #europa @Tesla pic.twitter.com/uvPAGXPrsI				1.55E+12	19:28 - 29 ene. 2019	/lavibrante/status/1090451692812947456
511	1556894986-1027	https://twitter.com/search?l=&q=%22%24TESLA%22%20since%3A2019-01-01%20until%3A2019-01-31&src=typd	@jedidiahshane	Jedidiah	Vegas	1		4	1.55E+12	17:11 - 24 ene. 2019	/jedidiahshane/status/1088605260153729024
512	1556894986-1672	https://twitter.com/search?l=&q=%22%24TESLA%22%20since%3A2019-01-01%20until%3A2019-01-31&src=typd	@InsideEVs	InsideEVs	Top EV Story Of 2018: How @Tesla Killed The Conventional Toyota Prius https://insideevs.com/2018-tesla-killed-toyota-prius/amp/ …pic.twitter.com/p5XjYiOPph	8	28	91	1.55E+12	9:07 - 1 ene. 2019	/InsideEVs/status/1080148400409059329
513	1556894986-1424	https://twitter.com/search?l=&q=%22%24TESLA%22%20since%3A2019-01-01%20until%3A2019-01-31&src=typd	@ChrisRivarola	Chris ⭐	Una pregunta, se pagó algún impuesto en aduana para despachar? Si no estoy equivocado Paraguay no tiene impuestos para autos eléctricos, entonces debería costar barato importar uno supongo.	2		2	1.55E+12	10:48 - 10 ene. 2019	/ChrisRivarola/status/1083435395847725056
514	1556894986-1037	https://twitter.com/search?l=&q=%22%24TESLA%22%20since%3A2019-01-01%20until%3A2019-01-31&src=typd	@mayemusk	Maye Musk	Lovely story. It reminds me of the first time I drove the @Tesla roadster. Restaurants and hotels were very helpful, excited and curious. #Teslahttps://twitter.com/khalilamar/status/1088508014674542594 …	4	25	148	1.55E+12	10:48 - 24 ene. 2019	/mayemusk/status/1088508943616208896
515	1556894986-1580	https://twitter.com/search?l=&q=%22%24TESLA%22%20since%3A2019-01-01%20until%3A2019-01-31&src=typd	@Isilopez_101	Isi lopez 🔋 🔌 🇪🇸	No toques los cables con la lengua que hace cosquillas	2		2	1.55E+12	12:12 - 4 ene. 2019	/Isilopez_101/status/1081282132939546624
516	1556894986-1164	https://twitter.com/search?l=&q=%22%24TESLA%22%20since%3A2019-01-01%20until%3A2019-01-31&src=typd	@manutheking	manutheking	Una pasada, me lo ofrecieron en una exposición del model x. La aceleración buffff jaja	2		1	1.55E+12	12:57 - 19 ene. 2019	/manutheking/status/1086729273111728133
517	1556894986-1347	https://twitter.com/search?l=&q=%22%24TESLA%22%20since%3A2019-01-01%20until%3A2019-01-31&src=typd	@SoyEntrepreneur	Entrepreneur México	#Entrepreneur: Por qué el personal de @Tesla tiene prohibido pasar frente al escritorio de @elonmusk: reporte. http://entm.ag/d4v pic.twitter.com/PR094mj5Bl		2	5	1.55E+12	15:30 - 13 ene. 2019	/SoyEntrepreneur/status/1084593440850096128
518	1556894986-1623	https://twitter.com/search?l=&q=%22%24TESLA%22%20since%3A2019-01-01%20until%3A2019-01-31&src=typd	@anouarhamman	fight4renewables	odio a todo lo que es differente, esta gente no admite que haya solución contra la contaminación y calentamiento climático y esto les refuerza en su actitud de seguir utilizando gasolina barata y coches baratos contaminantes, es para su comodidad y su egoísmo	1		1	1.55E+12	12:58 - 2 ene. 2019	/anouarhamman/status/1080568953217273856
519	1556894986-1212	https://twitter.com/search?l=&q=%22%24TESLA%22%20since%3A2019-01-01%20until%3A2019-01-31&src=typd	@Ambitocom	Ámbito Financiero	.@Tesla llamó a revisión más de 14.000 autos por airbags explosivos https://www.ambito.com/c5011268 pic.twitter.com/1ts31DKUe2		1	3	1.55E+12	4:22 - 18 ene. 2019	/Ambitocom/status/1086237267495026689
520	1556894986-1173	https://twitter.com/search?l=&q=%22%24TESLA%22%20since%3A2019-01-01%20until%3A2019-01-31&src=typd	@jlsobrino	Jose Luis Sobrino	Gente como tu me va a joder la subvención para mi futuro @Tesla. Ya te vale jacobino.	1		1	1.55E+12	6:26 - 19 ene. 2019	/jlsobrino/status/1086630975348580352
521	1556894986-1539	https://twitter.com/search?l=&q=%22%24TESLA%22%20since%3A2019-01-01%20until%3A2019-01-31&src=typd	@YorshMarti	Yorsh Martī	Es de reconocerse que @Tesla se está aplicado con los centros de Carga, me consta que en el Estado de México, cada vez más Centros Comerciales y WalMart's, ofrecen más Terminales. ¡Bien ahí! https://twitter.com/RicardoBlanco/status/1081978450381033474 …	1		2	1.55E+12	10:44 - 6 ene. 2019	/YorshMarti/status/1081984761369948160
522	1556894986-1453	https://twitter.com/search?l=&q=%22%24TESLA%22%20since%3A2019-01-01%20until%3A2019-01-31&src=typd	@chevida	alberto vita	Tesla accelera nel 2019. Con Cina e Model Y @Tesla @TeslaClubItaly @Donneinauto @ChinaFriendly @Agi_China @TeslaMotorsClub @TeslaModelSNews @GDallAra @monicaesse70 @Greenstartit -http://www.missionline.it/mission-fleet-post/tesla-accelera-nel-2019/ …		1	1	1.55E+12	1:18 - 9 ene. 2019	/chevida/status/1082929561925570560
523	1556894986-1468	https://twitter.com/search?l=&q=%22%24TESLA%22%20since%3A2019-01-01%20until%3A2019-01-31&src=typd	@Weasel0812	Antonio Abraham 🇲🇽 🇱🇧	Yo que vivo al sur de cdmx te puedo asegurar que hay dos cerradas en donde pude poner gasolina me comentaron que en cuanto se acabe van a cerrar. En Santa fe es más visible.https://twitter.com/CuajnoticiaCDMX/status/1082717932361269251?s=19 …		1	1	1.55E+12	11:52 - 8 ene. 2019	/Weasel0812/status/1082726741897039874
524	1556894986-1661	https://twitter.com/search?l=&q=%22%24TESLA%22%20since%3A2019-01-01%20until%3A2019-01-31&src=typd	@aruntalkstech	Arun Singh	For the new year I thought Alexa to get my @Tesla’s charge status. Code is here if you’re interested https://github.com/arunjeetsingh/com-aruntalkstech-tesla-skill …. Life would be a lot easier if the Tesla API was publicly documented. Hint hint @elonmusk @alexadevspic.twitter.com/5RWD5zfA9S	3	7	22	1.55E+12	14:18 - 1 ene. 2019	/aruntalkstech/status/1080226697775988736
525	1556894986-1128	https://twitter.com/search?l=&q=%22%24TESLA%22%20since%3A2019-01-01%20until%3A2019-01-31&src=typd	@Airbag_Uy	Airbag - Noticias	Tesla llamará a revisión más de 14.000 autos en China por airbags de Takata http://m.uy/uc707628 @Tesla #takata	1	2		1.55E+12	3:41 - 21 ene. 2019	/Airbag_Uy/status/1087314232356622336
526	1556894986-944	https://twitter.com/search?l=&q=%22%24TESLA%22%20since%3A2019-01-01%20until%3A2019-01-31&src=typd	@isuriv	isuriv 🌐 👽	Creo que debemos entender , sino me equivoco, que estás plazas están reservadas a los coches eléctricos que se conectan, (luego están los destinados para los Teslas), a los que no se conecten deben usar la plaza como un coche normal, es un privilegio el cargar no el aparcar.			4	1.55E+12	13:42 - 27 ene. 2019	/isuriv/status/1089639800859181062
527	1556894986-1670	https://twitter.com/search?l=&q=%22%24TESLA%22%20since%3A2019-01-01%20until%3A2019-01-31&src=typd	@Alandbru	𝓐𝓵𝓪𝓷𝓭	No te preocupes, yo aún me lío después de 2 años y medio			1	1.55E+12	10:17 - 1 ene. 2019	/Alandbru/status/1080166071670370309
528	1556894986-1503	https://twitter.com/search?l=&q=%22%24TESLA%22%20since%3A2019-01-01%20until%3A2019-01-31&src=typd	@obseco	Oscar Blanco	Por cierto, Mutua Madrileña ya tiene el Model 3 (Performance y 4x4 según sus denominaciones) en su base de datos para asegurarlo. Como opciones, sólo la pintura y el AP (no me han dicho nada de llantas)	1		2	1.55E+12	7:49 - 7 ene. 2019	/obseco/status/1082303170200637440
529	1556894986-1520	https://twitter.com/search?l=&q=%22%24TESLA%22%20since%3A2019-01-01%20until%3A2019-01-31&src=typd	@TonyBesson	Tony Besson	3 years and over 76,000 miles later I can’t say enough about how big of a fan I truly am of @elonmusk and my @Tesla. Cheers to hopefully another 76,000 (worry free) miles together. pic.twitter.com/9Z07tHJqYa	35	205	2,5K	1.55E+12	18:35 - 6 ene. 2019	/TonyBesson/status/1082103395786285056
530	1556894986-1322	https://twitter.com/search?l=&q=%22%24TESLA%22%20since%3A2019-01-01%20until%3A2019-01-31&src=typd	@elbittar	Alexander Elbittar	Buena oportunidad para iniciar un cambio a tecnologías de energías eléctricas para trasporte. Nos traemos a @elonmusk, @Tesla, @solarcity, y hasta el @SpaceX (con el Hyperloop). Los mudamos a Baja California (poco más al sur de California). Has vinos les brindamos.https://twitter.com/M_Madrigal_M/status/1084595292043759618 …		1	2	1.55E+12	11:04 - 14 ene. 2019	/elbittar/status/1084889018393915393
531	1556894986-1201	https://twitter.com/search?l=&q=%22%24TESLA%22%20since%3A2019-01-01%20until%3A2019-01-31&src=typd	@LucasDToledo	Lucas Toledo	Me imagino el mismo caso en #Arg con todos los sindicatos incendiando @Tesla... “si no hay costo para incorporar personal, tampoco debe haberlo para desvincularlo”.			1	1.55E+12	9:36 - 18 ene. 2019	/LucasDToledo/status/1086316525961793537
532	1556894986-1346	https://twitter.com/search?l=&q=%22%24TESLA%22%20since%3A2019-01-01%20until%3A2019-01-31&src=typd	@angeel_alg	Angel 😇	Nunca entenderé por ninguna notica de @elonmusk @SpaceX @Tesla @boringcompany @solarcity @neuralink @OpenAI sale en ningun canal de televisión de España				1.55E+12	16:29 - 13 ene. 2019	/angeel_alg/status/1084608330478292999
533	1556894986-1083	https://twitter.com/search?l=&q=%22%24TESLA%22%20since%3A2019-01-01%20until%3A2019-01-31&src=typd	@hyecom	HíbridosyEléctricos	.@Tesla hace marcha atrás en su subida de tarifas al servicio de Supercarga y reducirá los precios un 10% en todo el mundo. https://www.hibridosyelectricos.com/articulo/actualidad/tesla-rectifica-reduce-10-precios-supercarga-espana-resto-mundo/20190122090755024786.html …		1	1	1.55E+12	9:50 - 22 ene. 2019	/hyecom/status/1087769361996267521
534	1556894986-1566	https://twitter.com/search?l=&q=%22%24TESLA%22%20since%3A2019-01-01%20until%3A2019-01-31&src=typd	@TeslaParaTodos	Tesla Para Todos	El acceso a la app se habilita cuando se tiene el coche. A algunas reservistas ya funciona la app pero es la excepción, no la norma	1		1	1.55E+12	0:31 - 5 ene. 2019	/TeslaParaTodos/status/1081468335286611973
535	1556894986-1221	https://twitter.com/search?l=&q=%22%24TESLA%22%20since%3A2019-01-01%20until%3A2019-01-31&src=typd	@triana_jorge	jorge triana	@elonmusk si contesta su twitter y la cuenta de @Tesla no puede contestae un mensaje de hace 2 años !!				1.55E+12	22:10 - 17 ene. 2019	/triana_jorge/status/1086143743516909569
536	1556894986-1028	https://twitter.com/search?l=&q=%22%24TESLA%22%20since%3A2019-01-01%20until%3A2019-01-31&src=typd	@jedidiahshane	Jedidiah	Yo, @Tesla—how much for one of your mobile nap machines? #asleepatthewheelpic.twitter.com/KTN5OBcMWi	22	60	160	1.55E+12	16:08 - 24 ene. 2019	/jedidiahshane/status/1088589476517933056
537	1556894986-1501	https://twitter.com/search?l=&q=%22%24TESLA%22%20since%3A2019-01-01%20until%3A2019-01-31&src=typd	@Mr_Or2	Camarada Or	Va a ser muy interesante ver si realmente son capaces de producir a final de año, tal y como dicen. Sin trampas, claro			1	1.55E+12	8:19 - 7 ene. 2019	/Mr_Or2/status/1082310736850890754
538	1556894986-1163	https://twitter.com/search?l=&q=%22%24TESLA%22%20since%3A2019-01-01%20until%3A2019-01-31&src=typd	@LoiroTV	Oriol García 🚀	Yo probé el Volkswagen eGolf y ya aluciné jajaja			1	1.55E+12	12:59 - 19 ene. 2019	/LoiroTV/status/1086729823723114497
539	1556894986-919	https://twitter.com/search?l=&q=%22%24TESLA%22%20since%3A2019-01-01%20until%3A2019-01-31&src=typd	@Autocosmos	Autocosmos México	.@Tesla despide a 3,000 empleados más y continúa en crisis https://mx.atcs.ms/2CSO9x9 #Autocosmospic.twitter.com/A8iH7FUjcG		2	2	1.55E+12	14:32 - 28 ene. 2019	/Autocosmos/status/1090014807179345920
540	1556894986-1205	https://twitter.com/search?l=&q=%22%24TESLA%22%20since%3A2019-01-01%20until%3A2019-01-31&src=typd	@Economiahoymx	Economíahoy.mx	Tesla (@Tesla) despedirá al 7% de su plantilla para mejorar los márgenes del Model 3 - http://bit.ly/2DhVUOv pic.twitter.com/BzpThnskvZ				1.55E+12	7:53 - 18 ene. 2019	/Economiahoymx/status/1086290612075282433
541	1556894986-887	https://twitter.com/search?l=&q=%22%24TESLA%22%20since%3A2019-01-01%20until%3A2019-01-31&src=typd	@cevalloslaura	Laura Cevallos	Lo q en realidad le preocupa, es q el ducto q llegaba directo a su rancho, fue detectado. Se le cayeron los negocios de litros recién ordeñados para vender baratito y para abastecer sus vehículos particulares:pic.twitter.com/78OzyUSpRi			3	1.55E+12	3:31 - 30 ene. 2019	/cevalloslaura/status/1090573149886992390
542	1556894986-865	https://twitter.com/search?l=&q=%22%24TESLA%22%20since%3A2019-01-01%20until%3A2019-01-31&src=typd	@CGasparino	Charles Gasparino	BREAKING: SOURCES: @Tesla CEO @elonmusk expected to address capital needs and $920m bond payment during earnings call today; debate continues over whether $TSLA needs more capital and can make debt payment with existing funds more now @FoxBusiness	44	52	176	1.55E+12	9:30 - 30 ene. 2019	/CGasparino/status/1090663594851745792
543	1556894986-1122	https://twitter.com/search?l=&q=%22%24TESLA%22%20since%3A2019-01-01%20until%3A2019-01-31&src=typd	@T_M_Jean	Thierry JEAN	Aqui esta el archivo para seguir las instalaciones :https://docs.google.com/spreadsheets/d/1N7CjkpUITPmj3ObOvTZnH8AtgmsinqOJ_ZR2MNJFnVI/edit?fbclid=IwAR3R-dOtIw8rd7oe12MuAp6md95NXlo6NIJEz6oTrJYK3IOh2p_07y8XStM#gid=0 … Y la mapa aqui :https://www.google.com/maps/d/viewer?hl=en&mid=1gygphaA-CioOsIGbEAY4gmBYgI3QtrSc&ll=53.94661275532812%2C7.007269749999978&z=6 …			2	1.55E+12	6:12 - 21 ene. 2019	/T_M_Jean/status/1087352342029189121
544	1556894986-1700	https://twitter.com/search?l=&q=%22%24TESLA%22%20since%3A2019-01-01%20until%3A2019-01-31&src=typd	@teslaownersSV	Tesla Owners Silicon Valley	If you are in the @tesla family give @tesla_raj a follow. He has great content via @YouTube on instructions and all things @tesla. #follow	1	2	4	1.55E+12	16:05 - 31 dic. 2018	/teslaownersSV/status/1079891237803454464
545	1556894986-1021	https://twitter.com/search?l=&q=%22%24TESLA%22%20since%3A2019-01-01%20until%3A2019-01-31&src=typd	@Manic_Marge	Marge 🏁	Touché	1		1	1.55E+12	23:58 - 24 ene. 2019	/Manic_Marge/status/1088707682981138432
546	1556894986-1331	https://twitter.com/search?l=&q=%22%24TESLA%22%20since%3A2019-01-01%20until%3A2019-01-31&src=typd	@CanariasR1	Hector Alberto Gutie	Muchos CC y establecimientos como @elcorteingles debería tomar buena nota de @elmirador_cc al delimitar de forma magistral las plazas para de carga para VE, concretamente los de destination chager Tesla @Tesla @ClubTeslaES pic.twitter.com/ymxbPF5R0l	2	4	11	1.55E+12	6:32 - 14 ene. 2019	/CanariasR1/status/1084820599317381120
547	1556894986-1193	https://twitter.com/search?l=&q=%22%24TESLA%22%20since%3A2019-01-01%20until%3A2019-01-31&src=typd	@TraamboliK0	Trambo	9- Como no seleccione el "nuevo" juego de @SquareEnix a ver que nueva aventura me deparaba.	1			1.55E+12	14:33 - 18 ene. 2019	/TraamboliK0/status/1086391061814145026
548	1556894986-999	https://twitter.com/search?l=&q=%22%24TESLA%22%20since%3A2019-01-01%20until%3A2019-01-31&src=typd	@albersag	Alberto Sagredo	@LuceraEnergia sin lugar a dudas.. Energía a precio de coste + 3 euros	1	1	2	1.55E+12	11:59 - 25 ene. 2019	/albersag/status/1088889014525091843
549	1556894986-1310	https://twitter.com/search?l=&q=%22%24TESLA%22%20since%3A2019-01-01%20until%3A2019-01-31&src=typd	@TTfue	Tfue	pic.twitter.com/4gj3c7AOZ7	130	400	6,0K	1.55E+12	16:04 - 14 ene. 2019	/TTfue/status/1084964629334364161
550	1556894986-872	https://twitter.com/search?l=&q=%22%24TESLA%22%20since%3A2019-01-01%20until%3A2019-01-31&src=typd	@BullTesla	Tezla	Not breaking. Not news. He regularly addresses this.	1	1	23	1.55E+12	13:02 - 30 ene. 2019	/BullTesla/status/1090716904677916672
551	1556894986-1587	https://twitter.com/search?l=&q=%22%24TESLA%22%20since%3A2019-01-01%20until%3A2019-01-31&src=typd	@EFEempresas	EFE EMPRESAS	#Tesla abre los pedidos en España del #Model 3, un modelo que estará disponible desde 59.100 euros @Tesla http://owl.li/bQUf30nbKKh pic.twitter.com/vdcASzkSe8			1	1.55E+12	3:51 - 4 ene. 2019	/EFEempresas/status/1081156135934181376
552	1556894986-957	https://twitter.com/search?l=&q=%22%24TESLA%22%20since%3A2019-01-01%20until%3A2019-01-31&src=typd	@UltimoGT	Ultimo GT	British Motor Oil @YouLikeCarsUK @AutomotiveAsset @CarKeys_UK @screamingcars @Gandalfwasme @AVC_Leasing @JA_Autos @AdmarkUK @zdravkost @rafredarrows @realDonaldTrump @RunnerService @bgmotogp @FormulaOneWorld @CrienaLDavies @Imperialcar @my_hpi @tesla http://www.ultimogt.com pic.twitter.com/qnfk0URtIY		17	76	1.55E+12	1:12 - 27 ene. 2019	/UltimoGT/status/1089450980205363200
553	1556894986-958	https://twitter.com/search?l=&q=%22%24TESLA%22%20since%3A2019-01-01%20until%3A2019-01-31&src=typd	@Adrian_bereal	Adrian	3 months ago today this happened & still the parts have NOT arrived. Not great @Tesla @elonmusk amazing car but crap at getting it maybe concentrate on this sorted rather than farts in the car! #teslapic.twitter.com/pYiSvGMlAV	17	36	91	1.55E+12	0:07 - 27 ene. 2019	/Adrian_bereal/status/1089434833946857472
554	1556894986-925	https://twitter.com/search?l=&q=%22%24TESLA%22%20since%3A2019-01-01%20until%3A2019-01-31&src=typd	@motorpuntoes	motor.es	Tesla despide a miles de empleados y Nikola los recibe con los brazos abiertos http://bit.ly/2CQgmod @nikolamotor #Nikola #nikola #EV #electrico @Tesla pic.twitter.com/12jb1sRBT5		3	2	1.55E+12	7:50 - 28 ene. 2019	/motorpuntoes/status/1089913522228744192
555	1556894986-1306	https://twitter.com/search?l=&q=%22%24TESLA%22%20since%3A2019-01-01%20until%3A2019-01-31&src=typd	@JesusRMonsivais	Jesus Monsivais	Desearía trabajar para @elonmusk o mínimo comprar un @Tesla Una maravilla				1.55E+12	21:52 - 14 ene. 2019	/JesusRMonsivais/status/1085052155415785472
556	1556894986-1018	https://twitter.com/search?l=&q=%22%24TESLA%22%20since%3A2019-01-01%20until%3A2019-01-31&src=typd	@GalaMultimedia	Gala Multimedia	Es tan díficil encontrar una camioneta eléctrica de menos de $100.000? @Tesla X eres hermosa pero esa plata es el down payment de una casa en el Silicon Valley.				1.55E+12	1:27 - 25 ene. 2019	/GalaMultimedia/status/1088730013615120386
557	1556894986-1589	https://twitter.com/search?l=&q=%22%24TESLA%22%20since%3A2019-01-01%20until%3A2019-01-31&src=typd	@EFE_motor	EFE_motor	#Tesla abre los pedidos en España del #teslamodel3, que estará disponible desde 59.100 euros @Tesla https://www.efemotor.com/tesla-pedidos-espana-model-3-disponible/ …pic.twitter.com/FqkXKFYYrq		1	1	1.55E+12	3:33 - 4 ene. 2019	/EFE_motor/status/1081151647831805953
558	1556894986-1595	https://twitter.com/search?l=&q=%22%24TESLA%22%20since%3A2019-01-01%20until%3A2019-01-31&src=typd	@jjgarcia38	Pepe GARCIA	Lo conseguirás!!! Seguro!!!!			1	1.55E+12	23:35 - 3 ene. 2019	/jjgarcia38/status/1081091708962721792
559	1556894986-1198	https://twitter.com/search?l=&q=%22%24TESLA%22%20since%3A2019-01-01%20until%3A2019-01-31&src=typd	@motorpuntoes	motor.es	Tesla anuncia miles de despidos y menores beneficios en el 4º trimestre http://bit.ly/2Cs1sVa @Tesla @ClubTeslaES #Tesla #tesla #EV #electrico #TeslaModel3 #teslamodel3 #TeslaModelX #teslamodelx #TeslaModels #teslamodels #ModelS #modelSpic.twitter.com/MlRbUEyN8S			1	1.55E+12	11:05 - 18 ene. 2019	/motorpuntoes/status/1086338702383689728
560	1556894986-951	https://twitter.com/search?l=&q=%22%24TESLA%22%20since%3A2019-01-01%20until%3A2019-01-31&src=typd	@DomoElectra	Domo Electra	Reales 20.000 Km más menos	1		1	1.55E+12	10:17 - 27 ene. 2019	/DomoElectra/status/1089588139482599424
561	1556894986-845	https://twitter.com/search?l=&q=%22%24TESLA%22%20since%3A2019-01-01%20until%3A2019-01-31&src=typd	@regorsnas	Regorsnas	Nuevos @Tesla más baratos: los Model S y Model X reciben nuevas versiones https://omicrono.elespanol.com/2019/01/model-x-model-s-mas-baratos/ …				1.55E+12	8:42 - 30 ene. 2019	/regorsnas/status/1090651440958373889
562	1556894986-852	https://twitter.com/search?l=&q=%22%24TESLA%22%20since%3A2019-01-01%20until%3A2019-01-31&src=typd	@mrkylefield	Kyle Field	I love this guy: "We've just been super dumb" - @elonmusk speaking to the old processes @Tesla used for sending parts to service centers and customers.	5	8	74	1.55E+12	15:30 - 30 ene. 2019	/mrkylefield/status/1090754106623283200
563	1556894986-863	https://twitter.com/search?l=&q=%22%24TESLA%22%20since%3A2019-01-01%20until%3A2019-01-31&src=typd	@Domenick_Y	Domenick	The new @Tesla Model S and Model X variations have officially announced. Now include "Extended Range" and "Performance." https://insideevs.com/tesla-model-s-x-software-locked-100-kwh-battery/ …pic.twitter.com/saNL4I4f8l	1	9	37	1.55E+12	9:57 - 30 ene. 2019	/Domenick_Y/status/1090670436298432512
564	1556894986-1445	https://twitter.com/search?l=&q=%22%24TESLA%22%20since%3A2019-01-01%20until%3A2019-01-31&src=typd	@iSaacFT23	Isaac Flores	Que le pregunten a @RicardoBlanco por las existencias.	1		2	1.55E+12	12:34 - 9 ene. 2019	/iSaacFT23/status/1083099692223942663
565	1556894986-1311	https://twitter.com/search?l=&q=%22%24TESLA%22%20since%3A2019-01-01%20until%3A2019-01-31&src=typd	@BlancanievesP85	BlancanievesP85+	Con esa combinación , mojas !			2	1.55E+12	15:11 - 14 ene. 2019	/BlancanievesP85/status/1084951246002368512
566	1556894986-1104	https://twitter.com/search?l=&q=%22%24TESLA%22%20since%3A2019-01-01%20until%3A2019-01-31&src=typd	@PibeGdl	Pedro Rincón	Oye @elonmusk no te gustaría hacerme embajador de @Tesla ? Creo que en mi ciudad sería el hit tu marca! pic.twitter.com/19FmEtAg1e			1	1.55E+12	14:07 - 21 ene. 2019	/PibeGdl/status/1087471763485675520
567	1556894986-1340	https://twitter.com/search?l=&q=%22%24TESLA%22%20since%3A2019-01-01%20until%3A2019-01-31&src=typd	@mateosf	Colora3	Nissan leaf nos ofrece por 60000 USD una solución de auto eléctrico con la mitad de autonomía que la de un Tesla de 36k USD @elonmusk te necesito por favor @Tesla				1.55E+12	19:58 - 13 ene. 2019	/mateosf/status/1084660987679117313
568	1556894986-1679	https://twitter.com/search?l=&q=%22%24TESLA%22%20since%3A2019-01-01%20until%3A2019-01-31&src=typd	@SteveLeo_	🌎 ⌛ 💥	Asta la victoria siempre!				1.55E+12	2:31 - 1 ene. 2019	/SteveLeo_/status/1080048760946872325
569	1556894986-1008	https://twitter.com/search?l=&q=%22%24TESLA%22%20since%3A2019-01-01%20until%3A2019-01-31&src=typd	@DomoElectra	Domo Electra	Llega la hora de contratar nueva tarifa para cagar el @Tesla #Model3 que viene de camino ¿Tenéis alguna propuesta interesante? Tengo muchas ganas de analizarlas al milímetro @Enerkia @fenieenergia @SomEnergia pic.twitter.com/x7AVG9GI7d	14	4	34	1.55E+12	10:18 - 25 ene. 2019	/DomoElectra/status/1088863631901687813
570	1556894986-1049	https://twitter.com/search?l=&q=%22%24TESLA%22%20since%3A2019-01-01%20until%3A2019-01-31&src=typd	@Gaby_Cruceira	Big_Gaby	@slcuervo @ClubTeslaES @Tesla creéis que habrá solución a estas situaciones con la apertura del maletero del Model 3 pic.twitter.com/lkAqebqFPD				1.55E+12	2:31 - 24 ene. 2019	/Gaby_Cruceira/status/1088383861636190209
571	1556894986-1244	https://twitter.com/search?l=&q=%22%24TESLA%22%20since%3A2019-01-01%20until%3A2019-01-31&src=typd	@MIGUELANVADILLO	MIGUEL ÁNGEL VADILLO	Eres un crack Manuel. Puedes con todo Abrazos.			1	1.55E+12	2:53 - 17 ene. 2019	/MIGUELANVADILLO/status/1085852503948910592
572	1556894986-1689	https://twitter.com/search?l=&q=%22%24TESLA%22%20since%3A2019-01-01%20until%3A2019-01-31&src=typd	@H_Jahns	Hendrik Jahns	@elonmusk I was there but couldn't find you ;) @Tesla employees are very friendly, had a good and fun time at Van Ness. Definitely considering to buy a Tesla. pic.twitter.com/3NmBjtZqwY			1	1.55E+12	16:13 - 31 dic. 2018	/H_Jahns/status/1079893338415759360
573	1556894986-892	https://twitter.com/search?l=&q=%22%24TESLA%22%20since%3A2019-01-01%20until%3A2019-01-31&src=typd	@JAExtremera	Alberto Extremera	Los de Enerkia me gustan más.			1	1.55E+12	1:32 - 30 ene. 2019	/JAExtremera/status/1090543147770351616
574	1556894986-900	https://twitter.com/search?l=&q=%22%24TESLA%22%20since%3A2019-01-01%20until%3A2019-01-31&src=typd	@JoshuaAlfaroSV	Joshua Alfaro 🇸🇻	Yo espero que pronto algún concesionario traiga al país los @Tesla pic.twitter.com/1Sw6xLq5Vu	2		1	1.55E+12	14:43 - 29 ene. 2019	/JoshuaAlfaroSV/status/1090379908193443840
575	1556894986-1024	https://twitter.com/search?l=&q=%22%24TESLA%22%20since%3A2019-01-01%20until%3A2019-01-31&src=typd	@DJJesC	.	Me IRL: ¡súbele wëy! @tigresdelnorte - La Camioneta Gris #NowPlaying en @Tesla pic.twitter.com/rAfiGDdMOe				1.55E+12	18:37 - 24 ene. 2019	/DJJesC/status/1088626933498241026
576	1556894986-1582	https://twitter.com/search?l=&q=%22%24TESLA%22%20since%3A2019-01-01%20until%3A2019-01-31&src=typd	@BrandwatchES	Brandwatch ES 🧐	.@McDonalds, @Grupo_Bimbo, @Tesla o @adidas son solo algunas de las marcas que escuchan a sus clientes en #redessociales llegando a cambiar productos y políticas si estos lo demandan https://brnw.ch/2zbbJqd #marketingpic.twitter.com/2afkykaMlR			2	1.55E+12	11:08 - 4 ene. 2019	/BrandwatchES/status/1081266027235864581
577	1556894986-1442	https://twitter.com/search?l=&q=%22%24TESLA%22%20since%3A2019-01-01%20until%3A2019-01-31&src=typd	@Autocosmos	Autocosmos México	Tesla Model Y, hará su debut este año https://mx.atcs.ms/2CdEDEv #Autocosmos @Tesla pic.twitter.com/YYGyEPywKu		1	4	1.55E+12	14:44 - 9 ene. 2019	/Autocosmos/status/1083132363398414336
578	1556894986-1470	https://twitter.com/search?l=&q=%22%24TESLA%22%20since%3A2019-01-01%20until%3A2019-01-31&src=typd	@dannglvan	Dann Galván	Y ahora un comercial de autos eléctricos... @Tesla https://twitter.com/whatsinside/status/1082374502367997952 …			1	1.55E+12	11:45 - 8 ene. 2019	/dannglvan/status/1082725074271006720
579	1556894986-1047	https://twitter.com/search?l=&q=%22%24TESLA%22%20since%3A2019-01-01%20until%3A2019-01-31&src=typd	@MikeMorganESQ	Mike Morgan	Self-driving vehicles are not allowed on our roads yet, the fine print of the @Tesla manual even states: Don't use it in the cities and don't use it above 45MPH That mean's you can't use it! We should not be the guinea pigs as car companies test out the future! pic.twitter.com/nSgdSuT8ra	16	14	70	1.55E+12	6:52 - 24 ene. 2019	/MikeMorganESQ/status/1088449343156236289
580	1556894986-1695	https://twitter.com/search?l=&q=%22%24TESLA%22%20since%3A2019-01-01%20until%3A2019-01-31&src=typd	@TeslaGong	Tesla in the Gong	Happy New Year to all the Tesla Owners in Australia and Around the world. @elonmusk we love you sir. @teslaownersau @TeslaOwnersUK @teslaownersSV @teslaownersSV @Tesla pic.twitter.com/rSqI6hlMq4	1	5	28	1.55E+12	16:07 - 31 dic. 2018	/TeslaGong/status/1079891755640573952
581	1556894986-896	https://twitter.com/search?l=&q=%22%24TESLA%22%20since%3A2019-01-01%20until%3A2019-01-31&src=typd	@BailleresMer	Mercedes 💝 🌈	No sé que le preocupa la gasolina Que yo sepa @VicenteFoxQue anda a caballo eléctrico marca @Tesla	1		9	1.55E+12	19:48 - 29 ene. 2019	/BailleresMer/status/1090456792549605381
582	1556894986-972	https://twitter.com/search?l=&q=%22%24TESLA%22%20since%3A2019-01-01%20until%3A2019-01-31&src=typd	@emicimaz	Emiliano Mazzetto 🇨🇦 🇧🇷	The best car I've ever driven in the winter! Thank you @elonmusk for this great @Tesla! pic.twitter.com/1W0WQhn8fT	4	28	167	1.55E+12	13:11 - 26 ene. 2019	/emicimaz/status/1089269547251597312
583	1556894986-1390	https://twitter.com/search?l=&q=%22%24TESLA%22%20since%3A2019-01-01%20until%3A2019-01-31&src=typd	@nicolasfischman	Nicolás Fischman	Siempre.				1.55E+12	18:28 - 11 ene. 2019	/nicolasfischman/status/1083913677684789248
584	1556894986-1208	https://twitter.com/search?l=&q=%22%24TESLA%22%20since%3A2019-01-01%20until%3A2019-01-31&src=typd	@eleconomistany	Jose De Haro	#WallStreet sube. ¿Eliminará EEUU aranceles a #China? Parece poco probable. @realDonaldTrump y @stevenmnuchin1 se reúnen hoy. Continúa el #Shutdown (27). Williams de @federalreserve de NY avisa sobre esta situación. @Tesla & @netflix caen. Prod. Industrial subió 0,3% en diciembrepic.twitter.com/7vfl6GkSba	1	9	14	1.55E+12	6:52 - 18 ene. 2019	/eleconomistany/status/1086275195298492421
585	1556894986-1508	https://twitter.com/search?l=&q=%22%24TESLA%22%20since%3A2019-01-01%20until%3A2019-01-31&src=typd	@TeslaM3Spain	Tesla Model3 España	Última hora! Están comenzando a llamar desde Tilburg a los nuevos propietarios para confirmar datos, cada vez esta más cerca vuestro #MODEL3 gracias por usar nuestro referido ( 9 meses de cargas gratuitas en Superchargers de @Tesla ) ( aland975 ) instrucciones https://twitter.com/TeslaM3Spain/status/1081118878091100166 …	4	5	22	1.55E+12	3:49 - 7 ene. 2019	/TeslaM3Spain/status/1082242880171724800
586	1556894986-1046	https://twitter.com/search?l=&q=%22%24TESLA%22%20since%3A2019-01-01%20until%3A2019-01-31&src=typd	@EVNewsDaily	EV News Daily ⚡️	Elon sneaked these ones in ahead of the first shipload! Third transporter of @Tesla #Model3’s spotted in Europe as test drives begin for reservation holders. Seen in Zurich, Switzerland (Source: Karl Ott / Facebook and via @XAutoWorld100)pic.twitter.com/OQxvitAUrx	4	26	102	1.55E+12	7:26 - 24 ene. 2019	/EVNewsDaily/status/1088458069019844609
587	1556894986-1604	https://twitter.com/search?l=&q=%22%24TESLA%22%20since%3A2019-01-01%20until%3A2019-01-31&src=typd	@netmiyera	Juan Antonio	@jorgemilburn @elonmusk llegar al @elcorteingles de Pozuelo en Madrid, encontrarte todos los días esto en las plazas de parking reservadas para @Tesla y q nadie haga nada, me hace plantearme muchas cosas pic.twitter.com/GZVaVynWdA	1	1	1	1.55E+12	15:56 - 3 ene. 2019	/netmiyera/status/1080976106583400449
588	1556894986-1172	https://twitter.com/search?l=&q=%22%24TESLA%22%20since%3A2019-01-01%20until%3A2019-01-31&src=typd	@gines_fernandez	Ginés Fernández	Ya tenemos los cargadores de vehículos eléctricos en @elcorteingles de San José de Valderas en #Alcorcón y son de @BMWEspana en vez de ser destination charger de @Tesla Solo queda que los pongan en funcionamiento y ¡a cargar se ha dicho! pic.twitter.com/JuRbmAckI7			1	1.55E+12	8:18 - 19 ene. 2019	/gines_fernandez/status/1086659230524952576
589	1556894986-884	https://twitter.com/search?l=&q=%22%24TESLA%22%20since%3A2019-01-01%20until%3A2019-01-31&src=typd	@armandocoda	Armando Coda	Te tomo la palabra, Julio!!!			1	1.55E+12	5:00 - 30 ene. 2019	/armandocoda/status/1090595586187972610
590	1556894986-1350	https://twitter.com/search?l=&q=%22%24TESLA%22%20since%3A2019-01-01%20until%3A2019-01-31&src=typd	@PacoAlamillo	alamix 	Le ha faltado acercar el mechero para ver mejor			2	1.55E+12	9:33 - 13 ene. 2019	/PacoAlamillo/status/1084503780371116032
591	1556894986-1108	https://twitter.com/search?l=&q=%22%24TESLA%22%20since%3A2019-01-01%20until%3A2019-01-31&src=typd	@revolutegplus	CIENCIA Y TECNOLOGÍA	Tesla recibe el visto bueno para empezar las entregas del #Model3 en Europa @Tesla iniciará en el mes de febrero las entregas para Europa del Model 3 Logn Range, la versión de mayor autonomía. Los interesados en el modelo intermedio, llamado Mid Range, deberán esperar hasta mayo pic.twitter.com/hRG6SUiu2T				1.55E+12	11:42 - 21 ene. 2019	/revolutegplus/status/1087435206041182208
592	1556894986-1312	https://twitter.com/search?l=&q=%22%24TESLA%22%20since%3A2019-01-01%20until%3A2019-01-31&src=typd	@ale_mtz_77	Alejandra	Amigos si alguien sabe donde regalan un @Tesla por favor avísenme porque esto del #DesabastoDeGasolina va para largoooo			1	1.55E+12	15:04 - 14 ene. 2019	/ale_mtz_77/status/1084949489415348224
593	1556894986-1053	https://twitter.com/search?l=&q=%22%24TESLA%22%20since%3A2019-01-01%20until%3A2019-01-31&src=typd	@cjlusing	CJ Lu Sing	Adorable			1	1.55E+12	21:15 - 23 ene. 2019	/cjlusing/status/1088304283957714949
594	1556894986-996	https://twitter.com/search?l=&q=%22%24TESLA%22%20since%3A2019-01-01%20until%3A2019-01-31&src=typd	@JuanMan43237960	Juan Manuel Castillo Gomez	Un corazón envuelto en una ceda roja y blanca, así defino Tesla.				1.55E+12	14:39 - 25 ene. 2019	/JuanMan43237960/status/1088929467320467456
595	1556894986-1612	https://twitter.com/search?l=&q=%22%24TESLA%22%20since%3A2019-01-01%20until%3A2019-01-31&src=typd	@joseenpeco	José Enrique 🔌 🇪🇸	No sé si he acertado	1		1	1.55E+12	10:46 - 3 ene. 2019	/joseenpeco/status/1080898247231791105
596	1556894986-1152	https://twitter.com/search?l=&q=%22%24TESLA%22%20since%3A2019-01-01%20until%3A2019-01-31&src=typd	@pazayas	Peter Zayas	La otra vez le platicaba a mi papá sobre los @Tesla y creo que no le disgustó la idea				1.55E+12	19:35 - 19 ene. 2019	/pazayas/status/1086829601698004992
597	1556894986-1352	https://twitter.com/search?l=&q=%22%24TESLA%22%20since%3A2019-01-01%20until%3A2019-01-31&src=typd	@bernardomariale	Bernardo León Olea	Comprar coches eléctricos sigue siendo caro! Armadoras... qué onda? Ahora es cuando! Hay plantearse una transición energética ya!! Es clave dejar los combustibles fósiles! Esto no puede volver a pasar! @diegosinhue @Silvano_A @EnriqueAlfaroR @Nissan_mx @GeneralMotorsMx @Tesla	3	6	12	1.55E+12	9:05 - 13 ene. 2019	/bernardomariale/status/1084496616386527232
598	1556894986-1151	https://twitter.com/search?l=&q=%22%24TESLA%22%20since%3A2019-01-01%20until%3A2019-01-31&src=typd	@larazon_es	La Razón	#Sociedad @Tesla, un premio para los hackers http://lrzn.es/nifua2 pic.twitter.com/eoenQz30Qw		3	4	1.55E+12	21:45 - 19 ene. 2019	/larazon_es/status/1086862136872263680
599	1556894986-1017	https://twitter.com/search?l=&q=%22%24TESLA%22%20since%3A2019-01-01%20until%3A2019-01-31&src=typd	@maselectricos	Somos Electricos	Preciosa combinación!!!			3	1.55E+12	1:38 - 25 ene. 2019	/maselectricos/status/1088732840513232901
600	1556894986-855	https://twitter.com/search?l=&q=%22%24TESLA%22%20since%3A2019-01-01%20until%3A2019-01-31&src=typd	@BenSullins	Ben Sullins	Updated financials for @Tesla Q4 2018 here, great job team! https://teslanomics.co/tesla-financials/ …	1	5	35	1.55E+12	13:51 - 30 ene. 2019	/BenSullins/status/1090729166578700289
601	1556894986-1143	https://twitter.com/search?l=&q=%22%24TESLA%22%20since%3A2019-01-01%20until%3A2019-01-31&src=typd	@JulioMiravalls	Julio Miravalls	Bitácora: La semana pasada @elonmusk anunciaba el despido del 10% de @SpaceX y ahora les dice a los de @Tesla que el 7% va a la calle https://apuntelego.es/bitacora/2019/bitacora20190120.html#Elon_Musk …pic.twitter.com/oXuzG0VfSC		1		1.55E+12	5:28 - 20 ene. 2019	/JulioMiravalls/status/1086978803790958593
602	1556894986-1216	https://twitter.com/search?l=&q=%22%24TESLA%22%20since%3A2019-01-01%20until%3A2019-01-31&src=typd	@Williemarrero	William Marrero	Tempranito en @DptoHacienda, trabajando para @SonnellPR y #RyderPuertoRico. Hoy con @Tesla e #Isuzu.pic.twitter.com/EoEfjwUEnD			3	1.55E+12	3:45 - 18 ene. 2019	/Williemarrero/status/1086228089661726720
603	1556894986-1431	https://twitter.com/search?l=&q=%22%24TESLA%22%20since%3A2019-01-01%20until%3A2019-01-31&src=typd	@foroelectricos	ForoCochesEléctricos	Tesla confirma que a partir de este lunes dejará de vender las versiones de 75 kWh del Model S y X. ¿Se avecinan novedades? https://forococheselectricos.com/2019/01/tesla-confirma-que-a-partir-de-este-lunes-dejara-de-vender-las-versiones-de-75-kwh-del-model-s-y-x-se-avecinan-novedades.html … #TeslaModels #TeslaModelX @Tesla	2	14	26	1.55E+12	1:16 - 10 ene. 2019	/foroelectricos/status/1083291528456482816
604	1556894986-1237	https://twitter.com/search?l=&q=%22%24TESLA%22%20since%3A2019-01-01%20until%3A2019-01-31&src=typd	@LatinRisk	LatinRisk Argentina	@elonmusk presume de la seguridad de @Tesla y regalará un #Model3 3 a quien logre hackearlo https://www.latercera.com/pulso/noticia/elon-musk-presume-la-seguridad-tesla-regalara-model-3-quien-logre-hackearlo/485240/ … vía @latercera #cybersecurite #Ciberseguridad #Hacking #Cars				1.55E+12	8:01 - 17 ene. 2019	/LatinRisk/status/1085930058009796608
605	1556894986-1675	https://twitter.com/search?l=&q=%22%24TESLA%22%20since%3A2019-01-01%20until%3A2019-01-31&src=typd	@itskrtk	Kartik	Such a wonderful drive on New Year’s Eve in our #model3. Thank you @Tesla and @elonmusk for not just making an amazing car, but an incredible experience too... from the performance to the supercharging to Autopilot. It never gets old! #Model3RoadTrip #teslapic.twitter.com/ppCfnuvNnk	127	490	8,1K	1.55E+12	8:02 - 1 ene. 2019	/itskrtk/status/1080132221598658560
606	1556894986-1465	https://twitter.com/search?l=&q=%22%24TESLA%22%20since%3A2019-01-01%20until%3A2019-01-31&src=typd	@javitovather	Javito 🔋 🔋	Hay de tipo 2 y alguno tb tiene schuko, para activarlos hace falta tarjeta? Sale una especie de lector en la consola ppal.			1	1.55E+12	14:05 - 8 ene. 2019	/javitovather/status/1082760131438395392
607	1556894986-1547	https://twitter.com/search?l=&q=%22%24TESLA%22%20since%3A2019-01-01%20until%3A2019-01-31&src=typd	@autopista_es	autopista_es	2018 parece haber sonreído a @Tesla. https://www.autopista.es/amp/tesla-comienza-a-ver-la-luz-duplica-sus-ventas-en-2018 …			2	1.55E+12	3:15 - 6 ene. 2019	/autopista_es/status/1081871753675137026
608	1556894986-1533	https://twitter.com/search?l=&q=%22%24TESLA%22%20since%3A2019-01-01%20until%3A2019-01-31&src=typd	@cafrealvolante	Cafre al Volante	Tal vez, pero de todos modos para la situación con el desabasto de combustible será el "boom publicitario" para optar por un EV	1		1	1.55E+12	11:25 - 6 ene. 2019	/cafrealvolante/status/1081995072042745856
609	1556894986-1170	https://twitter.com/search?l=&q=%22%24TESLA%22%20since%3A2019-01-01%20until%3A2019-01-31&src=typd	@pk_ais	AIS	Ya he disfrutado el #modelS pero a ver si veo vuestros #model3			1	1.55E+12	8:20 - 19 ene. 2019	/pk_ais/status/1086659688656191490
610	1556894986-1092	https://twitter.com/search?l=&q=%22%24TESLA%22%20since%3A2019-01-01%20until%3A2019-01-31&src=typd	@gines_fernandez	Ginés Fernández	¡Mira como el de @slcuervo!			2	1.55E+12	2:20 - 22 ene. 2019	/gines_fernandez/status/1087656361628966912
611	1556894986-1448	https://twitter.com/search?l=&q=%22%24TESLA%22%20since%3A2019-01-01%20until%3A2019-01-31&src=typd	@Alandbru	𝓐𝓵𝓪𝓷𝓭	Fijo !			2	1.55E+12	10:04 - 9 ene. 2019	/Alandbru/status/1083062036668534784
612	1556894986-891	https://twitter.com/search?l=&q=%22%24TESLA%22%20since%3A2019-01-01%20until%3A2019-01-31&src=typd	@ClaveroD	David Clavero D.	Menuda vergüenza, yo he ido solo una vez hace meses y había 3 coches térmicos ocupando los puntos. Es el hotel el que tiene que poner freno, lo que no se es porque no lo ha hecho ya			1	1.55E+12	1:38 - 30 ene. 2019	/ClaveroD/status/1090544871184760832
613	1556894986-1058	https://twitter.com/search?l=&q=%22%24TESLA%22%20since%3A2019-01-01%20until%3A2019-01-31&src=typd	@hyecom	HíbridosyEléctricos	.@Tesla desmiente que tenga un acuerdo con un nuevo proveedor de baterías en China. La compañía la existencia de un preacuerdo con Lishen Battery para el suministro de celdas. https://www.hibridosyelectricos.com/articulo/actualidad/tesla-desmiente-tenga-acuerdo-nuevo-proveedor-baterias-china/20190123090113024818.html …			2	1.55E+12	8:47 - 23 ene. 2019	/hyecom/status/1088116061759774720
614	1556894986-1699	https://twitter.com/search?l=&q=%22%24TESLA%22%20since%3A2019-01-01%20until%3A2019-01-31&src=typd	@teslatidbits	Tesla Tidbits	I'm not going to shame them THAT badly... I intentionally left the plates out.	1			1.55E+12	16:05 - 31 dic. 2018	/teslatidbits/status/1079891314135699457
615	1556894986-1107	https://twitter.com/search?l=&q=%22%24TESLA%22%20since%3A2019-01-01%20until%3A2019-01-31&src=typd	@revistaalianza	Alianza Automotriz	¿Sabías que @Tesla tiene una SUV? Este auto eléctrico ha pasado un poco desapercibido y por ello le hicieron una carrocería más deportiva y agresiva http://bit.ly/2U9wbh4 pic.twitter.com/aZqI2HUI8D				1.55E+12	12:22 - 21 ene. 2019	/revistaalianza/status/1087445285054361601
616	1556894986-1447	https://twitter.com/search?l=&q=%22%24TESLA%22%20since%3A2019-01-01%20until%3A2019-01-31&src=typd	@foroelectricos	ForoCochesEléctricos	El jefe de comité de empresa en #BMW elogia el trabajo realizado por #Tesla. “Han entendido el mercado del coche eléctrico” https://forococheselectricos.com/2019/01/el-jefe-de-comite-de-empresa-en-bmw-elogia-el-trabajo-realizado-por-tesla-han-entendido-el-mercado-del-coche-electrico.html … @Tesla pic.twitter.com/E4pbbR0VpF	3	3	24	1.55E+12	11:01 - 9 ene. 2019	/foroelectricos/status/1083076198706700288
617	1556894986-1591	https://twitter.com/search?l=&q=%22%24TESLA%22%20since%3A2019-01-01%20until%3A2019-01-31&src=typd	@maselectricos	Somos Electricos	El @tesla #Model3 ya se puede configurar incluso si no hiciste la reserva. Recuerda que si usas nuestro código de referido tendrás 6 meses de superchargers gratuitos + 3 meses si no has hecho un test-drive. Más detalles de usar el código aquíhttps://somoselectricos.com/promocion-6-meses-de-supercharger-gratis-tesla/ …		5	5	1.55E+12	2:43 - 4 ene. 2019	/maselectricos/status/1081139103738007552
618	1556894986-1678	https://twitter.com/search?l=&q=%22%24TESLA%22%20since%3A2019-01-01%20until%3A2019-01-31&src=typd	@gianbasilio	gian basilio nieddu	Anche il trasporto pesante sta cambiando, con #Tesla @TeslaClubItaly @TeslaOwnersIT @TeslaClubFrance @Tesla @TeslaMotorsClubhttps://twitter.com/vaielettrico/status/1080043766923309056 …		2	5	1.55E+12	3:39 - 1 ene. 2019	/gianbasilio/status/1080065995530735616
619	1556894986-1674	https://twitter.com/search?l=&q=%22%24TESLA%22%20since%3A2019-01-01%20until%3A2019-01-31&src=typd	@InsideEVs	InsideEVs	Decreasing @Tesla #Model3 inventory suggest that in Q4 deliveries were higher than production by about 6,000-6,500. https://insideevs.com/tesla-model-3-inventory-shrunk-2018-sales-rush/amp/ …pic.twitter.com/UUhDPB5s8A	6	22	118	1.55E+12	8:49 - 1 ene. 2019	/InsideEVs/status/1080144040274915328
620	1556894986-1245	https://twitter.com/search?l=&q=%22%24TESLA%22%20since%3A2019-01-01%20until%3A2019-01-31&src=typd	@isuriv	isuriv 🌐 👽	Los @Tesla #Model3 de Europa han pasado por Acapulco a bordo del #GlovisCaptain , @elonmuskpic.twitter.com/TdoXRFTvYB			6	1.55E+12	2:27 - 17 ene. 2019	/isuriv/status/1085845961400819712
621	1556894986-1194	https://twitter.com/search?l=&q=%22%24TESLA%22%20since%3A2019-01-01%20until%3A2019-01-31&src=typd	@TraamboliK0	Trambo	8- La sorpresa fue encontrarme con el "nuevo" Kingodom Hearts el juego que avía salido a comprar esta mañana, estaba situado junto a grandes trilogías de Valve. ¿Significaba eso que Sony había comprado Valve?¿@Tesla avía llegado por fin a España?¿Que contenido ofrecía TransGame?	1			1.55E+12	14:32 - 18 ene. 2019	/TraamboliK0/status/1086391022442242048
622	1556894986-1570	https://twitter.com/search?l=&q=%22%24TESLA%22%20since%3A2019-01-01%20until%3A2019-01-31&src=typd	@jfermons	Jack Fermon	Y el café es de pods de plástico, que no son muy eco-friendly. ¿Qué pasó @RicardoBlanco?	1		2	1.55E+12	20:42 - 4 ene. 2019	/jfermons/status/1081410595671310338
623	1556894986-850	https://twitter.com/search?l=&q=%22%24TESLA%22%20since%3A2019-01-01%20until%3A2019-01-31&src=typd	@Jennerator211	Jenn	Was anyone else excited to hear that if your car system detects a flat tire or some other issue, that before the car is even halted there is a loaner and services dispatched? (service may be cancelled on screen) Thx @elonmusk @Tesla	4	11	55	1.55E+12	15:52 - 30 ene. 2019	/Jennerator211/status/1090759783295070208
624	1556894986-1555	https://twitter.com/search?l=&q=%22%24TESLA%22%20since%3A2019-01-01%20until%3A2019-01-31&src=typd	@NSCabezon	IvÃ¡n CabezÃ³n	Respecto a la potencia de carga tengo mis dudas eh… yo creo q nos iremos a 2020			1	1.55E+12	10:37 - 5 ene. 2019	/NSCabezon/status/1081620680687398912
625	1556894986-1003	https://twitter.com/search?l=&q=%22%24TESLA%22%20since%3A2019-01-01%20until%3A2019-01-31&src=typd	@hyecom	HíbridosyEléctricos	Reducir el precio de la batería y aumentar la eficiencia de la producción son la clave para que @Tesla pueda hacer viable económicamente la versión económica del #Model3 por 35.000 dólares que esperan muchos de sus clientes.https://www.hibridosyelectricos.com/articulo/actualidad/cuando-llegara-tesla-model-3-35000-dolares/20190125110438024903.html …		2	5	1.55E+12	11:00 - 25 ene. 2019	/hyecom/status/1088874146866520064
626	1556894986-1548	https://twitter.com/search?l=&q=%22%24TESLA%22%20since%3A2019-01-01%20until%3A2019-01-31&src=typd	@maselectricos	Somos Electricos	Nosotros lo hemos leído en 2018 y te va a encantar, vas a conocer cosas realmente sorprendentes. Eso sí, tu amor por @Tesla y @elonmusk va a crecer. Avisada estás			3	1.55E+12	0:38 - 6 ene. 2019	/maselectricos/status/1081832256451289088
627	1556894986-1671	https://twitter.com/search?l=&q=%22%24TESLA%22%20since%3A2019-01-01%20until%3A2019-01-31&src=typd	@Sergiovs96	丂乇尺ムﾉの	Que velocidad media has tenido? Para conseguir esos 217kw/h de media?	2			1.55E+12	9:09 - 1 ene. 2019	/Sergiovs96/status/1080148950554939404
628	1556894986-1673	https://twitter.com/search?l=&q=%22%24TESLA%22%20since%3A2019-01-01%20until%3A2019-01-31&src=typd	@teslaagirl	Tesla Girl	Happy new year to my @Tesla Family and @elonmusk !!! Looking forward for awesome 2019 year.pic.twitter.com/ZjkOZsXxXG	5	13	153	1.55E+12	9:02 - 1 ene. 2019	/teslaagirl/status/1080147373320560640
629	1556894986-985	https://twitter.com/search?l=&q=%22%24TESLA%22%20since%3A2019-01-01%20until%3A2019-01-31&src=typd	@InTeRnEt_RyAn	RJevns	Tesla stranded. Zero help from @Tesla because i bought it a month ago and haven’t received my title. Yah GREAT customer service. I provided a MI RD108 showing title transfer but apparently not good enough. @elonmusk	2	8	24	1.55E+12	5:50 - 26 ene. 2019	/InTeRnEt_RyAn/status/1089158568148905984
630	1556894986-1052	https://twitter.com/search?l=&q=%22%24TESLA%22%20since%3A2019-01-01%20until%3A2019-01-31&src=typd	@CorreosAtiende	CorreosAtiende	Buenos días, el envío LX112481245JP no ha tenido entrada en Correos España. Un saludohttps://twitter.com/messages/compose?recipient_id=742382561566003200 …	17			1.55E+12	23:56 - 23 ene. 2019	/CorreosAtiende/status/1088344687856046081
631	1556894986-1485	https://twitter.com/search?l=&q=%22%24TESLA%22%20since%3A2019-01-01%20until%3A2019-01-31&src=typd	@Isilopez_101	Isi lopez 🔋 🔌 🇪🇸	A 28km de mi casaanda que pasas a saludarme	1		2	1.55E+12	0:12 - 8 ene. 2019	/Isilopez_101/status/1082550620010229760
632	1556894986-1286	https://twitter.com/search?l=&q=%22%24TESLA%22%20since%3A2019-01-01%20until%3A2019-01-31&src=typd	@jeleviel	Jeleviel Caberlin	estaba en una presentación de autos @Tesla y me encuentro con que obviamente, el tablero de la camioneta, también era táctil... se me ocurrió la brillante idea de tocarlo, acto seguido, se abre el maletero y por poco le vuelo la cabeza a una señora que estaba ahí	1		1	1.55E+12	13:22 - 15 ene. 2019	/jeleviel/status/1085286247688474625
633	1556894986-861	https://twitter.com/search?l=&q=%22%24TESLA%22%20since%3A2019-01-01%20until%3A2019-01-31&src=typd	@CGasparino	Charles Gasparino	Mom's basements everywhere will be erupting in immense joy and sorrow a little after the bell today when @Tesla reports earnings and @elonmusk addresses analysts' question about capital needs profitability and the $920 million bond payment. cant wait! $TSLA	27	8	96	1.55E+12	11:57 - 30 ene. 2019	/CGasparino/status/1090700639989059584
634	1556894986-1268	https://twitter.com/search?l=&q=%22%24TESLA%22%20since%3A2019-01-01%20until%3A2019-01-31&src=typd	@Julio_Telco	Julio Lema 🛰	Hace un año @Tesla proyectaba abrir 19 Superchargers en España durante 2018 y 2019. Lleva 7. Supongo que la prioridad entonces era dejar de quemar dinero y para ello destinó todos los recursos existentes a aumentar la producción. https://somoselectricos.com/proximos-superchargers-de-tesla-previstos-en-espana/ … vía @maselectricos				1.55E+12	6:51 - 16 ene. 2019	/Julio_Telco/status/1085550025789358080
635	1556894986-934	https://twitter.com/search?l=&q=%22%24TESLA%22%20since%3A2019-01-01%20until%3A2019-01-31&src=typd	@foroelectricos	ForoCochesEléctricos	Los Tesla evitarán ser robados con música disuasoria de la serie Rick y Morty https://forococheselectricos.com/2019/01/los-tesla-evitaran-ser-robados-con-musica-disuasoria-de-la-serie-rick-y-morty.html#comments … #Tesla @Tesla pic.twitter.com/G8wohuWkCH		1	7	1.55E+12	2:30 - 28 ene. 2019	/foroelectricos/status/1089832985631825920
636	1556894986-1142	https://twitter.com/search?l=&q=%22%24TESLA%22%20since%3A2019-01-01%20until%3A2019-01-31&src=typd	@alexsmolik	alexsmolik	On va parler de pleins de choses, comme la vente des autos de Salomondrin, ou la sécurité des @tesla... http://youtu.be/n79ROvlaY3o?a				1.55E+12	8:00 - 20 ene. 2019	/alexsmolik/status/1087017070095749120
637	1556894986-882	https://twitter.com/search?l=&q=%22%24TESLA%22%20since%3A2019-01-01%20until%3A2019-01-31&src=typd	@SustainOptimysm	ROV3r	The epitomé of the Canadian tuxedo!			1	1.55E+12	6:06 - 30 ene. 2019	/SustainOptimysm/status/1090612126811648000
638	1556894986-1625	https://twitter.com/search?l=&q=%22%24TESLA%22%20since%3A2019-01-01%20until%3A2019-01-31&src=typd	@SBNDN2014	Spansk	Está visto que va a ser necesario mas acciones como estas para que los #icetard entren en razón..	1		5	1.55E+12	12:20 - 2 ene. 2019	/SBNDN2014/status/1080559475336056832
639	1556894986-1367	https://twitter.com/search?l=&q=%22%24TESLA%22%20since%3A2019-01-01%20until%3A2019-01-31&src=typd	@Biohazard3737	Sheep of Wall Street	Buy a Toyota.	1		23	1.55E+12	19:07 - 12 ene. 2019	/Biohazard3737/status/1084285737619636225
640	1556894986-1667	https://twitter.com/search?l=&q=%22%24TESLA%22%20since%3A2019-01-01%20until%3A2019-01-31&src=typd	@legolas_83	@lberto Muñoz	Esto se llama , #Electrovolucion			7	1.55E+12	10:27 - 1 ene. 2019	/legolas_83/status/1080168590337290240
641	1556894986-941	https://twitter.com/search?l=&q=%22%24TESLA%22%20since%3A2019-01-01%20until%3A2019-01-31&src=typd	@GachRCD	David Garcia Lista	Pues si la verdad. Y eso que en el @ClubTeslaES vemos varios casos de civismo, parece mentira que no sea más considerado esa persona		1	2	1.55E+12	15:35 - 27 ene. 2019	/GachRCD/status/1089668122569818115
642	1556894986-1415	https://twitter.com/search?l=&q=%22%24TESLA%22%20since%3A2019-01-01%20until%3A2019-01-31&src=typd	@OyeCuatroOjos	Pinche Cuatro Ojos 🤓	Pendejos, si tuvieran un @Tesla no andarían dos horas por unos litros de gasolina. #nohaygasolina		1	3	1.55E+12	14:20 - 10 ene. 2019	/OyeCuatroOjos/status/1083488727618519046
643	1556894986-1430	https://twitter.com/search?l=&q=%22%24TESLA%22%20since%3A2019-01-01%20until%3A2019-01-31&src=typd	@EFE_motor	EFE_motor	#Tesla inaugura su primera fábrica para vehículos eléctricos en #China https://www.efemotor.com/tesla-china-construccion-fabrica/ … #TeslaChina @ClubTeslaES @Tesla pic.twitter.com/0kHRY1OQun		2	3	1.55E+12	3:57 - 10 ene. 2019	/EFE_motor/status/1083332064823439360
644	1556894986-1534	https://twitter.com/search?l=&q=%22%24TESLA%22%20since%3A2019-01-01%20until%3A2019-01-31&src=typd	@RicardoBlanco	Mr. ¯\_(ツ)_/¯hite	Eso es una prueba de manejo para compra, nada que ver con reseñas para una opinión de experto automotriz. Puedes pedir hacer una prueba al correo de prensa o comunicándote a la tienda y solicitando por la persona de comunicación.	2		1	1.55E+12	11:24 - 6 ene. 2019	/RicardoBlanco/status/1081994973225107456
645	1556894986-1033	https://twitter.com/search?l=&q=%22%24TESLA%22%20since%3A2019-01-01%20until%3A2019-01-31&src=typd	@johannve200	Sr. Vargas	Que hermoso			1	1.55E+12	12:41 - 24 ene. 2019	/johannve200/status/1088537329629831171
646	1556894986-1576	https://twitter.com/search?l=&q=%22%24TESLA%22%20since%3A2019-01-01%20until%3A2019-01-31&src=typd	@ioniqelectrico	Ivan 🔌 🚘 🚃 ⛵️ 🌍 ☘️	Que alegria , que @TeslaParaTodos @Tesla nos tenga amparados !!! @wdreams #RFID @IBIL_Movilidad @EasyChargerES @circutor @electromaps @fenieenergia @wall_box @efimobsolutionshttps://twitter.com/ediazcomellas/status/1081298646904246272 …			2	1.55E+12	13:30 - 4 ene. 2019	/ioniqelectrico/status/1081301846193569792
647	1556894986-1556	https://twitter.com/search?l=&q=%22%24TESLA%22%20since%3A2019-01-01%20until%3A2019-01-31&src=typd	@jean_steffe	Jean	Lo estarán adaptados para Febrero. Ya se ve CCS en algunos SuC. Tambien duplicaran la potencia de carga este año reduciendo el tiempo de espera	1		1	1.55E+12	10:18 - 5 ene. 2019	/jean_steffe/status/1081616050054139904
648	1556894986-1132	https://twitter.com/search?l=&q=%22%24TESLA%22%20since%3A2019-01-01%20until%3A2019-01-31&src=typd	@innovandtalent	innov and talent	La conducción autónoma a veces comete fallos como este: un vehículo sin conductor de @Tesla ha atropellado a un robot. https://bit.ly/2QFOGrm Vía @QuoRevista #TIC #Tecnología #Movilidad #CocheAutónomopic.twitter.com/lB0oxxsGEg				1.55E+12	0:00 - 21 ene. 2019	/innovandtalent/status/1087258578547818496
649	1556894986-1056	https://twitter.com/search?l=&q=%22%24TESLA%22%20since%3A2019-01-01%20until%3A2019-01-31&src=typd	@mbrucem	Bruce M	The European rEVolution is beginning! I spotted this @tesla #Model3 on display at Geneva airport. I wish I had mine to drive here! @Model3Owners @DMC_Ryan @teslamodel3fan @elonmusk @kimpaquette @TheTeslaLifepic.twitter.com/KSLQVtLo9x	6	16	175	1.55E+12	13:09 - 23 ene. 2019	/mbrucem/status/1088181983472242689
650	1556894986-1097	https://twitter.com/search?l=&q=%22%24TESLA%22%20since%3A2019-01-01%20until%3A2019-01-31&src=typd	@revistaalianza	Alianza Automotriz	Por 500 dólares podrías tener el cargador de @Tesla, el cual llena de energía el auto un 25% más rápido http://bit.ly/2U9b52k pic.twitter.com/VepyvALKr8				1.55E+12	20:30 - 21 ene. 2019	/revistaalianza/status/1087568035211300864
651	1556894986-1473	https://twitter.com/search?l=&q=%22%24TESLA%22%20since%3A2019-01-01%20until%3A2019-01-31&src=typd	@autofacil	autofácil	El configurador del @Tesla Model 3 ya está disponible para España https://www.autofacil.es/tesla/model-3/2019/01/08/configurador-tesla-model-3-disponible/48140.html …			2	1.55E+12	10:30 - 8 ene. 2019	/autofacil/status/1082705999201517568
652	1556894986-877	https://twitter.com/search?l=&q=%22%24TESLA%22%20since%3A2019-01-01%20until%3A2019-01-31&src=typd	@thecontraventus	contraventus	The Model 3 went through brutal environmental testing in all conditions... from 40 F and partly cloudy in San Francisco all the way to 90 F and sunny in San Diego.	1	2	43	1.55E+12	7:49 - 30 ene. 2019	/thecontraventus/status/1090638048189140992
653	1556894986-1552	https://twitter.com/search?l=&q=%22%24TESLA%22%20since%3A2019-01-01%20until%3A2019-01-31&src=typd	@Merca20	Merca2.0	"No hagas cosas buenas que parezcan malas", aplicado por @Tesla: https://www.merca20.com/tesla-cae-en-bolsa-y-todo-se-debe-a-una-promocion/ …		2	3	1.55E+12	12:07 - 5 ene. 2019	/Merca20/status/1081643257665413120
654	1556894986-1504	https://twitter.com/search?l=&q=%22%24TESLA%22%20since%3A2019-01-01%20until%3A2019-01-31&src=typd	@elceo__	EL CEO	.@Tesla inicia obra en gigafábrica de Shanghai con miras a fabricar sus autos en China a finales de 2019 https://bit.ly/2FdksKa pic.twitter.com/MPKZ4jzaQt		1	1	1.55E+12	7:34 - 7 ene. 2019	/elceo__/status/1082299550025568258
655	1556894986-1525	https://twitter.com/search?l=&q=%22%24TESLA%22%20since%3A2019-01-01%20until%3A2019-01-31&src=typd	@CarlosDG100D	CarlosDG	Quiero imaginar que esa maniobra de contravolante era sin el Autopilot por una simple razón de lógica, mi lógica: Cuando se activa el control de estabilidad o tracción, se desactivan todos los sistemas de Autopilot o de simplemente el Control de velocidad de cualquier coche	1		3	1.55E+12	14:24 - 6 ene. 2019	/CarlosDG100D/status/1082040117655687169
656	1556894986-1174	https://twitter.com/search?l=&q=%22%24TESLA%22%20since%3A2019-01-01%20until%3A2019-01-31&src=typd	@DanteNLG	Dante Letelier G 	Si usas Instagram siguenos @SCLMAG_ para darnos mas avistamientos!!	1		2	1.55E+12	6:14 - 19 ene. 2019	/DanteNLG/status/1086627975792115712
657	1556894986-1100	https://twitter.com/search?l=&q=%22%24TESLA%22%20since%3A2019-01-01%20until%3A2019-01-31&src=typd	@Economiahoymx	Economíahoy.mx	Tesla (@Tesla) recibe luz verde para comenzar a vender Model 3 en Europa - http://bit.ly/2CDs4m4 pic.twitter.com/OuDJjzFuY0				1.55E+12	17:45 - 21 ene. 2019	/Economiahoymx/status/1087526511589056512
658	1556894986-1402	https://twitter.com/search?l=&q=%22%24TESLA%22%20since%3A2019-01-01%20until%3A2019-01-31&src=typd	@electricsun78	David	Vale,podemos comer otra cosa como salami salchichon o jamon de pavo pero ya esto es mas caro.			2	1.55E+12	10:13 - 11 ene. 2019	/electricsun78/status/1083788980821413890
659	1556894986-1345	https://twitter.com/search?l=&q=%22%24TESLA%22%20since%3A2019-01-01%20until%3A2019-01-31&src=typd	@YoMarioYtu	Ⓜario ⓂarRon	Algún día haré la foto desde el otro lado... en: Supercharger de Tordesillas @Tesla @ClubTeslaES @foroelectricos @slcuervopic.twitter.com/zB2swXaxHu				1.55E+12	17:26 - 13 ene. 2019	/YoMarioYtu/status/1084622784871968769
660	1556894986-1289	https://twitter.com/search?l=&q=%22%24TESLA%22%20since%3A2019-01-01%20until%3A2019-01-31&src=typd	@mexautomotriz	MX Automotive Review	.@Tesla regalará un Model 3 a quien pueda hackear el sistema de seguridad informática del vehículo. El Economista. http://bit.ly/2ssmPAY			1	1.55E+12	12:00 - 15 ene. 2019	/mexautomotriz/status/1085265367109267456
661	1556894986-1270	https://twitter.com/search?l=&q=%22%24TESLA%22%20since%3A2019-01-01%20until%3A2019-01-31&src=typd	@Gonzalo7Ledesma	Gonzalo Ledesma	Ésto es la progresión en el número de ventas de @Tesla cada año. El 2019 se irán a más de 350.000. https://twitter.com/JonErlichman/status/1080464302467936256 …			1	1.55E+12	5:19 - 16 ene. 2019	/Gonzalo7Ledesma/status/1085527033642471424
662	1556894986-1337	https://twitter.com/search?l=&q=%22%24TESLA%22%20since%3A2019-01-01%20until%3A2019-01-31&src=typd	@khirhyalan_ai	Нещасна Данія, піздець всім сподіванням	Wood gas generator?! )))			1	1.55E+12	0:24 - 14 ene. 2019	/khirhyalan_ai/status/1084728063202656256
663	1556894986-1409	https://twitter.com/search?l=&q=%22%24TESLA%22%20since%3A2019-01-01%20until%3A2019-01-31&src=typd	@lhtello	Lhtello	No me he fijado que habian! :O			2	1.55E+12	1:47 - 11 ene. 2019	/lhtello/status/1083661656239022081
664	1556894986-1490	https://twitter.com/search?l=&q=%22%24TESLA%22%20since%3A2019-01-01%20until%3A2019-01-31&src=typd	@froblesh	Francisco Robles	Soy muy seguidor de @Tesla y me encantan, pero tengo claro también que en su política de ventas no entra @canarias_es, durante este 2019 comprare un VE y tendrá que darme si o si soporte en Canarias.	1		1	1.55E+12	14:29 - 7 ene. 2019	/froblesh/status/1082404005287026688
665	1556894986-1658	https://twitter.com/search?l=&q=%22%24TESLA%22%20since%3A2019-01-01%20until%3A2019-01-31&src=typd	@Shadowestley	West the traveller	In love with my new @Tesla!! Like the great mind once said "Ianime" -@elonmusk thank you!!:)pic.twitter.com/4iwyfFNVhr	1	6	78	1.55E+12	16:59 - 1 ene. 2019	/Shadowestley/status/1080267183748460545
666	1556894986-1491	https://twitter.com/search?l=&q=%22%24TESLA%22%20since%3A2019-01-01%20until%3A2019-01-31&src=typd	@BeElectricMyFr1	Be Electric My Friend	¿Hay que ir a Holanda?, si ya es fastidioso tener que ir a Madrid y bajarlo imagina ir hasta allá. @jorgemilburn @Tesla ¿pueden solucionar esto? O ¿hay que esperar a que alguien lleve la marca a las islas?.	1		2	1.55E+12	13:34 - 7 ene. 2019	/BeElectricMyFr1/status/1082390077270036480
667	1556894986-1339	https://twitter.com/search?l=&q=%22%24TESLA%22%20since%3A2019-01-01%20until%3A2019-01-31&src=typd	@neoacevedo	Néstor Acevedo	China le abre las puertas a Tesla https://www.portafolio.co/internacional/china-le-abre-las-puertas-a-tesla-525151 … Señores de @Portafolioco debo corrientes algo en la nota: @elonmusk no fundó @Tesla sino que compró la mayoría de sus acciones.				1.55E+12	20:39 - 13 ene. 2019	/neoacevedo/status/1084671407840219136
668	1556894986-1396	https://twitter.com/search?l=&q=%22%24TESLA%22%20since%3A2019-01-01%20until%3A2019-01-31&src=typd	@STesla3	STesla	Se puede seguir el movimiento del barco en la siguiente web: https://www.vesselfinder.com/es/vessels/GLOVIS-CAPTAIN-IMO-9707015-MMSI-538006167 … Se van a traer a Europa unos 3.000 coches a la semana y actualmente hay unas 18.000 órdenes de Model3 realizadas en Europa desde Diciembre.	1	1	9	1.55E+12	11:30 - 11 ene. 2019	/STesla3/status/1083808321990213633
669	1556894986-1371	https://twitter.com/search?l=&q=%22%24TESLA%22%20since%3A2019-01-01%20until%3A2019-01-31&src=typd	@ClubTeslaES	Club Tesla España	Primer envío masivo de #tesla #model3 a Europa, aquí los detalles. Thanks @elonmusk & @Tesla. http://clubtesla.es/wpress/2019/01/12/primeros-tesla-model-3-europa-de-camino/ … #FelizFinDeSemanapic.twitter.com/JPh9nrwdoi	1	9	47	1.55E+12	13:19 - 12 ene. 2019	/ClubTeslaES/status/1084198125584171008
670	1556894986-842	https://twitter.com/search?l=&q=%22%24TESLA%22%20since%3A2019-01-01%20until%3A2019-01-31&src=typd	@YachtTradaren	TryhardTrader 🇫🇮	"Tesla is bad-bias"			2	1.55E+12	11:12 - 30 ene. 2019	/YachtTradaren/status/1090689245801525250
671	1556894986-1550	https://twitter.com/search?l=&q=%22%24TESLA%22%20since%3A2019-01-01%20until%3A2019-01-31&src=typd	@segvialcorcon	Nolose aún 🇪🇸	.@PeugeotES #elegend brutal, @Tesla mira ya de reojo. Golpe en la mesa del gran secreto del grupo francés.			1	1.55E+12	14:43 - 5 ene. 2019	/segvialcorcon/status/1081682542447808512
672	1556894986-1295	https://twitter.com/search?l=&q=%22%24TESLA%22%20since%3A2019-01-01%20until%3A2019-01-31&src=typd	@vincente	Vincent Everts	en terrecht				1.55E+12	5:25 - 15 ene. 2019	/vincente/status/1085166175254908928
673	1556894986-1250	https://twitter.com/search?l=&q=%22%24TESLA%22%20since%3A2019-01-01%20until%3A2019-01-31&src=typd	@Arena_Publica	Arena Pública 🖊️	El multimillonario @elonmusk decidió ir a China en donde se encuentran los tres productores de autos eléctricos más grandes del mundo, después de @Tesla. https://bit.ly/2TC8bCK				1.55E+12	22:45 - 16 ene. 2019	/Arena_Publica/status/1085790069678637056
674	1556894986-918	https://twitter.com/search?l=&q=%22%24TESLA%22%20since%3A2019-01-01%20until%3A2019-01-31&src=typd	@Scullyskywalker	Daniela Rojas	Encontré por fin un @Tesla en el super! A lukita pic.twitter.com/5D6urgbOGv	1		5	1.55E+12	15:25 - 28 ene. 2019	/Scullyskywalker/status/1090028133879898114
675	1556894986-1039	https://twitter.com/search?l=&q=%22%24TESLA%22%20since%3A2019-01-01%20until%3A2019-01-31&src=typd	@mayemusk	Maye Musk	Short sellers and the media are manipulating @Tesla stock. @SEC_News must be very busy issuing fines. I can help, starting with @GreenlightCapit @davidein @CNBC @LizMoyer #FUD #Pravduh #CleanEnergyWillWin #MoreToCome	126	141	728	1.55E+12	10:01 - 24 ene. 2019	/mayemusk/status/1088497122264068096
676	1556894986-1054	https://twitter.com/search?l=&q=%22%24TESLA%22%20since%3A2019-01-01%20until%3A2019-01-31&src=typd	@AliciaEmCee	Alicia Corso	.@FremontPD is adding a @Tesla Model S to its police fleet. It's part of a pilot program to make the city more sustainable. The Tesla factory also happens to be in Fremont! pic.twitter.com/3nBLE2PEg8		18	53	1.55E+12	17:45 - 23 ene. 2019	/AliciaEmCee/status/1088251512969519105
677	1556894986-1247	https://twitter.com/search?l=&q=%22%24TESLA%22%20since%3A2019-01-01%20until%3A2019-01-31&src=typd	@WattElectricHAV	Watt Electric	@Tesla crea el primer cargador casero para coches #eléctricos. Se conecta al enchufe y está listo para cargar el auto.. según el artículo solo está disponible en EEUU. Que solución tiene para esto en españa @DomoElectra creo q es un #DomoReto. http://imparcialoaxaca.mx/tecnologia/266014/tesla-crea-el-primer-cargador-casero-para-coches-electricos/ …pic.twitter.com/Bd9EDA8vJi	1		2	1.55E+12	1:08 - 17 ene. 2019	/WattElectricHAV/status/1085826257856749568
678	1556894986-1192	https://twitter.com/search?l=&q=%22%24TESLA%22%20since%3A2019-01-01%20until%3A2019-01-31&src=typd	@TraamboliK0	Trambo	10- Justo avía pasado la primera cinemática y cuando me empezaba a hacerme a los controles parpadeando como un bizco salto un mensaje el cual decía "su periodo de prueba gratuito ha caducado, renueva tu suscripción por 15.000 pesetas"	1			1.55E+12	14:33 - 18 ene. 2019	/TraamboliK0/status/1086391109549469696
679	1556894986-1200	https://twitter.com/search?l=&q=%22%24TESLA%22%20since%3A2019-01-01%20until%3A2019-01-31&src=typd	@OficialEnLaMira	Noticias En La Mira	La empresa automotriz @Tesla anunció que habrá un recorte del 7% en su plantilla para la producción de un nuevo modelo https://bit.ly/2T2jbtx pic.twitter.com/voqejZ8R4S			1	1.55E+12	10:34 - 18 ene. 2019	/OficialEnLaMira/status/1086330883617914880
680	1556894986-1579	https://twitter.com/search?l=&q=%22%24TESLA%22%20since%3A2019-01-01%20until%3A2019-01-31&src=typd	@SBNDN2014	Spansk	Es la única manera de comprobar si hay corriente. Y nada de la punta de la lengua, un cable a cada lado de la lengua. Es más sabroso, hay mas papilas gustativas ahí...	1		2	1.55E+12	12:21 - 4 ene. 2019	/SBNDN2014/status/1081284595197329413
681	1556894986-1057	https://twitter.com/search?l=&q=%22%24TESLA%22%20since%3A2019-01-01%20until%3A2019-01-31&src=typd	@isuriv	isuriv 🌐 👽	Viendo la noticia de electrek, los inversores en corto de @Tesla, están intentando salirse con la suya otra vez. https://electrek.co/2019/01/23/tsla-tesla-wall-street-against-critical-time/#more-83032 …. Ánimo @elonmusk				1.55E+12	10:41 - 23 ene. 2019	/isuriv/status/1088144693244936193
682	1556894986-1478	https://twitter.com/search?l=&q=%22%24TESLA%22%20since%3A2019-01-01%20until%3A2019-01-31&src=typd	@marko_vela2012	marco vela	Cargadores de coche eléctrico a tope. Hay 18 en la primera planta y 9 en la segunda, todos de tipo 2. Kwh a tope!!! @FinestrellesSC @pasa_electrico @DomoElectra @slcuervo @Tesla @teslamodel3fanpic.twitter.com/vEXqsBYYdh – en CC Finestrelles	5	7	38	1.55E+12	2:59 - 8 ene. 2019	/marko_vela2012/status/1082592694810132480
683	1556894986-1399	https://twitter.com/search?l=&q=%22%24TESLA%22%20since%3A2019-01-01%20until%3A2019-01-31&src=typd	@javitovather	Javito 🔋 🔋	por momentos me lo inagino de verdad, q ganas de tenerloooo			3	1.55E+12	10:34 - 11 ene. 2019	/javitovather/status/1083794352374198273
684	1556894986-1113	https://twitter.com/search?l=&q=%22%24TESLA%22%20since%3A2019-01-01%20until%3A2019-01-31&src=typd	@TecnoLocura	TecnoLocura 📹 📲	Tesla ya no suministrará electricidad gratuita y aumenta su precio Novedades de @Tesla https://tecnolocura.es/tesla-electricidad-gratuita-el-precio/ …			4	1.55E+12	8:58 - 21 ene. 2019	/TecnoLocura/status/1087394067250585600
685	1556894986-1382	https://twitter.com/search?l=&q=%22%24TESLA%22%20since%3A2019-01-01%20until%3A2019-01-31&src=typd	@STesla3	STesla	El Barco acaba de zarpar del Puerto de San Francisco EEUU @TeslaM3Spain los #Tesla #Model3 están de camino a @TeslaEu ...... #Model3 #itscoming #Europepic.twitter.com/0Lhdhw7cuy		1	3	1.55E+12	7:56 - 12 ene. 2019	/STesla3/status/1084116861351014400
686	1556894986-889	https://twitter.com/search?l=&q=%22%24TESLA%22%20since%3A2019-01-01%20until%3A2019-01-31&src=typd	@foroelectricos	ForoCochesEléctricos	#Tesla cambia las denominaciones del Model S y X. Nueva versión de acceso con batería limitada por software https://forococheselectricos.com/2019/01/tesla-cambia-las-denominaciones-del-model-s-y-x-nueva-version-de-acceso-con-bateria-limitada-por-software.html … #TeslaModelS #TeslaModelX @Tesla pic.twitter.com/r0I40PEbBA		5	15	1.55E+12	2:30 - 30 ene. 2019	/foroelectricos/status/1090557769495789569
687	1556894986-1627	https://twitter.com/search?l=&q=%22%24TESLA%22%20since%3A2019-01-01%20until%3A2019-01-31&src=typd	@gbudino	Gabriel Budiño	Fanfarrón			1	1.55E+12	11:46 - 2 ene. 2019	/gbudino/status/1080550906737950720
688	1556894986-1561	https://twitter.com/search?l=&q=%22%24TESLA%22%20since%3A2019-01-01%20until%3A2019-01-31&src=typd	@SimonLevyMx	Simón Levy	Ya estamos en eso			3	1.55E+12	5:20 - 5 ene. 2019	/SimonLevyMx/status/1081540928408416256
689	1556894986-1527	https://twitter.com/search?l=&q=%22%24TESLA%22%20since%3A2019-01-01%20until%3A2019-01-31&src=typd	@_kpholmes_	paige	y’all my dads @Tesla just picks us up outside the house with the touch of a button pic.twitter.com/mHE2bh3i5o	73	419	4,1K	1.55E+12	13:31 - 6 ene. 2019	/_kpholmes_/status/1082026878754607104
690	1556894986-1644	https://twitter.com/search?l=&q=%22%24TESLA%22%20since%3A2019-01-01%20until%3A2019-01-31&src=typd	@motorpuntoes	motor.es	Así es producido el Tesla Model 3: un vídeo nos adentra en la planta de Fremont http://bit.ly/2C5bHib @Tesla #Tesla #TeslaModel3 #CochesEléctricospic.twitter.com/qwY6lnDPcI			2	1.55E+12	3:05 - 2 ene. 2019	/motorpuntoes/status/1080419697441587201
691	1556894986-1702	https://twitter.com/search?l=&q=%22%24TESLA%22%20since%3A2019-01-01%20until%3A2019-01-31&src=typd	@iPhonedo	Faruk 🚀 ᴵᴾᴴᴼᴺᴱᴰᴼ	Happy new year everybody :)			2	1.55E+12	16:02 - 31 dic. 2018	/iPhonedo/status/1079890623996416000
692	1556894986-1157	https://twitter.com/search?l=&q=%22%24TESLA%22%20since%3A2019-01-01%20until%3A2019-01-31&src=typd	@larazon_es	La Razón	#Sociedad @Tesla, un premio para los hackers http://lrzn.es/nifua1 pic.twitter.com/E1C30HL5mN			2	1.55E+12	15:15 - 19 ene. 2019	/larazon_es/status/1086763987943997440
693	1556894986-1032	https://twitter.com/search?l=&q=%22%24TESLA%22%20since%3A2019-01-01%20until%3A2019-01-31&src=typd	@muddywatersre	MuddyWatersResearch	Umm, the largest fine issued by @SEC_Enforcement w/r/t $TSLA stock was to a guy named @elonmusk - forgive me if I chuckle at the irony of your Tweet.	3	6	94	1.55E+12	14:15 - 24 ene. 2019	/muddywatersre/status/1088560838389030912
694	1556894986-1460	https://twitter.com/search?l=&q=%22%24TESLA%22%20since%3A2019-01-01%20until%3A2019-01-31&src=typd	@huevosalmotor	Rave Grohl	#NoHayGasolina esto no pasaría si todos usáramos @Tesla			1	1.55E+12	16:35 - 8 ene. 2019	/huevosalmotor/status/1082797954992349185
695	1556894986-1683	https://twitter.com/search?l=&q=%22%24TESLA%22%20since%3A2019-01-01%20until%3A2019-01-31&src=typd	@Lilibarpe	Das Haus Lila	Felicidades Elon que el 2019 esté lleno de descubrimientos y nos lleves a Marte!!!			7	1.55E+12	23:19 - 31 dic. 2018	/Lilibarpe/status/1080000533111410688
696	1556894986-1059	https://twitter.com/search?l=&q=%22%24TESLA%22%20since%3A2019-01-01%20until%3A2019-01-31&src=typd	@infotaller	infotaller	Tesla incluirá un emisor inteligente de sonido artificial en sus vehículos #infotaller @Tesla https://www.infotaller.tv/reparacion/Tesla-sonido-artificial-inteligente-vehiculos_0_1294370578.html …			1	1.55E+12	8:42 - 23 ene. 2019	/infotaller/status/1088114725966229504
697	1556894986-1395	https://twitter.com/search?l=&q=%22%24TESLA%22%20since%3A2019-01-01%20until%3A2019-01-31&src=typd	@bacardii2004	Carlos	Miles de model 3 en un descampado al lado del puerto, oxidandose por el ambiente salino del mar. Tesla va a quebrar	1		5	1.55E+12	12:13 - 11 ene. 2019	/bacardii2004/status/1083819311972732929
698	1556894986-848	https://twitter.com/search?l=&q=%22%24TESLA%22%20since%3A2019-01-01%20until%3A2019-01-31&src=typd	@jean_steffe	Jean	Cuando pase por alli la siguiente vez te contesto.				1.55E+12	11:03 - 30 ene. 2019	/jean_steffe/status/1090687076255838208
699	1556894986-953	https://twitter.com/search?l=&q=%22%24TESLA%22%20since%3A2019-01-01%20until%3A2019-01-31&src=typd	@DomoElectra	Domo Electra	@Enerkia también pero no se aún el límite...			1	1.55E+12	9:17 - 27 ene. 2019	/DomoElectra/status/1089572999542591490
700	1556894986-1249	https://twitter.com/search?l=&q=%22%24TESLA%22%20since%3A2019-01-01%20until%3A2019-01-31&src=typd	@maselectricos	Somos Electricos	El referral program de @Tesla adelanta su fin al 1 de febrero de 2019, si quieres 6 meses de superchargers gratis el momento de hacerlo es ahora !! Aquí te explicamos como hacerlo https://somoselectricos.com/promocion-6-meses-de-supercharger-gratis-tesla/ … , puedes usar nuestro código http://ts.la/antonio7407 https://twitter.com/elonmusk/status/1085771520058679297 …		1	1	1.55E+12	23:29 - 16 ene. 2019	/maselectricos/status/1085801223268241408
701	1556894986-937	https://twitter.com/search?l=&q=%22%24TESLA%22%20since%3A2019-01-01%20until%3A2019-01-31&src=typd	@CarlosCarlos_J	Beetlejuice³	@tigmotropismo Podemos ser nosotros dándole la vuelta al país con el Golden Retriever.	1		1	1.55E+12	20:35 - 27 ene. 2019	/CarlosCarlos_J/status/1089743622990430210
702	1556894986-1090	https://twitter.com/search?l=&q=%22%24TESLA%22%20since%3A2019-01-01%20until%3A2019-01-31&src=typd	@SA_Diego_	Diego Soria	@slcuervo ya te queda menos			5	1.55E+12	4:36 - 22 ene. 2019	/SA_Diego_/status/1087690542757171200
703	1556894986-1471	https://twitter.com/search?l=&q=%22%24TESLA%22%20since%3A2019-01-01%20until%3A2019-01-31&src=typd	@SoyLadyCorrales	Lady Guarrales	Ahhh pero no, mejor hay que invertir en reniferias	2		4	1.55E+12	11:38 - 8 ene. 2019	/SoyLadyCorrales/status/1082723124611674112
704	1556894986-1631	https://twitter.com/search?l=&q=%22%24TESLA%22%20since%3A2019-01-01%20until%3A2019-01-31&src=typd	@obseco	Oscar Blanco	Claro, pero es que las cifras son así de engañosas. El doble de 1 es 2, y no deja de ser sólo 2... Por cierto, en febrero tendrás 400 Model 3 rulando junto a tu S. 400 más que hoy, y no deja de ser anecdótico.	1		1	1.55E+12	9:41 - 2 ene. 2019	/obseco/status/1080519483633086464
705	1556894986-1191	https://twitter.com/search?l=&q=%22%24TESLA%22%20since%3A2019-01-01%20until%3A2019-01-31&src=typd	@elonmusk	Elon Musk	Thanks, good idea!	111	116	6,1K	1.55E+12	15:13 - 18 ene. 2019	/elonmusk/status/1086401286574993408
706	1556894986-1005	https://twitter.com/search?l=&q=%22%24TESLA%22%20since%3A2019-01-01%20until%3A2019-01-31&src=typd	@jorge_pascual	Jorge Pascual	Yo he contratado la DHS de @proximaenergia. 100% renovable. Precio real de mercado +2€ de gestión. Muchos meses puede salir más barato que un precio fijo todo el año. Como aún no tengo el Tesla no puedo decirte si merece la pena. Ya ahorro con las 14 de valle y supervalle.			4	1.55E+12	10:51 - 25 ene. 2019	/jorge_pascual/status/1088872018429333504
707	1556894986-1131	https://twitter.com/search?l=&q=%22%24TESLA%22%20since%3A2019-01-01%20until%3A2019-01-31&src=typd	@zonamovilidad	Zonamovilidad	.@Tesla comenzará las entregas del Model 3 Long Range en Europa en febrero http://ow.ly/XEsc30no4dX				1.55E+12	1:41 - 21 ene. 2019	/zonamovilidad/status/1087283944943427584
708	1556894986-1308	https://twitter.com/search?l=&q=%22%24TESLA%22%20since%3A2019-01-01%20until%3A2019-01-31&src=typd	@saladkza	ꌩꂦꀎꈤꁅ ꈤꍏꈤꀸꂦ	Pa la prox uno de estos en tahoe @Luzyselalc	1		2	1.55E+12	16:43 - 14 ene. 2019	/saladkza/status/1084974377664270336
709	1556894986-1451	https://twitter.com/search?l=&q=%22%24TESLA%22%20since%3A2019-01-01%20until%3A2019-01-31&src=typd	@hyecom	HíbridosyEléctricos	Actualidad @Tesla: Las versiones más baratas del #TeslaModel3 se fabricarán en China a partir de este año y las más caras seguirán en Estados Unidos https://www.hibridosyelectricos.com/articulo/actualidad/versiones-mas-baratas-tesla-model-3-fabricaran-china-partir-ano/20190109115002024411.html … Te lo cuenta @jjcastells en @hyecom		1	1	1.55E+12	3:06 - 9 ene. 2019	/hyecom/status/1082956724380856320
710	1556894986-950	https://twitter.com/search?l=&q=%22%24TESLA%22%20since%3A2019-01-01%20until%3A2019-01-31&src=typd	@Forbes_es	Forbes_es	Descubre los gustos más lujosos de @elonmusk, CEO de @Tesla http://forbes.es/life/45397/estas-son-las-marcas-de-lujo-preferidas-de-elon-musk/ …			1	1.55E+12	11:30 - 27 ene. 2019	/Forbes_es/status/1089606467039227904
711	1556894986-1594	https://twitter.com/search?l=&q=%22%24TESLA%22%20since%3A2019-01-01%20until%3A2019-01-31&src=typd	@Emilio_JFRey	Emilio J. Fernández Rey	El mío también es blanco... emiliojose3059	1		2	1.55E+12	0:27 - 4 ene. 2019	/Emilio_JFRey/status/1081104878406168576
712	1556894986-907	https://twitter.com/search?l=&q=%22%24TESLA%22%20since%3A2019-01-01%20until%3A2019-01-31&src=typd	@DomoElectra	Domo Electra	pero y los precios en punta y valle xD eso es lo importante y el precio de potencia	1			1.55E+12	11:17 - 29 ene. 2019	/DomoElectra/status/1090328052725399554
713	1556894986-1171	https://twitter.com/search?l=&q=%22%24TESLA%22%20since%3A2019-01-01%20until%3A2019-01-31&src=typd	@vfb84	Víctor Franco	Tesla es la única marca de eléctrico que permite realizar viajes con tranquilidad, primera opción! Vas a poder ver varios por Huesca de aquí a unos meses	2			1.55E+12	8:19 - 19 ene. 2019	/vfb84/status/1086659459336810498
714	1556894986-1089	https://twitter.com/search?l=&q=%22%24TESLA%22%20since%3A2019-01-01%20until%3A2019-01-31&src=typd	@ESETLA	ESET Latinoamérica	Habría que chequear los términos y condiciones			1	1.55E+12	5:00 - 22 ene. 2019	/ESETLA/status/1087696409732804611
715	1556894986-993	https://twitter.com/search?l=&q=%22%24TESLA%22%20since%3A2019-01-01%20until%3A2019-01-31&src=typd	@DigitalTrends	Digital Trends	These @Tesla police cruisers are badass. http://bit.ly/2RfKAq3	3	12	47	1.55E+12	17:50 - 25 ene. 2019	/DigitalTrends/status/1088977322865315840
716	1556894986-997	https://twitter.com/search?l=&q=%22%24TESLA%22%20since%3A2019-01-01%20until%3A2019-01-31&src=typd	@PauAgif	Pau	Si, http://www.electraavellana.com , una comercialitzadora y distribuidora de trato directo y con más de 100 años de experiencia en el sector! Te la recomiendo Saludos.			1	1.55E+12	13:26 - 25 ene. 2019	/PauAgif/status/1088910992707325957
717	1556894986-1393	https://twitter.com/search?l=&q=%22%24TESLA%22%20since%3A2019-01-01%20until%3A2019-01-31&src=typd	@micamarayyo	Mi cámara y yo	¡¡Arrancamos!! En 2018 se han vendido en #Madrid alrededor de 7000 coches eléctricos. Nosotros os presentamos el coche de este tipo más caro del mercado @ClubTeslaES @Tesla #MCYquecochemecompropic.twitter.com/6iN6coHarw			2	1.55E+12	13:42 - 11 ene. 2019	/micamarayyo/status/1083841479993319424
718	1556894986-827	https://twitter.com/search?l=&q=%22%24TESLA%22%20since%3A2019-01-01%20until%3A2019-01-31&src=typd	@juanmiguelworld	Juan M Molina	$Tesla Inc. TSLA, -5.67% anunció en una conferencia telefónica el miércoles que el Director Financiero Deepak Ahuja se retirará por segunda vez, y será reemplazado por el vicepresidente de finanzas Zach Kirkhorn.			1	1.55E+12	15:48 - 30 ene. 2019	/juanmiguelworld/status/1090758564409413632
719	1556894986-1481	https://twitter.com/search?l=&q=%22%24TESLA%22%20since%3A2019-01-01%20until%3A2019-01-31&src=typd	@Isilopez_101	Isi lopez 🔋 🔌 🇪🇸	Pues en @Marquinetti hubieras comido de lujo , galardonada con muchos premios de pizzas,para otra vez me dices algo.	1		1	1.55E+12	1:02 - 8 ene. 2019	/Isilopez_101/status/1082563108902711296
720	1556894986-1475	https://twitter.com/search?l=&q=%22%24TESLA%22%20since%3A2019-01-01%20until%3A2019-01-31&src=typd	@GachRCD	David Garcia Lista	Estoy yo solo cargando. Este supercharger lo suelo utilizar en mis desplazamientos y siempre pone lo mismo y no están ocupados.@Tesla @ClubTeslaES @jorgemilburnpic.twitter.com/eLdRMX5IgL	2		5	1.55E+12	7:26 - 8 ene. 2019	/GachRCD/status/1082659748003147776
721	1556894986-1703	https://twitter.com/search?l=&q=%22%24TESLA%22%20since%3A2019-01-01%20until%3A2019-01-31&src=typd	@SpeshEffectz	SpeshEffectz	happy new year			1	1.55E+12	16:01 - 31 dic. 2018	/SpeshEffectz/status/1079890366294380544
722	1556894986-1126	https://twitter.com/search?l=&q=%22%24TESLA%22%20since%3A2019-01-01%20until%3A2019-01-31&src=typd	@Sandowalsky	Sandowalsky ✌ 😎	Esos de @Tesla cada vez tienen centros de servicio más compactos pic.twitter.com/70UGSFL9oh	1		3	1.55E+12	6:00 - 21 ene. 2019	/Sandowalsky/status/1087349156556009472
723	1556894986-977	https://twitter.com/search?l=&q=%22%24TESLA%22%20since%3A2019-01-01%20until%3A2019-01-31&src=typd	@RepRoKhanna	Rep. Ro Khanna	Valuable local partnership between @Tesla and the @Fremont Police Department. Switching to clean energy vehicles is the smart economic and environmental choice.https://www.mercurynews.com/2019/01/23/in-fremont-that-silent-car-with-flashing-lights-behind-you-could-be-a-tesla/ …	7	10	58	1.55E+12	9:57 - 26 ene. 2019	/RepRoKhanna/status/1089220675133468677
724	1556894986-1076	https://twitter.com/search?l=&q=%22%24TESLA%22%20since%3A2019-01-01%20until%3A2019-01-31&src=typd	@elonmusk	Elon Musk	Since it’s part of safety & security, all cars with AP2+ hardware will get it	95	92	2,1K	1.55E+12	15:55 - 22 ene. 2019	/elonmusk/status/1087861236665016321
725	1556894986-1236	https://twitter.com/search?l=&q=%22%24TESLA%22%20since%3A2019-01-01%20until%3A2019-01-31&src=typd	@electro_coches	ElectroCoches	¿Qué vehículos eléctricos llegan en 2019? https://buff.ly/2QWqH74 @Tesla @kiamotorsiberia @NissanEV_ESP @DS_Espana @MBenzEspana @MINIEspana @PeugeotESpic.twitter.com/L5sivp5VsW		4	6	1.55E+12	8:19 - 17 ene. 2019	/electro_coches/status/1085934771962867713
726	1556894986-1592	https://twitter.com/search?l=&q=%22%24TESLA%22%20since%3A2019-01-01%20until%3A2019-01-31&src=typd	@foroelectricos	ForoCochesEléctricos	#Tesla supera a #BMW y #Lexus en Estados Unidos, siendo la marca premium más vendida el último trimestre https://forococheselectricos.com/2019/01/tesla-supera-a-bmw-y-lexus-en-estados-unidos-siendo-la-marca-premium-mas-vendida-el-ultimo-trimestre.html … @tesla	1	16	34	1.55E+12	1:58 - 4 ene. 2019	/foroelectricos/status/1081127846049927168
727	1556894986-1412	https://twitter.com/search?l=&q=%22%24TESLA%22%20since%3A2019-01-01%20until%3A2019-01-31&src=typd	@GdlGarzaMx	Gerardo De La Garza	¿Cómo ven este #meme que me mandaron? ¿Será momento de hacer conciencia de evolucionar a los vehículos eléctricos y suministrarlos con paneles solares? ¿@Tesla @elonmusk how about now to help #México?pic.twitter.com/wDsDrCg6lX	1	1	2	1.55E+12	17:20 - 10 ene. 2019	/GdlGarzaMx/status/1083533967872147457
728	1556894986-1663	https://twitter.com/search?l=&q=%22%24TESLA%22%20since%3A2019-01-01%20until%3A2019-01-31&src=typd	@legolas_83	@lberto Muñoz	Jajajaja brutal			2	1.55E+12	10:51 - 1 ene. 2019	/legolas_83/status/1080174694240841729
729	1556894986-1617	https://twitter.com/search?l=&q=%22%24TESLA%22%20since%3A2019-01-01%20until%3A2019-01-31&src=typd	@Merca20	Merca2.0	.@Netflix; @Apple; @Tesla… y más datos sobre #marcas y #empresas que debes conocer hoy:https://www.merca20.com/los-5-datos-para-comenzar-este-jueves-2/ …		2	3	1.55E+12	7:37 - 3 ene. 2019	/Merca20/status/1080850549065609221
730	1556894986-1562	https://twitter.com/search?l=&q=%22%24TESLA%22%20since%3A2019-01-01%20until%3A2019-01-31&src=typd	@motorpuntoes	motor.es	El configurador del Tesla Model 3 ya está abierto en nuestro mercado http://bit.ly/2C20UVJ @Tesla @ClubTeslaES #Tesla #tesla #TeslaModel3 #teslamodel3 #EV #electricopic.twitter.com/mf8dEcHjIN		1	3	1.55E+12	3:40 - 5 ene. 2019	/motorpuntoes/status/1081515669462700032
731	1556894986-1180	https://twitter.com/search?l=&q=%22%24TESLA%22%20since%3A2019-01-01%20until%3A2019-01-31&src=typd	@GabFdP	Gabriel	Ya veo alguna cosa en común :-)				1.55E+12	2:53 - 19 ene. 2019	/GabFdP/status/1086577451633905664
732	1556894986-1338	https://twitter.com/search?l=&q=%22%24TESLA%22%20since%3A2019-01-01%20until%3A2019-01-31&src=typd	@jagzzh	jagzzh	Un @Tesla, no espera mejor un @AutomobiliRimac, no ya se otro presidente.https://twitter.com/Poligvb/status/1084483990415990785 …				1.55E+12	21:46 - 13 ene. 2019	/jagzzh/status/1084688179574308865
733	1556894986-870	https://twitter.com/search?l=&q=%22%24TESLA%22%20since%3A2019-01-01%20until%3A2019-01-31&src=typd	@teslatidbits	Tesla Tidbits	So @Tesla sets another new quarterly income record. Will be interesting to see market reaction tomorrow. After hours, sitting at $306.10 currently.	1	2	38	1.55E+12	14:37 - 30 ene. 2019	/teslatidbits/status/1090740935812620288
734	1556894986-1165	https://twitter.com/search?l=&q=%22%24TESLA%22%20since%3A2019-01-01%20until%3A2019-01-31&src=typd	@RobbReportMx	Robb Report México	#LasMásLeídasDeLaSemana El daño que @Tesla provocó al robot, es irreparable https://robbreport.mx/automobiles/tesla-autonomo-mata-a-un-robot-%F0%9F%A4%96-extraviado/ …	1			1.55E+12	11:08 - 19 ene. 2019	/RobbReportMx/status/1086702049977384966
735	1556894986-1315	https://twitter.com/search?l=&q=%22%24TESLA%22%20since%3A2019-01-01%20until%3A2019-01-31&src=typd	@foroelectricos	ForoCochesEléctricos	¿Por qué @Tesla ha eliminado los Model S 75D y Model X 75D? ¿Hay unas nuevas baterías en camino? https://forococheselectricos.com/2019/01/por-que-tesla-ha-eliminado-los-model-s-75d-y-model-x-75d-hay-unas-nuevas-baterias-en-camino.html …pic.twitter.com/lEnhWMQW2G		5	15	1.55E+12	13:00 - 14 ene. 2019	/foroelectricos/status/1084918241187819520
736	1556894986-1567	https://twitter.com/search?l=&q=%22%24TESLA%22%20since%3A2019-01-01%20until%3A2019-01-31&src=typd	@PedroCoSilva	Pedro Coelho Silva	Sería interesante añadir el ahorro por Km vs diesel y gasolina en España y Portugal	1		3	1.55E+12	0:21 - 5 ene. 2019	/PedroCoSilva/status/1081465704711442433
737	1556894986-1698	https://twitter.com/search?l=&q=%22%24TESLA%22%20since%3A2019-01-01%20until%3A2019-01-31&src=typd	@GrainSurgeon	World's Worst Commodities Trader	pic.twitter.com/cld6vlx03O	2		1	1.55E+12	16:05 - 31 dic. 2018	/GrainSurgeon/status/1079891413968609281
738	1556894986-1701	https://twitter.com/search?l=&q=%22%24TESLA%22%20since%3A2019-01-01%20until%3A2019-01-31&src=typd	@YunLinSJ	Yun Lin	Everyone wants a ride			1	1.55E+12	16:04 - 31 dic. 2018	/YunLinSJ/status/1079891089308274688
739	1556894986-1135	https://twitter.com/search?l=&q=%22%24TESLA%22%20since%3A2019-01-01%20until%3A2019-01-31&src=typd	@randywweeks	Randy, a backyard bombardier	Peak capitalism			2	1.55E+12	14:15 - 20 ene. 2019	/randywweeks/status/1087111386709266432
740	1556894986-1288	https://twitter.com/search?l=&q=%22%24TESLA%22%20since%3A2019-01-01%20until%3A2019-01-31&src=typd	@JuanJou_	Juanjo	Que pelada jajaja	1		1	1.55E+12	12:27 - 15 ene. 2019	/JuanJou_/status/1085272248880107522
741	1556894986-1087	https://twitter.com/search?l=&q=%22%24TESLA%22%20since%3A2019-01-01%20until%3A2019-01-31&src=typd	@injustice_72	injustice	20 mal xDD			1	1.55E+12	5:43 - 22 ene. 2019	/injustice_72/status/1087707240029741056
742	1556894986-1343	https://twitter.com/search?l=&q=%22%24TESLA%22%20since%3A2019-01-01%20until%3A2019-01-31&src=typd	@janelebre	Jane 🐇	Testando @RGMoronipic.twitter.com/By0F2NIE8c			1	1.55E+12	18:52 - 13 ene. 2019	/janelebre/status/1084644461773152261
743	1556894986-1497	https://twitter.com/search?l=&q=%22%24TESLA%22%20since%3A2019-01-01%20until%3A2019-01-31&src=typd	@trickandtech_	Emilio Alfaro	Por eso me encanta @Tesla . https://twitter.com/_kpholmes_/status/1082026878754607104 …	1		3	1.55E+12	10:48 - 7 ene. 2019	/trickandtech_/status/1082348185748684800
744	1556894986-1354	https://twitter.com/search?l=&q=%22%24TESLA%22%20since%3A2019-01-01%20until%3A2019-01-31&src=typd	@ErikPs_XXI	Rata Gótica	Pues si dejan varo los jueguitos y el streaming :'v			1	1.55E+12	8:29 - 13 ene. 2019	/ErikPs_XXI/status/1084487716375588873
745	1556894986-1130	https://twitter.com/search?l=&q=%22%24TESLA%22%20since%3A2019-01-01%20until%3A2019-01-31&src=typd	@Posventa_info	Posventa.info	@TrendMicro se asocia a @Tesla para ofrecer soluciones de #ciberseguridadhttps://www.posventa.info/empresas/trend-micro-se-asocia-a-tesla-para-ofrecer-soluciones-de-ciberseguridad_15133093_102.html?utm_source=Twitter&utm_medium=Social&utm_content=Post …			1	1.55E+12	2:22 - 21 ene. 2019	/Posventa_info/status/1087294238231019520
746	1556894986-1389	https://twitter.com/search?l=&q=%22%24TESLA%22%20since%3A2019-01-01%20until%3A2019-01-31&src=typd	@EjeCentral	EjeCentral	Demandan a @Tesla por accidente mortal con uno de sus coches; además enfrenta a varias denuncias por otros incidentes en los que estuvieron implicados sus vehículos de alta tecnología https://bit.ly/2smXSXC pic.twitter.com/nP5sT6tqLa				1.55E+12	20:17 - 11 ene. 2019	/EjeCentral/status/1083941054494199808
747	1556894986-1450	https://twitter.com/search?l=&q=%22%24TESLA%22%20since%3A2019-01-01%20until%3A2019-01-31&src=typd	@casapuebloorg	Casa Pueblo	Celebramos la instalación de dos nuevos sistemas solares en Adjuntas: uno en la estación de bomberos y otro en el Hogar La Misericordia. @lightempowered @tesla pic.twitter.com/NL6cLCb9AD	2	41	123	1.55E+12	4:28 - 9 ene. 2019	/casapuebloorg/status/1082977358934695936
748	1556894986-915	https://twitter.com/search?l=&q=%22%24TESLA%22%20since%3A2019-01-01%20until%3A2019-01-31&src=typd	@Tesla	Tesla	Model 3 seat testing pic.twitter.com/1JOwpgnV48	821	3,0K	34K	1.55E+12	7:31 - 29 ene. 2019	/Tesla/status/1090271173181505536
749	1556894986-1416	https://twitter.com/search?l=&q=%22%24TESLA%22%20since%3A2019-01-01%20until%3A2019-01-31&src=typd	@jean_steffe	Jean	Apesar de estar en un centro comercial este punto siempre esta lleno de vehículos de combustión aparcado. Los de seguridad no hacen nada a respecto. Espero que @Tesla tome medidas.			4	1.55E+12	14:09 - 10 ene. 2019	/jean_steffe/status/1083485952708960256
750	1556894986-949	https://twitter.com/search?l=&q=%22%24TESLA%22%20since%3A2019-01-01%20until%3A2019-01-31&src=typd	@JAExtremera	Alberto Extremera	Una vez dispongas de una tarifa para la carga del vehículo, como el precio punta sube, merece mucho la pena instalar un kit fotovoltáico para autoconsumo sin batería y vertido "cero" por lo pronto. Incluso uno pequeño de 1.500Kw-2500Kw se amortiza muy rápido. Comprobadlo.		4	9	1.55E+12	11:37 - 27 ene. 2019	/JAExtremera/status/1089608442682191877
751	1556894986-1074	https://twitter.com/search?l=&q=%22%24TESLA%22%20since%3A2019-01-01%20until%3A2019-01-31&src=typd	@VesperEdgar	Edgar mendoza	Genial video @cvander y de paso que chingo @Tesla tienes.			1	1.55E+12	16:57 - 22 ene. 2019	/VesperEdgar/status/1087876863144407040
752	1556894986-1068	https://twitter.com/search?l=&q=%22%24TESLA%22%20since%3A2019-01-01%20until%3A2019-01-31&src=typd	@isuriv	isuriv 🌐 👽	El #gloviscaptain podría llevar 6600 @Tesla #Model3. En el #GlovisCosmos podría llevar 6600. Lo que es curioso es el #GlovisSymphony que no lo indica.pic.twitter.com/Biba9rxl0v				1.55E+12	3:21 - 23 ene. 2019	/isuriv/status/1088033948696002560
753	1556894986-1234	https://twitter.com/search?l=&q=%22%24TESLA%22%20since%3A2019-01-01%20until%3A2019-01-31&src=typd	@motorpuntoes	motor.es	Volkswagen iniciará la ofensiva eléctrica contra Tesla en septiembre con el ID. http://bit.ly/2Csh62L @VW_es @vw_es_prensa #VW #vw #Volkswagen #carnews #VolkswagenID #ID #VWID #cocheselectricos #ElectricCars #EV #evcars #tesla @Tesla pic.twitter.com/sAhUrmV29L				1.55E+12	9:55 - 17 ene. 2019	/motorpuntoes/status/1085958718737563648
754	1556894986-1628	https://twitter.com/search?l=&q=%22%24TESLA%22%20since%3A2019-01-01%20until%3A2019-01-31&src=typd	@Economiahoymx	Economíahoy.mx	Tesla (@Tesla) cae en bolsa al incumplir las expectativas de vehículos entregados en el cuarto trimestre - http://bit.ly/2CKT2tu pic.twitter.com/U3Cm5gMA3N				1.55E+12	11:13 - 2 ene. 2019	/Economiahoymx/status/1080542492527943680
755	1556894986-1190	https://twitter.com/search?l=&q=%22%24TESLA%22%20since%3A2019-01-01%20until%3A2019-01-31&src=typd	@DomoelectraL	DOMOELECTRA_LA	@slcuervo sin duda mi querido colega y luego enrolarse en lograr una colaboracion con @elonmusk @DomoelectraL siempre atento desde #america todo un sueño el @Tesla en ene este continente				1.55E+12	16:05 - 18 ene. 2019	/DomoelectraL/status/1086414217857634304
756	1556894986-1464	https://twitter.com/search?l=&q=%22%24TESLA%22%20since%3A2019-01-01%20until%3A2019-01-31&src=typd	@Tabo_Racho	TABoo	Ustedes paisanos, yo andaré en mi @Tesla solo por las calles de esta ciudad post apocalíptica	1	1	7	1.55E+12	14:28 - 8 ene. 2019	/Tabo_Racho/status/1082766112817905664
757	1556894986-1387	https://twitter.com/search?l=&q=%22%24TESLA%22%20since%3A2019-01-01%20until%3A2019-01-31&src=typd	@Alandbru	𝓐𝓵𝓪𝓷𝓭	No se como lo harán esta vez, en mi caso concreto fue desde California a New York y de ahí a Europa, al ser tantos imagino que este trasiego de camiones se lo habrán querido evitar...			6	1.55E+12	23:57 - 11 ene. 2019	/Alandbru/status/1083996314105511936
758	1556894986-1176	https://twitter.com/search?l=&q=%22%24TESLA%22%20since%3A2019-01-01%20until%3A2019-01-31&src=typd	@GEEKnaranja	GEEKnaranja	@Tesla despedirá al 7% de la plantilla: el futuro que se presenta es "muy difícil" http://flip.it/fOtdLr				1.55E+12	4:10 - 19 ene. 2019	/GEEKnaranja/status/1086596874742755329
759	1556894986-1276	https://twitter.com/search?l=&q=%22%24TESLA%22%20since%3A2019-01-01%20until%3A2019-01-31&src=typd	@McDanno5_0	DANNY {DANNO} AVENGER ツ	El Tesla Roadster puede que sea hasta el momento el único coche de su gama que me llama pero, QUE OS CUESTA HACER UN INTERIOR BONITO?! @Tesla				1.55E+12	16:59 - 15 ene. 2019	/McDanno5_0/status/1085340739826057217
760	1556894986-1637	https://twitter.com/search?l=&q=%22%24TESLA%22%20since%3A2019-01-01%20until%3A2019-01-31&src=typd	@GonzaloGGM	Gonzalo García	.@Tesla se queda con un stock de más de 3.000 #Model3 en Estados Unidos https://www.hibridosyelectricos.com/articulo/actualidad/tesla-queda-stock-mas-3000-model-3-estados-unidos/20190102101117024260.html … vía @hyecompic.twitter.com/oZBH0H0r4z		1	1	1.55E+12	8:43 - 2 ene. 2019	/GonzaloGGM/status/1080504837102583814
761	1556894986-920	https://twitter.com/search?l=&q=%22%24TESLA%22%20since%3A2019-01-01%20until%3A2019-01-31&src=typd	@adrian63355727	Addry'S	La gente que sabotea @Tesla pic.twitter.com/qsoLiNRYfo			1	1.55E+12	14:09 - 28 ene. 2019	/adrian63355727/status/1090008936751775745
762	1556894986-968	https://twitter.com/search?l=&q=%22%24TESLA%22%20since%3A2019-01-01%20until%3A2019-01-31&src=typd	@jjballerCurry	Jolie Johnson	Thank you for saving our lives. RIP Double Stuffed Oreo 1/26/19. #tesla @elonmusk @Tesla pic.twitter.com/rzM3CLYoSZ	18	39	211	1.55E+12	15:12 - 26 ene. 2019	/jjballerCurry/status/1089300018144567296
763	1556894986-828	https://twitter.com/search?l=&q=%22%24TESLA%22%20since%3A2019-01-01%20until%3A2019-01-31&src=typd	@juanmiguelworld	Juan M Molina	$Tesla reportó un segundo trimestre consecutivo de ganancias por primera vez en la historia de la compañía el miércoles por la tarde, pero las acciones cayeron levemente en las operaciones posteriores al cierre, ya que las ganancias fueron ligeramente más bajas de lo esperado.				1.55E+12	15:44 - 30 ene. 2019	/juanmiguelworld/status/1090757568178372612
764	1556894986-902	https://twitter.com/search?l=&q=%22%24TESLA%22%20since%3A2019-01-01%20until%3A2019-01-31&src=typd	@AceitedePalma	Jaime M	Hacer como hacemos cuando aparcan en discapacitados, atraviesas el coche detrás, y lo dejas cargando... Seguro que por vergüenza ni llaman				1.55E+12	14:10 - 29 ene. 2019	/AceitedePalma/status/1090371687496015872
765	1556894986-1330	https://twitter.com/search?l=&q=%22%24TESLA%22%20since%3A2019-01-01%20until%3A2019-01-31&src=typd	@indevos_RT	INDEVOS / Universidad EAN	Estuvimos dandole un vistazo al @Tesla #Model3 Increible la innovación, desarrollo y apuesta que hacen para imponer la movilidad electrica en el mundo. Asi como la apuesta de @UniversidadEan con este mismo objetivo. #LiveCi #MovilidadSosteniblepic.twitter.com/2RwnZvu4Lf		1	13	1.55E+12	7:17 - 14 ene. 2019	/indevos_RT/status/1084831929982173188
766	1556894986-954	https://twitter.com/search?l=&q=%22%24TESLA%22%20since%3A2019-01-01%20until%3A2019-01-31&src=typd	@DomoElectra	Domo Electra	Con @Tesla no ocurre y pronto con ningún eléctrico @EasyChargerES			1	1.55E+12	9:15 - 27 ene. 2019	/DomoElectra/status/1089572712417292288
767	1556894986-1629	https://twitter.com/search?l=&q=%22%24TESLA%22%20since%3A2019-01-01%20until%3A2019-01-31&src=typd	@anouarhamman	fight4renewables	Perfecto para eso sirven los cables de 7 metros o más! Hay que tomar siempre una foto del #icetard antes de bloquear le! En caso de degradación del vehículo			3	1.55E+12	10:58 - 2 ene. 2019	/anouarhamman/status/1080538848193585152
768	1556894986-1211	https://twitter.com/search?l=&q=%22%24TESLA%22%20since%3A2019-01-01%20until%3A2019-01-31&src=typd	@AP_Noticias	AP Noticias	.@Tesla planea reducir su plantilla en un 7%; el director @elonmusk alega que el "camino por delante es muy difícil" para la fabricante de automóviles eléctricos y paneles solareshttp://apne.ws/QsGsRMl		1	1	1.55E+12	5:21 - 18 ene. 2019	/AP_Noticias/status/1086252197489401858
769	1556894986-1093	https://twitter.com/search?l=&q=%22%24TESLA%22%20since%3A2019-01-01%20until%3A2019-01-31&src=typd	@foroelectricos	ForoCochesEléctricos	Más fotos de los primeros Tesla Model 3 europeos. En pocos días comenzará a llegar el grueso de los primeros pedidos. #Tesla #TeslaModel3 @Tesla pic.twitter.com/d1YQezDWdR	8	25	95	1.55E+12	2:00 - 22 ene. 2019	/foroelectricos/status/1087651198319161346
770	1556894986-1072	https://twitter.com/search?l=&q=%22%24TESLA%22%20since%3A2019-01-01%20until%3A2019-01-31&src=typd	@legolas_83	@lberto Muñoz	Y la emoción de comprar un coche q ni has visto ni conducido?			1	1.55E+12	22:47 - 22 ene. 2019	/legolas_83/status/1087964899588956160
771	1556894986-906	https://twitter.com/search?l=&q=%22%24TESLA%22%20since%3A2019-01-01%20until%3A2019-01-31&src=typd	@nathan_chem	Nathan	Tesla 19Q1 sales record.			4	1.55E+12	11:44 - 29 ene. 2019	/nathan_chem/status/1090334935951368192
772	1556894986-1454	https://twitter.com/search?l=&q=%22%24TESLA%22%20since%3A2019-01-01%20until%3A2019-01-31&src=typd	@pliszt85	Piotr Manuelovich	Deberían de expropiar los carros @Tesla qué hay en CDMX para llevar víveres a los que se quedaron sin gasolina			1	1.55E+12	21:51 - 8 ene. 2019	/pliszt85/status/1082877488387293184
773	1556894986-1510	https://twitter.com/search?l=&q=%22%24TESLA%22%20since%3A2019-01-01%20until%3A2019-01-31&src=typd	@Cambio16	Cambio16	.@Tesla abrió un proceso de concesión para construir una planta de 2.000 millones de dólares en Shanghái, calificada como una Gigafábrica http://ow.ly/2apN30ncTsh pic.twitter.com/ucgcC6nXdK				1.55E+12	23:40 - 6 ene. 2019	/Cambio16/status/1082180049137221632
774	1556894986-1593	https://twitter.com/search?l=&q=%22%24TESLA%22%20since%3A2019-01-01%20until%3A2019-01-31&src=typd	@calonsonet	Carlos Alonso	.@tesla prometió entregar el Model 3 en un mes en EEUU y dos-tres meses en España. Al mes venden 21.000 unidades (http://www.expansion.com/empresas/motor/2019/01/02/5c2cc94ee5fdea8c2d8b4637.html …) y fabrican 19.800 https://www.bloomberg.com/graphics/2018-tesla-tracker// …), o sea que no hay casi remanente de pedidos y deberán bajar precios cc @asierarranz @agirregabiria	1	1	1	1.55E+12	0:33 - 4 ene. 2019	/calonsonet/status/1081106259741474817
775	1556894986-1241	https://twitter.com/search?l=&q=%22%24TESLA%22%20since%3A2019-01-01%20until%3A2019-01-31&src=typd	@WorldEnergyTrad	WorldEnergyTrade	Conoce las últimas características del nuevo cargador doméstico de #Tesla ¿Será más rápido que su antecesor? https://buff.ly/2stXJlm #energy #power #future #technology #innovation #smarthomes #breaking #news #today #17ene @Tesla pic.twitter.com/DtELu6TRYB		2	3	1.55E+12	6:38 - 17 ene. 2019	/WorldEnergyTrad/status/1085909205016403975
776	1556894986-1568	https://twitter.com/search?l=&q=%22%24TESLA%22%20since%3A2019-01-01%20until%3A2019-01-31&src=typd	@ioniqelectrico	Ivan 🔌 🚘 🚃 ⛵️ 🌍 ☘️	A ver si alguien sabe cómo resolver esta duda Javier. @slcuervo @FamilyTesla @Alandbru @Tesla @TeslaParaTodos @TeslaM3Spain @ClubTeslaES #Tesla #VE #superchargersengaliciaparacuandohttps://twitter.com/Jescribanomi/status/1081153940551598080 …	1		2	1.55E+12	23:33 - 4 ene. 2019	/ioniqelectrico/status/1081453561773469697
777	1556894986-1013	https://twitter.com/search?l=&q=%22%24TESLA%22%20since%3A2019-01-01%20until%3A2019-01-31&src=typd	@elgransenador	ElGranSenador	Hey @BAENACUMPLIDO mi vida es difícil , 30 años en el ejercicio profesional. Ya cerca de pensionarme, muchos buenos colegas me han enseñado lo que se y también he enseñado. 3 matrimonios,4 hijos. 3 multas por girar a la izquierda con señal de prohibido, 1 vez en data crédito.	2		1	1.55E+12	5:41 - 25 ene. 2019	/elgransenador/status/1088794093935841280
778	1556894986-1166	https://twitter.com/search?l=&q=%22%24TESLA%22%20since%3A2019-01-01%20until%3A2019-01-31&src=typd	@foroelectricos	ForoCochesEléctricos	#Tesla eleva el precio de los #Supercargadores en casi todo el mundo https://forococheselectricos.com/2019/01/tesla-eleva-el-precio-de-los-supercargadores-en-casi-todo-el-mundo.html … @Tesla pic.twitter.com/Jpc2puYxzl	2	5	9	1.55E+12	10:00 - 19 ene. 2019	/foroelectricos/status/1086684865511280640
779	1556894986-1290	https://twitter.com/search?l=&q=%22%24TESLA%22%20since%3A2019-01-01%20until%3A2019-01-31&src=typd	@foroelectricos	ForoCochesEléctricos	Más teorías de por qué Tesla ha eliminado las versiones de 75 kWh del Model S y X https://forococheselectricos.com/2019/01/mas-teorias-de-por-que-tesla-ha-eliminado-las-versiones-de-75-kwh-del-model-s-y-x.html … #Tesla #TeslaModelS @Tesla pic.twitter.com/1n40h5xW56		1	8	1.55E+12	11:00 - 15 ene. 2019	/foroelectricos/status/1085250504165412864
780	1556894986-904	https://twitter.com/search?l=&q=%22%24TESLA%22%20since%3A2019-01-01%20until%3A2019-01-31&src=typd	@Miguelpajel	Miguel López Rdez. 	Un par de ruedas pinchadas y se acaba el tema				1.55E+12	13:05 - 29 ene. 2019	/Miguelpajel/status/1090355338958774272
781	1556894986-1348	https://twitter.com/search?l=&q=%22%24TESLA%22%20since%3A2019-01-01%20until%3A2019-01-31&src=typd	@Tesla	Tesla	Reminder that we stop accepting orders via http://Tesla.com on the Model S and X 75D tomorrow at noon PSThttps://ts.la/2sqpKKp	225	599	6,3K	1.55E+12	15:23 - 13 ene. 2019	/Tesla/status/1084591874210332672
782	1556894986-1511	https://twitter.com/search?l=&q=%22%24TESLA%22%20since%3A2019-01-01%20until%3A2019-01-31&src=typd	@MKBHD	Marques Brownlee	Major moves	27	58	4,9K	1.55E+12	19:38 - 6 ene. 2019	/MKBHD/status/1082119318370992128
783	1556894986-1677	https://twitter.com/search?l=&q=%22%24TESLA%22%20since%3A2019-01-01%20until%3A2019-01-31&src=typd	@travislmunson	Travis Munson	After 2.5 years of being part of the @Tesla team we are now owners. Excited for the road ahead in our Model 3! Happy New Year! pic.twitter.com/WL9RFKtSY0	17	9	171	1.55E+12	5:53 - 1 ene. 2019	/travislmunson/status/1080099782209740802
784	1556894986-1524	https://twitter.com/search?l=&q=%22%24TESLA%22%20since%3A2019-01-01%20until%3A2019-01-31&src=typd	@lilloscar	Amado	Y la armadora @Tesla empezará la nave industrial #Gigafactory2 en China, ojalá en México llegue a haber una de estas nuevas y necesarias armadoras, al menos con @realDonaldTrump no será, pero ojalá algún día.				1.55E+12	14:42 - 6 ene. 2019	/lilloscar/status/1082044794111692800
785	1556894986-1513	https://twitter.com/search?l=&q=%22%24TESLA%22%20since%3A2019-01-01%20until%3A2019-01-31&src=typd	@liangweihan4	Weihan Zhang	My friend am congratulate manufacture operate China. Please send bit coin I am work hard study differential equation united state. I am despise bn obesity netflix harry potter.	1	4	76	1.55E+12	19:27 - 6 ene. 2019	/liangweihan4/status/1082116601753858049
786	1556894986-990	https://twitter.com/search?l=&q=%22%24TESLA%22%20since%3A2019-01-01%20until%3A2019-01-31&src=typd	@motorpuntoes	motor.es	Tesla multada por problemas de seguridad en la carpa donde fabrican el Model 3 http://bit.ly/2CW38GT @Tesla @ClubTeslaES #Tesla #tesla #EV #electrico #TeslaModel3 #teslamodel3pic.twitter.com/ZkbgHkE95F		1	2	1.55E+12	2:05 - 26 ene. 2019	/motorpuntoes/status/1089101907250032641
787	1556894986-1685	https://twitter.com/search?l=&q=%22%24TESLA%22%20since%3A2019-01-01%20until%3A2019-01-31&src=typd	@ForIn2020	ForIn2020	For Sure! Happy New Tesla Year!			1	1.55E+12	16:15 - 31 dic. 2018	/ForIn2020/status/1079893756265013248
788	1556894986-1145	https://twitter.com/search?l=&q=%22%24TESLA%22%20since%3A2019-01-01%20until%3A2019-01-31&src=typd	@OliverEC101	🇩🇪 𝕺𝖑𝖎𝖛𝖊𝖗 𝕸𝖎𝖈𝖍𝖆𝖊𝖑 🇪🇨	Y que pasó con los carros eléctricos de @Tesla y @HP	2		6	1.55E+12	5:15 - 20 ene. 2019	/OliverEC101/status/1086975398146174980
789	1556894986-905	https://twitter.com/search?l=&q=%22%24TESLA%22%20since%3A2019-01-01%20until%3A2019-01-31&src=typd	@iJoseMora	Jose	Nada tío véndelo y te compras un cuprita amarillo	1			1.55E+12	12:05 - 29 ene. 2019	/iJoseMora/status/1090340122703339521
790	1556894986-1094	https://twitter.com/search?l=&q=%22%24TESLA%22%20since%3A2019-01-01%20until%3A2019-01-31&src=typd	@ElFinanciero_Mx	El Financiero	#AutosEF @Tesla obtuvo permiso para comenzar a vender su Model 3 en Europa. http://bit.ly/2T59bPZ pic.twitter.com/Kt2FLFac5U		2	6	1.55E+12	23:30 - 21 ene. 2019	/ElFinanciero_Mx/status/1087613334256603136
791	1556894986-989	https://twitter.com/search?l=&q=%22%24TESLA%22%20since%3A2019-01-01%20until%3A2019-01-31&src=typd	@vincent13031925	Vincent	2019 Tesla Owners Taiwan Inaugural was very successful, had 120 @Tesla Model SX showed up in the event. Thanks to @TeslaOwnersTwn and very nice to meet Tesla Owners Taiwan President @hsumacher ! See you guys next time $TSLA #Tesla #Taiwanpic.twitter.com/YHo7iNA4xN	7	22	137	1.55E+12	3:03 - 26 ene. 2019	/vincent13031925/status/1089116667114733569
792	1556894986-1523	https://twitter.com/search?l=&q=%22%24TESLA%22%20since%3A2019-01-01%20until%3A2019-01-31&src=typd	@FerQuintanilla1	Luisão!	Jajajajaak xd ni me acuerdo q puse				1.55E+12	15:03 - 6 ene. 2019	/FerQuintanilla1/status/1082050065244581889
793	1556894986-1012	https://twitter.com/search?l=&q=%22%24TESLA%22%20since%3A2019-01-01%20until%3A2019-01-31&src=typd	@DiegoReneMartin	Diego Rene Martín	¿La semana que viene salimos con un test drive de @Tesla o playas de #Hawaii?https://twitter.com/MilenicoTM/status/1088828642329837570 …	1		2	1.55E+12	8:01 - 25 ene. 2019	/DiegoReneMartin/status/1088829140415991808
794	1556894986-1262	https://twitter.com/search?l=&q=%22%24TESLA%22%20since%3A2019-01-01%20until%3A2019-01-31&src=typd	@InfochannelMX	Infochannel México	#VentanaGlobal @Tesla te regala un #Model3 si consigues hackearlo https://bit.ly/2TVn4QV pic.twitter.com/Lf6eEnfcrf		1	1	1.55E+12	10:40 - 16 ene. 2019	/InfochannelMX/status/1085607617630818304
795	1556894986-1502	https://twitter.com/search?l=&q=%22%24TESLA%22%20since%3A2019-01-01%20until%3A2019-01-31&src=typd	@motorpuntoes	motor.es	El Tesla Model 3 promete llegar en marzo a China y con nuevas llantas http://bit.ly/2C1rCh6 @Tesla @ClubTeslaES #Tesla #tesla #EV #electrico #TeslaModel3 #teslamodel3 #Model3 #model3 #ModelY #modelypic.twitter.com/sTFLBxQaW3			5	1.55E+12	8:05 - 7 ene. 2019	/motorpuntoes/status/1082307136053567493
796	1556894986-980	https://twitter.com/search?l=&q=%22%24TESLA%22%20since%3A2019-01-01%20until%3A2019-01-31&src=typd	@Tesla	Tesla	Reminder that the Tesla Referral Program is ending on Feb 1. Until then, you can give your friends six months of free Supercharging if they order via your referral link	262	613	6,7K	1.55E+12	9:19 - 26 ene. 2019	/Tesla/status/1089211319499186176
797	1556894986-1633	https://twitter.com/search?l=&q=%22%24TESLA%22%20since%3A2019-01-01%20until%3A2019-01-31&src=typd	@CarlosDG100D	CarlosDG	El S75 es muy eficiente!! Y tú también			3	1.55E+12	9:34 - 2 ene. 2019	/CarlosDG100D/status/1080517602047389701
798	1556894986-1376	https://twitter.com/search?l=&q=%22%24TESLA%22%20since%3A2019-01-01%20until%3A2019-01-31&src=typd	@elceo__	EL CEO	Así es como @Tesla impulsa su incursión en el mercado chino https://bit.ly/2sdhv4i		1		1.55E+12	11:00 - 12 ene. 2019	/elceo__/status/1084163139028074496
799	1556894986-979	https://twitter.com/search?l=&q=%22%24TESLA%22%20since%3A2019-01-01%20until%3A2019-01-31&src=typd	@yanquetino	Mark Larsen	Is your excitement growing, European @Tesla reservation holders? The Glovis Captain with your cars has left the Caribbean and is heading into the open Atlantic. pic.twitter.com/VehlOnEfOD	17	38	270	1.55E+12	9:35 - 26 ene. 2019	/yanquetino/status/1089215262488813568
800	1556894986-1155	https://twitter.com/search?l=&q=%22%24TESLA%22%20since%3A2019-01-01%20until%3A2019-01-31&src=typd	@ichaspeed	Icha	Me encanta leer esto, investiga un poco sobre ese nombre dsp			1	1.55E+12	16:08 - 19 ene. 2019	/ichaspeed/status/1086777446404366337
801	1556894986-1544	https://twitter.com/search?l=&q=%22%24TESLA%22%20since%3A2019-01-01%20until%3A2019-01-31&src=typd	@Verownika	Verownika	Ya veréis cuando le enseñe a bailar un tango Vídeo esta tarde en YoutubeThank you @elonmusk you make me happy @Tesla #tesla #verownika #youtuberpic.twitter.com/tyZr31wwJ2	2	6	70	1.55E+12	8:52 - 6 ene. 2019	/Verownika/status/1081956620366692352
802	1556894986-1079	https://twitter.com/search?l=&q=%22%24TESLA%22%20since%3A2019-01-01%20until%3A2019-01-31&src=typd	@hyecom	HíbridosyEléctricos	Lishen suministrará las baterías de coches eléctricos a la nueva fábrica de @Tesla. La empresa china se convertirá en uno de los suministradores de celdas de la Gigafactoría 3 que #Tesla está construyendo en la ciudad de Shanghái.https://www.hibridosyelectricos.com/articulo/actualidad/lishen-suministrara-baterias-coches-electricos-tesla-china/20190122095548024791.html …		2	2	1.55E+12	12:50 - 22 ene. 2019	/hyecom/status/1087814660588355584
803	1556894986-961	https://twitter.com/search?l=&q=%22%24TESLA%22%20since%3A2019-01-01%20until%3A2019-01-31&src=typd	@revistaalianza	Alianza Automotriz	¿Sabías que @Tesla tiene una SUV? Este auto eléctrico ha pasado un poco desapercibido y por ello le hicieron una carrocería más deportiva y agresiva http://bit.ly/2U9wbh4 pic.twitter.com/DwNqXONRGZ		1	1	1.55E+12	19:00 - 26 ene. 2019	/revistaalianza/status/1089357325528387584
804	1556894986-1370	https://twitter.com/search?l=&q=%22%24TESLA%22%20since%3A2019-01-01%20until%3A2019-01-31&src=typd	@Alandbru	𝓐𝓵𝓪𝓷𝓭	Porta matrícula casi cuadradapic.twitter.com/LM8X9Y99G5	1		2	1.55E+12	13:20 - 12 ene. 2019	/Alandbru/status/1084198549766709250
805	1556894986-1434	https://twitter.com/search?l=&q=%22%24TESLA%22%20since%3A2019-01-01%20until%3A2019-01-31&src=typd	@rafalaterra	Rafael Laterra	El 43% del consumo energético del país proviene de la biomasa, es decir, quema de material orgánico, solo el 18% del consumo es energía eléctrica			4	1.55E+12	20:11 - 9 ene. 2019	/rafalaterra/status/1083214754087424000
806	1556894986-1375	https://twitter.com/search?l=&q=%22%24TESLA%22%20since%3A2019-01-01%20until%3A2019-01-31&src=typd	@Loading_cars	Loading Cars	@Tesla retira del mercado las versiones 75KWh del Model S y X, por lo que la gama de acceso ahora empieza con la versión de 100KWh. pic.twitter.com/li7QJvrogV		1	3	1.55E+12	11:32 - 12 ene. 2019	/Loading_cars/status/1084171239487406080
807	1556894986-1073	https://twitter.com/search?l=&q=%22%24TESLA%22%20since%3A2019-01-01%20until%3A2019-01-31&src=typd	@infinIT_mx	infinIT	Concurso #Hacking #Pwn20wn el ganador se llevará un @Tesla via @ESETLAhttps://twitter.com/ESETLA/status/1087550422611562502 …	1	2	2	1.55E+12	20:09 - 22 ene. 2019	/infinIT_mx/status/1087925166276050945
808	1556894986-881	https://twitter.com/search?l=&q=%22%24TESLA%22%20since%3A2019-01-01%20until%3A2019-01-31&src=typd	@wspear21	William H. Spear, MD	In case anybody is wondering how the @Tesla performs at -23F. About 120 miles range on a full charge Model X 100D @elonmuskpic.twitter.com/vilhhVKOmq	11	18	73	1.55E+12	6:09 - 30 ene. 2019	/wspear21/status/1090612879647215616
809	1556894986-1654	https://twitter.com/search?l=&q=%22%24TESLA%22%20since%3A2019-01-01%20until%3A2019-01-31&src=typd	@Nick_stax77	Nick Stathakis	The @TinkerMovie #crystals are charged. Thank you to all who have made 2018 #magical. Let’s begin 2019 by starting a #global conversation @TheAcademy with this #awardwinning #film. Happy New Year and #TinkerOn! #familyfilm #universe #528hz #planet @Tesla #energy #metaphysicalpic.twitter.com/85tEUdbiXK	1	21	41	1.55E+12	19:56 - 1 ene. 2019	/Nick_stax77/status/1080311726275477510
810	1556894986-1296	https://twitter.com/search?l=&q=%22%24TESLA%22%20since%3A2019-01-01%20until%3A2019-01-31&src=typd	@AMRTST	AMREV	@slcuervo Esto es lo que ha hecho @Tesla en China para que coches de combustión no puedan bloquear los cargadores: https://www.economiadigital.es/tecnologia-y-tendencias/barreras-para-impedir-el-bloqueo-de-los-cargadores-de-tesla_599588_102.html … A ti te ha pasado más de una vez, si lo hiciesen en Europa, no te volvería a pasar.				1.55E+12	4:12 - 15 ene. 2019	/AMRTST/status/1085147792979447811
811	1556894986-1526	https://twitter.com/search?l=&q=%22%24TESLA%22%20since%3A2019-01-01%20until%3A2019-01-31&src=typd	@RobinPazos	robin	Qué grande está tu hija!! Cómo a crecido desde que salía en los vídeos de chiquitita en Noruega y lo resabiada que es... Un saludo desde Ibiza!			4	1.55E+12	13:32 - 6 ene. 2019	/RobinPazos/status/1082027051463389184
812	1556894986-1559	https://twitter.com/search?l=&q=%22%24TESLA%22%20since%3A2019-01-01%20until%3A2019-01-31&src=typd	@Cambio16	Cambio16	#Energía Con el Model 3 @Tesla se abre camino en China http://ow.ly/hAHC30ncw38 pic.twitter.com/FxAtzJC8UN		1	2	1.55E+12	6:46 - 5 ene. 2019	/Cambio16/status/1081562659726811137
813	1556894986-1518	https://twitter.com/search?l=&q=%22%24TESLA%22%20since%3A2019-01-01%20until%3A2019-01-31&src=typd	@rickyberwick	Ricky Berwick	pic.twitter.com/iIERwWBWQ8	18	11	462	1.55E+12	18:41 - 6 ene. 2019	/rickyberwick/status/1082104845752913922
814	1556894986-1333	https://twitter.com/search?l=&q=%22%24TESLA%22%20since%3A2019-01-01%20until%3A2019-01-31&src=typd	@U24noticias	Urgente24.com	RECONVERSIÓN AUTOMOTRIZ Los concesionarios ya no serán lo que son https://www.urgente24.com/285136-los-concesionarios-ya-no-seran-lo-que-son … .@KPMG_ES .@ToyotaLatino .@BMWEspana .@Tesla .@gm .@FordLatino .@fiatargentinapic.twitter.com/a8Sw89p1JO		2	2	1.55E+12	4:50 - 14 ene. 2019	/U24noticias/status/1084794842209796096
815	1556894986-992	https://twitter.com/search?l=&q=%22%24TESLA%22%20since%3A2019-01-01%20until%3A2019-01-31&src=typd	@AlbertLouisHV	Albert Louis	Si vas a nuestro evento en Kemi, Finland quedas paralizado	1		1	1.55E+12	19:40 - 25 ene. 2019	/AlbertLouisHV/status/1089005021709127681
816	1556894986-960	https://twitter.com/search?l=&q=%22%24TESLA%22%20since%3A2019-01-01%20until%3A2019-01-31&src=typd	@Elempelotado	MestizOrdinario	Me autoproclamo Papa @Pontifex_es y presidente de @Tesla				1.55E+12	22:41 - 26 ene. 2019	/Elempelotado/status/1089413119330402304
817	1556894986-1618	https://twitter.com/search?l=&q=%22%24TESLA%22%20since%3A2019-01-01%20until%3A2019-01-31&src=typd	@LaRiojaAltaSA	Bodegas La Rioja Alta, S.A.	Nuestro nuevo cargador en la web de @Tesla #TeslaCharging #TeslaRoadTrippic.twitter.com/cqyOs9tUfp		1	2	1.55E+12	7:34 - 3 ene. 2019	/LaRiojaAltaSA/status/1080849887032414208
818	1556894986-1075	https://twitter.com/search?l=&q=%22%24TESLA%22%20since%3A2019-01-01%20until%3A2019-01-31&src=typd	@TesLatino	TesLatino	Muy buena noticia. Espero que según vayan recibiendo el Model 3 disfruten tal y como lo hacemos en Estados Unidos. Les va a encantar. Un saludo a todos desde Florida, USA.			2	1.55E+12	16:05 - 22 ene. 2019	/TesLatino/status/1087863761451536385
819	1556894986-1273	https://twitter.com/search?l=&q=%22%24TESLA%22%20since%3A2019-01-01%20until%3A2019-01-31&src=typd	@tqlemd	T	Tesla has the referral code!			1	1.55E+12	18:26 - 15 ene. 2019	/tqlemd/status/1085362534494941184
820	1556894986-1564	https://twitter.com/search?l=&q=%22%24TESLA%22%20since%3A2019-01-01%20until%3A2019-01-31&src=typd	@SA_Diego_	Diego Soria	Feliz año Arturo!	1		6	1.55E+12	3:08 - 5 ene. 2019	/SA_Diego_/status/1081507834226008065
821	1556894986-864	https://twitter.com/search?l=&q=%22%24TESLA%22%20since%3A2019-01-01%20until%3A2019-01-31&src=typd	@CedricMoulin	Cédric Moulin	Do you know any other car maker offering: 1. Free home service for tech improvement 2. Timing confirmed days ahead 3. iCal invit' 4. Punctual arrival during snow fall 5. Smily employee driving a Tesla himself Thanks @elonmusk @Tesla #automotive #customerexperiencepic.twitter.com/6wcI6KsrFS	70	347	4,0K	1.55E+12	9:43 - 30 ene. 2019	/CedricMoulin/status/1090666843709296640
822	1556894986-1141	https://twitter.com/search?l=&q=%22%24TESLA%22%20since%3A2019-01-01%20until%3A2019-01-31&src=typd	@KM1313	Xavier Puigcercos	MISSIL TIERRA/TIERRA i possiblemente AIRE			1	1.55E+12	9:31 - 20 ene. 2019	/KM1313/status/1087039893316997120
823	1556894986-1023	https://twitter.com/search?l=&q=%22%24TESLA%22%20since%3A2019-01-01%20until%3A2019-01-31&src=typd	@vincent13031925	Vincent	1. Chinese gov media CCTV reported: Construction company said they speeding up the @Tesla Shanghai Gigafactory project and did not receive the Lunar New Year holiday notice. Official video link: http://tv.cctv.com/v/v1/VIDEFRUe46kMgZOLQUg98aOM190124.html … $TSLA #Tesla #China #TeslaChina #GF3 #特斯拉pic.twitter.com/x5CXceX9iY	9	57	238	1.55E+12	23:37 - 24 ene. 2019	/vincent13031925/status/1088702295217385473
824	1556894986-923	https://twitter.com/search?l=&q=%22%24TESLA%22%20since%3A2019-01-01%20until%3A2019-01-31&src=typd	@JaviHernandez73	Javier Hernández	Hoy estuvimos probando en un corto recorrido por Madrid el nuevo Model 3 Performance de @Tesla, el tacto de la dirección me encantó sin entrar a valorar la potencia que entrega a cualquier velocidad este Performance. Después unas fotos con el @paracell V12pic.twitter.com/HDVTVftG2g		4	16	1.55E+12	11:53 - 28 ene. 2019	/JaviHernandez73/status/1089974741916680198
825	1556894986-1116	https://twitter.com/search?l=&q=%22%24TESLA%22%20since%3A2019-01-01%20until%3A2019-01-31&src=typd	@javitovather	Javito 🔋 🔋	Vendeme uno amigoooooo tengo muchos leuros			2	1.55E+12	7:14 - 21 ene. 2019	/javitovather/status/1087367838418042882
826	1556894986-1065	https://twitter.com/search?l=&q=%22%24TESLA%22%20since%3A2019-01-01%20until%3A2019-01-31&src=typd	@coches	Coches.com	Los Tesla Model S y Model X menos potentes desaparecen en favor del Model 3 @Tesla https://buff.ly/2R3uNua pic.twitter.com/BOvFtEPQmf				1.55E+12	4:00 - 23 ene. 2019	/coches/status/1088043824163840002
827	1556894986-1379	https://twitter.com/search?l=&q=%22%24TESLA%22%20since%3A2019-01-01%20until%3A2019-01-31&src=typd	@ESantana72	El Barbosito	¿En qué color escogeré el @Tesla ? https://twitter.com/inqro1/status/1084122353011970058 …			6	1.55E+12	8:37 - 12 ene. 2019	/ESantana72/status/1084127350978015233
828	1556894986-1004	https://twitter.com/search?l=&q=%22%24TESLA%22%20since%3A2019-01-01%20until%3A2019-01-31&src=typd	@joseenpeco	José Enrique 🔌 🇪🇸	Mira @HolaLuzcom me cambié y desde entonces estoy muy contento, si te interesa y quieres te paso un código amigo para que recibamos 20€ cada uno. A generaaaar!!	1		3	1.55E+12	10:56 - 25 ene. 2019	/joseenpeco/status/1088873324141334528
829	1556894986-1515	https://twitter.com/search?l=&q=%22%24TESLA%22%20since%3A2019-01-01%20until%3A2019-01-31&src=typd	@OMGTinoG	Tinotito	Tesla made in China?!?pic.twitter.com/AiYsO7qCpV	1		2	1.55E+12	19:03 - 6 ene. 2019	/OMGTinoG/status/1082110406938714112
830	1556894986-1615	https://twitter.com/search?l=&q=%22%24TESLA%22%20since%3A2019-01-01%20until%3A2019-01-31&src=typd	@FlavioAandres	Flavio Andres	El Tweet de 20 Millones de Dolares y la Cabeza de @Tesla http://flavioaandres.com/BLOG/2018/12/21/tweet20musd/ … #ElonMusk #Tesla #EconomíaDolarizada @elheraldoco #BlogsET #ElTiempoLeCuenta		1	2	1.55E+12	8:37 - 3 ene. 2019	/FlavioAandres/status/1080865850247266306
831	1556894986-1529	https://twitter.com/search?l=&q=%22%24TESLA%22%20since%3A2019-01-01%20until%3A2019-01-31&src=typd	@RicardoBlanco	Mr. ¯\_(ツ)_/¯hite	El correo mencionaba si podías llevar una cámara a la prueba de manejo, no venía una solicitud de vehículo para prueba de prensa.	1		2	1.55E+12	11:33 - 6 ene. 2019	/RicardoBlanco/status/1081997267857522689
832	1556894986-1446	https://twitter.com/search?l=&q=%22%24TESLA%22%20since%3A2019-01-01%20until%3A2019-01-31&src=typd	@legolas_83	@lberto Muñoz	Pero que bonito eres en rojo ladrón !!!!			2	1.55E+12	11:04 - 9 ene. 2019	/legolas_83/status/1083077092064010240
833	1556894986-924	https://twitter.com/search?l=&q=%22%24TESLA%22%20since%3A2019-01-01%20until%3A2019-01-31&src=typd	@GonzaloGGM	Gonzalo García	El “Modo Centinela” entorpecerá los robos de los #cocheseléctricos de @Tesla https://www.hibridosyelectricos.com/articulo/actualidad/modo-centinela-entorpecera-robos-coches-electricos-tesla/20190128131508024952.html … vía @hyecompic.twitter.com/aSZDAPGSfm				1.55E+12	9:02 - 28 ene. 2019	/GonzaloGGM/status/1089931660647383040
834	1556894986-1168	https://twitter.com/search?l=&q=%22%24TESLA%22%20since%3A2019-01-01%20until%3A2019-01-31&src=typd	@jean_steffe	Jean	Las supercargas dejaran de ser gratuitas en el verano de 2018. Solo vehículos comprados antes siguen con las cargas gratuitas.	1		1	1.55E+12	8:47 - 19 ene. 2019	/jean_steffe/status/1086666558653546496
835	1556894986-1362	https://twitter.com/search?l=&q=%22%24TESLA%22%20since%3A2019-01-01%20until%3A2019-01-31&src=typd	@ClubTeslaES	Club Tesla España	Ultimo día para reservar un #ModelS75D o #modelX75D de @tesla, si te lo estás pensando no esperes, analizamos los posibles motivos que puede haber barajado @elonmusk #FelizDomingo ! http://clubtesla.es/wpress/2019/01/12/desaparece-la-configuracion-de-75-kwh-para-model-s-y-x-en-tesla/ …pic.twitter.com/jPUCwEvWJ8	3	10	30	1.55E+12	0:22 - 13 ene. 2019	/ClubTeslaES/status/1084365092395905025
836	1556894986-1169	https://twitter.com/search?l=&q=%22%24TESLA%22%20since%3A2019-01-01%20until%3A2019-01-31&src=typd	@pk_ais	AIS	Saludos a @rubenmartinweb			2	1.55E+12	8:22 - 19 ene. 2019	/pk_ais/status/1086660081696026625
837	1556894986-1602	https://twitter.com/search?l=&q=%22%24TESLA%22%20since%3A2019-01-01%20until%3A2019-01-31&src=typd	@ExpansionMx	Expansión CNN	VIDEO: El precio de estos modelos de @Tesla fue rebajado en 2,000 dólares en Estados Unidos. ¿Cuál fue el resultado? http://ow.ly/9O8S30nbm6V pic.twitter.com/3VCDxGWB89		1	4	1.55E+12	18:15 - 3 ene. 2019	/ExpansionMx/status/1081011103063334913
838	1556894986-1558	https://twitter.com/search?l=&q=%22%24TESLA%22%20since%3A2019-01-01%20until%3A2019-01-31&src=typd	@Joaquin79m	Social Figther	Que tanto problema con el desabasto de #gasolina ? si con la 4ta transformación de #AMLO @lopezobrador_ todos tenemos para comprar un @Tesla			1	1.55E+12	8:10 - 5 ene. 2019	/Joaquin79m/status/1081583680529883139
839	1556894986-956	https://twitter.com/search?l=&q=%22%24TESLA%22%20since%3A2019-01-01%20until%3A2019-01-31&src=typd	@petterware	Pedro Melero	Por favor, que alguien con un @tesla (da igual la versión) diga cuánto tarda de verdad de Madrid a Sevilla. Una cosa es ir en vehículo eléctrico y otra en un Tesla con su red de Superchargers… 12 horas y media para ir de Madrid a Sevilla https://elpais.com/sociedad/2019/01/26/actualidad/1548527760_895314.html?id_externo_rsoc=TW_CC … vía @el_pais				1.55E+12	2:14 - 27 ene. 2019	/petterware/status/1089466636875247616
840	1556894986-1187	https://twitter.com/search?l=&q=%22%24TESLA%22%20since%3A2019-01-01%20until%3A2019-01-31&src=typd	@VozzNews	Vozz News	#Negocios - @Tesla planea eliminar al 7% del personal por panorama futuro http://bit.ly/2OUywcp #Mundo #Tesla #Personal				1.55E+12	17:50 - 18 ene. 2019	/VozzNews/status/1086440625350868993
841	1556894986-1665	https://twitter.com/search?l=&q=%22%24TESLA%22%20since%3A2019-01-01%20until%3A2019-01-31&src=typd	@RafaDomingo1979	Rafa Domingo	Qué original!			1	1.55E+12	10:48 - 1 ene. 2019	/RafaDomingo1979/status/1080173836392386560
842	1556894986-1101	https://twitter.com/search?l=&q=%22%24TESLA%22%20since%3A2019-01-01%20until%3A2019-01-31&src=typd	@GrupoEnergia16	Energía16	Uno de los líderes en la fabricación de coches eléctricos @Tesla anuncia despidos masivos, tras atravesar un momento difícil http://ow.ly/V1TP30nos5g pic.twitter.com/Pc6uSKzyyx				1.55E+12	17:00 - 21 ene. 2019	/GrupoEnergia16/status/1087515299967102982
843	1556894986-1657	https://twitter.com/search?l=&q=%22%24TESLA%22%20since%3A2019-01-01%20until%3A2019-01-31&src=typd	@InsideEVs	InsideEVs	Can't wait for those Gen 3 Superchargers! You Think The @Tesla #Model3 Supercharges Fast Now? Just Wait ...https://insideevs.com/tesla-model-3-supercharges-fast-just-wait/ …	8	19	85	1.55E+12	17:17 - 1 ene. 2019	/InsideEVs/status/1080271728465596416
844	1556894986-1584	https://twitter.com/search?l=&q=%22%24TESLA%22%20since%3A2019-01-01%20until%3A2019-01-31&src=typd	@CocheSpias	CocheSpias	Ya se puede configurar el Tesla Model 3 en España, y lo podéis hacer desde nuestra web siguiendo este link https://buff.ly/2CQXZkn @ClubTeslaES @Tesla @TeslaM3Spain @TeslaMotorsClub @TeslaOwnersWW @tesla_club_pt #Configurador #Tesla #Teslamodel3 #Teslamodel3configuradorpic.twitter.com/bkHAidp0h9			1	1.55E+12	8:12 - 4 ene. 2019	/CocheSpias/status/1081221857007804416
845	1556894986-1512	https://twitter.com/search?l=&q=%22%24TESLA%22%20since%3A2019-01-01%20until%3A2019-01-31&src=typd	@GmoRiveraReyes	GuillermoRiveraReyes	Y Chile @labeasanchez cuando? A no, perdona, muy irresponsable pensar en otro modelo.				1.55E+12	19:32 - 6 ene. 2019	/GmoRiveraReyes/status/1082117834715611136
846	1556894986-1266	https://twitter.com/search?l=&q=%22%24TESLA%22%20since%3A2019-01-01%20until%3A2019-01-31&src=typd	@Joseiphonico	Joseph	¡Yo tengo la cura!... @Tesla model 3			3	1.55E+12	7:44 - 16 ene. 2019	/Joseiphonico/status/1085563341735673857
847	1556894986-844	https://twitter.com/search?l=&q=%22%24TESLA%22%20since%3A2019-01-01%20until%3A2019-01-31&src=typd	@JsID99	ELniñoARRIBA	Hahaajajajaj 100.000 dollars				1.55E+12	7:35 - 30 ene. 2019	/JsID99/status/1090634604128681985
848	1556894986-868	https://twitter.com/search?l=&q=%22%24TESLA%22%20since%3A2019-01-01%20until%3A2019-01-31&src=typd	@Jennerator211	Jenn	"Current system is quite boneheaded right now." Elon talking about service parts distribution. I'm glad to hear one of @Tesla priorities is to improve service. Streamlining parts distribution is a good start.	1	2	14	1.55E+12	15:32 - 30 ene. 2019	/Jennerator211/status/1090754773563756545
849	1556894986-1516	https://twitter.com/search?l=&q=%22%24TESLA%22%20since%3A2019-01-01%20until%3A2019-01-31&src=typd	@Reg_AlejandroF	Regulador	Uno de mis mayores sueños es poder emigrar rapido para intentar comprarme un @Tesla antes de que lo usen todas las personas y sea mas caro.				1.55E+12	18:55 - 6 ene. 2019	/Reg_AlejandroF/status/1082108397321945088
850	1556894986-1530	https://twitter.com/search?l=&q=%22%24TESLA%22%20since%3A2019-01-01%20until%3A2019-01-31&src=typd	@RicardoBlanco	Mr. ¯\_(ツ)_/¯hite	Cuando revisas el ahorro entre combustible y electricidad (además de mantenimiento posventa) cualquier persona en el mercado buscando adquirir un sedan o suv de lujo debería considerar las opciones de los 100% eléctricos.https://youtu.be/ngiaLDhA_io	1		2	1.55E+12	11:30 - 6 ene. 2019	/RicardoBlanco/status/1081996468146327553
851	1556894986-1476	https://twitter.com/search?l=&q=%22%24TESLA%22%20since%3A2019-01-01%20until%3A2019-01-31&src=typd	@Zoechispazo	Jose R.Zoe 🔋 ⚡️	Ya funcionan????hace 1 semana solo funcionaban 2 y se paraba a los 10min	1		2	1.55E+12	4:15 - 8 ene. 2019	/Zoechispazo/status/1082611859906281472
852	1556894986-1691	https://twitter.com/search?l=&q=%22%24TESLA%22%20since%3A2019-01-01%20until%3A2019-01-31&src=typd	@jczuleta	Juan Carlos Zuleta	Why Turning Nuclear Fusion Into A Disruptive And Feasible Project May Require Private Entrepreneurs Like Elon Musk: https://seekingalpha.com/article/4230866-turning-nuclear-fusion-disruptive-feasible-project-may-require-private-entrepreneurs-like …. See my latest take on nuclear fusion first published on October 28th for my Seeking Alpha Marketplace subscribers only. #lithium @Tesla		1	2	1.55E+12	16:12 - 31 dic. 2018	/jczuleta/status/1079893022228316165
853	1556894986-1597	https://twitter.com/search?l=&q=%22%24TESLA%22%20since%3A2019-01-01%20until%3A2019-01-31&src=typd	@jjgarcia38	Pepe GARCIA	que tú ya tienes muchos!!!	1		1	1.55E+12	23:31 - 3 ene. 2019	/jjgarcia38/status/1081090738069348354
854	1556894986-1011	https://twitter.com/search?l=&q=%22%24TESLA%22%20since%3A2019-01-01%20until%3A2019-01-31&src=typd	@vicfc7	Victor Ramirez C.	Y finalmente y no menos importante: haría menos costoso, socialmente hablando, la migración a movilidad sustentable. Así que ahí viene @Tesla @zacuaoficial @NissanLeaf y las que se sumen. Y según @Deloitte el costo de los eléctricos podría ser igual al de los comunes en 2020.	2		15	1.55E+12	9:24 - 25 ene. 2019	/vicfc7/status/1088849996915576833
855	1556894986-1111	https://twitter.com/search?l=&q=%22%24TESLA%22%20since%3A2019-01-01%20until%3A2019-01-31&src=typd	@RobbReportMx	Robb Report México	#Tech: Ahora será más fácil cargar tu @Tesla que tu celular https://robbreport.mx/automobiles/ahora-podras-cargar-tu-tesla-desde-la-comodidad-de-tu-hogar/ …				1.55E+12	9:30 - 21 ene. 2019	/RobbReportMx/status/1087402085564461056
856	1556894986-909	https://twitter.com/search?l=&q=%22%24TESLA%22%20since%3A2019-01-01%20until%3A2019-01-31&src=typd	@JAExtremera	Alberto Extremera	Llama al teléfono 900 102 002. Adjunto fotografía del email que he recibido. Te lo puedo reenviar. No es una oferta personalizada ni nada. ¿Te lo reenvío al info@domoelectra.com?pic.twitter.com/u26nfQR9Ig	2		2	1.55E+12	10:37 - 29 ene. 2019	/JAExtremera/status/1090317939788693504
857	1556894986-869	https://twitter.com/search?l=&q=%22%24TESLA%22%20since%3A2019-01-01%20until%3A2019-01-31&src=typd	@AukeHoekstra	AukeHoekstra	Maarten reed eerst een Kangoo. Dure auto's vind hij onzin. En dat geldt voor eigenlijk alle @Tesla of Jaguar I-Pace rijders die ik ken. Ze willen een auto met flink wat range en dan kwam je automatisch in het dure segment. En door de bijtelling was dat nog enigzins te betalen.	10	7	17	1.55E+12	15:09 - 30 ene. 2019	/AukeHoekstra/status/1090748776690651138
858	1556894986-1341	https://twitter.com/search?l=&q=%22%24TESLA%22%20since%3A2019-01-01%20until%3A2019-01-31&src=typd	@WorldEnergyTrad	WorldEnergyTrade	Elon dice que #Tesla Roadster hará ¼ de milla en menos de 8 segundos https://buff.ly/2CmgRpM #energy #technology #cars #innovation #breaking #news #today #14ene @elonmusk @Tesla pic.twitter.com/ZYm0k0gDsS		1	3	1.55E+12	19:23 - 13 ene. 2019	/WorldEnergyTrad/status/1084652108153057286
859	1556894986-1035	https://twitter.com/search?l=&q=%22%24TESLA%22%20since%3A2019-01-01%20until%3A2019-01-31&src=typd	@sylture	[ANH] Ramsses Hernandez	@Tesla patrocinanos paro we https://twitter.com/TeamLiquid/status/1088451741299822601 …				1.55E+12	11:53 - 24 ene. 2019	/sylture/status/1088525332636946434
860	1556894986-1356	https://twitter.com/search?l=&q=%22%24TESLA%22%20since%3A2019-01-01%20until%3A2019-01-31&src=typd	@javier_olaeche	Javier O. 🇪🇸 🇪🇺	Acabo de ver el primer taxi @Tesla en #Madrid @joseluisportela @ClubTeslaES			2	1.55E+12	5:39 - 13 ene. 2019	/javier_olaeche/status/1084444783601483776
861	1556894986-1645	https://twitter.com/search?l=&q=%22%24TESLA%22%20since%3A2019-01-01%20until%3A2019-01-31&src=typd	@Raul_Romojaro	Raúl Romojaro	Empezamos el año contando cuál fue mi experiencia de uso de un @Tesla Model S. No me esperaba lo que ocurrió... https://motor.elpais.com/elretrovisor/realmente-se-puede-utilizar-un-tesla-como-coche-unico/ …			1	1.55E+12	2:01 - 2 ene. 2019	/Raul_Romojaro/status/1080403783807627264
862	1556894986-1364	https://twitter.com/search?l=&q=%22%24TESLA%22%20since%3A2019-01-01%20until%3A2019-01-31&src=typd	@AdrianaMRico	Adriana Rico	Luego de ver el primer capítulo de la serie "Dirty Money" en @NetflixColInfo sigo con la convicción de que no compraré un carro hasta tanto no cuente con los medios para adquirir un eléctrico al estilo @Tesla Nos estamos tirando el mundo y seguimos como si nada. #Absurdo				1.55E+12	22:41 - 12 ene. 2019	/AdrianaMRico/status/1084339734170820608
863	1556894986-966	https://twitter.com/search?l=&q=%22%24TESLA%22%20since%3A2019-01-01%20until%3A2019-01-31&src=typd	@JustJay25122288	Just JAY	2019 P100D Model S ready to be delivered to its rightful owner here @Tesla Costa Mesa pic.twitter.com/3Z4ti4mz0A	22	39	298	1.55E+12	16:40 - 26 ene. 2019	/JustJay25122288/status/1089322206121717763
864	1556894986-893	https://twitter.com/search?l=&q=%22%24TESLA%22%20since%3A2019-01-01%20until%3A2019-01-31&src=typd	@javirosell	Javier Rosell	Buenas noticias para #Porsche y preocupación en el seno de @Tesla https://www.merca2.es/porsche-amenaza-tesla-coche-electrico/ …		1		1.55E+12	1:18 - 30 ene. 2019	/javirosell/status/1090539649217560576
865	1556894986-1229	https://twitter.com/search?l=&q=%22%24TESLA%22%20since%3A2019-01-01%20until%3A2019-01-31&src=typd	@LaComunidadTall	LaComunidad	“Si lo hackeas, es tuyo” @Tesla #tesla #retotesla #teslamodel3 #tallerpic.twitter.com/D0Y3Yxve6I				1.55E+12	12:20 - 17 ene. 2019	/LaComunidadTall/status/1085995210205741061
866	1556894986-1676	https://twitter.com/search?l=&q=%22%24TESLA%22%20since%3A2019-01-01%20until%3A2019-01-31&src=typd	@belfalas3	Belfals	@elonmusk hello, when @Tesla come todo south America Colombia, Perú, Chile?, Thanks				1.55E+12	8:02 - 1 ene. 2019	/belfalas3/status/1080132042241835009
867	1556894986-1651	https://twitter.com/search?l=&q=%22%24TESLA%22%20since%3A2019-01-01%20until%3A2019-01-31&src=typd	@teslaownersSV	Tesla Owners Silicon Valley	.@tesla owners don't just buy one. It's a matter of time before they get the second one. https://twitter.com/mbrucem/status/1079403809762234368 …	1	5	30	1.55E+12	21:56 - 1 ene. 2019	/teslaownersSV/status/1080341999293685762
868	1556894986-1408	https://twitter.com/search?l=&q=%22%24TESLA%22%20since%3A2019-01-01%20until%3A2019-01-31&src=typd	@foroelectricos	ForoCochesEléctricos	¿Por qué Tesla ha eliminado los Model S 75D y Model X 75D? ¿Hay unas nuevas baterías en camino? https://forococheselectricos.com/2019/01/por-que-tesla-ha-eliminado-los-model-s-75d-y-model-x-75d-hay-unas-nuevas-baterias-en-camino.html … #Tesla #TeslaModelS #TeslaModelX @Tesla	3	8	14	1.55E+12	2:31 - 11 ene. 2019	/foroelectricos/status/1083672658867298304
869	1556894986-1590	https://twitter.com/search?l=&q=%22%24TESLA%22%20since%3A2019-01-01%20until%3A2019-01-31&src=typd	@SoyMotorCoches	SoyMotor - Coches	El configurador del @Tesla Model 3 ya está activo en España, donde llegará por un precio de partida de 59.100 euros. https://bit.ly/2C2aw2Z pic.twitter.com/U4KYVj5aXP	2	3	13	1.55E+12	3:24 - 4 ene. 2019	/SoyMotorCoches/status/1081149374741299200
870	1556894986-1635	https://twitter.com/search?l=&q=%22%24TESLA%22%20since%3A2019-01-01%20until%3A2019-01-31&src=typd	@AP_Noticias	AP Noticias	.@Tesla vendió más de 245.000 autos y camionetas el año pasado, casi la misma cantidad que todos los años previos combinado http://apne.ws/EtHXUOV		1	6	1.55E+12	9:05 - 2 ene. 2019	/AP_Noticias/status/1080510287747473408
871	1556894986-1283	https://twitter.com/search?l=&q=%22%24TESLA%22%20since%3A2019-01-01%20until%3A2019-01-31&src=typd	@RAULVILADRICH	RAUL VILADRICH	Primer va ser @Tesla ara @rollsroycecars ... que mal todo en cataluña,no? @InesArrimadas @pablocasado_ #fretothom#Llibertatpresospolitics Rolls-Royce abrirá en Barcelona su único concesionario de España ...https://m.motorpasion.com/p/307635?utm_source=twitter&utm_medium=social&utm_campaign=botoneramobile …	1	1	4	1.55E+12	14:16 - 15 ene. 2019	/RAULVILADRICH/status/1085299822972817408
872	1556894986-959	https://twitter.com/search?l=&q=%22%24TESLA%22%20since%3A2019-01-01%20until%3A2019-01-31&src=typd	@almajefi	Alma Alanís	Eso es en el Factory?	1			1.55E+12	23:16 - 26 ene. 2019	/almajefi/status/1089421975888560129
873	1556894986-1414	https://twitter.com/search?l=&q=%22%24TESLA%22%20since%3A2019-01-01%20until%3A2019-01-31&src=typd	@JuanSpeciale3	Juan Speciale	acá también tendría q ser gratis , ya q tenemos hidroeléctricas , pero conociendo a los corruptos q mandan en el país , todo va ser lo más caro posible .. así podrán seguir manteniendo este sistema pro bolsillo ...			2	1.55E+12	14:57 - 10 ene. 2019	/JuanSpeciale3/status/1083498040521093120
874	1556894986-832	https://twitter.com/search?l=&q=%22%24TESLA%22%20since%3A2019-01-01%20until%3A2019-01-31&src=typd	@TEP_Senpai	Papa Senpai	Hey @Tesla she has a BOIFRAN.. xD		1	2	1.55E+12	9:58 - 30 ene. 2019	/TEP_Senpai/status/1090670620163985408
875	1556894986-1493	https://twitter.com/search?l=&q=%22%24TESLA%22%20since%3A2019-01-01%20until%3A2019-01-31&src=typd	@XHespanol	China Xinhua Español	El director ejecutivo de Tesla @elonmusk participa durante la ceremonia de comienzo de construcción de la Fábrica de @Tesla en Shanghai, en el este de #Chinapic.twitter.com/yPQBYfalfY		3	8	1.55E+12	11:02 - 7 ene. 2019	/XHespanol/status/1082351882906017797
876	1556894986-984	https://twitter.com/search?l=&q=%22%24TESLA%22%20since%3A2019-01-01%20until%3A2019-01-31&src=typd	@LFPE5	LUIS PEREZ	Saludos desde Peru para cuando llegara a sudamerica estos autos.				1.55E+12	6:08 - 26 ene. 2019	/LFPE5/status/1089163110575996928
877	1556894986-1225	https://twitter.com/search?l=&q=%22%24TESLA%22%20since%3A2019-01-01%20until%3A2019-01-31&src=typd	@aioandroid25	aioandroid25	No me compraría y no aceptaría un #smartelectric , hasta que no vuelvan ha montar baterías de @Tesla y un motor eléctrico en condiciones. Montar piezas de un coche eléctrico @RenaultZE es sinónimo de problemas. Encubrir los problemas no es sinónimo de calidad.				1.55E+12	20:24 - 17 ene. 2019	/aioandroid25/status/1086117013372702721
878	1556894986-1272	https://twitter.com/search?l=&q=%22%24TESLA%22%20since%3A2019-01-01%20until%3A2019-01-31&src=typd	@ElFinanciero_Mx	El Financiero	#AutosEF Si logras hackear un @Tesla Model 3... te lo llevas a tu casa. http://bit.ly/2AQG9fX pic.twitter.com/Wu09z2Vf84		8	33	1.55E+12	20:15 - 15 ene. 2019	/ElFinanciero_Mx/status/1085389934821703680
879	1556894986-1632	https://twitter.com/search?l=&q=%22%24TESLA%22%20since%3A2019-01-01%20until%3A2019-01-31&src=typd	@ElHeraldoSLP	El Heraldo SLP	#Empresas #Autos La automotriz @Tesla baja precio de autos; cae su acción. EU elimina el crédito federal lo que motivaba su compra. Entérate http://elheraldoslp.com.mx/2019/01/02/la-automotriz-tesla-baja-precio-de-autos-cae-su-accion/ …pic.twitter.com/xQ44kk2YTQ		1	1	1.55E+12	9:40 - 2 ene. 2019	/ElHeraldoSLP/status/1080519253348892672
880	1556894986-1437	https://twitter.com/search?l=&q=%22%24TESLA%22%20since%3A2019-01-01%20until%3A2019-01-31&src=typd	@DeletedSaved	fernweh	Mal vehículo...caro y nada como los híbridos		1	1	1.55E+12	16:34 - 9 ene. 2019	/DeletedSaved/status/1083160079283699712
881	1556890669-646	https://twitter.com/search?l=&q=%22%24TESLA%22%20since%3A2019-03-01%20until%3A2019-03-31&src=typd	@elonmusk	Elon Musk	Definitely down the road, once construction & upgrades aren’t so crazy	28	31	876	1.55E+12	14:04 - 16 mar. 2019	/elonmusk/status/1107024770304868352
882	1556890669-529	https://twitter.com/search?l=&q=%22%24TESLA%22%20since%3A2019-03-01%20until%3A2019-03-31&src=typd	@jean_steffe	Jean	Yo ya perdí la cuenta viajando al Norte de Europa y bajando.	2		3	1.55E+12	6:20 - 19 mar. 2019	/jean_steffe/status/1107995269214408705
883	1556890669-1460	https://twitter.com/search?l=&q=%22%24TESLA%22%20since%3A2019-03-01%20until%3A2019-03-31&src=typd	@tecnocato	Israel Melendez, Jr. 🇵🇷 🇺🇸 ⚠️	La compañía de embarque es la que busca el auto - es parte del servicio. Recomiendo que si tiene la oportunidad viajen a JAX e inspeccionen el auto antes de ser embarcado.			2	1.55E+12	15:28 - 2 mar. 2019	/tecnocato/status/1101987646472097792
884	1556890669-239	https://twitter.com/search?l=&q=%22%24TESLA%22%20since%3A2019-03-01%20until%3A2019-03-31&src=typd	@tecnocato	Israel Melendez, Jr. 🇵🇷 🇺🇸 ⚠️	Bien. Todavia trabajando con la memoria del incidente pero bien. Fue un impacto sin aviso, de un pickup que no frenó con sus llantas, sino con nosotros.			1	1.55E+12	15:10 - 25 mar. 2019	/tecnocato/status/1110303049099210752
885	1556890669-896	https://twitter.com/search?l=&q=%22%24TESLA%22%20since%3A2019-03-01%20until%3A2019-03-31&src=typd	@tecnocato	Israel Melendez, Jr. 🇵🇷 🇺🇸 ⚠️	¡Éxito!	1		2	1.55E+12	4:07 - 14 mar. 2019	/tecnocato/status/1106149840126443522
886	1556890669-1612	https://twitter.com/search?l=&q=%22%24TESLA%22%20since%3A2019-03-01%20until%3A2019-03-31&src=typd	@foroelectricos	ForoCochesEléctricos	Tesla lanza el Model 3 Standard Range por 35.000 dólares y baja el precio de todas sus versiones https://forococheselectricos.com/2019/03/tesla-lanza-el-model-3-standard-range-por-35-000-dolares-y-baja-el-precio-de-todas-sus-versiones.html … #Tesla #TeslaModel3 @Tesla	1	31	64	1.55E+12	22:55 - 28 feb. 2019	/foroelectricos/status/1101375340734267392
887	1556890669-1530	https://twitter.com/search?l=&q=%22%24TESLA%22%20since%3A2019-03-01%20until%3A2019-03-31&src=typd	@AnitaLomeli	Ana Maria Lomeli	.@Tesla la compañía dedicada a fabricar vehículos eléctricos, puso a la venta la versión de su sedán Model 3 por 35 mil dólares, casi tres años después de que #ElonMusk lo anunciara. Además se venderá únicamente vía #internet para reducir los costos.pic.twitter.com/F4y84NvzNU		2	11	1.55E+12	16:13 - 1 mar. 2019	/AnitaLomeli/status/1101636542286618624
888	1556890669-730	https://twitter.com/search?l=&q=%22%24TESLA%22%20since%3A2019-03-01%20until%3A2019-03-31&src=typd	@Autocosmos	Autocosmos México	Muy #BuenViernes con buenas noticias, el muy esperado @Tesla Model 3 llega a México y nosotros te tenemos TODOS los detalles de su llegada https://mx.atcs.ms/2Tnd8DY pic.twitter.com/npbsCk8kxc		4	25	1.55E+12	11:53 - 15 mar. 2019	/Autocosmos/status/1106629417735020546
889	1556890669-403	https://twitter.com/search?l=&q=%22%24TESLA%22%20since%3A2019-03-01%20until%3A2019-03-31&src=typd	@EliasGrima	SoloClima	Lamento decirte que no. He tenido paciencia porque el podcast estaba bien hilado pero se ha ido metiendo poco a poco en el fanboyismo @Tesla y oye! cuando la propaganda te ciega....es imposible ver más allá... Aguante al menos hasta el minuto 27	1			1.55E+12	11:53 - 21 mar. 2019	/EliasGrima/status/1108803885886390272
890	1556890669-411	https://twitter.com/search?l=&q=%22%24TESLA%22%20since%3A2019-03-01%20until%3A2019-03-31&src=typd	@AFI2184	Mortimer	Si quiere otro video en tendencias, ya lo hubiera subido!! Hahaha			2	1.55E+12	9:30 - 21 mar. 2019	/AFI2184/status/1108767844542701569
891	1556890669-824	https://twitter.com/search?l=&q=%22%24TESLA%22%20since%3A2019-03-01%20until%3A2019-03-31&src=typd	@enconcreto	EN CONCRETO	Esto costará el Model 3 @Tesla en México http://bit.ly/2FcC7B6 pic.twitter.com/BEQ4nzXJOf				1.55E+12	20:30 - 14 mar. 2019	/enconcreto/status/1106397104614850561
892	1556890669-581	https://twitter.com/search?l=&q=%22%24TESLA%22%20since%3A2019-03-01%20until%3A2019-03-31&src=typd	@iLithiumm	Argentina Sustentable 🇦🇷	Vía @TweetsandBio #Audi #Mercedes #BMW #Jaguar #VW Estos son los cinco #CochesEléctricos que se lo pondrán difícil al @Tesla Model Y https://www.periodistadigital.com/motor/novedades/2019/03/16/estos-son-los-cinco-coches-electricos-que-se-lo-pondran-dificil-al-tesla-model-y.shtml#.XI7jG5INm1A.twitter …				1.55E+12	17:18 - 17 mar. 2019	/iLithiumm/status/1107435965503717376
893	1556890669-854	https://twitter.com/search?l=&q=%22%24TESLA%22%20since%3A2019-03-01%20until%3A2019-03-31&src=typd	@moniojeda	Cachetes	Jajjajajaa menos mal así no te quedabas en el medio de mariscal López jjqaq			1	1.55E+12	13:48 - 14 mar. 2019	/moniojeda/status/1106296066255872000
894	1556890669-995	https://twitter.com/search?l=&q=%22%24TESLA%22%20since%3A2019-03-01%20until%3A2019-03-31&src=typd	@CintoraAvalos	Paco	Llegará, su respuesta, tus objetivos, llegarán, por que tú los harás reales. Sólo sigue trabajando, más que insistirle, sólo sigue trabajando. Si tu trabajo es bueno, confío en que sí, Elon lo verá y te buscará. Yo a los 16 no sabía ni usar una pc ¡bien por ti! Yo te admiro			1	1.55E+12	22:59 - 11 mar. 2019	/CintoraAvalos/status/1105347640735252480
895	1556890669-1063	https://twitter.com/search?l=&q=%22%24TESLA%22%20since%3A2019-03-01%20until%3A2019-03-31&src=typd	@AlfredoYigal	Alfredo Yigal	Sea lo que sea, será S3XY			1	1.55E+12	11:36 - 10 mar. 2019	/AlfredoYigal/status/1104813223444967430
896	1556890669-1625	https://twitter.com/search?l=&q=%22%24TESLA%22%20since%3A2019-03-01%20until%3A2019-03-31&src=typd	@BarkMSmeagol	Bark	When @Tesla is the poster child case study example in MBA courses on innovation and design thinking people will ask, where were the signs? You can point to this and say, “It was right in front of us and we were too dumb to notice like @nealboudette “ $TSLA $TSLAQ pic.twitter.com/G2mJOzioNy	5	3	39	1.55E+12	20:12 - 28 feb. 2019	/BarkMSmeagol/status/1101334350086455297
897	1556890669-1398	https://twitter.com/search?l=&q=%22%24TESLA%22%20since%3A2019-03-01%20until%3A2019-03-31&src=typd	@LeadClic	LeadClic Solutions	El 2019 está siendo un gran año para los inversores, @salesforce, @target y @tesla son tres de las empresas que podrían mostrar movimientos inusuales. #Salesforce ha superado las expectativas, acercándose a los máximos históricos registrados.http://bit.ly/2XBZonp			1	1.55E+12	1:38 - 4 mar. 2019	/LeadClic/status/1102503581637361664
898	1556890669-267	https://twitter.com/search?l=&q=%22%24TESLA%22%20since%3A2019-03-01%20until%3A2019-03-31&src=typd	@NicolasWaisman	Nicolas Waisman	En Dominicana?? Cada vez más cerca de Argentina!	1		1	1.55E+12	19:47 - 24 mar. 2019	/NicolasWaisman/status/1110010202944929793
899	1556890669-1087	https://twitter.com/search?l=&q=%22%24TESLA%22%20since%3A2019-03-01%20until%3A2019-03-31&src=typd	@ALAN2492	ALAN QUINTAL	@FBI @Tesla xd quieres ser mi novia zilkamedic? :b			1	1.55E+12	21:25 - 9 mar. 2019	/ALAN2492/status/1104614165736448012
900	1556890669-1391	https://twitter.com/search?l=&q=%22%24TESLA%22%20since%3A2019-03-01%20until%3A2019-03-31&src=typd	@yuiso	Luis Herreras	Elon ha anunciado la fecha de presentación del nuevo coche de @Tesla. Será el próximo 14 de marzo y presentarán su primer SUV. #ModelYhttps://twitter.com/elonmusk/status/1102332778492772352 …		2	5	1.55E+12	4:33 - 4 mar. 2019	/yuiso/status/1102547593958182912
901	1556890669-1403	https://twitter.com/search?l=&q=%22%24TESLA%22%20since%3A2019-03-01%20until%3A2019-03-31&src=typd	@mikelatsmac	Miguel Angel	Hombre no es necesario cargar con ellos, puedes optar, por otros.			2	1.55E+12	23:19 - 3 mar. 2019	/mikelatsmac/status/1102468533680816128
902	1556890669-569	https://twitter.com/search?l=&q=%22%24TESLA%22%20since%3A2019-03-01%20until%3A2019-03-31&src=typd	@TadashiTakaoka	Tadashi Takaoka	@TimDraper en . Un lujo y un hit de @ManutaraVC. Si no le suena (uno de los inversionistas más famosos del mundo), tal vez le suenen las inversiones que hizo tempranamente: #Hotmail, @Skype , @Tesla , entre un largo “y otros” Motivando a los VCs chilenos!!! pic.twitter.com/hBOq6Vg60f	2	6	10	1.55E+12	7:56 - 18 mar. 2019	/TadashiTakaoka/status/1107657109834031104
903	1556890669-1420	https://twitter.com/search?l=&q=%22%24TESLA%22%20since%3A2019-03-01%20until%3A2019-03-31&src=typd	@revistaalianza	Alianza Automotriz	.@Tesla lanzó una nueva versión del #Model3, la cual será la más económica que tenga, al mismo tiempo señaló que cerrará sus tiendas http://bit.ly/2EnfMzm pic.twitter.com/QIpocMx64K				1.55E+12	13:00 - 3 mar. 2019	/revistaalianza/status/1102312691748741120
904	1556890669-1280	https://twitter.com/search?l=&q=%22%24TESLA%22%20since%3A2019-03-01%20until%3A2019-03-31&src=typd	@davidmcalduch	David Martinez Calduch 🇪🇸 🇬🇹 #SocialSelling	Fuentes del gobierno chino indican que la fábrica de @Tesla en #China estará terminada en mayo #ElectricVehicleshttps://forococheselectricos.com/2019/03/fuentes-del-gobierno-chino-indican-que-la-fabrica-de-tesla-en-china-estara-terminada-en-mayo.html …				1.55E+12	10:00 - 6 mar. 2019	/davidmcalduch/status/1103354650521149442
905	1556890669-1030	https://twitter.com/search?l=&q=%22%24TESLA%22%20since%3A2019-03-01%20until%3A2019-03-31&src=typd	@FiraMobilitat	Fira de la Mobilitat Sostenible del Vallès	¡Conoce y prueba los coches eléctricos de @Tesla! En nuestra recta de aceleración exterior podrás comprobar la potencia y autonomía de estos modelos, así como la conducción de sus vehículos. 4, 5 y 6 de abril @FiraSabadell Entrada gratuitapic.twitter.com/ckuOVoXCIN			1	1.55E+12	4:40 - 11 mar. 2019	/FiraMobilitat/status/1105070865920737280
906	1556890669-1544	https://twitter.com/search?l=&q=%22%24TESLA%22%20since%3A2019-03-01%20until%3A2019-03-31&src=typd	@luiszackh	J. Luis Zacarías	Ya merooo jaja			1	1.55E+12	11:29 - 1 mar. 2019	/luiszackh/status/1101565049250959360
907	1556890669-1489	https://twitter.com/search?l=&q=%22%24TESLA%22%20since%3A2019-03-01%20until%3A2019-03-31&src=typd	@pmnordkvist	Three lefts make a right	Hey @elonmusk You should remake the referral program to work like an Uber-like service in the @tesla app where potential buyers can hitch a ride a certified owner(with reviews and all) to before purchasing online. Win-win.	82	146	6,3K	1.55E+12	7:34 - 2 mar. 2019	/pmnordkvist/status/1101868303402831872
908	1556890669-1065	https://twitter.com/search?l=&q=%22%24TESLA%22%20since%3A2019-03-01%20until%3A2019-03-31&src=typd	@GonzaloGGM	Gonzalo García	.@Tesla acelera los planes de construcción de la #Gigafactoría 3 de Shanghái https://www.hibridosyelectricos.com/articulo/actualidad/tesla-acelera-planes-construccion-gigafactoria-3-shanghai/20190306183449026187.html … vía @hyecompic.twitter.com/ATCuva9QbI				1.55E+12	10:40 - 10 mar. 2019	/GonzaloGGM/status/1104799114104135682
909	1556890669-1603	https://twitter.com/search?l=&q=%22%24TESLA%22%20since%3A2019-03-01%20until%3A2019-03-31&src=typd	@jmblazquezh	🎱 Maximilian 🎱	Pues no lo comparto, http://Lars.No es lo mismo comprarse un móvil que un coche...A mí por ejemplo, me gusta probar un coche antes de comprarlo y si no hay una tienda donde probarlo, a lo mejor ya no me lo compro.				1.55E+12	0:02 - 1 mar. 2019	/jmblazquezh/status/1101392206479441920
910	1556890669-1686	https://twitter.com/search?l=&q=%22%24TESLA%22%20since%3A2019-03-01%20until%3A2019-03-31&src=typd	@zshahan3	Zachary Shahan	#Ex#plode	1		5	1.55E+12	16:01 - 28 feb. 2019	/zshahan3/status/1101271196375633922
911	1556890669-542	https://twitter.com/search?l=&q=%22%24TESLA%22%20since%3A2019-03-01%20until%3A2019-03-31&src=typd	@TeslaParaTodos	Tesla Para Todos	¿No cogen el teléfono si llamas a los números que aparecen en su página web? He llamado varias veces y nunca he esperado más de 5 o 10 minutos.https://www.tesla.com/es_ES/support	1		1	1.55E+12	1:00 - 19 mar. 2019	/TeslaParaTodos/status/1107914795787972608
912	1556890669-714	https://twitter.com/search?l=&q=%22%24TESLA%22%20since%3A2019-03-01%20until%3A2019-03-31&src=typd	@Wilibaldolagos	Wilibaldo Lagos	Es precioso!! @Tesla https://twitter.com/TeslaMiles/status/1106711106402148352 …	1	2	6	1.55E+12	17:23 - 15 mar. 2019	/Wilibaldolagos/status/1106712625352753158
913	1556890669-707	https://twitter.com/search?l=&q=%22%24TESLA%22%20since%3A2019-03-01%20until%3A2019-03-31&src=typd	@Alandbru	𝓐𝓵𝓪𝓷𝓭	Visión muy sesgada, hay más usuarios que están encantados con el coche y trato, ocurre como en todo, se amplifica lo malo, proviniendo de un señor que enseña a conectar motos a DC de @tesla averiándolos o bloqueándolos negando cargas a propietarios me parece cuanto menos curiosa.	1		9	1.55E+12	20:24 - 15 mar. 2019	/Alandbru/status/1106758168351260672
914	1556890669-168	https://twitter.com/search?l=&q=%22%24TESLA%22%20since%3A2019-03-01%20until%3A2019-03-31&src=typd	@AranCooper	David	El acceso no es sencillo, infórmate bien de cómo llegar. Googlelea un poco para saber cómo entrar. Y no te desilusiones mucho con el lugar... No es un concesionario al uso.	1		4	1.55E+12	11:43 - 27 mar. 2019	/AranCooper/status/1110975534165577732
915	1556890669-27	https://twitter.com/search?l=&q=%22%24TESLA%22%20since%3A2019-03-01%20until%3A2019-03-31&src=typd	@Penguin3d	Fr≡d Rob≡rts	Just got back from the first meeting of the Portland @Tesla owners club for 2019. Great time meeting other owners, and chatting with the @tesla Rangers. Demand Pwoblems #TeamElonpic.twitter.com/E1nX59kedG		8	25	1.55E+12	13:32 - 30 mar. 2019	/Penguin3d/status/1112090318986309632
916	1556890669-462	https://twitter.com/search?l=&q=%22%24TESLA%22%20since%3A2019-03-01%20until%3A2019-03-31&src=typd	@interautomotriz	InterAuto	ya veo, ya veo..				1.55E+12	7:42 - 20 mar. 2019	/interautomotriz/status/1108378208804704256
917	1556890669-475	https://twitter.com/search?l=&q=%22%24TESLA%22%20since%3A2019-03-01%20until%3A2019-03-31&src=typd	@zerodarknet	Edward Martín ❤ 💛 💜 🙏	Estoy ansioso porque Disney compre también @Tesla y @SpaceX.			1	1.55E+12	4:07 - 20 mar. 2019	/zerodarknet/status/1108324273045819392
918	1556890669-516	https://twitter.com/search?l=&q=%22%24TESLA%22%20since%3A2019-03-01%20until%3A2019-03-31&src=typd	@Namekytal	Namek	Yo creo que las principales quejas no están en la profesionalidad de la chica que entregó el coche, que en el vídeo parecía de buen trato y competente, más bien parece un tema de política de empresa (distribuidora).			3	1.55E+12	9:24 - 19 mar. 2019	/Namekytal/status/1108041681511829506
919	1556890669-1006	https://twitter.com/search?l=&q=%22%24TESLA%22%20since%3A2019-03-01%20until%3A2019-03-31&src=typd	@juanlulu27	juan luis	ayer se me actualizo a la version 2019.5.25 y me sigue cargando a 8A. Sabes por que puede ser?	1		2	1.55E+12	14:31 - 11 mar. 2019	/juanlulu27/status/1105219658762911744
920	1556890669-1106	https://twitter.com/search?l=&q=%22%24TESLA%22%20since%3A2019-03-01%20until%3A2019-03-31&src=typd	@elegeka	(๑╹ᆺ╹)	No puede ser jajajaja				1.55E+12	12:46 - 9 mar. 2019	/elegeka/status/1104483641160196096
921	1556890669-1062	https://twitter.com/search?l=&q=%22%24TESLA%22%20since%3A2019-03-01%20until%3A2019-03-31&src=typd	@Lonso0	Alonso Maldonado	Más de 1mdp costaría el @Tesla Model3 como yo lo eligiria y ni si quiera es el más caro, si te digo los precios y equipo. https://www.interauto.com.mx/tesla-model3-a-la-venta-en-mexico-esto-cuesta-el-accesible-de-la-marca/ …	3		7	1.55E+12	12:49 - 10 mar. 2019	/Lonso0/status/1104831639107002368
922	1556890669-1534	https://twitter.com/search?l=&q=%22%24TESLA%22%20since%3A2019-03-01%20until%3A2019-03-31&src=typd	@Jimg1126	James Gleason	Similar to Toyota Corolla interior.			1	1.55E+12	13:54 - 1 mar. 2019	/Jimg1126/status/1101601636537970688
923	1556890669-987	https://twitter.com/search?l=&q=%22%24TESLA%22%20since%3A2019-03-01%20until%3A2019-03-31&src=typd	@DieroteZora3	Die rote Zora	Tesla as an CO2 free ICE car.	1		21	1.55E+12	0:37 - 12 mar. 2019	/DieroteZora3/status/1105372176213921792
924	1556890669-695	https://twitter.com/search?l=&q=%22%24TESLA%22%20since%3A2019-03-01%20until%3A2019-03-31&src=typd	@SilverGhost83	Javier Gómez Zueco	3 niños? Necesitas mejor el Model Y.			3	1.55E+12	23:46 - 15 mar. 2019	/SilverGhost83/status/1106809051529314304
925	1556890669-648	https://twitter.com/search?l=&q=%22%24TESLA%22%20since%3A2019-03-01%20until%3A2019-03-31&src=typd	@achiquini	Alfonso Chiquini	Esta semana se presentó el @Tesla #ModelY ¿Que opinan?https://twitter.com/Tesla/status/1107014773294546944 …	3		7	1.55E+12	13:58 - 16 mar. 2019	/achiquini/status/1107023450793750528
926	1556890669-311	https://twitter.com/search?l=&q=%22%24TESLA%22%20since%3A2019-03-01%20until%3A2019-03-31&src=typd	@Julio_Telco	Julio Lema 🛰	Me mojo: En 10 años habrá puntos de carga de sobra. En 15 las gasolineras seguirán la senda de Blockbuster.			2	1.55E+12	11:17 - 23 mar. 2019	/Julio_Telco/status/1109519671903076353
927	1556890669-675	https://twitter.com/search?l=&q=%22%24TESLA%22%20since%3A2019-03-01%20until%3A2019-03-31&src=typd	@Lonso0	Alonso Maldonado	A las 10 empezamos con @sillas_gdl #Autoestereo por @zona3noticias y vamos a platicar de @LincolnMexico, @Tesla Y, servicio fuera de la agencia! pic.twitter.com/2Sya4a3lCp	2	3	54	1.55E+12	9:03 - 16 mar. 2019	/Lonso0/status/1106949174048649217
928	1556890669-636	https://twitter.com/search?l=&q=%22%24TESLA%22%20since%3A2019-03-01%20until%3A2019-03-31&src=typd	@MacVoltio	Mac Voltio ⚡️	los borré mis mensajes. Estoy un poco sensible con el tema. Perdona			1	1.55E+12	14:33 - 16 mar. 2019	/MacVoltio/status/1107032223134425090
929	1556890669-1576	https://twitter.com/search?l=&q=%22%24TESLA%22%20since%3A2019-03-01%20until%3A2019-03-31&src=typd	@JATOSpain	JATO Dynamics España	Se confirma el aumento de ventas de #EV Vehículos eléctricos a nivel mundial, con 534.000 unidades más en #2018. @Tesla y su #Model3 los más vendidos, y #China el país donde más se demandan este tipo de vehículos.pic.twitter.com/HiP3g07Evs		2	4	1.55E+12	5:44 - 1 mar. 2019	/JATOSpain/status/1101478232912736256
930	1556890669-1671	https://twitter.com/search?l=&q=%22%24TESLA%22%20since%3A2019-03-01%20until%3A2019-03-31&src=typd	@juanlulu27	juan luis	A mi me lo entregan mañana. Entre los nervios y esto no pego ojo esta noche. Como no he hecho test drives creo que tengo tres dias para devolverlo. No quisiera devolverlo, pero tampoco perder 3000€. A ver lo que me cuentan mañana al respecto y te lo comento	1			1.55E+12	16:14 - 28 feb. 2019	/juanlulu27/status/1101274480213704705
931	1556890669-1402	https://twitter.com/search?l=&q=%22%24TESLA%22%20since%3A2019-03-01%20until%3A2019-03-31&src=typd	@SBNDN2014	Spansk	No se, no he preguntado... Al salir la noticia en finde, imposible comprobar qué pasa con los últimos modelos recibidos sin hablar con ventas....	1		2	1.55E+12	23:27 - 3 mar. 2019	/SBNDN2014/status/1102470675590193152
932	1556890669-187	https://twitter.com/search?l=&q=%22%24TESLA%22%20since%3A2019-03-01%20until%3A2019-03-31&src=typd	@CarlosDG100D	CarlosDG	Difrura mucho tu Long Range!! Ya nos contarás que tal la autonomía Con las llantas 19" y así podremos comparar los consumos con respecto a las llantas 18"			1	1.55E+12	4:12 - 27 mar. 2019	/CarlosDG100D/status/1110862170278019078
933	1556890669-744	https://twitter.com/search?l=&q=%22%24TESLA%22%20since%3A2019-03-01%20until%3A2019-03-31&src=typd	@roy_phoenix	Roy	jajaja no, es el estilo de la "parrilla" boca de tiburón, que igual usa Aston Martin, pero un Aston es mucho mejor en calidad, luego el focus y después el tesla...			3	1.55E+12	8:35 - 15 mar. 2019	/roy_phoenix/status/1106579633237979141
934	1556890669-149	https://twitter.com/search?l=&q=%22%24TESLA%22%20since%3A2019-03-01%20until%3A2019-03-31&src=typd	@sr_instalador	Señor Instalador	Y por cierto, tenía unas pegatinas de @SchneiderES para tu @Tesla model 3, para dártelas #eficam pero las olvidé ... No da corriente!			2	1.55E+12	22:54 - 27 mar. 2019	/sr_instalador/status/1111144494890733568
935	1556890669-1079	https://twitter.com/search?l=&q=%22%24TESLA%22%20since%3A2019-03-01%20until%3A2019-03-31&src=typd	@KekoVega	Sergio Fdez Vega	Veremos también el precio final en España del modelo porque va a marcar en gran parte sus ventas. Aunque de acuerdo contigo Alex: ay las infraestructuras!! #CCubicos189	1	1	2	1.55E+12	1:22 - 10 mar. 2019	/KekoVega/status/1104673897042112512
936	1556890669-274	https://twitter.com/search?l=&q=%22%24TESLA%22%20since%3A2019-03-01%20until%3A2019-03-31&src=typd	@Lonso0	Alonso Maldonado	Pos así sí			1	1.55E+12	17:58 - 24 mar. 2019	/Lonso0/status/1109982793990205441
937	1556890669-781	https://twitter.com/search?l=&q=%22%24TESLA%22%20since%3A2019-03-01%20until%3A2019-03-31&src=typd	@Verownika	Verownika	Os presento a mi amoooooorr!! (Por el momento platónico) #ModelY @Tesla pic.twitter.com/mzA4qUhOZh	2		25	1.55E+12	0:35 - 15 mar. 2019	/Verownika/status/1106458989636800513
938	1556890669-658	https://twitter.com/search?l=&q=%22%24TESLA%22%20since%3A2019-03-01%20until%3A2019-03-31&src=typd	@Autocosmos	Autocosmos México	El @Tesla Model 3 ya está disponible en México y éstos son los precios #autocosmospic.twitter.com/zht7znL3FJ	1	4	12	1.55E+12	13:02 - 16 mar. 2019	/Autocosmos/status/1107009155053711360
939	1556890669-983	https://twitter.com/search?l=&q=%22%24TESLA%22%20since%3A2019-03-01%20until%3A2019-03-31&src=typd	@Alandbru	𝓐𝓵𝓪𝓷𝓭	No, con los de seguridad, en cuanto llegue a casa lo edito rápido y lo subo, será que soy un fanboy pero es impresionante el despliegue de máquinas, camiones y obreros.	1	1	2	1.55E+12	7:14 - 12 mar. 2019	/Alandbru/status/1105472155263950849
940	1556890669-407	https://twitter.com/search?l=&q=%22%24TESLA%22%20since%3A2019-03-01%20until%3A2019-03-31&src=typd	@gabosalazar21	Gabo Salazar	Ya tenemos reseña del Insight! Búscala en YouTube :)			1	1.55E+12	11:02 - 21 mar. 2019	/gabosalazar21/status/1108790900660924416
941	1556890669-289	https://twitter.com/search?l=&q=%22%24TESLA%22%20since%3A2019-03-01%20until%3A2019-03-31&src=typd	@mrosastw	Mario Rosas	El tuyo es mas bonito			3	1.55E+12	4:17 - 24 mar. 2019	/mrosastw/status/1109776212740706305
942	1556890669-966	https://twitter.com/search?l=&q=%22%24TESLA%22%20since%3A2019-03-01%20until%3A2019-03-31&src=typd	@elheraldo_mx	El Heraldo de México	.@Tesla introduce al mercado de #México su modelo de lujo más vendido en #EstadosUnidos http://bit.ly/2TyGBLn pic.twitter.com/7Wnv02Br7H		1	3	1.55E+12	11:12 - 12 mar. 2019	/elheraldo_mx/status/1105531934296428545
943	1556890669-1592	https://twitter.com/search?l=&q=%22%24TESLA%22%20since%3A2019-03-01%20until%3A2019-03-31&src=typd	@slcuervo	Saul Lopez	están mirando opciones	2	1	12	1.55E+12	2:26 - 1 mar. 2019	/slcuervo/status/1101428504263041024
944	1556890669-198	https://twitter.com/search?l=&q=%22%24TESLA%22%20since%3A2019-03-01%20until%3A2019-03-31&src=typd	@AutosyMas	AUTOS y MAS	Tienes que ver las primeras impresiones del #TeslaModel3 que estamos probando esta semana... Nos llegó TESLA Model 3 https://youtu.be/Aqu8rXL8K7w vía @YouTube @Tesla @ClubTeslaES	1	3	13	1.55E+12	19:38 - 26 mar. 2019	/AutosyMas/status/1110732908791119877
945	1556890669-600	https://twitter.com/search?l=&q=%22%24TESLA%22%20since%3A2019-03-01%20until%3A2019-03-31&src=typd	@jocabr	jonathan	Que opinan del rendimiento de un kia río hb 2018pic.twitter.com/H2YoDpXiD1	1		2	1.55E+12	8:47 - 17 mar. 2019	/jocabr/status/1107307465073287168
946	1556890669-478	https://twitter.com/search?l=&q=%22%24TESLA%22%20since%3A2019-03-01%20until%3A2019-03-31&src=typd	@canal_rev	Canal Rev	Si tuviese que reducir los problemas del vehículo eléctrico a uno, sin duda elegiría los cargadores (en cantidad y en calidad). #VehiculoElectrico #pasatealoelectrico @tesla @HyundaiEsp @kiamotorsiberia @VW_es	1			1.55E+12	1:29 - 20 mar. 2019	/canal_rev/status/1108284533588279298
947	1556890669-4	https://twitter.com/search?l=&q=%22%24TESLA%22%20since%3A2019-03-01%20until%3A2019-03-31&src=typd	@Martin_Torres10	Martin Torres	vi un @Tesla en Paraguay.. y adivinen quien.. si ya saben pic.twitter.com/Quf2J2AXoI		3	6	1.55E+12	13:07 - 30 mar. 2019	/Martin_Torres10/status/1112084005753683968
948	1556890669-1151	https://twitter.com/search?l=&q=%22%24TESLA%22%20since%3A2019-03-01%20until%3A2019-03-31&src=typd	@Ojimenezro002	Omar Jimenez	Si se hubiera acabado llamando al @Tesla #model3 Model E (como estaba previsto inicialmente) se leería claramente en el desplegable del menú el objetivo de esos nombre(SEXY). @elonmusk no da puntada sin hilo...	1		4	1.55E+12	3:29 - 9 mar. 2019	/Ojimenezro002/status/1104343530288353280
949	1556890669-1342	https://twitter.com/search?l=&q=%22%24TESLA%22%20since%3A2019-03-01%20until%3A2019-03-31&src=typd	@WorldEnergyTrad	WorldEnergyTrade	#FelizMartes Estos son los indicadores del mercado energético hoy. Visitanos y entérate de más https://www.worldenergytrade.com/ #5Mar #Tuesday #Energy #Oil #Crude #Business #Finance #Economics #Gold #Trading #Marketing #Tesla @Tesla @netflixpic.twitter.com/WN3H2gMP76		2		1.55E+12	4:03 - 5 mar. 2019	/WorldEnergyTrad/status/1102902517917208577
950	1556890669-1051	https://twitter.com/search?l=&q=%22%24TESLA%22%20since%3A2019-03-01%20until%3A2019-03-31&src=typd	@ellizperez	Eliezer Perez	@elonmusk @Tesla ¿ Why not put the solar load panels on the roof of the vehicle?.. Release the Magic! ¿ Porque no poner los paneles de carga solar en el techo del vehículo?.. liberen la magia !				1.55E+12	16:31 - 10 mar. 2019	/ellizperez/status/1104887462248304641
951	1556890669-1194	https://twitter.com/search?l=&q=%22%24TESLA%22%20since%3A2019-03-01%20until%3A2019-03-31&src=typd	@UbaldoTorres01	Ubaldo Torres Juárez	Precios ya disponibles del @Tesla Model 3 en México. Tracción Trasera: Autonomía Estandar: $835,000 MXN Autonomía Estándar Plus: $880,500 MXN Autonomía Mayor: $1,017,000 MXN Dual Motor: Autonomía Mayor: $1,108,000 MXN Performance: $1,358,000 MXN pic.twitter.com/7qS3I6Ej6C	2		2	1.55E+12	21:33 - 7 mar. 2019	/UbaldoTorres01/status/1103891436469084165
952	1556890669-846	https://twitter.com/search?l=&q=%22%24TESLA%22%20since%3A2019-03-01%20until%3A2019-03-31&src=typd	@tesla_raj	tesla_raj	1mile/hr	3		3	1.55E+12	15:45 - 14 mar. 2019	/tesla_raj/status/1106325594931781632
953	1556890669-281	https://twitter.com/search?l=&q=%22%24TESLA%22%20since%3A2019-03-01%20until%3A2019-03-31&src=typd	@anouarhamman	fight4renewables	Con este tráfico el viernes tuve que comer en Paris pues después de 6km, mal en la nariz y garganta, pica fuerte y tienes que escupir cada 30s! La última vez que hago eso! O sino con protección como la de @Tesla en la cara!				1.55E+12	11:06 - 24 mar. 2019	/anouarhamman/status/1109879105401614337
954	1556890669-1664	https://twitter.com/search?l=&q=%22%24TESLA%22%20since%3A2019-03-01%20until%3A2019-03-31&src=typd	@Baricentr0	Bari	Sueño con el día en que @elonmusk traiga al país a @Tesla y poder comprarme un Model 3.			1	1.55E+12	16:41 - 28 feb. 2019	/Baricentr0/status/1101281303872393221
955	1556890669-1215	https://twitter.com/search?l=&q=%22%24TESLA%22%20since%3A2019-03-01%20until%3A2019-03-31&src=typd	@camarero365	OSCAR	Ahora sí, le auguro muchísimas ventas, y si se asocia con @Tesla muchas más...	1		1	1.55E+12	11:17 - 7 mar. 2019	/camarero365/status/1103736507746127872
956	1556890669-223	https://twitter.com/search?l=&q=%22%24TESLA%22%20since%3A2019-03-01%20until%3A2019-03-31&src=typd	@HeriCunill	Heri Cunill	Yo tengo Pelayo, pero mírate Mutua Madrileña ..			1	1.55E+12	6:05 - 26 mar. 2019	/HeriCunill/status/1110528128500334593
957	1556890669-6	https://twitter.com/search?l=&q=%22%24TESLA%22%20since%3A2019-03-01%20until%3A2019-03-31&src=typd	@FMGT09	FG	Y depende de nosotros. Cuando los buenos están en el poder, solo cosas buenas pueden suceder. Ojalá que se pueda ser realidad esto. Vamos a crecer a años luz.			2	1.55E+12	14:32 - 30 mar. 2019	/FMGT09/status/1112105427066646529
958	1556890669-1584	https://twitter.com/search?l=&q=%22%24TESLA%22%20since%3A2019-03-01%20until%3A2019-03-31&src=typd	@jorgemilburn	Jorge Milburn	Como habíamos prometido, ayer 28 de Febrero, terminamos de habilitar con CCS el 100% de la red en España.	18	23	132	1.55E+12	4:34 - 1 mar. 2019	/jorgemilburn/status/1101460693981806593
959	1556890669-95	https://twitter.com/search?l=&q=%22%24TESLA%22%20since%3A2019-03-01%20until%3A2019-03-31&src=typd	@goropeumo	Alejandro Rodríguez	Vi un documental alemán sobre @Tesla. Chile tiene uno de los arsenales más peso pesado de latinoamérica de ings eléctricos, informáticos y mecánicos, diseñadores industriales, una d las mayores minas de litio del mundo. Y no hay dinero para ciencia y tecnología. Qué brutal	2	2	1	1.55E+12	1:42 - 29 mar. 2019	/goropeumo/status/1111549123122081792
960	1556890669-1606	https://twitter.com/search?l=&q=%22%24TESLA%22%20since%3A2019-03-01%20until%3A2019-03-31&src=typd	@pksilvia	ElecTrinity	He aquí la respuesta:https://forococheselectricos.com/2019/03/tesla-lanza-el-model-3-standard-range-por-35-000-dolares-y-baja-el-precio-de-todas-sus-versiones.html/amp?__twitter_impression=true …			1	1.55E+12	23:22 - 28 feb. 2019	/pksilvia/status/1101382270231998464
961	1556890669-1267	https://twitter.com/search?l=&q=%22%24TESLA%22%20since%3A2019-03-01%20until%3A2019-03-31&src=typd	@Zoechispazo	Jose R.Zoe 🔋 ⚡️	Pero se encargan de bajarlo del país de origen?????			2	1.55E+12	14:22 - 6 mar. 2019	/Zoechispazo/status/1103420740441948160
962	1556890669-754	https://twitter.com/search?l=&q=%22%24TESLA%22%20since%3A2019-03-01%20until%3A2019-03-31&src=typd	@matiasfernandez	Matías Fernández	Le pedí a @cremacatalina si me regalaba un @Tesla para mi cumpleaños (a fin de mes) y me dijo que sí. pic.twitter.com/vLAWzyWB0k	2		3	1.55E+12	6:09 - 15 mar. 2019	/matiasfernandez/status/1106542983363657729
963	1556890669-547	https://twitter.com/search?l=&q=%22%24TESLA%22%20since%3A2019-03-01%20until%3A2019-03-31&src=typd	@WorldEnergyTrad	WorldEnergyTrade	Es probable que Tesla entre en la India para 2019-2020 https://buff.ly/2UH7CIR #News #BreakingNews #Today #Noticias #19Mar @Tesla		1		1.55E+12	18:01 - 18 mar. 2019	/WorldEnergyTrad/status/1107809214913748992
964	1556890669-791	https://twitter.com/search?l=&q=%22%24TESLA%22%20since%3A2019-03-01%20until%3A2019-03-31&src=typd	@DAVIDTUDIOS	🇪🇸 DAVID ALBARRÁN 🇪🇸	PRIMICIA MUNDIAL: El nuevo Tesla Model Y acaba de ser presentado a nivel mundial. Ya puedes diseñarlo y comprarlo a través de la página web oficial de Tesla. @Tesla @elonmusk #Tesla #TeslaModelYhttps://www.tesla.com/es_ES/			1	1.55E+12	22:17 - 14 mar. 2019	/DAVIDTUDIOS/status/1106424059724812289
965	1556890669-261	https://twitter.com/search?l=&q=%22%24TESLA%22%20since%3A2019-03-01%20until%3A2019-03-31&src=typd	@amoreso	Alfredo Moreso 🎗	El dia que es carregui sol serà genial	2			1.55E+12	0:07 - 25 mar. 2019	/amoreso/status/1110075763712290822
966	1556890669-1360	https://twitter.com/search?l=&q=%22%24TESLA%22%20since%3A2019-03-01%20until%3A2019-03-31&src=typd	@revistaalianza	Alianza Automotriz	La nueva SUV de @Tesla ya tiene fecha de salida, se inspira en el #Model3 pero será más económica que el #ModelX http://bit.ly/2TgyO4r pic.twitter.com/N2jMNf3VrA				1.55E+12	16:00 - 4 mar. 2019	/revistaalianza/status/1102720377602502656
967	1556890669-1615	https://twitter.com/search?l=&q=%22%24TESLA%22%20since%3A2019-03-01%20until%3A2019-03-31&src=typd	@Energia_2050	RevoluciónEnergética	@Tesla actualiza su política de precios del #model3 en #España bajando 3000€... sigue siendo cara pero cada cez menos pic.twitter.com/hQBW4eWggp				1.55E+12	21:43 - 28 feb. 2019	/Energia_2050/status/1101357327188410368
968	1556890669-1288	https://twitter.com/search?l=&q=%22%24TESLA%22%20since%3A2019-03-01%20until%3A2019-03-31&src=typd	@climayeconomia	Emilio de las Heras	Cierto, por eso dice Isabell que en Europa hay esperanza, porque en USA ese efecto ha sido el M3. Y en EU hay una docena de modelos: Leaf, Zoe, e-niro, e-golf,...M3,...	1			1.55E+12	8:12 - 6 mar. 2019	/climayeconomia/status/1103327544034672646
969	1556890669-236	https://twitter.com/search?l=&q=%22%24TESLA%22%20since%3A2019-03-01%20until%3A2019-03-31&src=typd	@Todosseguros	Carlos Martín	Acuérdate de los viejos amigos	2		1	1.55E+12	0:44 - 26 mar. 2019	/Todosseguros/status/1110447350781235202
970	1556890669-494	https://twitter.com/search?l=&q=%22%24TESLA%22%20since%3A2019-03-01%20until%3A2019-03-31&src=typd	@scottwww	Scott Wainner	To help offset the global negative future impact of various @Tesla shorts-inspired stories (I'm looking at you, @CNBC), I'm buying 100 more shares of $TSLA and donating $1,000 to @NRDC and $1,000 to @SierraClub today. Let's all remember why Tesla exists! @mayemusk @elonmuskpic.twitter.com/TwBJSW1ukP	51	122	1,4K	1.55E+12	14:22 - 19 mar. 2019	/scottwww/status/1108116573099716608
971	1556890669-1561	https://twitter.com/search?l=&q=%22%24TESLA%22%20since%3A2019-03-01%20until%3A2019-03-31&src=typd	@triekmans	patrick steenhoudt	Hola, gracias por la informacion... lo unico en cuando compras un Tesla en Tilburgo no te lo dejan llevar sin transporte.... My X lo transporte a barcelona en camion, y ahi el ITV y enbarcado haci a Canarias. Yo queria reqocher mi coche en Tilburgo con remorque pero no me dejaron	1		2	1.55E+12	8:16 - 1 mar. 2019	/triekmans/status/1101516548160786434
972	1556890669-906	https://twitter.com/search?l=&q=%22%24TESLA%22%20since%3A2019-03-01%20until%3A2019-03-31&src=typd	@Elons_Apostle	jack ma	No lte for sr			1	1.55E+12	22:26 - 13 mar. 2019	/Elons_Apostle/status/1106063965216333824
973	1556890669-335	https://twitter.com/search?l=&q=%22%24TESLA%22%20since%3A2019-03-01%20until%3A2019-03-31&src=typd	@DomoElectra	Domo Electra	UN DomoAbrazo muy grande familia! Gracias 7 veces 7 por todo y más!			3	1.55E+12	17:25 - 22 mar. 2019	/DomoElectra/status/1109249765970268161
974	1556890669-1263	https://twitter.com/search?l=&q=%22%24TESLA%22%20since%3A2019-03-01%20until%3A2019-03-31&src=typd	@rickOvelar	Ricardo Ovelar	Qué genial!! Hay test drive turístico?	1		1	1.55E+12	15:53 - 6 mar. 2019	/rickOvelar/status/1103443604754841602
975	1556890669-933	https://twitter.com/search?l=&q=%22%24TESLA%22%20since%3A2019-03-01%20until%3A2019-03-31&src=typd	@motorpuntoes	motor.es	Tesla volverá a subir los precios del sistema AutoPilot http://bit.ly/2VVrCb1 @Tesla @ClubTeslaES #Tesla #tesla #EV #electrico #TeslaModel3 #teslamodel3 #Model3 #model3 #TeslaModelXpic.twitter.com/ZZDq5IZOYP		1		1.55E+12	7:55 - 13 mar. 2019	/motorpuntoes/status/1105844896987000833
976	1556890669-225	https://twitter.com/search?l=&q=%22%24TESLA%22%20since%3A2019-03-01%20until%3A2019-03-31&src=typd	@SlySakkai	Sakkai	Dios mío... a todo riesgo en Mapfre es casi 1000€	1		1	1.55E+12	5:19 - 26 mar. 2019	/SlySakkai/status/1110516707750277121
977	1556890669-1021	https://twitter.com/search?l=&q=%22%24TESLA%22%20since%3A2019-03-01%20until%3A2019-03-31&src=typd	@injabur	Oscar J	Que bien por los mexicanos, Cuándo en Colombia ?	2		42	1.55E+12	8:54 - 11 mar. 2019	/injabur/status/1105135019356495874
978	1556890669-985	https://twitter.com/search?l=&q=%22%24TESLA%22%20since%3A2019-03-01%20until%3A2019-03-31&src=typd	@Airbag_Uy	Airbag - Noticias	Tesla presentará su nuevo Model Y el próximo 14 de marzo http://m.uy/uc711755 @tesla #modely		1	2	1.55E+12	4:37 - 12 mar. 2019	/Airbag_Uy/status/1105432659784859648
979	1556890669-533	https://twitter.com/search?l=&q=%22%24TESLA%22%20since%3A2019-03-01%20until%3A2019-03-31&src=typd	@jorgemilburn	Jorge Milburn	El 5/3 reiteramos vía telefónica que aún no había fecha de entrega y que la ventana comunicada via SMS indicando finales de Marzo seguía siendo válida. El 11/3 lo volvimos a reiterar vía telefónica. Los tiempos logísticos de navegación, camión, etc. son lo que son. Te llamarán.	1		2	1.55E+12	5:13 - 19 mar. 2019	/jorgemilburn/status/1107978477570088960
980	1556890669-283	https://twitter.com/search?l=&q=%22%24TESLA%22%20since%3A2019-03-01%20until%3A2019-03-31&src=typd	@BeElectricMyFr1	Be Electric My Friend	Mi color preferido para un Tesla es el rojo con tapicería blanco o beige. De los dos de las fotos me quedaría con el negro, es el color de una pantera a punto de echar a correr ( que bonito me quedo XD ).	1		4	1.55E+12	10:19 - 24 mar. 2019	/BeElectricMyFr1/status/1109867403612164096
981	1556890669-555	https://twitter.com/search?l=&q=%22%24TESLA%22%20since%3A2019-03-01%20until%3A2019-03-31&src=typd	@anouarhamman	fight4renewables	Si pero donde se producen? Se compran? Mientras tanto milliones de pick up ultra contaminantes salen en el mercado! No hay otro que @Tesla quien pueda con eso desafortunadamente! Los otros hacen prototypos o algo así				1.55E+12	12:06 - 18 mar. 2019	/anouarhamman/status/1107720031838879744
982	1556890669-532	https://twitter.com/search?l=&q=%22%24TESLA%22%20since%3A2019-03-01%20until%3A2019-03-31&src=typd	@jorgemilburn	Jorge Milburn	Te prometo que te lo haremos llegar lo antes posible. Ya queda muy poco. Gracias por tu paciencia.	1		10	1.55E+12	5:14 - 19 mar. 2019	/jorgemilburn/status/1107978689025847298
983	1556890669-488	https://twitter.com/search?l=&q=%22%24TESLA%22%20since%3A2019-03-01%20until%3A2019-03-31&src=typd	@SavyGuthrie	Savy Guthrie	Elon !!https://youtu.be/mlHDYdVEBhk			2	1.55E+12	18:13 - 19 mar. 2019	/SavyGuthrie/status/1108174609134825473
984	1556890669-132	https://twitter.com/search?l=&q=%22%24TESLA%22%20since%3A2019-03-01%20until%3A2019-03-31&src=typd	@anamarmusa	ana maria muñoz	Suerteeeeee, grábalo y nos lo enseñas para ponernos los dientes largos a lo que aún estamos esperando, a mi el mensaje me ponia el 30 pero me dijeron que no hiciera caso y aún no me han llamadopic.twitter.com/V9oOW9Pmb6			2	1.55E+12	9:30 - 28 mar. 2019	/anamarmusa/status/1111304549955002368
985	1556890669-1397	https://twitter.com/search?l=&q=%22%24TESLA%22%20since%3A2019-03-01%20until%3A2019-03-31&src=typd	@AndreeFairlie	Andree Fairlie Model3 Tesla 🚘 🔋	Opino lo mismo, Tesla ha sido ingrato con los reservistas fuera de EEUU que con sus 1000€, que valen mas de los 1000US$, han contribuido al "production hell" recordado. Amigos de @tesla y @ClubTeslaES, nunca es tarde para mostrar esa gratitud.			4	1.55E+12	2:45 - 4 mar. 2019	/AndreeFairlie/status/1102520325391220738
986	1556890669-495	https://twitter.com/search?l=&q=%22%24TESLA%22%20since%3A2019-03-01%20until%3A2019-03-31&src=typd	@jandingrid	Ingrid Pubillones	Never want to own anything else! Thank you, I’m in love! @Tesla #ElonMuskpic.twitter.com/4LDIyZub8l	14	64	1,2K	1.55E+12	14:10 - 19 mar. 2019	/jandingrid/status/1108113473937002496
987	1556890669-810	https://twitter.com/search?l=&q=%22%24TESLA%22%20since%3A2019-03-01%20until%3A2019-03-31&src=typd	@Model3Owners	Tesla Owners Online	It looks like a mix of the X and the 3. Great job @Tesla! pic.twitter.com/wJEefsxpDg	34	36	499	1.55E+12	21:07 - 14 mar. 2019	/Model3Owners/status/1106406474765365248
988	1556890669-785	https://twitter.com/search?l=&q=%22%24TESLA%22%20since%3A2019-03-01%20until%3A2019-03-31&src=typd	@masquelectricos	MQE Más Que Eléctricos	Nuevo model Y, el Sub más económico del fabricante californiano @Tesla https://twitter.com/DanielFerrer23/status/1106403178331979776 …			5	1.55E+12	23:44 - 14 mar. 2019	/masquelectricos/status/1106446134468403202
989	1556890669-1417	https://twitter.com/search?l=&q=%22%24TESLA%22%20since%3A2019-03-01%20until%3A2019-03-31&src=typd	@slezcanno	sLezcano	Se contradice todo en lo que dice! Primero que la culpa es de los que manejan los chileres y ahora la culpa es del vehículo	1			1.55E+12	13:27 - 3 mar. 2019	/slezcanno/status/1102319600367292416
990	1556890669-606	https://twitter.com/search?l=&q=%22%24TESLA%22%20since%3A2019-03-01%20until%3A2019-03-31&src=typd	@Emilio_JFRey	Emilio J. Fernández Rey	Es más sencillo creerse lo que te cuentan y juzgar, que dudar. Cuestionarse las cosas implica mayor esfuerzo. Mirarse uno mismo, implica honestidad y responsabilidad. El camino hacia la paz y felicidad no pasa por el juicio, sino por la aceptación, respeto y comprensión.	1	1	4	1.55E+12	6:42 - 17 mar. 2019	/Emilio_JFRey/status/1107276043293995008
991	1556890669-855	https://twitter.com/search?l=&q=%22%24TESLA%22%20since%3A2019-03-01%20until%3A2019-03-31&src=typd	@DavidTich	David Tichauer	Model Y 0-60 3.14 secs				1.55E+12	13:24 - 14 mar. 2019	/DavidTich/status/1106290094107840514
992	1556890669-1081	https://twitter.com/search?l=&q=%22%24TESLA%22%20since%3A2019-03-01%20until%3A2019-03-31&src=typd	@puntalproduc	puntalproductions	El futuro ya está aquí con coches como el nuevo @Tesla Model 3! El #ProfesorSilva lo prueba ahora mismo para #CCubicos189pic.twitter.com/XZWFkt7NnU	1	3	6	1.55E+12	1:18 - 10 mar. 2019	/puntalproduc/status/1104672814060261376
993	1556890669-1162	https://twitter.com/search?l=&q=%22%24TESLA%22%20since%3A2019-03-01%20until%3A2019-03-31&src=typd	@the_shoe_store	Juan M. Navarro	Yo vivo en Los angeles tengo 3 semanas con mi model 3 es de el mismo color que el de la foto manejenlo es una experiencia inolvidable y pisenle para que vean que bien despega #Model3 #Lovemytesla #vivatesla			2	1.55E+12	20:11 - 8 mar. 2019	/the_shoe_store/status/1104233120767725568
994	1556890669-774	https://twitter.com/search?l=&q=%22%24TESLA%22%20since%3A2019-03-01%20until%3A2019-03-31&src=typd	@maselectricos	Somos Electricos	Y el momento ha llegado el @Tesla #ModelY es una realidad y ya conocemos prestaciones, precios y muchos otros detalles oficiales tras su presentación.http://ow.ly/PUqf50nci4K		1	1	1.55E+12	1:09 - 15 mar. 2019	/maselectricos/status/1106467469332570113
995	1556890669-1415	https://twitter.com/search?l=&q=%22%24TESLA%22%20since%3A2019-03-01%20until%3A2019-03-31&src=typd	@klonher	Klonher™ Lannister	Porque es necesario que los coches eléctricos tengan diseño del futuro de 1970? Son horribles!!! (Menos los @Tesla) de ahí en fuera hasta los BMW o los Audi y ni hablemos de los VW todos son feos, tanto como el Simpsom-Mobil				1.55E+12	14:31 - 3 mar. 2019	/klonher/status/1102335767924301824
996	1556890669-366	https://twitter.com/search?l=&q=%22%24TESLA%22%20since%3A2019-03-01%20until%3A2019-03-31&src=typd	@Medinilla_Nieto	Jose	Que flipe!! También te mueves por aquí??? Que gozada!! Menudo orgullo, tener instalado un punto de recarga en casa, hecho por tí!!!!			1	1.55E+12	5:09 - 22 mar. 2019	/Medinilla_Nieto/status/1109064561271980032
997	1556890669-1285	https://twitter.com/search?l=&q=%22%24TESLA%22%20since%3A2019-03-01%20until%3A2019-03-31&src=typd	@JesseKTVU	Jesse Gary	.@FremontPD shows off newest addition: a @Tesla Model S85. First patrol shift a week from #friday A year of monitoring/testing follows to see if an all electric vehicle can be used in everyday policing @KTVU #SouthBaypic.twitter.com/fTDEcb1jh4	44	171	1,0K	1.55E+12	9:19 - 6 mar. 2019	/JesseKTVU/status/1103344478339784704
998	1556890669-1117	https://twitter.com/search?l=&q=%22%24TESLA%22%20since%3A2019-03-01%20until%3A2019-03-31&src=typd	@TheVilleDoc	Marco Louisse	Elon Buskpic.twitter.com/Wx9EE7IUnz			6	1.55E+12	11:35 - 9 mar. 2019	/TheVilleDoc/status/1104465680496250880
999	1556890669-1122	https://twitter.com/search?l=&q=%22%24TESLA%22%20since%3A2019-03-01%20until%3A2019-03-31&src=typd	@joramagi	joserramon	No quiero nada que sea alemán. Nos han estado engañando y aprovechando toda la vida, llámese software malicioso que desvirtúa los test, llámese aprovechándose de prisioneros judios en las fabricas. Nada que sea alemán, ni regalado. @Tesla por supuesto.	1		2	1.55E+12	10:36 - 9 mar. 2019	/joramagi/status/1104450992882569222
1000	1556890669-590	https://twitter.com/search?l=&q=%22%24TESLA%22%20since%3A2019-03-01%20until%3A2019-03-31&src=typd	@SA_Diego_	Diego Soria	Felicidades! A disfrutarlo			5	1.55E+12	13:17 - 17 mar. 2019	/SA_Diego_/status/1107375483807821826
1001	1556890669-105	https://twitter.com/search?l=&q=%22%24TESLA%22%20since%3A2019-03-01%20until%3A2019-03-31&src=typd	@krl0s21	Carlos Gomez	Llendo es incorrecto, es Yendo. Excelente que Nissan siga avanzando aunque van bastante detrás de @Tesla. Más ayudas a los conductores = menos accidentes.				1.55E+12	18:33 - 28 mar. 2019	/krl0s21/status/1111441316674560000
1002	1556890669-213	https://twitter.com/search?l=&q=%22%24TESLA%22%20since%3A2019-03-01%20until%3A2019-03-31&src=typd	@segvialcorcon	Nolose aún 🇪🇸	la qur mas experiencia tiwne es Axa, ojo que el principal recurso en un seguro de un electrico es la batería, cosa primordial.			1	1.55E+12	14:43 - 26 mar. 2019	/segvialcorcon/status/1110658456040681473
1003	1556890669-762	https://twitter.com/search?l=&q=%22%24TESLA%22%20since%3A2019-03-01%20until%3A2019-03-31&src=typd	@Ojimenezro002	Omar Jimenez	Y los 7 asientos abatibles...chapo! Las familias numerosas estamos de enhorabuena con este coche. Bravo @Tesla			3	1.55E+12	3:56 - 15 mar. 2019	/Ojimenezro002/status/1106509351626379264
1004	1556890669-55	https://twitter.com/search?l=&q=%22%24TESLA%22%20since%3A2019-03-01%20until%3A2019-03-31&src=typd	@KroegerOve	Ove Kroeger	Gratuliere			4	1.55E+12	23:31 - 29 mar. 2019	/KroegerOve/status/1111878709525532673
1005	1556890669-1644	https://twitter.com/search?l=&q=%22%24TESLA%22%20since%3A2019-03-01%20until%3A2019-03-31&src=typd	@elonmusk	Elon Musk	Exactly	59	24	1,7K	1.55E+12	17:54 - 28 feb. 2019	/elonmusk/status/1101299598562217984
1006	1556890669-947	https://twitter.com/search?l=&q=%22%24TESLA%22%20since%3A2019-03-01%20until%3A2019-03-31&src=typd	@SuperSaf	Safwan AhmedMia	In Finland with @Tesla and @Jon4Lakers #TeslaKemi ( #GalaxyS10+ Live Focus Selfie)pic.twitter.com/zGmX9H0jet	30	29	1,2K	1.55E+12	0:30 - 13 mar. 2019	/SuperSaf/status/1105732793160663040
1007	1556890669-1071	https://twitter.com/search?l=&q=%22%24TESLA%22%20since%3A2019-03-01%20until%3A2019-03-31&src=typd	@Ojimenezro002	Omar Jimenez	“Los coches eléctricos son caros y su batería dura poco....” zasca para los que piensen así!!. Si llego con mi @Tesla #models a esos km, no sólo me sale gratis el coche por amortización de combustible, sino que seguiré otros tantos km con un cochazo!!!@ClubTeslaES		1	1	1.55E+12	6:07 - 10 mar. 2019	/Ojimenezro002/status/1104730423198928897
1008	1556890669-647	https://twitter.com/search?l=&q=%22%24TESLA%22%20since%3A2019-03-01%20until%3A2019-03-31&src=typd	@elonmusk	Elon Musk	This causes some media confusion, as batch builds & ship arrival times can make our sales seem incredible one month & terrible following month, but consumer tastes don’t actually vary so much. Massive month over month changes are usually because of production/shipping schedules.	56	62	941	1.55E+12	14:02 - 16 mar. 2019	/elonmusk/status/1107024385632722944
1009	1556890669-663	https://twitter.com/search?l=&q=%22%24TESLA%22%20since%3A2019-03-01%20until%3A2019-03-31&src=typd	@pakillo77	Francisco Fernandez/ 💅🏻	Su entrega se transmitió en directo en YouTube	1		1	1.55E+12	12:29 - 16 mar. 2019	/pakillo77/status/1107000840848662530
1010	1556890669-1383	https://twitter.com/search?l=&q=%22%24TESLA%22%20since%3A2019-03-01%20until%3A2019-03-31&src=typd	@jesusbabyEs	jesusbaby	Y la gran pregunta es... para cuando los 3 puntos prometidos para Galicia, eran para 2018, estamos acabando el primer trimestre del 2019, y ni permisos ni ubicacion (Real, ya sabemos que son santiago, lugo y verin) ni obras....				1.55E+12	9:18 - 4 mar. 2019	/jesusbabyEs/status/1102619331740008448
1011	1556890669-122	https://twitter.com/search?l=&q=%22%24TESLA%22%20since%3A2019-03-01%20until%3A2019-03-31&src=typd	@netjoseflores	Jose ™	Y ese Tesla? Que no lo veo!pic.twitter.com/tj5cmw9pPI			1	1.55E+12	11:27 - 28 mar. 2019	/netjoseflores/status/1111334036495044608
1012	1556890669-1034	https://twitter.com/search?l=&q=%22%24TESLA%22%20since%3A2019-03-01%20until%3A2019-03-31&src=typd	@KM1313	Xavier Puigcercos	Estrategia?			2	1.55E+12	3:19 - 11 mar. 2019	/KM1313/status/1105050499177422848
1013	1556890669-1214	https://twitter.com/search?l=&q=%22%24TESLA%22%20since%3A2019-03-01%20until%3A2019-03-31&src=typd	@camarero365	OSCAR	Creo que por logística si no recuerdo mal la van a instalar en Zaragoza pero se van a necesitar más...			1	1.55E+12	11:47 - 7 mar. 2019	/camarero365/status/1103743984785129473
1014	1556890669-1243	https://twitter.com/search?l=&q=%22%24TESLA%22%20since%3A2019-03-01%20until%3A2019-03-31&src=typd	@privater	privater	I did a comparison chart of supercharger v2 va v3 based on test firmware of 2019.7.11 @marc_benton @Teslatunity @Model3Owners It feels surreal charging 15-80% within 24min. Thank you @elonmusk @Tesla for the update, you make my car great again. pic.twitter.com/3TZSpChhiK	28	194	3,6K	1.55E+12	0:06 - 7 mar. 2019	/privater/status/1103567501185638400
1015	1556890669-230	https://twitter.com/search?l=&q=%22%24TESLA%22%20since%3A2019-03-01%20until%3A2019-03-31&src=typd	@juanlulu27	juan luis	Que te veas los vídeos del funcionamiento del coche de la web de Tesla, que en la entrega de @km77com lo examinaron y suspendió			1	1.55E+12	3:17 - 26 mar. 2019	/juanlulu27/status/1110485877879382017
1016	1556890669-599	https://twitter.com/search?l=&q=%22%24TESLA%22%20since%3A2019-03-01%20until%3A2019-03-31&src=typd	@AutoSupplyNews	AutomotiveSupplyNews	@Tesla Model 3 2019 llega a México, el esperado eléctrico ya está aquí. El precio inicial será de $835,000 pesos MXN por la versión de entrada. #Tesla #Model3 #México #Eléctrico Visita nuestra página y entérate de más información: http://ow.ly/iu9R30o4ocE pic.twitter.com/97xD0svPT8			1	1.55E+12	9:00 - 17 mar. 2019	/AutoSupplyNews/status/1107310630388797441
1017	1556890669-26	https://twitter.com/search?l=&q=%22%24TESLA%22%20since%3A2019-03-01%20until%3A2019-03-31&src=typd	@InsideEVs	InsideEVs	Perfect Way For Deliveries: @Tesla #Model3 By Tesla Semi https://insideevs.com/delivery-tesla-model-3-by-tesla-semi/amp/ …pic.twitter.com/d2WxxZAhpw	3	23	173	1.55E+12	13:59 - 30 mar. 2019	/InsideEVs/status/1112097111464689665
1018	1556890669-520	https://twitter.com/search?l=&q=%22%24TESLA%22%20since%3A2019-03-01%20until%3A2019-03-31&src=typd	@motor16	Motor16	Descubrimos en pruebas el @BMWEspana i4, el sedán eléctrico para competir con @Tesla Model 3: http://m16.in/11737 pic.twitter.com/0QMS6Jd0zZ			2	1.55E+12	7:50 - 19 mar. 2019	/motor16/status/1108017786356289539
1019	1556890669-775	https://twitter.com/search?l=&q=%22%24TESLA%22%20since%3A2019-03-01%20until%3A2019-03-31&src=typd	@EFE_motor	EFE_motor	Model Y, el SUV pequeño de @Tesla, que ya tiene cuatro modelos en su gama http://owl.li/FzXJ30o3i9J #Cochespic.twitter.com/HV4lkDWvHZ				1.55E+12	0:54 - 15 mar. 2019	/EFE_motor/status/1106463705745801216
1020	1556890669-116	https://twitter.com/search?l=&q=%22%24TESLA%22%20since%3A2019-03-01%20until%3A2019-03-31&src=typd	@obseco	Oscar Blanco	Tal cual lo entiende Tesla comercialmente, sí. No es conducción autónoma; es un asistente nivel 2. El nombre da lugar a equívoco.			1	1.55E+12	15:02 - 28 mar. 2019	/obseco/status/1111388170317266944
1021	1556890669-1416	https://twitter.com/search?l=&q=%22%24TESLA%22%20since%3A2019-03-01%20until%3A2019-03-31&src=typd	@pasa_electrico	PasatealoElectrico	¡Última Hora! El model Y de @Tesla sera presentado el día 14 de marzo en Los Angeles. #pasatealoelectricohttps://twitter.com/elonmusk/status/1102332778492772352?s=19 …	6	29	78	1.55E+12	14:27 - 3 mar. 2019	/pasa_electrico/status/1102334597600296960
1022	1556890669-469	https://twitter.com/search?l=&q=%22%24TESLA%22%20since%3A2019-03-01%20until%3A2019-03-31&src=typd	@HACKER_CAR	HackerCar	.@Tesla ya era famosa por sus rapidísimos supercargadores... Pues bien, ahora estrena una nueva generación capaz de conseguir que un #Model3 obtenga 150 km de autonomía en cinco minutos.https://hackercar.com/llega-el-cargador-con-el-que-viajar-en-un-electrico-no-sera-un-problema/ …		2	5	1.55E+12	6:30 - 20 mar. 2019	/HACKER_CAR/status/1108360038811238401
1023	1556890669-630	https://twitter.com/search?l=&q=%22%24TESLA%22%20since%3A2019-03-01%20until%3A2019-03-31&src=typd	@TCLY	The City Loves You	Hey @elonmusk, what are thooooose?! Además de bajonearnos con el nuevo inalcanzable modelo de @Tesla, nos puso verde de la envidia con esos Nike Air Jordan 1 que traía puestos en la presentación. http://thecitylovesyou.com/dear-elon-musk-what-are-those/ …pic.twitter.com/1vVNhGRo1c		1	6	1.55E+12	18:10 - 16 mar. 2019	/TCLY/status/1107086798386270208
1024	1556890669-498	https://twitter.com/search?l=&q=%22%24TESLA%22%20since%3A2019-03-01%20until%3A2019-03-31&src=typd	@CarlosDG100D	CarlosDG	Gracias @jorgemilburn por la interacción con los clientes.Dice mucho a tu favor. Aunque ya sabes que un vehículo Tesla se compra desde la pasión, y es lógico que muchos clientes tengan más ganas de la entrega si cabe. Pero sería bueno mejorar el servicio de entregas y post-venta		1	13	1.55E+12	13:31 - 19 mar. 2019	/CarlosDG100D/status/1108103846834905088
1025	1556890669-13	https://twitter.com/search?l=&q=%22%24TESLA%22%20since%3A2019-03-01%20until%3A2019-03-31&src=typd	@marcvr2	Marc (oficial)	Tan fácil como integrar el assistente de Google en el sistema.			2	1.55E+12	10:25 - 30 mar. 2019	/marcvr2/status/1112043298015858688
1026	1556890669-1232	https://twitter.com/search?l=&q=%22%24TESLA%22%20since%3A2019-03-01%20until%3A2019-03-31&src=typd	@aioandroid25	aioandroid25	@ToyotaMotorCorp si hubieseis seguido la estela de la joint Venture con @Tesla con el #Rav4 EV . Ahora nadie os haría sombra. Bueno el del olivo en una tórrida tarde de verano en España. @toyota_europe			1	1.55E+12	7:49 - 7 mar. 2019	/aioandroid25/status/1103684197351374848
1027	1556890669-611	https://twitter.com/search?l=&q=%22%24TESLA%22%20since%3A2019-03-01%20until%3A2019-03-31&src=typd	@macrockets	David McLeod	Patience Lisa.			1	1.55E+12	4:15 - 17 mar. 2019	/macrockets/status/1107239046835691520
1028	1556890669-746	https://twitter.com/search?l=&q=%22%24TESLA%22%20since%3A2019-03-01%20until%3A2019-03-31&src=typd	@wiemeyer	Federico Wiemeyer	Respeto absoluto al Prius.			2	1.55E+12	8:25 - 15 mar. 2019	/wiemeyer/status/1106577217532936192
1029	1556890669-575	https://twitter.com/search?l=&q=%22%24TESLA%22%20since%3A2019-03-01%20until%3A2019-03-31&src=typd	@InfoAutoAr	Info Auto	Lo más leído del finde en la web de @InfoAutoAr fue el informe del nuevo #Tesla Y (http://www.infoauto.com.ar/institucional/detalle/tesla-model-y--se-devela-el-nuevo-crossover-de-elon-musk …) @Tesla pic.twitter.com/Bw8nbmZdQ3			1	1.55E+12	4:30 - 18 mar. 2019	/InfoAutoAr/status/1107605064124764160
1030	1556890669-735	https://twitter.com/search?l=&q=%22%24TESLA%22%20since%3A2019-03-01%20until%3A2019-03-31&src=typd	@Tranko	Angel Rivera	Saludos Israel , me interesa un Tesla y vivo en Ponce. A quien utilizas para trasladar el vehículo USA/PR? Crowley? Como cuanto presupuesto $ para traslado? #Futureteslaowner	2		1	1.55E+12	10:57 - 15 mar. 2019	/Tranko/status/1106615526665662464
1031	1556890669-487	https://twitter.com/search?l=&q=%22%24TESLA%22%20since%3A2019-03-01%20until%3A2019-03-31&src=typd	@iamshack24	Shack	Drove the #Tesla Model 3 from Vegas to Reno today with newly upgraded autopilot. Was a breeze! What a game changer. And what a beautiful state to drive through without all the stress of focusing on every driving input! Amazing machine! @Tesla @elonmuskpic.twitter.com/TxQHkd2Glz	51	222	5,0K	1.55E+12	19:04 - 19 mar. 2019	/iamshack24/status/1108187593651314688
1032	1556890669-560	https://twitter.com/search?l=&q=%22%24TESLA%22%20since%3A2019-03-01%20until%3A2019-03-31&src=typd	@jean_steffe	Jean	Cuantos %? Que temperatura exterior?	1		4	1.55E+12	11:12 - 18 mar. 2019	/jean_steffe/status/1107706458173526023
1033	1556890669-1173	https://twitter.com/search?l=&q=%22%24TESLA%22%20since%3A2019-03-01%20until%3A2019-03-31&src=typd	@DNA_Mx	Dan Jimenez	@Tesla Model 3, ya disponible en México #WishListpic.twitter.com/sqPEarYJNj			1	1.55E+12	11:17 - 8 mar. 2019	/DNA_Mx/status/1104098880126402560
1034	1556890669-1481	https://twitter.com/search?l=&q=%22%24TESLA%22%20since%3A2019-03-01%20until%3A2019-03-31&src=typd	@Alvaromorenoec	Alvaro Moreno	El de @Tesla, @HP y arquitecto de @UniYachayTech... Entre otras cosas... Estafador socialhttps://twitter.com/Martinminguchi/status/1101557797882347522 …			1	1.55E+12	9:58 - 2 mar. 2019	/Alvaromorenoec/status/1101904530936135680
1035	1556890669-1467	https://twitter.com/search?l=&q=%22%24TESLA%22%20since%3A2019-03-01%20until%3A2019-03-31&src=typd	@jean_steffe	Jean	@Tesla SuC Chambéry - Barberaz Francia. Petado de coches de combustión pic.twitter.com/HWokxVTvGg – en La Maison Rouge		2		1.55E+12	11:51 - 2 mar. 2019	/jean_steffe/status/1101933134059311104
1036	1556890669-1491	https://twitter.com/search?l=&q=%22%24TESLA%22%20since%3A2019-03-01%20until%3A2019-03-31&src=typd	@WorldEnergyTrad	WorldEnergyTrade	#FelizSabado Estos son los indicadores del mercado energético hoy #2Mar #Saturday #Energy #Oil #Crude #Business #Finance #Economics #Gold #Trading #Marketing #Tesla #Adobe @Tesla pic.twitter.com/aFfiyzz3J9		2	1	1.55E+12	4:37 - 2 mar. 2019	/WorldEnergyTrad/status/1101823849195339776
1037	1556890669-83	https://twitter.com/search?l=&q=%22%24TESLA%22%20since%3A2019-03-01%20until%3A2019-03-31&src=typd	@FrankCotes	arq. frank cotes	Charly Sanchez @ZeroEmisionRD tiene uno :)			1	1.55E+12	9:38 - 29 mar. 2019	/FrankCotes/status/1111668851647963136
1038	1556890669-1148	https://twitter.com/search?l=&q=%22%24TESLA%22%20since%3A2019-03-01%20until%3A2019-03-31&src=typd	@WorldEnergyTrad	WorldEnergyTrade	#FelizSabado Estos son los precios del mercado energético hoy #9Mar Visitanos y entérate de más en https://cards.twitter.com/cards/18ce54r0nid/709q0 … #Saturday #Energy #Oil #Crude #Business #Finance #Economics #Gold #Trading #Marketing #Tesla @Tesla @netflix		2	2	1.55E+12	4:34 - 9 mar. 2019	/WorldEnergyTrad/status/1104359916217741312
1039	1556890669-719	https://twitter.com/search?l=&q=%22%24TESLA%22%20since%3A2019-03-01%20until%3A2019-03-31&src=typd	@RicardoBlanco	Mr. ¯\_(ツ)_/¯hite	El @Tesla Model 3 Ya disponible en México via @AutosDesign http://autodesign.mx/adgreen/tesla-model3-prueba-de-manejo … por @EduVasat			2	1.55E+12	15:09 - 15 mar. 2019	/RicardoBlanco/status/1106678819371442176
1040	1556890669-1312	https://twitter.com/search?l=&q=%22%24TESLA%22%20since%3A2019-03-01%20until%3A2019-03-31&src=typd	@TECHandGD	TECH&GD 🦍	@Tesla cumple la promesa de vender autos en $ 35,000 dólares, tres años después. El Model 3 fue presentado en 2016 y el #CEO @elonmusk había prometido venderlo en ese precio; la nueva versión busca atraer al mercado masivo. https://expansion.mx/empresas/2019/02/28/tesla-cumple-la-promesa-de-vender-autos-en-35-000-dolares-tres-anos-despues …pic.twitter.com/HBkYoVdM42				1.55E+12	17:00 - 5 mar. 2019	/TECHandGD/status/1103097907450953728
1041	1556890669-1150	https://twitter.com/search?l=&q=%22%24TESLA%22%20since%3A2019-03-01%20until%3A2019-03-31&src=typd	@CCubicos	Centímetros Cúbicos	¡Probamos el esperado @Tesla Model 3! Y justo 3 han sido los años que hemos esperado para probarlo. Un modelo que ha prometido revolucionar el mundo del motor (eléctrico). Este domingo a las 10:00am conoceremos todos sus detalles #CCubicos189 https://bit.ly/2EEWWnm pic.twitter.com/UOLWN4PnoV		2	3	1.55E+12	4:00 - 9 mar. 2019	/CCubicos/status/1104351324999696386
1042	1556890669-382	https://twitter.com/search?l=&q=%22%24TESLA%22%20since%3A2019-03-01%20until%3A2019-03-31&src=typd	@duxativa	duxativa	Esos son codigos , lo demas es kakita.		3	252	1.55E+12	20:17 - 21 mar. 2019	/duxativa/status/1108930616752369664
1043	1556890669-1623	https://twitter.com/search?l=&q=%22%24TESLA%22%20since%3A2019-03-01%20until%3A2019-03-31&src=typd	@electrichapp	electric happ	Just ordered the @tesla #model3SR+ Thanks @elonmusk !pic.twitter.com/LwDBpf97WV	13	16	228	1.55E+12	20:27 - 28 feb. 2019	/electrichapp/status/1101338101979332609
1044	1556890669-808	https://twitter.com/search?l=&q=%22%24TESLA%22%20since%3A2019-03-01%20until%3A2019-03-31&src=typd	@mgalloMN	Michael Gallo	To Do: Order Model Y. Done! Blue/Black AWD Performance. 2+ years to save up for it. @Tesla @Model3Owners @DMC_Ryan @teslaownersSV #ModelYpic.twitter.com/SsBQ6CODwI	20	52	807	1.55E+12	21:15 - 14 mar. 2019	/mgalloMN/status/1106408566477352961
1045	1556890669-756	https://twitter.com/search?l=&q=%22%24TESLA%22%20since%3A2019-03-01%20until%3A2019-03-31&src=typd	@instaladores20	Instaladores 2.0	Las esperamos!			2	1.55E+12	5:42 - 15 mar. 2019	/instaladores20/status/1106536157846949889
1046	1556890669-1568	https://twitter.com/search?l=&q=%22%24TESLA%22%20since%3A2019-03-01%20until%3A2019-03-31&src=typd	@eleconomistany	Jose De Haro	#wallstreet al alza. Atentos a decisión #Canadá sobre directora financiera de @Huawei. También a negociaciones comerciales #China -#EEUU. #PCE sube 0,1% en dic. Consumo -0,5%/ ingresos +1%. @gap se separa de @OldNavy. @tesla cae y enfrenta pago de 920 millones. pic.twitter.com/t8WH31vxdz	1	9	19	1.55E+12	6:52 - 1 mar. 2019	/eleconomistany/status/1101495339956269061
1047	1556890669-1318	https://twitter.com/search?l=&q=%22%24TESLA%22%20since%3A2019-03-01%20until%3A2019-03-31&src=typd	@JulianDeLucas	Julián De Lucas	Sí sí... ójala se llenaran siempre... pero salvo el @smart_spain y @Nissan... ¿os habéis dado cuenta de las marcas de los que invierten en eléctricos? @Tesla @volvocars @RangeRover https://twitter.com/Julio_Telco/status/1102957788467249154 …		1	1	1.55E+12	12:57 - 5 mar. 2019	/JulianDeLucas/status/1103036875403653120
1048	1556890669-329	https://twitter.com/search?l=&q=%22%24TESLA%22%20since%3A2019-03-01%20until%3A2019-03-31&src=typd	@DiariodeNavarra	Diario de Navarra	Probamos el Tesla Model 3 en #Pamplona: estas son las 10 conclusiones https://www.diariodenavarra.es/noticias/vivir/motor/2019/03/23/10-claves-del-tesla-model-3-640686-3194.html … @Tesla		1	1	1.55E+12	1:22 - 23 mar. 2019	/DiariodeNavarra/status/1109369931320250368
1049	1556890669-1609	https://twitter.com/search?l=&q=%22%24TESLA%22%20since%3A2019-03-01%20until%3A2019-03-31&src=typd	@legolas_83	@lberto Muñoz	Más opciones q en un burriking ahora			3	1.55E+12	23:03 - 28 feb. 2019	/legolas_83/status/1101377391400755200
1050	1556890669-178	https://twitter.com/search?l=&q=%22%24TESLA%22%20since%3A2019-03-01%20until%3A2019-03-31&src=typd	@gines_fernandez	Ginés Fernández	Deja bien claro que cada uno se paga su cena que si no la lías parda.			2	1.55E+12	9:52 - 27 mar. 2019	/gines_fernandez/status/1110947636503330816
1051	1556890669-1165	https://twitter.com/search?l=&q=%22%24TESLA%22%20since%3A2019-03-01%20until%3A2019-03-31&src=typd	@Ojimenezro002	Omar Jimenez	El día 22 de abril me actualiza @Tesla mi #models para poder cargar en monofásica a 32 A (ahora está limitado a 16 A). GRATIS!!. Es decir, podré cargar en mi casa a 7,4 kw de potencia!. Gracias, #Tesla!. Os mando lo que me aparece ahora en la app del móvil de Tesla (novedad):pic.twitter.com/jsbVK4URLs		1	2	1.55E+12	14:09 - 8 mar. 2019	/Ojimenezro002/status/1104142175913365506
1052	1556890669-559	https://twitter.com/search?l=&q=%22%24TESLA%22%20since%3A2019-03-01%20until%3A2019-03-31&src=typd	@canete76	José Luis Cano	Probamos el Tesla Model S 100D: así es el coche que ha hecho ‘ponerse las pilas’ a la industria de la automoción https://www.cocheando.es/prueba-tesla-model-s-100-d-electrico-review-opiniones-autonomia-tiempo-carga-precio.html … @Tesla #tesla #teslamodels @elonmusk				1.55E+12	11:19 - 18 mar. 2019	/canete76/status/1107708065359499265
1053	1556890669-327	https://twitter.com/search?l=&q=%22%24TESLA%22%20since%3A2019-03-01%20until%3A2019-03-31&src=typd	@diariotesla	Diario De Un Tesla	Yo los dos últimos “loaners” que he tenido eran con seguro a terceros, cosa que te remarcan, además, al entregártelo en el SC.			2	1.55E+12	2:43 - 23 mar. 2019	/diariotesla/status/1109390166714667008
1054	1556890669-1540	https://twitter.com/search?l=&q=%22%24TESLA%22%20since%3A2019-03-01%20until%3A2019-03-31&src=typd	@DomoElectra	Domo Electra	y personalizado con la firma xD	1		3	1.55E+12	12:23 - 1 mar. 2019	/DomoElectra/status/1101578673960951809
1055	1556890669-49	https://twitter.com/search?l=&q=%22%24TESLA%22%20since%3A2019-03-01%20until%3A2019-03-31&src=typd	@a_hevia	Andres Hevia	Sí, por favor, danos la turra con el Tesla que mola un montón ;-)			1	1.55E+12	2:46 - 30 mar. 2019	/a_hevia/status/1111927758773460992
1056	1556890669-1220	https://twitter.com/search?l=&q=%22%24TESLA%22%20since%3A2019-03-01%20until%3A2019-03-31&src=typd	@alemandro1607	Car Enthusiast 🏎 🇪🇸	Oficialmente el coche es Segmento E, aunque hay quien asegura que es F pese a que no llega a los 5 metros que se exigen de mínimo. El Model 3 entra en el D, rival con Serie 3, Clase C y A4.			1	1.55E+12	10:23 - 7 mar. 2019	/alemandro1607/status/1103722757949411328
1057	1556890669-1060	https://twitter.com/search?l=&q=%22%24TESLA%22%20since%3A2019-03-01%20until%3A2019-03-31&src=typd	@GalloloSdm	GalloloSDM	Configure y me sale un precio de $1,038,600, no lo descarto del todo aunque si es demasiado caro, aunque es raro, creo que su marketing es demasiado bueno porque hasta siento que lo prefiero sobre un BMW 530i y eso que sé que el BMW le da 3 patadas y 2 macanazos!			2	1.55E+12	13:28 - 10 mar. 2019	/GalloloSdm/status/1104841396182282245
1058	1556890669-338	https://twitter.com/search?l=&q=%22%24TESLA%22%20since%3A2019-03-01%20until%3A2019-03-31&src=typd	@Medinilla_Nieto	Jose	Ostras, que rabia!!! Y yo he salido fuera. Me hubiese gustado...conoceros!!!!			1	1.55E+12	15:42 - 22 mar. 2019	/Medinilla_Nieto/status/1109223804427997185
1059	1556890669-1092	https://twitter.com/search?l=&q=%22%24TESLA%22%20since%3A2019-03-01%20until%3A2019-03-31&src=typd	@vgarcete83	Victor Garcete	Cuál es la moraleja?			2	1.55E+12	17:17 - 9 mar. 2019	/vgarcete83/status/1104551705671360513
1060	1556890669-897	https://twitter.com/search?l=&q=%22%24TESLA%22%20since%3A2019-03-01%20until%3A2019-03-31&src=typd	@isuriv	isuriv 🌐 👽	En el video si aparece que le dan el tipo 2, video, 8:37 de la marca mennekes. La documentación no esta justificada, deberían tramitarlo. Deberían haberlo previsto y mejorarlo. Yo espero que dentro un año no siga la cosa así, sino que se consiga mejoras.	1		1	1.55E+12	3:52 - 14 mar. 2019	/isuriv/status/1106145988782243842
1061	1556890669-779	https://twitter.com/search?l=&q=%22%24TESLA%22%20since%3A2019-03-01%20until%3A2019-03-31&src=typd	@franciscomarbel	francisco marbel	comienza a llenar la hucha...			1	1.55E+12	0:37 - 15 mar. 2019	/franciscomarbel/status/1106459456039239680
1062	1556890669-1518	https://twitter.com/search?l=&q=%22%24TESLA%22%20since%3A2019-03-01%20until%3A2019-03-31&src=typd	@taybar78	Tarek	.@Tesla cerrará todas sus tiendas y concentrará sus ventas a través de internet. ¿Qué pensáis sobre esto? ¿Funcionará sin una red profesional de apoyo? Yo tengo mis dudas... https://www.efe.com/efe/espana/economia/tesla-cerrara-todas-sus-tiendas-y-concentrara-ventas-a-traves-de-internet/10003-3912365 … vía @EFEnoticias	7	3	7	1.55E+12	22:59 - 1 mar. 2019	/taybar78/status/1101738801200812032
1063	1556890669-496	https://twitter.com/search?l=&q=%22%24TESLA%22%20since%3A2019-03-01%20until%3A2019-03-31&src=typd	@TeslaSupra	Supra	Summon, right when needed @Tesla @elonmusk @teslaownersSVpic.twitter.com/QFwYfw7O5q	30	129	2,2K	1.55E+12	13:48 - 19 mar. 2019	/TeslaSupra/status/1108108066937929728
1064	1556890669-803	https://twitter.com/search?l=&q=%22%24TESLA%22%20since%3A2019-03-01%20until%3A2019-03-31&src=typd	@businessinsider	Business Insider	Watch Elon Musk unveil the @Tesla #ModelY SUVpic.twitter.com/GjkcezernD	7	110	244	1.55E+12	21:22 - 14 mar. 2019	/businessinsider/status/1106410260028370955
[truncated: 3,636 more rows]
