# Supplementary material for: Measuring information flux between social media and stock prices with Transfer Entropy
Source: PLoS One. 2021 Sep 23;16(9):e0257686. doi: 10.1371/journal.pone.0257686 (PMC8459996; doi:10.1371/journal.pone.0257686)
Supplement: S1 Data — (ZIP) [file pone.0257686.s001.zip › DATA BASES/8.-TESLA/TESLA/dataminer (10).csv]

UserName	FullName	Date	First Hashtags	Alt Hashtags	Tweet (Message Text)	Retweets	Retweets (w/ Text)	Likes	Likes (w/ Text)	URL Path
@WSJ @WSJ @WSJ @WSJ @WSJ	The Wall Street Journal‏Verified account @WSJ	30 Dec 2013			Tesla was the No. 1 stock of 2013, up 346%. Netflix was No. 2. http://on.wsj.com/19WlbcD $TSLA $NFLX	19 238 238 93 93	Retweet 238 Retweeted 238		Like 93 Liked 93	/WSJ/status/417746885177528320
@CNBCnow @CNBCnow @CNBCnow @CNBCnow @CNBCnow	CNBC Now‏Verified account @CNBCnow	24 Dec 2013			Tesla to be acquired in 2014? http://cnb.cx/1kDf54R • $TSLA • pic.twitter.com/CvW9BFUzSW	10 53 53 30 30	Retweet 53 Retweeted 53		Like 30 Liked 30	/CNBCnow/status/415535548304863233
@vader7x @vader7x @vader7x @vader7x @vader7x	Lob Wedge Cap‏ @vader7x	31 Dec 2013			i think $TSLA is going to be a loser in 2014	2 2 4 4	Retweet 2 Retweeted 2		Like 4 Liked 4	/vader7x/status/418091972830584832
@CBOE @CBOE @CBOE @CBOE @CBOE	Cboe‏Verified account @CBOE	31 Dec 2013			Actives on open @ CBOE; $AAPL $FB $LNG $ABX $GOOG $MYGN $TSLA $MSFT $C $WLT $BP $GLD	3 3 3 3	Retweet 3 Retweeted 3		Like 3 Liked 3	/CBOE/status/418028946014232576
@LaMonicaBuzz @LaMonicaBuzz @LaMonicaBuzz @LaMonicaBuzz @LaMonicaBuzz	Paul R. La Monica‏Verified account @LaMonicaBuzz	19 Dec 2013			The long Elon Musk/short Elon Musk pair trade is curiously in full effect today. $SCTY up 7%. $TSLA down 4%.	1 3 3	Retweet 3 Retweeted 3		Like Liked	/LaMonicaBuzz/status/413707930932752385
@CNBCClosingBell @CNBCClosingBell @CNBCClosingBell @CNBCClosingBell @CNBCClosingBell	CNBC's Closing Bell‏Verified account @CNBCClosingBell	30 Dec 2013	#stock		Morning #stock movers: $TSLA $CROX $CTB $SNE $TWTRpic.twitter.com/vHdgFUCNTw	5 5 2 2	Retweet 5 Retweeted 5		Like 2 Liked 2	/CNBCClosingBell/status/417657246881816576
@StockTwits @StockTwits @StockTwits @StockTwits @StockTwits	StockTwits‏Verified account @StockTwits	19 Dec 2013			CALIFORNIA FIRE DEPARTMENT: A Tesla charging system may have started a garage fire --> http://stks.co/rln5 $TSLA	3 21 21 4 4	Retweet 21 Retweeted 21		Like 4 Liked 4	/StockTwits/status/413648385724674048
@MonsaludJerry @MonsaludJerry @MonsaludJerry @MonsaludJerry @MonsaludJerry	analognotebook‏ @MonsaludJerry	29 Dec 2013			what will keep pushing forward 2014? $TSLA $GOOG $FB $TWTR $AMZN $AAPL $GRPN will these stock give me a year like 2013?	1 1 1 2 2	Retweet 1 Retweeted 1		Like 2 Liked 2	/MonsaludJerry/status/417432043610324992
@SPYFUX @SPYFUX @SPYFUX @SPYFUX @SPYFUX	➶‏ @SPYFUX	23 Dec 2013	#SwatOptions		Holding $TSLA 150 calls with the team #SwatOptions should play out well for us tomorrow!	2 3 3 4 4	Retweet 3 Retweeted 3		Like 4 Liked 4	/SPYFUX/status/415245344889663488
@2KnightsTrading @2KnightsTrading @2KnightsTrading @2KnightsTrading @2KnightsTrading	Two Knights Trading‏ @2KnightsTrading	20 Dec 2013			$TWTR fascinating. This could do what other semi junk stocks like $HLF and $TSLA did.	2 2 1 1	Retweet 2 Retweeted 2		Like 1 Liked 1	/2KnightsTrading/status/414086579703926784
@SeekingAlpha @SeekingAlpha @SeekingAlpha @SeekingAlpha @SeekingAlpha	Seeking Alpha‏ @SeekingAlpha	31 Dec 2013			The 4 Worst Stocks For 2014 http://seekingalpha.com/article/1923561-the-4-worst-stocks-for-2014?source=feed_f … $HLF $FB $TSLA $TWTR	3 3 5 5	Retweet 3 Retweeted 3		Like 5 Liked 5	/SeekingAlpha/status/418138063018000384
@bryankchang @bryankchang @bryankchang @bryankchang @bryankchang	bryan chang‏ @bryankchang	31 Dec 2013			Top 5 performing stocks of 2013: 1. $TSLA +346% 2. $NFLX +296% 3. $BBY +239% 4. $TWTR +145% 5. $HLF +139%http://blogs.wsj.com/five-things/2013/12/30/5-winners-the-best-stocks-of-2013/?mod=e2tw …	2 2 3 3	Retweet 2 Retweeted 2		Like 3 Liked 3	/bryankchang/status/418102191233048576
@IBDinvestors @IBDinvestors @IBDinvestors @IBDinvestors @IBDinvestors	Investors.com‏Verified account @IBDinvestors	31 Dec 2013			GM buying Tesla? Just one of the 10 wildest tech predictions for 2014 http://ibdn.uz/saTRW $GM $TSLA $MSFT $YHOO $GOOG	1 5 5 3 3	Retweet 5 Retweeted 5		Like 3 Liked 3	/IBDinvestors/status/418050529403883520
@PeterGhostine @PeterGhostine @PeterGhostine @PeterGhostine @PeterGhostine	Peter Ghostine‏ @PeterGhostine	31 Dec 2013			$TSLA... Sit still. Remain quiet. See the deer out there? http://stks.co/qo42	1 4 4 5 5	Retweet 4 Retweeted 4		Like 5 Liked 5	/PeterGhostine/status/418047433780629504
@jkrim @jkrim @jkrim @jkrim @jkrim	Jonathan Krim‏Verified account @jkrim	30 Dec 2013			The top 5 performing stocks of 2013 were all tech or tech related, starting with $TSLA. http://on.wsj.com/1bxA8Oa	1 15 15 11 11	Retweet 15 Retweeted 15		Like 11 Liked 11	/jkrim/status/417749490649411584
@rubinafillion @rubinafillion @rubinafillion @rubinafillion @rubinafillion	Rubina Madan Fillion‏Verified account @rubinafillion	30 Dec 2013			Best-performing stocks of 2013: 1. Tesla 2. Netflix 3. Best Buy 4. Twitter 5. Herbalife http://on.wsj.com/19WlvYK $TWTR $NFLX $TSLA	11 11 5 5	Retweet 11 Retweeted 11		Like 5 Liked 5	/rubinafillion/status/417718150533107712
@Street_Insider @Street_Insider @Street_Insider @Street_Insider @Street_Insider	Streetinsider.com‏ @Street_Insider	30 Dec 2013			Tesla $TSLA Taps Another Apple $AAPL Exec to Lead Manufacturing Technology http://stks.co/i069a	1 2 2 2 2	Retweet 2 Retweeted 2		Like 2 Liked 2	/Street_Insider/status/417654372646932481
@PeterGhostine @PeterGhostine @PeterGhostine @PeterGhostine @PeterGhostine	Peter Ghostine‏ @PeterGhostine	29 Dec 2013			On the hourly chart of $TSLA is an HS top with target coinciding with the lowest of three open gaps on my previous chart.	1 1 1 1	Retweet 1 Retweeted 1		Like 1 Liked 1	/PeterGhostine/status/417335137580220416
@PeterGhostine @PeterGhostine @PeterGhostine @PeterGhostine @PeterGhostine	Peter Ghostine‏ @PeterGhostine	29 Dec 2013			$TSLA ... Once wave 2 finds its landing zone, the next move should be, well, electric. http://stks.co/pnse	1 4 4 14 14	Retweet 4 Retweeted 4		Like 14 Liked 14	/PeterGhostine/status/417332316814340096
@srussolillo @srussolillo @srussolillo @srussolillo @srussolillo	Steven Russolillo‏Verified account @srussolillo	29 Dec 2013			Top 10 @wsjMoneyBeat posts of 2013: Bitcoin, Apple, Buffett, Tesla, fake tweets and much more http://on.wsj.com/19pi9wW $AAPL $TSLA	2 2 3 3	Retweet 2 Retweeted 2		Like 3 Liked 3	/srussolillo/status/417328167380992000
@Sassy_SPY @Sassy_SPY @Sassy_SPY @Sassy_SPY @Sassy_SPY	Rachel Shasha 🦄‏Verified account @Sassy_SPY	28 Dec 2013			It's Over! Move Along + 1st OPEX of 2014 $SPY $AAPL $AMZN $BIDU $FB $GOOG $LNKD $NFLX $PCLN $TSLA $TWTR http://stks.co/a02eC	3 10 10 12 12	Retweet 10 Retweeted 10		Like 12 Liked 12	/Sassy_SPY/status/417113751666454529
@TeslaNY @TeslaNY @TeslaNY @TeslaNY @TeslaNY	Tesla New York‏ @TeslaNY	28 Dec 2013	#teslanyvisibletesla,visibletesla	#visibletesla	Desktop control of your Tesla Model S! Info at: http://www.teslamotorsclub.com/showthread.php/19975-VisibleTesla … #teslanyvisibletesla #visibletesla $TSLA pic.twitter.com/s08xH0pyyF	3 3 6 6	Retweet 3 Retweeted 3		Like 6 Liked 6	/TeslaNY/status/417020630866083840
@StockTwits @StockTwits @StockTwits @StockTwits @StockTwits	StockTwits‏Verified account @StockTwits	28 Dec 2013			We just built this list showing the 2014 predictions we saw from the excellent StockTwits community http://blog.stocktwits.com/here-is-a-huge-list-of-all-the-2014-predictions-we-saw-from-the-excellent-stocktwits-community/ … $SPY $TWTR $TSLA	32 32 26 26	Retweet 32 Retweeted 32		Like 26 Liked 26	/StockTwits/status/416983444443234304
@PeterGhostine @PeterGhostine @PeterGhostine @PeterGhostine @PeterGhostine	Peter Ghostine‏ @PeterGhostine	27 Dec 2013			A monster move is likely to come in $TSLA. It needs to test the 146 area first. Chart this weekend. Target = mid to high 170's.	7 7 13 13	Retweet 7 Retweeted 7		Like 13 Liked 13	/PeterGhostine/status/416764804104065024
@FoxBusiness @FoxBusiness @FoxBusiness @FoxBusiness @FoxBusiness	FOX Business‏Verified account @FoxBusiness	27 Dec 2013	#stocks		Here are the 10 most shorted #stocks of #2013: http://fxn.ws/1cuxNZ9 via @MattMEgan5 $TSLA $BBRY $HLF	1 5 5	Retweet 5 Retweeted 5		Like Liked	/FoxBusiness/status/416720502162747392
@StockTwits @StockTwits @StockTwits @StockTwits @StockTwits	StockTwits‏Verified account @StockTwits	26 Dec 2013			If Tesla expands to China they will enter a market with more than 1.1 million millionaire households --> http://stks.co/tmzX $TSLA	1 27 27 9 9	Retweet 27 Retweeted 27		Like 9 Liked 9	/StockTwits/status/416207064491253760
@OphirGottlieb @OphirGottlieb @OphirGottlieb @OphirGottlieb @OphirGottlieb	Ophir Gottlieb‏Verified account @OphirGottlieb	24 Dec 2013			Tomorrow I'll talk $TSLA. Today, it's $TWTR: How the Option Market Totally Blew It, And We Knew it Two-Weeks Ago. http://optionvol.blogspot.com/2013/12/twitter-twtr-how-option-market-totally.html …	1 3 3 1 1	Retweet 3 Retweeted 3		Like 1 Liked 1	/OphirGottlieb/status/415630743310577664
@sspencer_smb @sspencer_smb @sspencer_smb @sspencer_smb @sspencer_smb	Steven Spencer‏ @sspencer_smb	24 Dec 2013			$TSLA pulled back $4 from same failure area as last week. S/R levels VERY important for short term trading. http://stks.co/d01vs	3 3	Retweet Retweeted		Like 3 Liked 3	/sspencer_smb/status/415589166584299520
@samsharf @samsharf @samsharf @samsharf @samsharf	Samantha Sharf‏Verified account @samsharf	24 Dec 2013			Feeling Grinchy on Christmas Eve? Read my list of 10 winning stocks set for a slide in 2014. $TSLA $NFLX $HPQ & more.http://onforb.es/1kDoM37	2 18 18 18 18	Retweet 18 Retweeted 18		Like 18 Liked 18	/samsharf/status/415551676826013696
@SimonettiLauren @SimonettiLauren @SimonettiLauren @SimonettiLauren @SimonettiLauren	Lauren Simonetti‏Verified account @SimonettiLauren	24 Dec 2013			The @NHTSA reaffirms @tesla Model S's 5-star safety rating. $tsla stock's popping. This car is veryyy cool! pic.twitter.com/4Z1ziCK7cn	11 4 4 18 18	Retweet 4 Retweeted 4		Like 18 Liked 18	/SimonettiLauren/status/415508731720249344
@StockTwits @StockTwits @StockTwits @StockTwits @StockTwits	StockTwits‏Verified account @StockTwits	23 Dec 2013			We're searching for the most interesting stories of 2013. Tesla is leading right now. Share here --> http://stks.co/b01er $TSLA	15 15 8 8	Retweet 15 Retweeted 15		Like 8 Liked 8	/StockTwits/status/415308569408307200
@CNBC @CNBC @CNBC @CNBC @CNBC	CNBC‏Verified account @CNBC	23 Dec 2013			National Highway Traffic Safety Admin. reaffirms 5-star safety rating on 2014 Tesla Model S, the highest safety rating in the U.S. • $TSLA	3 22 22 17 17	Retweet 22 Retweeted 22		Like 17 Liked 17	/CNBC/status/415238096595456000
@SchaeferStreet @SchaeferStreet @SchaeferStreet @SchaeferStreet @SchaeferStreet	Steve Schaefer‏Verified account @SchaeferStreet	19 Dec 2013			Another reason long/short hedge funds are lagging: they missed home runs like $BBY $NFLX and $TSLA http://bit.ly/1bMpK5a via @stephentaub	2 10 10 10 10	Retweet 10 Retweeted 10		Like 10 Liked 10	/SchaeferStreet/status/413746559126212608
@StockTwits @StockTwits @StockTwits @StockTwits @StockTwits	StockTwits‏Verified account @StockTwits	16 Dec 2013			Not a single one of these 11 momentum stocks are up more than the Dow right now --> http://stks.co/pkyb $FB $TWTR $TSLA	1 23 23 9 9	Retweet 23 Retweeted 23		Like 9 Liked 9	/StockTwits/status/412674455685439489
@BloombergNEF @BloombergNEF @BloombergNEF @BloombergNEF @BloombergNEF	BloombergNEF‏ @BloombergNEF	16 Dec 2013			RT @BloombergTV: Tesla Motors expands to China with Website launch: http://bloom.bg/1eieg0S $TSLA	2 2 2 2	Retweet 2 Retweeted 2		Like 2 Liked 2	/BloombergNEF/status/412605972763656192
@alphatrends @alphatrends @alphatrends @alphatrends @alphatrends	Brian Shannon, CMT‏Verified account @alphatrends	14 Dec 2013			my VIDEO - http://stks.co/rkR5 Stock Market Analysis for Week Ending 12/13/13 $SPY $AAPL $TSLA $BTCUSD $IWM $SMH	5 5 4 4	Retweet 5 Retweeted 5		Like 4 Liked 4	/alphatrends/status/411896780846936066
@JessicaASmith8 @JessicaASmith8 @JessicaASmith8 @JessicaASmith8 @JessicaASmith8	Jessica Smith‏Verified account @JessicaASmith8	13 Dec 2013	#Tesla		#Tesla opening its first Indiana store today at the Fashion Mall. I want to test drive a Model S! Full story: http://bit.ly/18GdSBN $TSLA	3 3 2 2	Retweet 3 Retweeted 3		Like 2 Liked 2	/JessicaASmith8/status/411469571304869888
@WTHRcom @WTHRcom @WTHRcom @WTHRcom @WTHRcom	WTHR.com‏Verified account @WTHRcom	13 Dec 2013	#Tesla		#Tesla to open its first store in Indiana this morning at the Fashion Mall. Full story here: http://bit.ly/18GdSBN $TSLA	2 7 7 3 3	Retweet 7 Retweeted 7		Like 3 Liked 3	/WTHRcom/status/411469131943120896
@RatioTrade @RatioTrade @RatioTrade @RatioTrade @RatioTrade	Matt Blackman‏ @RatioTrade	12 Dec 2013			$TSLA just confirmed inv. H&S post H&S top pattern. Don't see that very often! @Traderslog @DanZanger @BloombergMrktspic.twitter.com/06bZ7KGupp	1 1 2 2	Retweet 1 Retweeted 1		Like 2 Liked 2	/RatioTrade/status/411269807544086528
@RedDogT3 @RedDogT3 @RedDogT3 @RedDogT3 @RedDogT3	Scott Redler‏Verified account @RedDogT3	12 Dec 2013			Markets were heavy but stock pickers still finding strong patterns. $fb $twtr $nflx $tsla. Lots of opportunities remain both ways	1 1 3 3	Retweet 1 Retweeted 1		Like 3 Liked 3	/RedDogT3/status/411246548191043584
@VonettaLogan @VonettaLogan @VonettaLogan @VonettaLogan @VonettaLogan	Vonetta Logan‏ @VonettaLogan	12 Dec 2013			$TSLA to announce new Model "E" at Detroit auto show. There's a Model S, a Model E, & a Model X? @elonmusk you cheeky monkey!	1 2 2 2 2	Retweet 2 Retweeted 2		Like 2 Liked 2	/VonettaLogan/status/411226305116377088
@SAI @SAI @SAI @SAI @SAI	BI Tech‏Verified account @SAI	12 Dec 2013			TESLA: We Will Probably Reveal Our Mass Market Car At The 2015 Detroit Auto Show $TSLA by @jyarow http://read.bi/1fnBdwN	1 7 7 3 3	Retweet 7 Retweeted 7		Like 3 Liked 3	/SAI/status/411195193422262272
@PeterGhostine @PeterGhostine @PeterGhostine @PeterGhostine @PeterGhostine	Peter Ghostine‏ @PeterGhostine	12 Dec 2013			$TSLA... Once price gets inside the hot-air pocket, 151-152 should come in a hurry to complete a 5-wave ascent. http://stks.co/dyxg	3 2 2 2 2	Retweet 2 Retweeted 2		Like 2 Liked 2	/PeterGhostine/status/411177993835278336
@abnormalreturns @abnormalreturns @abnormalreturns @abnormalreturns @abnormalreturns	Tadas Viskanta‏ @abnormalreturns	12 Dec 2013			An annual must-read. RT @ReformedBroker: INVESTMENT FADS AND THEMES, 1996-2013 http://stks.co/qjv4 $TSLA $DXJ $IEP $BCOIN	1 1 1 1	Retweet 1 Retweeted 1		Like 1 Liked 1	/abnormalreturns/status/411163007587069953
@mb_willoughby @mb_willoughby @mb_willoughby @mb_willoughby @mb_willoughby	Maribeth‏ @mb_willoughby	11 Dec 2013			12/12 watchlist http://stks.co/byjH $twtr $fslr $lh $gale $tsla $cnit $plug	1 1 1 2 2	Retweet 1 Retweeted 1		Like 2 Liked 2	/mb_willoughby/status/410925790977462272
@WSJ @WSJ @WSJ @WSJ @WSJ	The Wall Street Journal‏Verified account @WSJ	11 Dec 2013			Tesla is moving to expand its charging network to make coast-to-coast road trips more feasible. http://on.wsj.com/18mdAox $TSLA	3 82 82 27 27	Retweet 82 Retweeted 82		Like 27 Liked 27	/WSJ/status/410869420551319552
@IBDeditorials @IBDeditorials @IBDeditorials @IBDeditorials @IBDeditorials	IBDeditorials‏ @IBDeditorials	11 Dec 2013			Oregon To Test Taxing Drivers By The Mile, Not Gallon http://ibdn.uz/rEkPC $TM $TSLA pic.twitter.com/ytusV9UhzA	3 9 9 1 1	Retweet 9 Retweeted 9		Like 1 Liked 1	/IBDeditorials/status/410773673722019840
@CNBC @CNBC @CNBC @CNBC @CNBC	CNBC‏Verified account @CNBC	9 Dec 2013			Buying a Tesla with bitcoin? Not so fast: http://cnb.cx/19wBKYr (via @jmorganteen) $TSLA $BTC	2 10 10 7 7	Retweet 10 Retweeted 10		Like 7 Liked 7	/CNBC/status/410272860243263488
@chessNwine @chessNwine @chessNwine @chessNwine @chessNwine	Chess‏ @chessNwine	9 Dec 2013	#Market		NEW POST: Stock #Market Recap 12/09/13 {Video} http://stks.co/qj2B $AAPL $ANR $FB $GDX $GOOG $IWM $QQQ $SODA $SPY $TSL $TSLA $TWTR $WLT	1 5 5 1 1	Retweet 5 Retweeted 5		Like 1 Liked 1	/chessNwine/status/410171420585762817
@aztecs99 @aztecs99 @aztecs99 @aztecs99 @aztecs99	Bob Lang‏ @aztecs99	9 Dec 2013			yep, we're there my man! @traderstewie: $TSLA, top long idea going into tomorrow. Later folks! see you manana!	1 1 2 2	Retweet 1 Retweeted 1		Like 2 Liked 2	/aztecs99/status/410152147788238848
@bespokeinvest @bespokeinvest @bespokeinvest @bespokeinvest @bespokeinvest	Bespoke‏ @bespokeinvest	9 Dec 2013			Here's a list of the 40 best performing stocks in 2013: http://www.bespokeinvest.com/thinkbig/2013/12/9/2013s-top-performers.html … $ACAD $LCI $GTN $TSLA $BBY $YELP $NFLX $$	8 8 3 3	Retweet 8 Retweeted 8		Like 3 Liked 3	/bespokeinvest/status/410125593166893057
@TMFWillSommers @TMFWillSommers @TMFWillSommers @TMFWillSommers @TMFWillSommers	Brendan Mathews‏ @TMFWillSommers	7 Dec 2013			It's Too Early to Invest in Driverless Cars. $GOOG $TSLA http://www.fool.com/investing/general/2013/12/07/its-too-early-to-invest-in-driverless-cars.aspx#.UqNeTMjxkso.twitter … via @themotleyfool	1 1 1 3 3	Retweet 1 Retweeted 1		Like 3 Liked 3	/TMFWillSommers/status/409379125808226304
@joemccann @joemccann @joemccann @joemccann @joemccann	Joe McCann‏Verified account @joemccann	5 Dec 2013			Someone bought a brand new Tesla with 70 Bitcoins today http://stks.co/f00VH $TSLA $BTCUSD	3 3 4 4	Retweet 3 Retweeted 3		Like 4 Liked 4	/joemccann/status/408764235301138432
@IBDinvestors @IBDinvestors @IBDinvestors @IBDinvestors @IBDinvestors	Investors.com‏Verified account @IBDinvestors	5 Dec 2013	#tesla		Tesla Battery Yields Solar Power Storage At SolarCity http://ibdn.uz/rv4qe $TSLA $SCTY @ElonMusk #teslapic.twitter.com/rLW9Z83sLP	1 11 11 9 9	Retweet 11 Retweeted 11		Like 9 Liked 9	/IBDinvestors/status/408746273597313024
@StockTwits @StockTwits @StockTwits @StockTwits @StockTwits	StockTwits‏Verified account @StockTwits	5 Dec 2013			Someone walked into a car dealership today and exchanged roughly 70 Bitcoins for a brand new Tesla --> http://stks.co/f00VH $TSLA $BTCUSD	3 43 43 11 11	Retweet 43 Retweeted 43		Like 11 Liked 11	/StockTwits/status/408745207635513344
@9toejoe @9toejoe @9toejoe @9toejoe @9toejoe @askslim	Joe Roxbury‏ @9toejoe	5 Dec 2013			@askslim @Tony_BATtista wow great analysis on $tsla, dead on, even with the timing slim. think we make a good team!	1 2 2 2 2	Retweet 2 Retweeted 2		Like 2 Liked 2	/9toejoe/status/408727054092210176
@Forbes @Forbes @Forbes @Forbes @Forbes	Forbes‏Verified account @Forbes	4 Dec 2013			Tesla rebounds after Germany clears Model S fires, but NHTSA investigation looms http://onforb.es/IKqLVa $TSLA	3 31 31 18 18	Retweet 31 Retweeted 31		Like 18 Liked 18	/Forbes/status/408228699285491713
@chessNwine @chessNwine @chessNwine @chessNwine @chessNwine	Chess‏ @chessNwine	3 Dec 2013	#Market		NEW POST: Stock #Market Recap 12/03/13 {Video} http://stks.co/iznJ $AAPL $AMZN $FB $GDX $GLD $HLF $IWM $MCP $PCLN $QQQ $SPY $TSLA $USO	3 3 1 1	Retweet 3 Retweeted 3		Like 1 Liked 1	/chessNwine/status/407993885466456064
@YahooFinance @YahooFinance @YahooFinance @YahooFinance @YahooFinance	Yahoo Finance‏Verified account @YahooFinance	3 Dec 2013	#Tesla		After months of bad press, #Tesla's shares may be a buy, says one technical strategist: http://finance.yahoo.com/video/tesla-headed-160-minimum-strategist-213055966.html … $TSLA (via @CNBCNumbers)	1 3 3 4 4	Retweet 3 Retweeted 3		Like 4 Liked 4	/YahooFinance/status/407988794361532416
@StockTwits @StockTwits @StockTwits @StockTwits @StockTwits	StockTwits‏Verified account @StockTwits	3 Dec 2013			The two stocks leading the Nasdaq-100 today: $TSLA is up $19/share $AAPL is up $12/share CHART: http://stks.co/fzro	3 23 23 7 7	Retweet 23 Retweeted 23		Like 7 Liked 7	/StockTwits/status/407967223819431936
@WSJ @WSJ @WSJ @WSJ @WSJ	The Wall Street Journal‏Verified account @WSJ	3 Dec 2013			Tesla says German safety agency has ended fire investigation, and it found no flaws in the car's design. http://on.wsj.com/1hw1koK $TSLA	6 83 83 37 37	Retweet 83 Retweeted 83		Like 37 Liked 37	/WSJ/status/407928995549044736
@Convertbond @Convertbond @Convertbond @Convertbond @Convertbond	Lawrence McDonald‏Verified account @Convertbond	3 Dec 2013			Tweet From Nov 19th RT Tesla $TSLA They loved it at $194.50 on Oct 1st and hate it at $116 on Nov 19th, we smell a bounce	1 2 2 3 3	Retweet 2 Retweeted 2		Like 3 Liked 3	/Convertbond/status/407922218992402432
@CNBCnow @CNBCnow @CNBCnow @CNBCnow @CNBCnow	CNBC Now‏Verified account @CNBCnow	3 Dec 2013			Tesla is now up more than 11% today. $TSLA QUOTE: http://cnb.cx/Yb3X2j	3 20 20 17 17	Retweet 20 Retweeted 20		Like 17 Liked 17	/CNBCnow/status/407912478002384897
@jimcramer @jimcramer @jimcramer @jimcramer @jimcramer	Jim Cramer‏Verified account @jimcramer	3 Dec 2013			$TSLA land speed record for overvalued to undervalued: $MS	4 5 5 7 7	Retweet 5 Retweeted 5		Like 7 Liked 7	/jimcramer/status/407878426347843585
@WSJmarkets @WSJmarkets @WSJmarkets @WSJmarkets @WSJmarkets	WSJ Markets‏Verified account @WSJmarkets	2 Dec 2013			If you missed: Our look at five Tesla true believers: "Elon Musk can do no wrong." More: http://blogs.wsj.com/five-things/20 … $tsla	4 4 2 2	Retweet 4 Retweeted 4		Like 2 Liked 2	/WSJmarkets/status/407753088695418880
@CNBC @CNBC @CNBC @CNBC @CNBC	CNBC‏Verified account @CNBC	2 Dec 2013			German transport regulators ask for, receive $TSLA data on Model S crashes; regulators say no manufacturer-related defects could be found.	1 22 22 7 7	Retweet 22 Retweeted 22		Like 7 Liked 7	/CNBC/status/407639158300364802
@WSJMoneyBeat @WSJMoneyBeat @WSJMoneyBeat @WSJMoneyBeat @WSJMoneyBeat	WSJ MoneyBeat‏Verified account @WSJMoneyBeat	2 Dec 2013			.@Samcornwell was big $TSLA bull. But after 3 fires in 6 weeks, "the absolutely pristine image of Tesla is ruined.” http://blogs.wsj.com/five-things/2013/12/02/5-winners-tesla-believers/?mod=item3 …	3 3 2 2	Retweet 3 Retweeted 3		Like 2 Liked 2	/WSJMoneyBeat/status/407608763374243840
@Kaitlyn_Kiernan @Kaitlyn_Kiernan @Kaitlyn_Kiernan @Kaitlyn_Kiernan @Kaitlyn_Kiernan	Kaitlyn Kiernan‏ @Kaitlyn_Kiernan	2 Dec 2013			In case you missed it Saturday, Trial by Fire for Tesla True Believers http://on.wsj.com/1gpRC40 $TSLA a labor of love from me and @srussolillo	1 5 5 1 1	Retweet 5 Retweeted 5		Like 1 Liked 1	/Kaitlyn_Kiernan/status/407544883142877184
@z8angela @z8angela @z8angela @z8angela @z8angela	Angela Zhou‏ @z8angela	2 Dec 2013			After some window dressing, many leaders look tired: $AMZN $GOOG $PLCN. AAPL still looks fine w/ possible consolidation. $TSLA $FB hit res.	2 2 3 3	Retweet 2 Retweeted 2		Like 3 Liked 3	/z8angela/status/407538903294693376
@EdgewaterTrader @EdgewaterTrader @EdgewaterTrader @EdgewaterTrader @EdgewaterTrader	ES‏ @EdgewaterTrader	1 Dec 2013	#JeffBezosBigSurpriseGuesses		$AMZN joint venture w/ NSA & SpaceX delivers goods by Hyperloop before you've thought to order them #JeffBezosBigSurpriseGuesses $TSLA	7 7 3 3	Retweet 7 Retweeted 7		Like 3 Liked 3	/EdgewaterTrader/status/407286741297397761
@WSJmarkets @WSJmarkets @WSJmarkets @WSJmarkets @WSJmarkets	WSJ Markets‏Verified account @WSJmarkets	1 Dec 2013			Reports of fires and a volatile stock hasn't fazed these believers, who keep putting their money into Tesla: http://on.wsj.com/1gpRC40 $tsla	7 7 2 2	Retweet 7 Retweeted 7		Like 2 Liked 2	/WSJmarkets/status/407174080601665537
@abnormalreturns @abnormalreturns @abnormalreturns @abnormalreturns @abnormalreturns	Tadas Viskanta‏ @abnormalreturns	29 Nov 2013			Friday links: career recession risk, the death of trend following and why nobody is happy. http://stks.co/dvkq $AAPL $MSFT $SCTY $TSLA	6 6 4 4	Retweet 6 Retweeted 6		Like 4 Liked 4	/abnormalreturns/status/406453604225019904
@SoltanCapital @SoltanCapital @SoltanCapital @SoltanCapital @SoltanCapital	Adam Soltan‏ @SoltanCapital	27 Nov 2013	#DAYtrading,stockoptions,stockmarket,investing,optionstrading	#stockoptions	Down 0.05% for the day #DAYtrading #stockoptions #stockmarket #investing #optionstrading $SPX $RUT $QQQ $TWTR $AAPL $NFLX $TSLA $GLD $SLV	2 2 2 2	Retweet 2 Retweeted 2		Like 2 Liked 2	/SoltanCapital/status/405813788043001856
@jwhiteusaf @jwhiteusaf @jwhiteusaf @jwhiteusaf @jwhiteusaf	James‏ @jwhiteusaf	27 Nov 2013	#momentum		another ridiculous day w/ @smartertrader this dude has #momentum figured out $GOOG $TSLA $PCLN $NFLX et al might splurge on a turkey fryer	3 2 2 2 2	Retweet 2 Retweeted 2		Like 2 Liked 2	/jwhiteusaf/status/405804871883816960
@InvestorsLive @InvestorsLive @InvestorsLive @InvestorsLive @InvestorsLive	Nathan Michaud‏Verified account @InvestorsLive	27 Nov 2013			$TSLA is trading like it has a 3D Printer on the way........	4 4 3 3	Retweet 4 Retweeted 4		Like 3 Liked 3	/InvestorsLive/status/405767616930672640
@JeffCNYC @JeffCNYC @JeffCNYC @JeffCNYC @JeffCNYC @LaMonicaBuzz	jeff‏ @JeffCNYC	27 Nov 2013			@LaMonicaBuzz $PCLN $GOOG and $AMZN approaching these round numbers reminds me if when everyone was sure $TSLA was going to $200.	2 2 2 2	Retweet 2 Retweeted 2		Like 2 Liked 2	/JeffCNYC/status/405716381376991232
@WSJMoneyBeat @WSJMoneyBeat @WSJMoneyBeat @WSJMoneyBeat @WSJMoneyBeat	WSJ MoneyBeat‏Verified account @WSJMoneyBeat	27 Nov 2013			Everything you need to read in Morning Links: Nasdaq 4000, Baloney Bubble Talk & Tesla http://on.wsj.com/1dAR0ec $TSLA pic.twitter.com/QMg2KBJSRl	3 3 3 3	Retweet 3 Retweeted 3		Like 3 Liked 3	/WSJMoneyBeat/status/405708495908900864
@SoltanCapital @SoltanCapital @SoltanCapital @SoltanCapital @SoltanCapital	Adam Soltan‏ @SoltanCapital	26 Nov 2013	#DAYtrading,stockoptions,stockmarket,investing,optionstrading	#stockoptions	Up 1.9% for the day #DAYtrading #stockoptions #stockmarket #investing #optionstrading $SPX $RUT $QQQ $TWTR $AAPL $NFLX $TSLA $GLD $SLV	2 2 4 4	Retweet 2 Retweeted 2		Like 4 Liked 4	/SoltanCapital/status/405457154091388928
@MelissaLeeCNBC @MelissaLeeCNBC @MelissaLeeCNBC @MelissaLeeCNBC @MelissaLeeCNBC	Melissa Lee‏Verified account @MelissaLeeCNBC	26 Nov 2013			How can $F recall same car 7x since '12 and stock doesn't move while $TSLA craters on a few fires? @Lebeaucarnews joins @CNBCFastMoney 5p	12 9 9 2 2	Retweet 9 Retweeted 9		Like 2 Liked 2	/MelissaLeeCNBC/status/405450573513650176
@jimcramer @jimcramer @jimcramer @jimcramer @jimcramer	Jim Cramer‏Verified account @jimcramer	26 Nov 2013	#tsla		Love this spirited & rigorous $TSLA defense ! RT @InfennonLabs: Why are these idiots selling #tsla are they that blind? @jimcramer	6 4 4 4 4	Retweet 4 Retweeted 4		Like 4 Liked 4	/jimcramer/status/405348028417994752
@ChartLearning @ChartLearning @ChartLearning @ChartLearning @ChartLearning	Chart Learning‏ @ChartLearning	25 Nov 2013			How to Play $TWTR $TSLA $FB & $YELP http://stks.co/sfUt	1 1 3 3	Retweet 1 Retweeted 1		Like 3 Liked 3	/ChartLearning/status/405153063213604864
@MelissaLeeCNBC @MelissaLeeCNBC @MelissaLeeCNBC @MelissaLeeCNBC @MelissaLeeCNBC	Melissa Lee‏Verified account @MelissaLeeCNBC	25 Nov 2013			Nasdaq 4K- Thanks to BIOtech. 6 stocks up more 100% YTD. Only one $MU is tech. Others: $NFLX $TSLA, $CELG $GILD $BIIB (via @GiovannyMoreano)	2 8 8 5 5	Retweet 8 Retweeted 8		Like 5 Liked 5	/MelissaLeeCNBC/status/405059684031143936
@CDMCapital @CDMCapital @CDMCapital @CDMCapital @CDMCapital	CDM Capital‏ @CDMCapital	25 Nov 2013	#techbubble,bubble,solar	#bubble	$SCTY Thesis continues to play out... http://stks.co/dukN $TSLA $FSLR $SPWR $RSOL $QQQ $JASO $LDK #techbubble #bubble #solar	1 1 1 2 2	Retweet 1 Retweeted 1		Like 2 Liked 2	/CDMCapital/status/405008526285627392
@jimcramer @jimcramer @jimcramer @jimcramer @jimcramer	Jim Cramer‏Verified account @jimcramer	25 Nov 2013			If i am mean for not buying my daughter a $TSLA so be it! Call me Grinch!	27 9 9 18 18	Retweet 9 Retweeted 9		Like 18 Liked 18	/jimcramer/status/404993240916447236
@ZorTrades @ZorTrades @ZorTrades @ZorTrades @ZorTrades	Frank Zorrilla‏ @ZorTrades	25 Nov 2013			$FB $LNKD $YELP $TRLA $PRLB $SCTY $LNKD $TSLA $Z all below their 50day ma	4 4 3 3	Retweet 4 Retweeted 4		Like 3 Liked 3	/ZorTrades/status/404990762787418112
@SheilaD_TV @SheilaD_TV @SheilaD_TV @SheilaD_TV @SheilaD_TV	Sheila Dharmarajan‏Verified account @SheilaD_TV	24 Nov 2013	#tesla		For anyone who ever wondered what a $TSLA battery looks like, here you go. 6.5 inches from ground. #teslapic.twitter.com/yVezanqmXs	4 4 4 5 5	Retweet 4 Retweeted 4		Like 5 Liked 5	/SheilaD_TV/status/404636364823887873
@alphatrends @alphatrends @alphatrends @alphatrends @alphatrends	Brian Shannon, CMT‏Verified account @alphatrends	23 Nov 2013			VIDEO http://stks.co/gxcX Stock Market Analysis for Week Ending 11/22/13 $SPY $QQQ $IW $XLF $SMH $AAPL $TSLA	1 1 2 2	Retweet 1 Retweeted 1		Like 2 Liked 2	/alphatrends/status/404307927923568640
@YahooFinance @YahooFinance @YahooFinance @YahooFinance @YahooFinance	Yahoo Finance‏Verified account @YahooFinance	22 Nov 2013	#Billionaire		"If You're Going To Be A Famous #Billionaire, Strive To Be As Cool As Elon Musk" http://finance.yahoo.com/news/youre-going-famous-billionaire-strive-203222696.html … via @businessinsider $TSLA	3 14 14 5 5	Retweet 14 Retweeted 14		Like 5 Liked 5	/YahooFinance/status/404005999154974720
@kiwitrader24 @kiwitrader24 @kiwitrader24 @kiwitrader24 @kiwitrader24	Carolyn Marshall‏ @kiwitrader24	22 Nov 2013			$TSLA here is the chart we are watching. Thinking Mon could see a final flush once OPEX not an issue? http://screencast.com/t/yFv2kKHxZCb	1 2 2 2 2	Retweet 2 Retweeted 2		Like 2 Liked 2	/kiwitrader24/status/403904807435399169
@CNNBusiness @CNNBusiness @CNNBusiness @CNNBusiness @CNNBusiness	CNN Business‏Verified account @CNNBusiness	21 Nov 2013			.@ElonMusk responds to @TeslaMotors fires: 'We get, like, way too much attention, good or bad' $TSLA http://cnnmon.ie/1bFIzaD	1 8 8 2 2	Retweet 8 Retweeted 8		Like 2 Liked 2	/CNNBusiness/status/403711961969352704
@StockTwits @StockTwits @StockTwits @StockTwits @StockTwits	StockTwits‏Verified account @StockTwits	21 Nov 2013			Here's when the most followed momentum stocks of our time suffered their first massive drawdown --> http://stks.co/fxG3 $TSLA	5 5 5 5	Retweet 5 Retweeted 5		Like 5 Liked 5	/StockTwits/status/403686504125329408
@FortuneMagazine @FortuneMagazine @FortuneMagazine @FortuneMagazine @FortuneMagazine	FORTUNE‏Verified account @FortuneMagazine	21 Nov 2013			Explaining Tesla's stunning stock price $TSLA http://ow.ly/r3P6H	1 15 15 6 6	Retweet 15 Retweeted 15		Like 6 Liked 6	/FortuneMagazine/status/403609814766714880
@OptionCast @OptionCast @OptionCast @OptionCast @OptionCast	HistoricalOptionData‏ @OptionCast	21 Nov 2013			$TSLA selling off on article says that collision related fires may be more frequent in Model S than conventional cars http://stks.co/qefN	5 5 1 1	Retweet 5 Retweeted 5		Like 1 Liked 1	/OptionCast/status/403583864095784960
@MediaStephanie @MediaStephanie @MediaStephanie @MediaStephanie @MediaStephanie	Stephanie Grayson‏ @MediaStephanie	21 Nov 2013	#MackLyster,DailyTicker,Tesla	#DailyTicker	#MackLyster smarts + great on-air banter = this new #DailyTicker video w/@jeffmacke & @laurenlyster on #Tesla: http://finance.yahoo.com/blogs/daily-ticker/tesla-fire-consumers-model-highest-rating-years-153359192.html … $TSLA	2 4 4 2 2	Retweet 4 Retweeted 4		Like 2 Liked 2	/MediaStephanie/status/403559318093438977
@liamdenning @liamdenning @liamdenning @liamdenning @liamdenning	Liam Denning‏Verified account @liamdenning	21 Nov 2013	#Tesla		Anyone following the #Tesla fires story must read this cogent analysis from @gswstrategy http://bit.ly/18qEfih $TSLA	3 8 8 3 3	Retweet 8 Retweeted 8		Like 3 Liked 3	/liamdenning/status/403542812227932160
@WSJMoneyBeat @WSJMoneyBeat @WSJMoneyBeat @WSJMoneyBeat @WSJMoneyBeat	WSJ MoneyBeat‏Verified account @WSJMoneyBeat	20 Nov 2013			Tesla downgraded: Sales could take 20% hit from govt investigation, even if nothing comes of probe --Barclays http://on.wsj.com/1audQRb $TSLA	1 4 4 3 3	Retweet 4 Retweeted 4		Like 3 Liked 3	/WSJMoneyBeat/status/403252521537241088
@srussolillo @srussolillo @srussolillo @srussolillo @srussolillo	Steven Russolillo‏Verified account @srussolillo	20 Nov 2013			Tesla downgraded: Sales could take 20% hit from govt investigation, even if nothing comes of probe --Barclays http://on.wsj.com/1audQRb $TSLA	9 34 34 14 14	Retweet 34 Retweeted 34		Like 14 Liked 14	/srussolillo/status/403252053570359296
@traderstewie @traderstewie @traderstewie @traderstewie @traderstewie	traderstewie‏ @traderstewie	20 Nov 2013			Sometimes the BEST trade a trader can make is to have the guts to cut a bad trade off early and minimize damage. Controling losses : $TSLA	1 2 2 4 4	Retweet 2 Retweeted 2		Like 4 Liked 4	/traderstewie/status/403175737143746560
@rickjnewman @rickjnewman @rickjnewman @rickjnewman @rickjnewman	Rick Newman‏Verified account @rickjnewman	19 Nov 2013	#Tesla		Is #Tesla fibbing? Its first take on govt inquiry into Model S fires was fishy: http://ow.ly/qZvIh $TSLA @YahooFinance @AaronTask	5 6 6 2 2	Retweet 6 Retweeted 6		Like 2 Liked 2	/rickjnewman/status/402943061388697601
@peteskomoroch @peteskomoroch @peteskomoroch @peteskomoroch @peteskomoroch	Peter Skomoroch‏Verified account @peteskomoroch	19 Nov 2013			.@elonmusk uses data analysis to rebut @TeslaMotors fire concerns http://www.teslamotors.com/blog/mission-tesla … $TSLA	2 2 2 2	Retweet 2 Retweeted 2		Like 2 Liked 2	/peteskomoroch/status/402939210002223105
@SoltanCapital @SoltanCapital @SoltanCapital @SoltanCapital @SoltanCapital	Adam Soltan‏ @SoltanCapital	19 Nov 2013	#DAYtrading,stockoptions,stockmarket,investing,optionstrading	#stockoptions	Up 16.8% today #DAYtrading #stockoptions #stockmarket #investing #optionstrading $SPX $RUT $QQQ $TWTR $AAPL $NFLX $TSLA $GLD $SLV	2 2 3 3	Retweet 2 Retweeted 2		Like 3 Liked 3	/SoltanCapital/status/402921354493575169
@CNNBusiness @CNNBusiness @CNNBusiness @CNNBusiness @CNNBusiness	CNN Business‏Verified account @CNNBusiness	19 Nov 2013			Has Tesla finally bottomed? Maybe? $TSLA via @LaMonicaBuzz http://cnnmon.ie/1aEbFcH	1 7 7 6 6	Retweet 7 Retweeted 7		Like 6 Liked 6	/CNNBusiness/status/402868319977365507
@RedDogT3 @RedDogT3 @RedDogT3 @RedDogT3 @RedDogT3	Scott Redler‏Verified account @RedDogT3	19 Nov 2013			you only need is 2-4 tactical set ups each day like we had with $tsla this morning - to add alpha or P&L to ur year	1 4 4 3 3	Retweet 4 Retweeted 4		Like 3 Liked 3	/RedDogT3/status/402864986764365824
@danprimack @danprimack @danprimack @danprimack @danprimack	Dan Primack‏Verified account @danprimack	19 Nov 2013			Yes, $TSLA gets 2 many headlines for fires -- vis-a-vis other automakers. But also gets 2 many headlines for sales -- vis-a-vis other makers	1 2 2 4 4	Retweet 2 Retweeted 2		Like 4 Liked 4	/danprimack/status/402853676496474113
@IvanTheK @IvanTheK @IvanTheK @IvanTheK @IvanTheK	Ivan the K™ 🆒‏ @IvanTheK	19 Nov 2013			Elon Musk would prefer disproportionate media coverage on the positive side only. $TSLA.	4 4	Retweet Retweeted		Like 4 Liked 4	/IvanTheK/status/402812718727442432
@Peter_Atwater @Peter_Atwater @Peter_Atwater @Peter_Atwater @Peter_Atwater @herbgreenberg	Peter Atwater‏ @Peter_Atwater	19 Nov 2013			@herbgreenberg @JonathanWeil $TSLA Accounting concerns, regulatory scrutiny: for a minute I thought you were talking about the banks in 2008	2 2 2 2	Retweet 2 Retweeted 2		Like 2 Liked 2	/Peter_Atwater/status/402799324452487169
@StockTwits @StockTwits @StockTwits @StockTwits @StockTwits	StockTwits‏Verified account @StockTwits	19 Nov 2013			Here's what Elon Musk wrote yesterday in a blog post about the Model S and the NHTSA --> http://stks.co/atZV $TSLA	1 8 8 5 5	Retweet 8 Retweeted 8		Like 5 Liked 5	/StockTwits/status/402791198848319490
@bespokeinvest @bespokeinvest @bespokeinvest @bespokeinvest @bespokeinvest	Bespoke‏ @bespokeinvest	19 Nov 2013			Since IPO in 2010, $TSLA has never seen as large a decline from an all-time as the current one (-39.5%).http://www.bespokeinvest.com/thinkbig/2013/11/19/tesla-tsla-crashes-back-down-to-earth.html …	1 7 7 3 3	Retweet 7 Retweeted 7		Like 3 Liked 3	/bespokeinvest/status/402784895723790336
@StockTwits @StockTwits @StockTwits @StockTwits @StockTwits	StockTwits‏Verified account @StockTwits	19 Nov 2013			Tesla's stock performance Since Monday: -10% Last 5 days: -15% Last 1 month: -30% http://stks.co/pdwU $TSLA	2 14 14 5 5	Retweet 14 Retweeted 14		Like 5 Liked 5	/StockTwits/status/402783460286136320
@Convertbond @Convertbond @Convertbond @Convertbond @Convertbond	Lawrence McDonald‏Verified account @Convertbond	19 Nov 2013			Tesla $TSLA They loved it at $194.50 on Oct 1st and hate it at $116 on Nov 19th, I smell a bounce	4 3 3 2 2	Retweet 3 Retweeted 3		Like 2 Liked 2	/Convertbond/status/402777689565970432
@StockTwits @StockTwits @StockTwits @StockTwits @StockTwits	StockTwits‏Verified account @StockTwits	19 Nov 2013			Tesla is falling in pre-market trading. The NHTSA has opened a probe after the Model S Fires --> http://stks.co/gwNI $TSLA	1 3 3 5 5	Retweet 3 Retweeted 3		Like 5 Liked 5	/StockTwits/status/402771380308938753
@timothysykes @timothysykes @timothysykes @timothysykes @timothysykes	Timothy Sykes‏Verified account @timothysykes	19 Nov 2013			This is how you make 30% inside of 2 hours http://www.youtube.com/watch?v=fJfmBFCBNcI … similar to $ICLD upside down, ignore $FB $TWTR $TSLA $BIDU $AMZN BS stocks	1 2 2 7 7	Retweet 2 Retweeted 2		Like 7 Liked 7	/timothysykes/status/402721894220050433
@RobInTheBlack @RobInTheBlack @RobInTheBlack @RobInTheBlack @RobInTheBlack	Rob Smith‏ @RobInTheBlack	18 Nov 2013	#comboshot,thestrategy	#thestrategy	$TSLA inside day, then week, then 60 min break, hit bottom of daily broadening formation. #comboshot #thestrategypic.twitter.com/bzc1tQACGC	1 1 1 3 3	Retweet 1 Retweeted 1		Like 3 Liked 3	/RobInTheBlack/status/402589313897988096
@StockTwits @StockTwits @StockTwits @StockTwits @StockTwits	StockTwits‏Verified account @StockTwits	18 Nov 2013			Here's the huge sell-off in momentum stocks today $FB -6.5% $TWTR -6.5% $TSLA -10% $P -6% $YELP -9% http://stks.co/sdcZ	19 19 10 10	Retweet 19 Retweeted 19		Like 10 Liked 10	/StockTwits/status/402558010578333696
@StockTwits @StockTwits @StockTwits @StockTwits @StockTwits	StockTwits‏Verified account @StockTwits	18 Nov 2013			Tesla is now down 36% from its all-time high. Today it's hitting levels last seen in July. CHART: http://stks.co/pdiz $TSLA	1 6 6 4 4	Retweet 6 Retweeted 6		Like 4 Liked 4	/StockTwits/status/402497137272827904
@businessinsider @businessinsider @businessinsider @businessinsider @businessinsider	Business Insider‏Verified account @businessinsider	18 Nov 2013			Tesla Is Tanking $TSLA by @mamtabadkar http://read.bi/1aNhC3N	2 4 4	Retweet 4 Retweeted 4		Like Liked	/businessinsider/status/402490246140805120
@SueChangMW @SueChangMW @SueChangMW @SueChangMW @SueChangMW	Sue Chang‏Verified account @SueChangMW	18 Nov 2013			Tesla stuck in reverse while Boeing in ascent. http://on.mktw.net/1bJxZmw $TSLA $BA	3 5 5 5 5	Retweet 5 Retweeted 5		Like 5 Liked 5	/SueChangMW/status/402481093724483584
@MelissaLeeCNBC @MelissaLeeCNBC @MelissaLeeCNBC @MelissaLeeCNBC @MelissaLeeCNBC	Melissa Lee‏Verified account @MelissaLeeCNBC	18 Nov 2013			$TSLA now dn 34% from all-time high. Approaching 200 DMA, $121	4 4 4 2 2	Retweet 4 Retweeted 4		Like 2 Liked 2	/MelissaLeeCNBC/status/402470395678167040
@McCarthys_Offic @McCarthys_Offic @McCarthys_Offic	McCarthy's Irish Pub‏ @McCarthys_Offic	5h5 hours ago	#DíaMundialDelRock		Banda, ¿Están listos para el evento del año en McCarthy's? Yeah es el Rock Fest 2019 y es la gran celebración del #DíaMundialDelRock pic.twitter.com/iAGv43VK48	4 2 2 54 54	Retweet 2 Retweeted 2		Like 54 Liked 54	/McCarthys_Offic/status/1148302424228147201
@TheChartress @TheChartress @TheChartress @TheChartress @TheChartress	Abigail Doolittle‏Verified account @TheChartress	18 Nov 2013	#ouch		So long as $TSLA is below 132.32 it is confirmed - on a new downside reaction - for 83.21 #ouch	2 3 3 2 2	Retweet 3 Retweeted 3		Like 2 Liked 2	/TheChartress/status/402470231542484992
@OptionsHawk @OptionsHawk @OptionsHawk @OptionsHawk @OptionsHawk	Joe Kunkle‏ @OptionsHawk	18 Nov 2013			$TSLA $175 diamond top continues to play-out, 50% Fib. $110.75, and 200 SMA at $107 supports	3 4 4 3 3	Retweet 4 Retweeted 4		Like 3 Liked 3	/OptionsHawk/status/402451945610575872
@RedDogT3 @RedDogT3 @RedDogT3 @RedDogT3 @RedDogT3	Scott Redler‏Verified account @RedDogT3	17 Nov 2013			In tomorrow's morning call I will go over the levels & opportunities both ways In $aapl $goog $lnkd $tsla $fb $lnkd $twtr	5 3 3 3 3	Retweet 3 Retweeted 3		Like 3 Liked 3	/RedDogT3/status/402248353091960832
@Sassy_SPY @Sassy_SPY @Sassy_SPY @Sassy_SPY @Sassy_SPY	Rachel Shasha 🦄‏Verified account @Sassy_SPY	17 Nov 2013			Stop Over-Thinking. Prep for 11/22 Opex. $SPY $AAPL $BIDU $FB $GOOG $LNKD $NFLX $PCLN $TSLA $TWTR $SPX $IWM $XLF $IBB http://stks.co/ivuu	3 4 4 4 4	Retweet 4 Retweeted 4		Like 4 Liked 4	/Sassy_SPY/status/402218002285740033
@gtotoy @gtotoy @gtotoy @gtotoy @gtotoy	Gtotoy‏ @gtotoy	15 Nov 2013			$TSLA - http://scharts.co/1hSw1TH We're still short 159.30, no reason to cover yet	4 4 3 3	Retweet 4 Retweeted 4		Like 3 Liked 3	/gtotoy/status/401429916631048192
@aarontask @aarontask @aarontask @aarontask @aarontask	Aaron Task‏Verified account @aarontask	15 Nov 2013	#mkt		“It’s a boom,” not a bubble says @howardlindzon http://yhoo.it/1e85nUe $TSLA $TWTR #mkt	1 9 9 7 7	Retweet 9 Retweeted 9		Like 7 Liked 7	/aarontask/status/401390182567399424
@BrianSozzi @BrianSozzi @BrianSozzi @BrianSozzi @BrianSozzi	Brian Sozzi‏Verified account @BrianSozzi	14 Nov 2013	#Tesla		Here is a photo of a #Tesla pickup truck $TSLA http://www.carbuzz.com/news/2013/11/14/Tesla-is-Serious-About-Building-F-150-Fighter-7717148 …pic.twitter.com/gqYXk1V74V	6 9 9 4 4	Retweet 9 Retweeted 9		Like 4 Liked 4	/BrianSozzi/status/401170531782627328
@timseymour @timseymour @timseymour @timseymour @timseymour	Tim Seymour‏Verified account @timseymour	14 Nov 2013			U want growth auto stock? $TTM (im long) Jag/Landrover Sales +36% yest. trades 8.5X current/ 9.5X e'14 ...YET SAME MKT CAP AS $TSLA???	6 7 7 6 6	Retweet 7 Retweeted 7		Like 6 Liked 6	/timseymour/status/401067099423916032
@Lowtown21 @Lowtown21 @Lowtown21 @Lowtown21 @Lowtown21	Andrew‏ @Lowtown21	13 Nov 2013	#MHG		#MHG has peeps on the scene of the $TSLA plant. Definitely a fire, few injuries, more details coming. Scoop from @Midwest_Trader1	2 2 2 2	Retweet 2 Retweeted 2		Like 2 Liked 2	/Lowtown21/status/400733278405009408
@lauramandaro @lauramandaro @lauramandaro @lauramandaro @lauramandaro	Laura Mandaro‏Verified account @lauramandaro	13 Nov 2013			Tesla takes a brief hit after that industrial plant report $TSLA http://blogs.marketwatch.com/thetell/2013/11/13/stock-market-live-blog-china-fears-ahead-of-yellen-hearing/?mod=MW_widget_latestnews_undefined#wysiwygEditor …pic.twitter.com/zcTPLwZQ4z	2 24 24 5 5	Retweet 24 Retweeted 24		Like 5 Liked 5	/lauramandaro/status/400730372301787136
@scottbudman @scottbudman @scottbudman @scottbudman @scottbudman	scott budman‏Verified account @scottbudman	13 Nov 2013			Confirmed: At least two people taken from Tesla factory to Valley Medical Center burn unit for fire-related injuries. $TSLA	1 9 9 1 1	Retweet 9 Retweeted 9		Like 1 Liked 1	/scottbudman/status/400729983510786048
@b__zimm @b__zimm @b__zimm @b__zimm @b__zimm	Brandon‏ @b__zimm	13 Nov 2013			Setting your $TSLA on fire after loading up on puts, I get that. But it takes real balls to buy puts then light the whole damn factory.	5 49 49 24 24	Retweet 49 Retweeted 49		Like 24 Liked 24	/b__zimm/status/400728298046914561
@daytrend @daytrend @daytrend @daytrend @daytrend	Vic Scherer‏ @daytrend	13 Nov 2013			$TSLA: There are a million possible reasons for a fire that have nothing to do with lithium batteries. Deep breath time.	1 2 2 3 3	Retweet 2 Retweeted 2		Like 3 Liked 3	/daytrend/status/400728109931958272
@EddyElfenbein @EddyElfenbein @EddyElfenbein @EddyElfenbein @EddyElfenbein	Eddy Elfenbein‏Verified account @EddyElfenbein	12 Nov 2013			Quiz: If you bought $TSLA at $40, rode it to $194 and now it's at $137, do you have a profit? You'd be surprised how many people fail this.	7 2 2 2 2	Retweet 2 Retweeted 2		Like 2 Liked 2	/EddyElfenbein/status/400379046640381952
@WSJMoneyBeat @WSJMoneyBeat @WSJMoneyBeat @WSJMoneyBeat @WSJMoneyBeat	WSJ MoneyBeat‏Verified account @WSJMoneyBeat	12 Nov 2013			Tesla CEO Musk: No reason to recall Model S, high stock price is distraction & current value is better deal http://on.wsj.com/1a24yeY $TSLA	3 3 3 3	Retweet 3 Retweeted 3		Like 3 Liked 3	/WSJMoneyBeat/status/400375269648646144
@CNBCnow @CNBCnow @CNBCnow @CNBCnow @CNBCnow	CNBC Now‏Verified account @CNBCnow	12 Nov 2013	#DBconf		$TSLA's Musk: Owners of Model S cars that had fires requested immediate replacement, said Model S was best car they'd ever driven. #DBconf	10 10 1 1	Retweet 10 Retweeted 10		Like 1 Liked 1	/CNBCnow/status/400369594466328577
@TomBemis @TomBemis @TomBemis @TomBemis @TomBemis	TomBemis‏Verified account @TomBemis	11 Nov 2013			Tesla fire-car owner: ‘I would buy another one in a heartbeat’ $TSLA http://on.mktw.net/17qAZoz via @MarketWatch	1 3 3 2 2	Retweet 3 Retweeted 3		Like 2 Liked 2	/TomBemis/status/399948227790659584
@askslim @askslim @askslim @askslim @askslim	Steve Miller‏ @askslim	11 Nov 2013			10 Highest IV stocks SLM 300+ stock universe (not earnings related). $TSLA $OMX $GRPN $NCR $LCC $RVBD $DDD $FSLR $JDSU $CIEN @Tony_BATtista	1 3 3 7 7	Retweet 3 Retweeted 3		Like 7 Liked 7	/askslim/status/399905322115923968
@Sassy_SPY @Sassy_SPY @Sassy_SPY @Sassy_SPY @Sassy_SPY	Rachel Shasha 🦄‏Verified account @Sassy_SPY	11 Nov 2013			Riding the Bull This Week? Plus, Open Interest for Nov 15th $SPY $AAPL $AMZN $CMG $FB $GOOG $LNKD $NFLX $PCLN $TSLA http://stks.co/sbcB	3 3 2 2	Retweet 3 Retweeted 3		Like 2 Liked 2	/Sassy_SPY/status/399883226698612736
@ChartLearning @ChartLearning @ChartLearning @ChartLearning @ChartLearning	Chart Learning‏ @ChartLearning	10 Nov 2013			Why $TSLA Is Set To Bounce http://stks.co/ju0e	4 4 4 3 3	Retweet 4 Retweeted 4		Like 3 Liked 3	/ChartLearning/status/399701818147487745
@pnani456 @pnani456 @pnani456 @pnani456 @pnani456	Ani Anirudhan‏ @pnani456	10 Nov 2013			$TSLA Daily Chart Bullish Bat https://www.tradingview.com/x/BrCs9xFP/ from http://www.tradingview.com/	1 5 5 1 1	Retweet 5 Retweeted 5		Like 1 Liked 1	/pnani456/status/399693650570915841
@businessinsider @businessinsider @businessinsider @businessinsider @businessinsider	Business Insider‏Verified account @businessinsider	9 Nov 2013			Owner Of Tesla Model S That Caught Fire Says He 'Would Buy Another One In A Heartbeat' $TSLA by @paulszoldra http://read.bi/17VrXy1	1 23 23 5 5	Retweet 23 Retweeted 23		Like 5 Liked 5	/businessinsider/status/399354943435722752
@seeitmarket @seeitmarket @seeitmarket @seeitmarket @seeitmarket	See It Market‏ @seeitmarket	9 Nov 2013			3 Reasons Stocks Are Nearing Short-Term Exhaustion http://stks.co/fu1M by @andrewnyquist $SPY $QQQ $TSLA $NFLX $LNKD $STUDY	1 6 6 1 1	Retweet 6 Retweeted 6		Like 1 Liked 1	/seeitmarket/status/399201153763655680
@allstarcharts @allstarcharts @allstarcharts @allstarcharts @allstarcharts	J.C. Parets‏ @allstarcharts	9 Nov 2013			Our Weekend Market Video is Out! Check it http://stks.co/erHV $ZC_F $CORN $TLT $SPY $FEZ $TSLA	1 1 2 2	Retweet 1 Retweeted 1		Like 2 Liked 2	/allstarcharts/status/399192507159805952
@IBDinvestors @IBDinvestors @IBDinvestors @IBDinvestors @IBDinvestors	Investors.com‏Verified account @IBDinvestors	8 Nov 2013			Tesla Hauls Automakers From Top Industry Ranks http://ibdn.uz/qE6kE $TSLA But $F $TM others doing well.pic.twitter.com/lrWHLbWw7E	4 4 4 4	Retweet 4 Retweeted 4		Like 4 Liked 4	/IBDinvestors/status/399012000413798400
@MarketWatch @MarketWatch @MarketWatch @MarketWatch @MarketWatch	MarketWatch‏Verified account @MarketWatch	8 Nov 2013			Tesla sales manager tells @Quantanamo that the stock price sells the car: http://on.mktw.net/HLn5BX $TSLA	2 14 14 3 3	Retweet 14 Retweeted 14		Like 3 Liked 3	/MarketWatch/status/398931702003027968
@alphatrends @alphatrends @alphatrends @alphatrends @alphatrends	Brian Shannon, CMT‏Verified account @alphatrends	8 Nov 2013			VIDEO http://stks.co/tbFM Stock Market Video Analysis 11/8/13 $SPY $TWTR $TSLA $AAPL $VXX $IWM $GLD $SMH $QQQ	6 6 4 4	Retweet 6 Retweeted 6		Like 4 Liked 4	/alphatrends/status/398927905108942849
@StockTwits @StockTwits @StockTwits @StockTwits @StockTwits	StockTwits‏Verified account @StockTwits	8 Nov 2013			Here's 1 example showing how message volume about a particular stock can be a contrarian indicator --> http://stks.co/qbOc $TSLA	2 4 4 14 14	Retweet 4 Retweeted 4		Like 14 Liked 14	/StockTwits/status/398906679107923968
@MelissaLeeCNBC @MelissaLeeCNBC @MelissaLeeCNBC @MelissaLeeCNBC @MelissaLeeCNBC	Melissa Lee‏Verified account @MelissaLeeCNBC	8 Nov 2013			$TSLA now dn 29% from highs. Next level to watch: 200 DMA $120.	8 6 6 2 2	Retweet 6 Retweeted 6		Like 2 Liked 2	/MelissaLeeCNBC/status/398874507919626240
@BloombergTV @BloombergTV @BloombergTV @BloombergTV @BloombergTV	Bloomberg TV‏Verified account @BloombergTV	8 Nov 2013			As Tesla goes, so goes @ElonMusk's fortune: http://bloom.bg/19KSGOf $TSLA	1 16 16 9 9	Retweet 16 Retweeted 16		Like 9 Liked 9	/BloombergTV/status/398854984974229504
@danprimack @danprimack @danprimack @danprimack @danprimack	Dan Primack‏Verified account @danprimack	8 Nov 2013			$TSLA fires are obviously a concern, but don't we need to put this all in context. Such as: Hyperloop fires would be WAY worse.	2 2 2 5 5	Retweet 2 Retweeted 2		Like 5 Liked 5	/danprimack/status/398849520945336320
@TomBemis @TomBemis @TomBemis @TomBemis @TomBemis	TomBemis‏Verified account @TomBemis	8 Nov 2013			Tesla shares don’t come with airbags or fire extinguishers $TSLA http://blogs.marketwatch.com/thetell/2013/11/08/tesla-shares-dont-come-with-airbags-or-fire-extinguishers/ … via @MarketWatch	3 9 9 2 2	Retweet 9 Retweeted 9		Like 2 Liked 2	/TomBemis/status/398833353052282880
@IBDinvestors @IBDinvestors @IBDinvestors @IBDinvestors @IBDinvestors	Investors.com‏Verified account @IBDinvestors	7 Nov 2013			Elon Musk Loses $1.5 Billion In 2 Days On Tesla, SolarCity Stock Sell-Offs http://ibdn.uz/qBq6D $TSLA $SCTYpic.twitter.com/MFntK33PZX	7 7 2 2	Retweet 7 Retweeted 7		Like 2 Liked 2	/IBDinvestors/status/398568763274317825
@ReformedBroker @ReformedBroker @ReformedBroker @ReformedBroker @ReformedBroker	Downtown Josh Brown‏Verified account @ReformedBroker	7 Nov 2013			The sell-off began exactly where and how it should have - $TSLA and $NFLX blow-off tops.	3 4 4 3 3	Retweet 4 Retweeted 4		Like 3 Liked 3	/ReformedBroker/status/398561767762063362
@JBoorman @JBoorman @JBoorman @JBoorman @JBoorman	Jon Boorman‏Verified account @JBoorman	7 Nov 2013			Suddenly my momo exits of the last few weeks aren't looking so bad. Was accused of 'selling at the lows'. New lows now. $LNKD $TSLA $QIHU...	2 1 1 6 6	Retweet 1 Retweeted 1		Like 6 Liked 6	/JBoorman/status/398543655880777728
@CNBC @CNBC @CNBC @CNBC @CNBC	CNBC‏Verified account @CNBC	7 Nov 2013			A third battery fire involving Tesla Model S raises new questions about its safety: http://cnb.cx/1guvGr7 • $TSLA • pic.twitter.com/oIYmAom98M	18 78 78 14 14	Retweet 78 Retweeted 78		Like 14 Liked 14	/CNBC/status/398538390791917568
@MarketWatch @MarketWatch @MarketWatch @MarketWatch @MarketWatch	MarketWatch‏Verified account @MarketWatch	7 Nov 2013			Another Model S fire combined with a less-than-perfect Q3 report Tues., has Tesla stock down 13% for the week. http://on.mktw.net/1c2sEoo $TSLA	1 1 1 4 4	Retweet 1 Retweeted 1		Like 4 Liked 4	/MarketWatch/status/398524787611668480
@businessinsider @businessinsider @businessinsider @businessinsider @businessinsider	Business Insider‏Verified account @businessinsider	7 Nov 2013			DEUTSCHE BANK: Tesla Can Still Rise Another 40% From Here $TSLA by @mamtabadkarhttp://read.bi/1gui7b9	2 7 7 8 8	Retweet 7 Retweeted 7		Like 8 Liked 8	/businessinsider/status/398511143943409666
@jolshan @jolshan @jolshan @jolshan @jolshan	Jeremy Olshan‏Verified account @jolshan	7 Nov 2013			Tesla salesman:“The popularity of the stock does drive people into our showrooms." Is reverse true? No comment. http://on.mktw.net/HAuTpv $TSLA	5 5 9 9	Retweet 5 Retweeted 5		Like 9 Liked 9	/jolshan/status/398498289592860672
@MelissaLeeCNBC @MelissaLeeCNBC @MelissaLeeCNBC @MelissaLeeCNBC @MelissaLeeCNBC	Melissa Lee‏Verified account @MelissaLeeCNBC	7 Nov 2013			$TSLA at key support level right now: $140. @grassosteve & @RiskReversal flagged this: if it consolidates here, it could be a buy.	3 3 3 6 6	Retweet 3 Retweeted 3		Like 6 Liked 6	/MelissaLeeCNBC/status/398494436289544194
@MarketWatch @MarketWatch @MarketWatch @MarketWatch @MarketWatch	MarketWatch‏Verified account @MarketWatch	7 Nov 2013			Meanwhile, $TSLA is tanking: http://on.mktw.net/17PrAVX	3 13 13 5 5	Retweet 13 Retweeted 13		Like 5 Liked 5	/MarketWatch/status/398488276665110528
@Lebeaucarnews @Lebeaucarnews @Lebeaucarnews @Lebeaucarnews @Lebeaucarnews	Phil LeBeau‏Verified account @Lebeaucarnews	7 Nov 2013			$TSLA shares drop to low point of $138.77,..Since all-time high of $194.50 (9/30) stock is down 29%	1 2 2 3 3	Retweet 2 Retweeted 2		Like 3 Liked 3	/Lebeaucarnews/status/398484354877247489
@octal @octal @octal @octal @octal	Ryan Lackey‏ @octal	7 Nov 2013			I wonder how many $TSLA options one would need to put to make money buying a Model S, lighting it on fire, and getting publicity for a fire.	2 3 3 2 2	Retweet 3 Retweeted 3		Like 2 Liked 2	/octal/status/398475468417937409
@CNBCnow @CNBCnow @CNBCnow @CNBCnow @CNBCnow	CNBC Now‏Verified account @CNBCnow	7 Nov 2013			Tesla reports third fire involving Model S electric car. Shares of $TSLA down 6%: http://cnb.cx/HAgJVr	4 42 42 5 5	Retweet 42 Retweeted 42		Like 5 Liked 5	/CNBCnow/status/398472805458522112
@jimcramer @jimcramer @jimcramer @jimcramer @jimcramer	Jim Cramer‏Verified account @jimcramer	7 Nov 2013			All comparisons are now off-there's nothing this expensive save $AMZN, $TSLA, $SCTY, $NFLX--on possible eps ..$TWTR--Cult like	9 29 29 8 8	Retweet 29 Retweeted 29		Like 8 Liked 8	/jimcramer/status/398471077182984192
@MarketWatch @MarketWatch @MarketWatch @MarketWatch @MarketWatch	MarketWatch‏Verified account @MarketWatch	7 Nov 2013			Tesla confirms a third fire involving one of its Model S cars http://on.mktw.net/17P8PSm $TSLA	2 12 12 2 2	Retweet 12 Retweeted 12		Like 2 Liked 2	/MarketWatch/status/398455557067395072
@front_9 @front_9 @front_9 @front_9 @front_9	Bill Jager‏ @front_9	7 Nov 2013			I had my first dream last night starring @Not_Tom_Sosnoff and @Tony_BATtista. SOS grande wanted the oil changed in his $TSLA. So weird $USO	1 1 4 4	Retweet 1 Retweeted 1		Like 4 Liked 4	/front_9/status/398427956093001728
@bkollmeyer @bkollmeyer @bkollmeyer @bkollmeyer @bkollmeyer	Barbara Kollmeyer‏Verified account @bkollmeyer	7 Nov 2013			@slangwise Need to know Thursday: Twitter grabs the mantle from beat-up Tesla and bubble, what bubble? $twtr $tsla http://on.mktw.net/HzK9Db	4 4 1 1	Retweet 4 Retweeted 4		Like 1 Liked 1	/bkollmeyer/status/398417454616936449
@sspencer_smb @sspencer_smb @sspencer_smb @sspencer_smb @sspencer_smb	Steven Spencer‏ @sspencer_smb	6 Nov 2013	#BadDay		The Reality of Trading http://stks.co/jt88 $TSLA $ANF $MYGN #BadDay	4 3 3 9 9	Retweet 3 Retweeted 3		Like 9 Liked 9	/sspencer_smb/status/398304626182606848
@Sassy_SPY @Sassy_SPY @Sassy_SPY @Sassy_SPY @Sassy_SPY	Rachel Shasha 🦄‏Verified account @Sassy_SPY	6 Nov 2013			$TSLA OI - tons of support to keep it above 150 this week http://stks.co/aqZ4	1 3 3 2 2	Retweet 3 Retweeted 3		Like 2 Liked 2	/Sassy_SPY/status/398285556129361920
@ZorTrades @ZorTrades @ZorTrades @ZorTrades @ZorTrades	Frank Zorrilla‏ @ZorTrades	6 Nov 2013			The Selling Continues–What Now? | ZorTrades http://stks.co/htMD $LNKD $TSLA $Z $SCTY $SPY	3 3 5 5	Retweet 3 Retweeted 3		Like 5 Liked 5	/ZorTrades/status/398245702502854658
@WSJ @WSJ @WSJ @WSJ @WSJ	The Wall Street Journal‏Verified account @WSJ	6 Nov 2013			Some investors are worrying like it's 1999. Warning signs as some high-profile tech stocks soar: http://on.wsj.com/1bbEniP $TSLA $NFLX	9 59 59 24 24	Retweet 59 Retweeted 59		Like 24 Liked 24	/WSJ/status/398199314037882881
@SlopeOfHope @SlopeOfHope @SlopeOfHope @SlopeOfHope @SlopeOfHope	𝕊𝕝𝕠𝕡𝕖 𝕠𝕗 ℍ𝕠𝕡𝕖‏ @SlopeOfHope	6 Nov 2013			This is definitely not Elon's week. $TSLA killed today, and $SCTY joining in for a drop after hours. What's that musk in the air?	1 2 2 2 2	Retweet 2 Retweeted 2		Like 2 Liked 2	/SlopeOfHope/status/398194776127717376
@srussolillo @srussolillo @srussolillo @srussolillo @srussolillo	Steven Russolillo‏Verified account @srussolillo	6 Nov 2013			Yes, Tesla is down big today. But the stock is still up 350% this year. Mind-boggling http://on.wsj.com/1b9Ia1E $TSLA	8 42 42 18 18	Retweet 42 Retweeted 42		Like 18 Liked 18	/srussolillo/status/398161776014942208
@fakeCNBC @fakeCNBC @fakeCNBC @fakeCNBC @fakeCNBC	Fake CNBC‏ @fakeCNBC	6 Nov 2013			CNBC spends most of it's time talking about companies that don't make any money. $TSLA $NFLX $TWTR	5 5 2 2	Retweet 5 Retweeted 5		Like 2 Liked 2	/fakeCNBC/status/398147209402667008
@KeeneOnMarket @KeeneOnMarket @KeeneOnMarket @KeeneOnMarket @KeeneOnMarket	CEO of AlphaShark‏ @KeeneOnMarket	6 Nov 2013			$TSLA down $20 this morning Weekly 175 Straddle was $20, how do they do it?	1 2 2 4 4	Retweet 2 Retweeted 2		Like 4 Liked 4	/KeeneOnMarket/status/398087387848646656
@StockTwits @StockTwits @StockTwits @StockTwits @StockTwits	StockTwits‏Verified account @StockTwits	6 Nov 2013			Goldman, Wedbush, Baird and Jeffries all put out notes on Tesla. You can find them here --> http://stks.co/cqBw $TSLA	3 3 6 6	Retweet 3 Retweeted 3		Like 6 Liked 6	/StockTwits/status/398081025978273792
@AWastler @AWastler @AWastler @AWastler @AWastler	Allen Wastler‏Verified account @AWastler	6 Nov 2013	#Apple		Wow. $TSLA beat $AAPL in ticker lookups on http://CNBC.com yesty. Usualy only $FB can beat #Apple, now and then.	1 7 7 1 1	Retweet 7 Retweeted 7		Like 1 Liked 1	/AWastler/status/398059863437107200
@Forbes @Forbes @Forbes @Forbes @Forbes	Forbes‏Verified account @Forbes	6 Nov 2013			Tesla shares slide after earnings report http://onforb.es/1ehhyki $TSLA	3 21 21 7 7	Retweet 21 Retweeted 21		Like 7 Liked 7	/Forbes/status/397996841834643456
@Mr_Eric_WSCS @Mr_Eric_WSCS @Mr_Eric_WSCS @Mr_Eric_WSCS @Mr_Eric_WSCS	Eric McWhinnie‏ @Mr_Eric_WSCS	5 Nov 2013			Heavy Hitters: Tesla Drops 10%, Apple Creates 700 Jobs in Arizona http://wallstcheatsheet.com/stocks/heavy-hitters-tesla-drops-10-apple-creates-700-jobs-in-arizona.html/ … $TSLA $AAPL	3 3 3 3	Retweet 3 Retweeted 3		Like 3 Liked 3	/Mr_Eric_WSCS/status/397873697966415872
@MarketWatch @MarketWatch @MarketWatch @MarketWatch @MarketWatch	MarketWatch‏Verified account @MarketWatch	5 Nov 2013			Asked about pricing, Musk says Tesla is aiming to price its generation 3 vehicle at about $35,000. LIVE: http://on.mktw.net/1gpSyb5 $TSLA	2 25 25 8 8	Retweet 25 Retweeted 25		Like 8 Liked 8	/MarketWatch/status/397858647990345728
@MarketWatch @MarketWatch @MarketWatch @MarketWatch @MarketWatch	MarketWatch‏Verified account @MarketWatch	5 Nov 2013			Tesla is down 11% after rolling out its third-quarter results. The earnings call is about to begin: http://on.mktw.net/19A2Hhg $TSLA LIVE BLOG	1 16 16 3 3	Retweet 16 Retweeted 16		Like 3 Liked 3	/MarketWatch/status/397852647719702528
@Michael_Khouw @Michael_Khouw @Michael_Khouw @Michael_Khouw @Michael_Khouw	Michael C. Khouw‏Verified account @Michael_Khouw	5 Nov 2013			$TSLA even if cars cost 3x $F cars, and 3x the margins (so each sale worth 9x as much in profits), 50k/yr? Doesn't get you to $160/share.	4 7 7 3 3	Retweet 7 Retweeted 7		Like 3 Liked 3	/Michael_Khouw/status/397848309609402368
@chessNwine @chessNwine @chessNwine @chessNwine @chessNwine	Chess‏ @chessNwine	5 Nov 2013	#Market		NEW POST: Stock #Market Recap 11/05/13 {Video} http://stks.co/raUp $BAC $CMG $EBAY $GOOG $GS $IBM $IWM $MSFT $PCLN $QQQ $SPY $TSLA $UNP	1 4 4 2 2	Retweet 4 Retweeted 4		Like 2 Liked 2	/chessNwine/status/397843240553963521
@samsharf @samsharf @samsharf @samsharf @samsharf	Samantha Sharf‏Verified account @samsharf	5 Nov 2013			Flat tire for $TSLA: shares slide 11% after earnings http://onforb.es/HF4N5m	7 18 18 12 12	Retweet 18 Retweeted 18		Like 12 Liked 12	/samsharf/status/397842394072502272
@StockTwits @StockTwits @StockTwits @StockTwits @StockTwits	StockTwits‏Verified account @StockTwits	5 Nov 2013			Tesla delivered a RECORD 5,500 Model S cars in the quarter and they're ramping up production --> http://stks.co/fswj $TSLA	2 6 6 4 4	Retweet 6 Retweeted 6		Like 4 Liked 4	/StockTwits/status/397840741956726786
@lauramandaro @lauramandaro @lauramandaro @lauramandaro @lauramandaro	Laura Mandaro‏Verified account @lauramandaro	5 Nov 2013			Tesla shares drop to $157.25. Note: they had tested $153.30 in the regular session Thursday. $TSLA pic.twitter.com/8mX9jjWslq	3 15 15 4 4	Retweet 15 Retweeted 15		Like 4 Liked 4	/lauramandaro/status/397839065581490176
@aarontask @aarontask @aarontask @aarontask @aarontask	Aaron Task‏Verified account @aarontask	5 Nov 2013			Dear $TSLA longs, you can't say @elonmusk didn't warn you: http://money.cnn.com/2013/10/25/investing/tesla-netflix-momentum-stocks/ …	1 4 4 2 2	Retweet 4 Retweeted 4		Like 2 Liked 2	/aarontask/status/397834119758884865
@ReformedBroker @ReformedBroker @ReformedBroker @ReformedBroker @ReformedBroker	Downtown Josh Brown‏Verified account @ReformedBroker	5 Nov 2013			Tesla announces new gasoline-powered hatchback. $TSLA	7 8 8 14 14	Retweet 8 Retweeted 8		Like 14 Liked 14	/ReformedBroker/status/397833780666597376
@lauramandaro @lauramandaro @lauramandaro @lauramandaro @lauramandaro	Laura Mandaro‏Verified account @lauramandaro	5 Nov 2013			Tesla shorts: Here's your opportunity to say I told you so. MarketWatch's earnings wall. $TSLA http://www.marketwatch.com/earningswall?link=ew_hp …	7 7 3 3	Retweet 7 Retweeted 7		Like 3 Liked 3	/lauramandaro/status/397833540064120832
@LaMonicaBuzz @LaMonicaBuzz @LaMonicaBuzz @LaMonicaBuzz @LaMonicaBuzz	Paul R. La Monica‏Verified account @LaMonicaBuzz	5 Nov 2013			Ahh. This explains it. $TSLA revenues, excluding EV credits, were well below forecasts. So actual fundamentals (cars sold) not as strong.	1 5 5 3 3	Retweet 5 Retweeted 5		Like 3 Liked 3	/LaMonicaBuzz/status/397833403287867392
@StockTwits @StockTwits @StockTwits @StockTwits @StockTwits	StockTwits‏Verified account @StockTwits	5 Nov 2013			MASSIVE MOVES IN TESLA AFTER EARNINGS. CHART: http://stks.co/ht11 $TSLA	8 8 2 2	Retweet 8 Retweeted 8		Like 2 Liked 2	/StockTwits/status/397832740608831488
@MarketWatch @MarketWatch @MarketWatch @MarketWatch @MarketWatch	MarketWatch‏Verified account @MarketWatch	5 Nov 2013			Tesla shares down 11% after hours. Earnings out: http://on.mktw.net/199MQDu $TSLA	12 12 1 1	Retweet 12 Retweeted 12		Like 1 Liked 1	/MarketWatch/status/397832492947755008
@ReformedBroker @ReformedBroker @ReformedBroker @ReformedBroker @ReformedBroker	Downtown Josh Brown‏Verified account @ReformedBroker	5 Nov 2013			Tesla reports after the bell. Shareholders are cordially invited to pre-game at Mayor Rob Ford's house. $TSLA	6 19 19 9 9	Retweet 19 Retweeted 19		Like 9 Liked 9	/ReformedBroker/status/397825466049892352
@KeithMcCullough @KeithMcCullough @KeithMcCullough @KeithMcCullough @KeithMcCullough	Keith McCullough‏Verified account @KeithMcCullough	5 Nov 2013			5. $TSLA making lower-highs but volume is rising w/ price again, no way I'd short this (no position)	2 2 2 2	Retweet 2 Retweeted 2		Like 2 Liked 2	/KeithMcCullough/status/397823668723523584
@WSJMoneyBeat @WSJMoneyBeat @WSJMoneyBeat @WSJMoneyBeat @WSJMoneyBeat	WSJ MoneyBeat‏Verified account @WSJMoneyBeat	5 Nov 2013			Biggest single trade in Tesla options yesterday was bet $TSLA would soar 31% by week's end http://on.wsj.com/1b3Xmxb via @Kaitlyn_Kiernan	1 25 25 12 12	Retweet 25 Retweeted 25		Like 12 Liked 12	/WSJMoneyBeat/status/397740555351752705
@jimcramer @jimcramer @jimcramer @jimcramer @jimcramer	Jim Cramer‏Verified account @jimcramer	5 Nov 2013			Stacy=$SCTY; Lacy = $TSLA, Shady=$NFLX RT @rob_fisher81: Getting fantasy football advice from @jimcramer has already made my day.	2 2 2 6 6	Retweet 2 Retweeted 2		Like 6 Liked 6	/jimcramer/status/397732147479318528
@jimcramer @jimcramer @jimcramer @jimcramer @jimcramer	Jim Cramer‏Verified account @jimcramer	5 Nov 2013			$NFLX, $TSLA, $SCTY, $AMZN--is there a price "they" won't pay?	7 8 8 5 5	Retweet 8 Retweeted 8		Like 5 Liked 5	/jimcramer/status/397729551997882368
@harmongreg @harmongreg @harmongreg @harmongreg @harmongreg	Greg Harmon‏Verified account @harmongreg	5 Nov 2013			trader bought 1925 weekly 230 Calls in $TSLA yesterday, only 19c but that is a long way up	2 2 2 3 3	Retweet 2 Retweeted 2		Like 3 Liked 3	/harmongreg/status/397718852957515776
@Citibanamex @Citibanamex @Citibanamex	Citibanamex‏Verified account @Citibanamex	2h2 hours ago			Bajamos nuestras tasas para que encuentres ese depa cerca de tu trabajo. Adquiérelo hoy o Amarra tu Tasa hasta por 12 meses. Aprovecha ya esta oportunidad. CAT 11.7% sin IVA. Informativo. Consulta requisitos de contratación y comisiones: https://bit.ly/2LR6MIb pic.twitter.com/18kSOjWasP		Retweet Retweeted		Like Liked	/Citibanamex/status/1148354118416830464
@RedDogT3 @RedDogT3 @RedDogT3 @RedDogT3 @RedDogT3	Scott Redler‏Verified account @RedDogT3	5 Nov 2013			$tsla EPS today after the close. In yest morning call we discussed a call spread- buying $170's & selling the $190's -risk is premium paid	1 1 1 2 2	Retweet 1 Retweeted 1		Like 2 Liked 2	/RedDogT3/status/397681311911268352
@jimcramer @jimcramer @jimcramer @jimcramer @jimcramer	Jim Cramer‏Verified account @jimcramer	5 Nov 2013			Excited for upcoming $TSLA short squeeze as Elon reveals that over 7 billion people want a Tesla...	27 22 22 16 16	Retweet 22 Retweeted 22		Like 16 Liked 16	/jimcramer/status/397653229820846080
@vader7x @vader7x @vader7x @vader7x @vader7x	Lob Wedge Cap‏ @vader7x	4 Nov 2013			[wsj] Most popular cars among residents of the U.S.'s wealthiest zip codes: 1. Tesla S $TSLA 2. MercedesE-class 3. Jeep G Cherokee 4. BMW 3s	3 4 4 2 2	Retweet 4 Retweeted 4		Like 2 Liked 2	/vader7x/status/397481555196510210
@TradingNation @TradingNation @TradingNation @TradingNation @TradingNation	Trading Nation‏Verified account @TradingNation	4 Nov 2013			Use this ‘bear trap’ to make money on $TSLA: Analyst http://stks.co/fshM via @YahooFinance @SullyCNBC @RyanDetrick	3 3 1 1	Retweet 3 Retweeted 3		Like 1 Liked 1	/TradingNation/status/397467954507300864
@TMFBreaking @TMFBreaking @TMFBreaking @TMFBreaking @TMFBreaking	TMF Breaking News‏ @TMFBreaking	4 Nov 2013			Tesla Motors stock jumps: What's the story? $TSLA http://mot.ly/1anDAu7	6 6 3 3	Retweet 6 Retweeted 6		Like 3 Liked 3	/TMFBreaking/status/397463248292675584
@StockTwits @StockTwits @StockTwits @StockTwits @StockTwits	StockTwits‏Verified account @StockTwits	4 Nov 2013			$TSLA is up 6% today. $SCTY up 16%. Both companies report earnings this week. Both owned by Elon Musk http://stks.co/apxv	3 18 18 5 5	Retweet 18 Retweeted 18		Like 5 Liked 5	/StockTwits/status/397457204799750145
@SueChangMW @SueChangMW @SueChangMW @SueChangMW @SueChangMW	Sue Chang‏Verified account @SueChangMW	4 Nov 2013			Tesla rallies ahead of Q3 earnings while BlackBerry tumbles after abandoning effort to find suitor. http://on.mktw.net/1cHhu9j $BBRY $TSLA	1 10 10 1 1	Retweet 10 Retweeted 10		Like 1 Liked 1	/SueChangMW/status/397449260435656704
@CNBCFastMoney @CNBCFastMoney @CNBCFastMoney @CNBCFastMoney @CNBCFastMoney	CNBC's Fast Money‏Verified account @CNBCFastMoney	4 Nov 2013			Retail investors piled into momentum stocks: TD Ameritrade survey http://cnb.cx/1he4m1F @TDANSherrod $FB $NFLX $TSLA $GOOG $IBM $JCP $BAC	4 4 3 3	Retweet 4 Retweeted 4		Like 3 Liked 3	/CNBCFastMoney/status/397448714974801920
@samsharf @samsharf @samsharf @samsharf @samsharf	Samantha Sharf‏Verified account @samsharf	4 Nov 2013			Retail investors buying $FB, $TSLA, $JCP, $NFLXhttp://onforb.es/1anhFTD	2 14 14 6 6	Retweet 14 Retweeted 14		Like 6 Liked 6	/samsharf/status/397416388056580096
@RyanDetrick @RyanDetrick @RyanDetrick @RyanDetrick @RyanDetrick	Ryan Detrick, CMT‏ @RyanDetrick	4 Nov 2013			I'm confirmed for @CNBC today at 2:30 PM ET talking $TSLA. Check it out.	2 4 4 1 1	Retweet 4 Retweeted 4		Like 1 Liked 1	/RyanDetrick/status/397399609833566208
@CashBauer @CashBauer @CashBauer @CashBauer @CashBauer	Cash Bauer‏ @CashBauer	4 Nov 2013	#Blackfish		How severely does a film like #Blackfish alter a company's value? http://www.AtTheMoney.com/bfish $SEAS $FB $TSLA @CNN @SeaWorld	1 1 4 4	Retweet 1 Retweeted 1		Like 4 Liked 4	/CashBauer/status/397366787127259138
@Sassy_SPY @Sassy_SPY @Sassy_SPY @Sassy_SPY @Sassy_SPY	Rachel Shasha 🦄‏Verified account @Sassy_SPY	4 Nov 2013			BTFD & Open Interest for 11/8 - Including Earnings $PCLN, $SCTY, & $TSLA http://stks.co/gsaK $SPY $AAPL $AMZN $CMG $FB $GOOG $LNKD $NFLX	2 2 4 4	Retweet 2 Retweeted 2		Like 4 Liked 4	/Sassy_SPY/status/397340523024773120
@StockTwits @StockTwits @StockTwits @StockTwits @StockTwits	StockTwits‏Verified account @StockTwits	3 Nov 2013			Get ready for another big week of earnings. Tesla, Priceline and more will be reporting --> http://stks.co/pa3P $TSLA $PCLN	15 15 8 8	Retweet 15 Retweeted 15		Like 8 Liked 8	/StockTwits/status/397205844602802176
@StockTwits @StockTwits @StockTwits @StockTwits @StockTwits	StockTwits‏Verified account @StockTwits	1 Nov 2013			In the top 25 U.S. wealthiest zip codes, the Tesla Model S is the best seller in 8 of them http://stks.co/epaJ $TSLA	2 54 54 10 10	Retweet 54 Retweeted 54		Like 10 Liked 10	/StockTwits/status/396307716974469121
@MarketWatch @MarketWatch @MarketWatch @MarketWatch @MarketWatch	MarketWatch‏Verified account @MarketWatch	1 Nov 2013			Tesla's Model S outsold all other brands in eight of the 25 wealthiest ZIP Codes this year: Edmunds http://on.mktw.net/Hj5jW7 $TSLA	1 27 27 10 10	Retweet 27 Retweeted 27		Like 10 Liked 10	/MarketWatch/status/396283997124567040
@jbooton @jbooton @jbooton @jbooton @jbooton	Jennifer Booton‏Verified account @jbooton	30 Oct 2013	#Tesla,EV	#EV	#Tesla orders two billion more battery cells from Panasonic as #EV demand booms: http://fxn.ws/1aDpEOX $TSLA	3 20 20 4 4	Retweet 20 Retweeted 20		Like 4 Liked 4	/jbooton/status/395581480966963200
@Pivotal_Pivots @Pivotal_Pivots @Pivotal_Pivots @Pivotal_Pivots @Pivotal_Pivots	Jeff York, PPT‏ @Pivotal_Pivots	29 Oct 2013			$TSLA nice hammer candle today. Needs confirmation tmrw for a possible buy signal. pic.twitter.com/34bomvjoSf	1 1 2 2	Retweet 1 Retweeted 1		Like 2 Liked 2	/Pivotal_Pivots/status/395290370654760960
@modern_rock @modern_rock @modern_rock @modern_rock @modern_rock	Modern_Rock‏ @modern_rock	29 Oct 2013			$TSLA stopped to recharge and continued running over the shorters all the way to the close ! Easy peasy no brainer short ? yeaaaah!	2 2 1 1	Retweet 2 Retweeted 2		Like 1 Liked 1	/modern_rock/status/395283834712780800
@PeterGhostine @PeterGhostine @PeterGhostine @PeterGhostine @PeterGhostine	Peter Ghostine‏ @PeterGhostine	29 Oct 2013			$TSLA... 3 Falling Peaks has a target of ~147 (gap fill). http://stks.co/qZ8B	1 1 1 5 5	Retweet 1 Retweeted 1		Like 5 Liked 5	/PeterGhostine/status/395266832405233664
@sanglucci @sanglucci @sanglucci @sanglucci @sanglucci	SangLucci™‏Verified account @sanglucci	29 Oct 2013			Trader Interview: The Power Of Tape Reading: My $21,500 Win Shorting $TSLA http://ow.ly/qihM7	1 4 4 5 5	Retweet 4 Retweeted 4		Like 5 Liked 5	/sanglucci/status/395254618017771520
@MovistarMX @MovistarMX @MovistarMX	Movistar México‏Verified account @MovistarMX	Jul 1			Todo cabe en un plan sabiéndolo acomodar, por eso hicimos este solo para ti.	27 36 36 174 174	Retweet 36 Retweeted 36		Like 174 Liked 174	/MovistarMX/status/1145718136987148295
@m_cof @m_cof @m_cof @m_cof @m_cof	Michelle Coffey‏Verified account @m_cof	29 Oct 2013			Tesla is about 20% off its record high set on Sept. 30 http://on.mktw.net/HdDFty $TSLA	1 5 5 2 2	Retweet 5 Retweeted 5		Like 2 Liked 2	/m_cof/status/395217568576700416
@StockTwits @StockTwits @StockTwits @StockTwits @StockTwits	StockTwits‏Verified account @StockTwits	29 Oct 2013			Since Tesla's all-time high on September 30, 2013: $TSLA -20%, $SPY +5%. http://stks.co/rZ6g	2 5 5 1 1	Retweet 5 Retweeted 5		Like 1 Liked 1	/StockTwits/status/395203057727709184
@paulwoll @paulwoll @paulwoll @paulwoll @paulwoll	Woll Street‏ @paulwoll	29 Oct 2013			Apparently all someone has to do to make money is buy a $TSLA car, buy puts, light it on fire, and post video on youtube. (Tongue-in-cheek)	1 8 8 1 1	Retweet 8 Retweeted 8		Like 1 Liked 1	/paulwoll/status/395120040971730944
@robmahrt @robmahrt @robmahrt @robmahrt @robmahrt	Rob Mahrt‏ @robmahrt	28 Oct 2013			There were 187,000 cars that caught fire in 2011, let's tweet every time it happens, $TSLA	3 3 2 2	Retweet 3 Retweeted 3		Like 2 Liked 2	/robmahrt/status/394871392501788673
@ZorTrades @ZorTrades @ZorTrades @ZorTrades @ZorTrades	Frank Zorrilla‏ @ZorTrades	28 Oct 2013			the so called "leaders" getting hurt $YELP $TSLA $LNKD $DDD $FB $PRLB	1 2 2 2 2	Retweet 2 Retweeted 2		Like 2 Liked 2	/ZorTrades/status/394840915879006209
@LaMonicaBuzz @LaMonicaBuzz @LaMonicaBuzz @LaMonicaBuzz @LaMonicaBuzz	Paul R. La Monica‏Verified account @LaMonicaBuzz	28 Oct 2013			Should $AAPL buy $TSLA to make an iCar? Analyst in London thinks so. And he wrote letter to Tim Cook about it. What say you, @Carl_C_Icahn?	2 2 1 1	Retweet 2 Retweeted 2		Like 1 Liked 1	/LaMonicaBuzz/status/394828726493396993
@profitly @profitly @profitly @profitly @profitly	Profit.ly‏Verified account @profitly	27 Oct 2013			CLASSIC CNBC Prank Video http://www.youtube.com/watch?v=bjQqiN25PX8 … more exciting than watching $AAPL $TSLA $FB $PCLN $NFLX commentary	2 2 2 2	Retweet 2 Retweeted 2		Like 2 Liked 2	/profitly/status/394638479407054848
@ChartSwingTrade @ChartSwingTrade @ChartSwingTrade @ChartSwingTrade @ChartSwingTrade	Chart Swing Trader‏ @ChartSwingTrade	27 Oct 2013			Video from yesterday - "A Few Warning Signs" http://stks.co/coQ3 $NFLX $NQ $LNKD $YY $TSLA $VIPS $SFUN $FB $QIHU $IGTE $BLOX $CMG $ALGN	1 6 6 3 3	Retweet 6 Retweeted 6		Like 3 Liked 3	/ChartSwingTrade/status/394510929347366912
@upsidetrader @upsidetrader @upsidetrader @upsidetrader @upsidetrader	UPSIDETRADER‏ @upsidetrader	26 Oct 2013			$TSLA will want to hold those pretty red arrows and lateral support next week http://stks.co/aoVg	2 4 4 1 1	Retweet 4 Retweeted 4		Like 1 Liked 1	/upsidetrader/status/394105633772818432
@OptionsAction @OptionsAction @OptionsAction @OptionsAction @OptionsAction	Options Action‏Verified account @OptionsAction	25 Oct 2013			Dan's Tesla trade: @RiskReversal suggests buying the $TSLA November 1st weekly/November 8th weekly 180-strike call calendar for $7.00	4 4 4 4	Retweet 4 Retweeted 4		Like 4 Liked 4	/OptionsAction/status/393854417566310400
@paulvigna @paulvigna @paulvigna @paulvigna @paulvigna	Paul Vigna‏Verified account @paulvigna	25 Oct 2013			Forget goat milk; it's podcast time! W/@stephengrocer @srussolillo @telisdemos on Twitter $AMZN $TSLA pic.twitter.com/icYbUzebq2	5 5 2 2	Retweet 5 Retweeted 5		Like 2 Liked 2	/paulvigna/status/393785565910691841
@NelsonThought @NelsonThought @NelsonThought @NelsonThought @NelsonThought	Will Nelson‏ @NelsonThought	25 Oct 2013	#finance,economics,CNBC	#economics	New theories about #finance & #economics by watching @SquawkStreet now. How to value $AMZN, $TSLA, and others. Reminds me of 1999. #CNBC	1 1 1 2 2	Retweet 1 Retweeted 1		Like 2 Liked 2	/NelsonThought/status/393755850327588865
@NelsonThought @NelsonThought @NelsonThought @NelsonThought @NelsonThought @BloombergTV	Will Nelson‏ @NelsonThought	24 Oct 2013	#overvalued,momentum	#momentum	@BloombergTV @TeslaMotors $TSLA is 30% size of $F and 42% size of $GM. Or 17% of two combined. Is this the new Big 3? #overvalued #momentum	1 1 2 2	Retweet 1 Retweeted 1		Like 2 Liked 2	/NelsonThought/status/393460470411460609
@JonErlichman @JonErlichman @JonErlichman @JonErlichman @JonErlichman	Jon Erlichman‏Verified account @JonErlichman	24 Oct 2013			Tesla hires Apple's Doug Field, who says in release: “Until Tesla came along, I had never seriously considered leaving Apple" $TSLA	1 17 17 5 5	Retweet 17 Retweeted 17		Like 5 Liked 5	/JonErlichman/status/393446473955692545
@NelsonThought @NelsonThought @NelsonThought @NelsonThought @NelsonThought	Will Nelson‏ @NelsonThought	24 Oct 2013			$TSLA is 30% size of $F & 42% size of $GM. Or about 17% size of two combined. Are they Big 3 now? Which one of these is not like the others?	1 1 2 2	Retweet 1 Retweeted 1		Like 2 Liked 2	/NelsonThought/status/393418047387488256
@chrisidore @chrisidore @chrisidore @chrisidore @chrisidore	Chris Isidore‏Verified account @chrisidore	24 Oct 2013			Tesla shares hit speed bump http://cnnmon.ie/1eN4nVu @ben_rooney on the risk of climbing into an electric-powered momentum stock like $tsla	2 2 1 1	Retweet 2 Retweeted 2		Like 1 Liked 1	/chrisidore/status/393408541769203713
@liamdenning @liamdenning @liamdenning @liamdenning @liamdenning	Liam Denning‏Verified account @liamdenning	24 Oct 2013	#Tesla		Kentucky Fried #Tesla: http://on.wsj.com/166fkz9 via @WSJ $TSLA $AMZN	1 1 1 1 1	Retweet 1 Retweeted 1		Like 1 Liked 1	/liamdenning/status/393384965578031104
@CNBC @CNBC @CNBC @CNBC @CNBC	CNBC‏Verified account @CNBC	23 Oct 2013			Tesla plans to add apps and Google Chrome to dashboard: http://cnb.cx/1ces0sx • $TSLA $GOOG	12 32 32 8 8	Retweet 32 Retweeted 32		Like 8 Liked 8	/CNBC/status/393138533323784192
@RedDogT3 @RedDogT3 @RedDogT3 @RedDogT3 @RedDogT3	Scott Redler‏Verified account @RedDogT3	23 Oct 2013			Here is a link to today's video recap and look ahead $spy $aapl $goog $amat $tsla $fb $gld http://www.t3live.com/articles/market-analysis/4508-daily-recap-october-23-2013.html …	4 4 4 4	Retweet 4 Retweeted 4		Like 4 Liked 4	/RedDogT3/status/393119035761905665
@StockTwits @StockTwits @StockTwits @StockTwits @StockTwits	StockTwits‏Verified account @StockTwits	23 Oct 2013			These 5 stocks are seeing massive increases in social volume and interest http://stks.co/cnpb $TSLA $GLW $BA $CREE $F	6 6 1 1	Retweet 6 Retweeted 6		Like 1 Liked 1	/StockTwits/status/393073648220639232
@WSJMoneyBeat @WSJMoneyBeat @WSJMoneyBeat @WSJMoneyBeat @WSJMoneyBeat	WSJ MoneyBeat‏Verified account @WSJMoneyBeat	23 Oct 2013			The party is over for Tesla bulls. An analyst offers four reasons why it’s time to short Tesla http://on.wsj.com/1aGaYNj $TSLA	5 5 3 3	Retweet 5 Retweeted 5		Like 3 Liked 3	/WSJMoneyBeat/status/393065518023725056
@sanglucci @sanglucci @sanglucci @sanglucci @sanglucci	SangLucci™‏Verified account @sanglucci	23 Oct 2013			Up $210K in $TSLA now sold half position!	6 4 4	Retweet Retweeted		Like 4 Liked 4	/sanglucci/status/393051854600302593
@gilmoreport @gilmoreport @gilmoreport @gilmoreport @gilmoreport	Gilmo Report‏ @gilmoreport	23 Oct 2013			$TSLA and $LNKD now below their 50-dma's - not a good sign for the market.	1 1 1 2 2	Retweet 1 Retweeted 1		Like 2 Liked 2	/gilmoreport/status/393043006476935168
@TFMTrades @TFMTrades @TFMTrades @TFMTrades @TFMTrades	Tony is Trading‏ @TFMTrades	23 Oct 2013			$BIDU down - $6.60 $TSLA down - $6.30 $LNKD down - $7.40 $AMZN down - $7.42 $PCLN down - $16.50 $CMG down -$3.70 Moeny leaving Momentum	3 3 3 3	Retweet 3 Retweeted 3		Like 3 Liked 3	/TFMTrades/status/393035139212537856
@StockTwits @StockTwits @StockTwits @StockTwits @StockTwits	StockTwits‏Verified account @StockTwits	23 Oct 2013			BAML just recently published a note on Tesla giving it a price target of only $45 --> http://stks.co/qY3V $TSLA	2 2 3 3	Retweet 2 Retweeted 2		Like 3 Liked 3	/StockTwits/status/393032344170266624
@RedDogT3 @RedDogT3 @RedDogT3 @RedDogT3 @RedDogT3	Scott Redler‏Verified account @RedDogT3	23 Oct 2013			Trades do change- $tsla failed to take back the 21 day that controlled the stock with any conviction- and now it's giving up the 50day	2 5 5 3 3	Retweet 5 Retweeted 5		Like 3 Liked 3	/RedDogT3/status/393024377505083392
@timothysykes @timothysykes @timothysykes @timothysykes @timothysykes	Timothy Sykes‏Verified account @timothysykes	22 Oct 2013			The Most Important Infographic In Finance http://tim.ly/19s3MXp it influences EVERYTHING, even stocks like $FB $TSLA $GE $T $GOOG $INTC $P	1 1 3 3	Retweet 1 Retweeted 1		Like 3 Liked 3	/timothysykes/status/392710004039352320
@DougKass @DougKass @DougKass @DougKass @DougKass	Douglas Kass‏Verified account @DougKass	22 Oct 2013			My thoughts on Tesla coming up on RealMoneyPro shortly. $TSLA	2 1 1 3 3	Retweet 1 Retweeted 1		Like 3 Liked 3	/DougKass/status/392687519168749569
@BergenCapital @BergenCapital @BergenCapital @BergenCapital @BergenCapital	Mike Bergen‏ @BergenCapital	22 Oct 2013			TESLA FALLS TO $169, BELOW 50-DMA FOR FIRST TIME SINCE OCT. 9 $TSLA	1 5 5 1 1	Retweet 5 Retweeted 5		Like 1 Liked 1	/BergenCapital/status/392644597886615552
@StockTwits @StockTwits @StockTwits @StockTwits @StockTwits	StockTwits‏Verified account @StockTwits	21 Oct 2013			70% of the managers polled by Barron's are bullish on Apple. 87% are bearish on Tesla --> http://stks.co/fqAW $TSLA $AAPL	1 12 12 5 5	Retweet 12 Retweeted 12		Like 5 Liked 5	/StockTwits/status/392297106171375616
@z8angela @z8angela @z8angela @z8angela @z8angela @z8angela	Angela Zhou‏ @z8angela Angela Zhou @z8angela	21 Oct 2013			$SPY almost hit 175 tgt mentioned; the Oscillator shows overbought. $TSLA is weak. https://twitter.com/z8angela/status/390474653753671682 … ;) But keep faith in $AAPL long. $TSLA wild action resumes after being upgraded. Always sell into this kind of hype as a double-top is often bearish. https://twitter.com/z8angela/status/390118313432735744 …	1 1 1 3 3	Retweet 1 Retweeted 1		Like 3 Liked 3	/z8angela/status/392288159171887105
@Sassy_SPY @Sassy_SPY @Sassy_SPY @Sassy_SPY @Sassy_SPY	Rachel Shasha 🦄‏Verified account @Sassy_SPY	21 Oct 2013			Oct 25th expiration -Rally to new highs & open interest $SPY $AAPL $AMZN $BIDU $CMG $FB $GOOG $LNKD $NFLX $PCLN $TSLA http://stks.co/tXP9	4 1 1 5 5	Retweet 1 Retweeted 1		Like 5 Liked 5	/Sassy_SPY/status/392264294961643521
@NelsonThought @NelsonThought @NelsonThought @NelsonThought @NelsonThought	Will Nelson‏ @NelsonThought	18 Oct 2013	#shutdown,Fedtaper	#Fedtaper	Since 1987, when all are so bullish tends to be problems in 3-6 months. 3 months = #shutdown 6 months = #Fedtaper. $TSLA & $LNKD r fuel too!	1 1 1 2 2	Retweet 1 Retweeted 1		Like 2 Liked 2	/NelsonThought/status/391355105775067136
@indexshow @indexshow @indexshow @indexshow @indexshow	Index Investing Show‏ @indexshow	18 Oct 2013			1929 Footage: "Stocks have reached a permanently high plateau" http://www.youtube.com/watch?v=y4oMStJevCw … $SPX $DIA $QQQ $GOOG $AAPL $TSLA $LNKD $FB $VIX	2 2 2 2	Retweet 2 Retweeted 2		Like 2 Liked 2	/indexshow/status/391320012641685506
@bespokeinvest @bespokeinvest @bespokeinvest @bespokeinvest @bespokeinvest	Bespoke‏ @bespokeinvest	16 Oct 2013			Elon Musk runs two of the seven best performing stocks in the US so far this year: http://www.bespokeinvest.com/thinkbig/2013/10/16/best-performing-russell-3000-stocks-ytd.html … $SPY $TSLA $SCTY $RVLT $P $$	12 12 3 3	Retweet 12 Retweeted 12		Like 3 Liked 3	/bespokeinvest/status/390564286205943808
@z8angela @z8angela @z8angela @z8angela @z8angela @z8angela	Angela Zhou‏ @z8angela Angela Zhou @z8angela	16 Oct 2013			$TSLA wild action resumes after being upgraded. Always sell into this kind of hype as a double-top is often bearish. https://twitter.com/z8angela/status/390118313432735744 … $NFLX was upgraded yesterday & up big on huge vol, but may have a double-top formation. Today $TSLA is ripping, being upgraded similarly.	1 1 1 1	Retweet 1 Retweeted 1		Like 1 Liked 1	/z8angela/status/390474653753671682
@The_Real_Fly @The_Real_Fly @The_Real_Fly @The_Real_Fly @The_Real_Fly	The_Real_Fly‏ @The_Real_Fly	15 Oct 2013			Fly’s Tale of a Debt Ceiling Breach | Trading Algorithms with The Fly http://stks.co/fpQ7 $TSLA	5 7 7 7 7	Retweet 7 Retweeted 7		Like 7 Liked 7	/The_Real_Fly/status/390324624984010752
@RaginCajun @RaginCajun @RaginCajun @RaginCajun @RaginCajun	Cajun‏ @RaginCajun	15 Oct 2013	#Market		Stock #Market Recap 10/15/13 {Video} | Technical Analysis with @chessNwine http://stks.co/sWgw $SPY $RUT $LNKD $NFLX $TSLA $PCLN $AMZN	2 2 2 2	Retweet 2 Retweeted 2		Like 2 Liked 2	/RaginCajun/status/390305785063829505
@WSJ @WSJ @WSJ @WSJ @WSJ	The Wall Street Journal‏Verified account @WSJ	15 Oct 2013			Tesla shares are up more than 400% this year. Why one analyst still sees significant upside ahead: http://on.wsj.com/1cRBGbM $TSLA	17 95 95 37 37	Retweet 95 Retweeted 95		Like 37 Liked 37	/WSJ/status/390275974035935232
@chessNwine @chessNwine @chessNwine @chessNwine @chessNwine	Chess‏ @chessNwine	15 Oct 2013	#Market		NEW POST: Stock #Market Recap 10/15/13 {Video} http://stks.co/ipKX $AMZN $BORN $FB $GM $IBB $IWM $LNKD $NFLX $QQQ $SPY $TSLA $VISN $XHB	1 1 1 3 3	Retweet 1 Retweeted 1		Like 3 Liked 3	/chessNwine/status/390223219593990144
@LauricellaTom @LauricellaTom @LauricellaTom @LauricellaTom @LauricellaTom	Tom Lauricella‏Verified account @LauricellaTom	15 Oct 2013			Zoom! Tesla Upgraded: Analyst Sees Another 33% Upside $TSLA @WSJMoneyBeat http://on.wsj.com/1eo8gQw	1 1 1 1 1	Retweet 1 Retweeted 1		Like 1 Liked 1	/LauricellaTom/status/390122865762107393
@IBDinvestors @IBDinvestors @IBDinvestors @IBDinvestors @IBDinvestors	Investors.com‏Verified account @IBDinvestors	15 Oct 2013			SunPower, Tesla lead 4 top stocks expected to deliver big Q3 earnings after crushing Q2 estimates http://ibdn.uz/pPwq3 $SPWR $TSLA	5 5 2 2	Retweet 5 Retweeted 5		Like 2 Liked 2	/IBDinvestors/status/390088043748929536
@BeckyQuick @BeckyQuick @BeckyQuick @BeckyQuick @BeckyQuick	Becky Quick‏Verified account @BeckyQuick	15 Oct 2013			Lee Cooperman thinks stocks are fairly priced, but he thinks a couple of stocks are bubbly: Potbelly $PBPB and Tesla $TSLA	1 10 10 5 5	Retweet 10 Retweeted 10		Like 5 Liked 5	/BeckyQuick/status/390076204302102528
@Nasdaq @Nasdaq @Nasdaq @Nasdaq @Nasdaq	Nasdaq‏Verified account @Nasdaq	14 Oct 2013	#Tesla,investing	#investing	#Tesla's Model X Paves Way For Future Growth, Share Price Up More than 427% YTD. $TSLA #investing @Chris_Ciacciahttp://bit.ly/1gfKVVN	7 7 1 1	Retweet 7 Retweeted 7		Like 1 Liked 1	/Nasdaq/status/389876613019475968
@IBDinvestors @IBDinvestors @IBDinvestors @IBDinvestors @IBDinvestors	Investors.com‏Verified account @IBDinvestors	14 Oct 2013			Ford Follows GM, Tesla With New Car Battery Research http://ibdn.uz/pNRcR $F $TSLA $GM	1 1 4 4	Retweet 1 Retweeted 1		Like 4 Liked 4	/IBDinvestors/status/389791504698724352
@Sassy_SPY @Sassy_SPY @Sassy_SPY @Sassy_SPY @Sassy_SPY	Rachel Shasha 🦄‏Verified account @Sassy_SPY	14 Oct 2013			October Expiration Week & Open Interest - $VIX $SPY $AAPL $AMZN $CMG $FB $GOOG $LNKD $NFLX $PCLN $TSLA http://stks.co/emMU	3 3 3 3	Retweet 3 Retweeted 3		Like 3 Liked 3	/Sassy_SPY/status/389728641724071938
@bvbullsandbears @bvbullsandbears @bvbullsandbears @bvbullsandbears @bvbullsandbears	BullsandBears‏ @bvbullsandbears	12 Oct 2013			"@theoptiondon: looks like somebody's about to get LAID OUT... $AAPL $GOOG $TSLA $PCLN $AMZN $SPY $QQQ $TLT $GLD http://stks.co/hp4S "	4 4	Retweet Retweeted		Like 4 Liked 4	/bvbullsandbears/status/389155645506584576
@ChartSwingTrade @ChartSwingTrade @ChartSwingTrade @ChartSwingTrade @ChartSwingTrade	Chart Swing Trader‏ @ChartSwingTrade	12 Oct 2013			Video for week ahead - "Tricky, tricky market" - http://stks.co/tWDM $LNKD $TSLA $YELP $NFLX $NQ $SFUN $BITA $TPLM $SCTY $BLOX $TNGO $KKD	1 4 4 4 4	Retweet 4 Retweeted 4		Like 4 Liked 4	/ChartSwingTrade/status/389017452421468160
@StockTwits @StockTwits @StockTwits @StockTwits @StockTwits	StockTwits‏Verified account @StockTwits	11 Oct 2013			Two of Elon Musk's largest holdings, SolarCity $SCTY and Tesla $TSLA, are up 200% and 400% YTD. http://stks.co/cm6t	23 23 11 11	Retweet 23 Retweeted 23		Like 11 Liked 11	/StockTwits/status/388673312294846465
@ppearlman @ppearlman @ppearlman @ppearlman @ppearlman	Phil Pearlman‏Verified account @ppearlman	11 Oct 2013			great long interview for the weekend... Elon Musk: Stanford GSB 2013 Entrepreneurial Company of the Year http://stks.co/amFS $TSLA $SCTY	3 3 2 2	Retweet 3 Retweeted 3		Like 2 Liked 2	/ppearlman/status/388671520974729217
@TradeOnTheWire1 @TradeOnTheWire1 @TradeOnTheWire1 @TradeOnTheWire1 @TradeOnTheWire1	TradeOnTheWire‏ @TradeOnTheWire1	11 Oct 2013			$ARTX $TSLA connection link http://www.altenergystocks.com/archives/2013/10/metalair_battery_stocks_2.html …	1 2 2 3 3	Retweet 2 Retweeted 2		Like 3 Liked 3	/TradeOnTheWire1/status/388659206645374977
@philstockworld @philstockworld @philstockworld @philstockworld @philstockworld	Phil Davis‏Verified account @philstockworld	11 Oct 2013	#TGIF,shutdown	#shutdown	Hope Springs Eternal - For Now! $USO $SCO $TZA $NFLX $TSLA $AMZN $F $YUM $INTC $VIX #TGIF #shutdown -- http://www.philstockworld.com/2013/10/11/flip-floppin-friday-hope-springs-eternal-for-now/ …	479 479 5 5	Retweet 479 Retweeted 479		Like 5 Liked 5	/philstockworld/status/388652885992435712
@LaMonicaBuzz @LaMonicaBuzz @LaMonicaBuzz @LaMonicaBuzz @LaMonicaBuzz	Paul R. La Monica‏Verified account @LaMonicaBuzz	9 Oct 2013			The momentum massacre continues. Overall market is flat this morning. But $NFLX $LNKD $FB $TSLA $PCLN all down sharply once again.	2 9 9 3 3	Retweet 9 Retweeted 9		Like 3 Liked 3	/LaMonicaBuzz/status/387941628289499137
@z8angela @z8angela @z8angela @z8angela @z8angela	Angela Zhou‏ @z8angela	9 Oct 2013			Many leaders got crushed: they take steps going up, but ride elevators down. Shorting them timely can make great profit quickly. $TSLA	2 1 1 4 4	Retweet 1 Retweeted 1		Like 4 Liked 4	/z8angela/status/387939874885865472
@RedDogT3 @RedDogT3 @RedDogT3 @RedDogT3 @RedDogT3	Scott Redler‏Verified account @RedDogT3	7 Oct 2013			Here is a link to today's video recap and look ahead $spy $spx $aapl $tsla $xlf $xhb $goog $amzn http://www.t3live.com/articles/market-analysis/4472-daily-recap-expecting-a-bend-trying-to-avoid-a-break.html …	1 3 3 5 5	Retweet 3 Retweeted 3		Like 5 Liked 5	/RedDogT3/status/387328819822342144
@chessNwine @chessNwine @chessNwine @chessNwine @chessNwine	Chess‏ @chessNwine	7 Oct 2013	#Market		NEW POST: Stock #Market Recap 10/07/13 {Video} http://stks.co/ioFK $AMZN $BAC $C $FB $GS $IBB $LNKD $NBG $NFLX $QQQ $SPY $TSLA $XLF	1 1 2 2	Retweet 1 Retweeted 1		Like 2 Liked 2	/chessNwine/status/387324739850473473
@WSJMoneyBeat @WSJMoneyBeat @WSJMoneyBeat @WSJMoneyBeat @WSJMoneyBeat	WSJ MoneyBeat‏Verified account @WSJMoneyBeat	7 Oct 2013			Jim Chanos Lays Out Bearish Thesis on Tesla http://on.wsj.com/15WrCH7 $TSLA via @davecbenoit & @srussolillo	5 5 4 4	Retweet 5 Retweeted 5		Like 4 Liked 4	/WSJMoneyBeat/status/387289577494286336
@WSJMoneyBeat @WSJMoneyBeat @WSJMoneyBeat @WSJMoneyBeat @WSJMoneyBeat	WSJ MoneyBeat‏Verified account @WSJMoneyBeat	7 Oct 2013	#HeardLive		Jim Chanos talks about massive speculation driving $TSLA higher. Is he short? Check #HeardLive live blog for detailshttp://on.wsj.com/15WjDK9	1 19 19 7 7	Retweet 19 Retweeted 19		Like 7 Liked 7	/WSJMoneyBeat/status/387276826180993024
@abnormalreturns @abnormalreturns @abnormalreturns @abnormalreturns @abnormalreturns	Tadas Viskanta‏ @abnormalreturns	7 Oct 2013			Monday links: an inflation-adjusted $SPX, the $TIP market & the best e-reader ever. http://stks.co/ioCd $IEP $WMT $AAPL $TWTR $TSLA $FB	1 1 4 4	Retweet 1 Retweeted 1		Like 4 Liked 4	/abnormalreturns/status/387258981049057280
@Benzinga @Benzinga @Benzinga @Benzinga @Benzinga	Benzinga.com‏Verified account @Benzinga	7 Oct 2013			Tesla CEO Fights Fire with Statistics $TSLA http://stks.co/goA7	1 1 2 2	Retweet 1 Retweeted 1		Like 2 Liked 2	/Benzinga/status/387255085324959744
@chessNwine @chessNwine @chessNwine @chessNwine @chessNwine	Chess‏ @chessNwine	7 Oct 2013			$TSLA shorts? RT @BookofProverbz: Speak up for those who cannot speak for themselves; ensure justice for those being crushed. -Proverbs 31:8	1 1 1 6 6	Retweet 1 Retweeted 1		Like 6 Liked 6	/chessNwine/status/387237760957833216
@RedDogT3 @RedDogT3 @RedDogT3 @RedDogT3 @RedDogT3	Scott Redler‏Verified account @RedDogT3	7 Oct 2013			"@T3Live: http://stks.co/alXI Morning Call Express @RedDogT3Live @BrittanyUmar $SPX $IWM $QQQ $IBB $XLF $XHB $TSLA $GLD"	1 1 1 2 2	Retweet 1 Retweeted 1		Like 2 Liked 2	/RedDogT3/status/387187179509649408
@Sassy_SPY @Sassy_SPY @Sassy_SPY @Sassy_SPY @Sassy_SPY	Rachel Shasha 🦄‏Verified account @Sassy_SPY	6 Oct 2013			Oct11th expiration commentary & open interest. http://stks.co/elPg $SPY $AAPL $AMZN $CMG $FB $GOOG $LNKD $NFLX $PCLN $SINA $TSLA $VIX	1 1 9 9	Retweet 1 Retweeted 1		Like 9 Liked 9	/Sassy_SPY/status/386881531068706817
@OptionsAction @OptionsAction @OptionsAction @OptionsAction @OptionsAction	Options Action‏Verified account @OptionsAction	4 Oct 2013			Brian is bearish on Tesla, so @BrianStutland is buying the $TSLA January/November 160-strike put calendar for $6.00	2 1 1 1 1	Retweet 1 Retweeted 1		Like 1 Liked 1	/OptionsAction/status/386244470137581569
@TMFBreaking @TMFBreaking @TMFBreaking @TMFBreaking @TMFBreaking	TMF Breaking News‏ @TMFBreaking	4 Oct 2013			Tesla CEO Elon Musk: Model S fire caused by metal object impaling battery. $TSLA http://mot.ly/16o2o82	7 7 2 2	Retweet 7 Retweeted 7		Like 2 Liked 2	/TMFBreaking/status/386243593360269312
@m_cof @m_cof @m_cof @m_cof @m_cof	Michelle Coffey‏Verified account @m_cof	4 Oct 2013			Tesla CEO Musk: 'You're 5 times more likely to experience a fire in a conventional gasoline car than a Tesla' http://on.mktw.net/1f6juMz $TSLA	3 3 2 2	Retweet 3 Retweeted 3		Like 2 Liked 2	/m_cof/status/386236801079209984
@JeffMacke @JeffMacke @JeffMacke @JeffMacke @JeffMacke @tlmontana	Jeff Macke‏Verified account @JeffMacke	4 Oct 2013			It's the Ellison rule: don't short stocks run by hyper-competitive genius billionaires. Pick easier fights. @tlmontana $TSLA $ORCL	7 7 7 7	Retweet 7 Retweeted 7		Like 7 Liked 7	/JeffMacke/status/386220317020291072
@businessinsider @businessinsider @businessinsider @businessinsider @businessinsider	Business Insider‏Verified account @businessinsider	4 Oct 2013			ELON MUSK: Here's Why That Model S Caught On Fire $TSLA by @jyarow http://read.bi/18CnJKB	13 13 9 9	Retweet 13 Retweeted 13		Like 9 Liked 9	/businessinsider/status/386214789435117568
@CBOE @CBOE @CBOE @CBOE @CBOE	Cboe‏Verified account @CBOE	4 Oct 2013			Active options on open @ CBOE: $AAPL $C $FB $TSLA $BAC $AA $QCOM $ZNGA $CZR	1 7 7 4 4	Retweet 7 Retweeted 7		Like 4 Liked 4	/CBOE/status/386132654438899713
@TeslaClubBE @TeslaClubBE @TeslaClubBE @TeslaClubBE @TeslaClubBE	Tesla Owners Club BE‏ @TeslaClubBE	4 Oct 2013			Please Calm the Hell Down About the @TeslaMotors Model S Fire $TSLA http://www.wired.com/autopia/2013/10/tesla-model-s-fire/ …	2 5 5 2 2	Retweet 5 Retweeted 5		Like 2 Liked 2	/TeslaClubBE/status/386026712590721024
@timothysykes @timothysykes @timothysykes @timothysykes @timothysykes	Timothy Sykes‏Verified account @timothysykes	3 Oct 2013			TAKE IT OR LEAVE IT http://www.youtube.com/watch?v=zA4I3nqLON8 … just 2 SEATS LEFT to http://timothysykes.com/conference learn to make six figures off $SPEX $WTER $DGLY $TSLA	1 4 4 4 4	Retweet 4 Retweeted 4		Like 4 Liked 4	/timothysykes/status/386003903386378240
@MarketWatch @MarketWatch @MarketWatch @MarketWatch @MarketWatch	MarketWatch‏Verified account @MarketWatch	3 Oct 2013			Tesla is down nearly 12% this week. Of course, it is also up 400% since the start of the year http://on.mktw.net/1c9guhb $TSLA	3 21 21 5 5	Retweet 21 Retweeted 21		Like 5 Liked 5	/MarketWatch/status/385815289029730304
@YahooFinance @YahooFinance @YahooFinance @YahooFinance @YahooFinance	Yahoo Finance‏Verified account @YahooFinance	3 Oct 2013	#Tesla		#Tesla stock plummets after viral video of battery on fire: http://yhoo.it/15KFpWo (via @AP). $TSLA on @YahooFinance: http://finance.yahoo.com/q?s=tsla	1 19 19 3 3	Retweet 19 Retweeted 19		Like 3 Liked 3	/YahooFinance/status/385773899058667520
@Tony_BATtista @Tony_BATtista @Tony_BATtista @Tony_BATtista @Tony_BATtista	Tony Battista‏ @Tony_BATtista	3 Oct 2013			Arron an @tastytrade viewer says: I predict Zuckerbergs hoodie will catch fire today sending $FB plunging like $TSLA! I agree!	2 1 1 5 5	Retweet 1 Retweeted 1		Like 5 Liked 5	/Tony_BATtista/status/385748804558807041
@MarketWatch @MarketWatch @MarketWatch @MarketWatch @MarketWatch	MarketWatch‏Verified account @MarketWatch	3 Oct 2013	#stocktoid		Tesla's 6.24% decline on Wednesday was its steepest loss since July 16, 2013 when it fell 14% http://on.mktw.net/15NDxH5 $TSLA #stocktoid	2 7 7 1 1	Retweet 7 Retweeted 7		Like 1 Liked 1	/MarketWatch/status/385744059966693377
@JBoorman @JBoorman @JBoorman @JBoorman @JBoorman	Jon Boorman‏Verified account @JBoorman	3 Oct 2013			The fact that a $TSLA can be involved in an accident and catch fire is about the only thing it has in common with other cars. $GM $F	2 2 3 3	Retweet 2 Retweeted 2		Like 3 Liked 3	/JBoorman/status/385740768914051073
@CNBC @CNBC @CNBC @CNBC @CNBC	CNBC‏Verified account @CNBC	3 Oct 2013			Tesla Model S catches fire—in the wrong way: http://cnb.cx/GAKANA (via @Lebeaucarnews) $TSLA	5 33 33 4 4	Retweet 33 Retweeted 33		Like 4 Liked 4	/CNBC/status/385735818289381376
@BloombergTV @BloombergTV @BloombergTV @BloombergTV @BloombergTV	Bloomberg TV‏Verified account @BloombergTV	3 Oct 2013			Tesla's worst nightmare sparked as car catches fire: http://bloom.bg/1a1Slo5 , via @bsurveillance $TSLA	9 32 32 7 7	Retweet 32 Retweeted 32		Like 7 Liked 7	/BloombergTV/status/385731124577964032
@businessinsider @businessinsider @businessinsider @businessinsider @businessinsider	Business Insider‏Verified account @businessinsider	3 Oct 2013			DEUTSCHE BANK ON TESLA FIRE: This 'Had To Happen At Some Point' $TSLA http://read.bi/GAIxsy pic.twitter.com/Gub8shodTa	2 19 19 6 6	Retweet 19 Retweeted 19		Like 6 Liked 6	/businessinsider/status/385727660220899328
@RedDogT3 @RedDogT3 @RedDogT3 @RedDogT3 @RedDogT3	Scott Redler‏Verified account @RedDogT3	3 Oct 2013			If it $tsla doesn't reclaim that $176 area. avoid it, as the strategy & trend might change. so be on alert	1 2 2 5 5	Retweet 2 Retweeted 2		Like 5 Liked 5	/RedDogT3/status/385711566043508736
@sampullara @sampullara @sampullara @sampullara @sampullara	Sam Pullara‏Verified account @sampullara	2 Oct 2013			i'm hoping everyone sells their $tsla stock tomorrow so we can buy some more at a reasonable price.	3 2 2 5 5	Retweet 2 Retweeted 2		Like 5 Liked 5	/sampullara/status/385622210095742976
@StockTwits @StockTwits @StockTwits @StockTwits @StockTwits	StockTwits‏Verified account @StockTwits	2 Oct 2013			Here's a chart of Tesla $TSLA that highlights two of its biggest down days of the year --> http://stks.co/al77	10 10 3 3	Retweet 10 Retweeted 10		Like 3 Liked 3	/StockTwits/status/385598676401664000
@JaguarAnalytics @JaguarAnalytics @JaguarAnalytics @JaguarAnalytics @JaguarAnalytics	JaguarAnalytics‏ @JaguarAnalytics	2 Oct 2013			$TSLA $5.9M put premium bot today on 3x avg volume; No sign of bulls buying calls on retest of 175 cc: @firstadopterpic.twitter.com/SuQ8BBJ2gW	3 4 4 3 3	Retweet 4 Retweeted 4		Like 3 Liked 3	/JaguarAnalytics/status/385567184379863040
@chessNwine @chessNwine @chessNwine @chessNwine @chessNwine	Chess‏ @chessNwine	2 Oct 2013			I analyzed $TSLA and the market as a whole in my video market recap from earlier: http://stks.co/inhn $SPY $STUDY	2 2 3 3	Retweet 2 Retweeted 2		Like 3 Liked 3	/chessNwine/status/385565978253225984
@valuewalk @valuewalk @valuewalk @valuewalk @valuewalk	ValueWalk‏ @valuewalk	2 Oct 2013			DB on $TSLA drop/fire pic.twitter.com/vhLoqz64NK	1 6 6 3 3	Retweet 6 Retweeted 6		Like 3 Liked 3	/valuewalk/status/385564672419569664
@WSJ @WSJ @WSJ @WSJ @WSJ	The Wall Street Journal‏Verified account @WSJ	2 Oct 2013			Tesla stock has more than quadrupled this year. But one analyst has downgraded his rating: http://on.wsj.com/1c4Zzw8 $TSLA	14 63 63 19 19	Retweet 63 Retweeted 63		Like 19 Liked 19	/WSJ/status/385531244597223424
@CNNBusiness @CNNBusiness @CNNBusiness @CNNBusiness @CNNBusiness	CNN Business‏Verified account @CNNBusiness	2 Oct 2013			Tesla's stock dropped after reports of a fiery crash in one of the company's Model S sedans: http://cnnmon.ie/1brTquJ by @peterdrives $TSLA	1 12 12 1 1	Retweet 12 Retweeted 12		Like 1 Liked 1	/CNNBusiness/status/385527386621497344
@MarketWatch @MarketWatch @MarketWatch @MarketWatch @MarketWatch	MarketWatch‏Verified account @MarketWatch	2 Oct 2013			Watch the video of a Model S on fire that sank Tesla's stock http://trib.al/s27aZjD $TSLA	3 19 19 6 6	Retweet 19 Retweeted 19		Like 6 Liked 6	/MarketWatch/status/385512519953317888
@businessinsider @businessinsider @businessinsider @businessinsider @businessinsider	Business Insider‏Verified account @businessinsider	2 Oct 2013			STOCKS FALL: Here's What You Need To Know $DIA $SPY $QQQ $TSLA by @bySamRo http://read.bi/15M6kM5	5 5 4 4	Retweet 5 Retweeted 5		Like 4 Liked 4	/businessinsider/status/385494569812783104
@chessNwine @chessNwine @chessNwine @chessNwine @chessNwine	Chess‏ @chessNwine	2 Oct 2013			$TSLA 's 20-day m.a. is like a security guard stopping a group of dudes in front of a hot NYC dance club from entering.	1 4 4 5 5	Retweet 4 Retweeted 4		Like 5 Liked 5	/chessNwine/status/385488886777909249
@IBDinvestors @IBDinvestors @IBDinvestors @IBDinvestors @IBDinvestors	Investors.com‏Verified account @IBDinvestors	2 Oct 2013			RT @IBD_ECarson: $TSLA down 8% on Youtube video purporting to show Tesla car on fire. http://ibdn.uz/pr2iA	3 5 5 3 3	Retweet 5 Retweeted 5		Like 3 Liked 3	/IBDinvestors/status/385484138754899968
@businessinsider @businessinsider @businessinsider @businessinsider @businessinsider	Business Insider‏Verified account @businessinsider	2 Oct 2013			Tesla Is Tanking $TSLA by @mamtabadkar http://read.bi/1fJyZv2	1 9 9 2 2	Retweet 9 Retweeted 9		Like 2 Liked 2	/businessinsider/status/385482450383929344
@BioRunUp @BioRunUp @BioRunUp @BioRunUp @BioRunUp	BioRunUp‏ @BioRunUp	2 Oct 2013			Trade idea: 1.) Buy a Tesla. 2.) Go all in on weekly $TSLA puts. 3.) Set your Tesla on fire and put it on YouTube 4.) Enjoy your millions	3 9 9 5 5	Retweet 9 Retweeted 9		Like 5 Liked 5	/BioRunUp/status/385479304580038656
@CBOE @CBOE @CBOE @CBOE @CBOE	Cboe‏Verified account @CBOE	1 Oct 2013			Active Oct weekly’s: $ABX Oct 17 puts $AMZN Oct 320 calls $TSLA Oct 200 calls	2 2 4 4	Retweet 2 Retweeted 2		Like 4 Liked 4	/CBOE/status/385134924769935360
@CNNBusiness @CNNBusiness @CNNBusiness @CNNBusiness @CNNBusiness	CNN Business‏Verified account @CNNBusiness	1 Oct 2013			Tesla $TSLA is one of the hottest stocks this year. http://cnnmon.ie/17nLdDu What are people selling to buy Tesla?http://cnnmon.ie/1aIbuwh	1 22 22 5 5	Retweet 22 Retweeted 22		Like 5 Liked 5	/CNNBusiness/status/385089743949533184
@twiddletrade @twiddletrade @twiddletrade @twiddletrade @twiddletrade	twiddletrade‏ @twiddletrade	1 Oct 2013	#YouCanDoIt		$TSLA keep up your effort to go down….we are right behind, cheering for YA #YouCanDoIt	1 2 2 2 2	Retweet 2 Retweeted 2		Like 2 Liked 2	/twiddletrade/status/385040418301157377
@RedDogT3 @RedDogT3 @RedDogT3 @RedDogT3 @RedDogT3	Scott Redler‏Verified account @RedDogT3	1 Oct 2013			My @t3live Morning Call: http://ow.ly/pnBKA Market "Buying the News" of Government Shutdown - for now $SPY $FB $TSLA $AAPL $LULU	1 1 1 1	Retweet 1 Retweeted 1		Like 1 Liked 1	/RedDogT3/status/385022143836479488
@MarketWatch @MarketWatch @MarketWatch @MarketWatch @MarketWatch	MarketWatch‏Verified account @MarketWatch	30 Sep 2013			Tesla shares jumped by 80% in Q3. That was good for SECOND-best in the Nasdaq 100. http://on.mktw.net/19ROTMH $TSLA	3 27 27 5 5	Retweet 27 Retweeted 27		Like 5 Liked 5	/MarketWatch/status/384913687041306624
@dwaldron @dwaldron @dwaldron @dwaldron @dwaldron	ᴅᴇᴡ 🇯🇵‏ @dwaldron	30 Sep 2013			When all else fails, go with Tesla. $TSLA pic.twitter.com/z2pbPj9EZA	7 7	Retweet Retweeted		Like 7 Liked 7	/dwaldron/status/384834515924840448
@RedDogT3 @RedDogT3 @RedDogT3 @RedDogT3 @RedDogT3	Scott Redler‏Verified account @RedDogT3	30 Sep 2013			Here is a link to today's video recap and look ahead $spy $spx $tsla $goog $aapl $fb $gld http://www.t3live.com/articles/market-analysis/4456-daily-recap-market-remains-non-committal-.html …	3 3 6 6	Retweet 3 Retweeted 3		Like 6 Liked 6	/RedDogT3/status/384814581874704384
@RedDogT3 @RedDogT3 @RedDogT3 @RedDogT3 @RedDogT3	Scott Redler‏Verified account @RedDogT3	30 Sep 2013			My @t3live Daily Recap: http://ow.ly/pmm7R Market Remains Weak, Non-Committal $SPY $IWM $TSLA $FB $YHOO $LNKD $NFLX	2 2 2 2	Retweet 2 Retweeted 2		Like 2 Liked 2	/RedDogT3/status/384781642105372672
@sspencer_smb @sspencer_smb @sspencer_smb @sspencer_smb @sspencer_smb	Steven Spencer‏ @sspencer_smb	30 Sep 2013			i haven't had time to address in a blog post but this market is NOT 1999esque. $SPY $TSLA $BIDU $FB	2 2 2 2	Retweet 2 Retweeted 2		Like 2 Liked 2	/sspencer_smb/status/384709778057879552
@LaMonicaBuzz @LaMonicaBuzz @LaMonicaBuzz @LaMonicaBuzz @LaMonicaBuzz	Paul R. La Monica‏Verified account @LaMonicaBuzz	30 Sep 2013			$TSLA up again. Another new all-time high. Only about $6 from $200. Crazy.	2 5 5 1 1	Retweet 5 Retweeted 5		Like 1 Liked 1	/LaMonicaBuzz/status/384691526699192322
@ChartSwingTrade @ChartSwingTrade @ChartSwingTrade @ChartSwingTrade @ChartSwingTrade	Chart Swing Trader‏ @ChartSwingTrade	29 Sep 2013			Video for week ahead - http://stks.co/rUdx $NQ $AMBA $FENG $TPLM $VIPS $CLDX $AFOP $BLOX $FB $YELP $NUS $YNDX $SFUN $TSLA $NFLX $BITA	1 2 2 2 2	Retweet 2 Retweeted 2		Like 2 Liked 2	/ChartSwingTrade/status/384427759386112001
@valuewalk @valuewalk @valuewalk @valuewalk @valuewalk	ValueWalk‏ @valuewalk	29 Sep 2013			Guest post by Brad Cornell, Professor of Finance at Caltech $TSLA is new $AAPL http://vwk.me/16VfnL7	1 2 2 2 2	Retweet 2 Retweeted 2		Like 2 Liked 2	/valuewalk/status/384311349758545920
@Sassy_SPY @Sassy_SPY @Sassy_SPY @Sassy_SPY @Sassy_SPY	Rachel Shasha 🦄‏Verified account @Sassy_SPY	28 Sep 2013			Looking for bounce & open interest for 10/4, new post - $SPY $AAPL $AMZN $BIDU $CMG $FB $GOOG $LNKD $NFLX $PCLN $TSLA http://stks.co/tUNT	1 5 5 9 9	Retweet 5 Retweeted 5		Like 9 Liked 9	/Sassy_SPY/status/384076018194993153
@gregnb @gregnb @gregnb @gregnb @gregnb	gregn‏ @gregnb	27 Sep 2013			Who owns $TSLA shares? this chart is pretty epic. I got no position, but wowzers pic.twitter.com/0siOboY7QB	3 5 5 4 4	Retweet 5 Retweeted 5		Like 4 Liked 4	/gregnb/status/383728029358235648
@paulvigna @paulvigna @paulvigna @paulvigna @paulvigna	Paul Vigna‏Verified account @paulvigna	27 Sep 2013			Podcast time! In the studio w/@srussolillo @LauricellaTom @stephengrocer. Budget squabbling, $JCP, $TSLA. pic.twitter.com/eGNYt0KEmE	1 5 5 2 2	Retweet 5 Retweeted 5		Like 2 Liked 2	/paulvigna/status/383649983028682753
@srussolillo @srussolillo @srussolillo @srussolillo @srussolillo	Steven Russolillo‏Verified account @srussolillo	26 Sep 2013			Tesla is up 583% from exactly one year ago. That's an almost seven-fold increase. Are you kidding me? $TSLA	2 2 2 2 2	Retweet 2 Retweeted 2		Like 2 Liked 2	/srussolillo/status/383298252059074561
@MarketWatch @MarketWatch @MarketWatch @MarketWatch @MarketWatch	MarketWatch‏Verified account @MarketWatch	26 Sep 2013			Hertz will begin renting Tesla models to customers in San Francisco and L.A. http://on.mktw.net/16BRze6 $TSLA $HTZ	3 23 23 5 5	Retweet 23 Retweeted 23		Like 5 Liked 5	/MarketWatch/status/383223952983982080
@burnusgas @burnusgas @burnusgas @burnusgas @burnusgas	Craig Dickson‏ @burnusgas	26 Sep 2013	#natgas		@elonmusk Can a $TSLA go from San Antonio to Tulsa in 9 hours & <$30? My @Honda #natgas Civic can. @jimcramerpic.twitter.com/N9mF7tFj63	1 6 6 2 2	Retweet 6 Retweeted 6		Like 2 Liked 2	/burnusgas/status/383220708504924160
@Forbes @Forbes @Forbes @Forbes @Forbes	Forbes‏Verified account @Forbes	24 Sep 2013			Why Tesla is overvalued: http://bit.ly/1feutV8 $TSLA	10 52 52 19 19	Retweet 52 Retweeted 52		Like 19 Liked 19	/Forbes/status/382449059740803072
@DanZanger @DanZanger @DanZanger @DanZanger @DanZanger	Dan Zanger‏ @DanZanger	22 Sep 2013			RT @sjosephburns: One of the stock markets best indicators is the price action of its leaders. $TSLA $FB - I agree	2 2 2 6 6	Retweet 2 Retweeted 2		Like 6 Liked 6	/DanZanger/status/381945098814361600
@Sassy_SPY @Sassy_SPY @Sassy_SPY @Sassy_SPY @Sassy_SPY	Rachel Shasha 🦄‏Verified account @Sassy_SPY	22 Sep 2013			What to Expect Next Week & Open Interest for Sept 27th http://stks.co/pTbZ $SPY $AAPL $AMZN $BIDU $CMG $FB $GOOG $LNKD $NFLX $PCLN $TSLA	3 5 5 7 7	Retweet 5 Retweeted 5		Like 7 Liked 7	/Sassy_SPY/status/381867205668769792
@jimcramer @jimcramer @jimcramer @jimcramer @jimcramer	Jim Cramer‏Verified account @jimcramer	21 Sep 2013			Long $TSLA couldn't be happier but very greedy pic.twitter.com/1ZIlHKKni0	3 7 7 6 6	Retweet 7 Retweeted 7		Like 6 Liked 6	/jimcramer/status/381456129185677312
@JeffMacke @JeffMacke @JeffMacke @JeffMacke @JeffMacke	Jeff Macke‏Verified account @JeffMacke	20 Sep 2013			Took some profits on $TSLA which suddenly seems about 50% more like an insane bubble than it did to me just hours ago.	3 6 6 7 7	Retweet 6 Retweeted 6		Like 7 Liked 7	/JeffMacke/status/381091017513897986
@CNBC @CNBC @CNBC @CNBC @CNBC	CNBC‏Verified account @CNBC	20 Sep 2013			Tesla shares are trading a new all-time high. $TSLA is now up nearly 1,000% from its IPO price of $17: http://cnb.cx/Yb3X2j	9 63 63 14 14	Retweet 63 Retweeted 63		Like 14 Liked 14	/CNBC/status/381071378281017344
@hblodget @hblodget @hblodget @hblodget @hblodget	Henry Blodget‏ @hblodget	20 Sep 2013			Cue haters who said it was a SELL at $20 RT @businessinsider: Tesla Hits New All-Time High $TSLA by @mamtabadkar http://read.bi/1aZ0COP	2 2	Retweet Retweeted		Like 2 Liked 2	/hblodget/status/381066878367838208
@businessinsider @businessinsider @businessinsider @businessinsider @businessinsider	Business Insider‏Verified account @businessinsider	20 Sep 2013			Tesla Hits New All-Time High $TSLA by @mamtabadkar http://read.bi/1aZ0COP	4 4 4 4	Retweet 4 Retweeted 4		Like 4 Liked 4	/businessinsider/status/381066607847829504
@MarketWatch @MarketWatch @MarketWatch @MarketWatch @MarketWatch	MarketWatch‏Verified account @MarketWatch	20 Sep 2013			Another record for Tesla http://on.mktw.net/15I0COO $TSLA	2 10 10 3 3	Retweet 10 Retweeted 10		Like 3 Liked 3	/MarketWatch/status/381065740117618688
@TheStalwart @TheStalwart @TheStalwart @TheStalwart @TheStalwart	Joe Weisenthal‏ @TheStalwart	20 Sep 2013			Does anyone remember the stock $FCEL, and how it traded in 2000? That's what $TSLA reminds me of this year.	2 2 3 3	Retweet 2 Retweeted 2		Like 3 Liked 3	/TheStalwart/status/381061188563791872
@Sassy_SPY @Sassy_SPY @Sassy_SPY @Sassy_SPY @Sassy_SPY	Rachel Shasha 🦄‏Verified account @Sassy_SPY	19 Sep 2013			This will end badly, but in the meantime enjoy the ride - New post http://stks.co/hm20 $SPY $AAPL $GOOG $IWM $XLF $FB $TSLA $AMZN	17 6 6 8 8	Retweet 6 Retweeted 6		Like 8 Liked 8	/Sassy_SPY/status/380861959265996800
@FairOaksTrader @FairOaksTrader @FairOaksTrader @FairOaksTrader @FairOaksTrader	FairOaksTrader‏ @FairOaksTrader	19 Sep 2013			$TSLA 345% from pivot in 121 days! How much gas is left in the tank? Oh, that’s right, there is no gas in that tank! pic.twitter.com/9RfPSbFA6X	5 5 3 3	Retweet 5 Retweeted 5		Like 3 Liked 3	/FairOaksTrader/status/380859711366512640
@SueChangMW @SueChangMW @SueChangMW @SueChangMW @SueChangMW	Sue Chang‏Verified account @SueChangMW	19 Sep 2013			Big day for Tesla's stock. http://on.mktw.net/18cpVsH $TSLA	3 9 9 5 5	Retweet 9 Retweeted 9		Like 5 Liked 5	/SueChangMW/status/380799576950599680
@WSJ @WSJ @WSJ @WSJ @WSJ	The Wall Street Journal‏Verified account @WSJ	19 Sep 2013			Tesla is making an "intense effort" to produce self-driving electric cars within 3 years. http://on.wsj.com/1a7v18V $TSLA	24 152 152 39 39	Retweet 152 Retweeted 152		Like 39 Liked 39	/WSJ/status/380799187786690560
@MarketWatch @MarketWatch @MarketWatch @MarketWatch @MarketWatch	MarketWatch‏Verified account @MarketWatch	19 Sep 2013			Tesla roars to a new record as Deutsche Bank hikes price target to $200 http://on.mktw.net/1btfHYc $TSLA	5 18 18 5 5	Retweet 18 Retweeted 18		Like 5 Liked 5	/MarketWatch/status/380761738905665537
@CitronResearch @CitronResearch @CitronResearch @CitronResearch @CitronResearch	Citron Research‏ @CitronResearch	19 Sep 2013			$TSLA analyst Dan Galves is lucky to have a job. His only 2 other buys $HEV and $XONE BOTH BK. God bless Wall St. http://evworld.com/news.cfm?newsid=25288 …	8 5 5 2 2	Retweet 5 Retweeted 5		Like 2 Liked 2	/CitronResearch/status/380736642580901888
@BloombergTV @BloombergTV @BloombergTV @BloombergTV @BloombergTV	Bloomberg TV‏Verified account @BloombergTV	19 Sep 2013	#BTV		What are you watching? Here are #BTV's top ten stocks today: http://bloom.bg/1dsapuf $ORCL $A $TTWO $GRPN $BMRN $DIS $TSLA $AAPL $RAD $JPM	1 2 2 2 2	Retweet 2 Retweeted 2		Like 2 Liked 2	/BloombergTV/status/380708409869611008
@CitronResearch @CitronResearch @CitronResearch @CitronResearch @CitronResearch	Citron Research‏ @CitronResearch	19 Sep 2013			$TSLA DB upgrd sign of bubble.One yr ago this week DB upgrd $AAPL to $850. $AAPL NEVER saw 1 day higher. http://tinyurl.com/l4na5m3 . Cav Empt	5 7 7 5 5	Retweet 7 Retweeted 7		Like 5 Liked 5	/CitronResearch/status/380668458607710209
@MarketWatch @MarketWatch @MarketWatch @MarketWatch @MarketWatch	MarketWatch‏Verified account @MarketWatch	18 Sep 2013			Tesla to get in the (90%) driverless car game http://on.mktw.net/1a3LR8B $TSLA	13 13 3 3	Retweet 13 Retweeted 13		Like 3 Liked 3	/MarketWatch/status/380478875996024834
@CNNBusiness @CNNBusiness @CNNBusiness @CNNBusiness @CNNBusiness	CNN Business‏Verified account @CNNBusiness	18 Sep 2013			Tesla Motors has joined the ranks of car makers looking to develop autopilot systems. http://cnnmon.ie/154B6VA $TSLA	1 20 20 3 3	Retweet 20 Retweeted 20		Like 3 Liked 3	/CNNBusiness/status/380471702930468865
@MarketWatch @MarketWatch @MarketWatch @MarketWatch @MarketWatch	MarketWatch‏Verified account @MarketWatch	18 Sep 2013			Elon Musk, never one to be outdone, says he's working to produce a driverless car within the next three years http://on.mktw.net/18aV8ul $TSLA	4 28 28 4 4	Retweet 28 Retweeted 28		Like 4 Liked 4	/MarketWatch/status/380317284604317696
@markflowchatter @markflowchatter @markflowchatter @markflowchatter @markflowchatter	Marc Lehman‏ @markflowchatter	17 Sep 2013			Time to get rid of my chauffeur : Tesla @TeslaMotors - $TSLA - developing self driving cars - http://www.ft.com/intl/cms/s/0/70d26288-1faf-11e3-8861-00144feab7de.html#axzz2fCdMJn8b …	6 6 4 4	Retweet 6 Retweeted 6		Like 4 Liked 4	/markflowchatter/status/380138982123655168
@rickjnewman @rickjnewman @rickjnewman @rickjnewman @rickjnewman	Rick Newman‏Verified account @rickjnewman	17 Sep 2013	#GM,Tesla	#Tesla	#GM has the chops to beat #Tesla at its own game. http://ow.ly/oXucK $GM $TSLA	5 4 4 3 3	Retweet 4 Retweeted 4		Like 3 Liked 3	/rickjnewman/status/380039980720336896
@CNNBusiness @CNNBusiness @CNNBusiness @CNNBusiness @CNNBusiness	CNN Business‏Verified account @CNNBusiness	17 Sep 2013			GM wants to develop a car that can match Tesla's 200-mile range for less than half the price. http://cnnmon.ie/1aQKGhs $TSLA	4 23 23 5 5	Retweet 23 Retweeted 23		Like 5 Liked 5	/CNNBusiness/status/380032510169583617
@BloombergTV @BloombergTV @BloombergTV @BloombergTV @BloombergTV	Bloomberg TV‏Verified account @BloombergTV	17 Sep 2013			Tesla, GM battle to offer cheaper electric cars http://bloom.bg/1gt3Tmv $TSLA $GM	3 13 13 4 4	Retweet 13 Retweeted 13		Like 4 Liked 4	/BloombergTV/status/379972467881963520
@CNBC @CNBC @CNBC @CNBC @CNBC	CNBC‏Verified account @CNBC	17 Sep 2013			GM is taking on Tesla with plans for a 200-mile electric car: http://cnb.cx/18uq3G6 $GM $TSLA	6 45 45 6 6	Retweet 45 Retweeted 45		Like 6 Liked 6	/CNBC/status/379956273254789120
@chessNwine @chessNwine @chessNwine @chessNwine @chessNwine	Chess‏ @chessNwine	16 Sep 2013	#Market		NEW POST: Stock #Market Recap 09/16/13 {Video} http://stks.co/cinO $AAPL $DIA $FB $GOOG $IWM $NFLX $QQQ $SPY $TLT $TSLA $VXX $XHB $XLF	3 3 2 2	Retweet 3 Retweeted 3		Like 2 Liked 2	/chessNwine/status/379711551034634240
@Sassy_SPY @Sassy_SPY @Sassy_SPY @Sassy_SPY @Sassy_SPY	Rachel Shasha 🦄‏Verified account @Sassy_SPY	16 Sep 2013			Open interest for September expiaration - $SPY $AAPL $AMZN $BIDU $CMG $FB $GOOG $LNKD $MA $NFLX $PCLN $TSLA $V http://stks.co/sSVw "	5 5 3 3	Retweet 5 Retweeted 5		Like 3 Liked 3	/Sassy_SPY/status/379578765220646912
@StockTwits @StockTwits @StockTwits @StockTwits @StockTwits	StockTwits‏Verified account @StockTwits	16 Sep 2013			VIDEO: The Next Big Move – 4th Quarter Game Plan http://stks.co/eikq via @jfahmy $SPY $TSLA $HLF $CMG	6 6	Retweet Retweeted		Like 6 Liked 6	/StockTwits/status/379575112107704320
@Street_Insider @Street_Insider @Street_Insider @Street_Insider @Street_Insider	Streetinsider.com‏ @Street_Insider	16 Sep 2013			Tesla $TSLA to Develop Hybrid Battery Packs that Could Increase Range 40% - Analyst http://stks.co/sSVe	11 11 3 3	Retweet 11 Retweeted 11		Like 3 Liked 3	/Street_Insider/status/379568458481950720
@markflowchatter @markflowchatter @markflowchatter @markflowchatter @markflowchatter	Marc Lehman‏ @markflowchatter	16 Sep 2013			$TSLA - Tesla getting a lift off a target raise to $225 from $150 @ Global Equities.	1 7 7 1 1	Retweet 7 Retweeted 7		Like 1 Liked 1	/markflowchatter/status/379568035767394304
@Tony_BATtista @Tony_BATtista @Tony_BATtista @Tony_BATtista @Tony_BATtista	Tony Battista‏ @Tony_BATtista	14 Sep 2013	#TomSosnoff		If $TSLA goes up anymore #TomSosnoff is gonna need more of these! @tastytradepic.twitter.com/TjH7AD6CwQ	5 2 2 5 5	Retweet 2 Retweeted 2		Like 5 Liked 5	/Tony_BATtista/status/378911537303273472
@lauramandaro @lauramandaro @lauramandaro @lauramandaro @lauramandaro	Laura Mandaro‏Verified account @lauramandaro	13 Sep 2013			Elon Musk on shorting Tesla: Still not a good idea, but 'not as crazy' as it was a year ago $TSLA http://blogs.marketwatch.com/need-to-know/2013/09/13/5-gut-checks-before-the-stock-market-opens/ …	7 7 2 2	Retweet 7 Retweeted 7		Like 2 Liked 2	/lauramandaro/status/378492368334241792
@JBoorman @JBoorman @JBoorman @JBoorman @JBoorman	Jon Boorman‏Verified account @JBoorman	12 Sep 2013			$TSLA some of you boys need to go to chart school. There is nothing bearish about that chart. http://stks.co/aiZM	2 2 2 4 4	Retweet 2 Retweeted 2		Like 4 Liked 4	/JBoorman/status/378314023474712577
@IBDinvestors @IBDinvestors @IBDinvestors @IBDinvestors @IBDinvestors	Investors.com‏Verified account @IBDinvestors	12 Sep 2013			Elon Musk: 'Not As Crazy' To Short Tesla Stock Now http://ibdn.uz/oPoE2 $TSLA by @IBD_GRich	4 4 3 3	Retweet 4 Retweeted 4		Like 3 Liked 3	/IBDinvestors/status/378304755556442112
@CoryTV @CoryTV @CoryTV @CoryTV @CoryTV	Cory Johnson‏Verified account @CoryTV	12 Sep 2013			For comparisons sake, a 14x sales valuation for Twitter is extraordinarily high. $AMZN 2x, $GOOG 5x, $GRPN 3x, $DDD 10x, $TSLA 14x, $FB 18x	2 14 14 4 4	Retweet 14 Retweeted 14		Like 4 Liked 4	/CoryTV/status/378289930478555136
@CoryTV @CoryTV @CoryTV @CoryTV @CoryTV	Cory Johnson‏Verified account @CoryTV	12 Sep 2013			BREAKING: At a $14b valuation, and with less than $1b in revenues, Twitter would trade at $TSLA-like 14x sales levels.	2 13 13	Retweet 13 Retweeted 13		Like Liked	/CoryTV/status/378288547922710528
@RedDogT3 @RedDogT3 @RedDogT3 @RedDogT3 @RedDogT3	Scott Redler‏Verified account @RedDogT3	11 Sep 2013			Here is a link to our video recap and look ahead- $spy $spx $fb $lnkd $aapl $bac $clf $tsla http://www.t3live.com/articles/market-analysis/4417-daily-recap-sp-win-streak-continues.html …	2 2 2 3 3	Retweet 2 Retweeted 2		Like 3 Liked 3	/RedDogT3/status/377909882810544129
@MarketWatch @MarketWatch @MarketWatch @MarketWatch @MarketWatch	MarketWatch‏Verified account @MarketWatch	10 Sep 2013			Tesla is stuck in a rare underperformance rut http://on.mktw.net/1ao9CJr $TSLA	5 8 8 3 3	Retweet 8 Retweeted 8		Like 3 Liked 3	/MarketWatch/status/377608693946531840
@slangwise @slangwise @slangwise @slangwise @slangwise	Shawn Langlois‏Verified account @slangwise	9 Sep 2013			Wait. You mean $TSLA isn't going to just keep going up forever? http://on.mktw.net/1ayhEmD	4 16 16 4 4	Retweet 16 Retweeted 16		Like 4 Liked 4	/slangwise/status/377268851626762241
@MrTopStep @MrTopStep @MrTopStep @MrTopStep @MrTopStep	MrTopStep‏ @MrTopStep	9 Sep 2013			$TSLA - MERCEDES TO USE TESLA'S ELECTRIC DRIVETRAIN FOR COMPACT B-CLASS	3 10 10 2 2	Retweet 10 Retweeted 10		Like 2 Liked 2	/MrTopStep/status/377124257307713538
@sanglucci @sanglucci @sanglucci @sanglucci @sanglucci	SangLucci™‏Verified account @sanglucci	9 Sep 2013			And moment of silence for all the shorts who just got squeezed in $TSLA...	3 5 5 3 3	Retweet 5 Retweeted 5		Like 3 Liked 3	/sanglucci/status/377122050852130817
@StockTwits @StockTwits @StockTwits @StockTwits @StockTwits	StockTwits‏Verified account @StockTwits	8 Sep 2013			The Future of Design with SpaceX and Elon Musk http://stks.co/ahpj $XONE $NVDA $TSLA	1 9 9 8 8	Retweet 9 Retweeted 9		Like 8 Liked 8	/StockTwits/status/376786516942393344
@Sassy_SPY @Sassy_SPY @Sassy_SPY @Sassy_SPY @Sassy_SPY	Rachel Shasha 🦄‏Verified account @Sassy_SPY	7 Sep 2013			OI, other levels & then some for week of Sept 13th expir. http://stks.co/cheq $SPY $AAPL $AMZN $BIDU $GOOG $LNKD $NFLX $PCLN $TSLA $TLT	2 3 3 7 7	Retweet 3 Retweeted 3		Like 7 Liked 7	/Sassy_SPY/status/376449553328635904
@derekhernquist @derekhernquist @derekhernquist @derekhernquist @derekhernquist	Derek Hernquist‏ @derekhernquist	7 Sep 2013			"On Contrary Thinking" http://stks.co/ikE4 $spx $tsla $lnkd $study	4 4 8 8	Retweet 4 Retweeted 4		Like 8 Liked 8	/derekhernquist/status/376434911608983552
@WSJMoneyBeat @WSJMoneyBeat @WSJMoneyBeat @WSJMoneyBeat @WSJMoneyBeat	WSJ MoneyBeat‏Verified account @WSJMoneyBeat	6 Sep 2013			NYU professor responds to his Tesla critics. “I got more than my usual share of backlash from Tesla bulls." http://on.wsj.com/1emFSza $TSLA	1 1 2 2	Retweet 1 Retweeted 1		Like 2 Liked 2	/WSJMoneyBeat/status/376117057995026432
@WSJMoneyBeat @WSJMoneyBeat @WSJMoneyBeat @WSJMoneyBeat @WSJMoneyBeat	WSJ MoneyBeat‏Verified account @WSJMoneyBeat	6 Sep 2013			NYU's @AswathDamodaran analyzes Tesla bulls who are "a lot less secure in your bullishness than you think.” http://on.wsj.com/1emFSza $TSLA	1 4 4 5 5	Retweet 4 Retweeted 4		Like 5 Liked 5	/WSJMoneyBeat/status/376069091510861824
@KeithMcCullough @KeithMcCullough @KeithMcCullough @KeithMcCullough @KeithMcCullough	Keith McCullough‏Verified account @KeithMcCullough	6 Sep 2013	#growth		5. $TSLA still consolidating its month-end markup, wait on $162-163 to buy it back #growth	2 2 2 1 1	Retweet 2 Retweeted 2		Like 1 Liked 1	/KeithMcCullough/status/376065364389416960
@JohnMelloy @JohnMelloy @JohnMelloy @JohnMelloy @JohnMelloy	John Melloy‏Verified account @JohnMelloy	6 Sep 2013			NYU's Damodaran can't find a way to get to a $20B market cap for $TSLA in even with his most optimistic valuation work.	1 8 8 1 1	Retweet 8 Retweeted 8		Like 1 Liked 1	/JohnMelloy/status/376019484365946880
@BloombergTV @BloombergTV @BloombergTV @BloombergTV @BloombergTV	Bloomberg TV‏Verified account @BloombergTV	5 Sep 2013			Where is Tesla selling the most cars? http://bloom.bg/13kY4Vu $TSLA	1 10 10 3 3	Retweet 10 Retweeted 10		Like 3 Liked 3	/BloombergTV/status/375835858978746368
@rkrishnakumar @rkrishnakumar @rkrishnakumar @rkrishnakumar @rkrishnakumar	Rahul‏ @rkrishnakumar	5 Sep 2013			One of the best reads I've read on $TSLA valuation: http://aswathdamodaran.blogspot.com/2013/09/valuation-of-week-1-tesla-test.html …	1 1 1 2 2	Retweet 1 Retweeted 1		Like 2 Liked 2	/rkrishnakumar/status/375693663344394240
@WSJMoneyBeat @WSJMoneyBeat @WSJMoneyBeat @WSJMoneyBeat @WSJMoneyBeat	WSJ MoneyBeat‏Verified account @WSJMoneyBeat	5 Sep 2013			King of valuation, @AswathDamodaran, says Tesla's fair market value is $67.12, or about 60% below current price http://on.wsj.com/15GfoB0 $TSLA	10 10 2 2	Retweet 10 Retweeted 10		Like 2 Liked 2	/WSJMoneyBeat/status/375692621714182145
@abnormalreturns @abnormalreturns @abnormalreturns @abnormalreturns @abnormalreturns	Tadas Viskanta‏ @abnormalreturns	5 Sep 2013			Thursday links: fruitless drive for performance, financial advice on a note card and a $NFLX for books. http://stks.co/ijxP $TSLA $NOK $P	1 1 4 4	Retweet 1 Retweeted 1		Like 4 Liked 4	/abnormalreturns/status/375662034253123584
@RedDogT3 @RedDogT3 @RedDogT3 @RedDogT3 @RedDogT3	Scott Redler‏Verified account @RedDogT3	5 Sep 2013			I just don't like how "valuation guys" keep inexperienced traders away or short big winners like $nflx $tsla $lnkd $fb etc.	4 4 4 3 3	Retweet 4 Retweeted 4		Like 3 Liked 3	/RedDogT3/status/375648218690097152
@TheStalwart @TheStalwart @TheStalwart @TheStalwart @TheStalwart	Joe Weisenthal‏ @TheStalwart	5 Sep 2013			.@mamtabadkar does a pro job breaking down Damodaran who says that $TSLA is insanely overvalued. http://www.businessinsider.com/aswath-damodaran-tesla-fair-value-2013-9 …	1 1 2 2	Retweet 1 Retweeted 1		Like 2 Liked 2	/TheStalwart/status/375627070988357632
@StockTwits @StockTwits @StockTwits @StockTwits @StockTwits	StockTwits‏Verified account @StockTwits	4 Sep 2013			Musings on Markets: Valuation of the week 1: A Tesla Test http://stks.co/ahSQ via Aswath Damodaran $TSLA	3 3 4 4	Retweet 3 Retweeted 3		Like 4 Liked 4	/StockTwits/status/375421681927323649
@StockTwits @StockTwits @StockTwits @StockTwits @StockTwits	StockTwits‏Verified account @StockTwits	4 Sep 2013			The Limits of Fundamental Analysis http://stks.co/gjpC via @eddyelfenbein $STUDY $TSLA $AMZN	4 4 5 5	Retweet 4 Retweeted 4		Like 5 Liked 5	/StockTwits/status/375408664518987776
@chessNwine @chessNwine @chessNwine @chessNwine @chessNwine	Chess‏ @chessNwine	4 Sep 2013	#Market		NEW POST: Stock #Market Recap 09/04/13 {Video} http://stks.co/tR7m $AAPL $BBRY $CAT $F $FB $GM $IBB $IWM $LNKD $QQQ $SPY $TSLA $XHB	4 4 4 4	Retweet 4 Retweeted 4		Like 4 Liked 4	/chessNwine/status/375369261306232832
@TraderGoalieOne @TraderGoalieOne @TraderGoalieOne @TraderGoalieOne @TraderGoalieOne	Robert Dunn‏ @TraderGoalieOne	4 Sep 2013			Can $TSLA be the next $AAPL? I drove one, it's one of the nicest cars I've ever driven. Check out your local dealer to see what I mean.	1 2 2 3 3	Retweet 2 Retweeted 2		Like 3 Liked 3	/TraderGoalieOne/status/375306938432495616
@philstockworld @philstockworld @philstockworld @philstockworld @philstockworld	Phil Davis‏Verified account @philstockworld	2 Sep 2013	#trading,tradeideas	#tradeideas	Philstockworld August Trade Review Part 1, 50 Trade Ideas, Many Still Valid $TSLA $SPY $AAPL #trading #tradeideas -- http://tinyurl.com/kyf5ked	282 282 3 3	Retweet 282 Retweeted 282		Like 3 Liked 3	/philstockworld/status/374693636350291968
@upsidetrader @upsidetrader @upsidetrader @upsidetrader @upsidetrader	UPSIDETRADER‏ @upsidetrader	1 Sep 2013			New Post: This Week Should Be A Hoot http://stks.co/gjQw $SPX $TSLA $AAPL $Z $DJIA	2 2 2 2	Retweet 2 Retweeted 2		Like 2 Liked 2	/upsidetrader/status/374164954259017728
@timothysykes @timothysykes @timothysykes @timothysykes @timothysykes	Timothy Sykes‏Verified account @timothysykes	31 Aug 2013			10 Things to Remember About Short Selling http://tim.ly/18f1dWw all $FB $PCLN $TSLA $TRIP shorts need to read this http://fb.me/1DgCA201L	3 3 3 3	Retweet 3 Retweeted 3		Like 3 Liked 3	/timothysykes/status/373868419541508098
@PeterGhostine @PeterGhostine @PeterGhostine @PeterGhostine @PeterGhostine	Peter Ghostine‏ @PeterGhostine	31 Aug 2013			$TSLA... A target of 182 is now very likely and could give way to a violent reversal. http://stks.co/pQmt	2 3 3 4 4	Retweet 3 Retweeted 3		Like 4 Liked 4	/PeterGhostine/status/373834582308552705
@BloombergTV @BloombergTV @BloombergTV @BloombergTV @BloombergTV	Bloomberg TV‏Verified account @BloombergTV	30 Aug 2013	#BWest		How many Tesla's were sold in California this year? Find out in the "BWest Byte" http://bloom.bg/1dTCHPk #BWest $TSLA	1 5 5 2 2	Retweet 5 Retweeted 5		Like 2 Liked 2	/BloombergTV/status/373615055121940480
@Samcornwell @Samcornwell @Samcornwell @Samcornwell @Samcornwell	Sam Cornwell‏ @Samcornwell	30 Aug 2013	#Tesla		YEEEEEEEES! $TSLA #Tesla cc: @elonmusk / @Oatmeal "There will be a Tesla Model S review in Cartoon style." -pic.twitter.com/Gxc7uPGIAL	4 28 28 31 31	Retweet 28 Retweeted 28		Like 31 Liked 31	/Samcornwell/status/373588172531195904
@ThetaJunkie @ThetaJunkie @ThetaJunkie @ThetaJunkie @ThetaJunkie	Tom Jenkins‏ @ThetaJunkie	30 Aug 2013			words cannot describe my loathing of $TSLA	2 5 5	Retweet Retweeted		Like 5 Liked 5	/ThetaJunkie/status/373533380258041856
@SJosephBurns @SJosephBurns @SJosephBurns @SJosephBurns @SJosephBurns	Steve Burns‏ @SJosephBurns	29 Aug 2013	#trading,BLOG	#BLOG	Tesla’s Magic Support Line Since March http://newtraderu.com/?p=4761 <- LINK $STUDY My #trading #BLOG $TSLA	2 2 2 2	Retweet 2 Retweeted 2		Like 2 Liked 2	/SJosephBurns/status/373180626226016256
@SlopeOfHope @SlopeOfHope @SlopeOfHope @SlopeOfHope @SlopeOfHope	𝕊𝕝𝕠𝕡𝕖 𝕠𝕗 ℍ𝕠𝕡𝕖‏ @SlopeOfHope	29 Aug 2013			Hey, $FB, $TSLA, and $LNKD - 1999 called, and it wants its P/E ratios back.	1 9 9 4 4	Retweet 9 Retweeted 9		Like 4 Liked 4	/SlopeOfHope/status/373131043798138880
@markflowchatter @markflowchatter @markflowchatter @markflowchatter @markflowchatter	Marc Lehman‏ @markflowchatter	29 Aug 2013			1999 all over again - College kids pouring life savings into $TSLA - Tesla - now called " Teslanaires " http://www.sun-sentinel.com/business/yourmoney/sns-mct-bc-pfp-teslanaires-20130821,0,7812642.story …	4 13 13 1 1	Retweet 13 Retweeted 13		Like 1 Liked 1	/markflowchatter/status/373090994859692032
@ReformedBroker @ReformedBroker @ReformedBroker @ReformedBroker @ReformedBroker	Downtown Josh Brown‏Verified account @ReformedBroker	29 Aug 2013			If you're buying $TSLA as a "Syria Play", go get your head examined.	8 11 11 15 15	Retweet 11 Retweeted 11		Like 15 Liked 15	/ReformedBroker/status/373070201945718784
@bespokeinvest @bespokeinvest @bespokeinvest @bespokeinvest @bespokeinvest	Bespoke‏ @bespokeinvest	29 Aug 2013			Posted this last night but tweeting out again. Top stocks YTD/MTD: http://www.bespokeinvest.com/thinkbig/2013/8/28/top-performing-stocks-ytdmtd.html … $TSLA $YELP $BBY $NFLX $$	2 2 4 4	Retweet 2 Retweeted 2		Like 4 Liked 4	/bespokeinvest/status/373067144205848576
@Forbes @Forbes @Forbes @Forbes @Forbes	Forbes‏Verified account @Forbes	29 Aug 2013			Even Elon Musk believes that Tesla's stock is too high http://bit.ly/153r80W $TSLA	16 47 47 21 21	Retweet 47 Retweeted 47		Like 21 Liked 21	/Forbes/status/373043695194763264
@MarketWatch @MarketWatch @MarketWatch @MarketWatch @MarketWatch	MarketWatch‏Verified account @MarketWatch	29 Aug 2013			.@slangwise Gut checks: A bleak time for stocks is looming, Tesla's 'stock-buying orgy' and more. $djia $spx $tsla http://on.mktw.net/17oc6VG	7 7 5 5	Retweet 7 Retweeted 7		Like 5 Liked 5	/MarketWatch/status/373042130614112257
@IBDinvestors @IBDinvestors @IBDinvestors @IBDinvestors @IBDinvestors	Investors.com‏Verified account @IBDinvestors	28 Aug 2013			GE's water-based battery could charge up Tesla, other electric vehicles http://ibdn.uz/omONv $GE $TSLA $NSANY $GM	4 4 2 2	Retweet 4 Retweeted 4		Like 2 Liked 2	/IBDinvestors/status/372931412737150976
@bespokeinvest @bespokeinvest @bespokeinvest @bespokeinvest @bespokeinvest	Bespoke‏ @bespokeinvest	28 Aug 2013			Here's a list of stocks that are up 100%+ YTD and 10%+ MTD: http://www.bespokeinvest.com/thinkbig/2013/8/28/top-performing-stocks-ytdmtd.html … $TSLA $NFLX $YELP $BBY $LNKD $GMCR $AIQ $Z $UBNT $$	2 5 5 6 6	Retweet 5 Retweeted 5		Like 6 Liked 6	/bespokeinvest/status/372874241240092672
@Andrew_Menaker @Andrew_Menaker @Andrew_Menaker @Andrew_Menaker @Andrew_Menaker	Andrew Menaker PhD‏ @Andrew_Menaker	28 Aug 2013			Being motivated by $$ is not enough, motivation to work on yourself pays better in trading. http://stks.co/hjJP $TSLA $FB	3 3 2 2	Retweet 3 Retweeted 3		Like 2 Liked 2	/Andrew_Menaker/status/372777269410156544
@mardermarket @mardermarket @mardermarket @mardermarket @mardermarket	marderonthemarket‏ @mardermarket	28 Aug 2013			Four Horsemen continue to act well & provide us the best insight into inst'l sentiment. We are fortunate to have them $FB $TSLA $LNKD $NFLX	1 1 4 4	Retweet 1 Retweeted 1		Like 4 Liked 4	/mardermarket/status/372748280435707904
@Scott01985 @Scott01985 @Scott01985 @Scott01985 @Scott01985 @DanielKStecich	Scott01985‏ @Scott01985	27 Aug 2013			@DanielKStecich I couldn't agree more $TSLA is overvalued. These comparisons to $AMZN and $GOOG aren't relevant. $TSLA makes cars like $F.	1 1 2 2	Retweet 1 Retweeted 1		Like 2 Liked 2	/Scott01985/status/372417617690378240
@LaMonicaBuzz @LaMonicaBuzz @LaMonicaBuzz @LaMonicaBuzz @LaMonicaBuzz	Paul R. La Monica‏Verified account @LaMonicaBuzz	27 Aug 2013			$TSLA up in a down market. Same as it ever was. And you may find yourself behind the wheel of a large electric automobile.	2 4 4 5 5	Retweet 4 Retweeted 4		Like 5 Liked 5	/LaMonicaBuzz/status/372380200769564672
@BloombergNEF @BloombergNEF @BloombergNEF @BloombergNEF @BloombergNEF	BloombergNEF‏ @BloombergNEF	27 Aug 2013	#EV		$TSLA market value reached $20 Billion on intra-day trading yesterday due to #EV optimism: http://bloom.bg/17bfsiu	4 4 1 1	Retweet 4 Retweeted 4		Like 1 Liked 1	/BloombergNEF/status/372344334466957312
@JBoorman @JBoorman @JBoorman @JBoorman @JBoorman	Jon Boorman‏Verified account @JBoorman	26 Aug 2013			Great post RT @SJosephBurns: The Five $TSLA trading strategies that have worked so far: http://newtraderu.com/?p=4737	1 4 4	Retweet Retweeted		Like 4 Liked 4	/JBoorman/status/372147088529686528
@SJosephBurns @SJosephBurns @SJosephBurns @SJosephBurns @SJosephBurns	Steve Burns‏ @SJosephBurns	26 Aug 2013	#trading,BLOG	#BLOG	The Five $TSLA trading strategies that have worked so far: http://newtraderu.com/?p=4737 My #trading #BLOG	7 7 11 11	Retweet 7 Retweeted 7		Like 11 Liked 11	/SJosephBurns/status/372145973343969280
@sspencer_smb @sspencer_smb @sspencer_smb @sspencer_smb @sspencer_smb	Steven Spencer‏ @sspencer_smb	26 Aug 2013			1/2 when trades in $TSLA $NFLX $FB $DDD etc. r like shooting fish in a barrel something nasty usually in near future..	1 4 4 2 2	Retweet 4 Retweeted 4		Like 2 Liked 2	/sspencer_smb/status/372137799706619905
@jimcramer @jimcramer @jimcramer @jimcramer @jimcramer	Jim Cramer‏Verified account @jimcramer	26 Aug 2013			Holy cow, so many jokers saying i am telling people to buy $TSLA. NO NO NO, I am telling you how it got here: Stay focused	11 8 8 4 4	Retweet 8 Retweeted 8		Like 4 Liked 4	/jimcramer/status/372126532413554688
@EdBorgato @EdBorgato @EdBorgato @EdBorgato @EdBorgato	Ed Borgato‏ @EdBorgato	26 Aug 2013			When $TSLA went negative on the day (briefly, mind you) my stream lit up as if a commandment had been broken. [ticking sound persists]	1 1 4 4	Retweet 1 Retweeted 1		Like 4 Liked 4	/EdBorgato/status/372085855617183744
@ReformedBroker @ReformedBroker @ReformedBroker @ReformedBroker @ReformedBroker	Downtown Josh Brown‏Verified account @ReformedBroker	26 Aug 2013			On "valuation" lol RT @JBoorman: So everyone's calling a top now in $TSLA? How's that working for you so far this year?	1 1 1 5 5	Retweet 1 Retweeted 1		Like 5 Liked 5	/ReformedBroker/status/372071111258681344
@herbgreenberg @herbgreenberg @herbgreenberg @herbgreenberg @herbgreenberg	Herb Greenberg‏Verified account @herbgreenberg	26 Aug 2013			I respectfully disagree w/pal @howardlindzon on @CNBC re $TSLA. He says not a car co; I say it is. Of course, I think $AMZN is a retailer...	3 1 1 4 4	Retweet 1 Retweeted 1		Like 4 Liked 4	/herbgreenberg/status/372069540789624833
@z8angela @z8angela @z8angela @z8angela @z8angela	Angela Zhou‏ @z8angela	26 Aug 2013			"Fill your bowl to the brim, and it will spill." ~ $TSLA hit almost 175 tgt before its bearish reversal on vol, exhaustion toppy sign.	1 3 3 2 2	Retweet 3 Retweeted 3		Like 2 Liked 2	/z8angela/status/372061831520862208
@RolfeWinkler @RolfeWinkler @RolfeWinkler @RolfeWinkler @RolfeWinkler	Rolfe Winkler‏Verified account @RolfeWinkler	26 Aug 2013			$TSLA lesson: Don't short on valuation alone. Smart shorts bet against bad companies with negative catalyst. http://online.wsj.com/article/SB10001424127887323838204579000963572047926.html …	1 4 4 5 5	Retweet 4 Retweeted 4		Like 5 Liked 5	/RolfeWinkler/status/372037311447306240
@Street_Insider @Street_Insider @Street_Insider @Street_Insider @Street_Insider	Streetinsider.com‏ @Street_Insider	26 Aug 2013			Fake Hitler Shorts Tesla $TSLA and Losses His Mind http://stks.co/bgL5	1 9 9 3 3	Retweet 9 Retweeted 9		Like 3 Liked 3	/Street_Insider/status/372029436834500609
@ReutersInsider @ReutersInsider @ReutersInsider @ReutersInsider @ReutersInsider	Reuters Insider‏Verified account @ReutersInsider	26 Aug 2013			On Trading at Noon $TSLA overtakes Jaguar & Porsche on California coast and biotech heats up with $AMGN, $ONXX dealhttp://reut.rs/1c0P764	1 17 17 1 1	Retweet 17 Retweeted 17		Like 1 Liked 1	/ReutersInsider/status/372028237943013376
@juleshyman @juleshyman @juleshyman @juleshyman @juleshyman	Julie Hyman‏Verified account @juleshyman	26 Aug 2013			Tesla now a $20B company. Gain YTD: 397%. Gain in CA auto sales YTD: 33,751%. Share of luxury sports car category in CA: 12% $TSLA	4 4 2 2	Retweet 4 Retweeted 4		Like 2 Liked 2	/juleshyman/status/371998232718483456
@CNBCnow @CNBCnow @CNBCnow @CNBCnow @CNBCnow	CNBC Now‏Verified account @CNBCnow	26 Aug 2013			Tesla shares hit a new all-time high, up 395% in 2013. How much has $TSLA gained in market cap this year? $16 billion.	12 67 67 12 12	Retweet 67 Retweeted 67		Like 12 Liked 12	/CNBCnow/status/371997604940640256
@JonErlichman @JonErlichman @JonErlichman @JonErlichman @JonErlichman	Jon Erlichman‏Verified account @JonErlichman	26 Aug 2013			Tesla's market valuation has topped $20 billion $TSLA	3 31 31 2 2	Retweet 31 Retweeted 31		Like 2 Liked 2	/JonErlichman/status/371992714901848064
@GiovannyMoreano @GiovannyMoreano @GiovannyMoreano @GiovannyMoreano @GiovannyMoreano	Giovanny Moreano‏Verified account @GiovannyMoreano	26 Aug 2013			Tesla gained $16 billion in market cap this year. That's more than the total market cap value of about half of the S&P 500 components. $TSLA	1 15 15 2 2	Retweet 15 Retweeted 15		Like 2 Liked 2	/GiovannyMoreano/status/371991660026011648
@upsidetrader @upsidetrader @upsidetrader @upsidetrader @upsidetrader	UPSIDETRADER‏ @upsidetrader	25 Aug 2013			$$ New Post: The Dow Jones Industrial Average Matters http://stks.co/bgEj $DJIA $TSLA $AAPL $LNKD $NFLX $PCLN	1 2 2 1 1	Retweet 2 Retweeted 2		Like 1 Liked 1	/upsidetrader/status/371609762615406592
@abnormalreturns @abnormalreturns @abnormalreturns @abnormalreturns @abnormalreturns	Tadas Viskanta‏ @abnormalreturns	25 Aug 2013			Sunday links: understanding mud, why fear smells and the auto industry in transition. http://stks.co/hirV $TGT $MSFT $XHB $TSLA $GOOG	2 2 5 5	Retweet 2 Retweeted 2		Like 5 Liked 5	/abnormalreturns/status/371594754309369857
@upsidetrader @upsidetrader @upsidetrader @upsidetrader @upsidetrader	UPSIDETRADER‏ @upsidetrader	24 Aug 2013			Good Morning, New Post: The Bull Bear Debate Is On and What Worked Last Week http://stks.co/iicO $TSLA $QCOR $CLDX $NFLX $SPX $QQQ	1 3 3 4 4	Retweet 3 Retweeted 3		Like 4 Liked 4	/upsidetrader/status/371224179460157440
@CitronResearch @CitronResearch @CitronResearch @CitronResearch @CitronResearch	Citron Research‏ @CitronResearch	23 Aug 2013			$TSLA Citron adds some thoughtful commentary. http://www.citronresearch.com	9 3 3 3 3	Retweet 3 Retweeted 3		Like 3 Liked 3	/CitronResearch/status/370903864045625345
@MarketWatch @MarketWatch @MarketWatch @MarketWatch @MarketWatch	MarketWatch‏Verified account @MarketWatch	22 Aug 2013			Tesla's Model S: The safest car ever? http://on.mktw.net/1d2BtT3 $TSLA	2 18 18 13 13	Retweet 18 Retweeted 18		Like 13 Liked 13	/MarketWatch/status/370728101388746752
@chessNwine @chessNwine @chessNwine @chessNwine @chessNwine	Chess‏ @chessNwine	22 Aug 2013	#Market		NEW POST: Stock #Market Recap 08/22/13 {Video} http://stks.co/eg2u $AAPL $GDX $IWM $LOCK $NDAQ $NFLX $QQQ $SMH $SPY $TLT $TSLA $XHB $XOM	3 3 4 4	Retweet 3 Retweeted 3		Like 4 Liked 4	/chessNwine/status/370645745897975808
@bradloncar @bradloncar @bradloncar @bradloncar @bradloncar	Brad Loncar‏Verified account @bradloncar	22 Aug 2013			I love how on the one hand CNBC calls $TSLA a "cult" but on the other hand spends the whole morning reporting live from the factory.	1 1 4 4	Retweet 1 Retweeted 1		Like 4 Liked 4	/bradloncar/status/370545643715981313
@valuewalk @valuewalk @valuewalk @valuewalk @valuewalk	ValueWalk‏ @valuewalk	21 Aug 2013			Stifel initiates coverage on $TSLA with hold pic.twitter.com/6dils0VYMT	3 3 2 2	Retweet 3 Retweeted 3		Like 2 Liked 2	/valuewalk/status/370353479472017409
@MarketSmith @MarketSmith @MarketSmith @MarketSmith @MarketSmith	MarketSmith‏Verified account @MarketSmith	21 Aug 2013			Kevin Marder: A market with bad breadth via @mardermarket http://ow.ly/o97do $COMPX $SPX $LNKD $FB $TSLA $NFLX	2 2 6 6	Retweet 2 Retweeted 2		Like 6 Liked 6	/MarketSmith/status/370313560599326720
@rickjnewman @rickjnewman @rickjnewman @rickjnewman @rickjnewman	Rick Newman‏Verified account @rickjnewman	21 Aug 2013	#Tesla,showboating	#showboating	Can it really do no wrong? How the hype over #Tesla could backfire. http://ow.ly/o8v1T $TSLA #showboating	7 7 2 2	Retweet 7 Retweeted 7		Like 2 Liked 2	/rickjnewman/status/370233780453531648
@tickertweets_ @tickertweets_ @tickertweets_ @tickertweets_ @tickertweets_	TickerTweets.com‏ @tickertweets_	21 Aug 2013			Today's most positive tickers on http://tickertweets.com $MONK $BBY $AAPL $SPY $NFLX $JCP $GOOG $TSLA http://ow.ly/i/2W2lH	2 2 3 3	Retweet 2 Retweeted 2		Like 3 Liked 3	/tickertweets_/status/370192160638783488
@BloombergTV @BloombergTV @BloombergTV @BloombergTV @BloombergTV	Bloomberg TV‏Verified account @BloombergTV	21 Aug 2013			Tesla's Model S sedan breaks top safety records: http://bloom.bg/16LvXSg $TSLA	2 35 35 6 6	Retweet 35 Retweeted 35		Like 6 Liked 6	/BloombergTV/status/370184006366920705
@jimcramer @jimcramer @jimcramer @jimcramer @jimcramer	Jim Cramer‏Verified account @jimcramer	21 Aug 2013			I know that some people on twitter just want to watch twitter but i do cover things like $JCP, $TSLA, $AMZN, $NFLX in other venues	11 2 2 4 4	Retweet 2 Retweeted 2		Like 4 Liked 4	/jimcramer/status/370099624800833536
@MarketWatch @MarketWatch @MarketWatch @MarketWatch @MarketWatch	MarketWatch‏Verified account @MarketWatch	20 Aug 2013			Tesla's Model S scores the highest safety rating ever for any car tested by the NHTSA http://on.mktw.net/14gcGpS $TSLA	3 43 43 4 4	Retweet 43 Retweeted 43		Like 4 Liked 4	/MarketWatch/status/369969355423240192
@CNBC @CNBC @CNBC @CNBC @CNBC	CNBC‏Verified account @CNBC	20 Aug 2013			Tesla Motors' Model S may have a new accolade: the world's safest car. SEE: http://cnb.cx/181amk8 $TSLA	5 25 25 11 11	Retweet 25 Retweeted 25		Like 11 Liked 11	/CNBC/status/369927368426942465
@YahooFinance @YahooFinance @YahooFinance @YahooFinance @YahooFinance	Yahoo Finance‏Verified account @YahooFinance	20 Aug 2013	#Tesla,car,autos,cars	#car	Highest safety rating ever? #Tesla says Model S ranks as safest #car: http://yhoo.it/14TmMsr (via @CNBC) $TSLA #autos #cars Cc: @YahooAutos	8 8 1 1	Retweet 8 Retweeted 8		Like 1 Liked 1	/YahooFinance/status/369866802370994176
@lisabernhard @lisabernhard @lisabernhard @lisabernhard @lisabernhard	Lisa Bernhard‏ @lisabernhard	20 Aug 2013			$NFLX in bed w/Harvey, feels heat; $TSLA safer than tube travel(?) & bohos boost $URBN VIDEO: http://reut.rs/1eZUzpl @ReutersInsider	3 3 1 1	Retweet 3 Retweeted 3		Like 1 Liked 1	/lisabernhard/status/369857085099356160
@CNBC @CNBC @CNBC @CNBC @CNBC	CNBC‏Verified account @CNBC	19 Aug 2013			The young and rich are snapping up Tesla's Model S: http://cnb.cx/16W6TEs (via @LebeauCarNews) $TSLA	4 18 18 9 9	Retweet 18 Retweeted 18		Like 9 Liked 9	/CNBC/status/369478341113290753
@RinehartMaria @RinehartMaria @RinehartMaria @RinehartMaria @RinehartMaria	Maria Rinehart‏ @RinehartMaria	19 Aug 2013			Time to Watch Green Mountain Coffee Roasters http://www.traderplanet.com/articles/view/164664-time-to-watch-green-mountain-coffee-roasters/ … @TraderPlanet $GMCR $FB $TSLA $SPX	4 4 2 2	Retweet 4 Retweeted 4		Like 2 Liked 2	/RinehartMaria/status/369470010973896704
@MarketWatch @MarketWatch @MarketWatch @MarketWatch @MarketWatch	MarketWatch‏Verified account @MarketWatch	16 Aug 2013			What Tesla bulls should really be rooting for: http://on.mktw.net/14xZSXr $TSLA	13 13 3 3	Retweet 13 Retweeted 13		Like 3 Liked 3	/MarketWatch/status/368380898347343872
@MarketWatch @MarketWatch @MarketWatch @MarketWatch @MarketWatch	MarketWatch‏Verified account @MarketWatch	15 Aug 2013			10 glimpses into Elon Musk's Hyperloop dream http://on.mktw.net/14Jf8rj $TSLA	2 16 16 11 11	Retweet 16 Retweeted 16		Like 11 Liked 11	/MarketWatch/status/368190904043339776
@marketfolly @marketfolly @marketfolly @marketfolly @marketfolly	Market Folly‏ @marketfolly	14 Aug 2013			What We're Reading ~ this week's linkfest http://stks.co/tOfl $TPRE $BBRY $AMZN $MJN $TSLA $BUD	1 2 2 1 1	Retweet 2 Retweeted 2		Like 1 Liked 1	/marketfolly/status/367719735149858817
@MarketWatch @MarketWatch @MarketWatch @MarketWatch @MarketWatch	MarketWatch‏Verified account @MarketWatch	14 Aug 2013			Tesla's market cap -- at $17.5 billion -- is now roughly nine times the $1.9 billion in expected 2013 revenue http://on.mktw.net/19sI0Wo $TSLA	4 19 19 7 7	Retweet 19 Retweeted 19		Like 7 Liked 7	/MarketWatch/status/367692372773470208
@DailyTicker @DailyTicker @DailyTicker @DailyTicker @DailyTicker	The Daily Ticker‏ @DailyTicker	13 Aug 2013	#HyperLoop		#HyperLoop by the numbers: 7.4M passengers paying $20 for one-way trip in 35 minutes from LA to SF. Cost = $6 billion. @LaurenLyster $Tsla	2 11 11 2 2	Retweet 11 Retweeted 11		Like 2 Liked 2	/DailyTicker/status/367323266546794497
@businessinsider @businessinsider @businessinsider @businessinsider @businessinsider	Business Insider‏Verified account @businessinsider	12 Aug 2013			LIVE: ELON MUSK ANNOUNCES THE HYPERLOOP $TSLA by @jyarowhttp://read.bi/14EMWTE	2 18 18 3 3	Retweet 18 Retweeted 18		Like 3 Liked 3	/businessinsider/status/367016676971134977
@businessinsider @businessinsider @businessinsider @businessinsider @businessinsider	Business Insider‏Verified account @businessinsider	12 Aug 2013			ELON MUSK: I Will Announce The Hyperloop At 1:30 Pacific $TSLA by @jyarow http://read.bi/14HqlbP	1 16 16 1 1	Retweet 16 Retweeted 16		Like 1 Liked 1	/businessinsider/status/366964693581049856
@SeekingAlpha @SeekingAlpha @SeekingAlpha @SeekingAlpha @SeekingAlpha	Seeking Alpha‏ @SeekingAlpha	12 Aug 2013			Tesla: Be Ready For A Massive Crash http://seekingalpha.com/f/a/yw4w $GM $BRCM $UNXL $TSLA	1 7 7 2 2	Retweet 7 Retweeted 7		Like 2 Liked 2	/SeekingAlpha/status/366883414206464000
@Street_Insider @Street_Insider @Street_Insider @Street_Insider @Street_Insider	Streetinsider.com‏ @Street_Insider	12 Aug 2013			Tesla's $TSLA Musk to Unveil 'Hyperloop' Details Today $SCTY http://stks.co/rOJ6	1 4 4 2 2	Retweet 4 Retweeted 4		Like 2 Liked 2	/Street_Insider/status/366881160451735554
@StockTwits @StockTwits @StockTwits @StockTwits @StockTwits	StockTwits‏Verified account @StockTwits	11 Aug 2013			Tesla $TSLA is getting compared to both the South Sea Company and the Tulip Bubble http://stks.co/tOBI	6 18 18 8 8	Retweet 18 Retweeted 18		Like 8 Liked 8	/StockTwits/status/366756429828329473
@MovistarMX @MovistarMX @MovistarMX	Movistar México‏Verified account @MovistarMX	Jul 1			Si todavía no tienes plan, ¡felicidades! Lo acabas de encontrar	44 34 34 250 250	Retweet 34 Retweeted 34		Like 250 Liked 250	/MovistarMX/status/1145718002488401921
@StockTwits @StockTwits @StockTwits @StockTwits @StockTwits	StockTwits‏Verified account @StockTwits	11 Aug 2013			Tesla Is Gaining Apple Status And Hedge Fund Managers Are Paid To Worry http://stks.co/deOt $TSLA $AMZN $SPY	1 9 9 5 5	Retweet 9 Retweeted 9		Like 5 Liked 5	/StockTwits/status/366745265320898561
@SJosephBurns @SJosephBurns @SJosephBurns @SJosephBurns @SJosephBurns	Steve Burns‏ @SJosephBurns	11 Aug 2013			10 Fast Facts about the $SPY Chart & Leading Stocks http://newtraderu.com/?p=4498 $TSLA $FB $PCLN $LNKD	2 2 2 6 6	Retweet 2 Retweeted 2		Like 6 Liked 6	/SJosephBurns/status/366577993163866112
@WSJ @WSJ @WSJ @WSJ @WSJ	The Wall Street Journal‏Verified account @WSJ	11 Aug 2013			BMW would be the most valuable publicly listed company in the world if it were valued like Tesla. http://on.wsj.com/19hlJLf $TSLA	21 167 167 46 46	Retweet 167 Retweeted 167		Like 46 Liked 46	/WSJ/status/366518599030026243
@TMFJMo @TMFJMo @TMFJMo @TMFJMo @TMFJMo	Jason A. Moser‏Verified account @TMFJMo	10 Aug 2013			Tesla's market cap now ~$18 billion. This stock is well beyond any fundamentals. Now 100% about investor psychology. Be very careful. $TSLA	2 1 1 4 4	Retweet 1 Retweeted 1		Like 4 Liked 4	/TMFJMo/status/366312199213424640
@footnoted @footnoted @footnoted @footnoted @footnoted	footnoted‏ @footnoted	9 Aug 2013			$TSLA Q has some interesting things in it. Wonder how many people who bought the stock actually reading filing http://1.usa.gov/15kpkzF	2 5 5 4 4	Retweet 5 Retweeted 5		Like 4 Liked 4	/footnoted/status/365907297324638209
@insidermonkey @insidermonkey @insidermonkey @insidermonkey @insidermonkey	Insider Monkey‏ @insidermonkey	9 Aug 2013	#hedgefund,Tesla,stocks	#Tesla	One #hedgefund manager's thoughts on why he's NOT buying Tesla stock http://ow.ly/nMAe7 $TSLA #Tesla #stocks	1 6 6 3 3	Retweet 6 Retweeted 6		Like 3 Liked 3	/insidermonkey/status/365850719498141698
@pnut @pnut @pnut @pnut @pnut	bass in the face‏Verified account @pnut	8 Aug 2013	#mofosdontlisten		I told you to buy $tsla #mofosdontlisten	15 4 4 10 10	Retweet 4 Retweeted 4		Like 10 Liked 10	/pnut/status/365699478541434881
@YahooFinance @YahooFinance @YahooFinance @YahooFinance @YahooFinance	Yahoo Finance‏Verified account @YahooFinance	8 Aug 2013	#Tesla		#Tesla Model S got another rave review, this one from Nat'l Highway Traffic Safety Admin.'s crash tests: http://yhoo.it/1evuLRS (@CNN) $TSLA	1 8 8 1 1	Retweet 8 Retweeted 8		Like 1 Liked 1	/YahooFinance/status/365552827164143617
@WSJMoneyBeat @WSJMoneyBeat @WSJMoneyBeat @WSJMoneyBeat @WSJMoneyBeat	WSJ MoneyBeat‏Verified account @WSJMoneyBeat	8 Aug 2013			Chart o' the Day: Tesla shorts begin to throw in the towel. A 350% rally will do that http://on.wsj.com/1cxTMiK $TSLA pic.twitter.com/aiYBqEyWYm	5 64 64 14 14	Retweet 64 Retweeted 64		Like 14 Liked 14	/WSJMoneyBeat/status/365538000333062145
@JonahLupton @JonahLupton @JonahLupton @JonahLupton @JonahLupton	Jonah Lupton 🇺🇸‏ @JonahLupton	8 Aug 2013			37 months ago @TeslaMotors IPO'd at $17/share. Today the company's stock price $TSLA hit a new high of $157/share. That's a 715% increase.	2 11 11 6 6	Retweet 11 Retweeted 11		Like 6 Liked 6	/JonahLupton/status/365508182187048960
@MarketWatch @MarketWatch @MarketWatch @MarketWatch @MarketWatch	MarketWatch‏Verified account @MarketWatch	8 Aug 2013			Elon Musk and Richard Branson are hosting a Google hangout to talk space. @TomBemis is live blogging it here: http://on.mktw.net/16xmKcg $TSLA	17 17 4 4	Retweet 17 Retweeted 17		Like 4 Liked 4	/MarketWatch/status/365505697611386883
@businessinsider @businessinsider @businessinsider @businessinsider @businessinsider	Business Insider‏Verified account @businessinsider	8 Aug 2013			GOLDMAN: Tesla's Stock Is Expensive Even In Our Most Optimistic Scenario $TSLA by @bySamRohttp://read.bi/17zuFEX	2 11 11 1 1	Retweet 11 Retweeted 11		Like 1 Liked 1	/businessinsider/status/365456308943597568
@businessinsider @businessinsider @businessinsider @businessinsider @businessinsider	Business Insider‏Verified account @businessinsider	8 Aug 2013			10 Things You Need To Know This Morning $TSLA $GRPN $AAPL $GOOG by @jyarowhttp://read.bi/1cfjQQs	1 2 2 2 2	Retweet 2 Retweeted 2		Like 2 Liked 2	/businessinsider/status/365443495411990528
@BloombergTV @BloombergTV @BloombergTV @BloombergTV @BloombergTV	Bloomberg TV‏Verified account @BloombergTV	7 Aug 2013	#FastFact		#FastFact Tesla sold 1,400 Model S cars last month, 1% of Ford's U.S. July sales $TSLA	4 11 11 3 3	Retweet 11 Retweeted 11		Like 3 Liked 3	/BloombergTV/status/365307795878318081
@Forbes @Forbes @Forbes @Forbes @Forbes	Forbes‏Verified account @Forbes	7 Aug 2013			Elon Musk on $TSLA surprise: 'We feel good about where things are' http://bit.ly/176N64X	5 23 23 11 11	Retweet 23 Retweeted 23		Like 11 Liked 11	/Forbes/status/365257539685847043
@chessNwine @chessNwine @chessNwine @chessNwine @chessNwine	Chess‏ @chessNwine	7 Aug 2013	#Market		NEW POST: Stock #Market Recap 08/07/13 {Video} http://stks.co/dduM $AAPL $AMZN $BIDU $FB $GMCR $IBM $SCTY $SPY $TSLA $WFC $XHB $YELP	1 1 2 2	Retweet 1 Retweeted 1		Like 2 Liked 2	/chessNwine/status/365257124953067522
@jimcramer @jimcramer @jimcramer @jimcramer @jimcramer	Jim Cramer‏Verified account @jimcramer	7 Aug 2013			The "short $TSLA" movement remains a stunning exercise in lunacy	19 37 37 22 22	Retweet 37 Retweeted 37		Like 22 Liked 22	/jimcramer/status/365250462926114819
@lauramandaro @lauramandaro @lauramandaro @lauramandaro @lauramandaro	Laura Mandaro‏Verified account @lauramandaro	7 Aug 2013			Elon Musk: I 'shot myself in the foot' by ever mentioning Hyperloop $TSLA @tellblog livehttp://blogs.marketwatch.com/thetell/2013/08/07/tesla-earnings-call-live-blog/ …	8 8 6 6	Retweet 8 Retweeted 8		Like 6 Liked 6	/lauramandaro/status/365235148670775297
@GiovannyMoreano @GiovannyMoreano @GiovannyMoreano @GiovannyMoreano @GiovannyMoreano	Giovanny Moreano‏Verified account @GiovannyMoreano	7 Aug 2013			Tesla is trading above $150 a share in extended hours after reporting better-than-expected earnings. $TSLA is now up 340% this year.	4 13 13 4 4	Retweet 13 Retweeted 13		Like 4 Liked 4	/GiovannyMoreano/status/365217633055932417
@MarketWatch @MarketWatch @MarketWatch @MarketWatch @MarketWatch	MarketWatch‏Verified account @MarketWatch	7 Aug 2013			What's happening after hours: http://on.mktw.net/1cKwKUg $TSLA $GRPN $GMCR	8 8 3 3	Retweet 8 Retweeted 8		Like 3 Liked 3	/MarketWatch/status/365212927466688512
@SamAntar @SamAntar @SamAntar @SamAntar @SamAntar @zerohedge	Sam E. Antar‏Verified account @SamAntar	7 Aug 2013			Memo to @zerohedge: I recommend that all fraudsters use non-GAAP numbers like $TSLA. It's a legal method of stock pumping.	1 10 10 8 8	Retweet 10 Retweeted 10		Like 8 Liked 8	/SamAntar/status/365210993405599747
@benpimentel @benpimentel @benpimentel @benpimentel @benpimentel	Benjamin Pimentel‏Verified account @benpimentel	7 Aug 2013			Tesla is soaring. Here's why: http://on.mktw.net/14z0HGl $tsla	1 12 12 7 7	Retweet 12 Retweeted 12		Like 7 Liked 7	/benpimentel/status/365209515832000513
@SchaeferStreet @SchaeferStreet @SchaeferStreet @SchaeferStreet @SchaeferStreet	Steve Schaefer‏Verified account @SchaeferStreet	7 Aug 2013			After another shocking profit from Tesla, shares spike after recent snag http://onforb.es/1450T8X via @forbes $TSLA	7 27 27 15 15	Retweet 27 Retweeted 27		Like 15 Liked 15	/SchaeferStreet/status/365209347707514881
@srussolillo @srussolillo @srussolillo @srussolillo @srussolillo	Steven Russolillo‏Verified account @srussolillo	7 Aug 2013			Tesla results exceed expectations, shares keep rallying after-hours, now up 14% http://on.wsj.com/17y1diC $TSLA	10 59 59 21 21	Retweet 59 Retweeted 59		Like 21 Liked 21	/srussolillo/status/365207586573778945
@chicagosean @chicagosean @chicagosean @chicagosean @chicagosean	Sean McLaughlin, NLD 📈‏ @chicagosean	7 Aug 2013			For people that weren't trading in 1998-2000 this move in $TSLA is how $YHOO $QCOM $EBAY $AOL $CMGI $HGSI $NSCP & many more traded then.	2 5 5 4 4	Retweet 5 Retweeted 5		Like 4 Liked 4	/chicagosean/status/365206946174869506
@MarketWatch @MarketWatch @MarketWatch @MarketWatch @MarketWatch	MarketWatch‏Verified account @MarketWatch	7 Aug 2013			Tesla confounds short sellers once again as it blows past the $150 mark after hours http://on.mktw.net/1cKspR3 $TSLA	5 39 39 4 4	Retweet 39 Retweeted 39		Like 4 Liked 4	/MarketWatch/status/365206547413991424
@YahooFinance @YahooFinance @YahooFinance @YahooFinance @YahooFinance	Yahoo Finance‏Verified account @YahooFinance	7 Aug 2013	#Tesla		#Tesla shares could more than double within next 3-4 years, Dan Galves of Deutsche Bank said Wednesday http://yhoo.it/13NRZh8 $TSLA (@CNBC)	14 14 3 3	Retweet 14 Retweeted 14		Like 3 Liked 3	/YahooFinance/status/365205371456983040
@CNBC @CNBC @CNBC @CNBC @CNBC	CNBC‏Verified account @CNBC	7 Aug 2013			EARNINGS ALERT: Tesla Q2 EPS $0.20 ex-items vs. ($0.17) Est.; Q2 Revs. $405M vs. $383M Est. $TSLA QUOTE: http://cnb.cx/Yb3X2j	4 30 30 7 7	Retweet 30 Retweeted 30		Like 7 Liked 7	/CNBC/status/365202268926124032
@MarketWatch @MarketWatch @MarketWatch @MarketWatch @MarketWatch	MarketWatch‏Verified account @MarketWatch	7 Aug 2013			Tesla spikes nearly 10% after hours http://on.mktw.net/16v7qwT $TSLA	2 34 34 3 3	Retweet 34 Retweeted 34		Like 3 Liked 3	/MarketWatch/status/365202064231501824
@LaMonicaBuzz @LaMonicaBuzz @LaMonicaBuzz @LaMonicaBuzz @LaMonicaBuzz	Paul R. La Monica‏Verified account @LaMonicaBuzz	7 Aug 2013			Don't bet against Elon Musk. $TSLA reported profit. Analysts expected loss. Sales beat forecasts. $TSLA up 10% after hours.	2 8 8 1 1	Retweet 8 Retweeted 8		Like 1 Liked 1	/LaMonicaBuzz/status/365201711830278144
@MarketWatch @MarketWatch @MarketWatch @MarketWatch @MarketWatch	MarketWatch‏Verified account @MarketWatch	7 Aug 2013			We'll hear from Green Mountain Coffee and Tesla Motors after the bell. Here's your earnings preview http://on.mktw.net/16v4RuC $GMCR $TSLA	1 8 8 2 2	Retweet 8 Retweeted 8		Like 2 Liked 2	/MarketWatch/status/365198926334271488
@businessinsider @businessinsider @businessinsider @businessinsider @businessinsider	Business Insider‏Verified account @businessinsider	7 Aug 2013			LIVE: Tesla Earnings $TSLA by @mamtabadkar http://read.bi/1ccNW7c	5 5 2 2	Retweet 5 Retweeted 5		Like 2 Liked 2	/businessinsider/status/365196647375974401
@ForbesTech @ForbesTech @ForbesTech @ForbesTech @ForbesTech	Forbes Tech‏Verified account @ForbesTech	7 Aug 2013			Tesla will release its quarterly results later today. This is the only figure in it that matters. http://bit.ly/1esGL6A $TSLA	11 11 2 2	Retweet 11 Retweeted 11		Like 2 Liked 2	/ForbesTech/status/365161948846891009
@dkberman @dkberman @dkberman @dkberman @dkberman	Dennis K. Berman‏Verified account @dkberman	7 Aug 2013			$725,230,041,600: If BMW were valued like Tesla, it would be worth that much. And yes, that is 3/4 of the way to $1 trillion. $TSLA	16 16 6 6	Retweet 16 Retweeted 16		Like 6 Liked 6	/dkberman/status/365138586397442048
@BloombergTV @BloombergTV @BloombergTV @BloombergTV @BloombergTV	Bloomberg TV‏Verified account @BloombergTV	7 Aug 2013	#FastFact		#FastFact Shares of Tesla are up 736% since its IPO in June 2010 $TSLA	1 9 9 2 2	Retweet 9 Retweeted 9		Like 2 Liked 2	/BloombergTV/status/365100394910720001
@businessinsider @businessinsider @businessinsider @businessinsider @businessinsider	Business Insider‏Verified account @businessinsider	6 Aug 2013			Tesla Crushed Earnings Estimates Last Quarter — Here's Why Everyone's Expecting A Big Loss Wednesday $TSLA http://read.bi/188Jpg8	1 3 3 3 3	Retweet 3 Retweeted 3		Like 3 Liked 3	/businessinsider/status/364888460722573312
@WSJ @WSJ @WSJ @WSJ @WSJ	The Wall Street Journal‏Verified account @WSJ	6 Aug 2013			Chevrolet cuts 2014 Volt sticker price by 13%, expanding price war with Nissan and Ford: http://on.wsj.com/186GR28 $GM, $TSLA	9 37 37 6 6	Retweet 37 Retweeted 37		Like 6 Liked 6	/WSJ/status/364869007389626371
@CNBC @CNBC @CNBC @CNBC @CNBC	CNBC‏Verified account @CNBC	6 Aug 2013			Is Tesla the next Amazon? A series of shocking similarities say "Yes." SEE: http://cnb.cx/16xjcbT $AMZN $TSLA	7 31 31 8 8	Retweet 31 Retweeted 31		Like 8 Liked 8	/CNBC/status/364781818832097281
@Lebeaucarnews @Lebeaucarnews @Lebeaucarnews @Lebeaucarnews @Lebeaucarnews	Phil LeBeau‏Verified account @Lebeaucarnews	5 Aug 2013			Huge day for $TSLA. Shares surge more than 5% to new all-time high of $144.68	1 12 12 4 4	Retweet 12 Retweeted 12		Like 4 Liked 4	/Lebeaucarnews/status/364491939585859585
@chessNwine @chessNwine @chessNwine @chessNwine @chessNwine	Chess‏ @chessNwine	5 Aug 2013	#Market		NEW POST: Stock #Market Recap 08/05/13 {Video} http://stks.co/sN8Q $AMGN $AMZN $CAT $F $GOOG $IBM $ITB $LEN $NFLX $QQQ SPY $TSLA $V	5 5 3 3	Retweet 5 Retweeted 5		Like 3 Liked 3	/chessNwine/status/364489455714832385
@herbgreenberg @herbgreenberg @herbgreenberg @herbgreenberg @herbgreenberg	Herb Greenberg‏Verified account @herbgreenberg	5 Aug 2013			FWIW: $TSLA is 32% owned by individuals; $SCTY 34%. By contrast, $NFLX 2%, $AMZN 19%.	4 4 6 6	Retweet 4 Retweeted 4		Like 6 Liked 6	/herbgreenberg/status/364475644060499969
@StockTwits @StockTwits @StockTwits @StockTwits @StockTwits	StockTwits‏Verified account @StockTwits	5 Aug 2013			Tesla $TSLA is trading 147% above its 200-day moving average http://stks.co/tNFD	2 2 2 2	Retweet 2 Retweeted 2		Like 2 Liked 2	/StockTwits/status/364468843910922240
@OptionsAction @OptionsAction @OptionsAction @OptionsAction @OptionsAction	Options Action‏Verified account @OptionsAction	5 Aug 2013			Weird but true: Tesla today resembles Amazon in 1999. Carter Worth breaks down the shocking similarities: http://fw.to/Gb6RGhI $TSLA $AMZN	2 2 4 4	Retweet 2 Retweeted 2		Like 4 Liked 4	/OptionsAction/status/364432616767766528
@MelissaLeeCNBC @MelissaLeeCNBC @MelissaLeeCNBC @MelissaLeeCNBC @MelissaLeeCNBC	Melissa Lee‏Verified account @MelissaLeeCNBC	5 Aug 2013			$TSLA new high. Up about 30% since Goldman note, outlining bearish scenario that would could take the stock to $58/sh	4 9 9 3 3	Retweet 9 Retweeted 9		Like 3 Liked 3	/MelissaLeeCNBC/status/364403796501209088
@MarketWatch @MarketWatch @MarketWatch @MarketWatch @MarketWatch	MarketWatch‏Verified account @MarketWatch	5 Aug 2013			Tesla clean-air credit sales face possible hit from California rule changes. http://on.mktw.net/17tLCk5 $TSLA currently up 2.7%.	11 11 2 2	Retweet 11 Retweeted 11		Like 2 Liked 2	/MarketWatch/status/364403151392473088
@LaMonicaBuzz @LaMonicaBuzz @LaMonicaBuzz @LaMonicaBuzz @LaMonicaBuzz	Paul R. La Monica‏Verified account @LaMonicaBuzz	5 Aug 2013			Fun fact of the day. $GM estimated sales for 2014 are more than 70 times that of $TSLA. But $GM market value only 3 times $TSLA. Electric!	1 5 5 1 1	Retweet 5 Retweeted 5		Like 1 Liked 1	/LaMonicaBuzz/status/364374339644162049
@Sassy_SPY @Sassy_SPY @Sassy_SPY @Sassy_SPY @Sassy_SPY	Rachel Shasha 🦄‏Verified account @Sassy_SPY	4 Aug 2013			Open Interest week of August 2 - http://stks.co/ddPa $SPY $AAPL $AMZN $CMG $GOOG $LNKD $NFLX $PCLN $V $TSLA	1 4 4 7 7	Retweet 4 Retweeted 4		Like 7 Liked 7	/Sassy_SPY/status/364017588759576577
@mktinflections @mktinflections @mktinflections @mktinflections @mktinflections	Market Inflections‏ @mktinflections	2 Aug 2013	#dashfortrash		PARABOLIC: multi-billion dollar market caps with no earnings and up 200%-400% in 2013 $YELP $Z $TSLA #dashfortrash pic.twitter.com/CJW7kg7acu	1 6 6 6 6	Retweet 6 Retweeted 6		Like 6 Liked 6	/mktinflections/status/363438625104490496
@OptionsAction @OptionsAction @OptionsAction @OptionsAction @OptionsAction	Options Action‏Verified account @OptionsAction	2 Aug 2013			Deep thought from tonight's show: $TSLA is what $AMZN was: A transformative company the market can't yet price. Going higher. -Carter Worth	1 4 4 2 2	Retweet 4 Retweeted 4		Like 2 Liked 2	/OptionsAction/status/363421934219833344
@OptionsAction @OptionsAction @OptionsAction @OptionsAction @OptionsAction	Options Action‏Verified account @OptionsAction	2 Aug 2013			Mike's $TSLA trade: Buy September/January 150-strike calendar call spread for $9.25	2 3 3 3 3	Retweet 3 Retweeted 3		Like 3 Liked 3	/OptionsAction/status/363419161399017472
@MelissaLeeCNBC @MelissaLeeCNBC @MelissaLeeCNBC @MelissaLeeCNBC @MelissaLeeCNBC	Melissa Lee‏Verified account @MelissaLeeCNBC	2 Aug 2013			$TSLA new high ahead of earnings next week. Shares up abt 25% since July 16 Goldman note outlined bearish scenario that would lead to $58/sh	2 5 5 3 3	Retweet 5 Retweeted 5		Like 3 Liked 3	/MelissaLeeCNBC/status/363377536094322688
@StockTwits @StockTwits @StockTwits @StockTwits @StockTwits	StockTwits‏Verified account @StockTwits	1 Aug 2013			Here's an Elon Musk speech at a $TSLA Town Hall. He says "scaling up" is the biggest challenge http://stks.co/qMyY	9 9 11 11	Retweet 9 Retweeted 9		Like 11 Liked 11	/StockTwits/status/363114690332729344
@MarketSmith @MarketSmith @MarketSmith @MarketSmith @MarketSmith	MarketSmith‏Verified account @MarketSmith	1 Aug 2013			What did Scott O'Neil say about $TSLA, $FB and $OSTK? Listen to last Tuesday's Master the Market webinar.http://ow.ly/nyq87	2 2 5 5	Retweet 2 Retweeted 2		Like 5 Liked 5	/MarketSmith/status/363069681089130497
@jimcramer @jimcramer @jimcramer @jimcramer @jimcramer	Jim Cramer‏Verified account @jimcramer	30 Jul 2013			Some good stuff coming up on hot button stocks: $TSLA, $NFLX, $AMZN, $UA	1 3 3 4 4	Retweet 3 Retweeted 3		Like 4 Liked 4	/jimcramer/status/362333532741312512
@jimcramer @jimcramer @jimcramer @jimcramer @jimcramer	Jim Cramer‏Verified account @jimcramer	30 Jul 2013			BMW i3 Squares off against $TSLA via @MainStr http://shar.es/kR5xx	4 4 4 3 3	Retweet 4 Retweeted 4		Like 3 Liked 3	/jimcramer/status/362294491778002947
@CNBCnow @CNBCnow @CNBCnow @CNBCnow @CNBCnow	CNBC Now‏Verified account @CNBCnow	29 Jul 2013			Tesla shares hit new all-time high today as BMW introduces its own electric car. $TSLA is up 297% this year vs. gain of 1% for $BMW.	4 78 78 15 15	Retweet 78 Retweeted 78		Like 15 Liked 15	/CNBCnow/status/361945902220447744
@deesix @deesix @deesix @deesix @deesix	Dominic Preuss‏Verified account @deesix	29 Jul 2013			I would like an Elon Musk ETF. $SCty and $Tsla are up 253% and 296% YTD, respectively.	1 1 2 2	Retweet 1 Retweeted 1		Like 2 Liked 2	/deesix/status/361926511898529792
@bobbirebell @bobbirebell @bobbirebell @bobbirebell @bobbirebell	Bobbi Rebell, CFP® Financial Grownup Podcast‏Verified account @bobbirebell	29 Jul 2013	#BMW,Tesla	#Tesla	#BMW debuts its new electric car- and is eyeing #Tesla. Here's what the CEO told me: http://www.reuters.com/video/2013/07/29/tesla-is-important-as-an-example-to-us-b?videoId=244465998&videoChannel=5 … $Tsla @ReutersBiz @ReutersVideo	2 15 15 4 4	Retweet 15 Retweeted 15		Like 4 Liked 4	/bobbirebell/status/361923487293636608
@gtotoy @gtotoy @gtotoy @gtotoy @gtotoy	Gtotoy‏ @gtotoy	29 Jul 2013			Mr Crack kills it again RT @CrackedMarket: Why the next move is higher: http://stks.co/aceW $SPY $SPX $ES_F $AAPL $TSLA	2 2 2 4 4	Retweet 2 Retweeted 2		Like 4 Liked 4	/gtotoy/status/361923190030737408
@Lebeaucarnews @Lebeaucarnews @Lebeaucarnews @Lebeaucarnews @Lebeaucarnews	Phil LeBeau‏Verified account @Lebeaucarnews	29 Jul 2013			$TSLA shares climb to new all-time high of $134.71,..up 4% today.	1 5 5 2 2	Retweet 5 Retweeted 5		Like 2 Liked 2	/Lebeaucarnews/status/361908445596758018
@Techn0Mark @Techn0Mark @Techn0Mark @Techn0Mark @Techn0Mark	Mark Knapp‏ @Techn0Mark	29 Jul 2013	#Corvette,Porsche,Impala,Chrysler300	#Porsche	7 Cars That Topped Consumer Reports Lists http://wallstcheatsheet.com/stocks/7-cars-that-topped-consumer-reports-lists.html/ … via @wallstCS $F $TSLA $GM #Corvette #Porsche #Impala #Chrysler300	2 2 2 2	Retweet 2 Retweeted 2		Like 2 Liked 2	/Techn0Mark/status/361851614610460673
@JohnMelloy @JohnMelloy @JohnMelloy @JohnMelloy @JohnMelloy	John Melloy‏Verified account @JohnMelloy	26 Jul 2013			More from DB: We believe that $TSLA could still more than double inside of 3-4 years and are upgrading to Buy from Hold.	1 5 5 1 1	Retweet 5 Retweeted 5		Like 1 Liked 1	/JohnMelloy/status/360751389221195777
@DumbLuckCapital @DumbLuckCapital @DumbLuckCapital @DumbLuckCapital @DumbLuckCapital	DumbLuckCapital‏ @DumbLuckCapital	26 Jul 2013			Epic $DB piece on $TSLA: "we base our valuation on 20x late-decade EPS of $14, discounted back 4 years"	6 4 4 2 2	Retweet 4 Retweeted 4		Like 2 Liked 2	/DumbLuckCapital/status/360747707343699968
@StockTwits @StockTwits @StockTwits @StockTwits @StockTwits	StockTwits‏Verified account @StockTwits	26 Jul 2013			#1: Deutsche Bank upgraded Tesla $TSLA with the headline, "They've Only Just Begun" http://stocktwits.com/eyeonequities/message/14810673?utm_source=twitter&utm_medium=community&utm_campaign=link …	12 12 3 3	Retweet 12 Retweeted 12		Like 3 Liked 3	/StockTwits/status/360740779360141313
@CBOE @CBOE @CBOE @CBOE @CBOE	Cboe‏Verified account @CBOE	26 Jul 2013			Stocks expected to be active @ CBOE; $LNKD $HAL $CLF $CBS $TSLA $SBUX $TSLA $GILD	1 1 1 2 2	Retweet 1 Retweeted 1		Like 2 Liked 2	/CBOE/status/360737873160454144
@MarketCurrents @MarketCurrents @MarketCurrents @MarketCurrents @MarketCurrents	Breaking News‏ @MarketCurrents	26 Jul 2013			Deutsche Bank says Tesla Motors (TSLA) has "only just begun" as it upgrades the automaker to a Buy ra... http://seekingalpha.com/f/n/p0ei $TSLA	1 1 1 2 2	Retweet 1 Retweeted 1		Like 2 Liked 2	/MarketCurrents/status/360717486435483650
@Sassy_SPY @Sassy_SPY @Sassy_SPY @Sassy_SPY @Sassy_SPY	Rachel Shasha 🦄‏Verified account @Sassy_SPY	25 Jul 2013			$TSLA short float decreased by 6.7% to now 24% (still very high!)	1 1 1 3 3	Retweet 1 Retweeted 1		Like 3 Liked 3	/Sassy_SPY/status/360574278145552385
@bespokeinvest @bespokeinvest @bespokeinvest @bespokeinvest @bespokeinvest	Bespoke‏ @bespokeinvest	25 Jul 2013			Here's a list of the most heavily shorted stocks in the Russell 1,000: http://www.bespokeinvest.com/thinkbig/2013/7/25/mid-july-short-interest-figures.html … $CLF $HLF $NSM $P $GMCR $TSLA $$	3 3 1 1	Retweet 3 Retweeted 3		Like 1 Liked 1	/bespokeinvest/status/360436132808376321
@Forbes @Forbes @Forbes @Forbes @Forbes	Forbes‏Verified account @Forbes	20 Jul 2013			GM, which killed the EV1, plans to study Elon Musk's Tesla http://bit.ly/15TadBE $GM $TSLA	4 34 34 8 8	Retweet 34 Retweeted 34		Like 8 Liked 8	/Forbes/status/358762658067001347
@BenCBanks @BenCBanks @BenCBanks @BenCBanks @BenCBanks	Ben C. Banks‏ @BenCBanks	20 Jul 2013			"How To Trade Momentum Stocks" via @BenCBanks - http://stks.co/idbL $TSLA	1 1 1 4 4	Retweet 1 Retweeted 1		Like 4 Liked 4	/BenCBanks/status/358568603861254144
@abnormalreturns @abnormalreturns @abnormalreturns @abnormalreturns @abnormalreturns	Tadas Viskanta‏ @abnormalreturns	20 Jul 2013			Saturday links: hedge fund frauds, fixing the grid and the case for law school. http://stks.co/pKvV $TSLA $CMG $GOOG	2 2 3 3	Retweet 2 Retweeted 2		Like 3 Liked 3	/abnormalreturns/status/358550117155995648
@TFMTrades @TFMTrades @TFMTrades @TFMTrades @TFMTrades	Tony is Trading‏ @TFMTrades	18 Jul 2013	#LetsHope		Shot across the bow.. All of The Five Horsemen on the Nasdaq $QQQ $NFLX, $AMZN, $GOOG, $PCLN and $TSLA -- are back in the red #LetsHope	2 1 1 2 2	Retweet 1 Retweeted 1		Like 2 Liked 2	/TFMTrades/status/358047381368995840
@The_Real_Fly @The_Real_Fly @The_Real_Fly @The_Real_Fly @The_Real_Fly	The_Real_Fly‏ @The_Real_Fly	18 Jul 2013			Here’s Why Tesla Is To Be Avoided Or Sold | Mr. Cain Thaler http://stks.co/ebiQ $TSLA	2 2 3 3	Retweet 2 Retweeted 2		Like 3 Liked 3	/The_Real_Fly/status/357944810277060608
@BloombergTV @BloombergTV @BloombergTV @BloombergTV @BloombergTV	Bloomberg TV‏Verified account @BloombergTV	18 Jul 2013			Why Tesla's stock is heading to $200: http://bloom.bg/1bLmqem $TSLA	2 2 3 3	Retweet 2 Retweeted 2		Like 3 Liked 3	/BloombergTV/status/357915894653001729
@m_cof @m_cof @m_cof @m_cof @m_cof	Michelle Coffey‏Verified account @m_cof	17 Jul 2013			Tesla CEO's new wild idea: S.F. to L.A. in 30 minutes http://on.mktw.net/13OOJrF via @MarketWatch $TSLA	4 18 18 3 3	Retweet 18 Retweeted 18		Like 3 Liked 3	/m_cof/status/357531068435406848
@CNBC @CNBC @CNBC @CNBC @CNBC	CNBC‏Verified account @CNBC	17 Jul 2013			Tesla recovers half of yesterday's losses; stock jumps 7%: http://cnb.cx/Yb3X2j $TSLA	4 13 13 2 2	Retweet 13 Retweeted 13		Like 2 Liked 2	/CNBC/status/357511581749358593
@CNNBusiness @CNNBusiness @CNNBusiness @CNNBusiness @CNNBusiness	CNN Business‏Verified account @CNNBusiness	17 Jul 2013			Tesla shares bounce back after a 14% drop Tuesday: http://cnnmon.ie/11WGWXs $TSLA	1 17 17 1 1	Retweet 17 Retweeted 17		Like 1 Liked 1	/CNNBusiness/status/357511549734236162
@bespokeinvest @bespokeinvest @bespokeinvest @bespokeinvest @bespokeinvest	Bespoke‏ @bespokeinvest	17 Jul 2013			Tesla bouncing back in a big way today, up $8+ after 40 minutes of trading. $TSLA	1 4 4 2 2	Retweet 4 Retweeted 4		Like 2 Liked 2	/bespokeinvest/status/357502593502687233
@ZonaOctavioPaz @ZonaOctavioPaz @ZonaOctavioPaz	Zona Paz‏ @ZonaOctavioPaz	Feb 11			La Zona Paz recibe lectores interesados en la vida y obra de Octavio Paz. Divulga información y crítica sobre sus libros, lecturas y polémicas; organiza su cronología, correspondencia, fototeca y genealogía; acomete su biografía. Participe: “Todo lo hacemos entre todos”	3 37 37 227 227	Retweet 37 Retweeted 37		Like 227 Liked 227	/ZonaOctavioPaz/status/1094957205659533312
@SchaeferStreet @SchaeferStreet @SchaeferStreet @SchaeferStreet @SchaeferStreet	Steve Schaefer‏Verified account @SchaeferStreet	17 Jul 2013			Is today's 8% pop in Tesla the least surprising bounce ever after the Goldman-sparked slide yday? $TSLA http://onforb.es/10YhBtr	9 9 5 5	Retweet 9 Retweeted 9		Like 5 Liked 5	/SchaeferStreet/status/357502469737152512
@TheChartress @TheChartress @TheChartress @TheChartress @TheChartress	Abigail Doolittle‏Verified account @TheChartress	17 Jul 2013			And you know what looks an awful like corn before it crashed? $TSLA... it may take time but that thing will fill its gap at 62.37	4 3 3 3 3	Retweet 3 Retweeted 3		Like 3 Liked 3	/TheChartress/status/357480914516852736
@gtotoy @gtotoy @gtotoy @gtotoy @gtotoy	Gtotoy‏ @gtotoy	17 Jul 2013			$TSLA - http://scharts.co/1as29Zr Took it home yesterday long 108.45, here are my thoughts.	1 3 3 3 3	Retweet 3 Retweeted 3		Like 3 Liked 3	/gtotoy/status/357476032401522688
@markflowchatter @markflowchatter @markflowchatter @markflowchatter @markflowchatter	Marc Lehman‏ @markflowchatter	17 Jul 2013			$TSLA target being raised to $200 from $90 at Dougherty & co.,also said - ultimately believe that TSLA is a $300 stock at the factory’s max.	39 39 1 1	Retweet 39 Retweeted 39		Like 1 Liked 1	/markflowchatter/status/357473327494873089
@JBoorman @JBoorman @JBoorman @JBoorman @JBoorman	Jon Boorman‏Verified account @JBoorman	16 Jul 2013			Tomorrow will be noisy: $BAC earnings, BoE minutes, Greek Parliament vote, Bernanke, Beige Book, and $TSLA will re-open. Lunch is booked.	1 5 5 2 2	Retweet 5 Retweeted 5		Like 2 Liked 2	/JBoorman/status/357324738730803201
@StockTwits @StockTwits @StockTwits @StockTwits @StockTwits	StockTwits‏Verified account @StockTwits	16 Jul 2013			Here are the 4 previous times Tesla $TSLA dropped more than 10% http://stocktwits.com/message/14616569#14616569?utm_source=twitter&utm_medium=community&utm_campaign=chart …	1 4 4 16 16	Retweet 4 Retweeted 4		Like 16 Liked 16	/StockTwits/status/357273521371615233
@MelissaLeeCNBC @MelissaLeeCNBC @MelissaLeeCNBC @MelissaLeeCNBC @MelissaLeeCNBC	Melissa Lee‏Verified account @MelissaLeeCNBC	16 Jul 2013			$TSLA take on @CNBCFastMoney: @GuyAdami @karenfinerman and @ReformedBroker: play it from the short side. @timseymour: take a look at $80	5 5 5 2 2	Retweet 5 Retweeted 5		Like 2 Liked 2	/MelissaLeeCNBC/status/357250418721566720
@deltaStrikejj @deltaStrikejj @deltaStrikejj @deltaStrikejj @deltaStrikejj	Jason‏ @deltaStrikejj	16 Jul 2013			Hilarious that fast money guys were saying buy $TSLA yesterday. U can't make this shit up	6 10 10 3 3	Retweet 10 Retweeted 10		Like 3 Liked 3	/deltaStrikejj/status/357250115318198275
@InvestorsLive @InvestorsLive @InvestorsLive @InvestorsLive @InvestorsLive	Nathan Michaud‏Verified account @InvestorsLive	16 Jul 2013			$TSLA I think a buddy said 110 puts went .04 to 4.80s today .. Sick shit right there ...	2 3 3 2 2	Retweet 3 Retweeted 3		Like 2 Liked 2	/InvestorsLive/status/357249272594432003
@SueChangMW @SueChangMW @SueChangMW @SueChangMW @SueChangMW	Sue Chang‏Verified account @SueChangMW	16 Jul 2013			Tesla has its worst day since January 2012 after Goldman Sachs says stock's six-month price target is $84. http://on.mktw.net/15jt1Yz $TSLA	1 12 12 4 4	Retweet 12 Retweeted 12		Like 4 Liked 4	/SueChangMW/status/357235182991966208
@businessinsider @businessinsider @businessinsider @businessinsider @businessinsider	Business Insider‏Verified account @businessinsider	16 Jul 2013			STOCKS FALL, TESLA TANKS: Here's What You Need To Know $DIA $SPY $QQQ $TSLA by @bySamRohttp://read.bi/15jnIsf	5 5 4 4	Retweet 5 Retweeted 5		Like 4 Liked 4	/businessinsider/status/357228251241914369
@MelissaLeeCNBC @MelissaLeeCNBC @MelissaLeeCNBC @MelissaLeeCNBC @MelissaLeeCNBC	Melissa Lee‏Verified account @MelissaLeeCNBC	16 Jul 2013			Tonight @CNBCFastMoney: trading the $TSLA carnage; Gold street fight w/ @ReformedBroker & @timseymour; @Convertbond on banks. See u @ 5p!	8 8 1 1	Retweet 8 Retweeted 8		Like 1 Liked 1	/MelissaLeeCNBC/status/357216123063767043
@Forbes @Forbes @Forbes @Forbes @Forbes	Forbes‏Verified account @Forbes	16 Jul 2013			Tesla stock tumbles on Goldman skepticism http://bit.ly/17iwNTb $TSLA	4 17 17 5 5	Retweet 17 Retweeted 17		Like 5 Liked 5	/Forbes/status/357211257759207424
@Lebeaucarnews @Lebeaucarnews @Lebeaucarnews @Lebeaucarnews @Lebeaucarnews	Phil LeBeau‏Verified account @Lebeaucarnews	16 Jul 2013			$TSLA shares now down $17 (13.57%). Tesla's worst one-day drop since Jan. 2012.	7 17 17 1 1	Retweet 17 Retweeted 17		Like 1 Liked 1	/Lebeaucarnews/status/357194237877567491
@KeeneOnMarket @KeeneOnMarket @KeeneOnMarket @KeeneOnMarket @KeeneOnMarket	CEO of AlphaShark‏ @KeeneOnMarket	16 Jul 2013			Everyone on Twitter either came in Short $TSLA or sold it this morning, lol	4 4 4 4 4	Retweet 4 Retweeted 4		Like 4 Liked 4	/KeeneOnMarket/status/357191767562530817
@MarketWatch @MarketWatch @MarketWatch @MarketWatch @MarketWatch	MarketWatch‏Verified account @MarketWatch	15 Jul 2013			Tesla CEO Elon Musk tweeted that he expects to publish "Hyperloop alpha design by Aug. 12." http://on.mktw.net/13KziAC $TSLA	14 14 5 5	Retweet 14 Retweeted 14		Like 5 Liked 5	/MarketWatch/status/356807225852964865
@tlmontana @tlmontana @tlmontana @tlmontana @tlmontana	Madison Montana!!‏ @tlmontana	15 Jul 2013			I am almost convinced that @elonmusk hired a trader for $SCTY and $TSLA and changes buy allocations daily! Lol!	3 2 2 2 2	Retweet 2 Retweeted 2		Like 2 Liked 2	/tlmontana/status/356804154766798848
@herbgreenberg @herbgreenberg @herbgreenberg @herbgreenberg @herbgreenberg	Herb Greenberg‏Verified account @herbgreenberg	15 Jul 2013			Regardless of what u think abt $TSLA the stock & as out-of-orbit hyperloop may shound, @elonmusk is 1 of the great rule-breakers/innovators	4 2 2 7 7	Retweet 2 Retweeted 2		Like 7 Liked 7	/herbgreenberg/status/356784903427338242
@SeekingAlpha @SeekingAlpha @SeekingAlpha @SeekingAlpha @SeekingAlpha	Seeking Alpha‏ @SeekingAlpha	13 Jul 2013			Why Tesla Is Grossly Overvalued, Even If Everything Goes Terrifically http://seekingalpha.com/a/x608 $TSLA	7 7 6 6	Retweet 7 Retweeted 7		Like 6 Liked 6	/SeekingAlpha/status/356299936716947456
@cheatsheet @cheatsheet @cheatsheet @cheatsheet @cheatsheet	Showbiz Cheat Sheet‏ @cheatsheet	10 Jul 2013	#Tesla,automobile	#automobile	Happy Birthday, Nikola #Tesla: Model S is Making the Name Proud http://wll.st/12i3lcH $TSLA #automobilepic.twitter.com/XKpJxAuRQD	4 4 3 3	Retweet 4 Retweeted 4		Like 3 Liked 3	/cheatsheet/status/355039919732846592
@MarketWatch @MarketWatch @MarketWatch @MarketWatch @MarketWatch	MarketWatch‏Verified account @MarketWatch	9 Jul 2013			Stocks added to the Nasdaq 100 over the years have tended to underperform those that are removed http://on.mktw.net/1aWjfl7 $TSLA	1 12 12 1 1	Retweet 12 Retweeted 12		Like 1 Liked 1	/MarketWatch/status/354753352229322753
@StockTwits @StockTwits @StockTwits @StockTwits @StockTwits	StockTwits‏Verified account @StockTwits	9 Jul 2013			5 "disruptors" going parabolic http://stks.co/icIx via @JeffReevesIP $TSLA $Z $LNKD $PCLN $NFLX	2 2 4 4	Retweet 2 Retweeted 2		Like 4 Liked 4	/StockTwits/status/354713985293107200
@MarketWatch @MarketWatch @MarketWatch @MarketWatch @MarketWatch	MarketWatch‏Verified account @MarketWatch	9 Jul 2013			Why Tesla's move to the Nasdaq 100 could signal a slowdown for the stock: http://on.mktw.net/14GDJct $TSLA	1 10 10 1 1	Retweet 10 Retweeted 10		Like 1 Liked 1	/MarketWatch/status/354649177373933570
@FoxBusiness @FoxBusiness @FoxBusiness @FoxBusiness @FoxBusiness	FOX Business‏Verified account @FoxBusiness	9 Jul 2013			Tesla shares rev to all-time high as $TSLA's journey to the Nasdaq begins: http://fxn.ws/184XJHg	6 6 2 2	Retweet 6 Retweeted 6		Like 2 Liked 2	/FoxBusiness/status/354646451793567746
@abnormalreturns @abnormalreturns @abnormalreturns @abnormalreturns @abnormalreturns	Tadas Viskanta‏ @abnormalreturns	9 Jul 2013			Tuesday links: a cause for economic optimism, dividend lessons and short form exercise. http://stks.co/tJMQ $SPX $TSLA $ORCL $GRT $BX $FM	1 1 3 3	Retweet 1 Retweeted 1		Like 3 Liked 3	/abnormalreturns/status/354638780923256833
@KTVU @KTVU @KTVU @KTVU @KTVU	KTVU‏Verified account @KTVU	9 Jul 2013			Palo Alto based @TeslaMotors to join @NASDAQ 100 index next Monday. $TSLA shares up 259% since the start of the year. pic.twitter.com/L6aWGQNkWp	7 7 2 2	Retweet 7 Retweeted 7		Like 2 Liked 2	/KTVU/status/354602865119084546
@MarketWatch @MarketWatch @MarketWatch @MarketWatch @MarketWatch	MarketWatch‏Verified account @MarketWatch	9 Jul 2013			Tesla will join the Nasdaq-100 next week http://on.mktw.net/18KpZle $TSLA	4 25 25 4 4	Retweet 25 Retweeted 25		Like 4 Liked 4	/MarketWatch/status/354588508008087556
@JasonRaznick @JasonRaznick @JasonRaznick @JasonRaznick @JasonRaznick	JasonRaznick‏Verified account @JasonRaznick	9 Jul 2013			Tesla Gets a Big ETF Promotion $TSLA http://www.benzinga.com/z/3736212 via @benzinga	2 4 4 2 2	Retweet 4 Retweeted 4		Like 2 Liked 2	/JasonRaznick/status/354554509676122112
@TheStalwart @TheStalwart @TheStalwart @TheStalwart @TheStalwart	Joe Weisenthal‏ @TheStalwart	8 Jul 2013			Huh RT @RolfeWinkler: $TSLA to replace $ORCL in Nasdaq 100. I feel like this headline should break on April 1st. http://www.nasdaq.com/press-release/tesla-motors-inc-to-join-the-nasdaq-100-index-beginning-july-15-2013-20130708-00952 …	2 3 3 2 2	Retweet 3 Retweeted 3		Like 2 Liked 2	/TheStalwart/status/354394476950724608
@hmeisler @hmeisler @hmeisler @hmeisler @hmeisler	Helene Meisler‏ @hmeisler	8 Jul 2013			So $TSLA replace $ORCL in Naz100. We trade Larry Ellison for Elon Musk	2 4 4 2 2	Retweet 4 Retweeted 4		Like 2 Liked 2	/hmeisler/status/354393261684690944
@StockTwits @StockTwits @StockTwits @StockTwits @StockTwits	StockTwits‏Verified account @StockTwits	8 Jul 2013			"@TradeHawk: $TSLA to Join the NASDAQ-100 Index Beginning July 15, 2013 (replacing $ORCL) http://stks.co/aaX5 "	1 7 7 3 3	Retweet 7 Retweeted 7		Like 3 Liked 3	/StockTwits/status/354392102328737795
@EddyElfenbein @EddyElfenbein @EddyElfenbein @EddyElfenbein @EddyElfenbein	Eddy Elfenbein‏Verified account @EddyElfenbein	5 Jul 2013			Due to recent price movements, the IOC has announced that gold is now 2nd place medal. Silver is 3rd. 1st place will be shares of $TSLA.	6 6 1 1	Retweet 6 Retweeted 6		Like 1 Liked 1	/EddyElfenbein/status/353325461054566401
@bespokeinvest @bespokeinvest @bespokeinvest @bespokeinvest @bespokeinvest	Bespoke‏ @bespokeinvest	5 Jul 2013			Some interesting tidbits in this post on the big winners so far in 2013: http://www.bespokeinvest.com/thinkbig/2013/7/5/2013s-top-stocksso-far.html … $SPY $XLF $XLV $TSLA $NFLX $RVLT $$	2 2 2 2	Retweet 2 Retweeted 2		Like 2 Liked 2	/bespokeinvest/status/353221414465175552
@profitly @profitly @profitly @profitly @profitly	Profit.ly‏Verified account @profitly	3 Jul 2013			Special 60% off sale use FREEDOM30 on the http://profit.ly/guru page for all annual newsletters, stop gambling with $FB $AAPL $TSLA $GOOG	4 4 2 2	Retweet 4 Retweeted 4		Like 2 Liked 2	/profitly/status/352455852713717760
@espresso @espresso @espresso @espresso @espresso	☕️‏ @espresso	2 Jul 2013			My 10yo has $87 in pocket money and is saving for a Tesla. If she buys $TSLA shares, she may actually have enough by the time she can drive!	2 2 6 6	Retweet 2 Retweeted 2		Like 6 Liked 6	/espresso/status/352285735472201729
@Lebeaucarnews @Lebeaucarnews @Lebeaucarnews @Lebeaucarnews @Lebeaucarnews	Phil LeBeau‏Verified account @Lebeaucarnews	1 Jul 2013			Jefferies raises estimate and PT (up to $130) for $TSLA saying it expects the company to beat Q2 and full year delivery targets.	6 6 3 3	Retweet 6 Retweeted 6		Like 3 Liked 3	/Lebeaucarnews/status/351663570183921664
@keithremarks @keithremarks @keithremarks @keithremarks @keithremarks	Keith Hamrick‏ @keithremarks	28 Jun 2013	#Tesla,sell	#sell	Allow #Tesla Motors to #sell directly to consumers in all 50 states. http://wh.gov/llpAp $tsla	1 1 2 2	Retweet 1 Retweeted 1		Like 2 Liked 2	/keithremarks/status/350701209990086659
@bespokeinvest @bespokeinvest @bespokeinvest @bespokeinvest @bespokeinvest	Bespoke‏ @bespokeinvest	28 Jun 2013			Short sellers just can't catch a break as heavily shorted stocks outperformed in June. http://www.bespokeinvest.com/thinkbig/2013/6/28/sp-1500-most-heavily-shorted-stocks.html … $TSLA	2 6 6 1 1	Retweet 6 Retweeted 6		Like 1 Liked 1	/bespokeinvest/status/350649229292732416
@RinehartMaria @RinehartMaria @RinehartMaria @RinehartMaria @RinehartMaria	Maria Rinehart‏ @RinehartMaria	28 Jun 2013	#Jupiter,Cancer	#Cancer	Why June 26-27 May Be Time-Price Turning Point - http://stks.co/gbFG $SPY $TSLA $GMCR $UPS $DAL" @SeeItMarket #Jupiter enters #Cancer	2 2 1 1	Retweet 2 Retweeted 2		Like 1 Liked 1	/RinehartMaria/status/350605888828084225
@chessNwine @chessNwine @chessNwine @chessNwine @chessNwine	Chess‏ @chessNwine	27 Jun 2013	#Market		NEW POST: Stock #Market Recap 06/27/13 {Video} http://stks.co/hbQK $AAPL $CMG $GDX $GLD $IWM $JIVE $KRE $QQQ $SLV $SLW $SPY $TSLA $XLF	1 2 2 2 2	Retweet 2 Retweeted 2		Like 2 Liked 2	/chessNwine/status/350368090678247426
@KeithMcCullough @KeithMcCullough @KeithMcCullough @KeithMcCullough @KeithMcCullough	Keith McCullough‏Verified account @KeithMcCullough	27 Jun 2013			Today's tells are telling - highest short int stocks tend to stop going up last - ripping today $TSLA $P $LULU, etc	2 2 2 3 3	Retweet 2 Retweeted 2		Like 3 Liked 3	/KeithMcCullough/status/350339148667830272
@WeezyMiyagi @WeezyMiyagi @WeezyMiyagi @WeezyMiyagi @WeezyMiyagi	WeezyMiyagi‏ @WeezyMiyagi	27 Jun 2013			ALL IN $bbry Think im crazy? I have been ALL IN three 3 times in the past 6 years: $aapl Jan 2012, $tsla May 2013, and now $bbry June 2013	4 1 1 2 2	Retweet 1 Retweeted 1		Like 2 Liked 2	/WeezyMiyagi/status/350327240740966400
@CNBC @CNBC @CNBC @CNBC @CNBC	CNBC‏Verified account @CNBC	26 Jun 2013			Tesla Motors is petitioning the White House for help with direct sales: http://cnb.cx/17D3K15 $TSLA	6 27 27 10 10	Retweet 27 Retweeted 27		Like 10 Liked 10	/CNBC/status/350116594489360388
@stockgarage @stockgarage @stockgarage @stockgarage @stockgarage	The Stock Garage‏ @stockgarage	25 Jun 2013			Will penny market wake up tomorrow? Watchlist for Wednesday http://www.thestockgarage.com/watchlist-for-62613/ … $MJNA $HEMP $AMBS $EWRL $AEMD $TSLA $SCTY $GOOG	3 3 3 3	Retweet 3 Retweeted 3		Like 3 Liked 3	/stockgarage/status/349657355438399489
@chessNwine @chessNwine @chessNwine @chessNwine @chessNwine	Chess‏ @chessNwine	24 Jun 2013	#Market		NEW POST: Stock #Market Recap 06/24/13 {Video} http://stks.co/haxn $CHUY $CQB $GOOG $IWM $QQQ $RPXC $SFLY $SKS $SPY $TSLA $TLT	2 2 2 2	Retweet 2 Retweeted 2		Like 2 Liked 2	/chessNwine/status/349283994891849728
@BloombergTV @BloombergTV @BloombergTV @BloombergTV @BloombergTV	Bloomberg TV‏Verified account @BloombergTV	24 Jun 2013			Does @ElonMusk want to sell Tesla to Google? http://bloom.bg/17xPLJI $TSLA $GOOG	4 25 25 11 11	Retweet 25 Retweeted 25		Like 11 Liked 11	/BloombergTV/status/349182238686056449
@BloombergTV @BloombergTV @BloombergTV @BloombergTV @BloombergTV	Bloomberg TV‏Verified account @BloombergTV	22 Jun 2013			Must-See: Tesla's @ElonMusk takes on Audi in a refueling contest: http://bloom.bg/14mS78m $TSLA	1 11 11 4 4	Retweet 11 Retweeted 11		Like 4 Liked 4	/BloombergTV/status/348501428043673600
@StockTwits @StockTwits @StockTwits @StockTwits @StockTwits	StockTwits‏Verified account @StockTwits	21 Jun 2013			"@reformedbroker: Elon Musk's apotheosis into the new Steve Jobs is right on schedule http://stks.co/aYrz via @thestalwart" $TSLA	1 4 4 1 1	Retweet 4 Retweeted 4		Like 1 Liked 1	/StockTwits/status/348040192571101184
@ppearlman @ppearlman @ppearlman @ppearlman @ppearlman	Phil Pearlman‏Verified account @ppearlman	20 Jun 2013			Chatting Solar With The Genius of All Things Real, @GregorMacdonald http://stks.co/gaGp $TAN $NLR $TSLA	5 5 1 1	Retweet 5 Retweeted 5		Like 1 Liked 1	/ppearlman/status/347722904923930625
@me1000 @me1000 @me1000 @me1000 @me1000	Randy Luecke 🤦🏼‍♂️‏ @me1000	19 Jun 2013	#winning		Tesla announces recall, $TSLA up 1.25% #winning	2 1 1 2 2	Retweet 1 Retweeted 1		Like 2 Liked 2	/me1000/status/347486681160613888
@bespokeinvest @bespokeinvest @bespokeinvest @bespokeinvest @bespokeinvest	Bespoke‏ @bespokeinvest	19 Jun 2013			Interesting to see that a bunch of the highest PE stocks like $TSLA $P $PANW $LNKD and $NFLX were all up on the day.	2 4 4 2 2	Retweet 4 Retweeted 4		Like 2 Liked 2	/bespokeinvest/status/347467368219430913
@ReutersInsider @ReutersInsider @ReutersInsider @ReutersInsider @ReutersInsider	Reuters Insider‏Verified account @ReutersInsider	19 Jun 2013			U.S. Day Ahead: Facebook to unveil mystery product http://reut.rs/14KuIjm $FB $TSLA	1 25 25 4 4	Retweet 25 Retweeted 25		Like 4 Liked 4	/ReutersInsider/status/347453729844379648
@FoxBusiness @FoxBusiness @FoxBusiness @FoxBusiness @FoxBusiness	FOX Business‏Verified account @FoxBusiness	19 Jun 2013	#Tesla		#Tesla to recall 1,228 plug-in Model S vehicles amid rear seat mounting bracket problems: http://fxn.ws/19irJzF $TSLA via @MatthewRocco	3 6 6	Retweet 6 Retweeted 6		Like Liked	/FoxBusiness/status/347360904582664192
@GKesarios @GKesarios @GKesarios @GKesarios @GKesarios	George Kessarios‏ @GKesarios	11 Jun 2013			Time To Take Some Money Off The Table Folks http://seekingalpha.com/a/w1po $C $CRM $INTC $MSFT $TSLA $WDAY $WFC	2 2 1 1	Retweet 2 Retweeted 2		Like 1 Liked 1	/GKesarios/status/344567715987615745
@businessinsider @businessinsider @businessinsider @businessinsider @businessinsider	Business Insider‏Verified account @businessinsider	10 Jun 2013			Barron's: Tesla Is A 'Lemon' Without A Cheaper Battery $TSLA by @mamtabadkar http://read.bi/11aJxra	8 8	Retweet 8 Retweeted 8		Like Liked	/businessinsider/status/344095278795735040
@MarketWatch @MarketWatch @MarketWatch @MarketWatch @MarketWatch	MarketWatch‏Verified account @MarketWatch	10 Jun 2013			Tesla sinks after Barron's article: "With the shorts in retreat, $TSLA should trade more in line w/its fundamentals" http://on.mktw.net/ZEKydr	8 8 2 2	Retweet 8 Retweeted 8		Like 2 Liked 2	/MarketWatch/status/344082544712630273
@bespokeinvest @bespokeinvest @bespokeinvest @bespokeinvest @bespokeinvest	Bespoke‏ @bespokeinvest	10 Jun 2013			$TSLA is up 190%+ since this 2/21 negative article in Barron's: http://online.barrons.com/article/SB50001424052748704103204578318110054681882.html …	1 7 7 1 1	Retweet 7 Retweeted 7		Like 1 Liked 1	/bespokeinvest/status/344079923134201856
@biggercapital @biggercapital @biggercapital @biggercapital @biggercapital	Michael Bigger‏ @biggercapital	10 Jun 2013			I like Musk for hanging up on the Barron's journalist. Most of them are pit stop reporters knowing sh*t about the business $TSLA	1 3 3 3 3	Retweet 3 Retweeted 3		Like 3 Liked 3	/biggercapital/status/344073650678398976
@Street_Insider @Street_Insider @Street_Insider @Street_Insider @Street_Insider	Streetinsider.com‏ @Street_Insider	10 Jun 2013			Barron's Pours Cold Water on Tesla $TSLA; CEO Musk Hangs Up http://stks.co/jYoo	4 4 2 2	Retweet 4 Retweeted 4		Like 2 Liked 2	/Street_Insider/status/344069680736137216
@LaMonicaBuzz @LaMonicaBuzz @LaMonicaBuzz @LaMonicaBuzz @LaMonicaBuzz	Paul R. La Monica‏Verified account @LaMonicaBuzz	10 Jun 2013			$TSLA down 3% pre-market on bearish Barron's story. Financial publications come and go but Barron's still insanely relevant to traders.	1 2 2 1 1	Retweet 2 Retweeted 2		Like 1 Liked 1	/LaMonicaBuzz/status/344067905866043394
@CreateCapital @CreateCapital @CreateCapital @CreateCapital @CreateCapital	Scott Bleier‏ @CreateCapital	8 Jun 2013			Just back from the Short Hills Mall. $TSLA standing room only. $AAPL empty	3 4 4	Retweet Retweeted		Like 4 Liked 4	/CreateCapital/status/343525908885413888
@garrytan @garrytan @garrytan @garrytan @garrytan	Garry()‏Verified account @garrytan	8 Jun 2013			It'd be a fun photo project to see portraits of people with $TSLA long side-by side with portraits of $TSLA short sellers.	2 2 2 5 5	Retweet 2 Retweeted 2		Like 5 Liked 5	/garrytan/status/343457179568861184
@herbgreenberg @herbgreenberg @herbgreenberg @herbgreenberg @herbgreenberg	Herb Greenberg‏Verified account @herbgreenberg	8 Jun 2013			$TSLA's Musk hangs up on Barron's Bill Alpert. "I am terminating the interview." http://online.barrons.com/article/SB50001424052748703578204578523303280053948.html?mod=BOL_hps_highlight_top#articleTabs_article%3D1 …	12 12 12 9 9	Retweet 12 Retweeted 12		Like 9 Liked 9	/herbgreenberg/status/343431197143216128
@biggercapital @biggercapital @biggercapital @biggercapital @biggercapital	Michael Bigger‏ @biggercapital	8 Jun 2013	#Barrons,Valuation	#Valuation	We know how that worked on $ AMZN at $160 "@Daniel_Aaron17: #Barrons ' very - $TSLA. same argument could have been made at $35 #Valuation"	1 1 3 3	Retweet 1 Retweeted 1		Like 3 Liked 3	/biggercapital/status/343361295267028992
@BloombergTV @BloombergTV @BloombergTV @BloombergTV @BloombergTV	Bloomberg TV‏Verified account @BloombergTV	8 Jun 2013			Are Tesla's bulls retreating? http://bloom.bg/15w53tv $TSLA	4 4 1 1	Retweet 4 Retweeted 4		Like 1 Liked 1	/BloombergTV/status/343322010593669120
@herbgreenberg @herbgreenberg @herbgreenberg @herbgreenberg @herbgreenberg	Herb Greenberg‏Verified account @herbgreenberg	7 Jun 2013			The Elon Musk bifurcated trade: $TSLA up 5%, $SCTY down 5%.	4 4 3 3	Retweet 4 Retweeted 4		Like 3 Liked 3	/herbgreenberg/status/343093692686553090
@AnneMarieTrades @AnneMarieTrades @AnneMarieTrades @AnneMarieTrades @AnneMarieTrades	Anne-Marie Baiynd‏ @AnneMarieTrades	7 Jun 2013			Here's the $TSLA video I did on 5-31prior2the 10pt pullback; the lift off lows potentially opens up the next big move http://stks.co/tFsT	1 2 2 2 2	Retweet 2 Retweeted 2		Like 2 Liked 2	/AnneMarieTrades/status/343070896539439104
@AnneMarieTrades @AnneMarieTrades @AnneMarieTrades @AnneMarieTrades @AnneMarieTrades	Anne-Marie Baiynd‏ @AnneMarieTrades	7 Jun 2013			If/when $TSLA holds 103, it should continue the climb back into 108-110; especially since it had that pretty pullback we expected into 88	1 1 2 2	Retweet 1 Retweeted 1		Like 2 Liked 2	/AnneMarieTrades/status/343070316467195905
@StockTwits @StockTwits @StockTwits @StockTwits @StockTwits	StockTwits‏Verified account @StockTwits	7 Jun 2013			Buy the rebound or sell the strength? http://stks.co/iYoX via @CrackedMarket $SPY $AAPL $GLD $TSLA	4 4 4 4	Retweet 4 Retweeted 4		Like 4 Liked 4	/StockTwits/status/343069698000306178
@PeterGhostine @PeterGhostine @PeterGhostine @PeterGhostine @PeterGhostine	Peter Ghostine‏ @PeterGhostine	7 Jun 2013			Welcome to the $TSLA casino. It will blow up sooner or later. All casinos do,	5 2 2 2 2	Retweet 2 Retweeted 2		Like 2 Liked 2	/PeterGhostine/status/343069172483375104
@AntonyMCurrie @AntonyMCurrie @AntonyMCurrie @AntonyMCurrie @AntonyMCurrie	Antony Currie‏Verified account @AntonyMCurrie	5 Jun 2013			Why $TSLA is a good company but overvalued. Me arguing the point on Chinese TV: http://www.youtube.com/watch?v=yqrmgU00iZg …	2 2 1 1	Retweet 2 Retweeted 2		Like 1 Liked 1	/AntonyMCurrie/status/342370523696742400
@RussPekkonen @RussPekkonen @RussPekkonen @RussPekkonen @RussPekkonen @CalvinKlesmith	Russ‏ @RussPekkonen	4 Jun 2013			Tesla - this is a must RT! "@CalvinKlesmith: http://www.youtube.com/watch?v=C6_2AywGIa8 … @elonmusk @TeslaMotors @TeslaMotorsClub $tsla"	9 87 87 57 57	Retweet 87 Retweeted 87		Like 57 Liked 57	/RussPekkonen/status/342111724901629953
@cvpayne @cvpayne @cvpayne @cvpayne @cvpayne	Charles V Payne‏Verified account @cvpayne	3 Jun 2013			Has hybrids done what shorts couldn't? Knock $TSLA for a loop? http://www.theblaze.com/stories/2013/06/03/ford-just-reported-a-375-increase-in-the-sale-of-this-type-of-vehicle/?utm_source=twitter&utm_medium=story&utm_campaign=Share%20Buttons …	1 1 2 2	Retweet 1 Retweeted 1		Like 2 Liked 2	/cvpayne/status/341622422925111297
@alphatrends @alphatrends @alphatrends @alphatrends @alphatrends	Brian Shannon, CMT‏Verified account @alphatrends	2 Jun 2013			$TSLA video http://stks.co/aWUD Look back from April call for "epic short squeeze" thru Friday & what may be next	1 2 2 3 3	Retweet 2 Retweeted 2		Like 3 Liked 3	/alphatrends/status/341283762614718466
@abnormalreturns @abnormalreturns @abnormalreturns @abnormalreturns @abnormalreturns	Tadas Viskanta‏ @abnormalreturns	2 Jun 2013			Sunday links: a complex world, rising interest rates and an "entertaining cautionary tale." http://stks.co/sEzD $SPY $FB $TSLA	1 1 4 4	Retweet 1 Retweeted 1		Like 4 Liked 4	/abnormalreturns/status/341163418411208705
@StockTwits @StockTwits @StockTwits @StockTwits @StockTwits	StockTwits‏Verified account @StockTwits	1 Jun 2013			Full Elon Musk Interview at D11 http://stks.co/eWUH via All Things D $TSLA	1 5 5 8 8	Retweet 5 Retweeted 5		Like 8 Liked 8	/StockTwits/status/340875471984148480
@ReutersInsider @ReutersInsider @ReutersInsider @ReutersInsider @ReutersInsider	Reuters Insider‏Verified account @ReutersInsider	31 May 2013			Trading at Noon: Stocks having a volatile Fri. If you want clarity, check out bonds http://insider.thomsonreuters.com/link.html?cn=uid40&cid=1081036&shareToken=MzplNGIyMjljYy02OWVhLTQ0YjUtYmI4Yy1mMGUxN2JjNTBkZmQ%3D … $SPX $DJI $IXIC $DELL $KKD $TSLA	4 4 2 2	Retweet 4 Retweeted 4		Like 2 Liked 2	/ReutersInsider/status/340501160299466752
@barronsonline @barronsonline @barronsonline @barronsonline @barronsonline	Barron's‏Verified account @barronsonline	31 May 2013			Tesla’s Musk says on CNBC "good chance" of Google partnership, $35,000 auto http://blogs.barrons.com/stockstowatchtoday/2013/05/31/teslas-musk-good-chance-of-google-partnership-35000-auto/ … via @barronsonline $TSLA $GOOG $GM	8 8 1 1	Retweet 8 Retweeted 8		Like 1 Liked 1	/barronsonline/status/340495853343080448
@ACapMgmt @ACapMgmt @ACapMgmt @ACapMgmt @ACapMgmt	Buford‏ @ACapMgmt	31 May 2013			Can debate govt loans to $TSLA, even emission subsidies but a $7500 Fed tax credit to 1%ers buying $75k sportscars is a national disgrace	4 7 7 4 4	Retweet 7 Retweeted 7		Like 4 Liked 4	/ACapMgmt/status/340492378194468866
@businessinsider @businessinsider @businessinsider @businessinsider @businessinsider	Business Insider‏Verified account @businessinsider	31 May 2013			Elon Musk Says He Quit Mark Zuckerberg's PAC Because It Was Too Cynical $FB $TSLA by @stevekovachhttp://read.bi/1433STi	2 7 7 2 2	Retweet 7 Retweeted 7		Like 2 Liked 2	/businessinsider/status/340481155486842880
@Benzinga @Benzinga @Benzinga @Benzinga @Benzinga	Benzinga.com‏Verified account @Benzinga	31 May 2013			$TSLA shares unaffected following Elon Musk comment he is 'not dating Cameron Diaz'	14 14 3 3	Retweet 14 Retweeted 14		Like 3 Liked 3	/Benzinga/status/340480484859592707
@SquawkStreet @SquawkStreet @SquawkStreet @SquawkStreet @SquawkStreet	Squawk on the Street‏Verified account @SquawkStreet	31 May 2013			$TSLA CEO @elonmusk: "I'm a big fan of Google. We may or may not partner with $GOOG but we are interested in self-driving cars."	4 4 3 3	Retweet 4 Retweeted 4		Like 3 Liked 3	/SquawkStreet/status/340480168558743552
@CNBC @CNBC @CNBC @CNBC @CNBC	CNBC‏Verified account @CNBC	31 May 2013			Tesla's Elon Musk: Order rate for North America is about 3x what we expected. [LIVE BLOG] http://cnb.cx/ZiKBeK $TSLA	3 23 23 4 4	Retweet 23 Retweeted 23		Like 4 Liked 4	/CNBC/status/340478320107991040
@EddyElfenbein @EddyElfenbein @EddyElfenbein @EddyElfenbein @EddyElfenbein	Eddy Elfenbein‏Verified account @EddyElfenbein	31 May 2013			Interesting video: Car and Driver looks at the 2013 Tesla Model S http://www.youtube.com/watch?v=1kCG-WqpVnI … $TSLA	4 4	Retweet 4 Retweeted 4		Like Liked	/EddyElfenbein/status/340449807032270848
@KeithMcCullough @KeithMcCullough @KeithMcCullough @KeithMcCullough @KeithMcCullough	Keith McCullough‏Verified account @KeithMcCullough	31 May 2013			Up next, everyone who didn't tell you to buy $TSLA explains how well they know it now	1 2 2 4 4	Retweet 2 Retweeted 2		Like 4 Liked 4	/KeithMcCullough/status/340433515638300672
@ReformedBroker @ReformedBroker @ReformedBroker @ReformedBroker @ReformedBroker	Downtown Josh Brown‏Verified account @ReformedBroker	31 May 2013			The same four websites spit out an article on $TSLA every hour to make sure they're always on top of the pile, like Dr Seuss characters.	3 7 7	Retweet Retweeted		Like 7 Liked 7	/ReformedBroker/status/340429874500104192
@jimcramer @jimcramer @jimcramer @jimcramer @jimcramer	Jim Cramer‏Verified account @jimcramer	31 May 2013			Today is $TSLA day! keep coming with those questions for our interview with Musk-Squawk on the Street.	29 7 7 4 4	Retweet 7 Retweeted 7		Like 4 Liked 4	/jimcramer/status/340381927011938304
@ReginaGilgan @ReginaGilgan @ReginaGilgan @ReginaGilgan @ReginaGilgan	Regina Gilgan‏ @ReginaGilgan	30 May 2013			Hope it's insured, @elonmusk - @jimcramer gets behind the wheel of a hot as hell $tsla - catch @SquawkStreet 1030apic.twitter.com/TUGeDjjxda	2 2 3 3	Retweet 2 Retweeted 2		Like 3 Liked 3	/ReginaGilgan/status/340353934109581312
@RedDogT3 @RedDogT3 @RedDogT3 @RedDogT3 @RedDogT3	Scott Redler‏Verified account @RedDogT3	30 May 2013			If ur bored and having some cocktails. This recap might be better than TV. $spy $aapl $tsla $scty $bac $gs $gld http://www.t3live.com/videos.html	3 9 9 8 8	Retweet 9 Retweeted 9		Like 8 Liked 8	/RedDogT3/status/340258653078695936
@m_cof @m_cof @m_cof @m_cof @m_cof	Michelle Coffey‏Verified account @m_cof	30 May 2013			Tesla to boost speed at supercharger stations to allow 3 hours of drive time for 20 minutes of charging http://on.mktw.net/115d1p7 $TSLA	2 21 21 3 3	Retweet 21 Retweeted 21		Like 3 Liked 3	/m_cof/status/340171403313676289
@StockTwits @StockTwits @StockTwits @StockTwits @StockTwits	StockTwits‏Verified account @StockTwits	30 May 2013			By 2015 Tesla plans to have Supercharger Power Stations all over the country http://stks.co/gXe0 $TSLA	8 8 2 2	Retweet 8 Retweeted 8		Like 2 Liked 2	/StockTwits/status/340162840902131713
@StockTwits @StockTwits @StockTwits @StockTwits @StockTwits	StockTwits‏Verified account @StockTwits	30 May 2013			$TSLA Supercharger Map is live on the Tesla Website http://stks.co/sEi9 h/t @jonjiv	9 9 2 2	Retweet 9 Retweeted 9		Like 2 Liked 2	/StockTwits/status/340162456708083712
@aviron3222 @aviron3222 @aviron3222 @aviron3222 @aviron3222	ron‏ @aviron3222	29 May 2013			Elon Musk at AllThingsD - http://stks.co/gXXu - breadth and depth of things he is attempting to reinvent is mind boggling. $TSLA	4 4 3 3	Retweet 4 Retweeted 4		Like 3 Liked 3	/aviron3222/status/339950584293642240
@ProfessorVC @ProfessorVC @ProfessorVC @ProfessorVC @ProfessorVC	Steve Bennet‏ @ProfessorVC	29 May 2013	#siliconvalleyproblems		Just realized that if I bought $TSLA stock instead of the Model S car in January, I could buy three of them now #siliconvalleyproblems	2 5 5 2 2	Retweet 5 Retweeted 5		Like 2 Liked 2	/ProfessorVC/status/339928536099999744
@MarketWatch @MarketWatch @MarketWatch @MarketWatch @MarketWatch	MarketWatch‏Verified account @MarketWatch	29 May 2013	#D11		$TSLA CEO Elon Musk takes the stage tonight at #D11. What to look for over the next 24 hours: http://on.mktw.net/11bL0Ag VIDEO	7 7 3 3	Retweet 7 Retweeted 7		Like 3 Liked 3	/MarketWatch/status/339857224526614530
@LaMonicaBuzz @LaMonicaBuzz @LaMonicaBuzz @LaMonicaBuzz @LaMonicaBuzz	Paul R. La Monica‏Verified account @LaMonicaBuzz	29 May 2013			$TSLA fell 5% today. Should stock market close tomorrow to restore order? Should SEC ban shorting of $TSLA? Wait. Shorting has helped $TSLA!	2 2 3 3	Retweet 2 Retweeted 2		Like 3 Liked 3	/LaMonicaBuzz/status/339853828759355392
@barronsonline @barronsonline @barronsonline @barronsonline @barronsonline	Barron's‏Verified account @barronsonline	29 May 2013			Could Tesla stock triple to $300? http://blogs.barrons.com/stockstowatchtoday/2013/05/29/tesla-motors-down-6-but-could-stock-triple-to-300/ … via @barronsonline $TSLA	5 5 1 1	Retweet 5 Retweeted 5		Like 1 Liked 1	/barronsonline/status/339852578307321860
@RedDogT3 @RedDogT3 @RedDogT3 @RedDogT3 @RedDogT3	Scott Redler‏Verified account @RedDogT3	29 May 2013			Great 2 way action in $tsla both ways in the last 2 weeks. And both ways today. Nice trading vehicle besides vehicle to drive :)	1 4 4 2 2	Retweet 4 Retweeted 4		Like 2 Liked 2	/RedDogT3/status/339825862188879873
@AndreaSJames @AndreaSJames @AndreaSJames @AndreaSJames @AndreaSJames	Andrea S. James‏ @AndreaSJames	29 May 2013			Sparred against a $TSLA bear this morning on Bloomberg TV. Intense! http://www.youtube.com/watch?v=GWBE_qZCLvQ … cc @ElonMusk	8 1 1 4 4	Retweet 1 Retweeted 1		Like 4 Liked 4	/AndreaSJames/status/339788520648482816
@abnormalreturns @abnormalreturns @abnormalreturns @abnormalreturns @abnormalreturns	Tadas Viskanta‏ @abnormalreturns	29 May 2013			Wednesday links: data visualization, future $TSLA tears and name geography. http://stks.co/pEe6 $XLP $XLU $IYR $XHB $AAPL $GOOG $SYLD	1 1 1 1	Retweet 1 Retweeted 1		Like 1 Liked 1	/abnormalreturns/status/339786584247382017
@RedDogT3 @RedDogT3 @RedDogT3 @RedDogT3 @RedDogT3	Scott Redler‏Verified account @RedDogT3	29 May 2013			$TSLA micro technical look of how it traded this morning http://stks.co/gXR1	4 3 3 4 4	Retweet 3 Retweeted 3		Like 4 Liked 4	/RedDogT3/status/339759668916285440
@RetroWallSt @RetroWallSt @RetroWallSt @RetroWallSt @RetroWallSt	Tim Collins‏ @RetroWallSt	29 May 2013	#RWS		huge kudos to @northmantrader after our convo this morning, speculative $TSLA put buys right off the open in #RWS chat	1 1 2 2	Retweet 1 Retweeted 1		Like 2 Liked 2	/RetroWallSt/status/339756736644788224
@alphatrends @alphatrends @alphatrends @alphatrends @alphatrends	Brian Shannon, CMT‏Verified account @alphatrends	29 May 2013			$TSLA today looking a lot like $TASR reversal in 04 http://stks.co/qEZ3	2 2 1 1	Retweet 2 Retweeted 2		Like 1 Liked 1	/alphatrends/status/339746148120154113
@upsidetrader @upsidetrader @upsidetrader @upsidetrader @upsidetrader	UPSIDETRADER‏ @upsidetrader	28 May 2013			New Post: Is Tesla the Next Google Or DoubleClick? http://stks.co/eVxg $TSLA $AAPL $GOOG	1 4 4 3 3	Retweet 4 Retweeted 4		Like 3 Liked 3	/upsidetrader/status/339549838041550849
@BloombergTV @BloombergTV @BloombergTV @BloombergTV @BloombergTV	Bloomberg TV‏Verified account @BloombergTV	28 May 2013	#BTV		Miss the market day? Fret not. Here are #BTV's top stocks: http://bloom.bg/131c0Cv $TSLA $DOLE $AZN $VRX $ARCP $RCL $BAC $MRK $FNF $TIF	4 4 2 2	Retweet 4 Retweeted 4		Like 2 Liked 2	/BloombergTV/status/339512857362309120
@businessinsider @businessinsider @businessinsider @businessinsider @businessinsider	Business Insider‏Verified account @businessinsider	28 May 2013			CHART OF THE DAY: The Absolutely Insane Explosion Of Tesla's Stock $TSLA by @jyarow http://read.bi/11w07WT	2 16 16 6 6	Retweet 16 Retweeted 16		Like 6 Liked 6	/businessinsider/status/339496090955038720
@thetellblog @thetellblog @thetellblog @thetellblog @thetellblog	TheTell‏ @thetellblog	28 May 2013			Tesla $TSLA 13.7% gain Tuesday is third best this month. Electric car maker's shares have more than doubled in May http://blogs.marketwatch.com/thetell/2013/05/28/tesla-shares-top-100/ …	3 23 23 5 5	Retweet 23 Retweeted 23		Like 5 Liked 5	/thetellblog/status/339495213749919744
@The_Real_Fly @The_Real_Fly @The_Real_Fly @The_Real_Fly @The_Real_Fly	The_Real_Fly‏ @The_Real_Fly	28 May 2013			Who will get the $tsla super charger contract this week? $bldp, $cpst, $plug, $ecty, $uqm	1 2 2 3 3	Retweet 2 Retweeted 2		Like 3 Liked 3	/The_Real_Fly/status/339490337896669184
@clusterstock @clusterstock @clusterstock @clusterstock @clusterstock	Finance Insider‏Verified account @clusterstock	28 May 2013			Tesla Had A Monster Day, Surging 13% $TSLA by @mamtabadkarhttp://read.bi/11vNoU5	2 2 1 1	Retweet 2 Retweeted 2		Like 1 Liked 1	/clusterstock/status/339475241866756096
@CNBCnow @CNBCnow @CNBCnow @CNBCnow @CNBCnow	CNBC Now‏Verified account @CNBCnow	28 May 2013			Tesla Motors closes at $110/share. $TSLA is up 190% in the last month and $269% in the last year. QUOTE: http://cnb.cx/Yb3X2j	11 67 67 6 6	Retweet 67 Retweeted 67		Like 6 Liked 6	/CNBCnow/status/339472492563410944
@SueChangMW @SueChangMW @SueChangMW @SueChangMW @SueChangMW	Sue Chang‏Verified account @SueChangMW	28 May 2013			Netflix falls as 'Arrested Development' gets mixed reviews, Tesla still trucking. http://on.mktw.net/15fgju6 $NFLX $TSLA	1 8 8 1 1	Retweet 8 Retweeted 8		Like 1 Liked 1	/SueChangMW/status/339418345885556736
@MarketWatch @MarketWatch @MarketWatch @MarketWatch @MarketWatch	MarketWatch‏Verified account @MarketWatch	28 May 2013			Tesla broke above $100 on Tuesday. The stock is up more than 200% year to date. http://on.mktw.net/1105J5S $TSLA	1 29 29 9 9	Retweet 29 Retweeted 29		Like 9 Liked 9	/MarketWatch/status/339392748744478721
@JonErlichman @JonErlichman @JonErlichman @JonErlichman @JonErlichman	Jon Erlichman‏Verified account @JonErlichman	28 May 2013			Tesla shares rise above $100 for the first time. The stock is now up 205% this year $TSLA http://www.bloomberg.com/news/2013-05-28/tesla-rises-past-100-level-for-first-time-mover.html …	3 18 18 3 3	Retweet 18 Retweeted 18		Like 3 Liked 3	/JonErlichman/status/339381393199075329
@Sassy_SPY @Sassy_SPY @Sassy_SPY @Sassy_SPY @Sassy_SPY	Rachel Shasha 🦄‏Verified account @Sassy_SPY	28 May 2013			Waking up after a 3-day W/E, refreshing. Seeing nice weather, delightful. Seeing a huge gap up after going long Friday, Priceless $SPY $TSLA	2 2 2 4 4	Retweet 2 Retweeted 2		Like 4 Liked 4	/Sassy_SPY/status/339355861526908929
@ReformedBroker @ReformedBroker @ReformedBroker @ReformedBroker @ReformedBroker	Downtown Josh Brown‏Verified account @ReformedBroker	28 May 2013			Tesla stock breaks $100. Here's what Goldman's analysts think after hanging with management http://www.valuewalk.com/2013/05/tesla-motors-inc-tsla-envisions-selling-around-500k-units-long-term/ … via @valuewalk $TSLA	3 13 13 11 11	Retweet 13 Retweeted 13		Like 11 Liked 11	/ReformedBroker/status/339342809398132737
@James_v_S @James_v_S @James_v_S @James_v_S @James_v_S	Wolfgang von Shehani‏ @James_v_S	28 May 2013			Instead of $TSLA being an expensive folly for @ElonMusk, he's turned his $800m stake into a $2.5bn stake in 6 monthspic.twitter.com/6t9y80oCmj	4 4 2 2	Retweet 4 Retweeted 4		Like 2 Liked 2	/James_v_S/status/339340613239570434
@Sassy_SPY @Sassy_SPY @Sassy_SPY @Sassy_SPY @Sassy_SPY	Rachel Shasha 🦄‏Verified account @Sassy_SPY	28 May 2013			How $SPY options prepared me for drop below 165 last week & what it's telling me this week $IWM $XLF $AAPL $QQQ $TSLA http://stks.co/aVo0	2 4 4 6 6	Retweet 4 Retweeted 4		Like 6 Liked 6	/Sassy_SPY/status/339323417562066944
@StockTwits @StockTwits @StockTwits @StockTwits @StockTwits	StockTwits‏Verified account @StockTwits	27 May 2013			The Next Big Move – 5/27/13 http://stks.co/gXBJ via @jfahmy $GOOG $TSLA $NFLX et al	6 6 5 5	Retweet 6 Retweeted 6		Like 5 Liked 5	/StockTwits/status/339048946779435009
@chicagosean @chicagosean @chicagosean @chicagosean @chicagosean	Sean McLaughlin, NLD 📈‏ @chicagosean	25 May 2013			Innovation lessons from the rise of Tesla Motors. http://stks.co/fX8i via @TimKastelle $TSLA	1 1 1 1	Retweet 1 Retweeted 1		Like 1 Liked 1	/chicagosean/status/338292252298334208
@StockTwits @StockTwits @StockTwits @StockTwits @StockTwits	StockTwits‏Verified account @StockTwits	25 May 2013			Saturday links: career tournaments http://stks.co/pEIn via @abnormalreturns $GOOG $TSLA $NFLX	2 2 1 1	Retweet 2 Retweeted 2		Like 1 Liked 1	/StockTwits/status/338269130438352897
@abnormalreturns @abnormalreturns @abnormalreturns @abnormalreturns @abnormalreturns	Tadas Viskanta‏ @abnormalreturns	25 May 2013			Saturday links: the origins of shareholder activism, why Vanguard matters and way too much whey. http://stks.co/rEBQ $GOOG $TSLA $NFLX	2 2	Retweet Retweeted		Like 2 Liked 2	/abnormalreturns/status/338257763899670528
@BloombergTV @BloombergTV @BloombergTV @BloombergTV @BloombergTV	Bloomberg TV‏Verified account @BloombergTV	24 May 2013			"Ultimately, the US taxpayer actually made a profit of over $20M on this loan." @ElonMusk on $TSLA repaying US loan http://bloom.bg/1307GSH	1 10 10 3 3	Retweet 10 Retweeted 10		Like 3 Liked 3	/BloombergTV/status/338099779903037440
@Fitzstock2004 @Fitzstock2004 @Fitzstock2004 @Fitzstock2004 @Fitzstock2004	Fitzstock‏ @Fitzstock2004	24 May 2013			$spy $qqq $aapl $goog $pcln $tsla and many more with Charts While U Sleep (CWUS). Never too late to upgrade http://www.fitzstock.com	2 2 2 2 2	Retweet 2 Retweeted 2		Like 2 Liked 2	/Fitzstock2004/status/338013200899514369
@zerosum24 @zerosum24 @zerosum24 @zerosum24 @zerosum24	roberto pedone‏ @zerosum24	24 May 2013			$YGE $TSLA $SEAS $HNR $AAPL $TA 5 Stocks Poised for Breakouts http://stks.co/qECh My story via @TheStreet	1 4 4	Retweet Retweeted		Like 4 Liked 4	/zerosum24/status/337993687575441408
@warcapital @warcapital @warcapital @warcapital @warcapital	WarCap‏ @warcapital	24 May 2013			There are 27M shares sold short, a decline of 3M from the previous short interest report. So 10% of what was shorted has been covered $TSLA	6 6 1 1	Retweet 6 Retweeted 6		Like 1 Liked 1	/warcapital/status/337989478633312256
@StockTwits @StockTwits @StockTwits @StockTwits @StockTwits	StockTwits‏Verified account @StockTwits	24 May 2013			New All-Time Highs in $TSLA, closing in on $100. http://stks.co/dVVr	1 7 7 2 2	Retweet 7 Retweeted 7		Like 2 Liked 2	/StockTwits/status/337977402472943616
@matthewnordan @matthewnordan @matthewnordan @matthewnordan @matthewnordan	Matthew Nordan‏ @matthewnordan	23 May 2013			The power of charisma: Look at how $TSLA and $SCTY shares move in tandem. http://yhoo.it/11grG6v	1 2 2 1 1	Retweet 2 Retweeted 2		Like 1 Liked 1	/matthewnordan/status/337742930137726976
@StockTwits @StockTwits @StockTwits @StockTwits @StockTwits	StockTwits‏Verified account @StockTwits	23 May 2013			$TSLA reasserting leadership, up nearly 7% and climbing the top-trending tickers list on StockTwits http://stks.co/pE6t	7 7 1 1	Retweet 7 Retweeted 7		Like 1 Liked 1	/StockTwits/status/337647640772747267
@DanZanger @DanZanger @DanZanger @DanZanger @DanZanger	Dan Zanger‏ @DanZanger	23 May 2013			As I mentioned for a week. NEVER short a stock founded by @elonmusk $SCTY $TSLA	2 2 1 1	Retweet 2 Retweeted 2		Like 1 Liked 1	/DanZanger/status/337572588140257280
@nowthisnews @nowthisnews @nowthisnews @nowthisnews @nowthisnews	NowThis‏Verified account @nowthisnews	22 May 2013	#Likeaboss		#Likeaboss RT @BloombergTV: BREAKING: Tesla repays $451.8 million in U.S. vehicle loan in full $TSLA	6 6 1 1	Retweet 6 Retweeted 6		Like 1 Liked 1	/nowthisnews/status/337303503007522819
@StockTwits @StockTwits @StockTwits @StockTwits @StockTwits	StockTwits‏Verified account @StockTwits	22 May 2013			Tesla says it has repaid the Department of Energy 9 years early. Here's the press release http://stks.co/gWlz $TSLA	1 14 14 3 3	Retweet 14 Retweeted 14		Like 3 Liked 3	/StockTwits/status/337303222874169345
@wmwitkowski @wmwitkowski @wmwitkowski @wmwitkowski @wmwitkowski	Wallace Witkowski‏Verified account @wmwitkowski	22 May 2013			It's not just Tesla $TSLA giving short sellers headaches. Here are 10 other stocks fighting the big short. http://on.mktw.net/10mSzAP	6 6 2 2	Retweet 6 Retweeted 6		Like 2 Liked 2	/wmwitkowski/status/337274973850845184
@abby_gruen @abby_gruen @abby_gruen @abby_gruen @abby_gruen	Abby Gruen‏ @abby_gruen	22 May 2013			Tesla to pay $465M DOE loan 5 years early today from $1B stock offering. Kick-started new industry: http://bit.ly/193Xe1g $TSLA	11 11 1 1	Retweet 11 Retweeted 11		Like 1 Liked 1	/abby_gruen/status/337194068180357120
@alphatrends @alphatrends @alphatrends @alphatrends @alphatrends	Brian Shannon, CMT‏Verified account @alphatrends	18 May 2013			my VIDEO http://stks.co/aUtT review of trends & scenarios $SPY $AAPL $MSFT $IWM $GOOG $XLF $TSLA $QQQ	3 3 3 3	Retweet 3 Retweeted 3		Like 3 Liked 3	/alphatrends/status/335791089661382656
@WSJ @WSJ @WSJ @WSJ @WSJ	The Wall Street Journal‏Verified account @WSJ	17 May 2013			One man has literally bet his life savings on Tesla: http://on.wsj.com/10WoWLB $TSLA	24 55 55 29 29	Retweet 55 Retweeted 55		Like 29 Liked 29	/WSJ/status/335611176748736512
@WSJ @WSJ @WSJ @WSJ @WSJ	The Wall Street Journal‏Verified account @WSJ	17 May 2013			Tesla's stock has risen more than 170% this year. A look at $TSLA's trading frenzy: http://on.wsj.com/112bobx	18 108 108 26 26	Retweet 108 Retweeted 108		Like 26 Liked 26	/WSJ/status/335545479335141377
@OptionsAction @OptionsAction @OptionsAction @OptionsAction @OptionsAction	Options Action‏Verified account @OptionsAction	17 May 2013			As promised, here's @ScottNations's alternative trade on $TSLA: http://cnb.cx/Z1XD28	3 3 3 3	Retweet 3 Retweeted 3		Like 3 Liked 3	/OptionsAction/status/335515546751737857
@OptionsAction @OptionsAction @OptionsAction @OptionsAction @OptionsAction	Options Action‏Verified account @OptionsAction	17 May 2013			How is Dan @RiskReversal playing Tesla? He's buying the $TSLA June/September 100-strike call calendar for $5	3 2 2 1 1	Retweet 2 Retweeted 2		Like 1 Liked 1	/OptionsAction/status/335510693057028096
@ReformedBroker @ReformedBroker @ReformedBroker @ReformedBroker @ReformedBroker	Downtown Josh Brown‏Verified account @ReformedBroker	17 May 2013			One of the things I love most about $TSLA is the way it's laying waste to the whole car dealership business model http://stks.co/tDE6	11 6 6 8 8	Retweet 6 Retweeted 6		Like 8 Liked 8	/ReformedBroker/status/335418823899480064
@RedDogT3 @RedDogT3 @RedDogT3 @RedDogT3 @RedDogT3	Scott Redler‏Verified account @RedDogT3	17 May 2013			For those trading $tsla the new range has upper support at $88. Resistance at $95-$97. A move above that and it squeezes again.	2 2 2 2	Retweet 2 Retweeted 2		Like 2 Liked 2	/RedDogT3/status/335361855428128768
@TheDomino @TheDomino @TheDomino @TheDomino @TheDomino	Dominic Chu‏Verified account @TheDomino	17 May 2013			Tesla Motors reports pricing of secondary share offering of 3.39M shares @ $92.24 each $$ $TSLA	10 10 1 1	Retweet 10 Retweeted 10		Like 1 Liked 1	/TheDomino/status/335337402799378433
@MarketWatch @MarketWatch @MarketWatch @MarketWatch @MarketWatch	MarketWatch‏Verified account @MarketWatch	16 May 2013			Who bought Tesla ahead of the massive short squeeze? http://on.mktw.net/107FrDd $TSLA	2 10 10 6 6	Retweet 10 Retweeted 10		Like 6 Liked 6	/MarketWatch/status/335216871768993792
@JohnMelloy @JohnMelloy @JohnMelloy @JohnMelloy @JohnMelloy	John Melloy‏Verified account @JohnMelloy	16 May 2013			$TSLA secondary prices at $92.24 (last sale price) 2.7m shares as planned Heavy demand according to sources Goldman handled	3 28 28	Retweet 28 Retweeted 28		Like Liked	/JohnMelloy/status/335192190496157697
@MarketWatch @MarketWatch @MarketWatch @MarketWatch @MarketWatch	MarketWatch‏Verified account @MarketWatch	16 May 2013			A list of investors who bought $TSLA ahead of the massive short squeeze and are now profiting quite nicely http://on.mktw.net/13zoHFt	2 10 10 3 3	Retweet 10 Retweeted 10		Like 3 Liked 3	/MarketWatch/status/335115958773489664
@bespokeinvest @bespokeinvest @bespokeinvest @bespokeinvest @bespokeinvest	Bespoke‏ @bespokeinvest	16 May 2013			National Bank of Greece is up 250% since April 8th. Did they start making electric cars too? $NBG $TSLA	3 12 12 3 3	Retweet 12 Retweeted 12		Like 3 Liked 3	/bespokeinvest/status/335100110876860416
@aarontask @aarontask @aarontask @aarontask @aarontask	Aaron Task‏Verified account @aarontask	16 May 2013	#mkt		Too Hot to Touch? Google and Tesla and @ritholtz, oh my! http://yhoo.it/15QrmhE $GOOG $TSLA #mkt	1 4 4 4 4	Retweet 4 Retweeted 4		Like 4 Liked 4	/aarontask/status/335093404977491968
@StockTwits @StockTwits @StockTwits @StockTwits @StockTwits	StockTwits‏Verified account @StockTwits	16 May 2013			Thursday links: $GOOG competitiveness & $SPX P/E ratios. http://stks.co/iW6P via @abnormalreturns $TSLA $F $LUV $FB $WMT	5 5 1 1	Retweet 5 Retweeted 5		Like 1 Liked 1	/StockTwits/status/335085523544702976
@economics @economics @economics @economics @economics	Bloomberg Economics‏Verified account @economics	16 May 2013			Fascinating dynamics in Tesla options - calls are more expensive than puts as skew has inverted: http://ow.ly/i/289hj $TSLA $$	2 2 2 2	Retweet 2 Retweeted 2		Like 2 Liked 2	/economics/status/335065612894228480
@EghosaO @EghosaO @EghosaO @EghosaO @EghosaO	Eghosa Omoigui‏ @EghosaO	16 May 2013	#conviction		$TSLA plans to offer ~$830M of new shares & convertible notes. CEO @ElonMusk buying $100m of shares. In my hood, we'd call that #conviction	1 2 2 2 2	Retweet 2 Retweeted 2		Like 2 Liked 2	/EghosaO/status/335046592673488896
@hblodget @hblodget @hblodget @hblodget @hblodget	Henry Blodget‏ @hblodget	16 May 2013			RT @jimcramer: We are fascinated with $TSLA because it is real, because the car is great--go sit in one!--because the street hated it!	2 4 4 2 2	Retweet 4 Retweeted 4		Like 2 Liked 2	/hblodget/status/334976085911539712
@smartertrader @smartertrader @smartertrader @smartertrader @smartertrader	sam‏ @smartertrader	15 May 2013			$AAPL $TSLA $NFLX $V $BIDU $FSLR $GOOG $GS ..HERE my premium video from this morning if you missed it http://stks.co/bUTv Learn from it	1 4 4 11 11	Retweet 4 Retweeted 4		Like 11 Liked 11	/smartertrader/status/334852025609248768
@smartertrader @smartertrader @smartertrader @smartertrader @smartertrader	sam‏ @smartertrader	15 May 2013			$TSLA So Write this down never forget..If stk goes up on secondary ITS EXTREMELY BULLISH..Just happened to $DDD, from 42 to 50 NOW TSLA	3 1 1 6 6	Retweet 1 Retweeted 1		Like 6 Liked 6	/smartertrader/status/334845058220167170
@businessinsider @businessinsider @businessinsider @businessinsider @businessinsider	Business Insider‏Verified account @businessinsider	15 May 2013			AMERICA'S 4TH AUTOMAKER HAS ARRIVED: Tesla Now Has The World's Biggest Automakers Watching With Anxiety $TSLA http://read.bi/13muj2w	12 12 3 3	Retweet 12 Retweeted 12		Like 3 Liked 3	/businessinsider/status/334790271025967105
@businessinsider @businessinsider @businessinsider @businessinsider @businessinsider	Business Insider‏Verified account @businessinsider	15 May 2013			Tesla Shares Are Going Bananas Right Now $TSLA by @mamtabadkarhttp://read.bi/13mlTYN	8 8 3 3	Retweet 8 Retweeted 8		Like 3 Liked 3	/businessinsider/status/334776300524949504
@Lebeaucarnews @Lebeaucarnews @Lebeaucarnews @Lebeaucarnews @Lebeaucarnews	Phil LeBeau‏Verified account @Lebeaucarnews	15 May 2013			NEW: @ElonMusk putting his money where is mouth is. Investing $100 Million to buy more $TSLA shares. $TSLA up 4% after hours.	2 7 7 4 4	Retweet 7 Retweeted 7		Like 4 Liked 4	/Lebeaucarnews/status/334770633869238273
@CNBC @CNBC @CNBC @CNBC @CNBC	CNBC‏Verified account @CNBC	15 May 2013			ALERT: Tesla announcing offering of 2.7M shares of common stock; CEO Musk intends to purchase $100M of common stock in offering. $TSLA	4 35 35 10 10	Retweet 35 Retweeted 35		Like 10 Liked 10	/CNBC/status/334768761263513600
@bradloncar @bradloncar @bradloncar @bradloncar @bradloncar	Brad Loncar‏Verified account @bradloncar	15 May 2013			So $TSLA is paying back taxpayers in full (w/ interest) for the DOE loan, and Elon Musk is buying $100M worth of the secondary to get there.	9 9 2 2	Retweet 9 Retweeted 9		Like 2 Liked 2	/bradloncar/status/334768165827538944
@sspencer_smb @sspencer_smb @sspencer_smb @sspencer_smb @sspencer_smb	Steven Spencer‏ @sspencer_smb	15 May 2013			this elon musk is loco. he is buying $100mln of stock in $TSLA secondary. i have NEVER seen that before!	6 4 4 1 1	Retweet 4 Retweeted 4		Like 1 Liked 1	/sspencer_smb/status/334765186319802368
@StadlerStocks @StadlerStocks @StadlerStocks @StadlerStocks @StadlerStocks	StadlerStocks‏ @StadlerStocks	15 May 2013			If you've ever wondered why there are so many technical indicators...it's because none of them work very well. $TSLA $AMRN	2 2 3 3	Retweet 2 Retweeted 2		Like 3 Liked 3	/StadlerStocks/status/334649356567343104
@bespokeinvest @bespokeinvest @bespokeinvest @bespokeinvest @bespokeinvest	Bespoke‏ @bespokeinvest	15 May 2013			Deutsche Bank reiterates hold on $TSLA but raises price target to $50. Would you 'hold' a stock if you thought there was 40% downside?	11 11	Retweet 11 Retweeted 11		Like Liked	/bespokeinvest/status/334637596187688960
@SAI @SAI @SAI @SAI @SAI	BI Tech‏Verified account @SAI	15 May 2013			10 Things You Need To Know This Morning $GOOG $AAPL $TSLA $YHOO by @jyarowhttp://read.bi/15McfG6	1 4 4 3 3	Retweet 4 Retweeted 4		Like 3 Liked 3	/SAI/status/334617356003323904
@GregorMacdonald @GregorMacdonald @GregorMacdonald @GregorMacdonald @GregorMacdonald	Gregor Macdonald‏ @GregorMacdonald	14 May 2013			Oops there goes the neighborhood. My street just got its first $TSLA	2 2 2 2 2	Retweet 2 Retweeted 2		Like 2 Liked 2	/GregorMacdonald/status/334497226359463936
@CNBC @CNBC @CNBC @CNBC @CNBC	CNBC‏Verified account @CNBC	14 May 2013			Is Tesla, the luxury electric car manufacturer, actually a technology company? @HerbGreenberg digs deeper: http://cnb.cx/16xGj7X $TSLA	3 30 30 9 9	Retweet 30 Retweeted 30		Like 9 Liked 9	/CNBC/status/334488503104724992
@ReformedBroker @ReformedBroker @ReformedBroker @ReformedBroker @ReformedBroker	Downtown Josh Brown‏Verified account @ReformedBroker	14 May 2013			re: $TSLA - if your bear case is that they can't make the cars fast enough to keep up with demand, you don't have a bear case.	13 15 15 14 14	Retweet 15 Retweeted 15		Like 14 Liked 14	/ReformedBroker/status/334448087588282368
@bradloncar @bradloncar @bradloncar @bradloncar @bradloncar	Brad Loncar‏Verified account @bradloncar	14 May 2013			These people who are criticizing $TSLA will be the same ones complaining that its dividend is too low 8 years and 400 points from now.	2 2 2 2	Retweet 2 Retweeted 2		Like 2 Liked 2	/bradloncar/status/334418045831376896
@srussolillo @srussolillo @srussolillo @srussolillo @srussolillo	Steven Russolillo‏Verified account @srussolillo	14 May 2013	#Dow,worldstream,wsj	#worldstream	Fear of missing out keeps pushing #Dow up. Tesla falls 5% after 57% rally over past 3 days http://on.wsj.com/YHDcoQ #worldstream #wsj $TSLA	2 12 12 4 4	Retweet 12 Retweeted 12		Like 4 Liked 4	/srussolillo/status/334411893248770048
@businessinsider @businessinsider @businessinsider @businessinsider @businessinsider	Business Insider‏Verified account @businessinsider	14 May 2013			STOCKS MELT UP TO AN ALL-TIME HIGH: Here's What You Need To Know $DIA $SPY $QQQ $AAPL $TSLA by @bySamRo http://read.bi/10ocIcI	4 4 3 3	Retweet 4 Retweeted 4		Like 3 Liked 3	/businessinsider/status/334397780699262976
@abnormalreturns @abnormalreturns @abnormalreturns @abnormalreturns @abnormalreturns	Tadas Viskanta‏ @abnormalreturns	14 May 2013			Tuesday links: bond disappointments, $HYG comparisons and why you are a bad driver. http://stks.co/jVVN $SPX $AMZN $NFLX $SNE $TSLA $SYLD	1 1 2 2	Retweet 1 Retweeted 1		Like 2 Liked 2	/abnormalreturns/status/334350618107969536
@businessinsider @businessinsider @businessinsider @businessinsider @businessinsider	Business Insider‏Verified account @businessinsider	14 May 2013			MORGAN STANLEY: Here Are 4 Reasons Why We Believe Tesla Will Surge To $103 $TSLA by @mamtabadkarhttp://read.bi/10FiCTR	2 5 5 5 5	Retweet 5 Retweeted 5		Like 5 Liked 5	/businessinsider/status/334341073759531008
@ForbesTech @ForbesTech @ForbesTech @ForbesTech @ForbesTech	Forbes Tech‏Verified account @ForbesTech	14 May 2013			Tesla Motors shares raced higher last week, as short sellers rolled over - but will they be back? http://bit.ly/13tDuBJ $TSLA	2 12 12 2 2	Retweet 12 Retweeted 12		Like 2 Liked 2	/ForbesTech/status/334284807368478720
@Forbes @Forbes @Forbes @Forbes @Forbes	Forbes‏Verified account @Forbes	13 May 2013			Shorts throw in the towel on Tesla, but they could come back http://bit.ly/13tEtSh $TSLA	23 23 3 3	Retweet 23 Retweeted 23		Like 3 Liked 3	/Forbes/status/334159254762188803
@OptionsHawk @OptionsHawk @OptionsHawk @OptionsHawk @OptionsHawk	Joe Kunkle‏ @OptionsHawk	13 May 2013			It's pretty wild that the $TSLA May $105 calls have a $0.35 bid and trading 6,600X 4 days from expiration	3 3 3 2 2	Retweet 3 Retweeted 3		Like 2 Liked 2	/OptionsHawk/status/334011122250301440
@SchaeferStreet @SchaeferStreet @SchaeferStreet @SchaeferStreet @SchaeferStreet	Steve Schaefer‏Verified account @SchaeferStreet	13 May 2013			Shorts throw in towel on Tesla, but could return $TSLA http://onforb.es/12pvOPG	1 6 6 2 2	Retweet 6 Retweeted 6		Like 2 Liked 2	/SchaeferStreet/status/333993930167287808
@TEDchris @TEDchris @TEDchris @TEDchris @TEDchris	Chris Anderson‏Verified account @TEDchris	13 May 2013			The graph of @drMegJay TED Talk views today has same shape as $TSLA stock price!	7 7 2 2	Retweet 7 Retweeted 7		Like 2 Liked 2	/TEDchris/status/333987493668089858
@SeekingAlpha @SeekingAlpha @SeekingAlpha @SeekingAlpha @SeekingAlpha	Seeking Alpha‏ @SeekingAlpha	13 May 2013			In Summary, The Tesla Model S Is A Dirty Car http://seekingalpha.com/a/unip $TSLA	2 2 2 2 2	Retweet 2 Retweeted 2		Like 2 Liked 2	/SeekingAlpha/status/333984258890813440
@CNNBusiness @CNNBusiness @CNNBusiness @CNNBusiness @CNNBusiness	CNN Business‏Verified account @CNNBusiness	13 May 2013	#Mercedes,BMW,Audi,Tesla	#BMW	Top-selling luxury car maker isn't #Mercedes. #BMW or #Audi. It's #Tesla $TSLA http://cnnmon.ie/10SfzGL	8 64 64 20 20	Retweet 64 Retweeted 64		Like 20 Liked 20	/CNNBusiness/status/333918395168858112
@alphatrends @alphatrends @alphatrends @alphatrends @alphatrends	Brian Shannon, CMT‏Verified account @alphatrends	12 May 2013			Mrkt trends end badly only for those who fight or chase trends $TSLA $AAPL http://stks.co/dTvD	4 4 4 4	Retweet 4 Retweeted 4		Like 4 Liked 4	/alphatrends/status/333759901572689920
@MarketWatch @MarketWatch @MarketWatch @MarketWatch @MarketWatch	MarketWatch‏Verified account @MarketWatch	11 May 2013			What a week for Tesla. Following a surge of 28% on Thursday, $TSLA soared 11% Friday for a weekly gain of 41% http://on.mktw.net/11YZp0J	5 32 32 3 3	Retweet 32 Retweeted 32		Like 3 Liked 3	/MarketWatch/status/333213192874516480
@scottbudman @scottbudman @scottbudman @scottbudman @scottbudman	scott budman‏Verified account @scottbudman	10 May 2013			Shares of Tesla have doubled in 6 weeks, adding 4 1/2 billion dollars in market value. $TSLA	3 3 2 2	Retweet 3 Retweeted 3		Like 2 Liked 2	/scottbudman/status/332969380952567809
@StockTwits @StockTwits @StockTwits @StockTwits @StockTwits	StockTwits‏Verified account @StockTwits	10 May 2013			Stock Market Analysis 4 Wk Ending 5/10/13 http://stks.co/jV8O via @alphatrends $TSLA $AAPL $XLF $SMH $CME	3 3 6 6	Retweet 3 Retweeted 3		Like 6 Liked 6	/StockTwits/status/332959506436849664
@businessinsider @businessinsider @businessinsider @businessinsider @businessinsider	Business Insider‏Verified account @businessinsider	10 May 2013			STOCKS INCH HIGHER: Here's What You Need To Know $DIA $SPY $QQQ $TSLA by @bySamRohttp://read.bi/10xLNYR	2 2 3 3	Retweet 2 Retweeted 2		Like 3 Liked 3	/businessinsider/status/332948197167214592
@courtstarr @courtstarr @courtstarr @courtstarr @courtstarr	Courtney Guertin‏ @courtstarr	10 May 2013			I wonder how many people are buying new a new Tesla with their earnings from $TSLA.	1 4 4 2 2	Retweet 4 Retweeted 4		Like 2 Liked 2	/courtstarr/status/332946157934366720
@ReformedBroker @ReformedBroker @ReformedBroker @ReformedBroker @ReformedBroker	Downtown Josh Brown‏Verified account @ReformedBroker	10 May 2013			Remember that time @sarahpalinUSA called Tesla "losers" http://stks.co/rCCz Go read a book, Sarah. $TSLA	12 12 12 7 7	Retweet 12 Retweeted 12		Like 7 Liked 7	/ReformedBroker/status/332911860259123201
@StockTwits @StockTwits @StockTwits @StockTwits @StockTwits	StockTwits‏Verified account @StockTwits	10 May 2013			"@BigJ: There's a strong theme in energy efficiency $CREE $SPWR $FSLR $TSLA"	3 3 2 2	Retweet 3 Retweeted 3		Like 2 Liked 2	/StockTwits/status/332908380035354625
@CNNBusiness @CNNBusiness @CNNBusiness @CNNBusiness @CNNBusiness	CNN Business‏Verified account @CNNBusiness	10 May 2013			Tesla stock up 40% this week after reporting its first quarterly profit: http://cnnmon.ie/YKHOga $TSLA	2 26 26 3 3	Retweet 26 Retweeted 26		Like 3 Liked 3	/CNNBusiness/status/332892171311149056
@OptionsHawk @OptionsHawk @OptionsHawk @OptionsHawk @OptionsHawk	Joe Kunkle‏ @OptionsHawk	10 May 2013			Pro Tip: Don't join a crowded short in something seen as the future of a large industry $TSLA	1 6 6 5 5	Retweet 6 Retweeted 6		Like 5 Liked 5	/OptionsHawk/status/332863847239151616
@businessinsider @businessinsider @businessinsider @businessinsider @businessinsider	Business Insider‏Verified account @businessinsider	10 May 2013			Tesla Shares Are Going Gangbusters Again — Up 41% In 2 Days! $TSLA by @bySamRo http://read.bi/10nhwek	10 10 1 1	Retweet 10 Retweeted 10		Like 1 Liked 1	/businessinsider/status/332859897073004544
@llsethj @llsethj @llsethj @llsethj @llsethj	Seth Weintraub‏Verified account @llsethj	10 May 2013			If you bought 2000 shares of $TSLA in November, you've already made enough to buy a Model S	3 8 8 3 3	Retweet 8 Retweeted 8		Like 3 Liked 3	/llsethj/status/332844612764979200
@markstraub @markstraub @markstraub @markstraub @markstraub	markstraub‏ @markstraub	9 May 2013			In Musk We Trust. “@dfjjosh: make that $8B.. RT myself a month ago: So don't look now, but $TSLA just crossed a $5B market cap. Zoom zoom.”	2 2 3 3	Retweet 2 Retweeted 2		Like 3 Liked 3	/markstraub/status/332607211819892736
@businessinsider @businessinsider @businessinsider @businessinsider @businessinsider	Business Insider‏Verified account @businessinsider	9 May 2013			Tesla's Stock Is On A Tear – Up 25% $TSLA by @mamtabadkar http://read.bi/18vYZE1	3 3 2 2	Retweet 3 Retweeted 3		Like 2 Liked 2	/businessinsider/status/332494893660393472
@YahooFinance @YahooFinance @YahooFinance @YahooFinance @YahooFinance	Yahoo Finance‏Verified account @YahooFinance	9 May 2013	#Tesla,autos,cars	#autos	CNNMoney: #Tesla Model S gets near-perfect score from @ConsumerReports http://yhoo.it/11mGBgM $TSLA #autos #cars Cc: @YahooAutos	3 6 6 4 4	Retweet 6 Retweeted 6		Like 4 Liked 4	/YahooFinance/status/332489573680697345
@MarketWatch @MarketWatch @MarketWatch @MarketWatch @MarketWatch	MarketWatch‏Verified account @MarketWatch	9 May 2013			After posting its first-ever profit, shares of Tesla are up 22% premarket http://on.mktw.net/YHu7yI $TSLA	10 10 2 2	Retweet 10 Retweeted 10		Like 2 Liked 2	/MarketWatch/status/332471554128625664
@AbigailBassett @AbigailBassett @AbigailBassett @AbigailBassett @AbigailBassett	Abigail Bassett‏Verified account @AbigailBassett	9 May 2013			$TSLA scores near perfect in Consumer Reports auto ratings. @TeslaMotors @PeterDrives @CNNMoney http://cnnmon.ie/10cZzTG	3 3 2 2	Retweet 3 Retweeted 3		Like 2 Liked 2	/AbigailBassett/status/332457752041488384
@businessinsider @businessinsider @businessinsider @businessinsider @businessinsider	Business Insider‏Verified account @businessinsider	9 May 2013			10 Things You Need To Know Before The Opening Bell $TSLA $GMCR $SPY $DIA by @mamtabadkar http://read.bi/18vG8cn	2 2 3 3	Retweet 2 Retweeted 2		Like 3 Liked 3	/businessinsider/status/332454850669469697
@jimcramer @jimcramer @jimcramer @jimcramer @jimcramer	Jim Cramer‏Verified account @jimcramer	9 May 2013			The $TSLA call was a masterpiece of revenge against short sellers. It was a one-act play tour de force...	9 17 17 9 9	Retweet 17 Retweeted 17		Like 9 Liked 9	/jimcramer/status/332407167363723264
@BloombergTV @BloombergTV @BloombergTV @BloombergTV @BloombergTV	Bloomberg TV‏Verified account @BloombergTV	8 May 2013			Is Tesla the next Apple? http://bloom.bg/10rIneP $TSLA $AAPL	6 12 12 6 6	Retweet 12 Retweeted 12		Like 6 Liked 6	/BloombergTV/status/332325324262092800
@AnonAnalytics @AnonAnalytics @AnonAnalytics @AnonAnalytics @AnonAnalytics @LongShortTrader	Anonymous Analytics‏ @AnonAnalytics	8 May 2013			@LongShortTrader instead of a 140 character existentialist debate, we present our $TSLA thesis for peer review: http://www.youtube.com/watch?v=gJ1Mz7kGVf0 …	2 2 3 3	Retweet 2 Retweeted 2		Like 3 Liked 3	/AnonAnalytics/status/332284707490365440
@MarketWatch @MarketWatch @MarketWatch @MarketWatch @MarketWatch	MarketWatch‏Verified account @MarketWatch	8 May 2013			Tesla reports its first-ever quarterly net profit http://ww.marketwatch.com/story/tesla-reports-first-profit-stock-gains-2013-05-08 … $TSLA	1 10 10 3 3	Retweet 10 Retweeted 10		Like 3 Liked 3	/MarketWatch/status/332269718213885952
@wmwitkowski @wmwitkowski @wmwitkowski @wmwitkowski @wmwitkowski	Wallace Witkowski‏Verified account @wmwitkowski	8 May 2013			After hours: $TSLA leaves others in the dust on results. $GMCR, $GRPN jump on theirs. $RAX, $MNST, $PPO dive.http://on.mktw.net/ZIghan	6 6 3 3	Retweet 6 Retweeted 6		Like 3 Liked 3	/wmwitkowski/status/332248287258230785
@jimcramer @jimcramer @jimcramer @jimcramer @jimcramer	Jim Cramer‏Verified account @jimcramer	8 May 2013			$TSLA--how short are people? $GMCR--how short are people? $GRPN--how short are people? etc. etc.	9 4 4 3 3	Retweet 4 Retweeted 4		Like 3 Liked 3	/jimcramer/status/332247093408305152
@courtstarr @courtstarr @courtstarr @courtstarr @courtstarr	Courtney Guertin‏ @courtstarr	8 May 2013			I love it when you can bet on a beautiful future $TSLA.	2 2 5 5	Retweet 2 Retweeted 2		Like 5 Liked 5	/courtstarr/status/332245302973198338
@CoryTV @CoryTV @CoryTV @CoryTV @CoryTV	Cory Johnson‏Verified account @CoryTV	8 May 2013			On 3/31 $TSLA preannounced Q1 "full profitability, both GAAP and non-GAAP." Today we learn it had a $6m Q1 operating LOSS. Amazing.	3 4 4 4 4	Retweet 4 Retweeted 4		Like 4 Liked 4	/CoryTV/status/332244112554213376
@georgevhulme @georgevhulme @georgevhulme @georgevhulme @georgevhulme	George V. Hulme‏ @georgevhulme	8 May 2013			$TSLA ... Boom. Shorts squeeeeeeeeeze	1 1 1 2 2	Retweet 1 Retweeted 1		Like 2 Liked 2	/georgevhulme/status/332236014120759296
@CNBC @CNBC @CNBC @CNBC @CNBC	CNBC‏Verified account @CNBC	8 May 2013			EARNINGS ALERT: Tesla Q1 EPS $0.12 vs. $0.04 Est.; Q1 Revs. $562M vs. $500M Est. $TSLA QUOTE: http://cnb.cx/Aw4Qow	3 36 36 10 10	Retweet 36 Retweeted 36		Like 10 Liked 10	/CNBC/status/332232889909522433
@MarketWatch @MarketWatch @MarketWatch @MarketWatch @MarketWatch	MarketWatch‏Verified account @MarketWatch	8 May 2013			All eyes on Tesla as it prepares to report quarterly results after the bell http://on.mktw.net/ZQa1Rt $TSLA	10 10 4 4	Retweet 10 Retweeted 10		Like 4 Liked 4	/MarketWatch/status/332223155663945728
@BloombergTV @BloombergTV @BloombergTV @BloombergTV @BloombergTV	Bloomberg TV‏Verified account @BloombergTV	8 May 2013			What stocks are you watching? @ScarletFu and @SaraEisenFX highlight the "morning movers" http://bloom.bg/15ph9Zw $YHOO $WFM $TSLA $DIS	2 2 1 1	Retweet 2 Retweeted 2		Like 1 Liked 1	/BloombergTV/status/332124210954645504
@chessNwine @chessNwine @chessNwine @chessNwine @chessNwine	Chess‏ @chessNwine	7 May 2013	#Market		NEW POST: Stock #Market Recap 05/07/13 {Video} http://stks.co/fUcp $DD $DDD $GLD $GS $HUN $IYT $LNKD $NFLX $QQQ $SPY $TSLA $WFM $XLF	5 5 1 1	Retweet 5 Retweeted 5		Like 1 Liked 1	/chessNwine/status/331878742945320961
@MelissaLeeCNBC @MelissaLeeCNBC @MelissaLeeCNBC @MelissaLeeCNBC @MelissaLeeCNBC	Melissa Lee‏Verified account @MelissaLeeCNBC	7 May 2013			Self-driving, electric car. What could go wrong? $TSLA CEO Talking With $GOOG abt ‘Autopilot’ http://bloom.bg/12PbZyF via @BloombergNews	4 3 3 2 2	Retweet 3 Retweeted 3		Like 2 Liked 2	/MelissaLeeCNBC/status/331771647419891712
@alphatrends @alphatrends @alphatrends @alphatrends @alphatrends	Brian Shannon, CMT‏Verified account @alphatrends	28 Apr 2013			my VIDEO http://stks.co/hTOU Stock Market Analysis for Week Ending 4/26/13 $SPY $AAPL $IWM $TSLA $QQQ $XLF $SMH	2 2 2 2	Retweet 2 Retweeted 2		Like 2 Liked 2	/alphatrends/status/328714951000748033
@Lebeaucarnews @Lebeaucarnews @Lebeaucarnews @Lebeaucarnews @Lebeaucarnews	Phil LeBeau‏Verified account @Lebeaucarnews	26 Apr 2013			Is $TSLA overvalued? Morg. Stan. note concludes: "Lost in a sea of blogs, trades and tweets is 1 truth: The Model S is a damn good car."	1 5 5 4 4	Retweet 5 Retweeted 5		Like 4 Liked 4	/Lebeaucarnews/status/327893813597179904
@alphatrends @alphatrends @alphatrends @alphatrends @alphatrends	Brian Shannon, CMT‏Verified account @alphatrends	26 Apr 2013			VIDEO http://stks.co/qA6x Stock Market Analysis for Week Ending 4/26/13 $SPY $AAPL $IWM $TSLA $QQQ $XLF $SMH	3 3 3 3	Retweet 3 Retweeted 3		Like 3 Liked 3	/alphatrends/status/327891195210649601
@SueChangMW @SueChangMW @SueChangMW @SueChangMW @SueChangMW	Sue Chang‏Verified account @SueChangMW	26 Apr 2013			J.C. Penney has best day since January 2012, Tesla drops as "new strategy" falls short of expectations. http://on.mktw.net/ZMvoT8 $JCP $TSLA	1 4 4 4 4	Retweet 4 Retweeted 4		Like 4 Liked 4	/SueChangMW/status/327886163715174400
@IBDinvestors @IBDinvestors @IBDinvestors @IBDinvestors @IBDinvestors	Investors.com‏Verified account @IBDinvestors	26 Apr 2013			Tesla Hints At 500-Mile Battery http://ibdn.uz/kt8a5 $TSLA That's enough juice for SF-LA or Boston-DC.	1 5 5 4 4	Retweet 5 Retweeted 5		Like 4 Liked 4	/IBDinvestors/status/327882559688151041
@jjelter @jjelter @jjelter @jjelter @jjelter	Jim Jelter‏ @jjelter	26 Apr 2013			Musk: $TSLA Model S service OK, needs to be great. How? Offer fully-loaded loaner cars u can keep. For a price. http://on.mktw.net/182CzqT	1 3 3 3 3	Retweet 3 Retweeted 3		Like 3 Liked 3	/jjelter/status/327850737679863808
@SueChangMW @SueChangMW @SueChangMW @SueChangMW @SueChangMW	Sue Chang‏Verified account @SueChangMW	26 Apr 2013			Tesla stock recovers from losses as electric car company announces enhanced Model S service package $TSLA	6 6 4 4	Retweet 6 Retweeted 6		Like 4 Liked 4	/SueChangMW/status/327842280201404416
@scottbudman @scottbudman @scottbudman @scottbudman @scottbudman	scott budman‏Verified account @scottbudman	25 Apr 2013			With stock price near all-time high, Tesla says it has a "service" related announcement to make Friday. $TSLA	1 2 2 2 2	Retweet 2 Retweeted 2		Like 2 Liked 2	/scottbudman/status/327501063529852928
@businessinsider @businessinsider @businessinsider @businessinsider @businessinsider	Business Insider‏Verified account @businessinsider	25 Apr 2013			Tesla Is Getting Ready To Announce More Big News Tomorrow $TSLA by @adavies47 http://read.bi/15JTO3S	9 9 1 1	Retweet 9 Retweeted 9		Like 1 Liked 1	/businessinsider/status/327457898508742656
@alphatrends @alphatrends @alphatrends @alphatrends @alphatrends	Brian Shannon, CMT‏Verified account @alphatrends	25 Apr 2013			NEW BLOG POST $TSLA shorts covered how much? http://stks.co/fSud	3 3 2 2	Retweet 3 Retweeted 3		Like 2 Liked 2	/alphatrends/status/327442300831678465
@StockTwits @StockTwits @StockTwits @StockTwits @StockTwits	StockTwits‏Verified account @StockTwits	22 Apr 2013			"@ACInvestorBlog: Stocks to Watch for April 23, 2013 http://stks.co/s9M1 $BBRY $CAKE $COT $PCYC $SVU $TSLA"	4 4 1 1	Retweet 4 Retweeted 4		Like 1 Liked 1	/StockTwits/status/326465514228551682
@MarketWatch @MarketWatch @MarketWatch @MarketWatch @MarketWatch	MarketWatch‏Verified account @MarketWatch	16 Apr 2013			Tesla up 6% today, flirting with all-time highs http://on.mktw.net/ZnMHK0 $TSLA	2 12 12 3 3	Retweet 12 Retweeted 12		Like 3 Liked 3	/MarketWatch/status/324164978720530433
@SAI @SAI @SAI @SAI @SAI	BI Tech‏Verified account @SAI	12 Apr 2013			Elon Musk Wants To Change Texas Law So Tesla Can Sell Cars There $TSLA http://read.bi/Zrbrgp	4 4 2 2	Retweet 4 Retweeted 4		Like 2 Liked 2	/SAI/status/322784077277196288
@StockTwits @StockTwits @StockTwits @StockTwits @StockTwits	StockTwits‏Verified account @StockTwits	11 Apr 2013			Will Tesla Shorts Get Squeezed to $100 Share? http://stks.co/hRUm via @alphatrends $TSLA	6 6 2 2	Retweet 6 Retweeted 6		Like 2 Liked 2	/StockTwits/status/322518053986390016
@CNBC @CNBC @CNBC @CNBC @CNBC	CNBC‏Verified account @CNBC	11 Apr 2013			ALERT: NY judge dismisses auto dealers' case against Tesla to prevent direct sales. $TSLA	1 29 29 9 9	Retweet 29 Retweeted 29		Like 9 Liked 9	/CNBC/status/322411745408843776
@BloombergTV @BloombergTV @BloombergTV @BloombergTV @BloombergTV	Bloomberg TV‏Verified account @BloombergTV	3 Apr 2013			Can you really lease a Tesla Model S for $500? @CoryTV weighs in: http://bloom.bg/XpFA5p $TSLA	9 9 3 3	Retweet 9 Retweeted 9		Like 3 Liked 3	/BloombergTV/status/319439398905212928
@MarketWatch @MarketWatch @MarketWatch @MarketWatch @MarketWatch	MarketWatch‏Verified account @MarketWatch	2 Apr 2013			Can you really lease a Tesla Model S for less than $500 per month? @ChrisNoble_MKTW pulls back the curtain: http://on.mktw.net/XIdRMw $TSLA	8 8 2 2	Retweet 8 Retweeted 8		Like 2 Liked 2	/MarketWatch/status/319224765804056576
@BloombergTV @BloombergTV @BloombergTV @BloombergTV @BloombergTV	Bloomberg TV‏Verified account @BloombergTV	2 Apr 2013	#BTV		Next on #BTV: @BettyInTheLoop's EXCLUSIVE interview with @TeslaMotors CEO @ElonMusk. WATCH LIVE: http://bloomberg.com/tv $TSLA	4 4 2 2	Retweet 4 Retweeted 4		Like 2 Liked 2	/BloombergTV/status/319214206920577024
@fromedome @fromedome @fromedome @fromedome @fromedome	Dan Frommer‏Verified account @fromedome	2 Apr 2013			Can't wait to see the charts @elonmusk busts out to defend $TSLA's unrealistic $500/month lease bait: http://www.businessinsider.com/can-you-really-get-a-tesla-model-s-for-under-500-dollars-per-month-2013-4 … by @TheStalwart	2 1 1 2 2	Retweet 1 Retweeted 1		Like 2 Liked 2	/fromedome/status/319199763478241280
@CNBC @CNBC @CNBC @CNBC @CNBC	CNBC‏Verified account @CNBC	2 Apr 2013			RT @Lebeaucarnews: NEW: $TSLA says lease to own program will drop monthly payment for customers to under $500	2 14 14 3 3	Retweet 14 Retweeted 14		Like 3 Liked 3	/CNBC/status/319192693743943681
@CNBC @CNBC @CNBC @CNBC @CNBC	CNBC‏Verified account @CNBC	2 Apr 2013			Tesla to begin leasing program for Model S; working with Wells Fargo & US Bank on auto financing product. http://cnb.cx/Yb3X2j $TSLA	1 18 18 5 5	Retweet 18 Retweeted 18		Like 5 Liked 5	/CNBC/status/319191832619798528
@trish_regan @trish_regan @trish_regan @trish_regan @trish_regan	Trish Regan‏Verified account @trish_regan	2 Apr 2013	#StreetSmart		$TSLA Tesla's mysterious announcement, revealed first on #StreetSmart. You can now lease a Model S for $500/mth.	1 7 7 1 1	Retweet 7 Retweeted 7		Like 1 Liked 1	/trish_regan/status/319190228290113538
@MarketWatch @MarketWatch @MarketWatch @MarketWatch @MarketWatch	MarketWatch‏Verified account @MarketWatch	1 Apr 2013			Tesla shares close up nearly 16% today -- but don't get too excited yet, says @MarketWatchMatt http://on.mktw.net/10taJ2U $TSLA	1 9 9 1 1	Retweet 9 Retweeted 9		Like 1 Liked 1	/MarketWatch/status/318816756892303360
@YahooFinance @YahooFinance @YahooFinance @YahooFinance @YahooFinance	Yahoo Finance‏Verified account @YahooFinance	1 Apr 2013	#Tesla,car	#car	#Tesla Motors shares rise 19 pct. as electric #car company predicts net profit in first quarter (via @AP) http://yhoo.it/YOuzbX $TSLA	13 13 2 2	Retweet 13 Retweeted 13		Like 2 Liked 2	/YahooFinance/status/318816184147521538
@CourtneyDonohoe @CourtneyDonohoe @CourtneyDonohoe @CourtneyDonohoe @CourtneyDonohoe	Courtney Donohoe‏Verified account @CourtneyDonohoe	1 Apr 2013			Tesla Forecasts First Quarterly Profit on Model S Sales http://bloom.bg/XmaYBA $TSLA	1 6 6 2 2	Retweet 6 Retweeted 6		Like 2 Liked 2	/CourtneyDonohoe/status/318762253908320256
@BloombergTV @BloombergTV @BloombergTV @BloombergTV @BloombergTV	Bloomberg TV‏Verified account @BloombergTV	1 Apr 2013			Is this the 'exciting' @TeslaMotors announcement? http://bloom.bg/14zM0ki $TSLA	2 7 7 2 2	Retweet 7 Retweeted 7		Like 2 Liked 2	/BloombergTV/status/318727083733946371
@ReutersInsider @ReutersInsider @ReutersInsider @ReutersInsider @ReutersInsider	Reuters Insider‏Verified account @ReutersInsider	1 Apr 2013			U.S. Morning Call: Exxon cleanup continues, Tesla ups outlook & muni investors eye Stockton http://reut.rs/103mxv7 $SPX $DJI $XOM $TSLA	24 24 4 4	Retweet 24 Retweeted 24		Like 4 Liked 4	/ReutersInsider/status/318692094069858305
@SAI @SAI @SAI @SAI @SAI	BI Tech‏Verified account @SAI	1 Apr 2013			10 Things You Need To Know This Morning $DELL $GOOG $TSLA $YHOO $FB by @stevekovach http://read.bi/125poIg	1 4 4 3 3	Retweet 4 Retweeted 4		Like 3 Liked 3	/SAI/status/318676506425581569
@CNNBusiness @CNNBusiness @CNNBusiness @CNNBusiness @CNNBusiness	CNN Business‏Verified account @CNNBusiness	27 Mar 2013			Mercedes-Benz unveiled a new electric car developed in partnership with California-based Tesla Motors. http://cnnmon.ie/ZYVtgF $TSLA	30 30 4 4	Retweet 30 Retweeted 30		Like 4 Liked 4	/CNNBusiness/status/316946708447772672
@CourtneyDonohoe @CourtneyDonohoe @CourtneyDonohoe @CourtneyDonohoe @CourtneyDonohoe	Courtney Donohoe‏Verified account @CourtneyDonohoe	26 Mar 2013	#auto		Tesla CEO’s Tweet Adds to Fray Over Social Media Comments http://bloom.bg/13rjPVo $TSLA #auto	3 9 9 4 4	Retweet 9 Retweeted 9		Like 4 Liked 4	/CourtneyDonohoe/status/316609336858247168
@CNBC @CNBC @CNBC @CNBC @CNBC @elonmusk	CNBC‏Verified account @CNBC Elon MuskVerified account @elonmusk	25 Mar 2013			$TSLA up more than 4% [QUOTE: http://cnb.cx/Yb3X2j ] after tweet from @ElonMusk:https://twitter.com/elonmusk/status/316260319360061440 … Really exciting @TeslaMotors announcement coming on Thursday. Am going to put my money where my mouth is in v major way.	2 10 10 2 2	Retweet 10 Retweeted 10		Like 2 Liked 2	/CNBC/status/316273377478320128
@jmarovt @jmarovt @jmarovt @jmarovt @jmarovt	Jakob Marovt‏ @jmarovt	14 Mar 2013			One of the reasons I'm super long $tsla: Batteries are following Moore's law. http://qr.ae/TP56F	4 4 3 3	Retweet 4 Retweeted 4		Like 3 Liked 3	/jmarovt/status/312306572204335104
@bespokeinvest @bespokeinvest @bespokeinvest @bespokeinvest @bespokeinvest	Bespoke‏ @bespokeinvest	6 Mar 2013			Here's a list of the most heavily shorted Russell 1,000 stocks: http://www.bespokeinvest.com/thinkbig/2013/3/6/most-heavily-shorted-russell-1000-stocks.html … $P $DECK $TSLA $GMCR $HAS $JCP $HLF $FIO $SPY $$	5 5 3 3	Retweet 5 Retweeted 5		Like 3 Liked 3	/bespokeinvest/status/309441089151045633
@businessinsider @businessinsider @businessinsider @businessinsider @businessinsider	Business Insider‏Verified account @businessinsider	25 Feb 2013			Elon Musk: The NYT Review Of The Model S Cost Tesla $100 Million $TSLA by @jyarowhttp://read.bi/XwEq5J	3 3 1 1	Retweet 3 Retweeted 3		Like 1 Liked 1	/businessinsider/status/306074259258736640
@CNNBusiness @CNNBusiness @CNNBusiness @CNNBusiness @CNNBusiness	CNN Business‏Verified account @CNNBusiness	22 Feb 2013			Tesla's stock bouncing back after sinking 9% on Thursday, a day after the company reported a $75 million loss. $TSLA http://cnnmon.ie/XFXRry	6 6 2 2	Retweet 6 Retweeted 6		Like 2 Liked 2	/CNNBusiness/status/304968396594900993
@slangwise @slangwise @slangwise @slangwise @slangwise	Shawn Langlois‏Verified account @slangwise	21 Feb 2013			Enter $AIG as the new $AAPL, $TSLA is in the 'tank' and the rest of the 7 gut checks before the open: http://on.mktw.net/W5ziqV	2 36 36 1 1	Retweet 36 Retweeted 36		Like 1 Liked 1	/slangwise/status/304560143792734208
@CNNBusiness @CNNBusiness @CNNBusiness @CNNBusiness @CNNBusiness	CNN Business‏Verified account @CNNBusiness	20 Feb 2013			Tesla says its losses will soon be in the rear-view mirror, but the electric-car maker isn't there yet. http://cnnmon.ie/15w3Mny $TSLA	1 19 19 1 1	Retweet 19 Retweeted 19		Like 1 Liked 1	/CNNBusiness/status/304410346809081857
@CNNBusiness @CNNBusiness @CNNBusiness @CNNBusiness @CNNBusiness	CNN Business‏Verified account @CNNBusiness	20 Feb 2013			Tesla posts loss, claims profits are in sight http://cnnmon.ie/155OS6r $TSLA	4 35 35 15 15	Retweet 35 Retweeted 35		Like 15 Liked 15	/CNNBusiness/status/304353494280835072
@CNBC @CNBC @CNBC @CNBC @CNBC	CNBC‏Verified account @CNBC	20 Feb 2013			EARNINGS ALERT: Tesla expects to be profitable this quarter, which is sooner than previous guidance of late 2013. $TSLA	2 33 33 4 4	Retweet 33 Retweeted 33		Like 4 Liked 4	/CNBC/status/304338817475829761
@fromedome @fromedome @fromedome @fromedome @fromedome	Dan Frommer‏Verified account @fromedome	14 Feb 2013			Tesla vs. The New York Times: Everyone's A Media Company Now http://www.linkedin.com/today/post/article/20130214154641-6443101-tesla-vs-the-new-york-times-everyone-s-a-media-company-now … (at @linkedin) $TSLA $NYT	5 10 10 2 2	Retweet 10 Retweeted 10		Like 2 Liked 2	/fromedome/status/302081720109395968
@adamfeuerstein @adamfeuerstein @adamfeuerstein @adamfeuerstein @adamfeuerstein	Adam Feuerstein‏Verified account @adamfeuerstein	14 Feb 2013			For those who haven't read Elon Musk's fisk of NYT's review of $TSLA Model S, it's here and fantastic --> http://bit.ly/VhzfFM	3 7 7 8 8	Retweet 7 Retweeted 7		Like 8 Liked 8	/adamfeuerstein/status/302064711502016512
@bartlorang @bartlorang @bartlorang @bartlorang @bartlorang	Bart Lorang‏Verified account @bartlorang	14 Feb 2013			Wow, @NYTimes. Pretty disgraceful "journalism" on $TSLA. Smart move by @elonmusk to fight back! http://www.teslamotors.com/blog/most-peculiar-test-drive …	6 6 1 1	Retweet 6 Retweeted 6		Like 1 Liked 1	/bartlorang/status/302059381623750656
@SAI @SAI @SAI @SAI @SAI	BI Tech‏Verified account @SAI	14 Feb 2013			10 Things You Need To Know This Morning $AAPL $MSFT $HPQ $GOOG $TSLA $FB by @jyarow http://read.bi/12jLxlv	1 1 1 1 1	Retweet 1 Retweeted 1		Like 1 Liked 1	/SAI/status/302018177548820482
@StockTwits @StockTwits @StockTwits @StockTwits @StockTwits	StockTwits‏Verified account @StockTwits	11 Feb 2013			Momentum Monday...The Magic Behind LinkedIn and Tesla Motors' Moves http://stks.co/aKg2 via @howardlindzon $TSLA $LNKD	5 5 1 1	Retweet 5 Retweeted 5		Like 1 Liked 1	/StockTwits/status/301154044871847936
@SAI @SAI @SAI @SAI @SAI	BI Tech‏Verified account @SAI	11 Feb 2013			ELON MUSK: 'I Guess We Were Pretty Dumb To Agree To An Article By This Guy' $TSLA by @KimBhasinhttp://read.bi/Vc7gHz	1 1	Retweet 1 Retweeted 1		Like Liked	/SAI/status/301126392190476288
@ReformedBroker @ReformedBroker @ReformedBroker @ReformedBroker @ReformedBroker	Downtown Josh Brown‏Verified account @ReformedBroker	11 Feb 2013			The guy invented the first US-made electric car with mass market potential, how great was your 1st cellphone's reception? Lighten up. $TSLA	12 20 20 10 10	Retweet 20 Retweeted 20		Like 10 Liked 10	/ReformedBroker/status/301119155275436034
@ReformedBroker @ReformedBroker @ReformedBroker @ReformedBroker @ReformedBroker	Downtown Josh Brown‏Verified account @ReformedBroker	11 Feb 2013			I don't understand the vitriol / witch hunt surrounding @teslamotors and @elonmusk. Brilliant, exciting young company doing its best. $TSLA	14 12 12 10 10	Retweet 12 Retweeted 12		Like 10 Liked 10	/ReformedBroker/status/301117971017912320
@NickDunnCNBC @NickDunnCNBC @NickDunnCNBC @NickDunnCNBC @NickDunnCNBC	Nick Dunn‏Verified account @NickDunnCNBC	11 Feb 2013			Another great CNBC debate - Tesla CEO @ElonMusk takes on @nytimes reporter Broder about his story - recap here http://cnb.cx/WFewNl $TSLA	5 5 1 1	Retweet 5 Retweeted 5		Like 1 Liked 1	/NickDunnCNBC/status/301089333593665536
@ctymkiw @ctymkiw @ctymkiw @ctymkiw @ctymkiw	Catherine Tymkiw‏Verified account @ctymkiw	11 Feb 2013			Elon Musk comes out swinging against $NYT, helping $TSLA claw back from earlier losses. http://buzz.money.cnn.com/2013/02/11/tesla-review/ …	2 2 2 2	Retweet 2 Retweeted 2		Like 2 Liked 2	/ctymkiw/status/301063916702801920
@CNBC @CNBC @CNBC @CNBC @CNBC	CNBC‏Verified account @CNBC	11 Feb 2013	#WatchingCNBC		Elon Musk joins @CNBCClosingBell now to discuss the @nytimes' article on Tesla's range. #WatchingCNBC $TSLA	2 16 16 3 3	Retweet 16 Retweeted 16		Like 3 Liked 3	/CNBC/status/301060463289053185
@StockTwits @StockTwits @StockTwits @StockTwits @StockTwits	StockTwits‏Verified account @StockTwits	11 Feb 2013			Tesla stock dips on poor Model S review http://stks.co/cKTM via @LaMonicaBuzz $TSLA	4 4 1 1	Retweet 4 Retweeted 4		Like 1 Liked 1	/StockTwits/status/301014796902473730
@StockTwits @StockTwits @StockTwits @StockTwits @StockTwits	StockTwits‏Verified account @StockTwits	11 Feb 2013			$TSLA gaps down 3% at the open, Trending http://stks.co/p2J5 on an NYT review saying the Model S stalled out on a test drive.	1 5 5 1 1	Retweet 5 Retweeted 5		Like 1 Liked 1	/StockTwits/status/300975338991792128
@ReformedBroker @ReformedBroker @ReformedBroker @ReformedBroker @ReformedBroker	Downtown Josh Brown‏Verified account @ReformedBroker	10 Feb 2013			Tesla is finally making 400 Model S's per week, quarterly report coming soon... http://stks.co/t2GY $TSLA	7 5 5 1 1	Retweet 5 Retweeted 5		Like 1 Liked 1	/ReformedBroker/status/300802177859993600
@Lambies @Lambies @Lambies @Lambies @Lambies	Ryan Lambert‏ @Lambies	10 Feb 2013	#startups		Disruption guru Christensen: Why Apple, Tesla, VCs, academia may die http://prsm.tc/vmAhqm $TSLA view is particularly interesting #startups	1 1 4 4	Retweet 1 Retweeted 1		Like 4 Liked 4	/Lambies/status/300634342353416192
@herbgreenberg @herbgreenberg @herbgreenberg @herbgreenberg @herbgreenberg	Herb Greenberg‏Verified account @herbgreenberg	9 Feb 2013			Uh-oh! $TSLA NYTimes: Stalled Out on Tesla’s Electric Highway http://nyti.ms/W3HSCZ	5 7 7 4 4	Retweet 7 Retweeted 7		Like 4 Liked 4	/herbgreenberg/status/300257116176936960
@StockTwits @StockTwits @StockTwits @StockTwits @StockTwits	StockTwits‏Verified account @StockTwits	6 Feb 2013			StockTwits 50 Momentum Wrap – Netflix and Tesla Continue To Squeeze http://stks.co/t1xB via @ivanhoff $TSLA $NFLX	2 2 3 3	Retweet 2 Retweeted 2		Like 3 Liked 3	/StockTwits/status/299273982685872129
@OptionsHawk @OptionsHawk @OptionsHawk @OptionsHawk @OptionsHawk	Joe Kunkle‏ @OptionsHawk	22 Jan 2013			$TSLA cup and handle and big volume Friday, indicated higher pre-market at $35	2 2 1 1	Retweet 2 Retweeted 2		Like 1 Liked 1	/OptionsHawk/status/293725842364837891
@ehreng @ehreng @ehreng @ehreng @ehreng	Ehren Goossens‏ @ehreng	17 Jan 2013			@GoldmanSachs Leading Renewable Offerings Says Clean Energy Slump Is Ending $SCTY $TSLA @BloombergNews http://www.bloomberg.com/news/2013-01-17/goldman-leading-renewable-offerings-says-slump-is-ending.html …	7 7 4 4	Retweet 7 Retweeted 7		Like 4 Liked 4	/ehreng/status/291947089448017920
@scottbudman @scottbudman @scottbudman @scottbudman @scottbudman	scott budman‏Verified account @scottbudman	16 Jan 2013			Our first look inside the Tesla Model X. @elonmusk says company aims for profitability this year. $TSLA pic.twitter.com/M9mAt67y	1 2 2 2 2	Retweet 2 Retweeted 2		Like 2 Liked 2	/scottbudman/status/291629274711093248
@galenmoore @galenmoore @galenmoore @galenmoore @galenmoore	Galen Moore‏ @galenmoore	7 Jan 2013			Tesla Motors' straight-to-consumer approach clears court hurdle in Massachusetts http://www.bizjournals.com/boston/blog/bottom_line/2013/01/teslas-straight-to-consumer-dealership.html?ana=twt … $TSLA	2 2 2 2	Retweet 2 Retweeted 2		Like 2 Liked 2	/galenmoore/status/288310597861396481
@ChartMill @ChartMill @ChartMill @ChartMill @ChartMill	ChartMill‏ @ChartMill	7 Jan 2013			today's squeeze plays http://www.chartmill.com/stockscreener.php?filters=sqds%2Cv1_50b300%2Cp_pg5%2Cti_105&tab=5&p=0&v=3&s=0&ticker=&nt=&timeframe=DAILY&type=CANDLES&o1=0&op1=14&i1=58&ip1=10&cl=F&months=0&o2=57&op2=20%2C1.5%2C10&i2=&ip2=&width=800&o3=1&op3=&i3=&ip3= … $$ $STUDY $OMX $BIOS $PPHM $GIL $BANR $CLNT $ICLR $UBI $ACIW $RLD $ASTX $LOW $TSLA $PRGS $MYRX $W		Retweet Retweeted		Like Liked	/ChartMill/status/288310533835329536
@ZtellerCMT @ZtellerCMT @ZtellerCMT @ZtellerCMT @ZtellerCMT	Zach Teller CMT‏ @ZtellerCMT	6 Jan 2013			$tsla filled gap from earlier in the week friday. looks good to test recent highs http://stks.co/fIa2		Retweet Retweeted		Like Liked	/ZtellerCMT/status/288056955879165954
@cheatsheet @cheatsheet @cheatsheet @cheatsheet @cheatsheet	Showbiz Cheat Sheet‏ @cheatsheet	4 Jan 2013	#stocks		Tesla Defeats MA Lawsuit, Ford & GM See Luxury Sales Slide: Consumer Business Recap http://wll.st/ULIKw6 $TSLA $F $GM $AMZN $M #stocks	1 1	Retweet 1 Retweeted 1		Like Liked	/cheatsheet/status/287321350190813185
@Briefingcom @Briefingcom @Briefingcom @Briefingcom @Briefingcom	Briefing.com‏ @Briefingcom	4 Jan 2013			$TSLA: Tesla Motors wins lawsuit against auto dealers in Massachusetts http://bit.ly/X6Gi2R		Retweet Retweeted		Like Liked	/Briefingcom/status/287317141856849920
@HitTheBidRadio @HitTheBidRadio @HitTheBidRadio @HitTheBidRadio @HitTheBidRadio	TheWarlock.‏ @HitTheBidRadio	4 Jan 2013			Here's what we are holding now. $VVUS $SRPT $X $ACOR $TSLA $AGQ. Have a good weekend. Join our contest. Email for details	1 1 1	Retweet Retweeted		Like 1 Liked 1	/HitTheBidRadio/status/287303705819242498
@Paddy_Mack @Paddy_Mack @Paddy_Mack @Paddy_Mack @Paddy_Mack	Patrick‏ @Paddy_Mack	4 Jan 2013			It's been a good week to be in the @elonmusk investor club. If only I were truly in that investor club... $TSLA $SCTYpic.twitter.com/Eg6u4kUg		Retweet Retweeted		Like Liked	/Paddy_Mack/status/287303200833417216
@MarketCurrents @MarketCurrents @MarketCurrents @MarketCurrents @MarketCurrents	Breaking News‏ @MarketCurrents	4 Jan 2013			A judge dismisses a lawsuit against Tesla Motors (TSLA -1.6%) filed by automobile dealers in Massachu... http://seekingalpha.com/n/g02d $TSLA		Retweet Retweeted		Like Liked	/MarketCurrents/status/287263677730660352
@SeekingAlpha @SeekingAlpha @SeekingAlpha @SeekingAlpha @SeekingAlpha	Seeking Alpha‏ @SeekingAlpha	4 Jan 2013			History And Valuation Makes Cash Guzzling Tesla A Short http://seekingalpha.com/a/nh01 $SCTY $TM $TSLA	1 1 1 1	Retweet 1 Retweeted 1		Like 1 Liked 1	/SeekingAlpha/status/287251043232919552
@ChrisJVersace @ChrisJVersace @ChrisJVersace @ChrisJVersace @ChrisJVersace	Chris Versace‏ @ChrisJVersace	4 Jan 2013			Automakers sold ~ 14.5M vehicles in the U.S. in 2012, up 13% - here's what's next for $GM http://www.eagledailyinvestor.com/chris-versaces-powertalk-greg-martin-of-gm … $F $TSLA $DDAIF $VLKAY $$		Retweet Retweeted		Like Liked	/ChrisJVersace/status/287182359290343425
@micenter @micenter @micenter @micenter @micenter	Market Int Center‏ @micenter	3 Jan 2013			Tesla $TSLA Showing Bullish Technicals With Support At $34.43 ( http://tinyurl.com/atkmrng )		Retweet Retweeted		Like Liked	/micenter/status/286882705252159489
@tk993 @tk993 @tk993 @tk993 @tk993	Captain O'Malley‏ @tk993	3 Jan 2013			Actually, I lied... $TSLA's range is about the exact same as yesterday. I just looked at the chart--it just feels higher because higher low	1	Retweet Retweeted		Like Liked	/tk993/status/286871788670046208
@HitTheBidRadio @HitTheBidRadio @HitTheBidRadio @HitTheBidRadio @HitTheBidRadio	TheWarlock.‏ @HitTheBidRadio	3 Jan 2013			Portfolio looking good still . 2013 buy and hold lol $FSLR $TSLA $TASR $X $AGQ $ACOR		Retweet Retweeted		Like Liked	/HitTheBidRadio/status/286863057777475584
@roberee @roberee @roberee @roberee @roberee	Robert Lee‏ @roberee	3 Jan 2013			$TSLA Pullbacks are buying moments in the early half of year.	1 1	Retweet 1 Retweeted 1		Like Liked	/roberee/status/286842457033940993
@bznotes @bznotes @bznotes @bznotes @bznotes @cleantechinv	Bilal Zuberi‏ @bznotes	2 Jan 2013			@cleantechvc agree that we need both tech and biz model innovation. No $SCTY w/o upstream solar and no $TSLA w/o batteries and inverters.		Retweet Retweeted		Like Liked	/bznotes/status/286485608908595200
@HitTheBidRadio @HitTheBidRadio @HitTheBidRadio @HitTheBidRadio @HitTheBidRadio	TheWarlock.‏ @HitTheBidRadio	2 Jan 2013			Do I sell everything and declare 2013 a winner already? $FSLR $TSLA $MCP $AGQ $X		Retweet Retweeted		Like Liked	/HitTheBidRadio/status/286477869201362946
@dherman76 @dherman76 @dherman76 @dherman76 @dherman76	Darren Herman‏Verified account @dherman76	1 Jan 2013			$TSLA begins opening up charging stations. Curious to see uptake. http://ow.ly/gtcjF		Retweet Retweeted		Like Liked	/dherman76/status/286307428822286337
@m3d8 @m3d8 @m3d8 @m3d8 @m3d8	Doug Whitehead‏ @m3d8	1 Jan 2013			$tsla rumored to be producing more than 400 per week. Demand looks up also http://ephase.blogspot.com/2012/12/growing-demand-for-tesla.html …		Retweet Retweeted		Like Liked	/m3d8/status/286241403040825344
@askchrishetrade @askchrishetrade @askchrishetrade @askchrishetrade @askchrishetrade	Chris Cooper, MBA, AAMS®‏ @askchrishetrade	1 Jan 2013	#ChannelGuyTrader		Anybody invested in Tesla $TSLA. Store on South Beach Lincoln Road. #ChannelGuyTrader.compic.twitter.com/AjSuRItU	1	Retweet Retweeted		Like Liked	/askchrishetrade/status/286231768569356289
