# Supplementary material for: Measuring information flux between social media and stock prices with Transfer Entropy
Source: PLoS One. 2021 Sep 23;16(9):e0257686. doi: 10.1371/journal.pone.0257686 (PMC8459996; doi:10.1371/journal.pone.0257686)
Supplement: S1 Data — (ZIP) [file pone.0257686.s001.zip › DATA BASES/8.-TESLA/TESLA/dataminer (2).csv]

fecha	tweet
Apr 30	Hey, want to see some spy pics of the "third row" that allows two "adults" to sit in back of a $TSLA Model Y? Are these two adults double-amputees, by any chance? $TSLAQ pic.twitter.com/CPCkOXI7l8
Apr 30	What was the first thing you saw, or one of the first things you saw, that made you investigate $TSLA further? For me, it was Kimbal Musk being paid a high salary for being a board member when he had no qualifications other than being Elon's brother. 9.9/10 times it's a con.
Apr 30	I finally had a chance to compare the latest 10-Q to the 10-K. Following are some changes in the risk factors worth mentioning: - $TSLA admits that they had an issue with a supplier for M3. (p.34)
jul-01	Si todavía no tienes plan, ¡felicidades! Lo acabas de encontrar
Apr 30	Ross Gerber is one of the most amazing outliers of wealth and evolution I've ever seen. It's like a WW1 soldier dancing the Cha Cha naked in no man's land with bullseyes tatooed on his asscheeks and huffing mustard gas charges. $TSLAQ $TSLA pic.twitter.com/XRJX15JMAX
Apr 30	Growth in $TSLA's accumulated deficit: 2010: ($414,982) 2011: ($669,392) 2012: ($1,065,606) 2013: ($1,139,620) 2014: ($1,433,682) 2015: ($2,322,323) 2016: ($2,997,237) 2017: ($4,974,299) 2018: ($5,317,832) Current: ($5,923,305) Annual growth rate: 38%
Apr 29	Finally, after discovering that $TSLA has collected 10 billion miles of driving data, compared to $GOOG’s 15 million miles, well what more is there to say about an AI project?
Apr 30	As $TSLA considers tapping the capital markets, we need to consider who would handle the raise. Here are the top 10 US ECM Bookrunners along with their PTs. $tslaQpic.twitter.com/gIf8coynaD
Apr 30	Everyday the $tsla fleet grows. The miles recorded today on auto pilot will be exceeded tomorrow. The neural net will get better, more people will buy a Tesla because autopilot improves every day. Which means the fleet grows. Loop.
Apr 30	Insanely poetic that dealers are storing unsold gas cars on an old horse-and-buggy race track. $TSLA #Tesla $TSLAQ https://www.autonews.com/sales/near-record-inventories-pinch-dealers …pic.twitter.com/k0F7zSZTUh
Apr 30	If you liked what a disaster Q1 was for $TSLA Model S/X, you are going to LOVE Q2... $TSLAQpic.twitter.com/NMl97aXWID
Apr 30	For every car that is equipped with SD hardware: Google, Apple and others spend somewhere between $100,000 - $150,000 plus pay for a backup driver (for now) Tesla makes a gross profit of $10,000 - $20,000 and gets a free backup driver (the owner) Advantage 4 $TSLA is insane!
Apr 30	Tesla shareholder ready for battle. With my friends at ⁦@UnpluggedTesla⁩ $tsla pic.twitter.com/fm8AUCpdJy
Apr 30	$TSLA $TSLAQ Looks like Business Insider caught the fact that Tesla is no longer in compliance with some of its debt covenants.pic.twitter.com/gzkr6VsRWV
Apr 30	I'm pretty sure this Social Capital fellow just said that his $tsla convertible bonds were risk free and would get paid first over the rest of the company's debt. That's an interesting take...
Apr 30	Tim is the master of lowering expectations to nothing. Apple has beaten earnings 100% of the time. They lower at the beginning of the qtr and then beat. Opposite of Tesla. $aapl $tsla
Apr 30	With one day to go in April, $TSLA Model S/X sales in Norway down a stunning 87% year-over-year, despite choking on inventory. $TSLAQpic.twitter.com/FHawb88Apl
Apr 30	Textbook example of distortion by Tesla short sellers. They claim a full employee lot at Tesla HQ is evidence of unsold Model 3s. Here's the same lot in Nov. 2016, well before Model 3 production began! $TSLA $TSLAQ @danahull @lorakolodny @tsrandall @russ1mitchell @nealboudettepic.twitter.com/e58ZcUrs85
Apr 30	So the first quarter, which was bad enough to erase all profitable quarters in the company’s life and still leave $200m+ in red ink, was actually worse than it looked. $TSLA https://twitter.com/russ1mitchell/status/1123336078973267968 … Tesla 1Q: Ugly gets uglier. https://www.latimes.com/business/autos/la-fi-hy-tesla-musk-revenue-sec-filing-20190430-story.html … pic.twitter.com/kFMGY4kuuf
Apr 30	Tim is the master. Up $10 AH. @elonmusk can learn something from Tim. Cook manages expectations better than anything he does. $aapl $tsla
Apr 30	"4.2m unsold vehicles on April 1 was the highest inventory number for any month since that reported for Jul17 and just 114k vehicles less than the modern-day record set in May04" 3 months of inventory! Stop producing for a quarter $TSLA #TeslaEffecthttps://www.autonews.com/sales/near-record-inventories-pinch-dealers …
Apr 30	Crazy Eddie Memoirs: When Morgan Stanley is no longer fooled, the fraud is almost over. We had them fooled to the very end. They were the last major Wall St firm to pull their Crazy Eddie buy recommendation. $TSLA $TSLAQhttps://www.businessinsider.com/tesla-stock-price-morgan-stanley-cuts-target-for-4th-time-this-year-2019-4 …
Apr 30	Here's the abjectly stupid Autopilot clip @parkerharris19 deleted before locking his account, h/t to Anonymous Contributor #429. $tslaQ $TSLA https://i.imgur.com/6ejJ54R.mp4
Apr 30	There's simply no way $TSLA can make money on solar panels this way. It would suggest that the company is getting ready to ditch the solar division entirely, including its very empty Buffalo factory. https://www.nytimes.com/2019/04/30/business/energy-environment/tesla-solar-energy.html …
jul-01	Todo cabe en un plan sabiéndolo acomodar, por eso hicimos este solo para ti.
Apr 30	Haters are out in full force re @CathieDWood and $TSLA. Just checked and $ARKK is crushing mkt AGAIN this yr, up 29% despite $TSLA being top holding. Now +150% since its 2014 inception. pic.twitter.com/oAyi0u7Z7R
Apr 30	We Crashed Our Brand New Tesla & You Won't Believe How Much It Will Cost To Fix! | Watch and you’ll realize why insurance costs have suddenly become an issue at $TSLA. https://www.youtube.com/watch?v=tAnJPknzMYQ …
Apr 30	Good example how $TSLAQ (who want to hurt $TSLA shareholders for a quick profit) assisted by press, are distorting the truth. 98% (!) less should result in POSITIVE mentions in the news about Tesla & car fires. Not doing so cost lives as well as US jobs. @lorakolodny @danahullhttps://twitter.com/anonyx10/status/1123085999922454528 … Teslas are approx. ~98% *LESS LIKELY* to catch fire vs. ICE vehi…
Apr 30	Not shady at all. $TSLA is omitting the model year for 2018 models on its Dutch inventory site. pic.twitter.com/W7kCqppu5B
Apr 30	FCC approves SpaceX’s plans to fly internet-beaming satellites in a lower orbit $tsla https://www.theverge.com/2019/4/27/18519778/spacex-starlink-fcc-approval-satellite-internet-constellation-lower-orbit …
Apr 29	This is one of the most powerful talks I’ve seen in a long time. Autonomous vehicles, EVs, solar, and battery storage, will turn our world upside down. Not in 20 years. In 2. $TSLA @ARKInvest @elonmuskhttps://youtu.be/duWFnukFJhQ
Apr 29	Truth will win out. Traditional #auto manufacturers already are seven years behind $TSLA in #battery technology. After analyzing the specs of #Tesla’s new #AI chip, and @jwangARK concluded that they are 3-4 years behind on chip technology.https://twitter.com/skorusARK/status/1122962025754300426 … 6 years after the iPhone launched, competitors caught up. Car makers haven't even caught up with the …
Apr 29	Soon, people will start claiming that @Tesla’s no-LiDAR approach was “obvious”, as if they knew all along. But I’ll always remember this meeting from 2017 that I witnessed firsthand. 4/4 $TSLA @elonmusk
Apr 29	2 years ago, I attended a group meeting with @Tesla’s CFO and VP of Investor Relations. An investor asked, “Why don’t you guys just use LiDAR? You know, everyone else seems to be doing it.” Many nodded in agreement. 1/4 $TSLA @elonmusk
Apr 29	$TSLA fleet buyers in three different countries have run into huge problems: common denominator: poor reliability. Yet others have gone bankrupt. Meanwhile @ElectrekCo & @cleantechnica, ever faithful to Elon, whitewash the problems. @Tweetermeyer reports.https://www.thedrive.com/tech/27725/tesla-fleet-company-struggles-raise-questions-about-robotaxi-plans …
jul-07	¡Así se vivió la carrera #TuneUpBanorte #Reforma! Agradecemos la participación y entusiasmo de todos los participantes. #CorreConBanortepic.twitter.com/SWxk8NT005
Apr 29	Excellent job by @CathieDWood explaining the bull case for $TSLA. She's disrupting ETFs with actively managed funds, so it's no wonder she understands @Tesla's potential to dominate while everyone else is asleep at the wheel. $TSLAQ @ARKInvesthttps://www.cnbc.com/video/2019/04/29/ark-invests-cathie-woods-defends-her-tesla-to-4000-call.html …
Apr 29	Tesla bull @CathieDWood says Wall Street analysts are getting the stock all wrong. Check out the full interview $TSLA https://cnb.cx/2DC6C2o pic.twitter.com/pv5OPRrjri
Apr 29	"Tesla Discloses Record Pollution Credits for Q1: Without Them, it Would Have Lost $918 Million and Bled $1.14 Billion in Cash" https://wolfstreet.com/2019/04/29/tesla-discloses-record-pollution-credits-for-q1-without-them-it-would-have-lost-918-million-and-bled-1-14-billion-in-cash/ … $TSLAQ $TSLA
Apr 29	$TSLA $TSLAQ Okay, so JL Warren released Q1 data for China. THIS is why we should no longer pay attention to "deliveries". It's all about *price* now. Record China Q1 deliveries (10.7K), but record low prices ($64K), which are likely below US ex-duties & VAT.pic.twitter.com/gAKey00dfZ
Apr 29	Odd. The new 1MM Robotaxi business model isn’t discussed in the 10Q at all. Further the Total number of full self-driving references in the $tsla 10Q: Six. References outside of the risk factors: Two What $tsla says in filings is very different from what they say elsewhere.
Apr 29	Friday I bought $tsla stock for clients and myself, today I preordered the Model Y AWD for $2,500 #fundingsecured Special thanks to @Gfilche @seanmmitchell @matty_mogul for their awesome videos on YouTube. You got this @Tesla and @elonmusk awesome work. *investing carries risks
Apr 29	Wow, that's more than just slightly concerning. They had to pull these revenue recognition shenanigans and still had a revenue number 37% lower than last quarter? $TSLA $TSLAQhttps://twitter.com/orthereaboot/status/1122911280304668673 … $TSLA previously didn't recognize any revenue until ownership of the car was transferred to customer. Any reference to this being the current revenue recognition …
Apr 29	$TSLA people are happy on $2B finished goods inventory. Are they aware it means parked unsold cars? Love Tesla Cult pic.twitter.com/KWC8SDtXaV
Apr 29	After @Tesla’s #AutonomyDay for investors I wrote up a summary of thoughts on what I saw at the event, $TSLA stock and short sellers $TSLAQ: http://www.hamidshojaee.com/post/184522555004/teslas-autonomy-day-the-stock-short-sellers-and … cc @elonmusk
Apr 29	The show must go on. $TSLA $TSLAQ (video by @skabooshka)pic.twitter.com/XRdyy8RgH6
Apr 29	Tesla Model 3 Performance Acceleration is crazy 0-133KM/h. This should be on your bucket list experience Tesla insane acceleration. #Tesla #TeslaChina #Model3Performance #China #特斯拉 #中国 $TSLA pic.twitter.com/WuNzhlNcod
Apr 29	Small change in $TSLA "Certain Investigations and Other Matters" section on this 10Q from the prior period - "various state agencies" becomes "various state, federal and international agencies". #TSLA #TSLAQpic.twitter.com/2JnPHp19Fz
Apr 29	So Elon can’t get spare parts to China or the Netherlands, but wants to fly us to Mars? $TSLA @SpaceXpic.twitter.com/B4gzpXKoVu
Apr 29	Nobody could have seen this coming. $TSLA $TSLAQ https://twitter.com/lovecarindustry/status/1122780941850677248 … Even if all body types are included, the #TeslaModel3 leads the premium D-Segment in Europe. The fully electric #Tesla outsold all of its rivals even if it only features one body type against three of some of its rivals. Source: JATO. …
Apr 29	So $TSLA is subject to an active Criminal investigation for fraud. This is big news. Tesla 10-Q: “The DOJ has also asked us to voluntarily provide it with information about each of these matters and is investigating. “
Apr 28	There will never be a $TSLA robotaxi. https://twitter.com/elonmusk/status/1122578386138722304 … I think it will be something like that. Much more productive to manage a fleet of robotaxis than only drive one taxi yourself.
Apr 28	1\ $TSLA wants Wall Street to look at its 20% automotive gross profits. It doesn't want anyone to notice that its "Service" segment is losing money at an $800 million annual rate. These costs should be counted against automotive profits. pic.twitter.com/q4zW3hJ1xz
Apr 28	Dear homeowner's insurance writers. Pay not attention to this $TSLA FUD. The fire was probably the work of a saboteur like Martin Tripp. Or @skabooshka. Or very possibly Big Oil paid @lopezlinette to ignite it.https://twitter.com/JumanaMN/status/1120396393234014208 … Last week our neighbor’s house was gutted in a fire. They suspect their #TeslaModel3 charging in the garage was the source of the f…
Apr 28	SOURCES: Lemming using Tesla AP, but actually paying attention (unlike most AP users), saves himself from what may have been a fatal crash after AP gets confused by the leading car's behavior and decides to end it all: https://www.reddit.com/r/teslamotors/comments/bien11/was_merging_onto_a_ramp_on_unconfirmed_noa/ … $tsla $tslaq
Apr 28	How $TSLA started its last 3 quarterly update letters: Q3 2018 was a truly historic quarter for Tesla. Last year was the most pivotal year in Tesla’s history. We ended the quarter with $2.2 billion of cash and cash equivalents, a $1.5 billion reduction from the end of 2018.
Apr 28	3) If Q2 sales are down 10%, then $TSLA will collapse after the sales are reported in July. 4) If Q2 sales are down 20%, then $TSLA will collapse in June when the trajectory is clear. 5) If $TSLA drops below $200 in May, orders will dry up and collapse will be immediate.
Apr 28	“...this issue is a known characteristic related to use of cruise control (Autopilot).”-Tesla Engineer. The car simply shutdown in the middle of the highway. Highly significant, if true. $TSLA @NHTSAgov (Ht:@PlainSite)pic.twitter.com/QIPyKTcBkQ
Apr 28	State of demand at $TSLA per the semi-official TC Magic Eight Ball: -More April Model 3 deliveries in the US than many in $TSLAQ think -But with a much worse mix than Wall Street thinks -Model S/X is Europe is worse than the Q1 disaster -A collapse in China would be devastating
Apr 28	s/o to ⁦@ELEVATOR_⁩ and ⁦@gackjregory⁩ $TSLA out now everywhere! Tennessee rapper Lul Lion impresses on her full-length debut | ELEVATOR https://www.elevatormag.com/tennessee-rapper-lul-lion-impresses-on-her-full-length-debut/ …
Apr 28	Tesla is not going away. The stock went down short term. But the company will continue to grow and make cars. Things will work themselves out. This SEC settlement is the first step. Time will tell. $tsla
Apr 28	I hold the view that a) EVs will be a majority of cars, that they are the future in a meaningful way b) Tesla will be at best an also-ran in the race - and bankruptcy is the median outcome. Most $TSLA longs and some $TSLAQ can't accept both the above are possible.
Apr 28	On a side note, now we know how $TSLA was jamming sales in China, bulk sales to ride hailing companies. $TSLAQ
Apr 28	... for all car enthusiasts who love vintage cars with combustion engines which are loud & roar (gotta watch with sound), not recommended for $TSLA fans pic.twitter.com/e577NUZBTx
Apr 28	“Three Billboards Outside Ebbing, Missouri “ I guess the cult got the Times Square advertisement they didn’t want but they deserved. $tsla pic.twitter.com/NVOYyertqD
Apr 27	A Chinese car company has taken out an ad in NY’s Times Square to lambast Tesla. It claims its 278 Tesla cars have a 20% failure rate, causing disruptions to its operations. Service times vary from 1 month to 1 year. $TSLA https://www.cnbeta.com/articles/tech/841913.htm …
Apr 27	Postcard from the Real World. $tslaQ $TSLA pic.twitter.com/deo5LfcGx3
Apr 27	So $TSLA's 7 year old Model S beats ANY other EV out there today https://twitter.com/kerooke/status/1121865763441324032 … The *2012* Tesla Model S did 265 miles on a single charge. No (non-Tesla) EV sold in America has ever reached that mark.…
Apr 27	To all my $tsla bag holder comrades, it may look like a bloodbath, but tide will change...hold your positions, you only loose when you break and run ;) pic.twitter.com/J0mbDiabs1
Apr 27	What’s better than owning a @Tesla vehicle? Pairing it with @Tesla solar. Seriously. Energy independence. Who doesn’t support that? $TSLA pic.twitter.com/I9BudrfwmB
Apr 27	Over the 10 most recent qtrs (since rolling out Hardware 2.0 full self-driving sensors in Oct. 2016), $TSLA made > 250% more revenue than the previous 53 qtrs combined (since company founding in Jul. 2003). Over the next 11 quarters, they'll grow by another 650%. pic.twitter.com/oGdnBuPju6
Apr 26	$800 Million Fund Manager @GerberKawasaki says $TSLA "blew through 𝑹𝑬𝑺𝑰𝑺𝑻𝑨𝑵𝑪𝑬 today and capitulation selling happened" pic.twitter.com/8Wj6n3WKgi
Apr 26	Can only speak for myself. Elon is sociopathic, lying, thieving con man who has stolen billions of dollars, made a mockery of the law, and threatened anyone who has tried to unmask his huge ponzi scheme. I celebrate every time his scam gets significantly closer to collapse. $TSLA https://twitter.com/RyanDoherty47/status/1121934206995558400 … $TSLAQ guys; why are you so jubilant with the company b…
Apr 26	How desperate is $TSLA to hide the true state of Model3 inventory? They went to considerable development trouble to add a "token" to each VIN inventory page. What does this mean?
Apr 26	Also, just because the stock is down now doesn't mean anything has changed in teslas plans and opportunity. For new money it is an amazing opportunity to get a chance to get in down here at these prices. Sucks short term. Hang in there. Its episode 3 in the series. $TSLA
Apr 26	Official $TSLA - SEC Joint Statement: "From now on, all fraudulent tweets relating to specific financial metrics will come only from Maye's account. Other fraudulent tweets will continue to come from Elon's account. Thank you for your patience during this difficult negotiation"
Apr 26	$TSLAQ criminals had predicted @elonmusk would be found in contempt and even go to jail for his recent tweets. Instead, he did not even get fined. $TSLA https://twitter.com/MrManderly/status/1121886624067936256 … Tesla settlement. pdf warning https://www.courtlistener.com/recap/gov.uscourts.nysd.501755/gov.uscourts.nysd.501755.46.0.pdf … …
Apr 26	$TSLAQ #DumDums: “Elon is in soooo much trouble!! The SEC is holding him in contempt!! He’s going to jail!!! We told you he was a fraud!! $TSLA IS A ZERO!!!!” REALITY: Just a new agreement. No fine. No contempt. Definitley no jail time. https://twitter.com/Teslarati/status/1121893270139875329 … BREAKING: Tesla CEO Elon Musk and SEC reach agreement on Twitter use: no punishment, but tighter rules …
Apr 26	Tesla CEO Musk reaches a deal with SEC over Twitter use, requiring him to get prior approval from Tesla's legal counsel for public statements -- including tweets -- about the company's finances and projected performance $TSLA https://reut.rs/2ZDnxe7 pic.twitter.com/IGSSqfeU8s
Apr 26	Famed environmentalist @elonmusk just flew a grueling route on his G650 from Van Nuys to Hawthorne - a 25 mile trek as the crow flies. Please continue to save the world one day at a time. $TSLA
Apr 26	Now... at long last... Elon Musk and I have something in common. I do not respect the SEC. I want to be clear on that. Total embarrassment under Jay Clayton’s leadership. $tsla
Apr 26	Defamation suit by man called "Pedo guy" by @elonmusk goes forward. Judge declines to dismiss. #law $TSLA
Apr 26	the SEC settlement is a sideshow. the real issue is this: who would still believe an @elonmusk tweet? the rein of lord pumpington was over anyhow... $TSLA $TSLAQ
Apr 26	Whatever this SEC deal is, I guarantee that if they didn't have it yesterday but did after $TSLA was down another $15, it's not one that makes Fraud-Boy happy. I say at this point he's such a well-known liar/joke, let him tweet whatever he wants! $TSLAQ
Apr 26	Elon jumped the shark with the robo-taxi "pivot" in the run-up to earnings. His futurist pronouncements used to be met with awe and applause. Now all he gets is incredulous laughter. People are waking up at last. $TSLA $TSLAQhttps://realmoney.thestreet.com/investing/i-just-don-t-think-wall-street-believes-in-elon-musk-any-more-14939372 …
Apr 26	If you made money on $TSLA because you are short seller, I promise you this. You will burn in hell for ebterinity. You will literally suffer forever and you deserve it. You fucking deserve and j laugh at your misfortune
Apr 26	Margin Call, as per request. $tslaq $tsla pic.twitter.com/bCp9cW4Moi
Apr 26	Tesla Full Self Driving: Fact or Fiction? Beyond Belief! $TSLA $TSLAQpic.twitter.com/oMwX7IjTSs
Apr 26	Just a friendly reminder that $TSLA relies heavily on stock for employee comp. Morale is dropping through the floor as people see four years of option grants evaporate. Keep that in mind if you're a long considering bottom fishing.
Apr 26	"I really wanted to hate the Model 3 because I didn't want to be a Tesla fan boy, but when I sat in one I went "Damn it's really good. It's BETTER THAN ANYONE ELSE'S CAR. Damn! Damn! Damn! I'm a Tesla fan boy." That's how it happens. $TSLA https://twitter.com/bobbyllew/status/1121826268343885830 … The Tesla Model 3, seriously, I wanted to shrug and say, 'yeah, whatev's' but I couldn't. For all th…
Apr 26	Skabooshka walking into his May 7 court hearing $TSLA $TSLAQpic.twitter.com/wE8BOJCIxo
Apr 26	$TSLA Margin Call Madness: I am more interested in the Tesla insiders voluntary share sales, not involuntary. Will Straubel, Gracias and Buss suspend their 10b5-1 programs at lower prices? Very telling, if not.
Apr 26	Ratio of Tesla to S&P 500 at its lowest level since Dec 2013. Total Returns over last 5 years... S&P 500: +72% Tesla: +14% $SPY $TSLA pic.twitter.com/UXwdFvZnwl
Apr 26	This is the only accurate forward guidance ever given by Musk $TSLA $TSLAQ #bankwuptpic.twitter.com/BKRNisNmFR
Apr 26	This important story by @lopezlinette may trigger Elon to again sift through her $FB posts. Shoutout to @MidwestHedgie for impressive compilation of fire fatality statistics suggesting fire fatality in a $TSLA is statistically more likely than in an ICE. https://www.businessinsider.com/why-tesla-cars-catch-on-fire-2019-4 …
Apr 26	A fond farewell to my mentions. $TSLA https://www.businessinsider.com/why-tesla-cars-catch-on-fire-2019-4 …
Apr 26	$TSLA new all time bagholder highs, ~140,000 on @robinhood nowpic.twitter.com/LDRBZ3gKxv
Apr 26	Whenever I feel futility, when there is nothing to my life, that I serve no purpose, I type $TSLA into twitter's search box.
Apr 26	Equal Justice Under Law. $TSLA pic.twitter.com/qLCd3YATbL
Apr 26	I have no idea what the $TSLA share price will do over the next few hours, days, or weeks. But I am happy to make this forecast: after the Q2 deliveries report in early July, Tesla longs will look back upon the $240 we see now with an aching sense of nostalgia & loss.
Apr 26	As I guessed, unusual $TSLA volatility this week and I am buying the dip. I believe in this company long-term, not for last quarter’s results. #BuyLowSellHigh https://twitter.com/ICannot_Enough/status/1119988353229819905 … $TSLA shareholders may see unusual share price volatility over the next week (Mon. autonomy day, Wed. Q1 earnings call, etc.). I will buy any significant dip- not for 2019 resu…
Apr 26	Have you ever taken a FSD vehicle? I did on Monday and it was mind blowing. #tesla $tsla
Apr 26	I should have my head examined for posting this, but here goes... why $TSLA is a better short at lower prices https://thereformedbroker.com/2019/04/26/why-tesla-is-a-better-short-at-lower-prices/ …pic.twitter.com/w20KtWQn5L
Apr 26	Troubling fire problems with ICE vehicles. 168k ICE car fires in 2017. That’s 460 a day. It just takes one spark... #tesla $tsla https://twitter.com/JStricklandWSB/status/1121482254499246082 … “It was pretty terrifying” – Man escapes raging car fire, and he says Jiffy Lube is to blame: https://2wsb.tv/2IBbatJ – I'm investigating how a simple oil change could have led to the inferno, TODAY at 5 p.…
Apr 26	Bloomberg quote of the day by Rita Dove: “You can have the evidence right in front of you, but if you can’t imagine something that has never existed before, it’s impossible.” Think #auto analysts and $TSLA
Apr 26	One of the world's most famous $TSLA youtuber had to wait over 2 hours just to drop off his car at the service center in Oslo. Those yuuuge investments into improving the service haven't paid off yet. Color me shocked. Might explain the crappy April sales numbers. $TSLAQpic.twitter.com/KoXhyqHMeB
Apr 26	According to sources(Tencent news), the #Tesla Shanghai Gigafactory is scheduled to launch the 1st Model 3 in Sept 2019. Since the construction of the GF3, Tesla has dispatched more than 10 Tesla staff to the #GF3 to supervise the progress of the project. $TSLA #TeslaChinapic.twitter.com/ybFXixoHPS
Apr 25	How Good Is Tesla's "Enhanced Autopilot" Feature? - Scientific American Tesla crashes average one death per 320 million miles; for U.S. human drivers, it's one every 86 million. If everyone used Autopilot, we'd save 900,000 lives a year worldwide. $tsla https://www.scientificamerican.com/article/how-good-is-teslas-enhanced-autopilot-feature/ …
Apr 25	Insurance Companies Are Offering Discounts if you Let Your Tesla Drive Itself .....This would push the industry toward a model where cars are leased, not owned $tsla https://futurism.com/insurance-companies-offering-discounts-tesla-drive-itself/ …
Apr 25	So today I drove a Tesla for the first time, and now all other cars are ruined for me. Our current gas car now feels like a damn horse buggy. The Tesla is like a spaceship designed by some advanced civilization. @elonmusk and @tesla you have created a masterpiece. #tesla $tsla
Apr 25	Gigafactory 3 is a game changer... Be patient and stay long-term focused. $TSLA https://twitter.com/auto_schmidt/status/1121458215097643015 … China has 266,000 electric car charging stations - 43 percent more than Europe and the United States combined according to @McKinsey pic.twitter.com/tq1Eg4giwf
Apr 25	They are on a quarterly-lagged payment system. So auto revenues drop 40% sequentially, but payables only drop 5%, or $156 million?! Should’ve dropped $1.2 billion more than that! That was a huge BOOST to cash flow. $TSLA
Apr 25	$TSLA sued in L.A. for nearly killing a driver using Autopilot, which "caused the Vehicle to drive into a concrete lane divider." This, a few days after Tesla trumpeted "Full Self Driving," a "robo-taxi" service based thereon, and vertical integration, i.e. total liability. pic.twitter.com/eK0RU71UQD
Apr 25	$TSLA engineers today: pic.twitter.com/kxZeLHxfIu
Apr 25	$INTC misses by 2%, falls 6%. $TSLA misses by 300%, falls 4%. $TSLAQhttps://twitter.com/CNBCnow/status/1121505767822114816 … EARNINGS: Intel Q1 EPS $0.89 Adj. vs. $0.87 Est.; Q1 Revs. $16.06B vs. $16.02B Est. • $INTC down 6% after-hours https://cnb.cx/2L31wSY pic.twitter.com/wRzx69wOph
Apr 25	$TSLA FactSet 2019 earnings consensus (non-GAAP) estimate is down to a $,04 a share loss. one month ago that estimate was $4.12. pic.twitter.com/gdIJE5NUT6
Apr 25	1/ This was just posted on TMC. I have not yet verified it, but these would be huge buys for ARKK today (ARK was holding 578,707 shares of $TSLA as of yesterday). pic.twitter.com/ll7Tr7rWT5
Apr 25	CNN Money Report'nt: If you invested in $TSLA on February 26th, 2014, you'd be $0 richer but would have gained valuable life experience and also an aneurysm.
Apr 25	David Robinson: Tesla's solar business takes an ugly turn $TSLA https://buffalonews.com/2019/04/25/david-robinson-teslas-solar-business-takes-an-ugly-turn/ …
Apr 25	CONGRATS TO EVERYONE WHO SURVIVED THE SHORT BURN OF THE CENTURY $TSLA $TSLAQ
Apr 25	FACT: Tesla *generated* $390M in Free Cash Flow (Cash from Operations less Capex) over the 12 months to March 31st, 2019, and *expects to continue to generate* Free Cash Flow in Q2 2019 and *every quarter thereafter*. $tsla $tslaq
Apr 25	I guess "congrats" is in order to Elon Musk for successfully numbing relevant stakeholders to his securities fraud. Not anyone's top 5 takeaways from yesterday's call. W/out a location, it's impossible that $TSLA ordered all equipment/tooling for the Model Y. Also, they haven't.
Apr 25	OMG @Noahsyndergaard just picked $TSLA in the @CNBC stock draft & I am DYING laughing! This company is nearly bankrupt & about to collapse under a debt mountain I hope he sticks to throwing baseballs IRL! (Disc: short $TSLA) cc: @jimcramerpic.twitter.com/vY0TceQo8k
Apr 25	Highlight: Why @GabeHoff is shorting $TSLA: “The biggest issue for the stock is that Elon Musk — basically the lying magician — is not able to tell investors or his cult followers anymore ‘Ok, here’s this bright shiny object in the future.’ … People have stopped believing them.” pic.twitter.com/tcnlAtFpox
Apr 25	An interesting move in $TSLA’s bonds today. pic.twitter.com/0zZXiXnMdS
Apr 25	So easy. So fun. So clean. So less expensive. #Tesla $TSLA https://twitter.com/SteveBareman/status/1084881248877711361 … Electric Car Life is So Easy 10 seconds to plug in. In the comfort of my garage. …
Apr 25	$TSLA getting uglier https://www.bloomberg.com/news/articles/2019-04-25/tesla-loses-another-bull-as-analyst-calls-quarter-top-debacle …pic.twitter.com/2uFxunlDKx
Apr 25	ABOUT F’N TIME $TSLA -4.20% #NotCovering $TSLAQpic.twitter.com/wZv6zjTje1
Apr 25	This is a pretty sound hedging strategy, to be honest. $TSLA pic.twitter.com/dnyFqf8gb4
Apr 25	I'll be speaking with area degenerate @markbspiegel tonight. $TSLA $TSLAQ
Apr 25	@elonmusk going after @skabooshka will in fact be his Parker Petite moment... I can promise you that... $TSLA @SEC_Enforcement @FBI @CGrantWSJ @zerohedge @TeslaCharts $MDXG @ttmygh
Apr 25	There appears to be a massive black hole of unsold cars in finished goods inventory, which exploded in the back half of 2018 and further in Q1-19. Tesla now appears to be sitting on ~30,000 inventory, but not-in-transit cars. $tsla $tslaqpic.twitter.com/n3LNvxEEbN
Apr 25	So the latest cogent bull case on $TSLA is that a company hurtling toward insolvency raises billions, to spark a relief rally to $300.
Apr 25	Here's why @JimCramer is comparing @ElonMusk to P.T. Barnum. For more analysis on Tesla $TSLA earnings, head over to @RealMoney: https://buff.ly/2vopGwc pic.twitter.com/iMZWkV6oPR
Apr 25	By the way, my $TSLA source says "There is no fucking way we hit 90k deliveries this quarter" and "April has been just as shitty as Feburary was." Apparently there are blizzards in April as well.
Apr 25	Pro tip: if you can only afford to buy 2 shares, wait until $TSLA is $100 and you can get 5!
Apr 25	Tesla's financial achievement is to have lost $6 billion over the last 15 years. Now I can finally see why Elon Musk is considered a genius and is totally the next Steve Jobs. $TSLA
Apr 25	"Volkswagen does not plan to make money on EVs and expects to lose around €3,000 per each I.D. sold" Volkswagen is structurally not competitive. h/t @autonomyEV @VGrinshpun $TSLA #TeslaKillerCemeteryhttps://insideevs.com/news/346510/volkswagen-id-sold-loss-3000/amp/ …
Apr 25	Bought some more $TSLA this morning. I wish I had bought Tesla around $30 when NY Times started writing negative article about #Tesla model S then. Selling insurance to all the tesla owners is like subscription as a service. No one will be able to compete!
Apr 25	If you're wondering how $TSLA is not down 20%, You haven't read the letter or the 10-K, You haven't studied the competition, You haven't listened to @karpathy, You haven't considered any of this: https://twitter.com/ValueAnalyst1/status/1035923909164589057 … You have only looked at headlines and a few pretty charts.https://twitter.com/RampCapitalLLC/status/1121180373617192960 … How is $TSLA not d…
Apr 25	BREAKING: $TSLA broadly flat on $800M worse net income than what co guided 3 mo ago, a 20% revenue miss, 31% QoQ rev decline amidst plummeting sales, no signs of recovery, record 8.531% bond yield, a possible FTC investigation and a going concern. $TSLAQ
Apr 25	When a company begins to pitch ancillary products and cuts prices of its main products, they are likely facing a demand problem $TSLA
Apr 25	At less than 2 times revenue valuation with an amazing potential future. One of the most innovative companies in history. I’m keeping my bets with Elon. We have no change in our rating of Tesla. It’s a buy down here. $tsla
Apr 25	The current valuation of Tesla more than prices in the risks they face moving forward. Since everyone is so negative, I will not be. Things will get better. This quarter. And the next. And next. It’s another lump in the road. $tsla
Apr 25	BREAKING: Record yield of 8.531% on the 2025 bonds. Bullish! $TSLA $TSLAQ
Apr 25	**INTERNATIONAL $TSLAQ EMERGENCY PUMP WARNING SYSTEM MESSAGE** MARGIN CALL IMMINENT REPEATED PUMP EXPLOSIONS OF UP TO 420 GIGATONS OF TNT EXPECTED WARNING IN EFFECT UNTIL FURTHER NOTICE SEEK IMMEDIATE SHELTER INITIATE EMERGENCY BLOCKING MECHANISM THIS IS NOT A DRILL $TSLA
Apr 25	I know @skabooshka to be both extremely intelligent and extremely peaceful. Much more than a TRO would have been filed if what Musk and $tsla allege were true. It is not... not even a little. https://seekingalpha.com/p/35j2e
Apr 25	The $TSLA Q1 earning report was terrible. All of it, yes; but two metrics in particular stand out to me. A) Total Revenue dropped a massive $2.6B B) Accounts Payable *only* dropped $155M This is the smoking gun that leads to bankruptcy. $TSLAQ
Apr 25	Wedbush with a scathing downgrade of $TSLA “20 years of covering tech stocks on the Street we view this quarter as one of top debacles we have ever seen Musk & Co. in an episode out of the Twilight Zone act as if demand & profitability will magically return to the Tesla story
Apr 25	WOW. The Chinese sure are cranking on that factory that doesn't exist. $TSLA #Tesla #GF3https://twitter.com/KelvinYang7/status/1121337096986333185 … GF3 photo update pic.twitter.com/j3vHoe1K4S
Apr 25	Quote of the Day: analyst Dan Ives (longtime $TSLA bull): "we no longer can look investors in the eye and recommend buying this stock at current levels until Tesla starts to take its medicine and focus on reality around demand issues which is the core focus of investors. "
Apr 25	looking beyond the Q1 numbers i have more conviction than ever. the vertically integrated BEV + vision-based autonomy stack ( $TSLA's approach), will win the robotaxi race IMO. bull thesis intact. i've been doubling down (full rant on this at end of video)
Apr 24	Fun fact: This quarter's loss was big enough to wipe out all 4 of @tesla's profitable quarters since going public 9 years ago and still leave a -$218M deficit. $tsla $tslaq
Apr 24	We can all agree $tsla $tslaq sales are slumping. Down 31% Q/Q. Can’t rule out a rebound but slump could also persist. Yet Tesla is ADDING capacity. Mod Y line and Shanghai. The 100+ year history of auto industry has shown ramping production amid a slump is a bad combo /1
Apr 24	1/ The decision by @elonmusk to enter the car insurance market with $tsla is simply nuts, and an illustration of how arrogance can lead a company astray. @TeslaCharts @ElonBachman @Polixenes13https://www.cnbc.com/2019/04/24/elon-musk-tesla-will-launch-an-insurance-product-in-about-a-month.html …
Apr 24	Once again explain to me how Uber is eying $100 bil valuation losing $3.5 bil a year on a service about to be severely disrupted. On $11 bil in total rev in 2018. Netflix also loses $3.5 bil a year. Each has 10x rev multiple. But the outrage at Tesla. LOL. $tsla $nflx
Apr 24	If you look at the last three qtr since model 3 was scaled. Tesla did $18.58 bil in rev and lost $202 mil. They took $188 mil one time write down this qtr. they paid down almost $1 bil in debt. After Q2 we will have one full year of Tesla model 3 scale. Keep the long view $tsla
Apr 24	The interesting thing about Amazon’s incredible success, is that probably more people will lose money looking for the “next Amazon” than the actual Amazon shareholders will make. $AMZN $TSLA https://twitter.com/BiscottiGelato/status/1120895900073652226 … Tell that to early Amazon investors. Some people go deep and understand. Some people look at surface short term financials and miss the forest f…
Apr 24	Truths: I like electric cars. I own one (Nissan). I think electric cars are probably the future. I also think @elonmusk is a fraud and that $tsla will soon be bankrupt. Those two ideas are not a contradiction. $tslaq
Apr 24	It's been said by multiple people here but it's worth saying again: a $2.7 billion drop in revenue accompanied by just a $155 million drop in payables is a bankruptcy in the making. Even if $TSLA *can* raise capital, the terms will be laughably bad.
Apr 24	Hey $TSLAQ, let's give a round of applause to @CoverDrive12 for his ever-well reasoned predictions! $TSLA https://twitter.com/CoverDrive12/status/1119286341999710208 … 7/ Bottom line: GAAP loss of $600 million. $3.37 per share. $2.17 non-GAAP. pic.twitter.com/0TqCfs0zz2
Apr 24	Imagine being James Anderson of Baillie Gifford and telling your investment committee, senior management, water cooler buddies or whoever that $TSLA can't make money with a ramped up Model 3 and now the story is robo-taxis next year.
Apr 24	And one month earlier the guidance was for nothing but profit in EVERY future quarter going forward, while we were 1/3 of the way through tonight’s results. $TSLA https://twitter.com/ElonBachman/status/1121186164633952256 … February 28: @elonmusk acknowledges $TSLA might see a "slight loss" in Q1 March 31: $702 million loss https://twitter.com/MLDDad_/status/1121181649184669696 …
Apr 24	Yes, let's pool all of the highest risk + highest cost to repair vehicles together and offer policies at a lower price than experienced, established insurance companies with highly diversified, low risk portfolios that contain millions of policies. Great idea @elonmusk ! $TSLA https://twitter.com/QTRResearch/status/1121169062913105920 … LOL they’re going into insurance $TSLA
Apr 24	In which $TSLA legal counsel forges the signature of Balan in Balan v. $TSLA (defamation lawsuit), because, as Tesla argues, illegally forging her signature was the "fair" thing to do & in the interests of the plaintiff. @VW, any thoughts on this?pic.twitter.com/AYIdLkkoQq
Apr 24	I'm old enough to remember when Musk said in January that $TSLA were targeting a tiny profit in Q1, only to lose $700mm. But now his guidance on Q3 and Q4 profits is believable? $TSLAQ
Apr 24	Saw a very interesting advertisement in Taiwan today. Receive a free Tesla when purchasing a brand new high-end apartment(御陽明) here in Taiwan. $TSLA #Teslapic.twitter.com/qqmjpo0hGq
Apr 24	How $TSLA reads the earnings report vs how $TSLAQ reads the earnings reportpic.twitter.com/5lqyXPRwyP
Apr 24	How is $TSLA not down 20%?
Apr 24	No matter how you spin it, $TSLA had its largest ever negative cash flow from operations in Q1 2019. pic.twitter.com/88UEyc6oHZ
Apr 24	Elon Musk says on Tesla's earnings conference call, 'I would prefer we were private, but that ship has sailed.' More: https://reut.rs/2Zxk291 $TSLA pic.twitter.com/CWJiLPNQ7u
Apr 24	Wow look at all the negative comps. $TSLA $TSLAQpic.twitter.com/2aaY1aFpEu
Apr 24	Follow along on our $TSLA Live Blog as we bring you updates from the earnings call with Elon Musk https://www.teslarati.com/tesla-tsla-q1-2019-earnings-call-updates-live-blog …
Apr 24	MORE: Tesla's loss comes as it struggled to deliver cars to customers and launched a cheaper version of its Model 3 sedan https://reut.rs/2XGCQku $TSLA pic.twitter.com/IT3AOd0UUS
Apr 24	Actually its $2.7 bil in cash on hand. Definitely threw out the baby with the bathwater qtr. Now that that's over, time for Q2. $TSLA #tesla
Apr 24	Q1 $tsla impressions. Yikes. $2.2 of cash includes draw addtnl ABL capacity, cash = sub 2 w/out it. No promised service centers & mobile fleet to match installed base. A/R lingering high despite promises wouldn’t, something up. Capex estimates = no Y, semi, service, or growth
Apr 24	Tesla reports a $700 million loss for the first quarter and says it will continue to lose money in the second https://reut.rs/2XGloN2 $TSLA
Apr 24	Elon Musk will try to control the narrative on the call Mostly retail questions & very few, if any analyst questions Only $2.2 B cash - $768 M customer deposits = $1.432 B real cash $3.25B current Accts payable $9.78B total debt Capex $280mm down 57% yr/yr $TSLA = TOAST
Apr 24	"Bro $TSLA $TSLAQ is not only a car manufacturer. The company also builds solar systems and energy storage systems. That is the future!"pic.twitter.com/Hf4cVuDEua
Apr 24	$TSLA $TSLAQ "We believe we will deliver between 90,000 and 100,000 vehicles in Q2" This will not happen. Based on registrations in the US so far, and how many have been loaded on boats, this is a complete lie.
Apr 24	Cash minus customer deposits just $1.43B $TSLA
Apr 24	Any way you slice this up Tesla has cash to continue and the worst is behind it. #Tesla has $2.2 bil in cash $TSLA
Apr 24	$TSLA $TSLAQ Burning through $1.5B of cash in the quarter while only investing $250mm in CAPEX. Jaguar is out of the tree and death is on its doorstep.
Apr 24	I have no position in $TSLA because I'm not an idiot.
Apr 24	The Q2 $TSLA loss will be WORSE than Q1's and Q3 will be worse than Q2. $TSLAQ
Apr 24	BREAKING: $TSLA to start giving away free Edison machines with the purchase of a Model 3.
Apr 24	Growth company. $TSLA pic.twitter.com/6Sn8MWnoLj
Apr 24	"we reaffirm our prior guidance of 360,000 to 400,000 vehicle deliveries in 2019" $TSLA
Apr 24	EARNINGS: Tesla Q1 Loss ($2.90) vs. ($0.69) Est.; Q1 Revs. $4.54B vs. $5.19B Est. • $TSLA https://cnb.cx/2GIBQXD pic.twitter.com/b56oymsZsw
Apr 24	We are STILL awaiting Tesla earnings. Four years ago the results crossed around 5:20 and the company reported a big loss... $TSLA pic.twitter.com/56hXs52Vy2
Apr 24	$TSLA just screwing over @cnbc so they cant announce it on their network with the talking heads all prepared for it. LOL
Apr 24	If you invested $10k in $TSLA 8 years ago you would have $100k today. If you invest $100k in $TSLA today you will have $2 million in 5 years
Apr 24	When Apple released the iPhone, the entrenched phone makers, Nokia, Blackberry, Microsoft, Samsung, HTC scrambled to catch up with Apple. The same is happening in the Automobile industry. Who will survive and become 2nd place to $TSLA? https://twitter.com/InsideEVs/status/1121146934251675649 … Aston Martin Rapide E Walkthrough Video https://insideevs.com/news/346409/aston-martin-rapide-e-walkthro…
Apr 24	Official un-official earnings BINGO card. RT and play along! $TSLA $TSLAQpic.twitter.com/3aVS6vNDLz
Apr 24	Everyone cutting risk with Tesla. No one wants to be long before earnings. This is going to be an interesting one today. $TSLA
Apr 24	Since this time, more $TSLA service centers have closed, than opened. Just stop it already. https://twitter.com/elonmusk/status/1052356093534302208 … Just reviewed Tesla’s service locations in North America & realized we have major gaps in geographic coverage! Sorry for this foolish oversight. Tesla will aim to cover all regions of NA (not just big cities) within 3 to 6 months.
Apr 24	Just wanted to say thanks for everything you and Pete and Andrej and the $TSLA team do to make Autopilot a reality. I never realized how stressful stop-and-go traffic is until I had Autopilot; the stress becomes noticeable by its absence.
Apr 24	"Cornell researchers have discovered that a .. method, using two inexpensive cameras on either side of the windshield, can detect objects with nearly LiDAR's accuracy and at a fraction of the cost" https://www.sciencedaily.com/releases/2019/04/190423145508.htm … (h/t @cleantechnica) Nice work @Cornell! $tsla
Apr 24	$TSLAQ Before the results this evening, remember that whatever the numbers are, they are 100% guaranteed to be the absolute best numbers $TSLA could possibly muster. No accounting gimmick will be left unused. If they feel they CAN get away with it, they’ll try... buckle up!
Apr 24	Whenever I talk @Tesla with my unfamiliar friends. I explain it to them the same way I did $AAPL & #iPhone. Tons of tech people said the iPhone was going to be a failure, poo-pooed it & built FUD for yrs around it. We know how that turned out. $TSLA is actually disrupting more https://twitter.com/rEVolut38237238/status/1121074975111286784 … ’Memba the good times? @gwestr @business $TSLA #Bloomber…
Apr 24	Says the guy long $TSLA https://twitter.com/GerberKawasaki/status/1121071619126939648 … Maket a bit frothy... a fake meat company called Beyond Meat is trying to go public with an over $1 bil valuation losing $30 mil on $80 mil in sales. Of course a star studded VC scam board. How is this even legal?
Apr 24	$TSLA gets a vote of confidence from Canaccord analyst in run-up to Q1 earnings https://www.teslarati.com/tesla-tsla-q1-2019-earnings-fsd-autonomy-day-board-updates …
Apr 24	#earnings after the close $FB $MSFT $TSLA $PYPL $V $XLNX $CMG $LRCX $ALGN $NOW $ORLY $FFIV $SAM $CTXS $AZPN $NTGR $VAR $SAVE $ALGT $ASGN $CHDN $AMP $PTC $PKG $GGG $AGNC $RUSHA $TRN $UFPI $OIS $LOB $AXTI $CUZ $CYBF $CYBE $WCN $RBNC $RJF $SWI $STL $COR http://eps.sh/cal pic.twitter.com/vUtQqAj2Zy
Apr 24	Daily Update for @elonmusk: As of the market open, $TSLA is not $TSLAQ, yet.
Apr 24	RT SquawkCNBC: "This might be the year Tesla implodes," high-profile tech investor Paul Meeks says of the carmaker. "The gig may be up for $TSLA" pic.twitter.com/WXSPX1HFEV
Apr 24	Based on the full mosaic of $TSLAQ demand analysis for Q2, if $TSLA doesn't clarify and materially lower its Q2 and full-year deliveries guidances in the letter or on the call tonight, I'll be shocked.
Apr 24	“We have to recognize that the auto industry is actually very good when it comes to manufacturing at scale,” said Mr. Scaringe, who is also Rivian’s founder. “There’s a lot to be learned from that process.” $TSLA
Apr 24	One of Norways largest financial newspapers: "Tesla customers at boiling point" - delays, leaky roofs, malfunctioning screens, seven week long delivery process. Sentiment is shifting. $tsla $tslaqhttps://finansavisen.no/news/6189/242/Tesla-kunder-på-kokepunktet …
Apr 24	Impressive $TSLA. 600km of range, I would seriously consider trading up to a new MS. https://www.motortrend.com/cars/tesla/model-s/2019/exclusive-2019-tesla-model-s-review/amp/?__twitter_impression=true …
Apr 24	This short and factual tweet and article earned a twitter unfollow from the billionaire with the thinnest skin. Elon says: “No Likes for You!” $tsla https://twitter.com/techreview/status/1120812033866383366 … SpaceX’s test of its Crew Dragon Capsule has ended in smoke https://trib.al/HzcVCah
Apr 23	.@danahull Hi Dana, respectfully, please stop bias against @elonmusk & @Tesla. How can you be so against a man/company trying to save ? With all recent incredible news, your pinned tweet is this? Is this how you want to be remembered? Think of the future of our children $tsla pic.twitter.com/p1xtbVkjg6
Apr 23	Add @IsTeslaWorth0 to the list of randomly suspended $TSLAQ accounts. WTF @jack @twittersecurity??? $TSLA pic.twitter.com/juLhAnpxg0
Apr 23	why are thiel's funds buying massive $TSLA put spreads? trouble in paradise? SpaceX hedge? A lil of both?
Apr 23	No one predicted $15T of global QE flooding the markets and giving rise to perverted business plans like yours that sell $1.00 bills for $0.85. Now that $TSLA funding has dried up, it's dying right on schedule. You cannot deny this or explain 16 years of losses/burn any other way https://twitter.com/elonmusk/status/1120796915312947201 … Those who predicted Tesla & EVs would be dead & autonomy wou…
Apr 23	In 2.5 minutes, $tsla CEO Elon Musk received the necessary review and preapproval to tweet and extend the sales guidance to 500k new cars on the road from 6/30/19 to 6/30/20. pic.twitter.com/Sh7NcL7Ea0
jul-03	What’s top-of-mind for asset owners when combining ESG and smart beta?
Apr 23	Dear $TSLA bulls. Unfollow me. I’m not going to take the high road when this fraud unravels. I plan to spike the football. It’s not going to be pretty. It’s best for both of us if you don’t see it. Thanks.
Apr 23	Great debunking of Musk's technology claims about $TSLA FSD. But, big error in final paragraph. Musk did not make EVs by himself. He had Lotus, Martin Eberhard, Toyota, & Daimler helping. All using technology developed in the 90's by GM with its EV-1. https://www.bloomberg.com/news/articles/2019-04-23/musk-s-chipmaking-boasts-clash-with-autonomous-car-reality?srnd=premium …
Apr 23	Let's examine this vehicle fire mortality study that @elonmusk links to, and the implications for Tesla. Hint: they are devastating. (thread) $TSLA There were 480 civilian vehicle deaths per year from vehicle fire from 2003-2007, per the report... (1/n) https://www.nfpa.org/News-and-Research/Data-research-and-tools/ARCHIVED/Fire-statistics/Vehicle-fires/Vehicle-fire-trends-and-patterns …https://t…
Apr 23	Excellent thread about understanding the communication gap between Tesla / Elon Musk and Wall Street, and how it creates uncertainty that can lead to volatility. $TSLA https://twitter.com/AndreaSJames/status/1120734078993457153 … Anthropologist Edward Hall's 1976 book, Beyond Culture, was probably the single most helpful framework I've ever read in understanding the different ways people communic…
Apr 23	Why would anyone take a robotaxi when they could save money by using a magic broomstick instead? $TSLA
Apr 23	He won’t. $TSLA https://twitter.com/thehill/status/1120728313713102848 … Musk says Tesla will have have 1 million autonomous taxis on the road by 2020 http://hill.cm/uHG0aNp pic.twitter.com/L3YJVHsmtK
Apr 23	Morgan Stanley: *Waymo* - even though its bulky sensor suite costs 250k and has no credible plans for mass deployment, we now value it at $175 billion. Also MorganS: $TSLA self driving tech is “as good as we have seen at lower cost w/ credible deployment”. Value estimate: pic.twitter.com/hLHNMsE7EK
Apr 23	Allyana Elliot Head of HR operations Fremont out of Tesla after 3 years. $tsla $tslaqpic.twitter.com/M2YQN7YNe4
Apr 23	$TSLA Here is the full exchange between the reporter and Elon regarding autonomous pricing. @zerohedgepic.twitter.com/9zYlHmyxyc
Apr 23	I am shocked (~) that $tsla has not filed an 8K and expects public to watch an approximate “4 hour and 20 minute video” (!) to learn: new business model, new earnings guidance, new cash flow forecast, new production guidance and radical improvement in expected vehicle lives
Apr 23	The Boeing 737Max-8 flew 8600 successful flights per week prior to its grounding, or about 500,000 per year. It could probably claim the 2 crashes were just "corner cases." But I wonder how many $tsla AP fans would jump on a Max-8 today? $tslaq @TeslaCharts
Apr 23	Anyone wondering who is buying today? Robintrack showed 128,883 users hodling at the close yesterday, and as of the last update today 133,442. Happy Tuesday! $TSLA $TSLAQ
Apr 23	I know what its like to have my life and family threatened constantly, the @FBI to order me to quit “tweeting” about $MDXG and constantly hassled by criminals. @skabooshka is simply exposing Fraud at $TSLA and by doing so will save 1000’s of lives.. This fellow is a hero IMHO.
Apr 23	#Tesla $TSLA Raises the Bar for Self-Driving Carmakers | The Official NVIDIA Blog NVidia concedes that Tesla has the better system. https://blogs.nvidia.com/blog/2019/04/23/tesla-self-driving/ …
Apr 23	Tomorrow is a very special day for $TSLAQ. It will be the last '30 Charts in 30 Minutes'. #ChartuckyDerby $TSLA pic.twitter.com/qKjHuPfLVV
Apr 23	If $TSLA is even half right, @ARKInvest agrees that “The implications [would be] staggering.”https://twitter.com/LoupVentures/status/1120505090039848960 … Tesla's Compelling Approach to Autonomy https://loupventures.com/teslas-compelling-approach-to-autonomy/ …
Apr 23	$tsla 1/ I am losing patience with fellow bulls! So many say they're committed to the mission but are simply not doing enough. Stop tweeting & making youtube videos & start buying the stock & new cars. I don't care if your portfolio is all Tesla already or if you already own 3 pic.twitter.com/CKHLuEKsnA
Apr 23	More miles will be travelled on horseback than in $TSLA robotaxis (zero) during the next 10 years.
Apr 22	Various takeaways from $TSLA #autonomous day:
Apr 22	Do you want to get in a knife fight with @tpoletti? No, you do not. You'll find yourself sliced stem to stern in a trice. Here she totally skewers Elon Musk & $TSLA. Every sentence on target. (Where did she come from? How have I never noticed her before?) https://www.marketwatch.com/story/elon-musk-is-just-another-car-salesman-2019-04-22?mod=therese-poletti …
Apr 22	And there it is! The backdoor change in 2019 guidance. $TSLA pic.twitter.com/atO3gbkK2Y
Apr 22	After driving home using autopilot after experiencing FSD. It seems like a 6 year old running next to Jesse Owens. FSD upgrade is a must for all tesla owners. It’s like driving a F-22. #tesla $tsla
Apr 22	Stay with me a moment on this thread $TSLAQ. FACT: $TSLA is using 3RD GEN integrated circuitry in HW3. 14nm (nanometer architecture) is the SAME processing technology that was launched in a iPhone 6 in September 2015!!!
Apr 22	“Where were the signs?”, they will ask. “How could we have known?!” $TSLA https://twitter.com/nickbunkley/status/1120429722519912449 … Musk on where he came up with some of the figures he's presenting to show that Tesla cars can make money for their owners by being used as robotaxis: "We just randomly threw some numbers on there."
Apr 22	Feel bad for my 6 year old. Have to come home and tell him he’ll never drive a car. #tesla #FSD $tsla
Apr 22	full analysis/recap of $TSLA Autonomy Investor Day ft @matty_mogul & @Jfilche (recorded LIVE just a couple minutes ago)https://youtu.be/2BZHXh1nbWc
Apr 22	The Irony of @elonmusk and his cowardice, is that he will insure a book deal for @skabooshka , a movie, and an outstanding Investment Career... Please Timestamp this... $TSLA
Apr 22	.@ARKInvest analysts focused on these disciplines and forecast that #robotaxis will be profitable at scale if priced at $0.26 per mile. $TSLA just announced that its cost will be only $0.18 cents and that it will charge $1 per mile. I will include my Model 3 in #Tesla’s fleet!https://twitter.com/GlenMeyerowitz/status/1120409255692124161 … Telsa Autonomy Day is the craziest crash course on hardwar…
Apr 22	I told Elon that the stock would go up if he promised not to tweet material information. He was receptive. We had a nice chat about twitter. Elon’s great. $tsla
Apr 22	> @ConsumerReports’s take on $TSLA is quite the kicker here. (via @Reuters) https://www.reuters.com/article/us-tesla-selfdriving-idUSKCN1RY1C9 …pic.twitter.com/R5l1OVHKYj
Apr 22	Just had an awesome chat about car industry and $TSLA stock with @elonmusk...he asked what’s your advice for me? I had to say it: “tweet as much as you want, but skip the public timelines!” Thanks Elon for an awesome #AutonomyDay event and answering all my questions.
Apr 22	"There's still no car on the road that you can buy today that is as good as the Model S was in 2012" - Elon during the Tesla FSD event $TSLA
Apr 22	If the attorney hired by @skabooshka is able to depose the key people of the current $TSLA autonomy team in a public transcript (and is fully prepared with the right critical questions to ask), I will contribute another $10,000 towards the legal effort, if current funds run low.
Apr 22	Seriously, Does @elonmusk want to get in the ring with @davidein or @WallStCynic , You or Me? Nope, he picks on a PHD student to try and shut him up... Again, I couldnt really care until he picked on @skabooshka which is just wrong. $TSLA @zerohedge @TeslaCharts Now I carehttps://twitter.com/fleckcap/status/1120448661618593800 … i heartily concur with marc on this...
Apr 22	Fundraiser by Lawrence Fossi : skabooshka defense fund Please Donate to this Brave Man.. He speaks Truth to Power and am proud to call him a friend. ⁦@elonmusk⁩ why not pick on someone your own Size? $TSLA https://www.gofundme.com/f/skabooshka-defense-fund …
Apr 22	Well that was fast $TSLA https://www.marketwatch.com/story/nvidia-says-tesla-inaccurate-in-self-driving-comparison-2019-04-22?mod=BreakingNewsSecondary …pic.twitter.com/ifI64Hsv5w
Apr 22	Elon Musk: "The fundamental message that consumers should be taking from today is that it's financially insane to buy anything other than a Tesla. It will be like owning a horse in 3 years." /1 https://cleantechnica.com/2019/04/22/tesla-autonomy-day-video-is-live/ … #Tesla $TSLA pic.twitter.com/uLsNORxA3x
Apr 22	So @elonmusk just claimed $TSLA is spending ~$4 billion on autonomy a year. Gosh, wonder where all those employees are.
Apr 22	Don’t think any analysts have modeled the potential of running a robo taxi fleet. #tesla $tsla
Apr 22	When asked about capital for Tesla robo Taxi. Elon said something like we have a plan for that. Tesla might raise money by spinning out Tesla Taxi. Then they can buy their own cars for the taxi fleet. How do you like them apples. $tsla
Apr 22	Musk just said they'll have 1 million self driving robo taxis on the road next year. Long term 10 million. After hours $TSLA is still flat. Major disconnect in valuation here.
Apr 22	Elon expects regulatory approval for Tesla robotaxis (Tesla Network) somewhere next year. @ElonMusk @Tesla #Tesla https://cleantechnica.com/2019/04/22/tesla-autonomy-day-video-is-live/ … $TSLA pic.twitter.com/9xk1DylVC8
Apr 22	To those who say @elonmusk doesn't deliver, take a look at this checklist. Master plan goals largely checked off. Massive objectives for 2019 and 2020. $tsla $tslaqpic.twitter.com/BzY9RPaEB3
Apr 22	Tesla to take "25-30% of the revenue". This is happening folks! $TSLA pic.twitter.com/q8t0eQDzvr
Apr 22	Updated Navigant chart $TSLA @elonmuskpic.twitter.com/8oQszaFpYb
Apr 22	For those of you who couldn't watch the $TSLA presentation: pic.twitter.com/9Je43aEDbk
Apr 22	$TSLA - 1/timestamp 2:15:11 @karpathy “..no humans were harmed in the process..” (fleet learning) Say that to Walter Huang’s widowpic.twitter.com/bHNh616sCj
Apr 22	.@mrkylefield on #Tesla Autonomy news: "Early testing of new FSD hardware shows a 21× improvement in image processing capability with fully redundant computing capability. Done at a modest cost for all of Tesla's vehicles currently in production." https://cleantechnica.com/2019/04/22/tesla-autonomy-day-video-is-live/ … $TSLA pic.twitter.com/FbSY68maKD
Apr 22	$NVDA spent $2.376 billion on R&D last year... $INTC $13.543 billion.... $TSLA spent $1.460 billion. The first two are chip makers, the third is a car company. Yet, $TSLA claims to have designed a better chip than either of those companies could. Ok, right.....
Apr 22	$TSLA is making a truly excellent case for why self-driving technology should be forbidden by federal regulators at this stage.
Apr 22	Surreal for $TSLA investor day to be about chips. But this was (and should be) the ethos of Silicon Valley. Too much focus in recent years on incremental performance gains & unnecessary software apps. Even if overstated, if the next few years are a chip war, we all stand to gain.
Apr 22	As someone who works fairly closely with the software side of the auto industry, this presentation is like a hilarious comedy $TSLA $TSLAQ
Apr 22	Elon Musk emphasizes, "Lidar is a fool's errand. And anyone relying on Lidar is doomed." https://cleantechnica.com/2019/04/22/tesla-autonomy-day-video-is-live/ … #Tesla $TSLA @ElonMusk @Tesla
Apr 22	Her husband is Ben Kalo the Head tout at RW Baird for $TSLA There needs to be disclosure of this @cnbc @jimcramer @MelissaLeeCNBC people deserve the truth on her Bias’ @zerohedge @TeslaCharts @DonutShortshttps://twitter.com/Latrilife/status/1120352052087930885 … “isn't it odd that the camera is focused right on that car?" -Melissa lee Harvard graduate…
Apr 22	Dear @InsideEVs - nobody in $TSLAQ hates $TSLA. They think there's deep fraud here. If this 'Open Letter' doesn't mention fraud, it is pointless. It is a logical fallacy to make Elon and Tesla the same thing. They aren't. https://twitter.com/InsideEVs/status/1120364397753524225 … Tesla Haters: Here's An Open Letter In Video Form To Wake You Up https://insideevs.com/news/345947/open-letter-tesla-h…
Apr 22	Well well well. A little fun with video editing from $TSLA haters in China? @Lebeaucarnews Use YouTube's frame advance options the "," and "." on the keyboard. Count the key clicks to the next markers. seconds:frames 15: 24 16: 24 17: 24 18: 24 19: 9 20: 38https://twitter.com/enn_nafnlaus/status/1120353865860308992 … Hey, you know that "Tesla fire in China" video (https://www.youtube.com/watch?v=…
Apr 22	“Plaintiffs attorneys are already circling and at some point the current directors and officers insurance carrier may become fatigued and potentially unwilling to immunize the board from the public and private litigation.” https://www.marketwatch.com/story/sec-options-to-rein-in-musk-include-leaning-on-company-and-directors-experts-say-2019-03-04?mod=francine-mckenna … $TSLA
Apr 22	While we reflect on 4 $TSLA board members racing to exit, FSDelusions & fires galore, I'll leave this lil note for those polluting @skabooshska go fund me: I'm donating incremental $42 for every single new harassing post. If: you spam, Ska gets more cash. https://www.gofundme.com/skabooshka-defense-fund …
Apr 22	$TSLA Kimbal Musk owns 209,444 shares of stock, including 61,111 shares issuable upon exercise of options. 209,444 - 61,111 = 148,333 shares Kimbal has "148,333 shares pledged as collateral to secure certain personal indebtedness." 100%
Apr 22	The internet is filled with libel and death threats against @skabooshka. Dear $TSLA bulls: we are capturing as many of these as we can. pic.twitter.com/Xo4MJieS02
Apr 22	Evercore moves $TSLA to underperform and cuts P/T to $240 (was $330) on demand concerns. "..there is increased uncertainty around near-term demand vs. previous bullish forecasts."
Apr 22	This sure looks a lot like what happened to that Tesla in China over the weekend! $TSLA https://twitter.com/AmandaABC7/status/1075200579343806464 … #NEW @Tesla owner shares this incredible video of his car catching fire. The Saratoga resident says he got the car 3-months ago, it only had 1200-miles. Follow this thread for details on how the situation developed. Also, watch at…
Apr 22	AP hits it hard this morning with an article detailing why $TSLA's FSD claims are all hype. Welcome to the "Event", "Investors". https://www.apnews.com/09894dee68d7496399f176a77a8bc98d …
Apr 21	$TSLA $TSLAQ The recent $tsla fire video reminded me of this video I was shown in a battery fire safety course I took in early 2017. In case anyone doubted the $tsla was thermal runaway. https://twitter.com/ScolesSarah/status/791717427918675968 … With great power comes great responsibility. On the lithium-ion battery fire inside a JPL robot's thorax. https://www.wired.com/2016/10/samsung-isnt-one…
Apr 21	Friends don’t let friends buy Teslas $TSLA pic.twitter.com/aRTsdPSRPe
Apr 21	Live picture of a $TSLA short throwing FUD at @Tesla and @elonmuskhttps://twitter.com/Jason/status/1120103318293024768 … Anyone kill themselves thowing axes yet? This is the most Darwin thing I’ve seen since.... well... 15 minutes ago on twitter pic.twitter.com/A594oeS9ZB
Apr 21	I am no investment banker, but I was just wondering if it is a good thing for capital raising when a rocket ship company that badly needs to raise capital blows up a rocket. $TSLA.
Apr 21	Over 70% of Midsize Luxury Sedans sold in Canada so far this year have been $TSLA Model 3s. Source: http://www.goodcarbadcar.net/2019/04/small-and-midsize-luxury-car-sales-in-canada-march-2019/ …
Apr 21	So @elonmusk can push @SEC_Enforcement around like a Mop but his Waterloo will be a guy on Twitter named @skabooshka .. Fitting for this time I must say @CGrantWSJ @WSJ @zerohedge $TSLA @fleckcap @TeslaCharts
Apr 21	My bet is @skabooshka is going to play offense, which is what I would do here.He knows way too much & people have been bullied way to long. @elonmusk threw the first punch but dont think he will throw the last. I hope he raises $250,000 which makes him a danger to $TSLA and Elon
Apr 21	Elon Musk’s Easter weekend in review: - 4 $TSLA board members leaving - gets a restraining order on a short seller - SpaceX Crew Dragon thing explodes - Tesla parked in China also explodes pic.twitter.com/99fWrz7nSx
Apr 21	Holy jumping fucking shitballs $TSLA https://twitter.com/ShanghaiJayin/status/1119997229530406913/video/1 …
Apr 21	We donated to the @skabooshka defense fund because we support corporate whistleblowers. Elon Musk has a documented history of filing false police reports to intimidate critics. He clearly views @skabooshka’s high quality work as a threat. $TSLA https://www.gofundme.com/skabooshka-defense-fund?utm_medium=email&utm_source=product&utm_campaign=p_email%2B5311-donation-receipt-wp-v5&utm_content=intern…
Apr 21	If a company goes from selling 10k units over 6 months a year ago to 125k this period. How is that slumping sales? Amazing spin amazing. #tesla $tsla
Apr 21	I’m catching up on Silicon Valley season 5. In the second episode a main character gets a Tesla and says it’s an investment, and then another main character points out cars depreciate in value. Episode came out more than a year ago. Can’t make this up folks. $TSLA $TSLAQ
Apr 21	Guys, 41 days until Giga3 building due to compete. $tsla #Tesla #ElonMusk #SpaceXpic.twitter.com/pvfv50Bt2N
Apr 20	$TSLAQ criminals have been extra animated lately, ever since the $TSLA Autonomy Day was announced. What are they afraid of come Monday? Why do they seek to silence Tesla? Why are they filled with rage, resort to violence, and show symptoms of obsession?
Apr 20	Why are you doxxing critics and threatening whistleblowers if you’ve done nothing wrong? $tsla https://twitter.com/elonmusk/status/1119761927440220160 … Never seen anything like it. Tesla is just trying to make electric cars & solar power for a better future for all. True, we might not succeed, but why do they want us to fail?
Apr 20	No one contributes to Tesla’s failure more than you @elonmusk. $SCTY was on the brink of bk, and you bailed it out using Tesla. $TSLA is already falling apart. You know it. You choked, and did the fake funding-secured tweet. This is why capitalists like you are reviled. Tic tock
Apr 20	"Never seen anything like it. Theranos is just trying to develop single prick blood testing for a better future for all. True, we might not succeed, but why do they want us to fail?" -- Elizabeth Holmes probably. $TSLA pic.twitter.com/9QjIvDUtv1
Apr 20	I suggest journalists take a step back and look at what you are doing. If you want to do a negative story on Tesla fine nobody can stop you, but stop interviewing , retweeting and quoting these criminal members of $tslaq . $tsla
Apr 20	Dear $TSLA employees, contractors & service providers: If you know that $TSLA or Elon Musk lied, please report it to the SEC. The SEC has paid over $300 million to whistleblowers. You can easily report fraud to the SEC at: https://www.sec.gov/whistleblower . Retweet.
Apr 20	Dear @elonmusk, Using lies to silence @skabooshka & filing on a holiday weekend to prevent a credible response Monday might be smart tactically. It couldn’t be dumber strategically. We have much more $tsla impropriety to expose, & expose we will. Clue. 0b1001110000001
Apr 20	I will observe the number of times when a company has sued short sellers or critics and it has worked out well for them is approximately zero. Trade carefully. $TSLA
Apr 20	I'm starting to have a feeling this is all getting a bit out of control. Stay calm, bros. Nobody should go and try fancy stuff during the self driving event around the factory. Doesn't serve any purpose. We'll see what Elon can do. That's my take. RT if you agree. $TSLA $TSLAQ
Apr 20	With his most recent attempt to silence and doxx critics, @elonmusk will soon join Elizabeth Holmes in the pantheon of Silly Con Valley Fraudsters. $tsla is a ZERO. pic.twitter.com/4WivK6pn2X
Apr 20	in general, one would expect a company with an amazing new product to SEEK ways to get people to film it and publish it. conpanies pay good money for that. instead, $TSLA goes to court to try and stop it. what don't you want us to see @elonmusk ?
Apr 20	For the casual and neutral observers, Tesla $tsla just filed a restraining order and doxxed this man because he was telling too much truth about the company. Please RT and spread it further. https://twitter.com/skabooshka/status/1118938022412574722 … Photographs: $TSLA recording the “autonomous driving” demo for its so-called “Autonomy Investor Day” (Apr 22). Mounted, two cameras: one rear-facing…
Apr 20	Apparently $TSLA has been stalking our good friend, tailing his car wherever he goes. Totally normal behavior. $TSLAQ
Apr 20	Apparently $TSLA fabricated a false accusation against our good friend and had the police show up in an effort to intimidate. Totally normal behavior. $TSLAQ
Apr 20	If you write for a major media publication, the headline should be something along the lines of "Days Before Event, Tesla Seeks To Restrict Reporting About Questionable Self Driving Claims." Because that is what appears to be going on. $TSLA
Apr 20	Tesla Q4 2017 and Q1 2018 Model 3 production 9,766. Tesla Q4 2018 and Q1 2019 Model 3 production. 124,344 cars. $tsla YOY production numbers. #TeslaModel3
Apr 20	Some implied moves for #earnings next week(777 companies reporting): $IRBT 12.9% $AMZN 4.3% $FB 6.0% $TWTR 10.4% $MSFT 3.6% $TSLA 9.0% $PYPL 5.6% $V 3.1% $CMG 7.7% $ALGN 9.5% $LRCX 6.6% $XLNX 8.2% $FFIV 5.9% $ORLY 6.5% $SAM 9.4% $CTXS 6.3% $MMM 3.5% $ABBV 4.5% $INTC 4.5%https://twitter.com/eWhispers/status/1119632835860680710 … #earnings for the week $AMZN $FB $BA $TWTR $MSFT $TSLA $T $SNAP $CAT …
Apr 20	I think the changes on the Tesla board have something to do with the SEC negotiations. This is very good news. Was very tired of the current BOD.. Change is good. #tesla $tsla
Apr 20	No comparison. In LA for the holiday, I’m struck that all of my #Uber drivers are unhappy that their take rate dropped by 25% in March. Like $LYFT, Uber is an accident waiting to happen, which $TSLA’s autonomy day on Monday will crystalize. $XBT will trounce $UBER.https://twitter.com/j3todaro/status/1118650722608984064 … What would you rather invest in? Bitcoin at $92 bil valuation…
Apr 19	BREAKING: 40% of $TSLA BoD resigning. pic.twitter.com/V3VLRLCJUJ
Apr 19	$TSLA’s 4 independent directors are jumping ship. pic.twitter.com/h3FOIyaK0I
Apr 19	Departing $TSLA directors to be replaced by Jay Clayton, Elizabeth Holmes, and Musk's eldest two sons standing on each other's shoulders inside a trench coat. https://twitter.com/TeddyVallee/status/1119353540592455682 … *TESLA PROPOSES BOARD OF 11 DIRECTORS *TESLA DIRECTORS RICE, BUSS NOT TO STAND FOR RE-ELECTION
Apr 19	Holy fuck, $TSLA proxy just filed: "on April 18, each of Brad Buss, Antonio Gracias, Stephen Jurvetson, and Linda Johnson Rice agreed collectively with the Board and its Nominating and Corporate Governance Committee that each of them will not stand for re-election to the Board"
Apr 19	Bigger question about capital raise, which @GatorInvestor correctly sees as imminent: If $TSLA lost money on Roadster, and lost money on Model S, and lost money on Model X, and now is losing money on Model 3, while sales are declining, what's the long investment thesis? https://twitter.com/GatorInvestor/status/1119294179279028224 … Depletion of the European order book helped $TSLA in Q1, even so …
Apr 19	$TSLA sued in San Diego for selling used Model S as "new" on December 31, 2018. Docket soon. pic.twitter.com/ZtYLAbHFMM
Apr 19	March registrations in California MB - 5800 BMW - 5364 VW - 4228 Tesla - 3263 (Mod X = 284) Source: Dominion Cross-Sell $tsla $tslaq @tesla
Apr 19	On the debate of of using lidar or not I'm going with the choice of the guy that lands a rocket autonomously in the middle of the ocean thanks. $tsla $tslaq
Apr 19	I couldn’t help myself I had to take a photo. Second Tallest Building in the World and my Tesla Model S. #Tesla #TeslaChina #Shanghai #China #ModelS #特斯拉 #中国 #上海 $TSLA pic.twitter.com/SxEqPEXZv8
Apr 18	$tsla daily/weekly charts from a big-picture perspective actually better than most of major tech names $fb $googl $nflx $amzn $nvda remaining weeks in April will set up the tone for next few months into summer...pic.twitter.com/hLYnZ7Kfop
Apr 18	Taking a break from $tsla / $tslaq twitter for a while... Frustrated thread follows. Before going on a (pre-)Easter trip last weekend I went by my local dealership with some questions. Which they happily answered to no surprise. While there I spotted an odd one out. Guess which?pic.twitter.com/0iiOWWJPFr
Apr 18	$TSLA $TSLAQ The Dallas staging/prepping lot only turned over 2 M3s yesterday. S/X were 0. We are back to early January levels, and on our way to February levels.
Apr 18	Have made it a tradition to post a $TSLA / $TSLAQ cash flow prediction prior to earnings, so here we go. Please keep in mind that there is no AI involved, so this is all more probabilistic than deterministic (or was it the other way round @CathieDWood ?)
Apr 18	If a Tesla saves you $200 a month on gas, you own it for ten years. You take the savings and put it in a balanced fund each month. How much money do you have at the end? (hint: it's the cost of the car) #Teslamodel3 $TSLA
Apr 18	What product can you buy and it gets better every month? #Tesla $TSLA
Apr 18	Submit a question for @elonmusk via @SAY! $TSLA #Earningshttps://youtu.be/xlRe1Qo_AcM
Apr 18	.@tesla just offered me $40k for my 2016 Model S, which I bought for $116k. And you claim it does not depreciate? You are providing false and misleading information to your investors. $tsla $tslaq
Apr 18	$TSLA Midnight EST Exclusively on @Audiomack ft. @Tim_Gent @BiLyBlast @OGTHAGAWD740 @The_RapGirl prod. by: @BurnieAmsterdam @josephfiend_ @HAILKINGKAM @ABEastwood_ @Zsmith901 & Retro Kids Y’all ready to TAKE OFF?!pic.twitter.com/flrcbA2zF5
Apr 18	$TSLA by @lul_lion Midnight EST Exclusively on @audiomackpic.twitter.com/oGDy6qpzRZ
Apr 18	Tesla shares show resilience amid longtime $TSLA bull's more conservative outlook https://www.teslarati.com/tesla-tsla-price-target-ben-kallo-model-3-growth/ …
Apr 17	Another real story about how Tesla Autopilot prevent accident happen. Thanks Kenny sharing the great story. $TSLA #Teslahttps://twitter.com/kenny_wu76/status/1118664493305868288 … 终于提到model 3 RWD LR，坐标杭州。 第二天开车上路，防碰撞预警帮我躲过一次追尾事故。当时车里突然响起急促的蜂鸣声，我下意识踩下刹车，然后才反应过来，前面一辆车因为有行人横穿马路急刹车。 Tesla的行车电脑已经…
Apr 17	And the #TeslaExecutiveDeparturesList continues to grow. All salaries above $100k now determined exclusively by @elonmusk. $TSLA $TSLAQhttps://twitter.com/temp_worker/status/1118561929277186049 … $TSLA departure Christine Tsang Global Head of Compensation @Paul_M_Huettner pic.twitter.com/jbW9Fj17V9
Apr 17	$TSLA departure Christine Tsang Global Head of Compensation @Paul_M_Huettnerpic.twitter.com/jbW9Fj17V9
Apr 17	Show me the batteries. Please! Start making batteries, OEMs, or your EVs will be inferior and more expensive than a Tesla. $TSLA $TSLAQhttps://twitter.com/TeslaSono/status/1118536861667004417 … Audi reports battery shortage. Lowers manufacturing estimates by 10000 units for 2019 #Audi #Etron It seems Audi, #BMW and #Mercedes are all competing for LG Chem…
Apr 17	$TSLA IS PLANNING BIGGER MODEL S/X REFRESH THAN THOUGHT: ELECTREK
Apr 17	$TSLA $TSLAQ @TeslaCharts getting some recognitionpic.twitter.com/ll2vrLh3In
Apr 17	1/ SCOOP(ish) Finally got a response to my letter requesting all correspondence between $TSLA and the SEC regarding $TSLAQ's WKSI status. SEC response to Tesla's request below TL/DR: They got a waiver, but that waiver appears to be in jeopardy with this contempt hearing...pic.twitter.com/Yd3Mk3pVxe
Apr 17	Tesla CEO Elon Musk’s views on Full Self-Driving safety get (ironically) validated by $TSLA bears https://www.teslarati.com/tesla-elon-musk-full-self-driving-tsla-bears-autonomy-investor-day/ …
Apr 17	Reason #107 to buy a Tesla. $TSLA > https://twitter.com/lourencovc/status/1118319185782890496 … There is a huge gas crisis in Portugal due to a truck drivers strike. Getting home this is the scenario. A never ending line to the gas station. It can impact all of us if it’s not solved soon, but at least I’m good knowing my Model…
Apr 17	1/ isn't $TSLA 's savior. Today marks the day when Audi's E-Tron outsold $TSLAQ's Model S+X combined in #Tesla's 2nd largest market, Norway, on a yearly level, while E-Tron has only been shipping since last month (946 vs 945). Jaguar's i-Pace stands at 1,111.
Apr 17	The Model 3 has officially been in production for 21 months and we're still talking about a "ramp". Just sit with that for a moment. $TSLA https://twitter.com/Lebeaucarnews/status/1118446609665335297 … Baird cuts $TSLA price target to $400 from $465 but remain bullish on Model 3: “We continue to believe Model 3 demand concerns are overblown, and think TSLA’s strong product pipeline, along with th…
Apr 16	Seems like Tesla is going to be a huge beneficiary of how far EU automakers have to go to comply with new CO2 emissions standards. Their fraudulent bets on "clean diesel" are coming home to roost. They'll have no choice but to pool w/Tesla. $TSLA $TSLAQ https://twitter.com/PatrickMcGee_/status/1118029481883648001 …pic.twitter.com/K1eF5h4tbU
Apr 16	Very busy biz trip this week in Guangzhou China. Had a chance to meet @Ben757677 in Guangzhou IGC mall, also visited @Tesla experience center there, very busy even at 9:30pm. Saw many #Tesla especially #Model3 in here locally. Thanks for the dinner Ben $TSLA #China #TeslaChinapic.twitter.com/D2Ma1wy8FO
Apr 16	Short sellers intentionally trying to plan a wreck to make @Tesla look bad $TSLA y'all see this right? @elonmusk https://twitter.com/enn_nafnlaus/status/1118283513030160390 … Hey @elonmusk - just letting you know that as we speak, short sellers are discussing trying to deliberately cause an accident with one of your FSD vehicles in order to make Tesla look bad. pic.twitter.com/q0XjhGFt7I
Apr 16	April 18th Tesla brings its Model 3, Model S and Model X to the 2019 China Shanghai International Automobile Industry Exhibition to showcase its innovations with the vision of “accelerating the world's transition to sustainable energy”. $TSLA #Tesla #China #TeslaChinapic.twitter.com/iFJCq04sgH
Apr 16	“The goal of Tesla is not to make money” Brought to you by the same duo who said to buy the stock on the Model 3 reveal dip. #LongThesis $TSLA $TSLAQpic.twitter.com/2mMS9Jpa0H
Apr 16	BMW must be getting terrible terms for their battery contracts. Only 120 miles of range?! I'm sure BMW is fine with that since it lets them try to sell one of their gas cars for the customer's "long range" needs. They'll just buy a Tesla instead. $TSLA https://www.bmwblog.com/2019/04/15/mini-survey-claims-customers-are-happy-with-75-miles-of-ev-range/ …
Apr 16	Elon Musk Puts an End to @tesla Goodwill Repairs. Buyers beware of shoddy quality! $TSLA $TSLAQhttps://evbite.com/tesla-puts-an-end-to-goodwill-repairs/ …
Apr 16	If $TSLA pays Panasonic what it owes Panasonic, it is game over. Plan B? Shit on them in the media. $TSLAQ https://www.businessinsider.com/panasonic-battery-cell-operations-tesla-gigafactory-chaotic-2019-4 …
Apr 16	Looks like the whole senior management team at Volkswagen is being indicted individually for fraud and corruption. It amazes me people have the nerve to call Tesla a fraud when its the ICE car makers indicted and going to jail! $TSLA https://www.theverge.com/2019/4/16/18369528/vw-ceo-martin-winterkorn-dieselgate-germany-volkswagen-emissions-scandal …
Apr 16	My latest is a story that is not totally about $TSLA but also is totally about $TSLA. A look at what’s happening on Panasonic’s side of the Gigafactory as the relationship between the two companies makes headlines. https://www.businessinsider.com/panasonic-battery-cell-operations-tesla-gigafactory-chaotic-2019-4 …
Apr 16	Three additions to the #TeslaExecutiveDeparturesList today. $TSLA $TSLAQ 1) Pedro Padillo - Director of M3 Manufacturing 2) Karl Wagner - Sr. Director of Security 3) Nick Gicinto - Sr. Manager of Security h/t @passthebeano & @amir Full list here:https://www.dropbox.com/s/doe1755m6gyztnc/Tesla%20Executive%20Departures%20List.pdf?dl=0 …
Apr 16	remember what i said - $TSLA still in huge falling wedge channel on weekly chart..... ystd super long bottom stick and today already a higher high big green candle now BULLISH ENGULFING ystd red candle body.... IF bottom confirmed, can run hard.....
Apr 16	Imagine a world where the media was on $TSLA's side.
Apr 16	I had missed this press release noting the Q directly. As @ortheraboot notes, this is the most significant piece of circumstantial evidence that $tsla has something it needs to disclose in order to issue and sell registered shares. https://twitter.com/orthereaboot/status/1118152008937156608 … $tsla itself acknowledges that $MXWL tender expiry delayed til after 10Q. In other words, $tsla cannot ha…
Apr 16	Just wanted to apologize to @nealboudette and @lopezlinette for making them look like total amateurs to 14 billion people on twitter We encourage you to stop working for $tslaq and become forces of good. That place is dark I've been there yesterday $tsla
Apr 16	Tesla directors Gracias and Buss, and CTO Straubel sold over $50 million worth of $TSLA stock since Nov. Anyone who believes that $TSLA is about to solve full self driving shortly after these sales is very gullible.
Apr 16	Things I wouldn't do two days before a judge decides on a revised settlement arising from inappropriate tweets: like fake financial projections, antagonize journalists, make outrageously false and dangerous product claims. $TSLA pic.twitter.com/Ux1uZaigfa
Apr 16	They have been achieving that goal very well. $TSLA pic.twitter.com/7eVHs7f1rB
Apr 15	$TSLA - @elonmusk, things you will never hear Toyota say: Production Hell Factory Gated Logistics Hell Delivery Hell Service Hell Warranty Hell In Transit Finan. delivered Insanely high demand but cost to high Demand Hell Appreciating Asset Bankruptcy $TSLAQ #LFG $TMhttps://twitter.com/BertelSchmitt/status/1117991307723415554 … Toyota Premieres Toyota-brand Battery Electric Vehicles Ahead of 2020…
Apr 15	People might be vastly underestimating the hugeness of Tesla’s new FSD hardware!! I’m getting excited for #EarthDay2019 #FSD event. #tesla $tsla
Apr 15	Awesome giga3 progress. $tsla .@elonmusk #Tesla #Spacexpic.twitter.com/Wk5aArphft
Apr 15	Totally ready for autonomous taxi service $TSLA $TSLAQpic.twitter.com/dLWEw6zoz4
Apr 15	So they say waymo is somehow worth more than Tesla. Seems unbelievable. $tsla $goog
Apr 15	will the market finally see $TSLA as a self-driving leader after Autonomy Investor Day? #TeslaNetworkhttps://youtu.be/404ESKO5B2k
Apr 15	1/ Fun fact: The I-Pace seems to be outselling the S&X combined in the UK over the past six months. $TSLA $TSLAQ From a Jaguar Landrover press release: "Jaguar’s first all-electric model has sold 1,760 units, despite being on sale for just over six months."
Apr 15	Elon Musk has the highest IQ of any dumbass in the world. $tsla
Apr 15	But do not worry at all $TSLA will be completely fine https://www.bloomberg.com/news/articles/2019-04-14/the-18-billion-electric-car-bubble-at-risk-of-bursting-in-china …
Apr 15	Tesla Model 3 vs Ferrari | Don't need to mention the winner $TSLA pic.twitter.com/DHKA32wDeT
Apr 15	Whoa...So SpaceX’s Shotwell is not sure (“It’s still TBD.”) of Starlink’s future economic viability?! That IS their business going forward. Pretty amazing admission by the COO. @SpaceX @WSJ @RolfeWinkler $TSLA pic.twitter.com/Uaa7sGJhHs
Apr 15	Not sure how anyone could have watched what Musk did on Twitter this weekend and not be a seller of $TSLA. Fascinating experiment not only in the capital markets, but in human psychology. Feels like something is going horrifically wrong behind the scenes. Just my opinion. #DYRE
Apr 14	No more $TSLA quotes tonight. This isn’t pretty.
Apr 14	To make sense of @elonmusk's production guidance, you have to believe $TSLA will produce 11,100 cars per week for the rest of 2019, then fall to half that level in Q1 2020. pic.twitter.com/Civ9TVlRFQ
Apr 14	I can’t keep up this weekend. The story is changing by the hour. $TSLA https://twitter.com/business/status/1117546088498700288 … Musk Tweets That Tesla Will Make Over 500k Cars In The Next Year https://bloom.bg/2KDhymh
Apr 14	There is a new article on Pana in Nikkei. It's an opinion piece asking if Pana can cut unprofitable businesses & improve their financial performance. It compares Pana w/ Sony & Hitachi, then treat $TSLA as a test case. Almost like Nikkei is putting pressure on Pana. $TSALQ
Apr 14	Bloomberg, WSJ, Nikkei, Panasonic: corrupt and/or liars The guy who cannot legally claim to be innocent of security fraud: paragon of virtue and the only pure source of truth Got it. $TSLA
Apr 14	This is the part where I tell you the owner of the WSJ is James Murdoch and that he serves on $TSLA's Board of Directors. https://twitter.com/elonmusk/status/1117510481625763840 … Holman Jenkins & WSJ in general are sock puppets of big oil
Apr 14	It's been 45 days since $TSLA paid off $920 million for convertible bonds in cash, and it's yet to file for bankruptcy as $TSLAQ long predicted. Go figure...pic.twitter.com/0VuuCo0XI8
Apr 14	That time when $tsla made lots of claims in the press incorrectly faulting MBLY for a death, then later claimed it ended its relationship with MBLY. Then MBLY dropped an SEC filing saying Tesla’s claims are “incorrect & can be refuted by fact”. Tesla never responded. pic.twitter.com/EpA6HmdWZK
Apr 14	We’ve got to get @Sir_Attenboroug doing a @Tesla video on climate change and EVs. That would be awesome. @elonmusk #tesla #ClimateChange $tsla
Apr 14	word of the day: $TSLAQurious - adj. interested in the bear side of the $TSLA story "the mainstream media was becoming increasingly $TSLAQurious."
Apr 14	1) Simple $TSLA battery math to (further) expose its lying CEO: Musk claims Tesla's Nevada battery plant is currently "limited" to producing "only" 24gWh of batteries. That's 24,000,000,000 watt-hours. An average Model 3 uses 70kWh (ranging from 60 to 80). That's 70,000Wh.
Apr 14	Turns out $TSLA has been using cheat devices on their cars for over a decade to beat the emissions tests. It's called an electric motor and batteries. The scandal! Looks like it's not just VW, Daimler, BMW and Renault, Volvo, Fiat, Chrysler, Citroen, Hyundai... Oh wait...
Apr 14	The $TSLA Model 3 has been crushing the Midsize Premium Sedan segment since mid-2018. This chart is *cumulative*. I underscored this in the title and labeled it on the y-axis, but I bet somebody will still misread it. @elonmusk @tesla pic.twitter.com/P9BWBFBnPc
Apr 14	Since I live in his head, a theory: Elon owes Panasonic a lot of money on a take or pay. He can’t take because of no demand. He is going to falsely claim they couldn’t have delivered anyway, and he took all they made, so he isn’t going to pay. $TSLA $TSLAQ
Apr 13	I've consumed a total of 1.8 gallons of gasoline in the last 812 miles I've driven my Volt. There exists an affordable solution to radically reducing point-source emissions from vehicles. $TSLA $TSLAQpic.twitter.com/utVViTjp1Z
Apr 13	Why @Tesla is gonna win the #EV race: Electric motor technology comparison 1) BMW i3 Motor: $841, 170 HP, 48 kg 2) Chevy Bolt: $836, 200 HP, 52kg 3) Model 3: $754, 258 HP, 46kg highest efficiency, with smallest form factor at the lowest price. https://youtu.be/2DucRxWz_58?t=3032 … $TSLA
Apr 13	I think the Model 3 SR+ for $39,500, with Autopilot included is the best deal you can get for a Tesla. $TSLA pic.twitter.com/3659gJYiMX
Apr 13	$TSLA -1/ @elonmusk don’t you run the Gigafactory? Isn’t this your factory? Panasonic installed line capacity for 35GWh/yr. Why is it only producing at 24GWh/yr? Aren’t you an engineer? Isn’t it Tesla’s mgmt team that runs that factory? @tsrandallhttps://twitter.com/elonmusk/status/1117144865299501056 … Incorrect. Pana cell lines at Giga are only at ~24GWh/yr & have been a constraint on Model 3 o…
Apr 13	“It seems all other carmakers are just playing catch up with Tesla." Funny how Audi, Porsche, Jaguar, and BMW keep running into issues that $TSLA began optimizing long ago. The barrier of entry starting to look more like a moat than a gully https://qz.com/1593635/audi-e-trons-low-range-might-be-down-to-inefficient-battery-use/amp/?__twitter_impression=true …
Apr 13	Protip: Companies that "aren't the next Theranos" don't need to have articles written about them claiming they "aren't the next Theranos". $TSLA https://www.businessinsider.com/why-tesla-is-not-like-theranos-2019-4 …
Apr 12	What is going on with @SEC_Enforcement...this is clear abusive, manipulative and deceptive bahavior by @elonmusk - why is he still at large? $TSLA pic.twitter.com/83NVt9CrqD
Apr 12	Crazy Eddie Memoirs: Our inventory was an “appreciating asset” until we were thrown out in a hostile proxy contest and new management counted it. $TSLA $TSLAQhttps://twitter.com/TheBenSchmark/status/1116799899620773888 … Elon Musk: “I think the most profound thing is that if you buy a Tesla today, I believe you are buying an appreciating asset, not a depreciating asset" #NotMyGenius $TSLA https:/…
Apr 12	Added 354 $TSLA shares today. Last time I had this kind of conviction in an individual stock was $AAPL 2013 when it was making $50 Billion in FCF and selling for an effective market cap of $200B ($350B - $150B cash). Long @Tesla & @elonmusk - Thanks for all you do!!
Apr 12	I got distracted by someone brazenly texting while driving. I was so aghast that I almost rear-ended someone. I was going ~10 mph without Autopilot enabled. Guess what saved me and the person in front...my Model 3's forward collision warning system! Thank you @Tesla! $TSLA https://twitter.com/Ev_Investor/status/1116804684860145664 … There is over a million accidents in the US every year from dist…
Apr 12	Can't produce, can't stop producing. The ABL is likely full. Inventory overflowing. Sales still dead everywhere one looks. Expect peak insanity from him very soon. Expect peak vitriol from bulls. Trade carefully. $TSLA $TSLAQ
Apr 12	Ok, imagine, the guy who designed and built this is also designing and building your car. $tsla https://twitter.com/_TomCross_/status/1116551150415704074 … The Falcon Heavy pic.twitter.com/TDHmkmNjdS
Apr 12	Bankers won’t underwrite a Tesla common equity offering w/o being sure Elon & Tesla aren’t lying about anything B/c lies + stock collapse = massive lawsuits for banks RN a $TSLA offering won’t pass an investment committee I’ve talked to bankers about this since March 2018 https://twitter.com/CGasparino/status/1116786582185549824 … SCOOP: @Tesla execs continue to tell bankers no need for financing…
Apr 12	Tesla's U.S. sales in Q1 grew by more than all other premium branded vehicles combined (including SUVs). @Tesla @elonmusk $TSLA pic.twitter.com/kzsnjMwawW
Apr 12	SCOOP: @Tesla execs continue to tell bankers no need for financing in near term, finances are adequate even as as bankers pitch financing ideas amid sales woes. $TSLA execs also tell bankers Musk is a “handful" and "a weird dude” who runs a great company more now @FoxBusiness
Apr 12	This might be the craziest lie yet. Tesla cars depreciate rapidly. Prices have been slashed to avoid bankruptcy. Tesla vehicles do not have LIDAR. Ivan Kreuger would blush. Fraud oozes from this pathological liar. $TSLA $TSLAQpic.twitter.com/lWImyz4VbV
Apr 12	I'm old enough to remember that back on Feb. 28th, 2019, Elon was asked: "How long is this Model 3 price lasting for? He answered: "No reductions from here." $TSLA pic.twitter.com/SlBybQhAfQ
Apr 12	4/5 SCOOP! Some of the cars were registered end of March but de-registered in April. Why? How is this accounted for by $tsla? pic.twitter.com/UsRW04H0go
Apr 12	Good thing $TSLA has never asked its suppliers for ex post facto price discounts. https://twitter.com/elonmusk/status/1116766103177285633 … So if we raise prices in the future, will you cut Tesla a check? Can’t have it both ways.
Apr 12	What do you do when you are choking on inventory? You fraudulently try and claim those assets are appreciating. Let's be clear. $TSLA cars are junk. They depreciate faster than he can cut prices. We are very close to the end of this epic fraud. $TSLAQhttps://twitter.com/Tweetermeyer/status/1116742567989616640 … Musk "I think the most profound thing is that if you buy a Tesla today, I believe you …
Apr 12	Just overheard this poor airport bartender complaining about how she invested some of her savings in Tesla and is now obviously upset she’s lost so much money. $TSLA
Apr 12	SCOOP Remember Allianz, the EU Insurance company that won't insure Model 3s? Their asset managers also: - sold half a million shares of $TSLA - closed 800K shares worth of call options - bought puts on 2.4M shares pic.twitter.com/jlUymbGAIv
Apr 12	$TSLA holds amid Model 3 leasing rollout, Standard+ availability in Europe and China https://www.teslarati.com/tesla-tsla-model-3-leasing-standard-plus-europe-china/ …
Apr 12	Big move. Time to dump your ICE car before gas hits $5. OPEC wants your savings so they can bomb innocents in Yemen. Do the right thing. $tsla https://twitter.com/elonmusk/status/1116717247110586368 … Leasing now available for Model 3 http://Tesla.com/3
Apr 12	RECENT ISSUES AT $TSLA APPEAR TO PUT CO. ON "BRINK" OF FAILURE - GREENLIGHT CAPITAL CLIENT LETTER
Apr 12	$TSLA 'WHEELS ARE FALLING OFF - LITERALLY' - DAVID EINHRON
Apr 11	$tsla As predicted, leasing without a financial partner is another pre-bankruptcy milestone. Before they file it makes sense to unload as much inventory as possible because it will provide a pretext that there was no demand problem just a liquidity crisis resulting from bad CFO. https://twitter.com/ElectrekCo/status/1116533942650380288 … Tesla launches Model 3 leases, will keep cars for autonomou…
Apr 11	Is this the most fraudy thing ever written by a public company? $TSLA $TSLAQpic.twitter.com/W4Ybj4OYrM
Apr 11	"All Tesla vehicles now come with Autopilot bundled as a standard feature for less than the prior cost of the option. For example, Model 3 Standard Plus used to cost $37,500, plus $3,000 for the Autopilot option. It now costs $39,500, with Autopilot included." $TSLA https://twitter.com/Tesla/status/1116533838627262466 … An Update to Our Vehicle Lineup https://www.tesla.com/blog/update-our-vehicle…
Apr 11	$TSLA just discontinued the $35,000 Model 3. Before delivering a single one.
Apr 11	$TSLAQ ELITE TRACKING TEAM: -INVENTORY -INSIDER SALES -EXECUTIVE DEPARTURES -CUSTOMER SERVICE PROBLEMS -NEWLY SOLD CAR PROBLEMS -SPARE PARTS PROBLEM -CRASH DEATH LIST -INTERNATIONAL SHIPPING/REGISTRATION NUMBERS -LAWSUITS THE BEST RESEARCH TEAM OF ALL TIME — TAKE A BOW $TSLA
Apr 11	The final two paragraphs in this new L.A. Times $TSLA story speak for themselves... pic.twitter.com/jJfetWVd0i
Apr 11	Congrats @SpaceX landing 3 boosters back on earth. Unimaginable only a few years ago. $TSLA
Apr 11	According to http://teslastats.no , there are 1,869 Model S+X available in inventory in these three countries today. Prediction: Q2 will be WORSE than Q1. Now consider the Panasonic news in that context. $TSLAQ $TSLA pic.twitter.com/gSQ6uwvKas
Apr 11	Pana says they have excess supply Tesla says they have excess demand So which is committing market manipulating fraud today? Mind clarifying for the market @SEC_Enforcement ? $TSLA $TSLAQ
Apr 11	Tesla’s efficiency continues to improve. That’s why they don’t need further investments from Panasonic. They are still scaling battery production they just don’t need more capex to do it. $tsla #tesla
Apr 11	TESLA SPOKESPERSON SAYS BOTH TESLA AND PANASONIC CONTINUE TO INVEST SUBSTANTIAL FUNDS INTO GIGAFACTORY $TSLA Great, so now we find out who is lying, the Nikkei report from this morning or Tesla's PR in what sounds like a vaguely worded statement
Apr 11	$TSLA SPOKESPERSON SAYS OUR DEMAND FOR CELLS CONTINUES TO OUTPACE SUPPLY
Apr 11	Panasonic, Tesla's valuation and working capital: https://www.bloomberg.com/opinion/articles/2019-04-11/panasonic-gigafactory-plans-tesla-s-growth-needs-a-new-charge … via @bopinion $TSLA
Apr 11	Tesla flat-earthers like @BertelSchmitt and @Tweetermeyer aren't trying to make correct predictions. They're trying to poison the perception of Tesla. They don't seek ultimate truth. They mangle it to slow down Tesla and keep gas cars choking along a little longer. $TSLA $TSLAQhttps://twitter.com/VGrinshpun/status/1116376048642473985 … For those wondering about the veracity of confident $TSLA pro…
Apr 11	Less than 3 weeks ago $TSLA was trading below $255. Since then, we've got to know that production stalled, M3 deliveries were 20% below Q4 and 10% below consensus, MS/MX demand halved, EU&US backlog gone, battery factory not getting developed due to demand issues, stock up $15.
Apr 11	Panansonic on $TSLA GF 1 "However, we think there is far more output to be gained from improving existing production equipment than was previously estimated." Smells like break through, obviating the need for large captial injections.
Apr 11	One of the lies central to the $TSLA pump is that it is a cutting edge battery technology company. It is not. Panasonic is the battery supplier, and it's cutting investment in Tesla factory. Demand is dead. The fraud is unraveling. $TSLAQhttps://www.thedrive.com/news/27381/panasonic-axes-future-investments-in-tesla-factories-amid-dwindling-demand-report …
Apr 11	Yo @CNBC, you’ve had this individual on air in the past. Hope you take his thoughts on @Lebeaucarnews into consideration next time you decide to have him come on the air. Who seriously wants their money managed by #ToiletBoy? $TSLA $TSLAQ pic.twitter.com/2kdHT9WCqm
Apr 11	Exciting News! You can now use #Qtum to trade traditional stocks (like $AAPL, $AMZN, $TSLA, and more), forex markets, commodities, and #crypto with @Quantfury!https://blog.qtum.org/use-qtum-to-trade-global-markets-with-quantfury-3f727ea7332b …
Apr 11	The Japanese are finally falling on their swords, realizing they need to take the loss on this one. Musk and $TSLA have played them like a fiddle so far; a wound bleeding them dry. But the tourniquet has now been placed. All that’s left is the amputation (aka $TSLAQ).
Apr 11	No one said transitioning to electric cars would be easy. BMW is finding out how hard it actually is. https://www.bloomberg.com/features/2019-bmw-electric-car-german-engines/?srnd=premium-europe … via @BW $TSLA #tesla
Apr 11	Tesla $TSLA to hold Q1 2019 financial results and earnings call on April 24 https://www.teslarati.com/tesla-tsla-q1-2019-earnings-call-date/ …
Apr 10	Breaking Tesla announces an April 24th date for the release of first quarter 2019 earnings report. $TSLA That's earlier than usual, but the same as 18Q3 earnings date. https://ir.tesla.com/news-releases/news-release-details/tesla-announces-date-first-quarter-2019-financial-results-and …
Apr 10	In the (unlikely) event you’re wondering where we stand on $TSLA. Our analyst Jay Van Sciver called Tesla a “blindingly obvious short” in his original research note announcing his short call on 6/14/17. He remains short. pic.twitter.com/d7PkCPTFTb
Apr 10	Check this out! Was popping a picture of this parked Model 3 and a Model S floated by on the street. This is really happening! Question: who will have more Teslas by end of 2020 - Shanghai or California? #tesla $tsla #特斯拉 #上海 #Shanghaipic.twitter.com/Zba7U0LTgu
Apr 10	"SEC personnel should think more about who they are supposed to be protecting and less about the mean things Elon Musk said about them" | Above the Law ⁦@elonmusk⁩ ⁦@Tesla⁩ ⁦@S_Padival⁩ ⁦@BarkMSmeagol⁩ $TSLA https://abovethelaw.com/2019/04/elon-musks-not-the-only-ego-in-the-courtroom-for-secs-tesla-tweet-contempt-showdown/ …
Apr 10	LA traffic on autopilot. Thanks @elonmusk #tesla $tsla pic.twitter.com/UuXN5mbW8k
Apr 10	Knock knock knock! "Hey Mark! e-tron and get off the pot already!" Best thing about $TSLA competition is the endless meme potential. $TSLAQpic.twitter.com/Jrgyf4ZvOC
Apr 10	1/ Did Tesla just lose its battery supply chain lead negotiator? $TSLA https://www.benchmarkminerals.com/vivas-kumar-joins-benchmark-minerals-from-tesla/ …
Apr 10	I talked to IR at $mxwl..he said that $tsla requested the delay to after 10q filing..he said he didn't know why they did this
Apr 10	Mon ami, S'il vous plait. No one geeves zee sheet what your tres perverted shorty mind thinks as you seet in zee basement all day! $TSLA $TSLAQpic.twitter.com/3G5EsZmPdW
Apr 10	Because I'm that guy, I counted the cars at Pier 80. Roughly 2,500. cc @Paul91701736 $TSLA $TSLAQpic.twitter.com/ofXSuHzQbg
Apr 10	$TSLA $TSLAQ Finally decided to post this. Here is a vehicle that was being prepped on the staging lot, with the expired temp tags still in the vehicle. The vehicle appears to indeed have been returned, as now being prepped to be sold as new again. Supporting @Latrilife's pointpic.twitter.com/WYVnBePIzX
Apr 10	It's been less than a week since $TSLA reported production&delivery #'s for Q1. @tsrandall has been proven wrong, his @business tracker estimate was off by 21%. Yet @tsrandall continues to report utter nonsense: $TSLAQ has never ever produced in excess of 7k or a sustained 5k+.pic.twitter.com/2NlNW0dAIY
Apr 10	ALMOST had another $4K+ day! Made a smooth $3,750 profit on $TSLA in less than 20 minutes this morning pic.twitter.com/Nf707W5ZS8
Apr 10	I'm old enough to remember when @jimcramer recommended buying this at $88 per share. $LYFT $TSLA pic.twitter.com/aDHFsrV3CW
Apr 10	US Senators Will Introduce Bill To Expand Electric Vehicle Tax Credit By 400K Vehicles. Will Benefit Tesla, General Motors By Adding $7K Tax Credit For 400K Vehicles/Manufacturer $TSLA #Tesla
Apr 10	1/ My view on current Model 3 order rate: $TSLA According to Troy's tracker US order rate in early April are similar to US order rate in early Feb (probably slightly higher, that is assuming a constant sample rate). Activity on US forums is relatively low.
Apr 9	Funny what you see when you wander around. Acres of brand new GMC / Dodge trucks & ProMaster vans. Sitting in the dirt. What could they be hiding?? #dumdumlogic More $TSLAQ style 'facts' for @russ1mitchell $TSLA pic.twitter.com/3CPdRfGfZI
Apr 9	Four VERY veteran guys join the #TeslaExecutiveDepartureList. $TSLA $TSLAQ Pedro Glaser | Director, Global Treasury Adam Plumpton | Sr. Director, Supply Chain Planning Nate Coleman | Sr. Director, Qualification Energy Products Peter Jackson | Global Delivery Training Manager
Apr 8	YOUR DAILY REMINDER THAT ELON MUSK IS SMARTER AND BETTER THAN YOU AND $TSLA IS NEVER GOING TO BE $TSLAQ AND YOU'RE ALL MORONS FOR BETTING AGAINST THE MAN IN THE FUCKING SPACE ROCKET pic.twitter.com/5oK8YFLJgI
Apr 8	Nate Coleman, "Sr. Director of qualification, energy products" at #TESLA, who also used to be VP of tech operations at SolarCity, updated his Linkedin sometime in the past 5 days. He has left for a VP position at ZOLA. #TeslaInternDeparture @Tesla $TSLA $TSLAQ @Paul_M_Huettnerpic.twitter.com/0nGIwhJGSt
Apr 8	Tesla Scooplet - Aaaaand Mr. Wagner is out at $TSLA. Yet another executive team departure, this time of the security chief. https://www.theinformation.com/briefings/ebb654 …https://twitter.com/amir/status/1067558233378701312 … UPDATE: we now have details on Tesla's new security director Karl Wagner because he updated his LinkedIn profile. And this is the bio from the security consultancy he start…
Apr 8	Just got the following email from Montana Skeptic asking @CathieDWood if she would like to debate on my podcast. Cathie, if you’re interested, let me know and I’ll set it up. $TSLA $TSLAQpic.twitter.com/FPRSWHIeyu
27m27 minutes ago	Puedes caerte, lo que importa es que te levantes. Conoce la historia de la medallista paralímpica Lenia Ruvalcaba. #MexicanosImparables
Apr 8	What in the fresh hell is this marketing email from $TSLA? "I've been selected"??? Forgetting about the obvious desperation, who uses 4 different colors in an email? $tslaQpic.twitter.com/vCuL1wLHMt
Apr 8	Tesla Model 3 Performance at the Nurburgring, Track Mode Enabled easily passing cars on the first lap Full Video Here: http://youtu.be/F3IHb8RFV_g Video Credit to: GTMAN_20832 (Part 2) #Tesla #China #Nurburgring #TrackMode #Model3 #特斯拉 #中国 $TSLA pic.twitter.com/GfrFTfCL7U
Apr 8	Trying to reserve an audi etron.. Not cheap for 200 miles on a charge. Premium Plus quattro -$78,645. Helpful service on the phone. First deliveries in May for res holders. a nice start for Audi, but a lot more work to do. This will hurt the german car makers & help tesla. $TSLA
Apr 8	Another great example that why we need to have a Tesla. Sentry Mode again recorded a suspected auto burglar on camera $TSLA #Teslahttps://twitter.com/abc7newsbayarea/status/1115347814954033153 … EXCLUSIVE: A suspected auto burglar was caught on camera and then caught by @SFPD thanks to one of Tesla's latest software updates. https://abc7ne.ws/2WW50rq
Apr 8	$TSLA -1/ Tesla is piss poor at lean manufacturing. Actually, it is backwards and very typical of 1970’s manufacturing. Tesla is anti lean and GA4 is not focused on support for the operator. I’ll just focus on the latest drone footage from GA4 - some examples: https://twitter.com/TheCraigHanson/status/1115029338427015170 … What's with all the semi-trailers?
Apr 8	Is Russ Mitchell "serious" about reporting objective and factual information on Tesla for @latimes and @DrPatSoonShiong? Nope. Not even close. His list of followed Twitter accounts is completely dominated by anti-Tesla smear bears. $TSLA $TSLAQ #Pravduh 1/pic.twitter.com/OozfJde0so
Apr 8	To minimize EU fines for carbon emissions, Fiat will team up, or pool environmentally, with #Tesla, adding roughly $500 million to $TSLA’s free cash flow. $500 million is double the consensus expectation for its free cash flow this year. https://twitter.com/skorusARK/status/1115336596600041477 … Fiat to pay Tesla so that Fiat can continue developing on the wrong technology path https://twitter.co…
Apr 8	So, is todays tweet 8 days old or did it take $TSLA 8 days to deliver those 4 cars? Either way, what is the purpose of this useless pump? $TSLAQpic.twitter.com/hMpbaTaB0f
Apr 8	Now @Tesla Semi is delivering Tesla cars to customers!! $TSLA #Tesla #Semihttps://twitter.com/Tesla/status/1115314573517574145 … Tesla Semi delivering cars to customers pic.twitter.com/E9gakQhg9C
Apr 8	$60K worth of subsidies in one picture ! Its great that the govt. is taxing other citizens so that poor families like him could afford their luxury cars....to protect the humanity from global warming of course ! $TSLA https://twitter.com/pacorredor90/status/1115274140171276288 … @Tesla @elonmusk my family bought its first Tesla in 2013. It’s been a bit difficult for us to buy anything other than …
Apr 8	The post-Q3 sell side 2019 EPS estimate bubble is now deflated $TSLA pic.twitter.com/wZaBBWMWmc
Apr 8	$TSLA gets lower price targets from Jefferies, Morgan Stanley despite 110% YoY growth https://www.teslarati.com/tesla-tsla-fiat-chrysler-jeferries-morgan-stanley-update …
Apr 8	April 8th 2019 Latest Drone Footage of Tesla Gigafactory 3 in Shanghai, China China Construction Speed is Insane Phase 1 will definitely be on schedule for End of May Completion. #Tesla #TeslaChina #Shanghai #Gigafactory #GF3 #特斯拉 #中国 $TSLA pic.twitter.com/VOZXzbppvS
Apr 8	In Q1 2019, $TSLA grew its year-over-year luxury vehicle sales (including SUVs) by more than any competitor in the U.S. market *for the fourth straight quarter*. Congratulations to @elonmusk and @Tesla ! pic.twitter.com/Pt2l3Sjqij
Apr 8	Wow Zac and Jesse are getting some serious competition from Ben Sullins (Teslanomics) for the bagholder of the year award. $TSLA $TSLAQpic.twitter.com/yU8mKLMrVe
Apr 7	Auto Industry expert Sandy Munro says 'Tesla is America's only hero' while divulging the massive advantage #ElonMusk has in the #electricvehicle space, more here: http://ow.ly/U54r30om8ay $TSLA #TeslaMotors #Tesla #TeslaModel3 @cleantechnica @zshahan3
Apr 7	Let me say this in a more positive way. Let's show Carlos what $TSLAQ is all about. Please consider chipping in. $TSLA https://www.gofundme.com/4gqyy-trying-to-stay-afloat …
Apr 7	I wonder if @Tesla will recognize the "hundreds of millions of euros" as revenue and pure profit in Q1 when both $TSLAQ bears and $TSLA bulls, as well as sell-side analysts, are expecting a massive loss, @elonmusk?https://twitter.com/ValueAnalyst1/status/1114812653384413184 … “Fiat Chrysler Automobiles has agreed to pay Tesla hundreds of millions of euros” Do I have your attention now? …
Apr 7	That time the newbies in $TSLA's legal department learned about "continuous operations" clauses in shopping center leases. $TSLAQhttps://twitter.com/ThinkTank_Group/status/1114926306867597312 … $tesla $tslaq $tsla palm desert California (note the amount of violations) pic.twitter.com/txCS3zfekR
Apr 7	Orginial @Tesla #Roadster - 244 miles fkin 10 year ago. New #audi #etron - 204 miles now!! Hahhahahaha. $tsla $tslaq @ValueAnalyst1pic.twitter.com/527nUN932c
Apr 7	$tesla $tslaq $tsla palm desert California (note the amount of violations) pic.twitter.com/txCS3zfekR
Apr 7	Munro’s teardown analysis of M3 motor cost, efficiency and design advantage over competitions. #TESLA #ElonMusk $tsla $tslaqpic.twitter.com/zKB1fIdj79
Apr 7	Dancing on top of @Tesla Model X while doing Falcon Wing dance in China When will we see you do this? @elonmusk #Tesla #China #TeslaChina #ModelX #特斯拉 #中国 $TSLA pic.twitter.com/xMoy5jzwHj
Apr 7	Take yourself out of the oil game. Go buy an EV. It will save you money and you can do something for positive change. Thanks to Tesla, everyday 1000 people will never use oil again!! $tsla pic.twitter.com/Fmv9L7M7kW
Apr 7	The US is now the biggest producer of oil along with Russia and Saudi Arabia. This is 35 mil barrels of oil a DAY. We must commit to an electric renewable future TODAY! There is no more time. #tesla $tsla
Apr 7	BREAKING -- Live view inside Fiat-Chrysler headquarters. Statement delivered by FCA Head of Global Strategery. $TSLA / $TSLAQpic.twitter.com/auZrWPvhdt
Apr 7	When someone Tweets a picture of a $TSLA that caught fire, baggies always respond with pictures of burins ICE and claim that ICE cars catch fire all the time. When someone Tweets a picture of $TSLA whompy wheel that fell off, there are no such responses. I wonder why?
Apr 7	The $TSLA headlines lately make it sound like U.S. Model 3 sales are flatlining- or worse. So I actually totaled U.S. luxury brand vehicle sales over the past 2 years by quarter. Guess what? The rest of the luxury market is flatlining or worse *except for* Model 3: pic.twitter.com/outWEEdrWq
Apr 7	Major breaking news Fiat Chrysler Automobiles has agreed to pay Tesla hundreds of millions of euros so the electric carmaker’s vehicles are counted in its fleet in order to avoid large fines for breaking tough new EU emissions rules. $TSLA $TSLAQhttps://www.ft.com/content/7a3c8d9a-57bb-11e9-a3db-1fe89bedc16e …
Apr 7	“FCA to pay Tesla hundreds of millions of euros to pool fleet: FT” Denial is not a river in Egypt. It’s a river of #Babychart’s tears flowing through $TSLA shortsville BTW, Reuters has literally quoted Financial Times in the headlines, for crying out loud (pun intended) pic.twitter.com/De5qCROkoC
Apr 6	I don't think any car company is prepared for what $TSLA is about to do to the car industry. Tesla competitors will be chasing on so many fronts: battery cost, driving distance, self driving (huge), and safety. Remember what happened to BlackBerry in just a few short years?
Apr 6	This movie was posted by a nervous $tsla owner on the Norwegian TM3 forum. How did this pass quality control? Is wobbly steering wheel the new wobbly wheel? $tslaq BTW: Two other users say that they have the same issue, but not as severe.pic.twitter.com/OSjHHe4Scz
Apr 6	No other car is even close to this, $TSLA has won. https://twitter.com/DrCamiloOrtiz/status/1114328048915099649 … Im amazed. My car drove me practically all the way home, with no input from me, changing lanes, merging on and off of 3 highways, in rush hour, in the rain, in NYC traffic!!! Stunned. @Tesla @elonmusk pic.twitter.com/HC7mql5wYl
Apr 6	Updated my Tesla with new autopilot software from Hawaii on the app. While my #TeslaModel3 is at home in the garage. Amazing. Can’t wait to drive it when I get home. (Well not drive it actually. It will drive me) $tsla
Apr 6	NEW PODCAST: Quoth the Raven #113 - Montana Skeptic https://www.podbean.com/media/share/pb-mg7si-ad2927#.XKiWoc9FHdo.twitter … || 4/6/2019 || $TSLA $TSLAQ
Apr 5	Everyone is congratulating me on my last piece yay! $TSLA pic.twitter.com/xcaRWnZI15
Apr 5	I have it on good authority that the employee in question is in fact Jay Clayton. $TSLA $TSLAQ
Apr 5	First, $TSLA and/or Musk invents a gun violence threat and sues a whistleblower. Then, $TSLA and/or Musk calls Child Protective Services on a whistleblower with children. Now this? Hey @ElonMusk. Resign. And get help.pic.twitter.com/33bTWfREsE
Apr 5	Tesla Model 3 teardown expert is exasperated with analysts' inaccurate data. #tesla $tsla https://apple.news/AYKau_cxNSlWqYzr3qv0vJw …
Apr 5	I now have all of the hardware I need to perform cold fusion. I just need to write the software that will operate the cold fusion reactor (also need to build). I will be holding an investor session on April 22, and will be selling deposits for $420 each thereafter. $TSLA pic.twitter.com/EZ8I52HnLJ
Apr 5	Now that we have Q1 delivery numbers (and more clarity on some of the changes made last quarter), I was able to put together cash burn analysis: https://www.perseid-capital.com/blog/2019/04/05/tesla-q1-2019-cash-burn-analysis/ … $TSLA $TSLAQ
Apr 5	$TSLA - Another way Elon keeps $$$ is to deny Workman comp claims when employees get injured. Rumor has it that they have been denying injured employee claims across the board this quarter. $TSLAQ please retweet.https://twitter.com/pac_watson/status/1108197213077815297 … TESLA UPDATE HEALTH AND SAFETY -2018 83% injuries minor sprains & strains…
Apr 5	"Nobody has got electronics at all like @Tesla" "their engineering is to die for" "money machine" "If @elonmusk says something, it's hard for me to say I don't believe it because everything he says makes me look stupid if I say it can't be done." $TSLA https://www.youtube.com/watch?v=2DucRxWz_58 …
Apr 5	$TSLA Model 3 teardown expert Sandy Munro gets exasperated with analysts' inaccurate data: 'I'm sure they're good readers. Readers are leaders, but sometimes, they're liars' https://www.teslarati.com/tesla-model-3-sandy-munro-analyst-data-video …
Apr 5	All Tesla vehicles have the hardware for time travel. Because when we get it to work, we will go back in time and have it installed in all vehicles. $TSLA
Apr 5	When you buy a #Mercedes, #Audi, #Volkswagen, #Porsche, or #BMW you are choosing to support people who KNOWINGLY POISONED you & your children for profit. Their collusion on emissions cheating will cost them billions! Cost to us, our health. https://www.theverge.com/2019/4/5/18296540/european-commission-emissions-scandal-collusion-bmw-daimler-vw-diesel-petrol … $tsla
Apr 5	Tesla is higher as, of course, this SEC thing was way overblown. Q1 behind it. Now they can smooth out global deliveries and focus on production. $tsla
Apr 5	$TSLA is a wake-up call for rival automakers' and their 'awful' software, says longtime finance host https://www.teslarati.com/tesla-tsla-wake-up-call-rivals-software-video …
Apr 5	This is a stunning stat on StockTwits right now: • Apple $AAPL has 292,000 total followers • Tesla $TSLA has 207,000 total followers Think about how wild that is. Tesla could soon become the MOST followed stock in the market. Apple has held this position for years.
Apr 5	With the EPA giving it a range of a mere 204 miles, @audi will be finding it very difficult to polish this Étron (<- French word for turd ). $TSLA pic.twitter.com/Zuc5Jo6QKl
Apr 5	This is where the real fraud took place... $TSLA https://www.dw.com/cda/en/european-commission-finds-german-automakers-illegally-colluded-on-emissions-technology/a-48218578 …
Apr 5	Horrible numbers for the S&X out of Germany in March $TSLA Model S: 82 (vs 304 March 2018) Model X: 61 (vs 124 March 2018) Attached German numbers for March and Q1 2019. pic.twitter.com/tMFwLRSCy7
Apr 5	VERTICAL GROUP REITERATES SELL RATING ON $TSLA; PT CUT TO $54
Apr 5	So, $TSLA had it right after all! https://twitter.com/TashaARK/status/1113815452126470145 … Wayve's latest video shows a car using basic cameras and no base maps on roads its never seen before thanks to end to end imitation and reinforcement learning. Gives credit to a non-LiDAR approach. #Tesla https://twitter.com/wayve_ai/status/1113423531713466368 …
Apr 5	1/ backlog is gone. Apart from Q1 spillovers, there are literally no orders and no deliveries. I still expect M3 run-rate of orders to be <<5,000 per Q going forward with the current lineup and prices. (Spanish data until Thu this Q, NL until Wed) $TSLA $TSLAQpic.twitter.com/0idpT7mkz9
Apr 4	If you are a $TSLA fan and believe this, ask yourself a simple question: if it was indeed the case that you could operate a Tesla AV fleet at a profit, why would Tesla not operate ultimate such fleet themselves at an even bigger profit? Why do they need you to buy they car first? https://twitter.com/elonmusk/status/1114001033464897536 … Yes, instead of someone needing to drive their car personall…
Apr 4	Israel just became the seventh nation to orbit the moon. SpaceX and Israel reaching the moon! Very cool ⁦@elonmusk⁩ #tesla $tsla https://www.nbcnews.com/mach/science/israel-just-became-seventh-nation-orbit-moon-ncna991111 …
Apr 4	Fact check: false, not even close, 100% inaccurate. Someone feels emboldened to outright lie on twitter about $tsla again. That someone is Elon Musk. https://twitter.com/elonmusk/status/1113990464984813568 … That’s exactly the idea. What’s not well understood is that Tesla cars being made *today* will be able to do that for you. Just a matter of finishing the software & going through regulatory a…
Apr 4	Not quite what we want to see. But getting there. $tslaQ $TSLA #JailMotherfucker pic.twitter.com/GvNURiEhrt
Apr 4	I don't care if you are $TSLA or $TSLAQ.. the minute you throw in someone's sexuality/homosexuality into the mix to solidify your argument even as a "joke" poll you have just cheapened yourself.. not only your credibility but your persona as well.
Apr 4	Sandy Munro mentioned in the current Autoline Network show that Tesla & Elon Musk received big support from the Chinese Government. Here is the highlight of the show. Thx @S_Padival Via : https://youtu.be/2DucRxWz_58 $TSLA #Tesla #China #TeslaChina #Gigafactory #GF3 #特斯拉 #中国pic.twitter.com/WXPQIGQa7Q
Apr 4	Tesla's $35,000 base Model 3 still doesn't exist | It’s never easy with this company. Everything is about the promotion. $TSLA https://electrek.co/2019/04/04/tesla-model-3-base-doesnt-exist/ …
Apr 4	So it is simultaneously true that $tsla will produce 500k cars in 2019 (today’s statement) and deliver 360-400k cars (8-k today) to customers? These statements don’t foot. Another Musk lie on the wood pile. Was this post court statement preapproved? pic.twitter.com/2ka8sE7MQO
Apr 4	Area fraudster walks out of courtroom and then promptly reaffirms production guidance of 500k, thereby committing a new 10b-5 violation while simultaneously re-violating the same settlement agreement for which he was in court in the first place. $TSLA https://twitter.com/danahull/status/1113924793739309061 … MUSK statement: “I have great respect for Judge Nathan, and I’m pleased with her decision…
Apr 4	Going through @NHTSAgov fatality data and found a previously un-reported $TSLA death Another single-car crash where a Tesla inexplicably left the road That brings us to 24 driver deaths, 9 occupant deaths, and 8 ped/cyclist deaths https://docs.google.com/spreadsheets/d/1ESnyJ4b7m96OCjs3GSQ6EGF7YOMuv0XV-ROXTYIazTs/edit?usp=sharing …
Apr 4	Oh Gerby, I have zero AUM. Having the AUM would mean I have The Conflict Of Interest with all my clients (who run a lot more AUM than you ever will) who are short $TSLA on our Independent Research https://twitter.com/GerberKawasaki/status/1113904676989091840 … Down today but Disney is our biggest position. Having a great year Keith. Thanks for asking. Best Q1 ever. How’s your AUM?
Apr 4	"At the end of the hearing, @elonmusk gave the proceedings high marks, telling reporters that he was “very happy” with how they went and “very impressed with Judge Nathan’s analysis.” $TSLA #Teslahttps://www.courthousenews.com/cloudy-settlement-may-save-musk-from-contempt/ …
Apr 4	In our post-truth world, growth companies suffer sequential demand collapses of 64%. $TSLA $TSLAQpic.twitter.com/5F6UpLWgaq
Apr 4	Embarrassing for the SEC, judge basically tells them there is no contempt and they should sort it out before wasting her time $tsla
Apr 4	Rumors are Larry Fossi (aka MontanaSkeptic) was in the courtroom for today's hearing between @Tesla and the SEC. Has to be killing Larry that @elonmusk can tweet, but he can't. $TSLA $TSLAQpic.twitter.com/Hc5tsKEQFM
Apr 4	Is $TSLA the first stock ever that's felt crowded on both sides its entire existence
Apr 4	This is the best thread ever, and anyone interested in the SEC vs. Musk court case (which everyone should be, if you like innovation, free speech, and memes) should follow it. Needless to say it shows the absurdity of this whole sham. @elonmusk @Tesla $tsla https://twitter.com/KlasfeldReports/status/1113785831771332608 … Good morning from New York. Oral arguments over whether Elon Musk should fac…
Apr 4	Guy on TV..."I wouldn't touch the $TSLA stock even if I was Joe Biden!"
Apr 4	Guys Elon came to court $TSLA pic.twitter.com/eq6EAPg5BP
Apr 4	*** S3X change Alert *** Did @InsideEVs get a SX change to please $TSLA????? BEFORE: January: 875 mS and 950 mX February: 800 mS and 1,100 mX AFTER: January: 725 mS and 775 mX February: 625 mS and 900 mX A SX change to boost $TSLA 's March. Journalistic integrity secured.
Apr 4	You know $TSLA could easily settle this demand question right now by releasing their reservation list. That'd show us all.
Apr 4	I am personally work in Auto related industry (of cuz not Tesla) for over 22 years, Q1 (Jan-March) is usually the slowest time for our field. Media just like have misleading headlines and freak people out. On the other hand, I do suggest Tesla have their SX refresh ASAP $TSLA https://twitter.com/EcoHeliGuy/status/1113648662054199297 … Tesla Q1 pic.twitter.com/dQ32cspdHk
Apr 4	Investors should think in years. Like if I buy Tesla or Apple today. Where will they be in 5 years? All the stocks I own are about the future and none are perfect. But you build a portfolio and basically hold them for the long term. It’s pretty simple actually. $tsla $aapl
Apr 4	Dear world: $TSLAQ was two months ahead of you on this deliveries fiasco. I know it is difficult to see it now, but the same data that foretold Q1 is indicating Q2 will be worse. You've been warned. $TSLA
Apr 4	Bought a little more $TSLA today.
Apr 4	They're doubling down at Kool Aid central this morning. No graceful way to leave the cult. $TSLA pic.twitter.com/xplXRdI8Cn
Apr 4	Spread on $TSLA bond hits new ATH pic.twitter.com/S2sv446uBC
Apr 4	Advice to the insurance industry: $TSLA is likely obligated to buy $1 billion more in batteries this year than it can use. If it shows you a giant storage warehouse and says it wants to buy fire insurance... DON'T WRITE THE POLICY!!! $TSLAQ
Apr 4	My dealer came through for this afternoon, did yours, @elonmusk ? $tsla pic.twitter.com/OexkmAciRH
Apr 4	Bernstein’s Toni Sacconaghi estimates X/S inventory could be 15-20K, or more than a Qtr of sales...also estimates $tsla ends Q1 with $1.7 Bln in cash (down from $3.7 Bln end Q4). @tesla $tslaq
Apr 4	“Who are you going to believe, Elon Musk or your own lyin’ eyes...?!” $TSLA https://twitter.com/Latrilife/status/1113802958511042560 … All levels full of cars As far as the eye can see, YES PEOPLE, they’re all teslas…
Apr 4	Tesla's junk bond slammed on car deliveries miss; CDS cost surges https://reut.rs/2Kgj0dQ $TSLA pic.twitter.com/WvMhkUmbru
Apr 4	Big inventory write-off coming when the $TSLA Perpetual Rolling Bankruptcy graduates to the real deal. https://twitter.com/Latrilife/status/1113800640067588096 … Tsla was always storing cars at 761 but not this many Town Center is a new lot What’s interesting is the MANY MANY OMINOUS…
Apr 4	Hey @Lebeaucarnews please have a look at this STUNNING thread before you go back on @cnbc cc @timseymour $TSLA $TSLAQhttps://twitter.com/Latrilife/status/1113799586567426049 … BURBANK & HAWTHORNE EXCESS INVENTORY Q1 TOTAL CARS = ~1460+…
Apr 4	Tom Randall @tsrandall blames a lack of "verified data" for his fraudulent $TSLA $TSLAQ tracker's collapse. Let it be crystal clear for all of history: There was ***never*** a lack of "verified data". @business @TeslaChartspic.twitter.com/eQBw2gIOFL
Apr 4	the $TSLA stream today (volume up for this masterpiece) pic.twitter.com/1l3phroK9W
Apr 4	You can disagree, get upset with them or even vilify them, but you can't ignore the fact they have been warning about this for a long time now. @markbspiegel @CGrantWSJ @MontanaSceptic1 @TeslaCharts @TeslaAgnostic @ttmygh @QTRResearch #Tesla #teslaq $TSLA https://cnb.cx/2YG7dc2
Apr 4	I think $TSLA officers and directors knew this day was coming and they dumped $TSLA stock in advance. Musk is the only $TSLA insider buyer for the last 12 months, but all his purchases are transparent pump attempts that are now well underwater. Actions speak louder than words. pic.twitter.com/j4ZGXjXXFq
Apr 4	Bernstein on $TSLA liquidity after weaker than expected Q1 deliveries: “.... (Tesla) is now in the uncomfortable position of likely needing to raise capital from a position of relative weakness.”
Apr 4	When @markbspiegel overestimates $TSLA delivery numbers, you know Tesla is f*cked! $TSLAQ
Apr 3	“I am going to buy since the future show good signs.” $TSLA pic.twitter.com/wxji2BOH2q
Apr 3	Alright I've had a few celebratory drinks. Correcting a typo. The bed still stinks bro. LOL $TSLA $TSLAQpic.twitter.com/TIdgrmxj8W
Apr 3	“Once the shorts actually read past the ridiculous headlines we should have a nice squeeze tomorrow.” $TSLA pic.twitter.com/QHgTrFfUE0
Apr 3	Just putting this out there again. I'm now 99.97% certain @elonmusk lied in this exchange during the Jan 30 $TSLA conference call. 10b-5 secured (again): pic.twitter.com/qUseOHMFy5
Apr 3	How can demand "out strip supply" if $TSLA built 6,000 more cars than it received orders for? pic.twitter.com/wzy7xdH5oD
Apr 3	Tesla numbers are a bit light. One qtr of massive global expansion. This is a long term story. Very happy to see demand our stripping supply by a large margin. We expect q2 numbers to be significantly better. No change in our opinion. $tsla
Apr 3	Despite having already applied for 43K more Model 3 VINs at the NHTSA than it had cumulatively produced heading into Q1, Tesla applied for a STUNNING 143K MORE VINs during Q1. Why? To fraudulently pretend like production was ramping. Somebody tell Tom Randall. $TSLA $TSLAQpic.twitter.com/Eiqv7aCZvC
Apr 3	I'm sure the bulls are still in denial, but $TSLA f*cking slashed prices this quarter and still saw deliveries drop by over 30%. It's time for the bulls to put their credit analyst hats on, do a walk through on the balance sheet implications here, and demand an equity raise.
Apr 3	By September 1987, Crazy Eddie supposedly had twice the amount of inventory on hand needed to meet demand. Six weeks later, we lost control of the company in a hostile takeover and new management soon discovered that half of Crazy Eddie’s inventory was EMPTY BOXES. $TSLA $TSLAQhttps://twitter.com/PlugInFUD/status/1113602846317056002 … WHY THE FUCK DID TESLA BUILD 77000 CARS WHEN THEY ONLY SOLD 63…
Apr 3	Recap of $TSLA Q1: - Veteran CFO replaced by 34yo, brain drain continues - Slashed M3 prices 3x - Closed stores - CEO violated settlement - Model Y reveal was a disaster - Demand for all cars cratered - Pulled forward EU/CH demand - Laid off 1000s - Inventory ≠ made to order
Apr 3	The company that says it never builds for inventory added 6,000 vehicles to inventory. $TSLA pic.twitter.com/1P3DgfTcsg
Apr 3	Remember that time Apple and Amazon announced that they have enough cash on hand not to go bankrupt imminently? Yeah, I don't either. $TSLA pic.twitter.com/IgB0fjIxdQ
Apr 3	I plugged the latest $TSLA (lack of) delivery numbers into my $TSLA valuation model, and here are the results: pic.twitter.com/xVFDuo7egU
Apr 3	77 thousand down, 423 thousand to go bro! $TSLA $TSLAQpic.twitter.com/jvsfuhUpbJ
Apr 3	$TSLA Model 3 2019 delivery guidance unchanged at 360,000-400,000. To hit the low end of guidance, Tesla needs to double Q1's deliveries the remaining 3 quarters: 103,000 each in Q2-Q4.
Apr 3	Elon right now $TSLA $TSLAQpic.twitter.com/5ODdeedi5A
Apr 3	#SGF New $TSLA inventory lot discovered for Orange County, down the street from the Gillette lot 184 cars stored on 4 levels Location: 2525 Main St, Irvine @Latrilife No sound coming from my EV during filming h/t the anonymous soldier @Paul91701736 @gupamf #SGFReportpic.twitter.com/BDpamh1PtK
Apr 3	$TSLA Tempe Inventory Lot #SGFreport ~80% full. Cars stacked up to edge of north side fence. South area of the lot has emptied. That’s where the transporters come in. 1/3pic.twitter.com/ruDKtp7ydt
Apr 3	$TSLA bear gets shot down after insisting that ‘competition’ is finally coming for Tesla: 'this is a little bit like The Boy (Who) Cried Wolf' https://www.teslarati.com/tesla-tsla-bear-shot-down-tesla-killer-video/ …
Apr 3	Apple can’t make a charging mat. Tesla is rolling out FSD hardware for an autonomous EV car. The pace of innovation at Tesla is amazing. At Apple it’s a rush to get to lunch. $aapl vs $tsla
Apr 3	"EVERYDAY IS A WINDING ROAD" $TSLA https://twitter.com/SherylCrow/status/1113474000112377861 … Help! Who knows what to do when your @Tesla screen goes black and the reset doesn’t work? Return it and get your money back?? #Tesla #stuckinaparkinglot
Apr 3	Why is $TSLA having an analysts day on Good Friday? Seeing how many customers it incinerated, wouldn't it make more sense to do it on Ash Wednesday?
Apr 3	The latest update of Tesla Shanghai Gigafactory China Via: http://www.globaltimes.cn/galleries/2629.html … Thanks @MrManderly Construction is moving very fast, phase 1 should be able to finish within schedule. $TSLA #Tesla #China #TeslaChina #GF3 #Gigafactory #特斯拉 #中国 #上海 #超级工厂pic.twitter.com/6UcGP6aomA
Apr 3	$TSLA $TSLAQ there seems to be a demand issue at @Porsche in Germany. Tesla is coming. Sources Kraftfahrt-Bundesamt, a part of the Federal Ministry of Transport and Digital Infrastructure in Germany: https://www.kba.de/DE/Presse/Pressemitteilungen/2018/Fahrzeugzulassungen/pm08_2018_n_03_18_pm_komplett.html?nn=1837790 … https://www.kba.de/DE/Presse/Pressemitteilungen/2019/Fahrzeugzulassungen/pm08_…
Apr 3	Are we having fun yet? KPMG and Credit Suisse received similar subpoenas. $TSLA pic.twitter.com/RTW8ePyHSt
Apr 3	Bull dominates $TSLA bear on CNBC this morning. Great appearance by @TashaARK. $TSLAQ #Teslahttps://www.cnbc.com/video/2019/04/03/tesla-elon-musk-bull-bear-stock-sec.html …
Apr 3	Several persons in Norwegian TM3 fb-group discover that the VIN on their final invoice is registered in another name. Rejects? Returns? Sold twice? $tsla $tslaqpic.twitter.com/5THvUDf5HH
Apr 3	If Inside EVs is right, today’s disappointing Germany numbers means $TSLA is looking at a 35-40% sequential decline in SX3 unit sales in US+Europe combined. Despite massive price cuts. No wonder he has delayed the report.
Apr 3	“@Tesla will host investors on the morning of 4/19 at our HQ to provide a deep dive into our self-driving technology and road map.” HW3 (FSD computer) is in production. Investors will be able to test drive development features. Bullish. $TSLA http://ir.tesla.com/news-releases/news-release-details/tesla-host-autonomy-investor-day …
Apr 3	No Q1 delivery report yet from $TSLA, but we do have this http://ir.tesla.com/news-releases/news-release-details/tesla-host-autonomy-investor-day …
Apr 3	Tesla To Host Autonomy Investor Day | Tesla, Inc. “Tesla will host investors on the morning of April 19th at our headquarters in Palo Alto to provide a deep dive into our self-driving technology and road map.“ $TSLA #Tesla http://ir.tesla.com/news-releases/news-release-details/tesla-host-autonomy-investor-day …
Apr 2	If this becomes law $tsla will climb to $1000 in 2 days pic.twitter.com/KMkxAVVn5V
Apr 2	Why Hasn’t $TSLA Raised Equity?: The great @bethanymac12 reminded me today that Andy Fastow at last year’s #FraudFest2018 said that Jeff Skilling refused to sell stock in 2000-01 at Enron, because “it would signal weakness”. FWIW
Apr 2	How clever. Ford grabs your attention using a non-real-world range for their first EV in order to promote a V6 hybrid. Do you see what's happening? Ford's "Mustang-inspired" EV is a show pony to keep their ICE sales on life support. $TSLA #Teslahttps://cleantechnica.com/2019/04/02/ford-claims-370-mile-range-for-electric-suv-brings-phev-power-to-explorer-cargo-vans/ …
Apr 2	Purported leak of the Tesla production and delivery report, with the final change redlined. This came from an anonymous source, so the published version may be different. $TSLA pic.twitter.com/elnQ5w2uSn
Apr 2	Since Robyn Denholm said @ElonMusk tweets wisely, he’s peddled a crypto, rapped about a dead gorilla three years too late, joked about “tiny” Tesla stores while laying people off, and falsely showed the (one) $TSLA semi “delivering” cars. This isn’t “wise” Robyn. $TSLAQ coming.
Apr 2	Remember that time when iPhone sales were down 60% sequentially? Yeah, me neither. $TSLA
Apr 2	I’m old enough to remember when people didn’t care much about secondhand smoke in public places, but then things changed pretty quickly. When will people start caring about all the secondhand emissions polluted into our cities and neighborhoods from gas cars? $TSLA @elonmuskhttps://twitter.com/ElonsWorld/status/1113112291740958720 … CO2 emissions by car brand $TSLA pic.twitter.com/jA0iGw41cC
Apr 2	no idea how the mkt will react to Q1 deliveries & financials from $TSLA, but ive been buying as many shares as i can and am basically all in lol
Apr 2	Do customers want to have more than 1 iPhone? -No Do customers want to have more than 1 Tesla? - Yes $TSLA
Apr 1	Canaccord Genuity reiterates Buy rating and $450 price target on $TSLA in new note. "...came away with renewed confidence in our thesis that the company maintains an advantage in the race to disrupt the ICE auto."
Apr 1	Tesla boom lifts Norway's electric car sales to 58 percent market share. This is incredible!!! Of all cars sold. Now we need this globally. $tsla https://apple.news/AFxqzO1PqSga1NHRi7wsHcg …
Apr 1	Germany has spoken. Tesla is more popular than Mercedes, BMW, Audi, etc. World demand for Tesla cars has just only begun. $TSLA https://twitter.com/Teslarati/status/1112704939191664641 … Tesla Model S ranked as luxury car with highest resale value in Germany https://www.teslarati.com/tesla-model-s-highest-resale-value-germany …
Apr 1	It’s been one year #DumDums. How’s the wait coming along? $TSLA $TSLAQ https://twitter.com/BarkMSmeagol/status/980559314497646592 … 3 months probably... 6 months definitely. $TSLA $TSLAQ pic.twitter.com/BxXsYWAMI0
Apr 1	“No single car manufacturer alone can afford the sheer size of investments needed to develop platforms for the kind of smart, hybrid and connected vehicles that will hit the road in coming years," said Carlo Alberto Carnevale Maffe, professor Bocconi University in Milan. $tsla
Apr 1	How does $TSLA keep getting away with this type of behavior? These vehicles clearly are not “new”. https://twitter.com/williamfong206/status/1112596113725382656 … Why is there a friggin dog toy hiding in my supposedly new Tesla?!?! Really bad feeling when it’s suppose to be a good experience. Now I dunno what to do because my car was traded in. :( @tesla pic.twitter.com/YUbHjbkLZO
Apr 1	Fun fact: The $TSLA Model 3 was the 77th best selling car in France in Q1 2019. pic.twitter.com/X7DciKYstT
Apr 1	**BIG DAY** After an end of Q1-push, Tesla isn't resting on its laurels: - **2 ships** has docked at Pier 80, which is packed with Teslas -9:34 CET there's over **400** Teslas registered in Norway, likely cars from #CityofAmsterdam $TSLA #StartofQpushpic.twitter.com/JmAdwuLYCI
mar-31	epic conversation with Matt Joyce (Founder of @toomdips & Contributor to @LoupVentures) AKA the smartest $TSLA bull you've never heard of we talk everything @Tesla, from industry leading effiency to the potential of an electric VTOL jet https://youtu.be/KB3Rjk_IQIY
mar-31	/1 $TSLA - @Kimbal Musk is no longer listed as the CFO/Secretary of the Musk Foundation as of 3/4/19. Instead @elonmusk added Jared Birchall, who is listed as an officer on other Musk shell companies and startups like Neuralink. Curious, since on 1/9/19 Musk listed @Kimbal!pic.twitter.com/z9cOSXZF85
mar-31	Vertical integration is another key #Tesla advantage that analysts often overlook, here's why: http://ow.ly/imck30ogElV $TSLA #TeslaMotors #TeslaModel3 #ElectricVehicle #ElonMusk @cleantechnica @zshahan3 @mrkylefield
mar-31	I happen to believe that if $TSLA could survive long enough, it could do something with pickup trucks that major manufacturer simply cannot do, no matter how hard they try. Lose money making them. https://insideevs.com/real-tesla-truck-leak-image-video/ ….
mar-31	Congratulation to @Tesla China Team! You guys did an amazing job Thank you very much!! $TSLA #Tesla #China #TeslaChina #特斯拉 #中国pic.twitter.com/FC5bp9BEX6
mar-31	$TSLA 2020E Bloomberg consensus earnings estimate has dropped almost 10% this past week to $9.03 (down 12% in March, from $10.25). Still a “growth stock” with declining out-year estimates. In late-2016 the 2020E was $17, in late-2017 it was $14. Now, the 2021E is $14.60.
mar-31	More pix of the Tesla Model 3 track event at Buttonwillow Raceway!! $TSLA #Tesla #Model3pic.twitter.com/DtTEbEDlut – at Buttonwillow Raceway Kart Track
mar-31	Wow.. can’t believe how many Tesla Model 3 (most PM3) are here today at Buttonwillow Raceway!! $TSLA #Tesla #Model3pic.twitter.com/KcWK0bP8Eb – at Buttonwillow Raceway Kart Track
mar-31	When you start to realise the scale of Asian air pollution problems you realise why China is so pleased to have $TSLA https://news.yahoo.com/asias-pollution-exodus-firms-struggle-woo-top-talent-035837924.html …
mar-30	Tesla add another Supercharger Station in Shanghai, China over the weekend. Shanghai has the most Tesla Supercharger Stations and Stalls in one city in the world (25 stations and 248 Stalls) Thank you @Tesla #Tesla #TeslaChina #Supercharger #Shanghai #特斯拉 #中国 $TSLA pic.twitter.com/YOZRJt6RL2
mar-30	THIS DAY IN $TSLAQ HISTORY: Bad news @TeslaCharts , seems it was too soon. I updated your chart with $TSLA stock price history from past year in green. You are welcome! pic.twitter.com/ylWMRJDv4Y
mar-30	Boom! #Tesla sold more than 6,000 Model 3 during the quarter in ! $TSLA
mar-30	I put together a Tesla Home Delivery in China slideshow (small parts of the pix), they are working 24/7 recently for the end Q1 push. Enjoy! $TSLA #Tesla #China #TeslaChina #特斯拉 #中国pic.twitter.com/OYPRxVeIp6
mar-30	Tesla China Home Delivery Service in Action, Let me know if you would take this option or you would prefer to take delivery from Tesla delivery center? #Tesla #TeslaChina #Model3 #China #特斯拉 #中国 $TSLA pic.twitter.com/NNjP6ornsK
mar-30	"AMAZING, Tesla is a hot mess of a dumpster fire...this would have been my 7th Tesla purchase. Never, have I had any car company refuse to fix damage on a new vehicle. I had to explain to my son that he...can wait for a hand-me-down one. Bye, bye $TSLA..." #caveatemptorpic.twitter.com/mGPpayImMO
mar-29	I am going to write an article abt people in the $TSLA community who have their own businesses. I do jewelry, Scentwedge does air fresheners, Eli has Starman comics & My Tesla Adventure but we need a better list of ppl to support one another. So reply w what u do and your website
mar-29	In case I wasn’t clear enough before... I’m no expert in autonomous driving, but something doesn’t seem right here. To be clear, these quotes are all real, nothing rendered. Is this how you’re supposed to use it @GerberKawasaki @elonmusk? $TSLA $TSLAQpic.twitter.com/6tNMs5Arbe
mar-29	“Autopilot is intended for use only with a fully attentive driver who has their hands on the wheel and is prepared to take over at any time. In its current form, it is not a self-driving system and it does not allow the driver to abdicate responsibility.” $TSLA $TSLAQpic.twitter.com/LjPlMxCbhC
mar-29	Damn, I really did get blocked by a number of $TSLAQ lately. Some that I considered friends. IDK how you can be short something like $TSLA and have that thin of a skin.
mar-29	My answer: minimal 1K Tesla deliver/day in #China now. 4 major Cities: Beijing 250 Shanghai 200 Guangzhou +Shenzhen 250 Other cities: Etc. Tianjin+Ningbo+Xi'an 50 Home Delivery(24hrs) 250 I am very conservative, Beijing did almost 300 yesterday. $TSLA #Tesla #TeslaChina
mar-29	Surprise... The $TSLA Model 3 does not encrypt user data. https://www.cnbc.com/2019/03/29/tesla-model-3-keeps-data-like-crash-videos-location-phone-contacts.html …
mar-29	Tesla was down 15.9% in Q1 compared to up 16.5% for the Nasdaq, so Tesla underperformed its benchmark by 32.4%. Good call Ross. $TSLA
mar-29	First #Tesla #Model3 spotted in Andalusia, Spain. Vin 200XXX $tsla pic.twitter.com/c9P7sgZZ0t
mar-29	My favorite part of this was Gerbs smugly talking about his AUM (5,000 accounts!) like he's a BSD on Wall St. ~ Then bashes Mark's AUM ignoring that Chanos, Einhorn, Druck, Pallotta, Cohodes, Eisman etc. are all short this dumpster fire called $TSLA https://twitter.com/realvision/status/1111713401477234688 … Have you heard? We're premiering "Tesla: Electric Noise" on YouTube for FREE with a live …
mar-29	Have you heard? We're premiering "Tesla: Electric Noise" on YouTube for FREE with a live Q&A with @GerberKawasaki, @markbspiegel and special guest @ttmygh. Head to our YouTube channel and subscribe now, so you don't miss out. https://rvtv.io/2TIq0zP $TSLA $TSLAQpic.twitter.com/bAGnd32mpO
mar-29	16 ships already delivered Teslas internationally this quarter, clearly DEMAND PROBLEM!! $TSLA https://twitter.com/EcoHeliGuy/status/1111693228061786113 … I should Clarify. Every Vessel Tesla loaded in San Francisco’s Pier 80, has completed all deliveries to international markets. : …
mar-29	I have a theory that may explain $TSLAQ's erratic, rushed decision making since 2/28. Yoshio Ito's resignation may mean internal changes a Panasonic will cause them to actually hold $TSLA accountable. https://www.perseid-capital.com/blog/2019/03/29/did-tesla-lose-it-most-important-champion/ …
mar-29	If making EVs is supposed to be so easy for the OEMs, why are they having such a hard time making safe gas cars? $TSLA #Tesla #ElectricVehicleshttps://whnt.com/2019/03/28/vw-recalls-56000-cars-suvs-because-rear-springs-could-break/ …
mar-29	Another $TSLA vendor forced in to litigation to collect. Again I ask, if Tesla doesn't recognize payables, do they exist? https://twitter.com/PlainSite/status/1111648392596217856 … We have documents in REXEL USA, INC. v. NEXT LEVEL DATA, TELEPHONE & ELECTRICAL SYSTEMS, INC. et al. $TSLA https://www.plainsite.org/dockets/3xhrvz39z/superior-court-of-california-county-of-santa-clara/rexel-usa-inc-v-…
mar-29	$tsla very sure we will close this week with a bullish engulfing candle on weekly.... kick the bears out of the face of the earth with God's own thunder.....
mar-28	Our main man JB selling a cool $4 million of $TSLA stock. Per his 10b5-1. pic.twitter.com/eHklrqnRW4
mar-28	Not very smartish of @TeslaCharts to be centralizing $TSLA short accounts. It makes him an attractive target to SEC investigators for stock manipulation since they could nab the whole cabal at once. This is how the SEC protects investors, not by chasing @elonmusk. #Tesla $TSLAQpic.twitter.com/oB23G7xRLh
mar-28	Jay Leno: “I have a Tesla Model S. That’s the future. I predict a child born today, most likely by the time they’re 18, may not have ever ridden in an internal combustion car. I think electric will be the future,” $TSLA #Teslahttps://www.teslarati.com/tesla-jay-leno-end-of-gasoline-cars-video/ …
mar-28	If you didn't already, now you know why the $TSLA board lets Fraud-Boy do whatever he wants: they're filthy whores happy to take the money... https://twitter.com/orthereaboot/status/1111356392089239554 … Kimbal Musk is on 0 $TSLA board committees (audit, etc) & refrains"whatever Elon wants" when asked. For this meritorious work, he was compensated $7mm last…
mar-28	Are FactSet analysts trying to contrive a miss on S/X deliveries? In January, Tesla guided they'd be "slightly below Q1 2018" number of 21,815. Some of the 10 analysts are predicting well above Tesla's number. Why do they ignore @Tesla's guidance? $TSLA https://www.marketwatch.com/story/weak-tesla-deliveries-already-priced-in-analyst-says-2019-03-28 …pic.twitter.com/QKpofG1stE
mar-28	Wow. Just wow. What a nice guy. $TSLA $TSLAQhttps://medium.com/@0vc/elon-musk-laid-off-exactly-420-employees-at-tesla-6figr-com-d4160b577c2 …
mar-28	Shorts put $1.5 bil of Tesla stock on the market, due to the confusion caused by retail announcement got the stock moving lower. Once we get through the qtr more longs will be back, those same shorts will have to cover if they cant break the stock again. The war continues. $TSLA
mar-28	We're closely monitoring chatter on wechat and the Chinese seem to love Tesla. They Love @elonmusk and what he stands for. Tesla brand has huge value in China. This Chinese factory is a game changer! That's what the Chinese are saying. $TSLA
mar-28	Hey @elonmusk can you charge a tesla from plugging into another tesla? Can this be done easily, could be very cool if tesla owners can charge other teslas when low on batteries... $TSLA
mar-28	Nothing. It never existed. $TSLA $TSLAQpic.twitter.com/sERC5Z9Wjo
mar-28	Grand total that I’ve spent on ALL vehicle costs since I got my Model 3: $11.54 (I once had to use a pay-for-play charger at a brewery. Free supercharging and at-home charging where I live. No fuel, oil, or repair costs not covered by warranty.) #Tesla $TSLA #superchargingpic.twitter.com/hIMc4ezX6I
mar-28	Big shoutout to @Tesla China team. They are working so hard to impress all of us!! I know you guys are super busy now! Go Go Go $TSLA #Tesla #China #TeslaChina #特斯拉 #中国pic.twitter.com/T1BgSEoMFn
mar-28	A short clip of Tesla delivery center in China, March 28th 2019, around 8pm. Even at around 8pm, still many ppl waiting to take deliver of their Tesla. Never happen like this before. $TSLA #Tesla #China #TeslaChina #特斯拉 #中国pic.twitter.com/Nxvpq373pS
mar-28	$TSLA might be facing ‘excessive’ negativity from skeptics, but analysts are seeing a silver lining for Model 3 deliveries https://www.teslarati.com/tesla-tsla-q1-2019-model-3-estimates-excessive-negativity …
mar-28	Don't miss out on the story of the most polarizing company in America. Watch 'Tesla: Electric Noise' now with your 14-day free trial only on Real Vision. https://rvtv.io/2TBXIXL $TSLA $TSLAQ #TheBigStory @ttmygh @lopezlinette @CGrantWSJ @CathieDWood @markbspiegel @GerberKawasakipic.twitter.com/HNhbvjCLOK
mar-28	The biggest mistake most people that criticize Tesla $tsla is believing that consumers are stupid or ignorant. There’s no example where a product that is 2x cheaper and 5x better has lost a battle. And this won’t be the first time, there will never be a first time.
mar-28	Hey $TSLA $TSLAQ, @ElonBachman is back but you need to unfollow and then follow him again. He was at about 6k followers before his suspension. Would be nice to get him to over 10k now. Please RT this.pic.twitter.com/M8civRRW6n
mar-28	$TSLA Autopilot cannot even detect stationary objects. It will run you straight into the back of a stopped car, a firetruck, a concrete median or a wall. People have already been killed. Tesla is using their customers and all of the driving public as their beta testers. pic.twitter.com/ttO2vqHSua
mar-27	When $TSLA goes BK and all of Elon's frauds are exposed, remember that @jack and 90% of the MSM were complicit. They willfully traded their integrity for a few clicks from know-nothing, hero-worshiping sheep. @elonbachman stands for truth and should be celebrated, not suspended.https://twitter.com/skabooshka/status/1111038922912493568 … ATTENTION TSLAQ hero @Elonbachman’s account is now suspended…
mar-27	Response to the $TSLA $TSLAQ has been amazing, thank you. The subject deserves (and will receive) a much deeper dive when the time comes but in the meantime, it was good to tell as much of this crazy story as we could in 30 minutes. Stay tuned @realvision
mar-27	In the interest of public exposure, I'm posting a link to the list of $TSLA fatalities maintained by @ElonBachman, who was suspended for posting it in a response to Musk. I can vouch for the accuracy of the list and facts will not be suppressed. https://docs.google.com/spreadsheets/d/1ESnyJ4b7m96OCjs3GSQ6EGF7YOMuv0XV-ROXTYIazTs/htmlview#gid=26425775 …
mar-27	Well.. many Tesla Model 3 are transporting to different cities (China ) of the Tesla delivery centers. $TSLA #Tesla #China #TeslaChina #Model3 #特斯拉 #中国pic.twitter.com/wpu21bc0WD
mar-27	You've been asking for it and we're delivering! Sign up for your 14-day free trial now to watch 'Tesla: Electric Noise' only on Real Vision. https://rvtv.io/2YtHLqg $TSLA $TSLAQ #TheBigStory @RaoulGMIpic.twitter.com/dgiEJkiuse
mar-27	Hey @elonmusk here's a FACTUAL doc created by an individual on earth who respects the truth much more than you ever will. We are going to share it far and wide. Are you gonna accept it or act like a coward and suspend all of us? $TSLA $TSLAQ https://docs.google.com/spreadsheets/d/1ESnyJ4b7m96OCjs3GSQ6EGF7YOMuv0XV-ROXTYIazTs/htmlview#gid=26425775 …
mar-27	$TSLA $TSLAQ @ElonBachman suspended for tweeting out spreadsheet of Tesla deaths. Here is the document. Tweet it out. Tesla deaths.xlsx https://docs.google.com/spreadsheets/d/1ESnyJ4b7m96OCjs3GSQ6EGF7YOMuv0XV-ROXTYIazTs/htmlview#gid=26425775 …
mar-27	Did @elonbachman get suspended for tweeting out this accurate (by NHTSA methodology) count of the 50+ deaths caused by $tsla and the 20+ “AutoPilot” linked deaths? https://docs.google.com/spreadsheets/d/1ESnyJ4b7m96OCjs3GSQ6EGF7YOMuv0XV-ROXTYIazTs/htmlview#gid=26425775 …pic.twitter.com/ijph2ukZnx
mar-27	Read the various communications from @elonmusk on store closings. One thing is clear. He ain’t no genius. He is a poser. The media says he is smart, so people believe it. He is of modest IQ. Period. His ‘genius’ narrative is just another fraud. $TSLA $TSLAQ
mar-27	I reported Shanghai, Guangzhou, Beijing are flooded with Tesla Model 3, now Shenzhen China DMV also facing the same problem— Flooded with Model 3. $TSLA #Tesla #China #TeslaChina #Model3 #特斯拉 #中国pic.twitter.com/gHpMxUMdOQ
mar-27	So make sure you guys remember to enter the sales on the website, too $TSLA pic.twitter.com/kWCoWaEHdq
mar-27	What happens when three Ford salesmen take a ride in their friend's @Tesla #Model3? "How come other carmakers aren't doing this?" $TSLA #itshappeninghttps://www.youtube.com/watch?v=G6DrLMe_Auw …
mar-27	A fond farewell to two top Tesla communications people who left this month. Director of Communications - Caroline Nolan (8 months) Global Head of Internal Communications - Nathaniel Fisher (16 months) #TeslaExecutiveDeparturesList keeps growing! h/t @scot_work $TSLA $TSLAQ
mar-27	#Tesla Model 3 tops the chart in Europe — quickly beating out its premium midsize sedan competitors, more here: http://ow.ly/MZsw30ods8I $TSLA #TeslaMotors #TeslaModel3 #ElectricVehicle #ElonMusk @InsideEVs
mar-27	Oh, no reason $TSLA https://www.businessinsider.com/teslas-financial-problems-return-2019-2019-3 …
mar-27	We have an employee who convinced her dad to buy a Tesla modelX. He got the car. She took it and won’t give it back. She has this nice beautiful new modelX. We’re all jealous. Poor dad can’t get his car back. Love Tesla $tsla
mar-27	$TSLA stock is showing signs of recovery amidst an optimistic $450 price target and "Buy" rating from Jefferies Financial Group analysts https://www.teslarati.com/tesla-tsla-jefferies-450-price-target-buy-rating-model-3-deliveries-q1-2019 …
mar-27	In this compelling moment of the @ttmygh / @realvision documentary on $TSLA / $TSLAQ, noted genius @GerberKawasaki demonstrates the proper use of AutoPilot. Look ma, no hands!!! Just like @elonmusk did on @60Minutes. I wonder why consumers are confused?pic.twitter.com/K1cjU7puIE
mar-27	Love the spin from Jefferies this morning. $TSLA isn’t cutting price, they’re “testing demand elasticity in Q1”. Bravo $TSLAQ
mar-27	Can you imagine the circus we are about to have in the Southern District of Manhattan Federal Court on April 4: the contempt hearing for Elon Musk!! $TSLA
mar-26	The only car I want is a Tesla. Nothing else will do. @elonmusk @Tesla $TSLA
mar-26	$tsla overheard at Narita airport buying a bento box for my flight: “the only fat coke addicts I know are @Mariobatali and @elonmusk. I had to ask if he was $tslaq - he had no idea the company was a fraud but called teslemmings douche bags. Made my day.
mar-26	Anyone else loving the irony of @markbspiegel retweeting tweets of registration/delivery issues from Europe? For cars that he thought would never be built, for owners he thought would never order, in countries he knew would be swamped with better competing EVs $TSLA
mar-26	Tesla sold 573 cars in Norway today. In context Norway total car sales were 148k in 2018. So today Tesla sold 141% of average daily Norway car sales & may have accounted for 50-70% of all cars sold in the country. Driven by Q end rush, but still very impressive! $TSLA @elonmusk
mar-26	ABSOLUTELY SCORCHING TAKE ON THE JUDGE BRINGING THE SEC AND ELON TO COURT $TSLA $TSLAQpic.twitter.com/7j2mhXdHiQ
mar-26	ITS GOIN DOWN APRIL 4TH 2PM SOUTHERN DISTRICT OF NEW YORK ELON VS. THE SHORTSELLER ENRICHMENT COMMISSION IN ELMER TERRITORY LFG $TSLA $TSLAQpic.twitter.com/gaPBkztY6M
mar-26	If $TSLA goes to $100 or under before Friday of this week I’ll get this photo of Ross Gerber’s screaming face tattooed on me. This is not a joke. pic.twitter.com/EUN3Tid5k2
mar-26	The Tesla Model 3 is the Boeing 737 Max of the roads. $TSLA #qualitypic.twitter.com/TjR2m7stvI
mar-26	Hard to appreciate how much private jets improve enjoyment of commuting until you try it. Driving is painful - I don't know how you commoners do it every day. $TSLA
mar-26	This is going to be fun $TSLA $TLAQ the documentary... out tomorrow - on Real Vision.https://twitter.com/realvision/status/1110588528210124800 … When you hear #Tesla, what do you think? $TSLA pic.twitter.com/raYtYLJkIb
mar-26	"Hi Sam. I worked at: - Kabul, Afghanistan - Fukushima during the radiation crisis - Monrovia during the Ebola crisis - Ferguson during the riots "I must tell you that I can't sleep here at Tesla" $TSLA Safety Lead for General Assembly, Justine White." pic.twitter.com/HyHpFVrLg0
mar-26	Robinhood holders of $TSLA hitting another record, 128,832, as of 11:53am PT. https://robintrack.net/symbol/TSLA
mar-26	found one of the smartest $TSLA bulls you've never heard of. podcasting this friday. pumped
mar-26	Fun facts from Norway - in March: - $TSLA M3 outsold Jaguar i-pace more than 10:1 - M3 outsold Audi e-tron more almost 6:1 This looks ominous for the competition - both battery and ICE powered. Where is @TesIaCharts when one needs him??pic.twitter.com/a2Lrv3ASbk
mar-26	Wow, @CNBC did it once again with the new cutting-edge bear thesis of Tesla: Don’t buy $TSLA because it could rally 40% ?! What ?! pic.twitter.com/EeW58zk3tQ
mar-26	$TSLA: "Hey, we should build a factory in subsidy-rich China and capture some of that market share." China: We're cutting EV subsidies 50% and phasing them out by 2020. $TSLA: "..." https://seekingalpha.com/news/3445740-china-scales-back-ev-subsidies …pic.twitter.com/Vkk5f9GrKv
mar-26	Tesla might be poised for a nearly 40% rally, but $TSLA stock is still not a ‘Buy’, advises analyst https://www.teslarati.com/tesla-tsla-40-percent-rally-oppenheimer-q1-2019-model-3-deliveries …
mar-26	90% of my online orders came from Elon Musk sharing my letter last year. I want U to know, that because of U I am successful. Will always be grateful to U. One day will own a Tesla, until then will continue to hold my shares of $TSLA and support U in any way I can pic.twitter.com/BR6JVXf2UG
mar-26	#TeslaExecutiveDeparturesList Update Four names added to the list: 1. Zack McGahey 2. Simon Ross 3. Kathryn Cavanah 4. Jorge Medina $TSLA $TSLAQ h/t @temp_worker & @phoennix10 Link to list:https://www.dropbox.com/s/doe1755m6gyztnc/Tesla%20Executive%20Departures%20List.pdf?dl=0 …
mar-26	Absurdly cheap Tesla getting a bid this morning. With the crap IPOs coming out. It’s amazing that Tesla is trading at such a low valuation relative to #Uber #lyft #Pinterest $tsla
mar-26	Model 3 outsells BMW 3 series, Mercedes C class and Audi A4 IN EUROPE After the US, the same happens in Europe. #NoDemand $TSLA https://www.topgear.com/car-news/electric/teslas-model-3-outsold-3-series-c-class-and-a4 …
mar-26	1/ $TSLA is using 3rd party resellers in Europe. These resellers acquired a significant number of vehicles in 2018 and are now parceling them out to retail customers, partially accounting for the weak S/X sales observed this quarter.
mar-25	$tsla vs the competition #SelfDrivingCars #tesla #voyage @vincent13031925 @ValueAnalyst1pic.twitter.com/FYezPhi3Xi
mar-25	If you are waiting on a Model Y, it is going to be a while... $TSLA $TSLAQpic.twitter.com/YkoP3dZtds
mar-25	In Norway Tesla sold more Model 3s in 6 weeks then they've ever sold the Model S in a single year! $TSLA
mar-25	As pointed out by @lorakolodny based on our research, $TSLA and Musk have been sued 38 times for securities fraud. As of last week, 39. Everyone is making a large fuss about one dismissal, but A) that can be appealed, B) securities cases are expensive, and C) more are coming.
mar-25	Judge dismisses suit over Tesla Model 3 production | Mercury News $TSLA cc: ⁦@elonmusk⁩https://www.mercurynews.com/2019/03/25/judge-dismisses-suit-over-tesla-model-3-production/ …
mar-25	“Tesla victorious after judge dismisses $TSLA lawsuit claiming Model 3 production fraud” Trust me, this is the kind of headline you won’t able to see on @CNBChttps://twitter.com/Teslarati/status/1110297946074042369 … JUST IN: Tesla victorious after judge dismisses $TSLA lawsuit claiming Model 3 production fraud https://www.teslarati.com/tesla-lawsuit-dismissal-model-3-production/ …
mar-25	JUST IN: Tesla victorious after judge dismisses $TSLA lawsuit claiming Model 3 production fraud https://www.teslarati.com/tesla-lawsuit-dismissal-model-3-production/ …
mar-25	Be greedy when others are fearful. $TSLA pic.twitter.com/4T1Uq1xaei
mar-25	I'm having a hard time finding this @Tesla big victory story over at @CNBC, @lorakolodny and @jimcramer. I can't find it at the NY Times either, @nealboudette. Seems pretty newsworthy. Maybe you folks can send me a link? $TSLA https://www.mercurynews.com/2019/03/25/judge-dismisses-suit-over-tesla-model-3-production/ …
mar-25	Does anyone know what happened to Justine White? The former Health and Safety Lead? Can I find her anywhere? $tsla $ pic.twitter.com/MzxQXhtmgR
mar-25	SAN FRANCISCO (Reuters) - A federal judge in San Francisco dismissed for the second time a securities fraud lawsuit brought by Tesla Inc shareholders alleging that the company made misleading comments about the production status of its Model 3. $TSLA https://www.reuters.com/article/us-tesla-lawsuit/tesla-elon-musk-win-dismissal-of-lawsuit-over-model-3-production-idUSKCN1R62HU …
mar-25	$TSLA Federal judge dismisses securities fraud case relating to Model 3 production claims - press - Source http://TradeTheNews.com
mar-25	Bloomberg Model 3 Tracker's Q1 production estimate just jumped to 81,000+ $TSLA @tsrandallhttps://twitter.com/ValueAnalyst1/status/1108348202305159168 … I’ll be surprised if @tsrandall doesn’t soon adjust his “total cars” estimate upward, as it’s unlikely that @Tesla is supplying Model 3 Standard demand in AND Long Range demand in at the same time with only 5900 per week. …
mar-25	Whompy wheels in the Norwegian news! $TSLA https://www.aftenposten.no/bil/Denne-alvorlige-Tesla-feilen-er-det-ikke-bare-Thomas-Johnsen-som-har-opplevd-12935b.html …
mar-25	Another case of "did that $TSLA just spontaneously accelerate?" Can't wait for parking lot summons! pic.twitter.com/YgRvqDVcDK
mar-25	Tom Bachrach of PFH Capital Presentation gave this $TSLA presentation to UPenn Wharton students: https://cdn2.hubspot.net/hubfs/4626988/TSLA%20short-PFH%20Capital-3-19-19.pdf?utm_campaign=Newsletters&utm_source=hs_email&utm_medium=email&utm_content=71096108&_hsenc=p2ANqtz--6OV6UQ93B_bSH7UjFXSSu2B1yPnKATpVwU4M1HKSRS8CVr6IU-2HG8LE-NfJpT6OnnllVwDDOgsgkVRjtBPt6LpVjLg&_hsmi=71096108 …
mar-25	On March 23 Tesla Gigafactory 3 (Phase I) Shanghai, China project has successfully completed the hoisting of multiple steel roof trusses. Let us know what you think? Video Credit to The Paper #Tesla #TeslaChina #GF3 #Gigafactory #Shanghai #特斯拉 #中国 $TSLA pic.twitter.com/yRhsiXIMUW
mar-25	A year from now, when Tesla is the only foreign automaker running a wholly-owned car factory in China, producing and selling thousands of Model 3 and Y vehicles/wk at a 25-30% gross margin, it will seem crazy that you could have bought $TSLA stock today for only $255.
mar-25	BTW without the Fed there is no $TSLA
mar-25	Yes, there's a difference between a Ponzi, a Scam and a Fraud. Each is different.Ponzi is subset w/in larger Fraud category. $TSLA is a beautiful mountainous Fraud, w/mini Ponzi foothills and micro-Scams on the way to the summit of Mount Fraud. EM is Sherpa guide par excellence https://twitter.com/wolfejosh/status/1110012330027438081 … Crazy Eddie was an actual store. Enron actually traded energy…
mar-24	#Telsa #Lathrop Louise Update: New Car Carriers & Tesla Cars (Part 1 of 2) https://youtu.be/2JucZ52cXfI #TeslaLouise #TM3 #TeslaModel3 #Model3 $TSLA $TSLAQ
mar-24	Can somebody not blocked by Tom Randall ask him to explain why $TSLA jumped ~50,000 VINs when they started production of the Model 3 SR+? Couldn't be because they wanted to manipulate his tracker, right? At some point, you are either stupid or a co-conspirator. $TSLAQpic.twitter.com/Gw3X4g93hl
mar-24	“After long talks about my grandmas aging car which now has safety and reliability issues, My grandma bought a model 3. She took delivery of a white standard plus 3 today!” Yes, she is 84 year old and she loves Tesla $TSLA #Tesla #Model3https://www.reddit.com/r/teslamotors/comments/b4s0es/84_year_old_grandma_bought_a_tesla/ …
mar-24	Flying back to NYC tomorrow... ... but, yeah, I just spent 2 hours sitting outside the $tsla Fremont Factory... ... And not a single car carrier went in or out $TSLAQ already?
mar-24	$TSLA The facts are clear, any takers to investigate/report them? @tsrandall @MelissaLeeCNBC @wilfredfrost @Lebeaucarnews @andrewrsorkin @danahull, @lorakolodnyhttps://twitter.com/VGrinshpun/status/1109866870771978240 … Moody was 100% wrong on EVERY metric they predicted and used to downgrade $TSLA. https://cleantechnica.com/2019/03/23/no-wall-street-tesla-has-no-cash-or-liquidity-problem-and-a-p…
mar-24	$TSLA field experiment. Me - early 40s - at a midtown carpark to a mid 40s guy getting out of his Model S: ‘How do you like it? I’ve heard they’re very cheap now’ Judging by his expression, something broke inside of him.
mar-24	Thanks Elon. @tesla’s 17 different sets of pricing are much clearer to me now. I’m rushing out to buy one! $tsla $tslaqhttps://twitter.com/elonmusk/status/1109900063302508545 … To be clear, this doesn’t affect Tesla website order prices. Existing inventory prices are currently slightly lower than on website. This will bring them in line.
mar-24	Raising prices on vaporware is pretty innovative... $TSLA $TSLAQpic.twitter.com/YJJF3L9M6X
mar-24	Desperation alert. Tesla told a bunch of people their SR would be available on the 29th of March. now they text them all there is a delay, please consider the more expensive SR+ version, we can get you that one. $tsla pic.twitter.com/jh3RWB6VjM
mar-24	If @GerberKawasaki has friends or family who truly care about him, they'll get him off twitter asap. On Friday, he couldn't locate the endless trading in the 5.3% $TSLA bonds. Yesterday, he denied the existence of inventory only to have his Pumpmeister immediately blow his cover. https://twitter.com/fud_iv/status/1109912656167817216 … $TSLAQ $TSLA h/t @ravenvanderrave pic.twitter.com/THwcisMnuv
mar-24	MUELLER: NO EVIDENCE THAT $TSLA "VIN GAP" IS A RESULT OF RESELLING LEMONS
mar-24	Every other car company trades at 0.5x EV/Revenues. @elonmusk $TSLA https://twitter.com/elonmusk/status/1109901209446416385 … Every car company is constantly changing prices, but nobody cares
mar-24	Moody was 100% wrong on EVERY metric they predicted and used to downgrade $TSLA. https://cleantechnica.com/2019/03/23/no-wall-street-tesla-has-no-cash-or-liquidity-problem-and-a-p-s-for-elon-musk/ …pic.twitter.com/EBJFT2g4NY
mar-24	Options on how to go viral on Fintwit, ranked: 1. List takeaways from a hot S-1 2. Dad-joke-esque puns 3. $TSLA / $TSLAQ 4. RT’ed by @RampCapitalLLC 5. War stories about 80s / 90s 6. Compounders 13-Fs 7. Subtweet your contra n. Value-add bottom up analysis
mar-23	$TSLA - 1/ Though not unheard of, this should not happen. The VIN plate is NHTSA requirement. https://twitter.com/TeslaCharts/status/1109637472701607936 … How the heck does this happen?!?!?!? $TSLA $TSLAQ https://twitter.com/CovfefeCapital/status/1109636994660028417 …
mar-23	Exclusive Dashcam Footage of the Model X Owner crashes into street sweeper in China on the highway. This is totally driver error here. What do you think? Previous post: https://twitter.com/shanghaijayin/status/1108994280897404928?s=21 … #Tesla #TeslaChina #ModelX #TeslaCrash #特斯拉 #中国 $TSLA pic.twitter.com/otaTUIp1Z2
mar-23	THIS DAY IN $TSLAQ HISTORY: It was kind of a miracle that $TSLA survived that massive Mercedes plug-in attack in 2017. @markbspiegel 1 year ago:pic.twitter.com/suNI6SOipD
mar-23	If you don’t think cool self-driving technology demonstrations like this- now happening in parking lots all over the world- are going to sell an extra million Teslas a year, I don’t know what to tell you. $TSLA https://www.youtube.com/watch?v=bOK6Qle7mDI …
mar-23	This story politely obliterates Musk’s “Full refund” $tsla tweets & highlights the ambiguity employees face on whether to follow Musk’s promotions or Tesla’s actual policies. Musk is intentionally tweeting deceptive info & leaving an operational clusterf*ck in his wake. https://twitter.com/lorakolodny/status/1109522694033162240 … Last week, Elon Musk touted a lenient return and refund policy at T…
mar-22	Here you go @danahull, base SR deliveries. Can @business please correct the blatantly false statement now? cc: @tsrandall @EVNewsDaily @TeslaPodcast @elonmusk @DMC_Ryan @mayemusk $TSLA pic.twitter.com/x7hte3IRyw
mar-22	“I’ve seen lots of analysts (from YouTube or twitter etc, not investment firm ones) express they have high limit orders ready to buy if it ever gets below 260 and as low as 240. So, if it gets to 250’s it’s likely gonna bounce quick.” $TSLA pic.twitter.com/ylPu6yV9BI
mar-22	Like Marco said, A normal day in Oslo with only few Tesla Model 3. Don’t worry , nothing to see here $TSLA #Tesla #Model3 #Norwayhttps://twitter.com/caladanian/status/1109188315121631233 … A normal day in Oslo. The revolution rolls on. :) pic.twitter.com/RdHspwDgGE
mar-22	Boom, eat that SEC $tsla https://drive.google.com/file/d/12onfBZ8eZVKVY9uctlNwboACGq3Py1wH/view?usp=drivesdk …
mar-22	Let's just make this *super* clear. $TSLA Image 1: The redlined draft submitted by Musk's lawyers to the SEC on September 23, 2018 that the SEC didn't agree to. Image 2: The actual Consent Order signed by Judge Nathan, Document 14 in the SEC v. Musk case. Notice anything? pic.twitter.com/kXfv9YSClk
mar-22	Elon Musk's sur-reply has been posted. $TSLA https://www.plainsite.org/dockets/3ciodapq4/new-york-southern-district-court/united-states-securities-and-exchange-commission-v-musk/ …
mar-22	Ross, I have some $TSLA bonds with 5.3% coupon. Can sell a bunch at par. Prix d’ami because you’re a nice guy. Do you want them? https://twitter.com/GerberKawasaki/status/1109194217480310784 … Thats BS. I would buy those all day. None are being offered. Our desk shows $108 on the 2022 convert $326. Negative yield. The 2021 trade at $104 with zero yield convert $365. Where are these 8% bonds, I wa…
mar-22	Wow. Just wow. $TSLA https://twitter.com/GerberKawasaki/status/1109194217480310784 … Thats BS. I would buy those all day. None are being offered. Our desk shows $108 on the 2022 convert $326. Negative yield. The 2021 trade at $104 with zero yield convert $365. Where are these 8% bonds, I want some!
mar-22	Hey $TSLA $TSLAQ, remember when Tesla made a huge deal about hiring Walmart's online grocery head, Kate Pearson, last March? Well she left in October to become a freelance consultant. #TeslaExecutiveDeparturesList h/t @temp_worker https://www.linkedin.com/in/katecpearson/ …https://www.tesla.com/blog/welcoming-new-talent-tesla …
mar-22	I’m old enough to remember when $TSLA smeared the victim of this crash by implying he was speeding. What a bunch of scumbags. pic.twitter.com/2hObI7C09n
mar-22	$TSLA will deliver more vehicles and make more revenue this month than they have ever made in any other month in the company’s history. And the shorts think Tesla’s going bankrupt. pic.twitter.com/w68SIwEOT1
mar-22	Does your ICE mechanic come to your work to service your car and then leave a nice thank you note behind? I didn’t think so. $TSLA pic.twitter.com/k2tgnPWhBR
mar-22	I am screen shotting every $TSLA short Twitter profile that I can find. When $4,000 happens and you cowards try to run away, I'm sending these screenshots to clean regulators and you will spend the rest of your lives in a fucking cell you fucking pieces shit
mar-22	Dashcam video shows Tesla steering toward lane divider—again | Ars Technica | This $TSLA AP software is literally being tested on our highways right now, putting innocent lives at risk. See for yourself. ⁦@NHTSAgov⁩https://arstechnica.com/cars/2019/03/dashcam-video-shows-tesla-steering-toward-lane-divider-again/ …
mar-22	$TSLAQ #DumDums: “Elon is a fraud and a criminal and a murderer (yes, they really claim this) and should be in jail!!! $TSLA IS A ZERO!!!!” REALITY: Elon is a caring individual, inspiring the next generation of critical thinkers https://nbc25news.com/news/local/elon-musk-visits-doyle-ryder-elementary-in-flint …
mar-22	On March 20th, the builders were hoisting steel roof trusses. On the same day, the Tesla Gigafactory Shanghai Project (Phase I) rigged the two sets of steel roof trusses successfully. via: https://www.jfdaily.com/wx/detail.do?id=140300 … $TSLA #Tesla #China #TeslaChina #中国 #特斯拉 #GF3pic.twitter.com/i85GegUQUm
mar-22	A tale of two investor classes: Institutions selling $TSLA bonds while Robinhood millenials bid up its equity. Retail is going to get wrecked. pic.twitter.com/OFWkCeFfLW
mar-22	$TSLA bond spread blowing out today. (Ht:@DowdEdward )pic.twitter.com/vID5Bt4RdP
mar-22	Watch what $tsla does, not what Musk says. $MXWL tender offer VWAP changed from inclusive of delivery report to exclusive. Only explanation that fits is Musk & co are expecting a big drop in stock price when delivery numbers for the Q are revealed. Alternatives welcome.pic.twitter.com/ribBsaPhc0
mar-22	If diesels are as great as the auto industry would have us believe, why did they have to cheat? Because ICE cannot be improved upon further. It’s over. #dieselgate #bev #tesla $TSLA https://www.theguardian.com/environment/2019/mar/22/dirty-lies-how-the-car-industry-hid-the-truth-about-diesel-emissions?CMP=share_btn_tw …
mar-21	All employees who purchase a Model 3 before end of quarter will get to keep their jobs next month. $TSLA
mar-21	Let's not forget why its important to support #ElonMusk and #Tesla as they're moving the world closer to real-world clean energy solutions now, more here: http://ow.ly/Whtn30o8F65 $TSLA #TeslaModel3 #TeslaModelY #ElectricVehicle @cleantechnica @mrkylefield @zshahan3
mar-21	Because all the fraud will be exposed by the new CEO? $TSLA $TSLAQhttps://twitter.com/kimbal/status/1108773193685229568 … Why Tesla needs Elon Musk - CNN Business https://apple.news/AyES9zbvoQNmkrzoonBwcCA …
mar-21	Many happy Chinese Tesla Model 3 owners sharing pictures on the Chinese social media overnight. Massive delivery is happening now in China $TSLA #Tesla #China #TeslaChina #Model3 #特斯拉 #中国pic.twitter.com/GIKr4pOOm9
mar-21	Federal case alleging $tsla was willfully trafficking/exploiting laborers to skirt minimum wage etc (with lots of evidence to support) is moving forward. Lawsuits again highlight the toxic dump the internal workings of Tesla are- this time involving human trafficking. https://twitter.com/PlainSite/status/1108759052455010306 … This is big news. Federal judge Lucy Koh in the Northern District of Ca…
mar-21	Due to the latest massive delivery of Tesla Model 3 in China , after the Chinese DMV incident: https://twitter.com/vincent13031925/status/1108179940904591360?s=21 … Now many car wash shops in China also facing the same issue: Flooding with #Model3 in their stores $TSLA #Tesla #China #TeslaChina #特斯拉 #中国pic.twitter.com/616hdFJwzc
mar-21	$tsla in full on spaghetti throwing mode - rename and cut prices on s/x - add more trims and cut prices on 3 - end one of most popular 3 trims without warning (MR) - promise to raise prices but don't - raise prices immaterially but eliminate standard rnge s/x w/o warning $tslaq
mar-21	Porsche ending a production shift due to demand collapse in China. Gee, just coincidence that @Tesla deliveries are ramping up? $TSLA $TSLAQhttp://www.spiegel.de/wirtschaft/unternehmen/porsche-werk-leipzig-streicht-nachtschicht-wegen-verkaufskrise-in-china-a-1258992.html …
mar-21	Construction update for the $TSLA Shanghai gigafactory: Pile driving phase complete. Now pouring concrete for the foundation. Next up will be the steel building frame, which a large, well-organized construction team can build quickly (“like building blocks”). https://twitter.com/vincent13031925/status/1108562824832274432 … Tesla Shanghai Gigafactory GF3 March 21st 2019 Now we are able to see some…
mar-21	We only need to look what happened to FairFax: — the only thing the shorts got right in the Fairfax situation is that they went after a company that depends on the perception its customers have of the company’s soundness. https://seekingalpha.com/article/120758-more-evidence-against-fairfaxs-short-sellers … $TSLA #TESLApic.twitter.com/czcuk6b3gz
mar-21	Looks like Europeans love Tesla’s $TSLA https://twitter.com/Alpsoy66/status/1108696100695957505 … It is official, European model3 r all sold out. New Orders move to April as of now. S and X sold out. New Orders move to May. $tsla $tslaq.
mar-21	Watch 2:00 mins into this video to witness Jon Stewart roast @jimcramer alive and catch him red handed lying about short selling cc: @elonmusk $TSLA (Non US viewers need VPN) https://on.cc.com/1KsANXe
mar-20	Tesla now back to taking on future obligations to get someone to pull the trigger in time for the quarterly spreadsheet. $tsla pic.twitter.com/dGHf4whbDD
mar-20	Those fake cranes, pillars and trusses are starting to look mighty real $TSLA https://twitter.com/vincent13031925/status/1108562824832274432 … Tesla Shanghai Gigafactory GF3 March 21st 2019 Now we are able to see some serious constructions happening in “China Speed”…
mar-20	What? Your friends on Seeking Alpha and $TSLAQ didn't share how a Nissan Leaf owner feels about trading-in for a $TSLA Model 3?? No worries. "I bought the car online in about 10 minutes ..." "Current thoughts : Omgomgomgomgomgomgomgomgomgomg." https://old.reddit.com/r/teslamotors/comments/b3f15e/goodbye_old_kind_of_ugly_nissan_leaf_you_have/eizmwzk/ …
mar-20	Tesla shareholders will prosper, says veteran Wall St. analyst Gene Munster. $tsla https://apple.news/AFbuw0gy7RtayoTGCgjf6FA …
mar-20	Read this to understand why @Tesla doesn't use Lidar for their autonomous driving hardware. $TSLA https://twitter.com/enn_nafnlaus/status/1108528385863630849 … pic.twitter.com/owraqukZCg
mar-20	Interesting anecdote about what it's like to return a $TSLA vehicle. On a side note, it appears that new vehicle prep is being skipped/severely curtailed post staffing cuts. Reports out of Europe back this up. https://www.reddit.com/r/RealTesla/comments/b3iip4/anyone_return_their_car_who_ordered_after_228/eizx0s5/ …pic.twitter.com/kDHgXXRUsz
mar-20	WE HAVE A RECORD!! Shortest time until a $TSLAQ tweet goes, "Well that didn't age well." Less than 5 hours after @fly4dat crows about i-Pace outselling Tesla Model S/X in Norway, update show Tesla Model S/X are now outselling the i-Pace. $TSLA https://elbilstatistikk.no/ pic.twitter.com/hM3cBvqObn
mar-20	just went live to discuss my predictions for $TSLA's Q1 2019 deliveries (hopes, frustrations, confusion ... & my theory that an inventory/cash crunch is causing short-sighted decision making) https://youtu.be/Dc8QKXq9EK4
mar-20	Im baffled that this company doesn't get looked at as an American success story but instead are ridiculed and wished by many to fail. buy local, #buyAmerican $tsla @elonmusk @Tesla thank you for keeping the American dream alivepic.twitter.com/4pjq4deHOy
mar-20	$TSLA $TSLAQ New OTA update for Tesla autopilot causes car to head directly towards a dividing barrier in the road. Elon Musk: "FSD will be feature complete by end of year"pic.twitter.com/73FPe0yorU
mar-20	Just incredible. Portfolio manager says Theranos was an obvious fraud with a fake product, nothing at all like $TSLA As evidence, he accidentally shows a picture of a clay prototype of a non-existent car https://twitter.com/KlendathuCap/status/1108364223493668864 … Flawless. @danahull pic.twitter.com/NuygNQmvNc
mar-20	Got my OTA update for more range. This is AWESOME! Tesla added to my range overnight. No other car can do this. It’s amazing. The car is better than the iPhone when it came out. $tsla #Model3
mar-20	The Wedbush analyst has $TSLA delivering 81,805 units in the 1Q, at an average selling price of $72, 252 (vs $66,766 in 4Q). I guess the 1Q price cuts were for show.
mar-20	The legacy car markets are just starting to feel the pain... #tesla is the only growing car company at this point. $tsla https://twitter.com/business/status/1108303960409063424 … Correction: BMW warns earnings will fall “well below” last year’s level, and embarks on a $14 billion savings plan https://bloom.bg/2JnnaQQ
mar-20	It’s called the $TSLA effect https://twitter.com/business/status/1108303960409063424 … Correction: BMW warns earnings will fall “well below” last year’s level, and embarks on a $14 billion savings plan https://bloom.bg/2JnnaQQ
mar-20	Today we ha sold our last petrol engine. Now we are all @Tesla . With the money... just bought more $TSLA . Thanks @elonmusk and Tesla team for the awesome job!pic.twitter.com/Nif0g7sD7k
mar-20	“They’re just gonna FUD and FUD and FUD” $TSLA pic.twitter.com/e4hBrbCIt3
mar-20	Friendly reminder the 1year anniversary of the $TSLA bankwuptcy is almost upon us. I wonder what gift we get this year? pic.twitter.com/z6kjfIkJt3
mar-20	Guys, I bought 17 shares Tesla stock at 364.20, now it's 269.06, any suggestions? I believe the price is going to be higher than 3000 after a few years. $tsla $tslaq #Teslapic.twitter.com/IrXczzftyn
mar-20	Another fun tidbit. Big $TSLA sales shakeup coming on Apr. 1 due to the fact they cant afford to break the leases but still need to cut costs. Expect layoffs and a change to the management structure of the sales teams.
mar-19	Latest update: After an hr, now the “double lines” of Tesla Model 3 are getting longer and longer in Beijing China DMV https://youtu.be/22d3sDpwb-8 Mega #DemandProblem in China for sure $TSLA #Tesla #Model3 #China #TeslaChina #特斯拉 #中国 #北京pic.twitter.com/e2v9edOzDy
mar-19	I have it on good authority that the current Model Y pre-orders stand at 10k right now vs the 400k they got for the M3 in the same time period and it is viewed internally as a flop. Sourced the same way everything else I have posted was. Disclaimer: It could be inflated. $TSLA
mar-19	More Update: Now it’s getting worst, became “double lines” Yes, I totally believe Tesla have a huge #DemandProblem now $TSLA #Tesla #China #Model3 #TeslaChina #特斯拉 #中国pic.twitter.com/5EuqCInqHm
mar-19	There is no Tesla competition. EVs buyers overwhelmingly prefer Teslas. It's just the best darn EV available. Period. But here's what scares automakers–a Tesla is also a lot better than many gas cars. That's where the *real* battlefield is. $TSLA https://twitter.com/alex_avoigt/status/1108123786593878017 … Norway March 19th snapshot New BEV Registrations by Brand…
mar-19	.@elonmusk why isn’t @Tesla suing the SEC for failing to enforce its social media policy? There are literally thousands of materially misleading tweets and headlines from short sellers that could be used as evidence. $TSLA
mar-19	To help offset the global negative future impact of various @Tesla shorts-inspired stories (I'm looking at you, @CNBC), I'm buying 100 more shares of $TSLA and donating $1,000 to @NRDC and $1,000 to @SierraClub today. Let's all remember why Tesla exists! @mayemusk @elonmuskpic.twitter.com/TwBJSW1ukP
mar-19	Open Letter to @KHancock4TX: Please read. Telling Americans they are not allowed to fix their cars is senseless and UnAmerican. #Tesla $TSLA https://medium.com/@JohnnaCrider/open-letter-to-senator-hancock-regarding-the-anti-tesla-bill-cbdd35a7a29 …
mar-19	First they ignore you, then they laugh at you, then they fight you(you are here), then you win. $TSLA
mar-19	I want to see if I understand this correctly. So the company that took 134,000 pre-orders in one day and 325,000 pre-orders in one week now needs three extra days to process regular orders? @SEC_Enforcement $tsla $tslaqpic.twitter.com/JMvMiBhmtN
mar-19	Tesla’s Elon Musk defended by fellow billionaire Mark Cuban amid ongoing SEC row: 'they create regulations via litigation' $TSLA https://www.teslarati.com/tesla-tsla-elon-musk-mark-cuban-sec …
mar-19	Amazing video here... $TSLA $TSLAQhttps://www.cnbc.com/video/2019/03/19/cramer-musk-is-making-a-fool-of-the-judge-not-the-sec.html …
mar-19	“You all knew what it was, STFU and accept the low price and 7 seats.” $TSLA pic.twitter.com/ubmT3rIIik
mar-19	So let me get this straight @SEC_Enforcement, Elon using twitter to communicate his intention to all stakeholders at once is “fraud” but shortsellers like @WallStCynic @markbspiegel @danforhan @WPipperger and other #DumDums constantly spreading lies about @Tesla is fine? $TSLA pic.twitter.com/kHX61NnKAF
33m33 minutes ago	Bajamos nuestras tasas para que encuentres esa casa cerca del parque y disfrutes de grandes momentos. Adquiérelo hoy o Amarra tu Tasa hasta por 12 meses. CAT 11.7% sin IVA. Informativo. Consulta requisitos de contratación y comisiones: https://bit.ly/30nsTKe pic.twitter.com/xzOC8l3GQL
mar-19	Psst, SEC: Musk was incapable of complying with the fraud settlement. The primary business model of $TSLA is Musk lying to raise the stock price, capital and customer deposits. That business model doesn't work if a lawyer has to pre-approve his important Tweets. It's that simple.
mar-19	Rumor of another layoff at Tesla on March 20th on http://thelayoff.com Q: "Any confirmed news about upcoming March 20 layoffs There has been a lot of people talking about layoffs happening on March 20. Any official news yet? Any idea about severance package offered?" $TSLA
mar-19	When the SEC misquotes the tweet central to their complaint against Elon (in a filing to the judge who is certainly familiar with said tweet), it’s a pretty strong indicator that the facts alone are insufficient to support their position. $TSLA https://twitter.com/enn_nafnlaus/status/1107814526802710530 … You know, @SEC_Enforcement , I didn't expect a lot from you, but at the very least I expecte…
mar-19	Could there be a way to form a oficial @Tesla $tsla owners club that raises money for lawyers to sue the shorts, corrupt lawmakers (in Texas and other places) and the SEC ? I'm super serious. This war against @elonmusk and Tesla is affecting all of us . Please RT
mar-19	Tesla CEO Elon Musk's 'stunning,' 'reckless conduct' on Twitter highlighted by SEC in fiery rebuttal $TSLA https://www.teslarati.com/tesla-tsla-elon-musk-sec-rebuttal/ …
mar-19	Teslas can be serviced in Shanghai and all over China, but not in Texas (purely due to corruption). How is this even possible? Very sad. $tsla #tesla #特斯拉 @KHancock4TX @danahull @nytimes @CNN @FoxNews
mar-18	March 18th, 2019 update: Trucks load of Tesla ( S 3 X ) been sending out from different ports of China Also Tesla delivery centers in China are still very busy on delivering cars to customers. $TSLA #Tesla #Model3 #ModelS #ModelX #China #TeslaChina #特斯拉 #中国pic.twitter.com/Qh6fQ8qtPf
mar-18	Lawyers for @elonmusk in contempt case asking for leave to file a brief to respond to @SEC_Enforcement brief filed earlier today. "Mr. Musk would like to ... submit documentation reflecting negotiation history between SEC and Mr. Musk and Tesla." $TSLA https://drive.google.com/file/d/1NAILGGfR3Ile9gGGyoTK_ep43koRddmh/view?usp=sharing …
mar-18	And Brad Buss has liquidated $5.6 million of $TSLA stock! I have a feeling they know how lucky they are to be doing so at these prices. pic.twitter.com/g7i3O9H5ce
mar-18	Live shot of $TSLA longs reading the SEC’s response brief pic.twitter.com/5TDaOdZsqs
mar-18	My punishment is he has to stay on as CEO for 5 years,a 50 million fine & a Twitter ban on all things Tesla. @elonmusk wants out of $TSLA badly and is too Cowardly to quit, & needs to blame someone.Thats why forcing him to stay there is the Ironic Punishment @CGrantWSJ @ttmyghhttps://twitter.com/markbspiegel/status/1107813918771212288 … My suggested punishment for Musk: a $100M fine and five-year…
mar-18	The pressing danger for Tesla is @elonmusk’s blatant contempt for and insults aimed at the SEC. The insults, while petulant, are mostly noise. But the SEC views Musk’s defiance as a challenge to its very authority. They’re playing for keeps and will crush Musk if needed. $TSLA
mar-18	The best stuff is always in the footnotes. In the just filed SEC Reply, the SEC states it is concerned about Tesla's compliance with its order. Musk has managed to bring $TSLA and BOD and their lack of oversight into the SEC's crosshairs. Good times ahead. pic.twitter.com/PcyLXUB9Qo
mar-18	I guess even hypocrites are big in Texas. @KHancock4TX says he's for "free markets," but not if car dealers complain. His anti-Tesla bill will put Texans out of work this summer; Texans who work for an American company. Tell him how wrong he is. $TSLA https://electrek.co/2019/03/16/tesla-service-ban-texas/ … pic.twitter.com/eiqhIA5rzt
mar-18	Reply brief filled by @SEC_Enforcement in contempt case against @elonmusk. $TSLA https://drive.google.com/file/d/1laR3hpRwiqwh7UZ5DaiaF8_7bA0KSaHt/view?usp=drivesdk …
mar-18	As you watch the HBO Theranos documentary, pay attention to the role that David Boies played in attempting to suppress the truth throughout the narrative. Also bear in mind Larry Ellison was a board member, introed Boies to the company, and is now on $TSLA board.
mar-18	Tesla's delivery team reportedly gutted in recent job cuts - 150 of 230 delivery personnel were reportedly let go. So now they need “volunteers” for end-of-quarter deliveries?! Lol, ok. $TSLA https://www.autoblog.com/2019/02/09/teslas-layoffs-delivery-team-las-vegas/ …
mar-18	Hint: Don't have 3 rounds of layoffs in a 10-month period if you are then going to turn around and request volunteers to help deliver cars. If you need to do this, you simply don't know how to run a car company @elonmusk. $tsla $tslaQhttps://www.businessinsider.com/tesla-asks-employees-help-delivering-30000-cars-end-quarter-2019-3 …
mar-18	$TSLA have registered 134,930 Model 3 VINs so far in Q1. http://www.model3vins.com/ Yes, that's just Model 3 . Hope we get a Model Y VIN twitter account @Model3VINs
mar-18	2017 U.S. measured-media spending per vehicle sold – top & bottom 5 spenders $TSLA #Teslapic.twitter.com/dz2SqHuotp
mar-18	$TSLA just notched its 57th fatality (and 23rd driver fatality) Reminder: @elonmusk claims Teslas are the safest cars in the world Reminder: Teslas have triple the driver deaths of other luxury vehicleshttps://docs.google.com/spreadsheets/d/1ESnyJ4b7m96OCjs3GSQ6EGF7YOMuv0XV-ROXTYIazTs/edit?usp=sharing …
mar-18	Seeing more and more "considering buying a Tesla" posts on reddit. Early Adopters --> Early Majority This is how it happens ... $TSLA https://new.reddit.com/r/teslamotors/comments/b2jyd3/am_i_thinking_about_this_correctly_input_needed/ …
mar-18	So the judge presiding over $TSLA contempt action happened to work at the firm that $TSLA has hired to represent itself - just a total coincidence I’m sure. Great find by @Polixenes13.https://twitter.com/Polixenes13/status/1107656805168091136 … A possible clue about why $TSLA hired Wilmer Hale as its legal counsel in the SEC contempt action? Just to be clear, I do NOT believe the Hon. U.S. Distri…
mar-18	More @Tesla Model 3 pics posted on Chinese social media recently. Seems like Tesla China is working hard on delivery. $TSLA #Tesla #China #Model3 #TeslaChina #特斯拉 #中国pic.twitter.com/phY2n3FjCG
mar-18	If you guys missed this bit of $tsla news yesterday, #Model3 may soon come with available tow bar in addition to the #ModelY having one as expected.https://insideevs.com/tesla-model-3-model-y-tow-yes/ …
mar-18	But it is ok for @elonmusk to fire thousands of US employees while simultaneously borrowing money from state-owned Chinese banks to build a new factory from scratch OVER THERE? $TSLA $TSLAQhttps://twitter.com/realDonaldTrump/status/1107408129619382277 … Just spoke to Mary Barra, CEO of General Motors about the Lordstown Ohio plant. I am not happy that it is closed when everything else in our Coun…
mar-18	Engineering source tells me that $tsla must even do different inside trims in batches, which is absolutely MEDIEVAL. Engineer says in Fremont it would be absolutely impossible to produce Model 3 and Y at the same time on the same line (<--- insanity.)
mar-17	Great write-up on the potential recovery for bondholders in $TSLA's bankruptcy. Best of luck thinking to the bulls thinking the equity will be worth a cent. $TSLAQ https://rapercapital.com/2019/03/04/tesla-unsecured-debt-recovery-tops-out-at-30c-if-youre-lucky/ …
mar-17	Tesla extends their lead over the competition. Why is the Model Y so much better than Jaguar's i-Pace? Because four years ago the OEMs took apart a Model S and tried to copy it. Meanwhile, Tesla doesn't stand still, and the incumbents keep skating to the puck. $TSLA https://twitter.com/VGrinshpun/status/1107417815659806721 … As demonstrated below, Model Y vs. I-Pace has: •31.6% higher battery ene…
mar-17	#tesla’s smackdown of ICE Performance SUVs: 0-60 Base Price Tesla Model X PL 2.8s $119K Tesla Model Y Performance 3.5s $60K Jeep Grand Cherokee Trackhawk 3.5s $87K Bentley Bentayga 3.6s $199K Lamborghini Urus 3.6s $200K $tsla 1/
mar-17	People are buying Tesla’s, in their Tesla’s. This is MANY REASONS why I love this company. #Tesla @Tesla $TSLA pic.twitter.com/5OEcL331Hj
mar-17	$TSLA Just bought Full Self Drive for $2k. Thank you @elonmusk @Tesla
mar-17	How to get rid of ICE Car Blocking Tesla Supercharger MUST WATCH even if you don’t understand Chinese! Video credit to 老司机 #Tesla #TeslaChina #ICEd #Supercharger #特斯拉 #中国 $TSLA pic.twitter.com/xeunm2x4EQ
mar-17	Bahaha! It's a good thing you're not hawking anything Gerbs. Unlike your tiny assets under management, the clients we have who are short $TSLA run real money https://twitter.com/GerberKawasaki/status/1107046541364088832 … He doesn’t run money so it’s not a real short. It’s a fantasy account at yahoo. Be careful of people hawking newsletters pretending to be taking real economic positions. Post yo…
mar-16	1/ The white and blue $tsla model Ys at the unveil event were very different from each other, especially in their quarter panel/hatch configurations. Easy to see if you look at the panel gaps where the hatch and body meet. #modelwhy #modely $tslaqpic.twitter.com/UMWLoQrcTd
mar-16	What happens when a gearhead at Hagerty drives a Model 3? He buys one and writes his entire review while sitting in it. "... best vehicle I've ever owned." https://www.hagerty.com/articles-videos/articles/2019/03/14/gearheads-enjoy-tesla-model-3 … $TSLA #itshappening
mar-16	1/ ELON IS LITERALLY VIOLATING SEC LAWS RIGHT NOW by Tweeting false & misleading information in an effort to push people to quick order a car! He's Tweeting information completely contradicting the written return policy information on the @Tesla website. (Thread) $TSLA $TSLAQpic.twitter.com/fzDrQ69kBD
mar-16	What a beautiful giga3 view, wish my ex girlfriend were here, I could giga-finishing, giga-walking, giga-camping with her. I love her so much, but I have you guys now, not bad, right? $tsla $tslaq #Tesla #ElonMusk #Model3 #ModelYpic.twitter.com/KpQH6STlHE
mar-16	1/ Think the SEC is screwing around with Elon and $TSLA? Think again! H/T @MelaynaLokosky @bgrahamdisciple @PlainSite Page 1pic.twitter.com/kUGsMthxon
mar-16	Insanely un-American. The car dealers are like the mafia. This is total BS. #tesla $tsla #texashttps://twitter.com/ElectrekCo/status/1107039792427134984 … Texas is trying to block Tesla from even servicing its cars in direct sale battle with car dealers https://electrek.co/2019/03/16/tesla-service-ban-texas/ … by @fredericlambert pic.twitter.com/ZuOmkwwoXQ
mar-16	$TSLA has introduced a radically simplified sales model, where there is one set of terms & conditions online, another in the store, and a third set on the CEO's twitter feed https://twitter.com/elonmusk/status/1107038036913610752 … If someone really wants to return the car in good faith on day 8, that’s fine
mar-16	Soon will also be the top seller of the mid size SUV in US The Tesla Model Y $TSLA #Tesla #ModelYhttps://twitter.com/cleantechnica/status/1106966776422776832 … Tesla Model Y Will Be World’s Safest Crossover & Quickest Affordable Crossover https://cleantechnica.com/2019/03/16/tesla-model-y-will-be-worlds-safest-crossover-quickest-affordable-crossover/ … pic.twitter.com/YxSJ31AKMN
mar-16	I have truck driver pals. They compare exhaust sizes and talk diesel engines for fun. Last thing they'd want is to tell their pals they own a "founders series" $TSLA semi. As the guy in Office Space says, "I do believe you'd get your ass kicked for saying something like that". https://twitter.com/zerohedge/status/1106972146201440258 … Tesla Now Taking $200,000 Deposits For "Founders Series" Semi-…
mar-16	Tesla’s Gigafactory 3 in Shanghai, China. Did anyone report about this? @Tesla #TeslaChina #GF3 #Gigafactory3 #特斯拉 $TSLA pic.twitter.com/tCrZhG2Mvt
mar-16	I have updated my quarterly @Tesla earnings model (see chart & table below) to include new information from $TSLA and @elonmusk since my Feb forecast. To mark the new year, I decided to drop 2017 & add the 2020 & 2021 forecasts I have not shared until now. [thread]pic.twitter.com/VaUJYW2DIH
mar-16	Here’s another - 18Q4 comparison... BMW: revenue: $24.7b cash from opeations: +$1.88b free cash flow: -$296.9m TSLA: revenue: $7.2b cash from operations: +$1.13b free cash flow: +$880m $TSLA $TSLAQ
mar-16	Probably better then KILLING tens of millions with toxic gas and diesel fumes! + The ICE cars cost the horse and carriage industry so many jobs that the world economy never recovered! $TSLA https://twitter.com/Lebeaucarnews/status/1106916549057609728 … Electric vehicles could cost the auto industry millions of jobs, a top analyst says http://dlvr.it/R0y4lX pic.twitter.com/aQjQN91vQz
mar-16	Deconvolution of the #tesla pickup. @elonmusk @Model3Owners $tsla pic.twitter.com/43KLMq1gtp
mar-16	The Truck Reveal! $tslaq $tsla pic.twitter.com/fDYcMRuKgF
mar-16	The $tsla model Y getting "final approval" by the CEO, vs a stock blue model 3. pic.twitter.com/yVJAdltzcP
mar-15	If the Feds were really serious about reducing fraud they’d treat a CEO who deliberately lied to investors, to pump a stock or to harm short sellers, as a criminal instead of slapping him with a fine. $TSLA $TSLAQhttps://twitter.com/mcuban/status/1106689073287053313 … The thing is, if @SEC_Enforcement really cared about reducing fraud they would publish bright-line guidelines that any business pe…
mar-15	UPDATE: Elon said the secret one more thing was the Tesla Cyberpunk Pickup. I had to stare at it for a long time before I could make out what it even was. Here’s my *extremely professional* artist’s rendering: $TSLA pic.twitter.com/D7lHrPkiuz
mar-15	This puts things in perspective. And I thought my Model S had lots of cargo space. $TSLA pic.twitter.com/fjhdsHuiGs
mar-15	I'd love to be wrong about @elonmusk and Tesla $TSLA. It'd be wonderful for the world to have cool affordable environmentally friendly cars. But the false tweets, financial and legal executive turnover, over promising, antagonistic behavior, etc., are all bright red flags IMHO.
mar-15	And now we know the extent of $tsla European Model 3 stock demand- spoiler, it’s nasty The ugly, money losing Q1 shaping up to be $tsla best Q of year. No signs of growth capital spending, not even signs of needed maintenance charger/service spending. Not a growth company. https://twitter.com/skabooshka/status/1106610569400848384 … Fremont factory update: Tesla has reverted to building out its NA…
mar-15	Note the last line "This Pre-Order Payment and this Agreement are not made or entered into in anticipation of or pending any conditional sale contract." Is $TSLA trying to separate the Pre-Order Payment from a purchase agreement so can book as undeferred revenue??
mar-15	This is seriously shady stuff. Will $TSLA try to book these $2,500 "deposits" as revenue for "processing costs" at near 100% gross margin to inflate their auto revenue and gross margin numbers? https://twitter.com/PhenomenalPoto/status/1106535349055094784 … New "Pre-order" holders may be surprised that the $2,500 "deposit" doesn't go toward the purchase price of the Model Y. It goes towards "proc…
mar-15	Model 3 / Model Y overlay **it's the same car** which Elon had mocked up In a week To Own The Shorts Causing his chief engineer to quit And squandering his last opportunity for a REAL pump or cash grab. Crackhead school of management (cc @JTSEO9) $tsla $tslaqpic.twitter.com/EbTarRs7R5
mar-15	Keep in mind the huge amount of Asian media last night. Tesla is huge in China. The interest and demand are off the charts. The China giga-GA line is really what makes Tesla super exciting. $tsla
mar-15	I'm all in favor of driverless cars, it's going to happen, but it needs to happen the right way. @Tesla's Autopilot tech simply isn't there, it's not fully autonomous, it lacks LIDAR & eye-tracking. And I feel that it's hugely irresponsible of $TSLA to market it as such. pic.twitter.com/i0yfTfKeYz
mar-15	Allianz might have stopped insuring new Teslas entirely in at least one European country. There might be an outright ban. European $TSLAQ bros: Find out for your country! You can do it! $TSLA
mar-15	I would like for everyone to stop criticizing ⁦@elonmusk⁩ and #Tesla about the Model Y. As these pictures clearly illustrate, the Model Y Is very unique and an SUV. It obviously looks very different than the Model 3, which is a sedan. $TSLAQ Disclosure: Still Short $TSLA pic.twitter.com/8PKfJ8gLVa
mar-15	New "Pre-order" holders may be surprised that the $2,500 "deposit" doesn't go toward the purchase price of the Model Y. It goes towards "processing costs." AKA: Pay for your spot in line. $TSLA $TSLAQ @danahull @lorakolodny @russ1mitchell @Lebeaucarnews @nealboudettepic.twitter.com/Jq7VG8Zm24
mar-15	I was forced to delete the photo by the security people at Tesla giga3 dormitory, I have to take another one few hundreds meters away. The buidling has 140 rooms for contractor workers, mostly are still empty / no canteen. http://patreon.com/chaozhou $tsla $tslaq #Tesla #ElonMuskpic.twitter.com/MZRzGeMv6Q
mar-15	Just woke up. Did $TSLA re release the Model 3 last night, taking deposits and calling it something totally different, or was that just a dream I had?
mar-15	We remain "somewhat concerned by @elonmusk's May 2018 commentary that the #ModelY will be a 'manufacturing revolution' compared to the Model 3. We can't help but wonder whether we've seen this movie before." - Bernstein's Sacconaghi on $TSLA
mar-15	Hey Andrew Left any new research to share this morning? cc @CitronResearch $TSLA $TSLAQ
mar-15	Did you catch the “one more thing” after Tesla’s Model Y unveiling event last night? Not Elon’s custom Nike’s. Not the panoramic glass roof. It’s in the FAQ, and it’s subtle. So subtle I’ll let you see if you can spot it on your own. Answer in [thread] below? $TSLA pic.twitter.com/0l4ks7FCna
mar-15	I sleep well believing that was the last time that Elon Musk will ever be on a $tsla stage. The lies are finally catching up to them. $tslaq is coming.
mar-14	Thank you @elonmusk ! Wonderful event and love the Model Y!! Here u go, just ordered the Long Range @Tesla Model Y white with white seats( again ) AP+FSD $TSLA #Tesla #ModelYpic.twitter.com/0fQgdipC2j
mar-14	The car we saw wasn't $TSLA Model Y, it was a slightly modified Model 3 to try to grab the deposits that $TSLA needs to stay alive. That's why they barely showed the vehicle, we never saw the back, and the 3rd row of seats doesn't fit. It's not the same car as specs. $TSLAQ
mar-14	Who in their right mind would give $TSLA $2,500 to hold until Q1 2021 at the earliest, knowing that they could easily just buy one off the production line at that time with no wait?? (And no, Tesla will never produce the car that was presented tonight)
mar-14	Lernout and Hauspie once unveiled the "Talking Palm Pilot" and called it the NAK.. Product never ever made it.. That was 20 years ago, now we have the Model Y $TSLA GFLTA
mar-14	BOOKMARK THIS POST: $TSLA IS NEVER GOING TO ZERO AND ITS TICKER WILL NEVER BE $TSLAQ YOU FUCKING AUTISTS
mar-14	The Tesla Model Y lineup. The standard version launching in 2021 will have a $39,000 price point. #Tesla $TSLA #ModelYpic.twitter.com/VhasnshiE8
mar-14	Model Y = Model 3 with trunk chopped off. Definitely not something designed in last week to get some deposits ASAP. $TSLA
mar-14	Crazy amount of Tesla fans in here Tesla Model Y unveiling $TSLA #Tesla #ModelYpic.twitter.com/rbmB6jRwuE
mar-14	Hmmmm serving toast and jam hors d’oeuvres and giving away mini jams at the Y event - WHAT DOES IT MEAN?! #modelY #tesla $TSLA pic.twitter.com/HGVjf1TE47
mar-14	Tesla Director Gracias just published a $TSLA research report. Recommendation: Sell. Price Target: A lot lower. https://www.sec.gov/Archives/edgar/data/1318605/000149515819000003/xslF345X03/edgardoc.xml …
mar-14	Huge line now for the Tesla Model Y unveiling event! $TSLA #Tesla #ModelYpic.twitter.com/T3N9YLUCmP
mar-14	The line of teslas here is amazing. I’ll be sending some pics soon. #modelY $tsla #tesla
mar-14	Munster, who is as plugged in as one gets, mysteriously “believe[s] it’s likely they’ll announce refresh models tonight”. Where could he possibly have gotten this idea? Why it’s almost as if $tsla Investor Relations has been whispering about this all week. https://twitter.com/danahull/status/1106294273463345152 … GENE MUNSTER: "Although Musk said on the Dec-18 earnings call that there are “no pla…
mar-14	My $TSLA prediction (worth the $0 I'm charging for it): Musk settles with the SEC by making himself the Chief Product Architect (or something similar, or maybe "The Nothing of Tesla"), appoints Guillen as his puppet CEO, and the company continues to run into the ground.
mar-14	TADA!! Model Y, suckers! $5,000 non-refundable deposit, please. No checks - they won't clear before payroll goes out tomorrow $TSLA $TSLAQ #ModelY pic.twitter.com/ZWwZ7Y2VcY
mar-14	NEW PODCAST: Quoth the Raven #106 - Mark Spiegel https://www.podbean.com/media/share/pb-dntrq-aad783#.XIrUJwqd0Vk.twitter … $TSLA $TSLAQ
mar-14	Who’s tailgating the #modelY event? Someone should be cooking burgers... I’ll be there early to enjoy the scene. See you there. #tesla $tsla
mar-14	#modelY page is up on the #Tesla website. Ready to take pre orders. Love it. https://www.tesla.com/modely $tsla
mar-14	“If I mention TSLAQ one more time to my fiancé I may end up single or dead. Probably both.” $TSLA(s) pic.twitter.com/zcsPwrVmag
mar-14	Hmmmm.... Now you've got my attention. $TSLA $TSLAQpic.twitter.com/E5zWVLOcd3
mar-14	*CHIPOTLE SAYS KIMBAL MUSK WILL STEP DOWN FROM BOARD $CMG $TSLA
mar-14	Just a reminder that in November 2017 Musk said the $TSLA Semi would begin production this year, and the Roadster would be available in 2020. http://fortune.com/2017/11/16/tesla-semi-truck-model-3-unveiling/ …
mar-14	$tsla investors: According to what $tsla engineers tell me, Fremont is utmost inflexible as per @elonmusk's orders. The Model Y will have to be built on a so far non-existent line elsewhere.http://www.thedrive.com/tech/26955/inside-toyotas-takaoka-2-line-the-most-flexible-line-in-the-world …
mar-14	Someone shoukd ask @CNBC about @GerberKawasaki "representations" and how they "vet" their guests. The fact @MelissaLeeCNBC talk about $Tsla without disclosure who her husband is makes little sense
mar-14	In over 3 decades of investing, I’ve never seen a company put out a BOLO on one of its employees. $TSLA
mar-14	Tesla unveils have taken over Apple events as the hottest ticket in town. Timmy Apple's (sic) lack of innovation has caused the baton to be handed to @elonmusk. $TSLA
mar-13	..."Tesla has found itself caught in a web of leaks, intimidation, and manipulation at Gigafactory 1... ..."Bloomberg paints Tesla CEO Elon Musk as willing to go beyond ethical and legal limits to stifle leakers." @Tesla $TSLA $TSLAQ #Tesla @Gigafactory1https://www.popularmechanics.com/cars/hybrid-electric/a26810957/bloomberg-tesla-leaks-report/ …
mar-13	2 Things I Wouldn't Step In: $TSLA Model 3 & $BA 737 Max
mar-13	so far this year, the number of accounts at robinhood holding $TSLA has risen by about 50%. meanwhile, institutions and insiders are selling hand over fist. between this and scalping gali and friends to HFT shops, at what point do we re-name this place "Sheriff of Nottingham"? pic.twitter.com/l39scO0idM
mar-13	Is @elonmusk the right man to drive $TSLA? Famed investor Jim Pallotta and Real Vision's @Brian_PriceNYC discuss the short interest in Tesla. Find out more in this #MindsofMarch interview, exclusively on Real Vision. https://rvtv.io/2ETVqxU pic.twitter.com/mZlKDTq67J
mar-13	Here’s why I exist folks. Sensational (and false) click bait hit pieces from $TSLAQ #DumDum reporters. @lopezlinette and @matousekmark are supposed to be professional journalists. You be the judge on their professional integrity. $TSLA pic.twitter.com/eGSKzib5aQ
mar-13	This new Electrek article about Model 3 deliveries in Europe is incredibly bearish. $TSLA was SUPPOSED to deliver around 20,000 of them in Europe in Q1-- that's what's built into guidance, expectations, etc. According to this, it's not anywhere NEAR that: https://electrek.co/2019/03/13/tesla-model-3-takes-over-europe/?utm_source=dlvr.it&utm_medium=twitter …
mar-13	The great man myth with Elon is 100% orthogonal to who he is as a person. He is a small man, with no soul, a modest intellect, and zero empathy. He is, however, able to push legal boundaries with reckless abandon, and so far our regulatory overlords seem just fine with it. $TSLA https://twitter.com/jtemple/status/1105868864401764354 … What if, hear me out, the great man myth surrounding Elon Musk…
mar-13	Hi, guys, my drone has broken, so I'm setting up this account to fund a new drone to bring you weekly Giga3 updates and fund travel costs to the site. http://patreon.com/chaozhou $tsla $tslaq #Teslapic.twitter.com/TF2psStZsq
mar-13	Tomorrow: Location: Supercharger 3200 N Sepulveda Blvd, Manhattan Beach, California Time: 12PM-4PM Date: Thursday March 14th Come join us and get to meet many cool people $TSLA #Teslahttps://twitter.com/Model3Owners/status/1104924687086153728 … I’m so stoked about the meet and greet we have planned for this Thursday! Come out and meet some of your favourite Tesla YouTubers, podcast hosts and enth…
mar-13	.@elonmusk, we now know that Tripp never said anything remotely supporting this. To be specific: when did you know this was all a lie? Why did you withhold critical information from the police? Why’d you push $tsla stories in the press you knew were false at the time? https://twitter.com/elonmusk/status/1014923546210938880 … Indeed, very simple question. To be specific: @lopezlinette, did you com…
mar-13	Tesla asks owners NOT TO USE CAR WASH $tsla $tslaq #tesla #teslamotors #model3https://www.model3club.com/tesla-asks-owners-not-to-use-car-wash/ …
mar-13	Order your Tesla today before the best deal is over!! http://Tesla.com $TSLA #Teslahttps://twitter.com/elonmusk/status/1105318154375376897 … Tesla car prices go up ~3% next week, except for $35k Model 3. Order online at http://Tesla.com before then for current prices.
mar-13	Moron doesn’t understand that if it saves HIM hours of driving to/from a centralized service station where multiple service professionals can efficiently work on cars, it costs $tsla those same hours. This isn’t service alchemy. It’s lunacy on a mass scale. https://twitter.com/LongDogSecurity/status/1105833577655267328 … First time using $TSLA mobile service, what a great idea this is, it saves m…
mar-13	The #modelY launch has huge buzz in Cali. It’s a who’s who going to be there. Wow. I’m excited. It’s better than the old Steve Jobs days. This is a truly exciting company! $tsla
mar-13	First time using $TSLA mobile service, what a great idea this is, it saves me HOURS of inconvenience and has to save Tesla a lot of money. This is the future, legacy auto dealership model WILL die. pic.twitter.com/FIhW0pA0At
mar-13	This story - about Elon Musk moving heaven and earth to destroy a whistleblower's life - is absolutely wild and a must-read. (disclosure: short $TSLA) https://www.bloomberg.com/news/features/2019-03-13/when-elon-musk-tried-to-destroy-tesla-whistleblower-martin-tripp …
mar-13	Tesla’s Masterpiece, the Model Y, is about to be released. Big Oil and Auto look on in horror and tremble in their boots. Let the FUD begin. Sorry $TSLAQ. It’s like the boy who cried Wolf. $TSLA will win.
mar-12	Pure chaos. At this very moment, $TSLA Japan is listing: CPO: 2016 Model S Ludicrous Performance (P100DL): ¥ 14,454,000. NEW: 2019 Model S Ludicrous Performance (P100DL), ¥ 13,338,000. $TSLAQpic.twitter.com/r9XjV0DD6f
mar-12	“Stores closing, stock down. Stores not closing, stock down!” $TSLA pic.twitter.com/0clm2tuvr8
mar-12	Holly shit !! It’s a Tesla Model X $TSLA #Tesla #ModelXhttps://twitter.com/whatsinside/status/1105297281253699584 … First Tesla Model X spotted in Alaska! pic.twitter.com/DdsDwVCY2m
mar-12	I am talking to departed $tsla engineers, and what I am hearing is absolutely atrocious. Ignoring their advice, and making stupid decisions, @elonmusk brought production hell upon himself.
mar-12	When I bought a Porsche I was like bye bitches at the dealer I don't want to see you again , until next time you rip me off for a oil change With Tesla I'm like. Here, take more money. Today ? Sure there you go. Tommorow? No problem here take some more happy days $tsla
mar-12	"Recent Tesla ( $TSLA ) Noise is 'Just Noise', Selling Every Car They Can Produce" - Wolfe Research Wolfe Research analyst Rod Lache reiterated an Outperform rating and $430.00 price target on Tesla $TSLA #Teslahttps://www.streetinsider.com/Analyst+Comments/Recent+Tesla+%28TSLA%29+Noise+is+Just+Noise%2C+Selling+Every+Car+The+Can+Produce+-+Wolfe+Research/15247007.html …
mar-12	Someone is about to get blacklisted from future $TSLA events. pic.twitter.com/tJM5MUClAg
mar-12	Crazy Eddie Memoirs: If you really want to give otherwise lazy regulators a strong incentive to work hard to nail you, just taunt them and humiliate them. $TSLA $TSLAQhttps://twitter.com/danravicher/status/1105554051469586433 … Judge overseeing @SEC_Enforcement v @elonmusk case has granted SEC's request to file a reply brief regarding contempt motion. $TSLA pic.twitter.com/xzgYBHELKk
mar-12	This—the combination of a totally avoidable "suicid[al]" (to quote Michael Lewitt) brief combined with the SEC's quick comeback—is *extremely bad* news for $TSLA and Musk. They are going to wipe the floor with him.
mar-12	Judge overseeing @SEC_Enforcement v @elonmusk case has granted SEC's request to file a reply brief regarding contempt motion. $TSLA pic.twitter.com/xzgYBHELKk
mar-12	Bruce Clark of Moody’s on the auto sector...and $TSLA. Would have just quoted him but the video is pretty telling. pic.twitter.com/JNo8DORhzK
mar-12	I feel like it's getting really close. Very soon we gonna see many Tesla Semi on the road to deliver Model S 3 X Y. $TSLA #Tesla #Semihttps://twitter.com/ResidentSponge/status/1105388736173375488 … Can’t wait for the day when the Tesla Semi starts transporting car carriers full of Teslas! https://www.teslarati.com/tesla-car-carrier-hauling-trucks-trailers/ …
mar-12	Tesla will get its communication straight. I promise. :-) $TSLA https://www.cnn.com/2019/03/12/investing/tesla-ross-gerber-markets-now-preview/index.html …
mar-12	That's right... with the Model Y launch coming later this week, #Tesla will officially be S3XY, more here: http://ow.ly/3OpX30o159c $TSLA #TeslaMotors #TeslaModel3 #TeslaModelY #TeslaModelX #TeslaModelS #ElectricVehicle #ElonMusk
mar-12	People just love Tesla $TSLA #Teslahttps://twitter.com/InsideEVs/status/1105483555222769665 … Almost 75% Of Electric Car Sales In U.S. Were Teslas In February 2019 https://insideevs.com/tesla-sales-high-february-2019-u-s/amp/ … pic.twitter.com/n9o1NYJr6E
mar-12	The promised specs on this vehicle are well beyond existing battery technology. But $TSLA semi wasn't designed to be built. It was designed to generate deposit cash from public companies eager to demonstrate their green credentials by announcing they've reserved Tesla trucks. https://twitter.com/ajb_powell/status/1105472144761372673 … sigh $TSLA https://ftalphaville.ft.com/2019/03/12/155239981200…
mar-12	In the cacophony of Tesla, this from yesterday should not be lost in the shuffle. When we say $tsla has a liquidity problem, signposts like this one are quite telling. And we haven’t even gotten to the Q, is $tsla settling payables with equity? What is this? https://twitter.com/bgrahamdisciple/status/1105191034315776006 … Anybody else find it weird that a $50 billion market cap co., that supposed…
mar-12	I am out with an updated $TSLA research note this morning. I have updated my bag holder recommendation from: tiptoe quietly to the exit, to you can’t make this shit up. pic.twitter.com/VKhX5muwig
mar-12	Great thread, #TSLA must read! Can the SEC now finally stop hurting us $TSLA shareholders and investors. Shareholders should take the @SEC_Enforcement to court over this clear abuse of power. Oh, and @SEC_Enforcement please publish an apology to @elonmusk , I want my 3% back!https://twitter.com/sokane1/status/1105293386737770496 … Tesla CEO Elon Musk responded to the Securities and Exchange Commi…
mar-11	$TSLA So, is Elon violating EVERY SINGLE ONE of his employees' First Amendment rights by making them sign non-disclosure agreements? Because that's exactly what he's arguing here. https://twitter.com/businessinsider/status/1105288842200969217 … MUSK FILES HIS DEFENSE: Says SEC seeks to violate his first amendment rights, and its filing 'smacks of retaliation and censorship' http://www.businessins…
mar-11	"Musk says the SEC is making an ‘unconstitutional power grab’ over his tweets" So True. "Every citizen has the right to life liberty and the pursuit of happiness and to commit Securities Fraud". It's in the constitution. SEC should look it up ! $TSLA https://www.theverge.com/2019/3/11/18260339/elon-musk-sec-twitter-filing-contempt-response …
mar-11	The $TSLA finance department exodus continues: Tim Newell, Director of Financial Products. He was responsible for VIE's on the solar side and ABS on the auto side. Don't need a structured product expert if you're not issuing structured product. Who's left? pic.twitter.com/4LYyJcjYUu
mar-11	thanks to all who tuned in! https://youtu.be/KBk9XiBw484 TLDW - $TSLA Model Y unveiling 3/14, in LA (i'm going!) - Compact SUV (CUV), no falcon wing doors - Base price of ~$38,500 & max range of ~300 miles (guess) - First deliveries in Q2 2020, scale deliveries in Q4 2020 (guess)
mar-11	BREAKING - Charles Gasparino @CGasparino reports Fannie Mae & Freddie Mac resolution in the works @MarkCalabria President Trump has ordered fix housing and main components now! $FNMA $TSLA #Trump2020LandSlide #AmericanDream #WeThePeople #TrumpTrainhttps://video.foxbusiness.com/v/6012725754001/#sp=show-clips …
mar-11	Yet ANOTHER VP of Finance quits $TSLA. Sus. https://twitter.com/amir/status/1105215538823753728 … Scooplet -- Yet another Tesla VP is out. This time in finance. This exodus is like the https://www.theinformation.com/briefings/53e1bc … $TSLA
mar-11	note to self: never tweet about $TSLA 1. I don't trade individual stocks 2. the cult comes after you
mar-11	Scooplet -- Yet another Tesla VP is out. This time in finance. This exodus is like the https://www.theinformation.com/briefings/53e1bc … $TSLA
mar-11	Anybody else find it weird that a $50 billion market cap co., that supposedly has billions of $ of cash in the bank, is buying about $13 million dollars worth of trucks by issuing and registering stock? What’s next? Will $TSLA start trying to pay its vendors with used cars?
mar-11	It's been one full year since @MoodysInvSvc wrongly predicted that @Tesla "will have to undertake a large, near-term capital raise in order to refund maturing obligations and avoid a liquidity short-fall." It's time to correct a wrong. $TSLA https://www.patreon.com/posts/22826620
mar-11	Now Tesla Model 3 huge #DemandProblem also happening in China ! $TSLA #Tesla #China #Model3 #TeslaChinapic.twitter.com/gPcg3RoK5n
mar-11	Sorry to report but after what I thought were preliminary agreements from both parties last week, @CitronResearch's Andrew Left tells me today he will not debate @markbspiegel on $TSLA on my podcast. I was waiting on a date from Andrew & Mark had agreed last week to any time.
mar-11	BREAKING: $TSLA up 1.7% on news ex head of internal espionage files as whistleblower, permabull analyst with a complicated name cuts sales forecasts by half and co shows all signs of complete lunacy $TSLAQ
mar-11	Tesla’s electric cars are well-loved by owners, but service network needs work: Bernstein survey $TSLA https://www.teslarati.com/tesla-tsla-survey-bernstein-results/ …
mar-11	Ability to pivot and make changes quickly based on feedback is Tesla’s REAL moat. Everything else is born from this mentality. Examples: -supercharger network -OTA updates -Giga 1 -mobile service -home delivery -Tesla energy -etc, etc, etc. $TSLA https://twitter.com/Tesla/status/1104996129853255680 … Update on Tesla Stores and Pricing https://www.tesla.com/blog/update-tesla-stores-and-pricing?utm…
mar-11	Tesla appears to be in the midst of an informal restructuring and liquidation process being driven on the fly by a Shakespearean CEO whose personal finances and singularly large ego are so fragile that nothing can hope to stand in his way. $TSLA $TSLAQhttps://www.wsj.com/articles/tesla-in-reversal-to-keep-more-stores-open-11552300717 …
mar-11	Let's see if all of the investors or money managers that said "retail is dead" and were excited about the closing of the stores, having sales only online & drastic price drops on the vehicles, are going to still hold on to their shares of #Tesla. $TSLA https://twitter.com/Tesla/status/1104996129853255680 … Update on Tesla Stores and Pricing https://www.tesla.com/blog/update-tesla-stores-and-prici…
mar-11	For clarification, it looks like Tesla is just buying trucks and trailers from this company. I would venture to guess these purchases are above market value in order to allow the trucking company to "forgive/cancel" outstanding receivables from Tesla. $TSLA
mar-11	We have Filed SEC Whistleblower Tip on Behalf of Tesla’s $TSLA Former head of Global Security Operations Center & Investigations Sean Gouthro, More details to follow via news sources.
mar-11	Complete hot mess. $TSLA https://twitter.com/MaxB8778/status/1105067725183963136 … In the last 11 days we’ve learned $TSLA cannot afford to keep their stores open, but they also cannot afford to close them. #bullish
mar-11	That’s one way to handle payables. Just buy the trucking company you owe millions to with stock!! $TSLA https://twitter.com/QTRResearch/status/1105085004097425409 … TESLA REGISTERS UP TO 49,967 SHARES FOR SALE BY HOLDER $TSLA
mar-11	I thought Robyn Denholm was Chairman of the $TSLA Board? pic.twitter.com/2zQqHTJyp1
mar-10	So basically $TSLA was going to close the stores, but then did some analysis and saw that was a horrible idea and the quarter is a mess, so they threaten to raise prices to get customers to buy in 1Q. Too much noise....
mar-10	$TSLA FLAILING AROUND TRYING TO FIX A DEARTH OF DEMAND Witnessing brand suicide. Why release major news on Sunday night at 11PM west coast, 2AM eastern? Who are they trying (not) to reach? I'm up working on our $NSP deck, which is a promising short and NOT TESLA.pic.twitter.com/GXpEvQPLT3
mar-10	I tweeted this three months before $TSLA announced it would close many retail stores. All the hints were there. https://twitter.com/AndreaSJames/status/1067951377920352256 … Step 1: Separate inventory, service and sales functions and sell cars out of malls. Step 2: Convert vehicles sales to Internet purchases. Relying more on user reviews than firsthand experience is totally where market is going…
mar-10	un-good news for $TSLA >>Porsche AG will increase production of the Taycan after more than 20,000 potential buyers registered to purchase the brand’s first electric car, matching the entire annual output initially earmarked for the four-door sedan https://twitter.com/MissTrade/status/1104837579957067778 … Porsche Is Boosting Production for Its First Electric Car https://bloom.bg/2IXYo9H
mar-10	Geeze, now Tesla is hiding all the “overstock” vehicles in my local Costco parking lot!! #DemandProblem Reality: Many happy Tesla owners in my area , gonna see way lot more when Model Y is ready. $TSLA #Tesla #ModelS #Model3 #ModelXpic.twitter.com/CyiecvOlK9
mar-10	#TeslaModel3Discount The deep discounts at $TSLA have started. This buyer ordered a SR+, red #TeslaModel3 with AP. $TSLAQ offers him the same MR car for $500 more by waiving $2,500 for red. Michael in comments mentions a similar report of a SR+ to MR upgrade for $1400 extra.pic.twitter.com/1enORNNAR6
mar-10	WIth the $920 convert paid off, I strongly believe $TSLA is on track to achieve perhaps the lowest Net Debt / EBITDA ratios in the entire auto industry by EOY. See below. Yes, $F includes Ford Motor Credit, so not the best apples-to-apples comp, but amazing $TSLA is now < 2X. pic.twitter.com/ozSs4sia1q
mar-10	Insinuating someone can/should be arrested for taking pictures of a construction site. This is @Tesla. This is the product of @elonmusk. A classic case of people thinking the end goal is worth “disappearing” people that don’t help the cause. $TSLA $TSLAQpic.twitter.com/IOSUHmoDB4
mar-10	Noted $TSLA promoter, referral code pusher and Twitter bully tries to shame another $TSLA supporter into stopping his publication of factual and objective reports of Gigafactory 3 progress that cast doubt on May completion date https://twitter.com/kimpaquette/status/1104752129317765121 … I can see you are a Tesla supporter but you don't seem to mind that anti Tesla trolls are tagging you as #SGF …
mar-10	$50 billion $TSLA leans on Twitter to suspend the account of a Tesla fan who discovers that a supposed Tesla factory site is nothing but swamp. "Where were the signs?" https://twitter.com/realChaoZhou/status/1104740919562035201 … This is Chao still here reporting daily updates about the Tesla gigafactory 3 at Shanghai in China. I am Tesla supporter and doing the right thing. It’s good to be back …
mar-10	My biggest Tesla regret is not getting the performance #model3 I had to get a #model3 as quick as possible last year. But after driving a P at Tesla this week, my god, it’s so fast and handles amazingly well. $tsla
mar-10	Gas stations. Muffler shops ICE service. Car dealers. Car part suppliers. Oil producers and refiners. Rail and other oil transportation. Car companies. All disrupted by EV production growth. #tesla #ClimateChange $tsla
mar-10	Excellent article as usual @zshahan3. It’s like he critics are unwilling to open their eyes. Meanwhile #Tesla just keeps cranking out cars. #model3 #modelY $TSLA https://cleantechnica.com/2019/03/10/tesla-is-following-a-timeline-laid-out-many-months-ago-yet-critics-are-acting-surprised/ …
mar-10	Of the EVs Tesla is the brand which stands out with the highest number of accidents per 10k km driven. It's also the brand which drives the least number of kms before an accident. Additional the damages are expensive and take a long time to be repaired. $tsla $tslaq
mar-10	Some interesting numbers from insurance companies in Norway regarding EV/hybrids, and especially Tesla. Statistics show that 34% of all owners of EVs registered an incident with their insurance company in 2018, in comparison to 24% of all ICEs owners. $tsla $tslaq
mar-10	At a kid themed restaurant in Shanghai #tesla $tsla #特斯拉 #上海pic.twitter.com/QyiKCahS9P
mar-09	The saddest part about Andrew Left at @CitronResearch is that he thinks he still has the juice to manipulate a stock with a late Friday afternoon puff piece. Hang them up old man. Your time is past. $TSLA $TSLAQ
mar-09	Hey guys - took some time to write up, in earnest, what I think is one of the most important points of the $TSLA long/short debate. Give a read if you have time. Tesla Shareholders Must Separate Ideology From The Investment https://seekingalpha.com/article/4247546
mar-08	Crazy Eddie Memoirs: Fraud requires hard work and dedication. Sometimes I’d end up sleeping next to the paper shredders. $TSLA $TSLAQhttps://twitter.com/GerberKawasaki/status/1104158658995212289 … I also saw the famed Tesla factory room where Elon slept. I think his chief of staff slept there too. Elon gave up th couch and slept under the desk. #dedication $tsla
mar-08	How @TeslaCharts tricks you: This is a serious and important message! So @TeslaCharts tweeted this chart to @CitronResearch today claiming $TSLA Model S is a dead platform. Let's look into this and see whether there's any truth to this claim. pic.twitter.com/l4XjaiSJFW
mar-08	I think Tesla needs to hire a business strategy person. Don’t you? $TSLA pic.twitter.com/udExjvA8LZ
mar-08	Tesla temporarily freezes store closures and layoffs in chaotic sales strategy change - They probably just saw this week’s order numbers. $TSLA https://electrek.co/2019/03/08/tesla-freezes-store-closure-layoffs-chaotic-sales-strategy/ …
mar-08	This is incredibly sus. SpaceX employees can use PTO towards $TSLA cars? So Tesla gets <full price and spaceX reduces an accrued liability.. Bonus tinfoil: spaceX bought cars from Tesla with the plan to unload to employees (or Boring) later As usual, pick your poison $TSLAQhttps://twitter.com/skabooshka/status/1104079366365970433 … A new Business Insider article by @g_rapier, titled "Tesla encour…
mar-08	Here's Elon's greatest con. Convincing gullible people that he cares about some greater mission, beyond his five mansions/corporate jet/margin call. Elon will try to blame $TLSAQ when his Ponzi collapses. Good luck. $TSLA https://www.businessinsider.com/tesla-salespeople-say-morale-fallen-stores-close-2019-3 …pic.twitter.com/KrAqdUYHji
mar-08	BREAKING ELMER TERMINAL REBUTTAL TO @CitronResearch $tsla $tslaqpic.twitter.com/krXfHoFZxc
mar-08	So @PlainSite just posted an email chain where @CitronResearch tried to recruit him for a pump-and-dump scheme. $TSLA https://twitter.com/AaronGreenspan/status/1104114679863885824 … Andrew Left is a joke. I don't care who you are. Don't send me messages like this. pic.twitter.com/BEXVOndGhC
mar-08	Ok @CitronResearch , you’re growing on me. This is hilarious https://citronresearch.com/wp-content/uploads/2019/03/Citron-Expects-Tesla-Rebound-to-320.pdf … $TSLA $TSLAQ pic.twitter.com/h8gagY0B01
mar-08	Another evidence about Tesla Model 3 demand in China is so huge. Checkout the WeChat ( No 1 China Messenger ) search volume for Model 3 in the last 90 days. $TSLA #Tesla #China #Model3 #TeslaChinapic.twitter.com/lpiQG6ktYV
mar-08	$TSLA Canaccord reaffirms $450 PT, states that introduction of V3 high speed charging "helps inflect EV growth rates higher as range anxiety fades for consumers" pic.twitter.com/DBwFy9pYDm
mar-08	Are you serious?! Now Tesla is ready to delivery Standard Range Model 3 ?! Woohoo Very impressive!! $TSLA #Tesla #Model3https://twitter.com/mleonard85/status/1104052500280225793 … My co-worker got a delivery text this morning. It says to prepare for delivery March 24-30.
mar-08	unlimited demand $TSLA Tesla encouraged its employees to buy cars using their paid vacation days - Business Insider pic.twitter.com/Xd5A2HEaJF
mar-08	In-depth analysis on how significant v3 Supercharging really is. Adding 160 miles of highway range in 15 minutes on a Model 3 is astounding. $TSLA #Teslahttps://cleantechnica.com/2019/03/08/supercharger-v3-shocking-power-smart-strategy-by-tesla-charts/ …
mar-08	Tesla: All clear for takeoff? "Just on #EVs alone, the stock price could double from today – but if they get #autonomous, it's going to $4,000." @ARKInvest's @TashaARK on how $TSLA could skyrocket:
mar-08	I would like to order a $TSLA Model 3, but would like to use some of my gasoline savings for my down payment. Is that possible?
mar-08	https://www.wsj.com/articles/landlords-to-tesla-youre-still-on-the-hook-for-your-store-leases-11552059041 … my possibly reliable sources tell me that the $TSLA view on this is that they are not on the hook for the payments because elon tossed the keys at the landlords and said "no backsies" in a loud clear voice then ran out. seems like a strong case.
mar-08	Whitney Tilson e-mail out just now on $TSLA: "I don’t think the company will ever report another profitable quarter."
mar-08	Checked out the @Tesla showroom at CityCenter DC (one of the most desirable retail locations in the city) Unsurprisingly, it’s closed $TSLA $TSLAQpic.twitter.com/mJ04u9Ot17
mar-08	Car guy @joerogan this week on his $TSLA Model S ... "regular cars are stupid, I get it now." ~100MPGe Single-speed direct drive gearbox One pedal driving 0-60 2.4s Welcome to the party Joe. https://www.youtube.com/watch?v=RoWXvMQ3xqg&t=83m35s …
mar-08	Tesla up today as well as rumors of my visit to Fremont giving investors hope I might be able to find and destroy Elon’s iPhone. I’ll be looking for it... $tsla
mar-08	Tesla’s online-only sales model defended by Carvana CEO: 'I wouldn't be betting against them' $TSLA https://www.teslarati.com/tesla-tsla-online-sale-model-carvana-ceo …
mar-08	Opinion of a friend’s friend who works at Tesla. Has claimed to sell all his shares and references shady delivery #s (counting returned cars 2x when resold). Take with grain of salt bc I don’t know this person. $TSLA pic.twitter.com/DfewQ0T001
mar-08	Ok, I’m going to admit that this V3 supercharger is awesome. $TSLA
mar-07	BREAKING!! Dr. Michael Schwekutsch - VP of Engineering for Tesla claims to have RESIGNED yesterday! He spent 3.5 years at $TSLA & looking for other opportunities (no job lined up). h/t @zomgapocalypse #TeslaExecutiveDeparturesList is updated! https://www.dropbox.com/s/doe1755m6gyztnc/Tesla%20Executive%20Departures%20List.pdf?dl=0 …pic.twitter.com/PYeCMxBznG
mar-07	Instead of raising equity, $TSLA this month swapped $920MM at 0.25% for $1BN at approx 2.5%, $200MM of which is for added L/C capacity (thank you, nervous vendors). And, Tesla pumped lots of cash (how much, Elon?) into Shanghai as equity. Sorry, but that's not bullish.
mar-07	Barring any major $TSLA or Trump news, we will be releasing the information re our newest & most senior public TESLA SEC Whistleblower to date this coming Monday AM Pre-Mkt,so as to have the largest distribution of the information & so as to not have any sudden impact on the mkts
mar-07	Upsizing your ABL and LOC - totally bullish. Lol. Oh and the China loan is due in a year. Got it. Why not just issue equity? #CRCL $TSLA $TSLAQ
mar-07	$TSLA: “we increased our ABL by $500mm and our LoC by $200mm.” $TSLAQ translation: “we have no accessible unsecured liquidity (or equity) and decided to let our likely DIP lenders to take our last remaining usable collateral to keep going a while longer”
mar-07	$TSLA - 1/Another great article by @lorakolodny . There is so much to unpack here but a couple of smaller details caught my eye's immediately: - Sending production people home early: Unscheduled sending people home early are caused (1) line breakdown problem (2) lack of partshttps://twitter.com/lorakolodny/status/1103677505263689729 … After finally releasing the $35,000 base Model 3 and shifting …
mar-07	"Shutting down the stores was suicide" $TSLA pic.twitter.com/0GLsYhyXEw
mar-07	Rumor: Tesla China will cooperate with Alipay to launch the Model 3 online Alipay ordering service. Currently Alipay payment is on the Tesla official website ordering page. According to the source, the follow-up Alipay APP will open a payment port for #Tesla $TSLA #TeslaChinapic.twitter.com/sxC6zlO4vj
mar-07	Spoke to leasing manager of a mall with a $TSLA store. Rent is paid through March. The mall owner, which leases to $TSLA in multiple locations, is in the dark about $TSLA's plans. Unilateral lease terminations caught mall industry by surprise.
mar-07	$TSLA is "telling hourly employees at the Gigafactory — the Sparks, Nevada, factory where Tesla makes batteries and drivetrains — to leave in the middle of their shifts and asking them to take paid or unpaid time off" https://www.businessinsider.com/tesla-reportedly-cutting-worker-hours-supply-of-small-parts-2019-3 …
mar-07	*MUSK'S SECURITY CLEARANCE SAID TO BE UNDER REVIEW AT PENTAGON $TSLA
mar-07	Fidelity continues to downside their Tesla holdings. $TSLA For these 6 largest Fidelity holders: 7/31/18: 12.70mm shares @ $4.11B mkt value (7.7% holder) 1/31/19: 4.96mm shares @ $1.52B mkt value (2.9% holder) pic.twitter.com/FkbUcGDYJX
mar-07	I will be tweeting my thoughts from my Tesla meetings tomorrow. Also get to meet the amazing Tesla owners of Silicon Valley group. Going to get some time to talk cars, tech and the future of $TSLA @teslaownersSV
mar-07	I'm going to Tesla in Fremont tomorrow. Excited to meet the humans making and running the machines! Excited to learn more about this amazing company. $TSLA
mar-07	@Tesla in Miami just cancelled my scheduled test drive. This was the voicemail I received. $TSLA $TSLAQpic.twitter.com/s7Z4S8VRXL
mar-07	Yo @nytimes, do you realize you have a @Tesla troll masquerading as a journalist on your payroll? He’s flat out lying about statements made on the availability of Tesla’s semi. Who knows what else he’s lying about... You have the power to fix this. $TSLA $TSLAQ pic.twitter.com/Np5QOaZMiG
mar-07	Guys, let’s keep rocking rocking rocking roll, crazy pile driver is roaring, construction fellas at giga3 are fighting. It’s not hard to see that Tesla will finish the assembly line by May. $TSLA #China #TeslaChina #GF3 #SpaceX .@elonmusk .@pewdiepie #Teslaq #NASDAQpic.twitter.com/XluL9xvUh5
mar-06	What a coincidence. Amazon is now shutting all its stores... copying #Tesla now. $amzn $tsla https://twitter.com/CraigKarmin/status/1103385091751981058 … WSJ Scoop: Amazon is closing all its U.S. pop-up locations, ending a yearslong experiment by the end of next month, as it rethinks its brick and mortar strategy https://www.wsj.com/articles/amazon-to-shut-all-u-s-pop-up-stores-as-it-rethinks-phy…
mar-06	“With these significant technical improvements, we anticipate the typical charging time at a V3 Supercharger will drop to ~15 minutes” “We’re also unlocking 145kW charge rates for our 12,000+ V2 Superchargers [in] coming weeks” $TSLA #SuperchargerV3https://www.tesla.com/blog/introducing-v3-supercharging …
mar-06	It's official, #Tesla has accomplished its big mission (and then some) while no one thought it would be remotely possible, read here: http://ow.ly/Ycjt30nWSu6 $TSLA #TeslaMotors #TeslaModel3 #ElectricVehicle #ElonMusk @cleantechnica @zshahan3
mar-06	Guys, let's rock in roll. Rare video at Tesla Giga 3 Central Sites, drone is a good idea but not for closer scout. I am thrilled and anxious, pretending not record the video. $TSLA #China #TeslaChina #GF3 #SpaceX .@elonmusk .@pewdiepie #Teslaq #NASDAQ pic.twitter.com/YhU6pBHxEDpic.twitter.com/k70kw4yJYw
mar-06	After 22 driver deaths, $TSLA is finally walking back their vapourware claims about "Full Self Driving" Original and new website text below. h/t @Quantrarian1pic.twitter.com/WYy4UFxXBK
mar-06	if $TSLA can successfully implement $MXWL's dry battery electrode technology it could mean a ~20% reduction in battery costs, while improving effiency & making the production process more sustainablehttps://youtu.be/v4y8kam__Yg
mar-06	Cartoon of the Day: The Emperor’s New Clothes $TSLA $TSLAQ #Tesla https://app.hedgeye.com/insights/73681-cartoon-of-the-day-the-emperor-s-new-clothes?type=cartoons …pic.twitter.com/5ObbONlNpy
mar-06	The $TSLA bulls hate on @CGrantWSJ because he tells them things they don’t wanna hear, but he’s a damn good journalist and a damn good guy: $TSLAQ Bulls and bears agree Tesla has an Elon Musk premium, says WSJ reporterhttps://www.cnbc.com/video/2019/03/06/bulls-and-bears-agree-tesla-has-an-elon-musk-premium-says-wsj-reporter.html …
mar-06	I would like to remind everyone there are $TSLAQ #DumDums masquerading as journalists. Not the case for everyone, but it sure is for this donkey-hole from the New York freaking Times. The one that brought you the parking lot truther hit piece...mr @nealboudette $TSLA pic.twitter.com/9R4g1fljYc
mar-06	$TSLA released the audio to the call, six days later, and believe it or not it actually sounds douchier to listen to than the transcript reads - if that was even possible. Musk comes off as smug and just making things up in my opinion. http://ir.tesla.com/events/event-details/35000-model-3-conference-call …
mar-06	Very impressive! Tesla Model 3 became the most registered BEV electric car on the German market in February, with total of 959 units, and this is just the beginning! $TSLA #Tesla #Model3 #Germanhttps://twitter.com/auto_schmidt/status/1103372817482084352 … #Tesla Model 3 German registrations broadly reflect applications for state subsidies for the same model. Model 3 was the most registered BEV el…
mar-06	Chen Mingbo, deputy to the National People's Congress"I can tell you that Tesla GF3 construction has been going smoothly. It is expected that assembly shop will be completed in May this year, & some production lines will be officially put into operation at the end of 2019." $TSLA
mar-06	By the way, I've never heard of a company unilaterally closing all its stores without first negotiating the lease terminations or filing for bankruptcy. Is $TSLA trying to sublease the stores or just walking away totally because it knows the bankruptcy filing is coming? $TSLAQ
mar-06	$TSLA : this is your core owner base: a jilted brooklyn hipster complaining about how he was into the "underwear panda orchestra" before they went "mainstream" and that all the newbie fans are "lame". pic.twitter.com/ahqGh7IOpU
mar-06	Some #Tesla Supercharger V3 details emerging, these are rumours still, but the source looks legit. $TSLA https://reddit.com/r/teslamotors/comments/awzcir/_/ehq8abq/?context=1 … @ValueAnalyst1 @vincent13031925 @TeslaOwnersUK @WillFealey @SussexEVs @28delayslater @AngelNDevil2 @Model3Owners @EVNewsDaily @FullyChargedDanpic.twitter.com/rvSoM1M6tQ
mar-06	Serial Convertible Bond Issuers SunEdison* Chesapeake Energy Molycorp* Lehman* iStar Financial* Calpine* Fannie Freddie* Enron* Tyco* Worldcom* Global Crossing* Adelphia Communications* Six Flags* eToys* Tesla $TSLA *went bankrupt via @BearTrapsReport
mar-06	And now we get the truth! Nothing is solved. The single-sourced @reuters story from yesterday was garbage. $TSLA $TSLAQpic.twitter.com/ak64Htnm13
mar-06	Is it that hard to understand that people want Teslas and not electric cars ? Just because a car is electric it doesn't mean it will sell. The car industry as we knew it is finished. $tsla $tslaq
mar-06	They actually released the audio!!! $TSLA http://ir.tesla.com/events/event-details/35000-model-3-conference-call …
mar-06	Tesla's Shanghai assembly plant to be completed in May: government official $tsla https://apple.news/A7v9LzpqFQQmfrk_2ww5XDA …
mar-06	Lol. I remember arguing with $TSLA naysayers about this months ago. Turns out my June guess was too conservative. https://www.reuters.com/article/us-china-parliament-tesla-idUSKCN1QN0XY …
mar-05	So this was on November 12 when $TSLA was 331 and $OSTK 17.70 You are barely qualified to mow a lawn let alone manage anyones money.. ⁦@GerberKawasaki⁩ you will be an answer to a trivia Question one day along with Parker Petite..pic.twitter.com/0evtYGBfN9
mar-05	Interesting move by “Tesla execs” to bluff with ABL availability... Does anyone at $TSLA know what’s in the 10k at all? Apparently “adequate access to banks [sic] lines” means $230m (ignoring that $180m is effectively blocked off). I guess it could be worse? $TSLAQhttps://twitter.com/CGasparino/status/1103030774926843905 … SCOOP: @Tesla execs tell bankers no near-term need to raise capital despit…
mar-05	SCOOP! 883 jobs GONE starting March 20. My Uber driver was SPOT ON. Mostly Service Technicians and Tech support. $TSLA is DONE. $TSLAQ https://www.mercurynews.com/2019/03/05/tesla-cutting-more-jobs-at-fremont-factory …https://twitter.com/cfischer6/status/1100623277360205825 … $TSLAQ Shorty Uber force report. Staying in Newark, CA and drive past Tesla factory. Uber driver mentions he works at Tesl…
mar-05	Broken ball joint on Model X. Tesla trying to blame it on a curb rash. Even fans encouraging owner to lodge an NHTSA complaint. $tsla https://teslamotorsclub.com/tmc/threads/model-x-arm-control-disconnects-from-wheel-at-low-speed.144561/ …pic.twitter.com/0a7wqaAxiz
mar-05	I see we have reached the "we have ample liquidity" phase of this fraud. $TSLA $TSLAQ
mar-05	How about that growth story? $TSLA $TSLAQ Tesla cutting more jobs at Fremont factoryhttps://www.mercurynews.com/2019/03/05/tesla-cutting-more-jobs-at-fremont-factory/ …
jun-18	Welcome to Research Outreach’s series on #PredatoryPublishing. Our guide to ‘the dark side of academic publishing’ is @rwatson1955. Roger will discuss what makes a journal predatory, what happens if you respond, and how to avoid predatory publishers.https://researchoutreach.org/outreach-leaders/article/research-outreach-predatory-publishers-i-what-are-they …
mar-05	bought more $TSLA, signing off for a while to make a video about why clue it has nothing to do w/ $35K M3, MY, V3 chargers or retail stores
mar-05	SCOOP: @Tesla execs tell bankers no near-term need to raise capital despite recent woes, co. has adequate access to banks lines. But $TSLA execs tell bankers co may capital raise in coming months if business conditions don’t improve more now @FoxBusiness @LizClaman
mar-05	You’d think the best thing about @Tesla achieving mass sustainable scale would be major CO2 emission reductions, or eliminating auto and pedestrian fatalities via FSD, but I think it might be getting to see these idiots finally shut up. $TSLA pic.twitter.com/22UUBR91fi
mar-05	Here's some rough numbers for you media types on $TSLA deliveries (S, X and 3): Q4 2018 = ~90K Dec 2018 = ~ 40K Q1 2019 street estimate = ~80K Q1 2019 Jan/Feb combined = ~20K Therefore March will have to be ~60K. After firing the sales force. $TSLAQ
mar-05	Fun fact: @reuters will run stories based on one company source, while other major news organizations are much more rigorous. When I saw the China stick save was leaked to @reuters, and China had not yet commented, I became suspicious. Let's see what happens. $TSLA $TSLAQ
mar-05	Morgan Stanley says automakers want to sell cars like Tesla does but can't: 'It's against the law' Ooops...... Sorry for them. $TSLA #Teslahttps://twitter.com/CNBC/status/1102995710314725377 … Morgan Stanley says automakers want to sell cars like Tesla does but can't: 'It's against the law' https://cnb.cx/2TwSZur
mar-05	Fidelity says today's retail buyers of $TSLA outnumber sellers ~68/32. Yesterday, it was about 75/25. Some institutional holder(s) is/are selling to direct retail holders. I have a feeling that when the music stops, retail will be the bag holders.
mar-05	If the @FTC allows Tesla to take deposits on the Model Y next week, then the entire agency should be abolished and replaced by a dancing clown. The enforcement of consumer protection laws wouldn't change one bit if that happened. $TSLA https://twitter.com/MaxB8778/status/1102682580158160896 … Omfg Munster thinks $TSLA is going to take in $1B in model Y deposits next week #. LOL! They won’t take i…
mar-05	Tesla $TSLA pares 5.41% loss, bounces back despite Barclays' warning and China worries https://www.teslarati.com/tesla-tsla-barclays-lowers-price-target/ …
mar-05	Crazy Eddie Memoirs: When reporting a one-time write-off for things such as store closings, also use it as an opportunity to clean up your fudged books. $TSLA $TSLAQ
mar-05	Barclays cuts $TSLA target to $192. "Contrary to bull arguments, we believe the sooner than expected announcement of $35K model 3, rather than reflecting dramatic progress on manufacturing/distribution costs, likely reflects need to replenish cash after convert repayment."
mar-05	THIS DAY IN $TSLAQ HISTORY: Remember when exactly 1 year ago Audi & Mercedes had high-performance long-range EVs on the market underpricing $TSLA? @markbspiegel 3 years ago:pic.twitter.com/wHAiiV66d0
mar-05	Again, how do you handle trade-ins solely online? How do they evaluate the condition of your trade-in? Sending $TSLA employees to your home? Or do you have to travel to a (more distant) service center?
mar-05	How much does Tesla have in the bank? | Sounds familiar $TSLA ⁦@FTAlphaville⁩https://ftalphaville.ft.com/2019/03/05/1551787633000/How-much-does-Tesla-have-in-the-bank-/ …
mar-05	Let's moving to the debris center of the world - Tesla Giga3 site. Rocks, Mud, Swamp, Weed. Truck are soaring, Pile-drivers are fighting. $TSLA #China #TeslaChina #GF3 #SpaceX .@elonmusk .@pewdiepie #Teslaq #NASDAQpic.twitter.com/XMsOG9x6Cf
mar-04	Another $TSLA Executive selling shares just hours before news hits and stock crashes. Almost like major stock pumps are done intentionally so JB, Deepak, etc. can sell their shares via 10b5 plans that have predetermined sell dates at higher prices?? pic.twitter.com/VFgW9qVu84
mar-04	*FIDELITY BLUE CHIP GROWTH ADDS BRISTOL-MYERS, CUTS TESLA $TSLA
mar-04	Hainan Provincial Gov China held a press conference in Haikou March 5, officially releasing “Hainan Clean EV Development Plan”, which marked Hainan as the 1st national goal & roadmap for clean energy of all segments. First province to propose for the “banned ICE” in 2030. $TSLA pic.twitter.com/ewgimuNpxP
mar-04	Musk claims $TSLA will build the Model Y in Nevada His factory workers say no equipment has been installed. https://www.businessinsider.com/tesla-faces-legal-trouble-financial-issues-in-2019-2019-2?utm_source=twitter&utm_medium=referral&utm_content=topbar&utm_term=mobile&referrer=twitter … via
mar-04	This is how crazy in my area, u get to see Tesla everywhere $TSLA #Teslapic.twitter.com/8YBynv7PHC
mar-04	Some Audi just tried to race me off the line. Dusted him. #TeslaModel3 $tsla #EV
mar-04	Somebody better tell Munster. There isn't a single order being turned away in the US right now. Not one. They'll take your money. $TSLA $TSLAQpic.twitter.com/ZKwlstmUk6
mar-04	For anyone wondering how the #Model3 is in the winter, I also have a second car. $tsla $tslaq #teslamodel3 @Teslapic.twitter.com/iM3dzrLwMg
mar-04	Tucked away in the roadster forum was this post from last week. Roadster 2020 deposit holders should seriously consider buying some 2020 puts. $tsla pic.twitter.com/p3CY9xyybi
mar-04	Guys, I can't tell the name of this Tesla man, he is letting me walking through the entire giga site . I am his KING. $TSLA #China #TeslaChina #GF3 #SpaceX .@elonmusk .@pewdiepie #Teslaq #NASDAQpic.twitter.com/5g5av9y5g8
mar-04	Can you help me square this circle @elonmusk? $TSLA pic.twitter.com/TRCx5j7WHu
mar-04	Gene Munster is proof positive that the market is ill prepared for the epic sequential demand collapse $TSLA is about to turn in. The edge developed by $TSLAQ is astounding.
mar-04	Translation: $TSLA cost savings calculator is wrong because most SR model 3 buyers will take delivery after June 30, when federal tax credit will again be cut in half. pic.twitter.com/tBbqlRteZH
mar-04	If you're a customer, $TSLA lowered prices and killed your resale. If you're a supplier, $TSLA promised 500k annual volumes. If you're an employee, you worked your ass off to hit Q3 & Q4 targets only to be fired. Why would you think $TSLA shareholders will be treated any better?
mar-04	COME ONE COME ALL, IT'S A PARTY AT THE BIG TOP $TSLA https://www.businessinsider.com/tesla-faces-legal-trouble-financial-issues-in-2019-2019-2 …
mar-04	Tomorrow at 9:30 A.M., as she presides over a de facto bankruptcy without the paperwork, $TSLA Board chairwoman Robyn Denholm is scheduled to be deposed (either in person or by phone, but probably in person) in Delaware. pic.twitter.com/G6s91Gwqxb
mar-04	100,000+ sedans are sold each week in the United States. Why would anyone order anything other than a @Tesla Model 3 in March? Tell me one reason. $TSLA https://www.patreon.com/posts/22340948
mar-04	After two profitable quarters in a row, Tesla has become 'bigger than Elon Musk,' says analyst $TSLA https://www.teslarati.com/tesla-tsla-bigger-than-elon-musk/ …
mar-04	On 6/5/18 at the @Tesla shareholder meeting, @elonmusk stated that the $35k Model 3 would be available Q1 2019. On 5/23/18, he gave March 15, 2019 as the Model Y unveiling day. These aren’t reactionary moves if they were planned mid last year. #Logic $TSLA pic.twitter.com/oqhMgOwbB2
mar-04	Classic! great job @KeithMcCullough and co!!! $TSLA pic.twitter.com/lVNlCxnGxr
mar-04	RBC Capital on $TSLA announcing Model Y: "While we suspect this could be a very good (and in-demand) product, we view the timing of the announcement as more fodder for the bears vs. being a positive catalyst for the stock."
mar-04	$tsla started the process for procuring Model 3 production equipment ~ 9 months before the reveal. Tesla has NOT started the process for the Y, has no idea where it will be manufactured and has done 0 pre-production testing. The Y is making the 3 look extremely well planned.
mar-04	"demand for model 3 is insanely high..." So I'm closing all the stores and launching a new model $tsla $tslaq
mar-04	If Rolex cut prices on its watches and screwed the secondary market, the demand for Rolex watches would collapse. Because Rolex is a luxury good. It needs the brand to be strong. Nobody wants a deal on a Rolex. Paying full price is part of the experience. $TSLA $TSLAQ
mar-04	Today in a $TSLA rag we learn that Elon plans to attack the SEC as part of his defense. Smart move bro. You show those betas who the real alpha dog is. $TSLAQpic.twitter.com/DJvVTh20H4
mar-04	SCOOP: German $TSLA M3 subsidy applications in Feb: 647 LR AWD, 188 Perf (835 total) Makes it 1,395 LR AWD and 351 Perf this year (1,746 total) Add 24 Model S $TSLAQhttps://twitter.com/fly4dat/status/1091275320861298688 … SCOOP: German $TSLA bulls have speculated that there are 11k+ M3 orders based on tax credit application confirmation #'s going up steeply since M3 inclusion in the credit eligib…
mar-04	So we get 35k Model 3 Huge discounts on S3X. Online only ordering. Dragon docks with IIS Coming next few weeks Supercharger v3 Dragon return to Earth Model Y unveil New software rollout $tsla pic.twitter.com/6jAd1yDPr2
mar-04	Easy Answer: Destroy all evidence of wrongdoing, fast! $TSLA $TSLAQhttps://twitter.com/KKublai5/status/1102434654739619841 … -> Closing all stores/ Mass layoffs -> projecting losses -> slashing prices -> service is a disaster…
mar-03	You know why @elonmusk thinks people will buy a @tesla without driving it first or seeing it in person? Here are 500,000 reasons. $TSLA http://www.thedrive.com/sheetmetal/13007/over-a-half-million-people-have-reserved-a-tesla-model-3 …
mar-03	I am seeing this everyday everywhere in my area .. Tesla #DemandProblem $TSLA #Teslapic.twitter.com/4hZqwNvSHM
mar-03	Who could the universe possibly add to make $TSLA more bizarre? **SPINS GIANT WHEEL** https://www.dailymail.co.uk/news/article-6766339/Johnny-Depp-claims-ex-wife-Amber-Heard-affair-Elon-Musk.html …
mar-03	Did anyone see what’s happening in Taiwan? Taiwan Tesla Owners protesting about the price adjustment outside of the Supercharger Station and Store/Service Centre in Taiwan. Have they solved the issue? @TeslaOwnersTwn #Tesla #TeslaTaiwan $TSLA pic.twitter.com/mIKPFPigAf
mar-03	If I told you there was a retailer that in 2 mos, laid off 3,150 workers, cut the price of its high, mid, and lowest-priced products by 15%, 9%, and 18%, planned to shutter 378 stores, and has $9.2B in net debt, what company would guess it is?$JCP? $SHLDQ? Nope. It's Tesla $TSLA
mar-03	As much as I’m a skeptic of $TSLA valuation and don’t personally like Musk much, I have to admit after my first road trip in the Bolt, that the supercharger network is superior to my options for fast charging.
mar-03	Elon Musk will NEVER file BK. Expect ever increasing fraud and chaos until company operations literally seize up. $TSLA $TSLAQ
mar-03	With the Model Y being announced, I wonder if reservations will become relevant to Musk again. I have a feeling they will. $TSLA
mar-03	I'm going to do this every weekend from now on. $TSLA pic.twitter.com/d7I6GOhyJj
mar-03	$TSLA revenue was $7.23B in Q4 2018, $GM was $38.4B. However $TSLA sold 90k cars, $GM sold 785k. So the ratios are 5.3x revenue but 8.6x cars sold. Can you see where this is going as $TSLA ramps? #AppleMarginsOnCars
mar-03	More $tsla protests in China. Banner reads: Don’t buy a Tesla today, wait and buy it at a discount tomorrow pic.twitter.com/5ZBOxqGKTk
mar-03	The $TSLA financial situation is so dire, the fact that the SEC moved to hold the CEO of the company in contempt is barely even worth a mention from the bear community right now
mar-02	Same car in Tesla UK inventory 2nd March and on 19th February. $TSLA pic.twitter.com/tjf3ZI4AUs
mar-02	Please consider investigating the tragic incident in Davie FL as well. A father of five died when his driver’s side wheel fell off and the car burst into flames. $TSLA $TSLAQ
mar-02	NEW PODCAST: Quoth the Raven #105 - Montana Skeptic https://www.podbean.com/media/share/pb-6e4y4-a98343#.XHrXa6p-HdQ.twitter … $TSLA $TSLAQ
mar-02	$TSLA is lowering their prices by 20% on average Excluding subsidy sales, $TSLA had a 22% automotive gross margin in Q4 2018 What happens to a 22% gross margin when you lower prices 20%? https://twitter.com/glbeaty/status/1101921395435622400 … Here's the data in table form. The average price reduction is 20%. pic.twitter.com/AsuLrZE18Z
mar-02	Here’s the testy segment of @Carson_C_Block on CNBC yesterday discussing $TSLA, @elonmusk’s lying, and the global war against truth. Amateur quality, but audible.https://vimeo.com/320962870
mar-02	Gas stations better start putting in charging stations soon or they will go the way of the taxi, mall and car dealerships... #tesla $tsla
mar-02	Tesla will not be lowering prices further. It’s insane you can get a Tesla now for $500 a month. It was almost $800 a month before Thursday. You can spend as much as $1400 a month for a loaded S or X. Almost everyone can get a Tesla. $tsla
mar-02	Meanwhile in China, Tesla Owners Protesting in front of Tesla Store in China. They are angry about the price adjustments in China. It has become hot topic on chinese social media. Let us what do you think? #Tesla #TeslaChina #China #Protest #特斯拉 $TSLA pic.twitter.com/AcFv3Q7xX1
mar-02	Here are the typical traits of a hyper-growth biz: Layoffs in several rounds every 2 months. Closing stores worldwide, going online. Lowering prices every 4 weeks or so. Hoping for tiny profits 2 quarters from now. CEO battling with the SEC. $TSLA $TSLAQ
mar-02	The $TSLA website says the $36,200 Model 3 is available in "2-4 weeks" On a private conference call, @elonmusk said hopefully by June (3-4 months) What is going on with this company?
mar-02	SpaceX and NASA Launch Is First Step to Renewed Human Spaceflight. Elon does it again and the US has a real space program. No more $80 mil checks to the Russians! #spacex #tesla $tsla https://nyti.ms/2EG1paq?smid=nytcore-ios-share …
mar-02	Chinese Tesla owners protesting recent price cuts. Banner says "Tesla flippantly cutting prices, harming consumers' legal rights" $TSLAQ $TSLA pic.twitter.com/yPv0bfV4L9
mar-01	Oh my fucking God, if you are short $TSLA and wondering who your counterparty is, all I can say is Merry fucking Christmas pic.twitter.com/jJv117GAH3
mar-01	Hey @TeslaCharts , I updated your cumulative US sales of #Bolt vs #Model3 chart too. You are welcome! I wonder when will these lines cross again? #Tesla $TSLA #CherryPickedDatapic.twitter.com/ONffMOrTma
mar-01	Soros new filing shows $83.5 million of $TSLA puts. Two weeks after Druckenmiller declares $99 million of $TSLA puts.
mar-01	.@elonmusk promised a $35k Model 3. @Tesla delivered. The majority of orders are online, not in-store. Now, bears cry about the price reduction & sales model shift as if these are bad? Honestly bears, keep your thesis straight. Tesla is positioned for massive growth. $TSLA
mar-01	So $tsla have paid off their March bonds in cash as Elon Musk said they would. $tslaq have been foaming at he mouth over this for more months, what's their next FUD story?
mar-01	So @CNBCClosingBell was weird just now with @WilfredFrost assertion $TSLA would be at 0 if @elonmusk were a liar. Onto BBerg radio at 4:30 ET with @carolmassar @jasonkellynews to hopefully get more into the culture of protecting liars/persecuting truth tellers in global markets
mar-01	Transcript of the 36 minute private, on the record, conference call Tesla & Elon hosted 2/28 with various journalists attached. $TSLA Forgot to mention my favorite Elon line!! "I call this a Game of Pennies. It's like a Game of Thrones, but pennies." https://www.dropbox.com/s/39ncy19q7t2id1r/Tesla%20Call%20Transcript%20%282.28.19%29.pdf?dl=0 …
mar-01	. @WilfredFrost⁩ - In the SEC’s own words about ⁦@elonmusk⁩ and $TSLA #LyingSecuredpic.twitter.com/LS3ThHZipc
mar-01	$TSLA has two cash numbers..one is reported and the other is from note 5 on page 103 of their 10Q. Their level one assets of $1.5b foot perfectly with their interest income and avg fed funds rate...their reported cash DOESNT FOOT. #tslapic.twitter.com/ld6ul5GGAZ
mar-01	$TSLA finally got sued over its enormous tax evasion scheme in Los Angeles County by a man who was unable to work since he had no proper registration. If @AGBecerra isn't investigating already, he should be. Docket soon.pic.twitter.com/p41goU3ruE
mar-01	As @InsideEVs prepares to publish estimated Model 3 deliveries for February, the NMVTIS registration rate continues to fall, below 1,450 per week as to the end of the month. $TSLA $TSLAQ
mar-01	Michael Lewitt of https://thecreditstrategist.com/ on last night's disgracefully non-Reg. FD compliant $TSLA call... pic.twitter.com/0ELkN0JWh5
mar-01	... if only @Tesla had brick & mortar AND ability to order online for years already... oh wait Looks like Bert is getting senile with old age $TSLA $TSLAQ pic.twitter.com/k2ovJJd0fc
mar-01	Elon Musk promised Autopilot would be a "standard" feature in ALL Model 3's. The $35k Model 3 does not have Autopilot. He lied, and took orders for several years based on that lie. @SEC_Enforcement $TSLA pic.twitter.com/0hZ9RfB1oh
mar-01	What are possible ways that I can pursue legal action against $TSLA shorts. I lost over $10k today. Our capital markets have become a farce. This is unbelievably sad.
mar-01	$TSLA seems to have slashed Model S and X 100D prices in all of its major markets by up to 46%, and raised the cost of 75D/SRs in some. In this thread I'll compare prices from October (or the closest date available, gathered via the Wayback Machine) to ones from today. $TSLAQpic.twitter.com/nEB2IZobGC
mar-01	Fun Tesla timeline over the last few days. $TSLA $TSLAQpic.twitter.com/IFS97qAX7z
mar-01	Sanford C. Bernstein Analyst Toni Sacconaghi this morning: “We believe that a $35k Model 3 has close to ~0% gross margins today, suggesting that these price cuts could materially dilute Model 3 and company gross margins initially” @tesla @elonmusk $tsla $tslaq
mar-01	Help me out a little bit here, Mr. Musk. 10 months ago you told the world Tesla would "lose money & die" by shipping $35k M3 prior "3 to 6 months after 5k/wk". You've yet to achieve that rate, yet released $35k M3. So will $TSLA still "lose money & die"? #shortymathforcepic.twitter.com/mQ9Xyk2tR5
mar-01	I wonder if $TSLA longs that were buying at 323 yesterday still find "Elon Tusk" funny
mar-01	$TSLA down $27 on what Ross Gerber thought was a great news announcement
mar-01	Serious question: with all the rounds of layoffs, cost cutting and chaos at $TSLA (and @SpaceX ), is @elonmusk really going to continue to fly around in a private G650ER?pic.twitter.com/2Jb5AoOZHf
mar-01	Demand grows exponentially as price point drops due to income inequality. At $35k Tesla get exponentially more business than $42k And they can fill all the reservations now over the next year. What do these people not get???? $tsla
mar-01	My latest piece “Why Elon Musk Should List Tesla Shares in Germany” $TSLA $WDI.GRhttps://www.forbes.com/sites/cblock/2019/03/01/why-elon-musk-should-list-tesla-shares-in-germany/#3a467127325f …
mar-01	Journalists and analysts going full negative on what just happened with $tsla yesterday tells me either 2 things. They are either the dumbest people on the planet or they have an agenda. $tslaq
mar-01	There are dozens of profitable luxury carmakers. Dozens. Making $100K cars profitably isn’t hard. Building a disruptive, mass-market car is. This was the appeal of $TSLA from the beginning. In spite all odds, that dream has arrived. Today marks a historic, pivotal achievement.
mar-01	Calm before the storm next week $tsla pic.twitter.com/m8SeCr9KTF
mar-01	“That just doesn’t seem right” (Understatement) $tsla pic.twitter.com/eJQ8MlTAZY
mar-01	New Tesla China pricing adjustment for Model S 3 X Discount from $1683 to $50835 USD $TSLA #Tesla #China #TeslaChina Please see picture below for detail.pic.twitter.com/SachmSNPZ4
feb-28	Everyone in $TSLA, long or short Should demand every Tesla journalist Write about IN PRINT (not just on Twitter) Today’s “press only” call had material financial info Not open to investors No transcript / recording = selective disclosure = against the LAW @SEC_Enforcement
feb-28	Retweet if you want Neal to release it to the public $TSLA $TSLAQhttps://twitter.com/nealboudette/status/1101325716875038726 … I did! I have it in digital form.
feb-28	<------ never been more short $TSLA
feb-28	Tesla is being super aggressive and their pace has to be making Big Auto's head spin. I love the frenetic manner in which Tesla is going about their business. In contrast, incumbents are moving in slow motion when in fact they should be desperately fighting for survival. $TSLA
feb-28	A request for a recording of a conference call from a $50bn equity value co where material information was disseminated and the general public was not invited. And that’s the way it was. $TSLA https://twitter.com/russ1mitchell/status/1101322779213815809 … If somebody smarter than me recorded it, perhaps you could share with the general public?
feb-28	Two quarters ago $TSLA had to ask volunteers to help deliver cars. Then we had layoffs. Now they are closing hundreds of sales centers. And we are supposed to believe deliveries will grow?
feb-28	Guys, finally found a way to get inside the center of the Tesla Gigafactory. I am now having the first hand secret inside information. $TSLA #China #TeslaChina #GF3 #SpaceX .@elonmusk .@pewdiepie #Teslaqpic.twitter.com/0gl19MRQl8
feb-28	Congrats @Tesla & @elonmusk achieved the “mission impossible” $35K Model 3 which allows most of the ppl able to afford a Tesla. Here is why: 2018 US avg auto loan payment $530 M3 SR w/o AP $485 W/ Tax&Gas saving $373 M3 SR w/ AP $531 W/ Tax&Gas saving $384 Incredible $TSLA pic.twitter.com/FSr5Dw9Nmw
feb-28	Price cuts, more layoffs and their external (formerly internal) counsel dropping them. But “Tesla is in great shape”. #FacePalm $TSLA pic.twitter.com/JYz6JZzAkR
feb-28	Woke up today with my normal @Tesla Performance Model 3. This afternoon I found out that via an over-the-air, FREE software update, in my garage, top speed increased from 155 to 162mph & 0-60 time went from 3.5s to 3.2s. Just by waking up. How’d your car surprise you today? $TSLA
feb-28	My view on this evening’s festivities $TSLA https://www.wsj.com/articles/the-scary-side-of-teslas-big-reveal-11551400304 …
feb-28	The best part is holding a conference call that’s only open to certain reporters and not the general public for material news. $TSLA https://twitter.com/nealboudette/status/1101272438451724288 … Just to keep things straight - @elonmusk said on call @Tesla could make up to 420 to 600K cars this year...um, last week he said "around 500K." That got him in trouble wiht the SEC. Jan 30 earnings report…
feb-28	It’s a good thing the SEC isn’t watching Musk and $TSLA closely because a private press conference doesn’t square with Reg FD guidance. pic.twitter.com/5CDWi03JfH
feb-28	By the way is $TSLA hosting a secret conference call where they’re doling out material guidance and ducking questions on margin? And if so, sans an 8-K, how does that not pornographically violate securities laws? @SEC_Enforcement
feb-28	So $TSLA was bid from 283 to 323 in anticipation of this news. Now it trades 307 after revealing Q1 will be a loss and stores are closing w layoffs coming. And you wonder why Elon pumps these things on Twitter in advance. Stock +24 on shit news.
feb-28	Congrats @elonmusk You've done it. You've forced the auto industry to go electric. You've disrupted transportation and you've created a way to make a seriously positive impact on the environment. Thanks you for your tireless effort. My kids thank you. $TSLA #climatechange
feb-28	$TSLA so people that deposited $1,000 for $35K car 3 years ago now get to watch others throw down a $2,500 configuration fee (on-line only) for "less" car & expect to receive it in 2-4 weeks? don't worry, I'm sure they'll honor return policy; wake-up!!!! https://www.tesla.com/support/tesla-return-policy?redirect=no …
feb-28	Musk: Decision to shift sales online will be unique Tesla advantage $TSLA
feb-28	Tale of Two Struggling Co.s Gap Stores $GPS Spins off Gap Brand separating into two independent companies: Old Navy Gap/Banana/Athleta (closing 200 Gap stores) Tesla $TSLA Unveils shorter range $35,000 Model 3 Online purchases only
feb-28	Musk says: ``I don't know what the demand is. We'll see. We'll find out....it's foolish to focus on the reservation list. The car is out.'' $TSLA $TSLAQ
feb-28	The $35,000 Model 3 only comes in black. Every other paint option costs at least $1,500 and drives the price up above that. $TSLA $TSLAQ
feb-28	Tesla plans to close many retail stores worldwide as it announces a new $35,000 Model 3 sedan https://reut.rs/2TnfPVh $TSLA pic.twitter.com/24OqQV6U3p
feb-28	Things that didn’t happen: Apple isn’t signing a JV, China funding isn’t secure, pickup isn’t available for pre-order, model y isn’t available for pre-order. Things that did happen: price cuts across the board, layoffs, store closing, more expense slashing. Yay? $tsla
feb-28	Fun Fact - $TSLA had $1.63 Billion in future operating lease obligations as of 12/31/18. They’re only getting tossed out in a restructuring. $TSLAQ
feb-28	This $TSLA news is objectively terrible That’s my contribution for the night
feb-28	Yes they did! Tesla can now sell in any state in America! $TSLA $TSLAQpic.twitter.com/oPaHG2U9RQ
feb-28	$TSLA $35k is now available. It will be the best selling car in the world very soon.
feb-28	Did @Tesla just find a way to get around all the dealer laws that ban Tesla sales in some states? How can those dealer protection laws stop online sales? $TSLA https://www.tesla.com/blog/35000-tesla-model-3-available-now …pic.twitter.com/Mr3OInIEHH
feb-28	$TSLA just cut the price another $6000 on the Model S. It's now $79,000, from $85,000. The long-range is down to $83,000. $TSLAQ
feb-28	Hey $TSLAQ #DumDums... ...STFU already $TSLA https://twitter.com/Tesla/status/1101246410446430209 … $35,000 Tesla Model 3 Available Now https://www.tesla.com/blog/35000-tesla-model-3-available-now …
feb-28	As we predicted. Tesla model3 for $35k! This is huge. $tsla https://twitter.com/ElectrekCo/status/1101237659844964352 … Tesla finally launches base Model 3 for $35,000 with shorter range and new interior https://electrek.co/2019/02/28/tesla-model-3-standard-battery-interior/ … by @fredericlambert pic.twitter.com/gyu2mqeW6H
feb-28	$TSLA Q4 Earnings call, Jan 30 Elon Musk - "We expect to introduce the standard range Model 3 sometime - probably the middle of this year is a rough, rough guess." Now - "Delivery in 2-4 weeks" So these are not newly built $35K cars but existing retrofitted Model 3s? pic.twitter.com/Y4hPefpdBk
feb-28	JUST IN: Tesla makes $35,000 Model 3 available to order with estimated delivery time of 2-4 weeks $TSLA pic.twitter.com/kJlS760ULZ
feb-28	$TSLA $TSLAQ Unless they suddenly got the cost way down, this is an act of desperation for an insolvent company that might give them a few more months while they sell dollars for .85cents with suppliers having net-90 terms.
feb-28	BREAKING! Tesla EAP is now $3k. FSD available for extra $5k. $35k base Model 3 available for delivery in 2-4 weeks! $TSLA pic.twitter.com/H6bwBA69AW
feb-28	The so-called surprise @Tesla announcement may be a dud but you got to hand it to @elonmusk: he knows how to stick it to the shorts. and not just the pros, but the annoying, lightweight morons on twitter who dont have enough money to keep up with him and his stock pumping $TSLA
feb-28	REUTERS: TESLA'S MUSK TO ANNOUNCE THEY ARE TRANSITIONING TO GAS ENGINES AND WILL ADMIT ELECTRIC CARS KINDA SUCK. $TSLA
feb-28	TESLA STOPS MODEL 3 ORDERS AHEAD OF ANNOUNCEMENT: ELECTREK $TSLA
feb-28	Check this out $TSLA https://www.tesla.com/soon
feb-28	Couldn’t be more bearish fundamentally. Q1 demand including european demand already dead. Have to rush out the cheaper $tsla Model 3 for April delivery to take in cash now and have an excuse for a truly abysmal Q1 showing. Won’t buy them long, and it’s the last rabbit in the hat.
feb-28	(1) So, Elon Musk keeps promising he will produce 5,000 Model 3 a week. Or even 7,000. But most media forget to ask THE most important question: Is there any demand for 5,000 per week? The clear answer is: No. Model 3 orders are currently imploding. Proof? Read on. $TSLA
feb-28	If this 'news' is a bunch of Model 3 stuff (new battery size, leases, etc), it is 100% because current demand has collapsed. It will not impact Q1 deliveries - it will be a deposit cash grab to get through March. $TSLA $TSLAQ
feb-28	VW CEO: “I think Tesla is doing a good job. They don’t have to care about the legacy. They don’t have to care about the next generation of gasoline in motors and so they can really focus on the future. It’s an advantage.” $TSLA #Tesla
feb-28	“I will take him at his word.” Donald Trump said that brutal Dictator Kim Jong-un was unaware of Otto Warmbier’s treatment while imprisoned in North Korea. Yeah and I will believe Elon Musk (or is it Tusk) next tweet on $TSLA pic.twitter.com/5zeJ32A3qK
feb-28	When it becomes available, there will be *no reason* to buy any other car than @Tesla's Model 3 Standard: the best for the lowest price. $TSLA pic.twitter.com/qVC8zjOHoc
feb-28	The press goes wild with every #tesla battery fire or crash but ignores hundreds of thousands of deaths year after year from vehicle exhaust. @zshahan3 #pravduh $tsla https://twitter.com/AFP/status/1100560395301982208 … Some 385,000 people worldwide died prematurely in 2015 from air pollution caused by vehicle exhaust emissions, a US study found, which singled out diesel engines as the main culpr…
feb-28	This is my next car. #tesla roadster. $tsla https://twitter.com/teslaownersSV/status/1100987853314519040 … Grey or red pic.twitter.com/kwGsJwa7un
feb-28	$TSLA now up $36 from SEC contempt of court lows just 48 hours ago Totally normal
feb-28	Tesla alleged $2B loan in China will required at least $4B in collateral that $TSLA doesn't have and permission of ABL lenders. This is another pump, same as fake buyout. No funding is secures for Chinese factory $TSLAQ
feb-28	I see the same stock is "fresh pick" every month to pump its price when Elon calls. Great "fresh pick" from former Stanford Financial Group analyst Ben Kallo. $TSLA pic.twitter.com/rEjSwyyssh
feb-28	How Elon Musk deals with SEC. $TSLA pic.twitter.com/VjmajaJbIo
feb-28	Buffet wants to make an Elephant sized purchase. @elonmusk has changed his Twitter feed to reference elephants. $tsla
feb-28	Volkswagen's CEO confesses that #Tesla is doing a 'good job' with some key advantages for the future, check this out: http://ow.ly/Dr8Q30nRMwx $TSLA #TeslaMotors #TeslaModel3 #TeslaModelS #TeslaModelX #ElectricVehicle #ElonMusk
feb-28	Baird Names Tesla as Fresh Pick; Says Model 3 Demand Concerns Overblown; Expects Tesla Shares to Trade Higher Into Q1 Delivery Release $TSLA #Tesla #Model3pic.twitter.com/bGyZkXlQfY
feb-28	These Model 3 are getting ready to deliver in Tesla Shanghai Delivery Center $TSLA #Tesla #China #Model3 #TeslaChinapic.twitter.com/bgxzWZMySo
feb-27	BREAKING: Tesla lining up about $2 billion in loans for Shanghai Gigafactory|CNBC $TSLA https://www.cnbc.com/2019/02/28/tesla-lining-up-about-2-billion-in-loans-for-shanghai-gigafactory.html …
feb-27	THIS DAY IN $TSLAQ HISTORY: Daaamn!!! Look at those Toyota Mirai sales! Seems this tweet wasn't bad news for $TSLA. Just bad news for @BertelSchmitt's credibility. @BertelSchmitt 4 years ago:pic.twitter.com/XrFHz5C9iV
feb-27	In today’s episode, @ConsumerReports director of auto testing, @CRcarsJake, joins the podcast to discuss CR’s decision to remove the recommendation rating for the #Model3. Thanks for taking the time, Jake! $TSLA http://techcastdaily.com/2019/02/27/interview-consumer-reports-director-of-auto-testing-jake-fisher-02-27-19/ …
feb-27	So, what is @elonmusk hinting at with his most recent tweets? “Thursday 2pm / California / Some Tesla news” $TSLA
feb-27	This is why the stock traded so “well” yesterday. And why this stock resembles a cheap penny-stock promotion more and more, with each passing day. $TSLA
feb-27	after talking to $NIO's Nomi i'm 100% convinced $TSLA needs an AI assistant in all of its vehicles .... maybe called Jarvis ? @elonmusk
feb-27	Makes total sense that a company with a history of poor manufacturing would be building an entire new factory in China, with half of the brand new Chinese auto factories idle. $TSLA https://twitter.com/KeithBradsher/status/1100698125147111424 … China's auto industry operated at only 52% of capacity last year, down from 57% the year before, as the economy slowed and capacity kept rising. Can China…
feb-27	This tweet is itself material information about $TSLA. Can we assume the twitter sitter signed off? pic.twitter.com/SyIOQKWODn
feb-26	Houston, we have a cash flow problem..... $TSLA pic.twitter.com/hjg3G51zt3
feb-26	While you were caught up in drama: $TSLA pic.twitter.com/TiyRFoj9TB
feb-26	Finally got the official approval to be inside theTesla Gigafactory in China. $TSLA #Tesla #China #TeslaChina #GF3 Check out the updates daily and subscribe my YouTube channel. https://www.youtube.com/channel/UCXOVZPauzvf1PCJI8Xw0a_A …pic.twitter.com/E9D1o1lx49
feb-26	$TSLAQ going mainstream. Keep up the good work @timseymour. $TSLA pic.twitter.com/6YYxN64p1u
feb-26	(1) Tesla in Europe is a company in disarray. Delivery Hell 2.0. Forum posts are packed with angry complaints and weird stories. This week, I will be summing up incredible posts from Germany, Austria, Switzerland and France. Today: A summary and some sample posts. $TSLA
feb-26	// @Tesla // News interesting to note that the Chairman of @SEC_Enforcement commission Jay Clayton has strong ties to @GoldmanSachs who was "criminally charged over fraud allegations". https://www.rollingstone.com/politics/politics-features/trump-nominee-jay-clayton-will-be-the-most-conflicted-sec-chair-ever-117944/ … #ElonMuskScience $TSLA #TESLA #News #SECpic.twitter.com/8Wrz9p3iff
feb-26	“In fact, the former Goldman Sachs board member who was in charge of Global Compliance is now the #2 guy at the SEC...” “5 major banks plead criminally guilty...They got bonuses. The SEC said nothing” Wonder why $GS keep downgrading @Tesla ?! $TSLA https://www.armstrongeconomics.com/armstrongeconomics101/regulation/elon-musks-war-with-the-sec/ …
feb-26	If anything is wrong with @SEC_Enforcement in the $TSLA matter, it’s that you’ve been allowed to continue serving as an officer of a public company.
feb-26	hot take on the latest $TSLA drama https://youtu.be/ocgSnCgRyc0
feb-26	THIS DAY IN $TSLAQ HISTORY: Hey @TeslaCharts , remember a year ago when you tweeted that $TSLA had sold 73 cars in Norway this month? Well, today that figure is 702 cars. Oops... You gonna tweet an update to Norway sales anytime soon? pic.twitter.com/aD3JUoA0je
feb-26	Tesla $TSLA hits the green as Wall St shrugs off SEC's complaints against Elon Musk https://www.teslarati.com/tesla-tsla-elon-musk-sec-chair-punishment/ …
feb-26	$TSLA trading is completely disconnected from reality. And that’s fine. IMO, it’s only going to take one gap lower, one time, to change the entire playing field. Enjoy the euphoria while it lasts. All JMO.
feb-26	No @CNN, not only is replacing @elonmusk ridiculous and uncalled for, it would be like replacing Jobs with Cook in 1999, or firing Bezos in 2001. How about just say thanks, give credit where credit is due, instead of piling on the FUD dumbwagon. $TSLA https://www.cnn.com/2019/02/26/tech/elon-musk-sec-tweet/index.html …
feb-26	Document of the Day: $TSLA pic.twitter.com/CXGLtepKL6
feb-26	Now Tesla Model 3 (first batch)arrived Shanghai Jinqiao Delivery Center. Congratulation to the China #Model3 owners in Shanghai $TSLA #Tesla #China #Model3 #TeslaChinahttps://twitter.com/ShanghaiJayin/status/1100205162885345281 … First batch of @Tesla Model 3 arriving at Shanghai Jinqiao Delivery Centre. More Photos coming soon. #Tesla #TeslaChina #Model3 #China #Shanghai …
feb-26	Ed Ponsi says buy $TSLA. Ed. Ponsi. You can't make this stuff up. $TSLAQpic.twitter.com/QR615Oq5AQ
feb-26	Tesla catches fire multiple times after fatal crash. Are the cars unsafe? - Sun Sentinel | A newspaper finally asks the right question. $TSLA https://www.sun-sentinel.com/business/fl-bz-are-teslas-safe-20190225-story.html …
feb-26	The most significant fallout from the SEC moving to hold Elon Musk in contempt has not been discussed. It’s nearly certain Reg D waivers granted to $tsla (and other Musk companies) have been revoked. Once again an “ineligible issuer”. Window slammed shut for a unreviewed raise. pic.twitter.com/t76dLjHLkc
feb-26	When the Board could have taken away Musk's Twitter: - after he called Vern Unsworth "pedo" - after his fraudulent buyout Tweet - after he called the SEC the "Shortseller Enrichment Commission" - after he tweeted incorrect '19 guidance $TSLA board's actual response imstead: pic.twitter.com/r8OxCtzAEs
feb-26	The outcome of Fraud-Boy's SEC problems is a SIDESHOW-- "the effect" not "the cause" (unless of course it gets him quickly removed). The "main show" is that if business were good at $TSLA Schmuck-Boy wouldn't feel compelled to Tweet those drugged-up lies. $TSLAQ
feb-26	Happening now on @CNBC: @jimcramer: The SEC should remove Elon Musk. $TSLA $TSLAQ
feb-26	To me, feels like the chance is getting greater that Musk simply wants out of the CEO role and he strategically sees the SEC removing him as a way to get it done without making his sycophants, loyalists and shareholders put the blame where it squarely belongs: on him. $TSLA
feb-26	Is it any wonder Dane Butswinkas quit as $TSLA's General Counsel? Every capable defense absolutely hates a client who is (a) a know-it-all, (b) arrogant, and (c) defies the legal advice. Best to fire the client & move on. The latest idiocy from the idiot here. pic.twitter.com/gNEtraTa2o
feb-26	1. Settled with SEC for fraud 2. Can’t deny he committed fraud 3. Held in contempt for breach of settlement with SEC for fraud 4. Being investigated by the DOJ/FBI 5. Taunts regulators after settlement and then after being held in contempt Where were the signs? $TSLA $TSLAQ
feb-26	Snapped right off. Driver never had a chance. $TSLA @NTSB_Newsroom @NTSBhttps://twitter.com/TeslaCharts/status/1100368900078927872 … 2/ $TSLA $TSLAQ pic.twitter.com/mVgGzzc8I7
feb-26	$TSLA: JP MORGAN SAYS SHOULD SEC AGAIN SEEK TO REMOVE MUSK, IT ESTIMATE TSLA SHARES COULD APPROACH BUT PERHAPS NOT BREACH 52-WEEK LOWS
feb-26	What’s going on with Tesla used car prices? $TSLA pic.twitter.com/lQDdwPU6Wi
feb-25	What is wrong with this guy?! Seriously. He must be high. He just taunted the @SEC_Enforcement to read a transcript where he CONTRADICTED the WRITTEN earnings release letter that said 360-400k TOTAL vehicles (S, X & 3) in 2019. His comment on call was a boldface lie. $tsla https://twitter.com/elonmusk/status/1100215984713957376 … SEC forgot to read Tesla earnings transcript, which clearly states …
feb-25	Serious question I'll be discussing with @BearAdamJonas later today. Should stockholders sue @SEC_News @SEC_Enforcement for manipulating $TSLA? They clearly have an unprofessional personal issue with Musk. And are throwing shareholders under the bus with these reckless actions.
feb-25	The 10-K from Tesla says your twitter is an official means of communication. $TSLA https://twitter.com/elonmusk/status/1100215984713957376 … SEC forgot to read Tesla earnings transcript, which clearly states 350k to 500k. How embarrassing …
feb-25	The simple solution for everyone is that @elonmusk goes on “Medical Leave”. He is clearly sick and exactly what ails him is his business. Get some help Elon, you are a risk to yourself and the Organizations you represent.. @SEC_Enforcement @FBISanFrancisco $TSLA Remember $VRX ?
feb-25	So True. Shorts also publish their propaganda with made up numbers to SEC website. I heard its called $TSLA 10K. @Gfilche have you tried reading it?https://twitter.com/Gfilche/status/1100204625406365696 … This isn’t unique to Tesla, it’s the playbook of all these short sellers. They constantly push/present to uniformed regulators and are trying to fabricate a negative catalyst to stoke fear in th…
feb-25	I want to be pissed but I’m sitting on PCH sun setting, in traffic on autopilot surrounded by teslas. Every direction. Just got my OTA update with Sentry mode. I’m just saying. It’s not like he was visiting massage parlors.... #tesla $tsla #sec tweet police.
feb-25	Elon Musk pretty soon -- "I do not respect the jailor in this prison, I do not respect him". $TSLA
feb-25	$TSLA Tesla CEO Elon Musk faces contempt claim from SEC for recent tweets https://www.teslarati.com/tesla-elon-musk-sec-contempt-tweet/ …
feb-25	Dane: Elon how can u tweet that? We didn't pre-approve it! Elon: Tell SEC you all did. Dane: I can't lie. It's a crime. Elon: Don't fear the SEC. You don't have to respect them Dane: I am admitting you didn't take approval. Elon: You are a pedo. GET OUT! $TSLA
feb-25	1/ Here is my quick take on the SEC contempt filing against Musk. It is a very big deal that the SEC took this step. After letting Musk off easy, and giving him a second chance, they clearly recognize that he is pissing all over them. $TSLA.
feb-25	Elon violated the first rule of fraud: Never give the SEC low hanging fruit to nail you. $TSLA $TSLAQhttps://twitter.com/tictoc/status/1100172483645374464 … JUST IN: SEC asks judge to hold Elon Musk in contempt for violating deal pic.twitter.com/cZ4OBFh8bP
feb-25	How many times must this moron be told to not provoke the SEC? $TSLA $TSLAQhttps://twitter.com/tictoc/status/1100172483645374464 … JUST IN: SEC asks judge to hold Elon Musk in contempt for violating deal pic.twitter.com/cZ4OBFh8bP
feb-25	"Memo To Any Grown Ups Left At Tesla: Take Away Musk's Twitter Account" Jun 13, 2016 10:19 AM Montana Skeptic $TSLA $TSLAQpic.twitter.com/rSApCldaxV
feb-25	SEC Motion to hold Elon Musk in contempt for tweet about $TSLA production in 2019: “Musk did not seek or receive pre-approval prior to publishing this tweet, which was inaccurate and disseminated to over 24 million people. Musk has thus violated the Court's Final Judgment.”
feb-25	Not sure what this means. But another mistake on twitter by @elonmusk and people are sick of it. That’s for sure. The #SEC seems to care more about Tesla investors than Elon does. $tsla https://twitter.com/tsrandall/status/1100173868189257728 … Breaking on the terminal: the SEC has asked a judge to hold Elon Musk in contempt for violating his plea deal with an inaccurate Feb. 19 Tweet about 2019 …
feb-25	Walls are closing in with almost no cash left to pay bonds, SEC breathing behind & no one buying $TSLA sh*tboxes. The cult leader realizes the end is near, promises his supporters that a Spacecraft is coming soon to take them to distant planet with promise of better life. pic.twitter.com/61NlY1TYHp
feb-25	In conclusion. $TSLA pic.twitter.com/SPrmiGv6s2
feb-25	We know Elon Musk doesn’t like the SEC. Turns out the SEC may not like him either. $TSLA pic.twitter.com/Vms5kI3Wow
feb-25	ICYMI: Montana Skeptic and I Spent a good amount of time on my last podcast talking about the tweet that the SEC is going after - Montana saw it coming. https://youtu.be/soXmlJJCnmU $TSLA
feb-25	I hear SEC contempt proceedings for violating SEC fraud case consent decree is a great lubricant for raising capital. $TSLA.
feb-25	Now we know why GC left. $TSLA bulls, do you wanna wait to find out why the CFO left or do you wanna sell now?
feb-25	— #NewsCapsule — #Claim: Sales of 500,000 @Tesla cars in 2020 is an impossibility as a 6y CAGR of 65% is never been done by any complex product manufacturer. #Date: 17/Sep/2014 #Source: @markbspiegel https://seekingalpha.com/article/2501685-why-projections-for-tesla-to-sell-500000-cars-in-2020-are-absurd … #Tesla #EV #News $TSLA pic.twitter.com/hDZ6hujGeH
feb-25	THIS DAY IN $TSLAQ HISTORY: Hey 2017 Audi owners with L3 autonomy. How is it working? Apparently $TSLA is hopeless w/o LIDAR. I haven't seen any autonomous Audi crash videos on Youtube, so either it's working perfectly or... it doesn't exist. @markbspiegel two years ago:pic.twitter.com/NvGc85JukT
feb-25	$TSLA have registered 102,331 Model 3 VINS in Q1 so far with a month left to go. To compare they produced 61,394 in Q4 2018.
feb-25	Please do me a favorite $TSLAQ, stop posting those useless satellite pictures of Tesla gigafactory in Shanghai. It doesn’t work anymore and they look funny btw. Thanks to $TSLA #Tesla #China #TeslaChina #GF3pic.twitter.com/xL7duhjqDF
feb-25	News from Chinese social media: People who order @Tesla Model 3 after the end of March 1st 2019 or can’t take delivery of #Model3 by the end of March 2019 will NOT receive free Autopilot. (China only) Special offer will end soon. $TSLA #Tesla #TeslaChinapic.twitter.com/RBkwq0Wg6l
feb-25	FACTORY CHINA. Who said China Tesla Giga progress was slow. Hey naughty shorties, better take a look at this. Make sure you’re sitting down first. Credit to the Tesla Fan from China. $TSLA $TSLAQ better cover, soon.https://www.youtube.com/watch?v=13KbzNtegVI …
feb-24	The #ElectricVehicle is poised to end the reign of fossil fuel powered cars soon, here's why: http://ow.ly/7gcN30nOOh0 $TSLA #TeslaMotors #TeslaModel3 #TeslaModelS #TeslaModelX #ElonMusk @cleantechnica @zshahan3
feb-24	Fun fact "Model S's mileage-adjusted claim frequency was 37 percent higher than the comparison group, claim severity was 64 percent higher, and overall losses were 124 percent higher" $TSLA $TSLAQ https://www.iihs.org/iihs/sr/statusreport/article/52/4/4 …
feb-24	cc @NHTSAgov you have blood on your hands. You should be ashamed. Bullied by a narcissist. Congrats. $TSLA $TSLAQhttps://twitter.com/MelaynaLokosky/status/1099816684662095872 … No carshouldhitatreeandburstintoflames, EVER. When a company ignores regulatory & compliance issues, the results are deadly. …
feb-24	This looks like a totally survivable accident in any ICE vehicle. Instead, burned beyond recognition. How long before $TSLA denies Autopilot was involved, while refusing to release all data? https://twitter.com/MJ_Reports/status/1099809313659518976 … WATCH: A @Tesla crashes into a tree and bursts into flames in Davie on Flamingo Rd. Unfortunately the driver died on scene according to Davie Fire R…
feb-24	Tesla China now provides mobile maintenance services in and around some cities with service centers. It is not necessary to lift the vehicle and the warranty maintenance project usually get done within couple hours. $TSLA #Tesla #China #TeslaChinapic.twitter.com/tZuE4vEQyo
feb-24	$TSLA M3 test drives in China are reportedly "in hot demand". Historically TSLA test drive conversion is very high, reported to be as high as 25% at one time. So record deliveries are likely to follow. http://www.globaltimes.cn/content/1139972.shtml …
feb-24	I believe this billionaire who doesn’t need to mortgage his houses over others. $TSLA $TSLAQhttps://stopthesethings.com/2019/02/18/bill-gates-slams-unreliable-wind-solar-lets-quit-jerking-around-with-renewables-batteries/amp/ …
feb-24	Hi @elonmusk , we need @Tesla Model Y ASAP, I am so ready to get rid of my @PorscheGB Macan S $TSLA #Tesla #ModelYpic.twitter.com/iUC7OM6oqx
feb-24	mkt KEY dates Dec3, Nov7, Oct10. 1st pic shows HIGH price of Feb22 close & of those three dates. 2nd pic shows % returns by Feb22 compared with those 3 dates (Dec3 blue; Nov7 orange; Oct10 gray). $spx $comp $indu $aapl $fb $amzn $nflx $googl $nvda $tsla $msft $ba $wmt $bac $babapic.twitter.com/Cy2YEfSuR7
feb-24	So $TSLA removed the announcement of Dane Butswinkas’ hire from their website. Think about that. Why remove it?
feb-24	Congratulation to all Italy @Tesla Model 3 owners!! $TSLA #Tesla #Model3 #Italyhttps://twitter.com/LorenzoBaldo3/status/1099100184645193729 … One of the first ten deliveries in Italy! #model3 @elonmusk @Tesla pic.twitter.com/9Gyyu2ok15
feb-23	"It was a poor cultural fit" $TSLA $TSLAQ https://www.cnbc.com/2019/02/20/tesla-replaces-general-counsel-dane-butswinkas.html …pic.twitter.com/Sornu8fC5Y
feb-23	Again With This Completely Self-Driving Shit from Elon Musk | The ongoing FSD nonsense from ⁦@elonmusk⁩ and $TSLA. Important, because it is a deceptive marketing practice, IMO. https://jalopnik.com/again-with-this-completely-self-driving-shit-from-elon-1832827355 …
feb-23	If you own a Tesla or an EV, will you ever buy an ICE car again? If you don’t own an EV, what will your next car be. Retweet this please #Tesla $TSLA @Tesla @ValueAnalyst1 @teslaownersSV @tesla_truth @vincent13031925 @elonmusk @Teslarati @Model3Owners
feb-23	A must read: "Germany’s car giants bet so heavily on diesel – helped in part by falsified emissions data – that they failed to grasp the changes on the horizon." #Tesla $TSLA https://www.handelsblatt.com/24026414.html?share=twitter …
feb-23	"Tesla's new-and-improved board of directors appears to be just as bad at its job as it was before its recent makeover." End game! Oversight is not the question any more. $TSLA $TSLAQ Elon Musk's tweets could get Tesla in trouble with the SEC againhttp://www.businessinsider.com/elon-musk-twitter-board-of-directors-2019-2 …
feb-22	And the Model 3 will be the best selling EV this year. And then next year. And then in 2021. And then it will be Model Y for 2022. And 2023. Do you see where we're with going this? $TSLA #Teslahttps://www.theverge.com/2019/2/22/18236707/tesla-model-3-2018-best-selling-ev-global …
feb-22	Consumer Reports doesn't recommend happiness. $TSLA #Tesla $TSLAQpic.twitter.com/sy7dUqnYDU
feb-22	Hey, Bloomberg. Could you do us a favor and stop putting the word “Tesla” in the headlines of articles and videos you publish that have nothing whatsoever to do with $TSLA ? @mugenx86 , @28delayslater , and I would appreciate it.pic.twitter.com/DMaV0Ej7SR
feb-22	“There’s not another retailer in America that could get away with that bait and switch.” - AutoNation CEO on $TSLA's Model non-existent $35,000 Model 3 https://www.cnbc.com/2019/02/22/elon-musk-is-almost-unethical-says-outgoing-autonation-ceo.html …
feb-21	“I suspect this so-called Consumer Reports have been bought by those fossil-fuel car makers.” $TSLA pic.twitter.com/EX6ELdHLDi
feb-21	If you take a deposit from a customer and promise it is fully refundable, but then you do everything in your power to never give it back, you've effectively stolen that money. It is a crime. $TSLA
feb-21	Just in time for $TSLA to hire a mature well experienced CFO who has been in this situation before https://www.chron.com/business/energy/article/Skilling-scheduled-for-release-after-12-years-in-13634433.php …
feb-21	**For ALL TESLA Owners Only** Did you bought your Tesla(s) (including S 3 X) because of @ConsumerReports rating? Please help to retweet, thank you! $TSLA #Tesla
feb-21	Elon Musk touted this slide at a $TSLA shareholder meeting supposedly to show that Model 3 quality problems were addressed by Jan 2018. Today, Tesla claims that Model 3 quality problems were addressed after Sept 2018 end of CR survey. Does anyone believe this fraud any more? pic.twitter.com/CVIE3s9l5V
feb-21	$TSLA #NotTesla Can’t wait for the @CNBC click bait headlines on thishttps://www.reddit.com/r/gifs/comments/at5m5v/bmw_pedestrian_safety_system_scores_a_zero_in/ …
feb-21	If you think the reality check $STMP shareholders are getting right now can’t happen to a name like $TSLA, I would disagree with you
feb-21	Other companies that have this fate to look forward to: 1. $TSLA 2. $HLF 3. $CACC 4. $FB 5. $MDXG (Check) 6. $TLRYpic.twitter.com/APXB4xtbx2
feb-21	$TSLA - 1/ As mentioned on @tslaqpodcast #12 the problem with Tesla's Quality and Reliability is cultural and systemic. Tesla cares more about pushing cars out the factory than they do about quality. Tesla is destroying it's brand This is nothing new to members of $TSLAQhttps://twitter.com/Benshooter/status/1098639219080089600 … There’s a reason I call these things “shitheaps”, people. https://ww…
feb-21	Oh my God. @CNBC just became The Onion. "When they drove the car back to their office, they couldn't turn it off. It sat running in their driveway for hours before Indu Chhabra drove it back to the @Tesla store." Couldn't shut off an EV! $TSLA https://www.cnbc.com/2019/02/21/tesla-refund-and-return-problems-detailed.html …
feb-21	I especially like the case where $TSLA directly deposited the refund to a guy's bank account, rather than crediting the Amex card he used to give it to them. Want to know why? So third party services tracking Tesla's credit card refund data couldn't see it... #TheMuskDemandConhttps://twitter.com/lorakolodny/status/1098683711581650944 … Tesla customers describe *ludicrous* problems with vehicle re…
feb-21	Tesla constantly and rapidly improves their production processes. @ConsumerReports's methods work fine for OEMs who incrementally update only once per model year, but they don't accurately represent Tesla's rapid iteration process. $TSLA https://twitter.com/charge_daily/status/1098654029251559424 … “CR gathers reliability data through an online questionnaire sent out each spring to members.” This…
feb-21	$TSLA has not paid Ric's Autobody in Scottsdale for work *properly* done in the fall. "Thousands of dollars." And, $TSLA's Accounts Payable Dept REFUSES TO ANSWER EMAILS OR PICK UP THE PHONE when Ric's tries to reach them. If $TSLA investors knew that, the stock might be $50.
feb-21	The foresight here is hilarious - see the response from May 2018 $TSLA pic.twitter.com/2jKk3jJtR5
feb-21	Consumer Reports will recommend the #teslamodel3 within 2 weeks. Watch.. $tsla https://twitter.com/ValueAnalyst1/status/1098648156437430273 … THIS WAS 3 WEEKS AGO! $TSLA pic.twitter.com/vrV0sNH4It
feb-21	$TSLA responded to Consumer Reports today by claiming their cars are the "safest" The safest car models in the world have *zero* deaths to their names Teslas have dozens of deaths. Dozens is larger than zero. https://docs.google.com/spreadsheets/d/1ESnyJ4b7m96OCjs3GSQ6EGF7YOMuv0XV-ROXTYIazTs/edit?usp=sharing …
feb-21	$TSLA "A Tesla spokesperson said, 'The vast majority of these issues have already been corrected through design and manufacturing improvements.'" @ConsumerReports, are you f'ing serious?pic.twitter.com/J1LDMc2YVG
feb-21	THIS WAS 3 WEEKS AGO! $TSLA pic.twitter.com/vrV0sNH4It
feb-21	Breaking: Tesla says vast majority issues with fit and finish of Model 3 have been corrected after @consumerreports dings the reliability of car. $TSLA
feb-21	#Tesla $TSLA - This vid puts the Model X up against the Jag i-Pace and the Audi Etron in Germany. The result is that the Model X is at least 23% more efficient than the others, meaning it can travel further. Tesla still reigns king above all competition. https://youtu.be/9kAJwRuBTVY
feb-21	As of the latest report from local Chinese media, Tesla Model 3 received really high demand in China, most of the experience centers are packed with people waiting to test drive the @Tesla Model 3. $TSLA #Tesla #Model3 #China #TeslaChinapic.twitter.com/xV9n5YhTks
feb-21	Couple @Tesla Model 3 with the “green license plate” in China $TSLA #Tesla #Model3 #China #TeslaChinapic.twitter.com/ZuPp2kK70P
feb-21	$TSLA is the Theranos of Cars h/t @scot_workpic.twitter.com/thFQwUIqoD
feb-21	For the umpteenth time, $tsla is massively underspending on maintenance capex And doesn’t have the infrastructure for its existing book of business, let alone any growth. Its experiment in screwing over its customers every way imaginable gets more extreme every day. https://twitter.com/BiesmansFreder1/status/1098574104880402432 … @elonmusk Hello M Musk. In Belgium it is really impossible to conta…
feb-21	Further confirmation of registration gap from the California New Car Dealers Association. Half of all US Model 3 sales came in California... $TSLA $TLSAQpic.twitter.com/5WRVHINJOE
feb-20	/1 So, here's the shocker of the day. It appears I got to "name" a $TSLA subsidiary without even knowing it! 2 days after I sent an inquiry about the Musk Foundation direct to Musk's email from a cambria<xyz> user on 1/27/19, Tesla names a subsidiary: "Cambria Acquisition Corp." pic.twitter.com/kj0BFAkGX8
feb-20	Spoke with 2 journalists from different publications that are too kind to make public comments about colleagues' stories. Both confirmed that Butswinkas had announced his departure from $tsla BEFORE Elon's 500k tweet yesterday.
feb-20	$TSLA very quietly $$ are accumulating to roll this one up before debt due... no matter it's gonna be failed or successful attempt, price actions could be real...
feb-20	NEW PODCAST: Quoth the Raven #103 - Montana Skeptic https://www.podbean.com/media/share/pb-t44bk-a8893e#.XG311c6VU-s.twitter … $TSLA $TSLAQ
feb-20	Amazon $AMZN World's Biggest Tech Employer; Tesla $TSLA Employees Anxious re Layoffs https://www.domainmondo.com/2019/02/amazon-amzn-biggest-tech-employer-tesla.html … #jobs #technology #layoffs #stocks #StockMarket #investors #Tesla #Amazonpic.twitter.com/4wOaEToJDB
feb-20	Our chopper spies @tesla cars leaving San Francisco’s Pier 80, driving onto a boat, on their way to Europe. $TSLA pic.twitter.com/TEXPyPGjvn
feb-20	Decided to bite the bullet and pay the outrageous $21.60 case search fee in Delaware (which the Supreme Court may have just ruled unconstitutional). Guess which company could really use a good lawyer right now with all of these subpoenas flying around? Here's a clue: $TSLA.
feb-20	German rental car company buys fleet of 100 #Tesla Model 3s, more here: http://ow.ly/eC0F30nM1X4 $TSLA #TeslaMotors #TeslaModel3 #ElectricVehicle #ElonMusk @cleantechnica @mrkylefield @zshahan3
feb-20	“One day the capital to hold up $TSLA at 300 is simply going to dry up.” $TSLA(s) pic.twitter.com/VSBAS3fweR
feb-20	Tesla is going to be the next Amazon, says a major shareholder with a $4,000 per share target. $TSLA #Teslahttps://www.cnbc.com/2019/02/20/tesla-is-going-to-be-the-next-amazon-says-major-shareholder.html …
feb-20	I just noticed that through all the Dec-Feb theatrics at $TSLA, something interesting is happening-namely Street non-GAAP EPS estimates are starting to come down again for 2020/2021(they had been rising April-Dec).
feb-20	Hard-hitting $TSLA coverage from CNBC's "Shill" Lebeau... Joe Kernan with the quote of the year: "You sound like a guy selling broken glass in a bag to children, Phil" $TSLAQhttps://twitter.com/SquawkCNBC/status/1098210774189772802 … BREAKING: $TSLA General Counsel leaves after 2 months. Here's @Lebeaucarnews report pic.twitter.com/ZJSocSJki3
feb-20	Folks if the @SEC_Enforcement is doing Nothing on $MDXG they are not going to move on $TSLA... Just saying .. Its time Security Laws are enforced.. @zerohedge @WSJ @CGrantWSJ @gmorgenson
feb-20	BREAKING: $TSLA General Counsel leaves after 2 months. Here's @Lebeaucarnews reportpic.twitter.com/ZJSocSJki3
feb-20	The only real adults hired by Tesla to lead control functions (CAO and GC) in the past 6 months have resigned within weeks. Probably because $TSLA is so squeaky clean there was nothing for them to do.
feb-20	Maybe $TSLA should De-List from Nasdaq and Re-List on the Dax.. I am sure that would solve their issues... @zerohedge
feb-20	@Lebeaucarnews “I wouldn’t read too much into this.” AYFKM?! $TSLA
feb-20	Tesla’s general counsel leaving after not even one quarter w/ the company - and just weeks after the company’s CFO announced his surprise “retirement“. The story breaks hours after Musk tweeted completely false production guidance for 2019 that he was forced to retract. $TSLA pic.twitter.com/sltWBK1TBz
feb-20	After a mere two months on the job, $TSLA General Counsel Dane Butswinkas is leaving. People will wonder where the signs were when this fraud finally unravels.
feb-20	If I were a shorty short Short this would scare the living daylights out of me. $TSLA $TSLAQhttps://twitter.com/elonmusk/status/1098009983931707393 … 4000 Tesla cars loading in SF for Europe pic.twitter.com/BODbSzo3Fr
feb-20	$TSLA safety rating labelled 'implausible' in new report https://www.autocar.co.uk/car-news/technology/tesla-safety-rating-labelled-implausible-new-report … via @autocar
feb-20	Ran 3 miles in 20 minutes this morning which comes to an annualized running rate at end of 2019 probably around 26K, ie 504 miles/week. Also the drugs just wore off. What was I tweeting again? $TSLA pic.twitter.com/dkHR0rpRcZ
feb-19	In 2 years the new Tesla chips and autopilot software will be a huge game changer. This story is starting to get very very interesting. #ai #tesla #model3 $tsla @CathieDWood
feb-19	Biological elimination half-life of: cocaine: 1 hr LSD: 3.6 hrs THC: 1.6-59 hrs What is your guess? $TSLA $TSLQpic.twitter.com/KRtuvKpkBp
feb-19	You saw it here first Musk is a fraud and Tesla is on the verge of collapse Musk can’t even keep his lying hype tweets straight Clearly, a $TSLA attorney or director stepped in & made him write a new tweet (disc: short) pic.twitter.com/KrAx294wjC
feb-19	And four hours later the year’s production guidance is back to 400k. What a fucking clown show this is. $TSLA pic.twitter.com/3c5vEPeqM5
feb-19	Tesla #DemandProblem again in China (continuing) $TSLA #Tesla #Model3 #China #TeslaChinapic.twitter.com/ifGAPGnqrv
feb-19	With Elon’s pumping out of control how long until Dane Butswinkas leaves Tesla? $TSLAQ $TSLA
feb-19	A brief history of Tesla and the number 500,000 | Sound familiar, ⁦@elonmusk⁩ ? $TSLA ⁦@FTAlphaville⁩https://www.ft.com/content/af3fa58c-9551-3521-a4f0-d04f44e4a972 …
feb-19	$TSLA - Elon, we know the constraints of your factory. This is pure fantasy. But, i'll play along. For you to even sniff 500K total production in 2019 you have to do the following: 1) Shut down all S/X production. They tie up BIW and paint capacity pic.twitter.com/9fJYrNpNkQ
feb-19	“At this point I don’t even care if I make money on my puts. just want to see King Fraud - and any of his peons (enablers) that knowingly helped perpetuate the fraud - put in jail and stripped of their ill gotten gains.” $TSLA(s) pic.twitter.com/6YurXaE5wu
feb-19	Nobody is thinking about Tesla as a services company... But eventually this will be a huge source of revenue. $TSLA https://www.forbes.com/sites/greatspeculations/2018/09/12/pay-attention-to-teslas-potential-as-a-service-business-not-musks-antics/#ed10f291feda …
feb-19	Tesla delivered 7,000 more cars in Q4 than Q3, yet warranty provision went down by over $20mm? Warranty provision was just 2.64% of auto revenue in Q4. $TSLA pic.twitter.com/QzfHjMGUWm
feb-19	1 of 100 $TSLA Model 3 rental cars in Germany. The headliner came down... pic.twitter.com/EYoTK3PxlN
feb-19	Spotted two Model 3s in Shanghai today, it’s going to be a common sight once shipment have arrived. #Tesla #TeslaChina #China #Model3 #特斯拉 $TSLA pic.twitter.com/QrPNAe1v6w
feb-17	Rivian Electric Pickup Trucks & SUVs Coming for Tesla $TSLA (video) https://www.domainmondo.com/2019/02/rivian-electric-pickups-suvs-coming-for.html … #VC #investors #startups #Amazon $AMZN #EVs #Tesla #Entrepreneur #trucks #SUV #Rivianpic.twitter.com/XMIbu2reAE
feb-17	1/ $TSLA UPDATE, weekend edition I won't be able to provide even weekly order updates In order for me to do so, I'd need raw data Raw data isn't available, will show how it looks None of the 5 trackers have any meaningful amount of new data $TSLAQ
feb-17	That poor Yamaha dealership $TSLA https://twitter.com/Clutter_Monster/status/1096673704765988865 … @TeslaPodcast #Model3 arrived in #Frankfurt pic.twitter.com/OWpETaCPpQ
feb-17	First batch @Tesla Model 3 China delivery will be on around 22nd of this month in Beijing. $TSLA #Tesla #China #Model3 #TeslaChinapic.twitter.com/Tz8FXktex1
feb-17	Hey @russ1mitchell when are you coming by so I can show you in real life why Tesla autopilot is already way better than human drivers? It’s so much safer, my wife hates when I take over. She calls it risky mode. $tsla
feb-17	Using $TSLA Fuzzy Math, you can now buy a Jaguar I-Pace for only $39,700 after cost savings: •Cash Price - $69,500 •Tax Incentives - $7,500 •Gasoline savings - $5,500 •Spend Less Than Buying Tesla Model S - $15,500 •0% Financing - $6,800 •Price after savings - $39,700
feb-17	$TSLA - 1/ this is such BS. Let’s make this really clear, these are problems that HE created: Lack of leadership. Lack of planning. Poor corporate and quality culture. Lack of end to end systems and processes. Lack of veh development, mfg qualification and validation. https://twitter.com/elonmusk/status/1096988782849486849 … I had to focus on solving a painfully large number of engineering & manu…
feb-17	"Starship assembly finished, not a render" Elon Musk - Jan 10th, 2019 Vs. Feb 16th, 2019 (notice additional structural supports added) People say: "It's @elonmusk Vs. the world!" In reality, its "Elon Musk Vs. Reality" When will the charade finally be over? $TSLA $TSLAQpic.twitter.com/9gFgAfvqcS
feb-16	If you think $TSLA is a legitimate business and Elon isn't a fraud PLEASE UNFOLLOW ME. My account isn't for you. My account exists for the $TSLAQ family. See my pinned tweet. If you identify yourself as an Elon supporter you will be blocked immediately.
feb-16	Learn why the #Tesla Model X got a perfect safety rollover rating, more here: http://ow.ly/v0LL30nJ8jx $TSLA #TeslaMotors #TeslaModelX #ElectricVehicle #ElonMusk @cleantechnica @mrkylefield @zshahan3
feb-16	1/ $TSLA 2018 Sales Data Thread. Because Model 3 is a new vehicle, we can reasonably make an assumption that VIO (Vehicles In Operation) data queried from IHS Markit accurately represents vehicles sold. Elon Musk said on Tesla's conference call that each vehicle is...
feb-16	Tesla #FyreFestival in full swing. Elon finds a NEW way to screw over his cultists: All $TSLA referral orders must be made by 2/28 or referral points expire worthless. The catch? Referral information is missing, wrong, inquiries ignored... 1/2 pic.twitter.com/zPr3nwHdRc
feb-16	Did someone tell @elonmusk to stop talking about AutoPilot on the $TSLA Q4 earnings call? pic.twitter.com/KbdrB8GHLF
feb-16	I really regret buying a Tesla. Said no Tesla owner ever. The only regrets I and other owners have is not buying the higher spec version And for those with the highest spec, not having the other models too. Who doesnt want S3XY Roadster and Pickup on their driveway? $TSLA
feb-16	This is what @Tesla Owners in China do when we get ICEd out of a charging spot. Let us know what you think? #Tesla #TeslaChina #China #iced #特斯拉 $TSLA pic.twitter.com/NJ3BnalwoK
feb-16	$TSLA have registered 98,562 Model 3 VINS in Q1 already and we are half way through. $tslaq are not available to comment
feb-16	Tesla Model 3 VINS registered to date, by quarter. Source: http://Model3vins.com Credit: @Model3VINs $tsla #tesla #Model3pic.twitter.com/DPOcwWdsoz
feb-15	OMG !! #GigaDemandProblem in Germany Good Luck $TSLA #Tesla #Model3 #Germanyhttps://twitter.com/flcnhvy/status/1096520402308943878 … Service center in Düsseldorf, Germany was also packed yesterday pic.twitter.com/sOImCI90GX
feb-15	Flooding with Tesla Model 3, getting ready for massive delivery in Europe!! $TSLA #Tesla #Model3https://twitter.com/TobiRaab/status/1096389067732893696 … Also beim #Tesla Service Center in #Frankfurt warten massig #Model3 auf ihre Auslieferung. Glückwunsch an die neuen Besitzer und allzeit gute Fahrt und großen Dank an die Mitarbeiter für die spontane Hilfe heute! pic.twitter.com/8ks3IpF4X4
feb-14	I'm sure everyone already knows this, but crazy to see in chart form - $TSLA revenue per share has smoked the stock price performance over the past 5 years. Been a drag on all of our portfolios. But, patience. pic.twitter.com/mZmDb9WEtL
feb-14	In the Q&A period during the $DJCO annual meeting, Munger interrupts a shareholder question with a $TSLA quip. Laughter ensues: pic.twitter.com/6o40i9gIGP
feb-14	$TSLA $TSLAQ 100 temp workers in Zeebrugge for preparing cars are already fired. Tesla will take over. (article from Belgian newspaper in Dutch) https://www.google.be/url?sa=t&rct=j&q=&esrc=s&source=web&cd=3&cad=rja&uact=8&ved=2ahUKEwiRrqqY8bvgAhWBzaQKHbXwAu0QFjACegQIEBAB&url=https%3A%2F%2Fwww.nieuwsblad.be%2Fcnt%2Fdmf20190214_04176531&usg=AOvVaw09g-D3LHD8HjPAUAd-ylG3 …
feb-14	New York: Invites $TSLA in, loses $750 million, no jobs. tells $AMZN behemoth to walk away. Throws away 25,000 jobs. Too bad NY isn't a stock, it'd be a great short.
feb-14	$TSLA Stanley Druckenmiller made a bearish bet on Tesla, initiated a 299,800 shares in Put options. Daniel Och's OZ Mgmt holds the most, 2.02M shares of Put options. pic.twitter.com/SCqoGJuBem
feb-14	CHARITY AUCTION (All proceeds go to our charity Hedgeye Cares) The winning bidder will take home this 20" x 36" $TSLA work of art. It's a print on canvas by our cartoonist Bob Rich. He will write a short, personalized note on it if you'd like. Tweet your bid! Starting bid $150 pic.twitter.com/7H2J5OaN7T
feb-14	Hey, I bet you guys didn't know $TSLA made a diesel-powered Model... Well it does in Palm Springs! $TSLAQpic.twitter.com/j3mA1m2WHw
feb-14	Hint: Shadow mode is bullshit. Just another con. Like battery swap. FSD. Solar shingles. The semi. It is all a charade by a charlatan. $TSLA $TSLAQhttps://twitter.com/Paul_M_Huettner/status/1096050544513294336 … If you can’t store 10 minutes worth of video on an internal drive how are you recording BILLIONS of “Shadow Mode” miles that you claimed to CA? $TSLA https://twitter.com/Paul_M_Huettner/s…
feb-14	Surge In Delinquencies Threatens U.S. Auto Loan Bubble: https://realinvestmentadvice.com/surge-in-delinquencies-threatens-u-s-auto-loan-bubble/ … by @TheBubbleBubble $TSLA $F $GMpic.twitter.com/vLXch4kl1x
feb-14	I haven't been to a gas station in 2 months now, love my @Tesla more n more! It's like riding the future. $TSLA https://twitter.com/joerogan/status/1095488883758850048 … I haven’t been to a gas station in 2 weeks. I feel like I’m living in the future. teslamotors https://www.instagram.com/p/BtzYhzjFyk5/?utm_source=ig_twitter_share&igshid=k7rk51ftw9xz …
feb-14	If you can’t store 10 minutes worth of video on an internal drive how are you recording BILLIONS of “Shadow Mode” miles that you claimed to CA? $TSLA https://twitter.com/Paul_M_Huettner/status/1095873288352555008 … So let me get this right? I have to have a USB drive inserted into my car at all times in order to get any footage from Sentry Mode? Does the onboard computer not have enough HD space …
feb-14	I can't wait to put faces to names at the $TSLA bankruptcy afterparty. I'm hoping for some real surprises: @ValueAnalyst1 is the PwC audit partner @temp_worker is Robert Mueller @PlugInFUD is Mary Barra
feb-14	No public company CEO has ever referenced bankruptcy a more than @elonmusk. Whether on twitter or internal company email-cum-press releases, Musk references that $tsla hasn’t gone bankrupt (yet) every chance he gets. He maintains an almost daily Tesla deathwatch. https://twitter.com/elonmusk/status/1095928711331831808 … Some sites maintained an almost daily Tesla deathwatch 11 years ago, reportin…
feb-13	NASA refuses to award $150MM launch contract to a company headed by a CEO who is a "recreational drugs" user and calls himself "Chief Designer" and is subject of criminal DoJ investigation. The company protests. End of story. $TSLA https://twitter.com/washingtonpost/status/1095899701390573568 … SpaceX protests a $150 million launch contract NASA awarded to its chief rival, a Boeing-Lockheed Marti…
feb-13	Awesome! Tesla Sentry Mode starts rolling out to cars tomorrow. My Model 3 keeps getting better and better! $TSLA https://www.tesla.com/blog/sentry-mode-guarding-your-tesla …
feb-13	Even a company as Apple advertises, Tesla doesn’t. Still they sold ~250,000 cars last year with all the media, Wall St. and rating agencies against them. $TSLA
feb-13	Turns out $TSLA is jumping into a complicated situation in China. https://www.businessinsider.com/tesla-challenges-china-expansion-2019-2 …
feb-13	Top Tesla analyst Adam Jonas says Tesla's reign over the electric car market is coming to an end. Here's why $TSLA pic.twitter.com/kFxEiJHlZe
feb-13	It's confirmed, the #electricvehicle is cheaper to own than the gas-powered car when considering total cost of ownership, read here: http://ow.ly/SZ9P30nGZVH $TSLA #TeslaMotors #TeslaModel3 #TeslaModelS #TeslaModelX #ElonMusk
feb-13	Tesla is not even testing autonomous capability, yet Elon shamelessly sold FSD to thousands of Model 3 customers, and during 2018 he repeatedly tweeted that Tesla FSD capabilities were imminent. Every day he's not in prison is an embarrassment to the U.S. justice system. $TSLA https://twitter.com/danahull/status/1095758523021971458 … From Tesla: "To date, Tesla’s worldwide customer fleet has driv…
feb-13	I'm sorry, but @ToyotaMotorCorp needs to be called out for their "self-charging" . When smear bears like Ed Niedermeyer say "some people can't or won't wait to charge a pure BEV" they look ridiculous. Charging my Tesla is the most relaxing thing ever. Literally! $TSLA pic.twitter.com/e0ITktHKxj
feb-13	Hope the Fart App kept you occupied while you were waiting for Tow truck to arrive. $TSLA https://twitter.com/mattcasa/status/1095754963207127041 … When your car breaks down in the desert 50-plus miles from anywhere. And diesel trucks keep rolling by so fast that your vehicles sways with the force. This is not fun. #Tesla pic.twitter.com/WCOeckqIj4
feb-13	Chinese Gov media CCTV reports: The first batch of @Tesla Model 3 arrived in Tianjin Port. Two other freighters with M3, "Morning Cindy" and "Emerald Ace", will also arrive in Shanghai and Tianjin Ports next week. $TSLA #Tesla #Model3 #China #TeslaChina http://news.cctv.com/2019/02/13/ARTIo9CpGcgmDJSJP5A2EjNp190213.shtml …
feb-13	BAHAHAHAHA TESLA IS STORING HUNDREDS OF INVENTORY CARS AT THEIR CORPORATE HQ! $TSLA $TSLAQhttps://twitter.com/Paul91701736/status/1095748468193222656 … Target $TSLA: Episode 15 (#YouHaveGotToBeKidding) After I posted last night's thread on Pier 80, I began going through other photos shot on the same flight, starting with what I thought would be the least interesting, Telsla's…
feb-13	Target $TSLA: Episode 15 (#YouHaveGotToBeKidding) After I posted last night's thread on Pier 80, I began going through other photos shot on the same flight, starting with what I thought would be the least interesting, Telsla's corporate HQ, on Deer Creek Road in Palo Alto. $tslaQpic.twitter.com/ecjFBZhwcO
feb-13	This guy used inside information to avoid $382k of losses. Elon faked an $80 billion buyout and caused billions of dollars of damage to investors. Guess which one will receive the harsher punishment? $TSLA https://twitter.com/MKTWgoldstein/status/1095739420492394496 … Former high-ranking Apple employee charged by SEC with insider trading https://on.mktw.net/2E84z6F
feb-13	Chinese media took @Tesla Model 3 Performance on the race track, made one of the best timing in record. Enjoy the video! $TSLA #Tesla #Model3 #China #TeslaChinapic.twitter.com/BT1LExoMnx
feb-13	Europe delivery of Tesla Model 3 is happening guys! $TSLA #Tesla #Model3 #Europehttps://twitter.com/Kristof_1978/status/1095577680081244160 … What do I spot in my rearview mirror posting my previous tweet, another truck with model 3’s pic.twitter.com/tlk5YptE9q
feb-13	We flew over Tesla headquarters for the first time yesterday. It’s roof has a solar array smaller than the one on my house. That’s hardly surprising. Something else was, though. A brief report, soon. $tslaQ $TSLA #YouHaveGotToBeKiddingpic.twitter.com/1HGkStJsbx
feb-13	Price swings in Tesla over the past 2 years... 1) Mar '17 - Sep '17: +61% 2) Sep '17 - Apr '18: -37% 3) Apr '18 - Aug '18: +59% 4) Aug '18 - Oct '18: -36% 5) Oct '18 - Dec '18: +53% 6) Dec '18 - Jan '19: -27% $TSLA pic.twitter.com/kOX3QidROF
feb-13	Spotted Model 3 Performance in Shanghai, China. One of the best place for test drive many open roads. #Tesla #TeslaChina #Model3 $TSLA #特斯拉pic.twitter.com/em7a3kjIpK
feb-12	Tesla's Model 3 is the 'most satisfying' car to own, edging out BMW and Porsche - $tsla https://apple.news/A7tgO_2MJRdKaZsKD3L9j1Q …
feb-12	Also Elon Musk calls out Pedos on Twitter, commits some minor securities fraud and uses it to pump the stock market with fake $TSLA products which would otherwise need an 8K. Its a great medium for fraudsters everywhere ! Thankyou @jackhttps://twitter.com/jack/status/1095465039438393344 … To me personally? I like how @elonmusk uses Twitter. He’s focused on solving existential problems and sharing…
feb-12	Hat tip to @markbspiegel for reminding me of this beauty. I bet in Q3 2014 he wasn't giving much thought to Q1 2019... $TSLA pic.twitter.com/roD5jDkAMU
feb-12	I sense an elevated level of boredom in both sides of the $TSLA trade, even though the story is (almost)crazier than ever. It’s like a TV show that goes on for one season too many. Which is bad for showman Elon, and not so bad for the bears.
feb-12	A record number of teslemmings are 90 days behind on their car registrations $TSLA https://twitter.com/Lebeaucarnews/status/1095465461544701952 … A record number of Americans are 90 days behind on their car payments http://dlvr.it/QymMx6 pic.twitter.com/G1qK7FsPri
feb-12	State built factory, provided Equipment and everything was in place but Tesla didnt manufacture anything? I thought $TSLA was "production constrained Hypergrowth company with endless demand" https://buffalonews.com/2019/02/12/state-prods-tesla-and-panasonic-to-diversify-their-product-at-riverbend-facility/ …pic.twitter.com/GZeCydoJ56
feb-12	I detect from all the GM-Amazon- Rivian rumours something big is coming from $tsla regarding pickups
feb-12	$TSLA $TSLAQ EXCLUSIVE -AMAZON.COM INC , GENERAL MOTORS CO GM.N IN TALKS TO INVEST IN RIVIAN AUTOMOTIVE LLC -SOURCES
feb-12	$TSLA VP OF GLOBAL RECRUITING IS LEAVING COMPANY: BUSINESS INSIDER
feb-12	Yesterday, I sent a letter to Judge Nathan in the SDNY regarding the SEC, Elon Musk and $TSLA. I called chambers today to verify that it was received. It was. Nonetheless, her clerk would not state whether or not the letter will be docketed. So here it is. http://www.aarongreenspan.com/writing/20190211.tesla.pdf …pic.twitter.com/iiQz7MWpN4
feb-11	You guys all crack me up. We’re as short as we’ve ever been. I just don’t think they are headed for BK in the next couple of months, that’s all. And I could be wrong about that. But the stock price is still ridiculous, and the Company’s problems are mounting again. $TSLA
feb-11	Serial liar who lies about everything would never lie about his company's financials, right? Fake products, fake takeover tweet, fake rockets. But the financials are a red line. Despite not CAO and Doogie Howser as CFO. And also the stock price is $310. Got it Jim. $TSLA
feb-11	Guys, please. A $TSLA Financial Armageddon scenario is not going to develop soon at $310 per share, or due to the converts. Any claim to that is just not credible. The short case is fundamentally strong, but does not need “They are going BK next month!” to profit.
feb-11	Got some upgrades to Tesla today. Let’s be real. Tesla is awesome and is offering the world a wonderful way to fight #ClimateChange #EV #Solar #Batteries $tsla
feb-11	THIS DAY IN $TSLAQ HISTORY: Ok, waaay too many @markbspiegel tweets from 3 years ago. Pick your favorite! My favorite is the one where $TSLA is a Zero because... gravitational waves pic.twitter.com/zSJm0Id0V1
feb-11	Hosting a call on $tsla at 2pm. Richest data sets yet, unambiguous conclusions, and the potential for this to be the last one... ping sales@hedgeye.com to join
feb-11	Update: Chinese media also mentioned Tesla Shanghai Gigafactory construction will be completed this summer, 2019. **No further info about it just the phase 1 construction or the whole project. ** $TSLA #Tesla #China #TeslaChina
feb-11	Our updated count of $TSLA + SolarCity + @ElonMusk litigation now stands at 524 dockets. Excel TSV: http://www.plainsite.org/realitycheck/tsla/lawsuits.txt …pic.twitter.com/A5uWyliXnh
feb-11	Tesla is stepping up its GF3 construction in Shanghai, China. On Feb 11th, media learned from ppl close to the project that $TSLA Shanghai GF3 (Phase I) has started energy conservation assessment, & several relevant departments participated in the review. https://www.cnbeta.com/articles/tech/817047.htm …
feb-11	.@elonmusk did you buy $MXWL for the dry battery electrodes, ultracapacitors or both? ... is $TSLA working on a lithium-ion/ultracapacitor hybrid car? so many questions pic.twitter.com/zCq009SQR1
feb-11	$TSLA Model 3 still leading in search popularity... pic.twitter.com/55lVAvoLHV
feb-11	Tesla shares rise with optimistic $35K Model 3 outlook, $450 price target, and ‘Buy’ rating from Canaccord $TSLA https://www.teslarati.com/tesla-tsla-canaccord-genuity-buy-rating-450-price-target-35k-model-3-production-autopilot-elon-musk …
feb-11	Saw the $TSLA Model-3 in Fremont-USA in December 2017, so was aware what the interior looks like, not just from pictures. Today was first time to sit in one and drive. The car deserves it, you need to sit in and experience to understand why this car signals the end of ICE cars.
feb-11	Tesla upgraded to buy from hold at Canaccord ”We believe the last two quarters and recent guidance for Q1 have removed significant concerns for both production capability and profitability of the critical Model 3," analyst Jed Dorsheimer wrote in a note. $TSLA
feb-11	From Cannacord’s $TSLA upgrade today, to “buy” pic.twitter.com/afk9pZfAeJ
feb-11	Canaccord Genuity upgrade $TSLA to buy with 450 target
feb-10	I use technical analysis to understand money flows in a stock so I can identify what look like low risk/ high probability trend trade setups in a stock. Daily chart of $TSLA has been a mess for the last couple of years, only tradable on shorter timeframes pic.twitter.com/UAl3NgymFt
feb-10	Great piece @BertelSchmitt. $TSLA, welcome to the European regulatory quagmire. I can’t image a company less culturally equipped to navigate a regulatory thicket like this. And EU regulators don’t just roll over like their US counterparts http://www.thedrive.com/tech/26437/the-mystery-of-teslas-autopilot-less-european-model-3 …
feb-10	Got some heavy stuff coming $TSLA
feb-10	“My wife is sick of $TSLA(s). Doesn't want to hear it anymore. The "haha, what a story" honeymoon period is over. I steer clear of AP deaths, layoffs and workplace amputations to lighter topics, but she's having none of it. Now I have to watch Zac and Jesse with my headphones on” pic.twitter.com/1B3s4rYR4d
feb-08	$TSLA still is the largest position in our flagship strategy.
feb-08	Thank you, Matt. We disclose our holdings and trades every day. In the fourth quarter, $TSLA soared while $NVDA was cut in half. Both will be critical to the future of #autonomousvehicles. We knew what to do with that trade!https://twitter.com/mattdecelles/status/1092196942589845504 … @CathieDWood was buying TSLA shares in the 260’s and had to rebalance when shares went up to 350. ARK isn’t allow…
feb-08	"Grab any one of these tents and start building your model 3" $TSLA $TSLAQhttps://twitter.com/ravenvanderrave/status/1093473690858258435 … Pictured: Elon Musk reassures Europeans that their cars are coming. $TSLA pic.twitter.com/m5CuRL0V3H
feb-08	Reminder: $TSLA used unpaid volunteers to do the work of paid employees until that work ran out. Then those employees were laid off. Thank you, volunteers, for your contribution to "the mission" = helping Elon Musk & his equity. Spare me the bullshit about your care for "jobs."
feb-08	Exclusive: Tesla cut more than half of its delivery team after its Model 3 reservation list was exhausted, sources told @Reuters https://reut.rs/2E38jq3 $TSLA pic.twitter.com/rTFy8hTxZO
feb-08	Got on the conference call and LIED HIS FACE OFF about demand, knowing he had just fired 2/3rds of his delivery personnel. Surreal. $TSLA $TSLAQhttps://twitter.com/alexandriasage/status/1094031112614105088 … Exclusive: #Tesla guts its #Model3 #deliveries team; #reservations list plucked clean of buyers willing to pay current prices - sources https://reut.rs/2GmyjiL
feb-08	Devastating quotes here & $tsla actions that make a mockery of model 3 demand claims. Cliff is real, and we are in free fall. https://www.reuters.com/article/us-tesla-demand-exclusive-idUSKCN1PY00J …
feb-08	Most EV owners will never be inconvenienced by a few cold days a year. But I'll tell you what, they will enjoy better traction control, nearly instant cabin heating, and *never* having stand outside waiting to fill up a gas tank. $TSLA #Tesla #ElectricCar https://twitter.com/SteveBareman/status/1094014840006426624 …pic.twitter.com/pZvWHznRaS
feb-08	How can a #tesla reporter be unbiased when his head is planted in the $tsla short/bear echo chamber? Answer: he can't. Almost every Twitter account @latimes' @russ1mitchell follows on #tesla is a short seller/bear (details below) $tsla #pravduh https://twitter.com/tesla_truth/status/1093977320551985152 … 1/ Shorts block Tesla customers & fans to hide evidence of their illegal activity from people…
feb-08	.@RobertoFerris today you wrote a story that Baillie Gifford increased its Tesla stake. Here is what the biggest $TSLA holders did in aggregrate in Q4. Mega flush. This is every holder with >50K shares in Q3 (who have filed Q4 papers so far). care to update your story? pic.twitter.com/3NacI2mxzG
feb-08	European infrastructure is ready for model3. We r entering a new automotive era in europe. Range anxiety, waiting to charge etc, all history $tsla https://twitter.com/ValueAnalyst1/status/1093934682633355264 … “Tesla Model 3 reaches new record charge rate of 126 kW – faster on CCS than Superchargers by @FredericLambert @Tesla needs SC V3, pronto. https://electrek.co/2019/02/08/tesla-model-3-new-r…
feb-08	It’s hard being a $TSLA bear. One day you think you’re making accurate, market moving tweets then the next day ..... you’re proven wrong! https://electrek.co/2019/02/08/tesla-autopilot-approved-model-3-europe-dont-panic/ …
feb-08	I’ve been saying this for months. Just saying you have an EV coming doesn’t mean you can scale production. We know they can’t make these cars in scale. #tesla is the only player. $tsla https://twitter.com/GreenCarReports/status/1093890715233308672 … Audi e-tron faces battery-related delay in Europe http://dlvr.it/QyT2zY pic.twitter.com/8iueac5qQV
feb-08	as $SCTY $TSLA merger questions/lawsuits continue, I would point you to this article written 20 months ago which is by far the best summary of what went down and how Musk's self-preservation mindset and ego drive him with no regard for process or the law https://www.fastcompany.com/40422076/the-real-story-behind-elon-musks-2-6-billion-acquisition-of-solarcity-and-what-it-means-for-teslas-future-n…
feb-08	See, Elon smoking weed doesn’t seem like such a big deal anymore... #BezosBlackmail $amzn $tsla #amazon
feb-08	THIS DAY IN $TSLAQ HISTORY: Free investment advice: when @markbspiegel says that $TSLA stock price has reached its peak, don't listen. Lol. @markbspiegel on 8 Feb 2017:pic.twitter.com/gKGnwE7dFY
feb-08	Some Tesla Model 3 had been sent to China thru air flight recently, possibly for display and test drive. $TSLA #Tesla #China #Model3 #TeslaChinapic.twitter.com/SdYgs13Mlp
feb-08	Tesla Model 3 Performance in China had 3 price cut since November 2018. Today @Tesla announced their Chinese New Year Promotion EAP Included for the Chinese Customers during the holidays. We obtained the email that was sent to sales team early today.#Tesla #TeslaChina $TSLA pic.twitter.com/HmQBRRD0l6
feb-07	Hi, Deepak here. We may have strategically misrepresented $TSLA Model 3 approval in Europe during the earnings call but we were 100% correct when we said we could pay $900MM March Bonds in 100% cash without any major issues. Totally legit. https://twitter.com/russ1mitchell/status/1093587933913788416 … Tesla Model 3s hit Europe, but safety regulators say Autopilot is not yet approved https://www.l…
feb-07	Hmm. Just spotted. No license plates. Couple blocks from the mall store. $TSLA pic.twitter.com/i6J6FSLRpl
feb-07	First #Tesla Model 3 in Europe delivered! Look at the smile on his face. Amazing! $TSLA https://twitter.com/FredChristenhus/status/1093545311518248962 … We got it!!! The first Tesla Model 3 from Europe!!! @elonmusk Tesla team, thanks you did a great job!! So proud that we got the first Tesla 3 from Europe pic.twitter.com/xHFnUCdp4r
feb-07	News from Chinese Auto social media: Tesla Model 3 test drive in China are fully booked in most of the locations for the next 4 days. $TSLA #Tesla #Model3 #China #TeslaChina
feb-07	In case you missed it: Tesla must replace the entire battery pack on an unknown number of Model 3's produced betwn May 7 & Aug 25, 2018 (a pool of 50,000+ vehicles). Seems like most owners arent aware of this yet... https://teslamotorsclub.com/tmc/threads/battery-replacement.141959/ … https://static.nhtsa.gov/odi/tsbs/2018/MC-10148848-9999.pdf … $tsla $tslaqpic.twitter.com/RNqp0epqk3
feb-07	Here they come! Congrats to all the EU getting their Tesla Model 3s! $TSLA $TSLAQhttps://twitter.com/FredChristenhus/status/1093545311518248962 … We got it!!! The first Tesla Model 3 from Europe!!! @elonmusk Tesla team, thanks you did a great job!! So proud that we got the first Tesla 3 from Europe pic.twitter.com/xHFnUCdp4r
feb-07	$TSLA ON WATCH ON REPORT AMAZON $AMZN INVESTS IN SELF-DRIVING STARTUP: SI
feb-07	I look forward to @Tesla delivering and exceeding its investment and employment goals at its Gigafactory 2 in Buffalo, New York, just like @elonmusk delivered more than promised at Gigafactory 1 in Sparks, Nevada $TSLA Meanwhile, $TSLAQ haters gonna hate.https://www.nnbusinessview.com/news/news-briefs/report-at-7059-employees-tesla-gigafactory-exceeds-promised-employment/ …
feb-07	BREAKINGHOW TO GET A MODEL 3 FOR FREE!! (Musk Method) Just drive really, really long distances and you get it for free!! "Joke" aside. This is a VERY misleading way of marketing your prices. This is fraud $TSLAQ $TSLA pic.twitter.com/vBeUz296Jt
feb-07	Off we go to happy European EV drivers. EU will go nuts over the #Teslamodel3 $tsla #teslahttps://twitter.com/Kristof_1978/status/1093472781101133824 … Model 3 leaving Zeebrugge by the truckload pic.twitter.com/Djf602RPHJ
feb-07	My parents have a $TSLA Model 3, during the coldest days recently (-25F), it used 100 miles of battery in just 20 miles round trip. https://twitter.com/CNBC/status/1093374797172613120 … AAA confirms what Tesla, BMW, Nissan electric car owners suspected — cold weather saps EV range. Even turning on the car drains power https://cnb.cx/2DkzLhE
feb-07	#Tesla Model 3's leaving Zeebruges in Belgium, off to some very happy customers! $TSLA https://twitter.com/Kristof_1978/status/1093472781101133824 … Model 3 leaving Zeebrugge by the truckload pic.twitter.com/Djf602RPHJ
feb-07	A picture is worth 1000 words. $TSLA https://twitter.com/Kristof_1978/status/1093473544703492097 … pic.twitter.com/A9LUtSGP6B
feb-07	Tesla Model 3 is now available for test drive in China . @elonmusk mentioned on @SinaWeibo recently. $TSLA #Tesla #China #TeslaChinapic.twitter.com/HPmjRvaNpW
feb-07	$TSLA pump and dump sequence pic.twitter.com/AEtXHmJLc0
feb-06	1/3 There was a lot of discussions on the acquisition of Maxwell, but it seems that high level significance is being overlooked Pana is $TSLA ***manufacturing*** partner. $TSLA is mostly responsible for the cell R&D. That is why it is $TSLA hiring prof. Dahn, and buying Maxwell
feb-06	Hmmm...it appears auto-pilot is not being installed in European deliveries. But the $TSLA order page for France, e.g., clearly shows it as an option. Is $TSLA collecting cash upfront for this unavailable feature with a promise to turn it on later? Is it a homologation issue? pic.twitter.com/wATJ2a34Oc
feb-06	Never forget this other $TSLAQ #DumDum gem. It’s 2019, and what’s the status? $TSLA cc: @TslaTimeCapsulepic.twitter.com/TnWStXM88L
feb-06	Yesterday: Electrek announces launch of @Tesla Amazon store. Drops article with allll the deets and links. Headline spreads quick. Also Yesterday: Quiet update - the store is gone. No reason why. Intentional deflection from other news or typical unorganized clusterf**k? $TSLA pic.twitter.com/TwrfjDDVJR
feb-06	HA!!! MODEL 3 IS DOOOOOOMED!!! TESLA IS DESPARATE! Prices are NEVER EVER EVER reduced on SUCCESSFUL CARS!!!! $TSLA $TSLAQpic.twitter.com/0rRg7QhxZy
feb-06	While shorts keep spreading fake news about lack of demand, 1000s of $TSLA Model 3s have just arrived in Europe. Pic attached. Huge demand for these, some are buying them for $50K+ in Europe ! pic.twitter.com/v9LOqOwO7s
feb-06	Lyft, whose COO is $TSLA's former sales chief, is buying some EV's, Chevy Bolts to start, and no Teslas, so far. Model 3 backseat is cramped, doesn't seem suited to rideshare. Bolt's backseat is more spacious, and the car is cheaper, more reliable. https://www.businessinsider.com/lyft-adding-electric-vehicles-to-go-carbon-neutral-2019-2 …
feb-06	THIS DAY IN $TSLAQ HISTORY: Hey @markbspiegel, I still haven't received my invitation to this year's $TSLA GETS BURIED party and I'm getting worried. I've waited this party for 3 years, so please let me know if you have any updates? Thanks, pal! @markbspiegel on 6 Feb 2016:pic.twitter.com/mXV3EOGqKo
feb-06	what happened to 10k per week what happened to $35k base price WITHOUT factoring in the tax credit what happened to meme review? $tsla $tslaq
feb-05	Steve Eisman on shorting $TSLA. https://www.youtube.com/watch?v=KzKvH93A0Uc&feature=youtu.be&t=553 …
feb-05	JUST IN: Tesla spokesperson says as result of ending referral program, company is able to lower the price of Model 3 by $1,100 $TSLA pic.twitter.com/OiK16Qm2jd
feb-05	Amazingly, a quick search of $TSLA 's last 10-Q and 10-K finds no financial reference to the customer referral programs. So exactly how much was reserved for them? $TSLAQ
feb-05	So if $TSLA claims it's putting though an $1100/car price cut because it just learned that the referral program "cost far more than we realized," does that mean we'll see a special charge in the 10-K for what they "just learned"? Say, $800 x 150,000 Model 3s = $120 million?
feb-05	To put this in perspective, $TSLA sold around 63,000 Model 3s in Q4. The price cuts since then would have slashed $195M from the $139M profit and instantly flipped it into a loss.
feb-05	SCOOP (I THINK) Tesla base model 3 price down to 42,900! $TSLA $TSLAQ
feb-05	$TSLA's Model 3 is the best-selling US EV for the 13th month in a row https://youtu.be/va2x4fVEAeI
feb-05	Dear @SEC_Enforcement @SF_SEC...when you’re done eating your giant pizza, you may want to try upholding your duty to the public and enforce your own fraud settlements. Just a suggestion. $TSLA https://twitter.com/TeslaCharts/status/1092810778158211078 … 1/ When Elon settled fraud charges with the SEC over the 420 tweet, one of the things they made him do was promise to never commit fraud again. H…
feb-05	A new edition of http://tslaQ.org will be up within the hour, a minor update with two new items, on Tesla exec departures and Tesla safety. The next MAJOR update, including the storage sites database, will be up in a few days. Thanks to all contributors! $tslaQ $TSLA pic.twitter.com/XZKLMf5bzD
feb-05	Here is @joerogan gushing about his #Tesla!! #ModelS #P100D $TSLA https://twitter.com/gmbankrupt/status/1092640019897073664 … Here’s Joe Rogan talking about his new Model S P100D https://youtu.be/f8VmbxdbG7o pic.twitter.com/VrspZHSxnb
feb-05	Tesla Approved to Lease Residential Solar Equipment in Florida $TSLA #Teslapic.twitter.com/ADGx7SX6BB
feb-05	$tsla back to almost 320 range today. just the very beginning..... bears, are you ready to be cooked? LOL https://twitter.com/option_snipper/status/1092508927248474117 … TSLA very clearly bears will be burnt alive very soon......
feb-05	THIS DAY IN $TSLAQ HISTORY: Exactly 3 years ago $TSLA was a cash-annihilating company worth "zero". Today $TSLA is a cash-creating company and settling debts in cash. Let's see where we are in 3 years. @markbspiegel on 5 Feb 2016:pic.twitter.com/3Cze1Cz8to
feb-05	Panasonic is telling the market $tsla volumes won’t grow in either Q1 or more importantly Q2+. Exposes Musk’s conference call lies for what they were, bold faced lies. https://twitter.com/boriquagato/status/1092447235491606529 … why would tesla need such a thing? why pump a new bat tech when they claim such "leadership"? because it's a lie. panasonic is not a proprietary advantage. worse, they ar…
feb-04	After 23 days at sea, and a bit of relaxation off the Azores. The Glovis Captain has arrived and berthed in Zeebrugge Belgium . The Model 3 has Arrive in Europe for customer delivery. $TSLA #TeslaModel3 #Model3 #Teslapic.twitter.com/auK6ui1583
feb-04	The Glovis Captain has arrived. The Harbour pilot boarded a short time ago and they are entering the Port of Zeebrugge shortly. $TSLA #Tesla #Model3pic.twitter.com/E098mrhrhn
feb-04	$TSLA Witherell added: “During my employment there, nothing improved during the entire employment as far as production.” In November, Tesla gave the media its first glimpse inside the Buffalo factory. ...“It was all fabricated for show,” Witherell said. https://www.wivb.com/news/investigates/former-tesla-workers-paint-grim-picture-of-buffalo-plant/1754568826 …
feb-04	In January, @Tesla registered more *demo/test drive* Model 3s in the Netherlands (40) than I-Paces *sold* by Jaguar (15)! Think about that for a moment $TSLAQ. January Netherlands registrations: Model 3 - 40 Model S - 14 Model X - 9 I-Pace - 15 $TSLA https://www.bovag.nl/BovagWebsite/media/BovagMediaFiles/Cijfers/2019/Autoverkopen-januari-2019.pdf …
feb-04	Updated post with recent developments in one place. Nothing new if you've been following, but handy for newcomers. "Elon Musk, Tesla, and the Solar Roof Tile Fraud: Update" http://mansionengineer.com/2019/02/04/elon-musk-tesla-and-the-solar-roof-tile-fraud-update/ … $tsla
feb-04	$TSLA acquires $MXWL (ultracapacitor/battery company) for $218M ... why? IMO something to do with a recent 'Dry Battery Electrode' tech breakthrough & validationhttps://youtu.be/60EiAklzj9I
feb-04	For all of 2018 and into 2019, Panasonic had between 18 and 40 open job postings for the GigaFactory in Sparks, NV. At some point in the las few days, those open positions were disappeared. There are now ZERO. $tsla. pic.twitter.com/RZ10ikUTPr
feb-04	Two contradictory opinions $TSLA fans can hold simultaneously: - Battery tech rapidly improving making EVs cheaper - My $TSLA will not depreciate much ¯\_(ツ)_/¯
feb-04	THIS DAY IN $TSLAQ HISTORY: Watch out guys! $TSLA woke up the dragons 3 years ago and the mighty dragons are... …CLUELESS! And $TSLA is SO not dead @markbspiegel on 4 Feb 2016:pic.twitter.com/CIapAkCxqz
feb-04	Congrats to @Tesla on their exciting acquisition of Maxwell. Dry battery has huge implications for improving storage density from ~168Wh/kg to 300-500Wh/kg, reducing manufacturing cost 10-20%, and getting off of cobalt completely. $TSLA pic.twitter.com/wxVd8PgeRj
feb-04	Tesla Buying Maxwell, Could Signal Move To Solid State Battery Solid State is coming... many ppl still don't get it. $TSLA https://insideevs.com/tesla-buys-maxwell-technologies-solid-state/ …
feb-04	Bulls yesterday: $tsla has the best proprietary battery tech ever. No one will ever catch them. Bulls today: Good thing $tsla is acquiring proprietary battery tech!
feb-04	Tesla’s $218M acquisition of ultracapacitor and battery firm Maxwell Technologies opens doors to energy breakthroughs $TSLA https://www.teslarati.com/tesla-energy-ultracapacitor-battery-maxwell-technologies-acquisition/ …
feb-04	I wonder how ⁦@elonmusk⁩ felt when #VW came calling for 100 @tesla Powerpacks to support the Electrify America network. “VW's Electrify America buys Tesla devices for EV charging stations | Reuters” $tsla $tslaqhttps://www.reuters.com/article/volkswagen-electrifyamerica-tesla-idUSL1N1ZW1O5 …
feb-04	VW's Electrify America buys Tesla devices for EV charging stations https://reut.rs/2G9XWD4 "it will install Tesla Inc battery storage packs at more than 100 charging stations across the United States to keep costs down for drivers charging electric vehicles" $TSLA
feb-04	The company @Tesla just acquired has been hyping a dry electrode that would increase battery energy density to 300-500 Wh/kg, increase longevity, and reduce cost. $TSLA https://electrek.co/2019/02/04/tesla-acquires-ultracapacitor-battery-manufacturer/ …
feb-04	I like it. Smart move to stay ahead in battery technology. Tesla acquires ultracapacitor and battery manufacturer for over $200 million $tsla https://apple.news/Awd3kR5ntTEiw639hbBpdZw …
feb-04	Tesla making moves adding more battery technology to the team. Tesla to Buy Energy Storage Firm Maxwell Tech at $4.75 a Share $tsla https://www.bloomberg.com/news/articles/2019-02-04/tesla-to-buy-energy-storage-firm-maxwell-tech-at-4-75-shr-value …
feb-04	Looks like a perfect fit. $TSLA pic.twitter.com/VEcUOSnc2l
feb-04	$TSLA buying $MXWL for its finance talent.pic.twitter.com/L4FrAG1SDQ
feb-03	Two goats $TSLA pic.twitter.com/1K3lGOjvYV
feb-03	So the Audi Etron commercial was a dream. While the guy was choking. Of electric by 2025. Really? #tesla $tsla #SuperBowlLlll #SBLlll
feb-03	The mentality of the ICE car makers, everyone. Similar know-it-alls said landing reusable rockets was impossible. Their stubbornness and lack of #GrowthMindset are relegating them to history’s dustbin. They won’t be missed. $TSLA $TSLAQpic.twitter.com/QTNl0NLki2
feb-03	The Glovis Captain has arrived in Europe. Expecting to enter port tomorrow. Going to be alot of happy Model 3 customers next week. $TSLA @EVNewsDailypic.twitter.com/GL0Kdnbyht
feb-03	RT for @business to correct/update this image with flamethrowers shooting out billions per $TSLA's Q3 & Q4 cashflow @danahull @hannah_recht #Pravduhpic.twitter.com/ocBhnwEvOR
feb-03	When I had my 911 the rest was always moving around as it’s rear engine with weight in the back. The Maserati and Aston I used to have had heavy front engines. This also didn’t handle as well in rain as the Tesla model 3. $tsla
feb-03	Because $TSLA Germany did not rent enough parking space, they store the cars on the streets. Without plates, it is illegal. One car stood long enough on the street, that police didn‘t look away anymore. Either the owner or the police will remove the car in the next days. $TSLAQpic.twitter.com/aVMkabPfgs
feb-03	Tesla haters predicted a "demand cliff" in the U.S. after the EV tax credit expired 12/31/2018. 1) $TSLA knew this and delayed China & EU shipping 'til now 2) @Tesla's estimated 8,325 Jan '19 US sales were their best Jan ever (see chart), about 250% better than last year pic.twitter.com/glHa4i1xEX
feb-03	Nice piece by @mattdebord, spelling out some positives and potential negatives for @Tesla following Q3ER. Nice to see a journalist with integrity and no obvious bias $TSLA https://www.businessinsider.com/tesla-profitable-quarters-means-it-is-boring-company-2019-1?r=US&IR=T#tesla-can-lose-money-again-5 …
feb-02	“With nearly 140k units sold, #Model3 was also the best-selling premium vehicle (including SUVs) in the US for 2018–the first time in decades an American carmaker has been able to secure the top spot.” $TSLA $TSLAQ #TeamElon #Tesla @Tesla ⁦@elonmusk⁩https://jalopnik.com/the-tesla-model-3-killed-the-rest-of-american-luxury-1832229676 …
feb-02	Subsidies don't matter to $TSLA (H/T @AlexT18503601)pic.twitter.com/s2G1k69X0Y
feb-02	Moody's upgrades Tesla Auto Lease Trust 2018-A Notes: https://m.moodys.com/research-preview/Moodys-upgrades-Tesla-Auto-Lease-Trust-2018-A-Notes--PR_394518?WT.mc_id=%E2%80%AC … $TSLA
feb-02	Tesla just updated http://www.tesla.com and it's S3XY ! @Tesla $TSLA @elonmusk
feb-02	$TSLA bears are so dumb; always talking about the convertible. If they had done something as simple as looking at the S, X & 3 lineup, they would notice that there is no convertible
feb-02	Snowflakes call this the $TSLA block list. That's one way to create an echo chamber. I'm going to follow everyone on this list :). https://blocktogether.org/show-blocks/5xQmnUa4k5JylaaWGDHiA-LtKowhQNy5dsyWmuZg …
feb-02	$TSLA “My biggest concern is the cold weather drained my battery 20 to 25 miles overnight and an extra five to ten miles on my drive to work,” he said. “I paid $60,000 to not drain my battery so quickly.” car is inefficient, impractical, California toy, no surprise. https://twitter.com/business/status/1091785155314884609 … Frigid response from Tesla Model 3 owners about how their electric cars pe…
feb-02	$4000 a share, she said. $TSLA $TSLAQpic.twitter.com/ESSw60emCs
feb-02	Wow! The top #pathetic reporter @lorakolodny from @CNBC is now officially promoting #Tesla shorts $TSLAQ website to the public. I am speechless! SMFH! Plz Retweet n vote Btw. Lora, why is this news? Plz answer. $TSLA FUD
feb-02	Tesla's solar business is shrinking and at a 5-year low. It's market share is under 10% after peaking at 33%. The solar roof unveiled 2 years ago is expensive and still being tested. And $TSLA is cutting jobs. Not a lot to be optimistic about in Buffalo. https://buffalonews.com/2019/01/31/david-robinson-for-tesla-more-delays-for-solar-roof/ …
feb-02	I cannot underscore enough how big a year 2018 was for $TSLA... but this chart provides a sense of the magnitude. Off-the-chart U.S. sales. Congratulations to @Tesla and @elonmusk ! pic.twitter.com/DAWqEo7JIT
feb-01	The @Tesla #Model3 appears to be the NUMBER ONE vehicle in overall owner satisfaction according to @ConsumerReports 2018 auto surveys. Photo from Consumer Reports March 2019 edition. Photo credit @28delayslater & Trudy Banning. @elonmusk $TSLA pic.twitter.com/YZymlML63S
feb-01	I can neither confirm nor deny that’s it’s me. $TSLA Have a good weekend everyone. https://twitter.com/StuartMeissner/status/1091450302891466752 … I now can confirm that we have been recently retained by, &have in fact now filed a new SEC Whistleblower submission on behalf of a new senior $TSLA insider with direct knowledge of the CEO, &who has a very interesting story to tell.More to come in the…
feb-01	I now can confirm that we have been recently retained by, &have in fact now filed a new SEC Whistleblower submission on behalf of a new senior $TSLA insider with direct knowledge of the CEO, &who has a very interesting story to tell.More to come in the coming weeks. Good Weekend! https://twitter.com/StuartMeissner/status/1089730426741157888 … I am starting to see some definite white smoke coming …
Jan 31	Now @Tesla Model 3 Long Range RWD is available for Chinese consumers in China. 433,000 RMB Also, Standard Range Model 3 will be available 2nd half of 2019 for China market!! $TSLA #Tesla #Model3 #TeslaChinapic.twitter.com/rY2ZeI0Tib
Jan 31	Final January #SGF report by the energizer bunny @Latrilife. Houston, we have a demand problem. $TSLA $TSLAQpic.twitter.com/2uVYj4LVRE
Jan 31	Hi @elonmusk , congrats on the 2nd profitable quarter in a row!! Spoke with many ppl (friends, co-workers...) in my latest biz trip in China, many of them are really interested about M3 & asking if @Tesla is planning to make a “Long base version” etc C-Class 200L? Thanks. $TSLA
Jan 31	This explains everything. #BabyCharts, the Fossi padawan $TSLA $TSLAQ pic.twitter.com/VjaU22mbPt
Jan 31	Tesla charging station in Baker CA. You, um, don’t have to worry about a spot... $TSLA pic.twitter.com/CHO0N8Pc61
Jan 31	The new CFO looks like a happy camper as he heads to work earlier today in his shiny red Model S $TSLA $TSLAQpic.twitter.com/kQzk0lNan8
Jan 31	I learned from the best. $TSLA $TSLAQpic.twitter.com/JcdKRcpMTa
Jan 31	$TSLA shares outstanding 12/31/2017: 165,758,000 12/31/2018: 179,026,000 One year, 8% dilution $TSLAQ
Jan 31	The $TSLA results were not enough to change anyone's mind. But if you had told me the CFO would resign without signing the accounts to be replaced by a 34 year old who had never had an identifiable direct report and the stock was going to be flat, then I wouldn't believe you.
Jan 31	In the 3rd year after $AAPL and $AMZN crossed ~$4B in annual revenue, AMZN hit $8.5B, and AAPL hit $14B. In the 3rd year after $TSLA crossed ~$4B, it hit $21.46B. AMZN needed 3+ more years to hit $21B. @Tesla is an incredible tech growth story, highly undervalued.pic.twitter.com/eTt2k4gxvY
Jan 31	Every $TSLA ER headline: Tesla disappoints: Record sales and revenue, massive growth.
Jan 31	Elonomics 101: Supply and Desire curves for the $TSLA Model 3 pic.twitter.com/iOEEfQTqgH
Jan 31	#Tesla is trading at the same valuation when #Model3 wasn't even in production, and $TSLAQ criminals said it would never be produced, let alone produced in volume, let alone sold profitably, let alone be the top-selling premium vehicle in the US $TSLA #NotSellingAShareBefore2500pic.twitter.com/DcSPvoDpd3
Jan 31	Looking into Tesla's new CFO. This guy is a super star. His team has been doing everything already and is behind a lot of the success we've seen at Tesla. That's why he got promoted, instead of a high cost name CFO. $TSLA
Jan 31	Revenue growth first 10 years after IPO: $amzn vs $TSLA pic.twitter.com/QV71Eb0kwD
Jan 31	Lets recap $tsla call -thy hve s loads of cash and pay 1b loan back in cash - euro demand is way more then vessels can carry - china is bigger a faster deal than predicted - model y is a reconfig m3 coming - refreshed management - life is good at tesla land
Jan 31	Take $TSLA Q4 2018, normalize capex and SG&A to sustainable #s, adjust for sales of lower priced vehicles and lower regulatory credits from non-US sales, you get losses. Factor in demand cliff, warranty costs, litigation, executive turnover, and insider sales. Craptastic.
Jan 31	Underappreciated surprises from $TSLA's Q4 report: free cash flow of $910mm v. FactSet consensus of only $395mm operating expenses (excl. 1-time charges) dropped 5% despite revenues increasing $TSLA cash generation and operating efficiency were FAR better than expected in Q4
Jan 31	On last night: $TSLA https://www.wsj.com/articles/tesla-champagne-dreams-on-a-six-pack-budget-11548936001 …
Jan 30	.@elonmusk expressed gratitude to China during $TSLA’s earnings call this evening, rightly so. China will be the largest market for autonomous electric vehicles, and #Tesla seems to be among the innovators leading the charge, so to speak.https://twitter.com/vincent13031925/status/1088704142065819648 … 2. Chen Jie, Shanghai Lingang Development & Construction Mgt Committee: In order to speed up the…
Jan 30	$TSLA reports record revenue of $7.2B (+120%), its 2nd quarter in a row of GAAP profitability & another quarter of $1B+ in operating cash flow #Congrats here's my full earnings & conference call analysis:https://youtu.be/Vgrl27U3STU
Jan 30	Through the entirety of his career, what is the total number of people that have ever reported to Zach? Serious question - his LinkedIn profile implies the number is not materially different than zero. $TSLA
Jan 30	Apparently I'm the CFO of $TSLA wonder if I'll have my own desk now. I'm tired of sharing with the other interns
Jan 30	Side note from @vijaygovindan17 on #Tesla analyst conference call: “Not one congratulations for two quarters of profit in a row.” smh $TSLA
Jan 30	Notice Musk focused on $TSLA's autonomous miles v. peers on the call. 'Everyone else combined is probably 5% of the miles that Tesla has' Tesla's unbeatable data library could help it accelerate its #autonomous driving efforts MUCH faster than competitors.
Jan 30	Elon Musk will struggle to demonstrate Tesla's staying power if it can't electrify Model 3 sales overseas https://reut.rs/2UrDXmv via @Breakingviews @AntonyMCurrie $TSLA
Jan 30	Tesla had its earnings call today and reported a profitable Q4, coming out $139.48 million in the black. Another good sign: This is also the first time Elon Musk’s automaker has posted profits in consecutive quarters since going public in 2010. $TSLA https://wired.trib.al/EjhHck0 pic.twitter.com/PjghN9icgx
Jan 30	$TSLA Tesla CFO Deepak Ahuja is retiring again, hands over reigns to Zach Kirkhorn https://www.teslarati.com/tesla-tsla-cfo-deepak-ahuja-retires-again-zach-kirkhorn/ …
Jan 30	5/ The fact that $TSLA earned 34% of T-bills on cash balances suggests either A) $TSLA has one of the most incompetent Finance offices in largecap Corporate America, or B) their average cash balance was less than half what they claimed at Dec 31.
Jan 30	$TSLA liveblog: Analyst mentions how the analysts have been wrong on Tesla for something like 7 years & essentially asks how they can get better. Deepak basically says (not a quote): "Believe us when we tell you something, and work that into your models." https://cleantechnica.com/2019/01/30/tesla-4th-quarter-2018-conference-call-live-webcast-blog/ …
Jan 30	The new CFO is great. Young and super smart. Didn’t love the other guy. Spin away. $tsla
Jan 30	SHADY. 1 $TSLA CFO today: “reservations are not relevant for us”* *A number 2yrs ago was not just relevant but critical in inducing investors to pour in ~$2B of equity, b/c “demand” 2 And the zinger?! At very end of the call... Oh btw CFO announces he’s LEAVING Tesla like pic.twitter.com/tEsnYU9RTq
Jan 30	Zach was promoted to VP Finance at $TSLA only 2 months ago, now moving to CFO position. That is unheard of. (outside of stuff like plane crashes). Something prompted to Deepak to pull eject. Maybe he just wants to sell his shares. pic.twitter.com/13VwgybsdN
Jan 30	$TSLA earnings calls are awesome, I don’t care what anyone says The drama, the suspense, pop culture references, making shit up on the spot as questions start to get to close to the truth that their forecasts don’t make sense, executive departures, introducing new characters
Jan 30	The $TSLA CFO is leaving? What a surprise, maybe they can hire Ed Borkowski after $MDXG files Bankruptcy
Jan 30	Its been a good time at Tesla but right now I am working full time with @TheJusticeDept as State witness. Good luck to $TSLA and Elon Musk.
Jan 30	The CFO is leaving?! $TSLA
Jan 30	Time to leave before I get arrested for accounting fraud. Goodbye Everyone. $TSLA
Jan 30	TESLA CFO IS LEAVING! $TSLA DEEPAK RETIRES AND THEY ANNOUNCE AT THE END OF THE CONFERENCE CALL OH MY GOD
Jan 30	Every time I hear a $TSLA earnings call I think "This is it! They'll NEVER top this one." Yet they always do.
Jan 30	weird coincidence, the $TSLA call got so much more boring the second they stopped taking @say questions lol
Jan 30	Musk updated reservations on an hourly basis when they started taking them. Today: "they're irrelevant" $TSLA
Jan 30	“The demand for the Model 3 is insanely high, the inhibitor is that people don’t have the money to buy one” - actual statement by Elon Musk $TSLA pic.twitter.com/YjFQoF8Yvg
Jan 30	Tesla didnt miss, all the analysts guessing missed. Tesla nails it. They are profitable and growing like crazy. $TSLA
Jan 30	The Model Y shares 75% parts with the Model 3 (Model S shares about 76% with the Model 3) Model X is a huge outlier in production... (Model X only shares about 30% with the Model S) "The Model X is the Faberge egg of cars." --Elon $TSLA #Tesla #ModelX #Model3
Jan 30	A surge in Model 3 sales have propelled Tesla to another profitable quarter $Tsla https://tcrn.ch/2Uof9vI
Jan 30	“Tesla market share of battery electric vehicles in the U.S. is 80%. So all other manufacturers combined were the other 20%. I think that’s not bad.” -Elon Musk $TSLA
Jan 30	Tesla's revenue increased by 120%, net income was $139 million, up from a loss of $675 million in the year-ago quarter, and the company plans to deliver 45-65% more vehicles in 2019. $TSLA pic.twitter.com/aLBoxSbAs6
Jan 30	When $TSLA is all promises & flashy lights, critics say there's no substance. Now we get substantive Q4 report & outlook, and critics say story is dead. Tesla's humming: Will prove out profitability on lower cost M3 variant, expand overseas, intro MY, and all will be well.
Jan 30	The most important thing in the $TSLA report is that 2019 unit guidance (which Tesla always misses anyway!) shows NO growth over Q4's run-rate. THIS IS A BUSTED GROWTH STORY.
Jan 30	Tesla $TSLA posts consecutive profitable quarter in Q4, focus on Model 3 global rollout. "The market opportunity for Model 3 in Europe and China exceeds North America ... " https://www.teslarati.com/tesla-tsla-q4-2018-earnings-profit/ …
Jan 30	So, gonna follow through or was that an empty promise? @TeslaCharts $TSLA has posted 2 consecutive quarters of profits which satisfies your edict @ValueAnalyst1 @AlterViggopic.twitter.com/s72zbmHSV4
Jan 30	It is official. #Tesla has produced a GAAP profit for 2 consecutive quarters. PAY UP, @TeslaCharts. $TSLA $TSLAQ pic.twitter.com/6ZPOgDLoqh
Jan 30	This sentence is something else. $TSLA pic.twitter.com/ewSrozKmeL
Jan 30	$tsla 2nd profitable quarter in a row, beat in revenue, $3.7B cash, will pay off March debt easily. Goodbye @TeslaCharts
Jan 30	"In the second half of 2018, our cash position improved by $1.45B despite the scheduled repayment of a $230M convertible bond in Q4. We have sufficient cash on hand to comfortably settle in cash our convertible bond that will mature in March 2019." $TSLA $TSLAQ
Jan 30	Tesla is now spending less on CapEx than their depreciation charge. $TSLA pic.twitter.com/TF8l4ihQGD
Jan 30	$TSLA annual revenue (billions) 2018: $21.46 2017: $11.76 2016: $7.00 2015: $4.05 2014: $3.20 2013: $2.01 2012: $0.41 2011: $0.20 2010: $0.12 2009: $0.11 2008: $0.01 CAGR: 2 yr: 75% 5 yr: 60% 10 yr: 107%
Jan 30	$TSLA Here’s what Tesla owner-investors will be asking Elon Musk today https://www.teslarati.com/tesla-q4-2018-earnings-call-retail-investors-questions-elon-musk-say …
Jan 30	#earnings after the close $FB $MSFT $TSLA $PYPL $V $QCOM $WYNN $X $NOW $CREE $MLNX $CRUS $MDLZ $AMP $ALGT $FLEX $MUR $FICO $ARCB $DLB $IVAC $LLNW $AGNC $CACI $LSTR $MUSA $TTEK $HOLX $CACC $MAA $CLB $CMPR $BSMX $AFG $BPFH $SRDX $STXB $SXI $THG $SEIC http://eps.sh/cal pic.twitter.com/uSlpOVtNLI
Jan 30	.@CNBC @WSJ @business @nytimes @businessinsider @Reuters @TheStreet @CGrantWSJ @timkhiggins @danahull @lorakolodny @lopezlinette Could any of you please share the consensus estimates you will be quoting in your $TSLA earnings recaps later today? Before earnings? @elonmusk @Tesla
Jan 30	spoke to @Tesla, they've confirmed they will be taking retail investor questions from @say! you can submit up to 3 questions & upvote your favorites here: https://say.com/earnings/tesla/ so far we've had ~$50M worth of participation and 100s of questions, lets keep it up! $TSLA
Jan 30	$TSLA - 1/ Tesla fired an entire crew that was responsible for quality control and repairs. A point I made on @teslaqpodcast # 12: Tesla’s quality problems are systemic because they did not have a robust quality system. https://amp.theguardian.com/technology/2019/jan/30/tesla-factory-elon-musk-layoffs-company?__twitter_impression=true …
Jan 30	A note to me from someone who own both a $TSLA Model S and an i-Pace. I expect to see many similar notes from new owners of e-trons, EQCs and Taycans... $TSLAQpic.twitter.com/5JitIh4mgE
Jan 30	Secret message to Curaçao: T(omorrow) B(rings) H(ell) S(ell) M(y) H(oldings) H/T @JoeyExperience $TSLA pic.twitter.com/Vf4iFmWpg5
Jan 29	Shoot. That FUD didn’t stick for long, did it? #tesla $TSLA $TSLAQ https://twitter.com/TeslaMotorsClub/status/1090433119730036736 … UPDATE: Swedish Transport Authority Won’t Shut Down Tesla Sales #Tesla https://teslamotorsclub.com/blog/2019/01/29/swedish-transport-authority-shut-down-tesla-sales/ …
Jan 29	This $TSLA FUD didn't even last a day: "The Swedish Transport Agency will not temporarily prohibit the sale of Tesla in Sweden. The matter concerning a safety system in the model model S is now completed by the authority." https://transportstyrelsen.se/sv/Nyhetsarkiv/transportstyrelsen-stanger-arende-om-tesla/ …
Jan 29	Data I have obtained from China on $tsla model 3 orders: Jan 4th - order interface open to anyone in China on tesla dot cn (after invites sent). Order count on 5th Jan - 290 Order count on 12th Jan - 430 Order count on 13th Jan - 450 Order count on 30th Jan - 1790
Jan 29	Wow, $TSLA dropped MS/MX prices by $2000 on Jan 2nd, and another $8000 four weeks later! https://electrek.co/2019/01/29/tesla-launches-new-cheaper-model-s-x-software-limited-battery-pack/ …
Jan 29	you ready for $TSLA earnings tomorrow? #HappyTeslaEarningsEvehttps://youtu.be/CX2FTMMAY40
Jan 29	Musk travelled to Colima Mexico- where the State Department advises no one travel & is a cartel bastion- for a “personal trip”. Meanwhile, $tsla has never responded to a very credible whistleblower alleging the company concealed cartel activity at GF. Cannot make this stuff up. https://twitter.com/laura_nelson/status/1090321929804759040 … The graphic is mesmerizing, but don't miss the baked-in zi…
Jan 29	.@drewharwell 150k mi in a G650 is 350 tons of CO2. @Tesla has saved 3.9 MILLION tons of CO2. Oh those pesky details. $TSLA https://www.tesla.com/carbonimpact
Jan 29	My neighbor just explained his $TSLA used car buying experience (or lack there of) & it honestly sounds like the company is being held together with bubble gum and duct tape.
Jan 29	Just for fun I decided to see what the average daily share price increase would have to be to prompt a conversion. The answer: $TSLA would have to increase in value by 1.35% every day for the next 20 days and even then the premium is probably not enough. pic.twitter.com/S0OcsXFoF9
Jan 29	Tesla Convertible Bond Update Thread (will pin) Here is where I'll post daily (or so) updates on the pricing that impacts the convertible bond. I hope this is a resource to investors, financial journalists, and $TSLA. Important things to note:
Jan 29	$TSLA Bloomberg showing Model 3 spiking to 10k per week, seems the rate is now too high for the chart to show properly.
Jan 29	Pier 80 in San Francisco, approx 2000 #Tesla’s waiting to be loaded onto the ship to either Europe or China. Sheer scale of premium electric cars being produced by this company is staggering. $TSLA https://reddit.com/r/teslamotors/comments/aku0zo/thousands_of_tesla_model_3_ready_to_be_loaded_on/ …pic.twitter.com/r7pCy3fUVZ
Jan 29	Sweden is considering prohibiting the sale of Tesla $TSLAQ $TSLA https://www.svd.se/sverige-overvager-forbjuda-forsaljning-av-teslabilar …
Jan 28	"We figured out the drop in tesla was the Saudis hedging their bet. Typical from the oil people. That will be costly for them." $TSLA pic.twitter.com/t5r5zxH0wW
Jan 28	Didn't think I could still be shocked by a Tesla customer abuse story. I was wrong. Again. $TSLA $TSLAQpic.twitter.com/f3RlIdHN3A
Jan 28	Fun fact. As of today the following is true: [Number of Model X registrations in January in The Netherlands] = [Number of cars I personally own] Hint: I don't own that many cars. $TSLA $TSLAQ
Jan 28	My thoughts on Apple and Tesla in detail. European Regulation Is Biggest Risk to Big Tech, Ross Gerber Says $aapl $tsla #bloomberghttps://www.bloomberg.com/news/videos/2019-01-28/european-regulation-is-biggest-risk-to-big-tech-ross-gerber-says-video …
Jan 28	Tesla is responsible for half of Toyota's owner defection rate - Electrek $tsla https://apple.news/ASILo6bgBS_Su2xrhJ2Dejw …
Jan 28	PWC has acknowledged receipt of a detailed letter outlining $TSLA accounting issues. This is an incredibly important step in ensuring the audit will be thorough. PwC has massive liability arising from the work for $TSLA. https://twitter.com/markbspiegel/status/1090061879244935168 … Late this afternoon I sent the following email (below) to the most senior people at $TSLA auditor PWC, cc'ing member…
Jan 28	Late this afternoon I sent the following email (below) to the most senior people at $TSLA auditor PWC, cc'ing members of the financial press. A couple of hours later I received an acknowledgement from a senior person at PWC indicating that these concerns will be taken seriously. pic.twitter.com/C3FKy6U5Lv
Jan 28	Tesla: Here's Why I Just Increased My Position By 42% #Tesla $TSLA @Tesla @ValueAnalyst1 @ElonMusk $TSLA - Tesla: Here's Why I Just Increased My Position By 42% https://seekingalpha.com/article/4236086-tesla-just-increased-position-42-percent?source=tweet …
Jan 28	I'll buy an entire case of hot pockets for the analyst who asks "what is your unrestricted cash balance right now?" On the $TSLA -> $TSLAQ earnings call.
Jan 28	How pissed do you think Elon’s mom is at the Saudis rn? $TSLA
Jan 28	you follow me on twitter & make fun of my $TSLA tweets. why not come on my YT channel and have a true bull/bear debate? should be a piece of cake for a big wig hedge fund guy like you to crush my arguments
Jan 28	just bought more $TSLA
Jan 28	To all the $TSLA fanbois out there, how does it feel that your Supreme Leader @elonmusk tipped the Saudis off about the bad news and big oil ran off with your money? Ahh Elon. You never disappoint my friend. You are the best. $TSLAQ
Jan 28	SAUDI ARABIA'S PUBLIC INVESTMENT FUND HEDGED MOST OF ITS 4.9 PER CENT STAKE IN TESLA AFTER THE MARKET CLOSED ON JANUARY 17- FT CITING SOURCES LOL even the dumb money has had enough $TSLA
Jan 28	$21.6 million put option trade on Tesla Bad news coming? Buyer 6000 $TSLA June $275 puts for $36.00
Jan 28	Would $TSLA tamper & withhold critical evidence from court mandated discovery? Yes, yes Tesla would per this new lawsuit Cristina Balan filed Friday seeking to invalidate her arbitration findings, And she brings the goods. pic.twitter.com/Ibs1qaX9Rl
Jan 27	1/ As of Thursday 31/1/2019, $tsla will need to close above $360 every day until the convertible is due in order to qualify holders to convert at the current strike price, & materially above that level to incentivize them. Lowering the conversion strike price will signal to the
Jan 27	I am starting to see some definite white smoke coming from the $tsla SEC Whistleblower Vatican.
Jan 27	Tesla Shanghai Gigafactory Jan 26th 2019. “Construction workers increased, seems like not affected by Lunar New Year” Video: https://youtu.be/0VAVsMar26A $TSLA #Tesla #China #TeslaChinapic.twitter.com/PTJo13v0IB
Jan 26	Some implied moves for earnings next week: $CAT 5.5% $MMM 4.1% $AGN 4.7% $BIIB 4.8% $AMD 12.4% $AMGN 3.7% $AAPL 5.0% $EBAY 6.3% $BABA 5.7% $BA 4.6% $MCD 3.7% $MSFT 4.5% $TSLA 10.0% $V 4.3% $AMZN 6.0% $PYPL 5.7% $HOG 6.4% $T 4.1% $ILMN 6.0% $JNPR 7.7% $SYK 4.4% $NOW 6.4%
Jan 25	I urge Montana Skeptic to come back to Twitter and not Buckle to Threats $TSLA. Stand up To The Bully who is a small man named @elonmusk who hides under his Mommy's Dress
Jan 25	The only 1 Tesla Model 3 in Taiwan $TSLA #Tesla #Model3 #Taiwanpic.twitter.com/iAbERxFZ69
Jan 25	Remember this video next time someone tells you $TSLA has good engineering. https://twitter.com/TBrown88661572/status/1086792837503447040 … @Tesla @elonmusk pic.twitter.com/cnWVM2ROGA
Jan 25	Folks I think $Tsla is a 100% Shitshow. I also think the equity will decline by 80-95%. However it is not bankrupt and always calling it TSLAQ while funny, reduces credibility IMHO.. Thats all
Jan 25	3/ There are a bit fewer than 1700 of these VINs. Most were already in NMVTIS. A straggler or two trickling in months after they were spotted makes sense (errors, etc). Then January 20th happened. Enjoy. $TSLA pic.twitter.com/6gV4a6R2LA
Jan 25	A second trip to $TSLA's San Francisco showroom. These photographs were taken on the sidewalk (public property) surrounding the building. Nonetheless, two employees walked out and started asking questions. Friendly but concerned. Then, one posed and asked to be photographed! pic.twitter.com/1uLr8GSXxt
Jan 25	This statement by Laurie Shelby VP of Health and Safety is no longer true. It never was. 10/01 OSHA fines $26,800 in Violations including one Serious Violation 10/24 EARNINGS CALL Laurie Shelby claims only extension cord and small fines. $tsla $tslaqhttps://www.tesla.com/blog/one-year-in-tesla-update …
Jan 25	$TSLA's scramble to register the missing VINs is going to cost them $80M to $100M in cash this quarter amid plunging sales. Hope that miracle Q3 was 'worth it' @elonmusk. Here's to Q1!https://twitter.com/TESLAcharts/status/1088911630841380864 … If you purchased a Model 3 and recently received your registration documents, you can thank $TSLAQ... p.s. Can we rule out incompetence now?…
Jan 25	$TSLA DIDN'T EVEN DRAW A BUILDING PERMIT for the GA4 tent. They respect nothing, not the @SEC_Enforcement, not their customers, not their employees, not the capital markets, not the local governing agencies, nothing. #perpetualrollingbankruptcypic.twitter.com/dPIC7IUJxj
Jan 25	It's been less than 24 hours and there are already over $30M worth of shares supporting over 100 questions for @Tesla's upcoming earnings call! Come submit yours and vote for others on Say: https://say.com/earnings/tesla $TSLA
Jan 25	More investors added $TSLA to their portfolio last week than any other stock traded on the free Robinhood investing app: https://markets.businessinsider.com/news/stocks/tesla-stock-price-millennials-buying-after-layoffs-2019-1-1027894534 …
Jan 25	2. Chen Jie, Shanghai Lingang Development & Construction Mgt Committee: In order to speed up the @Tesla Shanghai GF3 construction, the Shanghai Lingang Gov changed the construction approval. Normal approval takes 15 months & #Tesla project only took 5 months. $TSLA #TeslaChinapic.twitter.com/XCVICpEdel
Jan 25	1. Chinese gov media CCTV reported: Construction company said they speeding up the @Tesla Shanghai Gigafactory project and did not receive the Lunar New Year holiday notice. Official video link: http://tv.cctv.com/v/v1/VIDEFRUe46kMgZOLQUg98aOM190124.html … $TSLA #Tesla #China #TeslaChina #GF3 #特斯拉pic.twitter.com/x5CXceX9iY
Jan 24	What it feels like watching $TSLA stock the past week. pic.twitter.com/TXfy0G7gc7
Jan 24	This excerpt on $TSLA from @davidein 's Q4 letter seems to be what set off Maye Musk, the dietitian/model who's now a securities law expert. She seems to share her son's thin skin. If you didn't know better, it's as if her fingers are channeling him on the keyboard.pic.twitter.com/QNJqL3PZIo
Jan 24	Pro Tip for Mama Musk: We know a lot of media and short-seller folks. Nasty lot, every short-and-distort, hit-piece-writing one of them. Here's how to make them scurry like rats - Consistently post great profits backed by clean financials. They hate that. Hugs to Elon. $TSLA
Jan 24	Umm, the largest fine issued by @SEC_Enforcement w/r/t $TSLA stock was to a guy named @elonmusk - forgive me if I chuckle at the irony of your Tweet.
Jan 24	There is only person who can't, under penalty of law, deny having manipulated Tesla's stock, and that's your son, Elon Musk. #fundingsecured $TSLA $TSLAQhttps://twitter.com/mayemusk/status/1088497122264068096 … Short sellers and the media are manipulating @Tesla stock. @SEC_News must be very busy issuing fines. I can help, starting with @GreenlightCapit @davidein @CNBC @LizMoyer #FUD #Pravduh #Cl…
Jan 24	SCOOP: Debate swirls over @Tesla ’s ability to pay cash as $920M convertible bonds mature; Ppl inside $TSLA say co likely to have enough cash to make payment; investors dubious. Musk likely to address bond payment/need for poss capital on Jan 30 earns call more now @FoxBusiness
Jan 24	More Americans bought $TSLA Model 3s in the past 8 *months* than bought Nissan Leafs in the past 8 *years* https://twitter.com/InsideEVs/status/1088516353286377476 … Check out that @Tesla #Model3 sales growth curve! --- US Plug-In Electric Car Sales Charted: December 2018 --- https://insideevs.com/us-plug-in-electric-car-sales-charted-december-2018/amp/ … pic.twitter.com/0SXCq0spfT
Jan 24	SCOOP: Ppl @Tesla say @elonmusk likely to address coming bond payment/capital needs at Jan 30 earnings call as investors grow worried abt $TSLA cash position. These people say Tesla likely to have enough cash to make $920m bond payment as investors grow dubious more @FoxBusiness
Jan 24	Hey @hotpockets, would you be interested in sponsoring our fan group, $TSLA(Q)? We're a collection of great people with an amazing mission, and we could really use some free merch and pockets to fuel our analysis!
Jan 24	Beware, $TSLA bears, the Model Y will be here sooner than any of us expected, and it will be better than any of us expected. https://www.autoexpress.co.uk/audi/102978/audi-to-show-new-baby-e-tron-electric-suv-at-geneva-2019?_mout=1&utm_campaign=autoexpress_newsletter&utm_medium=email&utm_source=newsletter …
Jan 24	Wire transfers do not take four months to complete I've had large wires go missing. You trace them with a fed number, recall them, re-send them This smells wrong. $TSLA https://twitter.com/PlugInFUD/status/1088481096185073664 … roadster deposit refund requests - not being refunded. shocking $tsla $tslaq pic.twitter.com/6MgIU1jsFE
Jan 24	roadster deposit refund requests - not being refunded. shocking $tsla $tslaqpic.twitter.com/6MgIU1jsFE
Jan 24	Adam Jonas from MS admits Tesla is by far the best EV company and has NO competition coming for years to come. Nice to see some truth in the analysis. Not negative options. Like most analysis of Tesla. $tsla
Jan 24	1/ Just got to my mom's basement where where Chef has already set up my lunch. I don't think you'll be disappointed. $TSLA cc @PlugInFUD @hotpockets
Jan 24	Tesla competitors are tapping into Silicon Valley's newest gold mine as former $TSLA employees regain their footing https://www.teslarati.com/tesla-competition-hiring-former-employees-layoffs/ … via @PrincessDeixa
Jan 23	Huh, this is strange... @tsrandall, if I change the overflow CSS property on the Model 3 VIN tracking SVG, I suddenly see 3 dots appear way above the graph. These VINs are obviously impossible, so why are they there? (CC @CGrantWSJ @danahull @business @technology) $TSLA $TSLAQpic.twitter.com/5c0CiDpK7C
Jan 23	Target $TSLA: Episode Fourteen (Post-layoff Peekaboo). A while back, @TeslaCharts told me that when he started his account, he figured he would run out of material in a month. Since then, of course, we've been through the looking glass. Twice. At least. $TSLAQ #fremontfolliespic.twitter.com/0bVFCa6WRw
Jan 23	Why would @danahull from @business keep posting misleading titles & articles about @Tesla ? #Tesla said reduced SX production hrs since improved efficiency became reduced production? This is totally a fraud & FUD from MSM!! @Reuters is telling the truth @elonmusk $TSLA pic.twitter.com/KLkmmUI10F
Jan 23	- Tesla sold 145k Model 3s in 2018. Most of which were LR and much higher than the price people reserved for in 2016. - In Q4, 75% of Model 3s were sold to customers without a reservation. - The Model 3 has only sold in North America. No $TSLA bear believed they would do this. pic.twitter.com/TEk09dTsdB
Jan 23	They are going to do very well in EU and China. Tesla pushes Model 3 European ramp with test drive events in multiple countries. $tsla https://apple.news/ANp1tHzB9RI6iwvShsEcSig …
Jan 23	Think they're selling $TSLA in a big way? Guess Again. First day was probably mostly shorts covering but notice the LEVEL of the Accumulator (ignore the price scale as it only applies to price of $TSLA) is much higher indicating significant new longs now in the market. @elonmusk pic.twitter.com/hDCg66b8RS
Jan 23	A new #TeslaExecutiveDeparturesList is out! Apologies to $TSLAQ for the month of silence on this as I changed cities (now in NYC) and employers. Will likely be posting less often, but will be doing an update on the $TSLA March converts soon. Cheers! https://www.dropbox.com/s/doe1755m6gyztnc/Tesla%20Executive%20Departures%20List.pdf?dl=0 …
Jan 23	Tesla trims Model S, X production hours to improve production efficiencies $TSLA https://www.teslarati.com/tesla-model-s-model-x-production-hours-efficiencies/ …
Jan 23	We've been buying $TSLA since $140, and we don't plan on stopping now. Shares in general perform best when sentiment reaches extreme bearish levels, but especially so for TSLA. We will be adding to our stack if shares dip to $270 prior to next week's earnings call.
Jan 23	Hey guys did you know the only american car companies to not file for bankruptcy are ford and $TSLA?
Jan 23	Dont know any of the players in $TSLA other than @WallStCynic @ttmygh @CGrantWSJ but I really admire the tenacity of @markbspiegel @TeslaCharts @orthereaboot to name a few.Stay after it fellas, its an impressive effort.. Do not let up until @GerberKawasaki is in a Weasel Suit
Jan 23	This Porsche Taycan looks sick! $TSLA might be in trouble... pic.twitter.com/rfpuN9TxZr
Jan 22	1/ Thesis that Elon Musk laid his final bear trap before $TSLAQ strikes, in the layoff employee email. We all know that Elon loves nothing more than burning shorts, other than his own image of course, no matter the cost to $TSLA. I.E. #FundingSecured
Jan 22	Taking Europe by storm. Tesla will blow minds. Designed in America. Made in American. #teslamodel3 $tsla https://twitter.com/mrandmrstontour/status/1087789952115576832 … 4 Tesla Model 3 (European version) arriving in Zurich, Switzerland today! Thx. for sharing the picture David N. …
Jan 22	Here's your Pier 80 update, which I wasn't planning on bothering with today, but the weather is outstanding and I was driving by, so...@drdrank, your sanity is saved, loading operation ARE happening and I was actually there to see them, for once. More a bit later. $TSLA $TSLAQpic.twitter.com/TEk8PEaxIF
Jan 22	Just approved by regulators folks. During a shutdown. All while $TSLA couldn’t pay its employees. Astounding. $TSLAQpic.twitter.com/9krYTpRK91
Jan 22	$TSLA customer pays a big markup to order an OEM accessory of Ebay and learns it's shipped from a $TSLA address. $TSLAQ sleuths and finds dozens of similar OEM parts from same seller. $TSLA's custom MRP software is likely more vulnerable to employee theft than typical system. https://twitter.com/ArtisanLoaf/status/1087832865923059718 … Think I found the seller. They sold 23 Tesla OEM items in the…
Jan 22	$tsla Mislead customers, waste solar power, collect money, pretend you have $4 billion in solar assets. Saving the planet through fraud and financial gimmickry. https://www.yelp.com/biz/solarcity-san-mateo?sort_by=date_desc … @DCAnews @consumercal @XavierBecerrapic.twitter.com/Zpdc7xIp1x
Jan 22	Another obvious lie to $TSLA investors. Lost your leg at the car factory? It's just a "scratch." pic.twitter.com/mcW1C6BJdL
Jan 22	If $TSLA breaks $250, I'll eat two hot pockets in one sitting. $TSLA
Jan 22	I have no Fucking idea why these shameless $TSLAQ still able to lie to the public when there are many facts to prove their narratives are absolutely wrong! Here is my YouTube video of GF3 development posted 5 days ago: https://youtu.be/_6v_VGVUF80 $TSLA pic.twitter.com/WvlpPmRAg8
Jan 22	Am I doing this right? @PlugInFUD @hotpockets $tsla pic.twitter.com/olBS2c3NUF
Jan 22	$TSLA have registered 71,563 Model 3 VINS in Q1 with only 3 weeks in.
Jan 22	Tesla $TSLA remains volatile despite international Model 3 ramp, Wall St. analysts’ optimistic outlook for 2019 https://www.teslarati.com/tesla-stock-tsla-model-3-ramp-international-wall-st-optimistic-outlook-2019/ …
Jan 22	$TSLA has already traded 40% of its daily avg volume in first 23 mins of trading
Jan 22	Three more $TSLA senior executive departures. https://twitter.com/Trumpery45/status/1087639320008175616 … Kate Kuzina who was at Tesla for 7 years and was part of the "Tesla Glass" project (in 2016 this was hyped as a revolution in automotive glass) has left for a company called SpinLaunch. Fred's hype is attached. …
Jan 22	Billionaire investor Jeremy Grantham is using 98 percent of his net worth to fight climate change. He's notoriously thrifty, but "A rare bit of self-indulgence is his recently arrived Tesla Model 3". #ClimateChange #Tesla $TSLA @elonmuskhttps://www.bloomberg.com/news/articles/2019-01-17/jeremy-grantham-s-1-billion-plan-to-fight-climate-change …
Jan 22	EXCLUSIVE: Tesla says it received battery quotes from China's Lishen but no deal agreed https://reut.rs/2FUeKgF by Yilei Sun @base_metals $TSLA pic.twitter.com/6lcWkM7r3l
Jan 21	JUST IN: Tesla says it has not signed 'any agreement of any kind' with China's Tianjin Lishen $TSLA pic.twitter.com/K4nHhQaNbu
Jan 21	Glovis Manchurian (not to be confused with Gobi Manchurian) has already reached China !! $TSLA @SteveHamel16 @EcoHeliGuyhttps://twitter.com/ShanghaiJayin/status/1087522410167824384 … Very first Chinese Tesla Model 3 Performance arrived on Chinese port yesterday. Leaked photo by Tencent Motor News Site. For customers or for Tesla China, what do you think comment below? #Tesla #TeslaChina …
Jan 21	“The paid trolls aren’t even hiding it anymore. Paid to spread bad things about Tesla.” $TSLA pic.twitter.com/NDugY1rSsD
Jan 21	Three days ago he devastated the lives of 7% of his workforce and their families, and today he is making weed jokes on Twitter. Let that sink in. $TSLA https://twitter.com/elonmusk/status/1087490394957312002 … Roughly 4 to 20 minutes for light to travel from Earth to Mars
Jan 21	If you're wondering how f*cked up things are at Tesla, just take a look at this page from the Model 3 TMC forum. This is a random page from the general discussion area, an area which used to be filled with fanboys fawning over their cars. Now? Almost all complaints. Wow. $TSLA pic.twitter.com/0SgX0s4nAy
Jan 21	News from Chinese Model 3 pre owners from China: Tesla Model 3 is now about ready for delivery in China. A delivery specialist will contact to finish the final documents. $TSLA #Tesla #China #Model3 #TeslaChinapic.twitter.com/ZWoRc6OHY7
Jan 21	How do luxury brands like Porsche and Jaguar stack up to #Tesla when it comes to fourth quarter sales? Read here: http://ow.ly/xqsH30noGXA $TSLA #TeslaMotors #TeslaModel3 #TeslaModelS #TeslaModelX #ElectricVehicle #ElonMusk @cleantechnica @zshahan3
Jan 21	1/3 Its been ~72 hour since my last visit to the Dallas staging/prepping lot. I am here to report that only a single trade-in vehicle has shown up on the lot in ~72 hours. The vehicle count on this lot remains at 29. No new vehicles for delivery have shown up. $TSLA $TSLAQpic.twitter.com/OTZPC3ibQB
Jan 21	New shot of Pier 80 taken an hour ago, at 10:46 AM PST. Lots of cars this time, not at capacity but more than we've seen before. The Glovis Symphony is due to arrive at 5:00 PM $TSLA $TSLAQpic.twitter.com/OeX4ouaa2g
Jan 21	Mark Spiegel Stanphyl Capital had another horrendous year. This is also a fund that is short too. "For 2018, the fund was down approximately 17.7% while the S&P 500 was down approximately 4.4% and the Russell 2000 was down approximately 11.0%." #tesla victim. $TSLA
Jan 21	#Tesla Model 3 sales exceed all other plug-ins combined in the fourth quarter, read here: http://ow.ly/FNFF30noxng $TSLA #TeslaMotors #TeslaModel3 #ElectricVehicle #ElonMusk
Jan 21	Squint or you'll miss it. $TSLA H/T @AlexT18503601pic.twitter.com/ynZcrn9Wcg
Jan 21	Prediction: by the end of the month, Subsidy Truffle Hound will tweet something about how winter weather is disrupting $TSLA deliveries in the US. "We are building our own snow plows" or some such.
Jan 21	There will be virtually no more VINs from pre-October 31 deliveries to consumers hitting NMVTIS. Think about that. #ExplainTheVINs $TSLA pic.twitter.com/TbAf7bcmiI
Jan 21	Porsche to double the yearly production of the Taycan! 40'000 units instead of 20'000. For context they sold 36'000 911s in 2018. Bullish for $TSLA right? $TSLAQhttps://ecomento.de/2019/01/21/porsche-will-40-000-taycan-bauen/ …
Jan 20	$TSLA $TSLAQ #ExplainTheVINs An update. The Hyundai vehicle purchased during the week before Christmas is still not showing issued Title in the NMVTIS data base. Apparently Hyundai is in on this fwaud...https://twitter.com/VGrinshpun/status/1085783505492094978 … $TSLA I also am currently monitoring a Hyundai vehicle sold during the week before Christmas. Now, 4 weeks later, it still isn't "regist…
Jan 20	My friend from Austria drove my @tesla Model 3 today. His impression: “There is no competition for this car in Europe.” $TSLA pic.twitter.com/DUIxv2B6Vz
Jan 20	CleanTechnica put together a ton of charts in one long article that illustrate just how impressive Tesla’s historic 2018 was. Thanks for publishing these, @zshahan3 ! And here’s to an even better 2019 for @Tesla (and $TSLA)! https://twitter.com/cleantechnica/status/1087100955592716288 … 30 Nasty Tesla Charts https://cleantechnica.com/2019/01/20/30-nasty-tesla-charts/ … pic.twitter.com/BpAItJW47F
Jan 20	SCOOP: Have confirmation from a premium bodyshop who handles the majority of Teslas in a small-medium sized city. Cannot order ANYTHING atm and no parts (all cars) available for 1 month minimum. $TSLAQ $TSLA @PlugInFUD @TeslaCharts @markbspiegel @mydoghasagun @EnerTuition
Jan 20	A must read thread for $TSLA and $TSLAQ. This particular charlatan was going to be the subject of my next "fake bear" reveal party. Note how @teslacharts often states that he's short $TSLA, this is to distract from his actual motivation, which is that he's paid to attack @Tesla.https://twitter.com/GroggyTBear/status/1087100967210881024 … 1/ So @TeslaCharts finally posted his lengthy plea today, s…
Jan 20	PSA to all recently laid off @Tesla and @SpaceX employees in CA: you cannot be forced to sign an NDA in order to get 60 days of notice/severance. It’s the law. https://www.dir.ca.gov/dlse/Cal-WARNAct.html … $tsla $tslaqpic.twitter.com/tvWvGRZjBV
Jan 20	2/ While it's impressive to pen 30 pages filled with Wikipedia entries and charts and then (innocently) tag @danahull he ultimately admits he doesn't even know what he's looking at and he demonstrates that his own data contradicts his source. $TSLA #ExplainTheVINs
Jan 20	$TSLA Tesla’s Full Year & Q4 2018 financial report and earnings call set for January 30 https://www.teslarati.com/tesla-tsla-full-year-2018-q4-2018-financial-report-earnings-call-date …
Jan 20	All those homologation boogiemen. How much time did they waste on twitter pushing that conspiracy theory? They had so many issues that HAD to be totally redesigned! It’s almost like they’d talked themselves into it being true. $TSLA #tesla #model3 $TSLAQ https://twitter.com/gmbankrupt/status/1086749643298484225 … File under Didn’t Age Well $TSLA pic.twitter.com/Yb0Mzs0dbu
Jan 20	Must-read thread on another of the $TSLA $TSLAQ mysteries. @TeslaCharts is fast-becoming the Scooby-Doo of $TSLAQ This is what real research looks like, folks. #ExplainTheVINshttps://twitter.com/TeslaCharts/status/1086978076368691202 … 1/ In this thread, I cover much of what I think I know about VINs. If I do my job correctly, you’ll fully understand the ‘aha moments’ that come later. But first, …
Jan 20	New post is up! $TSLA $TSLAQ This one titled: Tesla's 3Q'18 Risk Factors Are Already Becoming Realityhttps://www.pivotalcapitalresearch.com/home/tesla-s-3q-18-risk-factors-are-already-becoming-reality …
Jan 19	$TSLA Model 3 took 60% of US market for cars selling at $55k and above. Was there any other single car model taking 60% of the market share at any price and any time in the automotive history? Lowering starting price to $35k expands TAM 5-fold https://twitter.com/davidtayar5/status/1086659716409950208 … Tesla Is at a Turning Point, and “10 Years Ahead of the Competition” - Analyst Ferragu $TSLA h…
Jan 19	How stupid was Buffalo $TSLA GF2 deal was for NY? 750 mil for <1,500 factory jobs, or >$500K/job. Most won't make all that much (hence the on-going unionization drive). W/ the latest job cut, it'll be about $2 mil/job. Simply stupid. $TSLAQhttps://buffalonews.com/2019/01/19/david-robinson-tesla-hits-a-fork-in-the-road-as-it-cuts-jobs/ …
Jan 19	Time to bring out ol’ faithful again as the #bankwuptcy claims from the $TSLAQ #DumDums has resurfaced again like clockwork. $TSLA https://twitter.com/barkmsmeagol/status/1037896611660066816?s=21 …pic.twitter.com/RRFPTnuRJf
Jan 19	So, about that super cheap $tsla charging stuff pic.twitter.com/D8KYRUijZE
Jan 19	$TSLAQ journal club. Let's debunk the stated "mission" of $TSLA. TL;DL: HEVs/PHEVs are at least as green as BEVs, if not more so. Let me show you why using a nice paper from ICCT (a pro-EV org) on life cycle assessment (LCA) on EV’s carbon footprint. 1/ https://www.theicct.org/sites/default/files/publications/EV-life-cycle-GHG_ICCT-Briefing_09022018_vF.pdf …
Jan 19	“Has anyone ever considered what the stock would trade if Tesla allowed ANY company to use their Autopilot on a subscription basis?” $TSLA pic.twitter.com/2Eh3Qdp7O1
Jan 19	File under Didn’t Age Well $TSLA pic.twitter.com/Yb0Mzs0dbu
Jan 19	Blessed $TSLA pic.twitter.com/qoXCukfQH3
Jan 19	Mini SCOOP: $TSLA reorg also includes forced demotions at Giga From the http://layoff.com $TSLAQpic.twitter.com/YvYIftDaIo
Jan 19	Tesla getting lean and the Ellison effect starting to shape up Tesla for the long term. Ellison is a winner and makes everyone around him better. That’s where the tough medicine comes from. Tesla making the hard but correct choices. $tsla #TeslaModel3 https://urldefense.proofpoint.com/v2/url?u=https-3A__www.latimes.com_business_la-2Dfi-2Dtesla-2Dcuts-2D20190118-2Dstory.html&d=DwMFAg&c=2jpuOek3j4P…
Jan 19	Tesla Is at a Turning Point, and “10 Years Ahead of the Competition” - Analyst Ferragu $TSLA https://youtu.be/zLFrCdmeP44
Jan 19	An important point to understand $TSLA's strategy: recall from the Q2 '18 earnings call, our friend @Gfilche asked a great question: whether a focus on profit would come at a trade-off to growth. The response is the very same business model $AMZN had been following for decades.pic.twitter.com/7z29myd8GE
Jan 19	1/2) It's hard to overstate the importance of yesterdays $TSLA update. For the past 2 years every bull has been expecting Tesla to become sustainably profitable after the M3 ramp, many expecting big profits. Tesla themselves guided for this. $TSLAQ
Jan 19	"The ascent of Chinese brand Nio is based on meeting the needs of its customers after they have bought one of its electric cars" What a revolutionary idea! Can NIO go global? Inside the Chinese Tesla rival that hopes to revolutionise motoring https://www.telegraph.co.uk/cars/features/eyes-china-next-level-customer-care/?WT.mc_id=tmg_share_tw … $TSLAQ $TSLA
Jan 19	This is a lie. Elon just stole millions of dollars from people by making this statement. LOCK HIM UP. $TSLA https://twitter.com/elonmusk/status/1086520970599227392 … Tesla is the safest car according to US govt testing
Jan 18	It’s gonna be fun to see @TeslaCharts show the twitterverse how he is a liar who does not keep his word when he refuses to delete his account as promised. Since those consecutive 2 quarters of profits were a fraud, and all. $TSLA $TSLAQpic.twitter.com/XZ7DNwLrxN
Jan 18	Tesla will post its financial results for the fourth quarter and full year ended December 31st, 2018 after market close on Wednesday, January 30th 2019 $TSLA #Teslahttp://ir.tesla.com/news-releases/news-release-details/tesla-announces-date-fourth-quarter-and-full-year-2018-financial …
[truncated: 9,829 more rows]
