# Supplementary material for: Measuring information flux between social media and stock prices with Transfer Entropy
Source: PLoS One. 2021 Sep 23;16(9):e0257686. doi: 10.1371/journal.pone.0257686 (PMC8459996; doi:10.1371/journal.pone.0257686)
Supplement: S1 Data — (ZIP) [file pone.0257686.s001.zip › DATA BASES/8.-TESLA/TESLA/dataminer (3).csv]

UserName	FullName	Date	First Hashtags	Alt Hashtags	Tweet (Message Text)	Retweets	Retweets (w/ Text)	Likes	Likes (w/ Text)	URL Path
@ValueAnalyst1 @ValueAnalyst1 @ValueAnalyst1 @ValueAnalyst1 @ValueAnalyst1	ValueAnalyst‏ @ValueAnalyst1	31 Dec 2018	#Tesla,ModelS,Model3,NotSellingAShareBefore2500	#ModelS	Recently, have you seen more #Tesla #ModelS? #Model3? $TSLA #NotSellingAShareBefore2500	15 30 30 31 31	Retweet 30 Retweeted 30		Like 31 Liked 31	/ValueAnalyst1/status/1079777313825394688
@billionaire_ca @billionaire_ca @billionaire_ca @billionaire_ca @billionaire_ca	King of the Losers‏ @billionaire_ca	31 Dec 2018	#weregoingtomars		Tesla unveils their new board and corporate logo! #weregoingtomars $TSLA $TSLAQpic.twitter.com/hqvRqvcCac	9 20 20 134 134	Retweet 20 Retweeted 20		Like 134 Liked 134	/billionaire_ca/status/1079745855576522752
@GerberKawasaki @GerberKawasaki @GerberKawasaki @GerberKawasaki @GerberKawasaki	Ross Gerber‏Verified account @GerberKawasaki	31 Dec 2018	#NewYears2019		Nothing better on a #NewYears2019 than listening to the whining of Tesla short losers. LOL. F off. $tsla	52 27 27 290 290	Retweet 27 Retweeted 27		Like 290 Liked 290	/GerberKawasaki/status/1079874279049637888
@flowalgoapp @flowalgoapp @flowalgoapp @flowalgoapp @flowalgoapp	FlowAlgo +Ai‏ @flowalgoapp	31 Dec 2018			$TSLA Tesla Price Target Raised to $550(from $500) by Global Equities' Chowdhry pic.twitter.com/8PvWKbNPRs	9 31 31 149 149	Retweet 31 Retweeted 31		Like 149 Liked 149	/flowalgoapp/status/1079733246722695174
@TESLAcharts @TESLAcharts @TESLAcharts @TESLAcharts @TESLAcharts	TeslaCharts‏ @TESLAcharts	31 Dec 2018			How many people are signing for a delivery today on a car that they haven't seen yet, and who will subsequently get the biggest piece of shit lemon $TSLA needs to dump tomorrow? What's the recourse? Admit tax fraud?	9 8 8 68 68	Retweet 8 Retweeted 8		Like 68 Liked 68	/TESLAcharts/status/1079855806093410305
@GerberKawasaki @GerberKawasaki @GerberKawasaki @GerberKawasaki @GerberKawasaki	Ross Gerber‏Verified account @GerberKawasaki	31 Dec 2018			If my yahoo tells me right. Tesla was one of the best performing stocks in 2018 with a positive return for the year. Vastly outpacing the market. Just like last year. $tsla	17 42 42 301 301	Retweet 42 Retweeted 42		Like 301 Liked 301	/GerberKawasaki/status/1079871676219777025
@whitfield__2 @whitfield__2 @whitfield__2 @whitfield__2 @whitfield__2	risk kid‏ @whitfield__2	31 Dec 2018			1/n $TSLA should be reporting Q4 delivery numbers in a few days. They may report good numbers, and the market may even believe them. But as we know, its business has significant headwind. $TSLAQ really should be patient here, and it probably won’t even take that long.	1 4 4 21 21	Retweet 4 Retweeted 4		Like 21 Liked 21	/whitfield__2/status/1079796845700886529
@bourcastle @bourcastle @bourcastle @bourcastle @bourcastle	bourcastle‏ @bourcastle	30 Dec 2018			When M3 will be finally homologated in the EU, $TSLA will be surprised how little we Europeans care about supporting Elon’s “mission”. If an expensive car offers poor quality and low reliability, it won’t sell here. PERIOD $TSLAQ	14 6 6 75 75	Retweet 6 Retweeted 6		Like 75 Liked 75	/bourcastle/status/1079485176667955200
@VuryFurryBur @VuryFurryBur @VuryFurryBur @VuryFurryBur @VuryFurryBur	Yuge Big Bur!‏ @VuryFurryBur	30 Dec 2018			*PUBLIC SERVICE ANNOUNCEMENT* *TO ALL $TSLA BURS* REGARDING THE P&D REPORT. REMEMBER: IF SOMETHING LOOKS BAD, YOU SAY "BANKWUPTCY!!!!" IF SOMETHING LOOKS GOOD, YOU SAY "FWAUUUUD!!!" WE MIUST STAY TOGETHER ON THIS, LETS NOT EMBURASS OURSELVES AGAIN: $TSLAQ	4 12 12 78 78	Retweet 12 Retweeted 12		Like 78 Liked 78	/VuryFurryBur/status/1079410463551631360
@temp_worker @temp_worker @temp_worker @temp_worker @temp_worker	TempWorker‏ @temp_worker	31 Dec 2018			The Audi E-tron has arrived in Norway with 5 deliveries $TSLA	5 5 5 57 57	Retweet 5 Retweeted 5		Like 57 Liked 57	/temp_worker/status/1079706704730824704
@premiumbrief @premiumbrief @premiumbrief @premiumbrief @premiumbrief	Boersenmillionaer.de‏ @premiumbrief	31 Dec 2018	#telas,model3,norway,germany,switzerland	#model3	What a year end for #telas #model3 ! More than 12k orders done in the last days all accross europe. #norway above 4k, #germany above 2150 already, #switzerland near 1300. Lot more to follow! Expect a record year for $tsla share price. https://docs.google.com/spreadsheets/d/1xIQU5qcBXdf6hZTzjLKc4e5Ps2oVDI-2ntaD6ZBJnh8/htmlview# … @vincent13031925pic.twitter.com/oAKrhFRdON	9 14 14 45 45	Retweet 14 Retweeted 14		Like 45 Liked 45	/premiumbrief/status/1079736704548900864
@ATX_fight_club @ATX_fight_club @ATX_fight_club @ATX_fight_club @ATX_fight_club	ATX-MART‏ @ATX_fight_club	30 Dec 2018			New Years resolution: try to be a bridge between $TSLA and $TSLAQ. 2018 moved me that direction and I made a lot of friends on both sides. Both make good points and are all nice people (at least the ones I engage with). Hope 2019 is great for all.	8 4 4 53 53	Retweet 4 Retweeted 4		Like 53 Liked 53	/ATX_fight_club/status/1079590631624839168
@QTRResearch @QTRResearch @QTRResearch @QTRResearch @QTRResearch	Quoth the Raven‏ @QTRResearch	31 Dec 2018			TESLA HAS OVER 3,000 MODEL 3 VEHICLES LEFT IN INVENTORY IN THE U.S. - ELECTREK $TSLA	12 12 12 86 86	Retweet 12 Retweeted 12		Like 86 Liked 86	/QTRResearch/status/1079761331996319745
@Junheng_Li @Junheng_Li @Junheng_Li @Junheng_Li @Junheng_Li	Junheng Li‏ @Junheng_Li	28 Dec 2018			busy morning at $TSLA shanghai gigafactory today pic.twitter.com/bE8qdapkII	7 4 4 28 28	Retweet 4 Retweeted 4		Like 28 Liked 28	/Junheng_Li/status/1078874336658767872
@Pivotal_Capital @Pivotal_Capital @Pivotal_Capital @Pivotal_Capital @Pivotal_Capital	Pivotal Capital‏ @Pivotal_Capital	31 Dec 2018			Somebody sold 137,000 shares of $TSLA about 30 seconds after the close	5 3 3 39 39	Retweet 3 Retweeted 3		Like 39 Liked 39	/Pivotal_Capital/status/1079844966640336896
@llsethj @llsethj @llsethj @llsethj @llsethj	Seth Weintraub‏Verified account @llsethj	31 Dec 2018			If having ~3 days of Model 3 production in inventory at the end of the year sends $TSLA down 2% then investors have no idea what they are investing in. Curious what they were hoping for? I imagine a lot of cars are on boats heading to EU	4 5 5 36 36	Retweet 5 Retweeted 5		Like 36 Liked 36	/llsethj/status/1079786292609761280
@WallStCynic @WallStCynic @WallStCynic @WallStCynic @WallStCynic	Diogenes‏ @WallStCynic	31 Dec 2018			California man is totally impressed his luxury car can make it from California to Texas in five days, only needing a charge every 130(!) miles. $TSLA	30 15 15 157 157	Retweet 15 Retweeted 15		Like 157 Liked 157	/WallStCynic/status/1079759021136064513
@VGrinshpun @VGrinshpun @VGrinshpun @VGrinshpun @VGrinshpun @VGrinshpun @ReflexFunds	Vladimir Grinshpun‏ @VGrinshpun Vladimir Grinshpun @VGrinshpun	31 Dec 2018			$TSLA Final deliveries update based on the latest data: Low: 56,486 Mid: 59,846 High: 63,185 Based on @Electrek data on the inventory increase in Q4 (Q4 - Q3 = 3,300 - 1760 = 1540) I estimate that Q4 M3 deliveries were: 63,185 - 1,540 = 61,645 Above is a conservative estimatehttps://twitter.com/VGrinshpun/status/1079274824411828225 … $TSLA All these estimates are way too low. The projected range …	3 10 10 50 50	Retweet 10 Retweeted 10		Like 50 Liked 50	/VGrinshpun/status/1079860112846655491
@ElonBachman @ElonBachman @ElonBachman @ElonBachman @ElonBachman @Polixenes13	"Elon Says"‏ @ElonBachman Polixenes @Polixenes13	31 Dec 2018			This is stunning. $TSLA committing red-handed tax fraud by back-dating deliveries. Recall that $SCTY also committed tax fraud and was forced to settle with the DOJ.https://twitter.com/Polixenes13/status/1079822407144259590 … 1/ Tax Fraud 101, $TSLA style. Let's start with this tweet today from @The_Scott_Davis: pic.twitter.com/LsIQB69s5m	4 24 24 93 93	Retweet 24 Retweeted 24		Like 93 Liked 93	/ElonBachman/status/1079856988421541889
@TeslaOptimist @TeslaOptimist @TeslaOptimist @TeslaOptimist @TeslaOptimist	TeslaOptimist‏ @TeslaOptimist	31 Dec 2018			“On Handshake, a student career-services app … nine million student and alumni users showed Tesla received more job and internship applications than any other company [of the 275,000-plus employers] on the app in the 2016–2017 academic year.” $TSLA https://cleantechnica.com/2018/12/30/tesla-hottest-place-to-work-for-young-job-seekers/ …	15 15 64 64	Retweet 15 Retweeted 15		Like 64 Liked 64	/TeslaOptimist/status/1079832186025463808
@Paul_M_Huettner @Paul_M_Huettner @Paul_M_Huettner @Paul_M_Huettner @Paul_M_Huettner	Paul Huettner, CFA‏ @Paul_M_Huettner	31 Dec 2018			Here’s the tweet @the_scott_davis just posted which could potentially be tax fraud perpetrated by $TSLA. He has since deleted his account, likely fearing Tesla and IRS backlash. pic.twitter.com/NfBAOHw9lL	14 15 15 68 68	Retweet 15 Retweeted 15		Like 68 Liked 68	/Paul_M_Huettner/status/1079831362708754432
@NetflixAndLamp @NetflixAndLamp @NetflixAndLamp @NetflixAndLamp @NetflixAndLamp @Polixenes13	NetflixAndLamp‏ @NetflixAndLamp Polixenes @Polixenes13	31 Dec 2018			So Tesla is marking cars as "delivered" in order to get more of the tax credit, even though the cars haven't actually been delivered. Obvious question is: How many cars did $TSLA falsely mark as "not delivered" at the end of Q2 in order to get an extra quarter of tax subsidies? https://twitter.com/Polixenes13/status/1079822407144259590 … 1/ Tax Fraud 101, $TSLA style. Let's start with this tweet …	9 14 14 66 66	Retweet 14 Retweeted 14		Like 66 Liked 66	/NetflixAndLamp/status/1079826147146452992
@4Awesometweet @4Awesometweet @4Awesometweet @4Awesometweet @4Awesometweet	Reminiscences of an American Capitalist‏ @4Awesometweet	31 Dec 2018	#tesla		79% of Electric Vehicle tax credits were claimed by households with AGI of more than $100,000. -WSJ #tesla $tsla @elonmusk Tax transfer from middle class to the wealthy.	12 26 26 107 107	Retweet 26 Retweeted 26		Like 107 Liked 107	/4Awesometweet/status/1079822602644873217
@StuartMeissner @StuartMeissner @StuartMeissner @StuartMeissner @StuartMeissner	Stuart D. Meissner Esq.‏ @StuartMeissner	31 Dec 2018			A Happy New Year to all my followers. Including $TSLA related. I expect 2019 will be a very interesting year for several major companies, most especially $TSLA See you all in 2019	1 8 8 53 53	Retweet 8 Retweeted 8		Like 53 Liked 53	/StuartMeissner/status/1079821333238816768
@BSA19741 @BSA19741 @BSA19741 @BSA19741 @BSA19741	Nikola’s Stache‏ @BSA19741	31 Dec 2018			It’s not often that a single transaction results in fraud by both parties. Unless it’s $tsla. pic.twitter.com/PxxJ578st0	12 13 13 121 121	Retweet 13 Retweeted 13		Like 121 Liked 121	/BSA19741/status/1079818310487818240
@AlterViggo @AlterViggo @AlterViggo @AlterViggo @AlterViggo	Alter Viggo‏ @AlterViggo	31 Dec 2018			.@chrisidore you have two significant factual errors in your Tesla article today. $TSLA 1) Most buyers wanting the $35k Model 3 don’t have enough income to use the full $7500 credit. Halving the credit will affect very few of those buyers. https://www.cnn.com/2018/12/31/tech/tesla-tax-credit/index.html …	5 12 12 66 66	Retweet 12 Retweeted 12		Like 66 Liked 66	/AlterViggo/status/1079801653551718401
@GerberKawasaki @GerberKawasaki @GerberKawasaki @GerberKawasaki @GerberKawasaki	Ross Gerber‏Verified account @GerberKawasaki	31 Dec 2018			Tesla is not having a demand issue in the US. It’s a logistics and production jump that might have a few thousand model3 in inventory. Elon is trying to maximize this qtr in every metric. And they will break all records. You’ll see in a few days. $tsla	36 44 44 445 445	Retweet 44 Retweeted 44		Like 445 Liked 445	/GerberKawasaki/status/1079798581207261191
@ComedyCoke @ComedyCoke @ComedyCoke @ComedyCoke @ComedyCoke @Sparrow79295542 @temp_worker	Coke Comedy‏ @ComedyCoke SparrowHawk @Sparrow79295542	31 Dec 2018			WOW: Luu, ex- $TSLA VP Global Capital Markets, doesn't want to wait for "next pay period" and immediately sues $TSLAQ for $40k. Inventory aplenty (including LEMR). Factory slow down. Economy not so hot. EU homologation nowhere to be seen. "What were the signs?", they will ask.https://twitter.com/Sparrow79295542/status/1079778846650454016 … Luu says in the complaint that he was not paid all the mo…	2 9 9 54 54	Retweet 9 Retweeted 9		Like 54 Liked 54	/ComedyCoke/status/1079786874057576452
@TESLAcharts @TESLAcharts @TESLAcharts @TESLAcharts @TESLAcharts	TeslaCharts‏ @TESLAcharts	31 Dec 2018			Are we still planning on producing 10,000 Model 3s per week sometime in 2018? $TSLA	18 5 5 102 102	Retweet 5 Retweeted 5		Like 102 Liked 102	/TESLAcharts/status/1079772613029888000
@TESLAcharts @TESLAcharts @TESLAcharts @TESLAcharts @TESLAcharts	TeslaCharts‏ @TESLAcharts	31 Dec 2018			It's go time team $TSLA. Let's get cooking. pic.twitter.com/jb0V7l2gBb	4 48 48 217 217	Retweet 48 Retweeted 48		Like 217 Liked 217	/TESLAcharts/status/1079745069329063936
@BarkMSmeagol @BarkMSmeagol @BarkMSmeagol @BarkMSmeagol @BarkMSmeagol @cleantechnica	Bark‏ @BarkMSmeagol CleanTechnica @cleantechnica	30 Dec 2018			But, but, but... all those employee departures!! Maybe we’ll see a piece about this from @danahull or @lorakolodny $TSLA $TSLAQ https://twitter.com/cleantechnica/status/1079560668917968896 … Tesla = Hottest Place To Work For Young Job Seekers https://cleantechnica.com/2018/12/30/tesla-hottest-place-to-work-for-young-job-seekers/ … pic.twitter.com/sz7TEAG1vm	5 11 11 69 69	Retweet 11 Retweeted 11		Like 69 Liked 69	/BarkMSmeagol/status/1079585927528247296
@evannex_com @evannex_com @evannex_com @evannex_com @evannex_com	EVANNEX for Tesla‏ @evannex_com	30 Dec 2018	#Tesla,ElonMusk,TeslaMotors,TeslaModel3,TeslaModelX,TeslaModelS,ElectricVehicle	#ElonMusk	Why did #Tesla has such a breakout year? As much as the pundits will hate to admit it, I think #ElonMusk had a lil something to do with it, read here: http://ow.ly/8CKk30n8JZ1 $TSLA #TeslaMotors #TeslaModel3 #TeslaModelX #TeslaModelS #ElectricVehicle @cleantechnica @zshahan3	22 22 100 100	Retweet 22 Retweeted 22		Like 100 Liked 100	/evannex_com/status/1079519728396390400
@Badger24 @Badger24 @Badger24 @Badger24 @Badger24	Badger‏ @Badger24	28 Dec 2018			Used $TSLA Model S & X prices continue to crater. In the last month, used S are down 3.19%, X down 2.86% while the overall market is flat. Some Model S vintages are now down 20% YoY. I'm sure it's nothing. Why worry about residual guarantees or 3rd party financing agreements? pic.twitter.com/tKXx7Wapwh	5 11 11 52 52	Retweet 11 Retweeted 11		Like 52 Liked 52	/Badger24/status/1078895189769383936
@macrockets @macrockets @macrockets @macrockets @macrockets	David McLeod‏ @macrockets	28 Dec 2018			Warrnambool’s new Supercharger, what a beauty. At this rate there won’t even be time for coffee. $TSLA pic.twitter.com/tNjEtvTB9D	43 128 128 2.5K 2.5K	Retweet 128 Retweeted 128		Like 2.5K Liked 2.5K	/macrockets/status/1078891139770400768
@OMillionaires @OMillionaires @OMillionaires @OMillionaires @OMillionaires @OMillionaires	Option Millionaires‏ @OMillionaires Option Millionaires @OMillionaires	28 Dec 2018			Q4 Perfomance: Dow -12.83% S&P -14.70% Nasdaq -18.17% Russell -21.14% Tesla +26.10% $TSLA $TSLAQhttps://twitter.com/OMillionaires/status/1075550054247817216 … Q4 Perfomance: Dow -11.85% S&P -13.97%…	5 23 23 82 82	Retweet 23 Retweeted 23		Like 82 Liked 82	/OMillionaires/status/1078822508630024193
@AlderLaneeggs @AlderLaneeggs @AlderLaneeggs @AlderLaneeggs @AlderLaneeggs	Marc Cohodes‏ @AlderLaneeggs	28 Dec 2018			Just my 2 Cents. If the Government hasnt done anything to $MDXG as of today, they have no plans to touch $TSLA, it will only be after the stock is down 60-80% does @SEC_Enforcement come out of Hibernation	10 10 10 137 137	Retweet 10 Retweeted 10		Like 137 Liked 137	/AlderLaneeggs/status/1078817540753711104
@Badger24 @Badger24 @Badger24 @Badger24 @Badger24	Badger‏ @Badger24	28 Dec 2018			Another independent quality survey, this time from the UK covering repairs over the last 12 months for cars up to 4 years old. Once again, $TSLA Model S is dead last. Truly shocking is that *over half the cars were out of action for at least a week*. https://www.whatcar.com/news/2018-what-car-reliability-survey/n18546 …pic.twitter.com/MhOHRX1vDz	5 25 25 54 54	Retweet 25 Retweeted 25		Like 54 Liked 54	/Badger24/status/1078760165476716544
@EricMandela @EricMandela @EricMandela @EricMandela @EricMandela @mayemusk	Eric J. Mandela‏ @EricMandela Maye MuskVerified account @mayemusk	28 Dec 2018			There is nothing more convenient than charging a @Tesla at home. It takes me literally 10 seconds to plug in at night and 10 seconds to unplug in the morning and I start every day with a full charge whether I drove 20 or 200 miles the day before. @mayemusk $TSLA https://twitter.com/mayemusk/status/1078721494811783168 … .@Tesla I’ve only used a Supercharger twice in six years, for long-distance tr…	8 24 24 169 169	Retweet 24 Retweeted 24		Like 169 Liked 169	/EricMandela/status/1078748968874590211
@CGasparino @CGasparino @CGasparino @CGasparino @CGasparino	Charles Gasparino‏Verified account @CGasparino	28 Dec 2018			At least two of these guys are people I really like and respect (Chanos and Einhorn) but this is so friggen funny. Scroll down and read the credits $TSLA $TSLAQpic.twitter.com/1Sj0jzJajO	19 34 34 165 165	Retweet 34 Retweeted 34		Like 165 Liked 165	/CGasparino/status/1078737321619570689
@CGasparino @CGasparino @CGasparino @CGasparino @CGasparino @GroggyTBear	Charles Gasparino‏Verified account @CGasparino Groggy T. Bear @GroggyTBear	28 Dec 2018			I'm not endorsing the meaning of this tweet but this is really funny $TSLA $TSLAQhttps://twitter.com/GroggyTBear/status/1078729345085198336 … There might be an innocent explanation for why there hasn't been an Oscar Nomination yet. I just can’t think of one. Over to you, journalists. …	5 13 13 85 85	Retweet 13 Retweeted 13		Like 85 Liked 85	/CGasparino/status/1078735797761830912
@GroggyTBear @GroggyTBear @GroggyTBear @GroggyTBear @GroggyTBear	Groggy T. Bear‏ @GroggyTBear	28 Dec 2018	#MovieOfTheYear		There might be an innocent explanation for why there hasn't been an Oscar Nomination yet. I just can’t think of one. Over to you, journalists. $TSLA $TSLAQ #MovieOfTheYear @wsj @cnbc @business @THR @jimcramer @MelissaLeeCNBC @CGasparino @Lebeaucarnews @AlexRoy144pic.twitter.com/5CsDuDA9UQ	55 108 108 445 445	Retweet 108 Retweeted 108		Like 445 Liked 445	/GroggyTBear/status/1078729345085198336
@Teslarati @Teslarati @Teslarati @Teslarati @Teslarati	TESLARATI‏ @Teslarati	28 Dec 2018			Tesla’s new board members are ‘home run appointments’ that are a ‘strong step forward’ for Elon Musk, says Wall Street $TSLA https://www.teslarati.com/tesla-tsla-new-board-members-oracle-founder-larry-ellison-elon-musk/ …	8 58 58 407 407	Retweet 58 Retweeted 58		Like 407 Liked 407	/Teslarati/status/1078725352850145280
@vincent13031925 @vincent13031925 @vincent13031925 @vincent13031925 @vincent13031925	Vincent‏ @vincent13031925	28 Dec 2018			Tesla's ( $TSLA) outperform investment rating and $440 price target were reiterated at Wedbush, following the company's addition of Larry Ellison and Kathleen Wilson-Thompson as independent board members.	2 20 20 82 82	Retweet 20 Retweeted 20		Like 82 Liked 82	/vincent13031925/status/1078713839602917377
@boriquagato @boriquagato @boriquagato @boriquagato @boriquagato	el gato malo‏ @boriquagato	28 Dec 2018			called $TSLA customer service to ask what the best way to hide the panel gaps on a model 3 is. they said: "park it next to a taycan. no one will even look twice at you." pic.twitter.com/XuLgEqgOsE	5 12 12 73 73	Retweet 12 Retweeted 12		Like 73 Liked 73	/boriquagato/status/1078697026672570370
@Marshmall0wpeep @Marshmall0wpeep @Marshmall0wpeep @Marshmall0wpeep @Marshmall0wpeep	Marshmallow Peep‏ @Marshmall0wpeep	28 Dec 2018			Apparently @elonmusk used 100 year old roller coaster technology on his @boringcompany tunnel. "You don’t see side-friction roller coasters built anymore... You're not really securing the vehicle to the track." Who wants to go for a ride? $TSLA $TSLAQhttps://www.nbcnews.com/tech/tech-news/vintage-roller-coaster-fans-see-familiar-tech-elon-musk-s-n951311 …	8 18 18 80 80	Retweet 18 Retweeted 18		Like 80 Liked 80	/Marshmall0wpeep/status/1078686287715012609
@VGrinshpun @VGrinshpun @VGrinshpun @VGrinshpun @VGrinshpun	Vladimir Grinshpun‏ @VGrinshpun	28 Dec 2018			Attention $TSLAQ, we've got another tesleming jumping on the sinking ship. Patience, my prescient, next stop is $TSLA $50. Just hold on to your shorts / puts. Ignore the noise. pic.twitter.com/Nt62Htb8PZ	2 18 18 66 66	Retweet 18 Retweeted 18		Like 66 Liked 66	/VGrinshpun/status/1078668643121156096
@GerberKawasaki @GerberKawasaki @GerberKawasaki @GerberKawasaki @GerberKawasaki @teslaownersSV	Ross Gerber‏Verified account @GerberKawasaki Tesla Owners Silicon Valley @teslaownersSV	28 Dec 2018	#tesla,roadster,goals	#roadster	I will own this car next. #tesla #roadster #goals $tsla https://twitter.com/teslaownersSV/status/1078529921473929216 … The amazing @tesla roadster. Who's ready? pic.twitter.com/1KMjYxfAPr	13 17 17 138 138	Retweet 17 Retweeted 17		Like 138 Liked 138	/GerberKawasaki/status/1078666199213305856
@vincent13031925 @vincent13031925 @vincent13031925 @vincent13031925 @vincent13031925	Vincent‏ @vincent13031925	28 Dec 2018			Tesla Inc ( $TSLA ) names Oracle Corporation ( $ORCL ) co-founder Larry Ellison and Walgreens Boots Alliance Inc ( $WBA ) executive Kathleen Wilson-Thompson to its board.	3 11 11 100 100	Retweet 11 Retweeted 11		Like 100 Liked 100	/vincent13031925/status/1078665759272759297
@TezzlaCFO @TezzlaCFO @TezzlaCFO @TezzlaCFO @TezzlaCFO	Deepak CFO‏ @TezzlaCFO	28 Dec 2018			"Larry Ellison Hearsay: "We Can't Be Successful if We Don't Lie to Customers" Ellison will fit perfectly within $TSLA culture. https://techcrunch.com/2010/12/01/larry-ellison-hearsay-we-cant-be-successful-if-we-dont-lie-to-customers/ …	2 20 20 72 72	Retweet 20 Retweeted 20		Like 72 Liked 72	/TezzlaCFO/status/1078659781639004162
@kimpaquette @kimpaquette @kimpaquette @kimpaquette @kimpaquette @MarceloPLima	Kim Paquette‏ @kimpaquette Marcelo P. Lima @MarceloPLima	28 Dec 2018			Unlikely a man such as Larry Ellison would join the board of a company if it were an actual fraud. $TSLA $TSLAQhttps://twitter.com/MarceloPLima/status/1056221387638083585 … Larry Ellison’s rant on Tesla and @elonmusk is just awesome pic.twitter.com/slpXdCep0d	12 23 23 197 197	Retweet 23 Retweeted 23		Like 197 Liked 197	/kimpaquette/status/1078656931324223488
@QTRResearch @QTRResearch @QTRResearch @QTRResearch @QTRResearch	Quoth the Raven‏ @QTRResearch	28 Dec 2018			$TSLA New Board Members Larry Ellison: $TSLA investor who called himself a "very close friend" of Musk back in October. Was an investor in Theranos. Kathleen Wilson-Thompson: Was at $WBA when it brought Theranos to its stores without even testing the technology. Great stuff!	32 74 74 380 380	Retweet 74 Retweeted 74		Like 380 Liked 380	/QTRResearch/status/1078654883874648065
@orthereaboot @orthereaboot @orthereaboot @orthereaboot @orthereaboot @zbiotech	luis carruthers‏ @orthereaboot zach @zbiotech	28 Dec 2018			$tsla is indeed Theranos 2.0. Same cast of characters. Same look at the board! Same vaporware. https://twitter.com/zbiotech/status/1078647971577778177 … ellison sounds like exactly the type of guy musk wants on his board...as so well said by @JohnCarreyrou re holmes/theranos …	1 7 7 59 59	Retweet 7 Retweeted 7		Like 59 Liked 59	/orthereaboot/status/1078654268910026752
@zbiotech @zbiotech @zbiotech @zbiotech @zbiotech	zach‏ @zbiotech	28 Dec 2018			ellison sounds like exactly the type of guy musk wants on his board...as so well said by @JohnCarreyrou re holmes/theranos $TSLA pic.twitter.com/pBqWgWS6jE	2 15 15 75 75	Retweet 15 Retweeted 15		Like 75 Liked 75	/zbiotech/status/1078647971577778177
@Teslarati @Teslarati @Teslarati @Teslarati @Teslarati	TESLARATI‏ @Teslarati	28 Dec 2018			From $TSLA shareholder to a startup EV CEO: How Robert Bollinger intends to bring utility to the electric car market https://www.teslarati.com/tesla-tsla-shareholder-robert-bollinger-motors-b1-suv-b2-pickup-truck-interview/ …	8 21 21 174 174	Retweet 21 Retweeted 21		Like 174 Liked 174	/Teslarati/status/1078647558354976773
@TezzlaCFO @TezzlaCFO @TezzlaCFO @TezzlaCFO @TezzlaCFO	Deepak CFO‏ @TezzlaCFO	28 Dec 2018			"Oracle founder, CTO and billionaire Larry Ellison disclosed that his second-largest personal investment is in Tesla." So Larry Ellison has huge stake in $TSLA and he will be an "Independent Director", lol ok. More incentive to pump the stock now. https://www.cnbc.com/2018/10/26/oracle-founder-larry-ellison-discloses-big-personal-stake-in-tesla.html …	17 34 34 129 129	Retweet 34 Retweeted 34		Like 129 Liked 129	/TezzlaCFO/status/1078643751260696576
@AlterViggo @AlterViggo @AlterViggo @AlterViggo @AlterViggo	Alter Viggo‏ @AlterViggo	28 Dec 2018			This article is so patently absurd that it's rupturing the very fabric of space and time with the sheer overpowering force of its mediocre thinking. Is it too much to ask for a software article be written someone who, you know, writes software?! $TSLA https://www.inc.com/geoffrey-james/the-insane-shortsightedness-of-buying-a-tesla.html … 1/	32 34 34 220 220	Retweet 34 Retweeted 34		Like 220 Liked 220	/AlterViggo/status/1078584359467151360
@amitghate @amitghate @amitghate @amitghate @amitghate	amit ghate‏ @amitghate	27 Dec 2018			LOL from a Kona review: "In our opinion, anyone still waiting for a cheap Model 3 instead of buying a Chevrolet Bolt or one of these Kona Electrics doesn’t really want an EV, they want a status symbol." $TSLA https://www.automobilemag.com/news/2019-hyundai-kona-electric-review-ev/ …	2 11 11 64 64	Retweet 11 Retweeted 11		Like 64 Liked 64	/amitghate/status/1078381040513646594
@ElonBachman @ElonBachman @ElonBachman @ElonBachman @ElonBachman	"Elon Says"‏ @ElonBachman	27 Dec 2018			$TSLA is either running a fraudulent check kiting operation, or they are monumentally incompetent. Or both. pic.twitter.com/7sfF0AtKGL	15 20 20 107 107	Retweet 20 Retweeted 20		Like 107 Liked 107	/ElonBachman/status/1078379894718033920
@AlterViggo @AlterViggo @AlterViggo @AlterViggo @AlterViggo	Alter Viggo‏ @AlterViggo	27 Dec 2018			Any plans to let your residents enjoy the car of the year @gretchenwhitmer and @MalloryMcMorrow? Voters buy cars, not dealership lobbies. Don’t deny them the @Tesla Model 3. It’s truly an amazing car. $TSLA https://www.detroitnews.com/story/opinion/columnists/henry-payne/2018/12/26/detroit-news-vehicle-year/2379185002/ …	8 33 33 176 176	Retweet 33 Retweeted 33		Like 176 Liked 176	/AlterViggo/status/1078349825416949760
@vincent13031925 @vincent13031925 @vincent13031925 @vincent13031925 @vincent13031925	Vincent‏ @vincent13031925	27 Dec 2018			Tesla has opened a wholly owned financial leasing unit in China, according to a regulatory filing with China's National Enterprise Info Publicity System. Reuters report: the move is seen as a sign of the $TSLA attempt to expand further into the Chinese market.	4 27 27 186 186	Retweet 27 Retweeted 27		Like 186 Liked 186	/vincent13031925/status/1078327058663563266
@MovistarMX @MovistarMX @MovistarMX	Movistar México‏Verified account @MovistarMX	Jul 1			Todo cabe en un plan sabiéndolo acomodar, por eso hicimos este solo para ti.	27 36 36 173 173	Retweet 36 Retweeted 36		Like 173 Liked 173	/MovistarMX/status/1145718136987148295
@ElonBachman @ElonBachman @ElonBachman @ElonBachman @ElonBachman	"Elon Says"‏ @ElonBachman	27 Dec 2018			Tesla notches a 48th road fatality Whether you use NHTSA or IIHS data, there is no foundation for @elonmusk's claim that $TSLA makes the safest cars. In fact, Teslas are conspicuously dangerous compared to vehicles in their class. h/t @WombatPickledhttps://docs.google.com/spreadsheets/d/1ESnyJ4b7m96OCjs3GSQ6EGF7YOMuv0XV-ROXTYIazTs/edit?usp=sharing …	3 29 29 59 59	Retweet 29 Retweeted 29		Like 59 Liked 59	/ElonBachman/status/1078301200909516801
@kimpaquette @kimpaquette @kimpaquette @kimpaquette @kimpaquette	Kim Paquette‏ @kimpaquette	27 Dec 2018	#Tesla,Model3	#Model3	The Detroit News? Is this some subversive, anti-American, anti-ICE publication? #Tesla #Model3 $TSLA https://www.detroitnews.com/story/opinion/columnists/henry-payne/2018/12/26/detroit-news-vehicle-year/2379185002/ …	1 11 11 57 57	Retweet 11 Retweeted 11		Like 57 Liked 57	/kimpaquette/status/1078280565546250246
@GroggyTBear @GroggyTBear @GroggyTBear @GroggyTBear @GroggyTBear	Groggy T. Bear‏ @GroggyTBear	27 Dec 2018			Detroit News Vehicle of the Year The Model 3 succeeds because it is Apple on wheels. Musk re-imagined the car like Steve Jobs re-thought the phone — a study in design minimalism that is both gorgeous and more efficient than established platforms. $TSLA https://goo.gl/k9H7X3	5 55 55 211 211	Retweet 55 Retweeted 55		Like 211 Liked 211	/GroggyTBear/status/1078278224319340549
@TezzlaCFO @TezzlaCFO @TezzlaCFO @TezzlaCFO @TezzlaCFO	Deepak CFO‏ @TezzlaCFO	27 Dec 2018			Elon Musk, August 29, 2018 -- “I hope he f*cking sues me." Now - "I was kidding bro, it was just an opinion" Sad ! bullies always chicken out when you fight back ! $TSLA pic.twitter.com/faPXTkKanC	7 28 28 156 156	Retweet 28 Retweeted 28		Like 156 Liked 156	/TezzlaCFO/status/1078272983658057729
@evannex_com @evannex_com @evannex_com @evannex_com @evannex_com	EVANNEX for Tesla‏ @evannex_com	27 Dec 2018	#Tesla,TeslaMotors,TeslaModel3,MyTesla,TeslaOwner,ElectricVehicle,ElonMusk	#TeslaMotors	Pulitzer Prize winning auto critic Dan Neil says the #Tesla Model 3 is so 'crazy good' that he's decided to personally give up gas guzzlers forever, more here: http://ow.ly/ScZI30n6YPm $TSLA #TeslaMotors #TeslaModel3 #MyTesla #TeslaOwner #ElectricVehicle #ElonMusk	1 29 29 95 95	Retweet 29 Retweeted 29		Like 95 Liked 95	/evannex_com/status/1078234162539257857
@MITMike1 @MITMike1 @MITMike1 @MITMike1 @MITMike1	Texla 🦔‏ @MITMike1	26 Dec 2018			I keep seeing all these @Tesla s around town, (in oil capital of the US ) so much for no demand. $tsla pic.twitter.com/XRLZVLHDuV	2 8 8 57 57	Retweet 8 Retweeted 8		Like 57 Liked 57	/MITMike1/status/1078142283671916544
@teslectrics @teslectrics @teslectrics @teslectrics @teslectrics	Teslectrics‏ @teslectrics	26 Dec 2018	#Tesla,NASDAQ,TeamElon	#NASDAQ	Stuart Varney: “Elon Musk deserves credit for his successes in three businesses” @Varneyco finally re-evaluates @elonmusk and gives him some credit on @FoxBusiness channel for. $TSLA $TSLAQ #Tesla stock price surges double digit on the #NASDAQ stock market. #TeamElonpic.twitter.com/7IYVhkb7Mh	13 35 35 141 141	Retweet 35 Retweeted 35		Like 141 Liked 141	/teslectrics/status/1078070641578987521
@PlainSite @PlainSite @PlainSite @PlainSite @PlainSite @CitronResearch	PlainSite‏ @PlainSite Citron Research @CitronResearch	26 Dec 2018			Andrew Left (@CitronResearch) should be embarassed. His research reports on $FB and on $TSLA are objectively two of the worst research reports we have ever seen. No footnotes. No evidence. Patently untrue statements. Come on, Andrew. Do better. https://twitter.com/CitronResearch/status/1077940077676847105 … $FB Backing up the sleigh. $160 tgt. Citron presents the only information that counts on $…	9 14 14 82 82	Retweet 14 Retweeted 14		Like 82 Liked 82	/PlainSite/status/1078045973664780288
@heybrybry @heybrybry @heybrybry @heybrybry @heybrybry	Bryan Phahurat‏ @heybrybry	26 Dec 2018	#TeslaModel3		Lock and loaded. It’s gonna be a great 2019. $tsla #TeslaModel3 @elonmusk @ValueAnalyst1 @vincent13031925 @Tesla @TeslaModel3Newspic.twitter.com/FOx6Vjkm43	3 9 9 120 120	Retweet 9 Retweeted 9		Like 120 Liked 120	/heybrybry/status/1078031970335162369
@teslectrics @teslectrics @teslectrics @teslectrics @teslectrics	Teslectrics‏ @teslectrics	26 Dec 2018	#Tesla		“Demand for $TSLA 's Model 3 midsize electric sedan "looks looks very strong into 2019 & beyond," said Wedbush Securities analyst. Consumer interest in the car will likely reduce the risk #Tesla will need to raise capital again in the near future.” $TSLAQhttps://www.cnbc.com/2018/12/26/demand-for-tesla-model-3-looks-very-strong-into-2019-and-beyond.html …	1 24 24 93 93	Retweet 24 Retweeted 24		Like 93 Liked 93	/teslectrics/status/1077984749296254977
@BarkMSmeagol @BarkMSmeagol @BarkMSmeagol @BarkMSmeagol @BarkMSmeagol @Lebeaucarnews	Bark‏ @BarkMSmeagol Phil LeBeauVerified account @Lebeaucarnews	26 Dec 2018			$TSLAQ: “Model 3 demand is like totally gone!! Q3 is as good as it’s gonna get!! 2019 bankwuptcy totally secured!!! $TSLA IS A ZERO!!! Reality: https://twitter.com/Lebeaucarnews/status/1077958489014558726 … Demand for Tesla Model 3 'looks very strong into 2019 and beyond' http://dlvr.it/QvP6tt pic.twitter.com/8SgUjcVeqB	1 13 13 83 83	Retweet 13 Retweeted 13		Like 83 Liked 83	/BarkMSmeagol/status/1077969920338452481
@Teslarati @Teslarati @Teslarati @Teslarati @Teslarati	TESLARATI‏ @Teslarati	26 Dec 2018			$TSLA Tesla Model 3 demand ‘looks very strong into 2019 and beyond,’ says Wall St analyst https://www.teslarati.com/tesla-tsla-model-3-demand-very-strong-into-2019-and-beyond-wall-st/ …	3 90 90 524 524	Retweet 90 Retweeted 90		Like 524 Liked 524	/Teslarati/status/1077954981347672073
@AlterViggo @AlterViggo @AlterViggo @AlterViggo @AlterViggo	Alter Viggo‏ @AlterViggo	26 Dec 2018			Flat-earth $TSLAQ crowd seemed to be out in force yesterday. It was Christmas for crying out loud. I guess they found their new religion. I wish them a very merry Muskmas. $TSLA pic.twitter.com/5y2sokjS0k	1 10 10 61 61	Retweet 10 Retweeted 10		Like 61 Liked 61	/AlterViggo/status/1077951671005835264
@AlterViggo @AlterViggo @AlterViggo @AlterViggo @AlterViggo	Alter Viggo‏ @AlterViggo	26 Dec 2018	#Tesla		Textbook example how $TSLAQ echo chamber isn't serving them well. 10,000 simulations using ridiculously low sales volume/gross margins just gives them, well, 10,000 pieces of garbage. All the hand-wavy, smart-ish sounding math jargon can't save them from that. $TSLA #Teslapic.twitter.com/70PdOHHO9s	5 10 10 48 48	Retweet 10 Retweeted 10		Like 48 Liked 48	/AlterViggo/status/1077949638462730241
@S_Padival @S_Padival @S_Padival @S_Padival @S_Padival	💧 S Padival‏ @S_Padival	25 Dec 2018			$TSLA short shorts spending too much time tweeting from the bathroom may result in blindness pic.twitter.com/nrTCBJtnmr	9 13 13 116 116	Retweet 13 Retweeted 13		Like 116 Liked 116	/S_Padival/status/1077689765783171072
@Badger24 @Badger24 @Badger24 @Badger24 @Badger24	Badger‏ @Badger24	24 Dec 2018			Reminder: $TSLA has until this Friday - December 28 - to announce two new independent directors per the SEC settlement. Happy Holidays $TSLAQ!	10 11 11 113 113	Retweet 11 Retweeted 11		Like 113 Liked 113	/Badger24/status/1077338078715334656
@TESLAcharts @TESLAcharts @TESLAcharts @TESLAcharts @TESLAcharts	TeslaCharts‏ @TESLAcharts	24 Dec 2018			Nothing warms my heart more on this Christmas Eve than the thought of the editors at @InsideEVs trying to square 36,400 US Model 3 deliveries through November with the current NMVTIS registration numbers. Good luck with the December estimate bros. $TSLA pic.twitter.com/L8LQKskMko	4 10 10 98 98	Retweet 10 Retweeted 10		Like 98 Liked 98	/TESLAcharts/status/1077337064469946368
@GerberKawasaki @GerberKawasaki @GerberKawasaki @GerberKawasaki @GerberKawasaki	Ross Gerber‏Verified account @GerberKawasaki	24 Dec 2018	#TeslaModel3,EV,climatechange	#EV	Driving down to Laguna. I’ve seen a ton of #TeslaModel3 amazing. Everywhere. Then a truck full of model X and 3 goes by. It’s insane how many cars they are selling. It’s a Christmas gift. Tesla under $300 again! They will have huge qtr! $tsla #EV #climatechange	31 27 27 264 264	Retweet 27 Retweeted 27		Like 264 Liked 264	/GerberKawasaki/status/1077319565917413377
@ellec_uk @ellec_uk @ellec_uk @ellec_uk @ellec_uk	⚡ evlution.co ⚡‏ @ellec_uk	24 Dec 2018			My estimate for Model 3 sales in Q4 is 72k. 100k cars in total $tsla	12 9 9 130 130	Retweet 9 Retweeted 9		Like 130 Liked 130	/ellec_uk/status/1077318893348315137
@MovistarMX @MovistarMX @MovistarMX	Movistar México‏Verified account @MovistarMX	Jul 1			Si todavía no tienes plan, ¡felicidades! Lo acabas de encontrar	44 34 34 249 249	Retweet 34 Retweeted 34		Like 249 Liked 249	/MovistarMX/status/1145718002488401921
@TESLAcharts @TESLAcharts @TESLAcharts @TESLAcharts @TESLAcharts	TeslaCharts‏ @TESLAcharts	24 Dec 2018			A hearty Merry Christmas to all, except if you called Child Protective Services on a whistleblower out of spite. $TSLA	4 15 15 167 167	Retweet 15 Retweeted 15		Like 167 Liked 167	/TESLAcharts/status/1077312646045675520
@GatorInvestor @GatorInvestor @GatorInvestor @GatorInvestor @GatorInvestor	Investor Gator 🐊‏ @GatorInvestor	24 Dec 2018			I am going to wrap up this tweet, put it under the tree and open it xmas morning.The best present I could get is knowing this clown will be out of business soon after charging retail investors to put their money in ETFs while pumping garbage stocks like $TSLA. ht/: @Nixons_Head_pic.twitter.com/cnF8N3TUzr	3 8 8 94 94	Retweet 8 Retweeted 8		Like 94 Liked 94	/GatorInvestor/status/1077312039687766016
@ElonBachman @ElonBachman @ElonBachman @ElonBachman @ElonBachman	"Elon Says"‏ @ElonBachman	24 Dec 2018			1\ With the stock below $300, $TSLA bulls are forming a circular firing squad. This thread is amazing. Like math-challenged piranhas. The intro: pic.twitter.com/xL1aevIDhu	15 18 18 121 121	Retweet 18 Retweeted 18		Like 121 Liked 121	/ElonBachman/status/1077305473718775808
@Teslarati @Teslarati @Teslarati @Teslarati @Teslarati	TESLARATI‏ @Teslarati	24 Dec 2018			Tesla critic changes tune on Elon Musk: ‘I think it’s time to re-evaluate the man’ $TSLA https://www.teslarati.com/tesla-tsla-critic-stuart-varney-fox-business-changes-tune-elon-musk/ …	23 81 81 610 610	Retweet 81 Retweeted 81		Like 610 Liked 610	/Teslarati/status/1077248030724841472
@ICannot_Enough @ICannot_Enough @ICannot_Enough @ICannot_Enough @ICannot_Enough	James Stephenson‏ @ICannot_Enough	24 Dec 2018			At 52-week lows today: Dow Jones, NASDAQ, S&P 500, AAPL, GOOG, FB, BABA, NVDA, MU, BRK-A, FCAU, F. $TSLA is only slightly below its 52-week *average*. Crazy selloff, but Tesla is 22% above its 52-week low. That is a sign of strength into Q4 earnings vs. most other stocks.	9 19 19 94 94	Retweet 19 Retweeted 19		Like 94 Liked 94	/ICannot_Enough/status/1077227055845175298
@khalilamar @khalilamar @khalilamar @khalilamar @khalilamar	Khalil Amar‏ @khalilamar	24 Dec 2018	#frunkpuppyfriday,frunkpuppy	#frunkpuppy	.@28delayslater @mayemusk Hello? Is it me you're looking for? Wish to all #frunkpuppyfriday #frunkpuppy and devoted $TSLA @Tesla friends a "Joyeux Elon" @elonmusk @TOC_Fremontpic.twitter.com/snhvpbkv19	12 48 48 197 197	Retweet 48 Retweeted 48		Like 197 Liked 197	/khalilamar/status/1077224741377847297
@ContrarianShort @ContrarianShort @ContrarianShort @ContrarianShort @ContrarianShort	ContrarianShort‏ @ContrarianShort	24 Dec 2018			$TSLA $TSLAQ Back in the price zone where wedding photographers and college athletic trainers stop telling me I don’t know what I’m talking about. Another 3% and the tech bros will go silent as well. Merry Christmas!!!	9 11 11 147 147	Retweet 11 Retweeted 11		Like 147 Liked 147	/ContrarianShort/status/1077218076880498690
@Austen @Austen @Austen @Austen @Austen @BloombergNEF	Austen Allred‏ @Austen BloombergNEF @BloombergNEF	24 Dec 2018			I remember when analysts went blue in the face saying that batteries were too expensive for $TSLA to ever make money. Good reminder that most things aren’t static. https://twitter.com/BloombergNEF/status/1075410072283594753 … Our 2018 Battery Price Survey has found that the volume-weighted average price of a lithium-ion battery pack is $176/kWh - the price has fallen 85% in real terms since 2010 …	6 30 30 196 196	Retweet 30 Retweeted 30		Like 196 Liked 196	/Austen/status/1077211439314567169
@TeslaAgnostic @TeslaAgnostic @TeslaAgnostic @TeslaAgnostic @TeslaAgnostic	Realist‏ @TeslaAgnostic	23 Dec 2018			So its like almost complete $tsla legal department went through the chimney within last few months and was replaced by trial lawyers with one feet in the door. Thats fine.	2 3 3 57 57	Retweet 3 Retweeted 3		Like 57 Liked 57	/TeslaAgnostic/status/1076972434123821056
@TezzlaCFO @TezzlaCFO @TezzlaCFO @TezzlaCFO @TezzlaCFO	Deepak CFO‏ @TezzlaCFO	23 Dec 2018			"Our car needs to be designed and built with such accuracy and precision that, if an owner measures dimensions, panel gaps and flushness, and their measurements don't match the Model 3 specs, it just means that their measuring tape is wrong." $TSLA pic.twitter.com/h0b2luNKYC	4 5 5 57 57	Retweet 5 Retweeted 5		Like 57 Liked 57	/TezzlaCFO/status/1076954464211341312
@tomi @tomi @tomi @tomi @tomi @Reuters	Tomi‏Verified account @tomi Reuters Top NewsVerified account @Reuters	23 Dec 2018			Everyone who didn’t look at miracle quarter Q3’s interest income as % of cash balance will be shocked when $TSLA files for chapter 11 before paying anyone back. https://twitter.com/Reuters/status/1076943139661844480 … Elon Musk says Tesla to pay customers for missed tax credits https://reut.rs/2Cxm3sB pic.twitter.com/I6m0bcp3F7	4 13 13 54 54	Retweet 13 Retweeted 13		Like 54 Liked 54	/tomi/status/1076944323768401924
@Paul_M_Huettner @Paul_M_Huettner @Paul_M_Huettner @Paul_M_Huettner @Paul_M_Huettner	Paul Huettner, CFA‏ @Paul_M_Huettner	23 Dec 2018	#TeslaExecutiveDeparturesList		3 updates to the #TeslaExecutiveDeparturesList $TSLA $TSLAQ 1) Albert Luu (8yr vet principal in the global capital mkts division) 2) Eric Weingarten (9yr vet assoc. general counsel) 3) Jimmy Bergeron (12yr vet managing energy residential field services)https://www.dropbox.com/s/doe1755m6gyztnc/Tesla%20Executive%20Departures%20List.pdf?dl=0 …	7 17 17 76 76	Retweet 17 Retweeted 17		Like 76 Liked 76	/Paul_M_Huettner/status/1076915727070887936
@vincent13031925 @vincent13031925 @vincent13031925 @vincent13031925 @vincent13031925	Vincent‏ @vincent13031925	23 Dec 2018	#Tesla,China	#China	Tesla China has a “youth” program for children to learn about @Tesla's product knowledge & philosophy. Children will gain a deeper understanding of #Tesla's vision & broaden their horizons in addition to a special certificate from $TSLA also a valuable social practice. #Chinapic.twitter.com/uX7H439953	7 15 15 108 108	Retweet 15 Retweeted 15		Like 108 Liked 108	/vincent13031925/status/1076876126671097856
@gerardfianen @gerardfianen @gerardfianen @gerardfianen @gerardfianen	Gerard Fianen‏ @gerardfianen	23 Dec 2018			Reuters reports total costs of VW diesel fraud: $30B. Now $TSLAQ , that is what REAL fraud and cash burn looks like. Imagine VW would have invested that all into EV car and battery factories and charging network. $TSLA build all with far less than that. https://in.reuters.com/article/volkswagen-emissons/vw-says-diesel-scandal-cleanup-to-cost-two-billion-euro-in-2019-paper-idINKCN1OL0D1 …	9 49 49 206 206	Retweet 49 Retweeted 49		Like 206 Liked 206	/gerardfianen/status/1076746159778082816
@AlterViggo @AlterViggo @AlterViggo @AlterViggo @AlterViggo @CNN	Alter Viggo‏ @AlterViggo CNNVerified account @CNN	23 Dec 2018			This is exactly the kind crash that @Tesla's Autopilot is meant to prevent. Police say the driver, who was not seriously hurt, fell asleep. Autopilot reduces the likelihood of crashes when drivers unintentionally fall asleep. AP is better than no AP. $TSLA https://twitter.com/CNN/status/1076636202625875968 … A BMW lifted off the ground before crashing in eastern Slovakia. Despite the dramatic wre…	6 18 18 85 85	Retweet 18 Retweeted 18		Like 85 Liked 85	/AlterViggo/status/1076744562595422208
@threefivesinv @threefivesinv @threefivesinv @threefivesinv @threefivesinv	ThreeFives Investments‏ @threefivesinv	22 Dec 2018			Post on Tesla's Q4 production/deliveries incoming. /1 $TSLA	4 12 12 60 60	Retweet 12 Retweeted 12		Like 60 Liked 60	/threefivesinv/status/1076600161235722240
@ElonMiracles @ElonMiracles @ElonMiracles @ElonMiracles @ElonMiracles	Elon Musk Miracles‏ @ElonMiracles	22 Dec 2018			Tesla has done what no other automaker thought was possible: Lose money for 15 straight years and not go bankrupt. $TSLA	18 82 82 578 578	Retweet 82 Retweeted 82		Like 578 Liked 578	/ElonMiracles/status/1076567642473824259
@QTRResearch @QTRResearch @QTRResearch @QTRResearch @QTRResearch	Quoth the Raven‏ @QTRResearch	22 Dec 2018			Life comes at you fast $TSLA pic.twitter.com/xwL2dFmsa7	7 12 12 60 60	Retweet 12 Retweeted 12		Like 60 Liked 60	/QTRResearch/status/1076552000714739712
@vincent13031925 @vincent13031925 @vincent13031925 @vincent13031925 @vincent13031925	Vincent‏ @vincent13031925	22 Dec 2018	#Tesla,ModelX,Wedding,China,TeslaChina	#ModelX	More Tesla Model “X” wedding in China. It’s unstoppable now!! $TSLA #Tesla #ModelX #Wedding #China #TeslaChinapic.twitter.com/ts11jza3GM	17 113 113 585 585	Retweet 113 Retweeted 113		Like 585 Liked 585	/vincent13031925/status/1076543523791396865
@Paul91701736 @Paul91701736 @Paul91701736 @Paul91701736 @Paul91701736 @InvestorSwan @temp_worker	Machine Planet‏ @Paul91701736 irony of life @InvestorSwan	22 Dec 2018	#TslaStoreUpdate,SGFReport	#SGFReport	This is a REALLY good idea, especially as some of us are capturing all these reports. SGF Contributors: Please use the tag #TslaStoreUpdate somewhere in your thread for DCs and SCs. Use #SGFReport for anywhere else you find clusters of lonely Teslas. Please RT! $TSLA $TSLAQhttps://twitter.com/InvestorSwan/status/1076525891507884034 … @TeslaCharts @Paul91701736 @skabooshka How about you roll out a…	3 12 12 32 32	Retweet 12 Retweeted 12		Like 32 Liked 32	/Paul91701736/status/1076535033991757824
@vincent13031925 @vincent13031925 @vincent13031925 @vincent13031925 @vincent13031925	Vincent‏ @vincent13031925	22 Dec 2018	#China,Tesla,TeslaChina	#Tesla	Dec 21th, Tesla Zhejiang Hangzhou Oceanic Le Ding Port Supercharge Unveiling Ceremony. The seventh and largest supercharge station in Zhejiang China $TSLA #China #Tesla #TeslaChinapic.twitter.com/FmPkOV4znv	4 19 19 100 100	Retweet 19 Retweeted 19		Like 100 Liked 100	/vincent13031925/status/1076524465947795456
@TESLAcharts @TESLAcharts @TESLAcharts @TESLAcharts @TESLAcharts @SF_SEC	TeslaCharts‏ @TESLAcharts SEC San FranciscoVerified account @SF_SEC	22 Dec 2018			Yes. As a matter of fact I do. $TSLA https://twitter.com/SF_SEC/status/1076151576870469634 … Do you know the red flags of a Ponzi scheme? Check here http://ow.ly/ZfsM30n2eOA	6 2 2 104 104	Retweet 2 Retweeted 2		Like 104 Liked 104	/TESLAcharts/status/1076509270315880449
@TESLAcharts @TESLAcharts @TESLAcharts @TESLAcharts @TESLAcharts @TitoElBandito	TeslaCharts‏ @TESLAcharts Tito El Bandito @TitoElBandito	22 Dec 2018			Dear $TSLAQ - if you reply to any of Elon's tweets you risk the wrath of @jack. As shocking as these stories are, I believe them. Tells you all you need to know about the long-term equity value of both $TSLA and $TWTR IMO...https://twitter.com/TitoElBandito/status/1076457779735474176 … I'm back after a 4 day suspension for my account allegedly "indicating it was compromised or hacked" $tsla	8 6 6 92 92	Retweet 6 Retweeted 6		Like 92 Liked 92	/TESLAcharts/status/1076482951838343168
@RaoulGMI @RaoulGMI @RaoulGMI @RaoulGMI @RaoulGMI @CNBC	Raoul Pal‏Verified account @RaoulGMI CNBCVerified account @CNBC	22 Dec 2018			D-day is near for $TSLA as Audi, Porsche, Jaguar and BMW all launch cars in the next 18 months. There wont be production problems, delays, no servicing, body fit issues or flamethrowers. Im getting increasingly interested in shorting it. Supply from others, demand issues & fraud https://twitter.com/CNBC/status/1076472442716127233 … Meet Audi's challenge to the Tesla Model S. https://cnb.cx/2EunyJ…	136 151 151 634 634	Retweet 151 Retweeted 151		Like 634 Liked 634	/RaoulGMI/status/1076474974540652547
@temp_worker @temp_worker @temp_worker @temp_worker @temp_worker	TempWorker‏ @temp_worker	22 Dec 2018			Good luck! $TSLA "The premium on my 2014 Model S P85D increased 75%. My agent explained that the Model S now has a different symbol (65/75; was 63/63) set by some national insurance agency that they use to determine the costs of repairs, etc." pic.twitter.com/QQjIZihn1z	7 11 11 49 49	Retweet 11 Retweeted 11		Like 49 Liked 49	/temp_worker/status/1076463981102010368
@TitoElBandito @TitoElBandito @TitoElBandito @TitoElBandito @TitoElBandito	Tito El Bandito‏ @TitoElBandito	22 Dec 2018			I'm back after a 4 day suspension for my account allegedly "indicating it was compromised or hacked" $tsla	10 4 4 108 108	Retweet 4 Retweeted 4		Like 108 Liked 108	/TitoElBandito/status/1076457779735474176
@kimpaquette @kimpaquette @kimpaquette @kimpaquette @kimpaquette @twnutt	Kim Paquette‏ @kimpaquette tim nutt @twnutt	21 Dec 2018	#pathetic,SGF,getalife	#SGF	I mean honestly I can’t get over this - one day these guys will look back on their lives and remember they went through the trouble to pretend to be interested in a car so they could report back to a bunch of strangers on twitter. #pathetic #SGF #getalife $TSLA https://twitter.com/twnutt/status/1076213946447810561 … SGF trip report, Austin store at the Domain shopping center. Long story short, no…	11 5 5 70 70	Retweet 5 Retweeted 5		Like 70 Liked 70	/kimpaquette/status/1076324012022738945
@ValueDissenter @ValueDissenter @ValueDissenter @ValueDissenter @ValueDissenter	Value Dissenter‏ @ValueDissenter	21 Dec 2018			Lol. Just happened: At holiday party Cop shows up in uniform, swaps to party clothes. Friends with host I ask him about his job. Traffic cop. Highways in Bay Area Ask him about $tsla cars "Lots of unregistered cars. I impound them. Owners upset they can't get car until titled"	10 31 31 203 203	Retweet 31 Retweeted 31		Like 203 Liked 203	/ValueDissenter/status/1076288734067253249
@macrockets @macrockets @macrockets @macrockets @macrockets	David McLeod‏ @macrockets	21 Dec 2018			Breaking $TSLA News. Warrnambool Australia Supercharger opens at the Flying Horse Inn. pic.twitter.com/mLH1tbcrdm	9 15 15 139 139	Retweet 15 Retweeted 15		Like 139 Liked 139	/macrockets/status/1076261555992354817
@gmbankrupt @gmbankrupt @gmbankrupt @gmbankrupt @gmbankrupt	Ryan‏ @gmbankrupt	21 Dec 2018			Hot take: $TSLA executives aren’t leaving. They’re being poached.	8 10 10 97 97	Retweet 10 Retweeted 10		Like 97 Liked 97	/gmbankrupt/status/1076198788895784965
@Gfilche @Gfilche @Gfilche @Gfilche @Gfilche	Gali‏ @Gfilche	21 Dec 2018			if you're getting a new @Tesla or solar for the holidays don't forget to use my referral code :) $TSLA galileo36901 https://www.tesla.com/referral/galileo36901 …	10 6 6 79 79	Retweet 6 Retweeted 6		Like 79 Liked 79	/Gfilche/status/1076197105016995840
@Bar2lucci @Bar2lucci @Bar2lucci @Bar2lucci @Bar2lucci	Immanuel Cunt‏ @Bar2lucci	21 Dec 2018			According to a phone call with Dutch authorities Tesla has not even applied for Model 3 homologation. $TSLA cc @WillemKadijk	8 10 10 61 61	Retweet 10 Retweeted 10		Like 61 Liked 61	/Bar2lucci/status/1076165246505627649
@YunLinSJ @YunLinSJ @YunLinSJ @YunLinSJ @YunLinSJ @MarketWatch	Yun Lin‏ @YunLinSJ MarketWatchVerified account @MarketWatch	21 Dec 2018			Tesla shorts logic: Tesla doesn't do something = "Failure!" Tesla does something = "Fraud!" $TSLA $TSLAQhttps://twitter.com/MarketWatch/status/1062206703075254274 … Why isn’t everyone satisfied with what Tesla Inc. reported as its third-quarter results? https://on.mktw.net/2DANOCc	1 9 9 52 52	Retweet 9 Retweeted 9		Like 52 Liked 52	/YunLinSJ/status/1076165098719170560
@vincent13031925 @vincent13031925 @vincent13031925 @vincent13031925 @vincent13031925 @ChrisAnzinger	Vincent‏ @vincent13031925 Christian Anzinger @ChrisAnzinger	21 Dec 2018	#Tesla,Model3,Germany	#Model3	More and more people in Germany received Tesla Model 3 configuration invitations!! $TSLA #Tesla #Model3 #Germanyhttps://twitter.com/ChrisAnzinger/status/1076155145711468544 … It‘s done @elonmusk @Tesla @vincent13031925 @Model3Owners @BAFA_Bund pic.twitter.com/zWR0DGbjUn	1 5 5 59 59	Retweet 5 Retweeted 5		Like 59 Liked 59	/vincent13031925/status/1076158240939884544
@BarkMSmeagol @BarkMSmeagol @BarkMSmeagol @BarkMSmeagol @BarkMSmeagol @nextmove_de	Bark‏ @BarkMSmeagol nextmove @nextmove_de	21 Dec 2018	#DumDum		Another $TSLAQ #DumDum theory bites the dust. Shocking! $TSLA https://twitter.com/nextmove_de/status/1076054205423648768 … Breaking news: @Tesla #Model3 configurator opens in #Germany @nextmove_de starts some serious #Christmas Shopping... pic.twitter.com/V9U7otaiU2	3 7 7 68 68	Retweet 7 Retweeted 7		Like 68 Liked 68	/BarkMSmeagol/status/1076142679195439104
@Teslarati @Teslarati @Teslarati @Teslarati @Teslarati	TESLARATI‏ @Teslarati	21 Dec 2018			$TSLA Tesla Model 3 will dominate Germany’s e-car market in 2019, says industry expert https://www.teslarati.com/tesla-tsla-model-3-conquers-germany-ev-market-industry-expert/ …	14 123 123 614 614	Retweet 123 Retweeted 123		Like 614 Liked 614	/Teslarati/status/1076140215545315329
@TezzlaCFO @TezzlaCFO @TezzlaCFO @TezzlaCFO @TezzlaCFO	Deepak CFO‏ @TezzlaCFO	20 Dec 2018			" $TSLA Gigafactory 3 in China is progressing ‘1 yr ahead of schedule,’ says local reports" Instead of "Never Happening", its now "Never Happening -1" years away. https://www.teslarati.com/tesla-gigafactory-3-china-1-year-ahead-of-schedule-local-reports/ …	6 4 4 57 57	Retweet 4 Retweeted 4		Like 57 Liked 57	/TezzlaCFO/status/1075916296569716736
@TESLAcharts @TESLAcharts @TESLAcharts @TESLAcharts @TESLAcharts @officialmcafee	TeslaCharts‏ @TESLAcharts John McAfeeVerified account @officialmcafee	20 Dec 2018			Add this to the list of things I couldn’t have imagined happening a year ago. $TSLA https://twitter.com/officialmcafee/status/1075898463638966272 … Folks are warning me against opposing the SEC and point to Elon Musk's submission to them as an example I should follow. I have had many dances with the SEC. I know who they are, and I am not Elon Musk - I'm John Fucking McAfee. Watch the difference.	8 5 5 49 49	Retweet 5 Retweeted 5		Like 49 Liked 49	/TESLAcharts/status/1075912268108455936
@markbspiegel @markbspiegel @markbspiegel @markbspiegel @markbspiegel @Daimler	Mark B. Spiegel‏ @markbspiegel Daimler AGVerified account @Daimler	20 Dec 2018	#prototypes,preseriesvehicles	#preseriesvehicles	"Almost 2. This is how many #prototypes and #preseriesvehicles were built for testing the $TSLA Model 3. Over three Beverly Hills winter days and three San Francisco summer evenings, it was subjected to extreme conditions from plus 18° to plus 20° Celsius." $TSLAQhttps://twitter.com/Daimler/status/1075873516975783936 … Almost 200: This is how many #prototypes and #preseriesvehicles were built for…	7 7 7 54 54	Retweet 7 Retweeted 7		Like 54 Liked 54	/markbspiegel/status/1075880740871651328
@TezzlaCFO @TezzlaCFO @TezzlaCFO @TezzlaCFO @TezzlaCFO	Deepak CFO‏ @TezzlaCFO	20 Dec 2018			Q2 CC- "60,000 test drive requests in the U.S. alone & these people come into our stores, do the test drive & they become super excited & they decide to order the car." Now -"Stores have some inventory available for immediate delivery" Did $TSLA mislead investors about demand ? pic.twitter.com/7gvNdCp8CG	5 10 10 44 44	Retweet 10 Retweeted 10		Like 44 Liked 44	/TezzlaCFO/status/1075874285275791360
@QTRResearch @QTRResearch @QTRResearch @QTRResearch @QTRResearch	Quoth the Raven‏ @QTRResearch	20 Dec 2018			*TESLA: STORES HAVE SOME INVENTORY FOR IMMEDIATE DELIVERY $TSLA The backlog is toast	11 12 12 110 110	Retweet 12 Retweeted 12		Like 110 Liked 110	/QTRResearch/status/1075864644344897536
@ICannot_Enough @ICannot_Enough @ICannot_Enough @ICannot_Enough @ICannot_Enough @EcoHeliGuy	James Stephenson‏ @ICannot_Enough Walter MacVane @EcoHeliGuy	20 Dec 2018			Toyota’s Camry plant is scaling back production in response to slumping sales and the article below blames their decline on SUVs & crossovers... *rather than even mentioning* the sedan that overtook their sales rank (by revenue), the Tesla Model 3. $TSLA https://twitter.com/EcoHeliGuy/status/1075846426255536128 … What no one will tell you is that Toyota needs 3 assembly lines to do what Tesla is …	11 25 25 91 91	Retweet 25 Retweeted 25		Like 91 Liked 91	/ICannot_Enough/status/1075849577369100288
@billionaire_ca @billionaire_ca @billionaire_ca @billionaire_ca @billionaire_ca	King of the Losers‏ @billionaire_ca	20 Dec 2018			$TSLA Gigafactory 3 construction update! $TSLAQpic.twitter.com/D0Ou3pOOQC	4 11 11 80 80	Retweet 11 Retweeted 11		Like 80 Liked 80	/billionaire_ca/status/1075839301697585152
@gmbankrupt @gmbankrupt @gmbankrupt @gmbankrupt @gmbankrupt	Ryan‏ @gmbankrupt	20 Dec 2018			I’ve noticed not only are $TSLA bears rocket experts, auto experts, bankruptcy experts, history experts, regulation experts, psychological experts, market experts and financial experts, but now they are also tunnel experts. I feel dumb over here. What did you all major in? pic.twitter.com/rMw6ejeTW5	16 23 23 113 113	Retweet 23 Retweeted 23		Like 113 Liked 113	/gmbankrupt/status/1075838196653715456
@ElonBachman @ElonBachman @ElonBachman @ElonBachman @ElonBachman	"Elon Says"‏ @ElonBachman	20 Dec 2018			It's worth dwelling on the scale of the over-valuation here. $TSLA has burned $6B over the years, only to eke out a $300M profit in *one* quarter selling the Model 3. Now the Model 3 is done in the US. What next??	13 16 16 96 96	Retweet 16 Retweeted 16		Like 96 Liked 96	/ElonBachman/status/1075828554724720640
@ElonBachman @ElonBachman @ElonBachman @ElonBachman @ElonBachman	"Elon Says"‏ @ElonBachman	20 Dec 2018			One of the sharpest $TSLA bulls just conceded that Tesla's US backlog is gone. Someone remind me what is justifying the $50B market cap after this? pic.twitter.com/bgeOckTR3x	25 46 46 191 191	Retweet 46 Retweeted 46		Like 191 Liked 191	/ElonBachman/status/1075826446998884354
@BullTesla @BullTesla @BullTesla @BullTesla @BullTesla	Tezla‏ @BullTesla	20 Dec 2018			$TSLA down $60 or 16% in 6 days and it's not clear why pic.twitter.com/QDHo9IGhgz	53 5 5 58 58	Retweet 5 Retweeted 5		Like 58 Liked 58	/BullTesla/status/1075821045133819904
@GrainSurgeon @GrainSurgeon @GrainSurgeon @GrainSurgeon @GrainSurgeon	Super Space Genius‏ @GrainSurgeon	20 Dec 2018			Jalopnik probably still wins the award for the best takedown of the Boring tunnel circus, but this graphic from Daily Mail is a great summary of how the major outlets couldn't find a positive word to say. Musk won no media support that day. $TSLA $TSLAQpic.twitter.com/1X5G7rAJBl	11 10 10 38 38	Retweet 10 Retweeted 10		Like 38 Liked 38	/GrainSurgeon/status/1075816587389739009
@ValueAnalyst1 @ValueAnalyst1 @ValueAnalyst1 @ValueAnalyst1 @ValueAnalyst1	ValueAnalyst‏ @ValueAnalyst1	20 Dec 2018	#Tesla,NotSellingAShareBefore2500	#NotSellingAShareBefore2500	I look at those losing their over a few percent drop in the markets, and I'm like, this is a walk in the park for #Tesla bulls $TSLA #NotSellingAShareBefore2500pic.twitter.com/rW0FANphYb	14 9 9 98 98	Retweet 9 Retweeted 9		Like 98 Liked 98	/ValueAnalyst1/status/1075810711119585280
@ellec_uk @ellec_uk @ellec_uk @ellec_uk @ellec_uk	⚡ evlution.co ⚡‏ @ellec_uk	20 Dec 2018			An early Xmas gift for $TSLA shorts, they can get out for a smallish loss at these prices vs having their faces ripped off after Q4.	2 10 10 81 81	Retweet 10 Retweeted 10		Like 81 Liked 81	/ellec_uk/status/1075767830035845121
@vincent13031925 @vincent13031925 @vincent13031925 @vincent13031925 @vincent13031925	Vincent‏ @vincent13031925	19 Dec 2018	#Tesla,AutoPilot	#AutoPilot	Tesla’s Navigate on Autopilot (beta) has some pretty good features, like suggestion on faster lane, also able to change freeways & exit freeways automatically. Keep in mind this is a beta version, use it with cautious and don’t abuse the system. $TSLA #Tesla #AutoPilotpic.twitter.com/gCDfWtQOwo	1 16 16 75 75	Retweet 16 Retweeted 16		Like 75 Liked 75	/vincent13031925/status/1075594787321917440
@BosInvestor @BosInvestor @BosInvestor @BosInvestor @BosInvestor @elonmusk	BOS-Investor‏ @BosInvestor Elon MuskVerified account @elonmusk	19 Dec 2018			Haha. Yeah right. Just because you can ‘schedule’ service with a few taps doesn’t mean anything will actually happen any faster. You’ll just have nobody to scream at when there are no parts and nobody is calling you back. $tsla https://twitter.com/elonmusk/status/1075584037115158530 … Tesla phone app release next week will enable service scheduling in 2 mins with a few taps. No more need to call!	4 8 8 70 70	Retweet 8 Retweeted 8		Like 70 Liked 70	/BosInvestor/status/1075585324460457984
@GerberKawasaki @GerberKawasaki @GerberKawasaki @GerberKawasaki @GerberKawasaki	Ross Gerber‏Verified account @GerberKawasaki	19 Dec 2018	#Tesla,TeslaModel3	#TeslaModel3	Stoked on the new #Tesla OTA update. This is the coolest car ever. Love it @elonmusk #TeslaModel3 $tsla	9 18 18 390 390	Retweet 18 Retweeted 18		Like 390 Liked 390	/GerberKawasaki/status/1075550856689250305
@OMillionaires @OMillionaires @OMillionaires @OMillionaires @OMillionaires	Option Millionaires‏ @OMillionaires	19 Dec 2018			Q4 Perfomance: Dow -11.85% S&P -13.97% Nasdaq -17.52% Russell -20.47% Tesla +25.76% $TSLA $TSLAQpic.twitter.com/tpxGsfKFWh	3 31 31 90 90	Retweet 31 Retweeted 31		Like 90 Liked 90	/OMillionaires/status/1075550054247817216
@gerardfianen @gerardfianen @gerardfianen @gerardfianen @gerardfianen	Gerard Fianen‏ @gerardfianen	19 Dec 2018	#Tesla		Tesla shorts : I-Pace is killing $TSLA in Norway Reality : in the first 19 days of December #Tesla delivered more MS/MX in Norway (1.150) than the total I-Pace sales in Norway in all 2018 (1.067) I am happy to see more EV’s and applaud Jaguar for doing I-Pace, but $TSLQ = FUD.	7 36 36 194 194	Retweet 36 Retweeted 36		Like 194 Liked 194	/gerardfianen/status/1075494296734838784
@vincent13031925 @vincent13031925 @vincent13031925 @vincent13031925 @vincent13031925	Vincent‏ @vincent13031925	19 Dec 2018	#Tesla,AutoPilot	#AutoPilot	Scenario 2: If there is a moving vehicle right next to you when you want change lanes with Tesla Autopilot, screen will show “red” line & refuse the engagement to ensure your safety. Lane change will start automatically once it’s clear & safe. $TSLA #Tesla #AutoPilotpic.twitter.com/QmImhxrnnc	7 11 11 64 64	Retweet 11 Retweeted 11		Like 64 Liked 64	/vincent13031925/status/1075463711584804864
@facts_tesla @facts_tesla @facts_tesla @facts_tesla @facts_tesla @oxygenO211	Not_an_Analyst‏ @facts_tesla oxygenO2 @oxygenO211	19 Dec 2018			GS's Tamberrino predicts no growth for $TSLA in 2019 and 2020 after ~60% per year over the past 5 years and even faster in the past year. He predicts $28B in rev in 2019 and $29B in 2020 but in Q3 $TSLA revs were already at $27B pace! Looney tunes. https://twitter.com/oxygenO211/status/1075126471864139777 … David Tamberrino is ranked #4,437 out of 5,100 Analysts on TipRanks with a success rate of…	13 22 22 104 104	Retweet 22 Retweeted 22		Like 104 Liked 104	/facts_tesla/status/1075419019010662401
@Paul_M_Huettner @Paul_M_Huettner @Paul_M_Huettner @Paul_M_Huettner @Paul_M_Huettner	Paul Huettner, CFA‏ @Paul_M_Huettner	19 Dec 2018			Hey @FBI @FBIChicago I believe it is a crime to send threatening faxes (yes, I know, old school) to people threatening their life and the life of their family right? $TSLA twitter brings out some nutjobs, that's for sure. pic.twitter.com/CIQcKXvxgf	33 57 57 162 162	Retweet 57 Retweeted 57		Like 162 Liked 162	/Paul_M_Huettner/status/1075415917809541121
@willchamberlain @willchamberlain @willchamberlain @willchamberlain @willchamberlain @janellewang	Will Chamberlain 🇺🇸‏ @willchamberlain Janelle WangVerified account @janellewang	19 Dec 2018			You know, if I ever spend close to six figures on a car, I expect it not to spontaneously combust (Disclosure: short $TSLA) https://twitter.com/janellewang/status/1075298129505746946 … Not one, but twice! Tesla Model S catches fire in Los Gatos at a tire repair shop. Then, hours later, it reignites at a tow yard in Campbell. Video of the 1st fire, 2nd fire, and the aftermath. http://nbcbay.com/mQ…	28 42 42 114 114	Retweet 42 Retweeted 42		Like 114 Liked 114	/willchamberlain/status/1075400246023340033
@mydoghasagun @mydoghasagun @mydoghasagun @mydoghasagun @mydoghasagun	HOARY 'Renaissance Man' MARMOT, STOCK TRADER‏ @mydoghasagun	19 Dec 2018			$TSLA I am the only one who noticed that @elonmusk pulled the caster wheels off of one of the parts trolleys at the Tesla factory to make his high tech, fully autonomous, tunnel car? It's probably fine. I'm sure that 1" roller bearing is designed for speeds of 150 mph...pic.twitter.com/Unn0EUKiC1	3 11 11 60 60	Retweet 11 Retweeted 11		Like 60 Liked 60	/mydoghasagun/status/1075388968047239168
@scot_work @scot_work @scot_work @scot_work @scot_work	Scot Work‏ @scot_work	19 Dec 2018	#tesla,model3	#model3	This is how $tsla dumps these 70 lemon #tesla #model3 s. Show up in thee dark with aggressive sales tactics and don't allow people to see the car before they sign. $Tslaq Lemmings seem to be gradually waking up.https://youtu.be/1mluXu4O9Hw	13 16 16 59 59	Retweet 16 Retweeted 16		Like 59 Liked 59	/scot_work/status/1075369190222061568
@FairDinkumCap @FairDinkumCap @FairDinkumCap @FairDinkumCap @FairDinkumCap	Tesla Toons‏ @FairDinkumCap	19 Dec 2018	#SpaceX		The hand of Elon Musk. $TSLA #SpaceXpic.twitter.com/RJvAylqSYp	3 15 15 107 107	Retweet 15 Retweeted 15		Like 107 Liked 107	/FairDinkumCap/status/1075346221571530752
@ellec_uk @ellec_uk @ellec_uk @ellec_uk @ellec_uk	⚡ evlution.co ⚡‏ @ellec_uk	19 Dec 2018			$GM selling plants, $F Ford is a debt time bomb, $NSANY Nissan is a headless chicken, German legacy automakers brands tarnished forever by emissions scandal. All failing to transition to EV and $TSLA forming a monopoly in the space. ICE will collapse quicker than people think.	4 20 20 104 104	Retweet 20 Retweeted 20		Like 104 Liked 104	/ellec_uk/status/1075325948554297344
@PhenomenalPoto @PhenomenalPoto @PhenomenalPoto @PhenomenalPoto @PhenomenalPoto	Peter Roselle‏ @PhenomenalPoto	18 Dec 2018			Attached at the wheel, unlike the video Musk shows of the guides swinging out from underneath. Instead you have a affixed “training wheel” It’s Solar Shingles 2.0. $TSLA pic.twitter.com/Mp4PJMtw8t	10 15 15 76 76	Retweet 15 Retweeted 15		Like 76 Liked 76	/PhenomenalPoto/status/1075282514120450048
@AlterViggo @AlterViggo @AlterViggo @AlterViggo @AlterViggo	Alter Viggo‏ @AlterViggo	18 Dec 2018			I got the Pole Position update tonight in my Tesla Model 3! So awesome! Best score so far was 29310. Thanks for bringing back childhood memories @elonmusk and @atari. $TSLA pic.twitter.com/Qsot8jd3SW	27 37 37 692 692	Retweet 37 Retweeted 37		Like 692 Liked 692	/AlterViggo/status/1075272999484321794
@vincent13031925 @vincent13031925 @vincent13031925 @vincent13031925 @vincent13031925	Vincent‏ @vincent13031925	18 Dec 2018	#Tesla,Autopilot	#Autopilot	Tesla Autopilot made the perfect decision when to slow down. With the artificial intelligence technology, it helps reduce car crash incidents by up to 90%. $TSLA #Tesla #Autopilotpic.twitter.com/0kSpBn42BQ	5 25 25 130 130	Retweet 25 Retweeted 25		Like 130 Liked 130	/vincent13031925/status/1075258671762817024
@WallStCynic @WallStCynic @WallStCynic @WallStCynic @WallStCynic	Diogenes‏ @WallStCynic	18 Dec 2018			Elon Musk promises $1 rides in LA transit tunnels: BUSTED! https://youtu.be/HBtL3qDvdZc via @YouTube | Still the best commentary on this nonsense $TSLA @boringcompany	3 7 7 42 42	Retweet 7 Retweeted 7		Like 42 Liked 42	/WallStCynic/status/1075255272124362752
@TheAdaptedMind @TheAdaptedMind @TheAdaptedMind @TheAdaptedMind @TheAdaptedMind	Menelaus‏ @TheAdaptedMind	18 Dec 2018			ONE DAY, YOU'LL BE ABLE TO DRIVE YOUR TESLA INTO A TUNNEL THAT WILL PUT YOUR TESLA INTO A ROCKET SHIP THAT WILL BLAST YOU OFF TO MARS IN YOUR TESLA $TSLA	9 12 12 121 121	Retweet 12 Retweeted 12		Like 121 Liked 121	/TheAdaptedMind/status/1075252067021684737
@TezzlaCFO @TezzlaCFO @TezzlaCFO @TezzlaCFO @TezzlaCFO	Deepak CFO‏ @TezzlaCFO	18 Dec 2018			I am having suspicions that Elon Musk is a @CIA experiment trying to find out how dumb people in U.S. really are. $TSLA	31 79 79 448 448	Retweet 79 Retweeted 79		Like 448 Liked 448	/TezzlaCFO/status/1075249340355174400
@forced_manure @forced_manure @forced_manure @forced_manure @forced_manure @elonmusk	Neigh‏ @forced_manure Elon MuskVerified account @elonmusk	18 Dec 2018			If anyone does not understand that building a “mass transit” system that requires you to buy a luxury sedan to use it is, to put it mildly, fucking retarded, there is no hope. $tsla https://twitter.com/elonmusk/status/1075227467239940096 … Tesla in @boringcompany tunnel with retractable wheel gear that turns a car into a rail-guided train & back again pic.twitter.com/3a6i0NoSmi	13 39 39 183 183	Retweet 39 Retweeted 39		Like 183 Liked 183	/forced_manure/status/1075239268367380481
@sbalatan @sbalatan @sbalatan @sbalatan @sbalatan	Blue Collar Trade‏ @sbalatan	18 Dec 2018			$TSLA $F - Going live in a few minutes at the Boring Company Demo...and as a bonus, some Solar City and Space X employees will be performing free Monty Python skits!pic.twitter.com/X5QGNTNQzT	5 7 7 63 63	Retweet 7 Retweeted 7		Like 63 Liked 63	/sbalatan/status/1075237771671977984
@zdriver4 @zdriver4 @zdriver4 @zdriver4 @zdriver4 @Domenick_Y	zdriver‏ @zdriver4 Domenick @Domenick_Y	18 Dec 2018			483 Wh/mi on a 163mi trip in 48F "winter" weather at 70 mph. I struggle to maintain that consumption in my Model 3 at 90mph in 28F weather. Wasn't long ago that $TSLAQ was calling that thing a $TSLA killer... https://twitter.com/Domenick_Y/status/1075087590431297543 … The @Jaguar I-Pace is EPA-rated to travel 234 miles on a charge. What if you drive it at 70 mph in the UK winter, though? Check ou…	8 11 11 50 50	Retweet 11 Retweeted 11		Like 50 Liked 50	/zdriver4/status/1075184538500902913
@AlterViggo @AlterViggo @AlterViggo @AlterViggo @AlterViggo @lorakolodny	Alter Viggo‏ @AlterViggo Lora KolodnyVerified account @lorakolodny	18 Dec 2018			Why does everyone ignore that the 2018 goal was pulled forward by two years?! In May 2016, Tesla moved up the 500k goal from 2020 to 2018, with just 15 months before production was scheduled to begin. Meanwhile, the other OEMs continue to push *BACK* their goals. $TSLA $TSLAQhttps://twitter.com/lorakolodny/status/1075165705362788352 … Shorter walk down memory lane - In Q3 2018, Tesla produced 80,…	5 23 23 116 116	Retweet 23 Retweeted 23		Like 116 Liked 116	/AlterViggo/status/1075168952874020865
@GerberKawasaki @GerberKawasaki @GerberKawasaki @GerberKawasaki @GerberKawasaki	Ross Gerber‏Verified account @GerberKawasaki	18 Dec 2018			Apple doesn't have a gigafactory so they would be unable to mass produce an EV. Apple is trying to make car software, maybe that will work within a Tesla. I think apple and tesla integration makes a lot of sense. Could a strategic partnership be on the horizon? $aapl $TSLA	32 15 15 117 117	Retweet 15 Retweeted 15		Like 117 Liked 117	/GerberKawasaki/status/1075115663201423360
@ZR1Trader @ZR1Trader @ZR1Trader @ZR1Trader @ZR1Trader	Zr1Trader‏ @ZR1Trader	18 Dec 2018			$TSLA head of global sales Dan Kim has left company	6 23 23 61 61	Retweet 23 Retweeted 23		Like 61 Liked 61	/ZR1Trader/status/1075092549839306752
@Everman @Everman @Everman @Everman @Everman	Tesla4Everman‏ @Everman	18 Dec 2018			“The public's attack of Musk on Twitter and Facebook, in opeds and news articles, has got to stop. Failure can breed success, as history has already proven. Scrutiny of that failure does not.” Let’s celebrate $TSLA, @SpaceX, & encourage the next foundershttps://www.entrepreneur.com/article/324149	13 38 38 162 162	Retweet 38 Retweeted 38		Like 162 Liked 162	/Everman/status/1075078907328630785
@lopezlinette @lopezlinette @lopezlinette @lopezlinette @lopezlinette	Linette Lopez‏Verified account @lopezlinette	18 Dec 2018			For just SpaceX or for the whole family? $TSLA https://www.wsj.com/articles/elon-musks-spacex-is-raising-500-million-in-funding-11545142054 …	10 14 14 83 83	Retweet 14 Retweeted 14		Like 83 Liked 83	/lopezlinette/status/1075032616544419841
@orthereaboot @orthereaboot @orthereaboot @orthereaboot @orthereaboot @JRWirth7	luis carruthers‏ @orthereaboot JR Wirth @JRWirth7	18 Dec 2018			I’m old enough to remember when Musk claimed he didn’t want that $500mm he had in the bag, but turned down, for SpaceX. Just like $tsla doesn’t need to raise either. https://twitter.com/JRWirth7/status/1064923636849500166 … $tslaq The SpaceX block box entity has always been a wildcard in the $tslaq story. Why did Goldman balk? …	5 5 46 46	Retweet 5 Retweeted 5		Like 46 Liked 46	/orthereaboot/status/1075032088984911872
@ElonBachman @ElonBachman @ElonBachman @ElonBachman @ElonBachman	"Elon Says"‏ @ElonBachman	18 Dec 2018			I've bought weed in less sketchy circumstances $TSLA pic.twitter.com/zgdtHHNV4r	11 9 9 80 80	Retweet 9 Retweeted 9		Like 80 Liked 80	/ElonBachman/status/1075010187617017856
@Bar2lucci @Bar2lucci @Bar2lucci @Bar2lucci @Bar2lucci	Immanuel Cunt‏ @Bar2lucci	18 Dec 2018			A user in a German stock market forum just called the Kraftfahrtbundesamt (German authority for homologation of cars). They have NO documents that Model 3 has been approved for EU markets so far. Next step: asking authorities in the Netherlands. $TSLA $TSLAQ cc @WillemKadijk	6 12 12 57 57	Retweet 12 Retweeted 12		Like 57 Liked 57	/Bar2lucci/status/1075006354950119424
@ShortingIsFun @ShortingIsFun @ShortingIsFun @ShortingIsFun @ShortingIsFun	Suspected Saboteur‏ @ShortingIsFun	18 Dec 2018			On @CNBC former SEC Commissioner Dan Gallagher says this morning: $TSLA Accounting being investigated, Tesla/Elon are not following SEC settlement, but hedges with a "Elon's a Great entrepreneur."	10 20 20 66 66	Retweet 20 Retweeted 20		Like 66 Liked 66	/ShortingIsFun/status/1075005488310444032
@Trumpery45 @Trumpery45 @Trumpery45 @Trumpery45 @Trumpery45	Justin‏ @Trumpery45	18 Dec 2018			“Misleading! Misleading! Misleading! Misleading!” The alarm call of the South African entrepreneur, Elon Musk, echos through the twitterverse. $tsla pic.twitter.com/F0x6IsbNm4	6 9 9 54 54	Retweet 9 Retweeted 9		Like 54 Liked 54	/Trumpery45/status/1074925529436803073
@ravenvanderrave @ravenvanderrave @ravenvanderrave @ravenvanderrave @ravenvanderrave	Gavran Teslaqov‏ @ravenvanderrave	18 Dec 2018			I think we'll soon reach a point where even Elon Musk will be tired of Elon Musk's lies and bullshit. $TSLA	4 5 5 66 66	Retweet 5 Retweeted 5		Like 66 Liked 66	/ravenvanderrave/status/1074924465224671233
@AlterViggo @AlterViggo @AlterViggo @AlterViggo @AlterViggo @vincent13031925	Alter Viggo‏ @AlterViggo Vincent @vincent13031925	17 Dec 2018			Tesla Model S/X sales appear to be going gangbusters in China. $TSLA $TSLAQhttps://twitter.com/vincent13031925/status/1074897192161140736 … “Dear customers who have been appointed: Due to the adjustment of tariffs & new pricing, the biz volume in these 2 days is skyrocketing. We will send new contract to everyone tonight. Plz be patient. TY for ur…	2 9 9 70 70	Retweet 9 Retweeted 9		Like 70 Liked 70	/AlterViggo/status/1074899067216453632
@vincent13031925 @vincent13031925 @vincent13031925 @vincent13031925 @vincent13031925	Vincent‏ @vincent13031925	17 Dec 2018			“Dear customers who have been appointed: Due to the adjustment of tariffs & new pricing, the biz volume in these 2 days is skyrocketing. We will send new contract to everyone tonight. Plz be patient. TY for ur support & love for @Tesla China.” thx @bruceyanchen $TSLA pic.twitter.com/t4qQ5nv0vh	7 23 23 88 88	Retweet 23 Retweeted 23		Like 88 Liked 88	/vincent13031925/status/1074897192161140736
@Paul91701736 @Paul91701736 @Paul91701736 @Paul91701736 @Paul91701736 @WSJ	Machine Planet‏ @Paul91701736 The Wall Street JournalVerified account @WSJ	17 Dec 2018			I've read the WSJ piece several times; it's clear high level insiders were sources. Speculation is sources are furious investors sending Musk a warning. But what if it's not a warning? What if they've had enough, see the writing on the wall, and want to take him out? $TSLA $TSLAQhttps://twitter.com/WSJ/status/1074816540414042112 … Elon Musk's SpaceX faced queries over financial ties to new arm of…	4 1 1 40 40	Retweet 1 Retweeted 1		Like 40 Liked 40	/Paul91701736/status/1074875084853121030
@TezzlaCFO @TezzlaCFO @TezzlaCFO @TezzlaCFO @TezzlaCFO	Deepak CFO‏ @TezzlaCFO	17 Dec 2018			"THE ROLE OF THE BOARD OF DIRECTORS IN ENRON’S COLLAPSE" Almost all the findings listed in Enron's collapse could be applied to $TSLA BoD. https://www.govinfo.gov/content/pkg/CPRT-107SPRT80393/pdf/CPRT-107SPRT80393.pdf …pic.twitter.com/yYN5z9kaF1	2 14 14 61 61	Retweet 14 Retweeted 14		Like 61 Liked 61	/TezzlaCFO/status/1074855281677479946
@MONEYEMPIRE @MONEYEMPIRE @MONEYEMPIRE @MONEYEMPIRE @MONEYEMPIRE	MoneyEmpire‏ @MONEYEMPIRE	17 Dec 2018	#TRADING,BITCOIN	#BITCOIN	SHE NEEDS HELP $TSLA $FB $AAPL $NFLX $AMZN $GOOGL $SPY $DJIA #TRADING #BITCOINpic.twitter.com/c33FRDwmpg	15 53 53 176 176	Retweet 53 Retweeted 53		Like 176 Liked 176	/MONEYEMPIRE/status/1074832590861885441
@vincent13031925 @vincent13031925 @vincent13031925 @vincent13031925 @vincent13031925	Vincent‏ @vincent13031925	17 Dec 2018	#Tesla,Model3,China,TeslaChina	#Model3	Next! Now is Pricing (China) of Tesla Performance Model 3 vs BMW M3 & M4 @Tesla PM3: $81,160 USD BMW M3: $162,000 USD BMW M4: $184,000 USD NOW, You tell me what to buy?! Demand of PM3 in China gonna be insane!! $TSLA #Tesla #Model3 #China #TeslaChinapic.twitter.com/GAxy1vaca7	23 43 43 204 204	Retweet 43 Retweeted 43		Like 204 Liked 204	/vincent13031925/status/1074819343496536064
@NetflixAndLamp @NetflixAndLamp @NetflixAndLamp @NetflixAndLamp @NetflixAndLamp @markbspiegel	NetflixAndLamp‏ @NetflixAndLamp Mark B. Spiegel @markbspiegel	17 Dec 2018			Can I sue for lost profits from puts that expired worthless b/c Elon lied to cover up how bad things really are? If so then I volunteer to be lead plaintiff. My expired puts would have been worth millions if Elon had told the truth. $TSLA https://twitter.com/markbspiegel/status/1074784219753263104 … "Tesla class action judge is reconsidering lead plaintiff in fraud case" https://reut.rs/2SVwuvf H…	5 4 4 60 60	Retweet 4 Retweeted 4		Like 60 Liked 60	/NetflixAndLamp/status/1074787077647228930
@KKublai5 @KKublai5 @KKublai5 @KKublai5 @KKublai5	KingKublai5‏ @KKublai5	17 Dec 2018			The one thing that no one can live without during a recession, is a tent quality 60k electric toy $TSLA	6 10 10 111 111	Retweet 10 Retweeted 10		Like 111 Liked 111	/KKublai5/status/1074763089487134720
@Paul_M_Huettner @Paul_M_Huettner @Paul_M_Huettner @Paul_M_Huettner @Paul_M_Huettner	Paul Huettner, CFA‏ @Paul_M_Huettner	17 Dec 2018	#TeslaExecutiveDeparturesList		Three updates to the $TSLA $TSLAQ #TeslaExecutiveDeparturesList 1) Parag Vaish | Head, Digital Product, Design, & Content 2) Andrew Kim | Senior Manager, Design 3) Luke Preston | Manager, Manufacturing Engineering & General Assembly Full list:https://www.dropbox.com/s/doe1755m6gyztnc/Tesla%20Executive%20Departures%20List.pdf?dl=0 …	4 18 18 68 68	Retweet 18 Retweeted 18		Like 68 Liked 68	/Paul_M_Huettner/status/1074753822134861826
@hilinetrail @hilinetrail @hilinetrail @hilinetrail @hilinetrail	andykat‏ @hilinetrail	17 Dec 2018			1/ short thread re $tsla body shop / insurance - I spoke to an auto body repair shop owner in Denver today. I asked him about fixing teslas. he laughed and said "we don't touch them".	7 26 26 89 89	Retweet 26 Retweeted 26		Like 89 Liked 89	/hilinetrail/status/1074720963831455744
@ellec_uk @ellec_uk @ellec_uk @ellec_uk @ellec_uk	⚡ evlution.co ⚡‏ @ellec_uk	17 Dec 2018			Im predicting $TSLA Model 3 sales in Q4 as 67-70k, with even better margins as they make more efficencies. Should make Q3 look like a joke.	13 10 10 131 131	Retweet 10 Retweeted 10		Like 131 Liked 131	/ellec_uk/status/1074658130540326913
@SmartContracter @SmartContracter @SmartContracter @SmartContracter @SmartContracter @SmartContracter	🍄 🌲BenjaminBlunts 🌲 🍄‏ @SmartContracter 🍄 🌲BenjaminBlunts 🌲 🍄 @SmartContracter	16 Dec 2018			$tsla up like +30% since this tweet while literally ever other tech stock down is down between -25-50% what is this witchery? https://twitter.com/SmartContracter/status/1043113766773129216 … Outlandish $TSLA prediction. Inb4 euphoric mania This is just the beginning Don't @ Me pic.twitter.com/hprE9DgBoH	6 4 4 69 69	Retweet 4 Retweeted 4		Like 69 Liked 69	/SmartContracter/status/1074498133155930113
@BarkMSmeagol @BarkMSmeagol @BarkMSmeagol @BarkMSmeagol @BarkMSmeagol @tesla_recon @DeanSheikh1	Bark‏ @BarkMSmeagol Tess Long @tesla_recon	15 Dec 2018	#DumDum		Here’s one for the history books. Follow this tweet upward to see how a $TSLAQ #DumDum gets caught lying about inventory movement in CO $TSLA https://twitter.com/tesla_recon/status/1074168393006104576 … pic.twitter.com/SfcYsSTDzG	5 10 10 60 60	Retweet 10 Retweeted 10		Like 60 Liked 60	/BarkMSmeagol/status/1074177113282891776
@eisgarr @eisgarr @eisgarr @eisgarr @eisgarr	Gary Stufelfinger‏ @eisgarr	15 Dec 2018			Before I made my short bet on $TSLA, I realized there was potential for 2 types of pain: 1. Losing my $$$$$ if this stupid zombie co. didn't die. 2. Seeing this thing crash and burn spectacularly, but not having a stake. #1 would sting. But #2, I could never forgive myself.	13 28 28 221 221	Retweet 28 Retweeted 28		Like 221 Liked 221	/eisgarr/status/1074176331192033280
@vincent13031925 @vincent13031925 @vincent13031925 @vincent13031925 @vincent13031925	Vincent‏ @vincent13031925	15 Dec 2018	#Tesla,Model3	#Model3	There are so many comments about why I am getting the white seats when I have kid, and here is a video from @LikeTeslaKim shows those seats are extremely stain resistant as @elonmusk said. $TSLA #Tesla #Model3 https://youtu.be/xzN5d7r-j6o via @YouTube	29 40 40 529 529	Retweet 40 Retweeted 40		Like 529 Liked 529	/vincent13031925/status/1074157406035169280
@ElonBachman @ElonBachman @ElonBachman @ElonBachman @ElonBachman @tslaq @passthebeano @Benshooter	"Elon Says"‏ @ElonBachman Eike @tslaq	15 Dec 2018			Things Musk has touted: 1. A giant tent 2. A medieval tower 3. A roller coaster And $TSLA longs still don't realize they're backing a carnival barker. https://twitter.com/tslaq/status/1074098823998386176 … “brick tower”? or some tiles glued on a board? pic.twitter.com/nvz5njxoze	7 8 8 57 57	Retweet 8 Retweeted 8		Like 57 Liked 57	/ElonBachman/status/1074145020914089989
@TESLAcharts @TESLAcharts @TESLAcharts @TESLAcharts @TESLAcharts	TeslaCharts‏ @TESLAcharts	15 Dec 2018			Are we going to talk about how shabby this looks? High speed rail? $TSLA pic.twitter.com/r1Gxxc9vjB	26 17 17 134 134	Retweet 17 Retweeted 17		Like 134 Liked 134	/TESLAcharts/status/1074119835271995392
@GreatPaulSmith @GreatPaulSmith @GreatPaulSmith @GreatPaulSmith @GreatPaulSmith	Paul Smith‏ @GreatPaulSmith	15 Dec 2018			Here is a voicemail I got from Tesla today. This was the second call I got this week. Is this the same script others have heard? $TSLA @ValueExpected @BlondesE @markbspiegelpic.twitter.com/dNhupNIiSL	12 17 17 74 74	Retweet 17 Retweeted 17		Like 74 Liked 74	/GreatPaulSmith/status/1074119267916771328
@vincent13031925 @vincent13031925 @vincent13031925 @vincent13031925 @vincent13031925	Vincent‏ @vincent13031925	15 Dec 2018	#Tesla,Model3	#Model3	Congrats to my biz partner and best friend George!! We got 2 Tesla Model 3 MR the same day, both have white seats and AP !! Thanks again @elonmusk and @Tesla team. $TSLA #Tesla #Model3pic.twitter.com/9tsoitJ3MI	6 23 23 243 243	Retweet 23 Retweeted 23		Like 243 Liked 243	/vincent13031925/status/1074106972981518336
@vincent13031925 @vincent13031925 @vincent13031925 @vincent13031925 @vincent13031925	Vincent‏ @vincent13031925	15 Dec 2018	#Tesla		Guess what, now I am back to the Costa Mesa Tesla delivery center again for my biz partner’s Model 3. Spoke with a @Tesla delivery specialist, was told they are doing 170+ units today in this location. Also many Model S and X been deliver. $TSLA #Teslapic.twitter.com/ZavEEmIIKi	22 51 51 354 354	Retweet 51 Retweeted 51		Like 354 Liked 354	/vincent13031925/status/1074098538097737730
@GroggyTBear @GroggyTBear @GroggyTBear @GroggyTBear @GroggyTBear @DouglasKontakt	Groggy T. Bear‏ @GroggyTBear Akin Douglas @DouglasKontakt	15 Dec 2018			No demand in Europe. Looks like any typical car dealer to me. $TSLA / $TSLAQhttps://twitter.com/DouglasKontakt/status/1072879791815229440 … @vincent13031925 @Model3Owners @EuropeTesla @teslaownersSV @Tesla @TeslaModel3News @Teslarati @elonmusk @TeslaOwnersWW …	3 15 15 96 96	Retweet 15 Retweeted 15		Like 96 Liked 96	/GroggyTBear/status/1074095963944427520
@Jason @Jason @Jason @Jason @Jason @vincent13031925	🦄 🦄 🦄 🦄 🦄 🦄 🦄‏Verified account @Jason Vincent @vincent13031925	15 Dec 2018	#superfans		The second and third waves of $tsla owners will be driven by the outstanding experiences year one @Tesla owners are having. Any tiny issues around delivery or quality control will fade and be forgotten, and what will be left will be outrageously satisfied #superfans.https://twitter.com/vincent13031925/status/1074052328993415168 … Amazing experience! Only took 32mins to deliver my @Tesla Model 3, …	16 20 20 184 184	Retweet 20 Retweeted 20		Like 184 Liked 184	/Jason/status/1074056553664208896
@TezzlaCFO @TezzlaCFO @TezzlaCFO @TezzlaCFO @TezzlaCFO @business	Deepak CFO‏ @TezzlaCFO BloombergVerified account @business	15 Dec 2018			No Fraud/deception is possible without active cooperation from media which refuses to check basic facts before publishing! Just like Elizabeth Holmes who was a media favorite and was on cover of all magazines before she was outed as a fraud. $TSLA https://twitter.com/business/status/1074047109819756544 … Elon Musk’s Chicago tunnel moves closer to reality https://bloom.bg/2UI8Vrz	7 20 20 103 103	Retweet 20 Retweeted 20		Like 103 Liked 103	/TezzlaCFO/status/1074047815205171202
@3xaprn3 @3xaprn3 @3xaprn3 @3xaprn3 @3xaprn3	3xaprn‏ @3xaprn3	15 Dec 2018			142 $TSLA cars registered today in Oslo! pic.twitter.com/O9JtBmzkcg	10 31 31 223 223	Retweet 31 Retweeted 31		Like 223 Liked 223	/3xaprn3/status/1074000332903075841
@macrockets @macrockets @macrockets @macrockets @macrockets	David McLeod‏ @macrockets	15 Dec 2018			SPEED LIMITS $TSLA. Driving last month on a country road with V9 Autopilot engaged at 100 kph. Get to a small town and AP slows the car to the town limit of 60 kph all by itself. This hadn’t happened before. I was surprised. Now this happens everywhere. How does Tessa do that????	13 17 17 103 103	Retweet 17 Retweeted 17		Like 103 Liked 103	/macrockets/status/1073904558986866693
@Badger24 @Badger24 @Badger24 @Badger24 @Badger24	Badger‏ @Badger24	14 Dec 2018			For anyone considering buying a $TSLA vehicle in late Dec, or receiving temp plates that expire in Jan, see the IRS website. *For purposes of the 30D credit, a vehicle is not considered acquired prior to the time when title to the vehicle passes to the taxpayer under state law* pic.twitter.com/CGt1NWkJHg	8 27 27 100 100	Retweet 27 Retweeted 27		Like 100 Liked 100	/Badger24/status/1073780648295297024
@AlterViggo @AlterViggo @AlterViggo @AlterViggo @AlterViggo @BarkMSmeagol	Alter Viggo‏ @AlterViggo Bark @BarkMSmeagol	14 Dec 2018			Months!! For MONTHS a number of $TSLA shorts worked on this steaming hot mess of ineptitude. More evidence that the smart bears are already out of their short positions. $TSLAQhttps://twitter.com/BarkMSmeagol/status/1073768271143288832 … $TSLAQ: “We spent so much time and effort into this and you guys are just a bunch of meanies! $TSLA IS A ZERO and our false claims prove it!!”…	4 9 9 55 55	Retweet 9 Retweeted 9		Like 55 Liked 55	/AlterViggo/status/1073776106480709632
@BarkMSmeagol @BarkMSmeagol @BarkMSmeagol @BarkMSmeagol @BarkMSmeagol	Bark‏ @BarkMSmeagol	14 Dec 2018			$TSLAQ: “We spent so much time and effort into this and you guys are just a bunch of meanies! $TSLA IS A ZERO and our false claims prove it!!” Reality: No. Your collective work was crap. Try again and be an adult about it. Garbage in, garbage out. pic.twitter.com/fvneiOt15p	7 10 10 87 87	Retweet 10 Retweeted 10		Like 87 Liked 87	/BarkMSmeagol/status/1073768271143288832
@zdriver4 @zdriver4 @zdriver4 @zdriver4 @zdriver4	zdriver‏ @zdriver4	14 Dec 2018			Aww, seems @TeslaCharts is too busy fabricating new narratives to deal with minor inconveniences like accurate data. $TSLA $TSLAQ pic.twitter.com/XVEcZeYQ6P	13 13 13 102 102	Retweet 13 Retweeted 13		Like 102 Liked 102	/zdriver4/status/1073753591209439232
@ICannot_Enough @ICannot_Enough @ICannot_Enough @ICannot_Enough @ICannot_Enough	James Stephenson‏ @ICannot_Enough	14 Dec 2018	#TeamElon		So proud of my new Tesla Model 3 LEMuR (Limited Edition, Mid Range). I cannot underscore enough what a thrill ride it is to punch that accelerator. ... and it’s the slowest Tesla ever made. Totally worth the wait. Thanks, @elonmusk #TeamElon $TSLA pic.twitter.com/t3YWcdVzR2	24 31 31 254 254	Retweet 31 Retweeted 31		Like 254 Liked 254	/ICannot_Enough/status/1073743348777840641
@Badger24 @Badger24 @Badger24 @Badger24 @Badger24 @AlexT18503601 @TeslaCharts	Badger‏ @Badger24	14 Dec 2018			NMVTIS aggregate data is available from a number of providers. https://www.vehiclehistory.gov/nmvtis_vehiclehistory.html … I concur with @TeslaCharts. There is a huge gap between $TSLA reported Model 3 deliveries and registered vehicles beginning in July. This gap does not exist for S/X. What's going on?	5 9 9 58 58	Retweet 9 Retweeted 9		Like 58 Liked 58	/Badger24/status/1073688521964105728
@Paul_M_Huettner @Paul_M_Huettner @Paul_M_Huettner @Paul_M_Huettner @Paul_M_Huettner	Paul Huettner, CFA‏ @Paul_M_Huettner	14 Dec 2018			Tesla's ABS priced today. Here's a comp from their Feb 2018 ABS: Tranche | Dec. 2018 | Feb. 2018 | Diff. A | 4.07 | 2.32 | 175bp B | 4.40 | 2.75 | 165bp C | 4.74 | 2.97 | 177bp D | 5.13 | 3.30 | 183bp E | 6.70 | 4.94 | 176bp $TSLA	43 55 55 227 227	Retweet 55 Retweeted 55		Like 227 Liked 227	/Paul_M_Huettner/status/1073677288552706048
@themotleyfool @themotleyfool @themotleyfool @themotleyfool @themotleyfool	The Motley Fool‏Verified account @themotleyfool	14 Dec 2018			New or used, people can’t get enough Teslas. $TSLA https://www.fool.com/investing/2018/12/12/tesla-model-s-and-x-vehicles-boast-superior-resale.aspx …	3 35 35 92 92	Retweet 35 Retweeted 35		Like 92 Liked 92	/themotleyfool/status/1073619947161575424
@OMillionaires @OMillionaires @OMillionaires @OMillionaires @OMillionaires	Option Millionaires‏ @OMillionaires	13 Dec 2018			$TSLA after the close: $DB starts at Hold with $375 PT Wedbuush starts at Outperform with $440 PT now trades 180x’s full parking lot FUDs	4 10 10 58 58	Retweet 10 Retweeted 10		Like 58 Liked 58	/OMillionaires/status/1073362514631634944
@ihors3 @ihors3 @ihors3 @ihors3 @ihors3 @ickris77 @ihors3	Ihor Dusaniwsky‏ @ihors3 Ickris @ickris77	13 Dec 2018			Yes, we usually see a higher correlation to significant upside price moves and short covering. $TSLA short sellers are the proverbial unicorns in the short selling world that do not react as expected to negative stimulus (unrealized losses.) Very, very high thesis conviction. https://twitter.com/ickris77/status/1073345499992940544 … Ihor, is this short behaviour atypical of what you normally see?	13 23 23 118 118	Retweet 23 Retweeted 23		Like 118 Liked 118	/ihors3/status/1073347147507163136
@vincent13031925 @vincent13031925 @vincent13031925 @vincent13031925 @vincent13031925 @DouglasKontakt	Vincent‏ @vincent13031925 Akin Douglas @DouglasKontakt	13 Dec 2018	#Tesla,Model3,Europe	#Model3	A wonderful summary of Tesla Model 3 arrived in Europe! Please enjoy the video from @DouglasKontakt !! Thank you very much buddy $TSLA #Tesla #Model3 #Europehttps://twitter.com/DouglasKontakt/status/1073307056260726784 … #model3 arrived in Europe! @Vincent @teslaownersSV …	3 18 18 75 75	Retweet 18 Retweeted 18		Like 75 Liked 75	/vincent13031925/status/1073343488442286086
@ihors3 @ihors3 @ihors3 @ihors3 @ihors3 @AshMulham @ihors3	Ihor Dusaniwsky‏ @ihors3 AMulham @AshMulham	13 Dec 2018			If $TSLA closes at $380 tomorrow, shorts will be down $90 million in mark-to-market losses & will go home and enjoy a nice dinner like they do every other day - they are the Teflon Shorts, & only a serious rally will affect them. BTW, it's Ihor, my dad was Mr. Dusaniwsky :) https://twitter.com/AshMulham/status/1073339801598914560 … Mr. Dusaniwsky, given $tsla closing price today, if tomorrow the …	17 11 11 139 139	Retweet 11 Retweeted 11		Like 139 Liked 139	/ihors3/status/1073341717858971649
@ihors3 @ihors3 @ihors3 @ihors3 @ihors3	Ihor Dusaniwsky‏ @ihors3	13 Dec 2018	#Tesla		$TSLA short interest $10.14 billion; 27.67 million shares short; 21.52% of float; #Tesla is a general collateral stock borrow (30 bp fee.) Net shares shorted were up slightly yesterday, but I've heard of a couple of hundred thousand shares of new covers today.pic.twitter.com/rj2NdDyVN4	4 14 14 82 82	Retweet 14 Retweeted 14		Like 82 Liked 82	/ihors3/status/1073336372327575552
@Paul91701736 @Paul91701736 @Paul91701736 @Paul91701736 @Paul91701736	Machine Planet‏ @Paul91701736	13 Dec 2018			Random observation: anytime your hear that a company has hired "ex-Mossad" or "former Israeli" security personnel, it's probably a short. $TSLA $TSLAQ	7 13 13 85 85	Retweet 13 Retweeted 13		Like 85 Liked 85	/Paul91701736/status/1073334787702734849
@fly4dat @fly4dat @fly4dat @fly4dat @fly4dat	fly4dat‏ @fly4dat	13 Dec 2018			BREAKING: $TSLA up 2.78% near all-time highs on news Model 3 production declines to 3000/week, US inventory available immediately for ALL models and still no M3 EU homologation. $TSLAQ	7 10 10 61 61	Retweet 10 Retweeted 10		Like 61 Liked 61	/fly4dat/status/1073331608076333056
@ellec_uk @ellec_uk @ellec_uk @ellec_uk @ellec_uk	⚡ evlution.co ⚡‏ @ellec_uk	13 Dec 2018			Wedbush initiates Tesla at outperform with a $440 price target $TSLA	7 27 27 126 126	Retweet 27 Retweeted 27		Like 126 Liked 126	/ellec_uk/status/1073330218516000769
@markbspiegel @markbspiegel @markbspiegel @markbspiegel @markbspiegel	Mark B. Spiegel‏ @markbspiegel	13 Dec 2018			Maybe today's $TSLA action was front-running the Wedbush upgrade to $440 or DB initiation @ $375. It's hilarious that some sell-side analysts think this relatively tiny, fraudulent company run by a sociopathic crook is worth more than Daimler or GM & 2x Ford! $TSLAQ	29 10 10 103 103	Retweet 10 Retweeted 10		Like 103 Liked 103	/markbspiegel/status/1073329328862257153
@NetflixAndLamp @NetflixAndLamp @NetflixAndLamp @NetflixAndLamp @NetflixAndLamp	NetflixAndLamp‏ @NetflixAndLamp	13 Dec 2018			Model 3 hits demand air pocket in early December. Elon admits he has no idea how to produce mass market car. Cites 1st amendment as reason he's allowed to lie about his public company. Tells SEC to blow him. Stock up $20. $TSLA	2 13 13 109 109	Retweet 13 Retweeted 13		Like 109 Liked 109	/NetflixAndLamp/status/1073320120875925504
@TOMORROWNEWS @TOMORROWNEWS @TOMORROWNEWS @TOMORROWNEWS @TOMORROWNEWS	TomorrowNews‏ @TOMORROWNEWS	13 Dec 2018	#Tesla,Tesla	#Tesla	$TSLA total registrations in Germany for November 2018: Tesla S 81, Tesla X 40. Sources say that almost half of them had been registered by #Tesla dealers. #Tesla falls behind Ferrari & Bentley . Congrats!	4 12 12 70 70	Retweet 12 Retweeted 12		Like 70 Liked 70	/TOMORROWNEWS/status/1073319759427575812
@ValueAnalyst1 @ValueAnalyst1 @ValueAnalyst1 @ValueAnalyst1 @ValueAnalyst1 @zerohedge	ValueAnalyst‏ @ValueAnalyst1 zerohedge @zerohedge	13 Dec 2018	#Tesla,NotSellingAShareBefore2500	#NotSellingAShareBefore2500	Nothing on #Tesla? Bet he covered. Your move, $TSLAQ. $TSLA #NotSellingAShareBefore2500https://twitter.com/zerohedge/status/1073286380460130304 … JIM CHANOS SHORT WYNN, LAS VEGAS SANDS: CNBC	11 10 10 65 65	Retweet 10 Retweeted 10		Like 65 Liked 65	/ValueAnalyst1/status/1073310080131575808
@BarkMSmeagol @BarkMSmeagol @BarkMSmeagol @BarkMSmeagol @BarkMSmeagol	Bark‏ @BarkMSmeagol	13 Dec 2018	#DumDums		The $TSLAQ #DumDums are drooling over @WIRED’s hit piece on Elon. So Elon is a tough boss that pushes people to do amazing work? Tell us something we don’t know ya’ll. $TSLA pic.twitter.com/wI6kfZGn4f	6 7 7 49 49	Retweet 7 Retweeted 7		Like 49 Liked 49	/BarkMSmeagol/status/1073277950697435137
@TArkesteijn @TArkesteijn @TArkesteijn @TArkesteijn @TArkesteijn	Tristan Arkesteijn‏ @TArkesteijn	13 Dec 2018	#bankwupcy		Hey $TSLAQ, in case you didn't notice... Those Jan 19 200 puts look like a steal right now... Y'all loading up on those? You know, with all these parking lots filled again with lemons they'll never sell?? #bankwupcy $TSLA	3 7 7 72 72	Retweet 7 Retweeted 7		Like 72 Liked 72	/TArkesteijn/status/1073258817616515077
@Teslarati @Teslarati @Teslarati @Teslarati @Teslarati	TESLARATI‏ @Teslarati	13 Dec 2018			The ‘Tesla Killer’s’ failure is partly behind the current resilience of $TSLA stock in the market https://www.teslarati.com/tesla-killer-failure-tsla-resilience-stock-market/ …	4 26 26 198 198	Retweet 26 Retweeted 26		Like 198 Liked 198	/Teslarati/status/1073256781298712576
@scottwww @scottwww @scottwww @scottwww @scottwww	Scott Wainner‏Verified account @scottwww	13 Dec 2018	#fail		So let me get this straight, Bloomberg @business, BMW and Porsche created a prototype one-off charging station that their cars can’t even use, and you think this is beating @tesla’s 1000’s of Superchargers and hundreds of 1000’s of cars that can use them? #fail $TSLA	14 28 28 174 174	Retweet 28 Retweeted 28		Like 174 Liked 174	/scottwww/status/1073252303757438976
@TwainsMustache @TwainsMustache @TwainsMustache @TwainsMustache @TwainsMustache	Twain's Mustache‏ @TwainsMustache	13 Dec 2018			This is a sick man. $TSLA pic.twitter.com/YXX3MGqbyJ	7 15 15 75 75	Retweet 15 Retweeted 15		Like 75 Liked 75	/TwainsMustache/status/1073227292342657024
@RedDogT3 @RedDogT3 @RedDogT3 @RedDogT3 @RedDogT3	Scott Redler‏Verified account @RedDogT3	13 Dec 2018			$tsla “believe it or not” still has one of the best macro patterns pic.twitter.com/3C40RZNOqE	2 17 17 69 69	Retweet 17 Retweeted 17		Like 69 Liked 69	/RedDogT3/status/1073216789318918144
@S_Padival @S_Padival @S_Padival @S_Padival @S_Padival @phibetakitten	💧 S Padival‏ @S_Padival The Girl with the Mozart Tattoo @phibetakitten	12 Dec 2018			The $TSLA semi that allegedly caught fire according to short shorts Luckily, this one had black paint which hides the soot very well. https://twitter.com/phibetakitten/status/1073001035218640896 … Ooooh look what my @Tesla copilot spotted today at Kettleman City #teslasemi pic.twitter.com/v8Lj92Xntm	4 16 16 85 85	Retweet 16 Retweeted 16		Like 85 Liked 85	/S_Padival/status/1073004527068962817
@BarkMSmeagol @BarkMSmeagol @BarkMSmeagol @BarkMSmeagol @BarkMSmeagol @ElectrekCo	Bark‏ @BarkMSmeagol Electrek.Co @ElectrekCo	12 Dec 2018			We all know Tesla knows they can’t get $167M from Tripp. Those with a know they want to know who Tripp was working for. $TSLA $TSLAQ https://twitter.com/ElectrekCo/status/1072614088897904646 … Tesla is seeking a ridiculous $167 million in damages from whistleblower/saboteur https://electrek.co/2018/12/11/tesla-tripp-lawsuit-million-damage-whistleblower-saboteur/ … by @fredericlambert pic.twitter.…	11 10 10 94 94	Retweet 10 Retweeted 10		Like 94 Liked 94	/BarkMSmeagol/status/1072962691159883776
@BarkMSmeagol @BarkMSmeagol @BarkMSmeagol @BarkMSmeagol @BarkMSmeagol @BarkMSmeagol	Bark‏ @BarkMSmeagol Bark @BarkMSmeagol	12 Dec 2018			This one was priceless. Have to share again since we’re approaching this year’s holiday season. $TSLA $TSLAQ https://twitter.com/BarkMSmeagol/status/984469775366549504 … $TSLAQ : “Tesla investors are paying money to lose money. Elon is distracted with other things and will leave Tesla soon. $TSLA IS WORTHLESS!!”…	4 10 10 65 65	Retweet 10 Retweeted 10		Like 65 Liked 65	/BarkMSmeagol/status/1072913785436819456
@SamAntar @SamAntar @SamAntar @SamAntar @SamAntar @CGasparino	Sam E. Antar‏Verified account @SamAntar Charles GasparinoVerified account @CGasparino	12 Dec 2018			Hey @elonmusk: It wasn’t the editing. It was your eye movement that gave you away as a crook. Learn to lie with a straight face and you’ll do better next time. $TSLAQ $TSLA https://twitter.com/CGasparino/status/1072859868997001216 … Elon Musk rips CBS over editing of ‘60 Minutes’ interview https://nypost.com/2018/12/11/elon-musk-rips-cbs-over-editing-of-60-minutes-interview/ …	7 12 12 102 102	Retweet 12 Retweeted 12		Like 102 Liked 102	/SamAntar/status/1072908923945005056
@Paul91701736 @Paul91701736 @Paul91701736 @Paul91701736 @Paul91701736 @Junheng_Li	Machine Planet‏ @Paul91701736 Junheng Li @Junheng_Li	12 Dec 2018			Is it really that hard to imagine that Tesla is faking car deliveries and reporting fraudulent numbers when essentially everything it, or its network of paid shills, says is materially false? $TSLA $TSLAQhttps://twitter.com/Junheng_Li/status/1072900526314934273 … $TSLA Shanghai Gigafactory in construction pic.twitter.com/zSW9g4s2MQ	10 9 9 65 65	Retweet 9 Retweeted 9		Like 65 Liked 65	/Paul91701736/status/1072905265173929984
@vincent13031925 @vincent13031925 @vincent13031925 @vincent13031925 @vincent13031925 @TesLatino	Vincent‏ @vincent13031925 TesLatino @TesLatino	12 Dec 2018	#Tesla,Model3	#Model3	Wow 5-6 truck loads of Model 3 during the last 30 mins, I can’t imagine the Q4 results. Good Luck Thanks @TesLatino updates $TSLA #Tesla #Model3https://twitter.com/TesLatino/status/1072900180175839233 … This is the first picture we were just finally able to capture. This is the fifth or sixth truck in a row during the last 30 minutes, LOADED with Model 3s. They keep flowing south right in front o…	1 12 12 83 83	Retweet 12 Retweeted 12		Like 83 Liked 83	/vincent13031925/status/1072903649381113861
@Teslarati @Teslarati @Teslarati @Teslarati @Teslarati	TESLARATI‏ @Teslarati	12 Dec 2018			$TSLA Oppenheimer raises Tesla's price target to $418 over positive Model 3 outlook, improving fundamentals, and disappointing competition from rivals https://www.teslarati.com/tesla-tsla-outperform-rating-418-price-target-oppenheimer-q4-model-3-outlook/ …	11 84 84 475 475	Retweet 84 Retweeted 84		Like 475 Liked 475	/Teslarati/status/1072898432900235264
@AlterViggo @AlterViggo @AlterViggo @AlterViggo @AlterViggo	Alter Viggo‏ @AlterViggo	12 Dec 2018			LOL! Maybe Chanos had a change of heart and took up a noble job on the down-low $TSLA $TSLAQ https://twitter.com/Hauerg/status/1072824646297444352 …pic.twitter.com/8XjUMwZluF	9 13 13 56 56	Retweet 13 Retweeted 13		Like 56 Liked 56	/AlterViggo/status/1072895225066995712
@vincent13031925 @vincent13031925 @vincent13031925 @vincent13031925 @vincent13031925 @DouglasKontakt	Vincent‏ @vincent13031925 Akin Douglas @DouglasKontakt	12 Dec 2018	#Tesla,Model3,Norway	#Model3	Wow this is insane!! Tesla Model 3 in Oslo, Norway Absolutely insane !! Thanks Akin again!! $TSLA #Tesla #Model3 #Norwayhttps://twitter.com/DouglasKontakt/status/1072879791815229440 … @vincent13031925 @Model3Owners @EuropeTesla @teslaownersSV @Tesla @TeslaModel3News @Teslarati @elonmusk @TeslaOwnersWW …	9 48 48 271 271	Retweet 48 Retweeted 48		Like 271 Liked 271	/vincent13031925/status/1072886210996002817
@GrainSurgeon @GrainSurgeon @GrainSurgeon @GrainSurgeon @GrainSurgeon	Super Space Genius‏ @GrainSurgeon	12 Dec 2018			December 12 update on $TSLA Q4 progress: 1. Troy found another 1000 inventory cars. 2. Tesla now has 14-15k undelivered Model 3 (6-8k in transit to buyers, 5-10k inventory) 3. ALL 2018 orders can be fulfilled by current inventory, no new production needed FIRE SALE TIME $tslaqpic.twitter.com/SwqkebgAsV	3 10 10 46 46	Retweet 10 Retweeted 10		Like 46 Liked 46	/GrainSurgeon/status/1072877239388250112
@ElonBachman @ElonBachman @ElonBachman @ElonBachman @ElonBachman	"Elon Says"‏ @ElonBachman	12 Dec 2018			Biz idea: 1. Buy a verified, blue check-mark Twitter account 2. Charge $TSLA plebs $5 to retweet their horrific Lemon problems 3. Elicit immediate response from Elon pic.twitter.com/uidiChmLjk	12 11 11 91 91	Retweet 11 Retweeted 11		Like 91 Liked 91	/ElonBachman/status/1072866862835261442
@nasalahe @nasalahe @nasalahe @nasalahe @nasalahe	Lasse Edvardsen‏ @nasalahe	12 Dec 2018	#tesla,ElectricVehicles,ElectricVehicle,norway,record,ev,models,modelx,model3,roadster2020	#ElectricVehicles	Congratulations to @elonmusk and @Tesla Tesla number 30.000 registered in Norway today -> https://teslastats.no/ #tesla #ElectricVehicles #ElectricVehicle #norway #record #ev #models #modelx #model3 #roadster2020 $tsla pic.twitter.com/iSbcgictXj	4 18 18 113 113	Retweet 18 Retweeted 18		Like 113 Liked 113	/nasalahe/status/1072861867285065729
@TheStalwart @TheStalwart @TheStalwart @TheStalwart @TheStalwart	Joe Weisenthal‏ @TheStalwart	12 Dec 2018			.@elonmusk is getting the last laugh on Wall Street this year. While the market overall is doing badly, $TSLA is near all time highs. https://www.bloomberg.com/news/articles/2018-12-12/elon-musk-is-getting-last-laugh-on-wall-street-after-wild-2018?srnd=premium …	19 45 45 211 211	Retweet 45 Retweeted 45		Like 211 Liked 211	/TheStalwart/status/1072860261185392640
@ihors3 @ihors3 @ihors3 @ihors3 @ihors3	Ihor Dusaniwsky‏ @ihors3	12 Dec 2018			$TSLA short interest is $10.14 bn; 27.64 mm shares shorted; 21.50% of float, 30 bp stock borrow cost. Still most shorted U.S. domestic stock ahead of $AMZN ($9.14bn) & $AAPL ($7.82bn.) Shorts are down $450 mm in mark-to-market losses in Dec, down $2.3 bn YTDpic.twitter.com/bHMVmZ0ZZv	13 27 27 125 125	Retweet 27 Retweeted 27		Like 125 Liked 125	/ihors3/status/1072856742743236608
@mariorestini @mariorestini @mariorestini @mariorestini @mariorestini	Mario‏ @mariorestini	12 Dec 2018			Remembering the recent past... Chanos shorted more $TSLA on the funding secured episode and was bragging about it a couple of months ago. Also said Tesla falls behind GM in software. Let’s see it again https://edition.cnn.com/videos/business/2018/10/18/jim-chanos-tesla-musk.cnn-business …	16 9 9 66 66	Retweet 9 Retweeted 9		Like 66 Liked 66	/mariorestini/status/1072830463910297605
@BonaireVolt @BonaireVolt @BonaireVolt @BonaireVolt @BonaireVolt	Bonaire‏ @BonaireVolt	12 Dec 2018			$TSLA Inventory continues to mount in the USA. Land of the wealth. Just what are we feeling guilty about? All the excess consumption of prior years or are we just extending consumption with "high acceleration personal rollercoasters"? pic.twitter.com/KPCAps2cSn	7 13 13 49 49	Retweet 13 Retweeted 13		Like 49 Liked 49	/BonaireVolt/status/1072827358292393985
@Trumpery45 @Trumpery45 @Trumpery45 @Trumpery45 @Trumpery45 @Omar_CJr	Justin‏ @Trumpery45 Omar Jr. @Omar_CJr	11 Dec 2018			Customer struggles to get his car back into $tsla for paint correction. Observes via app the car being driven by Tesla at 86mph on 55mph roads: https://twitter.com/Omar_CJr/status/1072592122719674369 … @elonmusk @Tesla I had to haggle Tesla for over two months to get my Model 3 in for paint correction. Only to have you drive my car at these speeds on a 55mph road? pic.twitter.com/hYeMORld2x	12 18 18 70 70	Retweet 18 Retweeted 18		Like 70 Liked 70	/Trumpery45/status/1072604097247895552
@GroggyTBear @GroggyTBear @GroggyTBear @GroggyTBear @GroggyTBear @HansNoordsij	Groggy T. Bear‏ @GroggyTBear Hans Noordsij @HansNoordsij	11 Dec 2018			"From February, three thousand Teslas are expected every week in the port of Zeebrugge" (Belgium) Uh oh $TSLAQ $TSLA https://twitter.com/HansNoordsij/status/1072569697999167488 … @elonmusk @Tesla Now official. Tesla Model 3 from the factory in Fremont to San Francisco and on roll-on-roll-off boat to Zeebrugge (Belgium). From there to various delivery centers in Europe. Transport reduced to 1.5 wk…	3 11 11 76 76	Retweet 11 Retweeted 11		Like 76 Liked 76	/GroggyTBear/status/1072601072911425537
@AlterViggo @AlterViggo @AlterViggo @AlterViggo @AlterViggo @ihors3	Alter Viggo‏ @AlterViggo Ihor Dusaniwsky @ihors3	11 Dec 2018			Jim Chanos covering his $TSLA short? $TSLAQhttps://twitter.com/ihors3/status/1072542398440464391 … Seeing additional $TSLA short covering today ... several hundred thousand shares of net covers so far this morning https://twitter.com/charronj/status/1072533703446933505 …	6 10 10 72 72	Retweet 10 Retweeted 10		Like 72 Liked 72	/AlterViggo/status/1072543323225812997
@ihors3 @ihors3 @ihors3 @ihors3 @ihors3 @charronj	Ihor Dusaniwsky‏ @ihors3 Justin Charron @charronj	11 Dec 2018			Seeing additional $TSLA short covering today ... several hundred thousand shares of net covers so far this morning https://twitter.com/charronj/status/1072533703446933505 … @ihors3 any #TSLA action worth mentioning?	8 36 36 164 164	Retweet 36 Retweeted 36		Like 164 Liked 164	/ihors3/status/1072542398440464391
@Teslarati @Teslarati @Teslarati @Teslarati @Teslarati	TESLARATI‏ @Teslarati	11 Dec 2018			$TSLA Tesla stock remains strong amid reports of Chinese tariff rollbacks, signs of an upcoming Model 3 push for Q4 2018 https://www.teslarati.com/tesla-stock-tsla-rises-chinese-tariff-rollbacks-q4-model-3-push/ …	1 20 20 204 204	Retweet 20 Retweeted 20		Like 204 Liked 204	/Teslarati/status/1072517134897557504
@GerberKawasaki @GerberKawasaki @GerberKawasaki @GerberKawasaki @GerberKawasaki @elonmusk	Ross Gerber‏Verified account @GerberKawasaki	11 Dec 2018			It’s an amazing product. I love my model3 ! $tsla	5 16 16 255 255	Retweet 16 Retweeted 16		Like 255 Liked 255	/GerberKawasaki/status/1072490514350571520
@S_Padival @S_Padival @S_Padival @S_Padival @S_Padival	💧 S Padival‏ @S_Padival	11 Dec 2018			A story of bought & paid for media falling flat: 1. UBS is short $TSLA 2. The “evidence lab” shown is @MunroAssociates - UBS unsuccessfully tried to silence them with a lawsuit 3. UBS then paid @FT to publish the video! 4. Video still +ve for $TSLA https://youtu.be/dd4vx6ONf9w pic.twitter.com/h152chuLxI	3 13 13 52 52	Retweet 13 Retweeted 13		Like 52 Liked 52	/S_Padival/status/1072431095398977537
@SamAntar @SamAntar @SamAntar @SamAntar @SamAntar @lisaabramowicz1	Sam E. Antar‏Verified account @SamAntar Lisa AbramowiczVerified account @lisaabramowicz1	10 Dec 2018			Crazy Eddie Memoirs: When you dodge the bullet with the Feds and get a slap on the wrist, don’t thumb your nose at them. Show some humility and respect or they won’t be so forgiving the next time around. In Musk’s case, I have no doubt that there will be a next time. $TSLA $TSLAQhttps://twitter.com/lisaabramowicz1/status/1071924838074322944 … “I want to be clear. I do not respect the SEC.” https:…	3 9 9 67 67	Retweet 9 Retweeted 9		Like 67 Liked 67	/SamAntar/status/1072366302826807302
@vincent13031925 @vincent13031925 @vincent13031925 @vincent13031925 @vincent13031925	Vincent‏ @vincent13031925	10 Dec 2018	#Tesla,China,Model3,TeslaChina	#China	Today, Tesla Model 3 also arrived at the Tesla showroom in Cixi, Zhejiang Province China . Getting ready for exhibition to the local potential customers the very first time. $TSLA #Tesla #China #Model3 #TeslaChinapic.twitter.com/umGPbSLde8	2 27 27 138 138	Retweet 27 Retweeted 27		Like 138 Liked 138	/vincent13031925/status/1072290660584046592
@Paul_M_Huettner @Paul_M_Huettner @Paul_M_Huettner @Paul_M_Huettner @Paul_M_Huettner	Paul Huettner, CFA‏ @Paul_M_Huettner	10 Dec 2018			Just drove by the downtown Chicago $TSLA showroom. Two employees standing with their arms crossed inside. Not a single customer.	15 3 3 91 91	Retweet 3 Retweeted 3		Like 91 Liked 91	/Paul_M_Huettner/status/1072287059006640129
@TezzlaCFO @TezzlaCFO @TezzlaCFO @TezzlaCFO @TezzlaCFO	Deepak CFO‏ @TezzlaCFO	10 Dec 2018			"Used Tesla prices have dropped 31% at Carmax as inventory swells". "In one case, a 2015 Model S 85 with 44,000 miles can be had for just $49,998 — that same car retailed for over $81,000 just three years ago." Bullish news for $TSLA buyers? https://media.thinknum.com/articles/used-teslas-carmax-31-percent-drop/ …	23 25 25 80 80	Retweet 25 Retweeted 25		Like 80 Liked 80	/TezzlaCFO/status/1072267402476445696
@Paul_M_Huettner @Paul_M_Huettner @Paul_M_Huettner @Paul_M_Huettner @Paul_M_Huettner	Paul Huettner, CFA‏ @Paul_M_Huettner	10 Dec 2018			Tesla Bond Conversion Update: 2019 Bonds: 107.859 (7.859% premium) $5mm traded today $TSLA Stock: $365.15 (1.468% premium) Reminder: $TSLA will pay based on previous 20 day VWAP formula. Payout is currently at $990.42 so conversion now makes ZERO sense. pic.twitter.com/PSLBMztcQu	12 33 33 130 130	Retweet 33 Retweeted 33		Like 130 Liked 130	/Paul_M_Huettner/status/1072257890428293120
@GerberKawasaki @GerberKawasaki @GerberKawasaki @GerberKawasaki @GerberKawasaki	Ross Gerber‏Verified account @GerberKawasaki	10 Dec 2018	#tesla,Model3,Ipace	#Model3	100k #tesla #Model3 on the road and no fires, not one, even after the fake whistle blower lies. But 5000 Jaguar #Ipace on the road and one exploded. Looking into this but this could be bad for Jaguar. $tsla https://electrek.co/2018/12/10/jaguar-i-pace-fire-investigating-cause/ …	34 24 24 154 154	Retweet 24 Retweeted 24		Like 154 Liked 154	/GerberKawasaki/status/1072255155385491461
@Vishiefishie @Vishiefishie @Vishiefishie @Vishiefishie @Vishiefishie	Vish the Fish‏ @Vishiefishie	10 Dec 2018			1. $TSLA SGF REPORT: Tyson's Corner, VA Service Center and Inventory Lot Let's start with the SC. There are more cars than ever in the side lot (~65, usually ~45). About 3/4 of these are customer cars in for service, the rest have no plates. pic.twitter.com/WSsEJALfAj	11 16 16 98 98	Retweet 16 Retweeted 16		Like 98 Liked 98	/Vishiefishie/status/1072251541866905600
@teslectrics @teslectrics @teslectrics @teslectrics @teslectrics @CNBC @MadMoneyOnCNBC	Teslectrics‏ @teslectrics	10 Dec 2018	#Tesla,MarketManipulation,JimCramer	#MarketManipulation	Which Cramer? This one? That thinks himself he is above the SEC? “You can’t foment, that’s a violation of securities law, but you do it anyway ‘cause the SEC doesn’t understand it!” $TSLA $TSLAQ #Tesla @SEC_Enforcement #MarketManipulation #JimCramerpic.twitter.com/iCwQZw7kB1	5 28 28 79 79	Retweet 28 Retweeted 28		Like 79 Liked 79	/teslectrics/status/1072249401194762240
@TeslaOptimist @TeslaOptimist @TeslaOptimist @TeslaOptimist @TeslaOptimist	TeslaOptimist‏ @TeslaOptimist	10 Dec 2018			Survey in China: When asked which brand offered the best value for money, Tesla edged out the competition. This included domestic automakers BAIC, BYD, Dongfeng Motor (DFMC), and Geely Automobile. $TSLA https://insideevs.com/tesla-1-new-energy-survey-china/ …	1 17 17 70 70	Retweet 17 Retweeted 17		Like 70 Liked 70	/TeslaOptimist/status/1072245517394968576
@AlterViggo @AlterViggo @AlterViggo @AlterViggo @AlterViggo @ElectrekCo	Alter Viggo‏ @AlterViggo Electrek.Co @ElectrekCo	10 Dec 2018	#Model3,TeslaKillerCemetery	#TeslaKillerCemetery	Wait, an I-Pace caught fire before a Model 3? There's been like what, a few thousand I-Pace sold so far compared to almost 120k #Model3? Tesla killer, indeed. #TeslaKillerCemetery $TSLA https://twitter.com/ElectrekCo/status/1072191257244516353 … Jaguar I-PACE electric SUV caught on fire, automaker is investigating the cause https://electrek.co/2018/12/10/jaguar-i-pace-fire-investigating-cause/ … …	22 32 32 177 177	Retweet 32 Retweeted 32		Like 177 Liked 177	/AlterViggo/status/1072221232156659712
@PhenomenalPoto @PhenomenalPoto @PhenomenalPoto @PhenomenalPoto @PhenomenalPoto	Peter Roselle‏ @PhenomenalPoto	10 Dec 2018			Presented without comment: @elonmusk on Q2 2017 earnings prior to $1.7 Billion bond offering vs. @elonmusk on @60Minutes 22 days before the end of 2018 $TSLA $TSLAQpic.twitter.com/sfZTZ2Rtbc	8 59 59 175 175	Retweet 59 Retweeted 59		Like 175 Liked 175	/PhenomenalPoto/status/1072178468513816577
@jowens510 @jowens510 @jowens510 @jowens510 @jowens510	Jeremy C. Owens‏Verified account @jowens510	10 Dec 2018			So, getting around to watching 60 Minutes interview. Interesting that Musk admits he controls $TSLA as largest shareholder. Tesla fought against that exact point in SolarCity investor lawsuit, and lost.	4 22 22 81 81	Retweet 22 Retweeted 22		Like 81 Liked 81	/jowens510/status/1072165006228152320
@QTRResearch @QTRResearch @QTRResearch @QTRResearch @QTRResearch	Quoth the Raven‏ @QTRResearch	10 Dec 2018			If you're the Department of Justice investigating $TSLA over Model 3 missed production targets and timelines, how do you not just eat this up (copy via @zerohedge)pic.twitter.com/YdsMZWslMq	5 13 13 54 54	Retweet 13 Retweeted 13		Like 54 Liked 54	/QTRResearch/status/1072164309613064192
@kimpaquette @kimpaquette @kimpaquette @kimpaquette @kimpaquette @billmckibben	Kim Paquette‏ @kimpaquette Bill McKibbenVerified account @billmckibben	10 Dec 2018	#electricvehicle,greenenergy	#greenenergy	This is why people who say #electricvehicle and #greenenergy subsidies should go away are completely full of it. $TSLA https://twitter.com/billmckibben/status/915005091073134592 … Remarkable new study: Without federal and state subsidies, nearly half of U.S. oil production would be unprofitable. https://www.washingtonpost.com/news/wonk/wp/2017/10/02/forget-the-paris-agreement-the-real-solution-to…	5 35 35 104 104	Retweet 35 Retweeted 35		Like 104 Liked 104	/kimpaquette/status/1072162312566554624
@QTRResearch @QTRResearch @QTRResearch @QTRResearch @QTRResearch	Quoth the Raven‏ @QTRResearch	10 Dec 2018			$TSLA basically unchanged with the Dow down 500 and the CEO telling the SEC and Model 3 reservation holders to basically go fuck themselves in front of millions of viewers last night on TV	25 27 27 174 174	Retweet 27 Retweeted 27		Like 174 Liked 174	/QTRResearch/status/1072160818966482944
@GerberKawasaki @GerberKawasaki @GerberKawasaki @GerberKawasaki @GerberKawasaki	Ross Gerber‏Verified account @GerberKawasaki	10 Dec 2018	#tesla,Model3	#Model3	Strong interview with @elonmusk on @60Minutes last night. Good to see a strong healthy seemingly happy Elon. We’ve come a long way this year with much more to come in 2019. #tesla #Model3 $tsla	12 27 27 211 211	Retweet 27 Retweeted 27		Like 211 Liked 211	/GerberKawasaki/status/1072152450864340993
@Teslarati @Teslarati @Teslarati @Teslarati @Teslarati	TESLARATI‏ @Teslarati	10 Dec 2018			Tesla $TSLA could find itself within striking distance of a short squeeze soon, says Piper Jaffray https://www.teslarati.com/tesla-tsla-striking-distance-short-squeeze-piper-jaffray/ …	5 46 46 267 267	Retweet 46 Retweeted 46		Like 267 Liked 267	/Teslarati/status/1072152401279356929
@BSA19741 @BSA19741 @BSA19741 @BSA19741 @BSA19741	Nikola’s Stache‏ @BSA19741	9 Dec 2018			Finding 2 new respectable board members is not made easier by these comments. If $tsla fails to do so, they can kiss goodbye both the Reg D waiver and S3 eligibility for a period of 3 years. Certain death. These comments are so dumb they have to be intentional. HT @BlondesEpic.twitter.com/4wxnWDazLK	5 15 15 71 71	Retweet 15 Retweeted 15		Like 71 Liked 71	/BSA19741/status/1071961663304278021
@scottwww @scottwww @scottwww @scottwww @scottwww	Scott Wainner‏Verified account @scottwww	9 Dec 2018			This is the face of all-in hardened determination to succeed at any personal cost. Shorts would do well to look into @elonmusk’s eyes in this 60mins interview and ask themselves whether this is a man who’s bluffing or who will ultimately be their downfall. $TSLA pic.twitter.com/A7gxNgIgIg	19 65 65 392 392	Retweet 65 Retweeted 65		Like 392 Liked 392	/scottwww/status/1071948104272769025
@BarkMSmeagol @BarkMSmeagol @BarkMSmeagol @BarkMSmeagol @BarkMSmeagol	Bark‏ @BarkMSmeagol	9 Dec 2018			Stop what you are doing and watch this. Definitely worth your time. $TSLA https://m.youtube.com/watch?v=BIXkZk7tSZQ …	6 32 32 106 106	Retweet 32 Retweeted 32		Like 106 Liked 106	/BarkMSmeagol/status/1071937274776961024
@PlainSite @PlainSite @PlainSite @PlainSite @PlainSite	PlainSite‏ @PlainSite	9 Dec 2018			Every class action lawsuit currently pending against $TSLA just effectively received a gift from God: the equivalent of a videotaped deposition in which the company's CEO appears mercurial, defiant, self-contradictory, and untruthful—all at once. (See https://www.plainsite.org/profiles/tesla-inc/ ….)	1 10 10 63 63	Retweet 10 Retweeted 10		Like 63 Liked 63	/PlainSite/status/1071936999970398208
@PlainSite @PlainSite @PlainSite @PlainSite @PlainSite	PlainSite‏ @PlainSite	9 Dec 2018			Having watched the @60Minutes interview about $TSLA, (https://www.cbsnews.com/news/tesla-ceo-elon-musk-the-2018-60-minutes-interview/ …), a few thoughts. First, 60 Minutes is no longer an investigative news program and hasn't been for decades. It's a news wrapper entertainment show for old people who don't read the news.	10 38 38 180 180	Retweet 38 Retweeted 38		Like 180 Liked 180	/PlainSite/status/1071935135287656449
@TESLAcharts @TESLAcharts @TESLAcharts @TESLAcharts @TESLAcharts	TeslaCharts‏ @TESLAcharts	9 Dec 2018			I don't care what the stock does tomorrow. That interview was an utter fiasco. Nobody new to the $TSLA story watches that and wants to cheer for him. And the gauntlet has been thrown. Either we should respect @SEC_Enforcement or we live in a banana republic. Game on.	15 16 16 147 147	Retweet 16 Retweeted 16		Like 147 Liked 147	/TESLAcharts/status/1071933993354956804
@mcm_ct @mcm_ct @mcm_ct @mcm_ct @mcm_ct	mcm-ct.com‏ @mcm_ct	9 Dec 2018			This guy is not abiding by the settlemen, is unstable aswell as a liar and just spit in the @SEC_Enforcement’s face which should not work well for him in a normal world. Guy is a complete pathological/criminal $tsla pic.twitter.com/gZGIQBCIHx	14 21 21 107 107	Retweet 21 Retweeted 21		Like 107 Liked 107	/mcm_ct/status/1071928464217919488
@AlderLaneeggs @AlderLaneeggs @AlderLaneeggs @AlderLaneeggs @AlderLaneeggs	Marc Cohodes‏ @AlderLaneeggs	9 Dec 2018			Respect is something that is earned and @elonmusk doesnt respect the @SEC_Enforcement simple as that... The line in the Sand has been Drawn in Neon $TSLA its not Rocket Science	11 7 7 72 72	Retweet 7 Retweeted 7		Like 72 Liked 72	/AlderLaneeggs/status/1071927721968623617
@TezzlaCFO @TezzlaCFO @TezzlaCFO @TezzlaCFO @TezzlaCFO	Deepak CFO‏ @TezzlaCFO	9 Dec 2018			"I am the largest shareholder of the company and I can call for a shareholder vote and get anything done that I want" "Do you want to go back to being a chair"? "I prefer no titles at all" Hey looks like $TSLA BoD is in total control of the situation ! pic.twitter.com/DVPxKhGxPA	7 18 18 99 99	Retweet 18 Retweeted 18		Like 99 Liked 99	/TezzlaCFO/status/1071924095066013697
@StuartMeissner @StuartMeissner @StuartMeissner @StuartMeissner @StuartMeissner	Stuart D. Meissner Esq.‏ @StuartMeissner	9 Dec 2018			60 mins = Total fluff piece for $tsla .Didn’t use anything given. Big waste of time. Seems major media is focused on kissing butt rather than asking real questions seeking the truth to blatant disturbing& ongoing issues.Fortunately I think real investigators will shine a light	21 22 22 106 106	Retweet 22 Retweeted 22		Like 106 Liked 106	/StuartMeissner/status/1071923656098496512
@60Minutes @60Minutes @60Minutes @60Minutes @60Minutes	60 Minutes‏Verified account @60Minutes	9 Dec 2018			After Musk tweeted he was considering taking $TSLA private, the SEC charged him with securities fraud. In the settlement, he agreed to have his tweets about the company reviewed in advance. https://cbsn.ws/2SGzvj3 pic.twitter.com/RMkYjPO4Yk	67 193 193 668 668	Retweet 193 Retweeted 193		Like 668 Liked 668	/60Minutes/status/1071920121218850816
@60Minutes @60Minutes @60Minutes @60Minutes @60Minutes	60 Minutes‏Verified account @60Minutes	9 Dec 2018			.@elonmusk called 2018 “excruciating.” $TSLA faced bankruptcy and was bleeding cash. He tells 60 Minutes everything was riding on the company’s ability to mass produce its new sedan: the affordable “everyman” Model 3. How did he pull it off?	14 23 23 89 89	Retweet 23 Retweeted 23		Like 89 Liked 89	/60Minutes/status/1071919343448018947
@WallStCynic @WallStCynic @WallStCynic @WallStCynic @WallStCynic	Diogenes‏ @WallStCynic	9 Dec 2018			Look what we found near the Iceworks in Syosset, Long Island. $TSLA pic.twitter.com/rDvTYHDMo7	35 18 18 125 125	Retweet 18 Retweeted 18		Like 125 Liked 125	/WallStCynic/status/1071866060440256514
@AlterViggo @AlterViggo @AlterViggo @AlterViggo @AlterViggo	Alter Viggo‏ @AlterViggo	9 Dec 2018			.@elonmusk, please accelerate the Tesla Roadster v2 program as much as possible so that no one will ever again think about buying these gas “performance” cars. That, or uncork the P3D $TSLA https://www.roadandtrack.com/car-culture/a25051337/2019-performance-car-of-the-year/ …	13 12 12 122 122	Retweet 12 Retweeted 12		Like 122 Liked 122	/AlterViggo/status/1071841110731845632
@teslectrics @teslectrics @teslectrics @teslectrics @teslectrics	Teslectrics‏ @teslectrics	9 Dec 2018	#Model3,Germany,LongRange,German,Tesla,Europe,TeamElon,Elon,TeslaModel3	#Germany	“The #Model3 will cost €63,000 in #Germany for the #LongRange battery pack version,a #German #Tesla dealer said. The Performance version, which adds a second electric motor, will also be sold in #Europe.” Surprise $TSLA $TSLAQ #TeamElon #Elon #TeslaModel3 @Tesla @elonmuskpic.twitter.com/bDZpjIm4HD	6 28 28 115 115	Retweet 28 Retweeted 28		Like 115 Liked 115	/teslectrics/status/1071780605963190272
@QTRResearch @QTRResearch @QTRResearch @QTRResearch @QTRResearch	Quoth the Raven‏ @QTRResearch	8 Dec 2018			Looks like this will be a hard hitting interview $TSLA pic.twitter.com/dcBagvpYXi	74 120 120 992 992	Retweet 120 Retweeted 120		Like 992 Liked 992	/QTRResearch/status/1071614035865559042
@VickiBryanBondA @VickiBryanBondA @VickiBryanBondA @VickiBryanBondA @VickiBryanBondA @Tesla	Vicki Bryan’s Bond Angle‏ @VickiBryanBondA TeslaVerified account @Tesla	8 Dec 2018			$TSLA: Demand is hot! Buyers must order cars by Oct to guarantee Dec delivery for the tax credit. Can’t make ‘em fast enough! —Actually, November is fine. But hurry! —Well shoot; early Dec &all our lots are overflowing. Come on down for immediate delivery! It’s probably fine. https://twitter.com/Tesla/status/1071176328680886272 … Tesla stores in the US have Model 3 AWD, Model X and Model S invent…	6 17 17 75 75	Retweet 17 Retweeted 17		Like 75 Liked 75	/VickiBryanBondA/status/1071549813534146561
@Trumpery45 @Trumpery45 @Trumpery45 @Trumpery45 @Trumpery45	Justin‏ @Trumpery45	8 Dec 2018			A certain CEO just unfollowed 60 minutes, one of their first follows. I guess celebs have their superpowers: some have “their hair” and some swing their big twitter account. $tsla	10 18 18 101 101	Retweet 18 Retweeted 18		Like 101 Liked 101	/Trumpery45/status/1071547146564849664
@kimpaquette @kimpaquette @kimpaquette @kimpaquette @kimpaquette	Kim Paquette‏ @kimpaquette	8 Dec 2018	#autopilot,Tesla,Model3,P3D	#Tesla	My 185 mile commute to work today was made bearable - even enjoyable - thanks to #autopilot. I wouldn’t have a #Tesla without it. Thank you @elonmusk for making me such an amazing car! #Model3 #P3D $TSLA pic.twitter.com/KWpmWFlqSh	18 24 24 254 254	Retweet 24 Retweeted 24		Like 254 Liked 254	/kimpaquette/status/1071536915743150080
@GerberKawasaki @GerberKawasaki @GerberKawasaki @GerberKawasaki @GerberKawasaki	Ross Gerber‏Verified account @GerberKawasaki	8 Dec 2018			LOL. I love these fake ads people make for Tesla. This is a good one. $tsla TESLA Model 3 Autopilot - "Do it in the Road" - Commercial https://youtu.be/jcaTEzAyQhM via @YouTube	4 21 21 103 103	Retweet 21 Retweeted 21		Like 103 Liked 103	/GerberKawasaki/status/1071520732998332416
@BarkMSmeagol @BarkMSmeagol @BarkMSmeagol @BarkMSmeagol @BarkMSmeagol	Bark‏ @BarkMSmeagol	8 Dec 2018	#DumDums,mindboggling,VWpressReleaseVaporwareVictim	#mindboggling	Please don’t tell the $TSLAQ #DumDums this isn’t a real picture of a production line #mindboggling #VWpressReleaseVaporwareVictim $TSLA pic.twitter.com/Yo7zaIA6m6	17 7 7 97 97	Retweet 7 Retweeted 7		Like 97 Liked 97	/BarkMSmeagol/status/1071446529372651521
@GerberKawasaki @GerberKawasaki @GerberKawasaki @GerberKawasaki @GerberKawasaki @60Minutes	Ross Gerber‏Verified account @GerberKawasaki 60 MinutesVerified account @60Minutes	7 Dec 2018			No one will make a better electric car than Tesla. 60 minutes. Sunday. Elon Musk. They are getting this media things down now that he’s not sleeping on the factory floor. $tsla https://twitter.com/60Minutes/status/1071105461024382976 … General Motors recently announced plans to double its investment in electric vehicles and that’s just fine with Elon Musk. 60 Minutes, Sunday. https://cbsn.ws/2SC0…	15 70 70 369 369	Retweet 70 Retweeted 70		Like 369 Liked 369	/GerberKawasaki/status/1071246809861808129
@minhokim @minhokim @minhokim @minhokim @minhokim	Min‏ @minhokim	7 Dec 2018			I refuse to accept that the entire cryptocurrency is valued less than Visa or Mastercard. This feels like Electric Cars market vs. Toyota. Less than 2% of world passenger vehicles are electric, yet $TSLA is valued more than likes of $GM or $F. At least in US, ~5% own bitcoin.	15 35 35 139 139	Retweet 35 Retweeted 35		Like 139 Liked 139	/minhokim/status/1071139458827730944
@InvResDynamics @InvResDynamics @InvResDynamics @InvResDynamics @InvResDynamics	Dave Kranzler‏ @InvResDynamics	7 Dec 2018			RE: the Jefferies buy rating. W/respect to my theory that Fidelity et al are colluding w/ $tsla to try and push the stock above $360 to induce converts to convert starting Dec 1, I just remembered that Jefferies was a Fidelity pimp broker when I traded junk. I'm sure that...	10 13 13 61 61	Retweet 13 Retweeted 13		Like 61 Liked 61	/InvResDynamics/status/1071130762852757504
@TradrFloridaFIL @TradrFloridaFIL @TradrFloridaFIL @TradrFloridaFIL @TradrFloridaFIL @60Minutes	Lady Tesla‏ @TradrFloridaFIL 60 MinutesVerified account @60Minutes	7 Dec 2018			There ya go! Elon says he might be interested in possibly buying some recently closed $GM plants. He welcomes the competition from all EV makers. $TSLA pushing the hardest for sustainable transport & a clean environment. Thanks @mayemusk for making such wonderful children!https://twitter.com/60Minutes/status/1071105461024382976 … General Motors recently announced plans to double its investment in…	4 27 27 152 152	Retweet 27 Retweeted 27		Like 152 Liked 152	/TradrFloridaFIL/status/1071109374905643008
@PlainSite @PlainSite @PlainSite @PlainSite @PlainSite @markbspiegel	PlainSite‏ @PlainSite Mark B. Spiegel @markbspiegel	7 Dec 2018			Here's the latest: 441 (and counting) $TSLA/SolarCity/Elon Musk legal actions in Excel TSV format. http://www.plainsite.org/realitycheck/tsla/lawsuits.txt …https://twitter.com/markbspiegel/status/1071073787779661826 … Does anyone have a link to the Dropbox site tracking all of the hundreds of lawsuits filed against Tesla? Thanks in advance! $TSLA	5 16 16 37 37	Retweet 16 Retweeted 16		Like 37 Liked 37	/PlainSite/status/1071100373589315585
@orthereaboot @orthereaboot @orthereaboot @orthereaboot @orthereaboot @TESLAcharts	luis carruthers‏ @orthereaboot TeslaCharts @TESLAcharts	7 Dec 2018			Musk is 1) obsessed with Burning Man, 2) calls it the “craziest LA party times one thousand” and 3) doesn’t do drugs and has no idea how smoke pot, despite his obvious 420 fetish. About as credible as $tsla https://twitter.com/TeslaCharts/status/1071095302772453376 … I have no idea how to use Excel, or anything $TSLA pic.twitter.com/biHQm5GKQ5	3 11 11 57 57	Retweet 11 Retweeted 11		Like 57 Liked 57	/orthereaboot/status/1071100283848151040
@YunLinSJ @YunLinSJ @YunLinSJ @YunLinSJ @YunLinSJ @facts_tesla @WallStCynic @andrewrsorkin	Yun Lin‏ @YunLinSJ	7 Dec 2018			Chanos has turned from master short to buster short in his old age, he literally could've shorted any stock in 2018 and made $$$, instead he obsesses with $TSLA (up 20%)	2 17 17 50 50	Retweet 17 Retweeted 17		Like 50 Liked 50	/YunLinSJ/status/1071089038340190208
@BarkMSmeagol @BarkMSmeagol @BarkMSmeagol @BarkMSmeagol @BarkMSmeagol @ihors3	Bark‏ @BarkMSmeagol Ihor Dusaniwsky @ihors3	7 Dec 2018			Now that’s what I call burning cash. $TSLAQ $TSLA https://twitter.com/ihors3/status/1071079224155533312 … $TSLA short interest is $10.18 bn, 28.04 mm shares shorted, 21.81% of float, borrow rate is 30bp fee. Shares shorted is down 237k in December as $Tesla's stock price rose 5.97%. Shorts are down $589 mm of mark-to-mar…	5 7 7 45 45	Retweet 7 Retweeted 7		Like 45 Liked 45	/BarkMSmeagol/status/1071080699958972416
@ihors3 @ihors3 @ihors3 @ihors3 @ihors3	Ihor Dusaniwsky‏ @ihors3	7 Dec 2018			$TSLA short interest is $10.18 bn, 28.04 mm shares shorted, 21.81% of float, borrow rate is 30bp fee. Shares shorted is down 237k in December as $Tesla's stock price rose 5.97%. Shorts are down $589 mm of mark-to-market losses in December, bringing YTD MTM losses to $2.45 billionpic.twitter.com/iuVe8lvZf8	15 45 45 204 204	Retweet 45 Retweeted 45		Like 204 Liked 204	/ihors3/status/1071079224155533312
@vincent13031925 @vincent13031925 @vincent13031925 @vincent13031925 @vincent13031925	Vincent‏ @vincent13031925	7 Dec 2018	#Tesla,China,TeslaChina	#China	“China could support Tesla to Foxconn scale or MORE” From observing the relationship between Chinese government and Tesla, it can be seen that Tesla’s development in China will be fully supported by the government. $TSLA #Tesla #China #TeslaChina https://www.nextbigfuture.com/2018/12/china-will-help-tesla-go-foxconn-scale-to-stop-air-pollution-and-save-the-planet.html …	6 18 18 82 82	Retweet 18 Retweeted 18		Like 82 Liked 82	/vincent13031925/status/1071075572338458625
@bgrahamdisciple @bgrahamdisciple @bgrahamdisciple @bgrahamdisciple @bgrahamdisciple	B Graham Disciple‏ @bgrahamdisciple	7 Dec 2018			My main take away from Tesla Butswinkas hire is that death by DoJ or SEC is not imminent, as far as Tesla knows. Bitswinkas presumably has full transparency into status of investigations and wouldn’t make this move if he knew Tesla was on death row. $TSLA.	10 5 5 38 38	Retweet 5 Retweeted 5		Like 38 Liked 38	/bgrahamdisciple/status/1071073721899778054
@GerberKawasaki @GerberKawasaki @GerberKawasaki @GerberKawasaki @GerberKawasaki	Ross Gerber‏Verified account @GerberKawasaki	7 Dec 2018	#tesla		Tesla up $13 to a whopping $375. Awesome too!!! #tesla $tsla	12 13 13 117 117	Retweet 13 Retweeted 13		Like 117 Liked 117	/GerberKawasaki/status/1071054228842459137
@JohnnaCrider1 @JohnnaCrider1 @JohnnaCrider1 @JohnnaCrider1 @JohnnaCrider1	J̴o̴h̴n̴n̴a̴ 💎‏ @JohnnaCrider1	7 Dec 2018	#Tesla,LateBirthdayPresent,EarlyXmasPresent	#LateBirthdayPresent	I believe in you Elon. Thank you for believing in me, and the rest of humanity. Bought my first full share of Tesla. $Tsla #Tesla #LateBirthdayPresent #EarlyXmasPresentpic.twitter.com/ou5xwPnJDZ	32 18 18 107 107	Retweet 18 Retweeted 18		Like 107 Liked 107	/JohnnaCrider1/status/1071052106679894016
@ValueAnalyst1 @ValueAnalyst1 @ValueAnalyst1 @ValueAnalyst1 @ValueAnalyst1	ValueAnalyst‏ @ValueAnalyst1	7 Dec 2018	#NotSellingAShareBefore2500		One-time offer for $TSLAQ, If you sign up now to read this article and it fails to convince you to cover your short position, I will refund your payment tonight. This offer stands until 4 p.m. Eastern. $TSLA #NotSellingAShareBefore2500https://www.patreon.com/posts/23146715	13 16 16 84 84	Retweet 16 Retweeted 16		Like 84 Liked 84	/ValueAnalyst1/status/1071043564476473344
@Teslarati @Teslarati @Teslarati @Teslarati @Teslarati	TESLARATI‏ @Teslarati	7 Dec 2018			Tesla $TSLA gets a “Buy” rating and a $450 price target from Jefferies Financial Group: "In the year ahead, we think only Tesla will avoid a volume zero-sum-game or negative margin trade-off in EVs" https://www.teslarati.com/tesla-tsla-buy-rating-450-price-target-jefferies-financial-group-model-3-production/ …	1 45 45 292 292	Retweet 45 Retweeted 45		Like 292 Liked 292	/Teslarati/status/1071042642509729792
@OMillionaires @OMillionaires @OMillionaires @OMillionaires @OMillionaires	Option Millionaires‏ @OMillionaires	7 Dec 2018			$TSLA went from bankrupt to safe haven asset in 2 months…	21 60 60 421 421	Retweet 60 Retweeted 60		Like 421 Liked 421	/OMillionaires/status/1071042308127244291
@kimpaquette @kimpaquette @kimpaquette @kimpaquette @kimpaquette @frischkopp	Kim Paquette‏ @kimpaquette Stefan Keuchel @frischkopp	7 Dec 2018	#Model3,tesla	#tesla	Tesla owners in Germany - I’m so excited for them to get their #Model3 s! #tesla $TSLA https://twitter.com/frischkopp/status/1070718306896801795 … Wie (emotional) einige Tesla Model S und Model X Besitzer (u.a. @alextv) auf das Model 3 reagieren, zeigt dieses tolle Video: https://www.tesla.com/de_DE/videos/model-3-surprise?redirect=no … #Tesla #Model3	1 4 4 52 52	Retweet 4 Retweeted 4		Like 52 Liked 52	/kimpaquette/status/1071021803462688769
@fatropea @fatropea @fatropea @fatropea @fatropea	Frank‏ @fatropea	7 Dec 2018			$tsla flirting with $370 in pre-market trading. Investors awake to discover or realize Tesla has cash to pay debts, isn’t going bankrupt, is expediting building of China factory, selling Model 3’a to Europe, delivering tons of vehicles in US, killing incumbent auto makers, etc..! pic.twitter.com/Om3xyWuLHc	4 27 27 99 99	Retweet 27 Retweeted 27		Like 99 Liked 99	/fatropea/status/1071012262427672576
@S_Padival @S_Padival @S_Padival @S_Padival @S_Padival	💧 S Padival‏ @S_Padival	7 Dec 2018			Please follow @davidtayar5 - a smart corporate attorney who asks the right questions on behalf of small $TSLA investors. https://twitter.com/davidtayar5/status/794736936174940160 … PS: Added bonus - you get to troll a $TSLA shorty . pic.twitter.com/JxNAruk3tr	2 11 11 28 28	Retweet 11 Retweeted 11		Like 28 Liked 28	/S_Padival/status/1070993125852635136
@fly4dat @fly4dat @fly4dat @fly4dat @fly4dat	fly4dat‏ @fly4dat	7 Dec 2018	#Tesla		BREAKING: $TSLA up 2.2% premarket on news General Counsel is leaving and co can't fully repay bonds. $TSLAQ #Tesla @TeslaCharts @markbspiegel @QTRResearch @WintonCapPtnrs @ElonBachman @GatorInvestor @PlugInFUD	4 7 7 50 50	Retweet 7 Retweeted 7		Like 50 Liked 50	/fly4dat/status/1070985296886542336
@NetflixAndLamp @NetflixAndLamp @NetflixAndLamp @NetflixAndLamp @NetflixAndLamp	NetflixAndLamp‏ @NetflixAndLamp	6 Dec 2018			If you read this headline and think it's still a good idea to invest in Tesla, then you deserve to lose all your money. $TSLA https://www.marketwatch.com/story/tesla-general-counsel-leaving-replaced-by-veteran-trial-lawyer-2018-12-07 …	6 13 13 71 71	Retweet 13 Retweeted 13		Like 71 Liked 71	/NetflixAndLamp/status/1070915922112720896
@BSA19741 @BSA19741 @BSA19741 @BSA19741 @BSA19741 @CGrantWSJ @danahull	Nikola’s Stache‏ @BSA19741	6 Dec 2018			It’s not a scoop at all Charley and Dana. It’s a pump. Plain and simple. This “notice” was completely unnecessary from a legal standpoint. They wanted her to report this. Read the indenture. This “notice” has the exact same implications as if they had sent NOTHING! $tsla pic.twitter.com/009Y67VmqQ	3 9 9 44 44	Retweet 9 Retweeted 9		Like 44 Liked 44	/BSA19741/status/1070887349742129152
@vincent13031925 @vincent13031925 @vincent13031925 @vincent13031925 @vincent13031925 @DouglasKontakt	Vincent‏ @vincent13031925 Akin Douglas @DouglasKontakt	6 Dec 2018	#Tesla,Model3,Stuttgart	#Model3	Now Tesla Model 3 also arrived Stuttgart!! Thanks to Akin Please keep us updated with more info, thanks again buddy $TSLA #Tesla #Model3 #Stuttgarthttps://twitter.com/DouglasKontakt/status/1070798039625973762 … @vincent13031925 @Tesla Model 3 arrived in Stuttgart. pic.twitter.com/giwAujBeOx	3 25 25 138 138	Retweet 25 Retweeted 25		Like 138 Liked 138	/vincent13031925/status/1070875396499853312
@ElonBachman @ElonBachman @ElonBachman @ElonBachman @ElonBachman @elonmusk	"Elon Says"‏ @ElonBachman Elon MuskVerified account @elonmusk	6 Dec 2018			Biz idea: $TSLA should stop trying to develop autonomous cars and just buy them from The Boring Company, who evidently already have them. https://twitter.com/elonmusk/status/1070834865619259393 … Boring Company product launch on Dec 18. More than a tunnel opening. Will include modded but fully road legal autonomous transport cars & ground to tunnel car elevators.	11 9 9 105 105	Retweet 9 Retweeted 9		Like 105 Liked 105	/ElonBachman/status/1070864630388547585
@orthereaboot @orthereaboot @orthereaboot @orthereaboot @orthereaboot @elonmusk	luis carruthers‏ @orthereaboot Elon MuskVerified account @elonmusk	6 Dec 2018			Tesla is many, many years away from having anything close to an autonomous car, yet Musk promotes “fully road legal autonomous transport cars”. How could anyone have a mistaken idea of $tsla autonomous capabilities? Charlatan https://twitter.com/elonmusk/status/1070834865619259393 … Boring Company product launch on Dec 18. More than a tunnel opening. Will include modded but fully road legal auton…	7 12 12 66 66	Retweet 12 Retweeted 12		Like 66 Liked 66	/orthereaboot/status/1070848937605718016
@vincent13031925 @vincent13031925 @vincent13031925 @vincent13031925 @vincent13031925 @CormacSheehan1 @vincent13031925	Vincent‏ @vincent13031925 AutoSheehan @CormacSheehan1	6 Dec 2018	#Tesla,China,TeslaChina	#China	By the info I am gathering recently, my estimate is end of Dec or beginning of Jan 2019, “MASSIVE” construction of Tesla Shanghai GF3 will start. $TSLA #Tesla #China #TeslaChinahttps://twitter.com/CormacSheehan1/status/1070833559831764992 … What do we know about the actual construction of the factory, when are they walls going up?	5 10 10 51 51	Retweet 10 Retweeted 10		Like 51 Liked 51	/vincent13031925/status/1070834718143213568
@TezzlaCFO @TezzlaCFO @TezzlaCFO @TezzlaCFO @TezzlaCFO	Deepak CFO‏ @TezzlaCFO	6 Dec 2018			$TSLA Q2 CC - "there's a convert that's coming due soon, a couple hundred million, (42:13) $900 million, (41:28) something like that. We expect to pay that off with internally generated cash flow." Today - "plan paying march note holders mix of stock, cash" Short on cash? pic.twitter.com/n53F9JgYik	8 19 19 95 95	Retweet 19 Retweeted 19		Like 95 Liked 95	/TezzlaCFO/status/1070800544384598016
@AlterViggo @AlterViggo @AlterViggo @AlterViggo @AlterViggo	Alter Viggo‏ @AlterViggo	6 Dec 2018			BREAKING - Tesla Plans to Use Stock-Cash Mix to Pay Off March Debt 50/50 mix of cash and stock. Bankwuptcy thesis trashed. Again. $TSLA $TSLAQhttps://www.bloomberg.com/news/articles/2018-12-06/tesla-is-said-to-plan-using-stock-cash-mix-to-pay-off-march-debt …	6 12 12 97 97	Retweet 12 Retweeted 12		Like 97 Liked 97	/AlterViggo/status/1070799575655403520
@hilinetrail @hilinetrail @hilinetrail @hilinetrail @hilinetrail	andykat‏ @hilinetrail	6 Dec 2018			breaking: $tsla announces plan to repay March converts with a combination of rejected model 3s and used model Ss.	6 10 10 112 112	Retweet 10 Retweeted 10		Like 112 Liked 112	/hilinetrail/status/1070799102764568576
@TezzlaCFO @TezzlaCFO @TezzlaCFO @TezzlaCFO @TezzlaCFO @zerohedge	Deepak CFO‏ @TezzlaCFO zerohedge @zerohedge	6 Dec 2018			Sorry news got out that we don't have cash to meet our March obligations. Hopefully all $TSLA pumps work and stock stays above $360 so that march note can be paid in mix of stock and cash. https://twitter.com/zerohedge/status/1070793800577110016 … TESLA SAID TO PLAN PAYING MARCH NOTE HOLDERS MIX OF STOCK, CASH assuming stock remains where it is	4 8 8 59 59	Retweet 8 Retweeted 8		Like 59 Liked 59	/TezzlaCFO/status/1070795476876886016
@AlterViggo @AlterViggo @AlterViggo @AlterViggo @AlterViggo	Alter Viggo‏ @AlterViggo	6 Dec 2018			TIL that someone desperately clinging to an inferior technology that's over 100 years old is *NOT* a luddite. Shorts are so desperate that their new anti-Tesla FUD strategy is tout plugin hybrids over pure EVs. $TSLA $TSLAQpic.twitter.com/OKDHxSH9fJ	22 6 6 75 75	Retweet 6 Retweeted 6		Like 75 Liked 75	/AlterViggo/status/1070757468786036736
@BarkMSmeagol @BarkMSmeagol @BarkMSmeagol @BarkMSmeagol @BarkMSmeagol	Bark‏ @BarkMSmeagol	6 Dec 2018			$TSLAQ: “Tesla’s South Australia battery project was a total hoax!! Terrible idea!! Complete vaporware!! Just a stupid stock pumpy stunt!!! $TSLA IS A ZERO!!!!” Reality: https://www.energy-storage.news/news/undeniable-success-south-australias-129mwh-tesla-battery?utm_source=rss-feeds&utm_medium=rss&utm_campaign=general …	6 12 12 101 101	Retweet 12 Retweeted 12		Like 101 Liked 101	/BarkMSmeagol/status/1070731081551204352
@WallStCynic @WallStCynic @WallStCynic @WallStCynic @WallStCynic @zomgapocalypse	Diogenes‏ @WallStCynic Elonomy of Scale @zomgapocalypse	6 Dec 2018			Is it possible that many $TSLA owners are first-time vehicle owners?! Or is the virtue signaling effect that strong? No one who has owned other $60-120,000 luxury cars has experienced these kinds/amounts of defects. https://twitter.com/zomgapocalypse/status/1070527967724560384 … "All of these bugs are merely inconvenient to varying degrees, and I'm super happy that they all can be fixed OTA. Inst…	26 6 6 69 69	Retweet 6 Retweeted 6		Like 69 Liked 69	/WallStCynic/status/1070720232581464065
@SteveHamel16 @SteveHamel16 @SteveHamel16 @SteveHamel16 @SteveHamel16 @DavidInglesTV	🚀 Don't Bet Against Elon 🚀 👩‍🚀 🐉‏ @SteveHamel16 David InglesVerified account @DavidInglesTV	6 Dec 2018			They are all waiting for @Tesla's and are refusing to buy anything else $TSLA https://twitter.com/DavidInglesTV/status/1070450156389056512 … China, the world's biggest car market, turns into the world's biggest parking lot as car inventories pile up to a record high. Auto sales have dropped for five straight months now. Good morning pic.twitter.com/Ytf5ATGXI2	4 4 4 52 52	Retweet 4 Retweeted 4		Like 52 Liked 52	/SteveHamel16/status/1070719784566820864
@Teslarati @Teslarati @Teslarati @Teslarati @Teslarati	TESLARATI‏ @Teslarati	6 Dec 2018			$TSLA analyst summarizes the Model 3 ramp: "By shooting way too high, Tesla failed on its original plan, but achieved a world-class result." https://www.teslarati.com/tesla-tsla-analyst-model-3-ramp-original-plan-fail-world-class-result/ …	4 76 76 461 461	Retweet 76 Retweeted 76		Like 461 Liked 461	/Teslarati/status/1070709962748383233
@auto_cynical @auto_cynical @auto_cynical @auto_cynical @auto_cynical	AutoKnowBetter‏ @auto_cynical	6 Dec 2018			We’re seeing the rare $TSLA triple pump: 1) 7,000 cars/day 2) China production next year 3) Orders open in Europe Something bad must be brewing. $TSLAQ	13 10 10 124 124	Retweet 10 Retweeted 10		Like 124 Liked 124	/auto_cynical/status/1070696939916812289
@TeslaPodcast @TeslaPodcast @TeslaPodcast @TeslaPodcast @TeslaPodcast	Tesla Daily‏ @TeslaPodcast	6 Dec 2018	#Tesla,Gigafactory3	#Gigafactory3	#Tesla is on track to begin production at #Gigafactory3 in China in the second half of 2019, according to the Shanghai government. $TSLA https://www.cnbc.com/2018/12/06/teslas-china-factory-set-to-begin-production-late-next-year.html …	7 7 82 82	Retweet 7 Retweeted 7		Like 82 Liked 82	/TeslaPodcast/status/1070663191200436224
@kimpaquette @kimpaquette @kimpaquette @kimpaquette @kimpaquette @business	Kim Paquette‏ @kimpaquette BloombergVerified account @business	6 Dec 2018	#Tesla		Here is an update on that #Tesla factory that does not exist and never will because they can’t pay for it. $TSLA https://twitter.com/business/status/1070509980950953985 … Tesla will start production in China in the second half of 2019, Shanghai says https://bloom.bg/2EgJYyy	3 3 49 49	Retweet 3 Retweeted 3		Like 49 Liked 49	/kimpaquette/status/1070631709434093568
@macrockets @macrockets @macrockets @macrockets @macrockets	David McLeod‏ @macrockets	6 Dec 2018			TESLA VOLUNTEERS. The most amazing $TSLA thing I’ve witnessed this year is the hundreds of Tesla Volunteers who turned up to help with Q3 deliveries. How many will turn up to their local delivery centre to help in Q4? Let’s hope lots, Folks want their tax credit pic.twitter.com/LxTZklAOP1	6 22 22 114 114	Retweet 22 Retweeted 22		Like 114 Liked 114	/macrockets/status/1070615164909641729
@BSA19741 @BSA19741 @BSA19741 @BSA19741 @BSA19741	Nikola’s Stache‏ @BSA19741	5 Dec 2018			More $tsla expired temporary tags. The prevalence of this makes me suspicious that @DeutscheBank does not have the collateral it thinks it has.pic.twitter.com/k2rsYMD3m7	8 12 12 52 52	Retweet 12 Retweeted 12		Like 52 Liked 52	/BSA19741/status/1070447517492543488
@TeslaPodcast @TeslaPodcast @TeslaPodcast @TeslaPodcast @TeslaPodcast	Tesla Daily‏ @TeslaPodcast	5 Dec 2018	#Model3		Looks like #Model3 design studio is opening up in Europe. PrIcing after VAT is considered is not much higher than US. $TSLA https://teslamotorsclub.com/tmc/posts/3246433/ …	4 10 10 79 79	Retweet 10 Retweeted 10		Like 79 Liked 79	/TeslaPodcast/status/1070308635912400897
@S_Padival @S_Padival @S_Padival @S_Padival @S_Padival	💧 S Padival‏ @S_Padival	4 Dec 2018			Definition of shorty hope: @teslacharts buying a Volt with the hope that it becomes a $TSLA killer (GM killed the Volt already) pic.twitter.com/VfkBnurshU	12 5 5 44 44	Retweet 5 Retweeted 5		Like 44 Liked 44	/S_Padival/status/1070161804129591296
@TESLAcharts @TESLAcharts @TESLAcharts @TESLAcharts @TESLAcharts	TeslaCharts‏ @TESLAcharts	4 Dec 2018			Incoming from SGF. I assume @InsideEVs counts these as delivered. Weird that so many people who own Model 3s in Chicago live in the same complex. $TSLA pic.twitter.com/Dhp9qrgsPQ	26 23 23 117 117	Retweet 23 Retweeted 23		Like 117 Liked 117	/TESLAcharts/status/1070148542201769985
@VuryFurryBur @VuryFurryBur @VuryFurryBur @VuryFurryBur @VuryFurryBur @BarkMSmeagol	Yuge Big Bur!‏ @VuryFurryBur Bark @BarkMSmeagol	4 Dec 2018			This dude was wrong about the leaf, the bolt, the I-pace, the Kona and the i3. But yes, CERTAINLY THE NIRO IS THE TESLA KILLER! I BELIEVE! I BELIEVE!!! $TSLAQ COMETH MY BRETHREN! THE SINGULARITY IS NEAR!!! $TSLA https://twitter.com/BarkMSmeagol/status/1070019676510478336 … Another $TSLAQ #DumDum claim that won’t age well Remember the new leaf, and i3, and bolt and all the other EVs that were supp…	6 7 7 56 56	Retweet 7 Retweeted 7		Like 56 Liked 56	/VuryFurryBur/status/1070116639528513537
@AlterViggo @AlterViggo @AlterViggo @AlterViggo @AlterViggo	Alter Viggo‏ @AlterViggo	4 Dec 2018			It's hard to have clarity from a basement...or a bathroom. $TSLA $TSLAQ Some very vocal shorts are covering today. Unfortunately, these pied pipers have created a devout following that won't cover before it's too late.pic.twitter.com/6orfMrFHlC	2 9 9 53 53	Retweet 9 Retweeted 9		Like 53 Liked 53	/AlterViggo/status/1070115382910836736
@vincent13031925 @vincent13031925 @vincent13031925 @vincent13031925 @vincent13031925 @InsideEVs	Vincent‏ @vincent13031925 InsideEVs @InsideEVs	4 Dec 2018	#Tesla,Model3	#Model3	“The big Tesla Model 3 push will likely again return next month Q4 comes to an end.” Including 2 of my Model 3 MR will be deliver in Q4, I am ready for them !! $TSLA #Tesla #Model3https://twitter.com/InsideEVs/status/1070029034002808833 … Congrats as @Tesla #Model3 Sales Charge Way Past Milestone Of 100,000 In U.S. https://insideevs.com/tesla-model-3-sales-november-u-s-2018/amp/ … pic.twitter.com…	3 10 10 92 92	Retweet 10 Retweeted 10		Like 92 Liked 92	/vincent13031925/status/1070083658592075777
@PlainSite @PlainSite @PlainSite @PlainSite @PlainSite	PlainSite‏ @PlainSite	4 Dec 2018			As of today, $TSLA was just sued in San Francisco Superior Court for the first time. Jonathan Taylor v. Tesla, Inc. No document images available yet.	4 13 13 50 50	Retweet 13 Retweeted 13		Like 50 Liked 50	/PlainSite/status/1070082361742712832
@TheBubbleBubble @TheBubbleBubble @TheBubbleBubble @TheBubbleBubble @TheBubbleBubble	Jesse Colombo‏Verified account @TheBubbleBubble	4 Dec 2018			Hummer H2s were to the U.S. housing bubble what Teslas are to Tech Bubble 2.0. Mortgage brokers, house flippers, etc. were clamoring to buy Hummer H2s. Now, the startup bubble crowd wants Teslas. Every bubble has its poster child car that symbolizes the era. $TSLA $GM $Fpic.twitter.com/3Z9pZmSsvU	45 131 131 364 364	Retweet 131 Retweeted 131		Like 364 Liked 364	/TheBubbleBubble/status/1070077171127877632
@ValueAnalyst1 @ValueAnalyst1 @ValueAnalyst1 @ValueAnalyst1 @ValueAnalyst1	ValueAnalyst‏ @ValueAnalyst1	4 Dec 2018	#NotSellingAShareBefore2500		I literally laughed out loud. What the fuck is wrong with this company?! $TSLA #NotSellingAShareBefore2500 https://www.reuters.com/article/us-volkswagen-emissions-combustion/volkswagen-says-last-generation-of-combustion-engines-to-be-launched-in-2026-idUSKBN1O32O6 …	33 18 18 125 125	Retweet 18 Retweeted 18		Like 125 Liked 125	/ValueAnalyst1/status/1070062007309737987
@GerberKawasaki @GerberKawasaki @GerberKawasaki @GerberKawasaki @GerberKawasaki	Ross Gerber‏Verified account @GerberKawasaki	4 Dec 2018	#TeslaModel3,EV,GK	#EV	This is why Tesla stock won’t go down. They are selling tons of #TeslaModel3 This was our lot this morning.#EV revolution! $tsla @elonmusk #GKpic.twitter.com/lCNx4JS5Ga	20 41 41 319 319	Retweet 41 Retweeted 41		Like 319 Liked 319	/GerberKawasaki/status/1070042546603155456
@Polixenes13 @Polixenes13 @Polixenes13 @Polixenes13 @Polixenes13	Polixenes‏ @Polixenes13	4 Dec 2018			1/ My favorite part of the Vern Unsworth defamation complaint against $TSLA's Elon Musk is footnote 4, explaining what a stupid idea Elon's tube was...	3 21 21 72 72	Retweet 21 Retweeted 21		Like 72 Liked 72	/Polixenes13/status/1070022788717649920
@BSA19741 @BSA19741 @BSA19741 @BSA19741 @BSA19741	Nikola’s Stache‏ @BSA19741	4 Dec 2018			More $tsla expired temporary tags. Holding the sales tax and what else? Cars with completed paperwork for a sale have a senior claim and are no longer ABL eligible collateral. Right Elon? Right Deepak? Right @DeutscheBank? Right @SEC_Enforcement ?pic.twitter.com/VPpbhBcs8W	2 12 12 50 50	Retweet 12 Retweeted 12		Like 50 Liked 50	/BSA19741/status/1070001593158914051
@Teslarati @Teslarati @Teslarati @Teslarati @Teslarati	TESLARATI‏ @Teslarati	4 Dec 2018			$TSLA Tesla earns nod of respect from legacy auto for pushing sustainable transportation https://www.teslarati.com/tesla-effect-validated-traditional-car-makers/ …	6 69 69 422 422	Retweet 69 Retweeted 69		Like 422 Liked 422	/Teslarati/status/1070000876784373761
@GerberKawasaki @GerberKawasaki @GerberKawasaki @GerberKawasaki @GerberKawasaki	Ross Gerber‏Verified account @GerberKawasaki	4 Dec 2018	#EV,tesla420	#tesla420	Guess what kids. Tesla breaking out today! Up another $9 putting the nail in the coffin of the shorts. It was a long hard battle this year. But we won! Go @elonmusk and @Tesla ! #EV $tsla #tesla420pic.twitter.com/KuYu1gY6UG	42 30 30 188 188	Retweet 30 Retweeted 30		Like 188 Liked 188	/GerberKawasaki/status/1069983180738899968
@MarkYusko @MarkYusko @MarkYusko @MarkYusko @MarkYusko @renegadestyle	Mark W. Yusko‏Verified account @MarkYusko john davies @renegadestyle	4 Dec 2018	#EV,China,ChinaPlayingGo	#China	I met with the Venture Capital arm of one of the largest #EV companies in #China yesterday and they think $TSLA sales are headed to ZERO thanks to Trump Tariff fiasco while their sales are booming... #ChinaPlayingGohttps://twitter.com/renegadestyle/status/1069968310542974976 … Consider @bethanymac12 and @MarkYusko China leads the EV revolution. China, via CITIC, is investing in mining, including …	24 41 41 119 119	Retweet 41 Retweeted 41		Like 119 Liked 119	/MarkYusko/status/1069979910645669888
@Paul_M_Huettner @Paul_M_Huettner @Paul_M_Huettner @Paul_M_Huettner @Paul_M_Huettner	Paul Huettner, CFA‏ @Paul_M_Huettner	4 Dec 2018			Anatomy of a moron. $TSLA pic.twitter.com/qSneHLaRzO	16 21 21 132 132	Retweet 21 Retweeted 21		Like 132 Liked 132	/Paul_M_Huettner/status/1069971118444957696
@scottwww @scottwww @scottwww @scottwww @scottwww	Scott Wainner‏Verified account @scottwww	4 Dec 2018			.@Ocasio2018 you’re unwittingly towing the right wing and big oil talking points re: Tesla ROI. $tsla repaid its $465M fed loan 9 yrs early w/interest. It helped jumpstart a sustainable, rapidly scaling EV car company. That was the goal of the DOE program. https://www.reuters.com/article/us-tesla-doe/electric-carmaker-tesla-pays-off-u-s-loan-idUSBRE94L16520130522 …	37 86 86 450 450	Retweet 86 Retweeted 86		Like 450 Liked 450	/scottwww/status/1069961063410491393
@GeniusInv @GeniusInv @GeniusInv @GeniusInv @GeniusInv @CNN	250IQ‏ @GeniusInv CNNVerified account @CNN	4 Dec 2018			If $TSLA's tent tech came even close to the established players their stock would go to $2000. Bulls are delusional. Tesla isn't disrupting anything, they are 30 years BEHIND. Cars are junk and the entire operation is in shambles. $TSLAQhttps://twitter.com/CNN/status/1069906911657582592 … BMW's robot army makes 1,000 cars a day https://cnn.it/2AwK80j pic.twitter.com/KDhNbNGAUm	8 21 21 83 83	Retweet 21 Retweeted 21		Like 83 Liked 83	/GeniusInv/status/1069932454230798336
@Marshmall0wpeep @Marshmall0wpeep @Marshmall0wpeep @Marshmall0wpeep @Marshmall0wpeep	Marshmallow Peep‏ @Marshmall0wpeep	3 Dec 2018			Billions of dollars and what do we get? $tsla https://www.google.com/amp/s/amp.dailycaller.com/2018/12/03/alexandria-ocasio-cortez-tesla-elon-musk …	22 24 24 116 116	Retweet 24 Retweeted 24		Like 116 Liked 116	/Marshmall0wpeep/status/1069810127853760514
@EconomicManBlog @EconomicManBlog @EconomicManBlog @EconomicManBlog @EconomicManBlog	Economic Man‏ @EconomicManBlog	3 Dec 2018	#SEC_Enforcement		Idle question: If $TSLA has Rule FD approval to treat Musk's tweets as market disclosure, then how can Musk block me? Or anyone else? #SEC_Enforcement	7 10 10 83 83	Retweet 10 Retweeted 10		Like 83 Liked 83	/EconomicManBlog/status/1069750168394752000
@subach @subach @subach @subach @subach @WPipperger	Bond Yield Bro!‏ @subach Wolfgang Pipperger @WPipperger	3 Dec 2018			$TSLA This slipped under the radar this morning somehow, Edmunds has Nov. sales at 18,644 total vehicles. That's a giant miss which seems to confirm some of the numbers $TSLAQ folks have been estimating. China sales fell off cliff, and EU trending down.https://twitter.com/WPipperger/status/1069707573803319296 … November U.S. auto sales wrapup https://seekingalpha.com/news/3414061?source=ansh … $F…	12 29 29 99 99	Retweet 29 Retweeted 29		Like 99 Liked 99	/subach/status/1069729879124520967
@CGasparino @CGasparino @CGasparino @CGasparino @CGasparino	Charles Gasparino‏Verified account @CGasparino	3 Dec 2018			SCOOP: @SF_SEC casting wide net in investigation of @Tesla per sources. SEC interviewed alleged whistle blower & short seller in probe, spending 3 hours with whistle blower Martin Tripp on Model 3 disclosures and one hour w short seller on other issues more now @FoxBusiness $TSLA	36 53 53 156 156	Retweet 53 Retweeted 53		Like 156 Liked 156	/CGasparino/status/1069685252078137344
@orthereaboot @orthereaboot @orthereaboot @orthereaboot @orthereaboot @cazin678 @orthereaboot	luis carruthers‏ @orthereaboot cazin678 @cazin678	3 Dec 2018			Beside no funds for Model Y, where are we on the massive infrastructure growth (service center, supercharger etc.), $TSLA needs just to support its existing fleet size? We are nowhere. None of the oft tweeted investments Musk promises over the past several month are happening. https://twitter.com/cazin678/status/1069661877427453956 … Yep. Missing in all of this "leaked" bullshit is ANY explanatio…	5 8 8 37 37	Retweet 8 Retweeted 8		Like 37 Liked 37	/orthereaboot/status/1069677763513044992
@markbspiegel @markbspiegel @markbspiegel @markbspiegel @markbspiegel	Mark B. Spiegel‏ @markbspiegel	3 Dec 2018			I think Teslemmings were hoping $TSLA would get a tax credit extension. But remember, even with NO incentives: Audi e-tron: $9000 < Model X Merc EQC: $19,000 < Model X Jaguar i-Pace: $8000 < Model S Porsche Taycan: same $ as Model S $TSLAQ	7 9 9 59 59	Retweet 9 Retweeted 9		Like 59 Liked 59	/markbspiegel/status/1069669794662805504
@lopezlinette @lopezlinette @lopezlinette @lopezlinette @lopezlinette	Linette Lopez‏Verified account @lopezlinette	3 Dec 2018			My latest on $TSLA: Plans for building the Model Y as of a few weeks ago, but Tesla says they’ve changed. https://www.businessinsider.com/tesla-internal-timeline-for-model-y-2018-11 …	27 12 12 91 91	Retweet 12 Retweeted 12		Like 91 Liked 91	/lopezlinette/status/1069655174661201921
@TeslaOptimist @TeslaOptimist @TeslaOptimist @TeslaOptimist @TeslaOptimist	TeslaOptimist‏ @TeslaOptimist	3 Dec 2018			Tesla Model 3 with CCS port being tested in The Netherlands $TSLA (via Reddit) pic.twitter.com/YUr6X9da91	3 19 19 75 75	Retweet 19 Retweeted 19		Like 75 Liked 75	/TeslaOptimist/status/1069651581572771840
@Teslarati @Teslarati @Teslarati @Teslarati @Teslarati	TESLARATI‏ @Teslarati	3 Dec 2018			Tesla $TSLA rises amid reports of China’s reduced auto tariffs , Model 3 production milestone https://www.teslarati.com/tesla-tsla-rally-us-china-trade-war-model-3-production/ …	29 29 193 193	Retweet 29 Retweeted 29		Like 193 Liked 193	/Teslarati/status/1069629605491941377
@GerberKawasaki @GerberKawasaki @GerberKawasaki @GerberKawasaki @GerberKawasaki	Ross Gerber‏Verified account @GerberKawasaki	3 Dec 2018			Incredible story. Guy drunk driving at 3 am in a Tesla model3 on autopilot. He passes out. Cops can’t stop him so they pull in front and slow down. Car comes to a stop. No one hurt. Amazing. Thank god for autopilot or someone could have died. $tsla https://www.latimes.com/local/lanow/la-me-ln-tesla-driver-asleep-20181202-story.html …	51 110 110 477 477	Retweet 110 Retweeted 110		Like 477 Liked 477	/GerberKawasaki/status/1069623792714936320
@ellec_uk @ellec_uk @ellec_uk @ellec_uk @ellec_uk	⚡ evlution.co ⚡‏ @ellec_uk	3 Dec 2018			$TSLA shorts are getting squeezed between price nearing an all-time high and rapidly approaching record-breaking Q4 numbers	3 11 11 102 102	Retweet 11 Retweeted 11		Like 102 Liked 102	/ellec_uk/status/1069595941924204545
@Reuters @Reuters @Reuters @Reuters @Reuters	Reuters Top News‏Verified account @Reuters	3 Dec 2018			JUST IN: Auto stocks jump on U.S.-China trade truce, GM and Tesla up over 3 percent, Ford and Fiat Chrysler up about 2 percent premarket $GM $F $TSLA $FCAU https://reut.rs/2RxJpTO pic.twitter.com/pX6gc2kW7C	3 24 24 26 26	Retweet 24 Retweeted 24		Like 26 Liked 26	/Reuters/status/1069587170762080260
@S_Padival @S_Padival @S_Padival @S_Padival @S_Padival	💧 S Padival‏ @S_Padival	3 Dec 2018			$TSLA Shorty Chart Farce waves the white flag and then talks gibberish.. pic.twitter.com/nkdV9Mg0pl	6 4 4 51 51	Retweet 4 Retweeted 4		Like 51 Liked 51	/S_Padival/status/1069568770543210496
@vincent13031925 @vincent13031925 @vincent13031925 @vincent13031925 @vincent13031925	Vincent‏ @vincent13031925	3 Dec 2018	#Tesla,TeslaChina,China	#TeslaChina	Now Precedent Trump tweeted: “China has agreed to reduce and remove tariffs on cars coming into China from the U.S. Currently the tariff is 40%.” Wonder how many people remember one of my tweet from May 24th 2018?? Good luck to $TSLA $TSLAQ #Tesla #TeslaChina #Chinapic.twitter.com/g7Flw5GvVd	6 20 20 108 108	Retweet 20 Retweeted 20		Like 108 Liked 108	/vincent13031925/status/1069539987064930304
@ellec_uk @ellec_uk @ellec_uk @ellec_uk @ellec_uk	⚡ evlution.co ⚡‏ @ellec_uk	3 Dec 2018			$TSLA already up to $362 pre-market with many $TSLAQ's still bag holding their short position. All the smart money shorts have covered or flipped (Left), only the retail shorts are left holding the bag with shoestring margins.pic.twitter.com/zu51xVVe1r	6 7 7 54 54	Retweet 7 Retweeted 7		Like 54 Liked 54	/ellec_uk/status/1069523052449411073
@Alpsoy66 @Alpsoy66 @Alpsoy66 @Alpsoy66 @Alpsoy66 @vincent13031925	Alp Soycengiz‏ @Alpsoy66 Vincent @vincent13031925	3 Dec 2018			Get ready for the squeeze, the writing was on the wall and it is now nearing. The squeeze is now inevitable $tsla $tslaqhttps://twitter.com/vincent13031925/status/1069489319402909696 … Now get ready for explosive increase of Tesla’s China sales number. $TSLA #Tesla #China #TeslaChina pic.twitter.com/36KJ7n9mh7	1 11 11 61 61	Retweet 11 Retweeted 11		Like 61 Liked 61	/Alpsoy66/status/1069493241320546304
@vincent13031925 @vincent13031925 @vincent13031925 @vincent13031925 @vincent13031925	Vincent‏ @vincent13031925	3 Dec 2018	#Tesla,China,TeslaChina	#China	Now get ready for explosive increase of Tesla’s China sales number. $TSLA #Tesla #China #TeslaChinapic.twitter.com/36KJ7n9mh7	8 36 36 160 160	Retweet 36 Retweeted 36		Like 160 Liked 160	/vincent13031925/status/1069489319402909696
@AZ_Value @AZ_Value @AZ_Value @AZ_Value @AZ_Value @danahull	AZ Value‏ @AZ_Value Dana Hull 👩🏻‍💻Verified account @danahull	2 Dec 2018			Of course there was no $TSLA acquisition of any damn trucking company. This is the same stupid Musk BS that people still have a hard time with for some reason. You know, I think Harry Frankfurt's essay "On Bullshit" deserves more recognition than it usually gets. Really. (1/n) https://twitter.com/danahull/status/1064914363637653506 … I *still* haven't heard of any acquisitions https://twitter.com…	6 16 16 81 81	Retweet 16 Retweeted 16		Like 81 Liked 81	/AZ_Value/status/1069397835517501440
@TeslaOptimist @TeslaOptimist @TeslaOptimist @TeslaOptimist @TeslaOptimist	TeslaOptimist‏ @TeslaOptimist	2 Dec 2018	#Tesla		Fully electric car sales accounted for 4.1% and plug-in hybrids 3%. That’s a pretty big story, as the market share is well above the US average and also higher than the EV market share in almost every country on the planet. #Tesla $TSLA https://cleantechnica.com/2018/12/02/tesla-4-6-of-california-vehicle-sales-in-q3/ …	2 24 24 97 97	Retweet 24 Retweeted 24		Like 97 Liked 97	/TeslaOptimist/status/1069394205930221568
@BarkMSmeagol @BarkMSmeagol @BarkMSmeagol @BarkMSmeagol @BarkMSmeagol @Model3Owners	Bark‏ @BarkMSmeagol Tesla Owners Online @Model3Owners	2 Dec 2018	#DumDums		Don’t tell the $TSLAQ #DumDums $TSLA https://twitter.com/Model3Owners/status/1069242264260509696 … Several Model 3s spotted on car carriers in Europe! Photos courtesy of M3OC member Swann https://model3ownersclub.com/threads/french-reservationists.1627/page-10#post-181142 … pic.twitter.com/y1Bfc1Fkxe	3 8 8 62 62	Retweet 8 Retweeted 8		Like 62 Liked 62	/BarkMSmeagol/status/1069257780136038400
@mattressig @mattressig @mattressig @mattressig @mattressig	Matt Essig‏ @mattressig	2 Dec 2018	#Tesla		The Taycan is about to destroy #Tesla's Model S. Bet the quality is superior, too. $TSLA $TSLAQhttp://on.forbes.com/6183E1BDT	17 13 13 65 65	Retweet 13 Retweeted 13		Like 65 Liked 65	/mattressig/status/1069125078246481920
@TezzlaCFO @TezzlaCFO @TezzlaCFO @TezzlaCFO @TezzlaCFO	Deepak CFO‏ @TezzlaCFO	1 Dec 2018			"Norway has more Teslas per capita than any other country on Earth" He forgot to mention that "Tesla Is Lowest-Ranked For Quality Of Service In Norway" with 38 percent dissatisfied with the company's after-sales support. $TSLA https://insideevs.com/tesla-became-the-lowest-ranked-for-quality-of-service-in-norway/ … https://www.thelocal.no/20180805/battery-of-complaints-against-tesla-in-norway …pic…	5 11 11 68 68	Retweet 11 Retweeted 11		Like 68 Liked 68	/TezzlaCFO/status/1068976629211426816
@bourcastle @bourcastle @bourcastle @bourcastle @bourcastle @elonmusk @rainnwilson	bourcastle‏ @bourcastle Elon MuskVerified account @elonmusk	1 Dec 2018			Your Tesla can function as a car for brief periods of time. $TSLA $TSLAQhttps://twitter.com/elonmusk/status/1068582126306582528 … Your Tesla can function as a boat for brief periods of time https://electrek.co/2016/06/18/tesla-model-s-driving-swimming-flooded-tunnel-video/ …	7 8 8 90 90	Retweet 8 Retweeted 8		Like 90 Liked 90	/bourcastle/status/1068960202425274368
@tesla_lion @tesla_lion @tesla_lion @tesla_lion @tesla_lion	Tesla Li-On ⚡️ 🦁‏ @tesla_lion	1 Dec 2018			Cool well if Einhorn continues shorting $TSLA, his fund will be massacred further $TSLA $TSLAQhttps://www.cnbc.com/2018/07/31/david-einhorns-greenlight-capital-says-fund-is-down-18percent-this-year-aft.html …	8 9 9 65 65	Retweet 9 Retweeted 9		Like 65 Liked 65	/tesla_lion/status/1068835689708560384
@VGrinshpun @VGrinshpun @VGrinshpun @VGrinshpun @VGrinshpun @LoupVentures	Vladimir Grinshpun‏ @VGrinshpun Loup Ventures @LoupVentures	30 Nov 2018			Loup Ventures study shows that at 28% depreciation for a 50k miles $TSLA Model S is lowest in it's class, vs. in-class competitor average of 38%. Based on the above Loup Ventures concludes that Tesla continues to gain share vs. peers. Demand is not a problem. $TSLAQ future is.https://twitter.com/LoupVentures/status/1068544001245134848 … Tesla Depreciation Case Study a Positive Read on Demand http…	4 21 21 94 94	Retweet 21 Retweeted 21		Like 94 Liked 94	/VGrinshpun/status/1068760735142957057
@TESLAcharts @TESLAcharts @TESLAcharts @TESLAcharts @TESLAcharts	TeslaCharts‏ @TESLAcharts	30 Nov 2018			So I guess $TSLA was right. Reports of a 70% drop in China were wildly inaccurate. Source: @cleantechnicapic.twitter.com/z1oxHLVNIG	11 12 12 50 50	Retweet 12 Retweeted 12		Like 50 Liked 50	/TESLAcharts/status/1068672349682237440
@TezzlaCFO @TezzlaCFO @TezzlaCFO @TezzlaCFO @TezzlaCFO	Deepak CFO‏ @TezzlaCFO	30 Nov 2018			Musk committed securities fraud on Twitter with fake $420 deal. If he manages to maintain current fraud rate, he will commit 365 frauds in a yr, hard to overstate how impressive this is. You wouldn't believe how many people tried to convince me that it would NEVER happen. $TSLA pic.twitter.com/T9yYl48QnQ	7 8 8 72 72	Retweet 8 Retweeted 8		Like 72 Liked 72	/TezzlaCFO/status/1068654391496970240
@hilinetrail @hilinetrail @hilinetrail @hilinetrail @hilinetrail	andykat‏ @hilinetrail	30 Nov 2018			never mind the scorching model 3 production pace, it seems a certain semi truck is the hottest thing at $tsla these days - pic.twitter.com/h548lm1Ja8	6 8 8 55 55	Retweet 8 Retweeted 8		Like 55 Liked 55	/hilinetrail/status/1068626920168988673
@vincent13031925 @vincent13031925 @vincent13031925 @vincent13031925 @vincent13031925	Vincent‏ @vincent13031925	30 Nov 2018	#Tesla,China,TeslaChina	#China	Update (Video) about: Tesla Shanghai Gigafactory held a job fair in the Lingang Industrial Zone. As you can see from the video provided by Chinese media http://thepaper.cn ，huge amount candidates are interested to join $TSLA for GF3 development. #Tesla #China #TeslaChinapic.twitter.com/mSZxyf5S5w	3 22 22 133 133	Retweet 22 Retweeted 22		Like 133 Liked 133	/vincent13031925/status/1068618184876482560
@BertelSchmitt @BertelSchmitt @BertelSchmitt @BertelSchmitt @BertelSchmitt	BertelSchmitt™ 🎩 🎩 🎩 🎩 🎩‏Verified account @BertelSchmitt	30 Nov 2018			GE, $TSLA and Snap Are Under Accounting Investigation. Here's What They Should Worry About. https://www.nytimes.com/2018/11/30/business/dealbook/general-electric-tesla-snap-accounting-investigation.html … via @NYTimes	37 37 74 74	Retweet 37 Retweeted 37		Like 74 Liked 74	/BertelSchmitt/status/1068616765691895808
@vincent13031925 @vincent13031925 @vincent13031925 @vincent13031925 @vincent13031925	Vincent‏ @vincent13031925	30 Nov 2018	#Tesla,China,TeslaChina	#China	Tesla Shanghai Gigafactory held a job fair in the Shanghai Lingang Industrial Zone. Original plan, which ended at 3:30pm, was delayed due to the extreme large number of candidates. Many candidates said that they had made a special trip for Tesla. $TSLA #Tesla #China #TeslaChinapic.twitter.com/D7gQ6FpgtB	4 65 65 279 279	Retweet 65 Retweeted 65		Like 279 Liked 279	/vincent13031925/status/1068611491002114049
@TezzlaCFO @TezzlaCFO @TezzlaCFO @TezzlaCFO @TezzlaCFO	Deepak CFO‏ @TezzlaCFO	30 Nov 2018			This confirms $35K Model 3 was a pipe dream and was used to mislead investors and customers. $TSLA is now valued as mass market automaker at $60B market cap despite it being a niche luxury car maker with terrible customer reviews. https://jalopnik.com/teslas-35-000-model-3-would-cost-38-000-to-make-right-1830776447 …	13 17 17 84 84	Retweet 17 Retweeted 17		Like 84 Liked 84	/TezzlaCFO/status/1068610191049089024
@AlterViggo @AlterViggo @AlterViggo @AlterViggo @AlterViggo @bonnienorman	Alter Viggo‏ @AlterViggo Bonnie Norman @bonnienorman	30 Nov 2018	#Tesla		Oil drum getting shredded along with dreams of $TSLAQ. How perfectly appropriate! $TSLA #Teslahttps://twitter.com/bonnienorman/status/1068604302527127552 … Kind of blows up the whole 'DOJ made them stop selling it' storyline so many $TSLAQ are pushing. Throw another piece of FUD into the shredder. pic.twitter.com/4zMPrVaDQQ	1 10 10 63 63	Retweet 10 Retweeted 10		Like 63 Liked 63	/AlterViggo/status/1068608747021361153
@GrainSurgeon @GrainSurgeon @GrainSurgeon @GrainSurgeon @GrainSurgeon @FredericLambert	Super Space Genius‏ @GrainSurgeon Fred LambertVerified account @FredericLambert	30 Nov 2018	#pumpweek		It's the glorious grand finale of $TSLA #pumpweek in which Sir Pumps-a-Lot extrapolates an UNVERIFIED claim of 1 day of 1000 units - possibly not even in all departments - to 360k production per year! Well done, Fred, you can go home early this Friday! $tslaqhttps://twitter.com/FredericLambert/status/1068564516533911552 … If @Tesla manages to maintain its current Model 3 production rate, it will …	7 5 5 62 62	Retweet 5 Retweeted 5		Like 62 Liked 62	/GrainSurgeon/status/1068574990138777600
@FalconWingFail @FalconWingFail @FalconWingFail @FalconWingFail @FalconWingFail	FalconWingFail‏ @FalconWingFail	30 Nov 2018			Just drove by a Tesla in its natural habitat: bricked on the bed of a trailer. Being pulled by an F250 Power Stroke diesel. It really is amazing how few Teslas I see in Michigan yet how many of those are on a flatbed. 11/30/2018 $TSLA $TSLAQpic.twitter.com/we2kzRDzvP	20 27 27 152 152	Retweet 27 Retweeted 27		Like 152 Liked 152	/FalconWingFail/status/1068570670496399363
@traderstewie @traderstewie @traderstewie @traderstewie @traderstewie	traderstewie‏ @traderstewie	30 Nov 2018			$TSLA ... have to like the way its been acting lately. Really feels like its "gathering energy" for a breakout thru resistance. Probably sometime in December. $380 to $390 Targets pic.twitter.com/gfOWx5gPWr	26 30 30 148 148	Retweet 30 Retweeted 30		Like 148 Liked 148	/traderstewie/status/1068552328364453889
@EricMandela @EricMandela @EricMandela @EricMandela @EricMandela	Eric J. Mandela‏ @EricMandela	30 Nov 2018			One week and 400 miles since I picked up my @Tesla Model 3 AWD and am completely impressed! The ride and motor are near silent, the power is instant and responsive, and the integrated software experience is the best out there. You have to drive one to really understand. $TSLA pic.twitter.com/hFU3KFNHlf	13 40 40 306 306	Retweet 40 Retweeted 40		Like 306 Liked 306	/EricMandela/status/1068469644049203200
@ellec_uk @ellec_uk @ellec_uk @ellec_uk @ellec_uk	⚡ evlution.co ⚡‏ @ellec_uk	30 Nov 2018			If the leaked email from @elonmusk is real it looks like $TSLA have hit 1000 Model 3's per day (7k week). They are just 3k away from being able to make a 35k model at breakeven. Once they open up that market and scale to 10k a week they will be able to further reduce costs.	4 16 16 93 93	Retweet 16 Retweeted 16		Like 93 Liked 93	/ellec_uk/status/1068467776271106048
@ValueAnalyst1 @ValueAnalyst1 @ValueAnalyst1 @ValueAnalyst1 @ValueAnalyst1 @reneliu_1899480	ValueAnalyst‏ @ValueAnalyst1 reneliu @reneliu_1899480	30 Nov 2018			Is this real? $TSLA https://twitter.com/reneliu_1899480/status/1068456053262688261 … @ValueAnalyst1 just saw this pic.twitter.com/wHTUJgbyg4	26 11 11 80 80	Retweet 11 Retweeted 11		Like 80 Liked 80	/ValueAnalyst1/status/1068462539351252992
@PlainSite @PlainSite @PlainSite @PlainSite @PlainSite	PlainSite‏ @PlainSite	29 Nov 2018			WHAAAAA? The SEC's SF office head is resigning "at the end of this month," i.e. TOMORROW? After 16 years? Seems kind of sudden given that it was announced today! What is going on? (Jina Choi ran the $TSLA inquiry at SEC.) @AndyGreenSF @elizabethforma https://www.sec.gov/news/press-release/2018-267 …	6 14 14 62 62	Retweet 14 Retweeted 14		Like 62 Liked 62	/PlainSite/status/1068316598493007873
@ICannot_Enough @ICannot_Enough @ICannot_Enough @ICannot_Enough @ICannot_Enough @StatsTesla	James Stephenson‏ @ICannot_Enough StatsTesla @StatsTesla	29 Nov 2018			$TSLA daily trading volume has dropped substantially over the past week, from about 10M daily to about 3M. Why does that matter? Well, it ought to matter to anyone short Tesla (see comment below about Days to Cover): https://twitter.com/StatsTesla/status/1067837617469820928 … Short interest drops by 1.1m shares since Oct 31. #TSLA $TSLA $TSLAQ pic.twitter.com/eh4YeRJGQq	7 15 15 79 79	Retweet 15 Retweeted 15		Like 79 Liked 79	/ICannot_Enough/status/1068247108455665664
@Alpsoy66 @Alpsoy66 @Alpsoy66 @Alpsoy66 @Alpsoy66	Alp Soycengiz‏ @Alpsoy66	29 Nov 2018	#tesla		Dutch goverments plans r revealed. They plan additional incentives (6k euros addt subsidy) from 2021 in order to achieve 2030 emission targets. Very positive news for #tesla. Demand will be quite high $tslaq $tsla https://nos.nl/l/2261387	11 33 33 141 141	Retweet 33 Retweeted 33		Like 141 Liked 141	/Alpsoy66/status/1068238115117117441
@ArtisanLoaf @ArtisanLoaf @ArtisanLoaf @ArtisanLoaf @ArtisanLoaf	Artisan Loaf‏ @ArtisanLoaf	28 Nov 2018			Just for the record. $TSLA pic.twitter.com/emGDx0Tuwv	10 19 19 82 82	Retweet 19 Retweeted 19		Like 82 Liked 82	/ArtisanLoaf/status/1067970995384983553
@gerardfianen @gerardfianen @gerardfianen @gerardfianen @gerardfianen	Gerard Fianen‏ @gerardfianen	28 Nov 2018			The $TSLAQ nonsense about the i-Pace is outselling $TSLA in Norway is hopefully stopping now. November 2018 (until 28/11) : i-Pace 297 Tesla 360 (and Tesla European Q4 deliveries are just getting started)	6 14 14 71 71	Retweet 14 Retweeted 14		Like 71 Liked 71	/gerardfianen/status/1067813712596279296
@ihors3 @ihors3 @ihors3 @ihors3 @ihors3	Ihor Dusaniwsky‏ @ihors3	28 Nov 2018	#Tesla		$TSLA short interest is $9.55 bn, 27.78 mm shares shorted, 21.61% of float. Stock borrow is at G.C. levels. #Tesla shares shorted down 2.15 mm shares in November, -7.19%, and down 6.14 mm shares,-18.09%, since The Tweet. Shorts are down -$196mm in MTM losses for Nov, -$1.7bn YTDpic.twitter.com/TL6CXhNliT	5 32 32 119 119	Retweet 32 Retweeted 32		Like 119 Liked 119	/ihors3/status/1067788000887742464
@ICannot_Enough @ICannot_Enough @ICannot_Enough @ICannot_Enough @ICannot_Enough @breizh_72	James Stephenson‏ @ICannot_Enough 🐆 David of Breizh 🐢 @breizh_72	28 Nov 2018	#NoTariff		Rumor: Tesla applying for permission to build a 4th gigafactory in France. @elonmusk previously mentioned that Tesla was considering building a European gigafactory in (or near) Alsace. $TSLA has guided that all future gigafactories will produce and . #NoTariffhttps://twitter.com/breizh_72/status/1067756863167635456 … A region of France, near the Belgianborder has sent an application to Tesla, fo…	16 36 36 144 144	Retweet 36 Retweeted 36		Like 144 Liked 144	/ICannot_Enough/status/1067759769124052992
@TESLAcharts @TESLAcharts @TESLAcharts @TESLAcharts @TESLAcharts	TeslaCharts‏ @TESLAcharts	28 Nov 2018			Dec 1 is a critically important day for the March converts. Expect an avalanche of pumps in the coming days, starting today. Trade carefully. It is no coincidence that burst week has been moved up. They’ll say it has to do with the tax credit expiration. They’ll be lying. $TSLA	10 13 13 105 105	Retweet 13 Retweeted 13		Like 105 Liked 105	/TESLAcharts/status/1067730031353438208
@amital13 @amital13 @amital13 @amital13 @amital13	Amit Noam Tal‏ @amital13	28 Nov 2018	#NASDAQ		For the first time since May 2016 200MA> 50MA on the NASDAQ - death cross #NASDAQ $amzn $aapl $fb $tsla $NFLXpic.twitter.com/FNZZ1VbM8I	18 18 37 37	Retweet 18 Retweeted 18		Like 37 Liked 37	/amital13/status/1067725829994467329
@John_Hempton @John_Hempton @John_Hempton @John_Hempton @John_Hempton	John_Hempton‏Verified account @John_Hempton	28 Nov 2018			This must be past the top. I just heard the most bull market statement I have heard in my life. Direct quote: "on our platform you can use bitcoin as collateral to buy Tesla stock." $BTC $TSLA	13 58 58 357 357	Retweet 58 Retweeted 58		Like 357 Liked 357	/John_Hempton/status/1067706165239472128
@NetflixAndLamp @NetflixAndLamp @NetflixAndLamp @NetflixAndLamp @NetflixAndLamp	NetflixAndLamp‏ @NetflixAndLamp	27 Nov 2018			Elon said humans need to merge w/ machines in order to avoid being like monkeys. But if humans weren't like monkeys, then who would buy Elon's cars, rockets and other bullsh*t? Humans being like monkeys is basically the only reason Elon is still in business. $TSLA	10 12 12 96 96	Retweet 12 Retweeted 12		Like 96 Liked 96	/NetflixAndLamp/status/1067598547766382593
@CGrantWSJ @CGrantWSJ @CGrantWSJ @CGrantWSJ @CGrantWSJ	Charley Grant‏Verified account @CGrantWSJ	27 Nov 2018			Must be because the third quarter was just too profitable and glorious $TSLA Tesla's head of global security is out after 11 months https://www.cnbc.com/2018/11/27/tesla-global-security-head-jeff-jones-out-after-11-months.html …	18 14 14 118 118	Retweet 14 Retweeted 14		Like 118 Liked 118	/CGrantWSJ/status/1067583369934983168
@SamAntar @SamAntar @SamAntar @SamAntar @SamAntar @TESLAcharts	Sam E. Antar‏Verified account @SamAntar TeslaCharts @TESLAcharts	27 Nov 2018			Crazy Eddie Memoirs: Towards the end paranoia set in as Eddie distrusted his immediate family’s intentions. He hired ex-Mossad and ex-Shin Bet agents to spy on his wife, mistress turned new wife, father, brothers, sister, and brother-in-law. $TSLA $TSLAQhttps://twitter.com/TESLAcharts/status/1067570518646288386 … Doesn’t Elon make cars? Why does he need counter intelligence professionals? $TSLA p…	10 16 16 79 79	Retweet 16 Retweeted 16		Like 79 Liked 79	/SamAntar/status/1067582448538660864
@TezzlaCFO @TezzlaCFO @TezzlaCFO @TezzlaCFO @TezzlaCFO @crypto	Deepak CFO‏ @TezzlaCFO Bloomberg CryptoVerified account @crypto	27 Nov 2018			Bitcoin has no investor protections but stock promotion schemes like $TSLA and $BABA are ok - SEC Chairmanhttps://twitter.com/crypto/status/1067562703584153605 … JUST IN: The head of the SEC says a lack of investor protections makes it unlikely that his agency will approve a Bitcoin ETF anytime soon https://bloom.bg/2RpWWws	2 7 7 38 38	Retweet 7 Retweeted 7		Like 38 Liked 38	/TezzlaCFO/status/1067563554671349760
@PlainSite @PlainSite @PlainSite @PlainSite @PlainSite @PlainSite	PlainSite‏ @PlainSite PlainSite @PlainSite	27 Nov 2018			Over the past month or two, we've painted an interesting picture of $TSLA's legal situation, tweet by tweet. But the case that may matter most of all doesn't even involve Tesla or Elon Musk as a direct party. It's USA v. Parulekar. https://www.plainsite.org/dockets/3iryyo5te/california-northern-district-court/usa-v-parulekar/ …https://twitter.com/PlainSite/status/1067538070927360000 … "One more h…	3 15 15 38 38	Retweet 15 Retweeted 15		Like 38 Liked 38	/PlainSite/status/1067561558966857729
@TezzlaCFO @TezzlaCFO @TezzlaCFO @TezzlaCFO @TezzlaCFO @montken	Deepak CFO‏ @TezzlaCFO Ken Montgomery @montken	27 Nov 2018			Yeah no other automaker like Honda or Toyota will do this because they dont make sh*t cars that need service immediately after buying. The denial among $TSLA owners is amazing. https://twitter.com/montken/status/1067443089332191232 … Scheduled @Tesla service in my driveway. Who else does this? This is amazing. #teslamodel3 #CustomerExperience pic.twitter.com/5VVGTThpls	4 5 5 56 56	Retweet 5 Retweeted 5		Like 56 Liked 56	/TezzlaCFO/status/1067552467200688133
@WallStCynic @WallStCynic @WallStCynic @WallStCynic @WallStCynic @CNBC	Diogenes‏ @WallStCynic	27 Nov 2018			Didn’t $TSLA hype the China factory (this year, lol) as it was laying-off 9% of its US workforce?	7 9 9 54 54	Retweet 9 Retweeted 9		Like 54 Liked 54	/WallStCynic/status/1067539802151682048
@PlainSite @PlainSite @PlainSite @PlainSite @PlainSite	PlainSite‏ @PlainSite	27 Nov 2018			"One more hardcore weekend and we will be victorious." —@ElonMusk. Internet, we are victorious. We have catalogued 420 lawsuits connected to $TSLA, SolarCity, and Elon himself. Congratulations. They earned this. Excel TSV: http://www.plainsite.org/realitycheck/tsla/lawsuits.txt … pic.twitter.com/8LKCJKYy0H	3 13 13 52 52	Retweet 13 Retweeted 13		Like 52 Liked 52	/PlainSite/status/1067538070927360000
@vincent13031925 @vincent13031925 @vincent13031925 @vincent13031925 @vincent13031925	Vincent‏ @vincent13031925	27 Nov 2018	#Tesla		, media, analysts & Bob Lutz keep telling public Tesla is doomed. Seems like it’s the other way around. This is just the beginning of the nightmare for traditional automakers. Wait til Model Y and Tesla pickup truck are ready. GL $TSLA #Teslahttps://www.bloomberg.com/news/articles/2018-11-26/gm-to-cut-10-000-jobs-targets-5-factories-for-closing-next-year …	5 20 20 74 74	Retweet 20 Retweeted 20		Like 74 Liked 74	/vincent13031925/status/1067535413588312064
@vincent13031925 @vincent13031925 @vincent13031925 @vincent13031925 @vincent13031925	Vincent‏ @vincent13031925	27 Nov 2018	#Tesla		“With Tesla fever running high, middle-ground vehicles are becoming irrelevant. “ “Tesla’s all-electric Model 3 started trickling to buyers in late 2017 and, in the past year, has outsold the BMW by about 15-to-1” $TSLA #Teslahttps://www.bloomberg.com/news/articles/2018-11-26/the-plug-in-hybrid-car-hits-its-stride-just-in-time-to-die …	2 12 12 49 49	Retweet 12 Retweeted 12		Like 49 Liked 49	/vincent13031925/status/1067531562785230849
@InvResDynamics @InvResDynamics @InvResDynamics @InvResDynamics @InvResDynamics	Dave Kranzler‏ @InvResDynamics	27 Nov 2018			Does ANYONE find it curious that Musk incessantly drops tweets designed to juice the stock on a 24/7 basis, but makes sure the potential bad news, is released either late Friday nights, early Saturday mornings and holidays? @TeslaCharts @GatorInvestor @markbspiegel $tsla	5 9 9 63 63	Retweet 9 Retweeted 9		Like 63 Liked 63	/InvResDynamics/status/1067526656808472576
@vincent13031925 @vincent13031925 @vincent13031925 @vincent13031925 @vincent13031925	Vincent‏ @vincent13031925	27 Nov 2018	#Tesla		Tesla Disputed Reuters’ Report About Plunging China Sales. Tesla spokesman, meanwhile, called the official's numbers "wildly inaccurate" in an email to Barron's, saying they were "off by a significant margin." Now Reuters is the leader of FUD or what? $TSLA #Tesla	12 27 27 146 146	Retweet 27 Retweeted 27		Like 146 Liked 146	/vincent13031925/status/1067452462880018432
@BarkMSmeagol @BarkMSmeagol @BarkMSmeagol @BarkMSmeagol @BarkMSmeagol	Bark‏ @BarkMSmeagol	27 Nov 2018	#DumDums		Gotta love all the $TSLAQ #DumDums screaming about how they were right on their bankwuptcy claims because of Elon’s statements on Axios... except for the whole Q3 GAAP profits and FCF thing. But other than that... spot on $TSLA pic.twitter.com/VaQ1xvmFaI	2 6 6 51 51	Retweet 6 Retweeted 6		Like 51 Liked 51	/BarkMSmeagol/status/1067449538066051073
@Teslarati @Teslarati @Teslarati @Teslarati @Teslarati	TESLARATI‏ @Teslarati	27 Nov 2018			Tesla $TSLA denies reports of China’s alleged 70% sales drop in October: ‘This is wildly inaccurate’ https://www.teslarati.com/tesla-tsla-china-october-2018-sales-drop-inaccurate-response/ …	5 24 24 201 201	Retweet 24 Retweeted 24		Like 201 Liked 201	/Teslarati/status/1067440951629701122
@bobby_tips @bobby_tips @bobby_tips @bobby_tips @bobby_tips	bobby‏ @bobby_tips	26 Nov 2018			$TSLA $TSLAQ Reuters - CHINA PASSENGER CAR ASSOCIATION SAYS TESLA SALES IN CHINA FELL 70 PCT IN OCTOBER TO 211 UNITS - OFFICIAL	8 41 41 111 111	Retweet 41 Retweeted 41		Like 111 Liked 111	/bobby_tips/status/1067276580706271234
@VGrinshpun @VGrinshpun @VGrinshpun @VGrinshpun @VGrinshpun	Vladimir Grinshpun‏ @VGrinshpun	26 Nov 2018			The irony is eye watering to borrow a phrase from one of the AJ's In Jan. Mr. Lutz directed vintage-car collectors to buy MS before $TSLA goes bankwupt Today GM announced discontinuing Volt, a car championed by Mr. Lutz, making it a collectors item https://www.latimes.com/business/autos/la-fi-hy-lutz-tesla-20180119-story.html …pic.twitter.com/biIwAlJZei	12 33 33 143 143	Retweet 33 Retweeted 33		Like 143 Liked 143	/VGrinshpun/status/1067254335996915713
@Paul_M_Huettner @Paul_M_Huettner @Paul_M_Huettner @Paul_M_Huettner @Paul_M_Huettner	Paul Huettner, CFA‏ @Paul_M_Huettner	26 Nov 2018			BREAKING Tesla Senior Director of Security has left the company according to his recently updated LinkedIn. Lasted less than a year. Wonder what kind of secrets he knows.... https://www.linkedin.com/in/jeff-jones-302aab28/ … h/t @MikeFlo46795160 $TSLA $TSLAQpic.twitter.com/nv6YmsNs9u	12 26 26 103 103	Retweet 26 Retweeted 26		Like 103 Liked 103	/Paul_M_Huettner/status/1067221047903178753
@SteveHamel16 @SteveHamel16 @SteveHamel16 @SteveHamel16 @SteveHamel16 @bopinion	🚀 Don't Bet Against Elon 🚀 👩‍🚀 🐉‏ @SteveHamel16 Bloomberg OpinionVerified account @bopinion	26 Nov 2018			How could anyone see it? They were all focussing on @elonmusk and $TSLA Meanwhile @Nissan / @Groupe_Renault, @GM, @Ford, @fiat, @VW, etc...are all screwing up humanity not to mention their shareholders. Get your priorities straight idiots...https://twitter.com/bopinion/status/1067183841813692422 … Nissan's failings in corporate governance were there to see long before Carlos Ghosn's downfall, @an…	1 15 15 51 51	Retweet 15 Retweeted 15		Like 51 Liked 51	/SteveHamel16/status/1067212044032712704
@gmbankrupt @gmbankrupt @gmbankrupt @gmbankrupt @gmbankrupt	Ryan‏ @gmbankrupt	26 Nov 2018			“GM reinventing itself by cutting workforce by 15%” I’m old enough to remember when $TSLA shorts said Tesla was going out of business for cutting 9% of it’s workforce.	12 30 30 191 191	Retweet 30 Retweeted 30		Like 191 Liked 191	/gmbankrupt/status/1067185723600760832
@TheBubbleBubble @TheBubbleBubble @TheBubbleBubble @TheBubbleBubble @TheBubbleBubble	Jesse Colombo‏Verified account @TheBubbleBubble	26 Nov 2018			See my latest - "GM Cuts 14,700 Jobs As Auto Bubble Begins To Burst": https://realinvestmentadvice.com/gm-cuts-14700-jobs-as-auto-bubble-begins-to-burst/ … $GM $F $TSLA pic.twitter.com/UgLdCX3iLq	6 49 49 70 70	Retweet 49 Retweeted 49		Like 70 Liked 70	/TheBubbleBubble/status/1067168554460561408
@vincent13031925 @vincent13031925 @vincent13031925 @vincent13031925 @vincent13031925	Vincent‏ @vincent13031925	26 Nov 2018	#Tesla		UBS reported: Tesla's lithium battery production technology in cooperation with Panasonic is constantly reducing the cost, reaching $111/kWh, which has become the lowest cost in the industry. 20% cheaper than second place LG chemistry. $TSLA #Teslapic.twitter.com/Gu57omvjJ4	2 38 38 131 131	Retweet 38 Retweeted 38		Like 131 Liked 131	/vincent13031925/status/1067156173265100800
@GerberKawasaki @GerberKawasaki @GerberKawasaki @GerberKawasaki @GerberKawasaki	Ross Gerber‏Verified account @GerberKawasaki	26 Nov 2018	#mars,GM,EV	#GM	Tesla is also taking off to #mars as #GM admits it really wants to be Tesla. Basically the entire auto industry is now trying to emulate what Tesla is doing. Stock is up $19 on the news. $TSLA $GM #EV	12 44 44 271 271	Retweet 44 Retweeted 44		Like 271 Liked 271	/GerberKawasaki/status/1067148097451511808
@AlterViggo @AlterViggo @AlterViggo @AlterViggo @AlterViggo @facts_tesla	Alter Viggo‏ @AlterViggo Not_an_Analyst @facts_tesla	26 Nov 2018			Whoa! Chanos just got caught giving himself a Dutch Oven on his own $TSLA short thesis! Seems like a new Twitter user, so bear with the lack of threading and read the 11 tweets in the feed. https://twitter.com/facts_tesla/status/1067072110051319808 … Jim Chanos (@WallStCynic) -- $TSLAQ’s most prominent member – has accidentally revealed a VERY inconvenient truth for $TSLAQ: $TSLA’s automotive bus…	15 15 61 61	Retweet 15 Retweeted 15		Like 61 Liked 61	/AlterViggo/status/1067126674355970049
@vincent13031925 @vincent13031925 @vincent13031925 @vincent13031925 @vincent13031925	Vincent‏ @vincent13031925	26 Nov 2018	#Tesla,Model3,China,TeslaChina	#Model3	Tesla, China & Model 3 How big is the demand? Put together a summary from my half year research, enjoy Feel free to retweet or comment. $TSLA #Tesla #Model3 #China #TeslaChinahttps://teslatopinfo.com/2018/11/26/tesla-china-model-3/ …	12 40 40 135 135	Retweet 40 Retweeted 40		Like 135 Liked 135	/vincent13031925/status/1067116167913889792
@TheBubbleBubble @TheBubbleBubble @TheBubbleBubble @TheBubbleBubble @TheBubbleBubble	Jesse Colombo‏Verified account @TheBubbleBubble	26 Nov 2018			General Motors announces plans to slash 14,700 jobs - about 15% of its US workforce: https://www.nbcnews.com/news/us-news/gm-slash-over-14-000-jobs-north-american-workforce-n940091 … In March 2017, I warned that Trump was being fooled by the debt-driven U.S. auto sales bubble and the jobs that it was creating: https://www.forbes.com/sites/jessecolombo/2017/03/30/dont-mistake-a-bubble-for-sustaina…	16 61 61 92 92	Retweet 61 Retweeted 61		Like 92 Liked 92	/TheBubbleBubble/status/1067113594553319424
@GerberKawasaki @GerberKawasaki @GerberKawasaki @GerberKawasaki @GerberKawasaki	Ross Gerber‏Verified account @GerberKawasaki	26 Nov 2018			Tesla up nicely today as Elon discusses his horrid year. Fortunately in hindsight. Talk about HODL. Tesla is over the hump and lots of growth ahead as no one can mass produce an EV in quality and quantity as Tesla $tsla	19 33 33 297 297	Retweet 33 Retweeted 33		Like 297 Liked 297	/GerberKawasaki/status/1067088805541212165
@CloisterRes @CloisterRes @CloisterRes @CloisterRes @CloisterRes	Cloister Research, 420‏ @CloisterRes	26 Nov 2018			$TSLA up 3% on news that the auto market is collapsing.	10 11 11 108 108	Retweet 11 Retweeted 11		Like 108 Liked 108	/CloisterRes/status/1067078835169099777
@GerberKawasaki @GerberKawasaki @GerberKawasaki @GerberKawasaki @GerberKawasaki	Ross Gerber‏Verified account @GerberKawasaki	26 Nov 2018	#tesla		$GM on the road to BK again. GM to cut car production in North America, halt some models. #tesla $tsla https://apple.news/AF6B3IhJcTHiFrsMfg2r3PA …	14 9 9 58 58	Retweet 9 Retweeted 9		Like 58 Liked 58	/GerberKawasaki/status/1067060739054043136
@BosInvestor @BosInvestor @BosInvestor @BosInvestor @BosInvestor	BOS-Investor‏ @BosInvestor	26 Nov 2018			$tsla up in pre-market after CEO confirms he failed to disclose solvency issues in quarterly SEC filings that he personally signed. Nice work @SEC_Enforcement	2 23 23 122 122	Retweet 23 Retweeted 23		Like 122 Liked 122	/BosInvestor/status/1067042834820317185
@QTRResearch @QTRResearch @QTRResearch @QTRResearch @QTRResearch	Quoth the Raven‏ @QTRResearch	26 Nov 2018			$TSLA marked up $3 pre-market on news that the company was days away from death and didn't disclose it to investors or bondholders at the time	30 38 38 314 314	Retweet 38 Retweeted 38		Like 314 Liked 314	/QTRResearch/status/1067035536781656066
@genecola @genecola @genecola @genecola @genecola	Chong Chin‏ @genecola	26 Nov 2018			Baillie Gifford, Tesla’s 3rd largest shareholders, named Group of the Year in Winners of the Investment Company of the Year Awards 2018. $TSLA https://bit.ly/2DJpbSV	21 21 56 56	Retweet 21 Retweeted 21		Like 56 Liked 56	/genecola/status/1067007046342430720
@jboetcher @jboetcher @jboetcher @jboetcher @jboetcher	Jordan‏ @jboetcher	25 Nov 2018	#OhYeahItsWinter,AllCarsDoThis,FUD	#AllCarsDoThis	Man, I really wish @chevrolet would’ve thought about ice before they designed these door handles. #OhYeahItsWinter #AllCarsDoThis $TSLA #FUDpic.twitter.com/H7Uqsgz9rY	13 37 37 207 207	Retweet 37 Retweeted 37		Like 207 Liked 207	/jboetcher/status/1066805934964518914
@bonnienorman @bonnienorman @bonnienorman @bonnienorman @bonnienorman @pluripotency	Bonnie Norman‏ @bonnienorman	24 Nov 2018			That's true for most companies, but if you invest in $TSLA, you probably should first read the mission statement. It's not about putting Tesla first, it's about transitioning the world to sustainable energy. Successful competition is part of accomplishing that mission.	11 17 17 137 137	Retweet 17 Retweeted 17		Like 137 Liked 137	/bonnienorman/status/1066396593971064832
@ellec_uk @ellec_uk @ellec_uk @ellec_uk @ellec_uk	⚡ evlution.co ⚡‏ @ellec_uk	24 Nov 2018			$TSLA has now registered 65,651 Model 3 VINs this quarter.	4 20 20 166 166	Retweet 20 Retweeted 20		Like 166 Liked 166	/ellec_uk/status/1066357516202909696
@BarkMSmeagol @BarkMSmeagol @BarkMSmeagol @BarkMSmeagol @BarkMSmeagol @VGrinshpun	Bark‏ @BarkMSmeagol Vladimir Grinshpun @VGrinshpun	24 Nov 2018	#DumDums		Wow. How bad does it have to get for the $TSLAQ #DumDums that this one is now forced to live in his bathroom? Is he air b&b’ing the rest of his place because he can’t afford it anymore? $TSLA $TSLAQ https://twitter.com/VGrinshpun/status/1066028800159436800 … $TSLA Does Mr. Spiegel really brush his teeth in front of two screens, while totally dressed up, and without using…	5 9 9 74 74	Retweet 9 Retweeted 9		Like 74 Liked 74	/BarkMSmeagol/status/1066345208852361216
@evannex_com @evannex_com @evannex_com @evannex_com @evannex_com	EVANNEX for Tesla‏ @evannex_com	24 Nov 2018	#Tesla,TeslaMotors,TeslaModel3,TeslaModelS,TeslaModelX,ElectricVehicle,ElonMusk	#TeslaMotors	The Silicon Valley roots of #Tesla give it an intense software emphasis that's lacking from the legacy automakers. Here's why that's a problem for Big Auto, read here: http://ow.ly/AdG330mJCyK $TSLA #TeslaMotors #TeslaModel3 #TeslaModelS #TeslaModelX #ElectricVehicle #ElonMusk	10 10 33 33	Retweet 10 Retweeted 10		Like 33 Liked 33	/evannex_com/status/1066332470935777280
@Dope007 @Dope007 @Dope007 @Dope007 @Dope007 @Sofiaan	Dopey‏ @Dope007 Sofiaan Fraval @Sofiaan	24 Nov 2018			Really glad your son is ok but any car would have got him there so why thank Musk and $tsla and why the photos? And why the push for $tsla ambulances? https://twitter.com/Sofiaan/status/1066165071582097413 … Thank you @ElonMusk @Tesla for our trusty Model S to get our son safely and rapidly to the hospital yesterday. He's back home stable now after an anaphylactic response. Hoping all ambulances …	27 3 3 60 60	Retweet 3 Retweeted 3		Like 60 Liked 60	/Dope007/status/1066266622112002048
@TESLAcharts @TESLAcharts @TESLAcharts @TESLAcharts @TESLAcharts @Trumpery45	TeslaCharts‏ @TESLAcharts Justin @Trumpery45	24 Nov 2018			A mystery indeed. One thing is for sure, the answer isn't innocent. And $TSLA views its customers as mules to abuse. https://twitter.com/Trumpery45/status/1066197546748407808 … Why is tesla Deliberately Refusing to register cars promptly. in the states of TX, CT, NC and elsewhere? Why are they rolling temporary tags month to month, stone walling customers and clinging to the MCOs. $tsla	3 5 5 59 59	Retweet 5 Retweeted 5		Like 59 Liked 59	/TESLAcharts/status/1066236727323516928
@vincent13031925 @vincent13031925 @vincent13031925 @vincent13031925 @vincent13031925 @TeslaTopInfo	Vincent‏ @vincent13031925 TeslaTopInfo @TeslaTopInfo	24 Nov 2018	#Tesla,China,TeslaChina,特斯拉	#China	The booth that has the most customers in Guangzhou car show GIAE this year is Tesla, which has been extremely busy from the beginning of the day to the end, everyday. Many customers are placing orders at the show. $TSLA #Tesla #China #TeslaChina #特斯拉https://twitter.com/TeslaTopInfo/status/1066224336355307520 … Tesla in GIAE. The 16th China Guangzhou International Automobile Exhibition. Sales and …	2 29 29 137 137	Retweet 29 Retweeted 29		Like 137 Liked 137	/vincent13031925/status/1066225924071284736
@Trumpery45 @Trumpery45 @Trumpery45 @Trumpery45 @Trumpery45	Justin‏ @Trumpery45	23 Nov 2018			Why is tesla Deliberately Refusing to register cars promptly. in the states of TX, CT, NC and elsewhere? Why are they rolling temporary tags month to month, stone walling customers and clinging to the MCOs. $tsla	8 7 7 60 60	Retweet 7 Retweeted 7		Like 60 Liked 60	/Trumpery45/status/1066197546748407808
@TeslaTopInfo @TeslaTopInfo @TeslaTopInfo @TeslaTopInfo @TeslaTopInfo	TeslaTopInfo‏ @TeslaTopInfo	23 Nov 2018	#Tesla,China,TeslaChina	#China	Tesla Mobile Service now available in China (Beijing) https://teslatopinfo.com/2018/11/24/tesla-mobile-service-now-available-in-china-beijing/ … $TSLA #Tesla #China #TeslaChinapic.twitter.com/ll4DOBD9tO	2 17 17 62 62	Retweet 17 Retweeted 17		Like 62 Liked 62	/TeslaTopInfo/status/1066181648260055040
@ravenvanderrave @ravenvanderrave @ravenvanderrave @ravenvanderrave @ravenvanderrave	Gavran Teslaqov‏ @ravenvanderrave	23 Nov 2018			Almost died today. Tried to get into my $TSLA Model 3 but was frozen out, door handle wouldn't open, so I decided to work from home. Then I heard that someone driving on the SAME ROAD had a collision with a rabbit. There was a fatality. That could've been me!! Thanks @elonmusk.	6 9 9 86 86	Retweet 9 Retweeted 9		Like 86 Liked 86	/ravenvanderrave/status/1066149899568381952
@SteveHamel16 @SteveHamel16 @SteveHamel16 @SteveHamel16 @SteveHamel16 @teslaownersSV @markbspeigeI @NuovaRealta @elonmusk	🚀 Don't Bet Against Elon 🚀 👩‍🚀 🐉‏ @SteveHamel16 Tesla Owners Silicon Valley @teslaownersSV	23 Nov 2018			SCOOP: Mark BS Spiegel sues Twitter parody account because it makes him look nice and ruins his credibility. $TSLA https://twitter.com/teslaownersSV/status/1066110810483712001 … This is the nicest thing you have said all year.	6 8 8 56 56	Retweet 8 Retweeted 8		Like 56 Liked 56	/SteveHamel16/status/1066119440419512320
@vincent13031925 @vincent13031925 @vincent13031925 @vincent13031925 @vincent13031925	Vincent‏ @vincent13031925	23 Nov 2018	#Tesla,Model3	#Model3	Tesla Model 3 are everywhere now $TSLA #Tesla #Model3pic.twitter.com/ckvJoKt1eF – at Aria Valet	9 18 18 180 180	Retweet 18 Retweeted 18		Like 180 Liked 180	/vincent13031925/status/1066088776454234112
@VGrinshpun @VGrinshpun @VGrinshpun @VGrinshpun @VGrinshpun	Vladimir Grinshpun‏ @VGrinshpun	23 Nov 2018			$TSLA Does Mr. Spiegel really brush his teeth in front of two screens, while totally dressed up, and without using the tooth paste? This picture is obviously staged. Total fraud! Where is SEC? https://www.washingtonpost.com/business/2018/11/20/short-sellers-are-struggling-their-massive-bet-against-elon-musk-isnt-helping/?utm_term=.250cdbb2da88 …pic.twitter.com/j3RKpTAsVh	28 13 13 95 95	Retweet 13 Retweeted 13		Like 95 Liked 95	/VGrinshpun/status/1066028800159436800
@PlainSite @PlainSite @PlainSite @PlainSite @PlainSite	PlainSite‏ @PlainSite	23 Nov 2018			Another day, another $TSLA lawsuit from Los Angeles. Full docket soon. pic.twitter.com/5O2c6mkcwp	5 11 11 36 36	Retweet 11 Retweeted 11		Like 36 Liked 36	/PlainSite/status/1065995258398306304
@jan56473 @jan56473 @jan56473 @jan56473 @jan56473	Janos Varden‏ @jan56473	23 Nov 2018			Crazy $TSLA domination in Norway today, registrations up 285% against the IPace today! Jag demand clearly dried up, NO BUYERS! Or a small set of data that means nothing over the length of a quarter, but $TSLAQ logic here depends on which way the wind blows.	3 23 23 91 91	Retweet 23 Retweeted 23		Like 91 Liked 91	/jan56473/status/1065986851494780929
@ICannot_Enough @ICannot_Enough @ICannot_Enough @ICannot_Enough @ICannot_Enough @Katea023	James Stephenson‏ @ICannot_Enough Katy @Katea023	23 Nov 2018	#TweetHeartsFriday		Everyone walked away from this accident without injury because the engineers at Tesla safety more than just to make sure it passes the specific crash tests government agencies run (see comment from $TSLA Q3 earnings call in comment below). #TweetHeartsFriday https://twitter.com/Katea023/status/1065792998783549440 … Today, my husband and I are thankful for @elonmusk . We were saved by our Tesla fr…	5 18 18 87 87	Retweet 18 Retweeted 18		Like 87 Liked 87	/ICannot_Enough/status/1065961229729046529
@TeslaNY @TeslaNY @TeslaNY @TeslaNY @TeslaNY	Tesla New York‏ @TeslaNY	23 Nov 2018	#NewYork,ElectricVehicle,EVs,EV,NY,Tesla	#ElectricVehicle	#NewYork Announces $250M #ElectricVehicle Corridor, DC Fast Charger Rollout “The plan is to ‘aggressively accelerate the adoption of #EVs’ throughout the state.” https://www.utilitydive.com/news/new-york-announces-250m-electric-vehicle-corridor-dc-fast-charger-rollout/542700/ … $TSLA #EV And yet #NY won't let #Tesla open more stores to sell... umm... EVs! pic.twitter.com/EVcp0dHd8C	1 21 21 77 77	Retweet 21 Retweeted 21		Like 77 Liked 77	/TeslaNY/status/1065895377633779713
@S_Padival @S_Padival @S_Padival @S_Padival @S_Padival @billshortenmp	💧 S Padival‏ @S_Padival Bill ShortenVerified account @billshortenmp	22 Nov 2018	#Powerwall		Ladies & gents, the next Prime minister of Australia $TSLA #Powerwallhttps://twitter.com/billshortenmp/status/1065800719305854977 … Fiona was paying about $2,000 in power bills a year. She installed battery technology to store energy produced by solar panels on her roof. She now pays $500 - a 75% reduction. I want more Australian households using…	3 22 22 85 85	Retweet 22 Retweeted 22		Like 85 Liked 85	/S_Padival/status/1065854010568073216
@BSA19741 @BSA19741 @BSA19741 @BSA19741 @BSA19741	Nikola’s Stache‏ @BSA19741	22 Nov 2018			With $tsla, it’s very important that you watch the pea. You only get three days to return if you did not test drive. If you did test drive... and you take it home... it’s yours. This is not new. It is simply... yet again... structured to deceive. pic.twitter.com/wHDuFKzPnN	6 7 7 50 50	Retweet 7 Retweeted 7		Like 50 Liked 50	/BSA19741/status/1065776088364843013
@Gfilche @Gfilche @Gfilche @Gfilche @Gfilche	Gali‏ @Gfilche	22 Nov 2018			episode i'm editing now might be my favorite ever in terms of explaining my bull thesis for investing in $TSLA & what will drive the company's financials/valuation over the next 5-6 years	9 12 12 156 156	Retweet 12 Retweeted 12		Like 156 Liked 156	/Gfilche/status/1065740117984178176
@BarkMSmeagol @BarkMSmeagol @BarkMSmeagol @BarkMSmeagol @BarkMSmeagol	Bark‏ @BarkMSmeagol	22 Nov 2018			Happy Thanksgiving to the awesome $TSLA FUD fighting community. Ya’ll are awesome! I’m thankful to be a part of it. $TSLAQ - try to take a break today from your crazy town nonsense, ok? pic.twitter.com/yZmfHxphVV	4 9 9 83 83	Retweet 9 Retweeted 9		Like 83 Liked 83	/BarkMSmeagol/status/1065624672014819328
@vincent13031925 @vincent13031925 @vincent13031925 @vincent13031925 @vincent13031925	Vincent‏ @vincent13031925	21 Nov 2018	#Tesla,China,TeslaChina,ModelS,ModelX	#China	Chinese media http://Wallstreetcn.com reported: Tesla China will reduce the price of Model S and Model X in China from 12% to 26% $TSLA #Tesla #China #TeslaChina #ModelS #ModelX	11 17 17 80 80	Retweet 17 Retweeted 17		Like 80 Liked 80	/vincent13031925/status/1065459728988307456
@OmenSulk @OmenSulk @OmenSulk @OmenSulk @OmenSulk	Omen Sulk‏ @OmenSulk	21 Nov 2018			In 2018, $tsla will produce less than 250 000 cars, which is less than half the amount promised by Elon to investors in 2016. It won't produce 10 000 Models 3 a week by the end of they year, nor will it offer a $35k M3, a fully autonomous autopilot or working solar roofs.	2 9 9 48 48	Retweet 9 Retweeted 9		Like 48 Liked 48	/OmenSulk/status/1065447167677120513
@markbspiegel @markbspiegel @markbspiegel @markbspiegel @markbspiegel @scot_work	Mark B. Spiegel‏ @markbspiegel Scot Work @scot_work	21 Nov 2018			This is unbelievable-- look at all the people chiming in about it happening to THEM too! More evidence of blatant Q3 warranty reserve fraud by $TSLA. $TSLAQhttps://twitter.com/scot_work/status/1065430292041674752 … @markbspiegel CANNOT MAINTAIN VEHICLE POWER. Buyer says, "I was hoping it would't happen to me...Man right before the holidays. #TESLA going to tow." Why should buyer of a 60k car "hop…	6 6 6 44 44	Retweet 6 Retweeted 6		Like 44 Liked 44	/markbspiegel/status/1065437237888909313
@TeslaOptimist @TeslaOptimist @TeslaOptimist @TeslaOptimist @TeslaOptimist	TeslaOptimist‏ @TeslaOptimist	21 Nov 2018	#Tesla		All new cars and trucks sold in British Columbia, Canada by 2040 must be zero-emission #Tesla $TSLA https://driving.ca/ford/auto-news/news/all-new-cars-and-trucks-sold-in-b-c-by-2040-must-be-zero-emission …	6 29 29 131 131	Retweet 29 Retweeted 29		Like 131 Liked 131	/TeslaOptimist/status/1065411725166469120
@TwainsMustache @TwainsMustache @TwainsMustache @TwainsMustache @TwainsMustache	Twain's Mustache‏ @TwainsMustache	21 Nov 2018			"Report your actual delivery numbers honestly." $TSLA pic.twitter.com/EQPdSXiWWe	15 44 44 136 136	Retweet 44 Retweeted 44		Like 136 Liked 136	/TwainsMustache/status/1065364393465167872
@BSA19741 @BSA19741 @BSA19741 @BSA19741 @BSA19741	Nikola’s Stache‏ @BSA19741	21 Nov 2018			Brazen 10b-5 Fraud in 35 words. Amazing that Musk and $tsla have escaped punishment for this. Willful... check. Misleading... check. Associated with the sale of securities... check. @HesterPeirce @SEC_Enforcementpic.twitter.com/0Q81wfUzoh	5 28 28 81 81	Retweet 28 Retweeted 28		Like 81 Liked 81	/BSA19741/status/1065362060467417089
@orthereaboot @orthereaboot @orthereaboot @orthereaboot @orthereaboot @elonmusk @wiredprairie @Tesla	luis carruthers‏ @orthereaboot Elon MuskVerified account @elonmusk	21 Nov 2018			$TSLA is massively underinfrastructured & has spent ~$0 on growth capex in 2018, whilst cutting spend on maintenance capex to levels that don't maintain. Resources are constrained bc cash is constrained. Service, like manufacturing, isn't problem solved via all-nighter & tweet. https://twitter.com/elonmusk/status/1065269154691706886 … Shifting resources from sales to service for next several days	2 5 5 61 61	Retweet 5 Retweeted 5		Like 61 Liked 61	/orthereaboot/status/1065356861547966464
@markbspiegel @markbspiegel @markbspiegel @markbspiegel @markbspiegel	Mark B. Spiegel‏ @markbspiegel	21 Nov 2018			"Tesla is asking Gigafactory workers to work through Thanksgiving as it pushes to make 7,000 Model 3s per week" https://www.businessinsider.com/tesla-gigafactory-employees-work-thanksgiving-ramp-model-3-2018-11?utm_source=twitter&utm_medium=referral&utm_content=topbar&utm_term=desktop&referrer=twitter … "One $TSLA worker who spoke on the condition of anonymity called the goal hopeless' and said t…	14 16 16 60 60	Retweet 16 Retweeted 16		Like 60 Liked 60	/markbspiegel/status/1065341098330112001
@eriz35 @eriz35 @eriz35 @eriz35 @eriz35	iso merry f 🎄king christmas‏ @eriz35	21 Nov 2018			What cracks me up is other $TSLA bears watching Musk commit a series of frauds that successively increase in magnitude and brazenness yet y'all are like "oh, no @eriz35, he wouldn't do *that* kind of fraud"	3 4 4 50 50	Retweet 4 Retweeted 4		Like 50 Liked 50	/eriz35/status/1065298902189031424
@PlainSite @PlainSite @PlainSite @PlainSite @PlainSite @elonmusk @wiredprairie @Tesla	PlainSite‏ @PlainSite Elon MuskVerified account @elonmusk	21 Nov 2018			What does this mean? Are all $TSLA employees equally capable in every domain? Can salespeople change roles to fix cars? Are salespeople now fired so more mechanics can be immediately hired? Or is Elon just bored with responding to sales e-mails? https://twitter.com/elonmusk/status/1065269154691706886 … Shifting resources from sales to service for next several days	11 13 13 73 73	Retweet 13 Retweeted 13		Like 73 Liked 73	/PlainSite/status/1065292171350142977
@eriz35 @eriz35 @eriz35 @eriz35 @eriz35	iso merry f 🎄king christmas‏ @eriz35	21 Nov 2018	#timestamp		Prediction: $TSLA booked ~$500-600mm of revenue in Q3 for units not delivered or removed from inventory until October at 100% margins. #timestamp	11 12 12 108 108	Retweet 12 Retweeted 12		Like 108 Liked 108	/eriz35/status/1065291282979930113
@GabeHoff @GabeHoff @GabeHoff @GabeHoff @GabeHoff	Gabe Hoffman‏ @GabeHoff	21 Nov 2018			2019 - U.S. Oil Producers In Permian Basin Expect To Add 3 Pipelines, As Much As 2 Million Barrels Of Oil / Day “Tsunami,’’ they call it. A “flooding of Biblical proportions’’ and “onslaught of supply’’ are phrases used bearish for $TSLA @JavierBlashttps://www.bloomberg.com/news/articles/2018-11-21/opec-s-worst-nightmare-the-permian-is-about-to-pump-a-lot-more …	2 60 60 102 102	Retweet 60 Retweeted 60		Like 102 Liked 102	/GabeHoff/status/1065258645213057025
@BosInvestor @BosInvestor @BosInvestor @BosInvestor @BosInvestor @zomgapocalypse	BOS-Investor‏ @BosInvestor Elonomy of Scale @zomgapocalypse	21 Nov 2018	#problemsolved		Elon’s plan to double supercharger capacity was actually just to put up these signs. If you are only allowed to charge up to 50% now, capacity doubled immediately. #problemsolved $tsla https://twitter.com/zomgapocalypse/status/1065241551327117312 … THAT'S going to fix those $TSLA Supercharger lines. pic.twitter.com/hYYwONXtMd	5 5 5 63 63	Retweet 5 Retweeted 5		Like 63 Liked 63	/BosInvestor/status/1065256394247553025
@vincent13031925 @vincent13031925 @vincent13031925 @vincent13031925 @vincent13031925	Vincent‏ @vincent13031925	21 Nov 2018	#Tesla		“Tesla Inc.'s batteries are actually cheaper to produce than analysts at UBS had estimated, thanks to economies of scale and chemical composition, keeping the Silicon Valley car maker ahead of the competition, analysts at UBS said in a note this week.” $TSLA #Tesla	5 19 19 111 111	Retweet 19 Retweeted 19		Like 111 Liked 111	/vincent13031925/status/1065252579603439617
@vincent13031925 @vincent13031925 @vincent13031925 @vincent13031925 @vincent13031925	Vincent‏ @vincent13031925	20 Nov 2018	#Tesla,China,TeslaChina	#China	Congratulation to @Tesla n @elonmusk Tesla Zhengzhou(China ), Zhenghong City showroom Grand Opening !! Really “No Demand” like the said?? $TSLa #Tesla #China #TeslaChinapic.twitter.com/Qi8KEBrsrw	19 101 101 524 524	Retweet 101 Retweeted 101		Like 524 Liked 524	/vincent13031925/status/1065037913144979456
@TeslaOptimist @TeslaOptimist @TeslaOptimist @TeslaOptimist @TeslaOptimist	TeslaOptimist‏ @TeslaOptimist	20 Nov 2018			Rumor: @Tesla bought @LNRTransport trucking company? $TSLA Source: https://teslamotorsclub.com/tmc/threads/found-a-lot-of-model-3s-in-a-tesla-lot-pictures-inside.104317/page-88#post-3213320 …pic.twitter.com/HP4uzupC9e	6 17 17 64 64	Retweet 17 Retweeted 17		Like 64 Liked 64	/TeslaOptimist/status/1065035980241960960
@Teslarati @Teslarati @Teslarati @Teslarati @Teslarati	TESLARATI‏ @Teslarati	20 Nov 2018			Tesla skeptic changes tune on Model 3 battery costs: " $TSLA remains ahead of the pack" https://www.teslarati.com/tesla-tsla-skeptic-changes-tune-model-3-battery-costs/ …	6 49 49 298 298	Retweet 49 Retweeted 49		Like 298 Liked 298	/Teslarati/status/1064910358266167296
@Paul_M_Huettner @Paul_M_Huettner @Paul_M_Huettner @Paul_M_Huettner @Paul_M_Huettner	Paul Huettner, CFA‏ @Paul_M_Huettner	20 Nov 2018			This is going to be 1,000x worse than Holmes/Theranos. $TSLA $TSLAQpic.twitter.com/NU0rh9AspC	12 12 12 117 117	Retweet 12 Retweeted 12		Like 117 Liked 117	/Paul_M_Huettner/status/1064895027913125889
@BiasedRational @BiasedRational @BiasedRational @BiasedRational @BiasedRational	Martijn Kleinbussink‏ @BiasedRational	20 Nov 2018			UBS on $TSLA profitability: "Contrary to our team's previous view, they now believe incumbent OEMs will be less profitable than Tesla in EV space. Tesla's cost advantage can be defended (at least temporarily) because other OEMs will not switch to cheaper NCA chemistry. "	9 36 36 160 160	Retweet 36 Retweeted 36		Like 160 Liked 160	/BiasedRational/status/1064792222032379905
@Prof_John_Frink @Prof_John_Frink @Prof_John_Frink @Prof_John_Frink @Prof_John_Frink @elonmusk @MichaelSWolman	Frink‏ @Prof_John_Frink Elon MuskVerified account @elonmusk	19 Nov 2018			For those wondering how Musk's lies could get any bigger, here you go: his rocket's traveling to another STAR. The nearest star is Alpha Centauri, which is 4.3 light years away. That's about 23,000,000,000,000 miles, or roughly half the size of Musk's ego. $TSLA $TSLAQhttps://twitter.com/elonmusk/status/1064741510560632832 … Later versions will	27 30 30 164 164	Retweet 30 Retweeted 30		Like 164 Liked 164	/Prof_John_Frink/status/1064747993373466625
@NetflixAndLamp @NetflixAndLamp @NetflixAndLamp @NetflixAndLamp @NetflixAndLamp	NetflixAndLamp‏ @NetflixAndLamp	19 Nov 2018			Elon posted 21 tweets today, and every one of them was either (1) a blatant lie, (2) materially misleading or (3) a false promise he can't possibly deliver upon. 21 LIES in one day from a public company CEO. And the SEC/DOJ are content to let him clown them. Just pathetic. $TSLA	27 63 63 282 282	Retweet 63 Retweeted 63		Like 282 Liked 282	/NetflixAndLamp/status/1064722965303123968
@Street_Insider @Street_Insider @Street_Insider @Street_Insider @Street_Insider	Streetinsider.com‏ @Street_Insider	19 Nov 2018			SpaceX is Said to Reduce Loan Deal to $250M from $750M - Bloomberg $TSLA	5 25 25 63 63	Retweet 25 Retweeted 25		Like 63 Liked 63	/Street_Insider/status/1064645054877323265
@ihors3 @ihors3 @ihors3 @ihors3 @ihors3	Ihor Dusaniwsky‏ @ihors3	19 Nov 2018	#Tesla		$TSLA short interest is $10.19 bn, 28.75 mm shares shorted, 22.36% of float. Stock borrow supply has been replenished by steady #Tesla buy-to-covers, -6.0 mm shares since The Tweet & -1.2mm in Nov, it is now almost a General Collateral stock borrow. Saw more buy-to-covers today.pic.twitter.com/xMOMYc9AiT	10 25 25 95 95	Retweet 25 Retweeted 25		Like 95 Liked 95	/ihors3/status/1064629570731679755
@vincent13031925 @vincent13031925 @vincent13031925 @vincent13031925 @vincent13031925	Vincent‏ @vincent13031925	19 Nov 2018	#Tesla,China,TeslaChina	#China	1/ Tesla Zhejiang (China ) Members Club once again had a party of more than 180 people with their @Tesla Model S and X at Banyan Tree Anji $TSLA #Tesla #China #TeslaChinapic.twitter.com/ZQmisxH4Nu	18 69 69 907 907	Retweet 69 Retweeted 69		Like 907 Liked 907	/vincent13031925/status/1064627502859993088
@DeItaOne @DeItaOne @DeItaOne @DeItaOne @DeItaOne	*Walter Bloomberg‏ @DeItaOne	19 Nov 2018			TESLA IS WORKING WITH MANHEIM AND ADESA TO MANAGE AND SELL A HIGHER VOLUME OF USED VEHICLES - CNBC $TSLA	9 34 34 105 105	Retweet 34 Retweeted 34		Like 105 Liked 105	/DeItaOne/status/1064609962259881984
@Sci_Ani @Sci_Ani @Sci_Ani	Science Animated‏ @Sci_Ani	Jun 3			Dr Huan-Cheng Chang, Dr Long-Jyun Su and Dr Hsin-Hung Lin from Institute of Atomic and Molecular Sciences, @IBCSinica successfully invented a technique called fluorescent nanodiamonds to track therapeutic cells in animal models.https://youtu.be/qq3knh8ArgU	22 22 1.3K 1.3K	Retweet 22 Retweeted 22		Like 1.3K Liked 1.3K	/Sci_Ani/status/1135471222739865600
@harfangcap @harfangcap @harfangcap @harfangcap @harfangcap	harfangcap‏ @harfangcap	19 Nov 2018			$TSLA is pretty lucky to have a recession proof car product and no further need to access the capital markets with all their permanent profitability. Because otherwise, geez this isnt great.	1 8 8 61 61	Retweet 8 Retweeted 8		Like 61 Liked 61	/harfangcap/status/1064596778144722944
@BarkMSmeagol @BarkMSmeagol @BarkMSmeagol @BarkMSmeagol @BarkMSmeagol	Bark‏ @BarkMSmeagol	19 Nov 2018			$TSLAQ: “Tesla is run by a total fraudster!! They could only dream of having the prestigious management chops of legacy OEMs!!! Those companies have like THE BEST management!! $TSLA IS A ZERO!!! Reality: About that prestigious management at legacy OEMs https://www.nytimes.com/2018/11/19/business/nissan-carlos-ghosn-misconduct.html?partner=rss&emc=rss …	4 13 13 69 69	Retweet 13 Retweeted 13		Like 69 Liked 69	/BarkMSmeagol/status/1064571592141721600
@Paul_M_Huettner @Paul_M_Huettner @Paul_M_Huettner @Paul_M_Huettner @Paul_M_Huettner @Paul_M_Huettner	Paul Huettner, CFA‏ @Paul_M_Huettner Paul Huettner, CFA @Paul_M_Huettner	19 Nov 2018			Nothing like a nearly $2B move in $TSLA market cap today based on a stupid @elonmusk tweet linking itself to @MercedesBenz for an electric van they already build. Great work over there @SEC_Enforcement!!https://twitter.com/Paul_M_Huettner/status/1064542783145476096 … As we see a flight to safety to $TSLA, just want to note that current premium on March 2019 bonds is nearly 9% when the stock premi…	12 27 27 122 122	Retweet 27 Retweeted 27		Like 122 Liked 122	/Paul_M_Huettner/status/1064568778518945793
@BSA19741 @BSA19741 @BSA19741 @BSA19741 @BSA19741 @BSA19741	Nikola’s Stache‏ @BSA19741 Nikola’s Stache @BSA19741	19 Nov 2018			Deepak’s totally legit 10b5-1 plan filing on 6/12/18 was done on the same day 9% layoffs were announced. A week before the saboteur was sued and as the GA4 tent was being constructed and brought online. $tsla. Total joke. 5k was important and 80% plus rework resulted. No MNPI tho https://twitter.com/BSA19741/status/1063640665941295104 … I am running out of words to describe the shit show that is …	1 14 14 50 50	Retweet 14 Retweeted 14		Like 50 Liked 50	/BSA19741/status/1064545817804095489
@Paul_M_Huettner @Paul_M_Huettner @Paul_M_Huettner @Paul_M_Huettner @Paul_M_Huettner	Paul Huettner, CFA‏ @Paul_M_Huettner	19 Nov 2018			As we see a flight to safety to $TSLA, just want to note that current premium on March 2019 bonds is nearly 9% when the stock premium to conversion price is only 0.6%. Converts won't be converted till February, if ever.	8 8 8 62 62	Retweet 8 Retweeted 8		Like 62 Liked 62	/Paul_M_Huettner/status/1064542783145476096
@TESLAcharts @TESLAcharts @TESLAcharts @TESLAcharts @TESLAcharts	TeslaCharts‏ @TESLAcharts	19 Nov 2018			Pump pump pump pump Pump pump pump pump Pump pump pump pump Pump pump pump pump Pump pump pump pump Pump pump pump pump Pump pump pump pump Pump pump pump pump Pump pump pump pump Pump pump pump pump Pump pump pump pump Pump pump pump pump Pump pump pump pump Pump pump pump $TSLA pic.twitter.com/q3QWmShH6J	12 11 11 90 90	Retweet 11 Retweeted 11		Like 90 Liked 90	/TESLAcharts/status/1064542386183901191
@ellec_uk @ellec_uk @ellec_uk @ellec_uk @ellec_uk	⚡ evlution.co ⚡‏ @ellec_uk	19 Nov 2018			$TSLA shorts in deep deep trouble, everything going down but $TSLA pic.twitter.com/5FShFke1Px	7 17 17 55 55	Retweet 17 Retweeted 17		Like 55 Liked 55	/ellec_uk/status/1064540434083520513
@vincent13031925 @vincent13031925 @vincent13031925 @vincent13031925 @vincent13031925 @elonmusk @vincent13031925 @jsteinerman	Vincent‏ @vincent13031925 Elon MuskVerified account @elonmusk	19 Nov 2018	#Tesla,Model3,Taiwan	#Model3	For my followers been asking about Model 3 deliver estimate for Taiwan , here the answer from Elon. $TSLA #Tesla #Model3 #Taiwanhttps://twitter.com/elonmusk/status/1064534464645128192 … Probably mid 2019	4 15 15 74 74	Retweet 15 Retweeted 15		Like 74 Liked 74	/vincent13031925/status/1064536422491668481
@TimKelleherCorp @TimKelleherCorp @TimKelleherCorp @TimKelleherCorp @TimKelleherCorp	Tim Kelleher‏ @TimKelleherCorp	19 Nov 2018			Tesla management to meet with RBC Capital at 12 today $TSLA	10 15 15 70 70	Retweet 15 Retweeted 15		Like 70 Liked 70	/TimKelleherCorp/status/1064490588731527168
@troopr1023 @troopr1023 @troopr1023 @troopr1023 @troopr1023	Jason‏ @troopr1023	18 Nov 2018	#Tesla,Lathrop,Model3,TM3,TeslaModel3,ModelX,ModelS,ModelY	#Lathrop	Here is Part 2 of today's drone video of #Tesla's new Distribution Center in Lathrop. The roof is still being installed. It's huge. https://youtu.be/G0UmNuOWFbg #Lathrop #Model3 #TM3 #TeslaModel3 #ModelX #ModelS #ModelY $TSLA	6 13 13 49 49	Retweet 13 Retweeted 13		Like 49 Liked 49	/troopr1023/status/1064383006683484161
@CathieDWood @CathieDWood @CathieDWood @CathieDWood @CathieDWood @wintonARK	Cathie Wood‏Verified account @CathieDWood Brett Winton @wintonARK	18 Nov 2018	#Waymo,CruiseAutomation	#CruiseAutomation	$TSLA's simple, elegant, brilliant solution should beat $GOOG's #Waymo and $GM's #CruiseAutomation.https://twitter.com/wintonARK/status/1063342670301417473 … This tells a story Tesla: 0 LiDAR…	17 26 26 178 178	Retweet 26 Retweeted 26		Like 178 Liked 178	/CathieDWood/status/1064323846961070080
@vincent13031925 @vincent13031925 @vincent13031925 @vincent13031925 @vincent13031925 @ZenbowYU	Vincent‏ @vincent13031925 Zenbow @ZenbowYU	18 Nov 2018	#TeslaChina,Model3	#Model3	Tesla keep telling public ppl in China r not gonna buy Model 3. I would like to know: 1. Where their’s source come from? 2. Do they ever buy a Tesla? 3. Do they ever visit China? 4. Do they research on Chinese auto forum? Obviously not!! $TSLA #TeslaChina #Model3https://twitter.com/ZenbowYU/status/1063771877506596864 … @elonmusk Hi Elon! I’m from China, and I’ve paid ¥50,000 down payment to truly…	9 13 13 85 85	Retweet 13 Retweeted 13		Like 85 Liked 85	/vincent13031925/status/1064278991241011200
@Model3VINs @Model3VINs @Model3VINs @Model3VINs @Model3VINs	Model 3 VINs‏ @Model3VINs	18 Nov 2018			I guess some $TSLA don’t like math ... pic.twitter.com/RX534wznvI	25 14 14 175 175	Retweet 14 Retweeted 14		Like 175 Liked 175	/Model3VINs/status/1064227006089375744
@ellec_uk @ellec_uk @ellec_uk @ellec_uk @ellec_uk	⚡ evlution.co ⚡‏ @ellec_uk	17 Nov 2018			$TSLA has over a million Model 3 orders in latent demand globally. Model.Y will be double that	9 20 20 173 173	Retweet 20 Retweeted 20		Like 173 Liked 173	/ellec_uk/status/1063959918603132929
@NetflixAndLamp @NetflixAndLamp @NetflixAndLamp @NetflixAndLamp @NetflixAndLamp @elonmusk @victorpoughon	NetflixAndLamp‏ @NetflixAndLamp Elon MuskVerified account @elonmusk	17 Nov 2018			Waymo CEO just said it will be decades before cars can self-drive in all conditions, but two days ago Elon said Tesla will be able to do it in a year. This is fraud. Once again for the cheap seats: THIS IS FRAUD. It's embarrassing for the U.S. that Elon isn't in prison yet. $TSLA https://twitter.com/elonmusk/status/1063123659290595328 … Probably technically able to do so in about a year. Then up …	32 53 53 266 266	Retweet 53 Retweeted 53		Like 266 Liked 266	/NetflixAndLamp/status/1063935504775856131
@kimpaquette @kimpaquette @kimpaquette @kimpaquette @kimpaquette	Kim Paquette‏ @kimpaquette	17 Nov 2018	#model3,tesla,nodemand,lol	#tesla	Today at Dedham, MA - lots of new owners getting their #model3 #tesla #nodemand #lol $TSLA pic.twitter.com/hCaKdM00YB	33 60 60 453 453	Retweet 60 Retweeted 60		Like 453 Liked 453	/kimpaquette/status/1063930201783046144
@TezzlaCFO @TezzlaCFO @TezzlaCFO @TezzlaCFO @TezzlaCFO	Deepak CFO‏ @TezzlaCFO	17 Nov 2018			"Waymo CEO: Autonomous cars won't ever be able to drive in all conditions , it will be decades before self-driving cars are all over the roads" Waymo at Level 4 automation thinks FSD is years away but I am sure $TSLA at Level 2 will get there soon ! https://www.cnet.com/news/alphabet-google-waymo-ceo-john-krafcik-autonomous-cars-wont-ever-be-able-to-drive-in-all-conditions/ …	8 19 19 94 94	Retweet 19 Retweeted 19		Like 94 Liked 94	/TezzlaCFO/status/1063875047318786050
@BSA19741 @BSA19741 @BSA19741 @BSA19741 @BSA19741	Nikola’s Stache‏ @BSA19741	17 Nov 2018			How do they write this stuff? The $tsla Solar Roof was supposed to ramp in late 2017, early and late 2018 and now early 2019. 2 years since unveil and a year and a half since orders and deposits. It’s NOT VIABLE... and it never will be. Vaporfraud. https://insideevs.com/tesla-solar-roof-ramp-up-gigafactory-2/amp/ …	4 5 5 49 49	Retweet 5 Retweeted 5		Like 49 Liked 49	/BSA19741/status/1063859757654687744
@vincent13031925 @vincent13031925 @vincent13031925 @vincent13031925 @vincent13031925 @teslectrics	Vincent‏ @vincent13031925 Teslectrics @teslectrics	17 Nov 2018	#Tesla,Model3,Italy,Model3StoreWave	#Model3	No! Absolutely no demand like the Tesla said, those are fake, photoshop, blah blah blah.... See to believe guys & girls. It’s time to stop those non sense FUDs Mega Tesla Model 3 hurricanes in Italy is happening. $TSLA #Tesla #Model3 #Italy #Model3StoreWavehttps://twitter.com/teslectrics/status/1063770694704599040 … No demand? Little . pic.twitter.com/amcEe3r9fn	7 18 18 143 143	Retweet 18 Retweeted 18		Like 143 Liked 143	/vincent13031925/status/1063811846778441728
@vincent13031925 @vincent13031925 @vincent13031925 @vincent13031925 @vincent13031925 @teslectrics	Vincent‏ @vincent13031925 Teslectrics @teslectrics	17 Nov 2018	#Tesla,Model3,Italy,Model3StoreWave	#Model3	Holly!! Huge crowd... No.. It’s a BIG F* crowd in Milan, Italy Tesla showroom to check our Model 3. ALERT Category 7 Shootout to @teslectrics1 plz follow him for great update. Help out to Retweet!! $TSLA #Tesla #Model3 #Italy #Model3StoreWavehttps://twitter.com/teslectrics/status/1063764696354955265 … Milan Tesla Store Saturday at noon $TSLA @Tesla #TeamElon #Tesla #TeslaModel3 #Model3 #Milano pi…	3 25 25 112 112	Retweet 25 Retweeted 25		Like 112 Liked 112	/vincent13031925/status/1063807304536010752
@markbspiegel @markbspiegel @markbspiegel @markbspiegel @markbspiegel	Mark B. Spiegel‏ @markbspiegel	17 Nov 2018			Does anyone else think it's interesting that this week wealthy $TSLA board member Linda Johnson Rice exercised an option to buy 3000 shares @ $319.57 and immediately dumped them for $340.68, a profit of just $21.11/share? pic.twitter.com/yq3CgdWdFy	35 24 24 131 131	Retweet 24 Retweeted 24		Like 131 Liked 131	/markbspiegel/status/1063792018625826816
@Polixenes13 @Polixenes13 @Polixenes13 @Polixenes13 @Polixenes13 @Paul91701736	Polixenes‏ @Polixenes13 Machine Planet @Paul91701736	17 Nov 2018			You can't buy a car costing $50k+ with a paint depth of less than 120 microns. Unless, however, it's a $TSLA Model 3, which gives you 50 microns. Check out the comments of @phoennix10, an auto manufacturing guy who knows whereof he speaks. Scratching and fading will be epic.https://twitter.com/Paul91701736/status/1063190485983002626 … In a very short while, the entire edifice of the Tesla Model 3…	1 13 13 47 47	Retweet 13 Retweeted 13		Like 47 Liked 47	/Polixenes13/status/1063775258786828289
@SteveHamel16 @SteveHamel16 @SteveHamel16 @SteveHamel16 @SteveHamel16	🚀 Don't Bet Against Elon 🚀 👩‍🚀 🐉‏ @SteveHamel16	17 Nov 2018			Thinking about creating a new Tesla/Elon news blog site. Possibly calling it Electrekky Any ideas, comments, questions? $TSLA	19 7 7 86 86	Retweet 7 Retweeted 7		Like 86 Liked 86	/SteveHamel16/status/1063743826005815296
@TeslaNY @TeslaNY @TeslaNY @TeslaNY @TeslaNY	Tesla New York‏ @TeslaNY	17 Nov 2018	#Tesla,ModelX,EV	#ModelX	Same thing happens with door every winter!! $TSLA #Tesla #ModelX #EVpic.twitter.com/CZCF2z45NF	10 25 25 92 92	Retweet 25 Retweeted 25		Like 92 Liked 92	/TeslaNY/status/1063737995059187713
@SamAntar @SamAntar @SamAntar @SamAntar @SamAntar @TezzlaCFO	Sam E. Antar‏Verified account @SamAntar Deepak CFO @TezzlaCFO	16 Nov 2018			Crazy Eddie Memoirs: Stupid and out-to-lunch relatives are dangerous for fraud. $TSLA $TSLAQhttps://twitter.com/TezzlaCFO/status/1063097071249645568 … Surreal interview by $TSLA BoD Kimbal Musk. He talks about how "Plant a seed day" will improve Tesla's financials and resolve the issues of corporate governance at…	2 14 14 48 48	Retweet 14 Retweeted 14		Like 48 Liked 48	/SamAntar/status/1063683152709918721
@BSA19741 @BSA19741 @BSA19741 @BSA19741 @BSA19741	Nikola’s Stache‏ @BSA19741	16 Nov 2018			I am running out of words to describe the shit show that is $tsla. Deepak creates a 10b5-1 plan in June 2018? And thinks that’s legitimate? Creation of a plan is prohibited if in possession of MNPI. Deepak was aware of an undisclosed formal SEC enforcement investigation. pic.twitter.com/T3C8bPb1iR	11 17 17 88 88	Retweet 17 Retweeted 17		Like 88 Liked 88	/BSA19741/status/1063640665941295104
@scottwww @scottwww @scottwww @scottwww @scottwww	Scott Wainner‏Verified account @scottwww	16 Nov 2018			Okay Bay Area, this air quality issue is getting real. @tesla Model X @elonmusk’s HEPA biohazard filter to the rescue now taking PM2.5 from 249ug/m^3 outside to 18 inside. People wearing masks everywhere but not needed in this car. $TSLA pic.twitter.com/UWDM2pvYJ2	86 350 350 4.8K 4.8K	Retweet 350 Retweeted 350		Like 4.8K Liked 4.8K	/scottwww/status/1063619932754194436
@scottwww @scottwww @scottwww @scottwww @scottwww	Scott Wainner‏Verified account @scottwww	16 Nov 2018			I took delivery of a flawless @tesla Performance Model 3 this week. My review: crisp acceleration and so solid... oh screw that, this thing is sex on wheels, @elonmusk! So much fun! For anyone test driving one: it’s all about the freeway on ramps and twisty roads. $TSLA	122 418 418 8.3K 8.3K	Retweet 418 Retweeted 418		Like 8.3K Liked 8.3K	/scottwww/status/1063603793315561472
@WeeklyOptTrader @WeeklyOptTrader @WeeklyOptTrader @WeeklyOptTrader @WeeklyOptTrader	OptionsGod‏ @WeeklyOptTrader	16 Nov 2018			m*g*h = 1/2*m*v^2, $TSLA has been consolidating in hourly chart for almost three weeks and poking its head out of the Darvas box. I am long $TSLA pic.twitter.com/hoZOY6jK6R	3 10 10 54 54	Retweet 10 Retweeted 10		Like 54 Liked 54	/WeeklyOptTrader/status/1063561043618684928
@NetflixAndLamp @NetflixAndLamp @NetflixAndLamp @NetflixAndLamp @NetflixAndLamp @CGasparino	NetflixAndLamp‏ @NetflixAndLamp Charles GasparinoVerified account @CGasparino	16 Nov 2018			This is probably b/c once the SEC/DOJ got access to Tesla's books they realized the financial/accounting fraud is bigger than funding secured and easier to prove. $TSLA https://twitter.com/CGasparino/status/1063527914149462017 … UPDATE: Sources say lawyers for Tesla feel increasingly confident DOJ won’t proceed with case on “funding secured” tweet and believe only serious outstanding DOJ/SEC issu…	3 10 10 62 62	Retweet 10 Retweeted 10		Like 62 Liked 62	/NetflixAndLamp/status/1063533181981343745
@CGasparino @CGasparino @CGasparino @CGasparino @CGasparino	Charles Gasparino‏Verified account @CGasparino	16 Nov 2018			UPDATE: Sources say lawyers for Tesla feel increasingly confident DOJ won’t proceed with case on “funding secured” tweet and believe only serious outstanding DOJ/SEC issues involves Model 3 projections. $TSLA retained Cahill Gordon for DOJ/SEC probe more now @FoxBusiness	26 25 25 82 82	Retweet 25 Retweeted 25		Like 82 Liked 82	/CGasparino/status/1063527914149462017
@TeslaOptimist @TeslaOptimist @TeslaOptimist @TeslaOptimist @TeslaOptimist @TeslaOptimist	TeslaOptimist‏ @TeslaOptimist TeslaOptimist @TeslaOptimist	16 Nov 2018			It's been a whole 3 days and VW is already walking back their EV claims. LMAO $TSLA "Diess meant to say 15 million, not 50 million cars," the spokesman said. https://pub.webull.com/us/news-html/78ecebda33f149a2ab19a6275dcbda99.html?theme=1&hl=en&color=2&sp=0&hl=en …https://twitter.com/TeslaOptimist/status/1062041750162759685 … VW: We could totally build 50 million EVs and beat Tesla at their game…	22 30 30 123 123	Retweet 30 Retweeted 30		Like 123 Liked 123	/TeslaOptimist/status/1063476556113297408
@OptionsHawk @OptionsHawk @OptionsHawk @OptionsHawk @OptionsHawk	Joe Kunkle‏ @OptionsHawk	16 Nov 2018			Quietly as the market got wrecked, the most popular short, $TSLA , is not far from a record high...have to love the market	5 11 11 50 50	Retweet 11 Retweeted 11		Like 50 Liked 50	/OptionsHawk/status/1063458021546893312
@ValueAnalyst1 @ValueAnalyst1 @ValueAnalyst1 @ValueAnalyst1 @ValueAnalyst1	ValueAnalyst‏ @ValueAnalyst1	16 Nov 2018	#TeamElon,NotSellingAShareBefore2500	#NotSellingAShareBefore2500	This is not for everyone, so DO NOT TRY THIS AT HOME, but I just sold mine only to support and invest in the company that is changing our world for the better, literally betting the house on @elonmusk and the 45,000-strong @Tesla team. #TeamElon $TSLA #NotSellingAShareBefore2500pic.twitter.com/goDba1SFrN	44 21 21 185 185	Retweet 21 Retweeted 21		Like 185 Liked 185	/ValueAnalyst1/status/1063454483672457216
@BarkMSmeagol @BarkMSmeagol @BarkMSmeagol @BarkMSmeagol @BarkMSmeagol	Bark‏ @BarkMSmeagol	16 Nov 2018	#CatChartPattern,frunkpuppyfriday	#frunkpuppyfriday	we have a #CatChartPattern on #frunkpuppyfriday !! $TSLA pic.twitter.com/hvcgJLo8Gn	6 13 13 60 60	Retweet 13 Retweeted 13		Like 60 Liked 60	/BarkMSmeagol/status/1063448582999744515
@temp_worker @temp_worker @temp_worker @temp_worker @temp_worker	TempWorker‏ @temp_worker	15 Nov 2018			"A July text message instructed clinic staff to not treat any contract workers. The messages were sent by Amirra Besh, the clinic’s administrator and the doctor’s wife, according to former employees. A follow-up text said not to treat them “under any circumstances:” " $TSLA	2 15 15 39 39	Retweet 15 Retweeted 15		Like 39 Liked 39	/temp_worker/status/1063224973186293761
@WallStCynic @WallStCynic @WallStCynic @WallStCynic @WallStCynic @elonmusk @FredericLambert	Diogenes‏ @WallStCynic Elon MuskVerified account @elonmusk	15 Nov 2018			Tesla “bought some trucking companies...”?! Are we going to file an 8-K (or at least a press release) about these acquisitions, $TSLA? https://twitter.com/elonmusk/status/1063124712937611264 … We bought some trucking companies & secured contracts with major haulers to avoid trucking shortage mistake of last quarter	39 30 30 215 215	Retweet 30 Retweeted 30		Like 215 Liked 215	/WallStCynic/status/1063161418403459077
@boriquagato @boriquagato @boriquagato @boriquagato @boriquagato @elonmusk @FredericLambert	el gato malo‏ @boriquagato Elon MuskVerified account @elonmusk	15 Nov 2018			musk to english translator: $TSLA need to be able to claim we ship our own cars so the investors that have been triangulating on our ship rates by talking to trucking co's cannot see the fall off that's coming... no way buying trucking cos is best way to secure capacity. none. https://twitter.com/elonmusk/status/1063124712937611264 … We bought some trucking companies & secured contracts with majo…	6 8 8 59 59	Retweet 8 Retweeted 8		Like 59 Liked 59	/boriquagato/status/1063142174437580807
@SteveHamel16 @SteveHamel16 @SteveHamel16 @SteveHamel16 @SteveHamel16 @elonmusk @FredericLambert	🚀 Don't Bet Against Elon 🚀 👩‍🚀 🐉‏ @SteveHamel16 Elon MuskVerified account @elonmusk	15 Nov 2018			People don't seem to understand the implication of this move (other then immediate logistics): 1. Expand vertical integration of @Tesla 2. Possibility to have Tesla Semi on a larger Pilot 3. Secure drivers (because with Semi, they will have all the drivers they want) $TSLA https://twitter.com/elonmusk/status/1063124712937611264 … We bought some trucking companies & secured contracts with major ha…	6 20 20 96 96	Retweet 20 Retweeted 20		Like 96 Liked 96	/SteveHamel16/status/1063139552691478533
@NetflixAndLamp @NetflixAndLamp @NetflixAndLamp @NetflixAndLamp @NetflixAndLamp @vincent13031925	NetflixAndLamp‏ @NetflixAndLamp Vincent @vincent13031925	15 Nov 2018	#TryHarderNextTime		There are like ten people in that line, and they're the same ten people who are inside the store in the second picture. #TryHarderNextTime $TSLA https://twitter.com/vincent13031925/status/1062628351834152961 … Long waiting line in front of the Munich, Germany Tesla’s store. Everyone is exciting to see Model 3. No demand like Tesla said ? …	6 5 5 50 50	Retweet 5 Retweeted 5		Like 50 Liked 50	/NetflixAndLamp/status/1063132761689591808
@Polixenes13 @Polixenes13 @Polixenes13 @Polixenes13 @Polixenes13 @elonmusk @FredericLambert	Polixenes‏ @Polixenes13 Elon MuskVerified account @elonmusk	15 Nov 2018			Tell us, Elon: what trucking companies did $TSLA buy? This is HIGHLY MATERIAL information. Thanks in advance. @SEC_Enforcementhttps://twitter.com/elonmusk/status/1063124712937611264 … We bought some trucking companies & secured contracts with major haulers to avoid trucking shortage mistake of last quarter	6 11 11 43 43	Retweet 11 Retweeted 11		Like 43 Liked 43	/Polixenes13/status/1063132647902326785
@vincent13031925 @vincent13031925 @vincent13031925 @vincent13031925 @vincent13031925 @elonmusk @vincent13031925	Vincent‏ @vincent13031925 Elon MuskVerified account @elonmusk	15 Nov 2018	#Tesla,Model3,TeslaChina,特斯拉	#Model3	Thanks Elon to confirm Tesla will probably deliver some Model 3 to China during Q1 2019 and beginning of Q2 is more certain !! $TSLA #Tesla #Model3 #TeslaChina #特斯拉https://twitter.com/elonmusk/status/1063127477235593216 … Probably some deliveries in March, but April is more certain	3 9 9 60 60	Retweet 9 Retweeted 9		Like 60 Liked 60	/vincent13031925/status/1063129041899708416
@TESLAcharts @TESLAcharts @TESLAcharts @TESLAcharts @TESLAcharts	TeslaCharts‏ @TESLAcharts	15 Nov 2018			Cough. Cough. Bullshit. Cough. $TSLA pic.twitter.com/p0RIq7Hdzb	15 12 12 92 92	Retweet 12 Retweeted 12		Like 92 Liked 92	/TESLAcharts/status/1063124851978878977
@Paul_M_Huettner @Paul_M_Huettner @Paul_M_Huettner @Paul_M_Huettner @Paul_M_Huettner	Paul Huettner, CFA‏ @Paul_M_Huettner	15 Nov 2018			Article by @russ1mitchell on 2019 $TSLA converts. Yours truly makes an appearance! While not explained in article, my rationale that conversion will happen last minute is that bond price premium will likely exceed stock price premium over convert price. http://www.latimes.com/business/autos/la-fi-hy-tesla-convertible-bonds-20181115-story.html …	5 7 7 50 50	Retweet 7 Retweeted 7		Like 50 Liked 50	/Paul_M_Huettner/status/1063122970485366785
@ihors3 @ihors3 @ihors3 @ihors3 @ihors3	Ihor Dusaniwsky‏ @ihors3	15 Nov 2018	#Tesla		$TSLA short interest is $10.02 billion, 29.14 million shares shorted, 22.66% of float. Net short activity was been flat this week, with only 15k shares covered as #Tesla's stock price fell by less than 1%. Shorts are down $-200.3 million in mark-to-market losses in Nov., -1.98%.pic.twitter.com/S1fmdtGHmg	13 23 23 89 89	Retweet 23 Retweeted 23		Like 89 Liked 89	/ihors3/status/1063122937807585281
@QTRResearch @QTRResearch @QTRResearch @QTRResearch @QTRResearch @QTRResearch	Quoth the Raven‏ @QTRResearch Quoth the Raven @QTRResearch	15 Nov 2018			Watch this interview and tell me Kimbal Musk is not a bimbo $TSLA https://twitter.com/QTRResearch/status/1063103592314343425 … MUST SEE: Watch Stuart Varney humiliate and embarrass Kimbal Musk on Fox Business News. Kimbal repeats himself like Marco Rubio in that one debate. "I'm sorry, it's over," Varney says. (h/t @zbiotech) …	30 9 9 75 75	Retweet 9 Retweeted 9		Like 75 Liked 75	/QTRResearch/status/1063112287274389505
@VGrinshpun @VGrinshpun @VGrinshpun @VGrinshpun @VGrinshpun	Vladimir Grinshpun‏ @VGrinshpun	15 Nov 2018			***UPDATE*** 1/3 Q3 reports are in, and top 20 institutional shareholders increased their $TSLA positions by 6.173 million shares, while shorts covered 0.974 million shares https://www.nasdaq.com/symbol/tsla/institutional-holdings … https://twitter.com/VGrinshpun/status/1061462167386578944 …pic.twitter.com/tOOchwEhC3	7 31 31 98 98	Retweet 31 Retweeted 31		Like 98 Liked 98	/VGrinshpun/status/1063109436544290816
@TezzlaCFO @TezzlaCFO @TezzlaCFO @TezzlaCFO @TezzlaCFO	Deepak CFO‏ @TezzlaCFO	15 Nov 2018			Surreal interview by $TSLA BoD Kimbal Musk. He talks about how "Plant a seed day" will improve Tesla's financials and resolve the issues of corporate governance at Tesla. Anyone who watches this interview and isnt invested in this company is a moron. pic.twitter.com/VYG9dE3V2B	87 142 142 586 586	Retweet 142 Retweeted 142		Like 586 Liked 586	/TezzlaCFO/status/1063097071249645568
@boriquagato @boriquagato @boriquagato @boriquagato @boriquagato	el gato malo‏ @boriquagato	15 Nov 2018			https://www.mediaite.com/online/varney-shuts-down-surreal-interview-with-elon-musks-brother-you-think-my-viewers-want-to-learn-about-plant-a-seed-day/ … $TSLA fans, this is your board - a complete clown dressed up as woody the cowboy ducking questions and trying to play johnny appleseed.	15 17 17 105 105	Retweet 17 Retweeted 17		Like 105 Liked 105	/boriquagato/status/1063090608561184769
@Salt_Nole @Salt_Nole @Salt_Nole @Salt_Nole @Salt_Nole	SaLt NoLe NC‏ @Salt_Nole	15 Nov 2018			I love how you can’t take a $TSLA through a car wash without water getting inside, but a $90 HEPA filter somehow makes the car impermiable to biological warfare.	5 26 26 176 176	Retweet 26 Retweeted 26		Like 176 Liked 176	/Salt_Nole/status/1063058681263255552
@TESLAcharts @TESLAcharts @TESLAcharts @TESLAcharts @TESLAcharts @InsideEVs	TeslaCharts‏ @TESLAcharts InsideEVs @InsideEVs	15 Nov 2018			Dunno. Can’t get into it. $TSLA https://twitter.com/InsideEVs/status/1063053661406982145 … How does a RWD @Tesla #Model3 fare in the snow with winter tires? Find out here -->https://insideevs.com/tesla-model-3-winter-tire-test-rwd/amp/ … pic.twitter.com/YqrJBqHIF1	10 5 5 90 90	Retweet 5 Retweeted 5		Like 90 Liked 90	/TESLAcharts/status/1063054151708487680
@Model3VINs @Model3VINs @Model3VINs @Model3VINs @Model3VINs @jowens510	Model 3 VINs‏ @Model3VINs Jeremy C. OwensVerified account @jowens510	14 Nov 2018			1/ It always amazes me how much misinformation there is out there regarding $TSLA. This gem from MarketWatch yesterday has a number of issues, but I'll just focus on two. https://twitter.com/jowens510/status/1062404291376250880 … As short sellers continue to doubt Tesla's earnings report, our @retheauditors goes deep into the numbers to show that $TSLA accounting backs up the results https://on.m…	4 20 20 117 117	Retweet 20 Retweeted 20		Like 117 Liked 117	/Model3VINs/status/1062874421642182656
@ellec_uk @ellec_uk @ellec_uk @ellec_uk @ellec_uk	⚡ evlution.co ⚡‏ @ellec_uk	14 Nov 2018			Berkshire Hathaway has taken a new stake in Oracle, Larry Ellison its founder and CEO has $TSLA as his second biggest investment. Not long till Buffet invests in Tesla	9 23 23 121 121	Retweet 23 Retweeted 23		Like 121 Liked 121	/ellec_uk/status/1062819287906295812
@ellec_uk @ellec_uk @ellec_uk @ellec_uk @ellec_uk	⚡ evlution.co ⚡‏ @ellec_uk	14 Nov 2018			BREAKING: T ROWE PRICE ASSOCIATES INC RAISES SHARE STAKE IN TESLA INC BY 45.7 PERCENT TO 17.38 MILLION SHARES - SEC FILING $TSLA pic.twitter.com/FqdEUpUtQj	12 72 72 332 332	Retweet 72 Retweeted 72		Like 332 Liked 332	/ellec_uk/status/1062793563635884033
@CGasparino @CGasparino @CGasparino @CGasparino @CGasparino	Charles Gasparino‏Verified account @CGasparino	14 Nov 2018			its funny how i agree with much (not all) of the $TSLA short thesis but the nasty disgusting angry $TSLAQ troll crowd has me rooting for @elonmusk	46 9 9 141 141	Retweet 9 Retweeted 9		Like 141 Liked 141	/CGasparino/status/1062780987363463175
@ellec_uk @ellec_uk @ellec_uk @ellec_uk @ellec_uk @M_xalher	⚡ evlution.co ⚡‏ @ellec_uk Tesla Driver 🙋‍♂️ 🧢 🇳🇴 🚀 @M_xalher	14 Nov 2018			$tsla is a cash printing machine now https://twitter.com/M_xalher/status/1062731482236624896 … It’s 16:30 hrs and people are still lining up to see the Model 3 in Oslo. There is just #NoDemand @ValueAnalyst1 pic.twitter.com/GOUb37dwkC	3 16 16 121 121	Retweet 16 Retweeted 16		Like 121 Liked 121	/ellec_uk/status/1062748645580292098
@ElonBachman @ElonBachman @ElonBachman @ElonBachman @ElonBachman @PlugInFUD	"Elon Says"‏ @ElonBachman elmerFUDD @PlugInFUD	14 Nov 2018			I'm old enough to remember when $TSLA customers were volunteering their time to help $TSLA deliver cars. Now they're staging sit-ins to protest being sold vapourware? https://twitter.com/PlugInFUD/status/1062733788403376132 … ELMER TERMINAL ALL CAPS ALERT: TESLA MODEL 3 PERFORMANCE OWNERS REVOLTING AT DELIVERY CENTERS AROUND THE COUNTRY, STAGING…	4 6 6 67 67	Retweet 6 Retweeted 6		Like 67 Liked 67	/ElonBachman/status/1062742633662038022
@vincent13031925 @vincent13031925 @vincent13031925 @vincent13031925 @vincent13031925 @M_xalher	Vincent‏ @vincent13031925 Tesla Driver 🙋‍♂️ 🧢 🇳🇴 🚀 @M_xalher	14 Nov 2018	#Tesla,Sweden,Model3	#Sweden	Weather report: ALERT Tesla Model 3 Hurricane in Sweden is getting out of control $TSLA #Tesla #Sweden #Model3https://twitter.com/M_xalher/status/1062731482236624896 … It’s 16:30 hrs and people are still lining up to see the Model 3 in Oslo. There is just #NoDemand @ValueAnalyst1 pic.twitter.com/GOUb37dwkC	7 25 25 159 159	Retweet 25 Retweeted 25		Like 159 Liked 159	/vincent13031925/status/1062740743263989766
@orthereaboot @orthereaboot @orthereaboot @orthereaboot @orthereaboot	luis carruthers‏ @orthereaboot	14 Nov 2018			The first two "New" cars on my $TSLA Model S search had 4,627 miles & 6,166 miles on them respectively. At what point is a car no longer "new"? Would have thought 5k miles for sure, but no, still new. pic.twitter.com/oDBdD8g6YB	12 4 4 47 47	Retweet 4 Retweeted 4		Like 47 Liked 47	/orthereaboot/status/1062730722602090498
@ValueAnalyst1 @ValueAnalyst1 @ValueAnalyst1 @ValueAnalyst1 @ValueAnalyst1 @TeslaOwnersUK	ValueAnalyst‏ @ValueAnalyst1 Tesla Owners UK @TeslaOwnersUK	14 Nov 2018	#Tesla,Model3,NotSellingAShareBefore2500	#Model3	There is only one reason why #Tesla would take this step, and it's that they see no way Supercharger rollout will match the rate of #Model3 growth. Something big is happening. $TSLA #NotSellingAShareBefore2500https://twitter.com/TeslaOwnersUK/status/1062647612778668032 … Tesla launches CCS in Europe! With all Tesla Superchargers moving to a new standard (dual cables) and Model S/X getting an adap…	18 23 23 137 137	Retweet 23 Retweeted 23		Like 137 Liked 137	/ValueAnalyst1/status/1062667250061189121
@SamAntar @SamAntar @SamAntar @SamAntar @SamAntar @temp_worker	Sam E. Antar‏Verified account @SamAntar TempWorker @temp_worker	13 Nov 2018			Tesla is turning over key employees faster than Crazy Eddie turned over its fake inventory. It never ends well. $TSLA https://twitter.com/temp_worker/status/1062462751619145730 … $TSLA departure Michael Rossiter Director Global Planning and Business Operations 2016 - Sep 2018…	1 12 12 64 64	Retweet 12 Retweeted 12		Like 64 Liked 64	/SamAntar/status/1062588377604730880
@PlainSite @PlainSite @PlainSite @PlainSite @PlainSite	PlainSite‏ @PlainSite	13 Nov 2018			This is the second lawsuit we've seen with A) Hispanic Plaintiffs; B) who are elderly; C) who do not speak English; D) who installed SolarCity / $TSLA solar panels; and E) ended up with higher energy bills. See also Garcia et al v. SolarCity Corp. et al https://www.plainsite.org/dockets/3iamso4te/superior-court-of-california-county-of-san-mateo/garcia-et-al-v-solarcity-corp-et-al/ ….pic.twitter.c…	3 14 14 53 53	Retweet 14 Retweeted 14		Like 53 Liked 53	/PlainSite/status/1062544382971146240
@GerberKawasaki @GerberKawasaki @GerberKawasaki @GerberKawasaki @GerberKawasaki	Ross Gerber‏Verified account @GerberKawasaki	13 Nov 2018	#teslamodel3		#teslamodel3 is a dream in LA traffic. Navigating on autopilot still needs work. But it’s sweet. $tsla pic.twitter.com/DedDxsKUhp	14 23 23 169 169	Retweet 23 Retweeted 23		Like 169 Liked 169	/GerberKawasaki/status/1062510130783080448
@TESLAcharts @TESLAcharts @TESLAcharts @TESLAcharts @TESLAcharts @CNBC	TeslaCharts‏ @TESLAcharts CNBCVerified account @CNBC	13 Nov 2018			But but but but Neural nets and other bs... $TSLA https://twitter.com/CNBC/status/1062443987024396291 … "Tesla has no autopilot, they call it beta? Wait, I'm sorry, what car company puts out a feature and calls it 'beta?' That doesn't count." Tesla makes a lot of mistakes, Apple co-founder Steve Wozniak says. https://cnb.cx/2QFz1c6 pic.twitter.com/RaZkCgPeDQ	6 8 8 81 81	Retweet 8 Retweeted 8		Like 81 Liked 81	/TESLAcharts/status/1062494823050043392
@temp_worker @temp_worker @temp_worker @temp_worker @temp_worker	TempWorker‏ @temp_worker	13 Nov 2018			$TSLA departure Michael Rossiter Director Global Planning and Business Operations 2016 - Sep 2018 Joined Lyft @Paul_M_Huettner	5 13 13 69 69	Retweet 13 Retweeted 13		Like 69 Liked 69	/temp_worker/status/1062462751619145730
@ellec_uk @ellec_uk @ellec_uk @ellec_uk @ellec_uk	⚡ evlution.co ⚡‏ @ellec_uk	13 Nov 2018			The $TSLA Model 3 will be appearing across European Cities soon, the demand is huge and will grow as it's seen on the roads of Europe.	5 5 55 55	Retweet 5 Retweeted 5		Like 55 Liked 55	/ellec_uk/status/1062400090302758914
@TwainsMustache @TwainsMustache @TwainsMustache @TwainsMustache @TwainsMustache	Twain's Mustache‏ @TwainsMustache	13 Nov 2018			Woz puking all over $TSLA - "Tesla makes so many mistakes that it's convinced me that autopilot and self-driving isn't going to happen."	9 8 8 70 70	Retweet 8 Retweeted 8		Like 70 Liked 70	/TwainsMustache/status/1062391508421222401
@Everman @Everman @Everman @Everman @Everman @CNBC	Tesla4Everman‏ @Everman CNBCVerified account @CNBC	13 Nov 2018	#Gigafactory		Excellent look inside the @Tesla #Gigafactory, with Jerome Guillen, President of Automotive. He discusses continuous manufacturing improvements in scale, yield, cycle time, cost per move, and cell design improvements. $TSLA (Bonus: CNBC anchor shock!) https://twitter.com/CNBC/status/1062343129318285313 … Take an inside look at Tesla's gigafactory, a highly-automated plant run by thousands of robo…	25 25 88 88	Retweet 25 Retweeted 25		Like 88 Liked 88	/Everman/status/1062385787470151680
@kimpaquette @kimpaquette @kimpaquette @kimpaquette @kimpaquette	Kim Paquette‏ @kimpaquette	13 Nov 2018			Estimates of Teslas current battery price at $116/kWh and falling wow $TSLA https://www.cnbc.com/video/2018/11/13/an-inside-look-into-teslas-gigafactory.html?__source=sharebar%7Ctwitter&par=sharebar …	9 35 35 195 195	Retweet 35 Retweeted 35		Like 195 Liked 195	/kimpaquette/status/1062334757932011520
@TESLAcharts @TESLAcharts @TESLAcharts @TESLAcharts @TESLAcharts	TeslaCharts‏ @TESLAcharts	13 Nov 2018			Let me summarize @cnbc’s ‘reporting’ from the Gigafactory: Phil LeBeau: “Look at all the robots!” Becky Quick: “Maybe we don’t give Elon enough credit. He also lands rockets.” More of this gibberish all day. Can’t wait. $TSLA	17 7 7 126 126	Retweet 7 Retweeted 7		Like 126 Liked 126	/TESLAcharts/status/1062321897512288256
@scottwww @scottwww @scottwww @scottwww @scottwww	Scott Wainner‏Verified account @scottwww	12 Nov 2018	#californiawildfire		.@elonmusk’s Bioweapon Defense Mode in my @Tesla Model X works very well. That’s a large HEPA filter behind the frunk space doing the heavy lifting. Outdoor poor AQI is thanks to #californiawildfire. After turning it on, took about 3mins to go from 51ug/m^3 to 7. $TSLA pic.twitter.com/T4CHOP9CDe	187 1.1K 1.1K 11K 11K	Retweet 1.1K Retweeted 1.1K		Like 11K Liked 11K	/scottwww/status/1062176346166575104
@Paul_M_Huettner @Paul_M_Huettner @Paul_M_Huettner @Paul_M_Huettner @Paul_M_Huettner	Paul Huettner, CFA‏ @Paul_M_Huettner	12 Nov 2018			BREAKING: Per @danahull $TSLA VP of Legal, Phil Rothenberg, is leaving Tesla. He has been at the company since May 2011. He was previously an adjunct professor at Georgetown Law and attorney-advisor at the SEC.	5 11 11 52 52	Retweet 11 Retweeted 11		Like 52 Liked 52	/Paul_M_Huettner/status/1062118759119441928
@TeslaOptimist @TeslaOptimist @TeslaOptimist @TeslaOptimist @TeslaOptimist	TeslaOptimist‏ @TeslaOptimist	12 Nov 2018			“Not since I left the Marines have I felt a sense of purpose like I have at Tesla. We’re not just making cars, we’re changing the world and history has its eyes on you," a Marine Corps veteran said. $TSLA https://sanfrancisco.cbslocal.com/2018/11/11/tesla-makes-hiring-and-supporting-veterans-a-priority …	1 54 54 209 209	Retweet 54 Retweeted 54		Like 209 Liked 209	/TeslaOptimist/status/1062081718553735168
@DonutShorts @DonutShorts @DonutShorts @DonutShorts @DonutShorts	Donut Shorts‏ @DonutShorts	12 Nov 2018			Bloomberg's @matt_levine on the $TSLA embezzlement story. There are more shoes to drop here: pic.twitter.com/GN65FzKw9E	6 27 27 85 85	Retweet 27 Retweeted 27		Like 85 Liked 85	/DonutShorts/status/1062013122209374208
@MikeFlo46795160 @MikeFlo46795160 @MikeFlo46795160 @MikeFlo46795160 @MikeFlo46795160	Mike Flores‏ @MikeFlo46795160	11 Nov 2018	#LivingTheTeslaDream		Oct 28, 2018: @elonmusk OMG ELON! I ORDERED A MODEL 3 AND GOT IT IN A WEEK! YAHOOO!!!!! Nov 11, 2018: @elonmusk HOLY FUCK ELON! THIS PIECE OF SHIT IS GOING TO KILL SOMEONE!!!!! #LivingTheTeslaDream $TSLA $TSLAQ pic.twitter.com/4PjBiEGlYG	3 16 16 63 63	Retweet 16 Retweeted 16		Like 63 Liked 63	/MikeFlo46795160/status/1061779361236344832
@vincent13031925 @vincent13031925 @vincent13031925 @vincent13031925 @vincent13031925 @cleantechnica	Vincent‏ @vincent13031925 CleanTechnica @cleantechnica	11 Nov 2018			“45% of Current Electric Car Drivers Plan to Buy a Tesla Next “ Very encourage data, but not surprise at all !! $TSLA https://twitter.com/cleantechnica/status/1061695270751232001 … 45% of Current Electric Car Drivers Plan to Buy a Tesla Next — #CleanTechnica Report https://cleantechnica.com/2018/11/11/45-of-current-electric-car-drivers-plan-to-buy-a-tesla-next-cleantechnica-report/ … pic.twitter.…	6 21 21 148 148	Retweet 21 Retweeted 21		Like 148 Liked 148	/vincent13031925/status/1061752645147217921
@Dope007 @Dope007 @Dope007 @Dope007 @Dope007 @elonmusk	Dopey‏ @Dope007 Elon MuskVerified account @elonmusk	11 Nov 2018			How about $tsla give back the battery swap tax credits they took off California taxpayers so it can be spent on helping people Elon? $tslaqhttps://twitter.com/elonmusk/status/1061123924354875393 … If Tesla can help people in California wildfire, please let us know. Model S & X have hospital grade HEPA filters. Maybe helpful for transporting people.	5 15 15 101 101	Retweet 15 Retweeted 15		Like 101 Liked 101	/Dope007/status/1061744545321443331
@Gfilche @Gfilche @Gfilche @Gfilche @Gfilche	Gali‏ @Gfilche	11 Nov 2018			shoutout to @ValueAnalyst1 for being my favorite $TSLA analyst. you have an open invite to come on @HyperChangeTV anytime	11 19 19 239 239	Retweet 19 Retweeted 19		Like 239 Liked 239	/Gfilche/status/1061699492653817856
@Gfilche @Gfilche @Gfilche @Gfilche @Gfilche @John_Hempton	Gali‏ @Gfilche	11 Nov 2018			classis short shorts. missing the forest for the trees. prob don't remember but i sat next to you at lunch at the 2013 las vegas value investing congress. pitched you $TSLA as my fave pick. you were more receptive then. sad to see you join the darkside & be so wrong now	7 10 10 89 89	Retweet 10 Retweeted 10		Like 89 Liked 89	/Gfilche/status/1061689992924274689
@davidtayar5 @davidtayar5 @davidtayar5 @davidtayar5 @davidtayar5	David Tayar‏ @davidtayar5	11 Nov 2018			What's up with all these panel gaps? Seems McLaren needs $tsla's help. Not good for a $250k car. $tslaqpic.twitter.com/o2fidsGUZi	11 27 27 107 107	Retweet 27 Retweeted 27		Like 107 Liked 107	/davidtayar5/status/1061661576405639169
@AlterViggo @AlterViggo @AlterViggo @AlterViggo @AlterViggo	Alter Viggo‏ @AlterViggo	11 Nov 2018	#Tesla		Waiting for the day when gasoline is not an “approved fuel” and an ICE driver is removed from the podium $TSLA #Teslahttps://electrek.co/2018/11/11/tesla-model-3-performance-global-attack-on-track-mode-disqualified-electric/ …	13 17 17 156 156	Retweet 17 Retweeted 17		Like 156 Liked 156	/AlterViggo/status/1061651036052443137
@Gfilche @Gfilche @Gfilche @Gfilche @Gfilche	Gali‏ @Gfilche	11 Nov 2018			this is a gamechanger ... $TSLA electrified transport & now they are quietly electrifying the grid https://electrek.co/2018/11/09/tesla-pge-giant-energy-storage-replace-gas-plants/ …	32 67 67 388 388	Retweet 67 Retweeted 67		Like 388 Liked 388	/Gfilche/status/1061644452379484171
@vincent13031925 @vincent13031925 @vincent13031925 @vincent13031925 @vincent13031925 @InsideEVs	Vincent‏ @vincent13031925 InsideEVs @InsideEVs	11 Nov 2018			Nobody knows Tesla better than the CEO @elonmusk When he bought more of $TSLA stocks, we all know what’s up with it. https://twitter.com/InsideEVs/status/1061606311773855744 … Tesla's @elonmusk has bought another massive batch of Tesla stock, putting his money where his mouth is. This should quiet those shorters for a bit. https://insideevs.com/elon-musk-buys-34-million-tsla-stock/amp/ … pic.twit…	9 32 32 224 224	Retweet 32 Retweeted 32		Like 224 Liked 224	/vincent13031925/status/1061641690291662848
@TESLAcharts @TESLAcharts @TESLAcharts @TESLAcharts @TESLAcharts	TeslaCharts‏ @TESLAcharts	11 Nov 2018			Extreme shortage of car carriers was always a lie. The big question is why lie about such a thing on September 24, a mere six days before you’ve completed the Immaculate Quarter? $TSLA pic.twitter.com/PgOp6bPxB9	21 15 15 111 111	Retweet 15 Retweeted 15		Like 111 Liked 111	/TESLAcharts/status/1061603771883622400
@Thematicafunds @Thematicafunds @Thematicafunds @Thematicafunds @Thematicafunds	Thematica‏ @Thematicafunds	11 Nov 2018	#NEV,EV,lithium,cobalt,Tesla	#EV	China posts another record-breaking month in #NEV sales with October sales at 119'793. January-October year-over-year growth at 92%, totalling 725'025 #EV sales ytd. 1 million EV sales looks possible in China 2018. Two more months to go! #lithium #cobalt $TSLA #Tesla @elonmuskpic.twitter.com/K2lMAekawE	2 39 39 75 75	Retweet 39 Retweeted 39		Like 75 Liked 75	/Thematicafunds/status/1061547468620472321
@VGrinshpun @VGrinshpun @VGrinshpun @VGrinshpun @VGrinshpun	Vladimir Grinshpun‏ @VGrinshpun	10 Nov 2018			With 7 out of the top 20 reported Q3 data so far, large institutions INCREASED their $TSLA stake by more than 4.1 million shares This puts bankwuptcy screams in proper context: a credibility crisis at $TSLAQ, willfully followed by clueless in major media.pic.twitter.com/H72Rm4Erxg	3 29 29 99 99	Retweet 29 Retweeted 29		Like 99 Liked 99	/VGrinshpun/status/1061462167386578944
@ArgonCapital @ArgonCapital @ArgonCapital @ArgonCapital @ArgonCapital @elonmusk	Argon Capital‏ @ArgonCapital	10 Nov 2018	#climatechange		@elonmusk acts all concerned about a serious problem like #climatechange But He chooses to commute to work in a huge private jet instead of living within walking distance He donates nothing to advance scientists’ research And sells flamethrowers $TSLA	50 9 9 69 69	Retweet 9 Retweeted 9		Like 69 Liked 69	/ArgonCapital/status/1061438620526149633
@vincent13031925 @vincent13031925 @vincent13031925 @vincent13031925 @vincent13031925	Vincent‏ @vincent13031925	10 Nov 2018	#TeslaJapan,テスラ	#テスラ	Now Tesla Model 3 exhibition already started in JAPAN It can be seen that Tesla has made final preparations for the delivery of Model 3 to Asia Pacific. Was in Hong Kong last week, now Japan. $TSLA #TeslaJapan #テスラ (Credit: emolas from http://model3ownersclub.com )pic.twitter.com/anCFdXeXGi	3 22 22 124 124	Retweet 22 Retweeted 22		Like 124 Liked 124	/vincent13031925/status/1061321799214845952
@BarkMSmeagol @BarkMSmeagol @BarkMSmeagol @BarkMSmeagol @BarkMSmeagol	Bark‏ @BarkMSmeagol	10 Nov 2018	#DumDums		Just in case you ever think my $TSLAQ quotes are ever inaccurate or exaggerated. I don’t make this stuff up folks. I call them #DumDums for a reason $TSLA pic.twitter.com/VMHx0B0cg3	3 7 7 70 70	Retweet 7 Retweeted 7		Like 70 Liked 70	/BarkMSmeagol/status/1061292507399577600
@option_snipper @option_snipper @option_snipper @option_snipper @option_snipper	Option_Sniper‏ @option_snipper	10 Nov 2018			$TSLA no need to draw anything on this beautiful weekly chart. for stock holders, just enjoy the ride and eyes on the sky for fireworks. pic.twitter.com/6trOnvwltS	19 56 56 224 224	Retweet 56 Retweeted 56		Like 224 Liked 224	/option_snipper/status/1061279113334407170
@GerberKawasaki @GerberKawasaki @GerberKawasaki @GerberKawasaki @GerberKawasaki	Ross Gerber‏Verified account @GerberKawasaki	10 Nov 2018			Thanks for being great ⁦@elonmusk⁩ ! Musk authorizes Tesla employees to provide assistance for the California wildfires and 'not worry about payment' $tsla https://apple.news/ARzFdcds3Qmajw7PyJXdp2A …	6 32 32 180 180	Retweet 32 Retweeted 32		Like 180 Liked 180	/GerberKawasaki/status/1061266007832985600
@TradrFloridaFIL @TradrFloridaFIL @TradrFloridaFIL @TradrFloridaFIL @TradrFloridaFIL	Lady Tesla‏ @TradrFloridaFIL	9 Nov 2018	#FundingSecured		$TSLA #FundingSecured for 56,915 shares for Elon http://ir.tesla.com/static-files/03d64cd0-b5a7-4fb6-94e9-f8274d9ad826 …	3 10 10 69 69	Retweet 10 Retweeted 10		Like 69 Liked 69	/TradrFloridaFIL/status/1061078300477534210
@ElonMuskScience @ElonMuskScience @ElonMuskScience @ElonMuskScience @ElonMuskScience	ElonMuskScience‏ @ElonMuskScience	9 Nov 2018	#TESLA,EMScience	#EMScience	Updated Tesla profit chart from Q1-2009 to Q4-2018 (est.). A exp. curve is forming. Tesla focus on efficiency gains leading to higher product profit margins. /W every profitable Q cash reserve grows & enough for future product ramps going forward. $TSLA $TSLAQ #TESLA #EMSciencepic.twitter.com/AMYhqMMa8m	20 53 53 188 188	Retweet 53 Retweeted 53		Like 188 Liked 188	/ElonMuskScience/status/1060968001502093312
@kimpaquette @kimpaquette @kimpaquette @kimpaquette @kimpaquette	Kim Paquette‏ @kimpaquette	9 Nov 2018	#Tesla,ModelX	#ModelX	Wow. Tell me any other car where all 5 would have survived his. #Tesla #ModelX $TSLA https://www.aspendailynews.com/news/five-teens-injured-in-maroon-creek-road-accident/article_613a21a2-e3a0-11e8-9a08-f372a2374f05.html?utm_medium=social&utm_source=twitter&utm_campaign=user-share … via @aspendailynews	9 30 30 81 81	Retweet 30 Retweeted 30		Like 81 Liked 81	/kimpaquette/status/1060966935070949377
@ellec_uk @ellec_uk @ellec_uk @ellec_uk @ellec_uk	⚡ evlution.co ⚡‏ @ellec_uk	9 Nov 2018			$TSLA is the only company that has this potential, it's not certain but looking more likely every year In 2030 Tesla could be a trillion-dollar company, says Ron Baron https://cnb.cx/2Pj1CYn	17 17 89 89	Retweet 17 Retweeted 17		Like 89 Liked 89	/ellec_uk/status/1060942820800937988
@PlainSite @PlainSite @PlainSite @PlainSite @PlainSite	PlainSite‏ @PlainSite	9 Nov 2018	#FloridaMan,HowMuchTeslaCashIsStolenRestrictedCash	#HowMuchTeslaCashIsStolenRestrictedCash	Can't make this stuff up. $TSLA appears to have stolen a $2,500 deposit from a Florida man named Van der Grift. https://www.plainsite.org/dockets/3irurnvcw/county-court-in-and-for-palm-beach-county-florida/frederic-van-der-grift-v-tesla-inc/ … #FloridaMan #HowMuchTeslaCashIsStolenRestrictedCashpic.twitter.com/DrLw0yt8Tz	3 8 8 47 47	Retweet 8 Retweeted 8		Like 47 Liked 47	/PlainSite/status/1060929559086813184
@GrainSurgeon @GrainSurgeon @GrainSurgeon @GrainSurgeon @GrainSurgeon	Super Space Genius‏ @GrainSurgeon	9 Nov 2018			SEC FOIA Logs for October are up. Looks like they are in full quiet mode re: $TSLA and Musk. That law firm listed has a class action suit open against Tesla. Looks like Financial Times, The Information, WSJ, Bloomberg are digging digging $TSLAQpic.twitter.com/y9gcbOmejg	11 11 50 50	Retweet 11 Retweeted 11		Like 50 Liked 50	/GrainSurgeon/status/1060917561842372608
@orthereaboot @orthereaboot @orthereaboot @orthereaboot @orthereaboot	luis carruthers‏ @orthereaboot	9 Nov 2018			Hey $TSLA & @elonmusk, you both expected to complete this $20mm transaction in the next open window & certainly "by next week"- meaning today. What gives? We know $TSLA can't issue equity publicly, but they can't even issue as promised to Musk? pic.twitter.com/KU38ZwThCr	10 15 15 63 63	Retweet 15 Retweeted 15		Like 63 Liked 63	/orthereaboot/status/1060904542886416384
@ElonBachman @ElonBachman @ElonBachman @ElonBachman @ElonBachman	"Elon Says"‏ @ElonBachman	9 Nov 2018			$10M fraud orchestrated in $TSLA's accounting department. But don't worry, the rest of the numbers are reliable. https://www.justice.gov/usao-ndca/pr/former-tesla-employee-charged-embezzlement-scheme-tesla …	7 39 39 133 133	Retweet 39 Retweeted 39		Like 133 Liked 133	/ElonBachman/status/1060829604028604416
@VGrinshpun @VGrinshpun @VGrinshpun @VGrinshpun @VGrinshpun	Vladimir Grinshpun‏ @VGrinshpun	8 Nov 2018			Undeterred by noise about bankwuptcy, Jennison, another large shareholder reported 11.2% increase in their stake to 4,817,282 shares If institutions were buying throughout bankwuptcy cacophony in Q3, one can only imagine what they are doing now that $TSLA shown to be profitable pic.twitter.com/fG4dOLAhFI	8 17 17 71 71	Retweet 17 Retweeted 17		Like 71 Liked 71	/VGrinshpun/status/1060779879522881536
@BarkMSmeagol @BarkMSmeagol @BarkMSmeagol @BarkMSmeagol @BarkMSmeagol	Bark‏ @BarkMSmeagol	8 Nov 2018	#DumDums,TSLAQimpression	#TSLAQimpression	You might be asking yourself, “how desperate are the $TSLAQ #DumDums post Q3 earnings and post 10Q publication?” Well, they are now trying to smear $TSLA by attacking @SpaceX Yup. That desperate. My best #TSLAQimpression at the momentpic.twitter.com/zVKlg1ovz7	8 19 19 103 103	Retweet 19 Retweeted 19		Like 103 Liked 103	/BarkMSmeagol/status/1060683365483929601
@TeslaOptimist @TeslaOptimist @TeslaOptimist @TeslaOptimist @TeslaOptimist	TeslaOptimist‏ @TeslaOptimist	8 Nov 2018	#Tesla		PG&E Corp. plans to replace three natural gas-fired power plants in California with battery-storage systems as the state continues its push to squeeze fossil fuels out of the electricity mix. #Tesla $TSLA https://www.bloomberg.com/news/articles/2018-11-08/california-moves-to-replace-gas-plants-with-batteries-from-tesla …	3 24 24 100 100	Retweet 24 Retweeted 24		Like 100 Liked 100	/TeslaOptimist/status/1060671494999629825
@BarkMSmeagol @BarkMSmeagol @BarkMSmeagol @BarkMSmeagol @BarkMSmeagol @Jalopnik	Bark‏ @BarkMSmeagol JalopnikVerified account @Jalopnik	8 Nov 2018			Hold the damn !! $TSLAQ swore to me that legacy OEMs test for every single possibility. Are you telling me they lied? $TSLA https://twitter.com/Jalopnik/status/1060641440840212483 … Chevrolet will fix Colorado ZR2s to prevent airbags from deploying off-road http://jalo.ps/KRsL2rS pic.twitter.com/LdULwnvFw7	5 10 10 73 73	Retweet 10 Retweeted 10		Like 73 Liked 73	/BarkMSmeagol/status/1060643380412080128
@BarkMSmeagol @BarkMSmeagol @BarkMSmeagol @BarkMSmeagol @BarkMSmeagol	Bark‏ @BarkMSmeagol	8 Nov 2018			$TSLAQ: “Teslas’ 0-60 is a total gimmick! Those cars can’t drive around race track without totally like breaking down!!! The Model 3 is going to be a terrible track car!!! $TSLA IS A ZERO!!!!” Reality: hat tip @MotorTrend https://www.motortrend.com/cars/tesla/model-3/2019/tesla-model-3-performance-track-mode-release-version-review/ …pic.twitter.com/77sbLO569T	3 12 12 66 66	Retweet 12 Retweeted 12		Like 66 Liked 66	/BarkMSmeagol/status/1060618547833987072
@ihors3 @ihors3 @ihors3 @ihors3 @ihors3	Ihor Dusaniwsky‏ @ihors3	8 Nov 2018			$TSLA short interest $10.92 billion, 31.38 million shares shorted, 24.40% of float. 780k shares covered over the last week and 3.2 million shares in the 3rd & 4th quarters. Seeing additional covering today, over 300k net covering this morning. Shorts down -$141 mm on +1.8% rise pic.twitter.com/8omNSWxZAR	16 26 26 99 99	Retweet 26 Retweeted 26		Like 99 Liked 99	/ihors3/status/1060612934651523072
@ihors3 @ihors3 @ihors3 @ihors3 @ihors3 @2LSmack @ihors3	Ihor Dusaniwsky‏ @ihors3 Jared Murray @2LSmack	8 Nov 2018			Seeing some net $TSLA covering today, over 300k shares so far this morning. https://twitter.com/2LSmack/status/1060567143861886976 … Ihor, what are you hearing from the desks? I’d assume at these prices there would be a combination of covering and new short openings???	6 20 20 89 89	Retweet 20 Retweeted 20		Like 89 Liked 89	/ihors3/status/1060598669915893760
@NetflixAndLamp @NetflixAndLamp @NetflixAndLamp @NetflixAndLamp @NetflixAndLamp	NetflixAndLamp‏ @NetflixAndLamp	8 Nov 2018			Under the terms of the SEC settlement, Elon is required to resign from the ROLE of Chairman, not just give up the title. Since Elon plans to perform Chairman duties for 6 more months, he has not resigned from the role, and therefore the Denholm arrangement is not compliant. $TSLA pic.twitter.com/EvN8SXOf40	14 19 19 106 106	Retweet 19 Retweeted 19		Like 106 Liked 106	/NetflixAndLamp/status/1060598036005568512
@NetflixAndLamp @NetflixAndLamp @NetflixAndLamp @NetflixAndLamp @NetflixAndLamp @BSA19741 @TESLAcharts	NetflixAndLamp‏ @NetflixAndLamp Nikola’s Stache @BSA19741	8 Nov 2018			Elon does whatever he wants. His unchecked behavior is a model for aspiring fraudsters to emulate. Look for a lot less integrity in the public markets going forward as other CEOs realize no one at the SEC gives a sh*t. $TSLA https://twitter.com/BSA19741/status/1060586162648215553 … So Telstra says Denholm will handle a minority of the responsibilities and Tesla says Musk will provide the necessar…	9 10 10 72 72	Retweet 10 Retweeted 10		Like 72 Liked 72	/NetflixAndLamp/status/1060589806474985472
@Lebeaucarnews @Lebeaucarnews @Lebeaucarnews @Lebeaucarnews @Lebeaucarnews	Phil LeBeau‏Verified account @Lebeaucarnews	8 Nov 2018			Stock of the Day: $TSLA shares briefly hit $357 this morning, which is the first time they topped the price ($356.77) when @elonmusk sent out the "go private" tweet on August 7th. What a wild 3 month ride for Tesla investors,	13 16 16 97 97	Retweet 16 Retweeted 16		Like 97 Liked 97	/Lebeaucarnews/status/1060571909488889857
@carlquintanilla @carlquintanilla @carlquintanilla @carlquintanilla @carlquintanilla @EddyElfenbein	Carl Quintanilla‏Verified account @carlquintanilla Eddy ElfenbeinVerified account @EddyElfenbein	8 Nov 2018			"To be eligible for inclusion, Standard & Poor's requires companies to be profitable for four consecutive quarters on a GAAP basis." $TSLA https://twitter.com/EddyElfenbein/status/1060566996885082112 … Macquarie said Tesla may join the S&P 500 next year. I'm skeptical. https://www.cnbc.com/2018/11/08/tesla-shares-rise-on-hopes-stock-will-join-the-sp-500-benchmark.html …	10 19 19 88 88	Retweet 19 Retweeted 19		Like 88 Liked 88	/carlquintanilla/status/1060567185070919680
@ihors3 @ihors3 @ihors3 @ihors3 @ihors3 @EthicsGradient	Ihor Dusaniwsky‏ @ihors3 Serious Callers Only @EthicsGradient	8 Nov 2018			Since October 22nd, $TSLA shorts are down -$2.99 billion in mark-to-market losses, bringing year-to-date mark-to-market losses to -$2.09 billion. https://twitter.com/EthicsGradient/status/1060448092250529793 … Good question for @ihors3 $TSLA https://twitter.com/CGasparino/status/1060221929389506561 …	7 35 35 124 124	Retweet 35 Retweeted 35		Like 124 Liked 124	/ihors3/status/1060563790780162049
@GerberKawasaki @GerberKawasaki @GerberKawasaki @GerberKawasaki @GerberKawasaki	Ross Gerber‏Verified account @GerberKawasaki	8 Nov 2018			Tesla bursts past the critical $350 price. Great news on Chair of the BOD. Short sellers have slimed their way back into their snail shells. This isn’t a stock. It’s an adventure. $tsla	16 55 55 396 396	Retweet 55 Retweeted 55		Like 396 Liked 396	/GerberKawasaki/status/1060548850631434240
@davebudge @davebudge @davebudge @davebudge @davebudge @CNNBusiness	Old Bull Lee‏ @davebudge CNN BusinessVerified account @CNNBusiness	8 Nov 2018			I'm joining the ranks of those saying that there's financial fraud happening at $TSLA. https://twitter.com/CNNBusiness/status/1060434306869456896 … JUST IN: Robyn Denholm, the chief financial officer of Australian telecommunications company Telstra, is replacing Elon Musk as head of Tesla's board https://cnn.it/2Dsd2lZ pic.twitter.com/SQgbQDOCB6	7 11 11 73 73	Retweet 11 Retweeted 11		Like 73 Liked 73	/davebudge/status/1060546995444604929
@WallStCynic @WallStCynic @WallStCynic @WallStCynic @WallStCynic @elonmusk @Tesla	Diogenes‏ @WallStCynic Elon MuskVerified account @elonmusk	8 Nov 2018			[Narrator: Robyn Denholm has been on the $TSLA board for over four years.] https://twitter.com/elonmusk/status/1060452014642016256 … Would like to thank Robyn for joining the team. Great respect. Very much look forward to working together.	16 29 29 190 190	Retweet 29 Retweeted 29		Like 190 Liked 190	/WallStCynic/status/1060530872611471360
@MemesOfMars @MemesOfMars @MemesOfMars @MemesOfMars @MemesOfMars @elonmusk @Tesla	Martin { God of Mars }‏ @MemesOfMars	8 Nov 2018			And thus the Gwyneth Shotwell of Tesla is born $TSLA	7 13 13 215 215	Retweet 13 Retweeted 13		Like 215 Liked 215	/MemesOfMars/status/1060453226997338112
@AlterViggo @AlterViggo @AlterViggo @AlterViggo @AlterViggo @Tesla	Alter Viggo‏ @AlterViggo TeslaVerified account @Tesla	8 Nov 2018			Sweet. Denholm has been been with Tesla for four years. I like that they chose someone who’s been there through the struggles and now the triumph. $TSLA https://twitter.com/Tesla/status/1060422884772868097 … Announcing Robyn Denholm as Tesla’s New Board Chair https://ts.la/2Db7StX	4 9 9 93 93	Retweet 9 Retweeted 9		Like 93 Liked 93	/AlterViggo/status/1060442981906313216
@ElonBachman @ElonBachman @ElonBachman @ElonBachman @ElonBachman @danahull	"Elon Says"‏ @ElonBachman Dana Hull 👩🏻‍💻Verified account @danahull	8 Nov 2018			Alternate headline: "Tesla appoints Arthur Andersen alumna to oversee Elon" $TSLA https://twitter.com/danahull/status/1060418870727462914 … NEW: Tesla has named Robyn Denholm chair of the board https://twitter.com/danahull/status/1046608998277865472 …	3 8 8 78 78	Retweet 8 Retweeted 8		Like 78 Liked 78	/ElonBachman/status/1060442634160926720
@ValueAnalyst1 @ValueAnalyst1 @ValueAnalyst1 @ValueAnalyst1 @ValueAnalyst1 @FT	ValueAnalyst‏ @ValueAnalyst1 Financial TimesVerified account @FT	8 Nov 2018	#NotSellingAShareBefore2500		Mid Range will cut it in half and Model Y will take BMW to zero. $TSLA #NotSellingAShareBefore2500https://twitter.com/FT/status/1060070178485080064 … BMW net profit plummets 24%, auto margin halved https://on.ft.com/2DtJFzG	3 6 6 76 76	Retweet 6 Retweeted 6		Like 76 Liked 76	/ValueAnalyst1/status/1060440981269549056
@ReutersBiz @ReutersBiz @ReutersBiz @ReutersBiz @ReutersBiz	Reuters Business‏Verified account @ReutersBiz	7 Nov 2018			JUST IN: Tesla appoints Robyn Denholm as chair of the board, effective immediately $TSLA pic.twitter.com/IFFF5WIKh0	6 44 44 64 64	Retweet 44 Retweeted 44		Like 64 Liked 64	/ReutersBiz/status/1060424671110279168
@HyperChangeTV @HyperChangeTV @HyperChangeTV @HyperChangeTV @HyperChangeTV	HyperChange‏ @HyperChangeTV	7 Nov 2018			17 minute rant about why i bought more $TSLA & why we're headed for a $1T+ market cap in the next decade https://youtu.be/KKcnZ8Je86w	12 20 20 134 134	Retweet 20 Retweeted 20		Like 134 Liked 134	/HyperChangeTV/status/1060416648744710146
@markbspiegel @markbspiegel @markbspiegel @markbspiegel @markbspiegel @Tweetermeyer	Mark B. Spiegel‏ @markbspiegel E.W. Niedermeyer @Tweetermeyer	7 Nov 2018			Attention Teslemmings and idiot "tech" analysts who cover $TSLA but have never been in any other car factory: "trigger warning" video here... https://twitter.com/Tweetermeyer/status/1060363826393214981 … Lynk & Co's #aliendreadnought #mmpt pic.twitter.com/9AO6wc9cyn	8 7 7 40 40	Retweet 7 Retweeted 7		Like 40 Liked 40	/markbspiegel/status/1060366821189017601
@elonmusk_not @elonmusk_not @elonmusk_not @elonmusk_not @elonmusk_not	ᶰᵒᵗ Elon Musk‏ @elonmusk_not	7 Nov 2018			It's all good fun mocking the one climbing through the chasm. Not so much if you have to do it yourself. $TSLA $TSLAQpic.twitter.com/RzVwesMfLB	6 20 20 68 68	Retweet 20 Retweeted 20		Like 68 Liked 68	/elonmusk_not/status/1060325646705025024
@owlmaster08 @owlmaster08 @owlmaster08 @owlmaster08 @owlmaster08 @ElectrekCo	Jonathan Hewitt‏ @owlmaster08 Electrek.Co @ElectrekCo	7 Nov 2018			$F CEO: Hey guys, great idea on stopping the production of sedans. We would have gotten our lunch eaten like BMW. Unfortunately, Tesla is going to trucks next. what is an area that $TSLA WON'T try to compete with us in? https://twitter.com/ElectrekCo/status/1060293560120025091 … Ford takes a Spin at scooter sharing with $40M buyout https://electrek.co/2018/11/07/ford-spin-electric-scooter-buyout-…	5 17 17 64 64	Retweet 17 Retweeted 17		Like 64 Liked 64	/owlmaster08/status/1060296171305009152
@PlainSite @PlainSite @PlainSite @PlainSite @PlainSite	PlainSite‏ @PlainSite	7 Nov 2018			In one graph, here are the 324 lawsuits in our database so far for $TSLA entities and Elon Musk. There are more out there. If you know of them, send them over! https://www.plainsite.org/profiles/tesla-inc/ … Excel TSV Formatted List: http://www.plainsite.org/realitycheck/tsla/lawsuits.txt …pic.twitter.com/Qh73LLfTVl	10 38 38 101 101	Retweet 38 Retweeted 38		Like 101 Liked 101	/PlainSite/status/1060295724762488832
@vincent13031925 @vincent13031925 @vincent13031925 @vincent13031925 @vincent13031925	Vincent‏ @vincent13031925	7 Nov 2018			FAANG is out dated. Please welcome the new: TAND Tesla, Activision, Nvidia and Disney. $TSLA $ATVI $NVDA $DIShttps://www.forbes.com/sites/greatspeculations/2018/11/07/as-faang-stocks-get-old-the-next-technology-wave-is-called-tand/ …	5 18 18 71 71	Retweet 18 Retweeted 18		Like 71 Liked 71	/vincent13031925/status/1060277225310707713
@vincent13031925 @vincent13031925 @vincent13031925 @vincent13031925 @vincent13031925	Vincent‏ @vincent13031925	7 Nov 2018			Tesla Model 3 was in the top 20 of all vehicles sold in the US during the third quarter of 2018. Yes!! In the TOP 20 of "ALL VEHICLES" including Pickup Trucks. Congrats to @elonmusk & @Tesla team! Well Done! $TSLA pic.twitter.com/IUGD57mYE1	9 27 27 137 137	Retweet 27 Retweeted 27		Like 137 Liked 137	/vincent13031925/status/1060243637655633920
@lexiheft @lexiheft @lexiheft @lexiheft @lexiheft	Lexi Heft‏ @lexiheft	7 Nov 2018	#Tesla,Model3	#Model3	In love with Tesla mobile service! The Tesla ranger comes where you want, when you want. The future of car servicing, my goodness! They’re rolling out custom-tooled Teslas to replace their whole van service fleet, too... 80 on the roads so far! #Tesla #Model3 @Tesla $TSLA pic.twitter.com/0pWtnpfgIa	12 29 29 205 205	Retweet 29 Retweeted 29		Like 205 Liked 205	/lexiheft/status/1060242059980914694
@GerberKawasaki @GerberKawasaki @GerberKawasaki @GerberKawasaki @GerberKawasaki	Ross Gerber‏Verified account @GerberKawasaki	7 Nov 2018	#TeslaModel3,tesla	#tesla	Tesla up $100 in the last 30 days. Love it. $tsla #TeslaModel3 #tesla	12 32 32 288 288	Retweet 32 Retweeted 32		Like 288 Liked 288	/GerberKawasaki/status/1060212586686308352
@GerberKawasaki @GerberKawasaki @GerberKawasaki @GerberKawasaki @GerberKawasaki	Ross Gerber‏Verified account @GerberKawasaki	7 Nov 2018	#tesla,activision,nvidia,disney	#activision	FAANG is getting old. The future is TAND. Check out my new blog post on tech stocks. $tsla $atvi $nvda $dis #tesla #activision #nvidia #disney https://www.forbes.com/sites/greatspeculations/2018/11/07/as-faang-stocks-get-old-the-next-technology-wave-is-called-tand/#798935af4508 …	21 32 32 96 96	Retweet 32 Retweeted 32		Like 96 Liked 96	/GerberKawasaki/status/1060205763040145408
@Jfilche @Jfilche @Jfilche @Jfilche @Jfilche	Julian‏ @Jfilche	7 Nov 2018			“BMW reported a 24% plunge in net profits in the third quarter, as it spent big on R&D for electric vehicles and rushed to make its cars compliant with new emissions regulations.” VIA @qz ... playing catch-up with $TSLA	7 14 14 80 80	Retweet 14 Retweeted 14		Like 80 Liked 80	/Jfilche/status/1060202455336505345
@AaronKrolik @AaronKrolik @AaronKrolik @AaronKrolik @AaronKrolik	Aaron Krolik (?)! 🧛‍♂️‏ @AaronKrolik	7 Nov 2018	#Model3		Thank you @Tesla! Picked up my AWD long range #Model3 from the West Palm Beach location. Process was painless and the car is crazy fast and smart (I had never driven one before yesterday lol). Watching the car calibrate down I-95 was% incredible. @elonmusk congrats! $TSLA pic.twitter.com/1LY4iVBBNH	7 10 10 63 63	Retweet 10 Retweeted 10		Like 63 Liked 63	/AaronKrolik/status/1060148738151383040
@TESLAcharts @TESLAcharts @TESLAcharts @TESLAcharts @TESLAcharts	TeslaCharts‏ @TESLAcharts	6 Nov 2018			On nights like tonight, I’m relieved that I picked a nice, easy, non-controversial topic like $TSLA to focus on.	8 8 8 160 160	Retweet 8 Retweeted 8		Like 160 Liked 160	/TESLAcharts/status/1059985980407590912
@mingcalls @mingcalls @mingcalls @mingcalls @mingcalls	Ming Zhao‏ @mingcalls	6 Nov 2018			Got 3 today. 2nd Tesla purchased w/ returns from owning $TSLA for 3+ yrs. A tech analyst not covering auto I sometimes write about it to clients. Peer analysts don’t own/know consumer LOVE abt the car. That’s why the mistakes. @GerberKawasaki @vincent13031925 Thank you @elonmuskpic.twitter.com/Yi6zKvmZHS	9 17 17 64 64	Retweet 17 Retweeted 17		Like 64 Liked 64	/mingcalls/status/1059893247244292096
@4xRevenue @4xRevenue @4xRevenue @4xRevenue @4xRevenue	HeadButterBot‏ @4xRevenue	6 Nov 2018			1/n $tsla, $tslaq The update to Russ Mitchell's story clues us in on what actually helped drive TSLA's miracle quarter... Tesla spokesman told The Times that a large receivable from one of its partner banks for loans issued to US customers is the 10% entity noted in the 10-Q	4 12 12 76 76	Retweet 12 Retweeted 12		Like 76 Liked 76	/4xRevenue/status/1059813902425485313
@nickb_92 @nickb_92 @nickb_92 @nickb_92 @nickb_92	nick‏ @nickb_92	6 Nov 2018			It seems the mystery of the 10% receivables has been solved, sorta. http://www.latimes.com/business/autos/la-fi-hy-tesla-10q-takeaways-20181102-story.html … $TSLA $TSLAQpic.twitter.com/VtAwN4aFHH	10 14 14 48 48	Retweet 14 Retweeted 14		Like 48 Liked 48	/nickb_92/status/1059703303859326976
@vincent13031925 @vincent13031925 @vincent13031925 @vincent13031925 @vincent13031925	Vincent‏ @vincent13031925	5 Nov 2018			Nothing major, just saw a truckload of Tesla Model 3 on 405 freeway. Should be heading to Costa Mesa delivers center. $TSLA pic.twitter.com/arVExFQKnq	7 19 19 187 187	Retweet 19 Retweeted 19		Like 187 Liked 187	/vincent13031925/status/1059665792415948800
@phoennix10 @phoennix10 @phoennix10 @phoennix10 @phoennix10 @GatorInvestor	phoenix10 (smartish)‏ @phoennix10 Investor Gator 🐊 @GatorInvestor	5 Nov 2018			$TSLA - 1/ So, Tesla is patenting a fastener that slides in an oblong hole. Oh, how disruptive. This is a BS cover for piss poor design, engineering setup, and equipment qualification & execution in BIW. Elon, How about doing some real engineering work? https://twitter.com/GatorInvestor/status/1059633006791548928 … $tsla patents a solution for fixing panel gaps during manufacturing. No not a joke…	10 19 19 88 88	Retweet 19 Retweeted 19		Like 88 Liked 88	/phoennix10/status/1059641933579018240
@markbspiegel @markbspiegel @markbspiegel @markbspiegel @markbspiegel	Mark B. Spiegel‏ @markbspiegel	5 Nov 2018			Here's the full Reveal story clearly demonstrating what a lying sociopath Musk is-- someone who couldn't care less about the lives of his employees, his customers, or the people his customers inadvertently injure or kill in his deathmobiles: https://www.revealnews.org/article/inside-teslas-factory-a-medical-clinic-designed-to-ignore-injured-workers/?utm_source=Reveal&utm_medium=social_media&utm_c…	6 27 27 92 92	Retweet 27 Retweeted 27		Like 92 Liked 92	/markbspiegel/status/1059632024451862528
@option_snipper @option_snipper @option_snipper @option_snipper @option_snipper	Option_Sniper‏ @option_snipper	5 Nov 2018			$tsla tons big $$ buying these days. very obvious price actions. doesn't matter how it fluctuates in a week or two - it WILL go up big again.	15 30 30 223 223	Retweet 30 Retweeted 30		Like 223 Liked 223	/option_snipper/status/1059617457596522498
@elonmusk_not @elonmusk_not @elonmusk_not @elonmusk_not @elonmusk_not	ᶰᵒᵗ Elon Musk‏ @elonmusk_not	5 Nov 2018			I am considering to start writing "Short's Stories". $TSLA $TSLAQ What do you think is it A or B?pic.twitter.com/uGwQmfdpiG	16 27 27 124 124	Retweet 27 Retweeted 27		Like 124 Liked 124	/elonmusk_not/status/1059611148629139456
@TwainsMustache @TwainsMustache @TwainsMustache @TwainsMustache @TwainsMustache @orthereaboot	Twain's Mustache‏ @TwainsMustache luis carruthers @orthereaboot	5 Nov 2018			Add Spacex to the list of companies with massive “paper” equity value but junk credit spreads. It seems clear that bubble equity thinks credit is the dumb money that “doesn’t get the disruption” cc @Gfilche $TSLA Elon Musk is today’s Eike Batista https://twitter.com/orthereaboot/status/1059599812620902400 … What happened to Goldman? Wonder why SpaceX rush for this pricey loan? Would either have a…	2 10 10 55 55	Retweet 10 Retweeted 10		Like 55 Liked 55	/TwainsMustache/status/1059610094663540738
@PlainSite @PlainSite @PlainSite @PlainSite @PlainSite	PlainSite‏ @PlainSite	5 Nov 2018			We are approaching 300 $TSLA and Elon Musk lawsuits indexed across numerous courts, with more to go. Introducing Tesla tags, which you can use to view cases by issue. For example, here are Model X cases: https://www.plainsite.org/tags/tesla-model-x/ … and deposit theft cases: https://www.plainsite.org/tags/tesla-deposit-theft/ …	11 46 46 103 103	Retweet 46 Retweeted 46		Like 103 Liked 103	/PlainSite/status/1059594523708284928
@GatorInvestor @GatorInvestor @GatorInvestor @GatorInvestor @GatorInvestor	Investor Gator 🐊‏ @GatorInvestor	5 Nov 2018			Absolutely devastating report on @elonmusk's deplorable treatment of worker injuries at $TSLA. Reckless disregard of employee health & safety is unlikely to go unnoticed by USG. And it makes the 3Q call safety filibuster all the more odious https://www.revealnews.org/article/inside-teslas-factory-a-medical-clinic-designed-to-ignore-injured-workers/ …	3 10 10 52 52	Retweet 10 Retweeted 10		Like 52 Liked 52	/GatorInvestor/status/1059571991248805888
@ihors3 @ihors3 @ihors3 @ihors3 @ihors3 @jon27237153 @ihors3	Ihor Dusaniwsky‏ @ihors3 jon @jon27237153	5 Nov 2018			$TSLA short situation is such a unicorn, I couldn't hazard a guess at what price would start a short squeeze ... but I do know that when and if it happens you'll see millions of share exiting in a stampede and $TSLA's stock price will resemble a SpaceX rocket launch https://twitter.com/jon27237153/status/1059551076469354497 … What specifically would you find leading up to a potential short induce…	21 72 72 283 283	Retweet 72 Retweeted 72		Like 283 Liked 283	/ihors3/status/1059554309401202688
@ihors3 @ihors3 @ihors3 @ihors3 @ihors3	Ihor Dusaniwsky‏ @ihors3	5 Nov 2018	#Tesla		$TSLA short interest $11.16 bn, 32.22 mm shares, 25.05$ of float. #Tesla shares shorted declined by -940k over the last week, by -1.4 million shares since Oct 1st, and by -2.5 million shares since The Tweet. Shorts are down $1.88 billion in year-to-date mark-to-market lossespic.twitter.com/TMintwzbsf	6 17 17 71 71	Retweet 17 Retweeted 17		Like 71 Liked 71	/ihors3/status/1059547689740890113
@Paul91701736 @Paul91701736 @Paul91701736 @Paul91701736 @Paul91701736	Machine Planet‏ @Paul91701736	5 Nov 2018			Why We Fight. $TSLA $TSLAQhttps://realmoney.thestreet.com/investing/stocks/tesla-s-main-product-isn-t-cars-it-s-subsidies-14769263 …	6 19 19 59 59	Retweet 19 Retweeted 19		Like 59 Liked 59	/Paul91701736/status/1059545154271502336
@Polixenes13 @Polixenes13 @Polixenes13 @Polixenes13 @Polixenes13	Polixenes‏ @Polixenes13	5 Nov 2018			Are $TSLA & @elonmusk rent-seeking crony capitalists whose speciality is vacuuming up subsidies & lobbying politiicans for more mandates, largely for the benefit of the ultra-wealthy and to the detriment of the middle class? Why, yes, indeed, exactly that. https://realmoney.thestreet.com/investing/stocks/tesla-s-main-product-isn-t-cars-it-s-subsidies-14769263 …	14 39 39 154 154	Retweet 39 Retweeted 39		Like 154 Liked 154	/Polixenes13/status/1059518724007514112
@QTRResearch @QTRResearch @QTRResearch @QTRResearch @QTRResearch	Quoth the Raven‏ @QTRResearch	5 Nov 2018			Tesla’s record quarter doesn’t look as good as its earnings release suggested https://www.wsj.com/articles/how-tesla-made-a-record-profit-1541436774 … via @CGrantWSJ (great read as usual by Charley) $TSLA	5 14 14 53 53	Retweet 14 Retweeted 14		Like 53 Liked 53	/QTRResearch/status/1059494793557012482
@Teslarati @Teslarati @Teslarati @Teslarati @Teslarati	TESLARATI‏ @Teslarati	5 Nov 2018			$TSLA Tesla’s 3rd-largest shareholder discusses legacy automakers’ possible ‘Kodak moment’ https://www.teslarati.com/telsa-tsla-baillie-gifford-mccombie-legacy-auto-kodak-moment/ …	10 85 85 415 415	Retweet 85 Retweeted 85		Like 415 Liked 415	/Teslarati/status/1059491375706767360
@Spencerjakab @Spencerjakab @Spencerjakab @Spencerjakab @Spencerjakab	Spencer Jakab‏Verified account @Spencerjakab	5 Nov 2018			Another must-read on Tesla by Heard on the Street's @CGrantWSJ https://www.wsj.com/articles/how-tesla-made-a-record-profit-1541436774 … via @WSJ $TSLA	9 22 22 67 67	Retweet 22 Retweeted 22		Like 67 Liked 67	/Spencerjakab/status/1059489669073772545
@Model3Owners @Model3Owners @Model3Owners @Model3Owners @Model3Owners @InsideEVs	Tesla Owners Online‏ @Model3Owners InsideEVs @InsideEVs	5 Nov 2018			Hear that? That’s the sound of a massive explosion of demand. $TSLA is going up up up... https://twitter.com/InsideEVs/status/1059471543405813762 … Tesla Model 3 Deliveries In China To Begin In March 2019. That's just around the corner. -->https://insideevs.com/tesla-model-3-deliveries-china-march-2019/amp/ … pic.twitter.com/pzH5LM0sdD	14 38 38 270 270	Retweet 38 Retweeted 38		Like 270 Liked 270	/Model3Owners/status/1059482034924478464
@GerberKawasaki @GerberKawasaki @GerberKawasaki @GerberKawasaki @GerberKawasaki	Ross Gerber‏Verified account @GerberKawasaki	5 Nov 2018			One Financial Giant Is Making Big Bets on Tesla and Marijuana Stock Canopy — and Cutting Back on AT&T and Tobacco $tsla $cgchttps://apple.news/AnQsxcKkoRfyWCR-5qNOcUg …	4 29 29 79 79	Retweet 29 Retweeted 29		Like 79 Liked 79	/GerberKawasaki/status/1059449525830438912
@AlterViggo @AlterViggo @AlterViggo @AlterViggo @AlterViggo	Alter Viggo‏ @AlterViggo	4 Nov 2018			Let me put it this way, Mark: you're not getting any richer! Nor is anyone in $TSLAQ. $TSLA @markbspiegelpic.twitter.com/XdxbRb2SwG	19 19 19 182 182	Retweet 19 Retweeted 19		Like 182 Liked 182	/AlterViggo/status/1059325524042891265
@TESLAcharts @TESLAcharts @TESLAcharts @TESLAcharts @TESLAcharts	TeslaCharts‏ @TESLAcharts	4 Nov 2018			Hey @GerberKawasaki with a Prius you get 50 mpg without exploiting child slave labor in the Congo for your virtue signaling insecurities. $TSLA https://www.google.com/amp/s/www.cbsnews.com/amp/news/cobalt-children-mining-democratic-republic-congo-cbs-news-investigation/ …	11 25 25 137 137	Retweet 25 Retweeted 25		Like 137 Liked 137	/TESLAcharts/status/1059182568728346624
@teslectrics @teslectrics @teslectrics @teslectrics @teslectrics	Teslectrics‏ @teslectrics	4 Nov 2018			“They spent hundreds of years building up their knowhow in industrial combustion engines and they do a great job with that, but what happens if all of us are suddenly saying ‘oh, I want an electric car’? Suddenly, that knowhow is useless.” $TSLA $TSLAQhttps://finance.yahoo.com/news/baillie-gifford-mccombie-why-m-072700059.html?guccounter=1 …	3 28 28 83 83	Retweet 28 Retweeted 28		Like 83 Liked 83	/teslectrics/status/1059015604055785472
@ellec_uk @ellec_uk @ellec_uk @ellec_uk @ellec_uk	⚡ evlution.co ⚡‏ @ellec_uk	4 Nov 2018			Its like the auto world fell asleep and woke up 5 years later and $tsla had leap frogged all them.	9 14 14 147 147	Retweet 14 Retweeted 14		Like 147 Liked 147	/ellec_uk/status/1058994567389868032
@VGrinshpun @VGrinshpun @VGrinshpun @VGrinshpun @VGrinshpun	Vladimir Grinshpun‏ @VGrinshpun	3 Nov 2018			1/3 In fact $TSLA is now selling more cars in the US than Daimler... “Now, Daimler’s been in the market for 100-plus years and here’s this upstart and they’re outselling them in the US. If you’d said that a few years ago, you’d probably have been locked up, but that’s happening”	3 27 27 98 98	Retweet 27 Retweeted 27		Like 98 Liked 98	/VGrinshpun/status/1058923507961204736
@TESLAcharts @TESLAcharts @TESLAcharts @TESLAcharts @TESLAcharts	TeslaCharts‏ @TESLAcharts	3 Nov 2018			Listen to the @reveal podcast and then go back and listen to the unbelievable bs on the $TSLA Q3 earnings call. Then try not to get angry.	14 8 8 106 106	Retweet 8 Retweeted 8		Like 106 Liked 106	/TESLAcharts/status/1058873710923407361
@SteveHamel16 @SteveHamel16 @SteveHamel16 @SteveHamel16 @SteveHamel16 @elonmusk	🚀 Don't Bet Against Elon 🚀 👩‍🚀 🐉‏ @SteveHamel16 Elon MuskVerified account @elonmusk	3 Nov 2018			1 mile cost Tesla about $10m 1 mile of NYC Subway cost $2.6B $TSLA @boringcompany @BoringPrufrockhttps://twitter.com/elonmusk/status/1058767039102312448 … pic.twitter.com/xGJ4Bc6HpL	10 29 29 125 125	Retweet 29 Retweeted 29		Like 125 Liked 125	/SteveHamel16/status/1058811706481225729
@HyperChangeTV @HyperChangeTV @HyperChangeTV @HyperChangeTV @HyperChangeTV	HyperChange‏ @HyperChangeTV	3 Nov 2018			full breakdown of @elonmusk & @karaswisher's new podcast covering $TSLA, @SpaceX, @boringcompany & more. (rants/insights included)https://youtu.be/mb9GRyHzFv8	4 23 23 151 151	Retweet 23 Retweeted 23		Like 151 Liked 151	/HyperChangeTV/status/1058811546053287936
@AlterViggo @AlterViggo @AlterViggo @AlterViggo @AlterViggo	Alter Viggo‏ @AlterViggo	3 Nov 2018			Fed Zeppelin is a fraud! He didn't deliver what he promised. He even tried to hide the fraud by taking his account private! Goodbye Fraud Zeppelin. @FedsDead $TSLA $TSLAQpic.twitter.com/0PLEPrFFjy	14 18 18 98 98	Retweet 18 Retweeted 18		Like 98 Liked 98	/AlterViggo/status/1058793160938143744
@boriquagato @boriquagato @boriquagato @boriquagato @boriquagato	el gato malo‏ @boriquagato	3 Nov 2018			proving yet again that german has all the best words: fremdschämen - embarrassment you feel for others who don’t have the good sense to be embarrassed for themselves. i finally have a word to describe how i feel when $TSLA bulls talk about how we "don't get silicon valley"...	11 10 10 116 116	Retweet 10 Retweeted 10		Like 116 Liked 116	/boriquagato/status/1058771747560927232
@SamAntar @SamAntar @SamAntar @SamAntar @SamAntar @PlugInFUD	Sam E. Antar‏Verified account @SamAntar elmerFUDD @PlugInFUD	3 Nov 2018			Crazy Eddie Memoirs: In 1987, we changed just one word (“received” to “earned”) in our footnotes that enabled us to recognize $20 million income from phony chargebacks. WORDS MATTER! Please read the thread below. $TSLA $TSLAQhttps://twitter.com/PlugInFUD/status/1058377210158039042 … Mini thread: Quick thoughts on Tesla's AR: 1) the language used is very strange to me. In my real job I read 5+ aud…	7 19 19 75 75	Retweet 19 Retweeted 19		Like 75 Liked 75	/SamAntar/status/1058769375275167745
@NetflixAndLamp @NetflixAndLamp @NetflixAndLamp @NetflixAndLamp @NetflixAndLamp @GeniusInv	NetflixAndLamp‏ @NetflixAndLamp 250IQ @GeniusInv	2 Nov 2018			People ask me why I hate Elon. This is why I hate Elon. This is why everyone should hate Elon. $TSLA https://twitter.com/GeniusInv/status/1058522485585518592 … $TSLA $TSLAQ pic.twitter.com/AM5z2XYtuQ	23 35 35 191 191	Retweet 35 Retweeted 35		Like 191 Liked 191	/NetflixAndLamp/status/1058546376341159937
@BSA19741 @BSA19741 @BSA19741 @BSA19741 @BSA19741	Nikola’s Stache‏ @BSA19741	2 Nov 2018			With the stock returning to the mid $350’s, I think it appropriate to look at all the areas of improvement for $tsla. The progression has been remarkable. pic.twitter.com/6GhTNJZFjU	12 49 49 159 159	Retweet 49 Retweeted 49		Like 159 Liked 159	/BSA19741/status/1058461122339262464
@GerberKawasaki @GerberKawasaki @GerberKawasaki @GerberKawasaki @GerberKawasaki	Ross Gerber‏Verified account @GerberKawasaki	2 Nov 2018			Tesla up again today in a weak market. Tesla out performing the SandP 500 YTD. Tesla amazing month in October during brutal correction. Tesla podcast with @karaswisher very interesting and insightful. Q4 is looking very solid. $TSLA	14 23 23 248 248	Retweet 23 Retweeted 23		Like 248 Liked 248	/GerberKawasaki/status/1058450440411475969
@Coyoteblog @Coyoteblog @Coyoteblog @Coyoteblog @Coyoteblog @Coyoteblog @pavestheway	Coyoteblog‏ @Coyoteblog	2 Nov 2018			Talking to $tsla fans about the business is like talking to little kids about the Toys R Us bankruptcy. All the kids can understand is the loss of a special magical place with acres of toys -- they can't understand competition and balance sheets and cost structures.	8 16 16 126 126	Retweet 16 Retweeted 16		Like 126 Liked 126	/Coyoteblog/status/1058440088726659072
@NetflixAndLamp @NetflixAndLamp @NetflixAndLamp @NetflixAndLamp @NetflixAndLamp	NetflixAndLamp‏ @NetflixAndLamp	2 Nov 2018			Tesla received over $900 million of subsidies IN Q3 ALONE, and they only managed to turn a profit of $300 million. Approximately $750 million of these subsidies will be gone by the end of 2019. Tick tock. $TSLA	11 13 13 103 103	Retweet 13 Retweeted 13		Like 103 Liked 103	/NetflixAndLamp/status/1058436278562316288
@ttmygh @ttmygh @ttmygh @ttmygh @ttmygh @Polixenes13	Grant Williams‏ @ttmygh Polixenes @Polixenes13	2 Nov 2018			Another great $TSLAQ thread. Forget the rhetoric about ‘cabals’ and ‘evil shortsellers funded by big oil’ and marvel at a crowd-sourced tearing apart of a highly sketchy 10Q that is better than the work of any Wall St analyst on their very best day $TSLA https://twitter.com/Polixenes13/status/1058408171650330625 … 1/ We have the $TSLA 10-Q for the 3rd Quarter and, even more than is usually true, …	12 31 31 147 147	Retweet 31 Retweeted 31		Like 147 Liked 147	/ttmygh/status/1058431285574754304
@QTRResearch @QTRResearch @QTRResearch @QTRResearch @QTRResearch	Quoth the Raven‏ @QTRResearch	2 Nov 2018			*TESLA SAYS HAD $189.5 MLN IN AUTOMOTIVE REGULATORY CREDITS IN Q3; PREVIOUSLY HAD DISCLOSED $52.3 MLN - FILING $TSLA WTF are these guys doing, honestly	18 18 18 90 90	Retweet 18 Retweeted 18		Like 90 Liked 90	/QTRResearch/status/1058420412755927040
@Teslarati @Teslarati @Teslarati @Teslarati @Teslarati	TESLARATI‏ @Teslarati	2 Nov 2018			$TSLA Tesla and Panasonic are expecting profitability amid the Model 3's improving production ramp https://www.teslarati.com/tesla-profitability-model-3-ramp-panasonic-gigafactory-1/ …	9 242 242 2.5K 2.5K	Retweet 242 Retweeted 242		Like 2.5K Liked 2.5K	/Teslarati/status/1058405925181181952
@Gfilche @Gfilche @Gfilche @Gfilche @Gfilche	Gali‏ @Gfilche	2 Nov 2018			just bought more $TSLA :)))))))))))))))	27 12 12 401 401	Retweet 12 Retweeted 12		Like 401 Liked 401	/Gfilche/status/1058393923826184199
@WallStCynic @WallStCynic @WallStCynic @WallStCynic @WallStCynic	Diogenes‏ @WallStCynic	2 Nov 2018			(2) From the Recode interview. So despite the massive 3Q profitability swing highlighted in my spreadsheet, $TSLA was “staring-death-in-the-face” in September?! pic.twitter.com/N7U94oy9O7	15 20 20 112 112	Retweet 20 Retweeted 20		Like 112 Liked 112	/WallStCynic/status/1058385333639897088
@WallStCynic @WallStCynic @WallStCynic @WallStCynic @WallStCynic	Diogenes‏ @WallStCynic	2 Nov 2018			Ok, $TSLA and $TSLAQ fans, before I go through the 10-Q I want to post this as a reminder that Tesla went from chaos to the most efficient auto OEM in the world in the 3Q.pic.twitter.com/QPiFDUCJDU	35 60 60 279 279	Retweet 60 Retweeted 60		Like 279 Liked 279	/WallStCynic/status/1058350836521283585
@TeslaPodcast @TeslaPodcast @TeslaPodcast @TeslaPodcast @TeslaPodcast	Tesla Daily‏ @TeslaPodcast	2 Nov 2018			$TSLA 10-Q is out. Capital expenditures are expected to be relatively flat for the next two years. “We currently estimate that capital expenditures will be between $2.5 to $3.0 billion annually for the next two fiscal years.” http://ir.tesla.com/sec-filings/sec-filing/10-q/0001564590-18-026353 …	5 16 16 108 108	Retweet 16 Retweeted 16		Like 108 Liked 108	/TeslaPodcast/status/1058331488838664192
@Everman @Everman @Everman @Everman @Everman @ValueAnalyst1	Tesla4Everman‏ @Everman ValueAnalyst @ValueAnalyst1	2 Nov 2018			I searched the 10-Q high and low, but couldn’t find the ‘fraud’ section. Congratulations $TSLA!! “Profitable going forward” - Elon Musk with Kara Swisher https://twitter.com/ValueAnalyst1/status/1058313947651162113 … $TSLA 10-Q is out! Fresh off the press: http://ir.tesla.com/static-files/c8fa9d0d-827a-47ba-950a-b19e1fe21662 … …	4 12 12 84 84	Retweet 12 Retweeted 12		Like 84 Liked 84	/Everman/status/1058327542451515392
@TESLAcharts @TESLAcharts @TESLAcharts @TESLAcharts @TESLAcharts	TeslaCharts‏ @TESLAcharts	2 Nov 2018			Fun fact: If you remove regulatory credits (i.e. wealth transfer from the public coffers to Elon’s mansions) the immaculate quarter still only delivered a net income margin of 1.8%... $TSLA	4 16 16 94 94	Retweet 16 Retweeted 16		Like 94 Liked 94	/TESLAcharts/status/1058320836246061056
@ElonBachman @ElonBachman @ElonBachman @ElonBachman @ElonBachman	"Elon Says"‏ @ElonBachman	2 Nov 2018			$TSLA, the production constrained company with no need to resort to bulk sales, somehow has at least $116M in receivables from one "entity": pic.twitter.com/DwMsDrCRBK	6 14 14 70 70	Retweet 14 Retweeted 14		Like 70 Liked 70	/ElonBachman/status/1058313854298529792
@TeslaAgnostic @TeslaAgnostic @TeslaAgnostic @TeslaAgnostic @TeslaAgnostic	Realist‏ @TeslaAgnostic	2 Nov 2018			The miracle of $TSLA finished goods: They increased by 8 Mio if we add back the 72,8 Mio in cars reclassified to Fixed Assets (CAPEX Impact?) despite delivering 2600 M3 and 800 S/X more than they produced, which is ca. 200 Mio in finished goods. Perfectly fine, nothing to see. pic.twitter.com/FUWw3RzNVF	4 17 17 73 73	Retweet 17 Retweeted 17		Like 73 Liked 73	/TeslaAgnostic/status/1058312546116100101
@patrickcomack @patrickcomack @patrickcomack @patrickcomack @patrickcomack	Patrick Comack‏ @patrickcomack	2 Nov 2018			SEC has issued subpoenas to Tesla in regards to 2017 Model 3 production rates, according to the 10-Q $TSLA	3 16 16 68 68	Retweet 16 Retweeted 16		Like 68 Liked 68	/patrickcomack/status/1058306618318839809
@ElonBachman @ElonBachman @ElonBachman @ElonBachman @ElonBachman	"Elon Says"‏ @ElonBachman	2 Nov 2018			Oh look, $189M of $TSLA's $312M Q3 profit was generated from selling regulatory credits, $137M of which we weren't told about in the earnings release: pic.twitter.com/Is3EmdcVwZ	27 159 159 428 428	Retweet 159 Retweeted 159		Like 428 Liked 428	/ElonBachman/status/1058306143699853312
@treehcapital @treehcapital @treehcapital @treehcapital @treehcapital @Paul91701736	Rob Majteles‏ @treehcapital Machine Planet @Paul91701736	1 Nov 2018			Either these folks are nuts, and these photos are not real, and all of this is sort of *pretend* or Tesla is a skanked up fraud beyond even the craziest fantasies of its wildest critics. I’ve made my bet, short $tsla etc, but this is ... seriously, seriously beyond crazy. https://twitter.com/Paul91701736/status/1057813098474717184 … This is...provocative. Model Xs and Model 3s, some which had alr…	19 30 30 115 115	Retweet 30 Retweeted 30		Like 115 Liked 115	/treehcapital/status/1058156189521833984
@GerberKawasaki @GerberKawasaki @GerberKawasaki @GerberKawasaki @GerberKawasaki	Ross Gerber‏Verified account @GerberKawasaki	1 Nov 2018	#tesla420		Tesla closes over $344 today. #tesla420 $tsla	6 8 8 119 119	Retweet 8 Retweeted 8		Like 119 Liked 119	/GerberKawasaki/status/1058151075742593024
@GerberKawasaki @GerberKawasaki @GerberKawasaki @GerberKawasaki @GerberKawasaki	Ross Gerber‏Verified account @GerberKawasaki	1 Nov 2018	#tesla,model3	#model3	Tesla is so far ahead of the other car companies, it's an amazing gulf. Navigate on autopilot is a big step forward. Let you know how it goes tomorrow. $TSLA #tesla #model3	5 20 20 211 211	Retweet 20 Retweeted 20		Like 211 Liked 211	/GerberKawasaki/status/1058135500878311424
@GerberKawasaki @GerberKawasaki @GerberKawasaki @GerberKawasaki @GerberKawasaki	Ross Gerber‏Verified account @GerberKawasaki	1 Nov 2018	#tesla,model3	#model3	Testing navigate on Autopilot. This morning it couldn't get into the right lane in LA traffic as people kept cutting me off. It has to learn not to signal. It kept trying though pretty cool. Giving it another run now. We're getting closer to full autonomous. $TSLA #tesla #model3	21 13 13 145 145	Retweet 13 Retweeted 13		Like 145 Liked 145	/GerberKawasaki/status/1058134915131170817
@GreatCrashO2018 @GreatCrashO2018 @GreatCrashO2018 @GreatCrashO2018 @GreatCrashO2018	Bubbleception: Triple Bubble Trouble‏ @GreatCrashO2018	1 Nov 2018			So now we know why $TSLA was discussing worker safety at the ER CC. Reveal is coming out with a new story on $TSLA allegedly not calling 911 or ambulances for some worker injuries to save money https://play.google.com/music/m/Dgwwybstrvs3fsnhn3i6vpyt4yi?t=Coming_Soon_Working_Through_the_Pain_at_Tesla-Reveal …	4 20 20 54 54	Retweet 20 Retweeted 20		Like 54 Liked 54	/GreatCrashO2018/status/1058109294720286721
@ihors3 @ihors3 @ihors3 @ihors3 @ihors3 @incentives101 @ihors3	Ihor Dusaniwsky‏ @ihors3 Incentives @incentives101	1 Nov 2018			Yes, $TSLA is once again the most shorted U.S. equity with $10.85 billion, $AAPL in second place with $9.15 billion ... but behind Alibaba $BABA at $14.56 billion and Ping An Insurance 2318 HK at $13.41 billion.https://twitter.com/incentives101/status/1058084442688884737 … is it the most shorted stock?	6 21 21 79 79	Retweet 21 Retweeted 21		Like 79 Liked 79	/ihors3/status/1058085403759132673
@TezzlaCFO @TezzlaCFO @TezzlaCFO @TezzlaCFO @TezzlaCFO	Deepak CFO‏ @TezzlaCFO	1 Nov 2018			To all public company CEOs-- If you want to disclose material information to investors like monthly sales, then you don't need 8K. Use twitter and throw in a few emojis and its ok with @SEC_Enforcement . $TSLA pic.twitter.com/6YZ1KpAz0V	3 12 12 90 90	Retweet 12 Retweeted 12		Like 90 Liked 90	/TezzlaCFO/status/1058082759774740481
@CGrantWSJ @CGrantWSJ @CGrantWSJ @CGrantWSJ @CGrantWSJ @davidshepardson	Charley Grant‏Verified account @CGrantWSJ David ShepardsonVerified account @davidshepardson	1 Nov 2018			"This exemption protects from disclosure requests compiled for law enforcement purposes, the release of which could reasonably be expected to interfere with enforcement activities" $TSLA https://twitter.com/davidshepardson/status/1058023413237846016 … Despite @SEC_News announcing @Tesla Musk settlement, agency not releasing any records pic.twitter.com/eQfoWXc5mG	6 13 13 75 75	Retweet 13 Retweeted 13		Like 75 Liked 75	/CGrantWSJ/status/1058048421217665024
@PlainSite @PlainSite @PlainSite @PlainSite @PlainSite	PlainSite‏ @PlainSite	1 Nov 2018			We are continuing to find an astonishing number of lawsuits against $TSLA. This one is from New Jersey, where a former employee sued because he was asked to resell lemons with serious damage as "demo" vehicles. State: https://www.plainsite.org/dockets/3hd0mubl5/superior-court-of-new-jersey-county-of-burlington/williams-adam-v-tesla-inc/ … Federal: https://www.plainsite.org/dockets/3a0b5l9v9/new-j…	3 37 37 88 88	Retweet 37 Retweeted 37		Like 88 Liked 88	/PlainSite/status/1058037310460059648
@ICannot_Enough @ICannot_Enough @ICannot_Enough @ICannot_Enough @ICannot_Enough @joseamelendez	James Stephenson‏ @ICannot_Enough Jose Melendez @joseamelendez	1 Nov 2018			Tesla has already started delivering lemurs (Model 3 Limited Edition, Medium Range) to happy new owners— just two weeks after announcing the new variant. Unsurpassed rate of innovation. $TSLA https://twitter.com/joseamelendez/status/1058017740596932613 … #Lemurs are coming #model3 @ICannot_Enough https://twitter.com/Teslarati/status/1058004769606959106 …	5 11 11 63 63	Retweet 11 Retweeted 11		Like 63 Liked 63	/ICannot_Enough/status/1058029854195675138
@BarkMSmeagol @BarkMSmeagol @BarkMSmeagol @BarkMSmeagol @BarkMSmeagol	Bark‏ @BarkMSmeagol	1 Nov 2018			Add to the $TSLAQ executive departure list. $TSLA pic.twitter.com/xtjoj62U0t	8 17 17 101 101	Retweet 17 Retweeted 17		Like 101 Liked 101	/BarkMSmeagol/status/1058011144135176192
@BSA19741 @BSA19741 @BSA19741 @BSA19741 @BSA19741 @Paul91701736	Nikola’s Stache‏ @BSA19741 Machine Planet @Paul91701736	31 Oct 2018			Note the VIN window stickers on the Model 3’s. These stickers did not exist in June. These rejects were “produced” in July or later. This is third quarter production. And it makes the reported gross margins a ridiculous fraud. $tsla https://twitter.com/Paul91701736/status/1057813098474717184 … This is...provocative. Model Xs and Model 3s, some which had already been wrapped for delivery, gutted! …	2 14 14 75 75	Retweet 14 Retweeted 14		Like 75 Liked 75	/BSA19741/status/1057828590522253313
@Paul_M_Huettner @Paul_M_Huettner @Paul_M_Huettner @Paul_M_Huettner @Paul_M_Huettner @Paul91701736	Paul Huettner, CFA‏ @Paul_M_Huettner Machine Planet @Paul91701736	31 Oct 2018			Does @elonmusk force his underlings to count these cars as “produced”?! Is that why there are over 10,000 cars unaccounted for??! $TSLA $TSLAQhttps://twitter.com/Paul91701736/status/1057813079906545665 … This garbage yard is in the southeast corner of the property. Piles of scrapped frames and fully assembled vehicles to the right and scrap plastics to the left. I've included detail shots of the …	4 9 9 62 62	Retweet 9 Retweeted 9		Like 62 Liked 62	/Paul_M_Huettner/status/1057824524102762496
@BagholderQuotes @BagholderQuotes @BagholderQuotes @BagholderQuotes @BagholderQuotes	Bag Holder‏ @BagholderQuotes	31 Oct 2018			“Haters are mad that my stock portfolio is 100% $TSLA... "Diversify!!!" they say. I say: bitch, I AM diversified!!! I am heavily invested in electric vehicles, self-driving hardware/software, autonomous ride-sharing, energy storage, battery production, and solar power!!!!” pic.twitter.com/Fgc9J6jiGQ	9 23 23 199 199	Retweet 23 Retweeted 23		Like 199 Liked 199	/BagholderQuotes/status/1057801364087033856
@PlugInFUD @PlugInFUD @PlugInFUD @PlugInFUD @PlugInFUD	elmerFUDD‏ @PlugInFUD	31 Oct 2018			SCOOP: Looks like we have some circumstantial confirmation that Mid-range Model-3 is just a software limited (or bad battery) LR. Tesla hasn't offered Silver Metallic for a 1.5 months, pulling it way before they launched the Lemur. what say you @elonmusk $tsla $tslaqpic.twitter.com/aakegyJlqE	15 21 21 74 74	Retweet 21 Retweeted 21		Like 74 Liked 74	/PlugInFUD/status/1057780772436877312
@markbspiegel @markbspiegel @markbspiegel @markbspiegel @markbspiegel	Mark B. Spiegel‏ @markbspiegel	31 Oct 2018			In my new fund letter I do a "no fraud accusation" dissection of the Q3 $TSLA earnings report, pointing out why it's the best one they'll ever have and how absurd its stock price is relative to any reasonable future reality. Here's an excerpt... pic.twitter.com/p25eNWJTc8	18 18 18 103 103	Retweet 18 Retweeted 18		Like 103 Liked 103	/markbspiegel/status/1057775991672705025
@GerberKawasaki @GerberKawasaki @GerberKawasaki @GerberKawasaki @GerberKawasaki	Ross Gerber‏Verified account @GerberKawasaki	31 Oct 2018	#TESLA,teslamodel3	#teslamodel3	Best performing stock we have this month #TESLA this was very helpful in a very down month. Best part is they are just getting going. Tesla up from $264 last month. HUGE! $TSLA #teslamodel3	14 24 24 230 230	Retweet 24 Retweeted 24		Like 230 Liked 230	/GerberKawasaki/status/1057746464871395328
@PlainSite @PlainSite @PlainSite @PlainSite @PlainSite	PlainSite‏ @PlainSite	31 Oct 2018			Video of the $TSLA crash is available from the car owner here, per court filings: http://players.brightcove.net/2205030499001/SJm9UKncg_default/index.html?videoId=5843036857001 …pic.twitter.com/1UWVwkn7ZB	19 27 27 96 96	Retweet 27 Retweeted 27		Like 96 Liked 96	/PlainSite/status/1057739933949943808
@BarkMSmeagol @BarkMSmeagol @BarkMSmeagol @BarkMSmeagol @BarkMSmeagol	Bark‏ @BarkMSmeagol	31 Oct 2018			$TSLAQ is absolutely losing it right now. They are doubling down on Tesla being a fraud. They think there’s some magic in the 10Q they will find. How is it that Elon smoked the weed and $TSLAQ are the ones stoned? $TSLA pic.twitter.com/tmW8GjpjPQ	4 17 17 134 134	Retweet 17 Retweeted 17		Like 134 Liked 134	/BarkMSmeagol/status/1057738006826631168
@PlainSite @PlainSite @PlainSite @PlainSite @PlainSite	PlainSite‏ @PlainSite	31 Oct 2018			Has this $TSLA case out of New York been reported on? It's another car accident relating to Autopilot. pic.twitter.com/JHCvehzZwU	8 22 22 64 64	Retweet 22 Retweeted 22		Like 64 Liked 64	/PlainSite/status/1057735500650311680
@bbolan1 @bbolan1 @bbolan1 @bbolan1 @bbolan1	Brian Bolan‏ @bbolan1	31 Oct 2018			$TSLA is a Zacks Rank #1 (Strong Buy) pic.twitter.com/C4Qph1nmBj	4 29 29 115 115	Retweet 29 Retweeted 29		Like 115 Liked 115	/bbolan1/status/1057730933766393857
@SteveMyro @SteveMyro @SteveMyro @SteveMyro @SteveMyro	steve myro‏ @SteveMyro	31 Oct 2018			$TSLA All states should require a correction to this misnamed "technology" California to Tesla: Don’t call it ‘Autopilot’ https://www.sfgate.com/business/article/California-to-Tesla-Don-t-call-it-9636056.php?utm_campaign=twitter-desktop&utm_source=CMS%20Sharing%20Button&utm_medium=social … via @SFGate	8 26 26 76 76	Retweet 26 Retweeted 26		Like 76 Liked 76	/SteveMyro/status/1057692610024931329
@BarkMSmeagol @BarkMSmeagol @BarkMSmeagol @BarkMSmeagol @BarkMSmeagol @InsideEVs	Bark‏ @BarkMSmeagol InsideEVs @InsideEVs	31 Oct 2018			$TSLAQ: “Tesla is a tiny niche auto co.! You kool aid drinkers cherry pick their sales to suit your ‘massive growth’ bull !! Look at worldwide sales!! Tesla is getting DESTROYED!!! $TSLA IS A ZERO!!!!!” Reality: https://twitter.com/InsideEVs/status/1057670127775297538 … This is incredible. Even counting plug-in hybrids, @Tesla is 2018's YTD top seller of plug-in electric cars - WORLDWIDE - Tesla …	3 11 11 64 64	Retweet 11 Retweeted 11		Like 64 Liked 64	/BarkMSmeagol/status/1057685754799771648
@vincent13031925 @vincent13031925 @vincent13031925 @vincent13031925 @vincent13031925	Vincent‏ @vincent13031925	31 Oct 2018			Tesla Jumps To #1 In Global Plug-In Electric Car Sales In 2018 YTD $TSLA https://insideevs.com/plug-in-electric-car-sales-ranked-oem/ …	8 47 47 218 218	Retweet 47 Retweeted 47		Like 218 Liked 218	/vincent13031925/status/1057676057984126977
@ElonMiracles @ElonMiracles @ElonMiracles @ElonMiracles @ElonMiracles	Elon Musk Miracles‏ @ElonMiracles	31 Oct 2018			Deleted the Tesla accounting records last week to see what would happen. Tesla now owes suppliers nothing. Seems fine so far. $TSLA	2 13 13 95 95	Retweet 13 Retweeted 13		Like 95 Liked 95	/ElonMiracles/status/1057675896704839680
@Shortruptcy @Shortruptcy @Shortruptcy @Shortruptcy @Shortruptcy	Shortish FUD Merchant‏ @Shortruptcy	31 Oct 2018			Saluting the comrades in the sky this year... Happy Halloween $TSLAQ! @Paul91701736 @TeslaCharts @markbspiegel $TSLA pic.twitter.com/FquP0ngqF6	8 16 16 141 141	Retweet 16 Retweeted 16		Like 141 Liked 141	/Shortruptcy/status/1057671399882539009
@TashaARK @TashaARK @TashaARK @TashaARK @TashaARK	Tasha Keeney‏ @TashaARK	31 Oct 2018			Great point from Adam Jonas on the $GM call. The number of Model 3s $TSLA produces in 3 weeks is equivalent to the number of Bolts GM makes in a year.	15 80 80 352 352	Retweet 80 Retweeted 80		Like 352 Liked 352	/TashaARK/status/1057669108643307528
@Gfilche @Gfilche @Gfilche @Gfilche @Gfilche	Gali‏ @Gfilche	31 Oct 2018	#hustle		dogsitting for extra $$ so i can buy more $TSLA #hustle	33 24 24 333 333	Retweet 24 Retweeted 24		Like 333 Liked 333	/Gfilche/status/1057666167802904576
@InvResDynamics @InvResDynamics @InvResDynamics @InvResDynamics @InvResDynamics	Dave Kranzler‏ @InvResDynamics	31 Oct 2018			No 10-Q filed for $tsla yet. Last quarter it was a 5-day lag between the 8-k and the 10-Q. Been a full seven now. Of course they have 45 days but most companies file a Q w/in 24-48 hrs. Even banks, who have a lot to hide, usually file w/in a week. @TeslaCharts	6 8 8 67 67	Retweet 8 Retweeted 8		Like 67 Liked 67	/InvResDynamics/status/1057662259663499265
@Teslarati @Teslarati @Teslarati @Teslarati @Teslarati	TESLARATI‏ @Teslarati	31 Oct 2018			$TSLA Tesla gets ‘Strong Buy’ rating amid Panasonic’s pledge to ramp battery production at Gigafactory 1 https://www.teslarati.com/tesla-stock-tsla-strong-buy-rating-zacks-investment-research-panasonic-gigafactory-1-battery-production-ramp/ …	5 77 77 431 431	Retweet 77 Retweeted 77		Like 431 Liked 431	/Teslarati/status/1057661073111900162
@SmartishLoser @SmartishLoser @SmartishLoser @SmartishLoser @SmartishLoser	Loser Mike‏ @SmartishLoser	31 Oct 2018			Another day passes without a 10-Q from Tesla for 2018-Q3. A quarter in which they claim to be more profitable than ever and in which their CAO quit after one month on the job, leaving behind $10 million in stock. Trade carefully. $tsla $tslaq @markbspiegel @TeslaChartspic.twitter.com/PF8HMChm9z	4 16 16 47 47	Retweet 16 Retweeted 16		Like 47 Liked 47	/SmartishLoser/status/1057620691699286022
@vincent13031925 @vincent13031925 @vincent13031925 @vincent13031925 @vincent13031925 @Teslarati	Vincent‏ @vincent13031925 TESLARATI @Teslarati	31 Oct 2018			Tesla had registered a total of 61,843 Model 3 VINs in October alone. $TSLA Good luck to $TSLAQ https://twitter.com/Teslarati/status/1057271292146188288 … Tesla’s Model 3 ramp seemingly hits overdrive with 61.8k new VIN registrations in Oct so far $TSLA https://www.teslarati.com/tesla-model-3-production-ramp-61k-vin-registrations-october/ …	3 21 21 155 155	Retweet 21 Retweeted 21		Like 155 Liked 155	/vincent13031925/status/1057541896283807744
@GabeHoff @GabeHoff @GabeHoff @GabeHoff @GabeHoff @CGasparino	Gabe Hoffman‏ @GabeHoff Charles GasparinoVerified account @CGasparino	30 Oct 2018			Check the credit default swap pricing, it trades much worse the bonds. CDS, as a form of insurance, are primarily used by suppliers to Tesla who are owed $, thus they are an even more important indicator of $TSLA finances. https://twitter.com/CGasparino/status/1057297877888851968 … SCOOP: @Tesla debt STILL trading at 88 cents on the dollar, meaning the market is signaling that the co will need to…	7 10 10 47 47	Retweet 10 Retweeted 10		Like 47 Liked 47	/GabeHoff/status/1057428105588080641
@cbotnyse @cbotnyse @cbotnyse @cbotnyse @cbotnyse	Jason Lewis‏ @cbotnyse	30 Oct 2018	#Tesla		If anyone has seen this guy, lmk. He stole my #Tesla today! $tsla @Tesla @elonmuskpic.twitter.com/lpztElqN3q	9 23 23 142 142	Retweet 23 Retweeted 23		Like 142 Liked 142	/cbotnyse/status/1057333591737331714
@markbspiegel @markbspiegel @markbspiegel @markbspiegel @markbspiegel	Mark B. Spiegel‏ @markbspiegel	30 Oct 2018			So last night Schmucksidy Fraud-Boy tweeted that LAST WEEK he eliminated his title of CEO (and Chairman), and here it is Wednesday of the FOLLOWING week and there's been no 8-K explaining this. Hey @SF_SEC @SEC_Enforcement Is Tesla a U.S. public corporation or not? $TSLA	9 14 14 73 73	Retweet 14 Retweeted 14		Like 73 Liked 73	/markbspiegel/status/1057316535281336320
@LordAstinus @LordAstinus @LordAstinus @LordAstinus @LordAstinus	Miguel PeraIv0‏ @LordAstinus	30 Oct 2018	#tesla		Tesla $TSLA Stock Rating Upgraded by Zacks Investment Research https://www.themarketsdaily.com/2018/10/30/tesla-tsla-stock-rating-upgraded-by-zacks-investment-research.html … From a “hold” rating to a “strong-buy” rating in a research note issued on Tuesday. The brokerage presently has a $381.00 price target on the electric vehicle producer’s stock. $TSLA #tesla	3 40 40 148 148	Retweet 40 Retweeted 40		Like 148 Liked 148	/LordAstinus/status/1057308609133137923
@BarkMSmeagol @BarkMSmeagol @BarkMSmeagol @BarkMSmeagol @BarkMSmeagol	Bark‏ @BarkMSmeagol	30 Oct 2018			Waiting for that @MoodysInvSvc credit upgrade for $TSLA like... pic.twitter.com/hTS5vafIYS	6 14 14 81 81	Retweet 14 Retweeted 14		Like 81 Liked 81	/BarkMSmeagol/status/1057307372601786369
@Paul_M_Huettner @Paul_M_Huettner @Paul_M_Huettner @Paul_M_Huettner @Paul_M_Huettner	Paul Huettner, CFA‏ @Paul_M_Huettner	30 Oct 2018			BREAKING: Fidelity's top 5 $TSLA holding funds have released Sept holdings. Sold over 255k shares collectively. Share transactions for Sept: Contrafund (FCNTX) sold 261k OTC (FOCPX) sold 77k BC Growth (FBGRX) bought 119k Growth Co (FDGRX) sold 32k Ext. Market (FSMAX) sold 7k pic.twitter.com/kwxtTZgeY1	14 26 26 86 86	Retweet 26 Retweeted 26		Like 86 Liked 86	/Paul_M_Huettner/status/1057307120335572994
@Teslarati @Teslarati @Teslarati @Teslarati @Teslarati	TESLARATI‏ @Teslarati	30 Oct 2018			Tesla’s Model 3 ramp seemingly hits overdrive with 61.8k new VIN registrations in Oct so far $TSLA https://www.teslarati.com/tesla-model-3-production-ramp-61k-vin-registrations-october/ …	10 99 99 564 564	Retweet 99 Retweeted 99		Like 564 Liked 564	/Teslarati/status/1057271292146188288
@SamAntar @SamAntar @SamAntar @SamAntar @SamAntar	Sam E. Antar‏Verified account @SamAntar	30 Oct 2018			Crazy Eddie Memoirs: It’s one thing to fight the Feds, fair or unfair. It’s another thing to make it personal and try to publicly humiliate them. Dumb crooks make it personal. $TSLA $TSLAQpic.twitter.com/lOGUy6t4xO	7 12 12 68 68	Retweet 12 Retweeted 12		Like 68 Liked 68	/SamAntar/status/1057251302051364866
@RottenAl @RottenAl @RottenAl @RottenAl @RottenAl	Rotten Al‏ @RottenAl	30 Oct 2018			I have leaned toward defending the SEC in it's recent dealings with $TSLA. But having a CEO buy shares in the open market b4 releasing the 10Q and casting doubt on his role at the company the same day is too much. Time to bring the hammer down, SEC. $TSLAQ	5 22 22 117 117	Retweet 22 Retweeted 22		Like 117 Liked 117	/RottenAl/status/1057239546637762560
@macrockets @macrockets @macrockets @macrockets @macrockets @ICannot_Enough	David McLeod‏ @macrockets James Stephenson @ICannot_Enough	30 Oct 2018			Oh boy Don’t mess with Mr Nothing at Tesla, he’s serious. If he’s buying then I’m buying. Watch out $TSLAQ we’re coming for you. $TSLA https://twitter.com/ICannot_Enough/status/1057226150185967617 … According to #Tesla filings, @elonmusk bought 29,844 shares of Tesla yesterday on the open market, paying over $330 per share.…	1 12 12 61 61	Retweet 12 Retweeted 12		Like 61 Liked 61	/macrockets/status/1057228287120789504
@ICannot_Enough @ICannot_Enough @ICannot_Enough @ICannot_Enough @ICannot_Enough	James Stephenson‏ @ICannot_Enough	30 Oct 2018	#Tesla		According to #Tesla filings, @elonmusk bought 29,844 shares of Tesla yesterday on the open market, paying over $330 per share. Elon’s not selling $TSLA above 330, he’s buying. If you haven’t bought yet, what are you waiting for? http://ir.tesla.com/node/19246/html pic.twitter.com/Yl1z0G6Db8	10 51 51 208 208	Retweet 51 Retweeted 51		Like 208 Liked 208	/ICannot_Enough/status/1057226150185967617
@DeItaOne @DeItaOne @DeItaOne @DeItaOne @DeItaOne	*Walter Bloomberg‏ @DeItaOne	30 Oct 2018			$TSLA CEO Elon Musk Buys 29.8K Shares	4 18 18 31 31	Retweet 18 Retweeted 18		Like 31 Liked 31	/DeItaOne/status/1057215390877671424
@Trumpery45 @Trumpery45 @Trumpery45 @Trumpery45 @Trumpery45	Justin‏ @Trumpery45	29 Oct 2018			A new team. $tsla pic.twitter.com/W04ORjOTzh	12 12 12 73 73	Retweet 12 Retweeted 12		Like 73 Liked 73	/Trumpery45/status/1057158615927144448
@TeslaPodcast @TeslaPodcast @TeslaPodcast @TeslaPodcast @TeslaPodcast	Tesla Daily‏ @TeslaPodcast	29 Oct 2018	#Autopilot,Tesla	#Tesla	If you want to learn more about neural networks and some of the exciting things in @Tesla’s most recent #Autopilot update, check out my conversation with @TeslaMotorsClub forum member Jimmy_d. #Tesla $TSLA @elonmuskhttp://techcastdaily.com/2018/10/29/interview-neural-networks-autopilot-v9-jimmy_d-10-29-18/ …	28 40 40 204 204	Retweet 40 Retweeted 40		Like 204 Liked 204	/TeslaPodcast/status/1057131165612695552
@bgrahamdisciple @bgrahamdisciple @bgrahamdisciple @bgrahamdisciple @bgrahamdisciple	B Graham Disciple‏ @bgrahamdisciple	29 Oct 2018			10Q as filed personally by Elon Musk. $TSLA. pic.twitter.com/ENQdhK6GnL	7 9 9 76 76	Retweet 9 Retweeted 9		Like 76 Liked 76	/bgrahamdisciple/status/1057081123631779841
@ValueDissenter @ValueDissenter @ValueDissenter @ValueDissenter @ValueDissenter	Value Dissenter‏ @ValueDissenter	29 Oct 2018			If the SEC or NYSE had any gusto left, they would put a trading halt on $TSLA until it clarifies who is the current principal executive The entire point of US securities law is to eliminate material ambiguity & asymmetry It should be crystal-fucking-clear who the top manager is	13 10 10 135 135	Retweet 10 Retweeted 10		Like 135 Liked 135	/ValueDissenter/status/1057079221523107845
@evannex_com @evannex_com @evannex_com @evannex_com @evannex_com	EVANNEX for Tesla‏ @evannex_com	29 Oct 2018	#Tesla,TeslaMotors,TeslaModel3,ElectricVehicle,ElonMusk	#TeslaMotors	Watch the #Tesla Model 3 take down the Mustang GT on the drag strip, view here: http://ow.ly/DlfX30mqbKG $TSLA #TeslaMotors #TeslaModel3 #ElectricVehicle #ElonMusk	2 22 22 78 78	Retweet 22 Retweeted 22		Like 78 Liked 78	/evannex_com/status/1057056391402319872
@bobby_tips @bobby_tips @bobby_tips @bobby_tips @bobby_tips @elonmusk	bobby‏ @bobby_tips Elon MuskVerified account @elonmusk	29 Oct 2018			$TSLA $TSLAQ Elon is planting the thought in $TSLA cultists heads that, "CEO is just a title", so they won't be upset once Elon is removed from CEO position this week. https://twitter.com/elonmusk/status/1057010155332628481 … Deleted my Tesla titles last week to see what would happen. I’m now the Nothing of Tesla. Seems fine so far.	12 18 18 136 136	Retweet 18 Retweeted 18		Like 136 Liked 136	/bobby_tips/status/1057017868242612225
@BarkMSmeagol @BarkMSmeagol @BarkMSmeagol @BarkMSmeagol @BarkMSmeagol @elonmusk	Bark‏ @BarkMSmeagol Elon MuskVerified account @elonmusk	29 Oct 2018			Chief Elon Officer it is $TSLA https://twitter.com/elonmusk/status/1057010155332628481 … Deleted my Tesla titles last week to see what would happen. I’m now the Nothing of Tesla. Seems fine so far.	2 11 11 84 84	Retweet 11 Retweeted 11		Like 84 Liked 84	/BarkMSmeagol/status/1057014975238008832
@BSA19741 @BSA19741 @BSA19741 @BSA19741 @BSA19741	Nikola’s Stache‏ @BSA19741	29 Oct 2018			Another interesting tidbit from $tsla management page. Jerome Guillen has been removed. He was added to this page after his promotion and being named a Section 16 NEO (President Automotive). He gone?	8 12 12 68 68	Retweet 12 Retweeted 12		Like 68 Liked 68	/BSA19741/status/1057008856281300993
@vincent13031925 @vincent13031925 @vincent13031925 @vincent13031925 @vincent13031925	Vincent‏ @vincent13031925	29 Oct 2018			"If [Musk] needs more capital we would be willing to back him," Baillie Gifford partner Nick Thomas said in a story published Monday by The Times in London Baillie Gifford was recently Tesla's No. 3 institutional owner, owning about 8% of the company's outstanding shares. $TSLA	2 13 13 75 75	Retweet 13 Retweeted 13		Like 75 Liked 75	/vincent13031925/status/1056970430181924865
@GerberKawasaki @GerberKawasaki @GerberKawasaki @GerberKawasaki @GerberKawasaki	Ross Gerber‏Verified account @GerberKawasaki	29 Oct 2018			Bet those bears didn’t think they would be staring at Tesla $340 -during a bad correction too! LOL $tsla	10 18 18 219 219	Retweet 18 Retweeted 18		Like 219 Liked 219	/GerberKawasaki/status/1056909021477629952
@GerberKawasaki @GerberKawasaki @GerberKawasaki @GerberKawasaki @GerberKawasaki	Ross Gerber‏Verified account @GerberKawasaki	29 Oct 2018	#model3,TeslaModel3	#TeslaModel3	Tesla now trading at $340 up again. Investors are rethinking all the FUD and realizing. Tesla is domination of the EV car market! $tsla #model3 #TeslaModel3	10 43 43 284 284	Retweet 43 Retweeted 43		Like 284 Liked 284	/GerberKawasaki/status/1056907828235923456
@kimpaquette @kimpaquette @kimpaquette @kimpaquette @kimpaquette	Kim Paquette‏ @kimpaquette	29 Oct 2018	#Tesla,FundingSecured	#FundingSecured	Dreams of $TSLAQ are over. Larry Ellison, now this. #Tesla will not be allowed to fail. $TSLA #FundingSecured Tesla's third-largest shareholder says it's willing to pump more money into the companyhttps://cnb.cx/2zencCc	5 44 44 210 210	Retweet 44 Retweeted 44		Like 210 Liked 210	/kimpaquette/status/1056894991363162113
@orthereaboot @orthereaboot @orthereaboot @orthereaboot @orthereaboot	luis carruthers‏ @orthereaboot	29 Oct 2018			The bombshell WSJ report Friday that FBI investigating Musk fraudulent production statements about $tsla 1) wide-ranging & fairly advanced criminal inquiry 2) we know from Wochos lawsuit that a) senior former employees have evidence Musk guilty b) desire to cooperate.	4 13 13 58 58	Retweet 13 Retweeted 13		Like 58 Liked 58	/orthereaboot/status/1056890142257004544
@TeslaAgnostic @TeslaAgnostic @TeslaAgnostic @TeslaAgnostic @TeslaAgnostic	Realist‏ @TeslaAgnostic	29 Oct 2018			Things you dont do when planing to buy more shares: Talk publicly that you want to buy more shares: $TSLA https://www.reuters.com/article/us-tesla-baillie-gifford/baillie-gifford-willing-to-invest-more-in-tesla-the-times-idUSKCN1N30JK …	9 7 7 69 69	Retweet 7 Retweeted 7		Like 69 Liked 69	/TeslaAgnostic/status/1056879201259831301
@ElonBachman @ElonBachman @ElonBachman @ElonBachman @ElonBachman	"Elon Says"‏ @ElonBachman	29 Oct 2018			6\6 Oh, another thing. If you believe the 34.2% S/X gross margin in Q3, and if you also believe the Model 3 gross margin was over 20% (as $TSLA claimed), then you will calculate a total gross profit number larger than what $TSLA reported on the income statement. Odd.	5 9 9 86 86	Retweet 9 Retweeted 9		Like 86 Liked 86	/ElonBachman/status/1056872814182055936
@ellec_uk @ellec_uk @ellec_uk @ellec_uk @ellec_uk	⚡ evlution.co ⚡‏ @ellec_uk	29 Oct 2018			$TSLA shorts are in serious trouble, the stock is rising due to excellent fundamentals now, nothing stopping it going above $400 short term where most leveraged shorts will be liquidated.	8 11 11 140 140	Retweet 11 Retweeted 11		Like 140 Liked 140	/ellec_uk/status/1056872154678116355
@VGrinshpun @VGrinshpun @VGrinshpun @VGrinshpun @VGrinshpun	Vladimir Grinshpun‏ @VGrinshpun	29 Oct 2018			$TSLA Daimler is not ruling out getting access to California law of physics, which are known to be more favorable to developing power trains for proper EVs. Https://www.cnbc.com/2018/10/29/reuters-america-update-1-daimler-doesnt-rule-out-future-cooperation-with-tesla--report.html …pic.twitter.com/eZ1oPLlshl	5 16 16 55 55	Retweet 16 Retweeted 16		Like 55 Liked 55	/VGrinshpun/status/1056851188723920896
@AlterViggo @AlterViggo @AlterViggo @AlterViggo @AlterViggo	Alter Viggo‏ @AlterViggo	28 Oct 2018			When I see announcements of ICE makers "electrifying" their fleets with hybrids and PHEVs, all I can think of is this. $TSLA pic.twitter.com/50Sxt5xb2f	4 46 46 190 190	Retweet 46 Retweeted 46		Like 190 Liked 190	/AlterViggo/status/1056775241584697344
@VGrinshpun @VGrinshpun @VGrinshpun @VGrinshpun @VGrinshpun	Vladimir Grinshpun‏ @VGrinshpun	28 Oct 2018			Last week $TSLA gained $70.22 - the largest point gain in its trading history, on a volume of 92.9 million shares - the forth highest weekly volume ever. 3 weeks with higher volume (millions): 5/17/2013 - 117.1 11/08/2013 - 111.4 02/28/2014 - 98.1 Note to short-sellers: pic.twitter.com/mkW0rceAkr	2 25 25 83 83	Retweet 25 Retweeted 25		Like 83 Liked 83	/VGrinshpun/status/1056769546693033990
@S_Padival @S_Padival @S_Padival @S_Padival @S_Padival	💧 S Padival‏ @S_Padival	28 Oct 2018			$TSLA Funding secured https://www.thetimes.co.uk/article/tesla-backer-ready-to-put-more-money-behind-musk-ncn0d9bkm …	4 20 20 97 97	Retweet 20 Retweeted 20		Like 97 Liked 97	/S_Padival/status/1056748247698497536
@BarkMSmeagol @BarkMSmeagol @BarkMSmeagol @BarkMSmeagol @BarkMSmeagol @BarkMSmeagol	Bark‏ @BarkMSmeagol Bark @BarkMSmeagol	28 Oct 2018			3 months definitely. $TSLA $TSLAQ https://twitter.com/BarkMSmeagol/status/1013150763961315328 … 3 months probably... 6 months definitely $TSLA $TSLAQ pic.twitter.com/wWOXpIWFh7	1 16 16 76 76	Retweet 16 Retweeted 16		Like 76 Liked 76	/BarkMSmeagol/status/1056740466283008001
@S_Padival @S_Padival @S_Padival @S_Padival @S_Padival	💧 S Padival‏ @S_Padival	28 Oct 2018			“Nobody in NA was talking about electric vehicles until your local news outlets picked up the rollout of the Tesla semi. That led basically to what we call the $TSLA effect. Now shippers are asking their carriers where you are with electric vehicles." https://www.freightwaves.com/news/tesla-electric-trucks …	14 14 57 57	Retweet 14 Retweeted 14		Like 57 Liked 57	/S_Padival/status/1056738834161983489
@option_snipper @option_snipper @option_snipper @option_snipper @option_snipper	Option_Sniper‏ @option_snipper	28 Oct 2018			Stupid move by $IBM... could've used 2/3 of that fund to buy $amd or 1/3 to buy $dbx... OR, even smarter options is use 1/3 to create joint venture w/ $tsla for chip biz... IBM to acquire Red Hat in deal valued at $34 billion https://cnb.cx/2zbte6D	24 7 7 118 118	Retweet 7 Retweeted 7		Like 118 Liked 118	/option_snipper/status/1056716947990200320
@TeslaOptimist @TeslaOptimist @TeslaOptimist @TeslaOptimist @TeslaOptimist	TeslaOptimist‏ @TeslaOptimist	28 Oct 2018	#Tesla		"After 6,000 miles in 3 months, I can truly say this is my favorite car of all-time. I've owned 10 very nice ICE vehicles and they just can't compare. If you’re hesitant about getting one, don't be. You will not regret it." #Tesla Model 3 $TSLA http://reddit.com/r/teslamotors/comments/9s86g3/after_6000_miles_in_3_months_i_can_truly_say_this/ …pic.twitter.com/lTPaO4kSFH	4 28 28 128 128	Retweet 28 Retweeted 28		Like 128 Liked 128	/TeslaOptimist/status/1056707345944739840
@kimpaquette @kimpaquette @kimpaquette @kimpaquette @kimpaquette	Kim Paquette‏ @kimpaquette	28 Oct 2018	#Tesla		Can Germany survive the ‘iPhone moment’ for cars? #Tesla $TSLA https://www.ft.com/content/61684fa6-d2f6-11e8-a9f2-7574db66bcd5 … via @financialtimes	10 17 17 56 56	Retweet 17 Retweeted 17		Like 56 Liked 56	/kimpaquette/status/1056665807852392453
@MidwestHedgie @MidwestHedgie @MidwestHedgie @MidwestHedgie @MidwestHedgie	Midwestern Hedgie‏ @MidwestHedgie	28 Oct 2018			Usually CEOs who commit multi-billion dollar fraud repeatedly and tell big lies nearly every day do not have successful companies. Either @elonmusk is one hell of an exception or $TSLA's books are cooked. pic.twitter.com/1BUcDH8g9I	8 27 27 93 93	Retweet 27 Retweeted 27		Like 93 Liked 93	/MidwestHedgie/status/1056617174964596738
@evannex_com @evannex_com @evannex_com @evannex_com @evannex_com	EVANNEX for Tesla‏ @evannex_com	28 Oct 2018	#Tesla,TeslaMotors,TeslaModel3,ElectricVehicle,ElonMusk	#TeslaMotors	There's a reason why Toyota and Honda owners are looking to buy the #Tesla Model 3, it makes dollars and sense. Read here: http://ow.ly/FJjy30mp427 $TSLA #TeslaMotors #TeslaModel3 #ElectricVehicle #ElonMusk	7 22 22 50 50	Retweet 22 Retweeted 22		Like 50 Liked 50	/evannex_com/status/1056607266357604353
@TESLAcharts @TESLAcharts @TESLAcharts @TESLAcharts @TESLAcharts	TeslaCharts‏ @TESLAcharts	28 Oct 2018			What say you @WSJ? The CEO of $TSLA is calling your story bullshit. You just going to take that? Nothing less than the journalistic integrity of your 130 year-old iconic newspaper is at stake. pic.twitter.com/ORVAvs0bdy	7 25 25 106 106	Retweet 25 Retweeted 25		Like 106 Liked 106	/TESLAcharts/status/1056592134806102016
@TrendTrader007 @TrendTrader007 @TrendTrader007 @TrendTrader007 @TrendTrader007	007‏ @TrendTrader007	28 Oct 2018			Whether or not Nasdaq has bottomed is irrelevant to $tsla Because the stock has now taken a life of its own However the fact that Nasdaq has likely bottomed and about to start another uptrend can only be good for $tsla since it’s likely to be the leading stock of new uptrend	3 10 10 42 42	Retweet 10 Retweeted 10		Like 42 Liked 42	/TrendTrader007/status/1056570637773357056
@GerberKawasaki @GerberKawasaki @GerberKawasaki @GerberKawasaki @GerberKawasaki	Ross Gerber‏Verified account @GerberKawasaki	28 Oct 2018	#TeslaModel3		Here we go. A positive article. Guess What? Everyone Was Wrong About Tesla - Forbes Magazine $tsla #TeslaModel3https://apple.news/A1hAfxRr1RRakzVi_Jhcu0w …	28 63 63 334 334	Retweet 63 Retweeted 63		Like 334 Liked 334	/GerberKawasaki/status/1056544908012470272
@kimpaquette @kimpaquette @kimpaquette @kimpaquette @kimpaquette	Kim Paquette‏ @kimpaquette	28 Oct 2018	#tesla,Pravduh	#Pravduh	As many of us were saying.... #tesla $TSLA #Pravduhhttps://www.forbes.com/sites/enriquedans/2018/10/28/guess-what-everyone-was-wrong-about-tesla/ …	13 52 52 217 217	Retweet 52 Retweeted 52		Like 217 Liked 217	/kimpaquette/status/1056532280955539457
@ellec_uk @ellec_uk @ellec_uk @ellec_uk @ellec_uk	⚡ evlution.co ⚡‏ @ellec_uk	28 Oct 2018			Fred Lambert of @ElectrekCo opens the Amazon web page on black Friday $tsla $tslaqpic.twitter.com/K9hF7xwZWa	4 14 14 96 96	Retweet 14 Retweeted 14		Like 96 Liked 96	/ellec_uk/status/1056527632521723906
@TeslaOptimist @TeslaOptimist @TeslaOptimist @TeslaOptimist @TeslaOptimist	TeslaOptimist‏ @TeslaOptimist	27 Oct 2018			Tesla Just Outsold Mercedes-Benz, Audi, Acura, Infinity In America, About To Crush BMW, Lexus In Q4 $TSLA https://www.forbes.com/sites/jeanbaptiste/2018/10/27/tesla-just-outsold-mercedes-benz-audi-acura-infinity-in-america-about-to-crush-bmw-lexus-in-q4/ …	1 47 47 183 183	Retweet 47 Retweeted 47		Like 183 Liked 183	/TeslaOptimist/status/1056347902774194176
@InvResDynamics @InvResDynamics @InvResDynamics @InvResDynamics @InvResDynamics	Dave Kranzler‏ @InvResDynamics	27 Oct 2018			I'm crunching $tsla numbers for my Short Seller's Journal and I'm simply stunned at how out of whack TSLA's financials are for Q3. There's massive accounting fraud going on. Depreciation per car delivered is nearly 50% lower in Q3 than Q2. This is impossible @TeslaCharts	45 109 109 419 419	Retweet 109 Retweeted 109		Like 419 Liked 419	/InvResDynamics/status/1056345755739246593
@evannex_com @evannex_com @evannex_com @evannex_com @evannex_com	EVANNEX for Tesla‏ @evannex_com	27 Oct 2018	#Tesla,TeslaMotors,TeslaModel3,TeslaModelS,TeslaModelX,ElectricVehicle,ElonMusk	#TeslaMotors	In Q4, #Tesla is coming after all the luxury automakers, check out the numbers, read here: http://ow.ly/EdFN30moPej $TSLA #TeslaMotors #TeslaModel3 #TeslaModelS #TeslaModelX #ElectricVehicle #ElonMusk	5 28 28 125 125	Retweet 28 Retweeted 28		Like 125 Liked 125	/evannex_com/status/1056345637933985792
@GerberKawasaki @GerberKawasaki @GerberKawasaki @GerberKawasaki @GerberKawasaki	Ross Gerber‏Verified account @GerberKawasaki	27 Oct 2018			Funny. Not one headline. “Tesla reports record profits and proves naysayers wrong” instead. FUD picked up by multiple news sources from one source. $tsla	51 64 64 401 401	Retweet 64 Retweeted 64		Like 401 Liked 401	/GerberKawasaki/status/1056315150460833792
@vincent13031925 @vincent13031925 @vincent13031925 @vincent13031925 @vincent13031925	Vincent‏ @vincent13031925	27 Oct 2018			“OMG this car (Model 3) is just dominating, and the Model S still dominating. Not just dominating, they just smoking the competitions!” Listen to the former Tesla short seller Andre Left @CitronResearch And now holding the long $TSLA position https://m.youtube.com/watch?v=DvW_w5EL9cw …	1 28 28 114 114	Retweet 28 Retweeted 28		Like 114 Liked 114	/vincent13031925/status/1056275926579732480
@DonutShorts @DonutShorts @DonutShorts @DonutShorts @DonutShorts	Donut Shorts‏ @DonutShorts	27 Oct 2018			I don't want to go overboard and call this a SCOOP, but "having absolutely zero concern" and "a sure thing" seem pretty much the same to me. Actually, no email required, so not that hard to find. $TSLA pic.twitter.com/bfYsj8Ka65	11 18 18 98 98	Retweet 18 Retweeted 18		Like 98 Liked 98	/DonutShorts/status/1056256069926899713
@scottwww @scottwww @scottwww @scottwww @scottwww	Scott Wainner‏Verified account @scottwww	27 Oct 2018			“@elonmusk is the modern American incarnation of rugged self-reliance, yet the country in which he operates can barely recognize it and thinks they are owed something over and above what he has already given them.” $TSLA @mayemuskhttps://thehill.com/opinion/technology/413319-we-need-elon-musk-much-more-than-he-needs-us …	28 142 142 619 619	Retweet 142 Retweeted 142		Like 619 Liked 619	/scottwww/status/1056252422341853185
@AlterViggo @AlterViggo @AlterViggo @AlterViggo @AlterViggo	Alter Viggo‏ @AlterViggo	27 Oct 2018			Amazing piece by @federallamm. Don’t just criticize @elonmusk, get off your butt and do better! $TSLA https://thehill.com/opinion/technology/413319-we-need-elon-musk-much-more-than-he-needs-us …	6 46 46 163 163	Retweet 46 Retweeted 46		Like 163 Liked 163	/AlterViggo/status/1056234118671818752
@BSA19741 @BSA19741 @BSA19741 @BSA19741 @BSA19741	Nikola’s Stache‏ @BSA19741	27 Oct 2018			Happy TWO Year Anniversary to the Solar Roof product unveil on the set of Desperate Housewives! $tsla installed Zero roofs in Q3-18 and is “continuing to iterate” on the design. Stuck on two customer installs. Vaporware to this day. pic.twitter.com/Wk6UOifQwT	16 34 34 151 151	Retweet 34 Retweeted 34		Like 151 Liked 151	/BSA19741/status/1056223444759732226
@princetongb @princetongb @princetongb @princetongb @princetongb @CGrantWSJ	CGB3 Beck‏ @princetongb Charley GrantVerified account @CGrantWSJ	27 Oct 2018			Far more troubling forecasts -- from the $TSLA solar division. The solar roof shingles don't seem to exist except in prototype., and may indicate a pattern of misleading customers. I did receive a refund after waiting 10 months. https://twitter.com/CGrantWSJ/status/1055882101097160704 … Tesla faces a deepening FBI criminal probe into whether it misstated production figures and misled investors go…	6 21 21 85 85	Retweet 21 Retweeted 21		Like 85 Liked 85	/princetongb/status/1056215495412760582
@SamAntar @SamAntar @SamAntar @SamAntar @SamAntar	Sam E. Antar‏Verified account @SamAntar	27 Oct 2018			In a single tweet, Tesla CEO Elon Musk handed a gift to the Feds, SEC, and plaintiffs' lawyers for ongoing and future legal actions. He acknowledged scienter. $TSLA $TSLAQpic.twitter.com/EXiK1eewxf	14 36 36 116 116	Retweet 36 Retweeted 36		Like 116 Liked 116	/SamAntar/status/1056189613553995778
@Reuters @Reuters @Reuters @Reuters @Reuters	Reuters Top News‏Verified account @Reuters	27 Oct 2018			Tesla has given investors anything but an easy ride: take a look at the balance sheet https://reut.rs/2EPma5J $TSLA pic.twitter.com/bq4U1sthQ0	6 24 24 46 46	Retweet 24 Retweeted 24		Like 46 Liked 46	/Reuters/status/1056174928670715904
@ElectricJen @ElectricJen @ElectricJen @ElectricJen @ElectricJen @TeslaMdAtlantic	Jen‏ @ElectricJen Tesla Mid Atlantic @TeslaMdAtlantic	27 Oct 2018	#Tesla		What a balance sheet can’t show: #Tesla owners getting together to voluntarily figure out how to educate more people and spread brand awareness. This is the kind of marketing money can’t buy and other brands can only dream of. $TSLA https://twitter.com/TeslaMdAtlantic/status/1055987104101097472 … Talking Tesla and taking the show on the road in Cherry Hill, NJ with @andrewket @jcadman22 @vivivand…	1 22 22 85 85	Retweet 22 Retweeted 22		Like 85 Liked 85	/ElectricJen/status/1056169176895811585
@ellec_uk @ellec_uk @ellec_uk @ellec_uk @ellec_uk	⚡ evlution.co ⚡‏ @ellec_uk	27 Oct 2018			Fred Lambert, who's site would be nothing without $TSLA, get's a free Roadster 2 and complains about Tesla reducing the price for new customers for the Model 3 Performace. What a guy!	30 25 25 220 220	Retweet 25 Retweeted 25		Like 220 Liked 220	/ellec_uk/status/1056163777572466688
@S_Padival @S_Padival @S_Padival @S_Padival @S_Padival	💧 S Padival‏ @S_Padival	27 Oct 2018			Apparently, @CGrantWSJ hasn’t heard of Aesop’s fable “The Boy Who Cried Wolf” $TSLA went right back up 5% after the story turned out to be stale FUD. Well positioned for $360 next week Oh.. And Charley is the son of Jim Grant, investor & BFF of infamous short seller Jim Chanos pic.twitter.com/GiLSZBYuJo	14 38 38 170 170	Retweet 38 Retweeted 38		Like 170 Liked 170	/S_Padival/status/1056158863739674625
@AlterViggo @AlterViggo @AlterViggo @AlterViggo @AlterViggo	Alter Viggo‏ @AlterViggo	26 Oct 2018	#Tesla		In case anyone lost track, this 0-60 in 3.3s speed demon now sells for only $64,000. You feelin' me @BMW? @MercedesBenz? @Audi? $TSLA #Teslapic.twitter.com/lG8bCd7WSy	7 36 36 137 137	Retweet 36 Retweeted 36		Like 137 Liked 137	/AlterViggo/status/1056063421462929408
@AlterViggo @AlterViggo @AlterViggo @AlterViggo @AlterViggo	Alter Viggo‏ @AlterViggo	26 Oct 2018			The more @TeslaCharts tries to trigger @elonmusk, the more you know Tesla's share price has rattled him. Your losses aren't coming back bro. $TSLA $TSLAQpic.twitter.com/cyFrjm3pbp	10 18 18 142 142	Retweet 18 Retweeted 18		Like 142 Liked 142	/AlterViggo/status/1056032948695183360
@vincent13031925 @vincent13031925 @vincent13031925 @vincent13031925 @vincent13031925	Vincent‏ @vincent13031925	26 Oct 2018			Tesla had 120.24M trading volume this week (Highest Vol since public) with 27% $TSLA 2nd highest weekly vol was 117.08M, mid May 2013, 24%. @Tesla Stock price was 273% from $78 to $291 the next 16 months. Congrats to @elonmusk @Tesla team, supporters & shareholders	6 52 52 260 260	Retweet 52 Retweeted 52		Like 260 Liked 260	/vincent13031925/status/1056009204299792384
@ValueAnalyst1 @ValueAnalyst1 @ValueAnalyst1 @ValueAnalyst1 @ValueAnalyst1	ValueAnalyst‏ @ValueAnalyst1	26 Oct 2018	#NotSellingAShareBefore2500		"Why should I believe you as opposed to my friend Elon while I am out here watching this rocket land, which I think is really cool, and you are there in front of your Apple Mac typing up an article saying Elon’s an idiot?" $TSLA #NotSellingAShareBefore2500https://www.cnbc.com/2018/10/26/oracle-founder-larry-ellison-discloses-big-personal-stake-in-tesla.html …	12 67 67 304 304	Retweet 67 Retweeted 67		Like 304 Liked 304	/ValueAnalyst1/status/1056000968381423617
@BSA19741 @BSA19741 @BSA19741 @BSA19741 @BSA19741 @TESLAcharts	Nikola’s Stache‏ @BSA19741 TeslaCharts @TESLAcharts	26 Oct 2018			Amen. The scale of the $tsla fraud will shock people. Expenses (cogs and opex) completely decoupled from the income statement and inventory turn. You got this @HesterPeirce????https://twitter.com/TESLAcharts/status/1055998174932938752 … If Elon thought I would believe that $1B in sequential net income was possible because he delivered 37K more Model 3s, and that somehow his faking of the Q3 numbe…	2 7 7 52 52	Retweet 7 Retweeted 7		Like 52 Liked 52	/BSA19741/status/1055999428568498181
@TESLAcharts @TESLAcharts @TESLAcharts @TESLAcharts @TESLAcharts	TeslaCharts‏ @TESLAcharts	26 Oct 2018			If Elon thought I would believe that $1B in sequential net income was possible because he delivered 37K more Model 3s, and that somehow his faking of the Q3 numbers would cause me to doubt my conviction, he was wrong. $TSLA is still a 0. $TSLAQ	5 16 16 195 195	Retweet 16 Retweeted 16		Like 195 Liked 195	/TESLAcharts/status/1055998174932938752
@ValueAnalyst1 @ValueAnalyst1 @ValueAnalyst1 @ValueAnalyst1 @ValueAnalyst1	ValueAnalyst‏ @ValueAnalyst1	26 Oct 2018	#Tesla,Model3,NotSellingAShareBefore2500	#Model3	#Tesla tripled #Model3 VINs registered quarter-to-date in Q4 vs Q3. As I questioned how it could meet surging demand with credit expiration looming, it introduced Mid Range and lowered price of Performance Upgrade. Something big is happening. $TSLA #NotSellingAShareBefore2500pic.twitter.com/UMK3dL6RJj	8 10 10 64 64	Retweet 10 Retweeted 10		Like 64 Liked 64	/ValueAnalyst1/status/1055996752237654016
@TESLAcharts @TESLAcharts @TESLAcharts @TESLAcharts @TESLAcharts @elonmusk @FactsDataTruth @Tesla	TeslaCharts‏ @TESLAcharts Elon MuskVerified account @elonmusk	26 Oct 2018			There's definitely no demand problem at $TSLA. Also, each incremental Model 3 sold last quarter added $24K to the bottom line. And that FBI stuff is definitely nothing. $TSLA https://twitter.com/elonmusk/status/1055991558174953472 … You’re right. Earlier Model 3 Performance buyers got free lifetime Supercharging. Will add that to anyone who bought recently.	6 6 6 77 77	Retweet 6 Retweeted 6		Like 77 Liked 77	/TESLAcharts/status/1055994435522170882
@Paul_M_Huettner @Paul_M_Huettner @Paul_M_Huettner @Paul_M_Huettner @Paul_M_Huettner @FredericLambert	Paul Huettner, CFA‏ @Paul_M_Huettner Fred LambertVerified account @FredericLambert	26 Oct 2018			Get used to the fraud Fred. You've enable this shit. $TSLA https://twitter.com/FredericLambert/status/1055984917627265025 … @elonmusk This is a shitty thing to do to a bunch of people who have been waiting for their cars for years - just to now to be devalued by $5,000 a month into ownership. https://twitter.com/ElectrekCo/status/1055983170292801537 …	7 7 7 131 131	Retweet 7 Retweeted 7		Like 131 Liked 131	/Paul_M_Huettner/status/1055988333149601793
@markbspiegel @markbspiegel @markbspiegel @markbspiegel @markbspiegel	Mark B. Spiegel‏ @markbspiegel	26 Oct 2018			So $TSLA just cut the price of the Model 3 Performance by $5000... Awesome for margins, and for resale value for the suckers who bought one last month... Demand must be off the charts! https://electrek.co/2018/10/26/tesla-model-3-performance-price-punish-reservation-holders/?utm_source=dlvr.it&utm_medium=twitter … $TSLAQ	22 25 25 147 147	Retweet 25 Retweeted 25		Like 147 Liked 147	/markbspiegel/status/1055985576359456769
@PlainSite @PlainSite @PlainSite @PlainSite @PlainSite	PlainSite‏ @PlainSite	26 Oct 2018			Don't worry, there's plenty of cash. Which is why $TSLA didn't pay taxes for *two* quarters. https://www.plainsite.org/dockets/3gdnfz7m1/eighth-judicial-district-court/nevada-employment-security-division-v-tesla-inc/ …pic.twitter.com/mIdJWaUVZQ	5 29 29 60 60	Retweet 29 Retweeted 29		Like 60 Liked 60	/PlainSite/status/1055972764283064321
@CGasparino @CGasparino @CGasparino @CGasparino @CGasparino	Charles Gasparino‏Verified account @CGasparino	26 Oct 2018			The short squeeze in $TSLA @Tesla is separating the men from the men who live in their moms basements	50 23 23 214 214	Retweet 23 Retweeted 23		Like 214 Liked 214	/CGasparino/status/1055935208380420096
@TeslaPodcast @TeslaPodcast @TeslaPodcast @TeslaPodcast @TeslaPodcast	Tesla Daily‏ @TeslaPodcast	26 Oct 2018			Seems like a certain company should be due for an upgraded rating, eh @MoodysInvSvc? $TSLA @Tesla @elonmuskpic.twitter.com/pydFArw6Vk	8 35 35 181 181	Retweet 35 Retweeted 35		Like 181 Liked 181	/TeslaPodcast/status/1055929488658305024
@TradrFloridaFIL @TradrFloridaFIL @TradrFloridaFIL @TradrFloridaFIL @TradrFloridaFIL	Lady Tesla‏ @TradrFloridaFIL	26 Oct 2018	#CharleyGrant,JimChanos	#JimChanos	Today was obvious many shorts were getting killed in $TSLA. Up over 30% in 4 days many were being forced to cover. @WSJ regurgitates old news, repackages it as a nefarious new story & helps out some shorts. DOJ should look into #CharleyGrant dad & #JimChanos's relationship.	7 37 37 140 140	Retweet 37 Retweeted 37		Like 140 Liked 140	/TradrFloridaFIL/status/1055926151716184064
@AlterViggo @AlterViggo @AlterViggo @AlterViggo @AlterViggo @bosterogriego	Alter Viggo‏ @AlterViggo Peter Gianulis @bosterogriego	26 Oct 2018			Maybe we can get @SenSherrodBrown, the ranking Democrat for the Committee on Banking, Housing, and Urban Affairs to prompt the SEC to investigate today's $TSLA manipulation by @WSJ. https://www.brown.senate.gov/ https://twitter.com/bosterogriego/status/1055890095017000960 … Where is the SEC when the WSJ publishes old information purely meant to distort the stock and harm investors? @Tesla @mayemu…	1 25 25 105 105	Retweet 25 Retweeted 25		Like 105 Liked 105	/AlterViggo/status/1055923590468497408
@StuartMeissner @StuartMeissner @StuartMeissner @StuartMeissner @StuartMeissner @StuartMeissner	Stuart D. Meissner Esq.‏ @StuartMeissner Stuart D. Meissner Esq. @StuartMeissner	26 Oct 2018			So this tweet from last month has aged well. Former senior $tsla employees : don’t be foolish and wait for the subpoena to come as you will regret it. 866-764-3100 strictly confidential. Atty Advertising https://twitter.com/StuartMeissner/status/1042166836794671104 … To all former and current senior $TSLA employees.If U wait for the US Attorney/FBI/SEC to contact U,U will be disqualified under ru…	7 28 28 80 80	Retweet 28 Retweeted 28		Like 80 Liked 80	/StuartMeissner/status/1055897240198361088
@GatorInvestor @GatorInvestor @GatorInvestor @GatorInvestor @GatorInvestor @CVCResearch	Investor Gator 🐊‏ @GatorInvestor CVC Research @CVCResearch	26 Oct 2018			Whoever wrote that statement for $TSLA is unaware the FBI has almost certainly flipped employees and now has unfettered access to internal systems. Maybe even flipped some key employees-- the type who would get uncharacteristically emotional on an earnings call https://twitter.com/CVCResearch/status/1055895566226341888 … Tesla statement: "We have not received a subpoena, a request for testimony, …	10 12 12 97 97	Retweet 12 Retweeted 12		Like 97 Liked 97	/GatorInvestor/status/1055897192232337408
@BSA19741 @BSA19741 @BSA19741 @BSA19741 @BSA19741	Nikola’s Stache‏ @BSA19741	26 Oct 2018			$tsla has a second active SEC enforcement matter with Justice investigating in parallel. If the probe is “deepening” for the FBI, with their “reasonable doubt” standard, imagine what civil “preponderance of the evidence” will conclude. Musk is already on double-public probation	3 14 14 80 80	Retweet 14 Retweeted 14		Like 80 Liked 80	/BSA19741/status/1055895711622066177
@AlterViggo @AlterViggo @AlterViggo @AlterViggo @AlterViggo	Alter Viggo‏ @AlterViggo	26 Oct 2018			Wanna know what happened in the last hour with $TSLA? This manipulation tactic using a "bozo reporter" described by @jimcramerhttps://www.youtube.com/watch?time_continue=2&v=VMuEis3byY4 …	7 42 42 102 102	Retweet 42 Retweeted 42		Like 102 Liked 102	/AlterViggo/status/1055892736669179904
@Zheega123 @Zheega123 @Zheega123 @Zheega123 @Zheega123 @zerohedge	Zheega 🦄‏ @Zheega123 zerohedge @zerohedge	26 Oct 2018			This is why Tesla pushed forward the date for its Q3 conference and results $TSLA $TSLAQhttps://twitter.com/zerohedge/status/1055882354282151936 … FBI AGENTS EXAMINING WHETHER TESLA MISSTATED INFORMATION ABOUT PRODUCTION OF ITS MODEL 3 SEDANS AND MISLED INVESTORS ABOUT THE CO’S BUSINESS GOING BACK TO EARLY 2017: WSJ	6 19 19 80 80	Retweet 19 Retweeted 19		Like 80 Liked 80	/Zheega123/status/1055887034617942022
@QTRResearch @QTRResearch @QTRResearch @QTRResearch @QTRResearch	Quoth the Raven‏ @QTRResearch	26 Oct 2018			My $TSLA put graveyard pic.twitter.com/g0Vq5QtW7f	11 9 9 140 140	Retweet 9 Retweeted 9		Like 140 Liked 140	/QTRResearch/status/1055883337489965056
@QTRResearch @QTRResearch @QTRResearch @QTRResearch @QTRResearch	Quoth the Raven‏ @QTRResearch	26 Oct 2018			*FBI AGENTS EXAMINING WHETHER TESLA MISSTATED INFORMATION ABOUT PRODUCTION OF ITS MODEL 3 SEDANS AND MISLED INVESTORS ABOUT THE CO’S BUSINESS GOING BACK TO EARLY 2017: WSJ This is all new from DOJ I believe $TSLA	3 24 24 84 84	Retweet 24 Retweeted 24		Like 84 Liked 84	/QTRResearch/status/1055882241044287488
@mcjamez @mcjamez @mcjamez @mcjamez @mcjamez	Jim McPherson‏ @mcjamez	26 Oct 2018			The $TSLA Q3 conference call was conservative in every way. This is the new @Tesla and @elonmusk. They are running a mature company and are acting like it. This is the inflection point.	8 34 34 290 290	Retweet 34 Retweeted 34		Like 290 Liked 290	/mcjamez/status/1055882134387335168
@QTRResearch @QTRResearch @QTRResearch @QTRResearch @QTRResearch	Quoth the Raven‏ @QTRResearch	26 Oct 2018			Tesla criminal investigation intensified in recent weeks as FBI contacted ex employees - TDA $TSLA	5 15 15 43 43	Retweet 15 Retweeted 15		Like 43 Liked 43	/QTRResearch/status/1055881380666793984
@TeslaOptimist @TeslaOptimist @TeslaOptimist @TeslaOptimist @TeslaOptimist	TeslaOptimist‏ @TeslaOptimist	26 Oct 2018			Larry Ellison of Oracle: “You know, he’s landing rockets on robot drone rafts in the ocean. And you’re saying he doesn’t know what he’s doing. Well, who else is landing rockets? You ever land a rocket on a robot drone? Who are you?” $TSLA https://www.bloomberg.com/news/articles/2018-10-26/oracle-s-ellison-says-tesla-is-his-second-biggest-investment …	14 63 63 201 201	Retweet 63 Retweeted 63		Like 201 Liked 201	/TeslaOptimist/status/1055864324214808576
@GerberKawasaki @GerberKawasaki @GerberKawasaki @GerberKawasaki @GerberKawasaki	Ross Gerber‏Verified account @GerberKawasaki	26 Oct 2018	#Tesla		Pretty cool to have #Tesla on the run on such a down day. The rock in a unsteady market. Looks like shorts are capitulating. Tesla isn't going BK LOL> $TSLA	18 11 11 160 160	Retweet 11 Retweeted 11		Like 160 Liked 160	/GerberKawasaki/status/1055862321065553921
@ihors3 @ihors3 @ihors3 @ihors3 @ihors3	Ihor Dusaniwsky‏ @ihors3	26 Oct 2018	#Tesla		$TSLA short interest $10.84 bn, 34.43 mm shares shorted (305k covered yesterday), 27.00% of float. #Tesla shorts were down $908 mm in mark-to-market losses yesterday, another $108 mm today, bringing October losses to $1.77 bn and down $1.0 bn YTD https://shortsight.com/tesla/ pic.twitter.com/sAZ5FYKiZf	12 28 28 90 90	Retweet 28 Retweeted 28		Like 90 Liked 90	/ihors3/status/1055860821652393984
@BarkMSmeagol @BarkMSmeagol @BarkMSmeagol @BarkMSmeagol @BarkMSmeagol	Bark‏ @BarkMSmeagol	26 Oct 2018			$TSLAQ: “Guys! Factory safety! Tesla is the worst!! @lorakolodny and @reveal said so!! They don’t report their injuries and Cal-OSHA is now on the hunt!! $TSLA IS LIKE SO GOING TO ZERO!!!!“ Reality: https://www.tesla.com/blog/one-year-in-tesla-update …pic.twitter.com/A1rFQDlvB2	1 13 13 53 53	Retweet 13 Retweeted 13		Like 53 Liked 53	/BarkMSmeagol/status/1055860490629341184
@TezzlaCFO @TezzlaCFO @TezzlaCFO @TezzlaCFO @TezzlaCFO	Deepak CFO‏ @TezzlaCFO	26 Oct 2018			"How Silicon Valley got played by Theranos". Looks like Larry Ellison was a big supporter of Elizabeth Holmes and now Elon Musk and compared both of them to Steve Jobs. So many Steve Jobs in SV, its difficult to keep count. $TSLA https://www.vox.com/science-and-health/2018/6/12/17448584/theranos-elizabeth-holmes-bad-blood …pic.twitter.com/1ahoisg6oN	3 11 11 54 54	Retweet 11 Retweeted 11		Like 54 Liked 54	/TezzlaCFO/status/1055858400733659137
@WallStCynic @WallStCynic @WallStCynic @WallStCynic @WallStCynic	Diogenes‏ @WallStCynic	26 Oct 2018			Setting aside his friendship w/Elon Musk, WTF is with this transcript?! And Silicon Valley. Read for yourself. $ORCL $TSLA https://www.streetinsider.com/dr/news.php?id=14748583 …	23 13 13 90 90	Retweet 13 Retweeted 13		Like 90 Liked 90	/WallStCynic/status/1055850715833344000
@tool_grinder @tool_grinder @tool_grinder @tool_grinder @tool_grinder	ToolGrinder‏ @tool_grinder	26 Oct 2018			Can't pay huge tax bill due to "clerical error" Can't locate customer deposits for refund Can't address dozens of vendor liens / lawsuits Can't locate proper VIN# for customer Can roll up $6 Billion revenue miracle Q3 accounting in 3 weeks. $TSLA	14 14 84 84	Retweet 14 Retweeted 14		Like 84 Liked 84	/tool_grinder/status/1055830572088483840
@GerberKawasaki @GerberKawasaki @GerberKawasaki @GerberKawasaki @GerberKawasaki	Ross Gerber‏Verified account @GerberKawasaki	26 Oct 2018			And Tesla is the first green shoot. Up again today as they are amazing. $tsla	14 14 14 125 125	Retweet 14 Retweeted 14		Like 125 Liked 125	/GerberKawasaki/status/1055819471825190913
@Tezzla_counsel @Tezzla_counsel @Tezzla_counsel @Tezzla_counsel @Tezzla_counsel	Todd M, Esq‏ @Tezzla_counsel	26 Oct 2018			Congrats to @SEC_Enforcement for the amazing settlement you guys made with $TSLA. @elonmusk can just keep on tweeting whatever he wants as long as it's not specifically fake $420 buyout offers, including stock moving developments and taunts of market participants	2 14 14 122 122	Retweet 14 Retweeted 14		Like 122 Liked 122	/Tezzla_counsel/status/1055779852937322496
@SteveHamel16 @SteveHamel16 @SteveHamel16 @SteveHamel16 @SteveHamel16 @Model3VINs	🚀 Don't Bet Against Elon 🚀 👩‍🚀 🐉‏ @SteveHamel16 Model 3 VINs @Model3VINs	26 Oct 2018	#TeamElon		After 14K+ yesterday almost 8K more today! $TSLA #TeamElonhttps://twitter.com/Model3VINs/status/1055766228042575872 … #Tesla registered 7,763 new #Model3 VINs. ~19% estimated to be dual motor. Highest VIN is 177554. https://www.nhtsa.gov/recalls?vin=5YJ3E1EA3JF177554#vin …	2 9 9 47 47	Retweet 9 Retweeted 9		Like 47 Liked 47	/SteveHamel16/status/1055768120869208064
@AntonKreil @AntonKreil @AntonKreil @AntonKreil @AntonKreil	AntonKreil‏ @AntonKreil	26 Oct 2018			Hedge Fund Managers in Tesla $TSLA for the last 4 years ... pic.twitter.com/S1GgVjoAKs	13 22 22 125 125	Retweet 22 Retweeted 22		Like 125 Liked 125	/AntonKreil/status/1055722002852458496
@AlterViggo @AlterViggo @AlterViggo @AlterViggo @AlterViggo	Alter Viggo‏ @AlterViggo	25 Oct 2018			BREAKING - GM and other ICE automakers know it's easier to lobby Washington D.C. to create loopholes to weaken clean air/fuel efficiency standards far below those of California and the other CARB states. They know they've lost to @Tesla $TSLA https://apnews.com/58779f0bd6da485ea1a67675c05782d8 …	3 13 13 44 44	Retweet 13 Retweeted 13		Like 44 Liked 44	/AlterViggo/status/1055704928419606528
@Paul_M_Huettner @Paul_M_Huettner @Paul_M_Huettner @Paul_M_Huettner @Paul_M_Huettner	Paul Huettner, CFA‏ @Paul_M_Huettner	25 Oct 2018			I have confirmation from $TSLA investor relations that they treat inventory on a car by car basis. This adds credence to the fact that cars required rework are held on the balance sheet as inventory while “good” cars are immediately sold at high margins.	15 30 30 128 128	Retweet 30 Retweeted 30		Like 128 Liked 128	/Paul_M_Huettner/status/1055671386088394752
@BarkMSmeagol @BarkMSmeagol @BarkMSmeagol @BarkMSmeagol @BarkMSmeagol @LateNever2	Bark‏ @BarkMSmeagol Never2Late @LateNever2	25 Oct 2018			It’s love at first sight Cozy up with your fav blankie and enjoy the best documentation of the the $TSLAQ smear campaign I’ve yet to come across. $TSLA (Seriously, a damn good thread) https://twitter.com/LateNever2/status/1055638874356150272 … Where did it all go wrong for @markbspiegel? A deep dive on his Tesla history $TSLA $TSAQ 2013 - Mark is Short on Tesla early July.…	4 10 10 31 31	Retweet 10 Retweeted 10		Like 31 Liked 31	/BarkMSmeagol/status/1055664037550157824
@LateNever2 @LateNever2 @LateNever2 @LateNever2 @LateNever2	Never2Late‏ @LateNever2	25 Oct 2018			Where did it all go wrong for @markbspiegel? A deep dive on his Tesla history $TSLA $TSAQ 2013 - Mark is Short on Tesla early July. He publishes 3 Seaking Alpha (SA) articles in the 2nd week of July July- Claims Panamera E / BMW / Audi /Merc plugin will outcompete Model S	48 116 116 413 413	Retweet 116 Retweeted 116		Like 413 Liked 413	/LateNever2/status/1055638874356150272
@DomainMondo @DomainMondo @DomainMondo @DomainMondo @DomainMondo	Domain Mondo‏ @DomainMondo	25 Oct 2018	#technology,stocks,StockMarket,Tesla,Twitter,Verisign,Google,Amazon,investors,investing	#stocks	2018 Q3 Replay $AMZN $GOOGL $VRSN $TWTR $TSLA https://www.domainmondo.com/2018/10/2018-q3-replay-amzn-googl-vrsn-twtr-tsla.html … #technology #stocks #StockMarket #Tesla #Twitter #Verisign #Google $GOOG #Amazon #investors #investingpic.twitter.com/UldsaFcMhD	22 22 21 21	Retweet 22 Retweeted 22		Like 21 Liked 21	/DomainMondo/status/1055594219723743232
@S_Padival @S_Padival @S_Padival @S_Padival @S_Padival @bonnienorman	💧 S Padival‏ @S_Padival Bonnie Norman @bonnienorman	25 Oct 2018			Shout out to the Three Musketeers @mayemusk @bonnienorman and @AndreaSJames , who never stopped believing in @elonmusk $TSLA https://twitter.com/bonnienorman/status/1055219516349665280 … I'm working really hard at not mocking the assholes who have trolled me & others. Because I don't want to stoop to their miserable level. But you know I'm thinking it. pic.twitter.com/oHZnGCMfBv	1 10 10 70 70	Retweet 10 Retweeted 10		Like 70 Liked 70	/S_Padival/status/1055552407516569600
@WallStCynic @WallStCynic @WallStCynic @WallStCynic @WallStCynic	Diogenes‏ @WallStCynic	25 Oct 2018			Has anyone figured out how $TSLA’s equity account increased $600 MM on $300 MM of net income in the 3Q? Share-based compensation is expensed.	29 14 14 139 139	Retweet 14 Retweeted 14		Like 139 Liked 139	/WallStCynic/status/1055515861757427715
@ValueAnalyst1 @ValueAnalyst1 @ValueAnalyst1 @ValueAnalyst1 @ValueAnalyst1	ValueAnalyst‏ @ValueAnalyst1	25 Oct 2018	#NotSellingAShareBefore2500		In an effort to prevent damage from the upcoming short squeeze to as many open-minded $TSLAQ bears as possible, I opened this article to everyone. Please read the math and logic presented, and reconsider your position. $TSLA #NotSellingAShareBefore2500https://www.patreon.com/posts/q3-results-key-21911155 …	1 14 14 58 58	Retweet 14 Retweeted 14		Like 58 Liked 58	/ValueAnalyst1/status/1055501298202824704
@Hedgeye @Hedgeye @Hedgeye @Hedgeye @Hedgeye	Hedgeye‏Verified account @Hedgeye	25 Oct 2018			H/T @QTRResearch $TSLA sliding as bulls furiously Googling what SG&A and COGS mean pic.twitter.com/SRNl1rB4xb	4 22 22 73 73	Retweet 22 Retweeted 22		Like 73 Liked 73	/Hedgeye/status/1055500464526147587
@Ev_Investor @Ev_Investor @Ev_Investor @Ev_Investor @Ev_Investor	space bound‏ @Ev_Investor	25 Oct 2018			My favorite part of $TSLA Q3 call was AI lead Karpathy talking about @tesla advanced neural networks that are already being trained and working well, and they just need the more powerful Tesla custom chip to release them. cc: @CathieDWood @GerberKawasaki @ValueAnalyst1pic.twitter.com/ApkAsXTq1o	2 19 19 90 90	Retweet 19 Retweeted 19		Like 90 Liked 90	/Ev_Investor/status/1055493265170944008
@AlterViggo @AlterViggo @AlterViggo @AlterViggo @AlterViggo	Alter Viggo‏ @AlterViggo	25 Oct 2018			Myth: $TSLAQ says Tesla doesn't pay their suppliers on time. Reality: Tesla's Q3 Days Payable Outstanding (DPO) plummeted from 82 days in Q2 to 62, while also gaining $740M in cash. @gablova's FUD piece from last week was flat out wrong. $TSLA pic.twitter.com/4uZ7wJS4gF	4 29 29 105 105	Retweet 29 Retweeted 29		Like 105 Liked 105	/AlterViggo/status/1055488155527200768
@AlterViggo @AlterViggo @AlterViggo @AlterViggo @AlterViggo	Alter Viggo‏ @AlterViggo	25 Oct 2018			Sandy Munro on @business: "Tesla is the sun that’s melting the ICE age.” "The naysayers are going to have a horrible awakening.” “Nobody’s got anything quite like it." "It takes anybody else that wants to copy the Tesla [Model] 3 four years.” “The 3 is a big deal." $TSLA pic.twitter.com/wr4L98atCs	8 114 114 385 385	Retweet 114 Retweeted 114		Like 385 Liked 385	/AlterViggo/status/1055484187069706240
@BSA19741 @BSA19741 @BSA19741 @BSA19741 @BSA19741	Nikola’s Stache‏ @BSA19741	25 Oct 2018			$tsla What I think Part Deux: significant bonus and incentive accrual reversals in 3q = + impact on opex. Requested supplier rebates booked as contra expense in 3q: + impact on COGS and operating cash flow. I remain deeply troubled by the potential of “financially delivered”.	7 7 7 60 60	Retweet 7 Retweeted 7		Like 60 Liked 60	/BSA19741/status/1055469178751197184
@QTRResearch @QTRResearch @QTRResearch @QTRResearch @QTRResearch	Quoth the Raven‏ @QTRResearch	25 Oct 2018			Forgive me if this is too simple of a way to think guys. And I'm not a CPA or CFA. But didn't CNBC literally just put out an article last weekend alleging $TSLA was booking its vehicle assembly costs incorrectly? And then we get this huge opex question mark? I mean, layup anyone? pic.twitter.com/N8ljXYRZP4	12 15 15 75 75	Retweet 15 Retweeted 15		Like 75 Liked 75	/QTRResearch/status/1055468219773976577
@FitzsimmonsK @FitzsimmonsK @FitzsimmonsK @FitzsimmonsK @FitzsimmonsK	Kristina Fitzsimmons‏ @FitzsimmonsK	25 Oct 2018	#teslaeffect,bigoil	#bigoil	To the $TSLAQ folks that are flipping to $TSLA longs; 1) Kudos & Hugs 2) Dont feel too bad. Entire industries failed to see this EV train coming. The #teslaeffect is real... The bright side for you is there are some great #bigoil stocks to short!https://cleantechnica.com/2018/10/11/cnbc-chats-the-tesla-effect-oil-stocks-video/ …	1 15 15 38 38	Retweet 15 Retweeted 15		Like 38 Liked 38	/FitzsimmonsK/status/1055468178980114434
@ReutersBiz @ReutersBiz @ReutersBiz @ReutersBiz @ReutersBiz	Reuters Business‏Verified account @ReutersBiz	25 Oct 2018			JUST IN: Microsoft, Twitter and Tesla shares rise after companies post strong earnings reports $MSFT $TWTR $TSLA	2 44 44 47 47	Retweet 44 Retweeted 44		Like 47 Liked 47	/ReutersBiz/status/1055457683388674049
@GerberKawasaki @GerberKawasaki @GerberKawasaki @GerberKawasaki @GerberKawasaki @CNBC	Ross Gerber‏Verified account @GerberKawasaki CNBCVerified account @CNBC	25 Oct 2018			Can anyone but Tesla make a good car anymore. Fords recalled by the million. They have been making cars for 100 years but still can’t get it right.... $f $tsla https://twitter.com/CNBC/status/1055454964850589696 … Ford recalls nearly 1.5 million Focuses because engines can stall without warning. https://cnb.cx/2ESJxeW pic.twitter.com/VQzzTCwX6G	14 37 37 149 149	Retweet 37 Retweeted 37		Like 149 Liked 149	/GerberKawasaki/status/1055455558935801857
@GerberKawasaki @GerberKawasaki @GerberKawasaki @GerberKawasaki @GerberKawasaki	Ross Gerber‏Verified account @GerberKawasaki	25 Oct 2018			Tesla is up $24 more today after amazing earnings last night. Tesla is entering a new stage from being a start up to a full mature big tech company. Love what we saw and heard yesterday from Elon and the Tesla team. $tsla	17 45 45 317 317	Retweet 45 Retweeted 45		Like 317 Liked 317	/GerberKawasaki/status/1055455028306046976
@ihors3 @ihors3 @ihors3 @ihors3 @ihors3	Ihor Dusaniwsky‏ @ihors3	25 Oct 2018	#Tesla		$TSLA short interest $10.4 bn, 35.4 mm shares shorted 27.76% of float. Shares shorted down 664k ahead of a stellar earnings report yesterday.#Tesla's aftermarket stock price rise continues, stock was up as much as 13%,now up 10%. Shorts down $851 million in mark-to-market losses.pic.twitter.com/EwulPAWrqM	6 27 27 94 94	Retweet 27 Retweeted 27		Like 94 Liked 94	/ihors3/status/1055454710126309381
@TesIaCharts @TesIaCharts @TesIaCharts @TesIaCharts @TesIaCharts	TESLAcharts‏ @TesIaCharts	25 Oct 2018			Not bad for an EV company that was supposed to go bankrupt this year.. and last year... and the year before that... and before that.. $TSLA $TSLAQpic.twitter.com/ZFHjfiSvDc	1 24 24 92 92	Retweet 24 Retweeted 24		Like 92 Liked 92	/TesIaCharts/status/1055454504517296129
@TesIaCharts @TesIaCharts @TesIaCharts @TesIaCharts @TesIaCharts	TESLAcharts‏ @TesIaCharts	25 Oct 2018			For every AP mile driven by Waymo, Tesla has driven 148 miles. Tell me, who's behind on data again? $TSLA $TSLAQ $GOOG $GOOGLpic.twitter.com/dgTVb5T23e	3 13 13 52 52	Retweet 13 Retweeted 13		Like 52 Liked 52	/TesIaCharts/status/1055452459362062336
@TESLAcharts @TESLAcharts @TESLAcharts @TESLAcharts @TESLAcharts	TeslaCharts‏ @TESLAcharts	25 Oct 2018			It’s almost like he thought nobody would look at the financials. Depreciation flat despite a 50% increase in production. Yeah right. $TSLA pic.twitter.com/xZj7sv4QaN	8 18 18 127 127	Retweet 18 Retweeted 18		Like 127 Liked 127	/TESLAcharts/status/1055451365550575618
@arnabch01 @arnabch01 @arnabch01 @arnabch01 @arnabch01 @arnabch01 @eoff_sylvia	Arnab‏ @arnabch01	25 Oct 2018	#TradeWars,tech,youth,unemployment,brexit,debt,China,USA,EU,world,economy,recession,risk,founder,CEO,AI,ML,IoT,fintech,tech,startup,SMB	#tech	Recession #TradeWars #tech bubble #youth #unemployment #brexit huge #debt in #China #USA #EU #world #economy faces severe #recession #risk #founder #CEO #AI #ML #IoT #fintech #tech #startup #SMB save every penny >20% $GOOG $AAPL $AMZN $MSFT $NFLX $TSLA $FB $QQQ by 2020 pic.twitter.com/CUF3xGOtiR	1 27 27 40 40	Retweet 27 Retweeted 27		Like 40 Liked 40	/arnabch01/status/1055431411203821569
@boriquagato @boriquagato @boriquagato @boriquagato @boriquagato	el gato malo‏ @boriquagato	25 Oct 2018			we love a good magic trick. they shock and amaze and leave us wondering how they did it. q3 from $TSLA was a helluva trick. it made it appear the co had suddenly developed real unit economics out of thin air with impossible contribution margins. bravo. but did it fool us? pic.twitter.com/Pdm4XowpMi	8 28 28 106 106	Retweet 28 Retweeted 28		Like 106 Liked 106	/boriquagato/status/1055410684094279680
@Lebeaucarnews @Lebeaucarnews @Lebeaucarnews @Lebeaucarnews @Lebeaucarnews	Phil LeBeau‏Verified account @Lebeaucarnews	25 Oct 2018			Get ready for Wall Street to raise price targets on $TSLA following the automakers profitable Q3.....J.P. Morgan raises PT from $195 to $225 while Consumer Edge Going From $285 to $350	8 14 14 52 52	Retweet 14 Retweeted 14		Like 52 Liked 52	/Lebeaucarnews/status/1055401885006548992
@BullAdamJonas @BullAdamJonas @BullAdamJonas @BullAdamJonas @BullAdamJonas	Bullish Adam Jonas‏ @BullAdamJonas	24 Oct 2018			Bad nightmare last night, all I could read was the hopelessly dishonest spin of TSLAQ shills like @CGrantWSJ @lorakolodny @russ1mitchell @danahull Then I woke up, admired my handsome face in the mirror for several hours, and asked BY FAR the best questions on $TSLA $F calls	5 8 8 52 52	Retweet 8 Retweeted 8		Like 52 Liked 52	/BullAdamJonas/status/1055312720512208896
@StuartMeissner @StuartMeissner @StuartMeissner @StuartMeissner @StuartMeissner @CGrantWSJ	Stuart D. Meissner Esq.‏ @StuartMeissner	24 Oct 2018			A lot of things don’t Square. $tsla books are still in the oven imho, but who am I to know.	6 8 8 48 48	Retweet 8 Retweeted 8		Like 48 Liked 48	/StuartMeissner/status/1055295974829105152
@GerberKawasaki @GerberKawasaki @GerberKawasaki @GerberKawasaki @GerberKawasaki	Ross Gerber‏Verified account @GerberKawasaki	24 Oct 2018	#Model3		Tesla to Make 'Historic Run' for Years, Ross Gerber Says #Model3 - The other guest is great too. Check this out. $tsla ⁦@elonmusk⁩ ⁦@Tesla⁩https://www.bloomberg.com/news/videos/2018-10-24/tesla-to-make-historic-run-for-years-ross-gerber-says-video …	17 25 25 134 134	Retweet 25 Retweeted 25		Like 134 Liked 134	/GerberKawasaki/status/1055294540733542400
@TeslaPodcast @TeslaPodcast @TeslaPodcast @TeslaPodcast @TeslaPodcast	Tesla Daily‏ @TeslaPodcast	24 Oct 2018	#Tesla,Model3	#Model3	#Tesla is targeting COGS on the standard range #Model3 of below $30k. At $29.5k, the base $35k car would have a 15.7% gross margin rate. But not many are buying Teslas without autopilot. Add that software option, and GM% quickly jumps above 25% on one of the lowest trims. $TSLA	7 15 15 126 126	Retweet 15 Retweeted 15		Like 126 Liked 126	/TeslaPodcast/status/1055292906863583232
@GerberKawasaki @GerberKawasaki @GerberKawasaki @GerberKawasaki @GerberKawasaki	Ross Gerber‏Verified account @GerberKawasaki	24 Oct 2018	#climatechange		@elonmusk great job. Horribly painful process to get it to work. But you did it. Thanks. My children thank you for working so hard to counter #climatechange and the evil influence of oil on our society. $tsla	6 31 31 230 230	Retweet 31 Retweeted 31		Like 230 Liked 230	/GerberKawasaki/status/1055292905865265157
@GerberKawasaki @GerberKawasaki @GerberKawasaki @GerberKawasaki @GerberKawasaki	Ross Gerber‏Verified account @GerberKawasaki	24 Oct 2018			If you want to laugh. Check out all the wrong people about Tesla try to come up with more BS. Elon just F you up. LOL. It’s going to be fun watching Tesla grow from here. $tsla	15 20 20 218 218	Retweet 20 Retweeted 20		Like 218 Liked 218	/GerberKawasaki/status/1055292057349087232
@CGrantWSJ @CGrantWSJ @CGrantWSJ @CGrantWSJ @CGrantWSJ	Charley Grant‏Verified account @CGrantWSJ	24 Oct 2018			Question I’m struggling with: why did Elon email staff urging one last push for profitability in final moments of Q3? Doesn’t square with earning $2.90/sh, which would not swing negative with one day of sales. $TSLa	95 49 49 296 296	Retweet 49 Retweeted 49		Like 296 Liked 296	/CGrantWSJ/status/1055281697560936448
@WIRED @WIRED @WIRED @WIRED @WIRED	WIRED‏Verified account @WIRED	24 Oct 2018			$TSLA is finally making a profit. And the numbers are even better than expected. https://wired.trib.al/Z0IlP9y	2 34 34 133 133	Retweet 34 Retweeted 34		Like 133 Liked 133	/WIRED/status/1055262693014286336
@RampCapitalLLC @RampCapitalLLC @RampCapitalLLC @RampCapitalLLC @RampCapitalLLC	Ramp Capital ♿️‏ @RampCapitalLLC	24 Oct 2018			Big, if true @elonmusk $TSLA pic.twitter.com/A6xsgkEJoQ	3 13 13 112 112	Retweet 13 Retweeted 13		Like 112 Liked 112	/RampCapitalLLC/status/1055261743201599488
@TESLAcharts @TESLAcharts @TESLAcharts @TESLAcharts @TESLAcharts	TeslaCharts‏ @TESLAcharts	24 Oct 2018			Dear world. The sequential improvement in net income claimed by $TSLA tonight was $1.03B. They delivered 37,400 more Model 3s and 5,360 more S/X versus Q2. That's $24,000 in CONTRIBUTION margin per extra car delivered. If you believe these numbers, you are an idiot.	33 92 92 444 444	Retweet 92 Retweeted 92		Like 444 Liked 444	/TESLAcharts/status/1055261644899659776
@BSA19741 @BSA19741 @BSA19741 @BSA19741 @BSA19741	Nikola’s Stache‏ @BSA19741	24 Oct 2018			I’m just going to say it. As a finance and accounting executive, in my opinion it is mathematically impossible to grow revenues in excess of 70% and experience a sequential decline in opex. $tsla numbers are fraudulent. Any who participated in this farce belong in prison.	70 98 98 434 434	Retweet 98 Retweeted 98		Like 434 Liked 434	/BSA19741/status/1055261051548299264
@SamAntar @SamAntar @SamAntar @SamAntar @SamAntar @markbspiegel	Sam E. Antar‏Verified account @SamAntar	24 Oct 2018			It’s a waste of time to thoroughly analyze Tesla’s, or for that matter any company’s interim numbers without the corresponding 10-Q disclosures. If the quality of the numbers were really as good as claimed, both press release and 10-Q would’ve been released simultaneously. $TSLA	7 28 28 115 115	Retweet 28 Retweeted 28		Like 115 Liked 115	/SamAntar/status/1055253304836612096
@WIRED @WIRED @WIRED @WIRED @WIRED	WIRED‏Verified account @WIRED	24 Oct 2018			$TSLA is finally making a profit. Better yet, Elon Musk promised the cheaper Model 3s would arrive in "six months or so." https://wired.trib.al/RKAplEk pic.twitter.com/kA9vAJR8bN	5 23 23 84 84	Retweet 23 Retweeted 23		Like 84 Liked 84	/WIRED/status/1055250947058925569
@TeslaPodcast @TeslaPodcast @TeslaPodcast @TeslaPodcast @TeslaPodcast	Tesla Daily‏ @TeslaPodcast	24 Oct 2018			I know people are waiting for a podcast. But I’m ordering dinner and having a beer first :) Thank you to everyone @Tesla for working so hard to change the world — and succeeding. $TSLA	17 23 23 361 361	Retweet 23 Retweeted 23		Like 361 Liked 361	/TeslaPodcast/status/1055243686693531649
@bevvscott @bevvscott @bevvscott @bevvscott @bevvscott	Bev Scott‏ @bevvscott	24 Oct 2018	#Tesla		Earnings call: Elon - We tried to help competitors but they didn't want our help. We made the investments in the Gigafactory & tech. They didn't. Now Tesla has not only the most efficient battery but also the lowest cost. It's going to be hard for competitors. #Tesla $TSLA	16 92 92 454 454	Retweet 92 Retweeted 92		Like 454 Liked 454	/bevvscott/status/1055242666890289153
@TashaARK @TashaARK @TashaARK @TashaARK @TashaARK	Tasha Keeney‏ @TashaARK	24 Oct 2018	#autonomous,teslaearnings	#teslaearnings	Musk said that $TSLA could charge 30% for #autonomous ridehailing, which is what ARK estimated. This will be a very profitable business. #teslaearningspic.twitter.com/Y4d7FFeg7f	12 36 36 169 169	Retweet 36 Retweeted 36		Like 169 Liked 169	/TashaARK/status/1055237790504488963
@CathieDWood @CathieDWood @CathieDWood @CathieDWood @CathieDWood @CathieDWood	Cathie Wood‏Verified account @CathieDWood Cathie WoodVerified account @CathieDWood	24 Oct 2018	#Uber,Airbnb		If Uber’s pending upround hits $120 billion, shouldn’t $TSLA’s be multiples of #Uber’s, not to mention #Airbnb’s?https://twitter.com/CathieDWood/status/1055231725431939072 … Elon just described $TSLA’s #autonomous strategy, with 1 million potential “taxis”, like my new Model 3, on the road, combining the Uber and Airbnb models. No other competitor will come close during the next few years. Congra…	30 42 42 288 288	Retweet 42 Retweeted 42		Like 288 Liked 288	/CathieDWood/status/1055237741863231489
@CGrantWSJ @CGrantWSJ @CGrantWSJ @CGrantWSJ @CGrantWSJ	Charley Grant‏Verified account @CGrantWSJ	24 Oct 2018			"we do not intend to raise" equity or debt now, but could revisit in future, Musk says. Significant shift $TSLA	9 15 15 100 100	Retweet 15 Retweeted 15		Like 100 Liked 100	/CGrantWSJ/status/1055237358042390530
@CathieDWood @CathieDWood @CathieDWood @CathieDWood @CathieDWood @GerberKawasaki	Cathie Wood‏Verified account @CathieDWood Ross GerberVerified account @GerberKawasaki	24 Oct 2018	#autonomous,Tesla	#Tesla	Elon just described $TSLA’s #autonomous strategy, with 1 million potential “taxis”, like my new Model 3, on the road, combining the Uber and Airbnb models. No other competitor will come close during the next few years. Congratulations to @elonmusk and your amazing #Tesla team!https://twitter.com/GerberKawasaki/status/1055192220280664064 … nothing short of incredible! Better than our numbers. Grea…	36 193 193 1.8K 1.8K	Retweet 193 Retweeted 193		Like 1.8K Liked 1.8K	/CathieDWood/status/1055231725431939072
@AlderLaneeggs @AlderLaneeggs @AlderLaneeggs @AlderLaneeggs @AlderLaneeggs	Marc Cohodes‏ @AlderLaneeggs	24 Oct 2018			Only thing missing with $TSLA is its not Canadian...	13 12 12 109 109	Retweet 12 Retweeted 12		Like 109 Liked 109	/AlderLaneeggs/status/1055230668278362112
@AndreaSJames @AndreaSJames @AndreaSJames @AndreaSJames @AndreaSJames	Andrea S. James‏ @AndreaSJames	24 Oct 2018			$3.02 in non-GAAP EPS annualizes to $12 in annual earnings power and an ability to generate cash and pay bills and add to cash on hand, and in a *snap,* $300 per share $TSLA doesn’t seem expensive. What a ride. pic.twitter.com/mhAcC9JioC	22 75 75 318 318	Retweet 75 Retweeted 75		Like 318 Liked 318	/AndreaSJames/status/1055201128902606849
@scottwww @scottwww @scottwww @scottwww @scottwww @FredericLambert	Scott Wainner‏Verified account @scottwww Fred LambertVerified account @FredericLambert	24 Oct 2018			If you’ve been holding off on buying a @Tesla until the company reached profitability and sustainability, your time has come. Go drive one — truly exceptional cars better than anything else out there. Congrats @elonmusk and Tesla team! $TSLA https://twitter.com/FredericLambert/status/1055194234238746624 … This is a game changer. Short thesis is falling apart. Naysayers can't even say that it is b…	1 23 23 136 136	Retweet 23 Retweeted 23		Like 136 Liked 136	/scottwww/status/1055199694324871168
@TESLAcharts @TESLAcharts @TESLAcharts @TESLAcharts @TESLAcharts	TeslaCharts‏ @TESLAcharts	24 Oct 2018	#Chartoween2018		Here's your treats. Looks like Elon pulled many tricks! Trade carefully bros... #Chartoween2018 $TSLA $TSLAQpic.twitter.com/xmx7IJYcnh	20 15 15 131 131	Retweet 15 Retweeted 15		Like 131 Liked 131	/TESLAcharts/status/1055197775904804864
@Teslarati @Teslarati @Teslarati @Teslarati @Teslarati	TESLARATI‏ @Teslarati	24 Oct 2018			Tesla $TSLA shatters Wall St. Q3 estimates, surprises with $312M profit, Model 3 margins soar past 20% https://www.teslarati.com/tesla-tsla-q3-2018-earnings-financial-results/ …	40 318 318 1.4K 1.4K	Retweet 318 Retweeted 318		Like 1.4K Liked 1.4K	/Teslarati/status/1055196983412043776
@vincent13031925 @vincent13031925 @vincent13031925 @vincent13031925 @vincent13031925	Vincent‏ @vincent13031925	24 Oct 2018			Congratulation to @elonmusk @Tesla team & all $TSLA share holders. This is a phenomenal quarter we are all looking for. Good jobs !!!	2 36 36 264 264	Retweet 36 Retweeted 36		Like 264 Liked 264	/vincent13031925/status/1055196241435324417
@SlimShady260 @SlimShady260 @SlimShady260 @SlimShady260 @SlimShady260	Slim smartish Shady‏ @SlimShady260	24 Oct 2018			$TSLA $TSLAQ @pwcus A/R now $1.155 bln from $570mm at 6/18 & $515.mm at 12/17. So $585mm of products have been "sold" yet haven't been paid for? Really? Current Deferred Revenue (i.e. someone paid in full but didn't receive car) actually dropped to $570mm from $576mm. Very Sus	6 17 17 88 88	Retweet 17 Retweeted 17		Like 88 Liked 88	/SlimShady260/status/1055196209642696705
@cheddar @cheddar @cheddar @cheddar @cheddar	Cheddar‏Verified account @cheddar	24 Oct 2018	#CheddarLIVE		"As a Tesla bull, this is the quarter we've all been waiting for." @HyperChangeTV's @Gfilche breaks down $TSLA's Q3 earnings report, which the company is calling "historic." #CheddarLIVEpic.twitter.com/ZczUYlvg3q	7 65 65 335 335	Retweet 65 Retweeted 65		Like 335 Liked 335	/cheddar/status/1055195053654765568
@GerberKawasaki @GerberKawasaki @GerberKawasaki @GerberKawasaki @GerberKawasaki	Ross Gerber‏Verified account @GerberKawasaki	24 Oct 2018	#TESLA		This report is so much better than expected. stoked. $TSLA #TESLA Off to bloomberg TV Tue in 2:30 pm pst.	10 21 21 153 153	Retweet 21 Retweeted 21		Like 153 Liked 153	/GerberKawasaki/status/1055194718949203969
@TeslaPodcast @TeslaPodcast @TeslaPodcast @TeslaPodcast @TeslaPodcast	Tesla Daily‏ @TeslaPodcast	24 Oct 2018			$TSLA Operating expenses DOWN $133M quarter over quarter with Revenue up $2.8B. The economies of scale have arrived.	32 32 236 236	Retweet 32 Retweeted 32		Like 236 Liked 236	/TeslaPodcast/status/1055193685040816130
@StockTwits @StockTwits @StockTwits @StockTwits @StockTwits	StockTwits‏Verified account @StockTwits	24 Oct 2018			$TSLA just crushed earnings. Here is @elonmusk addressing the public:pic.twitter.com/VcUXlamSLO	6 92 92 264 264	Retweet 92 Retweeted 92		Like 264 Liked 264	/StockTwits/status/1055193375018835970
@GerberKawasaki @GerberKawasaki @GerberKawasaki @GerberKawasaki @GerberKawasaki	Ross Gerber‏Verified account @GerberKawasaki	24 Oct 2018			Tesla up $29 after hours. $TSLA	11 23 23 187 187	Retweet 23 Retweeted 23		Like 187 Liked 187	/GerberKawasaki/status/1055193261726285824
@GerberKawasaki @GerberKawasaki @GerberKawasaki @GerberKawasaki @GerberKawasaki	Ross Gerber‏Verified account @GerberKawasaki	24 Oct 2018			Tesla net INCREASE in cash the qtr $739,728,000 CASH went UP this qtr! UP thats right. $TSLA	9 53 53 326 326	Retweet 53 Retweeted 53		Like 326 Liked 326	/GerberKawasaki/status/1055193005743726592
@ValueAnalyst1 @ValueAnalyst1 @ValueAnalyst1 @ValueAnalyst1 @ValueAnalyst1	ValueAnalyst‏ @ValueAnalyst1	24 Oct 2018	#NotSellingAShareBefore2500		I'm sorry for being so conservative with my $1 EPS. $TSLA #NotSellingAShareBefore2500	23 25 25 230 230	Retweet 25 Retweeted 25		Like 230 Liked 230	/ValueAnalyst1/status/1055192684158222336
@ReutersBiz @ReutersBiz @ReutersBiz @ReutersBiz @ReutersBiz	Reuters Business‏Verified account @ReutersBiz	24 Oct 2018			JUST IN: Tesla shares surge in extended trade after quarterly report $TSLA pic.twitter.com/ftRWfZYogA	1 36 36 87 87	Retweet 36 Retweeted 36		Like 87 Liked 87	/ReutersBiz/status/1055192674553208832
@BarkMSmeagol @BarkMSmeagol @BarkMSmeagol @BarkMSmeagol @BarkMSmeagol	Bark‏ @BarkMSmeagol	24 Oct 2018			“We told you so” just doesn’t do it justice here. $TSLA $TSLAQ pic.twitter.com/XW68FMU0tR	11 42 42 282 282	Retweet 42 Retweeted 42		Like 282 Liked 282	/BarkMSmeagol/status/1055192327046651904
@QTRResearch @QTRResearch @QTRResearch @QTRResearch @QTRResearch	Quoth the Raven‏ @QTRResearch	24 Oct 2018			TESLA Q3 REVENUE $6.824BN, EXP. $6.3BN TESLA 3Q FREE CASH FLOW $881.0M, EST. $280.0M TESLA 3Q ADJ EPS $2.90, EST. LOSS/SHR 15C All beats - and the market will not care how $TSLA arrived at these numbers, it'll just see the headlines	40 32 32 229 229	Retweet 32 Retweeted 32		Like 229 Liked 229	/QTRResearch/status/1055191834258038788
@TeslaPodcast @TeslaPodcast @TeslaPodcast @TeslaPodcast @TeslaPodcast	Tesla Daily‏ @TeslaPodcast	24 Oct 2018			Sooooo those earnings look pretty good huh? $TSLA	6 22 22 195 195	Retweet 22 Retweeted 22		Like 195 Liked 195	/TeslaPodcast/status/1055191617697710080
@CNBCnow @CNBCnow @CNBCnow @CNBCnow @CNBCnow	CNBC Now‏Verified account @CNBCnow	24 Oct 2018			EARNINGS: Tesla Q3 EPS $2.90 Adj. vs. ($0.19) Est.; Q3 Revs. $6.82B vs. $6.33B Est. • $TSLA soars 7% after-hours https://cnb.cx/2CD3PpO pic.twitter.com/hnCDD8NbVo	30 208 208 332 332	Retweet 208 Retweeted 208		Like 332 Liked 332	/CNBCnow/status/1055191588031340544
@ICE_Markets @ICE_Markets @ICE_Markets @ICE_Markets @ICE_Markets	ICE‏Verified account @ICE_Markets	24 Oct 2018	#FANGplus		#FANGplus earnings dates: 10/16: $NFLX 10/24: $TSLA 10/25: $AMZN 10/25: $GOOGL 10/25: $TWTR 10/25: $BIDU 10/30: $FB 11/01: $AAPL 11/02: $BABA 11/15: $NVDA	2 33 33 113 113	Retweet 33 Retweeted 33		Like 113 Liked 113	/ICE_Markets/status/1055148532200599552
@WallStCynic @WallStCynic @WallStCynic @WallStCynic @WallStCynic @ReutersTech	Diogenes‏ @WallStCynic Reuters Tech NewsVerified account @ReutersTech	24 Oct 2018			[Narrator: There is no Shanghai factory.] $TSLA https://twitter.com/ReutersTech/status/1055091004108353537 … Tesla's Shanghai factory to produce two models for first phase project: filing https://reut.rs/2EIZUKV	8 10 10 96 96	Retweet 10 Retweeted 10		Like 96 Liked 96	/WallStCynic/status/1055092996344037377
@Lebeaucarnews @Lebeaucarnews @Lebeaucarnews @Lebeaucarnews @Lebeaucarnews	Phil LeBeau‏Verified account @Lebeaucarnews	24 Oct 2018			Quote of the Day ahead of $TSLA earnings: "If Tesla is unable to report a profit in Q3 & Q4 with Model 3 ASPs ~$60k, we struggle to understand how they will be profitable when ASPs normalize at ~$45k." - Colin Langan UBS Auto Analyst who has a "sell" rating on $TSLA	32 48 48 155 155	Retweet 48 Retweeted 48		Like 155 Liked 155	/Lebeaucarnews/status/1055081875683885058
@ihors3 @ihors3 @ihors3 @ihors3 @ihors3	Ihor Dusaniwsky‏ @ihors3	24 Oct 2018	#Tesla		$TSLA short interest is $9.9 billion, 33.79 mm shares shorted, 26.50% of float. #Tesla is once again the most shorted U.S. equity, ahead of $APPL @ $9.3 bn. Shorts down $1.1 billion in mark-to-market losses yesterday. Research note is on our new website https://shortsight.com/tesla/ pic.twitter.com/piS3ZVM3Y0	15 31 31 101 101	Retweet 31 Retweeted 31		Like 101 Liked 101	/ihors3/status/1055070578162446336
@Teslarati @Teslarati @Teslarati @Teslarati @Teslarati	TESLARATI‏ @Teslarati	24 Oct 2018			$TSLA Tesla’s Q3 2018 earnings call: What we expect to see https://www.teslarati.com/tesla-tsla-q3-2018-earnings-call-what-we-expect-to-see/ …	5 25 25 196 196	Retweet 25 Retweeted 25		Like 196 Liked 196	/Teslarati/status/1055068119511826432
@VGrinshpun @VGrinshpun @VGrinshpun @VGrinshpun @VGrinshpun	Vladimir Grinshpun‏ @VGrinshpun	24 Oct 2018			JMP initiates $TSLA : buy, $350 PT. "Our detailed modeling suggests the co. can make it through the next 18 months w/out having to raise money, but there is little room for error. We believe the co. would be well served by raising several billion $ in additional equity capital."	1 11 11 45 45	Retweet 11 Retweeted 11		Like 45 Liked 45	/VGrinshpun/status/1055067263747928064
@TESLAcharts @TESLAcharts @TESLAcharts @TESLAcharts @TESLAcharts	TeslaCharts‏ @TESLAcharts	24 Oct 2018			So just to be clear. Earnings are rushed ahead with less than 48 hours notice, and on the same day that decision is made the CFO exercises options that don't expire until 2022. During quiet period. Got it. Perfectly normal. $TSLA pic.twitter.com/qegKuRgQSi	39 46 46 191 191	Retweet 46 Retweeted 46		Like 191 Liked 191	/TESLAcharts/status/1055062038484000768
@BSA19741 @BSA19741 @BSA19741 @BSA19741 @BSA19741	Nikola’s Stache‏ @BSA19741	24 Oct 2018			Can somebody tell me how in the hell the CFO can buy stock days before the most important earnings release in $tsla history? In a musk acknowledged closed window?	13 11 11 66 66	Retweet 11 Retweeted 11		Like 66 Liked 66	/BSA19741/status/1055054409414180865
@temp_worker @temp_worker @temp_worker @temp_worker @temp_worker	TempWorker‏ @temp_worker	24 Oct 2018			1/ $TSLA departure Keith Witek Director Engineering Operations, Business Development and Associate General Counsel May 2016 - Sep 2018 Joined SiFive as Senior Vice President of Corporate Development and General Counsel.	7 14 14 61 61	Retweet 14 Retweeted 14		Like 61 Liked 61	/temp_worker/status/1055054338811400192
@eriz35 @eriz35 @eriz35 @eriz35 @eriz35	iso merry f 🎄king christmas‏ @eriz35	24 Oct 2018			Our good friend @TezzlaCFO decided to exercise some $TSLA options monday. He didn't sell though and the options don't expire for 3.5 years The exercise cost him $160k in cash and increased his 2018 taxable income by $1.1mm The earnings call was hastily rescheduled the same day pic.twitter.com/D7VBPm7HpZ	16 11 11 49 49	Retweet 11 Retweeted 11		Like 49 Liked 49	/eriz35/status/1055051339724713986
@S_Padival @S_Padival @S_Padival @S_Padival @S_Padival	💧 S Padival‏ @S_Padival	23 Oct 2018			Beatles as seen by $TSLA V9 Autopilot Pic credit: ShockOnT @ TMC pic.twitter.com/65n0v4aIRG	3 17 17 106 106	Retweet 17 Retweeted 17		Like 106 Liked 106	/S_Padival/status/1054950817877385217
@Melt_Dem @Melt_Dem @Melt_Dem @Melt_Dem @Melt_Dem	Meltem Demirors‏Verified account @Melt_Dem	23 Oct 2018			i'm no equities market expert but $TSLA intrigues me. nearly everyone i know has bought a Tesla or is on the waitlist (no joke) to buy one. this @CitronResearch report below has some mind-blowing stats. what do the shorts see that i don't? https://citronresearch.com/wp-content/uploads/2018/10/Citron-reverses-opinion-on-Tesla-story-too-compelling-to-ignore.pdf …	74 22 22 180 180	Retweet 22 Retweeted 22		Like 180 Liked 180	/Melt_Dem/status/1054908016703758336
@GerberKawasaki @GerberKawasaki @GerberKawasaki @GerberKawasaki @GerberKawasaki	Ross Gerber‏Verified account @GerberKawasaki	23 Oct 2018	#tesla,ev,model3	#ev	Get used to seeing this. Tomorrow the adventure continues... #tesla #ev #model3 $tsla pic.twitter.com/GsxajBMHyW	12 13 13 142 142	Retweet 13 Retweeted 13		Like 142 Liked 142	/GerberKawasaki/status/1054907212928176128
[truncated: 1,935 more rows]
