# Supplementary material for: Measuring information flux between social media and stock prices with Transfer Entropy
Source: PLoS One. 2021 Sep 23;16(9):e0257686. doi: 10.1371/journal.pone.0257686 (PMC8459996; doi:10.1371/journal.pone.0257686)
Supplement: S1 Data — (ZIP) [file pone.0257686.s001.zip › DATA BASES/8.-TESLA/TESLA/dataminer (4).csv]

UserName	FullName	Date	First Hashtags	Alt Hashtags	Tweet (Message Text)	Retweets	Retweets (w/ Text)	Likes	Likes (w/ Text)	URL Path
@owlmaster08 @owlmaster08 @owlmaster08 @owlmaster08 @owlmaster08	Jonathan Hewitt‏ @owlmaster08	16 Jul 2018			Luckily $TSLA has great user growth unlike $NFLXpic.twitter.com/ur0DLzbBxW	26 26 80 80	Retweet 26 Retweeted 26		Like 80 Liked 80	/owlmaster08/status/1018978627755667457
@mydoghasagun @mydoghasagun @mydoghasagun @mydoghasagun @mydoghasagun	HOARY 'Renaissance Man' MARMOT, STOCK TRADER‏ @mydoghasagun	17 Jul 2018			I have a burger restaurant. Base burger is $.99 But, I can't afford to sell them, I'll lose money and go broke. But I keep it on the menu, and have a big sign out front. Most burgers go for $7-$9. When people order the base burger, I tell them it's not available. $TSLA pic.twitter.com/gMLzZzdeIz	12 30 30 172 172	Retweet 30 Retweeted 30		Like 172 Liked 172	/mydoghasagun/status/1019309052457713665
@StuartMeissner @StuartMeissner @StuartMeissner @StuartMeissner @StuartMeissner	Stuart D. Meissner Esq.‏ @StuartMeissner	17 Jul 2018	#GigafactoryGate		Starting to delve deeper into $TSLA's #GigafactoryGate .Spoke to the Dep Sheriff of Storey County NV: TSLA couldn't even give them a name of "caller",they earlier chose to blast to the world was "a Friend" of Tripp who said he was to shoot up the factory.YetHad 0 idea who it was	11 22 22 103 103	Retweet 22 Retweeted 22		Like 103 Liked 103	/StuartMeissner/status/1019343009828233217
@Bluechxp @Bluechxp @Bluechxp @Bluechxp @Bluechxp	BLUECHXP‏ @Bluechxp	17 Jul 2018			GERMAN GOVT SAYS 800 $TSLA MODEL S BUYERS MUST RETURN SUBSIDY	3 9 9 31 31	Retweet 9 Retweeted 9		Like 31 Liked 31	/Bluechxp/status/1019288004769275905
@bgrahamdisciple @bgrahamdisciple @bgrahamdisciple @bgrahamdisciple @bgrahamdisciple	B Graham Disciple‏ @bgrahamdisciple	17 Jul 2018			I just did a teardown of Tesla’s financial statements and found that Tesla is wildly unprofitable. $TSLA.	15 7 7 132 132	Retweet 7 Retweeted 7		Like 132 Liked 132	/bgrahamdisciple/status/1019288805478748162
@MidwestHedgie @MidwestHedgie @MidwestHedgie @MidwestHedgie @MidwestHedgie	Midwestern Hedgie‏ @MidwestHedgie	16 Jul 2018			The nav system on my 2004 Toyota Sienna won't let me type in an address while the car is moving (for safety), and yet the 2018 $TSLA Model 3 lets the computer drive on roads it isn't capable of safely driving on (e.g. anything that is not a highway) while the driver eats chicken. pic.twitter.com/0po8kxUOhU	11 9 9 43 43	Retweet 9 Retweeted 9		Like 43 Liked 43	/MidwestHedgie/status/1018968912438939648
@lisahopeking @lisahopeking @lisahopeking @lisahopeking @lisahopeking	Hope King 🔌‏Verified account @lisahopeking	17 Jul 2018			Gene Munster has called $TSLA his second child ($AAPL his first). That love driving him today to gently yet sternly implore Elon Musk to "ignore the short sellers," apologize for "thin-skinned" behavior, and consider quitting Twitter for a while. https://loupventures.com/an-open-letter-to-elon-musk/ …pic.twitter.com/CafGCoUEiU	3 14 14 59 59	Retweet 14 Retweeted 14		Like 59 Liked 59	/lisahopeking/status/1019334440697323520
@GerberKawasaki @GerberKawasaki @GerberKawasaki @GerberKawasaki @GerberKawasaki	Ross Gerber‏Verified account @GerberKawasaki	17 Jul 2018	#TeslaModel3		Tesla seems to be recovering from Elons dumb tweet. Fact is teh #TeslaModel3 is a game changer and the company is starting to really crank out the numbers we had hoped. The next year looks good for $TSLA	15 11 11 82 82	Retweet 11 Retweeted 11		Like 82 Liked 82	/GerberKawasaki/status/1019270086513717248
@NetflixAndLamp @NetflixAndLamp @NetflixAndLamp @NetflixAndLamp @NetflixAndLamp	NetflixAndLamp‏ @NetflixAndLamp	16 Jul 2018			Summary of the Munro videos: Not only does the Model 3 have the fit and finish of an '86 Yugo, but it's also made out of cheap crappy components, and the electronics have a single point of failure buried under the back seat. All yours for the low low price of $55k. $TSLA	7 6 6 54 54	Retweet 6 Retweeted 6		Like 54 Liked 54	/NetflixAndLamp/status/1018888838159183873
@Paul91701736 @Paul91701736 @Paul91701736 @Paul91701736 @Paul91701736	Machine Planet‏ @Paul91701736	17 Jul 2018			Target $TSLA: Episode Two (The Test Drive) I don't believe its cars matter at all to the fate of Tesla at this point; for me, the dumbest bull line is: "But have you driven one, bro?" Irrelevant! Nevertheless, I can now say: "Yes, I have." And guess what? It's a car, bro.	7 9 9 59 59	Retweet 9 Retweeted 9		Like 59 Liked 59	/Paul91701736/status/1019370696865021952
@vincent13031925 @vincent13031925 @vincent13031925 @vincent13031925 @vincent13031925	Vincent‏ @vincent13031925	16 Jul 2018			"Michael Dunne, a longtime China watcher and CEO of consultancy ZoZo Go, told Forbes. Potential financial support for the Tesla Shanghai Gigafactory could come from Tencent, which bought a 5% stake in Tesla in 2017, or perhaps from the Shanghai government itself." $TSLA pic.twitter.com/5gLRburxcy	5 25 25 59 59	Retweet 25 Retweeted 25		Like 59 Liked 59	/vincent13031925/status/1019013681177227265
@zomgapocalypse @zomgapocalypse @zomgapocalypse @zomgapocalypse @zomgapocalypse	Elonomy of Scale‏ @zomgapocalypse	17 Jul 2018			Those evil $TSLA shorts must be tying up the phone lines in a denial-of-service attack. Will they stop at nothing?? pic.twitter.com/gdt7L4CAcE	5 7 7 32 32	Retweet 7 Retweeted 7		Like 32 Liked 32	/zomgapocalypse/status/1019305282021810179
@GerberKawasaki @GerberKawasaki @GerberKawasaki @GerberKawasaki @GerberKawasaki	Ross Gerber‏Verified account @GerberKawasaki	17 Jul 2018	#Model3		Stocks start mixed today. Netflix down but not so much. Getting support. Good conference call. Nothing here but a high valuation. All good $nflx Tesla also higher today as Munro report sinks in. The #Model3 is a profitable car. $tsla	5 5 5 43 43	Retweet 5 Retweeted 5		Like 43 Liked 43	/GerberKawasaki/status/1019233790114258949
@ValueAnalyst1 @ValueAnalyst1 @ValueAnalyst1 @ValueAnalyst1 @ValueAnalyst1	ValueAnalyst‏ @ValueAnalyst1	17 Jul 2018			Wonderful take on $TSLA from one of its largest investors, @BaillieGifford, who has been with @Tesla since 2012: "this combination of drive to change, to innovate, to invent, and to take risk, made them completely different in the automotive industry." https://www.youtube.com/watch?v=nABVqMlYfYk …	6 20 20 80 80	Retweet 20 Retweeted 20		Like 80 Liked 80	/ValueAnalyst1/status/1019362621731102720
@TESLAcharts @TESLAcharts @TESLAcharts @TESLAcharts @TESLAcharts @CNBCnow	TeslaCharts‏ @TESLAcharts CNBC NowVerified account @CNBCnow	17 Jul 2018			Should've had his brother on the board.... $TSLA https://twitter.com/CNBCnow/status/1019321574091091968 … BREAKING: Texas Instruments says its CEO has resigned "due to violations of the company's code of conduct" and "related to personal behavior that is not consistent with our ethics and core values" http://cnbc.com	3 7 7 89 89	Retweet 7 Retweeted 7		Like 89 Liked 89	/TESLAcharts/status/1019326271636074496
@BSA19741 @BSA19741 @BSA19741 @BSA19741 @BSA19741	Nikola’s Stache‏ @BSA19741	17 Jul 2018			.@elonmusk can you give us an update on the timing of the August update of Auopilot and the FSD driving features we can expect? I’m so excited! $tsla	3 3 3 23 23	Retweet 3 Retweeted 3		Like 23 Liked 23	/BSA19741/status/1019323033251696640
@Teslarati @Teslarati @Teslarati @Teslarati @Teslarati	TESLARATI‏ @Teslarati	17 Jul 2018			Tesla short-seller and $TSLA investor share valuable points of view in fantastic bull vs. bear debate https://www.teslarati.com/tesla-bull-bear-short-seller-montana-vs-galileo-podcast/ …	4 25 25 108 108	Retweet 25 Retweeted 25		Like 108 Liked 108	/Teslarati/status/1019317332383096838
@LordAstinus @LordAstinus @LordAstinus @LordAstinus @LordAstinus	Miguel PeraIv0‏ @LordAstinus	17 Jul 2018	#tesla		Tesla’s fleet has accumulated over 1.2 billion miles on Autopilot and even more in ‘shadow mode’, report says http://bit.ly/2LgpYz3 via @FredericLambert Musk said that Tesla’s version 9 software update is coming in Aug with the first ‘full self-driving features’. $TSLA #tesla	2 8 8 22 22	Retweet 8 Retweeted 8		Like 22 Liked 22	/LordAstinus/status/1019295678248443904
@AlterViggo @AlterViggo @AlterViggo @AlterViggo @AlterViggo	Alter Viggo‏ @AlterViggo	17 Jul 2018			Wow. @lopezlinette is deleting her bullish $TSLA tweets. Too bad the Internet remembers. Check them out from @TeslaBull $TSLAQ https://twitter.com/TeslaBull/status/1019275765450305536 …	4 4 22 22	Retweet 4 Retweeted 4		Like 22 Liked 22	/AlterViggo/status/1019290837790806021
@TezzlaCFO @TezzlaCFO @TezzlaCFO @TezzlaCFO @TezzlaCFO @EddyElfenbein	Deepak CFO‏ @TezzlaCFO Eddy ElfenbeinVerified account @EddyElfenbein	17 Jul 2018			wow this is twice what I get paid at $TSLA for all the abuse I go through. Hope my day will come soon. https://twitter.com/EddyElfenbein/status/1019281984688934913 … An unidentified whistleblower just got a $30 million payout. https://www.marketwatch.com/story/whistleblower-earns-30-million-but-does-money-really-make-tipsters-come-forward-2018-07-16 …	1 3 3 31 31	Retweet 3 Retweeted 3		Like 31 Liked 31	/TezzlaCFO/status/1019285127673929730
@LordAstinus @LordAstinus @LordAstinus @LordAstinus @LordAstinus	Miguel PeraIv0‏ @LordAstinus	17 Jul 2018	#tesla		BAILLIE GIFFORD & CO have reported an increase their Tesla position in 395,727 shares: From 12,776,074 to 13,171,801 shrs. Source: https://fintel.io/so/us/tsla . $TSLA $TSLAQ #tesla But, but, but... I was told that institutional investors are running for the hills...pic.twitter.com/7jelcD14bw	6 28 28 88 88	Retweet 28 Retweeted 28		Like 88 Liked 88	/LordAstinus/status/1019285120832991232
@markbspiegel @markbspiegel @markbspiegel @markbspiegel @markbspiegel	Mark B. Spiegel‏ @markbspiegel	17 Jul 2018			Lol, Germany is demanding repayment of the tax credits given Tesla buyers due to Tesla's fraudulent claim that the Model S came in under the price limit: https://www.kfz-betrieb.vogel.de/recht/articles/734525/ … $TSLA	12 17 17 71 71	Retweet 17 Retweeted 17		Like 71 Liked 71	/markbspiegel/status/1019249857096224768
@Teslarati @Teslarati @Teslarati @Teslarati @Teslarati	TESLARATI‏ @Teslarati	17 Jul 2018			Tesla $TSLA pares Monday's loss amid signs of Model 3 sustained ramp and vote of confidence from Detroit https://www.teslarati.com/tesla-tsla-model-3-sustained-ramp-munro-30-percent-profit/ …	2 25 25 123 123	Retweet 25 Retweeted 25		Like 123 Liked 123	/Teslarati/status/1019245554054950913
@TezzlaCFO @TezzlaCFO @TezzlaCFO @TezzlaCFO @TezzlaCFO	Deepak CFO‏ @TezzlaCFO	17 Jul 2018			$TSLA has great Board of Directors, one of the best ! Here we see @kimbal liking cam girls on Twitter while $TSLA goes to newer heights with his brother/CEO calling rescuers pedos and hanging up on regulators ! Great accountable board, has right priorities ! h/t @Trumpery45pic.twitter.com/TnlWQTUdLY	3 8 8 57 57	Retweet 8 Retweeted 8		Like 57 Liked 57	/TezzlaCFO/status/1019223765090172929
@ReutersBiz @ReutersBiz @ReutersBiz @ReutersBiz @ReutersBiz	Reuters Business‏Verified account @ReutersBiz	17 Jul 2018			Almost $2 billion wiped from Tesla's market value after CEO Elon Musk's comments on British caver https://reut.rs/2NocwGy $TSLA pic.twitter.com/d6EenNSnaY	6 65 65 52 52	Retweet 65 Retweeted 65		Like 52 Liked 52	/ReutersBiz/status/1019196293212753921
@ElonBachman @ElonBachman @ElonBachman @ElonBachman @ElonBachman	"Elon Says"‏ @ElonBachman	17 Jul 2018			A timeline of $TSLA's liquidity problems and @elonmusk's Twitter meltdowns h/t @presstslaqpic.twitter.com/Kccrj2eZQH	14 54 54 153 153	Retweet 54 Retweeted 54		Like 153 Liked 153	/ElonBachman/status/1019170941241356289
@JonoHill_ @JonoHill_ @JonoHill_ @JonoHill_ @JonoHill_	Jono Hill‏ @JonoHill_	17 Jul 2018	#backfire		Papafox is long on Tesla and he’s straight up about that. He’s insightful about the market and his daily analysis of Tesla stock is essential reading for $TSLA. Here though he lays out a thesis, one that even short sellers should think about. #backfirehttp://bit.ly/2JzAJHW	2 12 12 31 31	Retweet 12 Retweeted 12		Like 31 Liked 31	/JonoHill_/status/1019138549398978561
@S_Padival @S_Padival @S_Padival @S_Padival @S_Padival	💧 S Padival‏ @S_Padival	17 Jul 2018			If $TSLA has “bought off” Sandy Munro... .. How come a German company used by German automakers has come to a similar conclusion? Retail $TSLAQ shorts, you need to break out of the Chanos/Speigel/Montana created fact-free bubble and think for yourselveshttps://www.wiwo.de/technologie/mobilitaet/elektroauto-zerlegt-tesla-model-3-kann-gewinn-abwerfen/22625806.html …	3 12 12 66 66	Retweet 12 Retweeted 12		Like 66 Liked 66	/S_Padival/status/1019123704649822208
@vincent13031925 @vincent13031925 @vincent13031925 @vincent13031925 @vincent13031925	Vincent‏ @vincent13031925	16 Jul 2018			And please keep in mind that Xpeng is just a new startup EV company in China and able to raise $3-4B easily, how tough for Tesla to raise $5B with such a huge pre order list, advanced AP and battery technology with top leading world class brand?! $TSLA	3 7 7 49 49	Retweet 7 Retweeted 7		Like 49 Liked 49	/vincent13031925/status/1019109930165391361
@vincent13031925 @vincent13031925 @vincent13031925 @vincent13031925 @vincent13031925	Vincent‏ @vincent13031925	16 Jul 2018			Tesla shorts been saying China Giga will having a hard time raising capital. This is totally NON SENSE! Listen to Xpeng CEO recent interview, get a true sight about how desperate venture-capital, gov even banks in China wanna get involve with EV $TSLA https://www.bloomberg.com/news/videos/2018-07-17/xpeng-said-to-approach-4-billion-valuation-video …	2 21 21 60 60	Retweet 21 Retweeted 21		Like 60 Liked 60	/vincent13031925/status/1019107891972722688
@Gfilche @Gfilche @Gfilche @Gfilche @Gfilche	Gali‏ @Gfilche	16 Jul 2018			had a fascinating discussion with @MontanaSkeptic1 today on $TSLA vs was a lot of fun to have a passionate & respectful debate with someone who has opposing views. thx @QTRResearch for hosting https://www.podbean.com/media/share/pb-ucny9-954db6#.W00PejFcKBI …	14 10 10 106 106	Retweet 10 Retweeted 10		Like 106 Liked 106	/Gfilche/status/1018999515293143040
@HyperChangeTV @HyperChangeTV @HyperChangeTV @HyperChangeTV @HyperChangeTV	HyperChange‏ @HyperChangeTV	16 Jul 2018			the $AAPL of the auto world thesis is coming together nicely :) $TSLA https://youtu.be/KJx1tUpe_3U	6 11 11 78 78	Retweet 11 Retweeted 11		Like 78 Liked 78	/HyperChangeTV/status/1018982677331021824
@S_Padival @S_Padival @S_Padival @S_Padival @S_Padival	💧 S Padival‏ @S_Padival	16 Jul 2018			Which automotive expert do I listen to ? Detroit’s @MunroAssociates OR Wall Street’s Uncle Thanos @WallStCynic , Mad boy Speigel @markbspiegel & Larry Fossil Fuel @MontanaSkeptic1 $TSLA $TSLAQhttps://youtu.be/pAS-yjWj9DY	2 15 15 48 48	Retweet 15 Retweeted 15		Like 48 Liked 48	/S_Padival/status/1018954078066364416
@muddywatersre @muddywatersre @muddywatersre @muddywatersre @muddywatersre	MuddyWatersResearch‏Verified account @muddywatersre	16 Jul 2018			For $TSLA investors trying to understand @elonmusk increasingly frequent bizarre statements, read “The Match King” by Frank Partnoy. Great insight there.	13 31 31 213 213	Retweet 31 Retweeted 31		Like 213 Liked 213	/muddywatersre/status/1018877784251199488
@GroggyTBear @GroggyTBear @GroggyTBear @GroggyTBear @GroggyTBear	Groggy T. Bear‏ @GroggyTBear	16 Jul 2018			Sandy Munro update -- "Mislead by first impressions." "A symphony of engineering" "Very very impressed with battery" "I have to eat crow ..." MODEL 3 SOLIDLY PROFITABLE. "OVER 30%" https://www.youtube.com/watch?v=pAS-yjWj9DY … $TSLA $TSLAQ	4 62 62 138 138	Retweet 62 Retweeted 62		Like 138 Liked 138	/GroggyTBear/status/1018869708207149058
@QTRResearch @QTRResearch @QTRResearch @QTRResearch @QTRResearch	Quoth the Raven‏ @QTRResearch	16 Jul 2018			BULLISH: Tesla's US website isn't allowing customers to order the Model 3 https://read.bi/2NQ5Thk via @businessinsider $TSLA	7 9 9 39 39	Retweet 9 Retweeted 9		Like 39 Liked 39	/QTRResearch/status/1018866585736548352
@orthereaboot @orthereaboot @orthereaboot @orthereaboot @orthereaboot	luis carruthers‏ @orthereaboot	16 Jul 2018			Model 3 page remains down. Want to cancel your $TSLA reservation, too bad for you! Musk wins again! https://twitter.com/stkbullgod/status/1018843846799757313 …	6 8 8 48 48	Retweet 8 Retweeted 8		Like 48 Liked 48	/orthereaboot/status/1018859923592146944
@CloisterRes @CloisterRes @CloisterRes @CloisterRes @CloisterRes	Cloister Research, 420‏ @CloisterRes	16 Jul 2018			Reminder for $TSLA bears: we haven't even had a classic catalyst yet. Still waiting on: Moody's downgrade NHTSA/NTSB autopilot NLRB complaints SEC whistleblower findings Shareholder suit on $SCTY acquisition and I'm sure a billion other things that didn't readily come to mind	2 3 3 59 59	Retweet 3 Retweeted 3		Like 59 Liked 59	/CloisterRes/status/1018854593650806784
@WallStCynic @WallStCynic @WallStCynic @WallStCynic @WallStCynic @RoutLLC	Diogenes‏ @WallStCynic Rout LLC @RoutLLC	16 Jul 2018			This thread on the “conduct exclusion” in most D&O policies. One of the reasons why I believe that the Board (and institutional investors, for other reasons) has possible personal legal liability in the $TSLA situation. https://twitter.com/routllc/status/1018843498861203456 … 1/ D&O Insurance cc:@ElonBachman Claims made against directors are done so personally. D&O insurance then indemnifies (i.e…	3 9 9 31 31	Retweet 9 Retweeted 9		Like 31 Liked 31	/WallStCynic/status/1018853313704546305
@vincent13031925 @vincent13031925 @vincent13031925 @vincent13031925 @vincent13031925	Vincent‏ @vincent13031925	16 Jul 2018			In 2017, Tesla's sales in China reached more than 2 billion US dollars, an increase of nearly 90% compared with 2016, accounting for about 50% of the total sales of the year. As of now, China is already Tesla's largest market outside the United States. $TSLA pic.twitter.com/J249qsFcjf	4 12 12 52 52	Retweet 12 Retweeted 12		Like 52 Liked 52	/vincent13031925/status/1018846468155641856
@ReutersBiz @ReutersBiz @ReutersBiz @ReutersBiz @ReutersBiz	Reuters Business‏Verified account @ReutersBiz	16 Jul 2018			JUST IN: Tesla shares down 1.8 percent premarket. $TSLA pic.twitter.com/gH0EMhYYku	3 11 11 26 26	Retweet 11 Retweeted 11		Like 26 Liked 26	/ReutersBiz/status/1018825572108197888
@GatorInvestor @GatorInvestor @GatorInvestor @GatorInvestor @GatorInvestor	Investor Gator 🐊‏ @GatorInvestor	16 Jul 2018			Good morning $TSLA Twitter. Please keep the GOP donation in your thoughts and prayers this morning. It already seems forgotten.	6 8 8 78 78	Retweet 8 Retweeted 8		Like 78 Liked 78	/GatorInvestor/status/1018823410225438720
@evannex_com @evannex_com @evannex_com @evannex_com @evannex_com	EVANNEX for Tesla‏ @evannex_com	16 Jul 2018	#Tesla,TeslaMotors,TeslaModelS,ElectricVehicle,ElonMusk	#TeslaMotors	Collector car experts, Hagerty, say that the #Tesla Model S will be the 'greatest car' of this decade, read here: http://ow.ly/mMOB30kXZN4 $TSLA #TeslaMotors #TeslaModelS #ElectricVehicle #ElonMusk	2 18 18 47 47	Retweet 18 Retweeted 18		Like 47 Liked 47	/evannex_com/status/1018805449645285376
@StuartMeissner @StuartMeissner @StuartMeissner @StuartMeissner @StuartMeissner	Stuart D. Meissner Esq.‏ @StuartMeissner	16 Jul 2018			Looking forward to being in on video depo of @elonmusk in his brilliant lawsuit- lots of questions. Musk Can’t stay silent there.1st $$question exactly who was the “friend” $TSLA claimed heard Tripp make Gigafactory threat they reported to world? Fed cases move fast.Sleep well.	6 20 20 109 109	Retweet 20 Retweeted 20		Like 109 Liked 109	/StuartMeissner/status/1018797574134927360
@StuartMeissner @StuartMeissner @StuartMeissner @StuartMeissner @StuartMeissner	Stuart D. Meissner Esq.‏ @StuartMeissner	16 Jul 2018			Received many calls and submissions over weekend from other current and past $TSLA employees &other @elonmusk companies looking to whistleblow.Didn’t realize there were so many other “horrible human beings” out there.Keep the calls and submissions cominghttp://www.secwhistleblowerattorney.net	20 83 83 210 210	Retweet 83 Retweeted 83		Like 210 Liked 210	/StuartMeissner/status/1018788308305014784
@vincent13031925 @vincent13031925 @vincent13031925 @vincent13031925 @vincent13031925	Vincent‏ @vincent13031925	15 Jul 2018			Isn’t that great to have 3 out of 3 Tesla Model 3 in the same family $TSLA pic.twitter.com/VR9i4LW5PA	3 12 12 59 59	Retweet 12 Retweeted 12		Like 59 Liked 59	/vincent13031925/status/1018701461226524673
@QTRResearch @QTRResearch @QTRResearch @QTRResearch @QTRResearch	Quoth the Raven‏ @QTRResearch	15 Jul 2018			Would like to remind $TSLA shareholders that $VRX longs had a chance to get out - after the shit publicly hit the fan - over $200/share. Tomorrow you'll get your chance at a price over $300/share and a $55B valuation. The choice is yours. By the way, $VRX is at about $20 now.	41 35 35 237 237	Retweet 35 Retweeted 35		Like 237 Liked 237	/QTRResearch/status/1018651601521823746
@chigrl @chigrl @chigrl @chigrl @chigrl	𝕮𝖍𝖎 🛢️‏ @chigrl	15 Jul 2018			$TSLA twitter wins all of twitter	7 8 8 102 102	Retweet 8 Retweeted 8		Like 102 Liked 102	/chigrl/status/1018648869494718464
@SamAntar @SamAntar @SamAntar @SamAntar @SamAntar @Sim5225	Sam E. Antar‏Verified account @SamAntar Sim Singh @Sim5225	15 Jul 2018			The only way Elon Musk can build a mass transit system from Los Angles to San Franscisco so cheaply, is if I was cooking the books for him as his CFO. $TSLA https://twitter.com/Sim5225/status/1018640873872125953 … @SamAntar 1. If you were to build a mass transit system from Los Angles to San Franscisco, it woll cost you a minimum of $70 Billion, if it ever gets done. But con-man Elon Musk, claims…	9 11 11 89 89	Retweet 11 Retweeted 11		Like 89 Liked 89	/SamAntar/status/1018642071798927362
@TrendTrader007 @TrendTrader007 @TrendTrader007 @TrendTrader007 @TrendTrader007	007‏ @TrendTrader007	15 Jul 2018			$TSLA i'm not the least bit worried about smear campaign against @elonmusk 'cause i totally 100% believe the reason all these bears are currently emboldened is they think there is a chance they can drive down SP and prevail $TSLA chart clearly states otherwise and they are wrong	6 10 10 29 29	Retweet 10 Retweeted 10		Like 29 Liked 29	/TrendTrader007/status/1018594762205597696
@NetflixAndLamp @NetflixAndLamp @NetflixAndLamp @NetflixAndLamp @NetflixAndLamp @FortuneMagazine	NetflixAndLamp‏ @NetflixAndLamp FORTUNEVerified account @FortuneMagazine	15 Jul 2018			Name me one public company CEO (other than Elon) who wouldn't be fired for this within 24 hours. Take your time. I'll wait. $TSLA https://twitter.com/FortuneMagazine/status/1018543226054209536 … Elon Musk calls diver in Thai rescue a pedophile https://for.tn/2KZVEcH	10 28 28 137 137	Retweet 28 Retweeted 28		Like 137 Liked 137	/NetflixAndLamp/status/1018554617804750851
@TMFNewCow @TMFNewCow @TMFNewCow @TMFNewCow @TMFNewCow	Evan Niu, CFA‏ @TMFNewCow	15 Jul 2018			ok ffs i’ve held my $TSLA shares through a *ridiculous* amount of shit but this one tweet is simply too far. baselessly accusing a hero of being a child molester? i might be done. pic.twitter.com/UogqnCcbb1	4 12 12 72 72	Retweet 12 Retweeted 12		Like 72 Liked 72	/TMFNewCow/status/1018544173337726976
@j_p_jacques @j_p_jacques @j_p_jacques @j_p_jacques @j_p_jacques	JP‏ @j_p_jacques	15 Jul 2018			Funny how $TSLA haters move the conversation away from production profitability and cash-flow to Thai cave, $30k GOP and crooked pro union employees as an investor and long trader I totally don't care about the last 3 Bear case is dying Production profit and cash	7 15 15 77 77	Retweet 15 Retweeted 15		Like 77 Liked 77	/j_p_jacques/status/1018524860698497025
@DonutShorts @DonutShorts @DonutShorts @DonutShorts @DonutShorts @P200MP @mvacoli @StuartMeissner @Snowden	Donut Shorts‏ @DonutShorts Charmed Neutrino @P200MP	14 Jul 2018			The $TSLA cult now offers psychological counseling https://twitter.com/P200MP/status/1018126124885389313 … yes yes we are all “fanboys” so what does that make you...haters...the problem is you hate yourselves more than you hate Elon and Tesla...clinically you are projecting...get some help pic.twitter.com/EUreHPcGdz	8 8 28 28	Retweet 8 Retweeted 8		Like 28 Liked 28	/DonutShorts/status/1018324983192449025
@davidtayar5 @davidtayar5 @davidtayar5 @davidtayar5 @davidtayar5 @chelseahandler	David Tayar‏ @davidtayar5	14 Jul 2018			Seems he donates to everyone no? $TSLA pic.twitter.com/btlxlFEFoH	31 53 53 303 303	Retweet 53 Retweeted 53		Like 303 Liked 303	/davidtayar5/status/1018244608923488257
@TezzlaCFO @TezzlaCFO @TezzlaCFO @TezzlaCFO @TezzlaCFO	Deepak CFO‏ @TezzlaCFO	14 Jul 2018			Interesting data...Interest over time for "Tesla Refund" has reached highest ever. But as we all know $TSLA still has 420K reservations ! https://trends.google.com/trends/explore?geo=US&q=Tesla%20refund …pic.twitter.com/6vxzS6FVwt	2 4 4 26 26	Retweet 4 Retweeted 4		Like 26 Liked 26	/TezzlaCFO/status/1018215176162693120
@QTRResearch @QTRResearch @QTRResearch @QTRResearch @QTRResearch	Quoth the Raven‏ @QTRResearch	14 Jul 2018			NEW PODCAST: Quoth the Raven #48 - Elon Musk Told By Rescue Worker To Shove His Thai Cave Solution Up His Ass https://www.podbean.com/media/share/pb-gx5er-952a6f#.W0pE_GZ82MU.twitter … $TSLA	12 7 7 57 57	Retweet 7 Retweeted 7		Like 57 Liked 57	/QTRResearch/status/1018205149838397440
@evannex_com @evannex_com @evannex_com @evannex_com @evannex_com	EVANNEX for Tesla‏ @evannex_com	14 Jul 2018	#electricvehicle,TeslaMotors,Tesla,ElonMusk	#TeslaMotors	Investments in the #electricvehicle revolution are happening worldwide, read here: http://ow.ly/dbjA30kXagV $TSLA #TeslaMotors #Tesla #ElonMusk	11 11 28 28	Retweet 11 Retweeted 11		Like 28 Liked 28	/evannex_com/status/1018168311878692865
@MovistarMX @MovistarMX @MovistarMX	Movistar México‏Verified account @MovistarMX	Jul 1			Si todavía no tienes plan, ¡felicidades! Lo acabas de encontrar	44 34 34 249 249	Retweet 34 Retweeted 34		Like 249 Liked 249	/MovistarMX/status/1145718002488401921
@TezzlaCFO @TezzlaCFO @TezzlaCFO @TezzlaCFO @TezzlaCFO	Deepak CFO‏ @TezzlaCFO	14 Jul 2018			Folks, please help me out. I am having existential crisis. In 2018, Musk donated $33,900 & $5,000 to "Protect the House" which is a GOP group. So Musk wants GOP to win the house but I thought Musk believed in "Climate Change" and against Big oil? https://bit.ly/2NQNocP $TSLA pic.twitter.com/01uuZRIECK	7 9 9 26 26	Retweet 9 Retweeted 9		Like 26 Liked 26	/TezzlaCFO/status/1018163106340659202
@bgrahamdisciple @bgrahamdisciple @bgrahamdisciple @bgrahamdisciple @bgrahamdisciple	B Graham Disciple‏ @bgrahamdisciple	14 Jul 2018			1/ I think that the Tripp whistleblower complaint will likely doom Tesla, even assuming the best case outcome for the company. $TSLA. Retweet.	16 26 26 80 80	Retweet 26 Retweeted 26		Like 80 Liked 80	/bgrahamdisciple/status/1018139632792457217
@vincent13031925 @vincent13031925 @vincent13031925 @vincent13031925 @vincent13031925	Vincent‏ @vincent13031925	14 Jul 2018			Chinese mainstream media massively report Tesla CEO @elonmusk signing ceremony with Shanghai Mayor Ying Yong. Shanghai Municipal Party Committee Secretary Li Qiang mentioned will fully support @Tesla Shanghai Gigafactory during the meeting. $TSLA Video http://video.sina.cn/news/i/2018-07-11/detail-ihfefkqp9463075.d.html?oid=3827126488591726&vt=4&cid=37766 …	2 22 22 76 76	Retweet 22 Retweeted 22		Like 76 Liked 76	/vincent13031925/status/1018120843044388866
@StuartMeissner @StuartMeissner @StuartMeissner @StuartMeissner @StuartMeissner	Stuart D. Meissner Esq.‏ @StuartMeissner	14 Jul 2018			This week engaging Storey County sheriff'in Nev pressing for prosecution of those responsible for this false report, a crime in Nevada. Note $TSLA stated as fact it was a friend of Tripp’s,so should be easy to get name.For Tesla’s sake, better have a name https://www.cnbc.com/2018/06/21/tesla-says-it-got-call-that-ex-employee-martin-tripp-threatened-violence.html …	10 23 23 112 112	Retweet 23 Retweeted 23		Like 112 Liked 112	/StuartMeissner/status/1018096625737256960
@ElonBachman @ElonBachman @ElonBachman @ElonBachman @ElonBachman @Trumpery45	"Elon Says"‏ @ElonBachman Justin @Trumpery45	14 Jul 2018			69 pages of customers complaining about $TSLA parts/service chaos. https://twitter.com/Trumpery45/status/994678595837616132 … Getting Tesla spare parts $TSLA pic.twitter.com/ANoAPDSuwv	12 17 17 54 54	Retweet 17 Retweeted 17		Like 54 Liked 54	/ElonBachman/status/1018092903120424961
@vincent13031925 @vincent13031925 @vincent13031925 @vincent13031925 @vincent13031925 @MattWhitaker4TT	Vincent‏ @vincent13031925 Matt Whitaker @MattWhitaker4TT	14 Jul 2018			Now this is the true fact. A Ford F-150 overheated pulling the trailer & Tesla Model X save the day. @elonmusk now we need the @Tesla pickup! Bring it to us, I am a buyer here $TSLA https://twitter.com/mattwhitaker4tt/status/1017955231521542145 … Friends F-150 overheated pulling this travel trailer so my Tesla Model X had to save the day. Thanks ⁦@elonmusk⁩ ⁦@Tesla⁩ pic.twitter.com/RHO6TRcNza	4 16 16 48 48	Retweet 16 Retweeted 16		Like 48 Liked 48	/vincent13031925/status/1018086741993897984
@Biohazard3737 @Biohazard3737 @Biohazard3737 @Biohazard3737 @Biohazard3737 @brodieferguson	Sheep of Wall Street‏ @Biohazard3737 Brodie Ferguson @brodieferguson	13 Jul 2018			That‘s the funniest clip I‘ve seen in my whole life. $TSLA https://twitter.com/brodieferguson/status/1017861386636935168 … He said it not me! Cave rescuer slams Elon Musk's submarine idea, says "He can stick his submarine where it hurts,wouldn't have…	3 15 15 56 56	Retweet 15 Retweeted 15		Like 56 Liked 56	/Biohazard3737/status/1017892936829296641
@ellec_uk @ellec_uk @ellec_uk @ellec_uk @ellec_uk	⚡ evlution.co ⚡‏ @ellec_uk	13 Jul 2018			$TSLA bonds highest they've been since the Model 3 ramp issues, 7k cars a week sustainable, the company is now making profits, have a GF in China coming, a Model Y reveal early next year. Shorting Tesla is suicide.	17 17 17 91 91	Retweet 17 Retweeted 17		Like 91 Liked 91	/ellec_uk/status/1017876932241821699
@GroggyTBear @GroggyTBear @GroggyTBear @GroggyTBear @GroggyTBear	Groggy T. Bear‏ @GroggyTBear	13 Jul 2018			Here's looking at you @BMW M3. Love, P3D $TSLA $TSLAQ @AlexRoy144 , @MT_Reynoldspic.twitter.com/LLdX8RnGzo	4 13 13 58 58	Retweet 13 Retweeted 13		Like 58 Liked 58	/GroggyTBear/status/1017839224383516672
@BagholderQuotes @BagholderQuotes @BagholderQuotes @BagholderQuotes @BagholderQuotes	Bag Holder‏ @BagholderQuotes	13 Jul 2018			"Elon doesn't forget the shorters. I'm still thinking that China factory announcement doesn't was the "bomb" " $TSLA pic.twitter.com/0q8oEORs9g	13 8 8 86 86	Retweet 8 Retweeted 8		Like 86 Liked 86	/BagholderQuotes/status/1017832835732901888
@bgrahamdisciple @bgrahamdisciple @bgrahamdisciple @bgrahamdisciple @bgrahamdisciple	B Graham Disciple‏ @bgrahamdisciple	13 Jul 2018			CEO of a company that needs to raise billions to survive the next few months retweets thread blaming short-sellers for preventing capital raise. Is that bullish or bearish? Asking for a friend who is long. $TSLA.	10 14 14 57 57	Retweet 14 Retweeted 14		Like 57 Liked 57	/bgrahamdisciple/status/1017739658636165120
@TeslaPodcast @TeslaPodcast @TeslaPodcast @TeslaPodcast @TeslaPodcast @elonmusk	Tesla Daily‏ @TeslaPodcast Elon MuskVerified account @elonmusk	13 Jul 2018	#Tesla,ShortSellers	#ShortSellers	Elon just tweeted the thread that @jesselivenomore and I discussed on the podcast last week. #Tesla #ShortSellers $TSLA $TSLAQhttps://twitter.com/elonmusk/status/1017703538414227458 … Interesting read https://teslamotorsclub.com/tmc/threads/elon-musk-vs-short-sellers.118431/ …	2 4 4 63 63	Retweet 4 Retweeted 4		Like 63 Liked 63	/TeslaPodcast/status/1017724017422282752
@HyperChangeTV @HyperChangeTV @HyperChangeTV @HyperChangeTV @HyperChangeTV	HyperChange‏ @HyperChangeTV	12 Jul 2018			dear @elonmusk, in my humble opinion, $TSLA should do an equity offering. cash cushion for recession & CAPEX flexibility would make me feel better. i don't care about profit today & understand @Tesla needs to invest for the long run. open for discussionhttps://youtu.be/WBfmDgTVFRY	25 6 6 54 54	Retweet 6 Retweeted 6		Like 54 Liked 54	/HyperChangeTV/status/1017544311934681088
@NetflixAndLamp @NetflixAndLamp @NetflixAndLamp @NetflixAndLamp @NetflixAndLamp	NetflixAndLamp‏ @NetflixAndLamp	12 Jul 2018			I feel like I'm reading a book where the ending is obvious but the author keeps repeating things over and over to add pages, and I'm worn out and bored as hell and just waiting for the f*cking thing to finally end. $TSLA	11 10 10 146 146	Retweet 10 Retweeted 10		Like 146 Liked 146	/NetflixAndLamp/status/1017535990897012737
@BarkMSmeagol @BarkMSmeagol @BarkMSmeagol @BarkMSmeagol @BarkMSmeagol	Bark‏ @BarkMSmeagol	12 Jul 2018			The hottest $TSLAQ trend since 2010 has been to constantly spread blatantly false information regarding $TSLA while using very questionable tactics to do so. pic.twitter.com/NAD0SR3fmP	8 8 39 39	Retweet 8 Retweeted 8		Like 39 Liked 39	/BarkMSmeagol/status/1017531094046932992
@NetflixAndLamp @NetflixAndLamp @NetflixAndLamp @NetflixAndLamp @NetflixAndLamp	NetflixAndLamp‏ @NetflixAndLamp	12 Jul 2018			So after two years of promoting the $35k car and taking in hundreds of millions of dollars in deposits, the $35k car is gone, and the lowest-priced car you can actually buy is $49k before options. And the $1k deposit ended up being meaningless. Where the f*ck is the @FTC? $TSLA https://twitter.com/eriz35/status/1017505581182210049 …	7 9 9 46 46	Retweet 9 Retweeted 9		Like 46 Liked 46	/NetflixAndLamp/status/1017517957340127234
@DonutShorts @DonutShorts @DonutShorts @DonutShorts @DonutShorts @Whelan1969	Donut Shorts‏ @DonutShorts Terry Whelan @Whelan1969	12 Jul 2018			Narrative violation: I thought the cars were so good that the subsidy didn't matter??? $TSLA https://twitter.com/Whelan1969/status/1017416273607577600 … @elonmusk Ontario government just killed the EV rebate program yesterday and those of us that have orders in with deposits now lose that rebate money unless we were plated yesterday. Wanna help?	7 4 4 30 30	Retweet 4 Retweeted 4		Like 30 Liked 30	/DonutShorts/status/1017472006424494081
@BSA19741 @BSA19741 @BSA19741 @BSA19741 @BSA19741	Nikola’s Stache‏ @BSA19741	12 Jul 2018			Wait... What? You can hit the Solar Roof tiles with a f’ing hammer on the set of Desperate Housewives But you can’t WALK on it in real life? $tsla fraud. There is no other word. (1 of 2 roofs in the wild) pic.twitter.com/SSyjQ0Un1W	3 9 9 33 33	Retweet 9 Retweeted 9		Like 33 Liked 33	/BSA19741/status/1017455213773557761
@vincent13031925 @vincent13031925 @vincent13031925 @vincent13031925 @vincent13031925 @elonmusk	Vincent‏ @vincent13031925 Elon MuskVerified account @elonmusk	12 Jul 2018			Many ppl don't really understand the building Ziguangge (中南海紫光阁) is very important in Chinese history. Allowing to park two @Tesla vehicles in front of Ziguangge representing the supportive from Chinese gov of the Tesla China Gigafactory & @elonmusk $TSLA https://twitter.com/elonmusk/status/1017364353635508224 … With my team after a profoundly interesting discussion of history, philosophy & luck …	4 35 35 118 118	Retweet 35 Retweeted 35		Like 118 Liked 118	/vincent13031925/status/1017446051312046081
@RSMetrics @RSMetrics @RSMetrics @RSMetrics @RSMetrics	RS Metrics‏ @RSMetrics	12 Jul 2018	#Model3,Tesla	#Tesla	These sure look like the ~100 performance #Model3 that $TSLA says were built for test drives. Question is when will they move off the lot into stores? Or have they already and these are leftovers? Images are from July 10th. https://electrek.co/2018/07/11/tesla-model-3-major-batch-dual-motor-performance-vehicles/ … #Teslapic.twitter.com/SpU3ivTIA7	12 34 34 173 173	Retweet 34 Retweeted 34		Like 173 Liked 173	/RSMetrics/status/1017444278283350017
@Banorte_mx @Banorte_mx @Banorte_mx	Banorte‏Verified account @Banorte_mx	Jul 7	#TuneUpBanorte,Reforma,CorreConBanorte	#Reforma	¡Así se vivió la carrera #TuneUpBanorte #Reforma! Agradecemos la participación y entusiasmo de todos los participantes. #CorreConBanortepic.twitter.com/SWxk8NT005	6 6 6 54 54	Retweet 6 Retweeted 6		Like 54 Liked 54	/Banorte_mx/status/1147899111129174016
@BSA19741 @BSA19741 @BSA19741 @BSA19741 @BSA19741	Nikola’s Stache‏ @BSA19741	12 Jul 2018			Electrek and @FredericLambert out with an informing new article: “the $TSLA Solar Roof and Powerwall in one chart”. I have created that one chart for them. Thoughts @TeslaCharts?pic.twitter.com/nIhoGMQQSq	16 27 27 144 144	Retweet 27 Retweeted 27		Like 144 Liked 144	/BSA19741/status/1017438940083707904
@JustinPulitzer @JustinPulitzer @JustinPulitzer @JustinPulitzer @JustinPulitzer @businessinsider	Justin Pulitzer‏ @JustinPulitzer Business InsiderVerified account @businessinsider	12 Jul 2018			I've been on the fence about the reporting related to $TSLA. But after seeing this post, I'm starting to believe @elonmusk. There seems to be a media / short seller effort to take down the stock. This post is flowing with bias, not hard news reporting. I'm currently flat $TSLA https://twitter.com/businessinsider/status/1017433324820852738 … Some Tesla employees reportedly develop a zombie-like 'T…	11 14 14 65 65	Retweet 14 Retweeted 14		Like 65 Liked 65	/JustinPulitzer/status/1017434519056650249
@GerberKawasaki @GerberKawasaki @GerberKawasaki @GerberKawasaki @GerberKawasaki	Ross Gerber‏Verified account @GerberKawasaki	12 Jul 2018	#Model3		By holding back those cars. Tesla saved its future owners tens of millions of dollars as the phase out would have begun earlier. 150k cars times $3750 saved per car. Thanks Tesla. Get your #Model3 while the tax benefits last. $tsla	10 10 10 77 77	Retweet 10 Retweeted 10		Like 77 Liked 77	/GerberKawasaki/status/1017420519082156037
@GerberKawasaki @GerberKawasaki @GerberKawasaki @GerberKawasaki @GerberKawasaki	Ross Gerber‏Verified account @GerberKawasaki	12 Jul 2018			As we said. Tesla was holding back cars last qtr. they officially hit the 200k cars this month. Tax deduction drops in half in Jan. Even more incentive to order the car now as get delivery before 2019. $tsla	8 14 14 62 62	Retweet 14 Retweeted 14		Like 62 Liked 62	/GerberKawasaki/status/1017420113811685376
@vistacruiser7 @vistacruiser7 @vistacruiser7 @vistacruiser7 @vistacruiser7	vistacruiser7‏ @vistacruiser7	12 Jul 2018			.@elonmusk CNBC 12 min 3 guest seg re Musk vs. Journos yesterday. Guest1 Linette, Undisclosed: Guest2&3, B. McLean, ~20yr "special relation'" w/Chanos -> $million+ (per NYMag), Sonnenfeld teaches w/Chanos@Yale SOB. No Tesla rep. Host near 0 pushback re falseh's from all 3 $TSLA	3 11 11 34 34	Retweet 11 Retweeted 11		Like 34 Liked 34	/vistacruiser7/status/1017385648817393664
@WintonCapPtnrs @WintonCapPtnrs @WintonCapPtnrs @WintonCapPtnrs @WintonCapPtnrs	Drive for Show‏ @WintonCapPtnrs	12 Jul 2018			Offered without comment... $TSLA pic.twitter.com/XFy2de3cIr	7 52 52 151 151	Retweet 52 Retweeted 52		Like 151 Liked 151	/WintonCapPtnrs/status/1017384930257620994
@ValueAnalyst1 @ValueAnalyst1 @ValueAnalyst1 @ValueAnalyst1 @ValueAnalyst1 @AudeIdScire	ValueAnalyst‏ @ValueAnalyst1 Ancora Imparando @AudeIdScire	12 Jul 2018	#NotSellingAShareBefore1000		Tesla is pulling further ahead. Others are falling further behind. The distance between Tesla, who is in the pole position in the race to an all-electric, fully autonomous future, and others is lengthening. I don't know how else to put it. $TSLA #NotSellingAShareBefore1000https://twitter.com/AudeIdScire/status/1017370738226016257 … Gráfico del articulo de Tesla para la semana que viene. pic.twitt…	5 10 10 46 46	Retweet 10 Retweeted 10		Like 46 Liked 46	/ValueAnalyst1/status/1017373354259615745
@vincent13031925 @vincent13031925 @vincent13031925 @vincent13031925 @vincent13031925 @vincent13031925	Vincent‏ @vincent13031925 Vincent @vincent13031925	12 Jul 2018			Update: Video (in Chinese language) about @Tesla CEO @elonmusk meeting with Shanghai Municipal Party Committee Secretary Li Qiang in Shanghai 7/10/2018 $TSLA https://m.youku.com/video/id_XMzcxNzQwMTAxNg==.html?source=https%3A%2F%2Fwww.google.com%2F&ishttps=1 …https://twitter.com/vincent13031925/status/1017100201771687936 … Shanghai Municipal Party Committee Secretary Li Qiang met @elonmusk 7/10/2…	8 29 29 331 331	Retweet 29 Retweeted 29		Like 331 Liked 331	/vincent13031925/status/1017361663022911490
@vincent13031925 @vincent13031925 @vincent13031925 @vincent13031925 @vincent13031925	Vincent‏ @vincent13031925	12 Jul 2018			Tesla hasn’t ask, but Panasonic Says It's Open to Working With Tesla on China Factory https://www.bloomberg.com/amp/news/articles/2018-07-12/panasonic-says-it-s-open-to-working-with-tesla-on-china-factory?__twitter_impression=true … $TSLA	1 9 9 36 36	Retweet 9 Retweeted 9		Like 36 Liked 36	/vincent13031925/status/1017354765016096768
@TeslaPodcast @TeslaPodcast @TeslaPodcast @TeslaPodcast @TeslaPodcast	Tesla Daily‏ @TeslaPodcast	12 Jul 2018	#Model3,ModelS,ModelX	#ModelS	Full federal tax credit for @Tesla vehicles will last until the end of 2018, as expected. 1/2 credit through first half of 2019, 1/4 credit through end of 2019. $TSLA #Model3 #ModelS #ModelXpic.twitter.com/fuioC3DxCg	4 42 42 121 121	Retweet 42 Retweeted 42		Like 121 Liked 121	/TeslaPodcast/status/1017349089351127040
@Gfilche @Gfilche @Gfilche @Gfilche @Gfilche	Gali‏ @Gfilche	11 Jul 2018			feel like $GM is a house of cards. it's a bank masking as a car company. debt is securitized by ICE vehicles whose used value over the next few years is particularly dubious given impending $TSLA/EV dominance [screenshot from @GM's 10K included]pic.twitter.com/VrriNoJp1I	8 9 9 55 55	Retweet 9 Retweeted 9		Like 55 Liked 55	/Gfilche/status/1017289668625338369
@gmbankrupt @gmbankrupt @gmbankrupt @gmbankrupt @gmbankrupt	Ryan‏ @gmbankrupt	11 Jul 2018			Typical $TSLA story. As I tell all my friends, don’t test drive one unless you are prepared to buy. pic.twitter.com/ZFplxBG7vs	7 23 23 109 109	Retweet 23 Retweeted 23		Like 109 Liked 109	/gmbankrupt/status/1017223684283609089
@tool_grinder @tool_grinder @tool_grinder @tool_grinder @tool_grinder	ToolGrinder‏ @tool_grinder	11 Jul 2018			Puerto Rico, Thailand, Flint... where will the Genius Virtue Signal appear next? $TSLA pic.twitter.com/zLvP7tubPL	2 11 11 43 43	Retweet 11 Retweeted 11		Like 43 Liked 43	/tool_grinder/status/1017153641080291328
@BarkMSmeagol @BarkMSmeagol @BarkMSmeagol @BarkMSmeagol @BarkMSmeagol	Bark‏ @BarkMSmeagol	11 Jul 2018	#CEO		So $TSLAQ #CEO tweets you can make money by pretending to be a whistleblower, and shortly after Tripp files a whistleblower tip. I think you are being used as a pawn Mr. Tripp. Also, nice attempt by @ryanfelton for the $TSLAQ Click Bait Award $TSLA https://jalopnik.com/tesla-s-alleged-saboteur-is-doubling-down-1827514663 …pic.twitter.com/7JvqCVMBi8	4 9 9 34 34	Retweet 9 Retweeted 9		Like 34 Liked 34	/BarkMSmeagol/status/1017116072187576320
@DeanAsbell @DeanAsbell @DeanAsbell @DeanAsbell @DeanAsbell	Dean Asbell‏ @DeanAsbell	11 Jul 2018			$tsla Looking back, I bet everyone who had money invested with Bernie Madoff wished they would have tried to get their money back as soon as they found out a "whistleblower" had gone to the SEC. Tesla investors will soon have similar regrets.	5 12 12 56 56	Retweet 12 Retweeted 12		Like 56 Liked 56	/DeanAsbell/status/1017092769821519872
@herbgreenberg @herbgreenberg @herbgreenberg @herbgreenberg @herbgreenberg	Herb Greenberg‏Verified account @herbgreenberg	11 Jul 2018			@lopezlinette on continuing to cover $TSLA: “I am not out of sourcing and I am not out of stories.” @HalftimeReport	5 9 9 34 34	Retweet 9 Retweeted 9		Like 34 Liked 34	/herbgreenberg/status/1017087835738763264
@Teslarati @Teslarati @Teslarati @Teslarati @Teslarati	TESLARATI‏ @Teslarati	10 Jul 2018			Tesla shares $TSLA continue rebound as investors find relief in Elon Musk’s China Gigafactory 3 agreement https://www.teslarati.com/tesla-shares-tsla-elon-musk-china-gigafactory-3-agreement/ …	6 30 30 207 207	Retweet 30 Retweeted 30		Like 207 Liked 207	/Teslarati/status/1016718635371499520
@BarkMSmeagol @BarkMSmeagol @BarkMSmeagol @BarkMSmeagol @BarkMSmeagol @elonmusk @BBCWorld	Bark‏ @BarkMSmeagol Elon MuskVerified account @elonmusk	10 Jul 2018	#ThaiCaveResue		$TSLAQ : “Elon is a total egomaniac! He’s taking the #ThaiCaveResue to turn the attention on to himself! $TSLA IS A ZERO!!!!” Reality: Elon was asked to help. He responded with admirable action. Aspire to be just a tiny bit more like @elonmuskhttps://twitter.com/elonmusk/status/1016684366083190785 … The former Thai provincial governor (described inaccurately as “rescue chief”) is not the subject …	3 17 17 99 99	Retweet 17 Retweeted 17		Like 99 Liked 99	/BarkMSmeagol/status/1016706680132796417
@TezzlaCFO @TezzlaCFO @TezzlaCFO @TezzlaCFO @TezzlaCFO	Deepak CFO‏ @TezzlaCFO	10 Jul 2018			I am sad to announce @elonmusk just blocked his loyal $TSLA CFO. Rest assured I will still continue to spread his message of hope and corporate accountability. Wherever a drowning kid needs help or creditor is underwater, @elonmusk will be there with his PR Team to help himselfpic.twitter.com/NfSHjoiy8t	7 10 10 152 152	Retweet 10 Retweeted 10		Like 152 Liked 152	/TezzlaCFO/status/1016701991005900801
@jasonrkeene @jasonrkeene @jasonrkeene @jasonrkeene @jasonrkeene	Jason Keene‏ @jasonrkeene	10 Jul 2018			*AFTER ELON MUSK SAVES THAI SOCCER TEAM, KIDS AGREE TO JOIN MODEL 3 ASSEMBLY LINE $TSLA	2 11 11 82 82	Retweet 11 Retweeted 11		Like 82 Liked 82	/jasonrkeene/status/1016694417833553920
@gaberivera @gaberivera @gaberivera @gaberivera @gaberivera	Gabe Rivera‏Verified account @gaberivera	10 Jul 2018			It's only fair to say we should all thank Elon Musk for personally saving all those boys in Thailand by buying $TSLA pronto.	3 3 3 35 35	Retweet 3 Retweeted 3		Like 35 Liked 35	/gaberivera/status/1016691182108270592
@GerberKawasaki @GerberKawasaki @GerberKawasaki @GerberKawasaki @GerberKawasaki	Ross Gerber‏Verified account @GerberKawasaki	10 Jul 2018	#China,ThailandCaveRescue,tesla	#ThailandCaveRescue	Tesla up $6 to $324 with great news coming from #China and @elonmusk being an amazing leader helping out in the #ThailandCaveRescue - proud #tesla shareholder. $tsla	26 14 14 151 151	Retweet 14 Retweeted 14		Like 151 Liked 151	/GerberKawasaki/status/1016690656465436674
@Reuters @Reuters @Reuters @Reuters @Reuters	Reuters Top News‏Verified account @Reuters	10 Jul 2018			UPDATE: Tesla spokesperson says it will take 2-3 years before new factory ramped up to produce around 500,000 vehicles per year for Chinese customers https://reut.rs/2uak9JF $TSLA pic.twitter.com/1PBTEe5Bcq	10 60 60 114 114	Retweet 60 Retweeted 60		Like 114 Liked 114	/Reuters/status/1016690088791683073
@vincent13031925 @vincent13031925 @vincent13031925 @vincent13031925 @vincent13031925	Vincent‏ @vincent13031925	10 Jul 2018			Get ready for China Shanghai Giga, Target to produce 500,000 cars a year $TSLA pic.twitter.com/p96gmHPvvq	3 22 22 112 112	Retweet 22 Retweeted 22		Like 112 Liked 112	/vincent13031925/status/1016677040781647872
@parsimony16 @parsimony16 @parsimony16 @parsimony16 @parsimony16	Parsimony16‏ @parsimony16	10 Jul 2018			My life will be complete when Trump criticizes $TSLA leading to a twitter war of words between Elon and Donald.	2 5 5 53 53	Retweet 5 Retweeted 5		Like 53 Liked 53	/parsimony16/status/1016674167448637440
@Lebeaucarnews @Lebeaucarnews @Lebeaucarnews @Lebeaucarnews @Lebeaucarnews	Phil LeBeau‏Verified account @Lebeaucarnews	10 Jul 2018			$TSLA CEO ⁦@elonmusk⁩ in Shanghai after signing agreement to build Tesla plant in China.pic.twitter.com/5qX85rQcPw	17 29 29 118 118	Retweet 29 Retweeted 29		Like 118 Liked 118	/Lebeaucarnews/status/1016672481766191105
@ElonBachman @ElonBachman @ElonBachman @ElonBachman @ElonBachman	"Elon Says"‏ @ElonBachman	10 Jul 2018			$TSLA's Memorandum Of Understanding appears to be with Shanghai Lingang, a Chinese industrial park owner with $2.2B in assets. This is like me saying I have a $5B understanding with Regus. They understand that if I come up with $5B, they will sell me offices.	4 17 17 116 116	Retweet 17 Retweeted 17		Like 116 Liked 116	/ElonBachman/status/1016662544944107520
@option_snipper @option_snipper @option_snipper @option_snipper @option_snipper	Option_Sniper‏ @option_snipper	10 Jul 2018			When this 500K production becomes real, $tsla gonna explode to the sky. Remember my 2018 PT $466 and 5-yr PT $1620 https://www.bloomberg.com/news/articles/2018-07-10/tesla-is-said-to-plan-china-plant-with-500-000-vehicle-capacity …	10 28 28 106 106	Retweet 28 Retweeted 28		Like 106 Liked 106	/option_snipper/status/1016656252896718849
@followtheh @followtheh @followtheh @followtheh @followtheh	Tom Hearden‏ @followtheh	10 Jul 2018			This time it's different! $TSLA pic.twitter.com/l19M3ObNyv	2 24 24 79 79	Retweet 24 Retweeted 24		Like 79 Liked 79	/followtheh/status/1016656056385261576
@vincent13031925 @vincent13031925 @vincent13031925 @vincent13031925 @vincent13031925	Vincent‏ @vincent13031925	10 Jul 2018			China Shanghai government with @elonmusk $TSLA signed a pure electric vehicle project investment agreement 7/10/2018 pic.twitter.com/5hbsEvSTHI	6 31 31 107 107	Retweet 31 Retweeted 31		Like 107 Liked 107	/vincent13031925/status/1016654050496921600
@TeslaPodcast @TeslaPodcast @TeslaPodcast @TeslaPodcast @TeslaPodcast	Tesla Daily‏ @TeslaPodcast	10 Jul 2018	#China,EV,Tesla	#EV	“Tesla Inc. is planning a factory in China with a capacity for 500,000 vehicles a year, according to people familiar with the matter” #China #EV #Tesla $TSLA https://www.bloomberg.com/news/articles/2018-07-10/tesla-is-said-to-plan-china-plant-with-500-000-vehicle-capacity …	2 10 10 67 67	Retweet 10 Retweeted 10		Like 67 Liked 67	/TeslaPodcast/status/1016647188448006145
@ReutersBiz @ReutersBiz @ReutersBiz @ReutersBiz @ReutersBiz	Reuters Business‏Verified account @ReutersBiz	10 Jul 2018			MORE: Tesla plans to build new car factory in Shanghai; signed agreements with Lingang Group, government - local media $TSLA pic.twitter.com/drCn92voLT	1 31 31 27 27	Retweet 31 Retweeted 31		Like 27 Liked 27	/ReutersBiz/status/1016644757068681216
@Street_Insider @Street_Insider @Street_Insider @Street_Insider @Street_Insider	Streetinsider.com‏ @Street_Insider	10 Jul 2018			Tesla $TSLA is Said to Plan China Plant with 500,000 Car/year Capacity; Inks Deal to Invest in EV Project in Shanghai - Bloomberg	2 19 19 31 31	Retweet 19 Retweeted 19		Like 31 Liked 31	/Street_Insider/status/1016641446152163329
@MattEnth @MattEnth @MattEnth @MattEnth @MattEnth	Matthew Enthoven‏ @MattEnth	9 Jul 2018	#TSLAQ		June 28: $TSLA opens Model 3 configuration to all reservation holders July 2: $TSLA reiterates 420k Model 3 reservations July 9: $TSLA allows ANYONE to immediately configure a Model 3 (for $3500, 70% of which is nonrefundable) This. Does. Not. Make. Sense. #TSLAQ	10 7 7 50 50	Retweet 7 Retweeted 7		Like 50 Liked 50	/MattEnth/status/1016462638606266368
@WrigleyTom @WrigleyTom @WrigleyTom @WrigleyTom @WrigleyTom	Tom Wrigley‏ @WrigleyTom	9 Jul 2018			$TSLA Tesla is opening Model 3 online configurator to everyone https://electrek.co/2018/07/09/tesla-model-3-online-configurator-everyone/ …pic.twitter.com/xe1qaPW7kT	1 16 16 30 30	Retweet 16 Retweeted 16		Like 30 Liked 30	/WrigleyTom/status/1016409863503663105
@ihors3 @ihors3 @ihors3 @ihors3 @ihors3	Ihor Dusaniwsky‏ @ihors3	9 Jul 2018			$TSLA short interest is $11.1 billion, 35.86 million shares shorted, 28.3% of float, stock borrow at 2% fee. @Tesla shares shorted up 770k for the week. Stock price fell 9.93% last week & shorts were up $1.2 billion in mark-to-market profits, YTD loss is now only -$495 million.pic.twitter.com/TlJGTnXcCT	4 22 22 46 46	Retweet 22 Retweeted 22		Like 46 Liked 46	/ihors3/status/1016321332097765376
@blippd @blippd @blippd @blippd @blippd	Ben‏ @blippd	8 Jul 2018			Interesting debate going on over $TSLA — we have @Jason who founded yet another tech conference and email newsletter co. & @wolfejosh who started a nuclear waste disposal company that helped clean up Fukushima .. I know who I’m calling to pitch when I start my next company https://twitter.com/jason/status/1016063767702953984 …	4 18 18 101 101	Retweet 18 Retweeted 18		Like 101 Liked 101	/blippd/status/1016093612394930178
@evannex_com @evannex_com @evannex_com @evannex_com @evannex_com	EVANNEX for Tesla‏ @evannex_com	8 Jul 2018	#ElectricVehicle,Tesla,TeslaMotors,ElonMusk	#Tesla	Gas cars are like old-school film and legacy automakers are like Kodak. The #ElectricVehicle is akin to digital photography and #Tesla is picture perfect, here's why: http://ow.ly/Odn530kR4c8 $TSLA #TeslaMotors #ElonMusk	2 28 28 66 66	Retweet 28 Retweeted 28		Like 66 Liked 66	/evannex_com/status/1016089178013134849
@treehcapital @treehcapital @treehcapital @treehcapital @treehcapital	Rob Majteles‏ @treehcapital	8 Jul 2018			The inevitable conclusion of every debate for Teslarians. Yes, I am short $tsla. Not betting against the cool and important ideas~no matter how made up. Just betting against the skanky financials and the deranged hyperactive fan boys, famous and not, who go bananas like this. https://twitter.com/jason/status/1016066015904522240 …	4 5 5 45 45	Retweet 5 Retweeted 5		Like 45 Liked 45	/treehcapital/status/1016088479300706304
@TESLAcharts @TESLAcharts @TESLAcharts @TESLAcharts @TESLAcharts	TeslaCharts‏ @TESLAcharts	8 Jul 2018			For the benefit of those who are blocked... $TSLA pic.twitter.com/KmLXYgfZOf	17 11 11 103 103	Retweet 11 Retweeted 11		Like 103 Liked 103	/TESLAcharts/status/1016016833147785216
@kpak82 @kpak82 @kpak82 @kpak82 @kpak82	kpak‏ @kpak82	8 Jul 2018			$TSLA Didnt know how sweet this looked. Think we bottomed here on backtest and at channel support. Inside day. yes this is Chart porn :) pic.twitter.com/kcMrHWboqj	10 16 16 105 105	Retweet 16 Retweeted 16		Like 105 Liked 105	/kpak82/status/1016016224889835520
@WallStCynic @WallStCynic @WallStCynic @WallStCynic @WallStCynic	Diogenes‏ @WallStCynic	8 Jul 2018			It struck me over the weekend how $TSLA Twitter resembles the Yahoo Message Boards from twenty years ago. In particular, the epic bull/bear rants over Iomega($IOMG) and Zenith Electronics($ZE). @herbgreenberg @AlderLaneeggs and @timmythetiger should remember.	15 4 4 62 62	Retweet 4 Retweeted 4		Like 62 Liked 62	/WallStCynic/status/1015984264876384256
@tool_grinder @tool_grinder @tool_grinder @tool_grinder @tool_grinder	ToolGrinder‏ @tool_grinder	8 Jul 2018			Musk doing his Genius Virtue Signaling on the Thai cave rescue is a replay of his telling Boeing how to fix the 787. And telling Toyota how to mass-produce autos. All BS. No discipline. $TSLA pic.twitter.com/xG4R8cp6AK	7 20 20 84 84	Retweet 20 Retweeted 20		Like 84 Liked 84	/tool_grinder/status/1015952092152786944
@ellec_uk @ellec_uk @ellec_uk @ellec_uk @ellec_uk	⚡ evlution.co ⚡‏ @ellec_uk	7 Jul 2018			Bloomberg Model 3 tracker over 5k with trend going up. $tsla pic.twitter.com/H0KlsXJ6nD	2 14 14 49 49	Retweet 14 Retweeted 14		Like 49 Liked 49	/ellec_uk/status/1015837806235738112
@BagholderQuotes @BagholderQuotes @BagholderQuotes @BagholderQuotes @BagholderQuotes	Bag Holder‏ @BagholderQuotes	7 Jul 2018			“ $TSLA is no more financially troubled then Berkshire Hathaway, Tencent, Google or Apple...to be financially troubled it would mean you can't raise $.” pic.twitter.com/YONyUAkEvh	5 4 4 66 66	Retweet 4 Retweeted 4		Like 66 Liked 66	/BagholderQuotes/status/1015784264208510976
@QTRResearch @QTRResearch @QTRResearch @QTRResearch @QTRResearch	Quoth the Raven‏ @QTRResearch	7 Jul 2018			ICYMI: Quoth the Raven #47 - What the Fuck is Elon Musk Doing? http://www.podbean.com/media/share/pb-qt9j6-949fc2 … $TSLA	5 13 13 47 47	Retweet 13 Retweeted 13		Like 47 Liked 47	/QTRResearch/status/1015772807580602368
@NetflixAndLamp @NetflixAndLamp @NetflixAndLamp @NetflixAndLamp @NetflixAndLamp	NetflixAndLamp‏ @NetflixAndLamp	7 Jul 2018			I've worked w/ Navy SEALs, and they're amazing, so I'm optimistic Thai kids will be rescued. But best moment will be when a sycophantic U.S. reporter asks: "Could you have possibly done this w/o Elon Musk's genius?" And a Thai general responds: "Who the f*ck is Elon Musk?" $TSLA	5 10 10 73 73	Retweet 10 Retweeted 10		Like 73 Liked 73	/NetflixAndLamp/status/1015749741756502017
@lopezlinette @lopezlinette @lopezlinette @lopezlinette @lopezlinette	Linette Lopez‏Verified account @lopezlinette	7 Jul 2018			Seatbelts are kind of crucial $TSLA pic.twitter.com/u6m25lEcqE	13 7 7 40 40	Retweet 7 Retweeted 7		Like 40 Liked 40	/lopezlinette/status/1015731017682956288
@NetflixAndLamp @NetflixAndLamp @NetflixAndLamp @NetflixAndLamp @NetflixAndLamp @elonmusk @thanr @ablack82	NetflixAndLamp‏ @NetflixAndLamp	7 Jul 2018			Your concern might appear more genuine if you included fewer product placements in your tweets. The chances of your Potemkin mini-sub being better than Navy SEAL gear is zero. Worst part is that you know it but keeping tweeting anyway. $TSLA	17 5 5 54 54	Retweet 5 Retweeted 5		Like 54 Liked 54	/NetflixAndLamp/status/1015709229750120449
@ElonMiracles @ElonMiracles @ElonMiracles @ElonMiracles @ElonMiracles	Elon Musk Miracles‏ @ElonMiracles	7 Jul 2018			I'm sending our Brake Engineers to help with the situation in Thailand. They are not needed at Fremont presently. $TSLA	4 8 8 85 85	Retweet 8 Retweeted 8		Like 85 Liked 85	/ElonMiracles/status/1015672966900617216
@SamAntar @SamAntar @SamAntar @SamAntar @SamAntar	Sam E. Antar‏Verified account @SamAntar	7 Jul 2018			Tip for Fraudsters: If you have legal troubles here on earth, talk about outer space. Remember that the distraction is more important than the lie. $TSLA https://www.cnbc.com/2018/06/26/elon-musk-on-twitter-why-we-have-to-build-civilizations-in-space.html …	11 13 13 44 44	Retweet 13 Retweeted 13		Like 44 Liked 44	/SamAntar/status/1015642377065725952
@HyperChangeTV @HyperChangeTV @HyperChangeTV @HyperChangeTV @HyperChangeTV	HyperChange‏ @HyperChangeTV	6 Jul 2018			still waiting for that 'Tesla Killer' $TSLA https://youtu.be/5UAWBFFjNoU	11 16 16 85 85	Retweet 16 Retweeted 16		Like 85 Liked 85	/HyperChangeTV/status/1015445887689076736
@oxygenO211 @oxygenO211 @oxygenO211 @oxygenO211 @oxygenO211	oxygenO2‏ @oxygenO211	6 Jul 2018			Cannot justify, how some people mercilessly attack @elonmusk who is trying to better the world for EVERYONE. They view stock price as his achilles heel. Let us put an END to this. MILLIONS across the world, who love humanity and NOT worship money, GO BUY $TSLA. SQUEEZE THEM OUT!	25 8 8 47 47	Retweet 8 Retweeted 8		Like 47 Liked 47	/oxygenO211/status/1015409559655964672
@AlterViggo @AlterViggo @AlterViggo @AlterViggo @AlterViggo	Alter Viggo‏ @AlterViggo	6 Jul 2018	#Tesla		Met a woman getting out of her 4-month-old #Tesla Model S 75D. I asked how she liked it. "I love it!" she said. "The last car I bought was a Camry and I hated it. It was an 'Old Lady' car." I laughed and said, "Now you have a 'real lady' car!" She was in her 60s. @Tesla $TSLA	1 15 15 99 99	Retweet 15 Retweeted 15		Like 99 Liked 99	/AlterViggo/status/1015330961607745536
@BSA19741 @BSA19741 @BSA19741 @BSA19741 @BSA19741	Nikola’s Stache‏ @BSA19741	6 Jul 2018			Amazing how isolated $tsla has remained from the blossoming “buffalo billion” scandal. Giga2 received 50% of the $1.5b plan ($1 year lease for 10 years) to create 3k jobs... 500-700 so far. Look at the hoops the NYT jumps through not to say “Tesla” here https://mobile.nytimes.com/2018/07/02/nyregion/cuomo-buffalo-billion-ny-kaloyeros.html …	3 11 11 43 43	Retweet 11 Retweeted 11		Like 43 Liked 43	/BSA19741/status/1015315984901722113
@adamfeuerstein @adamfeuerstein @adamfeuerstein @adamfeuerstein @adamfeuerstein	Adam Feuerstein‏Verified account @adamfeuerstein	5 Jul 2018			. @elonmusk is trying to intimidate/scare @lopezlinette so she stops reporting on $TSLA. He hopes @businessinsider will be pressured to rein her in. My advice to Linette, based on personal experience with this tactic: Keep reporting. Don’t stop. Do your job.	20 62 62 383 383	Retweet 62 Retweeted 62		Like 383 Liked 383	/adamfeuerstein/status/1015052123912974336
@muddywatersre @muddywatersre @muddywatersre @muddywatersre @muddywatersre @elonmusk @thesheetztweetz	MuddyWatersResearch‏Verified account @muddywatersre	5 Jul 2018	#MakingTheWorldABetterPlace		Elon, this line of thinking is absurd. Kynikos runs its positions at 1%-3% of its assets. If $TSLA went to 0 tomorrow, it would put some extra lint in Chanos’s pocket. He’s vocal about you and $TSLA because pointing out your dishonesty is how he is #MakingTheWorldABetterPlace	4 13 13 91 91	Retweet 13 Retweeted 13		Like 91 Liked 91	/muddywatersre/status/1015003447836332032
@zerosum24 @zerosum24 @zerosum24 @zerosum24 @zerosum24	roberto pedone‏ @zerosum24	5 Jul 2018			Believe me when I say this. Every single Wall Street or related journalist is now looking into $TSLA because of what Musk has done today. This behavior is going to ring alarm bells for those who we're not paying attention or on the fence before. Like sharks to blood in the water	10 12 12 86 86	Retweet 12 Retweeted 12		Like 86 Liked 86	/zerosum24/status/1015003210401140737
@herbgreenberg @herbgreenberg @herbgreenberg @herbgreenberg @herbgreenberg	Herb Greenberg‏Verified account @herbgreenberg	5 Jul 2018			I’ve seen some crazy sh*t in my day, but this $TSLA stuff is off the charts. Just for fun I pulled the Hostile React-O-Meter® off the shelf and out of retirement to get a reading. Darn thing nearly broke. Not sure I’ve ever seen it spin quite like that. Outta Control, I tell ya! pic.twitter.com/d4w0N42wOv	9 12 12 81 81	Retweet 12 Retweeted 12		Like 81 Liked 81	/herbgreenberg/status/1014999956707373057
@TESLAcharts @TESLAcharts @TESLAcharts @TESLAcharts @TESLAcharts	TeslaCharts‏ @TESLAcharts	5 Jul 2018			I mean, how BAD must be the news that is about to drop be if a CEO of a $60B company has resorted to this shit? Asking for a bunch of nefarious, FUD spreading, evil short sellers.... $TSLA pic.twitter.com/BK4OFiuQc0	10 9 9 65 65	Retweet 9 Retweeted 9		Like 65 Liked 65	/TESLAcharts/status/1014991736874119170
@markbspiegel @markbspiegel @markbspiegel @markbspiegel @markbspiegel	Mark B. Spiegel‏ @markbspiegel	5 Jul 2018			Goddamn, $TSLA is the most entertaining fraud in history!	18 9 9 143 143	Retweet 9 Retweeted 9		Like 143 Liked 143	/markbspiegel/status/1014989368602320896
@TezzlaCFO @TezzlaCFO @TezzlaCFO @TezzlaCFO @TezzlaCFO @elonmusk @S_Padival @lopezlinette	Deepak CFO‏ @TezzlaCFO	5 Jul 2018			Elon, after seeing all these tweets I have to ask - how big is your short position on $TSLA	8 14 14 118 118	Retweet 14 Retweeted 14		Like 118 Liked 118	/TezzlaCFO/status/1014983925956009986
@lopezlinette @lopezlinette @lopezlinette @lopezlinette @lopezlinette	Linette Lopez‏Verified account @lopezlinette	5 Jul 2018			I’d just like to point out that right now, right this very moment, @elonmusk is going through my Facebook history and screen grabbing things to share with his friends on the internet... if you’re investing in Tesla or in a Tesla you need to sit with that. $TSLA	496 375 375 2.1K 2.1K	Retweet 375 Retweeted 375		Like 2.1K Liked 2.1K	/lopezlinette/status/1014983757252780033
@probesreporter @probesreporter @probesreporter @probesreporter @probesreporter @elonmusk @stetopinini @S_Padival @lopezlinette	Probes Reporter®‏Verified account @probesreporter Elon MuskVerified account @elonmusk	5 Jul 2018			Hey Elon - So long as the theme this round is to ask a “very simple” question, we have one for you. As you say, “to be specific” - What contact has Tesla and/or SolarCity had with the SEC’s Division of Enforcement in the past year? $TSLA https://twitter.com/elonmusk/status/1014923546210938880 … Indeed, very simple question. To be specific: @lopezlinette, did you compensate or promise to compensat…	3 19 19 68 68	Retweet 19 Retweeted 19		Like 68 Liked 68	/probesreporter/status/1014980992229105667
@markbspiegel @markbspiegel @markbspiegel @markbspiegel @markbspiegel	Mark B. Spiegel‏ @markbspiegel	5 Jul 2018			Man, if I were Editor in Chief of @businessinsider right now I'd detour every single reporter from whatever they're working on and have them see what else they could dig up on Tesla. I'd swarm suppliers, currrent & ex-employees, EVERYONE. But, hey maybe that's just me. $TSLA https://twitter.com/ajs/status/1014957159048732672 …	5 8 8 55 55	Retweet 8 Retweeted 8		Like 55 Liked 55	/markbspiegel/status/1014967925340606465
@WallStCynic @WallStCynic @WallStCynic @WallStCynic @WallStCynic @TeslaCharts	Diogenes‏ @WallStCynic	5 Jul 2018			Please note that Musk’s most incendiary claims are in the form of questions, not statements. That’s intentional. $TSLA	8 10 10 94 94	Retweet 10 Retweeted 10		Like 94 Liked 94	/WallStCynic/status/1014967761502654464
@probesreporter @probesreporter @probesreporter @probesreporter @probesreporter @elonmusk @scottwww @stetopinini	Probes Reporter®‏Verified account @probesreporter Elon MuskVerified account @elonmusk	5 Jul 2018			Hey Elon, honey - How’s come you consistently stay silent when we’ve warned about undisclosed SEC probes at Tesla & SolarCity but you react like this when others say stuff you don’t like? Feeling a little neglected over here! $tsla https://twitter.com/elonmusk/status/1014935357345763330 … .@lopezlinette You stated publicly that you “see eye to eye” with Chanos, the most prominent short-seller of …	9 33 33 133 133	Retweet 33 Retweeted 33		Like 133 Liked 133	/probesreporter/status/1014957094590730241
@WallStCynic @WallStCynic @WallStCynic @WallStCynic @WallStCynic	Diogenes‏ @WallStCynic	5 Jul 2018			This might also be good time to remind everyone that the cornerstone of Ken Lay and Jeff Skilling’s Enron defense was that journalists conspired with short-sellers to bring down the company. $ENE $TSLA	17 102 102 396 396	Retweet 102 Retweeted 102		Like 396 Liked 396	/WallStCynic/status/1014953567902404608
@AlterViggo @AlterViggo @AlterViggo @AlterViggo @AlterViggo @Tweetermeyer	Alter Viggo‏ @AlterViggo E.W. Niedermeyer @Tweetermeyer	5 Jul 2018	#Tesla		Is Jim Chanos using 3rd party proxies to drive a defensive narrative while avoiding a public, on-the-record denial regarding shenanigans against #Tesla ? $TSLA $TSLAQhttps://twitter.com/Tweetermeyer/status/1014950777423446017 … I spoke with Mr Jim Chanos about the allegations/insinuations that have been floated about him today. He says he speaks regularly with the press, and that he has received …	1 9 9 39 39	Retweet 9 Retweeted 9		Like 39 Liked 39	/AlterViggo/status/1014952869148045312
@TSLAQQ @TSLAQQ @TSLAQQ @TSLAQQ @TSLAQQ @elonmusk @vincent13031925	Tom‏ @TSLAQQ	5 Jul 2018			No, this is an orchestrated attack on $TSLA	3 7 7 168 168	Retweet 7 Retweeted 7		Like 168 Liked 168	/TSLAQQ/status/1014942827414020097
@AlterViggo @AlterViggo @AlterViggo @AlterViggo @AlterViggo	Alter Viggo‏ @AlterViggo	5 Jul 2018	#Tesla		Did "oil & gas asset manager" @jimhillhouse just donate to Martin Tripp's GoFundMe campaign today? If so, is there any doubt left that Big Oil is out to destroy @Tesla and their mission to reduce CO2 emissions? #Tesla $TSLA pic.twitter.com/cLVw31sKs5	9 16 16 51 51	Retweet 16 Retweeted 16		Like 51 Liked 51	/AlterViggo/status/1014939191363317760
@thesheetztweetz @thesheetztweetz @thesheetztweetz @thesheetztweetz @thesheetztweetz	Michael Sheetz‏Verified account @thesheetztweetz	5 Jul 2018			.@elonmusk has an open invitation to talk $TSLA on @CNBC, @Lebeaucarnews says: “If there is something that is being inaccurately portrayed or is wrong, by all means, call in today. We’d be happy to put you on the air.” http://cnb.cx/2Nu2Xae pic.twitter.com/6JXBPGhWq3	47 42 42 287 287	Retweet 42 Retweeted 42		Like 287 Liked 287	/thesheetztweetz/status/1014923617791107073
@TeslaPodcast @TeslaPodcast @TeslaPodcast @TeslaPodcast @TeslaPodcast	Tesla Daily‏ @TeslaPodcast	5 Jul 2018			In case you missed it, check out yesterday's interview with @jesselivenomore discussing short sellers and how they may be influencing @Tesla's strategy. @elonmusk $TSLA http://techcastdaily.com/2018/07/04/elon-musk-vs-short-sellers-interview-professional-trader-jesselivenomore-07-04-18/ …	5 21 21 81 81	Retweet 21 Retweeted 21		Like 81 Liked 81	/TeslaPodcast/status/1014889277803712512
@GerberKawasaki @GerberKawasaki @GerberKawasaki @GerberKawasaki @GerberKawasaki	Ross Gerber‏Verified account @GerberKawasaki	5 Jul 2018			Q2 by design. “The significant number of vehicles in transit may mean the company fell short of the 200,000 mark in June, which would enable tens of thousands more customers to take delivery and receive the full tax credit this year.” $tsla	7 9 9 67 67	Retweet 9 Retweeted 9		Like 67 Liked 67	/GerberKawasaki/status/1014884463703183360
@mark_dow @mark_dow @mark_dow @mark_dow @mark_dow	Dow‏Verified account @mark_dow	5 Jul 2018			I get why ppl think $TSLA won't make it, but I don't get all the hating on Elon Musk	24 11 11 156 156	Retweet 11 Retweeted 11		Like 156 Liked 156	/mark_dow/status/1014882371437355009
@BertelSchmitt @BertelSchmitt @BertelSchmitt @BertelSchmitt @BertelSchmitt @BagholderQuotes	BertelSchmitt™ 🎩 🎩 🎩 🎩 🎩‏Verified account @BertelSchmitt Bag Holder @BagholderQuotes	4 Jul 2018			$tsla customers show massive signs of battered wife syndrome https://twitter.com/BagholderQuotes/status/1014611734127173634 … “Other than this ton of problems, the car drives and feels quite amazing.” pic.twitter.com/SCCdjEGCzO	17 11 11 49 49	Retweet 11 Retweeted 11		Like 49 Liked 49	/BertelSchmitt/status/1014739554111184896
@lopezlinette @lopezlinette @lopezlinette @lopezlinette @lopezlinette @hoonable	Linette Lopez‏Verified account @lopezlinette Bozi Tatarevic @hoonable	4 Jul 2018			If you read my story on Tesla’s slipped brake test, you should read this thread $TSLA https://twitter.com/hoonable/status/1014153364085633024 … That seems like a fairly critical step to skip. https://twitter.com/lopezlinette/status/1014152383645880322 …	35 7 7 44 44	Retweet 7 Retweeted 7		Like 44 Liked 44	/lopezlinette/status/1014598731495235584
@ValueAnalyst1 @ValueAnalyst1 @ValueAnalyst1 @ValueAnalyst1 @ValueAnalyst1	ValueAnalyst‏ @ValueAnalyst1	4 Jul 2018	#NotSellingAShareBefore1000		In just three months, @Tesla Model 3 will become the top selling sedan in the United States, ahead of @Toyota Camry: Current Market Cap: $TSLA: $53B Toyota: $200B Current Enterprise Value: $TSLA: $60B Toyota: $325B Investing is not that difficult. #NotSellingAShareBefore1000pic.twitter.com/7YbvFmef9R	16 72 72 231 231	Retweet 72 Retweeted 72		Like 231 Liked 231	/ValueAnalyst1/status/1014593550120562689
@VGrinshpun @VGrinshpun @VGrinshpun @VGrinshpun @VGrinshpun	Vladimir Grinshpun‏ @VGrinshpun	4 Jul 2018			$TSLA click-bait warriors moved on from the Tent to the Brakes. In a feeding frenzy rush, they made up another controversy. Deletion of the roller brake test was just elimination of waste, a welcome news for investors and Model 3 customers alike.	7 21 21 70 70	Retweet 21 Retweeted 21		Like 70 Liked 70	/VGrinshpun/status/1014592334363877384
@TESLAcharts @TESLAcharts @TESLAcharts @TESLAcharts @TESLAcharts	TeslaCharts‏ @TESLAcharts	4 Jul 2018			1/ Time for a nice distraction from $TSLA, and a thread on another of my favorites, $MDXG. Disclosures: I'm short $MDXG via puts, and have been for some time. I added earlier this week. This isn't trading advice. Run your own damn money. Blah blah blah.	3 12 12 51 51	Retweet 12 Retweeted 12		Like 51 Liked 51	/TESLAcharts/status/1014591646950936576
@BagholderQuotes @BagholderQuotes @BagholderQuotes @BagholderQuotes @BagholderQuotes	Bag Holder‏ @BagholderQuotes	4 Jul 2018			"It's called a bear raid. Basically a concentrated effort by shorts to diminish the stock price and keep it down. You can Google it for more info." $TSLA pic.twitter.com/vGSrAbpXDt	10 12 12 92 92	Retweet 12 Retweeted 12		Like 92 Liked 92	/BagholderQuotes/status/1014581589366460416
@GerberKawasaki @GerberKawasaki @GerberKawasaki @GerberKawasaki @GerberKawasaki @Jaredewy	Ross Gerber‏Verified account @GerberKawasaki Jared Ewy @Jaredewy	4 Jul 2018	#tesla,HappyFourthOfJuly,model3	#HappyFourthOfJuly	This is what Wall Street doesn’t get while they stare at old financial statements. Lots of happy Tesla reservation holders. My kids had the same reaction. Love it. #tesla #HappyFourthOfJuly #model3 $tsla https://twitter.com/jaredewy/status/1014292754224910336 … That one time I surprised my family with a @Tesla Model 3. pic.twitter.com/sVuAiII5Gk	25 28 28 129 129	Retweet 28 Retweeted 28		Like 129 Liked 129	/GerberKawasaki/status/1014542816934916101
@KlendathuCap @KlendathuCap @KlendathuCap @KlendathuCap @KlendathuCap	Klendathu Capitalist‏ @KlendathuCap	4 Jul 2018			Elon: This is gonna sound a little cheesy but... *struggles to hold back tears* Elon: At $TSLA we make cars with love. *audience applauds* https://youtu.be/OFVTIPV7Urs?t=31s … https://twitter.com/BWLogan/status/1014220998600585216 …	5 8 8 43 43	Retweet 8 Retweeted 8		Like 43 Liked 43	/KlendathuCap/status/1014524377990299648
@markbspiegel @markbspiegel @markbspiegel @markbspiegel @markbspiegel	Mark B. Spiegel‏ @markbspiegel	4 Jul 2018			If the CEO of any other carmaker in the world skipped production brake-testing to fake a stock-pumping milestone, he'd be fired in 24 hours. $TSLA with Musk at the helm is now institutionally unfinanceble, yet without his promotion it's just a broke car company. Game over. $TSLAQ	30 23 23 195 195	Retweet 23 Retweeted 23		Like 195 Liked 195	/markbspiegel/status/1014520595319574528
@GroggyTBear @GroggyTBear @GroggyTBear @GroggyTBear @GroggyTBear @Jaredewy	Groggy T. Bear‏ @GroggyTBear Jared Ewy @Jaredewy	4 Jul 2018	#Tesla		#Tesla — No real competition until at least 2020 — 99% of the auto market available — Reactions like this $TSLA $TSLAQhttps://twitter.com/Jaredewy/status/1014292754224910336 … That one time I surprised my family with a @Tesla Model 3. pic.twitter.com/sVuAiII5Gk	2 15 15 68 68	Retweet 15 Retweeted 15		Like 68 Liked 68	/GroggyTBear/status/1014490957125910529
@BertelSchmitt @BertelSchmitt @BertelSchmitt @BertelSchmitt @BertelSchmitt	BertelSchmitt™ 🎩 🎩 🎩 🎩 🎩‏Verified account @BertelSchmitt	4 Jul 2018			The sad part of the $tsla production debacle: It was very predictable a year ago with rudimentary knowledge of car production. Analysts failed.	7 15 15 95 95	Retweet 15 Retweeted 15		Like 95 Liked 95	/BertelSchmitt/status/1014414271260708864
@scottwww @scottwww @scottwww @scottwww @scottwww	Scott Wainner‏Verified account @scottwww	3 Jul 2018			BREAKING: Tesla cancels standard emissions testing for all of its vehicles. According to an industry expert, emissions testing is standard on every other crappy car. $TSLA	10 36 36 243 243	Retweet 36 Retweeted 36		Like 243 Liked 243	/scottwww/status/1014363373884936192
@TezzlaCFO @TezzlaCFO @TezzlaCFO @TezzlaCFO @TezzlaCFO	Deepak CFO‏ @TezzlaCFO	3 Jul 2018			Hypothetical Scenario http://1.CEO promises short squeeze on Twitter, 5K cars/wk 2. Realises he cant make 5K cars/wk 3.Takes work-in-progress inventory from earlier weeks and finishes them 4. 5K cars/week "factory gated" Is this fraud/deceiving investors? $TSLA	12 7 7 69 69	Retweet 7 Retweeted 7		Like 69 Liked 69	/TezzlaCFO/status/1014328522398105601
@TESLAcharts @TESLAcharts @TESLAcharts @TESLAcharts @TESLAcharts	TeslaCharts‏ @TESLAcharts	3 Jul 2018			All kidding aside, this screams that somebody with a very large position decided to tip toe to the exit, and didn’t do so quietly. Some might even say it was explosive selling. When the book is written, I’ll be interested in who liquidated these past two days. $TSLA pic.twitter.com/MaPbDvoKCU	38 29 29 145 145	Retweet 29 Retweeted 29		Like 145 Liked 145	/TESLAcharts/status/1014320814576029697
@CloisterRes @CloisterRes @CloisterRes @CloisterRes @CloisterRes @Prof_John_Frink	Cloister Research, 420‏ @CloisterRes Frink @Prof_John_Frink	3 Jul 2018			This is why I detest $TSLA, and others like it. My dad was an investment-illiterate young professional who wanted to buy a safe stock like $XOM, but instead was pressured into a huge $ENRN position by a financial advisor. This is happening, today, to someone like him, with $TSLA. https://twitter.com/Prof_John_Frink/status/1014276972048863232 … 8/ the gullible souls who have backed their devotion …	6 7 7 44 44	Retweet 7 Retweeted 7		Like 44 Liked 44	/CloisterRes/status/1014316884861255680
@TrendTrader007 @TrendTrader007 @TrendTrader007 @TrendTrader007 @TrendTrader007	007‏ @TrendTrader007	3 Jul 2018			$TSLA this is a last ditch all out effort by deep pocketed shorts to scare all the weak longs into selling All it does is simply underscore their utter desperation Like all their efforts over the last 8 years it’s destined to fail Short burn of the century @elonmusk is still on	15 15 15 61 61	Retweet 15 Retweeted 15		Like 61 Liked 61	/TrendTrader007/status/1014315436467515393
@GerberKawasaki @GerberKawasaki @GerberKawasaki @GerberKawasaki @GerberKawasaki	Ross Gerber‏Verified account @GerberKawasaki	3 Jul 2018			This is pretty cool! Tesla releases timelapse of Model 3 vehicles being shipped in record week as Wall Street doubts accomplishment $tsla https://apple.news/AGYq0LgdcTv2BXmPKeo5hhg …	5 8 8 49 49	Retweet 8 Retweeted 8		Like 49 Liked 49	/GerberKawasaki/status/1014298437607538688
@Prof_John_Frink @Prof_John_Frink @Prof_John_Frink @Prof_John_Frink @Prof_John_Frink	Frink‏ @Prof_John_Frink	3 Jul 2018			1/ Browsing the $TSLA bull threads after the carnage of the past two days has been a bit heartbreaking. Lots of shocked disbelief that what seemed like a sure thing could stumble so badly. What struck me is that most of these bulls, insufferably obnoxious though some of them are,	27 39 39 196 196	Retweet 39 Retweeted 39		Like 196 Liked 196	/Prof_John_Frink/status/1014276965186994176
@vincent13031925 @vincent13031925 @vincent13031925 @vincent13031925 @vincent13031925	Vincent‏ @vincent13031925	3 Jul 2018			Tesla Q1 total M3 number : 8,180 , Avg per week 681, last week of March : 2270 Tesla Q2 total M3 number : 28,578 , Avg per week 2381, last week of June : 5031 Q2 avg(2381) > Q1 last week (2270) So... Q3 avg(????) > Q2 last week (5031) Simple fact that most don't see $TSLA	9 25 25 91 91	Retweet 25 Retweeted 25		Like 91 Liked 91	/vincent13031925/status/1014275897317212160
@probesreporter @probesreporter @probesreporter @probesreporter @probesreporter @cppinvest	Probes Reporter®‏Verified account @probesreporter CrowPointPartners @cppinvest	3 Jul 2018			We remind all reading this thread that Tesla has already proven it will stay silent about an SEC investigation, even one that is formal with subpoenas flying. We posted the records from a 2016-2017 formal investigation here (free access): https://probesreporter.com/news/elon-musk-hyped-and-happy-talked-investors-and-fans-tesla-kept-quiet-about-year-long-formal-sec … $TSLA https://twitter.com/cppi…	3 18 18 42 42	Retweet 18 Retweeted 18		Like 42 Liked 42	/probesreporter/status/1014199799984349184
@agurevich23 @agurevich23 @agurevich23 @agurevich23 @agurevich23	Alex Gurevich‏Verified account @agurevich23	3 Jul 2018			Since $TSLA became a real car company, it’s been trading like a real car company.	10 43 43 239 239	Retweet 43 Retweeted 43		Like 239 Liked 239	/agurevich23/status/1014180658841698306
@PortfolioGuru @PortfolioGuru @PortfolioGuru @PortfolioGuru @PortfolioGuru	The Portfolio Guru‏ @PortfolioGuru	3 Jul 2018			My Forbes article on $TSLA Another steep sequential decline in Model S deliveries in 2Q18 shows its true competition is the Model 3. Cannibalizing a key product is unwise and unprofitable. https://lnkd.in/dsTX_Ai https://lnkd.in/dk_KPYM	9 12 12 42 42	Retweet 12 Retweeted 12		Like 42 Liked 42	/PortfolioGuru/status/1014104297913638912
@Reuters @Reuters @Reuters @Reuters @Reuters	Reuters Top News‏Verified account @Reuters	3 Jul 2018	#Model3,Charged	#Charged	A tense and short-tempered Chief Executive Elon Musk, changing rules, mandatory weekend shifts: inside Tesla's #Model3 building sprint https://reut.rs/2KwJJD2 by @alexandriasage @sal19 $TSLA Follow our #Charged auto industry coverage: https://reut.rs/2z5eeub pic.twitter.com/TCZjLqbvts	5 25 25 43 43	Retweet 25 Retweeted 25		Like 43 Liked 43	/Reuters/status/1014085364183699456
@Reuters @Reuters @Reuters @Reuters @Reuters	Reuters Top News‏Verified account @Reuters	2 Jul 2018	#Model3,Charged	#Charged	Shouting CEO, changing rules: inside Tesla's #Model3 building sprint https://reut.rs/2zc0gHg by @alexandriasage @sal19 $TSLA Follow our #Charged coverage on the changing auto economy: https://reut.rs/2KwHFeg pic.twitter.com/99j4WDn6UL	1 7 7 29 29	Retweet 7 Retweeted 7		Like 29 Liked 29	/Reuters/status/1014031741131132928
@BSA19741 @BSA19741 @BSA19741 @BSA19741 @BSA19741	Nikola’s Stache‏ @BSA19741	2 Jul 2018			With Field gone, time to play the funnest of $tsla bear games. How much did he leave behind? Field left $9.2 million in unvested RSU’s and $3.3 million in unexercised options ($2.1M fully vested). The unvested portion of both was vesting at $997k per quarter beginning 9/5/18	21 26 26 106 106	Retweet 26 Retweeted 26		Like 106 Liked 106	/BSA19741/status/1013990541170827264
@Reuters @Reuters @Reuters @Reuters @Reuters	Reuters Top News‏Verified account @Reuters	2 Jul 2018			While Tesla hits Model 3 milestone, Wall Street questions its ability to maintain momentum https://reut.rs/2tOzqQ5 $TSLA pic.twitter.com/KXN9jVMHXk	9 15 15 24 24	Retweet 15 Retweeted 15		Like 24 Liked 24	/Reuters/status/1013973099505639426
@howardlindzon @howardlindzon @howardlindzon @howardlindzon @howardlindzon	BlockchainLindzon+‏Verified account @howardlindzon	2 Jul 2018			Tesla was down today on news that @elonmusk is proud that they have become a car company ...makes sense $tsla	4 2 2 54 54	Retweet 2 Retweeted 2		Like 54 Liked 54	/howardlindzon/status/1013930831621115904
@Reuters @Reuters @Reuters @Reuters @Reuters	Reuters Top News‏Verified account @Reuters	2 Jul 2018			Tesla says it's produced 5,000 Model 3s in the last week of its second quarter, hitting its production target https://reut.rs/2tOzqQ5 $TSLA pic.twitter.com/nqiKCFx2WW	5 10 10 51 51	Retweet 10 Retweeted 10		Like 51 Liked 51	/Reuters/status/1013927801081102337
@RooseveltPatoo1 @RooseveltPatoo1 @RooseveltPatoo1 @RooseveltPatoo1 @RooseveltPatoo1	Roosevelt Stinson‏ @RooseveltPatoo1	2 Jul 2018			Limp-wristed Doug Field is now officially gone, but this won’t help shorty because @elonmusk is taking over his responsibilities. This is like when Hitler took over from Halder and Brauchitsch and went on to victory. $TSLA $TSLAQ	2 6 6 42 42	Retweet 6 Retweeted 6		Like 42 Liked 42	/RooseveltPatoo1/status/1013918990631129089
@QTRResearch @QTRResearch @QTRResearch @QTRResearch @QTRResearch	Quoth the Raven‏ @QTRResearch	2 Jul 2018			NEW PODCAST: Quoth the Raven #46 - Marc Cohodes talks MiMedix, Overstock, Tesla and Kevin O’Leary https://quoththeraven.podbean.com/e/quoth-the-raven-46-marc-cohodes-talks-mimedix-overstock-tesla-and-kevin-oleary/ … $OSTK $TSLA $MDXG	16 20 20 93 93	Retweet 20 Retweeted 20		Like 93 Liked 93	/QTRResearch/status/1013910629202132999
@lisahopeking @lisahopeking @lisahopeking @lisahopeking @lisahopeking	Hope King 🔌‏Verified account @lisahopeking	2 Jul 2018			Galileo Russell: $F's Steven Armstrong tweet is projection of his insecurities --biggest fear is $TSLA will come out with a pickup truck and destroy Ford's business (its successful F line of trucks) pic.twitter.com/k7ZwAbgRbW	28 18 18 91 91	Retweet 18 Retweeted 18		Like 91 Liked 91	/lisahopeking/status/1013903247927472128
@evannex_com @evannex_com @evannex_com @evannex_com @evannex_com	EVANNEX for Tesla‏ @evannex_com	2 Jul 2018	#Tesla,TeslaMotors,ElonMusk	#TeslaMotors	#Tesla could be involved in a major solar and battery storage project in England, read here: http://ow.ly/SMht30kLOWD $TSLA #TeslaMotors #ElonMusk	2 25 25 59 59	Retweet 25 Retweeted 25		Like 59 Liked 59	/evannex_com/status/1013885354670215169
@ReutersBiz @ReutersBiz @ReutersBiz @ReutersBiz @ReutersBiz	Reuters Business‏Verified account @ReutersBiz	2 Jul 2018			BREAKING: After almost five years at Tesla, chief engineer Doug Field is leaving the company - Tesla spokesperson $TSLA pic.twitter.com/yqdtHQvRkx	2 49 49 46 46	Retweet 49 Retweeted 49		Like 46 Liked 46	/ReutersBiz/status/1013875678423502848
@WallStCynic @WallStCynic @WallStCynic @WallStCynic @WallStCynic @timkhiggins	Diogenes‏ @WallStCynic Tim HigginsVerified account @timkhiggins	2 Jul 2018	#Culpability		It’s almost as if all these $TSLA execs have been reading “Bad Blood” in June. #Culpabilityhttps://twitter.com/timkhiggins/status/1013871186856427520 … Doug Field isn't returning to Tesla, source tells me. The senior vice president of engineering had been on leave that began in early May.	4 7 7 87 87	Retweet 7 Retweeted 7		Like 87 Liked 87	/WallStCynic/status/1013874751083868160
@GerberKawasaki @GerberKawasaki @GerberKawasaki @GerberKawasaki @GerberKawasaki	Ross Gerber‏Verified account @GerberKawasaki	2 Jul 2018	#CNBC,Model3	#Model3	On #CNBC talking Tesla and their amazing numbers. Tune in. Will be on soon. #Model3 $tsla	31 9 9 83 83	Retweet 9 Retweeted 9		Like 83 Liked 83	/GerberKawasaki/status/1013867345880625153
@Reuters @Reuters @Reuters @Reuters @Reuters	Reuters Top News‏Verified account @Reuters	2 Jul 2018			Tesla finally makes good on elusive Model 3 production target https://reut.rs/2tOzqQ5 $TSLA pic.twitter.com/xtSka8xjvc	4 23 23 53 53	Retweet 23 Retweeted 23		Like 53 Liked 53	/Reuters/status/1013863630096326668
@HyperChangeTV @HyperChangeTV @HyperChangeTV @HyperChangeTV @HyperChangeTV	HyperChange‏ @HyperChangeTV	2 Jul 2018			$TSLA Q2 production & deliveries analysis: https://youtu.be/E9di57NrGgM -5K/week rate is likely not sustainable right away, but will be surpassed soon -backlog of 420K is equivalent to ~$15B in revenue -profit & positive cashflow in Q3 & Q4 confirmed CONGRATS TO @Tesla & @elonmusk!	10 20 20 117 117	Retweet 20 Retweeted 20		Like 117 Liked 117	/HyperChangeTV/status/1013859318561673220
@GerberKawasaki @GerberKawasaki @GerberKawasaki @GerberKawasaki @GerberKawasaki	Ross Gerber‏Verified account @GerberKawasaki	2 Jul 2018	#TeslaModel3		Get used to seeing this. #TeslaModel3 $tsla pic.twitter.com/ahS4lqBFW4	20 19 19 171 171	Retweet 19 Retweeted 19		Like 171 Liked 171	/GerberKawasaki/status/1013857551845187586
@ReutersBiz @ReutersBiz @ReutersBiz @ReutersBiz @ReutersBiz	Reuters Business‏Verified account @ReutersBiz	2 Jul 2018			After reporting Model 3 manufacturing milestone, Tesla shares rose as much as 6.4 percent in early trading but then gave up those gains https://reut.rs/2MGjgzm $TSLA pic.twitter.com/iKXVV7qm10	4 17 17 49 49	Retweet 17 Retweeted 17		Like 49 Liked 49	/ReutersBiz/status/1013831041331679232
@firstadopter @firstadopter @firstadopter @firstadopter @firstadopter	📉Tae Kim‏Verified account @firstadopter	2 Jul 2018			The fact Tesla met its one week 5,000 Model 3 production goal, but missed the Q2 Wall Street consensus delivery estimate by nearly 10,000 cars shows you how back end loaded production was in the quarter $TSLA https://www.cnbc.com/2018/07/02/tesla-second-quarter-production-totaled-53339-vehicles.html …	8 21 21 57 57	Retweet 21 Retweeted 21		Like 57 Liked 57	/firstadopter/status/1013796994090000386
@NetflixAndLamp @NetflixAndLamp @NetflixAndLamp @NetflixAndLamp @NetflixAndLamp	NetflixAndLamp‏ @NetflixAndLamp	2 Jul 2018			My thoughts on the press release: (1) $TSLA burned $750 million on inventory build alone in Q2, which means total cash burn of $1.1-$1.5 billion for the quarter, (2) Model S/X deliveries were down 11% YoY, (3) how many of the "in-transit" Model 3s are in deliverable condition?	3 9 9 50 50	Retweet 9 Retweeted 9		Like 50 Liked 50	/NetflixAndLamp/status/1013788154153852928
@vincent13031925 @vincent13031925 @vincent13031925 @vincent13031925 @vincent13031925	Vincent‏ @vincent13031925	2 Jul 2018			"When we start to provide customers an opportunity to see and test drive the car (Model 3) at their local store, we expect that our orders will grow faster than our production rate." @TESLA Demand will gets even stronger down the road. $TSLA pic.twitter.com/uNMIAg1Rwl	4 15 15 51 51	Retweet 15 Retweeted 15		Like 51 Liked 51	/vincent13031925/status/1013784671316873216
@ReutersBiz @ReutersBiz @ReutersBiz @ReutersBiz @ReutersBiz	Reuters Business‏Verified account @ReutersBiz	2 Jul 2018			JUST IN: Tesla up 5.2 percent after hitting Model 3 production target https://reut.rs/2MHwmMy $TSLA pic.twitter.com/nrIGB8xbT9	1 20 20 27 27	Retweet 20 Retweeted 20		Like 27 Liked 27	/ReutersBiz/status/1013778810343510016
@TezzlaCFO @TezzlaCFO @TezzlaCFO @TezzlaCFO @TezzlaCFO	Deepak CFO‏ @TezzlaCFO	2 Jul 2018			Great work by our accounting department. We had 450K reservations, and more than 50% cancelled their reservations which leaves us with 420k reservations. As I said before, greatest innovation at $TSLA happens in accounting department, very hard working folks there	4 24 24 165 165	Retweet 24 Retweeted 24		Like 165 Liked 165	/TezzlaCFO/status/1013774462498627584
@vincent13031925 @vincent13031925 @vincent13031925 @vincent13031925 @vincent13031925	Vincent‏ @vincent13031925	2 Jul 2018			Tesla expects to increase production to 6,000 Model 3s per week by late next month. We also reaffirm our guidance for positive GAAP net income and cash flow in Q3 and Q4 $TSLA http://ir.tesla.com/news-releases/news-release-details/tesla-q2-2018-vehicle-production-and-deliveries …	12 12 34 34	Retweet 12 Retweeted 12		Like 34 Liked 34	/vincent13031925/status/1013773988172988417
@vincent13031925 @vincent13031925 @vincent13031925 @vincent13031925 @vincent13031925	Vincent‏ @vincent13031925	2 Jul 2018			Tesla Announces Q2 Production 53.339K Up 55% Sequentially, Deliveries of 40.74K, FY18 Target For 100K Model S and Model X Deliveries Is Unchanged Above all market analysts expectations $TSLA pic.twitter.com/HknF2FHByp	1 11 11 25 25	Retweet 11 Retweeted 11		Like 25 Liked 25	/vincent13031925/status/1013772782058942464
@HyperChangeTV @HyperChangeTV @HyperChangeTV @HyperChangeTV @HyperChangeTV	HyperChange‏ @HyperChangeTV	2 Jul 2018			$TSLA Q2 2018 production & deliveries report is available! -total production of 53K & total deliveries of 41K -model 3 production of 29K -model 3 backlog still 420K cars -model 3 production scaling to 6K/week by "late next month" http://ir.tesla.com/news-releases/news-release-details/tesla-q2-2018-vehicle-production-and-deliveries …	6 33 33 139 139	Retweet 33 Retweeted 33		Like 139 Liked 139	/HyperChangeTV/status/1013772385336643584
@danahull @danahull @danahull @danahull @danahull	Dana Hull 👩🏻‍💻‏Verified account @danahull	2 Jul 2018			Good morning $TSLA Twitter. It's going to be quite a day.	5 2 2 73 73	Retweet 2 Retweeted 2		Like 73 Liked 73	/danahull/status/1013766274210385920
@marKatRoss @marKatRoss @marKatRoss @marKatRoss @marKatRoss	Katherine Ross‏ @marKatRoss	2 Jul 2018			"I think we just became a real car company," is probably my favorite @elonmusk quote of all time. $TSLA	7 4 4 42 42	Retweet 4 Retweeted 4		Like 42 Liked 42	/marKatRoss/status/1013752714835177473
@Reuters @Reuters @Reuters @Reuters @Reuters	Reuters Top News‏Verified account @Reuters	2 Jul 2018	#Model3,Charged	#Charged	EXCLUSIVE: Tesla hits #Model3 manufacturing milestone, several hours after the midnight goal set by Chief Executive Elon Musk - factory sources https://reut.rs/2tLslA1 by @alexandriasage @sal19 $TSLA Follow our #Charged auto industry coverage: https://reut.rs/2MFIii8 pic.twitter.com/2Zlj7LnAaw	10 118 118 314 314	Retweet 118 Retweeted 118		Like 314 Liked 314	/Reuters/status/1013710066778812416
@NetflixAndLamp @NetflixAndLamp @NetflixAndLamp @NetflixAndLamp @NetflixAndLamp	NetflixAndLamp‏ @NetflixAndLamp	1 Jul 2018			I call bullsh*t. If Elon proves to me that $TSLA produced 7,000 cars from start to finish in past week then I will (1) reveal my real name, (2) delete my account and (3) pay Elon $100k directly. By "start to finish" I mean from sheet metal to finished vehicle. Bring it Elon.	36 13 13 149 149	Retweet 13 Retweeted 13		Like 149 Liked 149	/NetflixAndLamp/status/1013618074183000064
@tool_grinder @tool_grinder @tool_grinder @tool_grinder @tool_grinder	ToolGrinder‏ @tool_grinder	1 Jul 2018			My 6 yr old asked me today, “Why does Elon parse language, bastardize numbers, sell beta product, not recall for deadly defects, exhibit paranoid psych, pimp Gov’t subsidies, whore out Earth's resources, & demonize truth seekers, all to perpetuate a huge financial fraud?" $TSLA pic.twitter.com/IlSQ6A0mPR	8 8 8 70 70	Retweet 8 Retweeted 8		Like 70 Liked 70	/tool_grinder/status/1013610496891727872
@GerberKawasaki @GerberKawasaki @GerberKawasaki @GerberKawasaki @GerberKawasaki	Ross Gerber‏Verified account @GerberKawasaki	1 Jul 2018	#LebronJames,Tesla,DanaPoint	#Tesla	So #LebronJames is a Laker and #Tesla makes 7000 cars in 7 days. Its a beautiful day! $tsla #DanaPointpic.twitter.com/DA7kEMBTJn	10 12 12 96 96	Retweet 12 Retweeted 12		Like 96 Liked 96	/GerberKawasaki/status/1013600617988743168
@DonutShorts @DonutShorts @DonutShorts @DonutShorts @DonutShorts	Donut Shorts‏ @DonutShorts	1 Jul 2018			Will anyone on the sell side have the stones to ask for the definition of "factory gated" on the next conference call, or will we go to YouTube at that point? $TSLA	3 7 7 70 70	Retweet 7 Retweeted 7		Like 70 Liked 70	/DonutShorts/status/1013579688386662400
@TeslaPodcast @TeslaPodcast @TeslaPodcast @TeslaPodcast @TeslaPodcast @elonmusk	Tesla Daily‏ @TeslaPodcast Elon MuskVerified account @elonmusk	1 Jul 2018	#Tesla,Roadster,ModelS,ModelX,Model3,TheFuture	#Roadster	It took @Tesla 15 years to get vehicle production to 3,500/week. It took about 4 months to double that to 7,000/week. @elonmusk #Tesla #Roadster #ModelS #ModelX #Model3 #TheFuture $TSLA $TSLAQhttps://twitter.com/elonmusk/status/1013519243030253570 … 7000 cars, 7 days Tesla Team	7 50 50 269 269	Retweet 50 Retweeted 50		Like 269 Liked 269	/TeslaPodcast/status/1013535595208085505
@Ev_Investor @Ev_Investor @Ev_Investor @Ev_Investor @Ev_Investor	space bound‏ @Ev_Investor	1 Jul 2018			False equivalence fallacy. Tesla didn’t launch their first production car the model S until late 2012 and only acquired their first empty car factoring in 2010. $TSLA	12 6 6 489 489	Retweet 6 Retweeted 6		Like 489 Liked 489	/Ev_Investor/status/1013534196365590528
@BarkMSmeagol @BarkMSmeagol @BarkMSmeagol @BarkMSmeagol @BarkMSmeagol	Bark‏ @BarkMSmeagol	1 Jul 2018			$TSLAQ : “The only way Tesla can even com close to 5k/week on Model3s is if the stop making S/X! Trust me, I was snooping around the factory! $TSLA IS STILL A ZERO!!!” Reality: Tesla produced 5000 Model3s and 2000 S/X. pic.twitter.com/308JSKmqnQ	9 17 17 79 79	Retweet 17 Retweeted 17		Like 79 Liked 79	/BarkMSmeagol/status/1013524981911711744
@GerberKawasaki @GerberKawasaki @GerberKawasaki @GerberKawasaki @GerberKawasaki	Ross Gerber‏Verified account @GerberKawasaki	1 Jul 2018	#Tesla		Did I say 11:59 he would make the 5000th car for the week. LOL. #Tesla is full ramp mode hitting 5000 cars in a week. $tsla https://www.cnbc.com/2018/06/29/tesla-q2-production-and-delivery-numbers.html …	19 24 24 133 133	Retweet 24 Retweeted 24		Like 133 Liked 133	/GerberKawasaki/status/1013496985981108224
@TeslaPodcast @TeslaPodcast @TeslaPodcast @TeslaPodcast @TeslaPodcast	Tesla Daily‏ @TeslaPodcast	1 Jul 2018	#Model3		Certainly looks like $TSLA hit 5,000 #Model3 this week. @Tesla @elonmusk $TSLAQpic.twitter.com/BoppedBhC0	7 29 29 141 141	Retweet 29 Retweeted 29		Like 141 Liked 141	/TeslaPodcast/status/1013469384810074112
@Gfilche @Gfilche @Gfilche @Gfilche @Gfilche	Gali‏ @Gfilche	1 Jul 2018			dear $TSLA bears your skepticism is my alpha thanks	29 23 23 211 211	Retweet 23 Retweeted 23		Like 211 Liked 211	/Gfilche/status/1013431842899447808
@GerberKawasaki @GerberKawasaki @GerberKawasaki @GerberKawasaki @GerberKawasaki @TheTeslaLife	Ross Gerber‏Verified account @GerberKawasaki TheTeslaLife @TheTeslaLife	1 Jul 2018	#Tesla,Model3	#Model3	Looking good at #Tesla $tsla #Model3https://twitter.com/theteslalife/status/1013425790153707521 … We are pretty sure the 5,000 #Model3 ‘s a week goal has been reached based on this photo from Fremont pic.twitter.com/HyRcaTkJiw	8 24 24 106 106	Retweet 24 Retweeted 24		Like 106 Liked 106	/GerberKawasaki/status/1013429257425453056
@GerberKawasaki @GerberKawasaki @GerberKawasaki @GerberKawasaki @GerberKawasaki	Ross Gerber‏Verified account @GerberKawasaki	1 Jul 2018	#model3		Turns out @elonmusk and my son have the same birthday. Another sign. Hey Elon Happy Birthday the other day. Thanks for working so hard for us shareholders and Tesla owners. I love my #model3 $tsla	5 8 8 97 97	Retweet 8 Retweeted 8		Like 97 Liked 97	/GerberKawasaki/status/1013427535747534848
@mcjamez @mcjamez @mcjamez @mcjamez @mcjamez	Jim McPherson‏ @mcjamez	1 Jul 2018	#FlatEarth,FlatTeslite,TeslaDenier	#FlatTeslite	In the coming week, I expect the $TSLA bears to go full #FlatEarth. They’ll see and hear evidence they don’t like, so they’ll claim it’s fake. Any bright ideas on a good hashtag for them? #FlatTeslite? #TeslaDenier?	16 8 8 47 47	Retweet 8 Retweeted 8		Like 47 Liked 47	/mcjamez/status/1013405708304478213
@evannex_com @evannex_com @evannex_com @evannex_com @evannex_com	EVANNEX for Tesla‏ @evannex_com	1 Jul 2018	#Tesla,TeslaMotors,TeslaModel3,ElectricVehicle,ElonMusk	#TeslaMotors	Another milestone — it's been 8 years since #Tesla had its IPO. Let's take a look back (and a look forward) to see how the company is now positioned, view here: http://ow.ly/hJ4130kKqhv $TSLA #TeslaMotors #TeslaModel3 #ElectricVehicle #ElonMusk	1 18 18 59 59	Retweet 18 Retweeted 18		Like 59 Liked 59	/evannex_com/status/1013382818871894017
@vincent13031925 @vincent13031925 @vincent13031925 @vincent13031925 @vincent13031925	Vincent‏ @vincent13031925	30 Jun 2018			Latest @Tesla tent drone video. People are all excited about my previous post of the inside tent photo. Now with the outside view, obviously that photo just a tiny piece of the big picture. Enjoy! $TSLA https://youtu.be/oQ2oXD9DW2Q @ValueAnalyst1 @bonnienorman @GerberKawasaki	5 12 12 42 42	Retweet 12 Retweeted 12		Like 42 Liked 42	/vincent13031925/status/1013311710147432448
@StanphylQapital @StanphylQapital @StanphylQapital @StanphylQapital @StanphylQapital	StanphylQapital‏ @StanphylQapital	30 Jun 2018			Awesome news! I massacred my investors’ money in June. Appetizer for what’s coming next week. Who likes short shorts? $TSLAQ $TSLA @markbspiegelhttps://www.valuewalk.com/2018/06/stanphyl-capital-tesla-stock-kept-levitating/amp/?__twitter_impression=true …	5 8 8 41 41	Retweet 8 Retweeted 8		Like 41 Liked 41	/StanphylQapital/status/1013260068865892352
@VGrinshpun @VGrinshpun @VGrinshpun @VGrinshpun @VGrinshpun	Vladimir Grinshpun‏ @VGrinshpun	30 Jun 2018			Hey, boneheaded analysts & reporters obsessing over the tent, do your jobs, investigate what’s up with all the cameras & scanners on the assembly line. I would love to hear how many competitors have advanced robotics tied to the vision system. **ALIEN DREADNAUGHT 0.5** $TSLA pic.twitter.com/4FWn1F9Glg	10 21 21 89 89	Retweet 21 Retweeted 21		Like 89 Liked 89	/VGrinshpun/status/1013251438582140928
@TezzlaCFO @TezzlaCFO @TezzlaCFO @TezzlaCFO @TezzlaCFO @CTVChristina	Deepak CFO‏ @TezzlaCFO Christina Succi @CTVChristina	30 Jun 2018			We did some remote diagnostics and found out our Autopilot system has a bug. Apparently someone at $TSLA programmed Model S to pick up “Wine and Ambien” https://twitter.com/CTVChristina/status/1013217016394772481 … It caused a lot of damage going in .. and even more coming out. Tesla drove into the Shopper's Drug Mart at Fairway and Wilson. Details tonight at 11:30. @CTVKitchener #Kitchener #KW p…	1 12 12 51 51	Retweet 12 Retweeted 12		Like 51 Liked 51	/TezzlaCFO/status/1013232234847981568
@Brettery @Brettery @Brettery @Brettery @Brettery @TESLAcharts	Brettery‏ @Brettery TeslaCharts @TESLAcharts	30 Jun 2018			No lie - this is the most preposterous thing I have ever seen in my investing career... $tsla is actually hand making cars in a tent... https://twitter.com/teslacharts/status/1013111385977511939 … 2/ Ladies and gentlemen, I present to you 'an entire general assembly line'... in a tent. $TSLA pic.twitter.com/u5PDphD103	10 6 6 53 53	Retweet 6 Retweeted 6		Like 53 Liked 53	/Brettery/status/1013151873765904391
@YnkeHtlFoxTrot @YnkeHtlFoxTrot @YnkeHtlFoxTrot @YnkeHtlFoxTrot @YnkeHtlFoxTrot	Spindrift‏ @YnkeHtlFoxTrot	30 Jun 2018			How will $TSLA Make 5k M3’s a week when Stanford Drill lady has to go back to work in her regular office job??!! $TSLAQpic.twitter.com/0ESdX75wpU	15 10 10 44 44	Retweet 10 Retweeted 10		Like 44 Liked 44	/YnkeHtlFoxTrot/status/1013131210929758208
@TezzlaCFO @TezzlaCFO @TezzlaCFO @TezzlaCFO @TezzlaCFO	Deepak CFO‏ @TezzlaCFO	30 Jun 2018			1: Build a Tent 2: Pull Engineering staff from their desk jobs 2: Move them to makeshift assembly lines 3. Assemble and paint cars manually. $TSLA line workers might be the highest paid in entire industry. Take that @UAW. Great job Elon,he is running $TSLA just like PayPal. pic.twitter.com/d8vXHsx7Lp	6 12 12 48 48	Retweet 12 Retweeted 12		Like 48 Liked 48	/TezzlaCFO/status/1013121423362199552
@vincent13031925 @vincent13031925 @vincent13031925 @vincent13031925 @vincent13031925	Vincent‏ @vincent13031925	30 Jun 2018			The latest @Tesla assembly-line inside the tent $TSLA pic.twitter.com/EgSP5RaFH7	20 74 74 305 305	Retweet 74 Retweeted 74		Like 305 Liked 305	/vincent13031925/status/1013103384973332480
@RevolutionTesla @RevolutionTesla @RevolutionTesla @RevolutionTesla @RevolutionTesla	Revolution Tesla‏ @RevolutionTesla	30 Jun 2018			Jim Chanos @WallStCynic ignores Warren Buffet's warning,"Never short something you don't understand." Donate now so he can drive a Tesla Model 3 FREE before it's too late. Save $TSLA bears from extinction & save the polar bears! @elonmuskhttp://www.gofundme.com/jim-chanos-drive-tesla-model-3 …	5 22 22 67 67	Retweet 22 Retweeted 22		Like 67 Liked 67	/RevolutionTesla/status/1013093091895660547
@bgrahamdisciple @bgrahamdisciple @bgrahamdisciple @bgrahamdisciple @bgrahamdisciple	B Graham Disciple‏ @bgrahamdisciple	30 Jun 2018			1/ Predicted Tesla Q2 production and delivery announcement:. We produced ~4,200 Model 3s in 7 of the last 9 days. That's over 2X as much as the rate we achieved just 90 days ago. That growth is crazy. Faster than Ford and Model T. $TSLA. RT.	8 11 11 60 60	Retweet 11 Retweeted 11		Like 60 Liked 60	/bgrahamdisciple/status/1013049288744755202
@iliketeslas @iliketeslas @iliketeslas @iliketeslas @iliketeslas	I like Tesla‏ @iliketeslas	30 Jun 2018			$tsla shorts are so desperate they are even paying people to write hit pieces about @FredericLambert Who runs a tech site focused on Tesla and others. In my almost 10 years of following Tech I have never seen this. $tslaq	4 13 13 67 67	Retweet 13 Retweeted 13		Like 67 Liked 67	/iliketeslas/status/1013038703659356161
@NetflixAndLamp @NetflixAndLamp @NetflixAndLamp @NetflixAndLamp @NetflixAndLamp @Gfilche	NetflixAndLamp‏ @NetflixAndLamp Gali @Gfilche	29 Jun 2018			Chanos net worth = $1.5 billion. Has penthouse apt in NYC and $100 million house in Hamptons. Bet bigly against Enron and many other frauds and won. @Gfilche net worth = $15k. Invested 100% in $TSLA. Doesn't know how to read a B/S. Lives w/ his parents. Guess who's going to win? https://twitter.com/Gfilche/status/1012810126489800704 … hey @WallStCynic, if you're Jim Chanos, let's have a live bull…	19 7 7 72 72	Retweet 7 Retweeted 7		Like 72 Liked 72	/NetflixAndLamp/status/1012835867512266752
@Gfilche @Gfilche @Gfilche @Gfilche @Gfilche	Gali‏ @Gfilche	29 Jun 2018			hey @WallStCynic, if you're Jim Chanos, let's have a live bull / beardebate about $TSLA on @cheddar or @CNBC ... unless you're too scared of course https://youtu.be/JQGhHAr3oqQ	17 18 18 136 136	Retweet 18 Retweeted 18		Like 136 Liked 136	/Gfilche/status/1012810126489800704
@ihors3 @ihors3 @ihors3 @ihors3 @ihors3	Ihor Dusaniwsky‏ @ihors3	29 Jun 2018			Weekly @Tesla Short update: $TSLA short interest is $12.2 billion, 34.8 million shares, 27.5% of its float. Institutional stock borrow rate is 2.25% fee. Shorts are down $757 million in year-to-date mark-to-market losses, and down $2.5 billion in June alone. pic.twitter.com/cSvjTZn0of	7 26 26 61 61	Retweet 26 Retweeted 26		Like 61 Liked 61	/ihors3/status/1012795311943806977
@ttmygh @ttmygh @ttmygh @ttmygh @ttmygh @TESLAcharts	Grant Williams‏ @ttmygh TeslaCharts @TESLAcharts	29 Jun 2018			One of the things I find fascinating about the $TSLA debate is the depth of work bears do on every aspect. It's top quality research with proof offered each step of the way. The bull case seems to be wholly built around (unfulfilled) promises - which is fine, just not 15 years in https://twitter.com/TeslaCharts/status/1012672818948071424 … $TSLA https://twitter.com/eriz35/status/10126709308988252…	19 36 36 212 212	Retweet 36 Retweeted 36		Like 212 Liked 212	/ttmygh/status/1012709475231285249
@BarkMSmeagol @BarkMSmeagol @BarkMSmeagol @BarkMSmeagol @BarkMSmeagol	Bark‏ @BarkMSmeagol	28 Jun 2018			$TSLAQ : “OMG guys, Tesla’s demand is vanishing! Forget we’ve been wrong about all the other blatantly false claims!! This one is for realsies!! $TSLA IS STILL A ZERO!!!!” The rest of the world: pic.twitter.com/oCyTdajPVI	1 5 5 44 44	Retweet 5 Retweeted 5		Like 44 Liked 44	/BarkMSmeagol/status/1012499673221697536
@SamAntar @SamAntar @SamAntar @SamAntar @SamAntar @GerberKawasaki	Sam E. Antar‏Verified account @SamAntar Ross GerberVerified account @GerberKawasaki	28 Jun 2018			Crazy Eddie Memoirs: Never judge a company by its stock price. The short-sellers looked very stupid as our stock rose from $8 to $80 fueled by phony numbers, lies, and deceit, only to have the last laugh as it headed to zero. $TSLA https://twitter.com/GerberKawasaki/status/1012363769077350402 … Tesla shorts starting to capitulate covering 2 mil shares in the first 2 weeks of June. The smart short…	3 18 18 55 55	Retweet 18 Retweeted 18		Like 55 Liked 55	/SamAntar/status/1012495240014581760
@boriquagato @boriquagato @boriquagato @boriquagato @boriquagato	el gato malo‏ @boriquagato	28 Jun 2018			i'd like to buy a vowel... $TSLA pic.twitter.com/cJqpPArb5C	7 19 19 111 111	Retweet 19 Retweeted 19		Like 111 Liked 111	/boriquagato/status/1012494032952545280
@GerberKawasaki @GerberKawasaki @GerberKawasaki @GerberKawasaki @GerberKawasaki	Ross Gerber‏Verified account @GerberKawasaki	28 Jun 2018	#TeslaModel3,tesla	#tesla	Good news everyone upgrades to more expensive models. Higher margins lots of happy Tesla customers today. Q3 shaping up good! #TeslaModel3 $tsla #tesla	7 8 8 85 85	Retweet 8 Retweeted 8		Like 85 Liked 85	/GerberKawasaki/status/1012490630667239425
@GerberKawasaki @GerberKawasaki @GerberKawasaki @GerberKawasaki @GerberKawasaki	Ross Gerber‏Verified account @GerberKawasaki	28 Jun 2018	#model3		3rd person today asking for configuration help with their new Tesla #model3. Clearly Elon is taking in cash deposits end of the quarter with intent on delivering a huge amount of cars in q3. I don’t work at Tesla but today felt like I was customer service. $tsla	4 9 9 71 71	Retweet 9 Retweeted 9		Like 71 Liked 71	/GerberKawasaki/status/1012490366560264192
@ElonMiracles @ElonMiracles @ElonMiracles @ElonMiracles @ElonMiracles	Elon Musk Miracles‏ @ElonMiracles	28 Jun 2018			Now that you've configured your Model 3, please deposit an additional $20k (non-refundable) so we can order the materials from our suppliers. We appreciate your continued patience. $TSLA	2 9 9 73 73	Retweet 9 Retweeted 9		Like 73 Liked 73	/ElonMiracles/status/1012483869889605632
@StockTwits @StockTwits @StockTwits @StockTwits @StockTwits	StockTwits‏Verified account @StockTwits	28 Jun 2018			If you missed the biggest market stories of the day, we got you covered. • A $TSLA employee says production is lagging • Instagram $FB is getting into music • Deutsche Bank $DB failed its stress test See every top story herehttps://stocktwits.com/news	10 10 29 29	Retweet 10 Retweeted 10		Like 29 Liked 29	/StockTwits/status/1012465419838423040
@ElonBachman @ElonBachman @ElonBachman @ElonBachman @ElonBachman	"Elon Says"‏ @ElonBachman	28 Jun 2018			$TSLA forums are clogged with reservation-holders waking up to the fact that they've been played by Musk pic.twitter.com/0NYIrQU3wK	12 25 25 78 78	Retweet 25 Retweeted 25		Like 78 Liked 78	/ElonBachman/status/1012439652370976768
@lopezlinette @lopezlinette @lopezlinette @lopezlinette @lopezlinette	Linette Lopez‏Verified account @lopezlinette	28 Jun 2018			Looks like Martin Tripp the $TSLA whistleblower set up a GoFundMe. https://www.gofundme.com/Tripp-vs-Tesla-help-fund-the-fight …	15 14 14 28 28	Retweet 14 Retweeted 14		Like 28 Liked 28	/lopezlinette/status/1012436985116577795
@markbspiegel @markbspiegel @markbspiegel @markbspiegel @markbspiegel	Mark B. Spiegel‏ @markbspiegel	28 Jun 2018			Lol, look at the clock in Subsidy Fraud-Boy's paint shop picture (Pacific Time)... He literally had someone run down and snap that picture the minute the permit story broke on Twitter! $TSLA $TSLAQpic.twitter.com/BxV90dp2DI	8 7 7 58 58	Retweet 7 Retweeted 7		Like 58 Liked 58	/markbspiegel/status/1012436915193352200
@skabooshka @skabooshka @skabooshka @skabooshka @skabooshka @elonmusk	skabooshka‏ @skabooshka Elon MuskVerified account @elonmusk	28 Jun 2018			After Reuters confirms previous reports that $TSLA's paint shop is under-equipped and cannot produce the number of cars that the company has claimed, Elon Musk generously tweets out and confirms once and for all that there is indeed a paint factory in Fremont. https://twitter.com/elonmusk/status/1012432838422159362 … Paint shop https://www.instagram.com/p/BklO5x2gSKr/?utm_source=ig_twitter_share&…	9 10 10 40 40	Retweet 10 Retweeted 10		Like 40 Liked 40	/skabooshka/status/1012434402071023617
@NetflixAndLamp @NetflixAndLamp @NetflixAndLamp @NetflixAndLamp @NetflixAndLamp	NetflixAndLamp‏ @NetflixAndLamp	28 Jun 2018			Next week's $TSLA production press release is going to be one of the most epicly entertaining pieces of bullsh*t ever published. I can't wait.	8 21 21 141 141	Retweet 21 Retweeted 21		Like 141 Liked 141	/NetflixAndLamp/status/1012421439012696064
@AswathDamodaran @AswathDamodaran @AswathDamodaran @AswathDamodaran @AswathDamodaran	Aswath Damodaran‏ @AswathDamodaran	28 Jun 2018			Navigating the twists and turns in the $TSLA story makes me dizzy, but I give it my best shot in this post: https://bit.ly/2tD8QcJ . My story (and value) may leave both Tesla bulls and short sellers unhappy, but it is mine.pic.twitter.com/qxQ8KbFYjM	26 177 177 552 552	Retweet 177 Retweeted 177		Like 552 Liked 552	/AswathDamodaran/status/1012403067688402944
@vincent13031925 @vincent13031925 @vincent13031925 @vincent13031925 @vincent13031925 @globaltimesnews	Vincent‏ @vincent13031925 Global TimesVerified account @globaltimesnews	28 Jun 2018			Breaking News: China gov official doc released: From July 2018, foreign EV Corporation not longer requires 50/50 join venture. Huge benefit for up coming Tesla Shanghai Gigafactory $TSLA @GerberKawasaki @ValueAnalyst1 @ElectrekCo @Teslarati @Jasonhttps://twitter.com/globaltimesnews/status/1012346266527911938 … China’s new version of negative list for foreign investment has been released by the co…	10 54 54 133 133	Retweet 54 Retweeted 54		Like 133 Liked 133	/vincent13031925/status/1012393585147195394
@VGrinshpun @VGrinshpun @VGrinshpun @VGrinshpun @VGrinshpun	Vladimir Grinshpun‏ @VGrinshpun	28 Jun 2018			$TSLA competition is hopelessly behind in core technology, but almost nobody is paying attention But one firm — Germany’s Berenberg — has noticed something else Wall Street may be missing: a crucial battery technology that it says could be a game changer http://markets.businessinsider.com/news/stocks/tesla-stock-price-has-remarkable-battery-tech-that-has-been-largely-overlooked-2018-6-1027327792 …	1 15 15 43 43	Retweet 15 Retweeted 15		Like 43 Liked 43	/VGrinshpun/status/1012372549852958720
@GerberKawasaki @GerberKawasaki @GerberKawasaki @GerberKawasaki @GerberKawasaki	Ross Gerber‏Verified account @GerberKawasaki	28 Jun 2018	#tesla		Tesla shorts starting to capitulate covering 2 mil shares in the first 2 weeks of June. The smart shorts covered with a small loss. The squeeze is coming... #tesla $tsla	18 22 22 97 97	Retweet 22 Retweeted 22		Like 97 Liked 97	/GerberKawasaki/status/1012363769077350402
@GroggyTBear @GroggyTBear @GroggyTBear @GroggyTBear @GroggyTBear	Groggy T. Bear‏ @GroggyTBear	28 Jun 2018			/4 Update: Twitter caught on to @markbspiegel's relevance scam. They deleted 4,711 of his fake followers yesterday. $TSLA $TSLAQpic.twitter.com/PHmxtd53qz	3 10 10 57 57	Retweet 10 Retweeted 10		Like 57 Liked 57	/GroggyTBear/status/1012355105486721026
@vincent13031925 @vincent13031925 @vincent13031925 @vincent13031925 @vincent13031925	Vincent‏ @vincent13031925	28 Jun 2018			"Real Professional" vs "Professional Wanna be" Very impressive background @ricfulop & thanks for the knowledgeable feedback! Follow Mr Real Deal 4 $TSLA Stop wasting time on those BS media/analyst, @john__rosevear plz get more educate about auto, u r truly embarrassing..BIG TIMEpic.twitter.com/Lh3Y6frqAn	2 8 8 35 35	Retweet 8 Retweeted 8		Like 35 Liked 35	/vincent13031925/status/1012239648888799232
@Model3Owners @Model3Owners @Model3Owners @Model3Owners @Model3Owners	Tesla Owners Online‏ @Model3Owners	27 Jun 2018			It’s been a while since we’ve seen config emails going out in the US but the floodgates seem to have opened based on the amount of tweets I’m getting. Gotta start moving inventory sitting in the holding lots... Hold onto your hats for big numbers from $TSLA pic.twitter.com/OqORSfYgDd	38 29 29 231 231	Retweet 29 Retweeted 29		Like 231 Liked 231	/Model3Owners/status/1012174966370889730
@BSA19741 @BSA19741 @BSA19741 @BSA19741 @BSA19741	Nikola’s Stache‏ @BSA19741	27 Jun 2018			Linked is a fairly recent speech given by a Director of @SEC_Enforcement Detailing Wells Notice process. He’s only been on the job a year and at SEC but it seems he’s got some recent experience with a big fish. $tsla perhaps? https://www.sec.gov/news/speech/speech-peikin-050918 …	5 5 34 34	Retweet 5 Retweeted 5		Like 34 Liked 34	/BSA19741/status/1012169115279216640
@PortfolioGuru @PortfolioGuru @PortfolioGuru @PortfolioGuru @PortfolioGuru	The Portfolio Guru‏ @PortfolioGuru	27 Jun 2018			My Forbes article on $TSLA. Be prepared for reams of newsflow on daily/weekly/hourly Model 3 production b/w now and Saturday (last day of qtr.) It just doesn't matter. https://lnkd.in/dG26i5u https://lnkd.in/dqP-DTj	14 13 13 51 51	Retweet 13 Retweeted 13		Like 51 Liked 51	/PortfolioGuru/status/1012000766997954562
@TESLAcharts @TESLAcharts @TESLAcharts @TESLAcharts @TESLAcharts	TeslaCharts‏ @TESLAcharts	27 Jun 2018			I'll know I've really made it big time when Elon quotes ME in an internal email. $TSLA	9 2 2 92 92	Retweet 2 Retweeted 2		Like 92 Liked 92	/TESLAcharts/status/1011996607603240960
@NetflixAndLamp @NetflixAndLamp @NetflixAndLamp @NetflixAndLamp @NetflixAndLamp @zerohedge	NetflixAndLamp‏ @NetflixAndLamp zerohedge @zerohedge	27 Jun 2018			Goldman has been co-lead on $TSLA's equity and bond deals, so I guess this means they're not raising capital for Tesla anytime soon. Or ever. https://twitter.com/zerohedge/status/1011988982434074624 … TESLA CEO ELON MUSK WRITES EMAIL TO EMPLOYEES ON GOLDMAN REPORT	4 10 10 45 45	Retweet 10 Retweeted 10		Like 45 Liked 45	/NetflixAndLamp/status/1011996047714017281
@NetflixAndLamp @NetflixAndLamp @NetflixAndLamp @NetflixAndLamp @NetflixAndLamp	NetflixAndLamp‏ @NetflixAndLamp	27 Jun 2018			Things that are too silly to spend time discussing: (1) truck, (2) semi, (3) Model Y, (4) GAAP profit, (5) Tesla Mobility, (6) energy/solar ramp, (7) Boring Co. Things worth talking about: (1) disappearing M3 demand, (2) disappearing cash, (3) aging S/X, (4) fraud, (5) BK. $TSLA	4 6 6 48 48	Retweet 6 Retweeted 6		Like 48 Liked 48	/NetflixAndLamp/status/1011986070236467202
@Biohazard3737 @Biohazard3737 @Biohazard3737 @Biohazard3737 @Biohazard3737	Sheep of Wall Street‏ @Biohazard3737	27 Jun 2018			Just spotted a Jag in the wild. Talked to Jag employee too, showed me the car. Very nice interior. Told me that a lot of Tesla owners tell him they’d switch. Rumor is next XJ will be all electric too. $TSLA pic.twitter.com/Lixzp5vmGy	7 9 9 43 43	Retweet 9 Retweeted 9		Like 43 Liked 43	/Biohazard3737/status/1011974998729351168
@Spencerjakab @Spencerjakab @Spencerjakab @Spencerjakab @Spencerjakab	Spencer Jakab‏Verified account @Spencerjakab	27 Jun 2018			Elon Musk’s Model 3 production challenges are likely to linger even if $TSLA hits its next target writes Heard on the Street's @CGrantWSJ https://www.wsj.com/articles/teslas-busy-and-worrisome-week-1530102320 … via @WSJ	3 10 10 20 20	Retweet 10 Retweeted 10		Like 20 Liked 20	/Spencerjakab/status/1011953222641123329
@evannex_com @evannex_com @evannex_com @evannex_com @evannex_com	EVANNEX for Tesla‏ @evannex_com	27 Jun 2018	#Tesla,TeslaMotors,TeslaModel3,ElectricVehicle,ElonMusk	#TeslaMotors	For all those convinced legacy automakers can quickly catch up to #Tesla with their next-level advanced battery tech, I suggest you take a close look at this — view here: http://ow.ly/OXaI30kGEhK $TSLA #TeslaMotors #TeslaModel3 #ElectricVehicle #ElonMusk	7 20 20 67 67	Retweet 20 Retweeted 20		Like 67 Liked 67	/evannex_com/status/1011942931119341568
@clekstro @clekstro @clekstro @clekstro @clekstro @elonmusk @rajmathai @Tesla @Teslarati	Curtis Ekstrom‏ @clekstro Elon MuskVerified account @elonmusk	27 Jun 2018			Then: My state of the art factory will redefine car manufacturing. The other guys are idiots. One month to go to 5k deadline: Oh ****. This will never work. Now: Tents make safer cars cheaper. The other guys are idiots. The $TSLA story gets more absurd by the day. https://twitter.com/elonmusk/status/1011849186692616194 … No standard automotive solution could be built in time, so we created a new …	2 16 16 64 64	Retweet 16 Retweeted 16		Like 64 Liked 64	/clekstro/status/1011937123790999553
@TESLAcharts @TESLAcharts @TESLAcharts @TESLAcharts @TESLAcharts	TeslaCharts‏ @TESLAcharts	27 Jun 2018			To build semi: capital To build roadster: capital To build solar shingle: capital To build pickup: capital To increase Model 3 capacity: capital To refresh Model S/X: capital $3B working capital hole: capital Roll over debt: capital Twitter bs? Free $TSLA	14 29 29 163 163	Retweet 29 Retweeted 29		Like 163 Liked 163	/TESLAcharts/status/1011931077903044611
@Reuters @Reuters @Reuters @Reuters @Reuters	Reuters Top News‏Verified account @Reuters	27 Jun 2018			Battery in fatal Florida Tesla crash reignited twice: NTSB report https://reut.rs/2yIvfu9 by @davidshepardson $TSLA pic.twitter.com/6ywvSQG3bH	7 23 23 26 26	Retweet 23 Retweeted 23		Like 26 Liked 26	/Reuters/status/1011926489602969601
@arnabch01 @arnabch01 @arnabch01 @arnabch01 @arnabch01 @arnabch01 @semicvet50	Arnab‏ @arnabch01	27 Jun 2018	#yieldcurve,corporatedebt,recession,AI,ML,BigData,IoT,robotics,startups,SMBs,EBIDTA,cashflow	#corporatedebt	Reduce Debt Flattening #yieldcurve astronomical #corporatedebt indication of #recession in 2019-20 #AI #ML #BigData #IoT #robotics #startups #SMBs try #EBIDTA #cashflow ASAP $QQQ $LQD $GOOGL $AAPL $MSFT $AMZN $FB $NFLX $WMT $IBM $F $GM $GE $INTC $BABA $TSLA $AMD $NVDA $BApic.twitter.com/BlTdcVglW4	3 39 39 62 62	Retweet 39 Retweeted 39		Like 62 Liked 62	/arnabch01/status/1011919306995785728
@Reuters @Reuters @Reuters @Reuters @Reuters	Reuters Top News‏Verified account @Reuters	27 Jun 2018			A Tesla Model S involved in a May 8 fatal high-speed crash in Florida reignited twice after firefighters extinguished a fire in the electric vehicle: NTSB https://reut.rs/2tylklG by @davidshepardson $TSLA pic.twitter.com/SIx0MY6h3r	7 34 34 42 42	Retweet 34 Retweeted 34		Like 42 Liked 42	/Reuters/status/1011870775102582784
@owlmaster08 @owlmaster08 @owlmaster08 @owlmaster08 @owlmaster08	Jonathan Hewitt‏ @owlmaster08	26 Jun 2018			$TSLA shorts. Missing the forest since IPO in 2010. pic.twitter.com/ZTZq7Z9cbf	1 8 8 42 42	Retweet 8 Retweeted 8		Like 42 Liked 42	/owlmaster08/status/1011786082814431232
@AT09_Trader @AT09_Trader @AT09_Trader @AT09_Trader @AT09_Trader	AT09‏ @AT09_Trader	26 Jun 2018			Not sure why no one is talking about Porsche taking a 10% stake in Rimac Automobili (the Croatian hypercar and electric vehicle company behind the world’s fastest electric car) Obviously Porsche trying to come after $TSLA in a big way ....	17 8 8 96 96	Retweet 8 Retweeted 8		Like 96 Liked 96	/AT09_Trader/status/1011778286589042688
@GeniusInv @GeniusInv @GeniusInv @GeniusInv @GeniusInv	250IQ‏ @GeniusInv	26 Jun 2018			So $TSLA just lowered AWD from the initial $5k quoted price to $4k, and perf from $78k to $64k ($69k with addon). Doesn't seem like something you would do if you didn't have to worry about demand for 6 months+	10 27 27 97 97	Retweet 27 Retweeted 27		Like 97 Liked 97	/GeniusInv/status/1011777806466998272
@RevolutionTesla @RevolutionTesla @RevolutionTesla @RevolutionTesla @RevolutionTesla	Revolution Tesla‏ @RevolutionTesla	26 Jun 2018			Dear @TeslaCharts, we did it! Raised funds so you get FREE Model 3 test drive. Why not accept? Nothing to lose-if you like the car cool if you don't like it cool too. We care about you and want you to try the car before $TSLA goes . https://www.gofundme.com/teslacharts-drive-model-3 … @elonmusk	7 14 14 60 60	Retweet 14 Retweeted 14		Like 60 Liked 60	/RevolutionTesla/status/1011759454692560896
@CGrantWSJ @CGrantWSJ @CGrantWSJ @CGrantWSJ @CGrantWSJ @elonmusk	Charley Grant‏Verified account @CGrantWSJ Elon MuskVerified account @elonmusk	26 Jun 2018			Seems like a good moment to point out that $TSLA has yet to deliver a single $35,000 Model 3, which was first hyped more than 800 days ago. https://twitter.com/elonmusk/status/1011724688706318337 … Pickup truck will have power outlets allowing use of heavy duty 240V, high power tools in field all day. No generator needed.	62 180 180 679 679	Retweet 180 Retweeted 180		Like 679 Liked 679	/CGrantWSJ/status/1011749488506167296
@QTRResearch @QTRResearch @QTRResearch @QTRResearch @QTRResearch	Quoth the Raven‏ @QTRResearch	26 Jun 2018			The fact that a tweet about trucks that don't exist added $300M onto $TSLA market cap in seconds - while at the same time the co. is TORCHING cash & HAND building Model 3s from SCRAPS in a fucking tent - tells you everything you need to know about the buyers/owners of this stock. pic.twitter.com/4zJT9xY2pm	54 93 93 411 411	Retweet 93 Retweeted 93		Like 411 Liked 411	/QTRResearch/status/1011686592988270594
@Teslarati @Teslarati @Teslarati @Teslarati @Teslarati	TESLARATI‏ @Teslarati	26 Jun 2018			Tesla $TSLA momentum cools heading into Q2 close as investors await Model 3 production update - https://www.teslarati.com/tesla-tsla-stock-q2-2018-end-model-3-production-deliveries/ …pic.twitter.com/4JfeqnREwv	1 20 20 107 107	Retweet 20 Retweeted 20		Like 107 Liked 107	/Teslarati/status/1011610121863081984
@WallStCynic @WallStCynic @WallStCynic @WallStCynic @WallStCynic @tictoc	Diogenes‏ @WallStCynic TicToc by BloombergVerified account @tictoc	26 Jun 2018			Funny, given that those rich guys’ rocket companies depend on US Government contracts. $AMZN $TSLA https://twitter.com/tictoc/status/1011416837987266562 … "You have all these rich guys, they're worth billions of dollars, they want to spend money on rocketry," Trump says at a rally in South Carolina. "If they reach the moon with their money, we're gonna take all the credit.…	8 29 29 63 63	Retweet 29 Retweeted 29		Like 63 Liked 63	/WallStCynic/status/1011575746190602240
@DonutShorts @DonutShorts @DonutShorts @DonutShorts @DonutShorts	Donut Shorts‏ @DonutShorts	25 Jun 2018			At the end of the day, it's all about execution $TSLA pic.twitter.com/ql5PZ9JJas	8 28 28 121 121	Retweet 28 Retweeted 28		Like 121 Liked 121	/DonutShorts/status/1011418016804950016
@GroggyTBear @GroggyTBear @GroggyTBear @GroggyTBear @GroggyTBear @BarkMSmeagol	Groggy T. Bear‏ @GroggyTBear Bark @BarkMSmeagol	25 Jun 2018			Not one, but TWO $TSLA killers delayed since yesterday. Good news: @markbspiegel's presentation next year will be 2 pages, and 10 seconds shorter. $TSLAQ https://www.ft.com/content/d2290f98-78ae-11e8-bc55-50daf11b720d … https://www.hotcars.com/daimler-electric-car-rollout-delay-2019/ …https://twitter.com/BarkMSmeagol/status/1011381026986135552 … $TSLAQ : “Just wait until the competition comes out…	2 9 9 41 41	Retweet 9 Retweeted 9		Like 41 Liked 41	/GroggyTBear/status/1011387414353530881
@ElonBachman @ElonBachman @ElonBachman @ElonBachman @ElonBachman	"Elon Says"‏ @ElonBachman	25 Jun 2018			12\12 Summary: much of the complexity of selling cars happens AFTER the car leaves the factory. $TSLA has underspent globally by at least $1B. This under investment is angering existing customers and turning off potential customers. All at a time when $TSLA is almost out of cash.	6 4 4 71 71	Retweet 4 Retweeted 4		Like 71 Liked 71	/ElonBachman/status/1011386376665862146
@ElonBachman @ElonBachman @ElonBachman @ElonBachman @ElonBachman	"Elon Says"‏ @ElonBachman	25 Jun 2018			1\ Thread on the logistics nightmare that will cost $TSLA billions it doesn't have. The bull case is that Tesla's vertically integrated model is brilliant: Tesla gets closer to the customer, and the customer is not exploited by a profit-seeking "stealership".	9 31 31 110 110	Retweet 31 Retweeted 31		Like 110 Liked 110	/ElonBachman/status/1011386361612505088
@SamAntar @SamAntar @SamAntar @SamAntar @SamAntar	Sam E. Antar‏Verified account @SamAntar	25 Jun 2018			Crazy Eddie Memoirs: When @ThorntonLOglove said our inventory numbers didn't add up we ignored him and the market ignored him too. $TSLA https://www.benzinga.com/analyst-ratings/analyst-color/18/06/11920483/bernstein-teslas-auto-services-gross-margins-dont-add-u#/null …	1 10 10 24 24	Retweet 10 Retweeted 10		Like 24 Liked 24	/SamAntar/status/1011358357138141184
@TeslaAgnostic @TeslaAgnostic @TeslaAgnostic @TeslaAgnostic @TeslaAgnostic	Realist‏ @TeslaAgnostic	25 Jun 2018			The road to (production) hell is paved with good in-tent-ions $TSLA	8 10 10 58 58	Retweet 10 Retweeted 10		Like 58 Liked 58	/TeslaAgnostic/status/1011343494957490176
@Paul_M_Huettner @Paul_M_Huettner @Paul_M_Huettner @Paul_M_Huettner @Paul_M_Huettner	Paul Huettner, CFA‏ @Paul_M_Huettner	25 Jun 2018			Another Lemon Law lawsuit against $TSLA. Full complaint here: https://www.dropbox.com/s/l59y1mf0d05q2m8/Yang%20v.%20Tesla%20BC711207.pdf?dl=0 …pic.twitter.com/MzYjK3yC7O	4 11 11 23 23	Retweet 11 Retweeted 11		Like 23 Liked 23	/Paul_M_Huettner/status/1011336624687472641
@LSValue @LSValue @LSValue @LSValue @LSValue	Long Short Value‏ @LSValue	25 Jun 2018			There will be a day less then a year from today in which $TSLA is down over 30%. I will retweet this then, and you guys can all congratulate me.	6 1 1 56 56	Retweet 1 Retweeted 1		Like 56 Liked 56	/LSValue/status/1011299186782941184
@ElonMiracles @ElonMiracles @ElonMiracles @ElonMiracles @ElonMiracles	Elon Musk Miracles‏ @ElonMiracles	25 Jun 2018			Burst week is here! That means if you buy a Model 3 produced this week, there's a 20% chance it will burst into flames. $TSLA	2 5 5 47 47	Retweet 5 Retweeted 5		Like 47 Liked 47	/ElonMiracles/status/1011293850873126912
@MilesBrownAM @MilesBrownAM @MilesBrownAM @MilesBrownAM @MilesBrownAM	Miles Brown Asset Management‏ @MilesBrownAM	25 Jun 2018	#Tesla,model3	#model3	Quick road trip from SF to LA. This is the second trailer full of #Tesla #model3 I’ve seen this morning. $tsla And yes, thats @jonnajarian on @HalftimeReport in the background lol cc @GerberKawasakipic.twitter.com/FTy8vhTsgV	1 14 14 42 42	Retweet 14 Retweeted 14		Like 42 Liked 42	/MilesBrownAM/status/1011282610763337728
@ValueAnalyst1 @ValueAnalyst1 @ValueAnalyst1 @ValueAnalyst1 @ValueAnalyst1	ValueAnalyst‏ @ValueAnalyst1	25 Jun 2018			$TSLA bulls let FUDsters control the rhetoric: panel gap, tents, color yellow etc. are all made up to deter bulls from the investment. None of this nonsense matters to longer term intrinsic value of the company that is the clear leader in an all-electric, fully autonomous future. pic.twitter.com/nZ2sQP9C3i	1 8 8 23 23	Retweet 8 Retweeted 8		Like 23 Liked 23	/ValueAnalyst1/status/1011275295930966016
@Gfilche @Gfilche @Gfilche @Gfilche @Gfilche	Gali‏ @Gfilche	25 Jun 2018			does a single automaker report gross margins on its EVs? nope. there's a reason why. they are buying 3rd party batteries and its killing them. $TSLA's access to cheapest/most efficient batteries is a massive advantage i haven't see one company get close to replicating	20 30 30 216 216	Retweet 30 Retweeted 30		Like 216 Liked 216	/Gfilche/status/1011273277896052736
@TESLAcharts @TESLAcharts @TESLAcharts @TESLAcharts @TESLAcharts @wind4me @TESLAcharts	TeslaCharts‏ @TESLAcharts @SkiCBD @wind4me	25 Jun 2018			God bless you my child $TSLA https://twitter.com/wind4me/status/1011263245150064640 … You have a better chance of being POPE than cashing in July $150 puts on $TSLA	8 2 2 54 54	Retweet 2 Retweeted 2		Like 54 Liked 54	/TESLAcharts/status/1011263502391169032
@GerberKawasaki @GerberKawasaki @GerberKawasaki @GerberKawasaki @GerberKawasaki	Ross Gerber‏Verified account @GerberKawasaki	25 Jun 2018			Stocks are lower across the board. Red all over the world as the politicians help lose our money. Tesla is up. That’s it. For now. $tsla	9 21 21 93 93	Retweet 21 Retweeted 21		Like 93 Liked 93	/GerberKawasaki/status/1011243435292913665
@TESLAcharts @TESLAcharts @TESLAcharts @TESLAcharts @TESLAcharts	TeslaCharts‏ @TESLAcharts	25 Jun 2018			But have you DRIVEN one bro? $tsla pic.twitter.com/OcB1wzt5BS	9 7 7 48 48	Retweet 7 Retweeted 7		Like 48 Liked 48	/TESLAcharts/status/1011230512084602880
@BertelSchmitt @BertelSchmitt @BertelSchmitt @BertelSchmitt @BertelSchmitt	BertelSchmitt™ 🎩 🎩 🎩 🎩 🎩‏Verified account @BertelSchmitt	25 Jun 2018			Precautionary $tsla note: Cranking out 5,000 cars per week, and then shipping most to the stores for re-work, is cheating and leads to disqualification. There are no new tricks in this biz, and we know all the old ones.	7 12 12 71 71	Retweet 12 Retweeted 12		Like 71 Liked 71	/BertelSchmitt/status/1011206450083856385
@GroggyTBear @GroggyTBear @GroggyTBear @GroggyTBear @GroggyTBear	Groggy T. Bear‏ @GroggyTBear	24 Jun 2018			$TSLAQ goal posts are moving kids. Remember: 1. They doubted the Model 3 even existed 2. They doubted it would ever ship in quantity 3. They doubted it would ever make money 4. They focused on reservation churn 5. They prayed for competition 6. They shorted more: $TSLA pic.twitter.com/E1AcSTfjeO	5 17 17 56 56	Retweet 17 Retweeted 17		Like 56 Liked 56	/GroggyTBear/status/1011097337123483650
@bonnienorman @bonnienorman @bonnienorman @bonnienorman @bonnienorman @HyperChangeTV	Bonnie Norman‏ @bonnienorman HyperChange @HyperChangeTV	24 Jun 2018			Would be a fun segment to see these two debate $TSLA. I'd watch. @HyperChangeTV @CNBC, @CNBCFastMoney @jimchanoshttps://twitter.com/HyperChangeTV/status/1010287258761596928https://twitter.com/HyperChangeTV/status/1010287258761596928 … Chanos where you at? $TSLA https://youtu.be/JQGhHAr3oqQ	5 19 19 72 72	Retweet 19 Retweeted 19		Like 72 Liked 72	/bonnienorman/status/1010913782506315776
@option_snipper @option_snipper @option_snipper @option_snipper @option_snipper	Option_Sniper‏ @option_snipper	24 Jun 2018			patience will pay off. all need a bit more consolidation before pre-ER run starts. once they settle (not impossible to break down though so do NOT assume they would definitely be supported by those key levels), may see epic run. $baba $bidu $nvda $tsla pic.twitter.com/4iZIybpkmP	10 33 33 149 149	Retweet 33 Retweeted 33		Like 149 Liked 149	/option_snipper/status/1010886629421142016
@NetflixAndLamp @NetflixAndLamp @NetflixAndLamp @NetflixAndLamp @NetflixAndLamp	NetflixAndLamp‏ @NetflixAndLamp	23 Jun 2018			Spent afternoon w/ friends who file w/ SEC regularly. They're 100% sure any $TSLA equity prospectus would have to (1) state that insolvency likely w/o equity raise, (2) disclose investigation details and (3) disclose M3 deposit details. We're in "game over" territory here folks.	25 40 40 169 169	Retweet 40 Retweeted 40		Like 169 Liked 169	/NetflixAndLamp/status/1010645788790284289
@HyperChangeTV @HyperChangeTV @HyperChangeTV @HyperChangeTV @HyperChangeTV	HyperChange‏ @HyperChangeTV	22 Jun 2018			Chanos where you at? $TSLA https://youtu.be/JQGhHAr3oqQ	15 37 37 147 147	Retweet 37 Retweeted 37		Like 147 Liked 147	/HyperChangeTV/status/1010287258761596928
@SamAntar @SamAntar @SamAntar @SamAntar @SamAntar	Sam E. Antar‏Verified account @SamAntar	22 Jun 2018			Tip for Fraudsters: When all else fails, paint yourself as a victim. $TSLA pic.twitter.com/72YHxeR82s	5 18 18 55 55	Retweet 18 Retweeted 18		Like 55 Liked 55	/SamAntar/status/1010286745756356608
@WallStCynic @WallStCynic @WallStCynic @WallStCynic @WallStCynic @WallStCynic @AZ_Value	Diogenes‏ @WallStCynic	22 Jun 2018			(4) Tesla, at March 2018, had a current ratio of 0.7, and a quick ratio of 0.3. As of June, I think it is fair to say that Tesla’s balance sheet will be worse than GM’s was right before the GM bankruptcy! $TSLA pic.twitter.com/vREi0KVn7d	4 9 9 39 39	Retweet 9 Retweeted 9		Like 39 Liked 39	/WallStCynic/status/1010281659894321152
@vincent13031925 @vincent13031925 @vincent13031925 @vincent13031925 @vincent13031925	Vincent‏ @vincent13031925	22 Jun 2018			Sure u wanna believe Toni Sacconachi’s bear case on $TSLA, since he was so DAMN right on Apple in 2016...wonderful track record right?! SMH pic.twitter.com/1Hfm3y5hsn	3 12 12 35 35	Retweet 12 Retweeted 12		Like 35 Liked 35	/vincent13031925/status/1010274417014763520
@TESLAcharts @TESLAcharts @TESLAcharts @TESLAcharts @TESLAcharts	TeslaCharts‏ @TESLAcharts	22 Jun 2018			Imagine what this chart would look like without that $1.8B bond issued in 8/17. Many bears think they can't raise now. For a variety of reasons. Elon specifically says he doesn't want to. And therein lies the fundamental question of this stock. Everything else is noise. $TSLA pic.twitter.com/GG1LR1a3iT	10 14 14 71 71	Retweet 14 Retweeted 14		Like 71 Liked 71	/TESLAcharts/status/1010261901744463873
@BarkMSmeagol @BarkMSmeagol @BarkMSmeagol @BarkMSmeagol @BarkMSmeagol	Bark‏ @BarkMSmeagol	22 Jun 2018			Regarding the relationship some journalists have with $TSLAQ members, we have to remember what motivates them (the journalists). So let us help you (journalists) because $TSLAQ is taking advantage of you. $TSLA http://nymag.com/news/business/52754/index3.html …pic.twitter.com/gkQh4fJ3CV	4 12 12 35 35	Retweet 12 Retweeted 12		Like 35 Liked 35	/BarkMSmeagol/status/1010256961491746816
@NetflixAndLamp @NetflixAndLamp @NetflixAndLamp @NetflixAndLamp @NetflixAndLamp	NetflixAndLamp‏ @NetflixAndLamp	22 Jun 2018			Today's Sacconaghi report may finally be an "Oh sh*t" moment for institutional longs. WS analysts don't often publish reports questioning a company's accounting, so $TSLA starting to enter "career risk" territory for institutional PMs. Hopefully they're beginning to realize that.	5 16 16 79 79	Retweet 16 Retweeted 16		Like 79 Liked 79	/NetflixAndLamp/status/1010250400618835974
@AZ_Value @AZ_Value @AZ_Value @AZ_Value @AZ_Value @wolfejosh	AZ Value‏ @AZ_Value Josh WolfeVerified account @wolfejosh	22 Jun 2018	#whitenoise		This is why I get a kick out of the $TSLA arguments all over Twitter everytime I stop by. People are arguing about the most random things like 5K cars per week just because Musk talks about it. $GM probably sold 6 or 7 million cars in 2009, they still filed for CH 11. #whitenoisehttps://twitter.com/wolfejosh/status/1010230604762435584 … REMINDER: Tesla stock price can go to the moon—until the com…	2 7 7 55 55	Retweet 7 Retweeted 7		Like 55 Liked 55	/AZ_Value/status/1010241008016162817
@tslaq @tslaq @tslaq @tslaq @tslaq	Eike‏ @tslaq	22 Jun 2018			today marks the first anniversary of the $TSLA „reportedly signed a deal to build a GF in China“ pump pic.twitter.com/N9BNxjqRIJ	3 16 16 40 40	Retweet 16 Retweeted 16		Like 40 Liked 40	/tslaq/status/1010234341644034048
@TezzlaCFO @TezzlaCFO @TezzlaCFO @TezzlaCFO @TezzlaCFO @Tweetermeyer	Deepak CFO‏ @TezzlaCFO E.W. Niedermeyer @Tweetermeyer	22 Jun 2018			A bit redundant sir. As my icon and another visionary Elizabeth Holmes once said ‘Success is not the result of spontaneous combustion—you must set yourself on fire". We at $TSLA are always on fire. https://twitter.com/Tweetermeyer/status/1010197630406746112 … Has someone created an Is Tesla On Fire? website/Twitter account yet?	1 3 3 25 25	Retweet 3 Retweeted 3		Like 25 Liked 25	/TezzlaCFO/status/1010198565128458241
@NetflixAndLamp @NetflixAndLamp @NetflixAndLamp @NetflixAndLamp @NetflixAndLamp	NetflixAndLamp‏ @NetflixAndLamp	22 Jun 2018			In addition to @ElonBachman's great thread, I think strongest indication of $TSLA financial distress is fact that Elon spent Father's Day arguing w/ retail shorts on Twitter w/ his stock near $360. He thinks we're beneath him, and he can't stand the fact that we're about to win.	3 6 6 52 52	Retweet 6 Retweeted 6		Like 52 Liked 52	/NetflixAndLamp/status/1010195718483660802
@GerberKawasaki @GerberKawasaki @GerberKawasaki @GerberKawasaki @GerberKawasaki	Ross Gerber‏Verified account @GerberKawasaki	22 Jun 2018			I love how there is all this focus on Tesla meanwhile the German car companies are run by real criminals who are happy to destroy the world for profit. Fiat has recalled 5 mil vehicles, the most ever. But one POS rogue Tesla employee is somehow bigger news. $tsla	35 48 48 250 250	Retweet 48 Retweeted 48		Like 250 Liked 250	/GerberKawasaki/status/1010178970757709829
@TSLAQQ @TSLAQQ @TSLAQQ @TSLAQQ @TSLAQQ	Tom‏ @TSLAQQ	22 Jun 2018	#teslafudbuster		$TSLA shorts claim that Tesla has very high repair rates, that they have to repair basically every single car. Let's use a #teslafudbuster on that, shall we? The first chart shows you that Tesla spends less than GM and Ford on Warranty claims compared to their salespic.twitter.com/NiaovrnxUy	6 20 20 52 52	Retweet 20 Retweeted 20		Like 52 Liked 52	/TSLAQQ/status/1010165283686887427
@dmoses34 @dmoses34 @dmoses34 @dmoses34 @dmoses34	Danny Moses‏ @dmoses34	22 Jun 2018			This is the most accurate statement from $TSLA in years..."We continue to expect that Tesla's solar and battery business will be the same size as automotive over the long term"..couldn't agree more as both will be ZERO	5 4 4 70 70	Retweet 4 Retweeted 4		Like 70 Liked 70	/dmoses34/status/1010153351915425793
@carlquintanilla @carlquintanilla @carlquintanilla @carlquintanilla @carlquintanilla	Carl Quintanilla‏Verified account @carlquintanilla	22 Jun 2018			Bernstein’s Sacconaghi asks whether Tesla’s automotive margins are being overstated, by shifting some costs of goods and services into its services division, instead. $TSLA (h/t @ShannanSiemens)pic.twitter.com/2tYpncfhyl	9 13 13 80 80	Retweet 13 Retweeted 13		Like 80 Liked 80	/carlquintanilla/status/1010137052019675137
@cppinvest @cppinvest @cppinvest @cppinvest @cppinvest	CrowPointPartners‏ @cppinvest	22 Jun 2018			$Tsla. Sacconaghi out with a note questioning Tesla gross margins. Also noting that service margin is “plummeting.”	7 6 6 61 61	Retweet 6 Retweeted 6		Like 61 Liked 61	/cppinvest/status/1010125963961815040
@GroggyTBear @GroggyTBear @GroggyTBear @GroggyTBear @GroggyTBear	Groggy T. Bear‏ @GroggyTBear	21 Jun 2018	#Tesla		Pssst ... #Tesla haters. It's happening. $TSLA $TSLAQpic.twitter.com/R9596qXs7r	13 28 28 129 129	Retweet 28 Retweeted 28		Like 129 Liked 129	/GroggyTBear/status/1010047007216623616
@Gfilche @Gfilche @Gfilche @Gfilche @Gfilche	Gali‏ @Gfilche	21 Jun 2018			"If your only defense against invading armies is a moat, you will not last long. What matters is the pace of innovation. That is the fundamental determinant of competitiveness." - @elonmusk, $TSLA Q1 CC	4 11 11 100 100	Retweet 11 Retweeted 11		Like 100 Liked 100	/Gfilche/status/1010000100872130561
@ihors3 @ihors3 @ihors3 @ihors3 @ihors3	Ihor Dusaniwsky‏ @ihors3	21 Jun 2018			$TSLA shorts are up $524 million in mark-to-market profits today on a down 4.1% trading day. @tesla shorts cut 22% off their year-to-date losses and the $12.9 billion of shorts are down "only" $1.83 billion for the year. There was over $100 million of new short selling today.pic.twitter.com/f7kXlgttjk	3 9 9 32 32	Retweet 9 Retweeted 9		Like 32 Liked 32	/ihors3/status/1009890559786455041
@ChartTesla @ChartTesla @ChartTesla @ChartTesla @ChartTesla	Tesla Chart‏ @ChartTesla	21 Jun 2018			I wonder what the chart will look like when Tesla figure out how to get to 5k/week, and eventually 10k/week next year? $TSLA $TSLAQpic.twitter.com/UQBpUXrjRr	5 10 10 37 37	Retweet 10 Retweeted 10		Like 37 Liked 37	/ChartTesla/status/1009861134181126145
@Soopy9 @Soopy9 @Soopy9 @Soopy9 @Soopy9	Ranty McRanterson, CFA‏ @Soopy9	21 Jun 2018			If $TSLA stock were a city pic.twitter.com/KduBYmPI3g	3 15 15 41 41	Retweet 15 Retweeted 15		Like 41 Liked 41	/Soopy9/status/1009841431152713728
@RooseveltPatoo1 @RooseveltPatoo1 @RooseveltPatoo1 @RooseveltPatoo1 @RooseveltPatoo1	Roosevelt Stinson‏ @RooseveltPatoo1	21 Jun 2018			I just spoke to @elonmusk. He says Martin Tripp is going to set fire to the Reichstag. $TSLA $TSLAQ	3 7 7 51 51	Retweet 7 Retweeted 7		Like 51 Liked 51	/RooseveltPatoo1/status/1009832380633440256
@GabeHoff @GabeHoff @GabeHoff @GabeHoff @GabeHoff	Gabe Hoffman‏ @GabeHoff	21 Jun 2018			No Wall Street Investment Bank will raise $ for $TSLA when it’s public that there is a whistleblower who has gone to the Feds. Capital markets = closed to $TSLA & cash has almost run out Federal law protects whistleblowers. HUGE risk for a company! http://money.cnn.com/2018/06/20/technology/tesla-sues-employee/ …	4 9 9 36 36	Retweet 9 Retweeted 9		Like 36 Liked 36	/GabeHoff/status/1009813132624252928
@ElonBachman @ElonBachman @ElonBachman @ElonBachman @ElonBachman	"Elon Says"‏ @ElonBachman	21 Jun 2018			Prediction: $TSLA will artificially increase Model 3 throughput in the last week of the quarter by building only cars of the same color and configuration. I'm guessing red. pic.twitter.com/gV6mRfo9ip	15 12 12 71 71	Retweet 12 Retweeted 12		Like 71 Liked 71	/ElonBachman/status/1009813056958935041
@NetflixAndLamp @NetflixAndLamp @NetflixAndLamp @NetflixAndLamp @NetflixAndLamp	NetflixAndLamp‏ @NetflixAndLamp	21 Jun 2018			$TSLA stock may have one more upward push/squeeze left in it, but long traders are playing dangerous game at this point. We're one headline (SEC, FBI, NHTSA, bankruptcy, etc.) away from 80-90% drop. There's more smoke coming out of this thing than a Texas BBQ on the 4th of July.	5 10 10 69 69	Retweet 10 Retweeted 10		Like 69 Liked 69	/NetflixAndLamp/status/1009798317461659649
@TESLAcharts @TESLAcharts @TESLAcharts @TESLAcharts @TESLAcharts	TeslaCharts‏ @TESLAcharts	21 Jun 2018			Burn of the century tweet Pre-market CEO stock buy 1 Picking a fight with the press Pre-market CEO stock buy 2 The assembly line in a tent We've achieved liftoff... $TSLA pic.twitter.com/EapmtIb8op	5 7 7 50 50	Retweet 7 Retweeted 7		Like 50 Liked 50	/TESLAcharts/status/1009790700144283648
@orthereaboot @orthereaboot @orthereaboot @orthereaboot @orthereaboot	luis carruthers‏ @orthereaboot	21 Jun 2018			Another $TSLA Whistleblower Lawsuit that han't been picked up by press accuses Tesla/mgmt of knowingly selling lemons. $TSLA manufacturers lemons at rate > 2% (over 200x industry average), evidence for that claim omnipresent. Another $148k X spending its time in shop. Cohen vs. pic.twitter.com/w8Mt82Nbvm	4 17 17 61 61	Retweet 17 Retweeted 17		Like 61 Liked 61	/orthereaboot/status/1009787772838825985
@thelidlives @thelidlives @thelidlives @thelidlives @thelidlives	thelidlives‏ @thelidlives	21 Jun 2018			$tsla. Nothing more entertaining than the $tsla twitter stream. Every night the shorts have me thinking BK is imminent than the next day the stock goes up.	9 5 5 80 80	Retweet 5 Retweeted 5		Like 80 Liked 80	/thelidlives/status/1009779146879373312
@TeslaAgnostic @TeslaAgnostic @TeslaAgnostic @TeslaAgnostic @TeslaAgnostic	Realist‏ @TeslaAgnostic	21 Jun 2018			This post by $TSLA Bull about GA4 is most hilariously thing i read today, it seems to too surreal to be real but also too detailed to be faike. If $TSLA is really sending people who have never built a car in their life to GA4, one can only imagine the quality. pic.twitter.com/XwX28D1hkS	27 11 11 64 64	Retweet 11 Retweeted 11		Like 64 Liked 64	/TeslaAgnostic/status/1009766769794408449
@BertelSchmitt @BertelSchmitt @BertelSchmitt @BertelSchmitt @BertelSchmitt	BertelSchmitt™ 🎩 🎩 🎩 🎩 🎩‏Verified account @BertelSchmitt	20 Jun 2018			Watching the daily $tsla soaps, lets remember that 100 mln cars are being built yearly without a peep	8 9 9 55 55	Retweet 9 Retweeted 9		Like 55 Liked 55	/BertelSchmitt/status/1009683380965765121
@howardlindzon @howardlindzon @howardlindzon @howardlindzon @howardlindzon	BlockchainLindzon+‏Verified account @howardlindzon	20 Jun 2018			I think we should build tent cities for $tsla shortsellers ...	2 4 4 49 49	Retweet 4 Retweeted 4		Like 49 Liked 49	/howardlindzon/status/1009644364447076352
@QTRResearch @QTRResearch @QTRResearch @QTRResearch @QTRResearch	Quoth the Raven‏ @QTRResearch	20 Jun 2018			This is just glorious $TSLA pic.twitter.com/kVai0wMYxq	7 18 18 59 59	Retweet 18 Retweeted 18		Like 59 Liked 59	/QTRResearch/status/1009624746135257088
@TezzlaCFO @TezzlaCFO @TezzlaCFO @TezzlaCFO @TezzlaCFO @drewharwell	Deepak CFO‏ @TezzlaCFO Drew HarwellVerified account @drewharwell	20 Jun 2018			Emailing the witness immediately after filing a suit with intentions of intimidating them is a standard legal procedure. Tripp is lying and clearly under influence of some substance. Tripp in the past has tweeted about Cocaïne and taking wine and ambien together. $TSLA https://twitter.com/drewharwell/status/1009602892293132290 … Tripp says @elonmusk emailed him shortly after the lawsuit was filed…	12 12 98 98	Retweet 12 Retweeted 12		Like 98 Liked 98	/TezzlaCFO/status/1009612761272373250
@NetflixAndLamp @NetflixAndLamp @NetflixAndLamp @NetflixAndLamp @NetflixAndLamp	NetflixAndLamp‏ @NetflixAndLamp	20 Jun 2018			If the whistleblower's story about the 1,100 Model 3 batteries is true, then I think we finally know the reason Doug Field pulled the ripcord two months ago. $TSLA	1 6 6 51 51	Retweet 6 Retweeted 6		Like 51 Liked 51	/NetflixAndLamp/status/1009587593871286273
@skabooshka @skabooshka @skabooshka @skabooshka @skabooshka	skabooshka‏ @skabooshka	20 Jun 2018	#whompywheels,deathtrap	#deathtrap	So I was driving down the street and lo and behold what do I hear outside the window? “It’s a Tesla Model S . The Axle just blew off!” - Model S owner, as I was driving down the street. Life is weird and $TSLA is taking over my life. #whompywheels #deathtrappic.twitter.com/lRZ6dyOnZC	39 50 50 161 161	Retweet 50 Retweeted 50		Like 161 Liked 161	/skabooshka/status/1009581030448263170
@GerberKawasaki @GerberKawasaki @GerberKawasaki @GerberKawasaki @GerberKawasaki	Ross Gerber‏Verified account @GerberKawasaki	20 Jun 2018	#GratefulDead,teslamodel3,tesla	#teslamodel3	Thank god for autopilot. LA traffic is horrid. It’s so much nicer kicking back and listening to some music. #GratefulDead #teslamodel3 life. #tesla $tsla pic.twitter.com/O4zONrcaj4	14 10 10 103 103	Retweet 10 Retweeted 10		Like 103 Liked 103	/GerberKawasaki/status/1009579896165695489
@QTRResearch @QTRResearch @QTRResearch @QTRResearch @QTRResearch	Quoth the Raven‏ @QTRResearch	20 Jun 2018			Well this is certainly an extremely interesting story $TSLA http://money.cnn.com/2018/06/20/technology/tesla-sues-employee/index.html …pic.twitter.com/iPd84KdxIL	11 38 38 90 90	Retweet 38 Retweeted 38		Like 90 Liked 90	/QTRResearch/status/1009558543660474370
@ihors3 @ihors3 @ihors3 @ihors3 @ihors3	Ihor Dusaniwsky‏ @ihors3	20 Jun 2018			$TSLA short interest is $13.1 billion (record levels due to June's 25% stock price rally), 36.8 million shares shorted, 29% of the float. 2.26 mm shares were covered in June. @Tesla shorts are down $2.7 billion in mark-to-market losses in June, $2.1 billion year-to-date.pic.twitter.com/g4cnRdRZ8M	12 34 34 77 77	Retweet 34 Retweeted 34		Like 77 Liked 77	/ihors3/status/1009478981287141376
@Paul_M_Huettner @Paul_M_Huettner @Paul_M_Huettner @Paul_M_Huettner @Paul_M_Huettner @Tesla	Paul Huettner, CFA‏ @Paul_M_Huettner TeslaVerified account @Tesla	20 Jun 2018			It must be close to the end of the quarter. *checks calendar* Ah yes, $TSLA's quarterly vaporware pump has begun. https://twitter.com/Tesla/status/1009470198896738305 … Tesla Semi driving to Santa Rosa pic.twitter.com/5Gdk4WAJcE	2 9 9 73 73	Retweet 9 Retweeted 9		Like 73 Liked 73	/Paul_M_Huettner/status/1009470914550001664
@TradeStation @TradeStation @TradeStation @TradeStation @TradeStation	TradeStation‏Verified account @TradeStation	20 Jun 2018			The past 3 months for $TSLA have been an epic rollercoaster. See what’s been driving the $100 plus swings in share price. pic.twitter.com/Gcz4GYYEoW	2 16 16 86 86	Retweet 16 Retweeted 16		Like 86 Liked 86	/TradeStation/status/1009428201356095489
@AntonKreil @AntonKreil @AntonKreil @AntonKreil @AntonKreil	AntonKreil‏ @AntonKreil	19 Jun 2018			Everyone's so frickin obsessed with $TSLA shorts. Just buy an Aug19 or Jan20 Put. Bet youre premium & STFU! It's embarrassing watching Pro Traders constantly spew the same shit over & over. There's tons of shorts out there that don't require CEO REVENGE TRADING. Total mugs game!	9 23 23 152 152	Retweet 23 Retweeted 23		Like 152 Liked 152	/AntonKreil/status/1009265597157261313
@ValueAnalyst1 @ValueAnalyst1 @ValueAnalyst1 @ValueAnalyst1 @ValueAnalyst1	ValueAnalyst‏ @ValueAnalyst1	19 Jun 2018			Who cares if @Tesla is building cars in a factory or a tent or an underground tunnel?! This is Panel Gap 2.0. $TSLA BULLS MUST NOT LET HATERS DICTATE THE NARRATIVE. The important thing is that Tesla is ramping the production of the most demanded consumer product in history pic.twitter.com/tHqfaMVaWb	4 9 9 54 54	Retweet 9 Retweeted 9		Like 54 Liked 54	/ValueAnalyst1/status/1009258104440094720
@markbspiegel @markbspiegel @markbspiegel @markbspiegel @markbspiegel	Mark B. Spiegel‏ @markbspiegel	19 Jun 2018			So Doug Field- the $TSLA senior exec who sent around a memo about "haters" shortly before he left for an undetermined "leave of absence" dumped some stock today: https://www.sec.gov/Archives/edgar/data/1318605/000165064918000002/xslF345X03/edgardoc.xmlhttps://www.sec.gov/Archives/edgar/data/1318605/000165064918000002/xslF345X03/edgardoc.xml …	12 6 6 46 46	Retweet 6 Retweeted 6		Like 46 Liked 46	/markbspiegel/status/1009243778044055554
@BarkMSmeagol @BarkMSmeagol @BarkMSmeagol @BarkMSmeagol @BarkMSmeagol	Bark‏ @BarkMSmeagol	19 Jun 2018	#CIO,incompetence	#incompetence	2nd Edition of “$TSLA from the Future” Tweet Series __________________________ Remember this gem from $TSLAQ ‘s #CIO ? $TSLA #incompetencepic.twitter.com/v39aX7T8Vl	3 11 11 31 31	Retweet 11 Retweeted 11		Like 31 Liked 31	/BarkMSmeagol/status/1009219777032683522
@ElonBachman @ElonBachman @ElonBachman @ElonBachman @ElonBachman	"Elon Says"‏ @ElonBachman	19 Jun 2018			In light of this week's footage of $TSLA's giant tent workshop, here is how Musk originally sold the world on his manufacturing prowess: pic.twitter.com/9ZyNu3ClBR	9 9 9 46 46	Retweet 9 Retweeted 9		Like 46 Liked 46	/ElonBachman/status/1009211420641320960
@ElonBachman @ElonBachman @ElonBachman @ElonBachman @ElonBachman @GatorInvestor @TeslaCharts	"Elon Says"‏ @ElonBachman Investor Gator 🐊 @GatorInvestor	19 Jun 2018			Introducing $TSLA EBITDAS: Earnings Before Interruptions, Tribulations, Delays, and Sabotage https://twitter.com/GatorInvestor/status/1009196030393569281 … But excluding several one-time, extraordinary paint shop fires and other acts of sabotage, the adjusted number is actually much higher and right on target	8 20 20 121 121	Retweet 20 Retweeted 20		Like 121 Liked 121	/ElonBachman/status/1009196729894363138
@TESLAcharts @TESLAcharts @TESLAcharts @TESLAcharts @TESLAcharts @lopezlinette	TeslaCharts‏ @TESLAcharts Linette LopezVerified account @lopezlinette	19 Jun 2018			~30,000 this year minus 9,766 in Q1 means ~20,250 in the 80 days of Q2 so far. 80 days is 11.4 weeks. 20,250/11.4 = ~1,775 per week. $TSLA https://twitter.com/lopezlinette/status/1009191644577615875 … Hey y'all I found out how many Model 3s $TSLA made this month, and this year. http://www.businessinsider.com/tesla-model-3-production-in-2018-so-far-2018-6 …	17 8 8 62 62	Retweet 8 Retweeted 8		Like 62 Liked 62	/TESLAcharts/status/1009195511902072838
@CGrantWSJ @CGrantWSJ @CGrantWSJ @CGrantWSJ @CGrantWSJ @lopezlinette	Charley Grant‏Verified account @CGrantWSJ Linette LopezVerified account @lopezlinette	19 Jun 2018			6,000 in June so far, says Linette. So ~2,200/week, so..... yeah. $TSLA https://twitter.com/lopezlinette/status/1009191644577615875 … Hey y'all I found out how many Model 3s $TSLA made this month, and this year. http://www.businessinsider.com/tesla-model-3-production-in-2018-so-far-2018-6 …	7 7 7 52 52	Retweet 7 Retweeted 7		Like 52 Liked 52	/CGrantWSJ/status/1009193368944070657
@lopezlinette @lopezlinette @lopezlinette @lopezlinette @lopezlinette	Linette Lopez‏Verified account @lopezlinette	19 Jun 2018			Hey y'all I found out how many Model 3s $TSLA made this month, and this year. http://www.businessinsider.com/tesla-model-3-production-in-2018-so-far-2018-6 …	34 66 66 169 169	Retweet 66 Retweeted 66		Like 169 Liked 169	/lopezlinette/status/1009191644577615875
@skabooshka @skabooshka @skabooshka @skabooshka @skabooshka	skabooshka‏ @skabooshka	19 Jun 2018			High res photos of the length of the $TSLA tent assembly line.From the last 24 hours. Follow @ispytsla, who's nudging me into retirement, for videos.pic.twitter.com/t5AJOz1fYK	34 77 77 194 194	Retweet 77 Retweeted 77		Like 194 Liked 194	/skabooshka/status/1009174113938694144
@TezzlaCFO @TezzlaCFO @TezzlaCFO @TezzlaCFO @TezzlaCFO @IspyTsla	Deepak CFO‏ @TezzlaCFO IspyTSLA @IspyTsla	19 Jun 2018			Hello folks, here you can see the fully automated Grohmann line at $TSLA, which we airlifted from Germany at great expense. Its "Poetry in Motion". At this pace we will easily surpass 6000 Model 3s per week Looking forward for short burn of century in 3 weeks, as Elon promised https://twitter.com/IspyTsla/status/1009134913881190400 … pic.twitter.com/EMdJgL0vJS	6 9 9 35 35	Retweet 9 Retweeted 9		Like 35 Liked 35	/TezzlaCFO/status/1009169238211350529
@StockTwits @StockTwits @StockTwits @StockTwits @StockTwits	StockTwits‏Verified account @StockTwits	19 Jun 2018			If you missed it, here's the email Elon Musk sent to Tesla employees about someone purposely sabotaging $TSLA. https://stocktwits.com/events/94949/ceo-musk-emails-staff-alleging-employee-sabotage-tsla …pic.twitter.com/f1w6WrlKti	4 46 46 74 74	Retweet 46 Retweeted 46		Like 74 Liked 74	/StockTwits/status/1009148849900933120
@ImagineTraffic @ImagineTraffic @ImagineTraffic @ImagineTraffic @ImagineTraffic	Of Minds and Markets‏ @ImagineTraffic	19 Jun 2018			$TSLA up like 100 ish bucks since @kazonomics and @GerberKawasaki called it, but now down 6% and everyone is all "see, I told you so". SMH.	8 5 5 46 46	Retweet 5 Retweeted 5		Like 46 Liked 46	/ImagineTraffic/status/1009134334425665538
@KeithMcCullough @KeithMcCullough @KeithMcCullough @KeithMcCullough @KeithMcCullough	Keith McCullough‏Verified account @KeithMcCullough	19 Jun 2018			Tesla $TSLA | Credits, Residuals and Failing Demand, Oh My! https://app.hedgeye.com/insights/68423-tsla-call-credits-residuals-and-failing-demand-oh-my?type=bearish … via @hedgeyeindstrls	2 12 12 25 25	Retweet 12 Retweeted 12		Like 25 Liked 25	/KeithMcCullough/status/1009132488726339585
@ElonMiracles @ElonMiracles @ElonMiracles @ElonMiracles @ElonMiracles	Elon Musk Miracles‏ @ElonMiracles	19 Jun 2018			I told the team Model 3 production was going to be "intense" but they thought I said it was going to be "in tents." *Sigh* This flat organizational structure is killing me. $tsla	11 67 67 345 345	Retweet 67 Retweeted 67		Like 345 Liked 345	/ElonMiracles/status/1009081923312889856
@Reuters @Reuters @Reuters @Reuters @Reuters	Reuters Top News‏Verified account @Reuters	19 Jun 2018			Tesla CEO Elon Musk emails staff alleging employee 'sabotage' https://reut.rs/2JMZtkF by @sal19 $TSLA pic.twitter.com/C0Qj2cL303	4 35 35 29 29	Retweet 35 Retweeted 35		Like 29 Liked 29	/Reuters/status/1009079630152822784
@RampCapitalLLC @RampCapitalLLC @RampCapitalLLC @RampCapitalLLC @RampCapitalLLC	Ramp Capital ♿️‏ @RampCapitalLLC	19 Jun 2018			Wait...why is $TSLA down? I thought it only went up when there were fires?	12 13 13 85 85	Retweet 13 Retweeted 13		Like 85 Liked 85	/RampCapitalLLC/status/1009071085378310144
@seanbodian @seanbodian @seanbodian @seanbodian @seanbodian	NeverGoFullRetard‏ @seanbodian	19 Jun 2018			Elon Musk putting on a show from a tent is the ultimate irony $tsla $tslaqpic.twitter.com/3ipqjWWLZp	4 7 7 47 47	Retweet 7 Retweeted 7		Like 47 Liked 47	/seanbodian/status/1009070981346783232
@arnabch01 @arnabch01 @arnabch01 @arnabch01 @arnabch01 @arnabch01 @semicvet50	Arnab‏ @arnabch01	19 Jun 2018	#AI,ML,BigData,HPC,nanotech,robotics,IoT,3dp,graphene,EV,genomics,blockchain,EBIDTA,marketcap,investors,PE,VC,WilliamStrutt	#ML	Gold rush #AI #ML #BigData #HPC #nanotech #robotics #IoT #3dp #graphene #EV #genomics #blockchain can dramatically increase #EBIDTA generate > 20tr$ incremental #marketcap #investors #PE #VC $GOOG $AAPL $MSFT $NFLX $AMZN $FB $INTC $BABA $QCOM $F $TSLA $PFE $QQQ #WilliamStruttpic.twitter.com/44um6qQShi	2 43 43 71 71	Retweet 43 Retweeted 43		Like 71 Liked 71	/arnabch01/status/1009069330083049473
@QTRResearch @QTRResearch @QTRResearch @QTRResearch @QTRResearch	Quoth the Raven‏ @QTRResearch	18 Jun 2018			Did Melissa Lee really suggest on air that a short seller paid off someone to sabotage $TSLA	13 3 3 53 53	Retweet 3 Retweeted 3		Like 53 Liked 53	/QTRResearch/status/1008918830872236032
@CloisterRes @CloisterRes @CloisterRes @CloisterRes @CloisterRes	Cloister Research, 420‏ @CloisterRes	18 Jun 2018			Let me reiterate: $TSLA "caught the saboteur" prior to the fire. And yet there's another fire? So, there are multiple saboteurs, running around $TSLA, like fucking freedom fighters in 1943 France? WTF?	13 24 24 141 141	Retweet 24 Retweeted 24		Like 141 Liked 141	/CloisterRes/status/1008843167955812354
@StockTwits @StockTwits @StockTwits @StockTwits @StockTwits	StockTwits‏Verified account @StockTwits	18 Jun 2018			Tesla $TSLA made another huge move today. It traded as high as $373/share today. The next level to watch is its all-time high at $389: https://stocktwits.com/AgentZero/message/127275813 …	3 18 18 52 52	Retweet 18 Retweeted 18		Like 52 Liked 52	/StockTwits/status/1008841537969643525
@SamAntar @SamAntar @SamAntar @SamAntar @SamAntar @GerberKawasaki	Sam E. Antar‏Verified account @SamAntar Ross GerberVerified account @GerberKawasaki	18 Jun 2018			Crazy Eddie Memoirs: If I had a bagholder like this guy, I could’ve been bigger than Enron. $TSLA https://twitter.com/gerberkawasaki/status/1008832686121611264?s=21 … Not surprised at all. Sick and desperate ICE companies and short sellers trying to sabotage Tesla. $tsla https://twitter.com/cnbcnow/status/1008830749720629253 …	6 15 15 85 85	Retweet 15 Retweeted 15		Like 85 Liked 85	/SamAntar/status/1008841357681725442
@TeslaNY @TeslaNY @TeslaNY @TeslaNY @TeslaNY	Tesla New York‏ @TeslaNY	18 Jun 2018	#ElonMusk,Tesla,Model3,EV	#Tesla	#ElonMusk sends company email about 'extensive and damaging sabotage' by #Tesla employee https://www.cnbc.com/2018/06/18/elon-musk-email-employee-conducted-extensive-and-damaging-sabotage.html?__source=sharebar%7Ctwitter&par=sharebar … $TSLA #Model3 #EVpic.twitter.com/Gtg3TZF191	12 103 103 264 264	Retweet 103 Retweeted 103		Like 264 Liked 264	/TeslaNY/status/1008838895210033152
@TESLAcharts @TESLAcharts @TESLAcharts @TESLAcharts @TESLAcharts	TeslaCharts‏ @TESLAcharts	18 Jun 2018	#BoringCompany		If I were hunting for an internal arsonist, I might start with the list of potential suspects who bought a flamethrower. $TSLA #BoringCompany	5 8 8 121 121	Retweet 8 Retweeted 8		Like 121 Liked 121	/TESLAcharts/status/1008837882134528000
@SamAntar @SamAntar @SamAntar @SamAntar @SamAntar	Sam E. Antar‏Verified account @SamAntar	18 Jun 2018			Crazy Eddie Memoirs: Towards the end, Eddie became highly paranoid, too. He even had former Mossad agents plant listening devices in his ex-wive’s home. $TSLA https://www.cnbc.com/2018/06/18/elon-musk-email-employee-conducted-extensive-and-damaging-sabotage.html …	4 24 24 60 60	Retweet 24 Retweeted 24		Like 60 Liked 60	/SamAntar/status/1008837021937426432
@NetflixAndLamp @NetflixAndLamp @NetflixAndLamp @NetflixAndLamp @NetflixAndLamp	NetflixAndLamp‏ @NetflixAndLamp	18 Jun 2018			Contractors are filing liens that are turning into lawsuits. Customers are requesting refunds at an increasing rate. And today the banks took a security interest in $TSLA's final unencumbered asset. The run on $TSLA's remaining cash/assets is gathering pace. Be careful out there.	5 13 13 59 59	Retweet 13 Retweeted 13		Like 59 Liked 59	/NetflixAndLamp/status/1008836612325855233
@scottbudman @scottbudman @scottbudman @scottbudman @scottbudman	scott budman‏Verified account @scottbudman	18 Jun 2018	#Breaking		#Breaking: In company email, Elon Musk claims internal sabotage, saying Tesla employee changed internal product code and gave data to "outsiders." $TSLA	6 44 44 84 84	Retweet 44 Retweeted 44		Like 84 Liked 84	/scottbudman/status/1008833318144524293
@GerberKawasaki @GerberKawasaki @GerberKawasaki @GerberKawasaki @GerberKawasaki @CNBCnow	Ross Gerber‏Verified account @GerberKawasaki CNBC NowVerified account @CNBCnow	18 Jun 2018			Not surprised at all. Sick and desperate ICE companies and short sellers trying to sabotage Tesla. $tsla https://twitter.com/cnbcnow/status/1008830749720629253 … BREAKING: Elon Musk emails employees about 'extensive and damaging sabotage' by employee https://www.cnbc.com/2018/06/18/elon-musk-email-employee-conducted-extensive-and-damaging-sabotage.html …	29 19 19 95 95	Retweet 19 Retweeted 19		Like 95 Liked 95	/GerberKawasaki/status/1008832686121611264
@Lebeaucarnews @Lebeaucarnews @Lebeaucarnews @Lebeaucarnews @Lebeaucarnews	Phil LeBeau‏Verified account @Lebeaucarnews	18 Jun 2018			E-mail from @elonmusk to employees on a $TSLA worker accused of 'extensive and damaging sabotage': "We need to figure out if he was acting alone or with others at Tesla and if he was working with any outside organizations."	7 57 57 164 164	Retweet 57 Retweeted 57		Like 164 Liked 164	/Lebeaucarnews/status/1008832110503845888
@skabooshka @skabooshka @skabooshka @skabooshka @skabooshka	skabooshka‏ @skabooshka	18 Jun 2018			Please fucking believe @skabooshka knows how to research frauds. $TSLA pic.twitter.com/6zMjY2MsJe	11 17 17 102 102	Retweet 17 Retweeted 17		Like 102 Liked 102	/skabooshka/status/1008831679492837376
@NetflixAndLamp @NetflixAndLamp @NetflixAndLamp @NetflixAndLamp @NetflixAndLamp	NetflixAndLamp‏ @NetflixAndLamp	18 Jun 2018			When a company's stock is near all-time highs, the only reason the company's CEO would attack shorts is b/c he knows they're about to be proven right. $TSLA	5 11 11 77 77	Retweet 11 Retweeted 11		Like 77 Liked 77	/NetflixAndLamp/status/1008791440565194752
@WeeklyOptTrader @WeeklyOptTrader @WeeklyOptTrader @WeeklyOptTrader @WeeklyOptTrader	OptionsGod‏ @WeeklyOptTrader	18 Jun 2018			$TSLA only resistances up there are 385 and then ath at 389.61...blue sky above then next resistance is at Moon then at MARS ..	8 9 9 46 46	Retweet 9 Retweeted 9		Like 46 Liked 46	/WeeklyOptTrader/status/1008790230042697729
@businessinsider @businessinsider @businessinsider @businessinsider @businessinsider	Business Insider‏Verified account @businessinsider	18 Jun 2018			Elon Musk warns Tesla haters they have 3 weeks until their 'short position explodes' $TSLA https://read.bi/2t5ZeHa pic.twitter.com/f1FYqsoMDK	3 14 14 45 45	Retweet 14 Retweeted 14		Like 45 Liked 45	/businessinsider/status/1008788216567205891
@Teslarati @Teslarati @Teslarati @Teslarati @Teslarati	TESLARATI‏ @Teslarati	18 Jun 2018			Tesla $TSLA pushes higher as investors see confidence in ability to scale Model 3 production - https://www.teslarati.com/tesla-tsla-investors-scale-model-3-production-elon-musk/ …pic.twitter.com/fFav7IcDNQ	2 40 40 235 235	Retweet 40 Retweeted 40		Like 235 Liked 235	/Teslarati/status/1008758840018513920
@GerberKawasaki @GerberKawasaki @GerberKawasaki @GerberKawasaki @GerberKawasaki	Ross Gerber‏Verified account @GerberKawasaki	18 Jun 2018			Tesla up $9 more now. $367 $tsla	13 10 10 94 94	Retweet 10 Retweeted 10		Like 94 Liked 94	/GerberKawasaki/status/1008742608082857985
@scheplick @scheplick @scheplick @scheplick @scheplick	Scheplick‏ @scheplick	18 Jun 2018			Imagine getting called out by @elonmusk on Twitter. The entire community is watching for you're response. You've built a following being bearish Tesla $TSLA. And this is what you say: "Modest short position" "Mostly an experiment in social media" The word shill rings loudly. pic.twitter.com/eYbXeYfDiM	24 59 59 274 274	Retweet 59 Retweeted 59		Like 274 Liked 274	/scheplick/status/1008706925318549504
@NetflixAndLamp @NetflixAndLamp @NetflixAndLamp @NetflixAndLamp @NetflixAndLamp	NetflixAndLamp‏ @NetflixAndLamp	18 Jun 2018			So no more new vehicle orders from China. Also no Model 3 invites sent out anywhere in past 2 months. Also Europe deliveries slowing. Also solar sales team laid off. Also solar installations down 70% from peak. And so on. Is it just me, or is $TSLA slowly shutting itself down?	10 8 8 47 47	Retweet 8 Retweeted 8		Like 47 Liked 47	/NetflixAndLamp/status/1008699080787316736
@QTRResearch @QTRResearch @QTRResearch @QTRResearch @QTRResearch @TESLAcharts	Quoth the Raven‏ @QTRResearch TeslaCharts @TESLAcharts	18 Jun 2018			This is an awesome thread and a must read if you follow the $TSLA story https://twitter.com/TeslaCharts/status/1007692334933274624 … 1/ With the recent release of the judge’s ruling allowing the shareholder lawsuit against $TSLA on the SolarCity deal to proceed, we are now able to piece together the history of this deal in a way that was not possible before. https://courts.delaware.gov/Opinions/D…	6 14 14 75 75	Retweet 14 Retweeted 14		Like 75 Liked 75	/QTRResearch/status/1008688015718408193
@CGrantWSJ @CGrantWSJ @CGrantWSJ @CGrantWSJ @CGrantWSJ	Charley Grant‏Verified account @CGrantWSJ	17 Jun 2018			In case you’re wondering why Tesla bulls and bears are just so jumpy $TSLA .... https://www.wsj.com/articles/sizing-up-teslas-10-billion-debt-stack-1529240400 …	5 17 17 66 66	Retweet 17 Retweeted 17		Like 66 Liked 66	/CGrantWSJ/status/1008415982610735104
@EconomicManBlog @EconomicManBlog @EconomicManBlog @EconomicManBlog @EconomicManBlog	Economic Man‏ @EconomicManBlog	17 Jun 2018			I have been away from $TSLA Twitter - the best Twitter - for a while, so if someone else has already made this joke, excuse me. Q: What is the difference between Elon Musk and Elizabeth Holmes? A: About 24 months if the DOJ is quick about it. @markbspiegel @TeslaCharts	2 19 19 88 88	Retweet 19 Retweeted 19		Like 88 Liked 88	/EconomicManBlog/status/1008340920457035776
@FubarGR @FubarGR @FubarGR @FubarGR @FubarGR	Fubar.gr‏ @FubarGR	17 Jun 2018			Thread: 1/ I have a little theory about the $TSLA tent. Maybe this is indeed where the AWD/Performance Model 3 is made. They are probably taking regular production Model 3s to that tent and adding the performance parts, extra motor and better brakes by hand.	3 8 8 49 49	Retweet 8 Retweeted 8		Like 49 Liked 49	/FubarGR/status/1008293789188968450
@GroggyTBear @GroggyTBear @GroggyTBear @GroggyTBear @GroggyTBear	Groggy T. Bear‏ @GroggyTBear	16 Jun 2018			1. They doubted the Model 3 even existed 2. They doubted it would ever ship in quantity 3. They doubted it would ever make money 4. They focused on reservation churn 5. They prayed for competition 6. They shorted more $TSLA $TSLAQpic.twitter.com/Rqtjf9plYO	3 8 8 61 61	Retweet 8 Retweeted 8		Like 61 Liked 61	/GroggyTBear/status/1008237507983630336
@mydoghasagun @mydoghasagun @mydoghasagun @mydoghasagun @mydoghasagun	HOARY 'Renaissance Man' MARMOT, STOCK TRADER‏ @mydoghasagun	16 Jun 2018			Out here in Wyoming, we use our state-of-the-art manufacturing facilities to store hay... But, I guess you could build cars in them, except in the winter. $TSLA pic.twitter.com/hIbryrcTET	2 11 11 56 56	Retweet 11 Retweeted 11		Like 56 Liked 56	/mydoghasagun/status/1008203222954020865
@MuskFanboy @MuskFanboy @MuskFanboy @MuskFanboy @MuskFanboy	Musk Fanboy‏ @MuskFanboy	16 Jun 2018			Say Airbus/Boeing said they were building an airplane in a temporary 3 weeks old tent with "burst production". Would you fly that plane? $TSLA	9 12 12 49 49	Retweet 12 Retweeted 12		Like 49 Liked 49	/MuskFanboy/status/1008179664278441985
@evannex_com @evannex_com @evannex_com @evannex_com @evannex_com	EVANNEX for Tesla‏ @evannex_com	16 Jun 2018	#Tesla,TeslaMotors,ElectricVehicle,ElonMusk	#TeslaMotors	That's right, congratulations are in order — #Tesla just rolled the first dual motor performance Model 3 off the production line, more here: http://ow.ly/ftuG30kwXiY $TSLA #TeslaMotors #ElectricVehicle #ElonMusk	2 19 19 61 61	Retweet 19 Retweeted 19		Like 61 Liked 61	/evannex_com/status/1008152487361069058
@TheBenSchmark @TheBenSchmark @TheBenSchmark @TheBenSchmark @TheBenSchmark	Ben Schmark‏ @TheBenSchmark	16 Jun 2018			$TSLA suppliers, at what point does the creditworthiness of your customer and potential inability to raise capital matter? Is demanding cash-on-delivery (COD) prudent practice by your CFO? pic.twitter.com/ruVlfeSilm	9 21 21 96 96	Retweet 21 Retweeted 21		Like 96 Liked 96	/TheBenSchmark/status/1008143476796649477
@bgrahamdisciple @bgrahamdisciple @bgrahamdisciple @bgrahamdisciple @bgrahamdisciple	B Graham Disciple‏ @bgrahamdisciple	16 Jun 2018			1/ Do you work at Tesla or are you a former Tesla employee and do you want to make a few million dollars easily? This Tweetstorm shows you how. $TSLA. Retweet (lots). @elonmusk. @tesla.	3 36 36 65 65	Retweet 36 Retweeted 36		Like 65 Liked 65	/bgrahamdisciple/status/1008143436531322880
@BSA19741 @BSA19741 @BSA19741 @BSA19741 @BSA19741	Nikola’s Stache‏ @BSA19741	16 Jun 2018			Seen a lot of opinions flying. This in not a production line. This is a rework line. $tsla strategy here is to run the line faster, ignoring the defects.The goal is to improve the speed of the rework by getting it away from the line and into this structure.That is the only change pic.twitter.com/s2dJySCQ9i	6 10 10 41 41	Retweet 10 Retweeted 10		Like 41 Liked 41	/BSA19741/status/1008129622104518657
@SamAntar @SamAntar @SamAntar @SamAntar @SamAntar @markbspiegel	Sam E. Antar‏Verified account @SamAntar Mark B. Spiegel @markbspiegel	16 Jun 2018			Tip for Fraudsters: Once you succeed in getting the media to label you as a visionary, you can lie about anything. $TSLA https://twitter.com/markbspiegel/status/1008004835776581632?s=21 … Musk is such a fucking fraud that less than two weeks ago he reiterated "5000/week" by the end of Q2: https://www.cnbc.com/2018/06/05/tesla-extremely-likely-to-make-5000-model-3s-per-week-by-months-end.html … Th…	3 9 9 21 21	Retweet 9 Retweeted 9		Like 21 Liked 21	/SamAntar/status/1008124650247860224
@option_snipper @option_snipper @option_snipper @option_snipper @option_snipper	Option_Sniper‏ @option_snipper	16 Jun 2018			spent 9 hrs today reviewing mkt & charting. just gave u all $tsla $nvda $googl $baba $amzn $bidu $fb $msft chart updates. LEARN charts is a MUST. there's no such thing as making $$ easily - HARD work pays off. if I ever start paid service, u gonna see phenomenal effort every week	64 12 12 280 280	Retweet 12 Retweeted 12		Like 280 Liked 280	/option_snipper/status/1008116062536327170
@GroggyTBear @GroggyTBear @GroggyTBear @GroggyTBear @GroggyTBear	Groggy T. Bear‏ @GroggyTBear	16 Jun 2018			ATTN: $TSLAQ hat-eaters, shoe-eaters, Chicago-sewer chompers, Consumer Reports hari-kari brake experts -- Need your best, most creative promise if the following $TSLA picture is true. @TeslaCharts you can start us off.pic.twitter.com/tAvIZ5NS24	5 19 19 59 59	Retweet 19 Retweeted 19		Like 59 Liked 59	/GroggyTBear/status/1008111600308576257
@CGrantWSJ @CGrantWSJ @CGrantWSJ @CGrantWSJ @CGrantWSJ	Charley Grant‏Verified account @CGrantWSJ	16 Jun 2018	#IRE18		The one and only @RodBoydILM gives @elonmusk a shoutout for making up a brand new cash flow metric in $TSLA Q4 2015 financials at #IRE18	5 6 6 49 49	Retweet 6 Retweeted 6		Like 49 Liked 49	/CGrantWSJ/status/1008089017160781827
@tslaq @tslaq @tslaq @tslaq @tslaq	Eike‏ @tslaq	16 Jun 2018			$TSLA entire new general lemon assembly line. Musk, call your lawyer. pic.twitter.com/DDzATwGdsC	7 16 16 38 38	Retweet 16 Retweeted 16		Like 38 Liked 38	/tslaq/status/1008086925096505350
@skabooshka @skabooshka @skabooshka @skabooshka @skabooshka	skabooshka‏ @skabooshka	16 Jun 2018			So, Elon sent out a memo, saying that a new general assembly line will help them achieve 5k model 3s/week by the end of the month. It will not be ready by then. Take a look for yourself. Be sure to zoom in. You can see the very beginnings of an assembly line on the right. $TSLA pic.twitter.com/Cme0vsjqj5	40 33 33 120 120	Retweet 33 Retweeted 33		Like 120 Liked 120	/skabooshka/status/1008057611613171712
@evannex_com @evannex_com @evannex_com @evannex_com @evannex_com	EVANNEX for Tesla‏ @evannex_com	16 Jun 2018	#Tesla,TeslaMotors,ElectricVehicle,ElonMusk	#TeslaMotors	The luxury German automakers are under tremendous pressure right now and its not just from Dieselgate — it's from #Tesla — read here: http://ow.ly/FxVF30kwO8H $TSLA #TeslaMotors #ElectricVehicle #ElonMusk	6 33 33 69 69	Retweet 33 Retweeted 33		Like 69 Liked 69	/evannex_com/status/1008019336626343936
@NetflixAndLamp @NetflixAndLamp @NetflixAndLamp @NetflixAndLamp @NetflixAndLamp @TeslaCharts @TESLAcharts	NetflixAndLamp‏ @NetflixAndLamp	16 Jun 2018			I'm stating the obvious here, but if it's proven that Elon promoted a fake product in order to get $TSLA investors to approve the $SCTY deal, then he committed the same exact fraud Lizzie Holmes did, except on a larger scale. Hopefully @SEC_Enforcement is taking a close look.	4 10 10 54 54	Retweet 10 Retweeted 10		Like 54 Liked 54	/NetflixAndLamp/status/1008002732328980480
@TezzlaCFO @TezzlaCFO @TezzlaCFO @TezzlaCFO @TezzlaCFO @marycmccormack	Deepak CFO‏ @TezzlaCFO Mary McCormackVerified account @marycmccormack	16 Jun 2018			Mary's family car had SpaceX option package which include ~10 small rocket thrusters arranged seamlessly around car. These rocket engines dramatically improve acceleration, top speed, braking & cornering. Clearly the rocket thrusters misfired, $TSLA apologizes to our beta tester https://twitter.com/marycmccormack/status/1007831286176571394 … @Tesla This is what happened to my husband and his car …	5 14 14 49 49	Retweet 14 Retweeted 14		Like 49 Liked 49	/TezzlaCFO/status/1007969465047318529
@BSA19741 @BSA19741 @BSA19741 @BSA19741 @BSA19741	Nikola’s Stache‏ @BSA19741	15 Jun 2018			$tsla promised 1,464 jobs to receive $750MM in subsidies from NY. Another 1,500 jobs were promised from suppliers. Panasonic employs 300 and is looking for 80 more. Tsla soft claims 200 and currently has 17 open jobs for which they hosted 4 fairs in Q1 https://electrek.co/2018/04/05/tesla-gigafactory-2-hiring-effort-solar-roof/ …	1 11 11 31 31	Retweet 11 Retweeted 11		Like 31 Liked 31	/BSA19741/status/1007748503769174016
@BSA19741 @BSA19741 @BSA19741 @BSA19741 @BSA19741 @elonmusk @BlackSocialists	Nikola’s Stache‏ @BSA19741 Elon MuskVerified account @elonmusk	15 Jun 2018			A world where issuers of public equity transparently release material information to an investment decision. Let’s start now: has $tsla or any section 16 officers or directors received a Wells Notice? https://twitter.com/elonmusk/status/1007680326934585344 … What is your utopia?	6 6 37 37	Retweet 6 Retweeted 6		Like 37 Liked 37	/BSA19741/status/1007687819781988353
@cate_long @cate_long @cate_long @cate_long @cate_long @BillRuthhart	Cate Long‏Verified account @cate_long Bill RuthhartVerified account @BillRuthhart	13 Jun 2018	#muniland		"Emanuel and Boring officials said it’s too early to provide a timeline for the project’s completion or its estimated cost, but they said Boring would pay for the entire project." Will be interesting to watch Tesla issue debt in #muniland -- $TSLA https://twitter.com/BillRuthhart/status/1007090113334120454 … Chicago Mayor Rahm Emanuel's administration has tapped billionaire tech mogul @ElonMusk's…	11 11 11 26 26	Retweet 11 Retweeted 11		Like 26 Liked 26	/cate_long/status/1007091386850709506
@SamAntar @SamAntar @SamAntar @SamAntar @SamAntar	Sam E. Antar‏Verified account @SamAntar	13 Jun 2018			Tip for Fraudsters: The benefits of using 1% of your ill gotten gains to buy back your stock and fool bagholders are temporary. Better to save it for future legal defense costs. $TSLA http://www.businessinsider.com/elon-musk-bought-25-million-in-tesla-stock-following-layoffs-2018-6 …	15 40 40 136 136	Retweet 40 Retweeted 40		Like 136 Liked 136	/SamAntar/status/1007086813754941446
@iliketeslas @iliketeslas @iliketeslas @iliketeslas @iliketeslas	I like Tesla‏ @iliketeslas	13 Jun 2018			$tsla shorts are all rooting for a @Tesla @elonmusk bankruptcy that will put almost 40,000 people without work please dont come into twitter saying how bad Elon is for recent lay offs for profitability. You people are as low class as you can get $tslaq	17 16 16 167 167	Retweet 16 Retweeted 16		Like 167 Liked 167	/iliketeslas/status/1007085742114426881
@Bigapple2la @Bigapple2la @Bigapple2la @Bigapple2la @Bigapple2la	Andy Chen‏ @Bigapple2la	13 Jun 2018			@elonmusk is employing a tactics commonplace in Chinese A shares to manipulate $TSLA stock: mortgage $TSLA stock to brokers to buy more $TSLA stock to soak up the float until music stops. In China we call people like him "庄家“, many of them ending up in jail.	4 10 10 35 35	Retweet 10 Retweeted 10		Like 35 Liked 35	/Bigapple2la/status/1007071877360115712
@nihonmama @nihonmama @nihonmama @nihonmama @nihonmama @VanityFair	Julie‏ @nihonmama VANITY FAIRVerified account @VanityFair	13 Jun 2018			Mucho $tsla tea on LinkedIn today. "...it’s critical that people heavily invested in Tesla and their mission know that TESLA IS NOT PAYING US FOR OUR COMMISSIONS WE EARNED IN Q2. Equating to over $13,000 per person laid off. I find it hard to believe this was not strategic." https://twitter.com/VanityFair/status/1006924168116555778 … Elon Musk finally admits the hard truth about Tesla http://vnty…	5 16 16 25 25	Retweet 16 Retweeted 16		Like 25 Liked 25	/nihonmama/status/1007023401771286528
@SheepleAnalytic @SheepleAnalytic @SheepleAnalytic @SheepleAnalytic @SheepleAnalytic @zerohedge	SheepleAnalytics‏ @SheepleAnalytic zerohedge @zerohedge	13 Jun 2018			$TSLA Preliminary data analysis suggests he did it again on the 13th and did it in post-market on the 12th. The difference this time is that he might have spread out the orders, and there was a lot more trading between his fills. @markbspiegel @zerohedge @CGrantWSJhttps://twitter.com/zerohedge/status/1007002602746400770 … After Taunting Shorts With Threats Of "Unreal Carnage", Musk Buys Another $…	6 15 15 37 37	Retweet 15 Retweeted 15		Like 37 Liked 37	/SheepleAnalytic/status/1007020402072346624
@CathieDWood @CathieDWood @CathieDWood @CathieDWood @CathieDWood @elonmusk @korihale @Tesla	Cathie Wood‏Verified account @CathieDWood Elon MuskVerified account @elonmusk	13 Jun 2018	#Cobalt		#Cobalt could have become the gating factory in battery production. According to @ARKInvest analyst, @skorusARK, $TSLA already is two to three years ahead of the competition based on this variable alone. https://twitter.com/elonmusk/status/1006968985760366592 … We use less than 3% cobalt in our batteries & will use none in next gen	3 23 23 96 96	Retweet 23 Retweeted 23		Like 96 Liked 96	/CathieDWood/status/1007014827569672192
@SamAntar @SamAntar @SamAntar @SamAntar @SamAntar @Issaquahfunds	Sam E. Antar‏Verified account @SamAntar Issaquah Capital @Issaquahfunds	13 Jun 2018			Crazy Eddie Memoirs: I thought buying stock towards the end would distance me from the fraud. I was wrong. $TSLA https://twitter.com/issaquahfunds/status/1006999775227596800?s=21 … $TSLA Musk buying $25MM of stock smells awfully like Jeff Skilling to me….	7 32 32 123 123	Retweet 32 Retweeted 32		Like 123 Liked 123	/SamAntar/status/1007014726923116545
@GerberKawasaki @GerberKawasaki @GerberKawasaki @GerberKawasaki @GerberKawasaki	Ross Gerber‏Verified account @GerberKawasaki	13 Jun 2018	#tesla		Elon putting his money where is mouth is buying 72k shares. Clearly he knows if Tesla will make its production goals... #tesla $tsla	14 12 12 100 100	Retweet 12 Retweeted 12		Like 100 Liked 100	/GerberKawasaki/status/1007011062837841921
@Teslarati @Teslarati @Teslarati @Teslarati @Teslarati	TESLARATI‏ @Teslarati	13 Jun 2018			Tesla CEO Elon Musk buys $25M in company stock while $TSLA riding a 3-month high - https://www.teslarati.com/elon-musk-buys-25m-tesla-tsla-stock-profitability/ …pic.twitter.com/v8kLY2cOtG	3 42 42 268 268	Retweet 42 Retweeted 42		Like 268 Liked 268	/Teslarati/status/1007010873897115653
@NetflixAndLamp @NetflixAndLamp @NetflixAndLamp @NetflixAndLamp @NetflixAndLamp	NetflixAndLamp‏ @NetflixAndLamp	13 Jun 2018			Elon had 37.85 mm shares of $TSLA exposure prior to today. Now he has 37.92 mm. No CEO w/ that kind of exposure buys stock in open market except (1) as PR stunt or (2) to build legal defense when fraud eventually revealed. I'm guessing Elon's purchase checks both of those boxes.	26 53 53 212 212	Retweet 53 Retweeted 53		Like 212 Liked 212	/NetflixAndLamp/status/1007007990082400257
@MattEnth @MattEnth @MattEnth @MattEnth @MattEnth	Matthew Enthoven‏ @MattEnth	13 Jun 2018			Can someone explain why a CEO that's positioned to make billions in equity-based compensation is buying shares worth a few million? $TSLA	11 7 7 60 60	Retweet 7 Retweeted 7		Like 60 Liked 60	/MattEnth/status/1007005102358478848
@GroggyTBear @GroggyTBear @GroggyTBear @GroggyTBear @GroggyTBear	Groggy T. Bear‏ @GroggyTBear	13 Jun 2018	#Tesla,Tesla	#Tesla	Missing Heckler Alert: Has anyone seen John Peterson, the @SeekingAlpha Cobalt Crier? Is he upset that his analysis now applies to every current and future "#Tesla killer" and not #Tesla? Did he fall off the Cobalt Cliff?? Please send well wishes ... $TSLA $TSLAQpic.twitter.com/3Il6oqBTDD	3 12 12 50 50	Retweet 12 Retweeted 12		Like 50 Liked 50	/GroggyTBear/status/1007004576438996992
@TezzlaCFO @TezzlaCFO @TezzlaCFO @TezzlaCFO @TezzlaCFO	Deepak CFO‏ @TezzlaCFO	13 Jun 2018			Today CEO @elonmusk purchased $24.9 Million Shares. Some analysts have insinuated that this is a pump and dump scheme using this link - https://bit.ly/2MpYKU9 We deny all allegations, purchasing $TSLA while price ratcheted higher is common practice among public companies. pic.twitter.com/qt0snx1q96	3 13 13 31 31	Retweet 13 Retweeted 13		Like 31 Liked 31	/TezzlaCFO/status/1007001938683101186
@Paul_M_Huettner @Paul_M_Huettner @Paul_M_Huettner @Paul_M_Huettner @Paul_M_Huettner	Paul Huettner, CFA‏ @Paul_M_Huettner	13 Jun 2018			BREAKING: ELON MUSK ADDS 72,500 SHARES OVER LAST TWO DAYS AT PRICES RANGING FROM $342.75 to $347.00 $TSLA	13 7 7 21 21	Retweet 7 Retweeted 7		Like 21 Liked 21	/Paul_M_Huettner/status/1006980416602075136
@evannex_com @evannex_com @evannex_com @evannex_com @evannex_com	EVANNEX for Tesla‏ @evannex_com	13 Jun 2018	#Tesla,TeslaMotors,TeslaEnergy,TeslaSolar,TeslaPowerwall,ElectricVehicle,ElonMusk	#TeslaMotors	Interest in #Tesla solar and its backup battery energy storage products in increasing as hurricane season approaches, read here: http://ow.ly/Wajp30ktZ6S $TSLA #TeslaMotors #TeslaEnergy #TeslaSolar #TeslaPowerwall #ElectricVehicle #ElonMusk	13 13 31 31	Retweet 13 Retweeted 13		Like 31 Liked 31	/evannex_com/status/1006947497250557952
@Paul_M_Huettner @Paul_M_Huettner @Paul_M_Huettner @Paul_M_Huettner @Paul_M_Huettner	Paul Huettner, CFA‏ @Paul_M_Huettner	13 Jun 2018			Absolute disgrace this technology is allowed on the road. Car can't break in time if lead car switches lanes to avoid a stopped car on the highway. To all the $TSLA drivers out there, please switch your "Autopilot" off. https://www.bbc.com/news/technology-44439523 …	5 12 12 38 38	Retweet 12 Retweeted 12		Like 38 Liked 38	/Paul_M_Huettner/status/1006908597018689536
@Teslarati @Teslarati @Teslarati @Teslarati @Teslarati	TESLARATI‏ @Teslarati	13 Jun 2018			Tesla $TSLA shorts have lost $2 billion in June as stock continues rise - https://www.teslarati.com/tesla-tsla-shorts-2b-losses-stock-soars/ …pic.twitter.com/H6ZNKVB0oz	4 44 44 265 265	Retweet 44 Retweeted 44		Like 265 Liked 265	/Teslarati/status/1006894603633614848
@O__rust @O__rust @O__rust @O__rust @O__rust	wildly inaccurate‏ @O__rust	13 Jun 2018			$TSLA Head of North Europe, former Head of $tslaq Norway quits! He says he's got an old dream to fulfill, and there's no drama in him quitting. https://www.dn.no/privat/2018/06/13/1413/Motor/tesla-sjefen-slutter … @markbspiegel	8 8 8 30 30	Retweet 8 Retweeted 8		Like 30 Liked 30	/O__rust/status/1006881842291765249
@VGrinshpun @VGrinshpun @VGrinshpun @VGrinshpun @VGrinshpun	Vladimir Grinshpun‏ @VGrinshpun	13 Jun 2018			@lorakolodny @danahull @reveal Who wants to report on US Justice Department investigation into UAW committee official accepting illegal payments from the auto manufacturer UAW was negotiating with? Any questions on why $TSLA workers don't welcome UAW? https://www.reuters.com/article/us-autos-uaw/uaws-new-leader-faces-contract-talks-federal-probe-idUSKBN1J91C6 …	2 11 11 23 23	Retweet 11 Retweeted 11		Like 23 Liked 23	/VGrinshpun/status/1006880594842849280
@HyperChangeTV @HyperChangeTV @HyperChangeTV @HyperChangeTV @HyperChangeTV	HyperChange‏ @HyperChangeTV	12 Jun 2018	#Model3,iPhoneofCars,Profitability	#iPhoneofCars	$TSLA's up ~25% in the past 3 weeks. it's not a short squeeze. it's because the fundamentals are driving a major uptick in the company's intrinsic value & earnings power #Model3 #iPhoneofCars #Profitabilityhttps://youtu.be/5WOtXx-BTig	8 15 15 106 106	Retweet 15 Retweeted 15		Like 106 Liked 106	/HyperChangeTV/status/1006714384327028748
@SamAntar @SamAntar @SamAntar @SamAntar @SamAntar @herbgreenberg	Sam E. Antar‏Verified account @SamAntar Herb GreenbergVerified account @herbgreenberg	12 Jun 2018			Crazy Eddie Memoirs: You can’t coverup a fraud by squeezing short sellers. $TSLA https://twitter.com/herbgreenberg/status/1006621073998090240?s=21 … Everyone is squeezing the hell out of short sellers, so nothing special there! https://twitter.com/trader_notrader/status/1006616187814404096 …	2 12 12 28 28	Retweet 12 Retweeted 12		Like 28 Liked 28	/SamAntar/status/1006694609513320448
@NetflixAndLamp @NetflixAndLamp @NetflixAndLamp @NetflixAndLamp @NetflixAndLamp	NetflixAndLamp‏ @NetflixAndLamp	12 Jun 2018			I'm short $TSLA. No secret. But let's be clear. $TSLA could go Ch 11 today w/ minimal job loss. Wipe out debt and re-emerge as healthy company. But Elon's ego too big for that. So he's going to drive $TSLA into Ch 7, w/ 40k people losing jobs as result. So who's evil, me or Elon? https://twitter.com/TeslaBull/status/1006663514914676736 …	8 4 4 37 37	Retweet 4 Retweeted 4		Like 37 Liked 37	/NetflixAndLamp/status/1006672748347822082
@TezzlaCFO @TezzlaCFO @TezzlaCFO @TezzlaCFO @TezzlaCFO	Deepak CFO‏ @TezzlaCFO	12 Jun 2018			More layoffs soon as assembly lines will be 100% automated, full Autopilot will be released by Sept. Customers can order $TSLA on web and car will drive itself to customer's homes. Only people needed are Musk and Grimes( to drink wine/ do ambien with) Massive profits ahead.	6 31 31 164 164	Retweet 31 Retweeted 31		Like 164 Liked 164	/TezzlaCFO/status/1006644003230683136
@TeslaAgnostic @TeslaAgnostic @TeslaAgnostic @TeslaAgnostic @TeslaAgnostic	Realist‏ @TeslaAgnostic	12 Jun 2018			Just like California Autopilot crash, $TSLA Stock accelerates before impact.	1 16 16 66 66	Retweet 16 Retweeted 16		Like 66 Liked 66	/TeslaAgnostic/status/1006639151490445313
@orthereaboot @orthereaboot @orthereaboot @orthereaboot @orthereaboot	luis carruthers‏ @orthereaboot	12 Jun 2018			Totally normal for CEO of a "hypergrowth" company at a fantastical valuation to keep reiterating that said company hasn't yet gone bankrupt and that just not going bankrupt is "victory" Musk, why are you referencing that $TSLA hasn't gone bankrupt yet while announcing layoffs? pic.twitter.com/OyMpvM4C6b	4 10 10 28 28	Retweet 10 Retweeted 10		Like 28 Liked 28	/orthereaboot/status/1006626382670155776
@BSA19741 @BSA19741 @BSA19741 @BSA19741 @BSA19741	Nikola’s Stache‏ @BSA19741	12 Jun 2018			Jeebus. An aspect of the $tsla Solar Roof FRAUD that even I missed. Two weeks after unveiling and 6 weeks after being made up out of whole cloth. Musk said the roof is cheaper than a regular roof w/o including energy savings. AT THE SPECIAL MEETING TO APPROVE THE DEAL!!! pic.twitter.com/SSGydukyDR	3 8 8 48 48	Retweet 8 Retweeted 8		Like 48 Liked 48	/BSA19741/status/1006619273593262081
@mydoghasagun @mydoghasagun @mydoghasagun @mydoghasagun @mydoghasagun	HOARY 'Renaissance Man' MARMOT, STOCK TRADER‏ @mydoghasagun	12 Jun 2018			Things are going SO WELL in my trading accounts, I am laying off almost 10% of my household servants. $TSLA	4 4 43 43	Retweet 4 Retweeted 4		Like 43 Liked 43	/mydoghasagun/status/1006616726207750144
@MaxJacobsEdison @MaxJacobsEdison @MaxJacobsEdison @MaxJacobsEdison @MaxJacobsEdison	Maxim Jacobs, CFA‏ @MaxJacobsEdison	12 Jun 2018			$TSLA continuing to go up on bad/crazy news is a great reminder that markets can remain irrational a lot longer than you and I can remain solvent.	10 18 18 64 64	Retweet 18 Retweeted 18		Like 64 Liked 64	/MaxJacobsEdison/status/1006613910760427521
@QTRResearch @QTRResearch @QTRResearch @QTRResearch @QTRResearch	Quoth the Raven‏ @QTRResearch	12 Jun 2018			$TSLA announcement comes days after shareholder meeting and after stock has run $60. Anything feel funny about that?	18 22 22 110 110	Retweet 22 Retweeted 22		Like 110 Liked 110	/QTRResearch/status/1006608056984178688
@GerberKawasaki @GerberKawasaki @GerberKawasaki @GerberKawasaki @GerberKawasaki @ElectrekCo	Ross Gerber‏Verified account @GerberKawasaki Electrek.Co @ElectrekCo	12 Jun 2018	#Tesla		This is how you make a profit and get cash flow positive. More good Tesla news. Elon is starting to get it. Wall Street should be happy. $TSLA #Teslahttps://twitter.com/ElectrekCo/status/1006591656869748736 … Tesla is laying off ‘about 9%’ of its workforce as it ‘restructures’ the company http://electrek.co/2018/06/12/tesla-layoffs-workforce-restructure/ … by @fredericlambert pic.twitter.com/ImzO…	11 8 8 36 36	Retweet 8 Retweeted 8		Like 36 Liked 36	/GerberKawasaki/status/1006600269730181121
@michaellebowitz @michaellebowitz @michaellebowitz @michaellebowitz @michaellebowitz	Michael Lebowitz, CFA‏ @michaellebowitz	12 Jun 2018			$TSLA up 3% on job cuts.. For a company whose stock is priced for massive growth this is a huge disconnect. Again I have no horse in the race but something feels really wrong with this story.	34 56 56 234 234	Retweet 56 Retweeted 56		Like 234 Liked 234	/michaellebowitz/status/1006599397612965897
@jowens510 @jowens510 @jowens510 @jowens510 @jowens510	Jeremy C. Owens‏Verified account @jowens510	12 Jun 2018			Tesla fired a bunch of people last October, and tried to keep it under wraps. Eight months later, $TSLA is laying off 9% of the company, and Musk says "We are making this hard decision now so we never have to do this again."	4 17 17 27 27	Retweet 17 Retweeted 17		Like 27 Liked 27	/jowens510/status/1006598598434275329
@QTRResearch @QTRResearch @QTRResearch @QTRResearch @QTRResearch	Quoth the Raven‏ @QTRResearch	12 Jun 2018			Meanwhile $TSLA had an annual general meeting like 5 days ago where they didn’t mention this, but could have	17 24 24 175 175	Retweet 24 Retweeted 24		Like 175 Liked 175	/QTRResearch/status/1006595846757146629
@QTRResearch @QTRResearch @QTRResearch @QTRResearch @QTRResearch	Quoth the Raven‏ @QTRResearch	12 Jun 2018			These smell not like “efficiency” cuts at $TSLA but more like “we’re out of fuckin cash” cuts	13 11 11 96 96	Retweet 11 Retweeted 11		Like 96 Liked 96	/QTRResearch/status/1006594193567965185
@AT09_Trader @AT09_Trader @AT09_Trader @AT09_Trader @AT09_Trader @elonmusk	AT09‏ @AT09_Trader Elon MuskVerified account @elonmusk	12 Jun 2018	#NotAShortSqueeze		King troll @elonmusk wins again $TSLA up 45% since this tweet lol #NotAShortSqueezehttps://twitter.com/elonmusk/status/980566116614291456 … Elon was found passed out against a Tesla Model 3, surrounded by "Teslaquilla" bottles, the tracks of dried tears still visible on his cheeks.…	3 13 13 58 58	Retweet 13 Retweeted 13		Like 58 Liked 58	/AT09_Trader/status/1006585281674391552
@ihors3 @ihors3 @ihors3 @ihors3 @ihors3	Ihor Dusaniwsky‏ @ihors3	12 Jun 2018			I keep getting asked if $TSLA's price action is due to a short squeeze, it's not,only 1.1 million shares were covered in June, 3% of shares shorted & less than 1.5% of trading volume vs a 22% price spike. Now if you look at the attached chart you can see the $HLF short squeeze.pic.twitter.com/j544DanWPw	7 19 19 63 63	Retweet 19 Retweeted 19		Like 63 Liked 63	/ihors3/status/1006577357849849857
@owlmaster08 @owlmaster08 @owlmaster08 @owlmaster08 @owlmaster08 @ihors3	Jonathan Hewitt‏ @owlmaster08 Ihor Dusaniwsky @ihors3	12 Jun 2018			This is NOT the $TSLA short squeeze @elonmusk was warning about. It is still to come.https://twitter.com/ihors3/status/1006566740921323522 … Nope, $TSLA shares shorted are only down 1.1 million shares in June ,-3%, even though its stock price is up 22%. With almost 80 million shares traded in June this slight short covering did not move #Tesla's stock price, long buying demand pushed up the price…	3 8 8 44 44	Retweet 8 Retweeted 8		Like 44 Liked 44	/owlmaster08/status/1006574028075732992
@ihors3 @ihors3 @ihors3 @ihors3 @ihors3	Ihor Dusaniwsky‏ @ihors3	12 Jun 2018	#Tesla		Nope, $TSLA shares shorted are only down 1.1 million shares in June ,-3%, even though its stock price is up 22%. With almost 80 million shares traded in June this slight short covering did not move #Tesla's stock price, long buying demand pushed up the price not a "short squeeze" https://twitter.com/nagrani14/status/1006558994645831681 …	7 18 18 53 53	Retweet 18 Retweeted 18		Like 53 Liked 53	/ihors3/status/1006566740921323522
@carlquintanilla @carlquintanilla @carlquintanilla @carlquintanilla @carlquintanilla	Carl Quintanilla‏Verified account @carlquintanilla	12 Jun 2018			Tesla: * up 4 straight weeks * best week since April * up 22% month-to-date @CNBC $TSLA @elonmuskpic.twitter.com/hvUX2l9eCM	6 8 8 42 42	Retweet 8 Retweeted 8		Like 42 Liked 42	/carlquintanilla/status/1006565948755795968
@option_snipper @option_snipper @option_snipper @option_snipper @option_snipper @option_snipper	Option_Sniper‏ @option_snipper Option_Sniper @option_snipper	12 Jun 2018			remember my $tsla twit from Apr 4 - totally loaded with stock shares and now it's up almost 100 dollars from 250. https://twitter.com/option_snipper/status/981541027596120070 … i've been saying this again & again. $tsla is THE best long-term investment now on the mkt. analysts are JOKE. tons people brainless bearish. i've loaded even more shares @ 250. BEST investment for LT - way better than inv…	4 7 7 50 50	Retweet 7 Retweeted 7		Like 50 Liked 50	/option_snipper/status/1006563288145068032
@VGrinshpun @VGrinshpun @VGrinshpun @VGrinshpun @VGrinshpun	Vladimir Grinshpun‏ @VGrinshpun	12 Jun 2018			Montana claim: $TSLA has order of magnitude more lemons than industry avg - 2% vs. 0.2% avg. **EVERYTHING** above is **FALSE** Industry average is NOT 0.2%, but order of magnitude lower Tesla is not higher than others, but among the leaders, including Toyota pic.twitter.com/BhUYSbBbzE	4 10 10 33 33	Retweet 10 Retweeted 10		Like 33 Liked 33	/VGrinshpun/status/1006559627453005824
@BSA19741 @BSA19741 @BSA19741 @BSA19741 @BSA19741	Nikola’s Stache‏ @BSA19741	12 Jun 2018			$tsla further reduced the number of job openings by 231 OVERNIGHT (942 or 34% since 5/30). Largest cuts overnight were 76 heads in sales, 55 heads in service and 32 heads in engineering. Bullish.	5 8 8 49 49	Retweet 8 Retweeted 8		Like 49 Liked 49	/BSA19741/status/1006554743349575681
@ihors3 @ihors3 @ihors3 @ihors3 @ihors3	Ihor Dusaniwsky‏ @ihors3	12 Jun 2018	#Tesla		$TSLA up 4.3% today, following a 4.5% jump yesterday. #Tesla short interest is $12.6 bn, 37.9 mm shares or 29.9% of the float. Shorts were down $549 mm in mark-to-market losses yesterday and are down another $540 mm today. June MTM losses are now $2.4 bn & YTD losses are $1.8 bn.pic.twitter.com/9rJqXLFdAR	9 32 32 76 76	Retweet 32 Retweeted 32		Like 76 Liked 76	/ihors3/status/1006552826695372800
@Teslarati @Teslarati @Teslarati @Teslarati @Teslarati	TESLARATI‏ @Teslarati	12 Jun 2018			Tesla $TSLA shares continues surge, hits three-month high as Wall St firm increases Model 3 delivery estimates - https://www.teslarati.com/tesla-tsla-stock-model-3-delivery-estimates-wall-st/ …pic.twitter.com/Vo4Z012ENa	2 39 39 175 175	Retweet 39 Retweeted 39		Like 175 Liked 175	/Teslarati/status/1006552219070681088
@TezzlaCFO @TezzlaCFO @TezzlaCFO @TezzlaCFO @TezzlaCFO @verge	Deepak CFO‏ @TezzlaCFO The VergeVerified account @verge	12 Jun 2018			$TSLA up "orders of magnitude" after @elonmusk tweeted forward guidance about release of Autopilot soon. Thanks @SEC_Enforcement for being cooperative,@NTSB for approving "Autopilot" and (some)journalists for covering the story truthfully. Wouldn't be possible without y'all.https://twitter.com/verge/status/1006461360220377089 … Tesla will start rolling out its ‘full self-driving’ package in Augus…	3 9 9 25 25	Retweet 9 Retweeted 9		Like 25 Liked 25	/TezzlaCFO/status/1006551359968174082
@ttmygh @ttmygh @ttmygh @ttmygh @ttmygh	Grant Williams‏ @ttmygh	12 Jun 2018			Dear God I LOVE $TSLA! Seriously. It’s the craziest, wildest, most unpredictable ride of all time* I’ll miss it when it’s gone. @TeslaCharts @markbspiegel @MontanaSkeptic1 @CGrantWSJ *the stock AND the car	13 9 9 101 101	Retweet 9 Retweeted 9		Like 101 Liked 101	/ttmygh/status/1006548006689177600
@AT09_Trader @AT09_Trader @AT09_Trader @AT09_Trader @AT09_Trader	AT09‏ @AT09_Trader	12 Jun 2018			+$9.3K thanks to $NAKD $TWTR & $TSLA With everyone focusing on $GLMD I took advantage of the easier play which was $NAKD. Perfect rejection into $2.40s Chart w/ entry exit + thought process being posted soonpic.twitter.com/BaVDBsOB0S	13 6 6 137 137	Retweet 6 Retweeted 6		Like 137 Liked 137	/AT09_Trader/status/1006543151807516672
@GerberKawasaki @GerberKawasaki @GerberKawasaki @GerberKawasaki @GerberKawasaki	Ross Gerber‏Verified account @GerberKawasaki	12 Jun 2018			The window to get into Tesla cheap is closed. Now every short seller has a loss especially the 9 mil shares recently shorted in April. Tesla now at $343 up another $11 just destroying shorts. I do love it. $tsla	18 37 37 204 204	Retweet 37 Retweeted 37		Like 204 Liked 204	/GerberKawasaki/status/1006538570121633792
@GerberKawasaki @GerberKawasaki @GerberKawasaki @GerberKawasaki @GerberKawasaki	Ross Gerber‏Verified account @GerberKawasaki	12 Jun 2018			Tesla re takes $340 up another $8 as stocks start the day higher. Twitter also in rally mode and other tech like Netflix. If you’re not in tech. Sorry. $tsla $nflx $twtr	1 7 7 36 36	Retweet 7 Retweeted 7		Like 36 Liked 36	/GerberKawasaki/status/1006532913117028352
@serlindsipity @serlindsipity @serlindsipity @serlindsipity @serlindsipity	McHedge Fund‏ @serlindsipity	12 Jun 2018			$TSLA stock is paying for my Tesla. Thanks @elonmusk	10 10 10 117 117	Retweet 10 Retweeted 10		Like 117 Liked 117	/serlindsipity/status/1006527615862050816
@OptionsHawk @OptionsHawk @OptionsHawk @OptionsHawk @OptionsHawk	Joe Kunkle‏ @OptionsHawk	12 Jun 2018			$TSLA gapping higher, already had bull weekly MACD crossover, weekly RSI trend breakout, now moving above weekly cloud and channel resistance pic.twitter.com/e3Anp8nRLZ	2 4 4 25 25	Retweet 4 Retweeted 4		Like 25 Liked 25	/OptionsHawk/status/1006515537185263616
@orthereaboot @orthereaboot @orthereaboot @orthereaboot @orthereaboot @hilinetrail	luis carruthers‏ @orthereaboot andykat @hilinetrail	12 Jun 2018			$TSLA has stretched its working cap well past aggressive cash mgmt. Whether mechanics liens, supplier lawsuits, or pissed off “customers” wondering when/If will get their deposit refunded, symptoms of cash crunch everywhere. B/S can no longer be source of cash. Tick tick tick https://twitter.com/hilinetrail/status/1006293758294577153 … probably a confidence. mechanic's liens. h/t to the person wh…	2 5 5 25 25	Retweet 5 Retweeted 5		Like 25 Liked 25	/orthereaboot/status/1006493944266534912
@TeslaNY @TeslaNY @TeslaNY @TeslaNY @TeslaNY	Tesla New York‏ @TeslaNY	12 Jun 2018	#Model3,Tesla,EV	#Tesla	"As Elon said, the cells used in the #Model3 are highest energy density cells used in any electric vehicle. This is the kind of energy density other manufacturers are promising in 2020 time frame & #Tesla already has it in production today." https://insideevs.com/new-tesla-model-3-battery-details-images-released/ … $TSLA #EVpic.twitter.com/HFtOMpdqNm	1 19 19 47 47	Retweet 19 Retweeted 19		Like 47 Liked 47	/TeslaNY/status/1006470079830257664
@owlmaster08 @owlmaster08 @owlmaster08 @owlmaster08 @owlmaster08	Jonathan Hewitt‏ @owlmaster08	11 Jun 2018			Shorts were betting on Elon being a criminal. Close, but wrong auto company. $TSLA https://abcnews.go.com/International/wireStory/german-prosecutors-probe-audi-head-stadler-emissions-case-55804257 …	3 24 24 96 96	Retweet 24 Retweeted 24		Like 96 Liked 96	/owlmaster08/status/1006339252429426688
@TezzlaCFO @TezzlaCFO @TezzlaCFO @TezzlaCFO @TezzlaCFO	Deepak CFO‏ @TezzlaCFO	11 Jun 2018			The media in the past went after another legitimate company the same way. I personally am shocked that @ryanfelton chose to publish this report, grounded in baseless assertions by inexperienced and disgruntled former $TSLA employees ,industry incumbents https://read.bi/2l6hxaO	4 4 16 16	Retweet 4 Retweeted 4		Like 16 Liked 16	/TezzlaCFO/status/1006336478459416576
@sagar_vaibhav @sagar_vaibhav @sagar_vaibhav @sagar_vaibhav @sagar_vaibhav	VS‏ @sagar_vaibhav	11 Jun 2018			Word on the street is Panasonic is buying $tsla CDS to hedge their payments in case $tsla default and files bankruptcy	12 22 22 113 113	Retweet 22 Retweeted 22		Like 113 Liked 113	/sagar_vaibhav/status/1006253251665235969
@InvestorsLive @InvestorsLive @InvestorsLive @InvestorsLive @InvestorsLive	Nathan Michaud‏Verified account @InvestorsLive	11 Jun 2018			That face @elonmusk makes when $TSLA rips $80 points off the lows when many counted him out. pic.twitter.com/twRMEm6zNL	1 7 7 35 35	Retweet 7 Retweeted 7		Like 35 Liked 35	/InvestorsLive/status/1006243865941217280
@evannex_com @evannex_com @evannex_com @evannex_com @evannex_com	EVANNEX for Tesla‏ @evannex_com	11 Jun 2018	#Tesla,TeslaMotors,TeslaModel3,ElectricVehicle,ElonMusk	#TeslaMotors	#Tesla stock is surging as analyst discusses innate tech advantage at company, read here: http://ow.ly/g0ww30krO5p $TSLA #TeslaMotors #TeslaModel3 #ElectricVehicle #ElonMusk	1 14 14 57 57	Retweet 14 Retweeted 14		Like 57 Liked 57	/evannex_com/status/1006240065444597761
@Teslarati @Teslarati @Teslarati @Teslarati @Teslarati	TESLARATI‏ @Teslarati	11 Jun 2018			Wall St. firm maintains Tesla $TSLA $500 price target, citing Model 3 gross margin surprise - https://www.teslarati.com/tesla-tsla-500-price-target-model-3-gross-margin-berenberg/ …pic.twitter.com/sCWrDglG42	2 66 66 296 296	Retweet 66 Retweeted 66		Like 296 Liked 296	/Teslarati/status/1006212017198387204
@SkepticMontana @SkepticMontana @SkepticMontana @SkepticMontana @SkepticMontana	Montana Skeptic Dossier‏ @SkepticMontana	9 Jun 2018			The question is whether @MontanaSkeptic1 was in violation of SA disclosure rules and was unethical withholding information about being a principal at the company conducting business in oil industry. Perhaps he or @SeekingAlpha will care to comment on this. @Tesla $TSLA $TSLAQpic.twitter.com/1UMiXr4O5j	7 11 11 46 46	Retweet 11 Retweeted 11		Like 46 Liked 46	/SkepticMontana/status/1005505678398705664
@option_snipper @option_snipper @option_snipper @option_snipper @option_snipper	Option_Sniper‏ @option_snipper	9 Jun 2018			$TSLA update chart here. resisted by downtrend channel top BUT closed above 61.8% 309 level w/ MACD golden cross AND heavy vol on weekly. daily chart seen falling wedge b/o as I pointed out BEFORE this huge run. butterfly triangle formation. KEY level 309 321 330 337 346 355 364 pic.twitter.com/OtYSzPYLkp	13 23 23 113 113	Retweet 23 Retweeted 23		Like 113 Liked 113	/option_snipper/status/1005486961627459585
@ValueAnalyst1 @ValueAnalyst1 @ValueAnalyst1 @ValueAnalyst1 @ValueAnalyst1	ValueAnalyst‏ @ValueAnalyst1	9 Jun 2018			Model S did it in 4 years. Model X did it in 2 years. Model 3 did it in 10 months. Now imagine Model Y. $TSLA pic.twitter.com/H5Q10Hl5hB	31 137 137 379 379	Retweet 137 Retweeted 137		Like 379 Liked 379	/ValueAnalyst1/status/1005451713720016896
@option_snipper @option_snipper @option_snipper @option_snipper @option_snipper	Option_Sniper‏ @option_snipper	8 Jun 2018			For those who’s not following me until recently, let me say this again - this whole bull run since 2015 is NOT coz of strong econ BUT new tech revolution. Totally change way ppl live. That’s why tech names $amzn $googl $fb $aapl $nvda $nflx $tsla $baba leading this bull mkt.	8 23 23 171 171	Retweet 23 Retweeted 23		Like 171 Liked 171	/option_snipper/status/1005306255940964352
@GerberKawasaki @GerberKawasaki @GerberKawasaki @GerberKawasaki @GerberKawasaki	Ross Gerber‏Verified account @GerberKawasaki	8 Jun 2018	#TeslaModel3		I’m using autopilot everyday and love it. It works great! Driving LA traffic has never been better. I’m getting this update tonight. I’ll let you know. $tsla #TeslaModel3https://apple.news/AdBtHLN8QQ6GHBGWcfIQK_Q …	2 3 3 49 49	Retweet 3 Retweeted 3		Like 49 Liked 49	/GerberKawasaki/status/1005271336862674949
@DrivingTheDay @DrivingTheDay @DrivingTheDay @DrivingTheDay @DrivingTheDay	DrivingTheDay‏ @DrivingTheDay	8 Jun 2018	#BullMarket,Tesla,tech,investing,Ad,advertising,Facebook,Google,media	#Tesla	Tech Review 1) @elonmusk Sticking To His Guns On Tesla Targets (video); 2) Digital Ad Spending Blows Past TV Advertising 3) Stocks in #BullMarket https://www.domainmondo.com/2018/06/tech-review-elon-musk-sticking-to-his.html … $TSLA #Tesla #tech #investing #Ad #advertising $FB #Facebook $GOOGL $GOOG #Google #mediapic.twitter.com/Wn64dfhWu4	24 24 26 26	Retweet 24 Retweeted 24		Like 26 Liked 26	/DrivingTheDay/status/1005212288670928896
@DomainMondo @DomainMondo @DomainMondo @DomainMondo @DomainMondo	Domain Mondo‏ @DomainMondo	8 Jun 2018	#Tesla,technology,StockMarket,stocks,investors	#technology	Tech Review | Elon Musk Sticking To His Guns On Tesla Targets (video) https://www.domainmondo.com/2018/06/tech-review-elon-musk-sticking-to-his.html … $TSLA #Tesla #technology #StockMarket #stocks #investorspic.twitter.com/wgwJkyhITR	24 24 25 25	Retweet 24 Retweeted 24		Like 25 Liked 25	/DomainMondo/status/1005209748961144835
@BullAdamJonas @BullAdamJonas @BullAdamJonas @BullAdamJonas @BullAdamJonas	Bullish Adam Jonas‏ @BullAdamJonas	8 Jun 2018			Managers with lesser pedigrees pose a hazard to retail investor. $TSLAQ $TSLA pic.twitter.com/tuS7XfSzdE	2 15 15 41 41	Retweet 15 Retweeted 15		Like 41 Liked 41	/BullAdamJonas/status/1005206029695500288
@NetflixAndLamp @NetflixAndLamp @NetflixAndLamp @NetflixAndLamp @NetflixAndLamp	NetflixAndLamp‏ @NetflixAndLamp	8 Jun 2018			Here's latest 24 hrs of gibberish from Elon. Made up words, casual/habitual lying and full helping of crazy sh*t that'd get avg person detained and put in psych ward. But followers believe every single word. Not sure whether to laugh or cry. (Just kidding, I'll laugh.) $TSLA pic.twitter.com/YKZVDLzCaq	8 9 9 30 30	Retweet 9 Retweeted 9		Like 30 Liked 30	/NetflixAndLamp/status/1005201260402954240
@TezzlaCFO @TezzlaCFO @TezzlaCFO @TezzlaCFO @TezzlaCFO	Deepak CFO‏ @TezzlaCFO	8 Jun 2018			Alright friends including @SEC_Enforcement have a great weekend. Also please stop sending us letters referring "Wells", we dont anyone by that name at $TSLA.	1 12 12 46 46	Retweet 12 Retweeted 12		Like 46 Liked 46	/TezzlaCFO/status/1005182928295473152
@TeslaAgnostic @TeslaAgnostic @TeslaAgnostic @TeslaAgnostic @TeslaAgnostic	Realist‏ @TeslaAgnostic	8 Jun 2018			Porsche Head confirms 2019 mass production (a shot towards $tsla) start of Taycan, production to be meaningfully more than original 20k planned http://www.handelsblatt.com/unternehmen/industrie/mission-e-porsches-erstes-elektroauto-heisst-taycan/22666224.html …	3 14 14 25 25	Retweet 14 Retweeted 14		Like 25 Liked 25	/TeslaAgnostic/status/1005171684654174208
@trader_marky @trader_marky @trader_marky @trader_marky @trader_marky	Marky‏ @trader_marky	8 Jun 2018			Love this one $TSLA pic.twitter.com/GHLecQZ6EO	4 27 27 90 90	Retweet 27 Retweeted 27		Like 90 Liked 90	/trader_marky/status/1005170634912141313
@GerberKawasaki @GerberKawasaki @GerberKawasaki @GerberKawasaki @GerberKawasaki	Ross Gerber‏Verified account @GerberKawasaki	8 Jun 2018			Buyers jumping on Tesla at the open. The momentum has shifted to the bulls. My hotel last night. “Sir, we have 11 other Tesla’s that are in line for charging but we’ll get yours in the rotation. We have 3 chargers. No problem by tomorrow. ” $tsla	18 14 14 113 113	Retweet 14 Retweeted 14		Like 113 Liked 113	/GerberKawasaki/status/1005083678588821505
@StockTwits @StockTwits @StockTwits @StockTwits @StockTwits	StockTwits‏Verified account @StockTwits	8 Jun 2018			Nomura just raised its Tesla $TSLA price target from $420/share to $450/share. At that price, Tesla would have a market cap of nearly $70 BILLION. Making it bigger than FedEx and BMW. https://stocktwits.com/theflynews/message/126233282 …	4 11 11 32 32	Retweet 11 Retweeted 11		Like 32 Liked 32	/StockTwits/status/1005076021979369473
@SkepticMontana @SkepticMontana @SkepticMontana @SkepticMontana @SkepticMontana	Montana Skeptic Dossier‏ @SkepticMontana	8 Jun 2018			One of our findings indicates that the person posting as Montana Skeptic is managing a company that is funding deployment of Oil Platforms. Just one of the recent contracts he personally signed was for $60M+ @Tesla $TSLA $TSLAQpic.twitter.com/0QhrzlOCfH	24 19 19 73 73	Retweet 19 Retweeted 19		Like 73 Liked 73	/SkepticMontana/status/1005057081689411584
@BarkMSmeagol @BarkMSmeagol @BarkMSmeagol @BarkMSmeagol @BarkMSmeagol	Bark‏ @BarkMSmeagol	7 Jun 2018	#Model3		$TSLAQ : “Pay super duper close attention! No way Tesla reiterated the 5k/wk #Model3 production target by end of Q2!! Elon is a liar!! $TSLA IS STILL A ZERO!!!!” Reality: When it’s presented right in your face, and you still deny it... pic.twitter.com/KmTCqdjAop	3 9 9 25 25	Retweet 9 Retweeted 9		Like 25 Liked 25	/BarkMSmeagol/status/1004921028995235840
@HyperChangeTV @HyperChangeTV @HyperChangeTV @HyperChangeTV @HyperChangeTV	HyperChange‏ @HyperChangeTV	7 Jun 2018			China could eventually be a bigger market for @tesla than the US https://youtu.be/LnlKK8FzTVc $TSLA	6 11 11 54 54	Retweet 11 Retweeted 11		Like 54 Liked 54	/HyperChangeTV/status/1004901857666494464
@Hedgeye @Hedgeye @Hedgeye @Hedgeye @Hedgeye	Hedgeye‏Verified account @Hedgeye	7 Jun 2018	#Tesla		Cartoon of the Day: Teslemmings @elonmusk $TSLA #Tesla https://app.hedgeye.com/insights/68188-cartoon-of-the-day-teslemmings …pic.twitter.com/NATFdicJOK	14 58 58 106 106	Retweet 58 Retweeted 58		Like 106 Liked 106	/Hedgeye/status/1004813660924063744
@CGrantWSJ @CGrantWSJ @CGrantWSJ @CGrantWSJ @CGrantWSJ @Braversa @CGrantWSJ	Charley Grant‏Verified account @CGrantWSJ Braversa @Braversa	7 Jun 2018			Many of my stories on $TSLA would never have seen the light of day if there were any editorial interference whatsoever. End of story. https://twitter.com/Braversa/status/1004807914434056200 … Murdoch's son is on the $TSLA board and Musk is buttering up the new editor. I'm sorry but I have to be skeptical here of @WSJ's impartiality in reporting on this. The headline/story were fairly biased and I…	14 22 22 170 170	Retweet 22 Retweeted 22		Like 170 Liked 170	/CGrantWSJ/status/1004809175631876097
@CGrantWSJ @CGrantWSJ @CGrantWSJ @CGrantWSJ @CGrantWSJ	Charley Grant‏Verified account @CGrantWSJ	7 Jun 2018			" During the 18-minute 55-second segment, the vehicle provided two visual alerts and one auditory alert for the driver to place his hands on the steering wheel. These alerts were made more than 15 minutes prior to the crash." $TSLA https://www.ntsb.gov/investigations/AccidentReports/Pages/HWY18FH011-preliminary.aspx …	13 6 6 47 47	Retweet 6 Retweeted 6		Like 47 Liked 47	/CGrantWSJ/status/1004728000234098696
@howardlindzon @howardlindzon @howardlindzon @howardlindzon @howardlindzon	BlockchainLindzon+‏Verified account @howardlindzon	7 Jun 2018			No position in $tsla but short sellers are insane. In era of $100 billion funds, Tesla to be losing a few billion is nothing for Musk Vision	28 30 30 282 282	Retweet 30 Retweeted 30		Like 282 Liked 282	/howardlindzon/status/1004706750807920642
@SJosephBurns @SJosephBurns @SJosephBurns @SJosephBurns @SJosephBurns	Steve Burns‏ @SJosephBurns	7 Jun 2018			$TSLA shorts dead. Rest In Peace. pic.twitter.com/4rBEBOn7Nb	8 15 15 86 86	Retweet 15 Retweeted 15		Like 86 Liked 86	/SJosephBurns/status/1004705858197118976
@TESLAcharts @TESLAcharts @TESLAcharts @TESLAcharts @TESLAcharts @markbspiegel	TeslaCharts‏ @TESLAcharts Mark B. Spiegel @markbspiegel	7 Jun 2018			This is pretty amazing $TSLA https://twitter.com/markbspiegel/status/1004642952130584576 … Wow, Adam Jonas today on $TSLA! pic.twitter.com/k2idTXOUbj	4 5 5 41 41	Retweet 5 Retweeted 5		Like 41 Liked 41	/TESLAcharts/status/1004691195078107136
@cvpayne @cvpayne @cvpayne @cvpayne @cvpayne	Charles V Payne‏Verified account @cvpayne	7 Jun 2018			I first recommended Tesla $TSLA to my subscribers on July 19, 2010 @ $21.37 as a trading idea. I featured the stock 14 times since (only once as a short earlier this year) but now I think its a long-term buy/hold for those than can handle volatility. https://www.wstreet.com/investing/stocks/42688_tsla_on_fire.html …	12 24 24 145 145	Retweet 24 Retweeted 24		Like 145 Liked 145	/cvpayne/status/1004688106182897664
@BarkMSmeagol @BarkMSmeagol @BarkMSmeagol @BarkMSmeagol @BarkMSmeagol	Bark‏ @BarkMSmeagol	6 Jun 2018			I love the $TSLA anti-FUD community. You’re all awesome.	4 4 54 54	Retweet 4 Retweeted 4		Like 54 Liked 54	/BarkMSmeagol/status/1004537073087307776
@GerberKawasaki @GerberKawasaki @GerberKawasaki @GerberKawasaki @GerberKawasaki	Ross Gerber‏Verified account @GerberKawasaki	6 Jun 2018	#TeslaModel3,ev	#ev	I highly recommend ditching your car & getting in line for a #TeslaModel3 It’s an unbelievable car for $55k. #ev saves you $2500 a year. $7500 fed tax credit. $2500 state the car is great looking, fast, handles well, comfy. Great sound system. Autopilot & tech is amazing. $tsla	36 23 23 164 164	Retweet 23 Retweeted 23		Like 164 Liked 164	/GerberKawasaki/status/1004509501452500992
@mcjamez @mcjamez @mcjamez @mcjamez @mcjamez	Jim McPherson‏ @mcjamez	6 Jun 2018			$TSLA shorts lost more today than @Tesla did in Q1. Who’s burning cash now @danahull ?	2 16 16 68 68	Retweet 16 Retweeted 16		Like 68 Liked 68	/mcjamez/status/1004485158706262017
@Gfilche @Gfilche @Gfilche @Gfilche @Gfilche	Gali‏ @Gfilche	6 Jun 2018			IMO $TSLA's move today is mostly on Chinese gigafactory (cars & batteries) commentary at the shareholder meeting. now wondering how they will fund this (maybe partner like Tencent for an equity stake)	12 5 5 64 64	Retweet 5 Retweeted 5		Like 64 Liked 64	/Gfilche/status/1004475665855537153
@Everman @Everman @Everman @Everman @Everman	Tesla4Everman‏ @Everman	6 Jun 2018			The ultimate cash burn! $1.1B per day, brought to you by $TSLA ... shorts.	2 5 5 54 54	Retweet 5 Retweeted 5		Like 54 Liked 54	/Everman/status/1004474899497472001
@ihors3 @ihors3 @ihors3 @ihors3 @ihors3	Ihor Dusaniwsky‏ @ihors3	6 Jun 2018	#Tesla		#Tesla Shorts Down $1.1 billion in Mark-to-Market Losses on 9.74% Price Move. Year-to-date mark-to-market P/L is now in the red, down $754 million. $TSLA short interest is $11.0 billion, the largest U.S. equity short and largest short in the Auto Sector. https://www.s3partners.net/Research/TSLA14.php …pic.twitter.com/DHZ2kMLOWq	6 19 19 59 59	Retweet 19 Retweeted 19		Like 59 Liked 59	/ihors3/status/1004467476355338240
@thesheetztweetz @thesheetztweetz @thesheetztweetz @thesheetztweetz @thesheetztweetz	Michael Sheetz‏Verified account @thesheetztweetz	6 Jun 2018			If you’re betting against @elonmusk and @Tesla then you’re part of the group which lost $1,070,688,736 today shorting $TSLA stock https://www.cnbc.com/2018/06/06/shorts-against-teslas-stock-lose-more-than-1-billion.html …	28 159 159 522 522	Retweet 159 Retweeted 159		Like 522 Liked 522	/thesheetztweetz/status/1004461711104139264
@NetflixAndLamp @NetflixAndLamp @NetflixAndLamp @NetflixAndLamp @NetflixAndLamp	NetflixAndLamp‏ @NetflixAndLamp	6 Jun 2018			I don't care about ST price, but today's move surprised me. Elon's teary opening remarks yesterday were basically his way of saying "Tesla is going to go bankrupt, but we tried hard", and mood of whole event was funereal to put it kindly. But stock up $28 anyway. Go figure. $TSLA	13 5 5 55 55	Retweet 5 Retweeted 5		Like 55 Liked 55	/NetflixAndLamp/status/1004458767507968001
@traderstewie @traderstewie @traderstewie @traderstewie @traderstewie	traderstewie‏ @traderstewie	6 Jun 2018			The face I made when i realized not only did "TSLA bottom!!" .... but it also exceeded BOTH my 1st and 2nd targets one ONE DAY!! Guess what..... You better believe, $TSLA got more SQUEEZE LEFT in the tank!! My next target : $340! 30% short interest, nuff said??!! pic.twitter.com/r1w4BjTuxU	20 34 34 163 163	Retweet 34 Retweeted 34		Like 163 Liked 163	/traderstewie/status/1004457886141984770
@lopezlinette @lopezlinette @lopezlinette @lopezlinette @lopezlinette	Linette Lopez‏Verified account @lopezlinette	6 Jun 2018	#Gigafactory,Tesla	#Tesla	So, about those new robots at the #Gigafactory... $TSLA #Teslahttp://www.businessinsider.com/teslas-new-gigafactory-robots-are-not-making-batteries-yet-2018-6 …	10 10 10 33 33	Retweet 10 Retweeted 10		Like 33 Liked 33	/lopezlinette/status/1004445272984911873
@malopez1975 @malopez1975 @malopez1975 @malopez1975 @malopez1975	Marcelo Lopez, CFA‏ @malopez1975	6 Jun 2018			Lots of rumors going around, so I decided to do a back of the envelope calculation $tsla pic.twitter.com/05EhSkS2Pu	10 11 11 103 103	Retweet 11 Retweeted 11		Like 103 Liked 103	/malopez1975/status/1004444829990834176
@StockTwits @StockTwits @StockTwits @StockTwits @StockTwits	StockTwits‏Verified account @StockTwits	6 Jun 2018			Yes, this is actually Tesla $TSLA right now. A 10% move on a market cap of $55 BILLION. Whoa. https://stocktwits.com/symbol/TSLA pic.twitter.com/P8ZP36edmt	5 50 50 93 93	Retweet 50 Retweeted 50		Like 93 Liked 93	/StockTwits/status/1004443391436951553
@RampCapitalLLC @RampCapitalLLC @RampCapitalLLC @RampCapitalLLC @RampCapitalLLC	Ramp Capital ♿️‏ @RampCapitalLLC	6 Jun 2018			$TSLA +10% because...[fill in the blank]	72 13 13 81 81	Retweet 13 Retweeted 13		Like 81 Liked 81	/RampCapitalLLC/status/1004443023797903360
@IAmKelvinYoung @IAmKelvinYoung @IAmKelvinYoung @IAmKelvinYoung @IAmKelvinYoung	Kelvin Young‏ @IAmKelvinYoung	6 Jun 2018	#Model3,Tesla	#Tesla	797 days after I placed my reservation, I finally joined the @Tesla family. Love my #Model3! The car is plenty fast, agile, responsive and so fun to drive. Thanks @elonmusk, @woodhaus2 and the #Tesla team! @Model3Owners $TSLA pic.twitter.com/gafhEjBdN2 – at The International Centre	30 29 29 252 252	Retweet 29 Retweeted 29		Like 252 Liked 252	/IAmKelvinYoung/status/1004442296509661184
@allstarcharts @allstarcharts @allstarcharts @allstarcharts @allstarcharts	J.C. Parets‏ @allstarcharts	6 Jun 2018			NEW POST: Are You Ready For A 60% Rally In Tesla? http://allstarcharts.com/ready-60-rally-tesla/ … $TSLA pic.twitter.com/gLjGehRFlV	15 30 30 85 85	Retweet 30 Retweeted 30		Like 85 Liked 85	/allstarcharts/status/1004425113763176448
@tombuerkle @tombuerkle @tombuerkle @tombuerkle @tombuerkle @skabooshka	Tom Buerkle‏Verified account @tombuerkle skabooshka @skabooshka	6 Jun 2018			Did @elonmusk use Twitter bots to control yesterday's $TSLA shareholder meeting? https://twitter.com/skabooshka/status/1004318677301223424 … Let's talk about $TSLA's shareholder meeting. Elon answered eleven questions from Twitter. Of those eleven, four were from Twitter users that have two or less followers. Two of those users have zero followers. One of them has zero followers and is followed b…	19 65 65 113 113	Retweet 65 Retweeted 65		Like 113 Liked 113	/tombuerkle/status/1004371738669576200
@tool_grinder @tool_grinder @tool_grinder @tool_grinder @tool_grinder	ToolGrinder‏ @tool_grinder	6 Jun 2018			$TSLA Model Y teaser photo released. pic.twitter.com/VbRFC3gXfd	3 15 15 74 74	Retweet 15 Retweeted 15		Like 74 Liked 74	/tool_grinder/status/1004364152801054722
@GerberKawasaki @GerberKawasaki @GerberKawasaki @GerberKawasaki @GerberKawasaki	Ross Gerber‏Verified account @GerberKawasaki	6 Jun 2018			If Tesla can hold $300 today & work it’s way back above $325. Technical analysis will be against the shorts and they will have to throw in the towel. 9 mil shares are recently shorted and now have losses. The rest will lose their gains fast, they also need to cover. $tsla	11 20 20 84 84	Retweet 20 Retweeted 20		Like 84 Liked 84	/GerberKawasaki/status/1004361464780546051
@GerberKawasaki @GerberKawasaki @GerberKawasaki @GerberKawasaki @GerberKawasaki	Ross Gerber‏Verified account @GerberKawasaki	6 Jun 2018	#TeslaModel3		Tesla short sellers diving for cover as they are getting slammed. Tesla up $15 now at $306 with everyone clamoring to get in. Love it. Difference between me and them. I actually have the car. They have no idea. Just staring at old financials. $tsla #TeslaModel3	7 18 18 105 105	Retweet 18 Retweeted 18		Like 105 Liked 105	/GerberKawasaki/status/1004358717779804165
@traderstewie @traderstewie @traderstewie @traderstewie @traderstewie	traderstewie‏ @traderstewie	6 Jun 2018			Nice move in $TSLA ... Wow pic.twitter.com/2NHYAr2rgk	2 13 13 56 56	Retweet 13 Retweeted 13		Like 56 Liked 56	/traderstewie/status/1004357475435286530
@boriquagato @boriquagato @boriquagato @boriquagato @boriquagato	el gato malo‏ @boriquagato	6 Jun 2018			let's sum up: $TSLA does not have enough capital to offer model 3 leases. we're going to open a shanghai gigafactory, bodyshops, and go into insurance: all very capital hungry projects. we have -2.3bn in working capital, -3.2 if you take out deposits. we don't need capital.	10 9 9 42 42	Retweet 9 Retweeted 9		Like 42 Liked 42	/boriquagato/status/1004355227229868032
@TradingNation @TradingNation @TradingNation @TradingNation @TradingNation	Trading Nation‏Verified account @TradingNation	6 Jun 2018			$TSLA getting a boost in pre-market trading on the back of its annual shareholder meeting pic.twitter.com/IcPzm9h2Jf	12 12 25 25	Retweet 12 Retweeted 12		Like 25 Liked 25	/TradingNation/status/1004351623819390976
@StockTwits @StockTwits @StockTwits @StockTwits @StockTwits	StockTwits‏Verified account @StockTwits	6 Jun 2018			Tesla held its annual shareholder meeting yesterday. They announced plans to build a plant in Shanghai. They also revealed production goals of 5,000 Model 3's per month. $TSLA is trading ABOVE $300/share right now: https://stocktwits.com/GregRieben/message/125930340 …	14 14 24 24	Retweet 14 Retweeted 14		Like 24 Liked 24	/StockTwits/status/1004347475149426688
@ValueAnalyst1 @ValueAnalyst1 @ValueAnalyst1 @ValueAnalyst1 @ValueAnalyst1	ValueAnalyst‏ @ValueAnalyst1	6 Jun 2018			Now that I had my coffee 1. Storage margins 2H18 2. Gigafactories 2018; 3. 3rd GA line in 6 weeks 4. Injury rate below avg 5. Same day body repair 6. Battery market share YOU GET A YOU GET A YOU GET A YOU GET A YOU GET A $TSLA pic.twitter.com/XnOz11Efdv	8 15 15 57 57	Retweet 15 Retweeted 15		Like 57 Liked 57	/ValueAnalyst1/status/1004325526465601543
@skabooshka @skabooshka @skabooshka @skabooshka @skabooshka	skabooshka‏ @skabooshka	6 Jun 2018			Let's talk about $TSLA's shareholder meeting. Elon answered eleven questions from Twitter. Of those eleven, four were from Twitter users that have two or less followers. Two of those users have zero followers. One of them has zero followers and is followed by zero.	41 192 192 554 554	Retweet 192 Retweeted 192		Like 554 Liked 554	/skabooshka/status/1004318677301223424
@Reuters @Reuters @Reuters @Reuters @Reuters	Reuters Top News‏Verified account @Reuters	6 Jun 2018	#Charged		Tesla Chief Executive Elon Musk says building 5,000 Model 3s per week by the end of June 'quite likely' https://reut.rs/2JhO3Fl by @alexandriasage @randewich $TSLA Follow our #Charged auto industry coverage: https://reut.rs/2HojRm4 pic.twitter.com/Nd1SePe3mN	8 21 21 34 34	Retweet 21 Retweeted 21		Like 34 Liked 34	/Reuters/status/1004316483894370304
@evannex_com @evannex_com @evannex_com @evannex_com @evannex_com	EVANNEX for Tesla‏ @evannex_com	6 Jun 2018	#Tesla,TeslaMotors,TeslaModel3,ElectricVehicle,ElonMusk	#TeslaMotors	Big media outlets completely missed the boat. For an inside look, key takeaways, and some real surprises from the #Tesla Shareholder Meeting, check this out: http://ow.ly/q92g30kmwEY $TSLA #TeslaMotors #TeslaModel3 #ElectricVehicle #ElonMusk	3 12 12 33 33	Retweet 12 Retweeted 12		Like 33 Liked 33	/evannex_com/status/1004303615786446848
@HyperChangeTV @HyperChangeTV @HyperChangeTV @HyperChangeTV @HyperChangeTV	HyperChange‏ @HyperChangeTV	6 Jun 2018	#HyperChange		the #HyperChange team hit $TSLA's 2018 shareholder meeting & it was epic (shoutout to @Kevin_Kuh for producing an awesome )https://youtu.be/EQfvcXssSS8	7 12 12 66 66	Retweet 12 Retweeted 12		Like 66 Liked 66	/HyperChangeTV/status/1004296870854737921
@notabigdeal111 @notabigdeal111 @notabigdeal111 @notabigdeal111 @notabigdeal111	3 Aces‏ @notabigdeal111	6 Jun 2018			The zero bid or Theranos moment for $TSLA is when the company admits it has less than 4 months worth of actual demand for the M3. No amount phantom profitability in Q3/Q4 will matter. Nor will a capital raise or a new CEO. Shareholders will soon have some very expensive wallpaper	5 10 10 49 49	Retweet 10 Retweeted 10		Like 49 Liked 49	/notabigdeal111/status/1004259049062322176
@lexiheft @lexiheft @lexiheft @lexiheft @lexiheft	Lexi Heft‏ @lexiheft	5 Jun 2018	#Tesla,Model3	#Model3	BIG NEWS: —400+ mile range coming up —compact car (more affordable) coming in <5 yes —big autopilot update next month, free trial coming next month —only 3-4 mo wait if order current config Model 3 now w/o res in US —Euro giga3 to be announced end of year $TSLA #Tesla #Model3pic.twitter.com/bKwtsFCqrV	14 26 26 139 139	Retweet 26 Retweeted 26		Like 139 Liked 139	/lexiheft/status/1004130703322304512
@NetflixAndLamp @NetflixAndLamp @NetflixAndLamp @NetflixAndLamp @NetflixAndLamp	NetflixAndLamp‏ @NetflixAndLamp	5 Jun 2018			Elon's body language is different than past presentations. He's twitchy and a bit timid. Almost everything he's said has been a lie or an embellishment, but it feels like even he's a bit uncomfortable with the bullsh*t he's spouting. First time I've seen that from him. $TSLA	16 14 14 101 101	Retweet 14 Retweeted 14		Like 101 Liked 101	/NetflixAndLamp/status/1004126430580617217
@skorusARK @skorusARK @skorusARK @skorusARK @skorusARK	Sam Korus‏ @skorusARK	5 Jun 2018			Musk on battery price at the $TSLA shareholder meeting: can likely get below $100/kWh on the cell level by the end of the year. Can eventually get below $100/kWh at pack level	13 76 76 187 187	Retweet 76 Retweeted 76		Like 187 Liked 187	/skorusARK/status/1004123713766412288
@lexiheft @lexiheft @lexiheft @lexiheft @lexiheft	Lexi Heft‏ @lexiheft	5 Jun 2018	#Tesla,ModelY	#ModelY	Is this a new Model Y rendering? (From shareholder meeting slides) #Tesla $TSLA #ModelYpic.twitter.com/hlok3cGgAH	9 9 9 56 56	Retweet 9 Retweeted 9		Like 56 Liked 56	/lexiheft/status/1004121563187367936
@NetflixAndLamp @NetflixAndLamp @NetflixAndLamp @NetflixAndLamp @NetflixAndLamp	NetflixAndLamp‏ @NetflixAndLamp	5 Jun 2018			Positive GAAP net income next quarter? There's literally no mathematical way for that to happen without fraudulent accounting. $TSLA	7 10 10 57 57	Retweet 10 Retweeted 10		Like 57 Liked 57	/NetflixAndLamp/status/1004121458606596096
@GamesevenSD @GamesevenSD @GamesevenSD @GamesevenSD @GamesevenSD	Smartish Reaper (we are all Bachmans)‏ @GamesevenSD	5 Jun 2018			Wish Musk was hooked up to a lie detector. He'd be lighting it up. His voice is cracking with every statement he makes $TSLA	4 4 4 48 48	Retweet 4 Retweeted 4		Like 48 Liked 48	/GamesevenSD/status/1004119571094233088
@evannex_com @evannex_com @evannex_com @evannex_com @evannex_com	EVANNEX for Tesla‏ @evannex_com	5 Jun 2018	#Tesla,TeslaMotors,ElectricVehicle,ElonMusk	#TeslaMotors	#Tesla co-founder and CTO announces a new milestone with energy storage, read here: http://ow.ly/aFUf30km78a $TSLA #TeslaMotors #ElectricVehicle #ElonMusk	1 15 15 32 32	Retweet 15 Retweeted 15		Like 32 Liked 32	/evannex_com/status/1004106349154795521
@global_chain @global_chain @global_chain @global_chain @global_chain	Global Chain 🚀‏ @global_chain	5 Jun 2018			Tesla > Porsche > Ferrari according to Google Trends. $TSLA $POAHF $RACE cc: @GerberKawasakipic.twitter.com/ApB63laoUl	4 13 13 32 32	Retweet 13 Retweeted 13		Like 32 Liked 32	/global_chain/status/1003920021179936768
@skabooshka @skabooshka @skabooshka @skabooshka @skabooshka	skabooshka‏ @skabooshka	5 Jun 2018			$TSLA's production rate and product mix is always moving. Here's an update on the rate of production for June 4. On June 4, the company ended up producing ~213 Model 3s (or ~1491/week), ~90 Model X's (or ~630/week), and ~33 Model S's (or ~231/week).	7 12 12 44 44	Retweet 12 Retweeted 12		Like 44 Liked 44	/skabooshka/status/1003902859144937472
@BertelSchmitt @BertelSchmitt @BertelSchmitt @BertelSchmitt @BertelSchmitt @auto_schmidt	BertelSchmitt™ 🎩 🎩 🎩 🎩 🎩‏Verified account @BertelSchmitt Matthias Schmidt @auto_schmidt	4 Jun 2018			"If we can't do well in Germany it's not a good sign" @elonmusk Oct 2013 Munich. $tsla getting its head handed in Germany https://twitter.com/auto_schmidt/status/1003650267596967937 … #Tesla's registrations in Europe's largest market, Germany, continue to disappoint. May 2018: 200 (-37.9% YoY)…	2 11 11 31 31	Retweet 11 Retweeted 11		Like 31 Liked 31	/BertelSchmitt/status/1003836802967302144
@ElonBachman @ElonBachman @ElonBachman @ElonBachman @ElonBachman	"Elon Says"‏ @ElonBachman	4 Jun 2018			$TSLA claimed 180,000 Day 1 reservations. Musk says they're almost through them. They've sold about 30K Model 3s, implying a conversion rate of 17% pic.twitter.com/zPpva75wr0	4 16 16 44 44	Retweet 16 Retweeted 16		Like 44 Liked 44	/ElonBachman/status/1003816928257937408
@jimcramer @jimcramer @jimcramer @jimcramer @jimcramer	Jim Cramer‏Verified account @jimcramer	4 Jun 2018			Whitney Tilson: Why Elon Musk's erratic behavior has put $TSLA's future at risk via @BrianSozzihttp://bit.ly/2LndVvZ	11 13 13 47 47	Retweet 13 Retweeted 13		Like 47 Liked 47	/jimcramer/status/1003770878214180865
@BSA19741 @BSA19741 @BSA19741 @BSA19741 @BSA19741	Nikola’s Stache‏ @BSA19741	4 Jun 2018			The $tsla Solar Roof is Securities Fraud perpetrated on pre-merger shareholders. The product was intro’d with huge fanfare weeks ahead of the vote. Status of the nonexistent product or risks in development never disclosed or discussed in proxy materials. Vaporware still today.	7 8 8 45 45	Retweet 8 Retweeted 8		Like 45 Liked 45	/BSA19741/status/1003749200323076096
@BSA19741 @BSA19741 @BSA19741 @BSA19741 @BSA19741	Nikola’s Stache‏ @BSA19741	4 Jun 2018			The tempered glass of $tsla Solar Roof tiles can not be cut to size on the job site by commer. available tools. The cost FAR exceeds advertised levels and produces FAR less energy than standard arrays. It will never be sold in quantity at prices promised. Familiar business model	5 8 8 41 41	Retweet 8 Retweeted 8		Like 41 Liked 41	/BSA19741/status/1003748218457546752
@lopezlinette @lopezlinette @lopezlinette @lopezlinette @lopezlinette	Linette Lopez‏Verified account @lopezlinette	4 Jun 2018			Internal charts at $TSLA show that the company could buy 103.42 Model 3s with all the of the inverters it's scrapped this year. And then there's the rotors... http://www.businessinsider.com/tesla-model-3-scrap-waste-high-gigafactory-2018-5 …pic.twitter.com/cK5pDO34hI	4 8 8 22 22	Retweet 8 Retweeted 8		Like 22 Liked 22	/lopezlinette/status/1003741708075585536
@Gfilche @Gfilche @Gfilche @Gfilche @Gfilche	Gali‏ @Gfilche	4 Jun 2018			if i had to guess a PR announcement coming out of $TSLA's shareholder meeting tomorrow it would be news about a Chinese Gigafactory	12 4 4 125 125	Retweet 4 Retweeted 4		Like 125 Liked 125	/Gfilche/status/1003716941125640192
@Teslarati @Teslarati @Teslarati @Teslarati @Teslarati	TESLARATI‏ @Teslarati	4 Jun 2018			Tesla $TSLA shareholders set to vote on Elon Musk’s role as Chairman of the board tomorrow - https://www.teslarati.com/tesla-2018-shareholders-meeting-elon-musk-chairman/ …pic.twitter.com/Qg1kGromPX	14 20 20 120 120	Retweet 20 Retweeted 20		Like 120 Liked 120	/Teslarati/status/1003656572395024384
@Saba_Capital @Saba_Capital @Saba_Capital @Saba_Capital @Saba_Capital	Aziz Saba‏ @Saba_Capital	4 Jun 2018			$TSLA Factory Restarted Friday, on Way to 5,000 Weekly Model 3 Units - Chowdhry	1 11 11 50 50	Retweet 11 Retweeted 11		Like 50 Liked 50	/Saba_Capital/status/1003628209215242240
@NetflixAndLamp @NetflixAndLamp @NetflixAndLamp @NetflixAndLamp @NetflixAndLamp	NetflixAndLamp‏ @NetflixAndLamp	4 Jun 2018			Here is chart from Recode article showing data through April. $TSLA went through 31% of U.S. M3 reservations after selling only 14k M3s. And that was BEFORE recent tweetstorms and $78k AWD P announcement. So total U.S. M3 demand is maybe 50-70k. No wonder Elon's freaking out. pic.twitter.com/dGYoNp28CV	7 17 17 53 53	Retweet 17 Retweeted 17		Like 53 Liked 53	/NetflixAndLamp/status/1003621554524164101
@traderstewie @traderstewie @traderstewie @traderstewie @traderstewie	traderstewie‏ @traderstewie	4 Jun 2018			Good morning traders! Seeing some juicy movers and breakout follow thrus in premarket!! $IQ $AAPL $TSLA $CRON	10 9 9 66 66	Retweet 9 Retweeted 9		Like 66 Liked 66	/traderstewie/status/1003621311938088961
@Salt_Nole @Salt_Nole @Salt_Nole @Salt_Nole @Salt_Nole	SaLt NoLe NC‏ @Salt_Nole	4 Jun 2018			$TSLA going up premarket on news that the Jag iPace is superior to all Tesla models and Tesla has refunded 1/4 of its Model 3 deposits. Glad to see market efficiency is still in tact.	6 10 10 69 69	Retweet 10 Retweeted 10		Like 69 Liked 69	/Salt_Nole/status/1003617591464689665
@GroggyTBear @GroggyTBear @GroggyTBear @GroggyTBear @GroggyTBear	Groggy T. Bear‏ @GroggyTBear	3 Jun 2018	#Tesla,Model3	#Model3	Just the facts pt 2 -- #Tesla #Model3 vs ICE competition (monthly U.S. sales) $TSLA $TSLAQ Numbers from gcbc, carsalesbase, insideevs.pic.twitter.com/0ruF9PznXF	1 14 14 29 29	Retweet 14 Retweeted 14		Like 29 Liked 29	/GroggyTBear/status/1003521328790503429
@KlendathuCap @KlendathuCap @KlendathuCap @KlendathuCap @KlendathuCap	Klendathu Capitalist‏ @KlendathuCap	3 Jun 2018			"We’re back on the road in the most revolutionary Jaguar in history—one that could wrest the EV conversation away from Elon Musk’s $TSLA Motors." http://www.motortrend.com/news/2019-jaguar-i-pace-review-london-to-berlin-electric-jag/ …	4 7 7 32 32	Retweet 7 Retweeted 7		Like 32 Liked 32	/KlendathuCap/status/1003416118176993282
@IGOSODAMNHAM @IGOSODAMNHAM @IGOSODAMNHAM @IGOSODAMNHAM @IGOSODAMNHAM	https://www.twitch.tv/IPUSHBUTTONSFORMONEY‏ @IGOSODAMNHAM	3 Jun 2018			$TSLA - I honestly think @elonmusk hair restoration is the most impressive thing he has ever done. Very impressive.pic.twitter.com/bAM5Ln0IHN	15 12 12 109 109	Retweet 12 Retweeted 12		Like 109 Liked 109	/IGOSODAMNHAM/status/1003379320008605696
@evannex_com @evannex_com @evannex_com @evannex_com @evannex_com	EVANNEX for Tesla‏ @evannex_com	3 Jun 2018	#Tesla,TeslaMotors,ElectricVehicle,ElonMusk	#TeslaMotors	#Tesla designer wins yet another accolade, read here: http://ow.ly/SJOG30kjsxm $TSLA #TeslaMotors #ElectricVehicle #ElonMusk	19 19 60 60	Retweet 19 Retweeted 19		Like 60 Liked 60	/evannex_com/status/1003310396739084290
@probesreporter @probesreporter @probesreporter @probesreporter @probesreporter @Tesla	Probes Reporter®‏Verified account @probesreporter TeslaVerified account @Tesla	1 Jun 2018			Hey Elon - Thanks for taking our question. What contact has Tesla and/or Solar City had with the SEC's Division of Enforcement in the past year, what was the nature of those contacts, when were you last contacted, and where do things stand now? Asking for a friend. $TSLA $SCTYhttps://twitter.com/Tesla/status/1002627705219584000 … Tweet us your questions today for Elon to answer at the Tesla Share…	2 13 13 68 68	Retweet 13 Retweeted 13		Like 68 Liked 68	/probesreporter/status/1002672429905440768
@WallStJesus @WallStJesus @WallStJesus @WallStJesus @WallStJesus	JE$US‏ @WallStJesus	1 Jun 2018			FRIDAY'S ACTIVE FLOW: $MU $BABA $AAPL $PBR $AMD $FB $TSLA $SNAP $MSFT $AMZN $GOOGL $INTC $TWTR $JPM $INTC $GOOGL $BIDU $SQ $GS $JD $PAGSpic.twitter.com/oAE3GqLKiT	13 13 18 18	Retweet 13 Retweeted 13		Like 18 Liked 18	/WallStJesus/status/1002644880789790720
@4xRevenue @4xRevenue @4xRevenue @4xRevenue @4xRevenue @zeroshorts	HeadButterBot‏ @4xRevenue Zero Shorts LLC @zeroshorts	31 May 2018			$tsla. In case your blocked by Musk, I thought I'd share his most recent reg FD violation since you won't be able to see it yourself. https://twitter.com/zeroshorts/status/1002275837767380993 … LOL!!! $TSLA pic.twitter.com/AlUKjvaI0D	4 8 8 43 43	Retweet 8 Retweeted 8		Like 43 Liked 43	/4xRevenue/status/1002276960083603456
@RooseveltPatoo1 @RooseveltPatoo1 @RooseveltPatoo1 @RooseveltPatoo1 @RooseveltPatoo1	Roosevelt Stinson‏ @RooseveltPatoo1	31 May 2018			Although Tesla is a financial bulwark, totally not in need of additional financing, and probably on the verge of paying a dividend, I’m confident they have an incredibly solid bank like $DB ready to support them as needed. $TSLA $TSLAQ	4 5 5 65 65	Retweet 5 Retweeted 5		Like 65 Liked 65	/RooseveltPatoo1/status/1002268886765658113
@markbspiegel @markbspiegel @markbspiegel @markbspiegel @markbspiegel	Mark B. Spiegel‏ @markbspiegel	31 May 2018			20,000 reservations just in Norway for the Hyundai Kona electric: https://electrek.co/2018/05/31/hyundai-kona-ev-gets-norwegian-price-specs-as-company-plans-to-make-own-batteries/ … BYE, $TSLA.	8 10 10 41 41	Retweet 10 Retweeted 10		Like 41 Liked 41	/markbspiegel/status/1002245317063036928
@ValueAnalyst1 @ValueAnalyst1 @ValueAnalyst1 @ValueAnalyst1 @ValueAnalyst1	ValueAnalyst‏ @ValueAnalyst1	31 May 2018			If $28,000 is in fact the marginal cost of Model 3, $TSLA would by August maybe, November definitely, along with a potential https://electrek.co/2018/05/31/tesla-model-3-teardow-material-production-cost/ …	3 13 13 35 35	Retweet 13 Retweeted 13		Like 35 Liked 35	/ValueAnalyst1/status/1002226418858823680
@BagholderQuotes @BagholderQuotes @BagholderQuotes @BagholderQuotes @BagholderQuotes	Bag Holder‏ @BagholderQuotes	31 May 2018			“If $TSLA can buy Uber, I think they will put GM, Ford, BMW and Audi out of business.”	27 26 26 164 164	Retweet 26 Retweeted 26		Like 164 Liked 164	/BagholderQuotes/status/1002210466083504128
@BSA19741 @BSA19741 @BSA19741 @BSA19741 @BSA19741	Nikola’s Stache‏ @BSA19741	31 May 2018			$tsla threats ranked with weight given to severity and proximity: 1) securities fraud charges (unfiled vaporware w/ scty vote) 2) simply run out of cash (supplier cod) 3) regulator autopilot shutdown 4) suspension recall (porous cast alum. ) 5) manuf ineptitude 6) EV competition	11 12 12 53 53	Retweet 12 Retweeted 12		Like 53 Liked 53	/BSA19741/status/1002207609615732737
@BSA19741 @BSA19741 @BSA19741 @BSA19741 @BSA19741	Nikola’s Stache‏ @BSA19741	31 May 2018			Well here’s an interesting twist. The Laguna Beach $tsla autopilot collision is in the EXACT same spot as a different autopilot collision into a big rig one year ago. https://www.upi.com/Self-driving-Tesla-car-crashes-in-same-California-location-as-2017-accident/1131527692147/ …	2 18 18 50 50	Retweet 18 Retweeted 18		Like 50 Liked 50	/BSA19741/status/1002195638317133824
@skabooshka @skabooshka @skabooshka @skabooshka @skabooshka @markbspiegel	skabooshka‏ @skabooshka Mark B. Spiegel @markbspiegel	31 May 2018			Silicon Valley heads acknowledging publicly that Elon Musk is dumb and his ideas are dumb. This is going to get worse. $TSLA https://twitter.com/markbspiegel/status/1002161009912614912 … "Google billionaire Eric Schmidt: Elon Musk is ‘exactly wrong’ about A.I., he ‘doesn’t understand" https://cnb.cx/2LEZepi ANOTHER POTENTIAL BAILOUT DOWN THE DRAIN $TSLAQ $TSLA	3 5 5 29 29	Retweet 5 Retweeted 5		Like 29 Liked 29	/skabooshka/status/1002191714730176513
@TESLAcharts @TESLAcharts @TESLAcharts @TESLAcharts @TESLAcharts @GerberKawasaki @CGrantWSJ	TeslaCharts‏ @TESLAcharts Ross GerberVerified account @GerberKawasaki	31 May 2018			Doesn’t understand basic valuation methods. Stunning. $TSLA https://twitter.com/gerberkawasaki/status/1002181028427923456 … Putting $3 bil in plus the $1 bil GM paid equals $4 bil not $11 bil. Tesla is worth $50 bil and it’s a real company with a real product. Be consistent Charley.	9 2 2 57 57	Retweet 2 Retweeted 2		Like 57 Liked 57	/TESLAcharts/status/1002187273650262016
@ellec_uk @ellec_uk @ellec_uk @ellec_uk @ellec_uk	⚡ evlution.co ⚡‏ @ellec_uk	31 May 2018			If GM Is Serious, It Will Still Take About 16 Years To Catch Up To Tesla https://cleantechnica.com/2017/11/19/gm-serious-will-still-take-16-years-catch-tesla/ … $TSLA	1 24 24 47 47	Retweet 24 Retweeted 24		Like 47 Liked 47	/ellec_uk/status/1002186362701791232
@zdriver4 @zdriver4 @zdriver4 @zdriver4 @zdriver4	zdriver‏ @zdriver4	31 May 2018			"...the cathodes of the Panasonic cells used in the new Tesla Model 3 consist of only 2.8 percent cobalt. The current state of the art is currently eight percent cobalt." (translated) $TSLA https://www.wiwo.de/technologie/mobilitaet/elektroauto-zerlegt-tesla-model-3-kann-gewinn-abwerfen/22625806.html …	2 11 11 39 39	Retweet 11 Retweeted 11		Like 39 Liked 39	/zdriver4/status/1002179272679751680
@GerberKawasaki @GerberKawasaki @GerberKawasaki @GerberKawasaki @GerberKawasaki	Ross Gerber‏Verified account @GerberKawasaki	31 May 2018	#model3,EV,AutonomousVehicles,beautiful	#EV	The Tesla #model3 is the best car on the road for the money. It is the game changer for transportation that we had hoped. I love this car. #EV #AutonomousVehicles #beautiful design and functionality. $tsla	8 9 9 43 43	Retweet 9 Retweeted 9		Like 43 Liked 43	/GerberKawasaki/status/1002176060581076992
@tool_grinder @tool_grinder @tool_grinder @tool_grinder @tool_grinder	ToolGrinder‏ @tool_grinder	31 May 2018			The lead syndicate lender of $TSLA's ABL has been ordered by the Fed to reduce risk taking. Hmmm... where to start? Deutsche Bank’s U.S. operations deemed ‘troubled’ by Fed https://www.wsj.com/articles/deutsche-banks-u-s-operations-deemed-troubled-by-fed-1527768310 … via @WSJ	1 10 10 20 20	Retweet 10 Retweeted 10		Like 20 Liked 20	/tool_grinder/status/1002161070067286016
@evannex_com @evannex_com @evannex_com @evannex_com @evannex_com	EVANNEX for Tesla‏ @evannex_com	31 May 2018	#ElonMusk,Tesla,TeslaMotors,ElectricVehicle	#Tesla	Caught on video — Consumer Reports opens up about its private conversation with #ElonMusk and provides video proof that #Tesla improved its braking over-the-air via a software update — an industry first, watch here: http://ow.ly/oBeG30kgEhW $TSLA #TeslaMotors #ElectricVehicle	17 17 46 46	Retweet 17 Retweeted 17		Like 46 Liked 46	/evannex_com/status/1002133128142577664
@contrarian8888 @contrarian8888 @contrarian8888 @contrarian8888 @contrarian8888 @JohnCarreyrou	contrarian 8888‏ @contrarian8888 John Carreyrou @JohnCarreyrou	30 May 2018			Just read this book which is brilliant. What’s even more amazing Is the striking similarities to $TSLA. Board of directors that are hoodwinked and in awe with founder with no industry knowledge and over compensation. Founder that repeatedly lies. Technology (autopilot) that is https://twitter.com/johncarreyrou/status/998708099631472640 … My book about the Theranos scandal, "BAD BLOOD: Secrets and…	2 8 8 21 21	Retweet 8 Retweeted 8		Like 21 Liked 21	/contrarian8888/status/1001967432729350147
@StuhrRyan @StuhrRyan @StuhrRyan @StuhrRyan @StuhrRyan	Ryan Stuhr‏ @StuhrRyan	30 May 2018			Only 9 days after CR review, $TSLA M3 retested and now recommended. I am sure there's lots of automakers who can change a car's braking in 9 days without physically touching the vehicle...and the bears will now enumerate them for us: _______	2 9 9 32 32	Retweet 9 Retweeted 9		Like 32 Liked 32	/StuhrRyan/status/1001895757715095554
@cppinvest @cppinvest @cppinvest @cppinvest @cppinvest	CrowPointPartners‏ @cppinvest	30 May 2018			1/ $TSLA. Don’t mean to distract from Musk’s battles with the media, but yesterday someone asked us (again) why the stock is so resilient.	4 8 8 34 34	Retweet 8 Retweeted 8		Like 34 Liked 34	/cppinvest/status/1001876630527148033
@BarkMSmeagol @BarkMSmeagol @BarkMSmeagol @BarkMSmeagol @BarkMSmeagol	Bark‏ @BarkMSmeagol	30 May 2018			$TSLAQ : “An OTA update is never going to improve the brake test results @ConsumerReports found!! $TSLA IS STILL A ZERO!!!” Reality: https://www.consumerreports.org/cars-tesla-model-3-gets-cr-recommendation-after-braking-update/ …pic.twitter.com/hUu3IWKcvR	10 20 20 42 42	Retweet 20 Retweeted 20		Like 42 Liked 42	/BarkMSmeagol/status/1001874656075202566
@GerberKawasaki @GerberKawasaki @GerberKawasaki @GerberKawasaki @GerberKawasaki	Ross Gerber‏Verified account @GerberKawasaki	30 May 2018	#tesla,model3	#model3	“I’ve been at CR for 19 years and tested more than 1,000 cars,” says Jake Fisher, director of auto testing at Consumer Reports, “and I’ve never seen a car that could improve its track performance with an over-the-air update.” #tesla #model3 $TSLA https://www.yahoo.com/finance/news/tesla-model-3-gets-cr-recommendation-braking-160939098.html …	10 71 71 207 207	Retweet 71 Retweeted 71		Like 207 Liked 207	/GerberKawasaki/status/1001873901276688384
@liamdenning @liamdenning @liamdenning @liamdenning @liamdenning	Liam Denning‏Verified account @liamdenning	30 May 2018			Tesla 2025s risk spread at new high of almost 494 bp. Yield: 7.746% $TSLA	4 21 21 51 51	Retweet 21 Retweeted 21		Like 51 Liked 51	/liamdenning/status/1001809264606941184
@BarkMSmeagol @BarkMSmeagol @BarkMSmeagol @BarkMSmeagol @BarkMSmeagol	Bark‏ @BarkMSmeagol	29 May 2018	#Model3		I’m noticing a trend. $TSLAQ is being drowned out by a ton of happy $TSLA #Model3 owners.	3 4 4 50 50	Retweet 4 Retweeted 4		Like 50 Liked 50	/BarkMSmeagol/status/1001637711491489792
@Trumpery45 @Trumpery45 @Trumpery45 @Trumpery45 @Trumpery45	Justin‏ @Trumpery45	29 May 2018			New model 3 breaks toe link “at weld point”, while driving. Both replaced. $tsla This Is Not Normal. https://teslamotorsclub.com/tmc/threads/broken-toe-link-caused-car-to-veer-left-and-right-traction-control-and-aeb-error-after.116397/ …	3 7 7 24 24	Retweet 7 Retweeted 7		Like 24 Liked 24	/Trumpery45/status/1001632092139151361
@HyperChangeTV @HyperChangeTV @HyperChangeTV @HyperChangeTV @HyperChangeTV	HyperChange‏ @HyperChangeTV	29 May 2018			What will Tesla's income statement look like through 2024? Here's our best guess (hint: Model S/X + Model 3 + Model Y + Semi + Pickup = 2M cars/year & $150B+ in revenue) $TSLA https://youtu.be/dNfh6R6bIWQ	3 10 10 58 58	Retweet 10 Retweeted 10		Like 58 Liked 58	/HyperChangeTV/status/1001603174946533377
@BSA19741 @BSA19741 @BSA19741 @BSA19741 @BSA19741	Nikola’s Stache‏ @BSA19741	29 May 2018			Based on no filings today, it has been 173 days since a $tsla insider has sold a share outside of a 10b5-1 plan. No 10b5-1 plans have been created or modified for 173 days. Insiders know something that is undisclosed. A 10k and a 10q have been filed since. What is the bad news?	10 18 18 67 67	Retweet 18 Retweeted 18		Like 67 Liked 67	/BSA19741/status/1001581776710586370
@NetflixAndLamp @NetflixAndLamp @NetflixAndLamp @NetflixAndLamp @NetflixAndLamp	NetflixAndLamp‏ @NetflixAndLamp	29 May 2018			Many cancellations in recent days. With latest tweets Elon has further limited his target market. Now primarily consists of twentysomething manchildren who love broscience and live w/ their parents. And he's trying to sell them an $80k Honda Civic clone. TAM is close to $0. $TSLA	4 5 5 30 30	Retweet 5 Retweeted 5		Like 30 Liked 30	/NetflixAndLamp/status/1001575835512516608
@ValueAnalyst1 @ValueAnalyst1 @ValueAnalyst1 @ValueAnalyst1 @ValueAnalyst1	ValueAnalyst‏ @ValueAnalyst1	29 May 2018			$TSLA The Perfect Article https://m.dailykos.com/stories/2018/5/29/1767826/-The-War-on-Tesla-Musk-and-the-Fight-for-the-Future …	13 37 37 97 97	Retweet 37 Retweeted 37		Like 97 Liked 97	/ValueAnalyst1/status/1001575704860004354
@SamAntar @SamAntar @SamAntar @SamAntar @SamAntar @GerberKawasaki @xonkd7 @SamAntar	Sam E. Antar‏Verified account @SamAntar Ross GerberVerified account @GerberKawasaki	29 May 2018			And Crazy Eddie is best known for its insane low prices, not its massive fraud. $TSLA https://twitter.com/gerberkawasaki/status/1001566914521448449?s=21 … Tesla owners have the highest satisfaction of any car company. Including me. https://www.consumerreports.org/car-reliability-owner-satisfaction/10-most-satisfying-cars-owner-satisfaction/ …	2 3 3 19 19	Retweet 3 Retweeted 3		Like 19 Liked 19	/SamAntar/status/1001571268133519360
@TheDoktor16 @TheDoktor16 @TheDoktor16 @TheDoktor16 @TheDoktor16 @SafeSelfDrive @SafeSelfDrive @dannyman	Mean Smartish Doktor‏ @TheDoktor16 Jim McPherson @SafeSelfDrive	29 May 2018			Great thread. The $TSLA autopilot crash with the parked police car happened in a now classic autopilot crash environment. White lines broken, leading in the wrong direction, so visual cues must take over. Autopilot cannot see stationary objects. Human errors all over, made worse https://twitter.com/safeselfdrive/status/1001559371258576897 … In Google 3D. How can you design a road that lets cars p…	2 6 6 37 37	Retweet 6 Retweeted 6		Like 37 Liked 37	/TheDoktor16/status/1001565927060770817
@Paul_Courtney @Paul_Courtney @Paul_Courtney @Paul_Courtney @Paul_Courtney @LBPD_PIO_45	Paul Courtney‏ @Paul_Courtney Laguna Beach PD PIO @LBPD_PIO_45	29 May 2018			Musk: AI will go self-aware, destroy humans & take over the world. $TSLA Autopilot: hold my beer https://twitter.com/lbpd_pio_45/status/1001541486146547717 … This morning a Tesla sedan driving outbound Laguna Canyon Road in “autopilot” collides with a parked @LagunaBeachPD unit. Officer was not in the unit at the time of the crash and minor injuries were sustained to…	8 8 46 46	Retweet 8 Retweeted 8		Like 46 Liked 46	/Paul_Courtney/status/1001565000425713667
@markbspiegel @markbspiegel @markbspiegel @markbspiegel @markbspiegel @LBPD_PIO_45	Mark B. Spiegel‏ @markbspiegel Laguna Beach PD PIO @LBPD_PIO_45	29 May 2018			$TSLA Autopilot has crossed the thin blue line.... Maybe NOW @NHTSAgov will shut it down!https://twitter.com/LBPD_PIO_45/status/1001541486146547717 … This morning a Tesla sedan driving outbound Laguna Canyon Road in “autopilot” collides with a parked @LagunaBeachPD unit. Officer was not in the unit at the time of the crash and minor injuries were sustained to…	4 5 5 18 18	Retweet 5 Retweeted 5		Like 18 Liked 18	/markbspiegel/status/1001550158516097026
@TeslaAgnostic @TeslaAgnostic @TeslaAgnostic @TeslaAgnostic @TeslaAgnostic @LBPD_PIO_45	Realist‏ @TeslaAgnostic Laguna Beach PD PIO @LBPD_PIO_45	29 May 2018			Another $TSLA Autopilot crash, i guess no Firetruck nearby, so it had to go with Police car https://twitter.com/LBPD_PIO_45/status/1001541486146547717 … This morning a Tesla sedan driving outbound Laguna Canyon Road in “autopilot” collides with a parked @LagunaBeachPD unit. Officer was not in the unit at the time of the crash and minor injuries were sustained to…	9 9 26 26	Retweet 9 Retweeted 9		Like 26 Liked 26	/TeslaAgnostic/status/1001545954057707521
@InvResDynamics @InvResDynamics @InvResDynamics @InvResDynamics @InvResDynamics	Dave Kranzler‏ @InvResDynamics	29 May 2018			The fact that $AMZN $NFLX, $FB and $TSLA are all green - three of the biggest Ponzi stocks in the world - on a day when the Dow is down over 400 pts is emblematic of the fraudulent nature of the stock market	10 21 21 71 71	Retweet 21 Retweeted 21		Like 71 Liked 71	/InvResDynamics/status/1001514382893899776
@FusionptCapital @FusionptCapital @FusionptCapital @FusionptCapital @FusionptCapital	Arun S. CFA CMT 🧐‏ @FusionptCapital	29 May 2018	#Tesla		Hard drive update. 5 years of backlog here. Still one of the bigger accounting dupes I've seen, especially given chart and short interest at the time. Q3 2016 $TSLA #Teslapic.twitter.com/VdEfbevJYN	5 5 5 22 22	Retweet 5 Retweeted 5		Like 22 Liked 22	/FusionptCapital/status/1001508249261232129
@evannex_com @evannex_com @evannex_com @evannex_com @evannex_com	EVANNEX for Tesla‏ @evannex_com	29 May 2018	#Tesla,TeslaMotors,TeslaModel3,ElectricVehicle,ElonMusk	#TeslaMotors	Analyst sees good things ahead for #Tesla later this year, read here: http://ow.ly/FXoY30kew8D $TSLA #TeslaMotors #TeslaModel3 #ElectricVehicle #ElonMusk	9 9 35 35	Retweet 9 Retweeted 9		Like 35 Liked 35	/evannex_com/status/1001497715799359488
@GerberKawasaki @GerberKawasaki @GerberKawasaki @GerberKawasaki @GerberKawasaki	Ross Gerber‏Verified account @GerberKawasaki	29 May 2018	#Tesla,model3	#model3	Driving the new #Tesla #model3 to work. $tsla https://www.pscp.tv/w/bd1tKDE3Nzc5fDFZcEtrRWxiYk5ySmqpZ9ReDAXbB35FcCZncrsI7x9glYtPqI_04E-24vovzg== …	29 21 21 130 130	Retweet 21 Retweeted 21		Like 130 Liked 130	/GerberKawasaki/status/1001489778481577984
@VGrinshpun @VGrinshpun @VGrinshpun @VGrinshpun @VGrinshpun	Vladimir Grinshpun‏ @VGrinshpun	29 May 2018			$TSLA German auto rental company do not believe in EVs, based on their experience with the BMW cars, presumably the clown car (aka i3): "I don’t believe in e-cars, politically it’s a grave mistake,” Erich Sixt said during a conference call on Tuesday,	2 5 5 17 17	Retweet 5 Retweeted 5		Like 17 Liked 17	/VGrinshpun/status/1001466859760254976
@TESLAcharts @TESLAcharts @TESLAcharts @TESLAcharts @TESLAcharts	TeslaCharts‏ @TESLAcharts	29 May 2018			Fundamental law of economics: The longer authorities resist market equilibrium, the more violent the inevitable return to such equilibrium shall be. $TSLA pic.twitter.com/Acj9d6W9af	5 10 10 48 48	Retweet 10 Retweeted 10		Like 48 Liked 48	/TESLAcharts/status/1001415867220025344
@ContrarianShort @ContrarianShort @ContrarianShort @ContrarianShort @ContrarianShort	ContrarianShort‏ @ContrarianShort	28 May 2018			$TSLA - Interesting that now only the $78K - $83K Model 3 variants have attractive margins. Can we all agree the $35K version is never coming? pic.twitter.com/uiAJ0EJJCk	2 7 7 31 31	Retweet 7 Retweeted 7		Like 31 Liked 31	/ContrarianShort/status/1001287209134280709
@QTRResearch @QTRResearch @QTRResearch @QTRResearch @QTRResearch	Quoth the Raven‏ @QTRResearch	28 May 2018			What It’s Like When Elon Musk’s Twitter Mob Comes After You https://www.thedailybeast.com/what-its-like-when-elon-musks-twitter-mob-comes-after-you … $TSLA	10 17 17 47 47	Retweet 17 Retweeted 17		Like 47 Liked 47	/QTRResearch/status/1001286414124929025
@HyperChangeTV @HyperChangeTV @HyperChangeTV @HyperChangeTV @HyperChangeTV	HyperChange‏ @HyperChangeTV	28 May 2018			returning flamethrowers and buying $TSLA https://youtu.be/kslojFW8b4o	5 8 8 63 63	Retweet 8 Retweeted 8		Like 63 Liked 63	/HyperChangeTV/status/1001280335513088001
@mikekilinski @mikekilinski @mikekilinski @mikekilinski @mikekilinski @car_advice	Mike Kilinski‏ @mikekilinski CarAdviceVerified account @car_advice	27 May 2018	#Jaguar,ipace,Tesla	#ipace	What an electric car should be. #Jaguar have out done themselves. #ipace ...in comparison to the POS that is a #Tesla $TSLA https://twitter.com/car_advice/status/1000831078771257345 … This is the all-new @Jaguar I-Pace and @PaulMaric is currently driving it! What do you think of it? Is there anything you’d like to know? @JaguarAUS pic.twitter.com/wgcT5nXa8E	4 5 5 31 31	Retweet 5 Retweeted 5		Like 31 Liked 31	/mikekilinski/status/1000908510878560257
@TESLAcharts @TESLAcharts @TESLAcharts @TESLAcharts @TESLAcharts	TeslaCharts‏ @TESLAcharts	27 May 2018			Due to the overwhelming effectiveness of TeslaCharts, the quantity of vitriol directed at me has grown substantially. As such, although I had only previously blocked those that had already blocked me, I intend to block rude ignorant $TSLA bulls much more liberally going forward.	22 4 4 111 111	Retweet 4 Retweeted 4		Like 111 Liked 111	/TESLAcharts/status/1000900632532979712
@MuskFanboy @MuskFanboy @MuskFanboy @MuskFanboy @MuskFanboy	Musk Fanboy‏ @MuskFanboy	27 May 2018			"HONDA’S NEW 186-MILE ELECTRIC FIT WILL BE PRICED BELOW $20,000" $TSLA $TSLAQ @markbspiegelhttps://insideevs.com/hondas-new-186-mile-electric-fit-will-be-priced-below-20000/ …	4 3 3 21 21	Retweet 3 Retweeted 3		Like 21 Liked 21	/MuskFanboy/status/1000878504869879810
@NetflixAndLamp @NetflixAndLamp @NetflixAndLamp @NetflixAndLamp @NetflixAndLamp	NetflixAndLamp‏ @NetflixAndLamp	27 May 2018			Hmm. Elon doesn't know that Model 3 isn't able to connect to WiFi, so he has to be told so by one of his customers. Bullish. $TSLA pic.twitter.com/kKcC31zVDj	3 5 5 34 34	Retweet 5 Retweeted 5		Like 34 Liked 34	/NetflixAndLamp/status/1000862747503054855
@SteveHamel1 @SteveHamel1 @SteveHamel1 @SteveHamel1 @SteveHamel1	Steve Hamel‏ @SteveHamel1	27 May 2018			ICE manufacturer cartel secret meeting. $TSLA @Teslapic.twitter.com/iArq1R5xYF	9 9 30 30	Retweet 9 Retweeted 9		Like 30 Liked 30	/SteveHamel1/status/1000857102586347521
@AaronKrolik @AaronKrolik @AaronKrolik @AaronKrolik @AaronKrolik @ReformedBroker	Aaron Krolik (?)! 🧛‍♂️‏ @AaronKrolik Downtown Josh BrownVerified account @ReformedBroker	27 May 2018			$TSLA I think the comparisons are eerily similar. Musk is the Edison of the 21st century. https://twitter.com/reformedbroker/status/1000787968552992768 … I wonder if @BretStephensNYT is aware of this column the New York Times did thrashing Thomas Edison and the economic viability of electricity in February 1880... pic.twitter.com/gFZZUUnWVs	1 3 3 23 23	Retweet 3 Retweeted 3		Like 23 Liked 23	/AaronKrolik/status/1000804483813793793
@ValueAnalyst1 @ValueAnalyst1 @ValueAnalyst1 @ValueAnalyst1 @ValueAnalyst1	ValueAnalyst‏ @ValueAnalyst1	27 May 2018			$TSLA Do you have a Model 3 reservation? If not, please share your reasons in a reply. Thank you in advance.	33 10 10 11 11	Retweet 10 Retweeted 10		Like 11 Liked 11	/ValueAnalyst1/status/1000802517255639041
@QTRResearch @QTRResearch @QTRResearch @QTRResearch @QTRResearch	Quoth the Raven‏ @QTRResearch	27 May 2018			NEW PODCAST: Quoth the Raven #38 - Montana Skeptic Talks Elon Musk, Tesla https://www.podbean.com/media/share/pb-fxjcq-920c49#.WwrgqxsJnxc.twitter … $TSLA	12 10 10 37 37	Retweet 10 Retweeted 10		Like 37 Liked 37	/QTRResearch/status/1000780206632816640
@GerberKawasaki @GerberKawasaki @GerberKawasaki @GerberKawasaki @GerberKawasaki	Ross Gerber‏Verified account @GerberKawasaki	27 May 2018	#Tesla,model3	#model3	Just found my 6 year old in the garage staring at the new #Tesla #model3 He can’t believe it’s the car we ordered online and how cool it is. He’s insisting we go for a ride. $tsla @elonmusk	32 19 19 186 186	Retweet 19 Retweeted 19		Like 186 Liked 186	/GerberKawasaki/status/1000751688142110720
@TheStreet @TheStreet @TheStreet @TheStreet @TheStreet	TheStreet‏Verified account @TheStreet	26 May 2018			First California, then the world? $TSLA https://buff.ly/2s0bA3c	1 11 11 15 15	Retweet 11 Retweeted 11		Like 15 Liked 15	/TheStreet/status/1000547132494045189
@ElonBachman @ElonBachman @ElonBachman @ElonBachman @ElonBachman @MuskFanboy	"Elon Says"‏ @ElonBachman Musk Fanboy @MuskFanboy	26 May 2018			$TSLA driver plunges to death at the exact spot where a white lane marker ends Tesla drivers confirm a recent AutoPilot update causes AP to lurch towards such gaps Tesla denies AP on at time of impact, but carefully avoids denying it was on when car left the road. Hmmm. https://twitter.com/PresidentOprahW/status/1000435389176471554 … https://www.reddit.com/r/teslamotors/comments/8m6bhz/anyone_els…	2 4 4 16 16	Retweet 4 Retweeted 4		Like 16 Liked 16	/ElonBachman/status/1000447249112076289
@KlendathuCap @KlendathuCap @KlendathuCap @KlendathuCap @KlendathuCap	Klendathu Capitalist‏ @KlendathuCap	26 May 2018			"Every $TSLA vehicle is autonomous until it crashes into an inanimate object." ~ Mike Tyson HT: @LongShortTrader	4 4 36 36	Retweet 4 Retweeted 4		Like 36 Liked 36	/KlendathuCap/status/1000352314421596160
@Badger24 @Badger24 @Badger24 @Badger24 @Badger24	Badger‏ @Badger24	25 May 2018			We just got our first confirmation that the $TSLA Model 3 does not have regulatory approval to be sold in Europe. The question is why not? Perhaps a large touchscreen as the sole driver interface runs afoul of distracted driving? @TeslaCharts @markbspiegel @MontanaSkeptic1pic.twitter.com/4uwMpzo6Q4	1 9 9 20 20	Retweet 9 Retweeted 9		Like 20 Liked 20	/Badger24/status/1000160308730642432
@vincent13031925 @vincent13031925 @vincent13031925 @vincent13031925 @vincent13031925	Vincent‏ @vincent13031925	25 May 2018			Many Auto Media in China get to test drive Tesla Model 3 the very first time. Positive reports are flooding all major social media lately. $TSLA pic.twitter.com/gNEDuOok6U	1 15 15 32 32	Retweet 15 Retweeted 15		Like 32 Liked 32	/vincent13031925/status/1000133514388369408
@TradersCom @TradersCom @TradersCom @TradersCom @TradersCom	Traders Community‏ @TradersCom	25 May 2018	#Lithium,ElectricVehicles	#ElectricVehicles	Western Australia Launch #Lithium and Energy Minerals Taskforce For #ElectricVehicles and Batteries via @fa078a2fetc $TSLA $ALB $SQM $FMC $AUDUSD https://traderscommunity.com/index.php/commodities/828-western-australia-lithium-and-energy-minerals-taskforce-for-electric-vehicles-and-batteries …pic.twitter.com/82Ts4SenAA	11 11 8 8	Retweet 11 Retweeted 11		Like 8 Liked 8	/TradersCom/status/1000123431797616640
@FusionptCapital @FusionptCapital @FusionptCapital @FusionptCapital @FusionptCapital	Arun S. CFA CMT 🧐‏ @FusionptCapital	25 May 2018	#Tesla		What your days look like when you're 40+% hedged and up over 2+X the market in the last 18 months. $TSLA $SPX #Teslapic.twitter.com/ftMdqF3M76	1 5 5 22 22	Retweet 5 Retweeted 5		Like 22 Liked 22	/FusionptCapital/status/1000066269255815169
@BarkMSmeagol @BarkMSmeagol @BarkMSmeagol @BarkMSmeagol @BarkMSmeagol	Bark‏ @BarkMSmeagol	25 May 2018			$TSLAQ : “Tesla’s operating expenses are growing way faster than their revenues!! $TSLA IS STILL A ZERO!!!” Reality: Auto only OpEx vs Auto only revenue. pic.twitter.com/WFUrJgTmk5	2 12 12 27 27	Retweet 12 Retweeted 12		Like 27 Liked 27	/BarkMSmeagol/status/1000042977526398976
@realsheepwolf @realsheepwolf @realsheepwolf @realsheepwolf @realsheepwolf	SheepWolf‏ @realsheepwolf	25 May 2018	#WEALTHBUILDER,MILLIONAIREMINDSET	#MILLIONAIREMINDSET	$FUSZ SEVERELY UNDERVALUED #WEALTHBUILDER #MILLIONAIREMINDSET FREE $FUSZ DD: https://investorshangout.com/post/view?id=5040462 … $AVGR $AKER $OPK $SNES $RXMD $SBOT $QCOM $APHQF $CBWTF $OGRMF $FCSC $SNAP $FB $TWTR $SIRI $FNMA $FMCC $AMZN $TSLA $NVDA $NFLX $EBAY $LODE $AGRX $NETS $RNVA $POTN $CBIS $GE pic.twitter.com/u71q4RsgzX	1 9 9 8 8	Retweet 9 Retweeted 9		Like 8 Liked 8	/realsheepwolf/status/1000029541186842624
@ihors3 @ihors3 @ihors3 @ihors3 @ihors3 @kmdrobish	Ihor Dusaniwsky‏ @ihors3 Ken Drobish @kmdrobish	25 May 2018			I say ... lend your $TSLA shares, get an extra 3% return on your stock, the new short won't materially move the stock price, and eventually, if you are right on your long thesis, THEY HAVE TO BUY THEIR SHARES BACK and turbocharge the rally that squeezed them out. https://twitter.com/kmdrobish/status/999819950146531328 … @ihors3 Hi Ihor, Is a long term shareholder that lends out fully owned shares…	1 8 8 23 23	Retweet 8 Retweeted 8		Like 23 Liked 23	/ihors3/status/1000001045907628032
@ihors3 @ihors3 @ihors3 @ihors3 @ihors3	Ihor Dusaniwsky‏ @ihors3	25 May 2018			$TSLA short interest is $10.9 billion, 39.03 million shares shorted, 31% of the float. Shorts are up $849 million in year-to-date mark-to-market profits, +8.26% ... with most of those profits occurring in May, with shorts up $584 million, +5.68%. pic.twitter.com/piKgsrGNrL	2 7 7 17 17	Retweet 7 Retweeted 7		Like 17 Liked 17	/ihors3/status/999998026868457472
@BarkMSmeagol @BarkMSmeagol @BarkMSmeagol @BarkMSmeagol @BarkMSmeagol	Bark‏ @BarkMSmeagol	24 May 2018			$TSLAQ : “Elon is acting just like Trump! He’s completely deranged! $TSLA IS STILL A ZERO!!!” Reality: @elonmusk is calling out the Trump-like behavior from certain media publications and authors (you know who you are) who actively work to falsely discredit him and @Tesla	2 7 7 26 26	Retweet 7 Retweeted 7		Like 26 Liked 26	/BarkMSmeagol/status/999661930217291777
@jimcramer @jimcramer @jimcramer @jimcramer @jimcramer	Jim Cramer‏Verified account @jimcramer	24 May 2018			$TSLA CEO Elon Musk is cracking under immense stress and investors should worry via @BrianSozzihttp://bit.ly/2KQvZ1v	38 25 25 69 69	Retweet 25 Retweeted 25		Like 69 Liked 69	/jimcramer/status/999657816901279744
@cfischer6 @cfischer6 @cfischer6 @cfischer6 @cfischer6	Chris Fischer‏ @cfischer6	24 May 2018			Iron Man 4 Production issues and competition has pushed Stark Industries to the brink of bankruptcy. Tony Stark, despondent and struggling with substance abuse, turns to Twitter to wage an epic battle against his critics and the media. Arriving Summer 2019 $TSLA	8 17 17 106 106	Retweet 17 Retweeted 17		Like 106 Liked 106	/cfischer6/status/999637140563812352
@BertelSchmitt @BertelSchmitt @BertelSchmitt @BertelSchmitt @BertelSchmitt	BertelSchmitt™ 🎩 🎩 🎩 🎩 🎩‏Verified account @BertelSchmitt	23 May 2018			$tsla will be the first victim of a MASSIVE global retaliation against any U.S. tariff hikes. $tsla exports 50% of its cars, 17% to China, 21% to EU. If Trump goes through with the plan, he will kill $TSLA	5 10 10 22 22	Retweet 10 Retweeted 10		Like 22 Liked 22	/BertelSchmitt/status/999515066008391680
@mydoghasagun @mydoghasagun @mydoghasagun @mydoghasagun @mydoghasagun	HOARY 'Renaissance Man' MARMOT, STOCK TRADER‏ @mydoghasagun	23 May 2018			"The Media" MADE Elon Musk. Without the media hype and fawning reporters, $TSLA would be trading somewhere between Blue Apron and JCP. He's biting the hand that feeds him. He is creating a myriad of scapegoats that can be blamed for events yet to come.	4 11 11 51 51	Retweet 11 Retweeted 11		Like 51 Liked 51	/mydoghasagun/status/999489001806426113
@vincent13031925 @vincent13031925 @vincent13031925 @vincent13031925 @vincent13031925	Vincent‏ @vincent13031925	23 May 2018			Breaking News: Tesla sales in China went insane, some models are sold out on day 1 in different cities right after China lower the tariff tax. Tesla Model X 75D in Shanghai Experience Center has been sold out. https://m.sohu.com/a/232687227_260616/?pvid=000115_3w_a … $TSLA	7 29 29 68 68	Retweet 29 Retweeted 29		Like 68 Liked 68	/vincent13031925/status/999475748040658946
@annerajb @annerajb @annerajb @annerajb @annerajb	Anner J. Bonilla 🇵🇷 🛩️ 🔋 🔧‏ @annerajb	23 May 2018			While people are distracted with @elonmusk Tesla is allowing people to change their RWD for a AWD and performance. Apparently phone lines are maxed out requiring multiple calls to get a hold of someone and do the change. Wonder if we should start raising $tsla m3 ASP for next q	5 9 9 30 30	Retweet 9 Retweeted 9		Like 30 Liked 30	/annerajb/status/999437701857316865
@BarkMSmeagol @BarkMSmeagol @BarkMSmeagol @BarkMSmeagol @BarkMSmeagol @mcjamez @bonnienorman @AlterViggo	Bark‏ @BarkMSmeagol Jim McPherson @mcjamez	23 May 2018			$TSLAQ : “Tesla and Elon are so defensive about everything! They’re hiding something! $TSLA IS STILL A ZERO!!!” Reality: @Tesla and @elonmusk are very open to fair criticism. Problem is all the hit pieces published makes them appear constantly playing defense.https://twitter.com/mcjamez/status/999434193250738176 … Yes! Reference Elon’s interaction with CR this week. He addressed the issues pointe…	2 6 6 24 24	Retweet 6 Retweeted 6		Like 24 Liked 24	/BarkMSmeagol/status/999435303579369472
@StockTwits @StockTwits @StockTwits @StockTwits @StockTwits	StockTwits‏Verified account @StockTwits	23 May 2018			Here are 16 charts you need to see today. Trade ideas, and technical patterns you can't miss. Like this chart of $TSLA. See the ENTIRE list here: https://stocktwits.com/discover/highlights/557/top-technical-analysis-charts-info-graphics-may-23-2018 …pic.twitter.com/XiwK4vYIqk	1 13 13 23 23	Retweet 13 Retweeted 13		Like 23 Liked 23	/StockTwits/status/999422811880992768
@lisahopeking @lisahopeking @lisahopeking @lisahopeking @lisahopeking	Hope King 🔌‏Verified account @lisahopeking	23 May 2018			Today: @elonmusk says media is strained by an advertising model dominated by oil, legacy auto industries Oddly enough yesterday: Actor and $TSLA owner/shareholder @DomsWildThings said nearly the same thing: “It would benefit a lot of those companies if [Tesla] went bust”pic.twitter.com/wSHxHMzPxl	2 7 7 26 26	Retweet 7 Retweeted 7		Like 26 Liked 26	/lisahopeking/status/999409687677231104
@evannex_com @evannex_com @evannex_com @evannex_com @evannex_com	EVANNEX for Tesla‏ @evannex_com	23 May 2018	#Tesla,TeslaMotors,ElectricVehicle,ElonMusk	#TeslaMotors	In California, the #Tesla Model 3 is already taking down its German competition, read here: http://ow.ly/VPu930k9pQ2 $TSLA #TeslaMotors #ElectricVehicle #ElonMusk	14 14 43 43	Retweet 14 Retweeted 14		Like 43 Liked 43	/evannex_com/status/999390167990521858
@DeanAsbell @DeanAsbell @DeanAsbell @DeanAsbell @DeanAsbell	Dean Asbell‏ @DeanAsbell	23 May 2018			$TSLA Elon's defensiveness and childlike behavior this past week make me think problems are worse than previously thought. For those of us who've been around awhile, I think it's quite telling.	4 4 4 84 84	Retweet 4 Retweeted 4		Like 84 Liked 84	/DeanAsbell/status/999387449993277440
@BSA19741 @BSA19741 @BSA19741 @BSA19741 @BSA19741	Nikola’s Stache‏ @BSA19741	23 May 2018			Elon Musk is a man experiencing far more stress of imminent personal failure than the market is perceiving. His mask is slipping increasingly often. I’m just waiting patiently across all expirations for the market to wake up. $tsla is a disaster and Elon is quite clear on that.	5 23 23 139 139	Retweet 23 Retweeted 23		Like 139 Liked 139	/BSA19741/status/999386146420518918
@muddywatersre @muddywatersre @muddywatersre @muddywatersre @muddywatersre @elonmusk	MuddyWatersResearch‏Verified account @muddywatersre	23 May 2018			Elon, it's one thing to damage the fortunes of those who choose to believe in you and $TSLA. It's another to impugn the integrity of the media - doing so makes you corrosive to our republic. An unfortunate status for someone of your potential. P.S. I think you lie a lot.	30 67 67 310 310	Retweet 67 Retweeted 67		Like 310 Liked 310	/muddywatersre/status/999372148891271168
@probesreporter @probesreporter @probesreporter @probesreporter @probesreporter @elonmusk	Probes Reporter®‏Verified account @probesreporter Elon MuskVerified account @elonmusk	23 May 2018			Elon, honey, let's play a little game - Here's our recently published reports on undisclosed SEC investigations at Tesla. Now you go ahead and point out "the lies". You can't? That's what we thought. https://probesreporter.com/sites/default/files/uploads/documents/TSLA%202018-0208.pdf … https://probesreporter.com/news/elon-musk-hyped-and-happy-talked-investors-and-fans-tesla-kept-quiet-about-year…	4 23 23 70 70	Retweet 23 Retweeted 23		Like 70 Liked 70	/probesreporter/status/999366968577847296
@probesreporter @probesreporter @probesreporter @probesreporter @probesreporter @elonmusk @andyjayhawk	Probes Reporter®‏Verified account @probesreporter Elon MuskVerified account @elonmusk	23 May 2018			Disclose your SEC probes Elon, then you can lecture people about credibility. $TSLA https://twitter.com/elonmusk/status/999357298861486080 … Thought you’d say that. Anytime anyone criticizes the media, the media shrieks “You’re just like Trump!” Why do you think he got elected in the first place? Because no ones believes you any more. You lost your credibility a long time ago.	2 25 25 59 59	Retweet 25 Retweeted 25		Like 59 Liked 59	/probesreporter/status/999362567192662017
@CGrantWSJ @CGrantWSJ @CGrantWSJ @CGrantWSJ @CGrantWSJ @elonmusk @andyjayhawk	Charley Grant‏Verified account @CGrantWSJ Elon MuskVerified account @elonmusk	23 May 2018			The man who said there would be 100-200k Model 3s on the road by the end of 2017 thinks other people are losing credibility. Interesting. $TSLA https://twitter.com/elonmusk/status/999357298861486080 … Thought you’d say that. Anytime anyone criticizes the media, the media shrieks “You’re just like Trump!” Why do you think he got elected in the first place? Because no ones believes you any more. Yo…	17 82 82 335 335	Retweet 82 Retweeted 82		Like 335 Liked 335	/CGrantWSJ/status/999358524332433409
@evannex_com @evannex_com @evannex_com @evannex_com @evannex_com	EVANNEX for Tesla‏ @evannex_com	23 May 2018	#Tesla,TeslaMotors,ElectricVehicle,ElonMusk	#TeslaMotors	Investors are starting to see through some of the #Tesla hater news stories that have been circulating, read here: http://ow.ly/zmqh30k96eW $TSLA #TeslaMotors #ElectricVehicle #ElonMusk	1 16 16 42 42	Retweet 16 Retweeted 16		Like 42 Liked 42	/evannex_com/status/999316543489171459
@Teslarati @Teslarati @Teslarati @Teslarati @Teslarati	TESLARATI‏ @Teslarati	23 May 2018			Tesla $TSLA could see a 50% rally as negative media coverage gets ‘increasingly immaterial,’ says Baird - https://www.teslarati.com/tesla-tsla-shares-50-percent-rally-negative-media-coverage-baird/ …pic.twitter.com/yvfypwTQTT	5 26 26 132 132	Retweet 26 Retweeted 26		Like 132 Liked 132	/Teslarati/status/999312463828004864
@StuhrRyan @StuhrRyan @StuhrRyan @StuhrRyan @StuhrRyan	Ryan Stuhr‏ @StuhrRyan	23 May 2018			If you look where $TSLA media points you (crashes, Autopilot, twitter rants, conf call, unions, factory accidents, etc.), may miss quietly developing case that production is up, quality is up, sales are up, company is making good on its promises. Media could flip switch any time.	5 16 16 45 45	Retweet 16 Retweeted 16		Like 45 Liked 45	/StuhrRyan/status/999302455815892992
@tsla_dave @tsla_dave @tsla_dave @tsla_dave @tsla_dave	TSLA Dave‏ @tsla_dave	23 May 2018			Graph based on the latest data from @Model3VINs. Assuming VIN registration is at least somewhat indicative of production rate, which Elon strongly hinted was the case on the last CC, the recent trend is pretty encouraging $tsla pic.twitter.com/zncQRbpL8h	1 13 13 26 26	Retweet 13 Retweeted 13		Like 26 Liked 26	/tsla_dave/status/999288758578053120
@TESLAcharts @TESLAcharts @TESLAcharts @TESLAcharts @TESLAcharts	TeslaCharts‏ @TESLAcharts	23 May 2018			Ladies and gentlemen, I present to you Peak Garbage. Enjoy. $TSLA https://evobsession.com/billions-tesla-is-making-billions-investing-billions-not-burning-cash/ …	11 5 5 37 37	Retweet 5 Retweeted 5		Like 37 Liked 37	/TESLAcharts/status/999288079721615360
@ellec_uk @ellec_uk @ellec_uk @ellec_uk @ellec_uk	⚡ evlution.co ⚡‏ @ellec_uk	23 May 2018	#PlaceYourBets		Compare these two Analysts https://www.tipranks.com/analysts/ben-kallo … Baird (Target >$400 $TSLA) https://www.tipranks.com/analysts/david-tamberrino … Goldman (Target < $200 $TSLA) #PlaceYourBetspic.twitter.com/rf4JxJHILX	5 9 9 22 22	Retweet 9 Retweeted 9		Like 22 Liked 22	/ellec_uk/status/999269580244766720
@RooseveltPatoo1 @RooseveltPatoo1 @RooseveltPatoo1 @RooseveltPatoo1 @RooseveltPatoo1	Roosevelt Stinson‏ @RooseveltPatoo1	23 May 2018			This is aerial photo of Monday’s fatal Tesla crash in California. Desperate, pederastic shorty says red line shows where autopilot missed curve and drove car in pond. Wise $TSLA longs understand autopilot detected battery fire and engaged auto immersion protocol. $TSLAQpic.twitter.com/DIAhtUctDl	17 33 33 161 161	Retweet 33 Retweeted 33		Like 161 Liked 161	/RooseveltPatoo1/status/999256460147257350
@evannex_com @evannex_com @evannex_com @evannex_com @evannex_com	EVANNEX for Tesla‏ @evannex_com	23 May 2018	#Tesla,TeslaMotors,TeslaAutopilot,ElectricVehicle,ElonMusk	#TeslaMotors	GQ reviews #Tesla Autopilot and comes away impressed, check this out: http://ow.ly/S7gZ30k8F9Z $TSLA #TeslaMotors #TeslaAutopilot #ElectricVehicle #ElonMusk	12 12 34 34	Retweet 12 Retweeted 12		Like 34 Liked 34	/evannex_com/status/999225335530049536
@VGrinshpun @VGrinshpun @VGrinshpun @VGrinshpun @VGrinshpun	Vladimir Grinshpun‏ @VGrinshpun	23 May 2018			BEIJING (Reuters) - Tesla Inc (TSLA.O) has slashed up to $14,000 off its Model X in China after Beijing announced major tariff cuts for imported automobiles, a potential sales boost for $TSLA. https://finance.yahoo.com/news/tesla-trims-14-000-off-070445607.html?.tsrc=applewf …	1 12 12 37 37	Retweet 12 Retweeted 12		Like 37 Liked 37	/VGrinshpun/status/999185653328961536
@mydoghasagun @mydoghasagun @mydoghasagun @mydoghasagun @mydoghasagun	HOARY 'Renaissance Man' MARMOT, STOCK TRADER‏ @mydoghasagun	22 May 2018			For those poor souls on the wait list for a $35,000 Telsa, the struggle is real. $TSLA pic.twitter.com/S0LRAtRoNu	7 7 43 43	Retweet 7 Retweeted 7		Like 43 Liked 43	/mydoghasagun/status/999115152719990784
@CGrantWSJ @CGrantWSJ @CGrantWSJ @CGrantWSJ @CGrantWSJ	Charley Grant‏Verified account @CGrantWSJ	22 May 2018			Everyone got along nicely and came to a common understanding $TSLA https://twitter.com/ryanfelton/status/999033677622448130 …	1 2 2 55 55	Retweet 2 Retweeted 2		Like 55 Liked 55	/CGrantWSJ/status/999105961422966785
@Paul_M_Huettner @Paul_M_Huettner @Paul_M_Huettner @Paul_M_Huettner @Paul_M_Huettner	Paul Huettner, CFA‏ @Paul_M_Huettner	22 May 2018			Take a look at $TSLA's institutional holders since April 1 (famous bankwupt photo). Shares held in decline driven, in part, by increase in total selloffs. pic.twitter.com/n70gNq9ivQ	3 5 5 17 17	Retweet 5 Retweeted 5		Like 17 Liked 17	/Paul_M_Huettner/status/999049083355648001
@StockTwits @StockTwits @StockTwits @StockTwits @StockTwits	StockTwits‏Verified account @StockTwits	22 May 2018			Hey @elonmusk, come to StockTwits the next time you want questions for a $TSLA earnings call: https://blog.stocktwits.com/hi-elon-were-right-here-a3ac3f3af8de …pic.twitter.com/wi7jeAjMuN	15 15 55 55	Retweet 15 Retweeted 15		Like 55 Liked 55	/StockTwits/status/999022818036772865
@SquawkAlley @SquawkAlley @SquawkAlley @SquawkAlley @SquawkAlley	Squawk Alley‏Verified account @SquawkAlley	22 May 2018			Our @MorganLBrennan asked @SpaceX President & COO Gwynne Shotwell about company cross-pollination with @elonmusk and $TSLA - she shares how the two work together to maintain their leadership in tech pic.twitter.com/bz34eeuTwe	3 18 18 30 30	Retweet 18 Retweeted 18		Like 30 Liked 30	/SquawkAlley/status/999017031277178881
@CGrantWSJ @CGrantWSJ @CGrantWSJ @CGrantWSJ @CGrantWSJ @j_p_jacques	Charley Grant‏Verified account @CGrantWSJ JP @j_p_jacques	22 May 2018			Thanks Comrade. When the Model 3 outsells the Camry my superiors in Vladivostok will be so upset. $TSLA https://twitter.com/j_p_jacques/status/998810873060880389 … The WSJ Ruissian Troll @CGrantWSJ is back with huge bonehead journalist. Over the next 12 months $TSLA will sell more m3 than the Toyota Camry us sales figures and it's the #1 us selling car if it's not mass what it is? Ok it's mass, m…	15 3 3 108 108	Retweet 3 Retweeted 3		Like 108 Liked 108	/CGrantWSJ/status/998996288300634112
@ianrosen @ianrosen @ianrosen @ianrosen @ianrosen	Ian Rosen‏ @ianrosen	22 May 2018	#investing		“Hi Elon. We’re Right Here.” If Elon Musk wants to talk directly with investors, the @StockTwits community is on the other end of that line: http://bit.ly/2J0sd8g $TSLA #investing	8 8 22 22	Retweet 8 Retweeted 8		Like 22 Liked 22	/ianrosen/status/998983308028637185
@TheSmokingTire @TheSmokingTire @TheSmokingTire @TheSmokingTire @TheSmokingTire @hoonable @TheSmokingTire	Matt Farah‏ @TheSmokingTire Bozi Tatarevic @hoonable	22 May 2018			Now it makes sense. Tech bro with audience and a Model 3 on order, who has a Maserati QP and an Aston Martin, thinks all cars should have expensive problems and "will get to the bottom of this braking issue himself, which is probably fine." So, buy some $TSLA stock. That right? https://twitter.com/hoonable/status/998933786917253125 … Apparently he tells people how to invest their money and is oft…	11 11 11 67 67	Retweet 11 Retweeted 11		Like 67 Liked 67	/TheSmokingTire/status/998937037775368194
@followtheh @followtheh @followtheh @followtheh @followtheh	Tom Hearden‏ @followtheh	22 May 2018			$TSLA needs to roll out a firmware update for the stock pic.twitter.com/X4P23WFJRO	5 10 10 35 35	Retweet 10 Retweeted 10		Like 35 Liked 35	/followtheh/status/998933905511198720
@GerberKawasaki @GerberKawasaki @GerberKawasaki @GerberKawasaki @GerberKawasaki	Ross Gerber‏Verified account @GerberKawasaki	22 May 2018			Let alone a brand new cutting edge EV. People forget the iPhone one dropped every call. It was maddening. But some people could see what it would become. Many people missed Apple and the iPhone. Not me. Nor am I going to miss Tesla and the model3. $tsla $aapl	12 11 11 48 48	Retweet 11 Retweeted 11		Like 48 Liked 48	/GerberKawasaki/status/998912876336197632
@SteveBareman @SteveBareman @SteveBareman @SteveBareman @SteveBareman @elonmusk @ElectrekCo @FredericLambert	Steve Bareman‏ @SteveBareman Elon MuskVerified account @elonmusk	22 May 2018			$TSLA Tesla has fix for issue in less than 14 hours of report and will OTA it in just a few days. I love this company and it's focus on safety! Traditional OEMs would still be having actuaries work out if the injury lawsuits would make doing a fix worthwhile. https://twitter.com/elonmusk/status/998777288559755264 … Looks like this can be fixed with a firmware update. Will be rolling that out in a…	3 9 9 38 38	Retweet 9 Retweeted 9		Like 38 Liked 38	/SteveBareman/status/998912603563970561
@GerberKawasaki @GerberKawasaki @GerberKawasaki @GerberKawasaki @GerberKawasaki	Ross Gerber‏Verified account @GerberKawasaki	22 May 2018	#tesla,model3	#model3	My last two cars both cost $135k. Aston Martin and Maserati GTS. I can’t tell you how many times little things broke. And some big things too. The cost of service was also thousands. I’m surprised people think a car should never have anything go wrong. #tesla #model3 $tsla	56 15 15 119 119	Retweet 15 Retweeted 15		Like 119 Liked 119	/GerberKawasaki/status/998912438039863296
@BarkMSmeagol @BarkMSmeagol @BarkMSmeagol @BarkMSmeagol @BarkMSmeagol @elonmusk @ElectrekCo @FredericLambert	Bark‏ @BarkMSmeagol Elon MuskVerified account @elonmusk	21 May 2018			$TSLAQ : “Just wait until legacy OEMs decide to make EVs! They’ll make them so quick, Tesla won’t last!! $TSLA IS STILL A ZERO!!!!!” Reality: Tesla is the one that operates at a speed legacy OEMs can only dream of. https://twitter.com/elonmusk/status/998777288559755264 … Looks like this can be fixed with a firmware update. Will be rolling that out in a few days. With further refinement, we can im…	1 6 6 30 30	Retweet 6 Retweeted 6		Like 30 Liked 30	/BarkMSmeagol/status/998778813940039680
@BarkMSmeagol @BarkMSmeagol @BarkMSmeagol @BarkMSmeagol @BarkMSmeagol @elonmusk @elonmusk @ElectrekCo @FredericLambert	Bark‏ @BarkMSmeagol Elon MuskVerified account @elonmusk	21 May 2018			$TSLAQ : “Tesla and @elonmusk are total liars! They actively deceive customers and pump up the stock!! $TSLA IS STILL A ZERO!!!” Reality: Exemplary leadership and focus on the end customer https://twitter.com/elonmusk/status/998738577344229377 … Even if a physical upgrade is needed to existing fleet, we will make sure all Model 3’s having amazing braking ability at no expense to customers	1 6 6 31 31	Retweet 6 Retweeted 6		Like 31 Liked 31	/BarkMSmeagol/status/998740976612007937
@tsla_dave @tsla_dave @tsla_dave @tsla_dave @tsla_dave	TSLA Dave‏ @tsla_dave	21 May 2018			Tesla's $78,000 Model 3 Is a Bargain. Here's Why https://www.thestreet.com/investing/teslas-78000-model-3-is-a-bargain-here-s-why--14596013 … via @TheStreet $tsla	2 12 12 34 34	Retweet 12 Retweeted 12		Like 34 Liked 34	/tsla_dave/status/998617820220010498
@markbspiegel @markbspiegel @markbspiegel @markbspiegel @markbspiegel	Mark B. Spiegel‏ @markbspiegel	21 May 2018			I want to prepare you in advance for the coming onslaught of Tweets whereby Subsidy Fire-Fraud Boy tells you that Consumer Reports is an idiotic, biased publication with no idea what it's talking about... $TSLAQ $TSLA pic.twitter.com/5lOajTWwZR	4 8 8 45 45	Retweet 8 Retweeted 8		Like 45 Liked 45	/markbspiegel/status/998610869666840578
@ReutersBiz @ReutersBiz @ReutersBiz @ReutersBiz @ReutersBiz	Reuters Business‏Verified account @ReutersBiz	21 May 2018			MORE: Consumer Reports says 'the Tesla's stopping distance of 152 feet from 60 mph was far worse than any contemporary car we've tested' $TSLA	4 25 25 24 24	Retweet 25 Retweeted 25		Like 24 Liked 24	/ReutersBiz/status/998608295983271936
@QTRResearch @QTRResearch @QTRResearch @QTRResearch @QTRResearch	Quoth the Raven‏ @QTRResearch	21 May 2018			"You can get a good look at a butcher's ass by sticking your head up there. But, wouldn't you rather to take his word for it? No, what I mean is, you can get a good look at a T-bone by sticking your head up a butcher's ass... No, wait. It's gotta be your bull." $TSLA pic.twitter.com/o8WjABiva0	6 13 13 62 62	Retweet 13 Retweeted 13		Like 62 Liked 62	/QTRResearch/status/998607141345820672
@MovistarMX @MovistarMX @MovistarMX	Movistar México‏Verified account @MovistarMX	Jul 1			Todo cabe en un plan sabiéndolo acomodar, por eso hicimos este solo para ti.	27 36 36 173 173	Retweet 36 Retweeted 36		Like 173 Liked 173	/MovistarMX/status/1145718136987148295
@ReutersBiz @ReutersBiz @ReutersBiz @ReutersBiz @ReutersBiz	Reuters Business‏Verified account @ReutersBiz	21 May 2018			JUST IN: Consumer Reports magazine says Tesla Model 3 falls short of a CR recommendation $TSLA pic.twitter.com/HHREWqZSVB	4 28 28 38 38	Retweet 28 Retweeted 28		Like 38 Liked 38	/ReutersBiz/status/998606023047942144
@GabeHoff @GabeHoff @GabeHoff @GabeHoff @GabeHoff @zerohedge	Gabe Hoffman‏ @GabeHoff zerohedge @zerohedge	21 May 2018			$TSLA stopping distance from 60mph was 7 feet longer than a full sized Ford F-150 This is about the worst Consumer Reports review of any car I've ever seen. $TSLA is going to 0. Bankruptcy ahead. https://twitter.com/zerohedge/status/998603066353094656 … Tesla Stock Slides After Consumer Reports Warns Of "Braking, Controls, & Ride Quality Issues" https://www.zerohedge.com/news/2018-05-21/tesla-sto…	11 48 48 80 80	Retweet 48 Retweeted 48		Like 80 Liked 80	/GabeHoff/status/998604574603841544
@NetflixAndLamp @NetflixAndLamp @NetflixAndLamp @NetflixAndLamp @NetflixAndLamp @elonmusk	NetflixAndLamp‏ @NetflixAndLamp Elon MuskVerified account @elonmusk	21 May 2018			Almost everything in this tweet is a lie. BMW M3 goes 0-60 in 3.8 seconds, so performance Model 3 only 8% quicker. BMW M3 costs about $70k, so cheaper than Model 3. No way Model 3 handles better than M3. And $TSLA will only win on track if track is less than 200 meters long. https://twitter.com/elonmusk/status/998085655958769665 … Cost of all options, wheels, paint, etc is included (apart from Au…	9 10 10 44 44	Retweet 10 Retweeted 10		Like 44 Liked 44	/NetflixAndLamp/status/998589247820042240
@Teslarati @Teslarati @Teslarati @Teslarati @Teslarati	TESLARATI‏ @Teslarati	21 May 2018			Tesla $TSLA shares jump amid $500 price target and Model 3 dual motor update - https://www.teslarati.com/tesla-stock-tsla-buy-rating-500-price-target-berenberg/ …pic.twitter.com/5aM5YlsW79	2 53 53 239 239	Retweet 53 Retweeted 53		Like 239 Liked 239	/Teslarati/status/998584936025206785
@TheBubbleBubble @TheBubbleBubble @TheBubbleBubble @TheBubbleBubble @TheBubbleBubble @TheBubbleBubble	Jesse Colombo‏Verified account @TheBubbleBubble Jesse ColomboVerified account @TheBubbleBubble	21 May 2018			Without this Fed-fueled household wealth bubble, far fewer people could afford luxury cars like Teslas. This factor is missing from nearly ALL analyses of Tesla's business. When this wealth bubble implodes, say "bye-bye" to Tesla. $TSLA https://twitter.com/TheBubbleBubble/status/998219171820339200 … U.S. household wealth is in a bubble thanks to Fed-inflated asset prices...reversion to mean is co…	4 13 13 31 31	Retweet 13 Retweeted 13		Like 31 Liked 31	/TheBubbleBubble/status/998582768819953664
@smallcapsteve @smallcapsteve @smallcapsteve @smallcapsteve @smallcapsteve	SmallCapSteve‏ @smallcapsteve	21 May 2018			$TSLA advertises the $35k car that will never exist. pic.twitter.com/YgPUMGRv6I	7 18 18 55 55	Retweet 18 Retweeted 18		Like 55 Liked 55	/smallcapsteve/status/998578045383393280
@businessinsider @businessinsider @businessinsider @businessinsider @businessinsider	Business Insider‏Verified account @businessinsider	21 May 2018			Tesla is surging after an analyst upgrade and higher spot on the Fortune 500 list $TSLA https://read.bi/2KG6Zd8	1 10 10 15 15	Retweet 10 Retweeted 10		Like 15 Liked 15	/businessinsider/status/998576709107634178
@MaxJacobsEdison @MaxJacobsEdison @MaxJacobsEdison @MaxJacobsEdison @MaxJacobsEdison	Maxim Jacobs, CFA‏ @MaxJacobsEdison	21 May 2018			It's a bit amazing that @elonmusk admits $TSLA would go bankrupt if they actually sold and delivered Model 3's at the $35,000 price point and yet still has this on their Model 3 site https://www.tesla.com/model3 pic.twitter.com/vBF2dFqZoB	6 9 9 33 33	Retweet 9 Retweeted 9		Like 33 Liked 33	/MaxJacobsEdison/status/998575262341222401
@realsheepwolf @realsheepwolf @realsheepwolf @realsheepwolf @realsheepwolf	SheepWolf‏ @realsheepwolf	21 May 2018			$FUSZ PREPARING TO MOVE TO THE BIG BOARDS NEWS JUST OUT: https://investorshangout.com/post/view?id=5051755 … $SIRI $SBUX $EBAY $PYPL $SWN $SHLD $RXMD $CHPE $OGRMF $CANN $ZNGA $VALE $JD $MU $ORCL $CRM $AGRX $QTNT $BLNK $BABA $WMT $TSLA $WFC $NBRV $POTN $CBIS $TWTR $FB $SNAP $JUNO $ADOM $AKER $C $Spic.twitter.com/ToYiR0Tj4c	12 12 20 20	Retweet 12 Retweeted 12		Like 20 Liked 20	/realsheepwolf/status/998538799444561921
@carlquintanilla @carlquintanilla @carlquintanilla @carlquintanilla @carlquintanilla	Carl Quintanilla‏Verified account @carlquintanilla	21 May 2018			“A Model 3 with a $35,000 price will be the rarest of the rare .. Perhaps the second most collectible Tesla ever, behind the one floating around in space.” $TSLA https://www.bloomberg.com/news/articles/2018-05-20/at-78-000-tesla-moves-mass-market-model-3-beyond-the-masses …	8 11 11 27 27	Retweet 11 Retweeted 11		Like 27 Liked 27	/carlquintanilla/status/998537273342939136
@ContrarianShort @ContrarianShort @ContrarianShort @ContrarianShort @ContrarianShort @CGrantWSJ	ContrarianShort‏ @ContrarianShort	21 May 2018			Step right up and place a deposit for a car that would bankrupt the Company if we actually make it. $TSLA	13 13 55 55	Retweet 13 Retweeted 13		Like 55 Liked 55	/ContrarianShort/status/998512956664176640
@CGrantWSJ @CGrantWSJ @CGrantWSJ @CGrantWSJ @CGrantWSJ	Charley Grant‏Verified account @CGrantWSJ	20 May 2018			"In terms of price, well, of course, it will be $35,000." $TSLA https://youtu.be/P-nngkMYgjk?t=18m52s …	9 8 8 68 68	Retweet 8 Retweeted 8		Like 68 Liked 68	/CGrantWSJ/status/998327828121780227
@ttmygh @ttmygh @ttmygh @ttmygh @ttmygh	Grant Williams‏ @ttmygh	20 May 2018			Personally, I’m waiting for the mass market $100k Model 3. Now THAT baby is gonna be suh-weeeet. Full $100k due up front? No problem. Delivery date 2020? I’ll wait. Come on @elonmusk stop holding out on us $TSLA $TSLAQ	3 20 20 138 138	Retweet 20 Retweeted 20		Like 138 Liked 138	/ttmygh/status/998308180869476352
@DeanAsbell @DeanAsbell @DeanAsbell @DeanAsbell @DeanAsbell	Dean Asbell‏ @DeanAsbell	20 May 2018			$tsla The company doesn't have to go bankrupt for investors to realize something is seriously wrong with their prior future assumptions. Rolling out a "non-mass market" $78,000 Model 3 was the dumbest thing Elon could have done. This stock is about to get repriced much lower.	10 9 9 64 64	Retweet 9 Retweeted 9		Like 64 Liked 64	/DeanAsbell/status/998248070474182657
@CGrantWSJ @CGrantWSJ @CGrantWSJ @CGrantWSJ @CGrantWSJ @elonmusk	Charley Grant‏Verified account @CGrantWSJ Elon MuskVerified account @elonmusk	20 May 2018			Model 3 was hyped for years as a mass market EV, and here we are in 2018 talking about a $78k car that races well. $TSLA https://twitter.com/elonmusk/status/998085655958769665 … Cost of all options, wheels, paint, etc is included (apart from Autopilot). Cost is $78k. About same as BMW M3, but 15% quicker & with better handling. Will beat anything in its class on the track.	74 193 193 598 598	Retweet 193 Retweeted 193		Like 598 Liked 598	/CGrantWSJ/status/998209839275921408
@GerberKawasaki @GerberKawasaki @GerberKawasaki @GerberKawasaki @GerberKawasaki @TeslaMotorsClub	Ross Gerber‏Verified account @GerberKawasaki Tesla Motors Club @TeslaMotorsClub	20 May 2018	#tesla,model3	#model3	And people downgraded their margin projections. Silly analysts. #tesla will make their margins. #model3 $tsla https://twitter.com/teslamotorsclub/status/998199074749927424 … Tesla Releases Info on Dual-Motor Model 3; Performance Version to Cost $78K https://teslamotorsclub.com/blog/2018/05/20/tesla-releases-info-on-dual-motor-model-3-performance-version-to-cost-78k/ … #Tesla #Model3 pic.twitter.c…	3 7 7 58 58	Retweet 7 Retweeted 7		Like 58 Liked 58	/GerberKawasaki/status/998199721712730112
@BarkMSmeagol @BarkMSmeagol @BarkMSmeagol @BarkMSmeagol @BarkMSmeagol	Bark‏ @BarkMSmeagol	20 May 2018	#CEO		$TSLAQ #CEO : “OMG, the performance Model 3 is more expensive than a BMW M3!! Elon is a liar!! $TSLA IS STILL A ZERO!!!” Reality: The tweets subtly implying the BMW M3 is cheaper comparing a lease payment to cash/loan come off as desperate. pic.twitter.com/w72pRYQ4RF	3 5 5 32 32	Retweet 5 Retweeted 5		Like 32 Liked 32	/BarkMSmeagol/status/998197335548030977
@TESLAcharts @TESLAcharts @TESLAcharts @TESLAcharts @TESLAcharts	TeslaCharts‏ @TESLAcharts	20 May 2018			A deal at twice the price??? $TSLA pic.twitter.com/5ozhZ2yxkm	8 5 5 65 65	Retweet 5 Retweeted 5		Like 65 Liked 65	/TESLAcharts/status/998174917685403648
@Salt_Nole @Salt_Nole @Salt_Nole @Salt_Nole @Salt_Nole	SaLt NoLe NC‏ @Salt_Nole	20 May 2018			Call me an asshole but If I’m spending ~$80k on a new car, I don’t want anyone thinking it only set me back $35k... $TSLA Model3	17 19 19 185 185	Retweet 19 Retweeted 19		Like 185 Liked 185	/Salt_Nole/status/998173774347423745
@evannex_com @evannex_com @evannex_com @evannex_com @evannex_com	EVANNEX for Tesla‏ @evannex_com	20 May 2018	#Tesla,TeslaMotors,TeslaModel3,ElectricVehicle,ElonMusk	#TeslaMotors	A good problem to have, #Tesla has to keep up with too much demand, read here: http://ow.ly/EYVw30k5zhb $TSLA #TeslaMotors #TeslaModel3 #ElectricVehicle #ElonMusk	2 12 12 41 41	Retweet 12 Retweeted 12		Like 41 Liked 41	/evannex_com/status/998160932340748288
@vincent13031925 @vincent13031925 @vincent13031925 @vincent13031925 @vincent13031925	Vincent‏ @vincent13031925	20 May 2018			Damn , Tesla Model 3 performance beat Porsche Carrera GTS big time. From 0-60 to value. $TSLA pic.twitter.com/2tB6wmZr6C	2 17 17 54 54	Retweet 17 Retweeted 17		Like 54 Liked 54	/vincent13031925/status/998110735573004293
@ElonBachman @ElonBachman @ElonBachman @ElonBachman @ElonBachman	"Elon Says"‏ @ElonBachman	20 May 2018			These $TSLA shorts are seriously delusional. pic.twitter.com/Il0CrfIM5v	2 10 10 36 36	Retweet 10 Retweeted 10		Like 36 Liked 36	/ElonBachman/status/998101602841104384
@RooseveltPatoo1 @RooseveltPatoo1 @RooseveltPatoo1 @RooseveltPatoo1 @RooseveltPatoo1	Roosevelt Stinson‏ @RooseveltPatoo1	19 May 2018			Shorty is running scared. Very scared. So scared that they’ve brought in Islamic terrorist group ISIS to threaten Elon. $TSLA https://www.cnbc.com/2018/05/19/iss-sides-against-two-tesla-directors-backs-split-of-musks-roles.html …	2 10 10 46 46	Retweet 10 Retweeted 10		Like 46 Liked 46	/RooseveltPatoo1/status/998045686200401920
@MuskFanboy @MuskFanboy @MuskFanboy @MuskFanboy @MuskFanboy	Musk Fanboy‏ @MuskFanboy	19 May 2018			Which will come first, the 35K Model 3, the $1 Hyperloop ride or Tesla's chapter 11. My bet is on the last option. $TSLA $TSLAQ	6 12 12 99 99	Retweet 12 Retweeted 12		Like 99 Liked 99	/MuskFanboy/status/998035163266338816
@skabooshka @skabooshka @skabooshka @skabooshka @skabooshka	skabooshka‏ @skabooshka	19 May 2018			Canada Country Director & GM Lenny Lewis reportedly left $TSLA this week. His number 2 (VP, Eastern Canada?) also left the company. source: Electrek podcast 5/18/18 @ 28:00 cc: @WallStCynic	4 22 22 58 58	Retweet 22 Retweeted 22		Like 58 Liked 58	/skabooshka/status/997971770891157504
@evannex_com @evannex_com @evannex_com @evannex_com @evannex_com	EVANNEX for Tesla‏ @evannex_com	19 May 2018	#Tesla,TeslaMotors,ElectricVehicle,ElonMusk	#TeslaMotors	#Tesla contributes big in the state of California, read here: http://ow.ly/OF0C30k5iKb $TSLA #TeslaMotors #ElectricVehicle #ElonMusk	12 12 33 33	Retweet 12 Retweeted 12		Like 33 Liked 33	/evannex_com/status/997949602010685440
@Farzad_MD @Farzad_MD @Farzad_MD @Farzad_MD @Farzad_MD	Farzad Mostashari‏Verified account @Farzad_MD	19 May 2018	#Model3		I put down $1,000 on a $TSLA #Model3 reservation more than 2 years ago I finally cancelled my reservation :-( -'Reason for cancellation' didn’t include “delayed production” option -Not concerned about competitors? 'what car did you buy?’ didn’t include my Honda Clarity Plug-inpic.twitter.com/Ak5CtKlVEO	16 22 22 84 84	Retweet 22 Retweeted 22		Like 84 Liked 84	/Farzad_MD/status/997920380068261888
@DrivingTheDay @DrivingTheDay @DrivingTheDay @DrivingTheDay @DrivingTheDay	DrivingTheDay‏ @DrivingTheDay	18 May 2018	#Tesla,Apple,stocks,VC,investor,startup,invest,technology	#Apple	Tech Review 2) America's IT Strongholds 2018 http://www.domainmondo.com/2018/05/tech-review-tesla-tsla-may-need.html … $TSLA #Tesla $AAPL #Apple #stocks #VC #investor #startup #invest #technologypic.twitter.com/0M7FGLMMEG	26 26 27 27	Retweet 26 Retweeted 26		Like 27 Liked 27	/DrivingTheDay/status/997607303804309506
@DomainMondo @DomainMondo @DomainMondo @DomainMondo @DomainMondo	Domain Mondo‏ @DomainMondo	18 May 2018	#Tesla,teslamodel3,TeslaMotors,ElonMusk,Apple,Tech,StockMarket,investors,investing	#teslamodel3	Tech Review | Tesla $TSLA May Need A Takeover, Will Apple $AAPL Bite?http://www.domainmondo.com/2018/05/tech-review-tesla-tsla-may-need.html … #Tesla #teslamodel3 #TeslaMotors #ElonMusk #Apple #Tech #StockMarket #investors #investing pic.twitter.com/QpAfSKKq09	26 26 27 27	Retweet 26 Retweeted 26		Like 27 Liked 27	/DomainMondo/status/997605616133820416
@RampCapitalLLC @RampCapitalLLC @RampCapitalLLC @RampCapitalLLC @RampCapitalLLC @elonmusk	Ramp Capital ♿️‏ @RampCapitalLLC Elon MuskVerified account @elonmusk	18 May 2018			$TSLA price now lower than when this was tweeted. What's the ETA on those flamethrowers? Asking for a friend. https://twitter.com/elonmusk/status/992388944774938626 … Oh and uh short burn of the century comin soon. Flamethrowers should arrive just in time.	8 16 16 130 130	Retweet 16 Retweeted 16		Like 130 Liked 130	/RampCapitalLLC/status/997538548432687104
@SheepleAnalytic @SheepleAnalytic @SheepleAnalytic @SheepleAnalytic @SheepleAnalytic	SheepleAnalytics‏ @SheepleAnalytic	18 May 2018			A $TSLA stock price of $275 implies a possible 1/2 billion dollar shortfall in Elon's pledged stock vs loan value. Would result in his having to pledge an additional 1.82 million shares. Would mean that 9.2% of $TSLA's total O/S stock would be pledged for Elon's personal loans	2 7 7 23 23	Retweet 7 Retweeted 7		Like 23 Liked 23	/SheepleAnalytic/status/997520173732171778
@BSA19741 @BSA19741 @BSA19741 @BSA19741 @BSA19741	Nikola’s Stache‏ @BSA19741	18 May 2018			On March 7, 2018, $TSLA Chief Accounting Officer Jason Branderiz abruptly resigned for “personal reasons.” When he did so, he left $6.3 million of equity compensation behind (based on 3/7 closing price). That value was vesting at $395k per QUARTER. pic.twitter.com/7eoJe72iLl	12 42 42 106 106	Retweet 42 Retweeted 42		Like 106 Liked 106	/BSA19741/status/997493987631095808
@PortfolioGuru @PortfolioGuru @PortfolioGuru @PortfolioGuru @PortfolioGuru	The Portfolio Guru‏ @PortfolioGuru	18 May 2018			More forensic analysis of $TSLA from me for Forbes. At 12/31 Musk had pledged >40% of his $TSLA shares as collateral for personal loans. His personal leverage is increasing just as $TSLA's corporate debt level has ballooned. Too…https://lnkd.in/dKaEnvg https://lnkd.in/dwXFU_Y	12 34 34 81 81	Retweet 34 Retweeted 34		Like 81 Liked 81	/PortfolioGuru/status/997460151165771778
@Convertbond @Convertbond @Convertbond @Convertbond @Convertbond	Lawrence McDonald‏Verified account @Convertbond	17 May 2018	#BoneHead		Serial Convertible Bond Issuers SunEdison* Chesapeake Energy Molycorp* Lehman* iStar Financial* Calpine* Fannie Freddie* Enron* Tyco* Adelphia Communications* Tesla $TSLA - the last saloon *went bankrupt #BoneHead	18 76 76 169 169	Retweet 76 Retweeted 76		Like 169 Liked 169	/Convertbond/status/997113070261604352
@cate_long @cate_long @cate_long @cate_long @cate_long	Cate Long‏Verified account @cate_long	16 May 2018	#muniland		$TSLA says Buffalo solar production to accelerate significantly in '18. Gov Cuomo gave Musk $750 million for Buffalo solar plant which has low production. Cuomo & Musk close to Puerto Rico governor who expects massive fed funds for energy rebuild http://buffalonews.com/2018/05/02/tesla-says-buffalo-solar-production-to-accelerate-significantly-during-second-half-of-2018/ … #muniland	4 14 14 27 27	Retweet 14 Retweeted 14		Like 27 Liked 27	/cate_long/status/996767080182636545
@VGrinshpun @VGrinshpun @VGrinshpun @VGrinshpun @VGrinshpun	Vladimir Grinshpun‏ @VGrinshpun	16 May 2018	#TSLA		#TSLA @elonmusk IHS conducted study showed 20,189 $TSLA employees in CA. Assuming service center, store & energy employee count is the same as Tilburg factory & annual production rate of 350k (100k S/X & 100k M3), Tesla is one of the most efficient global auto manufacturers pic.twitter.com/3iy8vhTvOd	6 12 12 33 33	Retweet 12 Retweeted 12		Like 33 Liked 33	/VGrinshpun/status/996765425877864449
@FoxBusiness @FoxBusiness @FoxBusiness @FoxBusiness @FoxBusiness	FOX Business‏Verified account @FoxBusiness	16 May 2018			George Soros bets big on @Tesla $TSLA https://fxn.ws/2KulsZH pic.twitter.com/hHexBWnXWt	2 13 13 19 19	Retweet 13 Retweeted 13		Like 19 Liked 19	/FoxBusiness/status/996765173191987202
@GerberKawasaki @GerberKawasaki @GerberKawasaki @GerberKawasaki @GerberKawasaki	Ross Gerber‏Verified account @GerberKawasaki	16 May 2018	#EV,tesla	#tesla	People are discounting the effect of higher gas prices on Tesla sales. We’ve had very low prices of oil the last few years. Now that’s over. Back to $80 a tank of gas. #EV get better returns the higher oil goes. #tesla $tsla	16 15 15 90 90	Retweet 15 Retweeted 15		Like 90 Liked 90	/GerberKawasaki/status/996760446794256385
@TESLAcharts @TESLAcharts @TESLAcharts @TESLAcharts @TESLAcharts	TeslaCharts‏ @TESLAcharts	16 May 2018			What time is it? Time to take TeslaCharts to the next level bros! Mom says now I can spread FUD about macroeconomic deterioration and the coming bear market too! $TSLA pic.twitter.com/LmbLBcFuHI	18 4 4 108 108	Retweet 4 Retweeted 4		Like 108 Liked 108	/TESLAcharts/status/996759967054073857
@orthereaboot @orthereaboot @orthereaboot @orthereaboot @orthereaboot	luis carruthers‏ @orthereaboot	16 May 2018			The Germans are coming for $TSLA, right when the $7500 subsidy phases out, input prices roofing & S/X demand is down independent of competition in all like for like geographies. Good times ahead. http://www.thedrive.com/news/20891/daimler-files-tsunami-of-trademarks-in-advance-of-eq-ev-debut …	3 11 11 39 39	Retweet 11 Retweeted 11		Like 39 Liked 39	/orthereaboot/status/996759550094176263
@drobby @drobby @drobby @drobby @drobby	David Robinson‏ @drobby	16 May 2018			Panasonic is steadily hiring for its portion of the Tesla solar panel factory. Panasonic is at 300 people today and they're looking to hire 80 more. $TSLA http://buffalonews.com/2018/05/16/panasonic-is-looking-to-hire-80-more-workers-at-riverbend/ …	2 8 8 18 18	Retweet 8 Retweeted 8		Like 18 Liked 18	/drobby/status/996746919564201985
@NetflixAndLamp @NetflixAndLamp @NetflixAndLamp @NetflixAndLamp @NetflixAndLamp	NetflixAndLamp‏ @NetflixAndLamp	16 May 2018			The executive departures so far have been hugely entertaining, but I haven't increased my short position based on any of them. However, if either Deepak or JB leaves then I'm going to light a cigar, put my sunglasses on and push all my chips into the middle of the table. $TSLA https://twitter.com/Andreas_Hopf/status/996625707257221120 …	4 5 5 52 52	Retweet 5 Retweeted 5		Like 52 Liked 52	/NetflixAndLamp/status/996736701383966721
@ShortingIsFun @ShortingIsFun @ShortingIsFun @ShortingIsFun @ShortingIsFun	Suspected Saboteur‏ @ShortingIsFun	16 May 2018			This should be getting more attention: https://bloom.bg/2Iju7S5 -- "Tesla Board Opposition Builds as Proxy Firm Slams Bad Governance" $TSLA by @danahull	1 5 5 19 19	Retweet 5 Retweeted 5		Like 19 Liked 19	/ShortingIsFun/status/996714586064728064
@Reuters @Reuters @Reuters @Reuters @Reuters	Reuters Top News‏Verified account @Reuters	16 May 2018			Investment firm founded and chaired by billionaire George Soros took a stake in Tesla bonds during the first three months of the year https://reut.rs/2GmSTL3 by @trhunnicutt $TSLA pic.twitter.com/cTgZnpbvGp	7 14 14 24 24	Retweet 14 Retweeted 14		Like 24 Liked 24	/Reuters/status/996666328902787072
@BagholderQuotes @BagholderQuotes @BagholderQuotes @BagholderQuotes @BagholderQuotes	Bag Holder‏ @BagholderQuotes	15 May 2018			“During the time you're short, you will feel like an intellectual talking about cash flows and other mundane stuff that don't matter. enjoy the ride.” $TSLA pic.twitter.com/4TSmQ083L0	4 4 43 43	Retweet 4 Retweeted 4		Like 43 Liked 43	/BagholderQuotes/status/996644881987551232
@AlterViggo @AlterViggo @AlterViggo @AlterViggo @AlterViggo	Alter Viggo‏ @AlterViggo	15 May 2018	#Tesla		Thorough analysis of how #Tesla Model 3 gross margins will lead to profitability for $TSLA. TL;DR At high volumes (5k/week), fixed costs per unit get really small. https://cleantechnica.com/2018/05/14/tesla-model-3-gross-margins/ …	3 11 11 26 26	Retweet 11 Retweeted 11		Like 26 Liked 26	/AlterViggo/status/996635970958114816
@GerberKawasaki @GerberKawasaki @GerberKawasaki @GerberKawasaki @GerberKawasaki	Ross Gerber‏Verified account @GerberKawasaki	15 May 2018			Guess I wasn’t the only one who bought Tesla bonds. Meet Tesla's new bondholder: Billionaire George Soros - Reuters $tsla https://apple.news/AftTGvDdMQr6I1P-TN5dBjw …	28 24 24 104 104	Retweet 24 Retweeted 24		Like 104 Liked 104	/GerberKawasaki/status/996580772722061312
@vincent13031925 @vincent13031925 @vincent13031925 @vincent13031925 @vincent13031925	Vincent‏ @vincent13031925	15 May 2018			Bears think they are so smart , really really smart--even smarter then our Tesla new bonds holder Mr George Soros https://www.reuters.com/article/us-investment-funds-soros/meet-teslas-new-bondholder-billionaire-george-soros-idUSKCN1IH017?utm_source=Twitter&utm_medium=Social … $TSLA	2 10 10 24 24	Retweet 10 Retweeted 10		Like 24 Liked 24	/vincent13031925/status/996556615955365893
@LanceRoberts @LanceRoberts @LanceRoberts @LanceRoberts @LanceRoberts	Lance Roberts‏ @LanceRoberts	15 May 2018			It gets worse: Tesla now has to compete with $50,000 electric BMWs going for $54/month: https://www.sovereignman.com/trends/it-gets-worse-tesla-now-has-to-compete-with-50000-electric-bmws-going-for-54-month-23427/ … by @thesovereignman $TSLA pic.twitter.com/xa3kXP3o1F	7 21 21 40 40	Retweet 21 Retweeted 21		Like 40 Liked 40	/LanceRoberts/status/996495607140442114
@QTRResearch @QTRResearch @QTRResearch @QTRResearch @QTRResearch	Quoth the Raven‏ @QTRResearch	15 May 2018			*TESLA IS SAID TO LOSE TWO LEADERS AT ENERGY UNIT $TSLA	24 28 28 108 108	Retweet 28 Retweeted 28		Like 108 Liked 108	/QTRResearch/status/996486094383468544
@ReutersBiz @ReutersBiz @ReutersBiz @ReutersBiz @ReutersBiz	Reuters Business‏Verified account @ReutersBiz	15 May 2018			JUST IN: Tesla shares add to losses after @Reuters report that Tesla is planning a 6-day stoppage at factory for assembly line fixes; stock last down 3.3 percent https://reut.rs/2L2FQ5d $TSLA pic.twitter.com/GxkWjyiqmS	2 19 19 13 13	Retweet 19 Retweeted 19		Like 13 Liked 13	/ReutersBiz/status/996463495746113538
@tool_grinder @tool_grinder @tool_grinder @tool_grinder @tool_grinder	ToolGrinder‏ @tool_grinder	15 May 2018			Model 3 ramp? No, simply the LIBOR rate chart that billions of $TSLA debt is based upon. Rates up sharply again today. pic.twitter.com/YKJhaaqvRN	2 4 4 27 27	Retweet 4 Retweeted 4		Like 27 Liked 27	/tool_grinder/status/996438734676611079
@carlquintanilla @carlquintanilla @carlquintanilla @carlquintanilla @carlquintanilla	Carl Quintanilla‏Verified account @carlquintanilla	15 May 2018			Morgan Stanley's Jonas cuts $TSLA target to $291 from $376. Cuts estimates, margin assumption on Model 3 "challenges". "Additionally, we have increased our estimate for Tesla’s capital raising from $2.5bn to $3.0bn, which we continue to expect in 3Q18."	5 8 8 25 25	Retweet 8 Retweeted 8		Like 25 Liked 25	/carlquintanilla/status/996359003511967745
@TOMORROWNEWS @TOMORROWNEWS @TOMORROWNEWS @TOMORROWNEWS @TOMORROWNEWS	TomorrowNews‏ @TOMORROWNEWS	14 May 2018	#Supercharger		$TSLA latest #Supercharger in Germany. It´s not a joke, as you can see it´s powered by a diesel generator. Hilariouspic.twitter.com/UEYRHhAQoU	23 78 78 158 158	Retweet 78 Retweeted 78		Like 158 Liked 158	/TOMORROWNEWS/status/995993383448477696
@arnabch01 @arnabch01 @arnabch01 @arnabch01 @arnabch01 @arnabch01 @semicvet50	Arnab‏ @arnabch01	14 May 2018	#EV,NEV,PEV,driverlessCars,auto,HPC,AI,ML,3dp,IoT,robotics,5G,quantum,innovation,disruption,Transportation,Tianqi,Ganfeng	#NEV	Long Drive By 2030 #EV #NEV #PEV #driverlessCars wil probably be >30% of total #auto #HPC #AI #ML #3dp #IoT #robotics #5G wil usher #quantum #innovation & #disruption in #Transportation $SQM $ALB $FMC $TSLA $F $GM $GOOG $MSFT $AAPL $LAC $KBLT $KAT $GXY $ORE #Tianqi #Ganfengpic.twitter.com/Rbr0JwsUDJ	2 24 24 43 43	Retweet 24 Retweeted 24		Like 43 Liked 43	/arnabch01/status/995989897243586561
@IvanTheK @IvanTheK @IvanTheK @IvanTheK @IvanTheK	Ivan the K™ 🆒‏ @IvanTheK	14 May 2018			Who wants to own a car that was assembled during a mad dash to meet a production-level promise to Wall Street? $TSLA	13 32 32 181 181	Retweet 32 Retweeted 32		Like 181 Liked 181	/IvanTheK/status/995986618334015488
@vincent13031925 @vincent13031925 @vincent13031925 @vincent13031925 @vincent13031925	Vincent‏ @vincent13031925	14 May 2018			Breaking News : Tesla (Shanghai Co. Ltd. was approved by the Shanghai Pudong New Area Market Supervision Bureau on May 10th. Tesla (Shanghai) Co. Ltd. has a registered capital of 100 million yuan and the shareholder is Tesla Motors Hong Kong Limited. http://finance.sina.com.cn/chanjing/gsnews/2018-05-14/doc-ihapkuvk5212707.shtml … $TSLA	4 27 27 55 55	Retweet 27 Retweeted 27		Like 55 Liked 55	/vincent13031925/status/995956069665914880
@vincent13031925 @vincent13031925 @vincent13031925 @vincent13031925 @vincent13031925	Vincent‏ @vincent13031925	14 May 2018			A Tesla Model 3 has arrived China Automotive Technology & Research Center for product certification testing and quality system certification. Could be getting ready to export to China. $TSLA pic.twitter.com/glOPwvMogY	1 13 13 33 33	Retweet 13 Retweeted 13		Like 33 Liked 33	/vincent13031925/status/995923637227024384
@Reuters @Reuters @Reuters @Reuters @Reuters	Reuters Top News‏Verified account @Reuters	13 May 2018			Matthew Schwall joins Alphabet’s self-driving unit, Waymo from Tesla where he was the electric carmaker’s main technical contact with U.S. safety investigators https://reut.rs/2Ggh664 by @ismail___s $GOOGL $TSLA pic.twitter.com/T0rwDw0CT7	15 15 19 19	Retweet 15 Retweeted 15		Like 19 Liked 19	/Reuters/status/995901295428063233
@vincent13031925 @vincent13031925 @vincent13031925 @vincent13031925 @vincent13031925	Vincent‏ @vincent13031925	13 May 2018			More and more evidences indicating Tesla Model 3 production rate now is getting really close to 5K per week. Last week reported by supply chain and now TMC https://www.bloomberg.com/amp/news/articles/2018-05-08/tesla-gets-a-vote-of-confidence-as-supplier-orders-accelerate?__twitter_impression=true … $TSLA pic.twitter.com/atDqzh4Rpn	3 10 10 35 35	Retweet 10 Retweeted 10		Like 35 Liked 35	/vincent13031925/status/995865119006453760
@MattWhitaker4TT @MattWhitaker4TT @MattWhitaker4TT @MattWhitaker4TT @MattWhitaker4TT	Matt Whitaker‏ @MattWhitaker4TT	13 May 2018			$TSLA $TSLAQ TMC forum is reporting Tesla model 3 production of 4290/wk and 638/last 24hrs. Workers r saying 5k/wk definitely and 6k/wk very likely.	6 23 23 57 57	Retweet 23 Retweeted 23		Like 57 Liked 57	/MattWhitaker4TT/status/995846147133661184
@TrendTrader007 @TrendTrader007 @TrendTrader007 @TrendTrader007 @TrendTrader007	007‏ @TrendTrader007	13 May 2018			$TSLA hits $1000 Dec 2018 / $1800 April 2019 imagine the endless world of hurt that shall be unleashed on $TSLA shorts and haters Elon Musk is not buying $10 million $TSLA stock on open market just for fun the guy is totally serious about destroying short positions it's coming	4 4 4 29 29	Retweet 4 Retweeted 4		Like 29 Liked 29	/TrendTrader007/status/995837262167527424
@mr_calico @mr_calico @mr_calico @mr_calico @mr_calico	Calico‏ @mr_calico	13 May 2018			Shopping:Accidentally left wallet and keys at home, didn’t notice since Tesla model 3 unlocks with Bluetooth, paid with iPhone Apple Pay at Amazon 360 Whole Foods. $tsla $amzn $aapl that’s why we have shares on all of them. New world order validated. @ValueAnalyst1 @Rec1pr0citypic.twitter.com/uG72E095WV	2 6 6 29 29	Retweet 6 Retweeted 6		Like 29 Liked 29	/mr_calico/status/995791655658635265
@RooseveltPatoo1 @RooseveltPatoo1 @RooseveltPatoo1 @RooseveltPatoo1 @RooseveltPatoo1	Roosevelt Stinson‏ @RooseveltPatoo1	13 May 2018			Tesla’s state of the art safety systems work seamlessly to bring $TSLA owners into contact with emergency responders. pic.twitter.com/8G1mh8EDVP	7 45 45 172 172	Retweet 45 Retweeted 45		Like 172 Liked 172	/RooseveltPatoo1/status/995777412033114113
@evannex_com @evannex_com @evannex_com @evannex_com @evannex_com	EVANNEX for Tesla‏ @evannex_com	13 May 2018	#ElonMusk,TeslaMotors,Tesla,ElectricVehicle	#TeslaMotors	Maybe #ElonMusk was right, quarterly conference calls are really rigged for short sellers and day traders, read here: http://ow.ly/olGj30jYnOh $TSLA #TeslaMotors #Tesla #ElectricVehicle	1 18 18 43 43	Retweet 18 Retweeted 18		Like 43 Liked 43	/evannex_com/status/995692364193820673
@GerberKawasaki @GerberKawasaki @GerberKawasaki @GerberKawasaki @GerberKawasaki	Ross Gerber‏Verified account @GerberKawasaki	13 May 2018			Tesla forces out the people who f upped. That’s what happens and it’s GOOD! Now the cars are coming out and these guys put the company at risk with their mistakes. Thank god elon took over. $tsla	12 7 7 35 35	Retweet 7 Retweeted 7		Like 35 Liked 35	/GerberKawasaki/status/995676978467540992
@AlterViggo @AlterViggo @AlterViggo @AlterViggo @AlterViggo	Alter Viggo‏ @AlterViggo	12 May 2018	#ShortTheBottom		The $TSLA bears don't need to move the goalposts back. The Tesla-killer "competition" is doing that for them. $TSLAQ https://speakev.com/threads/audi-e-tron-launch-delayed.105153/ … Don't #ShortTheBottom	8 8 22 22	Retweet 8 Retweeted 8		Like 22 Liked 22	/AlterViggo/status/995508733391376385
@AlexMRapp @AlexMRapp @AlexMRapp @AlexMRapp @AlexMRapp	Alex Rapp‏ @AlexMRapp	12 May 2018			I'm as bearish about $TSLA as the next guy, but my god some of the shorts around here are downright insufferable. The personalized attacks and the hysteria about every tiny thing Elon does is not going to push the stock down....it just makes you look like an amateur. Just my 2¢	7 6 6 59 59	Retweet 6 Retweeted 6		Like 59 Liked 59	/AlexMRapp/status/995322879200911361
@scheplick @scheplick @scheplick @scheplick @scheplick @elonmusk @archangel_cap @existentialcoms	Scheplick‏ @scheplick Elon MuskVerified account @elonmusk	12 May 2018			I am officially rooting for Elon. Too many haters out there right now. Too many people who are “smarter” than him. Too many people who think they “get it” while he does not. Nothing is ever that easy. I hope he takes $TSLA to $100 billion. https://twitter.com/elonmusk/status/995033832796577792 … I have publicly asked people (like you) not to invest. Go fund Ford or whatever …	8 4 4 61 61	Retweet 4 Retweeted 4		Like 61 Liked 61	/scheplick/status/995321506719772672
@Badger24 @Badger24 @Badger24 @Badger24 @Badger24	Badger‏ @Badger24	11 May 2018			$TSLA Another Model S plows into a stationary truck at 60 mph. Any guesses as to whether Autopilot was involved? http://kutv.com/news/local/police-investigate-tesla-model-s-crash-on-bangerter-highway …	6 14 14 32 32	Retweet 14 Retweeted 14		Like 32 Liked 32	/Badger24/status/995143135364763648
@Gfilche @Gfilche @Gfilche @Gfilche @Gfilche	Gali‏ @Gfilche	11 May 2018			just booked my tickets to the $TSLA shareholder meeting next month! stoked! will be going with the squad @Kevin_Kuh @Jfilche and getting some awesome content	8 4 4 139 139	Retweet 4 Retweeted 4		Like 139 Liked 139	/Gfilche/status/995079964264452096
@David_Kudla @David_Kudla @David_Kudla @David_Kudla @David_Kudla	David Kudla‏ @David_Kudla	11 May 2018	#Tesla		The makings of “Warranty Service Hell” for $TSLA. Watch for this in #Tesla’s financial statements.pic.twitter.com/B0o3bJlH39	3 15 15 34 34	Retweet 15 Retweeted 15		Like 34 Liked 34	/David_Kudla/status/995032192635097090
@ihors3 @ihors3 @ihors3 @ihors3 @ihors3	Ihor Dusaniwsky‏ @ihors3	11 May 2018	#Tesla		#Tesla short interest is $11.95 billion, just under its historical high of $12.03 billion set on the 9th. Shorts are down $454 million in mark-to-market losses in May but shorts have held steady - with the only sizable buy-to-covers occurring on the 7th when $TSLA was up over $7 pic.twitter.com/JRdSXXYC1t	2 13 13 33 33	Retweet 13 Retweeted 13		Like 33 Liked 33	/ihors3/status/994957828350758913
@Trumpery45 @Trumpery45 @Trumpery45 @Trumpery45 @Trumpery45	Justin‏ @Trumpery45	10 May 2018			Getting Tesla spare parts $TSLA pic.twitter.com/ANoAPDSuwv	43 75 75 226 226	Retweet 75 Retweeted 75		Like 226 Liked 226	/Trumpery45/status/994678595837616132
@QTRResearch @QTRResearch @QTRResearch @QTRResearch @QTRResearch	Quoth the Raven‏ @QTRResearch	10 May 2018			“Japan's Panasonic is growing wary of the risks posed by its battery partnership with Tesla, the American electric car maker, which has been eating through capital while production of its mass-market sedan struggles to get off the ground.” $TSLA	10 13 13 51 51	Retweet 13 Retweeted 13		Like 51 Liked 51	/QTRResearch/status/994677439820324866
@orthereaboot @orthereaboot @orthereaboot @orthereaboot @orthereaboot @markbspiegel	luis carruthers‏ @orthereaboot	10 May 2018			Musk: Don't you question my financial solvency! Panasonic (verbatim): "He's in no position to say something like that," Wowsers. Musk: "China" soon. Panasonic: Not so much As public as it gotten for owning up to serious $TSLA financial strain.	5 5 27 27	Retweet 5 Retweeted 5		Like 27 Liked 27	/orthereaboot/status/994675092327157761
@MuskFanboy @MuskFanboy @MuskFanboy @MuskFanboy @MuskFanboy	Musk Fanboy‏ @MuskFanboy	10 May 2018			PANASONIC RATTLED BY HIGH-MAINTENANCE PARTNER TESLA "company remains hesitant to commit to further investment with the Tesla" $TSLA https://asia.nikkei.com/Business/Business-Deals/Panasonic-rattled-by-high-maintenance-partner-Tesla …	6 34 34 75 75	Retweet 34 Retweeted 34		Like 75 Liked 75	/MuskFanboy/status/994673454615015427
@StockTwits @StockTwits @StockTwits @StockTwits @StockTwits	StockTwits‏Verified account @StockTwits	10 May 2018			The 10 highest paid executives. Evan Spiegel of $SNAP walked out of 2017 with a $504 million payday. Elon Musk of $TSLA made $150 million. Data from Bloomberg. Snap was also down 40% in 2017:https://stocktwits.com/symbol/SNAP pic.twitter.com/ZuNPn5S8ib	11 37 37 76 76	Retweet 37 Retweeted 37		Like 76 Liked 76	/StockTwits/status/994651056318681089
@ProphetTesla @ProphetTesla @ProphetTesla @ProphetTesla @ProphetTesla	Tesla Prophet‏ @ProphetTesla	10 May 2018			Tesla’s warranty costs are going up, but what I would really worry about is this “Goodwill” stuff. Sure looks a lot like warranty to me. And it sure looks like a lot of people are getting it. $TSLA $TSLAQpic.twitter.com/KCEqasrGX0	4 5 5 26 26	Retweet 5 Retweeted 5		Like 26 Liked 26	/ProphetTesla/status/994646181140549632
@GerberKawasaki @GerberKawasaki @GerberKawasaki @GerberKawasaki @GerberKawasaki @ElectrekCo	Ross Gerber‏Verified account @GerberKawasaki Electrek.Co @ElectrekCo	10 May 2018	#tesla,China	#China	It’s coming.... #tesla gigafactory in #China .... this is big. $tsla https://twitter.com/electrekco/status/994592252881260544 … Tesla and Panasonic could partner up again for Gigafactory in China, says CEO of battery manufacturer http://electrek.co/2018/05/10/tesla-panasonic-partner-again-gigafactory-china/ … by @fredericlambert pic.twitter.com/JuQo7O8Pgn	7 9 9 34 34	Retweet 9 Retweeted 9		Like 34 Liked 34	/GerberKawasaki/status/994645562229112832
@BarkMSmeagol @BarkMSmeagol @BarkMSmeagol @BarkMSmeagol @BarkMSmeagol	Bark‏ @BarkMSmeagol	10 May 2018			The most vocal $TSLAQ members claim to be shorting $TSLA , but where’s the proof? Maybe they are just misleading their followers. @elonmusk couldn’t be more clear about his $TSLA ownership. Chanos got out of $BABA months before making it public.pic.twitter.com/gl4TWUiPIZ	3 4 4 26 26	Retweet 4 Retweeted 4		Like 26 Liked 26	/BarkMSmeagol/status/994613479163084801
@evannex_com @evannex_com @evannex_com @evannex_com @evannex_com	EVANNEX for Tesla‏ @evannex_com	10 May 2018	#Tesla,TeslaMotors,TeslaGigafactory,TeslaChina,ElectricVehicle,ElonMusk	#TeslaMotors	More signals that #Tesla Gigafactory 3 could be coming soon in China, read here: http://ow.ly/ZYCu30jVXDF $TSLA #TeslaMotors #TeslaGigafactory #TeslaChina #ElectricVehicle #ElonMusk	9 9 32 32	Retweet 9 Retweeted 9		Like 32 Liked 32	/evannex_com/status/994612257559588864
@GerberKawasaki @GerberKawasaki @GerberKawasaki @GerberKawasaki @GerberKawasaki @ElectrekCo	Ross Gerber‏Verified account @GerberKawasaki Electrek.Co @ElectrekCo	10 May 2018	#Cars,model3,solar,batteries	#model3	This video is insane. Must watch for Tesla fans and shareholders. This is the future of energy and transportation. Super cool video @elonmusk ! #Cars #model3 #solar #batteries $tsla https://twitter.com/electrekco/status/994390865035579393 … Tesla releases new video with mystery car, new next-gen Roadster footage in action, and more http://electrek.co/2018/05/09/tesla-mystery-car-next-gen-roadster…	2 10 10 34 34	Retweet 10 Retweeted 10		Like 34 Liked 34	/GerberKawasaki/status/994602851690147845
@GerberKawasaki @GerberKawasaki @GerberKawasaki @GerberKawasaki @GerberKawasaki	Ross Gerber‏Verified account @GerberKawasaki	10 May 2018	#Tesla,IBDPartner,ad	#IBDPartner	Incredible news for solar. California will require ALL new homes have solar panels or roofs. With constant construction, demand will be huge. Great news for many solar players including #Tesla $tsla @IBDinvestors #IBDPartner #adhttps://www.investors.com/news/technology/solar-companies-california-rule/ …	7 15 15 41 41	Retweet 15 Retweeted 15		Like 41 Liked 41	/GerberKawasaki/status/994591882754703360
@SheepleAnalytic @SheepleAnalytic @SheepleAnalytic @SheepleAnalytic @SheepleAnalytic	SheepleAnalytics‏ @SheepleAnalytic	10 May 2018			$TSLA trading up to $310s while the bonds dip to an 86 handle. Someone has it wrong. @markbspiegel	1 4 4 33 33	Retweet 4 Retweeted 4		Like 33 Liked 33	/SheepleAnalytic/status/994587153240903681
@VGrinshpun @VGrinshpun @VGrinshpun @VGrinshpun @VGrinshpun	Vladimir Grinshpun‏ @VGrinshpun	10 May 2018			Panasonic could jointly produce batteries with $TSLA Inc in China, its chief executive said on Thursday Panasonic expects auto business profit to more than 2x after production delays in Tesla’s mass-market Model 3 car pressured profit in the previous year https://www.reuters.com/article/us-panasonic-results/japans-panasonic-says-it-could-make-batteries-with-tesla-in-china-idUSKBN1IB0X2 …	2 12 12 34 34	Retweet 12 Retweeted 12		Like 34 Liked 34	/VGrinshpun/status/994540601763880960
@VGrinshpun @VGrinshpun @VGrinshpun @VGrinshpun @VGrinshpun	Vladimir Grinshpun‏ @VGrinshpun	9 May 2018	#TESLA		$TSLA @elonmusk Another first. Q: Which global automotive brand had the most Twitter followers? A: Mercedes-Benz -2.65 M Q: Which global automotive brand just beat Mercedes Benz? A: #TESLA - 2.66 M Let's go! https://twitter.com/VGrinshpun/status/994087218972110849 …pic.twitter.com/BpPkUsZRop	3 31 31 95 95	Retweet 31 Retweeted 31		Like 95 Liked 95	/VGrinshpun/status/994423917510053888
@CGrantWSJ @CGrantWSJ @CGrantWSJ @CGrantWSJ @CGrantWSJ @elonmusk	Charley Grant‏Verified account @CGrantWSJ Elon MuskVerified account @elonmusk	9 May 2018			I was hoping to see the Free Cash Flow table that’s usually in shareholder letters but wasn’t in Q1 for some reason. Alas. $TSLA https://twitter.com/elonmusk/status/994381742646554625 … Tesla quarterly all-hands video. Love the shot of wild horses & Giga in winter https://m.youtube.com/watch?feature=youtu.be&v=azUbCdcAeFM …	8 7 7 80 80	Retweet 7 Retweeted 7		Like 80 Liked 80	/CGrantWSJ/status/994389037803823105
@Sandro_power @Sandro_power @Sandro_power @Sandro_power @Sandro_power	PowerTriggerTrade‏ @Sandro_power	9 May 2018			LIvestream the big picture on the $SPY $AAPL $WYNN $BA $TSLA stop the guessing and assuming or being a stock clown and start to $STUDY some new clear facts insteadhttps://www.youtube.com/c/PowerTargetTrades/live …	10 63 63 69 69	Retweet 63 Retweeted 63		Like 69 Liked 69	/Sandro_power/status/994387948744429569
@QTRResearch @QTRResearch @QTRResearch @QTRResearch @QTRResearch	Quoth the Raven‏ @QTRResearch	9 May 2018			Quoth the Raven #29 - With Proxy Battle Looming, Elon Musk's Joyride at Tesla is Over https://www.podbean.com/media/share/pb-ntjar-90edbc#.WvNsB8d2Pkw.twitter … $TSLA	7 9 9 28 28	Retweet 9 Retweeted 9		Like 28 Liked 28	/QTRResearch/status/994332695193890817
@liamdenning @liamdenning @liamdenning @liamdenning @liamdenning	Liam Denning‏Verified account @liamdenning	9 May 2018			Tesla stock may like the CA solar mandate but bonds less impressed: 2025s now yield 7.618%, higher than peak in early April $TSLA	1 12 12 24 24	Retweet 12 Retweeted 12		Like 24 Liked 24	/liamdenning/status/994314925098045440
@evannex_com @evannex_com @evannex_com @evannex_com @evannex_com	EVANNEX for Tesla‏ @evannex_com	9 May 2018	#electricvehicle,TeslaMotors,ElonMusk	#TeslaMotors	50 million Americans say their next car will be an #electricvehicle according to AAA, read here: http://ow.ly/YoeN30jV5HT $TSLA #TeslaMotors #ElonMusk	16 16 35 35	Retweet 16 Retweeted 16		Like 35 Liked 35	/evannex_com/status/994308757776752640
@John_Hempton @John_Hempton @John_Hempton @John_Hempton @John_Hempton	John_Hempton‏Verified account @John_Hempton	8 May 2018			.@GerberKawasaki How come your Tesla position is so small? When I went long against prominent shorts (Herbalife) my position was 9.5 percent. Are you really unsure of yourself (ie is it bluster) or are you just gutless? $TSLA	13 6 6 106 106	Retweet 6 Retweeted 6		Like 106 Liked 106	/John_Hempton/status/994093875550674945
@BosInvestor @BosInvestor @BosInvestor @BosInvestor @BosInvestor @lisaabramowicz1	BOS-Investor‏ @BosInvestor Lisa AbramowiczVerified account @lisaabramowicz1	8 May 2018			A splitting image of $TSLA bond chart. Wonder when the President of Argentina is going to threaten a short squeeze on the entire Argentinian stock exchange. https://twitter.com/lisaabramowicz1/status/993887572777725954 … Argentina is in talks with the IMF for a $30 billion credit line as the nation's bonds, stocks & currency all plunge. Its 10-year debt is now yielding close to 8%, from 6.5% earl…	2 5 5 28 28	Retweet 5 Retweeted 5		Like 28 Liked 28	/BosInvestor/status/993944226466619394
@GerberKawasaki @GerberKawasaki @GerberKawasaki @GerberKawasaki @GerberKawasaki	Ross Gerber‏Verified account @GerberKawasaki	8 May 2018	#EV,model3	#model3	Couldn’t be a better time to buy an #EV car. Going to be paying those high gas prices for a while thanks to Trump. Tesla is the way. $tsla #model3	6 10 10 39 39	Retweet 10 Retweeted 10		Like 39 Liked 39	/GerberKawasaki/status/993941752108077056
@4xRevenue @4xRevenue @4xRevenue @4xRevenue @4xRevenue	HeadButterBot‏ @4xRevenue	8 May 2018			$tsla Meanwhile, during the short burn of the century, bond holders continue tip toeing out the door... pic.twitter.com/so3BWC7yqn	4 25 25 80 80	Retweet 25 Retweeted 25		Like 80 Liked 80	/4xRevenue/status/993937544260849665
@Everman @Everman @Everman @Everman @Everman @BenSullins	Tesla4Everman‏ @Everman Ben Sullins @BenSullins	8 May 2018	#Model3		I’ve independently calculated my #Model3 savings as 65% cheaper than my Corolla, not counting oil changes and maintenance. Now driving at 2.9c/mile! Thanks $tsla! https://twitter.com/teslanomicsco/status/993693054467948544 … Calculate your Tesla fuel savings here - https://teslanomics.co/tesla-model-3-fuel-savings-calculator/ …	5 15 15 68 68	Retweet 15 Retweeted 15		Like 68 Liked 68	/Everman/status/993935204933873664
@ElonBachman @ElonBachman @ElonBachman @ElonBachman @ElonBachman	"Elon Says"‏ @ElonBachman	8 May 2018			$TSLA short squeeze "burn of the century"​ http://gph.is/XGWawA via @GIPHYpic.twitter.com/OS9A3PC5MR	1 2 2 52 52	Retweet 2 Retweeted 2		Like 52 Liked 52	/ElonBachman/status/993900128355397632
@TheAdaptedMind @TheAdaptedMind @TheAdaptedMind @TheAdaptedMind @TheAdaptedMind	Menelaus‏ @TheAdaptedMind	8 May 2018			$TSLA short squeeze ramp already in production hell $TSLAQ	2 5 5 48 48	Retweet 5 Retweeted 5		Like 48 Liked 48	/TheAdaptedMind/status/993884596319088640
@SJosephBurns @SJosephBurns @SJosephBurns @SJosephBurns @SJosephBurns	Steve Burns‏ @SJosephBurns	8 May 2018			Elon Musk just bought 33,000 shares of $TSLA. That's about $9.85 million. He bought each share at an average price of $298.50. https://stocktwits.com/wealthcycle/message/122569660 … via @StockTwitspic.twitter.com/ikXNmSOxea	3 6 6 38 38	Retweet 6 Retweeted 6		Like 38 Liked 38	/SJosephBurns/status/993812099267809280
@businessinsider @businessinsider @businessinsider @businessinsider @businessinsider	Business Insider‏Verified account @businessinsider	7 May 2018			Elon Musk is dating artsy musician Grimes — and the whole thing started because of a Twitter joke about artificial intelligence $TSLA https://read.bi/2wlGtn5 pic.twitter.com/Mggh8IsIFW	4 29 29 62 62	Retweet 29 Retweeted 29		Like 62 Liked 62	/businessinsider/status/993655791243661317
@CGrantWSJ @CGrantWSJ @CGrantWSJ @CGrantWSJ @CGrantWSJ @thefader	Charley Grant‏Verified account @CGrantWSJ The FADERVerified account @thefader	7 May 2018			It’s very important for a public company CEO to be seen at a black tie gala 3,000 miles away from the office during a make or break moment in his company’s history. Please @ me $TSLA https://twitter.com/thefader/status/993651365460180993 … Grimes and Elon Musk arrive at the #MetGala in their first public appearance together. http://www.thefader.com/2018/05/07/grimes-and-elon-musk-arrive-at-the-me…	57 51 51 302 302	Retweet 51 Retweeted 51		Like 302 Liked 302	/CGrantWSJ/status/993654780827455489
@GabeHoff @GabeHoff @GabeHoff @GabeHoff @GabeHoff @tictoc	Gabe Hoffman‏ @GabeHoff TicToc by BloombergVerified account @tictoc	7 May 2018			It's called desperation, throwing good $ after bad. @elonmusk already has > 13,000,000 $TSLA shares pledged vs. an estimated $800 million margin loan... So he added a puny $10 million to the margin loan... Hoping to fool people into thinking @Tesla isn't running out of cash.https://twitter.com/tictoc/status/993582060949434368 … Elon Musk just put his money where his mouth is — the CEO bought $9.8…	3 22 22 47 47	Retweet 22 Retweeted 22		Like 47 Liked 47	/GabeHoff/status/993653285176467456
@evannex_com @evannex_com @evannex_com @evannex_com @evannex_com	EVANNEX for Tesla‏ @evannex_com	7 May 2018	#Tesla,TeslaMotors,ElectricVehicle,ElonMusk	#TeslaMotors	#Tesla design chief talks about his inspiration when designing cars, read here: http://ow.ly/ojtc30jSAnV $TSLA #TeslaMotors #ElectricVehicle #ElonMusk	1 14 14 41 41	Retweet 14 Retweeted 14		Like 41 Liked 41	/evannex_com/status/993634094780174337
@SheepleAnalytic @SheepleAnalytic @SheepleAnalytic @SheepleAnalytic @SheepleAnalytic	SheepleAnalytics‏ @SheepleAnalytic	7 May 2018			Is this proof that Elon just attempted to (actually did) manipulate his own stock price????????? Follow the analytics and the logic .... you make the call. $TSLA $TSLAQ @zerohedge @DowdEdward @CGrantWSJ @TeslaCharts @Keubikopic.twitter.com/mP9EGDtSET	26 88 88 205 205	Retweet 88 Retweeted 88		Like 205 Liked 205	/SheepleAnalytic/status/993608120155934721
@TraceyRyniec @TraceyRyniec @TraceyRyniec @TraceyRyniec @TraceyRyniec	Tracey Ryniec‏ @TraceyRyniec	7 May 2018			It would have had bigger meaning if Tesla's CFO had bought shares on the open market, and not Musk. But he hasn't. $TSLA	5 8 8 55 55	Retweet 8 Retweeted 8		Like 55 Liked 55	/TraceyRyniec/status/993585013424877568
@HyperChangeTV @HyperChangeTV @HyperChangeTV @HyperChangeTV @HyperChangeTV	HyperChange‏ @HyperChangeTV	7 May 2018	#TeslaEnergy		a hint about a GWh-scale battery project could be the most overlooked news to come out of $TSLA's Q1 conference call #TeslaEnergyhttps://youtu.be/PmvysBJqxIU	1 8 8 51 51	Retweet 8 Retweeted 8		Like 51 Liked 51	/HyperChangeTV/status/993583531464056833
@ThinkFinance999 @ThinkFinance999 @ThinkFinance999 @ThinkFinance999 @ThinkFinance999	Paulo Santos‏ @ThinkFinance999	7 May 2018			By buying $TSLA stock, Elon Musk basically declared he has nothing else coming up. He just lowered the risk to shorts, with that buying. IF he had something else coming up, he'd be in instant trouble.	10 9 9 63 63	Retweet 9 Retweeted 9		Like 63 Liked 63	/ThinkFinance999/status/993576321702907904
@RANsquawk @RANsquawk @RANsquawk @RANsquawk @RANsquawk	RANsquawk‏Verified account @RANsquawk	7 May 2018			Tesla CEO @elonmusk putting his money where his mouth is and disclosing he bought 33k for a total $9.85mln $TSLA	6 15 15 22 22	Retweet 15 Retweeted 15		Like 22 Liked 22	/RANsquawk/status/993570663918161922
@MattEnth @MattEnth @MattEnth @MattEnth @MattEnth	Matthew Enthoven‏ @MattEnth	7 May 2018			My notes on $TSLA's 10-Q and current position. tl;dr - $TSLA is in financial distress. pic.twitter.com/tzsfEViX7U	7 15 15 62 62	Retweet 15 Retweeted 15		Like 62 Liked 62	/MattEnth/status/993558948505518080
@retheauditors @retheauditors @retheauditors @retheauditors @retheauditors	Francine McKenna‏Verified account @retheauditors	7 May 2018			Tesla used the new revenue rec rules to do more than just fake beat on revenues... Story coming. $TSLA	6 15 15 68 68	Retweet 15 Retweeted 15		Like 68 Liked 68	/retheauditors/status/993543095370289153
@liamdenning @liamdenning @liamdenning @liamdenning @liamdenning	Liam Denning‏Verified account @liamdenning	7 May 2018			Tesla's latest 10Q shows why Elon Musk should answer boring questions: https://www.bloomberg.com/view/articles/2018-05-07/tesla-first-quarter-10-q-shows-why-it-should-answer-questions … via @bopinion $TSLA	5 18 18 41 41	Retweet 18 Retweeted 18		Like 41 Liked 41	/liamdenning/status/993530178449133569
@Teslarati @Teslarati @Teslarati @Teslarati @Teslarati	TESLARATI‏ @Teslarati	7 May 2018			Tesla registers 5,009 new Model 3 VINs as $TSLA retakes $50B market cap - https://www.teslarati.com/tesla-5009-new-model-3-vins-tsla-50b-market-cap/ …pic.twitter.com/phLN1D4voz	6 71 71 343 343	Retweet 71 Retweeted 71		Like 343 Liked 343	/Teslarati/status/993521082421383168
@EdBorgato @EdBorgato @EdBorgato @EdBorgato @EdBorgato	Ed Borgato‏ @EdBorgato	7 May 2018			Never talk politics, religion, or $TSLA.	9 13 13 119 119	Retweet 13 Retweeted 13		Like 119 Liked 119	/EdBorgato/status/993491072583110656
@Teslarati @Teslarati @Teslarati @Teslarati @Teslarati	TESLARATI‏ @Teslarati	7 May 2018			Tesla $TSLA bears to hit brick wall as analyst calls bottom on short-selling https://www.teslarati.com/tesla-stock-tsla-dangerous-short-sellers/ …pic.twitter.com/n3fzBH9YwD	4 32 32 131 131	Retweet 32 Retweeted 32		Like 131 Liked 131	/Teslarati/status/993485929514979328
@kidkapital @kidkapital @kidkapital @kidkapital @kidkapital	KiD 💰‏ @kidkapital	7 May 2018			Friend (who is short $TSLA): This mf’er is a house of cards but the Elon groupies are keeping the stock alive. Me: pic.twitter.com/qMJTBI36QW	2 5 5 17 17	Retweet 5 Retweeted 5		Like 17 Liked 17	/kidkapital/status/993466644755288064
@orthereaboot @orthereaboot @orthereaboot @orthereaboot @orthereaboot	luis carruthers‏ @orthereaboot	7 May 2018			$TSLA added new risk disclosure language for warranty. Is something up with the warranty? Yes, yes there is, & it's inflating GM. In Q1, $TSLA realized was a full 10.6% of QE warranty reserve, vs. ~7% last year. Reserve is understated, thus GM overstated by ~$3-400mm.	1 9 9 28 28	Retweet 9 Retweeted 9		Like 28 Liked 28	/orthereaboot/status/993462329298866176
@ElonBachman @ElonBachman @ElonBachman @ElonBachman @ElonBachman	"Elon Says"‏ @ElonBachman	7 May 2018			1\ $TSLA 10-Q observations. Customer deposits are now inflated by "vehicle maintenance plans" pic.twitter.com/XhFEyVjLMm	5 26 26 91 91	Retweet 26 Retweeted 26		Like 91 Liked 91	/ElonBachman/status/993450798054105091
@BSA19741 @BSA19741 @BSA19741 @BSA19741 @BSA19741	Nikola’s Stache‏ @BSA19741	7 May 2018			The funniest thing about the $tsla 10Q is that they tried to file Friday after the close but missed the 5:30 deadline. It was accepted Friday but doesn’t show up until Monday. Oops.	6 6 42 42	Retweet 6 Retweeted 6		Like 42 Liked 42	/BSA19741/status/993443021713825793
@4xRevenue @4xRevenue @4xRevenue @4xRevenue @4xRevenue	HeadButterBot‏ @4xRevenue	7 May 2018			$tsla Page 10 ladies and gentlemen. TSLA proudly presents.... Your revenue beat for the quarter. 300m from accounting change. Came in at a nice GM too..... What a joke pic.twitter.com/p6IQ1SAUEZ	1 14 14 41 41	Retweet 14 Retweeted 14		Like 41 Liked 41	/4xRevenue/status/993440643568586754
@option_snipper @option_snipper @option_snipper @option_snipper @option_snipper	Option_Sniper‏ @option_snipper	6 May 2018			Will start loading some $googl shares for long term investment. Still very cheap and tons potential ahead. I only have $tsla $baba $nvda $bidu shares at this point for LT investment. $googl can be a great addition to my stock portfolio.	6 8 8 84 84	Retweet 8 Retweeted 8		Like 84 Liked 84	/option_snipper/status/993331402971246592
@MarkYusko @MarkYusko @MarkYusko @MarkYusko @MarkYusko @DeiviteS @Jess3Livermore @MarkYusko	Mark W. Yusko‏Verified account @MarkYusko Deivite S. Silva @DeiviteS	6 May 2018	#CashIncinerationEngine,Teslarians	#Teslarians	Burning - to incinerate, destroy, or otherwise piss away... Cash - lifeblood of companies, earned by real companies and idiotically donated by cult members of pretend companies The #CashIncinerationEngine at $TSLA is running full out to destroy all the #Teslarians donations...https://twitter.com/deivites/status/993204483638296576 … @Jess3Livermore What do you mean with burning cash??	3 2 2 20 20	Retweet 2 Retweeted 2		Like 20 Liked 20	/MarkYusko/status/993330248812040192
@Gfilche @Gfilche @Gfilche @Gfilche @Gfilche @profgalloway	Gali‏ @Gfilche	6 May 2018	#Model3		wow. although we agreed on $AMZN + $WFM, i think your $TSLA prediction will be way off. bummed you don't see the bullcase here. 10,000% rev growth since IPO, GWh-scaleproject in the works, dominant EV marketshare, #Model3 on cusp of 5K/week ($13B in incremental rev). i'm long	4 6 6 69 69	Retweet 6 Retweeted 6		Like 69 Liked 69	/Gfilche/status/993298139577831424
@vincent13031925 @vincent13031925 @vincent13031925 @vincent13031925 @vincent13031925	Vincent‏ @vincent13031925	6 May 2018			Last Update on Beijing Auto Show: “Without New vehicle announcement, Tesla Model 3 still drove the most attention in auto show” Chinese Media report. Pictures won’t lie. $TSLA pic.twitter.com/qabe037770	2 16 16 52 52	Retweet 16 Retweeted 16		Like 52 Liked 52	/vincent13031925/status/993257472352698368
@BarkMSmeagol @BarkMSmeagol @BarkMSmeagol @BarkMSmeagol @BarkMSmeagol	Bark‏ @BarkMSmeagol	6 May 2018	#Model3		Hey $TSLAQ , ever wonder what it’s like to take delivery of a $TSLA #Model3 ? Based on personal experience, this is spot on https://m.youtube.com/watch?feature=youtu.be&v=1JMv5AXQhLo …	2 4 4 21 21	Retweet 4 Retweeted 4		Like 21 Liked 21	/BarkMSmeagol/status/993249445889302528
@evannex_com @evannex_com @evannex_com @evannex_com @evannex_com	EVANNEX for Tesla‏ @evannex_com	6 May 2018	#Tesla,TeslaMotors,ElectricVehicle,ElonMusk	#TeslaMotors	#Tesla factory output for Model 3s is starting to ramp up, read here: http://ow.ly/DSyV30jRhbX $TSLA #TeslaMotors #ElectricVehicle #ElonMusk	13 13 41 41	Retweet 13 Retweeted 13		Like 41 Liked 41	/evannex_com/status/993195009947193344
@Gfilche @Gfilche @Gfilche @Gfilche @Gfilche	Gali‏ @Gfilche	6 May 2018			some amazing data visualizations of $TSLA's financials http://tesla.moesalih.com/ by @moesalih_	6 28 28 90 90	Retweet 28 Retweeted 28		Like 90 Liked 90	/Gfilche/status/993161493129637888
@GroggyTBear @GroggyTBear @GroggyTBear @GroggyTBear @GroggyTBear	Groggy T. Bear‏ @GroggyTBear	6 May 2018			FLASHBACK: The $TSLA version of @TODAYshow "What is Internet???" @AndreaSJames debates a $TSLAQ bear who can't try the car because in Florida there's nowhere to plug it in! p.s. In 2013, he was short at $110. She predicted $300/share. https://youtu.be/GWBE_qZCLvQ	5 7 7 26 26	Retweet 7 Retweeted 7		Like 26 Liked 26	/GroggyTBear/status/993152270224281602
@FusionptCapital @FusionptCapital @FusionptCapital @FusionptCapital @FusionptCapital	Arun S. CFA CMT 🧐‏ @FusionptCapital	6 May 2018			It's called cheap money and a misallocation of capital. Unfortunately it's nothing new. $TSLA pic.twitter.com/r0rzzja0gz	1 7 7 24 24	Retweet 7 Retweeted 7		Like 24 Liked 24	/FusionptCapital/status/993132342410711040
@CGrantWSJ @CGrantWSJ @CGrantWSJ @CGrantWSJ @CGrantWSJ @CGrantWSJ	Charley Grant‏Verified account @CGrantWSJ Charley GrantVerified account @CGrantWSJ	5 May 2018			Reupping this: don’t let Elon drama-rama distract you from the core issues here $TSLA https://twitter.com/cgrantwsj/status/992767783858507776 … https://www.wsj.com/articles/teslas-numbers-are-even-more-dramatic-than-its-ceo-1525528800 …	6 5 5 42 42	Retweet 5 Retweeted 5		Like 42 Liked 42	/CGrantWSJ/status/992910394896388100
@HyperChangeTV @HyperChangeTV @HyperChangeTV @HyperChangeTV @HyperChangeTV	HyperChange‏ @HyperChangeTV	5 May 2018	#Model3,ShortSqueeze	#ShortSqueeze	if $TSLA ramps #Model3 production to ~50K/units/quarter, keeps OPEX growth below 20%, and hits GAAP gross margins of 22%+ we see a clear path to operating profits #ShortSqueeze?https://youtu.be/W4mcsViHCpw	7 14 14 77 77	Retweet 14 Retweeted 14		Like 77 Liked 77	/HyperChangeTV/status/992882653748760586
@CarterMansbach @CarterMansbach @CarterMansbach @CarterMansbach @CarterMansbach	Carter‏Verified account @CarterMansbach	5 May 2018			Comparing @elonmusk to Jeffrey Skilling or @Tesla to Enron is ridiculous. 1. Musk is a Genius 2.Telsa cars are amazing 3. Yes Musk is arrogant & wild but not a criminal He is an eccentric & confident. Losing money on-a business is not criminal Musk is changing the world $tsla	11 15 15 82 82	Retweet 15 Retweeted 15		Like 82 Liked 82	/CarterMansbach/status/992873641741373441
@ihors3 @ihors3 @ihors3 @ihors3 @ihors3	Ihor Dusaniwsky‏ @ihors3	4 May 2018	#Tesla		S3 Analytics: $TSLA Shorts Nearing the End of the Road. Lack of stock loan supply, increased stock loan costs and tapped out risk limits will eventually curtail short selling in #Tesla. https://www.s3partners.net/Research/TSLA13.php …pic.twitter.com/SWzvqMHw13	6 18 18 43 43	Retweet 18 Retweeted 18		Like 43 Liked 43	/ihors3/status/992505564755386368
@timseymour @timseymour @timseymour @timseymour @timseymour	Tim Seymour‏Verified account @timseymour	4 May 2018			Apparently if you are worried about the gross margin profile of the Model 3( the car that is central to the $TSLA thesis) you are asking boring questions	22 10 10 112 112	Retweet 10 Retweeted 10		Like 112 Liked 112	/timseymour/status/992421637877387264
@Teslarati @Teslarati @Teslarati @Teslarati @Teslarati	TESLARATI‏ @Teslarati	4 May 2018			Elon Musk explains Tesla’s $TSLA Q1 2018 earnings call, predicts ‘short burn of the century’ - https://www.teslarati.com/elon-musk-tesla-q1-2018-earnings-call/ …pic.twitter.com/YgBFwuZ7yl	1 28 28 130 130	Retweet 28 Retweeted 28		Like 130 Liked 130	/Teslarati/status/992407395883249664
@markbspiegel @markbspiegel @markbspiegel @markbspiegel @markbspiegel	Mark B. Spiegel‏ @markbspiegel	4 May 2018			$TSLA stock has now officially entered the transition from when "the shorts" go from being "mocked" to being "blamed." I think we all know what happens next.	8 19 19 145 145	Retweet 19 Retweeted 19		Like 145 Liked 145	/markbspiegel/status/992404108110950400
@tomhals @tomhals @tomhals @tomhals @tomhals	Tom Hals‏ @tomhals	4 May 2018			Elon Musk loses appeal of a ruling that held he controls Tesla. Musk, board must face class action allegations that $TSLA shareholders were shortchanged in SolarCity deal. original ruling: https://courts.delaware.gov/Opinions/Download.aspx?id=270830 …	9 56 56 116 116	Retweet 56 Retweeted 56		Like 116 Liked 116	/tomhals/status/992403875444543488
@GerberKawasaki @GerberKawasaki @GerberKawasaki @GerberKawasaki @GerberKawasaki	Ross Gerber‏Verified account @GerberKawasaki	4 May 2018			@elonmusk and I on the same page about BS sell side Wall Street analysts who are only self serving and don’t represent Tesla investors like me and my clients. Thanks Elon. Wall Street and their wire house salesmen can take a hike. $tsla pic.twitter.com/Feet9wXwDN	3 9 9 36 36	Retweet 9 Retweeted 9		Like 36 Liked 36	/GerberKawasaki/status/992390211748286465
@KlendathuCap @KlendathuCap @KlendathuCap @KlendathuCap @KlendathuCap	Klendathu Capitalist‏ @KlendathuCap	4 May 2018			$TSLA compliance department this AM. pic.twitter.com/Z5TR0kI3w4	2 10 10 44 44	Retweet 10 Retweeted 10		Like 44 Liked 44	/KlendathuCap/status/992374516054716416
@CGrantWSJ @CGrantWSJ @CGrantWSJ @CGrantWSJ @CGrantWSJ @elonmusk	Charley Grant‏Verified account @CGrantWSJ Elon MuskVerified account @elonmusk	4 May 2018			Next time try answering questions about capital needs and take rates on your signature product. Why did you take $TSLA public if you didn’t want scrutiny from... the public? https://twitter.com/elonmusk/status/992361223793487872 … Please ignore this thread unless you’re interested in a tedious discussion about Tesla stock	16 34 34 192 192	Retweet 34 Retweeted 34		Like 192 Liked 192	/CGrantWSJ/status/992362415076597760
@BertelSchmitt @BertelSchmitt @BertelSchmitt @BertelSchmitt @BertelSchmitt	BertelSchmitt™ 🎩 🎩 🎩 🎩 🎩‏Verified account @BertelSchmitt	4 May 2018			$tsla fans: These are operating margins of grown-up premium car OEMs. If @elonmusk tells you his his 20%, slap himpic.twitter.com/xakt2JTwPU	2 7 7 24 24	Retweet 7 Retweeted 7		Like 24 Liked 24	/BertelSchmitt/status/992353079226916864
@Reuters @Reuters @Reuters @Reuters @Reuters	Reuters Top News‏Verified account @Reuters	4 May 2018			Tesla chief Elon Musk’s refusal to answer 'boring' Wall Street questions about finances sends shares down https://reut.rs/2FFXeZM by @Tech_Correspond $TSLA pic.twitter.com/sKgIMU6gRU	9 31 31 36 36	Retweet 31 Retweeted 31		Like 36 Liked 36	/Reuters/status/992327448347009024
@Reuters @Reuters @Reuters @Reuters @Reuters	Reuters Top News‏Verified account @Reuters	3 May 2018			Tesla shares, bonds drop as CEO Musk bites hand of Wall Street https://reut.rs/2FHBz39 by @Tech_Correspond $TSLA pic.twitter.com/SrSLhhBJWd	11 32 32 57 57	Retweet 32 Retweeted 32		Like 57 Liked 57	/Reuters/status/992273119866843141
@VGrinshpun @VGrinshpun @VGrinshpun @VGrinshpun @VGrinshpun	Vladimir Grinshpun‏ @VGrinshpun	3 May 2018	#Tesla		$TSLA #Tesla is launching new Grid Services program. This program will provide additional stream of income for Tesla by leveraging customer installed fleet of behind the meter battery storage to sell Grid Services to Utilities. https://www.tesla.com/support/energy/own/legal/demand-response-terms-of-service …	1 10 10 33 33	Retweet 10 Retweeted 10		Like 33 Liked 33	/VGrinshpun/status/992272887456251905
@todd_harrison @todd_harrison @todd_harrison @todd_harrison @todd_harrison	Todd Harrison‏Verified account @todd_harrison	3 May 2018			A thin line separates genius and madness. It’s called the bottom line. $TSLA	6 6 6 56 56	Retweet 6 Retweeted 6		Like 56 Liked 56	/todd_harrison/status/992207359761178624
@Craig_McDermott @Craig_McDermott @Craig_McDermott @Craig_McDermott @Craig_McDermott	Craig MCDermott‏ @Craig_McDermott	3 May 2018			Im NOT saying its wrong, but $TSLA short is the most consensus idea I've ever seen. ever	29 26 26 199 199	Retweet 26 Retweeted 26		Like 199 Liked 199	/Craig_McDermott/status/992201904464846848
@CNBCFastMoney @CNBCFastMoney @CNBCFastMoney @CNBCFastMoney @CNBCFastMoney	CNBC's Fast Money‏Verified account @CNBCFastMoney	3 May 2018			CNBC's @jimcramer weighs in on $TSLA CEO Elon Musk's antics on the Tesla earnings call last night. Can Musk win back Wall Street? pic.twitter.com/4St7phhQOu	8 18 18 44 44	Retweet 18 Retweeted 18		Like 44 Liked 44	/CNBCFastMoney/status/992160491924488194
@muddywatersre @muddywatersre @muddywatersre @muddywatersre @muddywatersre	MuddyWatersResearch‏Verified account @muddywatersre	3 May 2018			Ok this is idiotic. $TSLA pic.twitter.com/1q6BC0PQxz	13 11 11 98 98	Retweet 11 Retweeted 11		Like 98 Liked 98	/muddywatersre/status/992159672487555072
@chigrl @chigrl @chigrl @chigrl @chigrl	𝕮𝖍𝖎 🛢️‏ @chigrl	3 May 2018			Just catching up on this $TSLA conference call...LOL its sounds like trying to reason with a toddler...this is insane	18 16 16 121 121	Retweet 16 Retweeted 16		Like 121 Liked 121	/chigrl/status/992154332714938368
@BagholderQuotes @BagholderQuotes @BagholderQuotes @BagholderQuotes @BagholderQuotes	Bag Holder‏ @BagholderQuotes	3 May 2018			"First of all, I think moats are lame." $TSLA pic.twitter.com/6jv5R6hQby	3 29 29 128 128	Retweet 29 Retweeted 29		Like 128 Liked 128	/BagholderQuotes/status/992138999899672576
@vincent13031925 @vincent13031925 @vincent13031925 @vincent13031925 @vincent13031925	Vincent‏ @vincent13031925	3 May 2018			Search about Tesla thru Chinese media for the last 24hrs, all top news are all about Tesla will announce gigafactory in China as early as Q3. US media missing the BIG PICTURE $TSLA pic.twitter.com/2cPMUqNXPK	4 8 8 22 22	Retweet 8 Retweeted 8		Like 22 Liked 22	/vincent13031925/status/992134816974819328
@MstarETFUS @MstarETFUS @MstarETFUS @MstarETFUS @MstarETFUS	Ben Johnson, CFA‏ @MstarETFUS	3 May 2018			Today's $TSLA call prompted me to dig up one of my all-time favorites: https://bit.ly/2rjyr8t pic.twitter.com/jWb25IW6DF	2 11 11 94 94	Retweet 11 Retweeted 11		Like 94 Liked 94	/MstarETFUS/status/992130598230806528
@llsethj @llsethj @llsethj @llsethj @llsethj @ElectrekCo	Seth Weintraub‏Verified account @llsethj Electrek.Co @ElectrekCo	3 May 2018			Nice of @elonmusk to create a buying opportunity for long $TSLA folks https://twitter.com/ElectrekCo/status/992113122042433538 … Tesla shakes off a bunch of TSLA investors in 6% drop as Elon Musk drives wedge with Wall Street http://electrek.co/2018/05/03/tesla-shakes-off-tsla-investors-drop-elon-musk-wedge-wall-street/ … by @fredericlambert pic.twitter.com/0oClUBkqRO	29 74 74 1.0K 1.0K	Retweet 74 Retweeted 74		Like 1.0K Liked 1.0K	/llsethj/status/992113509742858240
@TheBubbleBubble @TheBubbleBubble @TheBubbleBubble @TheBubbleBubble @TheBubbleBubble	Jesse Colombo‏Verified account @TheBubbleBubble	3 May 2018			We're in a Fed-driven household wealth bubble. This temporary wealth boom is enabling people to buy expensive toys like Teslas. When this bubble inevitably pops, Tesla's potential customer pool is going to shrink dramatically. $TSLA pic.twitter.com/O63fnEghu7	12 40 40 85 85	Retweet 40 Retweeted 40		Like 85 Liked 85	/TheBubbleBubble/status/992109520850706432
@HalftimeReport @HalftimeReport @HalftimeReport @HalftimeReport @HalftimeReport	CNBC Halftime Report‏Verified account @HalftimeReport	3 May 2018			"Boring, bonehead questions are not cool." - Tesla CEO @elonmusk on Bernstein's Toni Sacconaghi's question on the $TSLA earnings call. Here's Toni's response: pic.twitter.com/7Y7ridNFs5	5 10 10 22 22	Retweet 10 Retweeted 10		Like 22 Liked 22	/HalftimeReport/status/992108268469317634
@TheBubbleBubble @TheBubbleBubble @TheBubbleBubble @TheBubbleBubble @TheBubbleBubble	Jesse Colombo‏Verified account @TheBubbleBubble	3 May 2018			When you read this definition of "malinvestment," please think of Tesla. This describes Tesla to the "T." Tesla only exists as we know it because of the Fed-driven market bubble. This may sound crazy, but history will prove this to be true. https://wiki.mises.org/wiki/Malinvestment … $TSLA pic.twitter.com/uQ13i4w4Yp	10 21 21 49 49	Retweet 21 Retweeted 21		Like 49 Liked 49	/TheBubbleBubble/status/992105636283535367
@TESLAcharts @TESLAcharts @TESLAcharts @TESLAcharts @TESLAcharts	TeslaCharts‏ @TESLAcharts	3 May 2018			On CNBC this morning David Faber said making $TSLA Enron charts is irresponsible. I assume I should ignore this, given everybody and their parents know so much about this stock that a half joking chart is still a ok, right?	18 3 3 53 53	Retweet 3 Retweeted 3		Like 53 Liked 53	/TESLAcharts/status/992103614968664064
@BarkMSmeagol @BarkMSmeagol @BarkMSmeagol @BarkMSmeagol @BarkMSmeagol	Bark‏ @BarkMSmeagol	3 May 2018			$TSLAQ : “Elon is a fraud! The only thing he’s good at is constantly pumping up @Tesla ‘s stock!! $TSLA IS A ZERO!!!” Reality: pic.twitter.com/gMisXICltJ	2 5 5 28 28	Retweet 5 Retweeted 5		Like 28 Liked 28	/BarkMSmeagol/status/992103436727369728
@m_cof @m_cof @m_cof @m_cof @m_cof	Michelle Coffey‏Verified account @m_cof	3 May 2018			“I couldn’t care less. Please sell our stock and don’t buy it.” $TSLA https://on.mktw.net/2rhIsnD pic.twitter.com/TTwKb4k5Or	2 20 20 35 35	Retweet 20 Retweeted 20		Like 35 Liked 35	/m_cof/status/992084895399690241
@danahull @danahull @danahull @danahull @danahull	Dana Hull 👩🏻‍💻‏Verified account @danahull	3 May 2018			The $TSLA earnings call was very Trump-esque. Elon’s hardcore base loved it	10 5 5 49 49	Retweet 5 Retweeted 5		Like 49 Liked 49	/danahull/status/992069554904842240
@Gfilche @Gfilche @Gfilche @Gfilche @Gfilche	Gali‏ @Gfilche	3 May 2018			specifically want to discuss how OPEX spending & ramping gross margins in the near term which will lead to profits & +cash flow. bears love to talk about cash burn, but don't talk about where spending is going, $TSLA burned $700M this Q, but w/ $656M of CAPEX	8 10 10 78 78	Retweet 10 Retweeted 10		Like 78 Liked 78	/Gfilche/status/992062051928498176
@Gfilche @Gfilche @Gfilche @Gfilche @Gfilche	Gali‏ @Gfilche	3 May 2018			hey @danahull & @tsrandall really respect both of your $TSLA analysis. Feel like the media is totally twisting the reality of this call. Pandora's box has been opened for better CC questions for all public co's now. Would love to chat w/ @business about my thoughts on the Q	9 8 8 85 85	Retweet 8 Retweeted 8		Like 85 Liked 85	/Gfilche/status/992061563636015104
@RudyHavenstein @RudyHavenstein @RudyHavenstein @RudyHavenstein @RudyHavenstein	Rudy Havenstein, Smiling Politely‏ @RudyHavenstein	3 May 2018			Why were there no questions yesterday about self-flaming flamethrower trucks with streaming music on Mars? No one has addressed that. $TSLA pic.twitter.com/fGKBt7j1Gp	4 6 6 26 26	Retweet 6 Retweeted 6		Like 26 Liked 26	/RudyHavenstein/status/992058465077018624
@Paul_M_Huettner @Paul_M_Huettner @Paul_M_Huettner @Paul_M_Huettner @Paul_M_Huettner	Paul Huettner, CFA‏ @Paul_M_Huettner	3 May 2018			.@CNBCnow bringing on 2 analysts to talk about $TSLA. Romit Shah from Nomura (who just called the conference call a "Steve Jobs moment") has a price target of $420 and Robert Cihra from Guggenheim has a price target of $430. Pathetic.	5 11 11 38 38	Retweet 11 Retweeted 11		Like 38 Liked 38	/Paul_M_Huettner/status/992043536160829440
@QTRResearch @QTRResearch @QTRResearch @QTRResearch @QTRResearch	Quoth the Raven‏ @QTRResearch	3 May 2018			For everyone comparing $TSLA call to Enron today, check out @MontanaSkeptic1 comparing $TSLA to Enron on the QTR podcast days ago https://m.youtube.com/watch?v=FT5fh-yuaA0 …	5 4 4 38 38	Retweet 4 Retweeted 4		Like 38 Liked 38	/QTRResearch/status/992040429880315904
@philstockworld @philstockworld @philstockworld @philstockworld @philstockworld	Phil Davis‏Verified account @philstockworld	3 May 2018	#MuskHasNoClothes		Falling Thursday - Elon Musk Pleads the Fifth in a Conference Call - Who's Next? $TSLA $GM $SPY #MuskHasNoClothes -- https://www.philstockworld.com/2018/05/03/falling-thursday-elon-musk-pleads-the-fifth-in-a-conference-call-whos-next/ …pic.twitter.com/JbAPH047Su	111 484 484 473 473	Retweet 484 Retweeted 484		Like 473 Liked 473	/philstockworld/status/992039128014442496
@carlquintanilla @carlquintanilla @carlquintanilla @carlquintanilla @carlquintanilla	Carl Quintanilla‏Verified account @carlquintanilla	3 May 2018			"We continue to expect that $TSLA will need to raise new capital approximating $2b in the form of equity, convertible notes, or debt – in order cover a cash burn during 2018, and to refund a total of $1.3b of convertible debt that matures in late 2018 and early 2019" - Moody's	2 6 6 19 19	Retweet 6 Retweeted 6		Like 19 Liked 19	/carlquintanilla/status/992036683918008320
@jimcramer @jimcramer @jimcramer @jimcramer @jimcramer	Jim Cramer‏Verified account @jimcramer	3 May 2018			Don't buy my stock--how is that Musk-ism dishonest!! ?? $TSLA	9 15 15 56 56	Retweet 15 Retweeted 15		Like 56 Liked 56	/jimcramer/status/992036599868338177
@GerberKawasaki @GerberKawasaki @GerberKawasaki @GerberKawasaki @GerberKawasaki	Ross Gerber‏Verified account @GerberKawasaki	3 May 2018			Could not ask for a better buy signal. Here's what every major Wall Street analyst had to say about Tesla's results. If one group always gets it wrong. It’s analysts on Wall Street. Look at the emotional babies. LOL. $tsla https://apple.news/AbljpBl_vSt2S0uSZGgv2NQ …	13 14 14 43 43	Retweet 14 Retweeted 14		Like 43 Liked 43	/GerberKawasaki/status/992033393989697537
@carlquintanilla @carlquintanilla @carlquintanilla @carlquintanilla @carlquintanilla	Carl Quintanilla‏Verified account @carlquintanilla	3 May 2018			"He's not going to do another call," says @jimcramer on @elonmusk, saying $TSLA should instead do something like a Berkshire-style weekend. "He's had it. .. There are lots of companies that don't do calls." @CNBC @SquawkStreet	8 11 11 38 38	Retweet 11 Retweeted 11		Like 38 Liked 38	/carlquintanilla/status/992032942028410880
@GerberKawasaki @GerberKawasaki @GerberKawasaki @GerberKawasaki @GerberKawasaki	Ross Gerber‏Verified account @GerberKawasaki	3 May 2018	#model3,IBDpartner,ad	#IBDpartner	Tesla beats on every metric, then Elon beats up boring analysts. The YouTube kid saves the day with great questions on the call. More confident than ever on Tesla’s future. $tsla #model3 being ramped to 5k a week. @IBDinvestors #IBDpartner #adhttps://www.investors.com/news/technology/tesla-first-quarter-earnings-report/ …	18 20 20 85 85	Retweet 20 Retweeted 20		Like 85 Liked 85	/GerberKawasaki/status/992029635121577986
@markbspiegel @markbspiegel @markbspiegel @markbspiegel @markbspiegel	Mark B. Spiegel‏ @markbspiegel	3 May 2018			Remember guys: on the back of my envelope, Subsidy Fraud-Boy's first margin call comes in the $230s: https://www.zerohedge.com/news/2018-04-28/will-elon-musk-be-next-ceo-face-margin-call-death-spiral … $TSLAQ $TSLA	4 12 12 32 32	Retweet 12 Retweeted 12		Like 32 Liked 32	/markbspiegel/status/992024420586852354
@ttmygh @ttmygh @ttmygh @ttmygh @ttmygh	Grant Williams‏ @ttmygh	3 May 2018			Serious question for $TSLA bulls: Did Elon’s performance in last night’s conference call unnerve you even a little?	40 16 16 112 112	Retweet 16 Retweeted 16		Like 112 Liked 112	/ttmygh/status/992023652685185024
@markbspiegel @markbspiegel @markbspiegel @markbspiegel @markbspiegel	Mark B. Spiegel‏ @markbspiegel	3 May 2018			First on Twitter... The complete text of Bernstein's new $TSLA note! pic.twitter.com/sWlzIc5GhA	4 7 7 48 48	Retweet 7 Retweeted 7		Like 48 Liked 48	/markbspiegel/status/992018303295086592
@carlquintanilla @carlquintanilla @carlquintanilla @carlquintanilla @carlquintanilla @ReutersBiz	Carl Quintanilla‏Verified account @carlquintanilla Reuters BusinessVerified account @ReutersBiz	3 May 2018			Earnings calls don't often get their own audio clip on Twitter. $TSLA @elonmuskhttps://twitter.com/ReutersBiz/status/992015500011024385 … This cut-off from Elon Musk cost Tesla over $2 billion in market capitalization https://reut.rs/2rhqctD $TSLA pic.twitter.com/McW8LpCxYY	17 45 45 118 118	Retweet 45 Retweeted 45		Like 118 Liked 118	/carlquintanilla/status/992016241278771202
@ReutersBiz @ReutersBiz @ReutersBiz @ReutersBiz @ReutersBiz	Reuters Business‏Verified account @ReutersBiz	3 May 2018			This cut-off from Elon Musk cost Tesla over $2 billion in market capitalization https://reut.rs/2rhqctD $TSLA pic.twitter.com/McW8LpCxYY	47 297 297 789 789	Retweet 297 Retweeted 297		Like 789 Liked 789	/ReutersBiz/status/992015500011024385
@Reuters @Reuters @Reuters @Reuters @Reuters	Reuters Top News‏Verified account @Reuters	3 May 2018			As Tesla CEO Elon Musk found, ducking analysts’ questions has a price: $2 billion https://reut.rs/2rihxaf $TSLA pic.twitter.com/EwqMkHQIyw	16 38 38 51 51	Retweet 38 Retweeted 38		Like 51 Liked 51	/Reuters/status/992011927701413889
@carlquintanilla @carlquintanilla @carlquintanilla @carlquintanilla @carlquintanilla	Carl Quintanilla‏Verified account @carlquintanilla	3 May 2018			Tesla conference call: we’re the best. $TSLA https://www.google.com/amp/s/seekingalpha.com/amp/article/4169027-tesla-tsla-q1-2018-results-earnings-call-transcript …pic.twitter.com/op7wTBaebP	18 22 22 60 60	Retweet 22 Retweeted 22		Like 60 Liked 60	/carlquintanilla/status/992002835263971328
@ReutersBiz @ReutersBiz @ReutersBiz @ReutersBiz @ReutersBiz	Reuters Business‏Verified account @ReutersBiz	3 May 2018			'Boring bonehead questions are not cool': Elon Musk cuts off analysts during conference call, causing $TSLA shares to tumble https://reut.rs/2FDHfes pic.twitter.com/OOyA7RtrWt	21 113 113 276 276	Retweet 113 Retweeted 113		Like 276 Liked 276	/ReutersBiz/status/991996469006798848
@QTRResearch @QTRResearch @QTRResearch @QTRResearch @QTRResearch	Quoth the Raven‏ @QTRResearch	3 May 2018			CEO of “The Boring Company” cuts off question on $TSLA conference call for being “boring”	6 11 11 124 124	Retweet 11 Retweeted 11		Like 124 Liked 124	/QTRResearch/status/991989749895389184
@ttmygh @ttmygh @ttmygh @ttmygh @ttmygh	Grant Williams‏ @ttmygh	3 May 2018			Missed the $TSLA call live but listened to the replay. By happy coincidence, I was hopped up on NyQuil. I think that actually enhanced the experience. Given the fact that “because, Elon” has essentially been the bull case, what now, I wonder? $TSLAQ	11 6 6 103 103	Retweet 6 Retweeted 6		Like 103 Liked 103	/ttmygh/status/991976973193940992
@TeslaAgnostic @TeslaAgnostic @TeslaAgnostic @TeslaAgnostic @TeslaAgnostic	Realist‏ @TeslaAgnostic	3 May 2018			Talked $TSLA with fellow Auditor friend ($TSLA bear): He thinks the guidance to be profitable starting Q3 is made to avoid Auditor from being required to place a going concern warning for next 12 months	3 24 24 72 72	Retweet 24 Retweeted 24		Like 72 Liked 72	/TeslaAgnostic/status/991958675312009216
@TESLAcharts @TESLAcharts @TESLAcharts @TESLAcharts @TESLAcharts	TeslaCharts‏ @TESLAcharts	3 May 2018			Micro: Record net loss EBITDA negative CFO negative Accounts payable up Accrued liabilities up Big debts coming due Cash down Bonds teetering Event risk rising Macro: Rising rates Fed tightening Volatility up Markets rolling over Valuations still stretched $TSLA	10 19 19 64 64	Retweet 19 Retweeted 19		Like 64 Liked 64	/TESLAcharts/status/991952826455805952
@Reuters @Reuters @Reuters @Reuters @Reuters	Reuters Top News‏Verified account @Reuters	2 May 2018			The price of Musk cutting off analysts? For Tesla, it's $2 billion https://reut.rs/2FBWk0n by @alexandriasage @SonamR20 $TSLA pic.twitter.com/u7up1ND6rY	6 12 12 31 31	Retweet 12 Retweeted 12		Like 31 Liked 31	/Reuters/status/991932209471934464
@HyperChangeTV @HyperChangeTV @HyperChangeTV @HyperChangeTV @HyperChangeTV	HyperChange‏ @HyperChangeTV	2 May 2018	#LONGTESLA		$TSLA Q1 2018 earnings & conference call recap still cannot believe we got to represent retail investors on the call. thank you so much to all who supported, and thank you to @elonmusk & @tesla for taking a chance #LONGTESLAhttps://youtu.be/zMAPRbT-sh4	94 112 112 1.1K 1.1K	Retweet 112 Retweeted 112		Like 1.1K Liked 1.1K	/HyperChangeTV/status/991871350980530176
@TeslaPodcast @TeslaPodcast @TeslaPodcast @TeslaPodcast @TeslaPodcast	Tesla Daily‏ @TeslaPodcast	2 May 2018	#Tesla		Great job representing $TSLA shareholders on the call today @Gfilche @HyperChangeTV. Biggest thing bears are missing is pace of innovation. No one close now, no one with any hope of being close in the next decade. @elonmusk @Tesla #Tesla	4 16 16 133 133	Retweet 16 Retweeted 16		Like 133 Liked 133	/TeslaPodcast/status/991851834833866752
@Gfilche @Gfilche @Gfilche @Gfilche @Gfilche	Gali‏ @Gfilche	2 May 2018			editing my $TSLA earnings / conference all recap vid :) will be posted tn	19 7 7 131 131	Retweet 7 Retweeted 7		Like 131 Liked 131	/Gfilche/status/991845557319548928
@fastquant @fastquant @fastquant @fastquant @fastquant	Travis‏ @fastquant	2 May 2018			$TSLA earnings call summary. @elonmuskpic.twitter.com/4o5SWCsQHo	4 38 38 138 138	Retweet 38 Retweeted 38		Like 138 Liked 138	/fastquant/status/991824620461342720
@QTRResearch @QTRResearch @QTRResearch @QTRResearch @QTRResearch	Quoth the Raven‏ @QTRResearch	2 May 2018			I have confirmed that @MontanaSkeptic1 will be back on the QTR podcast this weekend to discuss $TSLA Q1 results and conference call.	30 5 5 159 159	Retweet 5 Retweeted 5		Like 159 Liked 159	/QTRResearch/status/991811346202349568
@TashaARK @TashaARK @TashaARK @TashaARK @TashaARK	Tasha Keeney‏ @TashaARK	2 May 2018			We agree that platooning $TSLA trucks could displace rail. Here's how: https://ark-invest.com/research/autonomous-trucks …	7 15 15 58 58	Retweet 15 Retweeted 15		Like 58 Liked 58	/TashaARK/status/991811319937544193
@TashaARK @TashaARK @TashaARK @TashaARK @TashaARK	Tasha Keeney‏ @TashaARK	2 May 2018	#autonomous		Great to hear #autonomous questions on the $TSLA call. We can remember when there where none. ARK thinks autonomous networks will be the biggest growth driver for $TSLA	2 8 8 36 36	Retweet 8 Retweeted 8		Like 36 Liked 36	/TashaARK/status/991809540520755200
@MattEnth @MattEnth @MattEnth @MattEnth @MattEnth	Matthew Enthoven‏ @MattEnth	2 May 2018			This $TSLA earnings call is stunning. No one could have imagined this circus. This is a CEO of a 50B+ public company who sounds completely deflated after posting worst quarterly loss yet. And he's taking questions from a YouTuber while scolding press and investors. @TeslaCharts	9 40 40 94 94	Retweet 40 Retweeted 40		Like 94 Liked 94	/MattEnth/status/991806880585428992
@ScottMAustin @ScottMAustin @ScottMAustin @ScottMAustin @ScottMAustin	Scott Austin‏Verified account @ScottMAustin	2 May 2018			Tesla removed its "free cash flow" table in its latest quarterly report after the cash burn soars to more than $1 billion. Here's what it looked like in 4Q when the total was much lower. Read more here from @timkhiggins! $TSLA https://www.wsj.com/articles/tesla-continues-to-burn-through-cash-1525293204 …pic.twitter.com/srv8n2zwbt	4 24 24 24 24	Retweet 24 Retweeted 24		Like 24 Liked 24	/ScottMAustin/status/991793663377260544
@charliebilello @charliebilello @charliebilello @charliebilello @charliebilello	Charlie Bilello‏Verified account @charliebilello	2 May 2018			Tesla and General Motors both have a market cap of $51 billion. Tesla Sales, TTM: $12 billion GM Sales, TTM: $144 billion Tesla Price to Sales Ratio: 4x GM Price to Sales Ratio: 0.4x $TSLA $GMpic.twitter.com/9j2OAN7pYD	20 171 171 253 253	Retweet 171 Retweeted 171		Like 253 Liked 253	/charliebilello/status/991782758598021125
@markbspiegel @markbspiegel @markbspiegel @markbspiegel @markbspiegel	Mark B. Spiegel‏ @markbspiegel	2 May 2018			On a GAAP basis $TSLA lost an average of $23,654 per car delivered in Q1. If we exclude the $50M in ZEV credits, it lost an average of $25,321 per car... "Great business, guys!" $TSLAQ $TSLA	8 40 40 118 118	Retweet 40 Retweeted 40		Like 118 Liked 118	/markbspiegel/status/991780933513764864
@TESLAcharts @TESLAcharts @TESLAcharts @TESLAcharts @TESLAcharts	TeslaCharts‏ @TESLAcharts	2 May 2018			Nobody cares about SolarCity anymore. Especially not $TSLA... If you had any doubt what that merger was all about. pic.twitter.com/C2nMUwCbo0	3 13 13 33 33	Retweet 13 Retweeted 13		Like 33 Liked 33	/TESLAcharts/status/991779768247910401
@danahull @danahull @danahull @danahull @danahull	Dana Hull 👩🏻‍💻‏Verified account @danahull	2 May 2018			I thought I was going insane but it's not just me: there's no breakout of free cash flow in this $TSLA letter to shareholders	9 8 8 43 43	Retweet 8 Retweeted 8		Like 43 Liked 43	/danahull/status/991777971022192640
@orthereaboot @orthereaboot @orthereaboot @orthereaboot @orthereaboot	luis carruthers‏ @orthereaboot	2 May 2018			Dear $TSLA fans, Thanks for all your deposits on the semi! Please note, we do not plan on building the truck in 2018 as promised, and we are doing exactly 0 that could make that happen. Thanks in advance for your contribution to the unsecured claim pool! pic.twitter.com/t4VqcxRjy6	4 8 8 49 49	Retweet 8 Retweeted 8		Like 49 Liked 49	/orthereaboot/status/991775897240965120
@MarketWatch @MarketWatch @MarketWatch @MarketWatch @MarketWatch	MarketWatch‏Verified account @MarketWatch	2 May 2018			Tesla $TSLA earnings: - $3.41B revenue, vs. expected $3.28B - Adjusted net loss of $3.35 a share, vs. expected $3.54 - $2.67B in cash and equivalents https://on.mktw.net/2KusNcs pic.twitter.com/vBE43dDjXI	37 37 41 41	Retweet 37 Retweeted 37		Like 41 Liked 41	/MarketWatch/status/991775012670623748
@roysebag @roysebag @roysebag @roysebag @roysebag	Roy Sebag‏Verified account @roysebag	2 May 2018			$TSLA is insolvent. They talk about reducing their CAPEX plans like they have a well of capital to draw from. How about that massive -$3b negative working capital deficit or the $22B of liabilities against maybe $10B of liquidation value. This company needs to raise $10B ASAP.	4 14 14 45 45	Retweet 14 Retweeted 14		Like 45 Liked 45	/roysebag/status/991773734062231552
@GerberKawasaki @GerberKawasaki @GerberKawasaki @GerberKawasaki @GerberKawasaki	Ross Gerber‏Verified account @GerberKawasaki	2 May 2018			Shorts better cover tomorrow. Up big AH. Plenty of cash on the books. Production over 2k Model 3 per week. $TSLA	56 26 26 119 119	Retweet 26 Retweeted 26		Like 119 Liked 119	/GerberKawasaki/status/991773566990348288
@TeslaPodcast @TeslaPodcast @TeslaPodcast @TeslaPodcast @TeslaPodcast	Tesla Daily‏ @TeslaPodcast	2 May 2018	#Model3		$TSLA Shareholder letter is out. -Cash balance of $2.7 billion at the end of Q1 -Expecting positive GAAP net income and positive cash flow in Q3 and Q4 2018 -#Model3 is "on the cusp of becoming the best-selling premium sedan in the US." http://files.shareholder.com/downloads/ABEA-4CW8X0/6239552388x0x979026/44C49236-1FC2-4FD9-80B1-495ED74E4194/TSLA_Update_Letter_2018-1Q.pdf …	4 12 12 51 51	Retweet 12 Retweeted 12		Like 51 Liked 51	/TeslaPodcast/status/991773013078048768
@CNBCnow @CNBCnow @CNBCnow @CNBCnow @CNBCnow	CNBC Now‏Verified account @CNBCnow	2 May 2018			EARNINGS: Tesla Q1 Loss ($3.35) vs. ($3.58) Est.; Q1 Revs. $3.41B vs. $3.22B Est. • $TSLA https://cnb.cx/2FBK3cg pic.twitter.com/kukZT9lwPe	6 64 64 50 50	Retweet 64 Retweeted 64		Like 50 Liked 50	/CNBCnow/status/991772633237721088
@Gfilche @Gfilche @Gfilche @Gfilche @Gfilche	Gali‏ @Gfilche	2 May 2018			Going on @CNBC shortly to discuss $TSLA earnings	11 6 6 96 96	Retweet 6 Retweeted 6		Like 96 Liked 96	/Gfilche/status/991765722333417474
@michaelsantoli @michaelsantoli @michaelsantoli @michaelsantoli @michaelsantoli	Michael Santoli‏Verified account @michaelsantoli	2 May 2018			Of course $TSLA is going to go into its report tonight right at $300, the magnetic border that separates "He has this figured out" from "He's running out of options." pic.twitter.com/fKnHV4LPu7	2 8 8 35 35	Retweet 8 Retweeted 8		Like 35 Liked 35	/michaelsantoli/status/991710871247310848
@VGrinshpun @VGrinshpun @VGrinshpun @VGrinshpun @VGrinshpun	Vladimir Grinshpun‏ @VGrinshpun	1 May 2018			A must watch for a Bull and a Bear alike. The best 23 min one can spend to bring more clarity on hotly debated $TSLA Bear points. -Unproitable -Cash burning reserves -Mounting debt -Overvalued -Worthless Equity Thank You @freshjivahttps://www.youtube.com/watch?v=xC3MoizPCm4 …	3 18 18 52 52	Retweet 18 Retweeted 18		Like 52 Liked 52	/VGrinshpun/status/991540419648475136
@Gfilche @Gfilche @Gfilche @Gfilche @Gfilche	Gali‏ @Gfilche	1 May 2018			awesome to speak to @MarketWatch / @ClaudiaAssisMW today about the upcoming $TSLA earnings call https://www.marketwatch.com/story/elon-musk-promises-to-take-question-from-this-youtuber-on-tesla-earnings-call-2018-05-01 …	7 5 5 64 64	Retweet 5 Retweeted 5		Like 64 Liked 64	/Gfilche/status/991494849517023232
@vincent13031925 @vincent13031925 @vincent13031925 @vincent13031925 @vincent13031925	Vincent‏ @vincent13031925	1 May 2018			Update: “Tesla Model 3 drove too much interest in Beijing Auto Show, people have to wait over 20 mins in the long line to see the car” Chinese Media reported — You bears can ignore this ! $TSLA pic.twitter.com/z2IaFygwu9	8 19 19 56 56	Retweet 19 Retweeted 19		Like 56 Liked 56	/vincent13031925/status/991451390143680512
@DomainMondo @DomainMondo @DomainMondo @DomainMondo @DomainMondo	Domain Mondo‏ @DomainMondo	1 May 2018	#Tesla,stocks,investors,EV,investing	#stocks	Tesla $TSLA Q1 2018 Results, LIVE Webcast May 2, 5:30pm EDT http://www.domainmondo.com/2018/05/tesla-tsla-q1-2018-results-live-webcast.html … @Tesla #Tesla $TSLA #stocks #investors #EV #investingpic.twitter.com/hwXalNt1a5	26 26 27 27	Retweet 26 Retweeted 26		Like 27 Liked 27	/DomainMondo/status/991441479473254400
@liamdenning @liamdenning @liamdenning @liamdenning @liamdenning	Liam Denning‏Verified account @liamdenning	1 May 2018			Tesla insists its solar business is "cash flow positive". Here's my piece from 2016 about when the SEC was scratching its head over what SolarCity meant by "cash flow": https://www.bloomberg.com/gadfly/articles/2016-11-07/solarcity-investors-have-language-barrier-to-overcome … via @gadfly $TSLA	1 14 14 46 46	Retweet 14 Retweeted 14		Like 46 Liked 46	/liamdenning/status/991407354003558402
@Gfilche @Gfilche @Gfilche @Gfilche @Gfilche	Gali‏ @Gfilche	1 May 2018			still hard to believe this is happening, but stoked to anounce @HyperChangeTV will be on $TSLA's Q1 earnings call tomorrow, please email me with what you want asked!! (galileorussell@gmail.com) https://youtu.be/knf_eNSoCRQ	32 24 24 151 151	Retweet 24 Retweeted 24		Like 151 Liked 151	/Gfilche/status/991401088682258438
@LanceRoberts @LanceRoberts @LanceRoberts @LanceRoberts @LanceRoberts	Lance Roberts‏ @LanceRoberts	1 May 2018			Cartoon of the Day: Tesla Is Burning Billions: https://app.hedgeye.com/insights/67365-cartoon-of-the-day-up-in-smoke … @hedgeye $TSLA pic.twitter.com/OVxNmqsWWR	9 62 62 103 103	Retweet 62 Retweeted 62		Like 103 Liked 103	/LanceRoberts/status/991359338265669634
@TeslaPodcast @TeslaPodcast @TeslaPodcast @TeslaPodcast @TeslaPodcast	Tesla Daily‏ @TeslaPodcast	30 Apr 2018			Let’s get some better questions on these $TSLA earnings calls. I’ve emailed @Tesla in support of adding @Gfilche of @HyperChangeTV to the question queue for the quarterly calls and would encourage listeners to as well. My reasoning in today’s episode:http://techcastdaily.com/2018/04/30/04-30-18-increasing-access-tslas-earnings-call/ …	5 13 13 87 87	Retweet 13 Retweeted 13		Like 87 Liked 87	/TeslaPodcast/status/991119992694419456
@Gfilche @Gfilche @Gfilche @Gfilche @Gfilche	Gali‏ @Gfilche	30 Apr 2018			hi @elonmusk & @tesla 150 $TSLA shareholders, representing 63K+ shares ($18M+) have reached out to you in the past 4 days to encourage you to allow me on your upcoming Q1 earnings call & give retail investors a voice by asking a crowdsourced question. let's make this happen?	55 105 105 1.7K 1.7K	Retweet 105 Retweeted 105		Like 1.7K Liked 1.7K	/Gfilche/status/991062044588806144
@Hedgeye @Hedgeye @Hedgeye @Hedgeye @Hedgeye	Hedgeye‏Verified account @Hedgeye	30 Apr 2018	#Tesla		Cartoon of the Day: Burning Billions $TSLA #Tesla https://app.hedgeye.com/insights/67365-cartoon-of-the-day-up-in-smoke …pic.twitter.com/9JulQF1q0j	9 161 161 340 340	Retweet 161 Retweeted 161		Like 340 Liked 340	/Hedgeye/status/991048001895456771
@TradeStation @TradeStation @TradeStation @TradeStation @TradeStation	TradeStation‏Verified account @TradeStation	30 Apr 2018			$MCD $AAPL $TSLA $BABA and many more companies report earnings this week. Here’s when they’re set to report and the expectations they have to beat.pic.twitter.com/XC57gSHgsi	7 7 31 31	Retweet 7 Retweeted 7		Like 31 Liked 31	/TradeStation/status/991044698847445003
@LanceRoberts @LanceRoberts @LanceRoberts @LanceRoberts @LanceRoberts	Lance Roberts‏ @LanceRoberts	30 Apr 2018			Tesla Doesn’t Burn Fuel, It Burns Cash: https://www.bloomberg.com/graphics/2018-tesla-burns-cash/ … @danahull $TSLA $GM $Fpic.twitter.com/PeIAZIfhxi	12 88 88 130 130	Retweet 88 Retweeted 88		Like 130 Liked 130	/LanceRoberts/status/991025240988844033
@SamAntar @SamAntar @SamAntar @SamAntar @SamAntar	Sam E. Antar‏Verified account @SamAntar	30 Apr 2018			Tip for Fraudsters: Get labeled a “visionary” so when the hope you sell to bagholders doesn’t happen it’s called a disappointment rather than a lie. $TSLA $OSTK	1 8 8 28 28	Retweet 8 Retweeted 8		Like 28 Liked 28	/SamAntar/status/991016442798755841
@evannex_com @evannex_com @evannex_com @evannex_com @evannex_com	EVANNEX for Tesla‏ @evannex_com	30 Apr 2018	#Tesla,TeslaMotors,ElectricVehicle,ElonMusk	#TeslaMotors	Some seriously cool #Tesla police cars are showing up in Luxembourg, view here: http://ow.ly/Dqcu30jKXQ9 $TSLA #TeslaMotors #ElectricVehicle #ElonMusk	12 12 54 54	Retweet 12 Retweeted 12		Like 54 Liked 54	/evannex_com/status/990994050592444416
@adamfeuerstein @adamfeuerstein @adamfeuerstein @adamfeuerstein @adamfeuerstein	Adam Feuerstein‏Verified account @adamfeuerstein	30 Apr 2018			The lede on this $TSLA story from Bloomberg is fantastic. https://www.bloomberg.com/graphics/2018-tesla-burns-cash/ … The rest of the story is great, too.	1 8 8 29 29	Retweet 8 Retweeted 8		Like 29 Liked 29	/adamfeuerstein/status/990949032485892097
@BarkMSmeagol @BarkMSmeagol @BarkMSmeagol @BarkMSmeagol @BarkMSmeagol @AlterViggo	Bark‏ @BarkMSmeagol Alter Viggo @AlterViggo	30 Apr 2018			$TSLAQ : “Tesla’s quality control is total !! Look at those panel gaps!! $TSLA IS A ZERO!!” Reality: All OEMs have to deal with panel gap variation. You just don’t hear about the others. https://twitter.com/alterviggo/status/990837606031151107 … Hey! Hey Lookie! I found some panel gaps and misalignments on...wait...on...hold up...on an Alfa Romeo Giulia?! Oh no $FCAUQ! #QualityControl…	3 5 5 26 26	Retweet 5 Retweeted 5		Like 26 Liked 26	/BarkMSmeagol/status/990947991933485056
@TitoElBandito @TitoElBandito @TitoElBandito @TitoElBandito @TitoElBandito	Tito El Bandito‏ @TitoElBandito	30 Apr 2018			Great work by @danahull Both the debt chart, and the deposit chart were great....but the $29k ticker of cash burn at the end was FANTASTIC $TSLA https://www.bloomberg.com/graphics/2018-tesla-burns-cash/ …	1 16 16 29 29	Retweet 16 Retweeted 16		Like 29 Liked 29	/TitoElBandito/status/990894879852171264
@AlterViggo @AlterViggo @AlterViggo @AlterViggo @AlterViggo	Alter Viggo‏ @AlterViggo	29 Apr 2018	#QualityControl		Hey! Hey Lookie! I found some panel gaps and misalignments on...wait...on...hold up...on an Alfa Romeo Giulia?! Oh no $FCAUQ! #QualityControl HT @ random nobody w/too much time on their hands. $TSLA $horts are free to use in any article they wish (but they won't). $TLSAQpic.twitter.com/YpkQEGGLCH	7 14 14 53 53	Retweet 14 Retweeted 14		Like 53 Liked 53	/AlterViggo/status/990837606031151107
@vincent13031925 @vincent13031925 @vincent13031925 @vincent13031925 @vincent13031925	Vincent‏ @vincent13031925	29 Apr 2018			Update: Tesla Model 3 China VIP showcase driving huge amount of interest $TSLA pic.twitter.com/s7mDOMl9IH	7 7 28 28	Retweet 7 Retweeted 7		Like 28 Liked 28	/vincent13031925/status/990648303116107776
@EconomicManBlog @EconomicManBlog @EconomicManBlog @EconomicManBlog @EconomicManBlog	Economic Man‏ @EconomicManBlog	29 Apr 2018			Honda can't sell new Accord (Car of the Year winner) because it's too expensive and not an SUV. But it's half the price of a Model 3 and has perfect build quality. Bullish? $TSLA https://www.wsj.com/articles/the-car-of-the-year-that-few-americans-want-1524833270 …	9 10 10 34 34	Retweet 10 Retweeted 10		Like 34 Liked 34	/EconomicManBlog/status/990636553973067776
@BarkMSmeagol @BarkMSmeagol @BarkMSmeagol @BarkMSmeagol @BarkMSmeagol	Bark‏ @BarkMSmeagol	28 Apr 2018	#CEO		Would you listen to someone so confident shorting $TSLA if they can’t even differentiate a Model S from a Model 3? $TSLAQ #CEOpic.twitter.com/rcwwPkWHG3	6 10 10 87 87	Retweet 10 Retweeted 10		Like 87 Liked 87	/BarkMSmeagol/status/990419568483958784
@OMillionaires @OMillionaires @OMillionaires @OMillionaires @OMillionaires @eWhispers	Option Millionaires‏ @OMillionaires Earnings Whispers @eWhispers	28 Apr 2018			Some implied moves for earnings next week: $MCD 3.3% $AGN 4.8% $SHOP 10.8% $UAA 11.9% $GRUB 12% $AAPL 4.9% $SNAP 15.5% $GILD 4.9% $MA 4.1% $TSLA 8.6% $SQ 9% $FEYE 10% $TEVA 9.1% $APRN 23.5% $REGN 5.9% $WTW 12.8% $ATVI 6.8% $BABA 6.4% $GPRO 12.8% $CELG 5.1% $CVS 4.3% $OLED 11.9%https://twitter.com/eWhispers/status/990176333060812800 … #earnings for the week $AAPL $BABA $TSLA $SQ $MCD $SNAP $SHOP $…	2 66 66 121 121	Retweet 66 Retweeted 66		Like 121 Liked 121	/OMillionaires/status/990214454477455365
@eWhispers @eWhispers @eWhispers @eWhispers @eWhispers	Earnings Whispers‏ @eWhispers	28 Apr 2018	#earnings		#earnings for the week $AAPL $BABA $TSLA $SQ $MCD $SNAP $SHOP $AKS $CELG $MA $CHK $AGN $UAA $FRED $GRUB $PFE $STX $CVS $ATVI $ON $OLED $BP $GILD $FDC $EPD $L $MRK $WLL $USCR $ANET $TEVA $SWKS $COHR $LL $FEYE $AET $ARNC $W $GPRO $APRN $CGNX $AKAM $MOH http://eps.sh/cal pic.twitter.com/EzIypL8XYI	8 270 270 312 312	Retweet 270 Retweeted 270		Like 312 Liked 312	/eWhispers/status/990176333060812800
@EcexExchange @EcexExchange @EcexExchange @EcexExchange @EcexExchange	Ecex Exchange - Ziggurat‏ @EcexExchange	28 Apr 2018	#bitcoin,ZigguratICO,blockchain,crypto,ico,trading,ethereum,eth,btc,cryptocurrencies	#ZigguratICO	Roadmap , Token trade time http://Ecex.Exchange #bitcoin #ZigguratICO #blockchain #crypto #ico #trading #ethereum #eth #btc #cryptocurrencies $AMZN $ETSY $BABA $WMT $TGT $KR $JPM $FB $WFC $GOO $TWTR $agn $aapl $brk $crm $cmg $dis $f $QQQ $ibm $LABU $TSLA pic.twitter.com/DAmohPw6wK	5 72 72 48 48	Retweet 72 Retweeted 72		Like 48 Liked 48	/EcexExchange/status/990132140246552576
@OptionsAction @OptionsAction @OptionsAction @OptionsAction @OptionsAction	Options Action‏Verified account @OptionsAction	27 Apr 2018			Tesla shares are down 25% from their highs, and Carter & @Michael_Khouw think there's more pain ahead $TSLA pic.twitter.com/H0oniTYzHG	3 15 15 29 29	Retweet 15 Retweeted 15		Like 29 Liked 29	/OptionsAction/status/989982486934499329
@HyperChangeTV @HyperChangeTV @HyperChangeTV @HyperChangeTV @HyperChangeTV	HyperChange‏ @HyperChangeTV	27 Apr 2018	#HyperChange		our craziest moonshot yet! help get #HyperChange on $TSLA's Q1 2018 earnings call by emailing @tesla head of IR Martin Viecha (mviecha@tesla.com) and encouraging them to give a voice to retail investors!!https://youtu.be/cawe5iWGheU	3 2 2 34 34	Retweet 2 Retweeted 2		Like 34 Liked 34	/HyperChangeTV/status/989929476057333761
@CGrantWSJ @CGrantWSJ @CGrantWSJ @CGrantWSJ @CGrantWSJ	Charley Grant‏Verified account @CGrantWSJ	27 Apr 2018			$TSLA Q1 analyst consensus EPS forecast (non-GAAP). Remember this if they "beat" next week. Source is FactSet. pic.twitter.com/czgk1m0zdn	14 32 32 98 98	Retweet 32 Retweeted 32		Like 98 Liked 98	/CGrantWSJ/status/989913402674958336
@TeslaPodcast @TeslaPodcast @TeslaPodcast @TeslaPodcast @TeslaPodcast	Tesla Daily‏ @TeslaPodcast	27 Apr 2018	#Tesla		Don’t miss today’s episode with @princey1976, a $TSLA bull who isn’t currently invested in the stock. #Tesla @ttmygh @realvisionhttp://techcastdaily.com/2018/04/27/04-27-18-uninvested-bull-case-daniel-prince/ …	6 3 3 32 32	Retweet 3 Retweeted 3		Like 32 Liked 32	/TeslaPodcast/status/989865384269500417
@ElonBachman @ElonBachman @ElonBachman @ElonBachman @ElonBachman @ElonBachman	"Elon Says"‏ @ElonBachman "Elon Says" @ElonBachman	27 Apr 2018			$TSLA's 10-K reported a "focus on reducing inventory in the fourth quarter of 2017", and their Days-COGS-in-inventory fell YoY from 102 to 72. Now they don't have enough loaners to put their customer in. Does this sound like a company swimming in liquidity? https://twitter.com/ElonBachman/status/989650321298292736 … Ladies and gents, this is what a liquidity squeeze looks like. h/t @markbspiegel …	1 5 5 24 24	Retweet 5 Retweeted 5		Like 24 Liked 24	/ElonBachman/status/989851724499349505
@TESLAcharts @TESLAcharts @TESLAcharts @TESLAcharts @TESLAcharts @markbspiegel	TeslaCharts‏ @TESLAcharts Mark B. Spiegel @markbspiegel	27 Apr 2018			Do Ford’s sedans only go in reverse? $tsla Also, is there a way to go long tow truck drivers in California? https://twitter.com/markbspiegel/status/989649773018910721 … Hot off the Model 3 lemon assembly line! https://forums.tesla.com/forum/forums/my-model-3-experience … $TSLAQ …	4 1 1 21 21	Retweet 1 Retweeted 1		Like 21 Liked 21	/TESLAcharts/status/989796069134557184
@BertelSchmitt @BertelSchmitt @BertelSchmitt @BertelSchmitt @BertelSchmitt	BertelSchmitt™ 🎩 🎩 🎩 🎩 🎩‏Verified account @BertelSchmitt	27 Apr 2018			High tech car factories in China put $tsla to shame https://www.reuters.com/article/us-autoshow-beijing-lynk-co/in-remote-china-a-high-tech-auto-plant-flags-global-challenge-idUSKBN1HY0XL … via @Reuters	1 7 7 14 14	Retweet 7 Retweeted 7		Like 14 Liked 14	/BertelSchmitt/status/989794964908400640
@AlterViggo @AlterViggo @AlterViggo @AlterViggo @AlterViggo	Alter Viggo‏ @AlterViggo	27 Apr 2018			Actually, Jim Chanos' executive turnover claim is verifiably wrong. Here's a great takedown of that claim on Reddit. https://www.reddit.com/r/RealTesla/comments/8f27co/jim_chanos_on_teslas_stunning_accelerated_rate_of/dy0wrm2/ … Jim's minions are either terrible at research, or he's deliberately misleading his investors. $TSLA $TLSAQ https://twitter.com/trentaeady/status/989734170946560000 …	3 4 4 19 19	Retweet 4 Retweeted 4		Like 19 Liked 19	/AlterViggo/status/989784025173708801
@dapstats @dapstats @dapstats @dapstats @dapstats	David Paul‏ @dapstats	26 Apr 2018	#Tesla,QualityControl	#QualityControl	$TSLA $TSLAQ Saw a brand new #Tesla in my parking lot (sorry, didn’t write down the model). Took some photos. Notice the seams. #QualityControl HT @MarkYusko @TeslaCharts @MontanaSkeptic1 @BossHoggHazzardpic.twitter.com/iyWQqln2dv	8 9 9 20 20	Retweet 9 Retweeted 9		Like 20 Liked 20	/dapstats/status/989678061586079744
@evannex_com @evannex_com @evannex_com @evannex_com @evannex_com	EVANNEX for Tesla‏ @evannex_com	26 Apr 2018	#Tesla,TeslaMotors,TeslaModelS,ElectricVehicle,ElonMusk	#TeslaMotors	The #Tesla Model S continues to dominate sales in it's large luxury car category, read here: http://ow.ly/pVK130jHBDZ $TSLA #TeslaMotors #TeslaModelS #ElectricVehicle #ElonMusk	1 20 20 39 39	Retweet 20 Retweeted 20		Like 39 Liked 39	/evannex_com/status/989635261066772481
@BarkMSmeagol @BarkMSmeagol @BarkMSmeagol @BarkMSmeagol @BarkMSmeagol	Bark‏ @BarkMSmeagol	26 Apr 2018			$TSLAQ : “OMG Keller left Tesla! Another departure! Must be chaos over there!! $TSLA IS A ZERO!!” Reality: ASICS have 2yr dev cycle Q1’16 Chip design complete Q4’16 Fab & qualification Q4’17 Software validation Q4’18 Keller work done. “Look forward to what @Tesla delivers”pic.twitter.com/TwNFXhjOcM	2 11 11 34 34	Retweet 11 Retweeted 11		Like 34 Liked 34	/BarkMSmeagol/status/989584847935913984
@robinivski @robinivski @robinivski @robinivski @robinivski	Rob Forth‏ @robinivski	26 Apr 2018			A fun fact I learnt yesterday about model x. With a flat tire you're not allowed to use a car jack to lift it. Official $TSLA version: the car is too heavy. Truth: the body isn't stiff enough. Proof is the falcon wings don't close when car is jacked.	6 5 5 38 38	Retweet 5 Retweeted 5		Like 38 Liked 38	/robinivski/status/989580915574824966
@GeniusInv @GeniusInv @GeniusInv @GeniusInv @GeniusInv	250IQ‏ @GeniusInv	26 Apr 2018			76% of NA Model 3 reservation holders have now been invited to configure. 10 days ago the number was 66%, so at this pace everyone in NA will have recieved their invite next month. $TSLA $TSLAQhttps://teslamotorsclub.com/tmc/threads/12-28-17-new-invite-configuring-delivery-spreadsheet.104996/ …	2 6 6 17 17	Retweet 6 Retweeted 6		Like 17 Liked 17	/GeniusInv/status/989565107716976645
@AlterViggo @AlterViggo @AlterViggo @AlterViggo @AlterViggo	Alter Viggo‏ @AlterViggo	26 Apr 2018			Must read for understanding the massive (foolhardy) short bet against $TSLA. It puts the fervent disinformation campaign into context: media manipulation to profit from weakening the stock. A very dangerous gamble for unsophisticated investors. $TSLAQhttps://cleantechnica.com/2018/04/26/the-fascinating-tesla-short-story/ …	2 7 7 23 23	Retweet 7 Retweeted 7		Like 23 Liked 23	/AlterViggo/status/989551119964635137
@evannex_com @evannex_com @evannex_com @evannex_com @evannex_com	EVANNEX for Tesla‏ @evannex_com	26 Apr 2018	#Tesla,TeslaMotors,TeslaModel3,ElectricVehicle,ElonMusk	#TeslaMotors	#Tesla makes a big impact at the Beijing Car Show in China, read here: http://ow.ly/AOgq30jHei6 $TSLA #TeslaMotors #TeslaModel3 #ElectricVehicle #ElonMusk	8 8 24 24	Retweet 8 Retweeted 8		Like 24 Liked 24	/evannex_com/status/989546613831069696
@JustinPulitzer @JustinPulitzer @JustinPulitzer @JustinPulitzer @JustinPulitzer	Justin Pulitzer‏ @JustinPulitzer	26 Apr 2018			.@CNBC Whitney Tilson shorted $TSLA at $35 & “threw in the towel” at $205 a year and a half later… WHY is he getting airtime again?	6 3 3 30 30	Retweet 3 Retweeted 3		Like 30 Liked 30	/JustinPulitzer/status/989546395811147776
@ihors3 @ihors3 @ihors3 @ihors3 @ihors3	Ihor Dusaniwsky‏ @ihors3	26 Apr 2018	#Tesla		$TSLA Short interest nearing 40 million shares or $11 billion and the largest U.S. short by $1.2 billion over $AAPL. #Tesla shares shorted mimicking the upsurge seen in the Bloomberg Weekly Model 3 Production Rate Tracker. https://www.s3partners.net/Research/TSLA12.php …pic.twitter.com/bxLiN922d5	2 13 13 18 18	Retweet 13 Retweeted 13		Like 18 Liked 18	/ihors3/status/989514295644999681
@TrendTrader007 @TrendTrader007 @TrendTrader007 @TrendTrader007 @TrendTrader007	007‏ @TrendTrader007	26 Apr 2018			$TSLA hilarious that Chanos states Porsche is coming for Tesla The way I see it Porsche style short squeeze is coming straight for Tsla shorts	5 4 4 22 22	Retweet 4 Retweeted 4		Like 22 Liked 22	/TrendTrader007/status/989511604202065920
@SquawkCNBC @SquawkCNBC @SquawkCNBC @SquawkCNBC @SquawkCNBC	Squawk Box‏Verified account @SquawkCNBC	26 Apr 2018			Short-seller Jim Chanos says Elon Musk 'may be misleading investors' $TSLA https://cnb.cx/2KiatU0	21 4 4 15 15	Retweet 4 Retweeted 4		Like 15 Liked 15	/SquawkCNBC/status/989469346035634176
@VGrinshpun @VGrinshpun @VGrinshpun @VGrinshpun @VGrinshpun	Vladimir Grinshpun‏ @VGrinshpun	25 Apr 2018	#Tesla,Model3	#Model3	Things that were said during the Autoline interview with Sandy Munro that you will **NOT** find in a deluge of articles in main stream media. Munro & Associates performed first and only tear-down of #Tesla #Model3 $TSLA @tsrandall @Lebeaucarnews @danahull @lorakolodny	1 5 5 13 13	Retweet 5 Retweeted 5		Like 13 Liked 13	/VGrinshpun/status/989356979771539456
@oliviabvoz @oliviabvoz @oliviabvoz @oliviabvoz @oliviabvoz	Olivia Voz‏ @oliviabvoz	25 Apr 2018	#StreetSmarts		WHAT IS going on here? Taboos broken & new tv is made! LIVE trades, CANDID convo, SKIN IN GAME...if you’re looking for something different, you’ll get it on #StreetSmarts @Sarge986 https://m.youtube.com/watch?v=-t-jX9RklLE&list=PLa_QP0x5ICMWCVXmnuDrNWKIO4bceuSfc … $AMD $BA $FB $MU $LMT $NVDA $AMZN $RTN $XRP.X $XOM $GOOG $TSLA $NOC $QCOMpic.twitter.com/t7yW2G3nZk	7 7 25 25	Retweet 7 Retweeted 7		Like 25 Liked 25	/oliviabvoz/status/989227250875797505
@BagholderQuotes @BagholderQuotes @BagholderQuotes @BagholderQuotes @BagholderQuotes	Bag Holder‏ @BagholderQuotes	24 Apr 2018			“At the conclusion of a difficult trading day, $TSLA longs savor the resilience of their share price over a fine brandy. Meanwhile, at the house of shorty, dismay and frustration leads to meth use, fart lighting and frantic masturbation.”	1 3 3 43 43	Retweet 3 Retweeted 3		Like 43 Liked 43	/BagholderQuotes/status/988927208705200128
[truncated: 522 more rows]
