# Supplementary material for: Measuring information flux between social media and stock prices with Transfer Entropy
Source: PLoS One. 2021 Sep 23;16(9):e0257686. doi: 10.1371/journal.pone.0257686 (PMC8459996; doi:10.1371/journal.pone.0257686)
Supplement: S1 Data — (ZIP) [file pone.0257686.s001.zip › DATA BASES/8.-TESLA/TESLA/dataminer (5).csv]

UserName	FullName	Date	First Hashtags	Alt Hashtags	Tweet (Message Text)	Retweets	Retweets (w/ Text)	Likes	Likes (w/ Text)	URL Path
@elCryptoCPA @elCryptoCPA @elCryptoCPA @elCryptoCPA @elCryptoCPA	CryptoCPA‏ @elCryptoCPA	11 Jan 2018	#SpaceX,SpaceX,trx,tron	#SpaceX	$trx Rumors of partnership with #SpaceX would be unreal if true. But please pay attention to the fact it is suppose to be with a publicly traded company. #SpaceX is not publicly traded. I know $TSLA is.. US company would be nice.. We'll see #trx $tron #tron $xrp	3 3 3 6 6	Retweet 3 Retweeted 3		Like 6 Liked 6	/elCryptoCPA/status/951536943015383040
@Sandro_power @Sandro_power @Sandro_power @Sandro_power @Sandro_power	PowerTriggerTrade‏ @Sandro_power	11 Jan 2018			$CVX keeps paying as well along with $TSLA	73 73 88 88	Retweet 73 Retweeted 73		Like 88 Liked 88	/Sandro_power/status/951467123120930816
@petenajarian @petenajarian @petenajarian @petenajarian @petenajarian	Pete Najarian‏Verified account @petenajarian	9 Jan 2018			$TSLA, again and again, has not delivered on cars, yet folks are miffed on the stock moves.... Is it an auto co or software, with a multiple of pipelines?	23 3 3 24 24	Retweet 3 Retweeted 3		Like 24 Liked 24	/petenajarian/status/950856953982537728
@Banorte_mx @Banorte_mx @Banorte_mx	Banorte‏Verified account @Banorte_mx	Jul 7	#TuneUpBanorte,Reforma,CorreConBanorte	#Reforma	¡Así se vivió la carrera #TuneUpBanorte #Reforma! Agradecemos la participación y entusiasmo de todos los participantes. #CorreConBanortepic.twitter.com/SWxk8NT005	6 6 6 54 54	Retweet 6 Retweeted 6		Like 54 Liked 54	/Banorte_mx/status/1147899111129174016
@RedDogT3 @RedDogT3 @RedDogT3 @RedDogT3 @RedDogT3	Scott Redler‏Verified account @RedDogT3	10 Jan 2018			$tsla showing some commitment. We’ll see if it continues pic.twitter.com/38Je6Ok95k	4 7 7 23 23	Retweet 7 Retweeted 7		Like 23 Liked 23	/RedDogT3/status/951130881162432513
@Sandro_power @Sandro_power @Sandro_power @Sandro_power @Sandro_power	PowerTriggerTrade‏ @Sandro_power	11 Jan 2018			Huge gains for us in $TSLA and $CVX from my confirmed confirmation points just loving the huge gains all my big pucture plans have done super in jan like $NLFX and $NVDA $SPY flying higher while the stockbookie looks like a big clown short wrong the big picture in a massive way	6 89 89 101 101	Retweet 89 Retweeted 89		Like 101 Liked 101	/Sandro_power/status/951488402440048640
@ReutersBiz @ReutersBiz @ReutersBiz @ReutersBiz @ReutersBiz	Reuters Business‏Verified account @ReutersBiz	10 Jan 2018			Tesla says its solar roof production has started in Buffalo. Here's the latest: http://reut.rs/2EvxizH $TSLA pic.twitter.com/1bdGdow103	3 10 10 19 19	Retweet 10 Retweeted 10		Like 19 Liked 19	/ReutersBiz/status/951135804189020160
@QTRResearch @QTRResearch @QTRResearch @QTRResearch @QTRResearch	Quoth the Raven‏ @QTRResearch	11 Jan 2018			Still feels like there's $TSLA news, stock is really heavy	6 8 8	Retweet Retweeted		Like 8 Liked 8	/QTRResearch/status/951552368709128192
@GerberKawasaki @GerberKawasaki @GerberKawasaki @GerberKawasaki @GerberKawasaki	Ross Gerber‏Verified account @GerberKawasaki	11 Jan 2018			How are the Tesla shorts doing? You might want to cover in a raging bull market the most innovative company in the world. Tesla up 8% YTD now. With over 30 mil shares short, they will capitulate soon. $TSLA https://www.bloomberg.com/news/articles/2018-01-11/tesla-s-super-slow-mo-model-3-rollout-stalls-again …	17 8 8 39 39	Retweet 8 Retweeted 8		Like 39 Liked 39	/GerberKawasaki/status/951528319429722112
@JMVala_Trades @JMVala_Trades @JMVala_Trades @JMVala_Trades @JMVala_Trades	JMVala‏ @JMVala_Trades	10 Jan 2018			My thoughts on a long $TSLA swing trade. pic.twitter.com/RRK1dOZdHe	6 6 6 57 57	Retweet 6 Retweeted 6		Like 57 Liked 57	/JMVala_Trades/status/951247400928194560
@THESTOCKER @THESTOCKER @THESTOCKER @THESTOCKER @THESTOCKER	STOCKER‏ @THESTOCKER	10 Jan 2018	#tesla,traders,trading,stocks,stockmarket,invest,trader,investor,ev	#traders	NORWAY PRIME MINISTER SAYS “IMPORTING CARS FROM TESLA” $TSLA #tesla #traders #trading #stocks #stockmarket #invest #trader #investor #evpic.twitter.com/rPCf3uwHhM	2 9 9 23 23	Retweet 9 Retweeted 9		Like 23 Liked 23	/THESTOCKER/status/951190676485607424
@option_snipper @option_snipper @option_snipper @option_snipper @option_snipper	Option_Sniper‏ @option_snipper	11 Jan 2018			$TSLA told u all i'm more right than anyone on twitter about tsla trend. when it was 307 that it would back to 327 334 342 or even 351. tons of chartist on twitter MISINTERPRETING tsla price moves. 50/50 chance back to 334 before hiking to 351 354 357. macd about to golden cross. pic.twitter.com/6vnlDU9Xta	10 7 7 64 64	Retweet 7 Retweeted 7		Like 64 Liked 64	/option_snipper/status/951593599141138432
@TeslaAgnostic @TeslaAgnostic @TeslaAgnostic @TeslaAgnostic @TeslaAgnostic @markbspiegel	Realist‏ @TeslaAgnostic Mark B. Spiegel @markbspiegel	11 Jan 2018			He must have felt like being at $tsla earnings call with all the hookers around https://twitter.com/markbspiegel/status/951580685294358528 … Electrek's take: "I (Fred) would have serviced him if I were there!!!" $TSLA…	1 3 3 16 16	Retweet 3 Retweeted 3		Like 16 Liked 16	/TeslaAgnostic/status/951581688362135554
@option_snipper @option_snipper @option_snipper @option_snipper @option_snipper	Option_Sniper‏ @option_snipper	11 Jan 2018			gonna hold $nvda $tsla $baba $bidu $googl calls into tmr. done here. have a great rest of ur day!	4 4 4 52 52	Retweet 4 Retweeted 4		Like 52 Liked 52	/option_snipper/status/951552319904276480
@AnthonyMaceroni @AnthonyMaceroni @AnthonyMaceroni @AnthonyMaceroni @AnthonyMaceroni	A. Maceroni 🍝‏ @AnthonyMaceroni	11 Jan 2018			$TSLA might just be getting stated. Watching into weekly close ... pic.twitter.com/qngrBB1IjA	3 4 4 18 18	Retweet 4 Retweeted 4		Like 18 Liked 18	/AnthonyMaceroni/status/951501998427394048
@johnscharts @johnscharts @johnscharts @johnscharts @johnscharts	Johns Charts‏ @johnscharts	11 Jan 2018			$TSLA weekly update. Breaching coil and 40 MA pic.twitter.com/NUWfCfYuCH	5 5 14 14	Retweet 5 Retweeted 5		Like 14 Liked 14	/johnscharts/status/951495887649468417
@frank_thelen @frank_thelen @frank_thelen @frank_thelen @frank_thelen	Frank Thelen‏Verified account @frank_thelen	11 Jan 2018	#stocks,market,disruption	#market	Again: $tsla bigger marketcap as $bmw and I believe this is not hype, but deep technology and Model 3 production picking up. I’m very bullish on @Tesla Stock. #stocks #market #disruption	7 5 5 49 49	Retweet 5 Retweeted 5		Like 49 Liked 49	/frank_thelen/status/951472395684057088
@JustinPulitzer @JustinPulitzer @JustinPulitzer @JustinPulitzer @JustinPulitzer	Justin Pulitzer‏ @JustinPulitzer	11 Jan 2018			Complimentary ~> Mid-Week Review VIDEO 1/11: http://vimeo.com/250565563 $SPY $IWM $QQQ $XBT $GLD $TLT $IYR $FCX $XLF $JPM $MS $FB $GOOGL $AAPL $AMZN $NFLX $DIS $HMNY $SMH $NVDA $SWKS $TSLA $PYPL $SQ $ULTA $LB $TGT Spread the word & Retweet this post.	9 9 19 19	Retweet 9 Retweeted 9		Like 19 Liked 19	/JustinPulitzer/status/951457443984347137
@evannex_com @evannex_com @evannex_com @evannex_com @evannex_com	EVANNEX for Tesla‏ @evannex_com	11 Jan 2018	#Tesla,TeslaMotors,ElectricVehicle,ElonMusk	#TeslaMotors	#Tesla is completely redefining the auto business as we know it, here's how: http://ow.ly/KtL230hI9SX $TSLA #TeslaMotors #ElectricVehicle #ElonMusk	2 7 7 22 22	Retweet 7 Retweeted 7		Like 22 Liked 22	/evannex_com/status/951415783443390464
@Terri1618 @Terri1618 @Terri1618 @Terri1618 @Terri1618	Surfergirl‏ @Terri1618	11 Jan 2018			Chart software n/a 2nite $NVDA strong bounce off 2wk trend channel support.Res~225 $IWM held 2mo ascending tl support. 5wk asc triangle super tight $TSLA 3day flag just below 4mo desc tl. Needs strong b/o over 340-341 $SQ 6day flag,consolidating well w/ declining volpic.twitter.com/q3dblyo9im	2 5 5 29 29	Retweet 5 Retweeted 5		Like 29 Liked 29	/Terri1618/status/951370140376907776
@Sandro_power @Sandro_power @Sandro_power @Sandro_power @Sandro_power	PowerTriggerTrade‏ @Sandro_power	10 Jan 2018			here is the link to the jan 10 super succesful live stream I talk about the stockbookie plus $FDX $AAPL $TSLA $DIS $CVX $NFLX $SPY a powerful live stream that is powerful to listen to every min of ithttps://www.youtube.com/watch?v=oXasEVcBg-8 …	4 90 90 100 100	Retweet 90 Retweeted 90		Like 100 Liked 100	/Sandro_power/status/951305090299781120
@Kenimous @Kenimous @Kenimous @Kenimous @Kenimous @xlogit3k	Kenimous‏ @Kenimous xLoGit3k (Peter) @xlogit3k	10 Jan 2018	#TESLA		Awesome Video! AMAZING … I am able to buy $JBZY for .03 Cents $JBZY for .03 Cents! Almost everything you need to know is on Investors Hangout Stock Message Boards, make sure to Click on Show Board Information https://investorshangout.com/JBZJMY-Holding-Company-Inc-JBZY-60818/ … #TESLA $TSLA $JBZY $ONCY $EEGIhttps://twitter.com/xlogit3k/status/951263233515630592 … $JBZY Best investment of 2018! Ne…	5 5 12 12	Retweet 5 Retweeted 5		Like 12 Liked 12	/Kenimous/status/951298497910919168
@xlogit3k @xlogit3k @xlogit3k @xlogit3k @xlogit3k	xLoGit3k (Peter)‏ @xlogit3k	10 Jan 2018	#Tesla,BTC	#BTC	$JBZY Best investment of 2018! New EV Company, massive reverse-merger. Battery Swap technology in 90 seconds! https://www.youtube.com/watch?v=sU44U1dHqIU&t=51s … Join $JBZY Discord Live Chat to learn more! https://discord.gg/PUXuqQt & https://investorshangout.com/JBZJMY-Holding-Company-Inc-JBZY-60818/ … $JBZY $NIO $TSLA $ottv $POTN $PURA #Tesla #BTCpic.twitter.com/hqXXHyn5g8	9 31 31 32 32	Retweet 31 Retweeted 31		Like 32 Liked 32	/xlogit3k/status/951263233515630592
@johnscharts @johnscharts @johnscharts @johnscharts @johnscharts	Johns Charts‏ @johnscharts	10 Jan 2018			$TSLA weekly coil worth watching. Test at 40 MA and resistance. Could be a nice pop if breaks pic.twitter.com/AtberJCJLB	3 20 20 49 49	Retweet 20 Retweeted 20		Like 49 Liked 49	/johnscharts/status/951247628599209984
@Sandro_power @Sandro_power @Sandro_power @Sandro_power @Sandro_power	PowerTriggerTrade‏ @Sandro_power	10 Jan 2018			Live stream tonight people I am going to speak about $AAPL $TSLA $OSTK $SPY $HON $ARRY $AMGN and why you do not want to be wron and gues like the stockbookie aka the stock clown I have some super new points to make a power packed session in about 4 hours and 30min from now	4 92 92 103 103	Retweet 92 Retweeted 92		Like 103 Liked 103	/Sandro_power/status/951209646529941504
@WallStJesus @WallStJesus @WallStJesus @WallStJesus @WallStJesus	JE$US‏ @WallStJesus	10 Jan 2018			TODAY'S ACTIVE FLOW: $GE $BAC $AAPL $BABA $MU $NVDA $FB $F $KODK $T $TEVA $TSLA $JPM $NFLX $INTC $MON $DAL $SNAP $WFC $S $MSFT $GILD $TGT $JD $SQ $BA $UAL $NVAXpic.twitter.com/ObnlR4yZX8	5 5 10 10	Retweet 5 Retweeted 5		Like 10 Liked 10	/WallStJesus/status/951200662389493760
@Reuters @Reuters @Reuters @Reuters @Reuters	Reuters Top News‏Verified account @Reuters	10 Jan 2018			Tesla says its solar roof production has started in Buffalo. Here's the latest: http://reut.rs/2Di2brQ $TSLA pic.twitter.com/CXOWSuaM52	9 68 68 142 142	Retweet 68 Retweeted 68		Like 142 Liked 142	/Reuters/status/951135822820134913
@valuewalk @valuewalk @valuewalk @valuewalk @valuewalk	ValueWalk‏ @valuewalk	10 Jan 2018			Vilas Up 65% In 2017: Short Tesla Is Now Largest Holding http://www.valuewalk.com/2018/01/vilas-tesla-inc-tsla-short/ … $TSLA	12 12 47 47	Retweet 12 Retweeted 12		Like 47 Liked 47	/valuewalk/status/951094512717320192
@ihors3 @ihors3 @ihors3 @ihors3 @ihors3	Ihor Dusaniwsky‏ @ihors3	9 Jan 2018	#Tesla		Mandatory weekly $TSLA short update - #Tesla short interest is $10.7 billion, up $866 million or +9% in 2018. Shorts are up $87 million in mark-to-market profits on today's $2.72 price drop but are still down $712 million in year-to-date mark-to-market losses in 2018.pic.twitter.com/CvUWmJVwqz	3 3 3 22 22	Retweet 3 Retweeted 3		Like 22 Liked 22	/ihors3/status/950855183948550144
@evannex_com @evannex_com @evannex_com @evannex_com @evannex_com	EVANNEX for Tesla‏ @evannex_com	9 Jan 2018	#Tesla,TeslaMotors,TeslaSemi,TeslaTruck,ElectricVehicle,ElonMusk	#TeslaMotors	Norway's postal service puts in a #Tesla Semi order, read here: http://ow.ly/hd9G30hGefZ $TSLA #TeslaMotors #TeslaSemi #TeslaTruck #ElectricVehicle #ElonMusk	2 18 18 55 55	Retweet 18 Retweeted 18		Like 55 Liked 55	/evannex_com/status/950846425990156289
@sspencer_smb @sspencer_smb @sspencer_smb @sspencer_smb @sspencer_smb	Steven Spencer‏ @sspencer_smb	9 Jan 2018			$BA chart is crazier than the craziest momo stock now... $NFLX $TSLA pic.twitter.com/vo6DNc8bzm	4 4 4 23 23	Retweet 4 Retweeted 4		Like 23 Liked 23	/sspencer_smb/status/950832659202273281
@StuhrRyan @StuhrRyan @StuhrRyan @StuhrRyan @StuhrRyan	Ryan Stuhr‏ @StuhrRyan	9 Jan 2018			I don't want Tesla $TSLA making any profits right now. I want them deploying massive amounts of capital to build production capability to ensure they actually do beat real competitors to market by 2+ years -- which is exactly what they're doing. You call that cash burn?	11 14 14 55 55	Retweet 14 Retweeted 14		Like 55 Liked 55	/StuhrRyan/status/950766601325834240
@WallStJesus @WallStJesus @WallStJesus @WallStJesus @WallStJesus	JE$US‏ @WallStJesus	8 Jan 2018			TODAY'S ACTIVE FLOW: $FB $NVDA $GE $AAPL $TSLA $MU $BAC $BABA $AMD $INTC $TWX $GM $SNAP $GPRO $TWTR $MSFT $ROKU (T & VZ TRADED EX-DIV)pic.twitter.com/VW2YgHjUPr	9 9 8 8	Retweet 9 Retweeted 9		Like 8 Liked 8	/WallStJesus/status/950478007852060673
@WrigleyTom @WrigleyTom @WrigleyTom @WrigleyTom @WrigleyTom	Tom Wrigley‏ @WrigleyTom	8 Jan 2018			$TSLA 334's [updated thoughts/thread] mo. candle top ~348 still room on charts, all time frames – right here daily rsi only ~59 wkly rsi ~53 osc just about to cross – good reads- "..Upbeat Model 3 reviews/positive sentiment.." https://www.teslarati.com/tesla-stock-tsla-surges-amid-upbeat-model-3-reviews/ … icymi https://www.teslarati.com/tesla-reveals-big-uptick-model-3-deliveries-1550-q4-860-tra…	1 7 7 13 13	Retweet 7 Retweeted 7		Like 13 Liked 13	/WrigleyTom/status/950434092738326529
@johnscharts @johnscharts @johnscharts @johnscharts @johnscharts	Johns Charts‏ @johnscharts	8 Jan 2018			$TSLA big day breaching 200 MA and moving on 2x projected volume. @farrisbaba has been all over this one	1 1 1 21 21	Retweet 1 Retweeted 1		Like 21 Liked 21	/johnscharts/status/950414423134531584
@globallithium @globallithium @globallithium @globallithium @globallithium	Joe Lowry‏ @globallithium	6 Jan 2018			What else is new? Good thing e-transportation is more than $TSLA. http://www.news.com.au/technology/innovation/motoring/teslas-shrinking-chance-of-success/news-story/43fdd40682333a981ddffc89d84f4ffb#.sdjyo … via @newscomauHQ	3 3 11 11	Retweet 3 Retweeted 3		Like 11 Liked 11	/globallithium/status/949816217761665024
@WallStJesus @WallStJesus @WallStJesus @WallStJesus @WallStJesus	JE$US‏ @WallStJesus	5 Jan 2018			TODAY'S ACTIVE FLOW: $MU $GE $STZ $AAPL $NVDA $BABA $MSFT $FB $JD $AMD $SQ $TSLA $AMZN $NFLX $TWTE $JPM $BA $OSTKpic.twitter.com/fD5SDjBJ5Y	3 3 9 9	Retweet 3 Retweeted 3		Like 9 Liked 9	/WallStJesus/status/949395936379310080
@liamdenning @liamdenning @liamdenning @liamdenning @liamdenning	Liam Denning‏Verified account @liamdenning	4 Jan 2018			When it comes to Tesla, what even is, like, a target? https://www.bloomberg.com/gadfly/articles/2018-01-04/tesla-4q-delivery-numbers-why-read-the-announcement … via @gadfly $TSLA	3 6 6 15 15	Retweet 6 Retweeted 6		Like 15 Liked 15	/liamdenning/status/948978334830153728
@TradersCom @TradersCom @TradersCom @TradersCom @TradersCom	Traders Community‏ @TradersCom	4 Jan 2018	#SelfDriving,Autonomous	#Autonomous	Will #SelfDriving Cars and #Autonomous Fleets Join The Roads in 2018? $GOOGL $TSLA $NVDA https://traderscommunity.com/index.php/technology/476-will-self-driving-cars-and-fleets-join-the-roads-in-2018 …pic.twitter.com/bcZINU4Xr5	4 12 12 26 26	Retweet 12 Retweeted 12		Like 26 Liked 26	/TradersCom/status/948973103098589184
@QTRResearch @QTRResearch @QTRResearch @QTRResearch @QTRResearch	Quoth the Raven‏ @QTRResearch	4 Jan 2018			Just sent to me in a DM by a buddy: "Tesla is fucking nuts. The worse they execute the stronger the stock. Other companies miss by 60%. They miss by 60% and no reaction." $TSLA	12 6 6 39 39	Retweet 6 Retweeted 6		Like 39 Liked 39	/QTRResearch/status/948959428128268288
@ReutersBiz @ReutersBiz @ReutersBiz @ReutersBiz @ReutersBiz	Reuters Business‏Verified account @ReutersBiz	4 Jan 2018			JUST IN: Tesla erases early losses, now up marginally $TSLA pic.twitter.com/GYhrwvAtdO	2 10 10 22 22	Retweet 10 Retweeted 10		Like 22 Liked 22	/ReutersBiz/status/948956353032343554
@GerberKawasaki @GerberKawasaki @GerberKawasaki @GerberKawasaki @GerberKawasaki	Ross Gerber‏Verified account @GerberKawasaki	4 Jan 2018			Hahahahahahahahahaha. There is only one car company in the world growing sales by 33% Tesla. $tsla GREEN BABY! Better cover your shorts.	10 12 12 53 53	Retweet 12 Retweeted 12		Like 53 Liked 53	/GerberKawasaki/status/948955274517258240
@DougKass @DougKass @DougKass @DougKass @DougKass	Douglas Kass‏Verified account @DougKass	4 Jan 2018			Let me get this straight. $MS won't buy junk bonds but it recommends $TSLA stock? This is a joke right?	8 9 9 60 60	Retweet 9 Retweeted 9		Like 60 Liked 60	/DougKass/status/948936981685424128
@Reuters @Reuters @Reuters @Reuters @Reuters	Reuters Top News‏Verified account @Reuters	4 Jan 2018	#Model3		WATCH: Tesla's #Model3 deliveries fall short of estimates http://reut.rs/2qlzmbf via @ReutersTV $TSLA pic.twitter.com/2GSxB6yQgv	1 18 18 28 28	Retweet 18 Retweeted 18		Like 28 Liked 28	/Reuters/status/948927272177696768
@liamdenning @liamdenning @liamdenning @liamdenning @liamdenning	Liam Denning‏Verified account @liamdenning	4 Jan 2018			Seriously, why are you even reading that Tesla announcement? https://www.bloomberg.com/gadfly/articles/2018-01-04/tesla-4q-delivery-numbers-why-read-the-announcement … via @gadfly $TSLA	3 28 28 58 58	Retweet 28 Retweeted 28		Like 58 Liked 58	/liamdenning/status/948921643405017090
@tslaq @tslaq @tslaq @tslaq @tslaq	Eike‏ @tslaq	4 Jan 2018			looks like it takes quite some time for $TSLA Mod.3 to drive 3 Series business to zero pic.twitter.com/fcUBfg90OY	3 4 4 24 24	Retweet 4 Retweeted 4		Like 24 Liked 24	/tslaq/status/948920221305393152
@markbspiegel @markbspiegel @markbspiegel @markbspiegel @markbspiegel	Mark B. Spiegel‏ @markbspiegel	4 Jan 2018			I hear multiple reports of $TSLA drivers experiencing 50% (yes, 50%!) range reductions in this cold snap. Kind of ironic, as EVs are supposed to stop the world from "warming," lol. $TSLAQ	12 10 10 52 52	Retweet 10 Retweeted 10		Like 52 Liked 52	/markbspiegel/status/948895431198691329
@CGrantWSJ @CGrantWSJ @CGrantWSJ @CGrantWSJ @CGrantWSJ	Charley Grant‏Verified account @CGrantWSJ	3 Jan 2018			The very latest from outside the $TSLA big top https://www.wsj.com/articles/teslas-model-3-story-is-getting-old-1515022124 …	11 12 12 66 66	Retweet 12 Retweeted 12		Like 66 Liked 66	/CGrantWSJ/status/948702151383056385
@TeslaModel3News @TeslaModel3News @TeslaModel3News @TeslaModel3News @TeslaModel3News	Tesla Model 3 News‏ @TeslaModel3News	3 Jan 2018	#model3		Tesla Model 3 production rate over 1,000 per week. 2,425 units delivered + 860 in transit #model3 $TSLA pic.twitter.com/j9UxJ3jr5y	9 53 53 224 224	Retweet 53 Retweeted 53		Like 224 Liked 224	/TeslaModel3News/status/948684026050764800
@orthereaboot @orthereaboot @orthereaboot @orthereaboot @orthereaboot	luis carruthers‏ @orthereaboot	3 Jan 2018			$TSLA numbers but of course far worse than headlines **pulled 2300 vehicles from “in-transit from Q3-Q4” meaning end demand overstated by said amount **many “inventory” vehicles sold with discounts of 15-25% vs. constructing identical car on own from scratch. Goodbye margin.	1 9 9 27 27	Retweet 9 Retweeted 9		Like 27 Liked 27	/orthereaboot/status/948680767693099011
@businessinsider @businessinsider @businessinsider @businessinsider @businessinsider	Business Insider‏Verified account @businessinsider	3 Jan 2018			Tesla misses its Model 3 deliveries by a mile $TSLA http://read.bi/2AikZ7x pic.twitter.com/MX1a23pXGR	8 11 11 26 26	Retweet 11 Retweeted 11		Like 26 Liked 26	/businessinsider/status/948669880043233280
@CGrantWSJ @CGrantWSJ @CGrantWSJ @CGrantWSJ @CGrantWSJ @ElectrekCo	Charley Grant‏Verified account @CGrantWSJ Electrek.Co @ElectrekCo	3 Jan 2018			"Some writers of Electrek maintain positions in $TSLA and other green energy stocks:" https://twitter.com/ElectrekCo/status/948668567934918657 … Tesla says its producing 1,000 Model 3's per week and breaks quarterly delivery record with 29,870 vehicles https://electrek.co/2018/01/03/tesla-model-3-delivery-record/ … pic.twitter.com/Gl1jKFLErW	4 4 4 45 45	Retweet 4 Retweeted 4		Like 45 Liked 45	/CGrantWSJ/status/948668800328749056
@Lebeaucarnews @Lebeaucarnews @Lebeaucarnews @Lebeaucarnews @Lebeaucarnews	Phil LeBeau‏Verified account @Lebeaucarnews	3 Jan 2018			$TSLA under pressure after hours following 1) Lower than expected Model 3 deliveries in 4Q 2) Guidance for a slower ramp up in Model 3 production. Pushes back target of 5,000 vehicles/week to end of 2Q	12 19 19 31 31	Retweet 19 Retweeted 19		Like 31 Liked 31	/Lebeaucarnews/status/948667822305144832
@ReutersBiz @ReutersBiz @ReutersBiz @ReutersBiz @ReutersBiz	Reuters Business‏Verified account @ReutersBiz	3 Jan 2018			MORE: Tesla shares fall 2 percent after the bell after company reports delivery, production data $TSLA pic.twitter.com/GJNVPnJhQV	1 15 15 14 14	Retweet 15 Retweeted 15		Like 14 Liked 14	/ReutersBiz/status/948667469736108032
@ReutersBiz @ReutersBiz @ReutersBiz @ReutersBiz @ReutersBiz	Reuters Business‏Verified account @ReutersBiz	3 Jan 2018			MORE: Tesla Q4 2017 deliveries represent a 27 percent increase over the same quarter in 2016 $TSLA pic.twitter.com/9AcDBcXZWs	16 16 22 22	Retweet 16 Retweeted 16		Like 22 Liked 22	/ReutersBiz/status/948667239712116736
@ReutersBiz @ReutersBiz @ReutersBiz @ReutersBiz @ReutersBiz	Reuters Business‏Verified account @ReutersBiz	3 Jan 2018			BREAKING: In Q4, Tesla delivered 29,870 vehicles, of which 15,200 were Model S, 13,120 Model X and 1,550 Model 3 $TSLA pic.twitter.com/MmT4L8fLhr	4 52 52 52 52	Retweet 52 Retweeted 52		Like 52 Liked 52	/ReutersBiz/status/948667058291658752
@WallStJesus @WallStJesus @WallStJesus @WallStJesus @WallStJesus	JE$US‏ @WallStJesus	2 Jan 2018			TODAY'S ACTIVE FLOW: $BABA $AAPL $FB $GE $NFLX $BAC $WFC $AMD $TWX $TWTR $FCX $VRX $NVDA $C $TSLA $AMZN $BB $Xpic.twitter.com/CgQ8EK6kjh	13 13 15 15	Retweet 13 Retweeted 13		Like 15 Liked 15	/WallStJesus/status/948305135377281025
@smileyborg @smileyborg @smileyborg @smileyborg @smileyborg	Tyler Fox‏ @smileyborg	30 Dec 2017			For the $TSLA interested folks out there, my Model 3 was ready for delivery this Tuesday (12/26) and has a VIN in the 1900 ballpark.	2 2 2 26 26	Retweet 2 Retweeted 2		Like 26 Liked 26	/smileyborg/status/947035739090382848
@TeslaPodcast @TeslaPodcast @TeslaPodcast @TeslaPodcast @TeslaPodcast	Tesla Daily‏ @TeslaPodcast	29 Dec 2017	#AutonomousVehicles,Tesla,Model3	#Tesla	Don’t miss this interview on autonomous driving with MIT research scientist @lexfridman. @Tesla @karpathy $TSLA #AutonomousVehicles #Tesla #Model3https://itunes.apple.com/us/podcast/tesla-daily-tesla-news-analysis/id1273643094?mt=2#episodeGuid=http%3A%2F%2Ftechcastdaily.com%2F%3Fp%3D272 …	4 8 8 41 41	Retweet 8 Retweeted 8		Like 41 Liked 41	/TeslaPodcast/status/946915281053671424
@markbspiegel @markbspiegel @markbspiegel @markbspiegel @markbspiegel @CycleTrades	Mark B. Spiegel‏ @markbspiegel Cycle Trades @CycleTrades	29 Dec 2017			Seriously, now look at this: is he a stock-pumping fraudulent liar or a moron? Take your pick, Teslemmings! $TSLA $TSLAQhttps://twitter.com/CycleTrades/status/946840214286172160 … $TSLA December 29...tick tock...and nothing. Was this the greatest hoax a CEO pulled? pic.twitter.com/YB4slHLU3V	4 7 7 19 19	Retweet 7 Retweeted 7		Like 19 Liked 19	/markbspiegel/status/946840676364406785
@CycleTrades @CycleTrades @CycleTrades @CycleTrades @CycleTrades	Cycle Trades‏ @CycleTrades	29 Dec 2017			$TSLA December 29...tick tock...and nothing. Was this the greatest hoax a CEO pulled? pic.twitter.com/YB4slHLU3V	13 30 30 106 106	Retweet 30 Retweeted 30		Like 106 Liked 106	/CycleTrades/status/946840214286172160
@evannex_com @evannex_com @evannex_com @evannex_com @evannex_com	EVANNEX for Tesla‏ @evannex_com	29 Dec 2017	#TeslaMotors,Tesla,ElectricVehicle,ElonMusk	#Tesla	It's official, we're up to 3 million plug-ins worldwide, read here: http://ow.ly/KuN230hudcT $TSLA #TeslaMotors #Tesla #ElectricVehicle #ElonMusk	6 6 21 21	Retweet 6 Retweeted 6		Like 21 Liked 21	/evannex_com/status/946790506163507200
@markbspiegel @markbspiegel @markbspiegel @markbspiegel @markbspiegel	Mark B. Spiegel‏ @markbspiegel	29 Dec 2017			"For $TSLA, deliver, don’t promise, in 2018" https://www.wsj.com/articles/for-tesla-deliver-dont-promise-in-2018-1514564541 … "This will be the year [Musk] will be judged on operations, not hype." SNEAK PREVIEW: THE VERDICT WILL BE "GUILTY" $TSLAQ	2 1 1 22 22	Retweet 1 Retweeted 1		Like 22 Liked 22	/markbspiegel/status/946788664239157249
@juliecjd @juliecjd @juliecjd @juliecjd @juliecjd	MtChills‏ @juliecjd	29 Dec 2017			$BVTK- Oh we know!!! This is a patience play with the BIG LOTTO REWARDS!! All your 2017 work generated will change lives for BVTK longs!!! Thank you Dr. Cellucci & DP +!!!!! 2018-EPIC!! $aapl $tsla $appn $amzn $ma $dis $kmi $anet $nvda $pcln $pega $bvtk $atvi $mtn $atra https://twitter.com/DarkPulseTech/status/946582400720560128 …	9 9 15 15	Retweet 9 Retweeted 9		Like 15 Liked 15	/juliecjd/status/946784031223324673
@GerberKawasaki @GerberKawasaki @GerberKawasaki @GerberKawasaki @GerberKawasaki	Ross Gerber‏Verified account @GerberKawasaki	29 Dec 2017	#Tesla		Here is proof that you should not be following the @WSJ stock picks. They returned 5.6% versus 26% the market returned over the same period. They will look just as foolish with #Tesla. Listen to experts! @CGrantWSJ @elonmusk @Jason https://www.wsj.com/articles/the-winners-and-losers-of-the-heards-summertime-stock-picking-event-1514457001 …. $tsla	2 2 2 21 21	Retweet 2 Retweeted 2		Like 21 Liked 21	/GerberKawasaki/status/946780396775022592
@QTRResearch @QTRResearch @QTRResearch @QTRResearch @QTRResearch	Quoth the Raven‏ @QTRResearch	29 Dec 2017			Trip Chowdhry analyzing $TSLA's financials pic.twitter.com/R4YlyWaBgX	1 5 5 40 40	Retweet 5 Retweeted 5		Like 40 Liked 40	/QTRResearch/status/946730221524455424
@Street_Insider @Street_Insider @Street_Insider @Street_Insider @Street_Insider	Streetinsider.com‏ @Street_Insider	29 Dec 2017			Tesla $TSLA Likely to Meet or Exceed Q4 Delivery Guidance, Global Equities' Chowdhry Says; Model 3 Ramping Nicely https://www.streetinsider.com/Analyst+Comments/Tesla+%28TSLA%29+Likely+to+Meet+or+Exceed+Q4+Delivery+Guidance%2C+Global+Equities+Chowdhry+Says%3B+Model+3+Ramping+Nicely/13637382.html …pic.twitter.com/b6OFkxvFb7	4 17 17 14 14	Retweet 17 Retweeted 17		Like 14 Liked 14	/Street_Insider/status/946723940747051013
@dollarman5150 @dollarman5150 @dollarman5150 @dollarman5150 @dollarman5150	Dollarman‏ @dollarman5150	28 Dec 2017	#CBD		$WUHN WILL SEE LOTS OF FIREWORKSNEXT FEW WEEKS . $MMEX $INTV $SDVI $SING $DGRI $MFST #CBD $CCTL $BTC $EAPH $RXMD $OCRX $CNAB $HEMP $LBTG $AHIX $TAGG $EFFI $GAWK $TSLA $NSAV $ICOA $GFOX $ITVI $ADBN $TWTR $ATYG $EFIR $PTAH $FB $NFLX $AAPL $OTTV $TXHD $TWLO $PXYN $UNVC $VSTR	10 10 14 14	Retweet 10 Retweeted 10		Like 14 Liked 14	/dollarman5150/status/946568651255070720
@CGrantWSJ @CGrantWSJ @CGrantWSJ @CGrantWSJ @CGrantWSJ	Charley Grant‏Verified account @CGrantWSJ	28 Dec 2017			$22 billion in total liabilities. Free cash flow in Q3 of negative $1.4 billion. Source: the company. $TSLA https://twitter.com/jason/status/946526628833763328 …	31 101 101 497 497	Retweet 101 Retweeted 101		Like 497 Liked 497	/CGrantWSJ/status/946527197560438784
@UnionSquareGrp @UnionSquareGrp @UnionSquareGrp @UnionSquareGrp @UnionSquareGrp	Union Square Research Group‏ @UnionSquareGrp	28 Dec 2017			This is not a good look for @elonmusk and $TSLA. Suspect there is a decent cohort of Musk supporters who will not respect this at all... https://twitter.com/shellenbergermd/status/946479893252100096 …	2 13 13 17 17	Retweet 13 Retweeted 13		Like 17 Liked 17	/UnionSquareGrp/status/946491582232059905
@HFTAlert @HFTAlert @HFTAlert @HFTAlert @HFTAlert	HFTAlert‏ @HFTAlert	28 Dec 2017			$SPY Be forewarned: Hammer gets haircut at 2pm pacific today. You can short the market with impunity. $AAPL $GOOGL $FB $TSLA	10 9 9 23 23	Retweet 9 Retweeted 9		Like 23 Liked 23	/HFTAlert/status/946455402199203842
@MicroFundy @MicroFundy @MicroFundy @MicroFundy @MicroFundy	Aron Pinson‏ @MicroFundy	28 Dec 2017			"We're - on a long enough time horizon - deep value investors" - Woman on CNBC whose largest two holdings are $GBTC and $TSLA	11 6 6 50 50	Retweet 6 Retweeted 6		Like 50 Liked 50	/MicroFundy/status/946428066733096960
@WeeklyOptTrader @WeeklyOptTrader @WeeklyOptTrader @WeeklyOptTrader @WeeklyOptTrader	OptionsGod‏ @WeeklyOptTrader	28 Dec 2017			$TSLA pretty soon pic.twitter.com/t6kzpFLF4R	6 4 4 12 12	Retweet 4 Retweeted 4		Like 12 Liked 12	/WeeklyOptTrader/status/946409734285832192
@globallithium @globallithium @globallithium @globallithium @globallithium	Joe Lowry‏ @globallithium	28 Dec 2017	#lithium,Ganfeng,Tianqi,PLLLY	#Ganfeng	My annual "Parting Shots" post. We cover supply/demand/investment and the burning question - who has the best hat in #lithium? $PLS $SQM #Ganfeng $ALB $GXY $NNO $LAC $ORE $AJM $TSLA #Tianqi $KDR #PLLLY $FMC @KenBPilbara @EduardoBitran https://www.linkedin.com/pulse/lithium-2017-parting-shots-joe-lowry/?published=t …pic.twitter.com/ehJD9nKBhC	5 6 6 26 26	Retweet 6 Retweeted 6		Like 26 Liked 26	/globallithium/status/946382657239310336
@WallStCynic @WallStCynic @WallStCynic @WallStCynic @WallStCynic	Diogenes‏ @WallStCynic	27 Dec 2017	#Gravity		This video about $TSLA is absolutely batshit crazy. See for yourself. #Gravity https://www.cnbc.com/video/2017/12/27/tesla-production-challenges-a-non-issue-global-equities-researchs-trip-chowdhry.html …	46 55 55 205 205	Retweet 55 Retweeted 55		Like 205 Liked 205	/WallStCynic/status/946193385085423617
@WallStCynic @WallStCynic @WallStCynic @WallStCynic @WallStCynic	Diogenes‏ @WallStCynic	27 Dec 2017	#GetTheNet		$TSLA “The Gigafactory works on gravity!” “It’s like Chevron/Nvidia/Coca-Cola Bottling!” Where does @CNBC find these lunatics? #GetTheNet	4 5 5 43 43	Retweet 5 Retweeted 5		Like 43 Liked 43	/WallStCynic/status/946130128052113409
@Michael_Khouw @Michael_Khouw @Michael_Khouw @Michael_Khouw @Michael_Khouw	Michael C. Khouw‏Verified account @Michael_Khouw	27 Dec 2017			Hey $AAPL @AppleSupport $TSLA @Tesla cars also run on batteries and also receive updates, but I don't see @elonmusk "throttling" older models so they struggle to keep up with traffic.	9 14 14 51 51	Retweet 14 Retweeted 14		Like 51 Liked 51	/Michael_Khouw/status/946046405663182848
@victoriouscake @victoriouscake @victoriouscake @victoriouscake @victoriouscake	Victorious Cake‏ @victoriouscake	24 Dec 2017			Nine yrs ago, $TSLA was one day from missing payroll and going bankrupt when @elonmusk was able to cobble together $12m of his own money and bluff his way into $28m of VC funding ... all on Christmas Eve. Building electric cars = unreal. But to do it in 2008? Hall of fame worthy.	5 34 34 135 135	Retweet 34 Retweeted 34		Like 135 Liked 135	/victoriouscake/status/945105600538664961
@evannex_com @evannex_com @evannex_com @evannex_com @evannex_com	EVANNEX for Tesla‏ @evannex_com	24 Dec 2017	#Tesla,TeslaMotors,TeslaModelS,ElectricVehicle,ElonMusk	#TeslaMotors	#Tesla topples a Ferrari with ease, watch here: http://ow.ly/DHx530hq0E9 $TSLA #TeslaMotors #TeslaModelS #ElectricVehicle #ElonMusk	1 6 6 32 32	Retweet 6 Retweeted 6		Like 32 Liked 32	/evannex_com/status/945043126250627072
@orthereaboot @orthereaboot @orthereaboot @orthereaboot @orthereaboot @elonmusk	luis carruthers‏ @orthereaboot Elon MuskVerified account @elonmusk	24 Dec 2017			Here, @elonmusk exposes anyone that believes $tsla will ever generate positive FCF, despite ALL evidence to the contrary https://twitter.com/elonmusk/status/944787213430034432 … So strange that people often believe things inversely proportionate to the evidence. Given a set of possible explanations, why pick the extremely unlikely one!?	2 6 6 32 32	Retweet 6 Retweeted 6		Like 32 Liked 32	/orthereaboot/status/945040507000033281
@evannex_com @evannex_com @evannex_com @evannex_com @evannex_com	EVANNEX for Tesla‏ @evannex_com	24 Dec 2017	#electricvehicle,TeslaMotors,Tesla,ElonMusk	#TeslaMotors	As the world moves faster towards an #electricvehicle future, the US needs to catch up, read here: http://ow.ly/31tZ30hpWXU $TSLA #TeslaMotors #Tesla #ElonMusk	1 5 5 17 17	Retweet 5 Retweeted 5		Like 17 Liked 17	/evannex_com/status/944991615105585152
@MovistarMX @MovistarMX @MovistarMX	Movistar México‏Verified account @MovistarMX	Jul 1			Si todavía no tienes plan, ¡felicidades! Lo acabas de encontrar	44 34 34 249 249	Retweet 34 Retweeted 34		Like 249 Liked 249	/MovistarMX/status/1145718002488401921
@globallithium @globallithium @globallithium @globallithium @globallithium	Joe Lowry‏ @globallithium	24 Dec 2017	#lithium,EV	#EV	To everyone in the #lithium world: Merry Christmas and a Prosperous New Year. Thanks for an interesting year. 2018 will be even better. $SQM @GanfengLithium $LAC $PLS $PLLLY $NNO $ALB $ORE $FMC @benchmarkmin $NMT $TSLA #EVpic.twitter.com/8s5cUT8wYM	7 7 7 58 58	Retweet 7 Retweeted 7		Like 58 Liked 58	/globallithium/status/944923692395565058
@evannex_com @evannex_com @evannex_com @evannex_com @evannex_com	EVANNEX for Tesla‏ @evannex_com	24 Dec 2017	#TeslaModel3,NissanLeaf,ChevyBolt,electricvehicle,TeslaMotors,ElonMusk	#NissanLeaf	Comparing #TeslaModel3 against the #NissanLeaf and #ChevyBolt to see which new lower-priced #electricvehicle reigns supreme, read here: http://ow.ly/YXRU30hpOaS $TSLA #TeslaMotors #ElonMusk	1 6 6 28 28	Retweet 6 Retweeted 6		Like 28 Liked 28	/evannex_com/status/944902351059607552
@EnerTuition @EnerTuition @EnerTuition @EnerTuition @EnerTuition	EnerTuition‏ @EnerTuition	23 Dec 2017			$TSLA: Here is a thought provocative analysis for the holiday weekend. Would make a great dinner conversation: Tesla’s Use Of Customer Deposits To Support Operational Burn Is A Sign That The Company Is Turning Ponzi https://seekingalpha.com/research/9110881-enertuition/5089501-tesla-s-use-customer-deposits-support-operational-burn-sign-company-turning-ponzi …	2 5 5 14 14	Retweet 5 Retweeted 5		Like 14 Liked 14	/EnerTuition/status/944736488750702592
@KlendathuCap @KlendathuCap @KlendathuCap @KlendathuCap @KlendathuCap @WSJ	Klendathu Capitalist‏ @KlendathuCap The Wall Street JournalVerified account @WSJ	23 Dec 2017			$TSLA investors: I dare you to find a worse investment. Fortress: Hold my beer. https://twitter.com/WSJ/status/944653795002408960 … Fortress, which invests in distressed assets, has come to the aid of blood-testing firm Theranos http://on.wsj.com/2pmyhQ0	2 2 19 19	Retweet 2 Retweeted 2		Like 19 Liked 19	/KlendathuCap/status/944704591668453376
@techeblog @techeblog @techeblog @techeblog @techeblog	TechEBlog‏ @techeblog	23 Dec 2017	#Tesla,cars,luxury,geek,TeslaModel3,TeslaRoadster,TeslaX	#cars	World's first #Tesla Model S limousine and 3 more strange custom-built limousines. http://www.techeblog.com/index.php/tech-gadget/world-s-first-tesla-model-s-limousine-and-3-more-strange-custom-built-limousines … #cars #luxury #geek #TeslaModel3 #TeslaRoadster #TeslaX $TSLA pic.twitter.com/yEDpIGt7sd	58 58 85 85	Retweet 58 Retweeted 58		Like 85 Liked 85	/techeblog/status/944475275697385472
@GerberKawasaki @GerberKawasaki @GerberKawasaki @GerberKawasaki @GerberKawasaki	Ross Gerber‏Verified account @GerberKawasaki	23 Dec 2017	#Tesla,SpaceX	#SpaceX	Don’t bet against Elon Musk. Amazing. #Tesla $tsla #SpaceX https://twitter.com/i/moments/944381983941124096 …	1 6 6 42 42	Retweet 6 Retweeted 6		Like 42 Liked 42	/GerberKawasaki/status/944463246530002947
@GerberKawasaki @GerberKawasaki @GerberKawasaki @GerberKawasaki @GerberKawasaki	Ross Gerber‏Verified account @GerberKawasaki	22 Dec 2017	#Tesla		I have one thing to say, amazing! Photos: Elon Musk’s #Tesla Roadster Inside SpaceX's Falcon Heavy Rocket - $tsla https://apple.news/ARJFx_EgQRD-dhCL3P390gg …	2 4 4 17 17	Retweet 4 Retweeted 4		Like 17 Liked 17	/GerberKawasaki/status/944361649317621760
@orthereaboot @orthereaboot @orthereaboot @orthereaboot @orthereaboot @hoonable	luis carruthers‏ @orthereaboot Bozi Tatarevic @hoonable	22 Dec 2017			This is done because $tsla had more lemon lawsuits filed against it in 2017 than ALL other automakers combined, despite <1% of industry wide sales. It's quite stunning and pseudo publicly demonstrates the unprecedented lack of quality or quality control of Tesla cars. https://twitter.com/hoonable/status/944334904007036929 … Tesla requires written notification before you can pursue any "Lemon Law"…	2 15 15 40 40	Retweet 15 Retweeted 15		Like 40 Liked 40	/orthereaboot/status/944338055061819392
@CGrantWSJ @CGrantWSJ @CGrantWSJ @CGrantWSJ @CGrantWSJ	Charley Grant‏Verified account @CGrantWSJ	21 Dec 2017	#memoryhole		$TSLA just sent out a customer update email highlighting the following products: Model S and X Solar Roof Solar Powerwall Roadster Free Supercharging for Model S/X via referral program Model 3 is nowhere to be found. #memoryhole	10 19 19 86 86	Retweet 19 Retweeted 19		Like 86 Liked 86	/CGrantWSJ/status/943993740531822592
@YahooFinance @YahooFinance @YahooFinance @YahooFinance @YahooFinance	Yahoo Finance‏Verified account @YahooFinance	21 Dec 2017			Tesla cars will get a major update next year that owners will love $TSLA https://yhoo.it/2p6hLnj pic.twitter.com/BXKgDBYNsS	9 9 16 16	Retweet 9 Retweeted 9		Like 16 Liked 16	/YahooFinance/status/943930618538115072
@EconomicManBlog @EconomicManBlog @EconomicManBlog @EconomicManBlog @EconomicManBlog	Economic Man‏ @EconomicManBlog	21 Dec 2017			The only way to make sense of $TSLA's corporate strategy is to realize that the company is not run to built vehicles but to raise capital. Then Solar City, the semi launch, the rushed Model 3, the games with "gross margin" and FCF, etc., all make sense.	1 4 4 21 21	Retweet 4 Retweeted 4		Like 21 Liked 21	/EconomicManBlog/status/943876074517098498
@InvResDynamics @InvResDynamics @InvResDynamics @InvResDynamics @InvResDynamics	Dave Kranzler‏ @InvResDynamics	21 Dec 2017			My crazy prediction for 2018 (or is it crazy): $TSLA $TSLAQ adds "Blockchain" to its name, Musk claims he's developing a Blockchain program that enables his car to fly him Jupiter in less than week and the stock soars to $5,000, making Musk richer on paper than Bezos	3 6 6 16 16	Retweet 6 Retweeted 6		Like 16 Liked 16	/InvResDynamics/status/943871582442684417
@ElectrekCo @ElectrekCo @ElectrekCo @ElectrekCo @ElectrekCo	Electrek.Co‏ @ElectrekCo	21 Dec 2017			Tesla $TSLA tops owner satisfaction survey in auto industry again https://electrek.co/2017/12/21/tesla-tsla-tops-customer-satisfaction-survey-auto-industry/ …pic.twitter.com/Inhh2gqOYc	33 376 376 1.9K 1.9K	Retweet 376 Retweeted 376		Like 1.9K Liked 1.9K	/ElectrekCo/status/943856236197490688
@TradeStation @TradeStation @TradeStation @TradeStation @TradeStation	TradeStation‏Verified account @TradeStation	21 Dec 2017	#TradeThatTrend		$TSLA is up 11% since December as semi truck orders from big box brands and beverage companies started pouring in. See who’s already stepped up for big orders. #TradeThatTrendpic.twitter.com/upQeltxhaR	2 10 10 46 46	Retweet 10 Retweeted 10		Like 46 Liked 46	/TradeStation/status/943843760567476224
@YahooFinance @YahooFinance @YahooFinance @YahooFinance @YahooFinance	Yahoo Finance‏Verified account @YahooFinance	20 Dec 2017			LIVE: UPS pre-orders 125 Tesla semi-trucks $UPS $TSLA - http://yhoo.it/2BmF6qx pic.twitter.com/NvWo7klhWH	18 18 16 16	Retweet 18 Retweeted 18		Like 16 Liked 16	/YahooFinance/status/943493405279125504
@YahooFinance @YahooFinance @YahooFinance @YahooFinance @YahooFinance	Yahoo Finance‏Verified account @YahooFinance	19 Dec 2017			UPS just placed an order for 125 Tesla Semis — here are all the companies buying the electric truck $TSLA https://yhoo.it/2oNkyl8 pic.twitter.com/TZUbb5iYKr	2 21 21 39 39	Retweet 21 Retweeted 21		Like 39 Liked 39	/YahooFinance/status/943188542376890369
@carlquintanilla @carlquintanilla @carlquintanilla @carlquintanilla @carlquintanilla	Carl Quintanilla‏Verified account @carlquintanilla	19 Dec 2017			"We have high expectations and are very optimistic that this will be a good product and it will have firm support from Tesla to make it work," - $UPS's head of automotive maintenance, on its order for 125 $TSLA semi trucks. @CNBC	2 2 15 15	Retweet 2 Retweeted 2		Like 15 Liked 15	/carlquintanilla/status/943122430515646464
@markbspiegel @markbspiegel @markbspiegel @markbspiegel @markbspiegel	Mark B. Spiegel‏ @markbspiegel	19 Dec 2017			Time for a quick reminder re the $TSLA truck: @ $150k with a 1000kWh battery, $TSLAQ will lose $100k building each truck + $100k for the lifetime subsidized .07/kWh electricity. So 2 choices: 1) Tesla loses $200k/truck, or 2) Orders disappear when the REAL price comes out $UPS	4 4 4 23 23	Retweet 4 Retweeted 4		Like 23 Liked 23	/markbspiegel/status/943121089076621314
@TheTradeXchange @TheTradeXchange @TheTradeXchange @TheTradeXchange @TheTradeXchange	TradeXchange‏ @TheTradeXchange	19 Dec 2017			$UPS $TSLA: UPS Pre-Orders 125 Tesla Electric Trucks	12 12 9 9	Retweet 12 Retweeted 12		Like 9 Liked 9	/TheTradeXchange/status/943119335341678592
@TCMLLC @TCMLLC @TCMLLC @TCMLLC @TCMLLC @AlderLaneeggs	JT‏ @TCMLLC Marc Cohodes @AlderLaneeggs	18 Dec 2017			$OSTK is now +153.56% from the 29.50 entry. Have I mentioned this move reminds me of $TSLA 2013 price run?!? Disruptive Innovation is one of my favorites. There will be pullbacks along the way, but this story is still very new and many don't even know about it. https://twitter.com/AlderLaneeggs/status/942886787495555074 … They were only supposed to do 100 million in the presale now its 250? You g…	3 10 10 31 31	Retweet 10 Retweeted 10		Like 31 Liked 31	/TCMLLC/status/942907099985661952
@tslaq @tslaq @tslaq @tslaq @tslaq	Eike‏ @tslaq	18 Dec 2017			just red it & love it $TSLA https://seekingalpha.com/article/4132501-jonas-right-model-3-numbers-tesla-will-lose-2_6-billion-next-year … by @MontanaSkeptic1pic.twitter.com/hYJoZl41jd	1 6 6 14 14	Retweet 6 Retweeted 6		Like 14 Liked 14	/tslaq/status/942835352477237248
@evannex_com @evannex_com @evannex_com @evannex_com @evannex_com	EVANNEX for Tesla‏ @evannex_com	18 Dec 2017	#Tesla,TeslaMotors,ElectricVehicle,ElonMusk	#TeslaMotors	Just like with Apple's Genius Bar, #Tesla owners can now schedule appointments online, more here: http://ow.ly/iIFh30hiLk4 $TSLA #TeslaMotors #ElectricVehicle #ElonMusk	10 10 21 21	Retweet 10 Retweeted 10		Like 21 Liked 21	/evannex_com/status/942817104285315072
@Lawndale1 @Lawndale1 @Lawndale1 @Lawndale1 @Lawndale1	Andrew Shapiro‏ @Lawndale1	18 Dec 2017			SEC blocking access to FOIA request on Tesla on law enforcement grounds gives suggestion there is at least one other unresolved SEC probe. | Tesla Kept Quiet About A Year-Long Formal SEC Probe Into The Model 3 | Seeking Alpha $TSLA http://ow.ly/XE4K30hiCur	7 7 13 13	Retweet 7 Retweeted 7		Like 13 Liked 13	/Lawndale1/status/942797253709791233
@WallStCynic @WallStCynic @WallStCynic @WallStCynic @WallStCynic	Diogenes‏ @WallStCynic	18 Dec 2017			This fanboy Model 3 review reads like a Wall Street research buy recommendation, that screams “sell”. Oh, and please don’t mind that you can’t see anything in the rear-view mirror. That’s so non-disruptive. $TSLA https://insideevs.com/exclusive-road-test-review-tesla-model-3/ …	1 2 2 27 27	Retweet 2 Retweeted 2		Like 27 Liked 27	/WallStCynic/status/942792408265379841
@evannex_com @evannex_com @evannex_com @evannex_com @evannex_com	EVANNEX for Tesla‏ @evannex_com	18 Dec 2017	#TeslaModelX,TeslaMotors,Tesla,ElectricVehicle,ElonMusk	#TeslaMotors	#TeslaModelX was just voted most loved vehicle in America, read more: http://ow.ly/vdwy30hi19h $TSLA #TeslaMotors #Tesla #ElectricVehicle #ElonMusk	8 8 24 24	Retweet 8 Retweeted 8		Like 24 Liked 24	/evannex_com/status/942706917130063872
@Terri1618 @Terri1618 @Terri1618 @Terri1618 @Terri1618	Surfergirl‏ @Terri1618	18 Dec 2017			$SPY $AAPL $FB $DIS charts Watchlist: $ROKU $OSTK $NVDA $TSLA $TWTR $AAPL Mon: $OSTK tZERO begins Tu: HouseTaxVote, $MU $FDX W: $VIX exp T: Gdp, $CTRP, $SGH Fri: US budget expires 12/25: Mkt closedpic.twitter.com/kbR0TrnmV0	3 4 4 16 16	Retweet 4 Retweeted 4		Like 16 Liked 16	/Terri1618/status/942663173617754113
@globallithium @globallithium @globallithium @globallithium @globallithium	Joe Lowry‏ @globallithium	17 Dec 2017	#Lithium,LithiumSA,Ganfeng,EV,EVS	#LithiumSA	The Global #Lithium Podcast #2 "Drama in the Atacama" with @BiancaFernet and a special guest http://lithiumpodcast.com/podcast/episode-drama-in-the-atacama/ … #LithiumSA $SQM #Ganfeng $ALB $TSLA #EV #EVS $LAC $PLS $KDR $NMTpic.twitter.com/EIucga5zQA	1 6 6 20 20	Retweet 6 Retweeted 6		Like 20 Liked 20	/globallithium/status/942585241155395584
@TMLTrader @TMLTrader @TMLTrader @TMLTrader @TMLTrader	TML Trader‏ @TMLTrader	17 Dec 2017			Setups & Watch List, 12/17: $YY $KBH $DHI $SFIX $GDOT $NXST $HUBS $TSLA $FND $SPLK	2 4 4 25 25	Retweet 4 Retweeted 4		Like 25 Liked 25	/TMLTrader/status/942447023407562752
@themotleyfool @themotleyfool @themotleyfool @themotleyfool @themotleyfool	The Motley Fool‏Verified account @themotleyfool	17 Dec 2017			Elon Musk gathered a dream team of chip architects, and now we know why: Tesla wants bespoke AI tech. $TSLA https://www.fool.com/investing/2017/12/15/watch-out-nvidia-teslas-working-on-a-custom-ai-chi.aspx …	1 13 13 28 28	Retweet 13 Retweeted 13		Like 28 Liked 28	/themotleyfool/status/942409194413621248
@GerberKawasaki @GerberKawasaki @GerberKawasaki @GerberKawasaki @GerberKawasaki	Ross Gerber‏Verified account @GerberKawasaki	16 Dec 2017	#Tesla,model3	#model3	A little stroll through the new Marina Del Rey #Tesla delivery center. 5 #model3 spotted for delivery, many x and s. They look ready to deliver a ton of cars! $tsla Bet Jim hasn’t been there. pic.twitter.com/XMR5xFraFS	9 6 6 25 25	Retweet 6 Retweeted 6		Like 25 Liked 25	/GerberKawasaki/status/942182727364755456
@WeeklyOptTrader @WeeklyOptTrader @WeeklyOptTrader @WeeklyOptTrader @WeeklyOptTrader	OptionsGod‏ @WeeklyOptTrader	16 Dec 2017			$TSLA not a good idea when all time frames, daily, weekly, monthly lining up for a huge breakout to the upside. https://twitter.com/_FIREnow_/status/941539133226389504 …	5 9 9 31 31	Retweet 9 Retweeted 9		Like 31 Liked 31	/WeeklyOptTrader/status/942104441976528897
@globallithium @globallithium @globallithium @globallithium @globallithium	Joe Lowry‏ @globallithium	16 Dec 2017	#Panasonic,lithium,LithiumSA,Ganfeng	#lithium	One reason why #Panasonic’s #lithium demand estimate is so much bigger than just $TSLA. Good News for #LithiumSA $SQM #Ganfeng $LAC $PLS $KDRhttps://www.autoblog.com/2017/12/14/toyota-panasonic-next-gen-ev-batteries/ …	1 11 11 40 40	Retweet 11 Retweeted 11		Like 40 Liked 40	/globallithium/status/942037603230117889
@ihors3 @ihors3 @ihors3 @ihors3 @ihors3 @davidtayar5	Ihor Dusaniwsky‏ @ihors3 David Tayar @davidtayar5	15 Dec 2017			$TSLA short interest is 31.9 million shares, around 24% of the float. $10.78 billion of short interest - up $1.15 billion in December. Shorts are down $929 million in mark-to-market losses during December's rally https://twitter.com/davidtayar5/status/941318849143681024 … @ihors3 hey, question: how large is Tesla’s short float? Is it still around 25% of total outstanding?	4 8 8 18 18	Retweet 8 Retweeted 8		Like 18 Liked 18	/ihors3/status/941781455520391168
@carlquintanilla @carlquintanilla @carlquintanilla @carlquintanilla @carlquintanilla	Carl Quintanilla‏Verified account @carlquintanilla	15 Dec 2017			Musk tweets hard. @elonmusk (h/t @colincampbell) $TSLA https://twitter.com/colincampbell/status/941701390610718720/photo/1pic.twitter.com/Livu5zfUpG	3 25 25 94 94	Retweet 25 Retweeted 25		Like 94 Liked 94	/carlquintanilla/status/941701804387168257
@carlquintanilla @carlquintanilla @carlquintanilla @carlquintanilla @carlquintanilla	Carl Quintanilla‏Verified account @carlquintanilla	14 Dec 2017			Jim Chanos, on @CNBC today, talking Tesla: $TSLA @elonmusk @CNBCClosingBellpic.twitter.com/wIg45D5Qot	16 16 16 47 47	Retweet 16 Retweeted 16		Like 47 Liked 47	/carlquintanilla/status/941454126118002688
@ElonBachman @ElonBachman @ElonBachman @ElonBachman @ElonBachman	"Elon Says"‏ @ElonBachman	14 Dec 2017			How we're planning to deal with the cognitive dissonance when $TSLA goes to $0.00	4 14 14 11 11	Retweet 14 Retweeted 14		Like 11 Liked 11	/ElonBachman/status/941303312552546304
@WrigleyTom @WrigleyTom @WrigleyTom @WrigleyTom @WrigleyTom	Tom Wrigley‏ @WrigleyTom	14 Dec 2017			$TSLA Tesla Model 3 production is increasing to 5,000 units per week, says suppliers https://electrek.co/2017/12/14/tesla-model-3-production-increasing-to-5000-units-per-week-suppliers/ …pic.twitter.com/MAWOvovZDs	2 15 15 42 42	Retweet 15 Retweeted 15		Like 42 Liked 42	/WrigleyTom/status/941277490470969344
@TheBubbleBubble @TheBubbleBubble @TheBubbleBubble @TheBubbleBubble @TheBubbleBubble	Jesse Colombo‏Verified account @TheBubbleBubble	13 Dec 2017			Famed Short-Seller Jim Chanos Says Tesla Headed for ‘Brick Wall’: https://www.bloomberg.com//news/articles/2017-12-13/famed-short-seller-jim-chanos-says-tesla-headed-for-brick-wall … @DavidWelchBN $TSLA $GMpic.twitter.com/iun9ijcv4V	10 21 21 26 26	Retweet 21 Retweeted 21		Like 26 Liked 26	/TheBubbleBubble/status/941169219244314624
@option_snipper @option_snipper @option_snipper @option_snipper @option_snipper	Option_Sniper‏ @option_snipper	13 Dec 2017			$TSLA as i mentioned these past few days, this 50% 341 level (also the upper cloud) is KEY at this point. need to break it decisively on Thursday am for a run to 347, otherwise may pull back to 38.2% 329.4 level again next Monday before hiking to 61.8% 352.4. pic.twitter.com/jQtnARHqhM	7 9 9 46 46	Retweet 9 Retweeted 9		Like 46 Liked 46	/option_snipper/status/941121242081452034
@AnthonyMaceroni @AnthonyMaceroni @AnthonyMaceroni @AnthonyMaceroni @AnthonyMaceroni	A. Maceroni 🍝‏ @AnthonyMaceroni	13 Dec 2017			$TSLA - backtest perfection. Now just looking for an avg up opportunity on a (eventual?) breakout above 375. MACD getting curly too... pic.twitter.com/pAIeYnpcop	3 3 13 13	Retweet 3 Retweeted 3		Like 13 Liked 13	/AnthonyMaceroni/status/941105464472952832
@teslaliving @teslaliving @teslaliving @teslaliving @teslaliving	Teslaliving‏ @teslaliving	13 Dec 2017	#Tesla,TeslaStock,bot	#TeslaStock	$TSLA current stock price: $340.35. #Tesla #TeslaStock #botpic.twitter.com/lhsT3wrcWI	5 5 16 16	Retweet 5 Retweeted 5		Like 16 Liked 16	/teslaliving/status/940997253325623297
@TDANetwork @TDANetwork @TDANetwork @TDANetwork @TDANetwork	TD Ameritrade Network‏Verified account @TDANetwork	13 Dec 2017	#MarketMeetup,Tesla,Musk	#Tesla	.@AngieMiles joined our #MarketMeetup panel to discuss #Tesla semis, pre-orders from $PEP $SYY $BUD $WMT, #Musk marketing abilities, and trading $TSLA pic.twitter.com/PnftBI0b2s	5 5 8 8	Retweet 5 Retweeted 5		Like 8 Liked 8	/TDANetwork/status/940994694636384256
@evannex_com @evannex_com @evannex_com @evannex_com @evannex_com	EVANNEX for Tesla‏ @evannex_com	13 Dec 2017	#Tesla,ElonMusk,TeslaMotors,ElectricVehicle,SpaceX	#ElonMusk	Billionaire venture capitalist calls #Tesla CEO #ElonMusk 'most important entrepreneur of our generation' on CNBC, watch here: http://ow.ly/jW5u30hcGZv $TSLA #TeslaMotors #ElectricVehicle #SpaceX	2 2 20 20	Retweet 2 Retweeted 2		Like 20 Liked 20	/evannex_com/status/940987584821514243
@option_snipper @option_snipper @option_snipper @option_snipper @option_snipper	Option_Sniper‏ @option_snipper	13 Dec 2017			told u all back in June DOW $dji will rocket to 24700 by end of year. now it's 24650 - only 50 pts away. hope you all have enjoyed the crazy run this year w/ all the techs $aapl $amzn $fb $googl $nvda $tsla $baba $nflx $bidu $mu $msft	5 3 3 54 54	Retweet 3 Retweeted 3		Like 54 Liked 54	/option_snipper/status/940984197241540609
@mims @mims @mims @mims @mims	Christopher Mims 🎆‏Verified account @mims	13 Dec 2017			Last night I had a dream I was hanging out at the mall with @elonmusk and he told me Model 3 production is back on track, so buy $TSLA I guess.	4 2 2 47 47	Retweet 2 Retweeted 2		Like 47 Liked 47	/mims/status/940919697389903872
@businessinsider @businessinsider @businessinsider @businessinsider @businessinsider	Business Insider‏Verified account @businessinsider	12 Dec 2017			China holds the keys to the electric car revolution $TSLA http://read.bi/2BeuIAa pic.twitter.com/HFLorKx9yU	3 9 9 11 11	Retweet 9 Retweeted 9		Like 11 Liked 11	/businessinsider/status/940774831599046656
@option_snipper @option_snipper @option_snipper @option_snipper @option_snipper @option_snipper	Option_Sniper‏ @option_snipper Option_Sniper @option_snipper	12 Dec 2017			$TSLA folks if u remember my twit back on Dec 5 and followed it, use my 20/80 rule to buy big on monthlies like this Jan2018 320c would be huge rewarding. it's 28.24 now from 9.7, that's 191% gain. much much better than using small $ playing weeklies. https://twitter.com/option_snipper/status/938064678495883264 … $tsla if u wanna balance between risks and rewards, jan2018 320c now @ 9.7 is best o…	7 3 3 48 48	Retweet 3 Retweeted 3		Like 48 Liked 48	/option_snipper/status/940764747779264513
@robinivski @robinivski @robinivski @robinivski @robinivski	Rob Forth‏ @robinivski	12 Dec 2017			The $35K car that drives itself - $TSLA pic.twitter.com/v3PrLMSHo6	8 4 4 36 36	Retweet 4 Retweeted 4		Like 36 Liked 36	/robinivski/status/940747125880709122
@WallStJesus @WallStJesus @WallStJesus @WallStJesus @WallStJesus	JE$US‏ @WallStJesus	12 Dec 2017			$TSLA SWEEPERS RETURN FOR 2ND STRAIGHT DAY .. $BAC BUYERS GET AGGRESSIVE AGAIN EARLY .. $FCX ERUPTS .. WISEGUY ACTION IN REVIEW: https://wallstjesus.com/action-in-review/action-in-review-lighter-than-air-december-12th-2017/ …pic.twitter.com/oPMUr3tzw8	12 12 10 10	Retweet 12 Retweeted 12		Like 10 Liked 10	/WallStJesus/status/940736157092073473
@MarketFoolery @MarketFoolery @MarketFoolery @MarketFoolery @MarketFoolery	MarketFoolery‏ @MarketFoolery	12 Dec 2017			Pepsi buying Tesla trucks, the rise of Stitch Fix & much more w/ @David_Kretzmann. (Plus, our holiday music drive continues w/help from @Six13Sings!) $PEP $TSLA $SFIX $FB $GOOGLhttps://www.fool.com/podcasts/marketfoolery/2017-12-12-the-impressive-rise-of-stitch-fix/ …	4 4 10 10	Retweet 4 Retweeted 4		Like 10 Liked 10	/MarketFoolery/status/940671176115933191
@carlquintanilla @carlquintanilla @carlquintanilla @carlquintanilla @carlquintanilla	Carl Quintanilla‏Verified account @carlquintanilla	12 Dec 2017			In the battle of @elonmusk vs. Chanos, @chamath chose Musk. @CNBC $TSLA pic.twitter.com/nhkDYmdXqN	9 44 44 122 122	Retweet 44 Retweeted 44		Like 122 Liked 122	/carlquintanilla/status/940625670220152835
@IBDinvestors @IBDinvestors @IBDinvestors @IBDinvestors @IBDinvestors	Investors.com‏Verified account @IBDinvestors	12 Dec 2017			Tuesday's major headlines: Pepsico reserves 100 Tesla semi trucks in the biggest order yet, Boeing announces a huge buyback late Monday, and more http://ow.ly/KpjK30haTKy . Watch the video, then go to IBD for the details: http://ow.ly/Wb5M30gZSlO . $PEP $TSLA $CMCSA $FOXA $DIS $BApic.twitter.com/EXaaxePj4S	1 7 7 10 10	Retweet 7 Retweeted 7		Like 10 Liked 10	/IBDinvestors/status/940590319871119361
@AlderLaneeggs @AlderLaneeggs @AlderLaneeggs @AlderLaneeggs @AlderLaneeggs	Marc Cohodes‏ @AlderLaneeggs	12 Dec 2017			The problem with $TSLA missing numbers all the time is they need a CEO like Parker Petite who has had 28 straight record quarters. Even with Hurricanes he Beats $MDXG @viceroyresearch @AureliusValue @WallStCynic	3 3 19 19	Retweet 3 Retweeted 3		Like 19 Liked 19	/AlderLaneeggs/status/940574321134616577
@TMLTrader @TMLTrader @TMLTrader @TMLTrader @TMLTrader	TML Trader‏ @TMLTrader	11 Dec 2017			$TSLA is back above rising 200-day SMA and declining 50-day SMA. Marked a higher low last week. Possibly forming the right side of a new base. pic.twitter.com/ezDBdfUPVh	2 3 3 14 14	Retweet 3 Retweeted 3		Like 14 Liked 14	/TMLTrader/status/940378831138856960
@TeslaPodcast @TeslaPodcast @TeslaPodcast @TeslaPodcast @TeslaPodcast	Tesla Daily‏ @TeslaPodcast	11 Dec 2017	#Model3		TMC user ‘dennis’ spotted #Model3 new highest VIN 2556. No photo, but he is a reputable member. $TSLA	1 4 4 25 25	Retweet 4 Retweeted 4		Like 25 Liked 25	/TeslaPodcast/status/940330346897379328
@YahooFinance @YahooFinance @YahooFinance @YahooFinance @YahooFinance	Yahoo Finance‏Verified account @YahooFinance	11 Dec 2017			LIVE: Elon Musk sells $600,000 of Boring hats and changes his Twitter bio to 'hat salesman' $TSLA http://yhoo.it/2l1Asqj pic.twitter.com/SnBzNFhhGM	1 8 8 24 24	Retweet 8 Retweeted 8		Like 24 Liked 24	/YahooFinance/status/940327259994492929
@WrigleyTom @WrigleyTom @WrigleyTom @WrigleyTom @WrigleyTom	Tom Wrigley‏ @WrigleyTom	11 Dec 2017			C. Palihapitiya on Squawk Box, Tue talking Bitcoin He's +ve on both these as well (may get a mention?) ... $TSLA 328's looking to close strong >50/200sma & monthly candle top $AMZN 1166.65 says could be $3T Mkt Cap in 10-yrspic.twitter.com/uPWzocLxf6	5 5 12 12	Retweet 5 Retweeted 5		Like 12 Liked 12	/WrigleyTom/status/940324238526951425
@canuck2usa @canuck2usa @canuck2usa @canuck2usa @canuck2usa	CtheLightTrading‏ @canuck2usa	11 Dec 2017			$TSLA is it crypto related asking for a friend	6 2 2 29 29	Retweet 2 Retweeted 2		Like 29 Liked 29	/canuck2usa/status/940321640805687296
@OMillionaires @OMillionaires @OMillionaires @OMillionaires @OMillionaires	Option Millionaires‏ @OMillionaires	11 Dec 2017			$TSLA on highs… close over 50/200 is very…	3 3 19 19	Retweet 3 Retweeted 3		Like 19 Liked 19	/OMillionaires/status/940320429931220992
@johnscharts @johnscharts @johnscharts @johnscharts @johnscharts	Johns Charts‏ @johnscharts	11 Dec 2017			$TSLA update. Breaching 50/200 MA on nice price action and 1.5x projected volume pic.twitter.com/W39nUSaQZq	3 3 3 19 19	Retweet 3 Retweeted 3		Like 19 Liked 19	/johnscharts/status/940275732663689217
@option_snipper @option_snipper @option_snipper @option_snipper @option_snipper @option_snipper	Option_Sniper‏ @option_snipper Option_Sniper @option_snipper	11 Dec 2017			also this is the way how u make real $$ from playing options --- don't dream about growing acct from 10k to 1m. very very few people can do that. just lock profits & ALWAYS cash out to bank acct otherwise it's NOT ur $. signing off here & will post $tsla updated chart later today https://twitter.com/option_snipper/status/940270227258044417 … just received my set price alert for $tsla reaching 327…	3 3 3 45 45	Retweet 3 Retweeted 3		Like 45 Liked 45	/option_snipper/status/940272916897390593
@option_snipper @option_snipper @option_snipper @option_snipper @option_snipper @option_snipper	Option_Sniper‏ @option_snipper Option_Sniper @option_snipper	11 Dec 2017			just received my set price alert for $tsla reaching 327. sold all calls here. very big profits and am gonna give all of these profits to my friend's family as educational fund for his four young kids. life is tough but this is when we as friends can make a real difference. https://twitter.com/option_snipper/status/940239258597707776 … folks am not trading actively today. remember to progressively…	36 11 11 182 182	Retweet 11 Retweeted 11		Like 182 Liked 182	/option_snipper/status/940270227258044417
@TraderLion_ @TraderLion_ @TraderLion_ @TraderLion_ @TraderLion_	TraderLion‏ @TraderLion_	11 Dec 2017			$TSLA is reclaiming its key 50 and 200-DMA's on big volume here.	5 5 13 13	Retweet 5 Retweeted 5		Like 13 Liked 13	/TraderLion_/status/940268261911953408
@evannex_com @evannex_com @evannex_com @evannex_com @evannex_com	EVANNEX for Tesla‏ @evannex_com	11 Dec 2017	#Tesla,TeslaMotors,TeslaSemi,TeslaTruck,ElectricVehicle,ElonMusk	#TeslaMotors	Here is a list of the companies (known so far) that have ordered the #Tesla Semi truck, read here: http://ow.ly/BPlD30h9u9F $TSLA #TeslaMotors #TeslaSemi #TeslaTruck #ElectricVehicle #ElonMusk	20 20 38 38	Retweet 20 Retweeted 20		Like 38 Liked 38	/evannex_com/status/940267358865813505
@markbspiegel @markbspiegel @markbspiegel @markbspiegel @markbspiegel	Mark B. Spiegel‏ @markbspiegel	11 Dec 2017			Someone IM'd me the most hilarious penny-stock scam reason yet for the stockpiled $TSLA M3s: Although they build just a handful a day they're holding them all to deliver at the end of the month to claim they exited the year at a 1000+ car weekly delivery run-rate! LOL! $TSLAQ	8 2 2 30 30	Retweet 2 Retweeted 2		Like 30 Liked 30	/markbspiegel/status/940250487865200641
@juliecjd @juliecjd @juliecjd @juliecjd @juliecjd	MtChills‏ @juliecjd	11 Dec 2017			$BVTK- Cellucci said this is going to be his biggest!!! $aapl $kmi $vz $tsla $msft $hon $c $amzn $bvtk $mmex $googl $dis $fb $ge $f $blue https://twitter.com/educatedinvstr/status/940213423098552320 …	1 5 5 15 15	Retweet 5 Retweeted 5		Like 15 Liked 15	/juliecjd/status/940241784042536960
@WallStCynic @WallStCynic @WallStCynic @WallStCynic @WallStCynic @NicLutsey	Diogenes‏ @WallStCynic Nic Lutsey @NicLutsey	11 Dec 2017			“Adam Jonas, call your office!” $TSLA https://twitter.com/niclutsey/status/940090323706961921 … Ford says autonomous vehicles won't be plug-in electric. Why? Because of autonomous vehicles' greater daily use, EVs would need to recharge multiple times a day, fast-charging would deteriorate batteries, and these lead…	4 4 4 32 32	Retweet 4 Retweeted 4		Like 32 Liked 32	/WallStCynic/status/940236676420505600
@permabear_uk @permabear_uk @permabear_uk @permabear_uk @permabear_uk	Permabear Doomster‏ @permabear_uk	10 Dec 2017			$TSLA is battling for the first net monthly gain since August. So long as the $280s - old resistance... now support, hold, m/t outlook has to be bullish. The Tesla bulls really do need some good production news though. pic.twitter.com/EY3DwdjOrN	5 5 14 14	Retweet 5 Retweeted 5		Like 14 Liked 14	/permabear_uk/status/940018115789942793
@themotleyfool @themotleyfool @themotleyfool @themotleyfool @themotleyfool	The Motley Fool‏Verified account @themotleyfool	9 Dec 2017			You know those growth charts that look like hockey sticks? Tesla says the Model 3’s bend is coming right…about…now. $TSLA https://www.fool.com/investing/2017/12/07/how-many-model-3-cars-will-tesla-inc-deliver-in-q4.aspx …	1 4 4 16 16	Retweet 4 Retweeted 4		Like 16 Liked 16	/themotleyfool/status/939585656434642949
@WrigleyTom @WrigleyTom @WrigleyTom @WrigleyTom @WrigleyTom @IFeinseth	Tom Wrigley‏ @WrigleyTom Ivan Feinseth @IFeinseth	8 Dec 2017			$NVDA 192 (worth the read) Analysts give their take on $TSLA headline -Tigress' Ivan Feinseth -Loup Ventures $NVDA in-line% w/ $SOXX (2hr into trade) nice rest from a nice bounce in both this wk all about individual time-frames/risk thohttps://twitter.com/IFeinseth/status/939165651935137792 … #Tesla's developing its own AI chip is good news is good for #Skyworks and #Nvidia Tesla Developing Its O…	5 5 10 10	Retweet 5 Retweeted 5		Like 10 Liked 10	/WrigleyTom/status/939174183300403200
@Sarge986 @Sarge986 @Sarge986 @Sarge986 @Sarge986	Stephen Guilfoyle‏ @Sarge986	8 Dec 2017			Tesla Chart Shows a Death Cross Approaching: Market Recon $TSLA https://www.thestreet.com/story/14415166/1/tesla-chart-shows-death-cross.html … via @TheStreet	2 4 4 14 14	Retweet 4 Retweeted 4		Like 14 Liked 14	/Sarge986/status/939130873332621313
@WallStJesus @WallStJesus @WallStJesus @WallStJesus @WallStJesus	JE$US‏ @WallStJesus	7 Dec 2017			TODAY'S ACTIVE FLOW: $BAC $MU $AAPL $FB $BABA $MU $WFC $TSLA $NVDA $PBR $GE $FCX $AMD $C $T $NFLX $AMZN $FSLR $VRX $SQ $CMCSA $DIS $MSFT $X $TEVA $SNAP $AMATpic.twitter.com/WM4roygFvX	1 9 9 16 16	Retweet 9 Retweeted 9		Like 16 Liked 16	/WallStJesus/status/938886444935983104
@johnscharts @johnscharts @johnscharts @johnscharts @johnscharts	Johns Charts‏ @johnscharts	7 Dec 2017			$TSLA double bottom with bullish divergence pic.twitter.com/9k5B6Rz1HR	7 15 15 74 74	Retweet 15 Retweeted 15		Like 74 Liked 74	/johnscharts/status/938825993095143424
@TeslaPodcast @TeslaPodcast @TeslaPodcast @TeslaPodcast @TeslaPodcast	Tesla Daily‏ @TeslaPodcast	7 Dec 2017	#TeslaSemi		#TeslaSemi reservations continue to grow. @AnheuserBusch places reservation for 40 semis. $TSLA https://www.wsj.com/articles/anheuser-busch-orders-40-tesla-semi-trucks-1512648180 …	1 7 7 27 27	Retweet 7 Retweeted 7		Like 27 Liked 27	/TeslaPodcast/status/938747628979998720
@ihors3 @ihors3 @ihors3 @ihors3 @ihors3	Ihor Dusaniwsky‏ @ihors3	6 Dec 2017	#Tesla		I've been on vacation, my son got married!, and I know you guys have missed your weekly #Tesla update! $TSLA short interest is $9.7 billion. Shorts were down $5.2 billion when $TSLA hit its YTD high on 9/18 but has since recouped $2.2 billion in mark-to-market P/L. pic.twitter.com/4wXTeMYcTj	2 5 5 11 11	Retweet 5 Retweeted 5		Like 11 Liked 11	/ihors3/status/938529851430010885
@gchoumarov @gchoumarov @gchoumarov @gchoumarov @gchoumarov	George Choumarov‏ @gchoumarov	5 Dec 2017			https://electrek.co/2017/12/05/tesla-tsla-spacex-join-forces-analyst/ … Someone help me understand what Jonas is saying please. The way I read it Jonas is saying $tsla is in trouble and heading to bankrupcy the way solar city was going BK so SpaceX should buy it now and merge the companies the way tesla bailed out solar city?	9 7 7 25 25	Retweet 7 Retweeted 7		Like 25 Liked 25	/gchoumarov/status/938121006098546690
@jasemurphy @jasemurphy @jasemurphy @jasemurphy @jasemurphy	Jason Murphy‏ @jasemurphy	5 Dec 2017			$TSLA autpilot that breaks speed limits, crosses the centre line, can't distinguish a hill from a curve (warning: long boring video!) https://www.youtube.com/watch?v=hHFtYo8p45I&feature=youtu.be …	1 4 4 10 10	Retweet 4 Retweeted 4		Like 10 Liked 10	/jasemurphy/status/938038119852531713
@ThinkFinance999 @ThinkFinance999 @ThinkFinance999 @ThinkFinance999 @ThinkFinance999	Paulo Santos‏ @ThinkFinance999	5 Dec 2017			There are huge synergies between $TSLA and SpaceX. TSLA could produce a nearly endless supply of cars to launch into orbit.	7 11 11 74 74	Retweet 11 Retweeted 11		Like 74 Liked 74	/ThinkFinance999/status/938027152146141184
@TeslaPodcast @TeslaPodcast @TeslaPodcast @TeslaPodcast @TeslaPodcast	Tesla Daily‏ @TeslaPodcast	5 Dec 2017	#Model3		First non-employee reportedly receives VIN for #Model3, and it’s over 2000. $TSLA pic.twitter.com/23CQgPqllH	1 16 16 56 56	Retweet 16 Retweeted 16		Like 56 Liked 56	/TeslaPodcast/status/938025940386533377
@markbspiegel @markbspiegel @markbspiegel @markbspiegel @markbspiegel	Mark B. Spiegel‏ @markbspiegel	5 Dec 2017			"GM Delivers November Record 418,225 Vehicles in China" http://media.gm.com/media/cn/en/gm/news.detail.html/content/Pages/news/cn/en/2017/December/1205_sales.html … MEANWHILE, $TSLA DELIVERED APPROXIMATELY 1000 $GM $TSLAQ	2 2 10 10	Retweet 2 Retweeted 2		Like 10 Liked 10	/markbspiegel/status/938023671343534080
@TheBubbleBubble @TheBubbleBubble @TheBubbleBubble @TheBubbleBubble @TheBubbleBubble	Jesse Colombo‏Verified account @TheBubbleBubble	4 Dec 2017			Tesla is where hype goes to die: https://wolfstreet.com/2017/12/01/carmageddon-for-tesla/ … @wolfofwolfst $TSLA	3 6 6 14 14	Retweet 6 Retweeted 6		Like 14 Liked 14	/TheBubbleBubble/status/937889208986980358
@evannex_com @evannex_com @evannex_com @evannex_com @evannex_com	EVANNEX for Tesla‏ @evannex_com	4 Dec 2017	#Tesla,TeslaMotors,TeslaRoadster,ElectricVehicle,ElonMusk	#TeslaMotors	Behind the scenes of the design for the new #Tesla Roadster, view here: http://ow.ly/8lHC30h0Ikf $TSLA #TeslaMotors #TeslaRoadster #ElectricVehicle #ElonMusk	6 6 32 32	Retweet 6 Retweeted 6		Like 32 Liked 32	/evannex_com/status/937807490665865216
@CNBCClosingBell @CNBCClosingBell @CNBCClosingBell @CNBCClosingBell @CNBCClosingBell	CNBC's Closing Bell‏Verified account @CNBCClosingBell	4 Dec 2017			According to @TDAmeritrade @TDAJJKinahan, in November... Clients bought $T $MU $AMD $GE $NVDA $TSLA $BABA $FB $SQ $JD $PYPL Clients sold $TWTR $COST $FL $NKE $SBUX $QCOM $COP $GM $BP $MRO $WFCpic.twitter.com/WHnBxnao4t	7 17 17 17 17	Retweet 17 Retweeted 17		Like 17 Liked 17	/CNBCClosingBell/status/937800421401296896
@scottjohnm @scottjohnm @scottjohnm @scottjohnm @scottjohnm	Scott John M‏ @scottjohnm	4 Dec 2017			The issue wasn’t relying on Tesla AP “a little too much”, it was relying on it, AT ALL…. Fanboys, as always, VERY quick to blame the driver in comment section. Remarkable damage for 15mph $TSLA @markbspiegelpic.twitter.com/jjJckttXQb	6 7 7 37 37	Retweet 7 Retweeted 7		Like 37 Liked 37	/scottjohnm/status/937772838848577536
@markminervini @markminervini @markminervini @markminervini @markminervini	Mark Minervini‏ @markminervini	4 Dec 2017			I'm long: $ANAB, $SCHW -- short: $QQQ -- added $TSLA to our Short Alert List last week. Nice to see longs and shorts working.	1 2 2 21 21	Retweet 2 Retweeted 2		Like 21 Liked 21	/markminervini/status/937714137727164416
@carlquintanilla @carlquintanilla @carlquintanilla @carlquintanilla @carlquintanilla	Carl Quintanilla‏Verified account @carlquintanilla	4 Dec 2017			Morrissey (and @elonmusk) make @GQMagazine's list of worst-dressed men: $TSLA @CNBC (via @LemonbeatsCHNL)pic.twitter.com/cI0MbZgafb	6 3 3 12 12	Retweet 3 Retweeted 3		Like 12 Liked 12	/carlquintanilla/status/937676124997505024
@ClarityToast @ClarityToast @ClarityToast @ClarityToast @ClarityToast	Nate Anderson‏ @ClarityToast	3 Dec 2017			Insight into how a $TSLA long thinks pic.twitter.com/wDUNrFkhuF	3 9 9 43 43	Retweet 9 Retweeted 9		Like 43 Liked 43	/ClarityToast/status/937490573384089600
@techeblog @techeblog @techeblog @techeblog @techeblog	TechEBlog‏ @techeblog	3 Dec 2017	#MercedesBenz,cars,LAAutoShow,LAAS2017,LAAutoShow2017,tesla,teslasemi	#cars	#MercedesBenz Euro-X is a futuristic semi-autonomous truck with a captain's chair. http://www.techeblog.com/index.php/tech-gadget/mercedes-euro-x-is-a-futuristic-semi-autonomous-truck-with-a-captain-s-chair … #cars #LAAutoShow #LAAS2017 #LAAutoShow2017 #tesla #teslasemi $TSLA pic.twitter.com/vwG4iZlZEj	26 26 23 23	Retweet 26 Retweeted 26		Like 23 Liked 23	/techeblog/status/937410714645413888
@SamanthaLaDuc @SamanthaLaDuc @SamanthaLaDuc @SamanthaLaDuc @SamanthaLaDuc	Samantha LaDuc‏ @SamanthaLaDuc	2 Dec 2017			$TSLA lost $619M in Q3 + delivered only 3,590 vehicles in Nov, 0.26% market share in the US, which was down 18% from a year ago. They promised 20K Model 3 vehicles/mo. We got 345. Market cap is > $F, nearly $GM. Is this really what 1999 was like? https://wolfstreet.com/2017/12/01/carmageddon-for-tesla/ …	5 8 8 29 29	Retweet 8 Retweeted 8		Like 29 Liked 29	/SamanthaLaDuc/status/937060197008322561
@TeslaPodcast @TeslaPodcast @TeslaPodcast @TeslaPodcast @TeslaPodcast	Tesla Daily‏ @TeslaPodcast	2 Dec 2017	#Model3		#Model3 VIN 1910 spotted by Allan Pep at Fremont. $TSLA pic.twitter.com/JplHlfqWRK	3 8 8 64 64	Retweet 8 Retweeted 8		Like 64 Liked 64	/TeslaPodcast/status/936868643337527298
@lithiumforum @lithiumforum @lithiumforum @lithiumforum @lithiumforum	Dirk Harbecke‏ @lithiumforum	1 Dec 2017	#Battery,Powerwall,Solar	#Powerwall	I agree to the conclusion: It's not a question of whether #Battery storage will be big over the next decade, it's only about how big! $TSLA #Powerwall #Solarhttps://www.fool.com/investing/2017/11/30/the-multi-billion-dollar-opportunity-for-battery-s.aspx …	1 15 15 23 23	Retweet 15 Retweeted 15		Like 23 Liked 23	/lithiumforum/status/936640153992429568
@MarketWatch @MarketWatch @MarketWatch @MarketWatch @MarketWatch	MarketWatch‏Verified account @MarketWatch	1 Dec 2017			Stock futures point to a rough start for Wall Street as tax-plan worries weigh. Techs set to get mauled, with $aapl, $ntflx , $googl, $tsla all dropping in premarket.http://on.mktw.net/2BAXHeZ pic.twitter.com/Vs4xYLqsCh	1 17 17 12 12	Retweet 17 Retweeted 17		Like 12 Liked 12	/MarketWatch/status/936553949003476992
@Michael_Khouw @Michael_Khouw @Michael_Khouw @Michael_Khouw @Michael_Khouw	Michael C. Khouw‏Verified account @Michael_Khouw	30 Nov 2017			$GM builds an excellent car in the Bolt, and has enormous financial advantages (in the form of billions in profits) over Uber and $TSLA. I’d rather GM the stock over Tesla here (although @elonmusk products are second to none)	7 4 4 16 16	Retweet 4 Retweeted 4		Like 16 Liked 16	/Michael_Khouw/status/936366969082826752
@WallStJesus @WallStJesus @WallStJesus @WallStJesus @WallStJesus	JE$US‏ @WallStJesus	30 Nov 2017			TODAY'S ACTIVE FLOW: $BAC $AAPL $MU $FB $JPM $BABA $T $GE $NVDA $WFC $C $AMZN $NFLX $CMCSA $INTC $KR $GM $GILD $VZ $M $TSLA $AET $VRX $CZR $HD $QCOM $GS $DALpic.twitter.com/kQIX1bPpTs	1 4 4 13 13	Retweet 4 Retweeted 4		Like 13 Liked 13	/WallStJesus/status/936348426467446785
@PortfolioGuru @PortfolioGuru @PortfolioGuru @PortfolioGuru @PortfolioGuru	The Portfolio Guru‏ @PortfolioGuru	30 Nov 2017			My Forbes article on Tesla. $TSLA's struggles to perform the most basic task--making cars--ensure that massive cash burn will continue. https://lnkd.in/esU9zRu	6 16 16 28 28	Retweet 16 Retweeted 16		Like 28 Liked 28	/PortfolioGuru/status/936249500871643136
@BertelSchmitt @BertelSchmitt @BertelSchmitt @BertelSchmitt @BertelSchmitt	BertelSchmitt™ 🎩 🎩 🎩 🎩 🎩‏Verified account @BertelSchmitt	30 Nov 2017			$tsla suspected of subsidy fraud in Germany - those <EU60K Teslas don't exist. http://www.nnz-online.de/news/news_lang.php?ArtNr=225510 …	4 11 11 42 42	Retweet 11 Retweeted 11		Like 42 Liked 42	/BertelSchmitt/status/936234792307253248
@Reuters @Reuters @Reuters @Reuters @Reuters	Reuters Top News‏Verified account @Reuters	30 Nov 2017			While Elon Musk vows Tesla will be 'the best manufacturer on Earth', some of its workers paint a different picture http://reut.rs/2i2Ogwb via @alexandriasage $TSLA pic.twitter.com/0gZazwiRs3	2 25 25 31 31	Retweet 25 Retweeted 25		Like 31 Liked 31	/Reuters/status/936233392185765888
@Reuters @Reuters @Reuters @Reuters @Reuters	Reuters Top News‏Verified account @Reuters	30 Nov 2017			As Tesla struggles to turn an annual profit, workers say money is being funneled into repairs as speed hurts assembly line quality http://reut.rs/2kb46ZY via @alexandriasage $TSLA pic.twitter.com/ji2m46lYFN	4 24 24 17 17	Retweet 24 Retweeted 24		Like 17 Liked 17	/Reuters/status/936218318796619776
@AdamB1438 @AdamB1438 @AdamB1438 @AdamB1438 @AdamB1438	Up-and-to-the-Right Capital Management‏ @AdamB1438	30 Nov 2017			Chief Accounting Officer of $TSLA exercises and sells all of his options every month: https://www.sec.gov/Archives/edgar/data/1318605/000135281617000012/xslF345X03/edgardoc.xml … He owns zero shares, and cashes them in as soon as he gets them. Every month.	17 86 86 229 229	Retweet 86 Retweeted 86		Like 229 Liked 229	/AdamB1438/status/936205214784290816
@Reuters @Reuters @Reuters @Reuters @Reuters	Reuters Top News‏Verified account @Reuters	30 Nov 2017			Workers say chronic defects with Tesla’s production shows the company is still struggling to master basic manufacturing http://reut.rs/2jyKN8P via @alexandriasage $TSLA pic.twitter.com/hJ3Oq3MbJG	6 41 41 30 30	Retweet 41 Retweeted 41		Like 30 Liked 30	/Reuters/status/936197125053886465
@lithiumforum @lithiumforum @lithiumforum @lithiumforum @lithiumforum	Dirk Harbecke‏ @lithiumforum	30 Nov 2017	#Batteries,Lithium,EV	#Lithium	I still dont see how the carmakers like @VWGroup are securing the #Batteries to produce several 100,000 cars in 2020. #Lithium #EV $LIT $TSLA $RCKhttps://seekingalpha.com/article/4128236-battery-production-tesla-nightmare?source=tweet …	1 10 10 18 18	Retweet 10 Retweeted 10		Like 18 Liked 18	/lithiumforum/status/936143638412910592
@TMFNewCow @TMFNewCow @TMFNewCow @TMFNewCow @TMFNewCow	Evan Niu, CFA‏ @TMFNewCow	29 Nov 2017			$TSLA response to this report is so characteristically overly defensive. Even if certain details (like the 90% figure) are wrong, build quality is still a huge issue. I had brand new loaner S (800 miles) and X (3500 miles) recently and both had defects. https://www.reuters.com/article/us-tesla-quality-insight/build-fast-fix-later-speed-hurts-quality-at-tesla-some-workers-say-idUSKBN1DT0N3 …	4 4 13 13	Retweet 4 Retweeted 4		Like 13 Liked 13	/TMFNewCow/status/935996446695817217
@Swake183 @Swake183 @Swake183 @Swake183 @Swake183	Steve Wakelin‏ @Swake183	29 Nov 2017			$TSLA For years Bezos burned cash reinvesting & building the company and now everyone thinks he is a god, loves the 1200 stock. where do you think $TSLA will be in a decade, all infrastructure built and ready to roll off the assembly line, i'm rooting for you @elonmusk $QQQ $SPY	2 2 2 12 12	Retweet 2 Retweeted 2		Like 12 Liked 12	/Swake183/status/935988612138758144
@evannex_com @evannex_com @evannex_com @evannex_com @evannex_com	EVANNEX for Tesla‏ @evannex_com	29 Nov 2017	#TeslaModel3,TeslaMotors,Tesla,ElectricVehicle,ElonMusk	#TeslaMotors	If you're in Los Angeles, you can check out the #TeslaModel3 in-person at the LA Auto show, read here: http://ow.ly/9QLa30gU4i5 $TSLA #TeslaMotors #Tesla #ElectricVehicle #ElonMusk	1 6 6 29 29	Retweet 6 Retweeted 6		Like 29 Liked 29	/evannex_com/status/935988388062269440
@WallStCynic @WallStCynic @WallStCynic @WallStCynic @WallStCynic	Diogenes‏ @WallStCynic	29 Nov 2017			The fact that $TSLA would not comment on the stunning 90% defect rate allegation tells you all you need to know. @ReutersBiz https://www.reuters.com/article/us-tesla-quality-insight/build-fast-fix-later-speed-hurts-quality-at-tesla-some-workers-say-idUSKBN1DT0N3 …	1 18 18 44 44	Retweet 18 Retweeted 18		Like 44 Liked 44	/WallStCynic/status/935924023686549505
@CEOTechnician @CEOTechnician @CEOTechnician @CEOTechnician @CEOTechnician	CEO Technician‏ @CEOTechnician	29 Nov 2017			$TSLA on verge of breaking bear flag to the downside, open gaps at $278.30 and $270.22. pic.twitter.com/HXwKtvrIY7	2 7 7 16 16	Retweet 7 Retweeted 7		Like 16 Liked 16	/CEOTechnician/status/935902008682401793
@SJosephBurns @SJosephBurns @SJosephBurns @SJosephBurns @SJosephBurns	Steve Burns‏ @SJosephBurns	29 Nov 2017			It's come to this. $BTC.X $TSLA via @StockTwitspic.twitter.com/sZ8VyTNHZu	1 11 11 24 24	Retweet 11 Retweeted 11		Like 24 Liked 24	/SJosephBurns/status/935853749058326530
@cheddar @cheddar @cheddar @cheddar @cheddar	Cheddar‏Verified account @cheddar	28 Nov 2017	#CheddarLIVE		Tesla's newest electric semi-truck customer is DHL, preordering 10 trucks and joining the ranks of Walmart and others. #CheddarLIVE $TSLA pic.twitter.com/TmRWAnD8T8	2 11 11 20 20	Retweet 11 Retweeted 11		Like 20 Liked 20	/cheddar/status/935602436156174336
@globallithium @globallithium @globallithium @globallithium @globallithium @LatLatin	Joe Lowry‏ @globallithium ms.latin @LatLatin	28 Nov 2017	#lithium		One thing is for certain - salt or no salt you can make an LIB (salad) without nickel or without cobalt but you can't make one without #lithium. Yeah I get it $TSLA makes NCA so they need both cobalt and Li but Elon's comment simply attempts to minimize a major problem he has. https://twitter.com/LatLatin/status/935485615575064576 … Look at the picture below. It’s in Spanish but you can understan…	17 17 34 34	Retweet 17 Retweeted 17		Like 34 Liked 34	/globallithium/status/935490319583514625
@globallithium @globallithium @globallithium @globallithium @globallithium	Joe Lowry‏ @globallithium	27 Nov 2017	#lithium		Well said Mr. @sdmoores . Like @VWGroup @BMWGroup and some others, $TSLA remains in denial about their #lithium situation. http://benchmarkminerals.com/elon-musk-our-lithium-ion-batteries-should-be-called-nickel-graphite/ … via @benchmarkmin	3 16 16 36 36	Retweet 16 Retweeted 16		Like 36 Liked 36	/globallithium/status/935265503484043266
@SlopeOfHope @SlopeOfHope @SlopeOfHope @SlopeOfHope @SlopeOfHope	𝕊𝕝𝕠𝕡𝕖 𝕠𝕗 ℍ𝕠𝕡𝕖‏ @SlopeOfHope	25 Nov 2017	#Model3		In case it's not obvious, when you hear Elon declare that a certain product will ABSOLUTELY be shipped "on time", it means that ONE unit will ship no later than that given date. It really means little else. #Model3 $TSLA	2 6 6 22 22	Retweet 6 Retweeted 6		Like 22 Liked 22	/SlopeOfHope/status/934499784991195136
@LanceRoberts @LanceRoberts @LanceRoberts @LanceRoberts @LanceRoberts	Lance Roberts‏ @LanceRoberts	25 Nov 2017			Fascinating read. $TSLA has always been a shell game. When major automakers come online extensively next year and can sell quality at a lower unit cost...the jig is up. https://www.wsj.com/amp/articles/the-truth-is-catching-up-with-tesla-1507399374 …	26 67 67 127 127	Retweet 67 Retweeted 67		Like 127 Liked 127	/LanceRoberts/status/934482383264518144
@DonutShorts @DonutShorts @DonutShorts @DonutShorts @DonutShorts	Donut Shorts‏ @DonutShorts	25 Nov 2017	#SolarCity		Apparently they named a beer after Lyndon Rive and the #SolarCity factor in Buffalo $TSLA cc: @Valuetrap13 @WallStCynicpic.twitter.com/INmN77rnWB	2 2 24 24	Retweet 2 Retweeted 2		Like 24 Liked 24	/DonutShorts/status/934471236717072385
@thebradsmith @thebradsmith @thebradsmith @thebradsmith @thebradsmith	Brad Smith‏Verified account @thebradsmith	25 Nov 2017	#CheddarLIVE		My guy @timsteno firing shots at $TSLA Model 3 deliveries during a routine hit with me and @jivedurkey AKA le Grey Suit Twins #CheddarLIVEpic.twitter.com/goN6VQcjqK	3 6 6 10 10	Retweet 6 Retweeted 6		Like 10 Liked 10	/thebradsmith/status/934429781113761794
@MarkYusko @MarkYusko @MarkYusko @MarkYusko @MarkYusko @markbspiegel	Mark W. Yusko‏Verified account @MarkYusko Mark B. Spiegel @markbspiegel	24 Nov 2017	#Tesla,Steal,NoSkidMarks	#Steal	Does it bother anyone else that when your rearrange the letters in #Tesla you get #Steal...? $TSLA #NoSkidMarkshttps://twitter.com/markbspiegel/status/934032138965577728 … I am NOT saying this is right. In fact, I have NO IDEA if this is right. (There's enough OBVIOUS fraud at $TSLA that there's no reason to make stuff up.) If there's anyone out there independently qualified to comment, please…	18 4 4 65 65	Retweet 4 Retweeted 4		Like 65 Liked 65	/MarkYusko/status/934273623791210497
@GlobalProTrader @GlobalProTrader @GlobalProTrader @GlobalProTrader @GlobalProTrader @GlobalProTrader @Teslafarian	David Brady‏ @GlobalProTrader David Brady @GlobalProTrader	24 Nov 2017	#Tesla		This Tweet from April is looking better and better by the day... #Tesla $TSLA https://twitter.com/GlobalProTrader/status/855529882146787330 … Not short. Waiting to short. Tesla to go higher still, perhaps another $100-$200 if they don't blow up first. Then I'll short. 2018/19 bust.	5 11 11 28 28	Retweet 11 Retweeted 11		Like 28 Liked 28	/GlobalProTrader/status/934250156723261440
@DrivingTheDay @DrivingTheDay @DrivingTheDay @DrivingTheDay @DrivingTheDay	DrivingTheDay‏ @DrivingTheDay	24 Nov 2017	#technology,StockMarket,investor,investing	#StockMarket	Tech Review 1) Tencent, 2) Media & Advertising Disrupted, 3) Investing, 4)ICYMI Tech News http://www.domainmondo.com/2017/11/tech-review-tencent-reaches-500-billion.html … #technology #StockMarket #investor $FB $AAPL $INTC $QCOM $TSLA $GOOGL $GOOG $AMZN $MSFT #investingpic.twitter.com/we9JOvUIDy	25 25 27 27	Retweet 25 Retweeted 25		Like 27 Liked 27	/DrivingTheDay/status/934204072462376961
@evannex_com @evannex_com @evannex_com @evannex_com @evannex_com	EVANNEX for Tesla‏ @evannex_com	24 Nov 2017	#electricvehicle,TeslaMotors,Tesla,ElonMusk	#TeslaMotors	You guessed it, franchise car dealerships aren't ready to sell the #electricvehicle to customers, check this out: http://ow.ly/JIrf30gNHi6 $TSLA #TeslaMotors #Tesla #ElonMusk	2 4 4 15 15	Retweet 4 Retweeted 4		Like 15 Liked 15	/evannex_com/status/934173644510650370
@evannex_com @evannex_com @evannex_com @evannex_com @evannex_com	EVANNEX for Tesla‏ @evannex_com	24 Nov 2017	#Tesla,TeslaMotors,ElectricVehicle,ElonMusk	#TeslaMotors	Here's the secret behind how #Tesla design is so eye-catching, read here: http://ow.ly/S6WU30gNv8C $TSLA #TeslaMotors #ElectricVehicle #ElonMusk	1 10 10 33 33	Retweet 10 Retweeted 10		Like 33 Liked 33	/evannex_com/status/934127598204080128
@jowens510 @jowens510 @jowens510 @jowens510 @jowens510	Jeremy C. Owens‏Verified account @jowens510	24 Nov 2017			Tesla trying to sell a Founders Edition of the Semi for $200,000 up front - $50K less than the Roadster. http://on.mktw.net/2At65zU $TSLA pic.twitter.com/l5AlZ2Rc33	11 11 13 13	Retweet 11 Retweeted 11		Like 13 Liked 13	/jowens510/status/934111660905844738
@option_snipper @option_snipper @option_snipper @option_snipper @option_snipper	Option_Sniper‏ @option_snipper	24 Nov 2017			LOCKED amazing gains w/ tons $googl $fb calls. also nice profits already w/ $bidu $tsla $ntes calls. gonna hold $bidu $googl $fb $tsla $ntes calls into next week. 47% positions total. remember always CASH OUT to bank acct otherwise it's NOT ur $. done for day. enjoy weekend folks	4 2 2 26 26	Retweet 2 Retweeted 2		Like 26 Liked 26	/option_snipper/status/934093505852559360
@SlopeOfHope @SlopeOfHope @SlopeOfHope @SlopeOfHope @SlopeOfHope	𝕊𝕝𝕠𝕡𝕖 𝕠𝕗 ℍ𝕠𝕡𝕖‏ @SlopeOfHope	24 Nov 2017			Apparently some guy bought a $TSLA in December 2013 using Bitcoin. Which means he sacrificed, what, a million bucks for it? Or more? http://lamborghininewportbeach.blogspot.com/2013/12/we-just-sold-our-very-first-vehicle.html …	3 2 2 17 17	Retweet 2 Retweeted 2		Like 17 Liked 17	/SlopeOfHope/status/934082973980176384
@jonnajarian @jonnajarian @jonnajarian @jonnajarian @jonnajarian	Jon Najarian‏Verified account @jonnajarian	24 Nov 2017			Elon Musk's electric truck will cost $150,000 and you can pre-order now $TSLA http://dailym.ai/2B51Ere	6 6 6 16 16	Retweet 6 Retweeted 6		Like 16 Liked 16	/jonnajarian/status/934070355962093568
@A_Riley17 @A_Riley17 @A_Riley17 @A_Riley17 @A_Riley17	Anne Riley Moffat‏ @A_Riley17	24 Nov 2017			Elon Musk touted ranges and charging times that don’t compute with the current physics and economics of batteries. https://www.bloomberg.com/news/articles/2017-11-24/tesla-s-newest-promises-break-the-laws-of-batteries … via @tsrandall @johnmlippert $TSLA	4 15 15 50 50	Retweet 15 Retweeted 15		Like 50 Liked 50	/A_Riley17/status/934052770755350528
@BertelSchmitt @BertelSchmitt @BertelSchmitt @BertelSchmitt @BertelSchmitt	BertelSchmitt™ 🎩 🎩 🎩 🎩 🎩‏Verified account @BertelSchmitt	23 Nov 2017			A $TSLA Too Pricey? E-Bikes Offer Entry-Level Electric Transportation https://www.nytimes.com/2017/11/23/business/e-bikes-electric-bicycles.html … via @NYTimes	2 14 14 31 31	Retweet 14 Retweeted 14		Like 31 Liked 31	/BertelSchmitt/status/933825152659341312
@tickerguy @tickerguy @tickerguy @tickerguy @tickerguy	Tickerguy‏ @tickerguy	23 Nov 2017	#pharma,congress	#congress	ThanksFRAUD Day -- screw "giving thanks" when the nation's business model is all about scam. https://market-ticker.org/akcs-www?post=232607 … $fb $amzn $goog $nflx $tsla #pharma #congress @POTUS	11 11 10 10	Retweet 11 Retweeted 11		Like 10 Liked 10	/tickerguy/status/933670116071440384
@sanglucci @sanglucci @sanglucci @sanglucci @sanglucci	SangLucci™‏Verified account @sanglucci	22 Nov 2017			Those degenerates that stuck around the day before a holiday were rewarded nicely. Nice trades from members in the Steamroom in $AMZN $TSLA $AAPL $TWTR $FB. http://wallstjesus.com pic.twitter.com/FhchtwqAeY	2 2 2 11 11	Retweet 2 Retweeted 2		Like 11 Liked 11	/sanglucci/status/933444335433060352
@HotlantaCapital @HotlantaCapital @HotlantaCapital @HotlantaCapital @HotlantaCapital	HotlantaCapital‏ @HotlantaCapital	22 Nov 2017			Looking at 13-Fs, Ross Gerber didnt even get into $TSLA until 12-31-15, so his cost basis is something like $230, didnt even get the actual good run out of it, obviously now going much lower	2 2 12 12	Retweet 2 Retweeted 2		Like 12 Liked 12	/HotlantaCapital/status/933430096542695424
@DonutShorts @DonutShorts @DonutShorts @DonutShorts @DonutShorts	Donut Shorts‏ @DonutShorts	22 Nov 2017			I've been told that the $TSLA truck won't depreciate. Apparently it will only travel on the Unicorn Highway where there are no potholes or any need for hard braking.	7 5 5 48 48	Retweet 5 Retweeted 5		Like 48 Liked 48	/DonutShorts/status/933384619722002433
@orthereaboot @orthereaboot @orthereaboot @orthereaboot @orthereaboot	luis carruthers‏ @orthereaboot	22 Nov 2017			New testimony of black female MeNina Phillips at Tesla in security -->beyond the pale. Racism and sex harassment so bad, she CREDIBLY BELIEVES $TSLA SENT SECURITY DOGS TO ATTACK HER in retaliation and said so under penalty of perjury. So much supporting evidence, repulsive stuff. pic.twitter.com/oJGfX9WdMf	11 16 16 55 55	Retweet 16 Retweeted 16		Like 55 Liked 55	/orthereaboot/status/933358818301546498
@Austen @Austen @Austen @Austen @Austen	Austen Allred‏ @Austen	21 Nov 2017			1. Launch revolutionary product 2. Sell into fragmented, undifferentiated market 3. Expand scope + vertically integrate 4. Expand into adjacent markets Result: Own market share, pricing power & profits. -@chamath on $TSLA and $AAPL	6 76 76 263 263	Retweet 76 Retweeted 76		Like 263 Liked 263	/Austen/status/933119915275386880
@carlquintanilla @carlquintanilla @carlquintanilla @carlquintanilla @carlquintanilla	Carl Quintanilla‏Verified account @carlquintanilla	21 Nov 2017			At the current pace, Tesla will run out of cash on August 6, at 2:17am ET. (h/t @JohnSpall247 @business) $TSLA @elonmuskpic.twitter.com/DAH5SPznYI	16 23 23 35 35	Retweet 23 Retweeted 23		Like 35 Liked 35	/carlquintanilla/status/933042492332806150
@CGrantWSJ @CGrantWSJ @CGrantWSJ @CGrantWSJ @CGrantWSJ	Charley Grant‏Verified account @CGrantWSJ	21 Nov 2017			From FactSet: $TSLA analyst consensus for 2018 adj. EPS: $-3.68 That same estimate on 6/30/2016: $6.26	15 68 68 206 206	Retweet 68 Retweeted 68		Like 206 Liked 206	/CGrantWSJ/status/932974102415060992
@ElectrekCo @ElectrekCo @ElectrekCo @ElectrekCo @ElectrekCo	Electrek.Co‏ @ElectrekCo	21 Nov 2017			Tesla $TSLA: market and analysts don't know how to react to all the recent Tesla news https://electrek.co/2017/11/21/tesla-tsla-market-analysts-news/ …	2 14 14 56 56	Retweet 14 Retweeted 14		Like 56 Liked 56	/ElectrekCo/status/932965631208710144
@InvResDynamics @InvResDynamics @InvResDynamics @InvResDynamics @InvResDynamics	Dave Kranzler‏ @InvResDynamics	20 Nov 2017			$tsla Anyone who manages money on behalf others and who has invested - on behalf of others - in TSLA stock or bonds MUST read this CAREFULLY or is otherwise in breach of fiduciary duty: https://seekingalpha.com/article/4126144-assessing-teslas-real-cash-flow … @markbspiegel	8 8 19 19	Retweet 8 Retweeted 8		Like 19 Liked 19	/InvResDynamics/status/932782624581365761
@AnthonyMaceroni @AnthonyMaceroni @AnthonyMaceroni @AnthonyMaceroni @AnthonyMaceroni	A. Maceroni 🍝‏ @AnthonyMaceroni	20 Nov 2017			$TSLA 5 yr - strong run, pullback, consolidation, resistance, breakout, new highs, backtest. Thats pretty much how it goes and I'm not concerned w my recent longs (entry at backtest lvl) unless the current support fails. If so... I bail pic.twitter.com/FoHmAhgWWx	6 8 8 30 30	Retweet 8 Retweeted 8		Like 30 Liked 30	/AnthonyMaceroni/status/932738769362538496
@WallStCynic @WallStCynic @WallStCynic @WallStCynic @WallStCynic @MarcFitapelli	Diogenes‏ @WallStCynic Marc Fitapelli @MarcFitapelli	20 Nov 2017			$TSLA wants your deposit $ immediately. Refunds take time, however. What do you think this is-a state-of-the-art technology company? https://twitter.com/marcfitapelli/status/932680286093086720 … @elonmusk I (unfortunately) canceled my Model 3 reservation. I understand it will take 60 business days to refund my money. Are things that bad at $tsla? This is a problem with others, apparently: https:/…	2 3 3 29 29	Retweet 3 Retweeted 3		Like 29 Liked 29	/WallStCynic/status/932684694185013249
@trader_notrader @trader_notrader @trader_notrader @trader_notrader @trader_notrader	Straight Drive‏ @trader_notrader	20 Nov 2017	#Roadster		It’s a no brainer isn’t it!!! #Roadster is the way to go!! @Tesla and @elonmusk are re-inventing driving. Can the next Tesla model fly??? $TSLA pic.twitter.com/x8gdGZYAHs	1 10 10 21 21	Retweet 10 Retweeted 10		Like 21 Liked 21	/trader_notrader/status/932683947695149056
@MarcFitapelli @MarcFitapelli @MarcFitapelli @MarcFitapelli @MarcFitapelli	Marc Fitapelli‏ @MarcFitapelli	20 Nov 2017			@elonmusk I (unfortunately) canceled my Model 3 reservation. I understand it will take 60 business days to refund my money. Are things that bad at $tsla? This is a problem with others, apparently: https://tinyurl.com/yay37oxz	6 25 25 46 46	Retweet 25 Retweeted 25		Like 46 Liked 46	/MarcFitapelli/status/932680286093086720
@globallithium @globallithium @globallithium @globallithium @globallithium	Joe Lowry‏ @globallithium	20 Nov 2017	#Lithium		Now playing: "The First #Lithium Inquisition" courtesy of @VWGroup The sparsely attended event is unlikely to yield the desired results. $VW $TSLA $GM $BMWpic.twitter.com/b8bpdtlTXd	4 14 14 35 35	Retweet 14 Retweeted 14		Like 35 Liked 35	/globallithium/status/932648172953972738
@NickGiva @NickGiva @NickGiva @NickGiva @NickGiva	Nick Givanovic‏ @NickGiva	20 Nov 2017			The reason I am bearish $TSLA is because owning shares in Ponzi scheme is reputation destroying. Fidelity owns +10% of $TSLA. IF this all goes pear shaped, they will lose FAR MORE than their investment. They will be finished as asset managers. They have to start selling.	7 12 12 48 48	Retweet 12 Retweeted 12		Like 48 Liked 48	/NickGiva/status/932647424832802816
@SheepleAnalytic @SheepleAnalytic @SheepleAnalytic @SheepleAnalytic @SheepleAnalytic	SheepleAnalytics‏ @SheepleAnalytic	20 Nov 2017			Substitute "investment" for "deposit" and "hedge fund" for "Tesla" and you probably have a formal investigation into what turns out to be a Ponzi scheme. $TSLA pic.twitter.com/8oR82Dp3Sy	2 4 4 12 12	Retweet 4 Retweeted 4		Like 12 Liked 12	/SheepleAnalytic/status/932624374011715585
@businessinsider @businessinsider @businessinsider @businessinsider @businessinsider	Business Insider‏Verified account @businessinsider	20 Nov 2017			Tesla grabs headlines with semi-truck, but challenges remain $TSLA http://read.bi/2zSoSDw pic.twitter.com/UzCRAgZ7r3	3 11 11 19 19	Retweet 11 Retweeted 11		Like 19 Liked 19	/businessinsider/status/932622610080456704
@SJosephBurns @SJosephBurns @SJosephBurns @SJosephBurns @SJosephBurns	Steve Burns‏ @SJosephBurns	20 Nov 2017	#Tesla,TeslaSemi,EV	#TeslaSemi	Canadian grocery chain orders 25 #Tesla electric Semi trucks (link: http://tcrn.ch/2j6aAoN ) http://tcrn.ch/2j6aAoN $TSLA #TeslaSemi #EV via @TeslaNYpic.twitter.com/JgO3M54Va7	5 5 19 19	Retweet 5 Retweeted 5		Like 19 Liked 19	/SJosephBurns/status/932609786759270400
@WallStCynic @WallStCynic @WallStCynic @WallStCynic @WallStCynic	Diogenes‏ @WallStCynic	19 Nov 2017			“Tesla relies a lot on perception”, he (fired $TSLA employee)said. 700 people fired “for cause” all at the same time, was not a layoff according to Tesla. Lol, ok. http://www.mercurynews.com/2017/11/19/tesla-mass-firings-could-show-impact-down-the-road/ …	2 5 5 22 22	Retweet 5 Retweeted 5		Like 22 Liked 22	/WallStCynic/status/932454164893982730
@SquawkCNBC @SquawkCNBC @SquawkCNBC @SquawkCNBC @SquawkCNBC	Squawk Box‏Verified account @SquawkCNBC	19 Nov 2017			Billionaire Ron Baron @baronfunds still believes he can make 20 times his money on @Tesla $TSLA http://cnb.cx/2zvvurI	10 10 10 29 29	Retweet 10 Retweeted 10		Like 29 Liked 29	/SquawkCNBC/status/932413182211166210
@tickerguy @tickerguy @tickerguy @tickerguy @tickerguy	Tickerguy‏ @tickerguy	19 Nov 2017	#frauds		https://market-ticker.org/post=232594 Is Tesla On The Verge of Bankruptcy? $TSLA #frauds	5 10 10 14 14	Retweet 10 Retweeted 10		Like 14 Liked 14	/tickerguy/status/932321631468388352
@BagholderQuotes @BagholderQuotes @BagholderQuotes @BagholderQuotes @BagholderQuotes	Bag Holder‏ @BagholderQuotes	19 Nov 2017	#LongThesis		“He might be delusional. I still would not call him, “cheat”. He lives in a different reality than most of us do. “ $TSLA #LongThesispic.twitter.com/ANq2BlNdfM	5 5 20 20	Retweet 5 Retweeted 5		Like 20 Liked 20	/BagholderQuotes/status/932303324816306181
@politicalHEDGE @politicalHEDGE @politicalHEDGE @politicalHEDGE @politicalHEDGE	Political HEDGE‏ @politicalHEDGE	19 Nov 2017			This First Published On 11/03/2017║Tesla stock falls as GOP unveils tax plan that eliminates electric car subsidy $TSLA https://hedgeaccordingly.com/2017/11/tesla-stock-falls-as-gop-unveils-tax-plan-that-eliminates-electric-car-subsidy-tsla.html …	6 6 10 10	Retweet 6 Retweeted 6		Like 10 Liked 10	/politicalHEDGE/status/932263752191365126
@MaxJacobsEdison @MaxJacobsEdison @MaxJacobsEdison @MaxJacobsEdison @MaxJacobsEdison	Maxim Jacobs, CFA‏ @MaxJacobsEdison	19 Nov 2017			What's really bad about the $TSLA Q3 is not just that they reported $1.3 billion in negative free cash flow it's that they used some shenanigans to not report that it's really negative $1.7 billion https://twitter.com/MontanaSkeptic1/status/931910739924869120 …	2 3 3 25 25	Retweet 3 Retweeted 3		Like 25 Liked 25	/MaxJacobsEdison/status/932233831079399425
@chigrl @chigrl @chigrl @chigrl @chigrl	𝕮𝖍𝖎 🛢️‏ @chigrl	18 Nov 2017	#oil		KEY WORD here: *IF*...so far $TSLA seems to be good at kickstarters with little in the way of final delivery >>Tesla Truck could threaten big chunk of #oil demand, if it workshttps://economictimes.indiatimes.com/small-biz/startups/newsbuzz/tesla-truck-could-threaten-big-chunk-of-oil-demand-if-it-works/articleshow/61698803.cms …	13 3 3 22 22	Retweet 3 Retweeted 3		Like 22 Liked 22	/chigrl/status/931904564844027904
@amlivemon @amlivemon @amlivemon @amlivemon @amlivemon	Live Monitor‏ @amlivemon	17 Nov 2017	#Tesla,Ford	#Ford	Definition of 2017 market insanity #Tesla Valuation: $59 billion Vehicles Delivered: 76,000 Net Income/Loss: -$0.8 billion Stock Price: $TSLA $315.04 #Ford Valuation: $44 billion Vehicles Delivered: 6.6 million Net Income/Loss: $4.6 billion Stock Price: $F $12.01	12 46 46 82 82	Retweet 46 Retweeted 46		Like 82 Liked 82	/amlivemon/status/931634501977067521
@RudyHavenstein @RudyHavenstein @RudyHavenstein @RudyHavenstein @RudyHavenstein	Rudy Havenstein, Smiling Politely‏ @RudyHavenstein	17 Nov 2017			We need to ban this sort of hate speech. $TSLA pic.twitter.com/7r1uNyBxaI	5 20 20 63 63	Retweet 20 Retweeted 20		Like 63 Liked 63	/RudyHavenstein/status/931603049264570368
@BretKenwell @BretKenwell @BretKenwell @BretKenwell @BretKenwell	Bret Kenwell‏ @BretKenwell	17 Nov 2017			Sorry Ferrari, but Tesla's New $250,000 Roadster Just Changed the Supercar Game $TSLA $GM $RACE https://www.thestreet.com/story/14395203/1/tesla-roadster-changed-the-supercar-game.html … via @TheStreet	2 7 7 14 14	Retweet 7 Retweeted 7		Like 14 Liked 14	/BretKenwell/status/931569320777474048
@cheddar @cheddar @cheddar @cheddar @cheddar	Cheddar‏Verified account @cheddar	17 Nov 2017	#CheddarLIVE		What's sending Tesla shares up right now? Walmart just announced it plans to test Elon Musk's new electric semi-trucks. #CheddarLIVE $TSLA $WMTpic.twitter.com/4qMs6je3mx	1 5 5 25 25	Retweet 5 Retweeted 5		Like 25 Liked 25	/cheddar/status/931566914022854656
@evannex_com @evannex_com @evannex_com @evannex_com @evannex_com	EVANNEX for Tesla‏ @evannex_com	17 Nov 2017	#Tesla,TeslaMotors,TeslaSemi,TeslaTruck,ElectricVehicle,ElonMusk	#TeslaMotors	Walmart is testing the new #Tesla Semi Truck, read here: http://ow.ly/wz1g30gEgCw $TSLA #TeslaMotors #TeslaSemi #TeslaTruck #ElectricVehicle #ElonMusk	2 20 20 49 49	Retweet 20 Retweeted 20		Like 49 Liked 49	/evannex_com/status/931561024876052481
@WallStCynic @WallStCynic @WallStCynic @WallStCynic @WallStCynic @john__rosevear	Diogenes‏ @WallStCynic	17 Nov 2017			Actually, they are reverse kickstarting the Model 3 deposit liability. People are beginning to ask for their money back. Still a $400MM liability. $TSLA	2 1 1 19 19	Retweet 1 Retweeted 1		Like 19 Liked 19	/WallStCynic/status/931560304370245632
@GerberKawasaki @GerberKawasaki @GerberKawasaki @GerberKawasaki @GerberKawasaki	Ross Gerber‏Verified account @GerberKawasaki	17 Nov 2017	#Walmart,teslasemi,tesla	#teslasemi	Now #Walmart saying they will test the #teslasemi Thats huge. They use a few trucks. This is way bigger than people realize. $tsla #tesla	4 17 17 54 54	Retweet 17 Retweeted 17		Like 54 Liked 54	/GerberKawasaki/status/931556927368183808
@YahooFinance @YahooFinance @YahooFinance @YahooFinance @YahooFinance	Yahoo Finance‏Verified account @YahooFinance	17 Nov 2017			WATCH: Tesla unveils its electric 'semi' truck, and adds a roadster - @rickjnewman has the details $TSLA http://yhoo.it/2yTZGcc pic.twitter.com/AtNmzYz1Ts	12 12 15 15	Retweet 12 Retweeted 12		Like 15 Liked 15	/YahooFinance/status/931554507166584832
@HotlantaCapital @HotlantaCapital @HotlantaCapital @HotlantaCapital @HotlantaCapital	HotlantaCapital‏ @HotlantaCapital	17 Nov 2017			$TSLA is really just a perpetual Kickstarter campaign.	1 16 16 45 45	Retweet 16 Retweeted 16		Like 45 Liked 45	/HotlantaCapital/status/931539392388390912
@Reuters @Reuters @Reuters @Reuters @Reuters	Reuters Top News‏Verified account @Reuters	17 Nov 2017			Tesla unveils two new products, including an unexpected $200,000 sports car, even as it struggles with the production of its crucial affordable sedan. @alexandriasage reports: http://reut.rs/2AMRmf5 $TSLA pic.twitter.com/ShgcULHx3J	8 41 41 87 87	Retweet 41 Retweeted 41		Like 87 Liked 87	/Reuters/status/931534467482685440
@mark_dow @mark_dow @mark_dow @mark_dow @mark_dow @MarketWatch	Dow‏Verified account @mark_dow MarketWatchVerified account @MarketWatch	17 Nov 2017			"Bonds rally on company's more aggressive growth strategy" is reason #459325 why the efficient market hypothesis is so laughable. $TSLA https://twitter.com/MarketWatch/status/931527336058646528 … Tesla bonds rally after semi-truck and sports-car unveilings http://on.mktw.net/2zRCcGi	1 8 8 23 23	Retweet 8 Retweeted 8		Like 23 Liked 23	/mark_dow/status/931527996808208384
@CaptainWeee @CaptainWeee @CaptainWeee @CaptainWeee @CaptainWeee	GainzWizard 🦑‏ @CaptainWeee	17 Nov 2017			If you’re gonna buy $TSLA $XGTI $TOPS $RLOG $CERC or $HMNY cause they’re up today then throw some cash at $BYOC $ATPT $CNBX Trust me you won’t be disappointed Lets have a Good Friday everyone!!!pic.twitter.com/B3y9kIvmUi	1 6 6 18 18	Retweet 6 Retweeted 6		Like 18 Liked 18	/CaptainWeee/status/931525173945274368
@OMillionaires @OMillionaires @OMillionaires @OMillionaires @OMillionaires	Option Millionaires‏ @OMillionaires	17 Nov 2017			$TSLA options pricing in a 2.3% moving into last nights event… up 4.6% and counting this morning	1 9 9 19 19	Retweet 9 Retweeted 9		Like 19 Liked 19	/OMillionaires/status/931518656969957377
@Lebeaucarnews @Lebeaucarnews @Lebeaucarnews @Lebeaucarnews @Lebeaucarnews	Phil LeBeau‏Verified account @Lebeaucarnews	17 Nov 2017			Widely followed $TSLA analyst Adam Jonas (Morgan Stanley) on Tesla Semi: “A new age of trucking begins today. Tesla unveiled the future of trucking with its Class 8 semi that topped most of our expectations in terms of performance, cost savings, capability and time to market.”	8 31 31 80 80	Retweet 31 Retweeted 31		Like 80 Liked 80	/Lebeaucarnews/status/931517103164628993
@BrianSozzi @BrianSozzi @BrianSozzi @BrianSozzi @BrianSozzi	Brian Sozzi‏Verified account @BrianSozzi	17 Nov 2017			Tesla goes all Optimus Prime...be scared Buffett https://goo.gl/dvawGM $TSLA pic.twitter.com/hSZMB8CiU0	2 4 4 16 16	Retweet 4 Retweeted 4		Like 16 Liked 16	/BrianSozzi/status/931507067696877568
@OMillionaires @OMillionaires @OMillionaires @OMillionaires @OMillionaires	Option Millionaires‏ @OMillionaires	17 Nov 2017			$12 bil trucking company places reservations for the $TSLA Semi… pretty symbolic there …	4 8 8 24 24	Retweet 8 Retweeted 8		Like 24 Liked 24	/OMillionaires/status/931495373234941952
@evannex_com @evannex_com @evannex_com @evannex_com @evannex_com	EVANNEX for Tesla‏ @evannex_com	17 Nov 2017	#Tesla,ElonMusk,electricvehicle,TeslaMotors,TeslaSemi,TeslaTruck,TeslaRoadster	#ElonMusk	Last night, at the #Tesla launch event, #ElonMusk proved the towering dominance of #electricvehicle technology and made, once-and-for-all, gas-powered vehicles obsolete. Read why: http://ow.ly/hGfA30gDOpd $TSLA #TeslaMotors #TeslaSemi #TeslaTruck #TeslaRoadster	3 10 10 45 45	Retweet 10 Retweeted 10		Like 45 Liked 45	/evannex_com/status/931488568912044033
@Reuters @Reuters @Reuters @Reuters @Reuters	Reuters Top News‏Verified account @Reuters	17 Nov 2017	#Tesla		Will Elon Musk's electric truck project prove to be an expensive distraction for #Tesla? @alexandriasage reports: http://reut.rs/2hxSdsk $TSLA pic.twitter.com/D9Y24JsC2t	10 20 20 28 28	Retweet 20 Retweeted 20		Like 28 Liked 28	/Reuters/status/931476516533424133
@ReutersBiz @ReutersBiz @ReutersBiz @ReutersBiz @ReutersBiz	Reuters Business‏Verified account @ReutersBiz	17 Nov 2017			Tesla upstages debut of own electric heavy duty truck, unveils a new $200,000 sports car that CEO @elonmusk says will be be the 'fastest production car ever' @alexandriasage reports: http://reut.rs/2zaJesw $TSLA pic.twitter.com/wbaZdIUSDj	2 20 20 36 36	Retweet 20 Retweeted 20		Like 36 Liked 36	/ReutersBiz/status/931465985239941120
@JeffCNYC @JeffCNYC @JeffCNYC @JeffCNYC @JeffCNYC	jeff‏ @JeffCNYC	17 Nov 2017			The craziest part about the $TSLA fraud is how flagrant it is.	6 5 5 29 29	Retweet 5 Retweeted 5		Like 29 Liked 29	/JeffCNYC/status/931465232362475520
@jakehuneycutt @jakehuneycutt @jakehuneycutt @jakehuneycutt @jakehuneycutt	Jake Huneycutt‏ @jakehuneycutt	17 Nov 2017			10 years ago when I started investing, there was a community of us at Motley Fool that would compete to find the most ridiculous scams / pump-and-dump stocks. $TSLA reminds me of all those scams on a grand level.	1 7 7 31 31	Retweet 7 Retweeted 7		Like 31 Liked 31	/jakehuneycutt/status/931438142665756672
@vitaliyk @vitaliyk @vitaliyk @vitaliyk @vitaliyk	Vitaliy Katsenelson‏ @vitaliyk	16 Nov 2017			Is my $1k deposit on $TSLA Model 3 will have seniority in relation to $250k deposit for roadster if/when Tessa files for bankruptcy. Just want to know my position in this Ponzi scheme	5 9 9 40 40	Retweet 9 Retweeted 9		Like 40 Liked 40	/vitaliyk/status/931409186897801216
@Lebeaucarnews @Lebeaucarnews @Lebeaucarnews @Lebeaucarnews @Lebeaucarnews	Phil LeBeau‏Verified account @Lebeaucarnews	16 Nov 2017			And the $TSLA fans swarm the new Roadster (coming in 2020). Love or hate Musk, give Tesla credit: It knows how to unveil products. pic.twitter.com/7LTNBmpJ9g	7 11 11 36 36	Retweet 11 Retweeted 11		Like 36 Liked 36	/Lebeaucarnews/status/931387503428304896
@GerberKawasaki @GerberKawasaki @GerberKawasaki @GerberKawasaki @GerberKawasaki	Ross Gerber‏Verified account @GerberKawasaki	16 Nov 2017	#tesla		Yes. They made me a car!!! #tesla $tsla pic.twitter.com/GUoI4z6It4	4 5 5 29 29	Retweet 5 Retweeted 5		Like 29 Liked 29	/GerberKawasaki/status/931385824922386433
@option_snipper @option_snipper @option_snipper @option_snipper @option_snipper	Option_Sniper‏ @option_snipper	16 Nov 2017			$TSLA oh WOW!!!! What a surprise!!!! pic.twitter.com/OLnPBgkj7r	6 13 13 51 51	Retweet 13 Retweeted 13		Like 51 Liked 51	/option_snipper/status/931385774326546432
@Lebeaucarnews @Lebeaucarnews @Lebeaucarnews @Lebeaucarnews @Lebeaucarnews	Phil LeBeau‏Verified account @Lebeaucarnews	16 Nov 2017			New Tesla Roadster will go 0-60 in 1.9 seconds. Fastest production model ever. $TSLA pic.twitter.com/2xTZwDffOF	29 759 759 2.5K 2.5K	Retweet 759 Retweeted 759		Like 2.5K Liked 2.5K	/Lebeaucarnews/status/931385602745892864
@Lebeaucarnews @Lebeaucarnews @Lebeaucarnews @Lebeaucarnews @Lebeaucarnews	Phil LeBeau‏Verified account @Lebeaucarnews	16 Nov 2017			And there it is...the Tesla surprise at the Semi event: the New Tesla Roadster $TSLA pic.twitter.com/FPIkH6LXvj	22 141 141 304 304	Retweet 141 Retweeted 141		Like 304 Liked 304	/Lebeaucarnews/status/931385294271651840
@WallStCynic @WallStCynic @WallStCynic @WallStCynic @WallStCynic @CGrantWSJ	Diogenes‏ @WallStCynic Charley GrantVerified account @CGrantWSJ	16 Nov 2017			The Tesla One Million Mile Guarantee ( Because Why The F**k Not?) $TSLA https://twitter.com/cgrantwsj/status/931382728897024000 … "We are guaranteeing this truck won't break down for 1 million miles." $tsla "it's not fair really."	5 10 10 68 68	Retweet 10 Retweeted 10		Like 68 Liked 68	/WallStCynic/status/931385284436119552
@option_snipper @option_snipper @option_snipper @option_snipper @option_snipper	Option_Sniper‏ @option_snipper	16 Nov 2017			$TSLA economically tesla semi costs 20% less than a diesel truck - said Musk pic.twitter.com/7yFyZDavuS	2 12 12 31 31	Retweet 12 Retweeted 12		Like 31 Liked 31	/option_snipper/status/931384427434987520
@CGrantWSJ @CGrantWSJ @CGrantWSJ @CGrantWSJ @CGrantWSJ	Charley Grant‏Verified account @CGrantWSJ	16 Nov 2017			"production begins 2019. so if you order now, you get the truck in 2 years." my god i'm aging rapidly. $tsla	5 4 4 45 45	Retweet 4 Retweeted 4		Like 45 Liked 45	/CGrantWSJ/status/931384351358627841
@Lebeaucarnews @Lebeaucarnews @Lebeaucarnews @Lebeaucarnews @Lebeaucarnews	Phil LeBeau‏Verified account @Lebeaucarnews	16 Nov 2017			$TSLA CEO @elonmusk says Tesla Semi will cost $1.26/mile....20% less to operate than a standard diesel Class 8 Truck $1.51/mile.	9 9 12 12	Retweet 9 Retweeted 9		Like 12 Liked 12	/Lebeaucarnews/status/931384231598571520
@orthereaboot @orthereaboot @orthereaboot @orthereaboot @orthereaboot	luis carruthers‏ @orthereaboot	16 Nov 2017			$tsla reaching full ponzi status w. 1this $5,000 "reservation" for a semi where: 1) there's nowhere to manufacture 2) half the supposed tech does not yet exist! 2019= 2022-never?	11 28 28 104 104	Retweet 28 Retweeted 28		Like 104 Liked 104	/orthereaboot/status/931383803859427328
@CGrantWSJ @CGrantWSJ @CGrantWSJ @CGrantWSJ @CGrantWSJ @Tesla	Charley Grant‏Verified account @CGrantWSJ TeslaVerified account @Tesla	16 Nov 2017			this side by side tactic was used during the Solar Roof presentation last year. Who out there owns a solar roof? $TSLA https://twitter.com/Tesla/status/931383280405852160 … Testing a tow hitch against standard truck glass vs. Tesla armor glass pic.twitter.com/UoDkBs6OUD	3 4 4 21 21	Retweet 4 Retweeted 4		Like 21 Liked 21	/CGrantWSJ/status/931383499646492673
@CGrantWSJ @CGrantWSJ @CGrantWSJ @CGrantWSJ @CGrantWSJ	Charley Grant‏Verified account @CGrantWSJ	16 Nov 2017			"We are guaranteeing this truck won't break down for 1 million miles." $tsla "it's not fair really."	9 4 4 29 29	Retweet 4 Retweeted 4		Like 29 Liked 29	/CGrantWSJ/status/931382728897024000
@HossRindman @HossRindman @HossRindman @HossRindman @HossRindman	Hoss Rindman ⚾ 🏀 📈‏ @HossRindman	16 Nov 2017	#TeslaSemi		Tesla semi has 1 gear, it goes 0-60 in 5 sec, and has a 500 mile range... $TSLA #TeslaSemipic.twitter.com/fMFKAS4hgq	1 44 44 139 139	Retweet 44 Retweeted 44		Like 139 Liked 139	/HossRindman/status/931381286115168262
@GerberKawasaki @GerberKawasaki @GerberKawasaki @GerberKawasaki @GerberKawasaki	Ross Gerber‏Verified account @GerberKawasaki	16 Nov 2017	#tesla		Pick up truck. #tesla $tsla pic.twitter.com/g9qICjrP6r	2 19 19 42 42	Retweet 19 Retweeted 19		Like 42 Liked 42	/GerberKawasaki/status/931381024885415937
@BrianSozzi @BrianSozzi @BrianSozzi @BrianSozzi @BrianSozzi	Brian Sozzi‏Verified account @BrianSozzi	16 Nov 2017			Tesla's new trucks. Profitable by 2095 $TSLA pic.twitter.com/og4DC7V9eb	5 10 10 29 29	Retweet 10 Retweeted 10		Like 29 Liked 29	/BrianSozzi/status/931379045840941057
@SlopeOfHope @SlopeOfHope @SlopeOfHope @SlopeOfHope @SlopeOfHope	𝕊𝕝𝕠𝕡𝕖 𝕠𝕗 ℍ𝕠𝕡𝕖‏ @SlopeOfHope	16 Nov 2017			This is the same company that wants you to trust your life to their self-driving technology $TSLA pic.twitter.com/mmlPr6X5f6	1 8 8 41 41	Retweet 8 Retweeted 8		Like 41 Liked 41	/SlopeOfHope/status/931375176851251200
@SJosephBurns @SJosephBurns @SJosephBurns @SJosephBurns @SJosephBurns	Steve Burns‏ @SJosephBurns	16 Nov 2017			Should Apple should buy Tesla and make Elon Musk CEO? $AAPL $TSLA https://futurism.com/why-apple-should-buy-tesla-and-make-elon-musk-ceo/ …	5 6 6 29 29	Retweet 6 Retweeted 6		Like 29 Liked 29	/SJosephBurns/status/931292168748191744
@carlquintanilla @carlquintanilla @carlquintanilla @carlquintanilla @carlquintanilla	Carl Quintanilla‏Verified account @carlquintanilla	16 Nov 2017			Tesla's electric semi-truck will probably have a 300-450 mile range -- vs typical long-haul truck ranges of 500-600 miles/day. "A significant constraint," says Bernstein's Sacconaghi, who has a neutral rating. $TSLA @CNBC https://twitter.com/Alexander_Avg/status/929493745485180929/photo/1pic.twitter.com/3VqkS1PrgL	18 13 13 16 16	Retweet 13 Retweeted 13		Like 16 Liked 16	/carlquintanilla/status/931196431892910080
@globallithium @globallithium @globallithium @globallithium @globallithium	Joe Lowry‏ @globallithium	16 Nov 2017	#lithium		Cool Hand Luke will be doubling down on the 165K MT of capacity by 2021 line & other classics at @DeutscheBank 's event in NY. Sadly, I will miss as $ALB has "banned me" yet again. Playing golf instead. If LaNegra 2 is "ramping"; why the low volume? How much #lithium in a $TSLA?? pic.twitter.com/nIa5ZX2j8U	1 4 4 13 13	Retweet 4 Retweeted 4		Like 13 Liked 13	/globallithium/status/931133972020711424
@WallStJesus @WallStJesus @WallStJesus @WallStJesus @WallStJesus	JE$US‏ @WallStJesus	15 Nov 2017			SMOKE COMING OUT MY EARS! TODAY'S ACTIVE FLOW >> $BAC $CBS $AAPL $FB $BABA $GE $NVDA $MU $TGT $TSLA $SQ $CSCO $CVX $TEVA $AMZN $C $X $NFLX $WMT $TWTR $JPM $ROKU $HD $COSTpic.twitter.com/BOB8tBOpCY	2 8 8 20 20	Retweet 8 Retweeted 8		Like 20 Liked 20	/WallStJesus/status/930909400348418048
@TradeStation @TradeStation @TradeStation @TradeStation @TradeStation	TradeStation‏Verified account @TradeStation	15 Nov 2017			What $TSLA shareholders probably feel like after reading @elonmusk 's semi tweet.pic.twitter.com/xZdzO09GYg	6 17 17 108 108	Retweet 17 Retweeted 17		Like 108 Liked 108	/TradeStation/status/930797657349599232
@markbspiegel @markbspiegel @markbspiegel @markbspiegel @markbspiegel @Daimler	Mark B. Spiegel‏ @markbspiegel Daimler AGVerified account @Daimler	15 Nov 2017			I'm a bit confused... These are networked, autonomous convoying trucks built by a company that earned over $10 billion last year. How can they exist before Subsidy Fraud-Boy and his cash-incinerating stock promotion invent them tomorrow night??? $TSLA https://twitter.com/Daimler/status/930737121291145216 … Vernetzung bei #Daimler-Trucks. Schon gewusst? Bei #Daimler sind bereits weltweit rund 400.…	2 2 21 21	Retweet 2 Retweeted 2		Like 21 Liked 21	/markbspiegel/status/930787107894853633
@evannex_com @evannex_com @evannex_com @evannex_com @evannex_com	EVANNEX for Tesla‏ @evannex_com	15 Nov 2017	#Tesla,TeslaMotors,ElonMusk,ElectricVehicle,AutonomousVehicle	#TeslaMotors	#Tesla tops the list of automakers with most autonomous safety features available, read here: http://ow.ly/CA4130gAGeB $TSLA #TeslaMotors #ElonMusk #ElectricVehicle #AutonomousVehicle	1 7 7 22 22	Retweet 7 Retweeted 7		Like 22 Liked 22	/evannex_com/status/930750077177618432
@Terri1618 @Terri1618 @Terri1618 @Terri1618 @Terri1618	Surfergirl‏ @Terri1618	14 Nov 2017			$TSLA $FB $NVDA $AAPL Consolidation after a big run is healthy. Trade your personal timeframe. Be careful with boredom trades & chop during consolidation ....easy to give back gains. Patience for great setups :)pic.twitter.com/9G9RICYz6N	6 5 5 25 25	Retweet 5 Retweeted 5		Like 25 Liked 25	/Terri1618/status/930671098135568385
@evannex_com @evannex_com @evannex_com @evannex_com @evannex_com	EVANNEX for Tesla‏ @evannex_com	14 Nov 2017	#Tesla,TeslaMotors,ElectricVehicle,ElonMusk	#TeslaMotors	Here's what the #Tesla naysayers, haters, shorts, and bears are missing, read here: http://ow.ly/Y6FK30gAa7U $TSLA #TeslaMotors #ElectricVehicle #ElonMusk	9 9 26 26	Retweet 9 Retweeted 9		Like 26 Liked 26	/evannex_com/status/930565116843712513
@scottbudman @scottbudman @scottbudman @scottbudman @scottbudman	scott budman‏Verified account @scottbudman	14 Nov 2017			Tesla factory workers have filed a lawsuit claiming widespread racism, unsafe conditions. $TSLA	2 9 9 11 11	Retweet 9 Retweeted 9		Like 11 Liked 11	/scottbudman/status/930556967113728000
@Irishroundtable @Irishroundtable @Irishroundtable @Irishroundtable @Irishroundtable	JVH‏ @Irishroundtable	14 Nov 2017			"If you wouldn’t be short a multi-billion-dollar loss-making enterprise in a cyclical business, with a leveraged balance sheet, questionable accounting, every executive leaving, run by a CEO with a questionable relationship with the truth, what would you be short?-Chanos on $TSLA	1 5 5 18 18	Retweet 5 Retweeted 5		Like 18 Liked 18	/Irishroundtable/status/930543958060621824
@AnthonyMaceroni @AnthonyMaceroni @AnthonyMaceroni @AnthonyMaceroni @AnthonyMaceroni	A. Maceroni 🍝‏ @AnthonyMaceroni	14 Nov 2017	#bullish		$TSLA simplicity... (#bullish w a tight stop under t line)pic.twitter.com/tWy9Y99zQN	3 7 7 13 13	Retweet 7 Retweeted 7		Like 13 Liked 13	/AnthonyMaceroni/status/930469076367040513
@arnabch01 @arnabch01 @arnabch01 @arnabch01 @arnabch01	Arnab‏ @arnabch01	14 Nov 2017	#china,exascale,HPC,Quantumcomputing,USA,supercomputing,AI,ML,BigData,genomics,solar,research	#exascale	#china marching ahead in #exascale #HPC #Quantumcomputing Sunway TaihuLight & Tianhe-2 way ahead now #USA need to spend more on #supercomputing #AI #ML #BigData #genomics #solar #research $GOOG $AAPL $MSFT $FB $AMZN $INTC $IBM $HPQ $GE $CSCO $ORCL $JNJ $MRK $PFE $TSLA $F $BA $GMpic.twitter.com/WJEG0iRcDU	3 55 55 48 48	Retweet 55 Retweeted 55		Like 48 Liked 48	/arnabch01/status/930416068669014017
@evannex_com @evannex_com @evannex_com @evannex_com @evannex_com	EVANNEX for Tesla‏ @evannex_com	14 Nov 2017	#Tesla,TeslaMotors,Tesla,TeslaModel3,ElectricVehicle,ElonMusk	#TeslaMotors	We got a #Tesla Model 3, filmed it, and compared it to a Model S, here's what we found. Watch video: http://ow.ly/VZjM30gz2Pu $TSLA #TeslaMotors #Tesla #TeslaModel3 #ElectricVehicle #ElonMusk	7 7 29 29	Retweet 7 Retweeted 7		Like 29 Liked 29	/evannex_com/status/930375645691088896
@arnabch01 @arnabch01 @arnabch01 @arnabch01 @arnabch01	Arnab‏ @arnabch01	14 Nov 2017	#CEO,CTO,fortune500,globalwarming,world,economy,survival,humanity,please,renewables,solar,AI,ML,bigData	#CTO	#CEO #CTO #fortune500 #globalwarming sure to completely wreck #world #economy #survival of #humanity is at stake #please harness #renewables #solar #AI #ML #bigData save our beautiful planet http://www.chicagotribune.com/news/nationworld/science/ct-bleak-notice-humanity-20171113-story.html … $GOOG $AAPL $AMZN $MSFT $IBM $FB $GE $PG $UTX $SI $INTC $TSLA pic.twitter.com/AH1ibZFdw5	5 75 75 101 101	Retweet 75 Retweeted 75		Like 101 Liked 101	/arnabch01/status/930365732126318593
@omniamea @omniamea @omniamea @omniamea @omniamea @markbspiegel	skepticalblonde‏ @omniamea Mark B. Spiegel @markbspiegel	13 Nov 2017			$TSLA may have to rethink the whole iPad control-for-everything idea. It's so blatantly dangerous. It's illegal to use phone while driving, yet this thing is fine?! Will be too many accidents. +too easy to damage +will likely malfunction after few yrs like a phone does https://twitter.com/markbspiegel/status/930085613184921600 … This is from a story in the latest "Automotive News" about touchscre…	11 2 2 20 20	Retweet 2 Retweeted 2		Like 20 Liked 20	/omniamea/status/930166328782069760
@BagholderQuotes @BagholderQuotes @BagholderQuotes @BagholderQuotes @BagholderQuotes	Bag Holder‏ @BagholderQuotes	13 Nov 2017			"Buy buy buy - back it up - semi truck. Let’s go you golden nugget." $TSLA @WallStCynicpic.twitter.com/7wzaTAfAiB	1 4 4 27 27	Retweet 4 Retweeted 4		Like 27 Liked 27	/BagholderQuotes/status/930163125894172679
@SquawkCNBC @SquawkCNBC @SquawkCNBC @SquawkCNBC @SquawkCNBC	Squawk Box‏Verified account @SquawkCNBC	13 Nov 2017			Billionaire Ron Baron @baronfunds still believes he can make 20 times his money on @Tesla $TSLA http://cnb.cx/2zvvurI	2 6 6 8 8	Retweet 6 Retweeted 6		Like 8 Liked 8	/SquawkCNBC/status/930159587025711104
@TradeWithTechs @TradeWithTechs @TradeWithTechs @TradeWithTechs @TradeWithTechs	Faris Sleem‏ @TradeWithTechs	13 Nov 2017			*NEW VIDEO* The Best Stock Pattern for Parabolic Runners --> https://youtu.be/grK8TsLiN_Q $TSLA $ONCS $ROKU $SPY $SPX $USO $GE $JD $BABA $NVDA $KBSF $CREGpic.twitter.com/c2m7e0wKQe	11 11 15 15	Retweet 11 Retweeted 11		Like 15 Liked 15	/TradeWithTechs/status/930143537454297088
@teslaliving @teslaliving @teslaliving @teslaliving @teslaliving	Teslaliving‏ @teslaliving	13 Nov 2017	#Tesla,TeslaStock,bot	#TeslaStock	$TSLA current stock price: $313.17. #Tesla #TeslaStock #botpic.twitter.com/rsmc8A0LnR	3 3 14 14	Retweet 3 Retweeted 3		Like 14 Liked 14	/teslaliving/status/930125617345032192
@DonutShorts @DonutShorts @DonutShorts @DonutShorts @DonutShorts	Donut Shorts‏ @DonutShorts	13 Nov 2017			Any resemblance to Adam Jonas is purely coincidental $TSLA h/t @DerekKreindlerpic.twitter.com/iHnYEDmAxz	3 3 32 32	Retweet 3 Retweeted 3		Like 32 Liked 32	/DonutShorts/status/930118411631386624
@ErikSTownsend @ErikSTownsend @ErikSTownsend @ErikSTownsend @ErikSTownsend @elonmusk	Erik Townsend 🛢️‏ @ErikSTownsend	12 Nov 2017			Cool! Because only someone with their mind 'blown clear out of their skull' would be so stupid as not to notice that $TSLA has never had a viable business plan.	17 7 7 78 78	Retweet 7 Retweeted 7		Like 78 Liked 78	/ErikSTownsend/status/929845702791966721
@KarenLeeAlex @KarenLeeAlex @KarenLeeAlex @KarenLeeAlex @KarenLeeAlex @elonmusk	Karen L. Alexander‏ @KarenLeeAlex Elon MuskVerified account @elonmusk	12 Nov 2017			Is this a red wine and ambien promo? $TSLA https://twitter.com/elonmusk/status/929823757635481600 … Tesla Semi Truck unveil to be webcast live on Thursday at 8pm! This will blow your mind clear out of your skull and into an alternate dimension. Just need to find my portal gun ...	3 3 22 22	Retweet 3 Retweeted 3		Like 22 Liked 22	/KarenLeeAlex/status/929834348517392389
@WallStJesus @WallStJesus @WallStJesus @WallStJesus @WallStJesus	JE$US‏ @WallStJesus	10 Nov 2017			FRIDAY'S ACTIVE FLOW: $NVDA $AAPL $GE $BAC $MU $CBS $TSLA $BABA $JD $NFLX $TWTR $FB $DIS $AMD $T $AMZN $SNAP $M $GM $BIDU $ROKU $SQ $HTZ $QCOMpic.twitter.com/9LogT214eV	13 13 10 10	Retweet 13 Retweeted 13		Like 10 Liked 10	/WallStJesus/status/929117277039054849
@HedgeyeIndstrls @HedgeyeIndstrls @HedgeyeIndstrls @HedgeyeIndstrls @HedgeyeIndstrls	Jay Van Sciver‏ @HedgeyeIndstrls	10 Nov 2017			$TSLA @barronsonline article on Tesla needs editorial support. What auto companies have failed to survive in the "monumental" EV shift? How is ~1.3% v. 1% LY share of US sales "monumental"? If you look at TSLA financials, one might see 'survive' as an optimistic characterization.pic.twitter.com/EjwExle0pP	5 3 3 25 25	Retweet 3 Retweeted 3		Like 25 Liked 25	/HedgeyeIndstrls/status/929111453205979138
@finimize @finimize @finimize @finimize @finimize	finimize 💸‏Verified account @finimize	10 Nov 2017			PayPal Mafia: $TSLA: $50b market cap LinkedIn: $26b acq. by $MSFT SpaceX: $21b valuation Palantir: $20b valuation $YELP: $3.81b market cap YouTube: $1.65b acq. by $GOOG Yammer: $1.2b acq. by $MSFT VCs @ Greylock, Khosla, Sequoia, Founders Fund, and more!	17 17 26 26	Retweet 17 Retweeted 17		Like 26 Liked 26	/finimize/status/929099349253959680
@orthereaboot @orthereaboot @orthereaboot @orthereaboot @orthereaboot	luis carruthers‏ @orthereaboot	10 Nov 2017			Did $tsla "autopilot" just kill a cyclist in England? Any one incident can be debated ad nauseam, but these cars are dangerous beta tests, plain and simple. http://www.sunderlandecho.com/news/pensioner-cyclist-dies-after-collision-with-car-1-8852063 …	3 9 9 22 22	Retweet 9 Retweeted 9		Like 22 Liked 22	/orthereaboot/status/929061576610582528
@OMillionaires @OMillionaires @OMillionaires @OMillionaires @OMillionaires	Option Millionaires‏ @OMillionaires	10 Nov 2017			$TSLA 11/16/17 7pm …. pic.twitter.com/TuvJlpA7dg	6 11 11 21 21	Retweet 11 Retweeted 11		Like 21 Liked 21	/OMillionaires/status/929052008107175936
@firstadopter @firstadopter @firstadopter @firstadopter @firstadopter	📉Tae Kim‏Verified account @firstadopter	10 Nov 2017			Bernstein analyst finds Tesla Model 3’s fit and finish ‘relatively poor’ after test drive $TSLA https://www.cnbc.com/2017/11/10/bernstein-analyst-finds-tesla-model-3s-fit-and-finish-relatively-poor-after-test-drive.html …pic.twitter.com/TUq5h10yBV	3 13 13 25 25	Retweet 13 Retweeted 13		Like 25 Liked 25	/firstadopter/status/929034680241934336
@NegDiscountRt @NegDiscountRt @NegDiscountRt @NegDiscountRt @NegDiscountRt	Positive Void Coefficient‏ @NegDiscountRt	10 Nov 2017	#AndreasHopfAsAReligion		Some great pieces about $TSLA from SA. First #AndreasHopfAsAReligion has a new fantastic piece - I love the guy's writing style, so methodical - https://seekingalpha.com/article/4122890-tesla-approaches-terminal-decline …	2 5 5 25 25	Retweet 5 Retweeted 5		Like 25 Liked 25	/NegDiscountRt/status/929034460850458624
@EconomicManBlog @EconomicManBlog @EconomicManBlog @EconomicManBlog @EconomicManBlog	Economic Man‏ @EconomicManBlog	10 Nov 2017			A sound suggestion (although I never give investment advice) : whatever the Chinese company Tencent does, do the opposite. $SNAP and $TSLA . Dumbest money on the planet https://www.bloomberg.com/gadfly/articles/2017-11-09/tencent-joins-other-chinese-titans-in-u-s-tech-spree …	2 7 7 11 11	Retweet 7 Retweeted 7		Like 11 Liked 11	/EconomicManBlog/status/928919138734628865
@BertelSchmitt @BertelSchmitt @BertelSchmitt @BertelSchmitt @BertelSchmitt	BertelSchmitt™ 🎩 🎩 🎩 🎩 🎩‏Verified account @BertelSchmitt	10 Nov 2017			Before you believe that $tsla will take over the world, read Tycho's weekly report of new China EVs https://dailykanban.com/2017/11/china-nev-weekly-episode-3-sportscars-trucks/ …	1 3 3 12 12	Retweet 3 Retweeted 3		Like 12 Liked 12	/BertelSchmitt/status/928895341679624192
@EconomicManBlog @EconomicManBlog @EconomicManBlog @EconomicManBlog @EconomicManBlog	Economic Man‏ @EconomicManBlog	10 Nov 2017			Wrong again. $TSLA isn't the iPhone of the EV revolution. It's the Blackberry with one difference: Blackberry was once profitable. https://seekingalpha.com/news/3310953-tesla-evs-apple-cell-phones-nomura-analyst-raves?uprof=45&dr=1#email_link …	4 6 6 18 18	Retweet 6 Retweeted 6		Like 18 Liked 18	/EconomicManBlog/status/928892502781939712
@canuck2usa @canuck2usa @canuck2usa @canuck2usa @canuck2usa	CtheLightTrading‏ @canuck2usa	9 Nov 2017			$TSLA back on watch inside Week so far pic.twitter.com/ha2bro2LRc	12 12 28 28	Retweet 12 Retweeted 12		Like 28 Liked 28	/canuck2usa/status/928780560993939456
@TCMLLC @TCMLLC @TCMLLC @TCMLLC @TCMLLC	JT‏ @TCMLLC	9 Nov 2017			$OSTK reminds me a lot of $TSLA in April - June 2013 when I put that trade on at 44. Misunderstood, under owned, and showing extreme PRICE & Volume power as they have a Unique product that most are being dismissive of it's disruptive potential on a large/entrenched industry.	6 12 12 49 49	Retweet 12 Retweeted 12		Like 49 Liked 49	/TCMLLC/status/928716109045477376
@librab103 @librab103 @librab103 @librab103 @librab103	Matthew Battle‏ @librab103	9 Nov 2017			$TSLA price moving back up because Heller was able to get the Tax credit back into the Tax bill tells you that Tesla needs it to survive. Problem is the tax credit will be taken back out when the bill goes back to the House.	3 3 3 10 10	Retweet 3 Retweeted 3		Like 10 Liked 10	/librab103/status/928701417287831556
@WrigleyTom @WrigleyTom @WrigleyTom @WrigleyTom @WrigleyTom	Tom Wrigley‏ @WrigleyTom	9 Nov 2017			$TSLA 299.66 trying to hammer, D chart has work to do, obviously Hearing Ron Baron on Squawk Box, Fri Also, semi next week (possible catalysts to shift -ve sentiment) pic.twitter.com/OC2cVcuhhh	1 6 6 25 25	Retweet 6 Retweeted 6		Like 25 Liked 25	/WrigleyTom/status/928660706186137601
@Lebeaucarnews @Lebeaucarnews @Lebeaucarnews @Lebeaucarnews @Lebeaucarnews	Phil LeBeau‏Verified account @Lebeaucarnews	9 Nov 2017			RBC Capital reiterates $340 price target for $TSLA after meeting w/ company execs. and driving Model 3. "The Model 3 exceeded our expectations."	6 11 11 28 28	Retweet 11 Retweeted 11		Like 28 Liked 28	/Lebeaucarnews/status/928648647390187520
@LendUpCredit @LendUpCredit @LendUpCredit @LendUpCredit @LendUpCredit	LendUp‏ @LendUpCredit	8 Nov 2017			Stoked to announce our newest additions to the team! CFO Bill Donnelly from $TSLA $JPM AND $BMW, and others: https://www.lendup.com/press-releases/11-08-2017 …pic.twitter.com/jgJzjmCbX2	6 6 14 14	Retweet 6 Retweeted 6		Like 14 Liked 14	/LendUpCredit/status/928317197750960128
@businessinsider @businessinsider @businessinsider @businessinsider @businessinsider	Business Insider‏Verified account @businessinsider	8 Nov 2017			Tesla buys manufacturing automation company $TSLA http://read.bi/2zrvSqy pic.twitter.com/Pr50iqPmOp	1 17 17 29 29	Retweet 17 Retweeted 17		Like 29 Liked 29	/businessinsider/status/928295612252131328
@RodBoydILM @RodBoydILM @RodBoydILM @RodBoydILM @RodBoydILM @nytimes	Roddy Boyd‏ @RodBoydILM The New York TimesVerified account @nytimes	7 Nov 2017			Every attempt to explain $TSLA as a disruptive force rather than a subsidized car company is legitimizing conduct which would put most companies squarely in the DOJ's sights https://twitter.com/nytimes/status/927937459991777280 … Tesla feels misunderstood because it is still perceived as a car manufacturer, when its goals are more complex http://nyti.ms/2zomAtq pic.twitter.com/PwdLbJjbeh	3 5 5 21 21	Retweet 5 Retweeted 5		Like 21 Liked 21	/RodBoydILM/status/928111263061823489
@MarkYusko @MarkYusko @MarkYusko @MarkYusko @MarkYusko @David_Kudla	Mark W. Yusko‏Verified account @MarkYusko David Kudla @David_Kudla	7 Nov 2017	#BookItDanno		#BookItDanno Long $GM Short $TSLA from here... https://twitter.com/david_kudla/status/928056481336954882 … Should You Prefer General Motors Company (GM) over Tesla Inc (TSLA)? • Library for Smart Investors (LFSI) https://www.libraryforsmartinvestors.com/2017/11/prefer-general-motors-company-gm-tesla-inc-tsla/41372529.htm …	4 27 27 21 21	Retweet 27 Retweeted 27		Like 21 Liked 21	/MarkYusko/status/928060314083647488
@NickGiva @NickGiva @NickGiva @NickGiva @NickGiva	Nick Givanovic‏ @NickGiva	7 Nov 2017			The good news for $SNAP shareholders is that they only have $12 of pain to go. The bad news for $TSLA shareholders is that they have another $306.	5 19 19 108 108	Retweet 19 Retweeted 19		Like 108 Liked 108	/NickGiva/status/928056641832062978
@silkdynastystx @silkdynastystx @silkdynastystx @silkdynastystx @silkdynastystx @silkdynastystx	💎 Silky 💎‏ @silkdynastystx 💎 Silky 💎 @silkdynastystx	5 Nov 2017			$TSLA .... If you missed the first time I told story it's a great one ... MUST READ @elonmuskhttps://twitter.com/silkdynastystx/status/880523203457671168 … MUST READ:) The story of $TSLA and how Citi Group $C played an interesting role... If you enjoy, feel free to share. IT IS....WHAT IT IS	3 11 11 31 31	Retweet 11 Retweeted 11		Like 31 Liked 31	/silkdynastystx/status/927363518252376064
@MarketWatch @MarketWatch @MarketWatch @MarketWatch @MarketWatch	MarketWatch‏Verified account @MarketWatch	3 Nov 2017			This firm holds about 8% of Tesla stock. Here's why it sees $TSLA tripling in 5 years: http://on.mktw.net/2ysNFOM via @BrettArends	2 11 11 23 23	Retweet 11 Retweeted 11		Like 23 Liked 23	/MarketWatch/status/926572231232286722
@juliecjd @juliecjd @juliecjd @juliecjd @juliecjd @fullspeeddaily	MtChills‏ @juliecjd BradA @fullspeeddaily	3 Nov 2017			$BVTK- Amazing how this is coming together!!! $aapl $msft $amzn $tsla $pyd $actv $cv $aac $mgnx $kmi $byoc $iddrhttps://twitter.com/fullspeeddaily/status/926517278769790977 … $BVTK forging a conglomeration of border, infrastructure security; biometrics identification; email and computer security conglomerate!!!! https://twitter.com/DaddyRicx/status/926493169470005248 …	1 5 5 12 12	Retweet 5 Retweeted 5		Like 12 Liked 12	/juliecjd/status/926545447371530240
@evannex_com @evannex_com @evannex_com @evannex_com @evannex_com	EVANNEX for Tesla‏ @evannex_com	3 Nov 2017	#Tesla,TeslaMotors,ElonMusk,ElectricVehicle	#TeslaMotors	#Tesla Model S takes on a Mercedes AMG E63 on the track, check it out: http://ow.ly/IGMR30glgmA $TSLA #TeslaMotors #ElonMusk #ElectricVehicle	8 8 13 13	Retweet 8 Retweeted 8		Like 13 Liked 13	/evannex_com/status/926531624384294913
@WhatILearnedTW @WhatILearnedTW @WhatILearnedTW @WhatILearnedTW @WhatILearnedTW	13D Global Strategy & Research‏ @WhatILearnedTW	3 Nov 2017			$TSLA's drain on cash @FTpic.twitter.com/IMlDijWHTX	2 20 20 32 32	Retweet 20 Retweeted 20		Like 32 Liked 32	/WhatILearnedTW/status/926528986167037952
@Copernicus2013 @Copernicus2013 @Copernicus2013 @Copernicus2013 @Copernicus2013	Igor Schatz‏ @Copernicus2013	3 Nov 2017			As $TSLA bonds nosedive, Elon Musk is looking for new sources of revenue pic.twitter.com/z9NF1VRfOL	3 2 2 11 11	Retweet 2 Retweeted 2		Like 11 Liked 11	/Copernicus2013/status/926457434247491586
@cppinvest @cppinvest @cppinvest @cppinvest @cppinvest	CrowPointPartners‏ @cppinvest	3 Nov 2017			$TSLA dealer 300 yards from my office. Colleague strolled by and asked the 2 night salespeople how many cars they've sold this year: "4."	1 2 2 13 13	Retweet 2 Retweeted 2		Like 13 Liked 13	/cppinvest/status/926452118889918466
@ritholtz @ritholtz @ritholtz @ritholtz @ritholtz	Barry Ritholtz‏Verified account @ritholtz	3 Nov 2017			New tax bill eliminates qualifying plug-in EVs (Chevy Bolt/ Volt and Tesla) Federal tax credit for up to $7,500. $TSLA $GM	7 16 16 15 15	Retweet 16 Retweeted 16		Like 15 Liked 15	/ritholtz/status/926415194783404032
@BertelSchmitt @BertelSchmitt @BertelSchmitt @BertelSchmitt @BertelSchmitt	BertelSchmitt™ 🎩 🎩 🎩 🎩 🎩‏Verified account @BertelSchmitt	3 Nov 2017			The empires strike back: EU fast charger network turns $tsla Supercharger into Superfluouscharger http://media.daimler.com/marsMediaSite/en/instance/ko/BMW-Group-Daimler-AG-Ford-Motor-Company-and-the-Volkswagen-Group-with-Audi-and-Porsche-form-Joint-Venture.xhtml?oid=30112770 …	7 12 12 23 23	Retweet 12 Retweeted 12		Like 23 Liked 23	/BertelSchmitt/status/926387128564457472
@MarketWatch @MarketWatch @MarketWatch @MarketWatch @MarketWatch	MarketWatch‏Verified account @MarketWatch	3 Nov 2017			This firm holds about 8% of Tesla stock. Here's why it sees $TSLA tripling in 5 years: http://on.mktw.net/2z94VWF via @BrettArends	4 12 12 14 14	Retweet 12 Retweeted 12		Like 14 Liked 14	/MarketWatch/status/926350503482744832
@goldstocktrades @goldstocktrades @goldstocktrades @goldstocktrades @goldstocktrades	Jeb Handwerger‏ @goldstocktrades	2 Nov 2017	#lithum,cobalt,rareearths,nickel,grAphite,electricvehicles	#cobalt	Going to be exciting decade ahead for investors in #lithum #cobalt #rareearths #nickel #grAphite #electricvehicles $lit $remx $tsla $bydpic.twitter.com/aoyUAg0OFL	9 9 13 13	Retweet 9 Retweeted 9		Like 13 Liked 13	/goldstocktrades/status/926257888867311616
@NegDiscountRt @NegDiscountRt @NegDiscountRt @NegDiscountRt @NegDiscountRt	Positive Void Coefficient‏ @NegDiscountRt	2 Nov 2017			.@GerberKawasaki blocked me because I suggested that he land a rocket before talking about $TSLA-a demand he had made from critics of $TSLA	1 2 2 13 13	Retweet 2 Retweeted 2		Like 13 Liked 13	/NegDiscountRt/status/926220295081484288
@evannex_com @evannex_com @evannex_com @evannex_com @evannex_com	EVANNEX for Tesla‏ @evannex_com	2 Nov 2017	#electricvehicle,TeslaMotors,Tesla	#TeslaMotors	An #electricvehicle has a total cost of ownership that's lower than a gas car, here's why: http://ow.ly/g3sY30gjQAg $TSLA #TeslaMotors #Tesla	1 8 8 20 20	Retweet 8 Retweeted 8		Like 20 Liked 20	/evannex_com/status/926216989386969089
@BagholderQuotes @BagholderQuotes @BagholderQuotes @BagholderQuotes @BagholderQuotes	Bag Holder‏ @BagholderQuotes	2 Nov 2017			"Telsa will never go bankrupt. If it were to need more capital, it will just launch a secondary offering of new shares." $TSLA pic.twitter.com/I2rgIifiWG	10 29 29 72 72	Retweet 29 Retweeted 29		Like 72 Liked 72	/BagholderQuotes/status/926178776047931392
@Cory_Honeyman @Cory_Honeyman @Cory_Honeyman @Cory_Honeyman @Cory_Honeyman	Cory Honeyman‏ @Cory_Honeyman	2 Nov 2017	#solar		.@Sunrun the new #1 resi #solar company? @tesla added 109 MW of PV in Q3. $RUN likely needs just 15% growth to beat out $TSLA's resi total	1 9 9 15 15	Retweet 9 Retweeted 9		Like 15 Liked 15	/Cory_Honeyman/status/926177638686822401
@BagholderQuotes @BagholderQuotes @BagholderQuotes @BagholderQuotes @BagholderQuotes	Bag Holder‏ @BagholderQuotes	2 Nov 2017			"Hey, you shorts. You don't know $TSLA is a a status symbol. We buy it no matter what. We don't invest to make money." pic.twitter.com/RWKGKblROv	4 5 5 27 27	Retweet 5 Retweeted 5		Like 27 Liked 27	/BagholderQuotes/status/926177531639881728
@AdamSinger @AdamSinger @AdamSinger @AdamSinger @AdamSinger	Adam Singer‏Verified account @AdamSinger	2 Nov 2017			Bitcoin dips back below 7,000 as cult members take profits to average down their other favorite asset, $TSLA.	6 5 5 19 19	Retweet 5 Retweeted 5		Like 19 Liked 19	/AdamSinger/status/926136951480115200
@LanceRoberts @LanceRoberts @LanceRoberts @LanceRoberts @LanceRoberts	Lance Roberts‏ @LanceRoberts	2 Nov 2017	#LanceRobertsShow		Have been begging @RepKevinBrady to get rid of the ridiculous $7500 credit for Electric Vehicles...It's GONE! #LanceRobertsShow $TSLA	2 6 6 17 17	Retweet 6 Retweeted 6		Like 17 Liked 17	/LanceRoberts/status/926119971142369281
@spiralcal @spiralcal @spiralcal @spiralcal @spiralcal	Chris Carolan‏ @spiralcal	2 Nov 2017			$TSLA train to shortsville engages self-driving mode. pic.twitter.com/tblAt9ZxEv	2 20 20 57 57	Retweet 20 Retweeted 20		Like 57 Liked 57	/spiralcal/status/926117058454188038
@pakman @pakman @pakman @pakman @pakman	David Pakman‏Verified account @pakman	2 Nov 2017			Buying more $TSLA	2 16 16	Retweet Retweeted		Like 16 Liked 16	/pakman/status/926108981617201152
@DanZanger @DanZanger @DanZanger @DanZanger @DanZanger	Dan Zanger‏ @DanZanger	2 Nov 2017			This is why I do not hold stocks over earnings unless I have a HUGE cushion. $W $TSLA	7 5 5 31 31	Retweet 5 Retweeted 5		Like 31 Liked 31	/DanZanger/status/926071350401421313
@Reuters @Reuters @Reuters @Reuters @Reuters	Reuters Top News‏Verified account @Reuters	2 Nov 2017	#Model3		Tesla shares fall nearly five percent after hours on #Model3 production delay. @alexandriasage reports: http://reut.rs/2z8qs1K $TSLA pic.twitter.com/r2gQdrk1pa	3 8 8 24 24	Retweet 8 Retweeted 8		Like 24 Liked 24	/Reuters/status/926042478079365121
@ReformedBroker @ReformedBroker @ReformedBroker @ReformedBroker @ReformedBroker	Downtown Josh Brown‏Verified account @ReformedBroker	2 Nov 2017			Elon's base > Trump's base An EPS miss isn't changing anything. He gives them an identity. $TSLA	13 8 8 101 101	Retweet 8 Retweeted 8		Like 101 Liked 101	/ReformedBroker/status/926038486519570432
@Reuters @Reuters @Reuters @Reuters @Reuters	Reuters Top News‏Verified account @Reuters	2 Nov 2017	#Model3		Tesla reports biggest ever quarterly loss, delays #Model3 production http://reut.rs/2z4ZAPX via @alexandriasage $TSLA pic.twitter.com/wR1IXQdzHj	6 37 37 42 42	Retweet 37 Retweeted 37		Like 42 Liked 42	/Reuters/status/926012276011913217
@Reuters @Reuters @Reuters @Reuters @Reuters	Reuters Top News‏Verified account @Reuters	2 Nov 2017	#Model3		Tesla pushes back target for volume production for #Model3 due to production bottlenecks http://reut.rs/2zq8Y3O via @alexandriasage $TSLA pic.twitter.com/dvqg0krExv	7 23 23 25 25	Retweet 23 Retweeted 23		Like 25 Liked 25	/Reuters/status/925981826220548096
@CGrantWSJ @CGrantWSJ @CGrantWSJ @CGrantWSJ @CGrantWSJ	Charley Grant‏Verified account @CGrantWSJ	1 Nov 2017			I can report that $TSLA Model 3 reservation holders are getting emails that their delivery timelines are being pushed back.	27 93 93 244 244	Retweet 93 Retweeted 93		Like 244 Liked 244	/CGrantWSJ/status/925888152119758848
@Yeomen23 @Yeomen23 @Yeomen23 @Yeomen23 @Yeomen23	Caligula's Horse‏ @Yeomen23	1 Nov 2017			$TSLA so the silence starting at 33:13 if the call when asked about 2018 Model 3 production lasted a full 13 seconds until 33:26	6 13 13 60 60	Retweet 13 Retweeted 13		Like 60 Liked 60	/Yeomen23/status/925873438740410369
@carlquintanilla @carlquintanilla @carlquintanilla @carlquintanilla @carlquintanilla	Carl Quintanilla‏Verified account @carlquintanilla	1 Nov 2017			They don’t make news-days like tomorrow very often: * tax bill * Fed chair * $FB reax * $TSLA reax * $AAPL earnings @CNBCpic.twitter.com/f4nlsNKxyf	8 23 23 64 64	Retweet 23 Retweeted 23		Like 64 Liked 64	/carlquintanilla/status/925863220342124546
@LucaSpinoxxx @LucaSpinoxxx @LucaSpinoxxx @LucaSpinoxxx @LucaSpinoxxx	Luca Spinelli‏ @LucaSpinoxxx	1 Nov 2017			Tesla’s stock is priced at $800,000 for every car it has ever produced Ford is priced at $6,000 per car it produced just last year $TSLA	11 20 20 56 56	Retweet 20 Retweeted 20		Like 56 Liked 56	/LucaSpinoxxx/status/925854253310251008
@cektrades @cektrades @cektrades @cektrades @cektrades	Chris K‏ @cektrades	1 Nov 2017			$TSLA chart showing strong support at zero	7 18 18 110 110	Retweet 18 Retweeted 18		Like 110 Liked 110	/cektrades/status/925851342207303680
@CNBCFastMoney @CNBCFastMoney @CNBCFastMoney @CNBCFastMoney @CNBCFastMoney	CNBC's Fast Money‏Verified account @CNBCFastMoney	1 Nov 2017			$TSLA CEO Elon Musk fires back at critics on the company conference call pic.twitter.com/yRmOHrseqI	8 28 28 62 62	Retweet 28 Retweeted 28		Like 62 Liked 62	/CNBCFastMoney/status/925848074551021568
@jenwieczner @jenwieczner @jenwieczner @jenwieczner @jenwieczner	Jen Wieczner‏Verified account @jenwieczner	1 Nov 2017			Elon just went on 2-min rant abt "low integrity" journalists covering $TSLA layoffs. "Shame!" Ended w/ joke abt 700 workers getting murdered	6 8 8 24 24	Retweet 8 Retweeted 8		Like 24 Liked 24	/jenwieczner/status/925843331875246082
@jowens510 @jowens510 @jowens510 @jowens510 @jowens510	Jeremy C. Owens‏Verified account @jowens510	1 Nov 2017			Elon Musk literally just yelled "SHAME!" at editors and journalists who published stories on Tesla layoffs. http://on.mktw.net/2z5frOG $TSLA	9 23 23 45 45	Retweet 23 Retweeted 23		Like 45 Liked 45	/jowens510/status/925843052886761473
@CGrantWSJ @CGrantWSJ @CGrantWSJ @CGrantWSJ @CGrantWSJ	Charley Grant‏Verified account @CGrantWSJ	1 Nov 2017			Elon touted how easy the Model 3 was to produce literally on the 2nd quarter earnings call. $TSLA	3 8 8 56 56	Retweet 8 Retweeted 8		Like 56 Liked 56	/CGrantWSJ/status/925841220919873537
@YahooFinance @YahooFinance @YahooFinance @YahooFinance @YahooFinance	Yahoo Finance‏Verified account @YahooFinance	1 Nov 2017			Tesla posts big loss, slashes production of Model X and Model S $TSLA https://yhoo.it/2z5Hakw pic.twitter.com/zqjPGsjIQi	12 28 28 33 33	Retweet 28 Retweeted 28		Like 33 Liked 33	/YahooFinance/status/925834696008847360
@CGrantWSJ @CGrantWSJ @CGrantWSJ @CGrantWSJ @CGrantWSJ	Charley Grant‏Verified account @CGrantWSJ	1 Nov 2017			$TSLA deliveries up 18% sequentially in Q3. Revenue up 3%. This is the company that doesn't discount its cars, right?	11 21 21 97 97	Retweet 21 Retweeted 21		Like 97 Liked 97	/CGrantWSJ/status/925829416806240257
@SheepleAnalytic @SheepleAnalytic @SheepleAnalytic @SheepleAnalytic @SheepleAnalytic	SheepleAnalytics‏ @SheepleAnalytic	1 Nov 2017			$TSLA lost $619 million in 3 months. But the carnival barker is going to colonize Jupiter.	8 40 40 86 86	Retweet 40 Retweeted 40		Like 86 Liked 86	/SheepleAnalytic/status/925822698550382602
@Recode @Recode @Recode @Recode @Recode	Recode‏Verified account @Recode	1 Nov 2017			$Tsla's Q3 earnings are out and it has posted a net loss of $619 million, its biggest ever: pic.twitter.com/qE6F14oW1d	8 64 64 73 73	Retweet 64 Retweeted 64		Like 73 Liked 73	/Recode/status/925821010913452033
@CNBCnow @CNBCnow @CNBCnow @CNBCnow @CNBCnow	CNBC Now‏Verified account @CNBCnow	1 Nov 2017			EARNINGS: Tesla Q3 Loss ($2.92) vs. ($2.29) Est.; Q3 Revs. $2.98B vs. $2.95B Est. • $TSLA shares fall more than 2% http://cnb.cx/2h2jvdX pic.twitter.com/tzofNM6KqT	9 49 49 24 24	Retweet 49 Retweeted 49		Like 24 Liked 24	/CNBCnow/status/925819857739964416
@Teslarati @Teslarati @Teslarati @Teslarati @Teslarati	TESLARATI‏ @Teslarati	1 Nov 2017			Tesla $TSLA shares fall ahead of earnings results, all eyes on Model 3 - https://www.teslarati.com/tesla-tsla-shares-fall-q3-earnings-focus-model-3/ …pic.twitter.com/Ts3tWOERqc	1 6 6 42 42	Retweet 6 Retweeted 6		Like 42 Liked 42	/Teslarati/status/925759728591945728
@Teslarati @Teslarati @Teslarati @Teslarati @Teslarati	TESLARATI‏ @Teslarati	31 Oct 2017			Tesla in beginning stages of being a game-changer for cars like Amazon was for retail, invest $TSLA long - https://www.teslarati.com/tesla-tsla-invest-long-like-amazon-stock/ …pic.twitter.com/gWkThFh9kH	1 26 26 90 90	Retweet 26 Retweeted 26		Like 90 Liked 90	/Teslarati/status/925289852492431360
@The_Real_Fly @The_Real_Fly @The_Real_Fly @The_Real_Fly @The_Real_Fly	The_Real_Fly‏ @The_Real_Fly	30 Oct 2017			Pissed Off Tesla Driver Goes On 25 Minute Rant Over Horrific 1st Year Of Ownership $TSLA - zeropointnow http://ibankcoin.com/zeropointnow/2017/10/30/pissed-off-tesla-owner-goes-on-25-minute-rant-over-horrific-1st-year-with-car-tsla/ …	6 5 5 20 20	Retweet 5 Retweeted 5		Like 20 Liked 20	/The_Real_Fly/status/925157422691385345
@SamanthaLaDuc @SamanthaLaDuc @SamanthaLaDuc @SamanthaLaDuc @SamanthaLaDuc @FusionptCapital	Samantha LaDuc‏ @SamanthaLaDuc Arun S. CFA CMT 🧐 @FusionptCapital	30 Oct 2017			Total car wreck $TSLA + market makers are pricing puts 8X more expensive than calls into EPS for NOV. Buckle Up! https://twitter.com/fusionptcapital/status/925140898702381057 … $TSLA $TM Hyper rate sensitivity post capital raise combined with lack of short demand is what I , numbers Wed #tesla pic.twitter.com/1LZM4RdZmA	4 4 19 19	Retweet 4 Retweeted 4		Like 19 Liked 19	/SamanthaLaDuc/status/925146752331771905
@alphatrends @alphatrends @alphatrends @alphatrends @alphatrends	Brian Shannon, CMT‏Verified account @alphatrends	30 Oct 2017	#VWAP,levelsofinterest	#levelsofinterest	$TSLA on the YTD #VWAP ahead of earnings on Wed, Q4 low VWAP just below #levelsofinterestpic.twitter.com/L4S9hpXKfV	4 10 10 13 13	Retweet 10 Retweeted 10		Like 13 Liked 13	/alphatrends/status/925137377647087616
@MovistarMX @MovistarMX @MovistarMX	Movistar México‏Verified account @MovistarMX	Jul 1			Todo cabe en un plan sabiéndolo acomodar, por eso hicimos este solo para ti.	27 36 36 173 173	Retweet 36 Retweeted 36		Like 173 Liked 173	/MovistarMX/status/1145718136987148295
@cppinvest @cppinvest @cppinvest @cppinvest @cppinvest	CrowPointPartners‏ @cppinvest	30 Oct 2017			I can't identify one quality tech company that had the disclosure issues of $TSLA. Layoffs couched as performance related job cuts? Never.	4 4 14 14	Retweet 4 Retweeted 4		Like 14 Liked 14	/cppinvest/status/925050903299809286
@evannex_com @evannex_com @evannex_com @evannex_com @evannex_com	EVANNEX for Tesla‏ @evannex_com	30 Oct 2017	#ElonMusk,Tesla,TeslaMotors,ElectricVehicle	#Tesla	#ElonMusk appears on 60 Minutes in Australia to talk #Tesla Energy, watch here: http://ow.ly/QLX330ge01l $TSLA #TeslaMotors #ElectricVehicle	1 2 2 17 17	Retweet 2 Retweeted 2		Like 17 Liked 17	/evannex_com/status/925032667527237632
@StockTwits @StockTwits @StockTwits @StockTwits @StockTwits	StockTwits‏Verified account @StockTwits	30 Oct 2017			EARNINGS THIS WEEK Mon - $MDLZ $ROP Tue - $SHOP $EA $PFE $DDD Wed - $FB $TSLA $QCO Thu - $AAPL $BABA Fri - $DUK https://stocktwits.com/eWhispers/message/99396294 …	1 50 50 49 49	Retweet 50 Retweeted 50		Like 49 Liked 49	/StockTwits/status/924976044049920001
@Terri1618 @Terri1618 @Terri1618 @Terri1618 @Terri1618 @eWhispers	Surfergirl‏ @Terri1618 Earnings Whispers @eWhispers	29 Oct 2017			Tu: Eom, $IPGP W: $FB $GOOGL $TWTR hearing, Fed mtg, $LITE $TSLA $FB eps Th: $BABA $AAPL $OLED F: iphoneX avail,jobs 11/6: $SWKS 11/8: $ICHRhttps://twitter.com/ewhispers/status/924282176019058690 … #earnings $AAPL $FB $BABA $TSLA $SHOP $MA $X $GPRO $AKS $ATVI $CHK $QCOM $UAA $SBUX $TEVA $PFE $KEM $LL $EA $AGN http://eps.sh/cal pic.twitter.com/pmtQItqbNs	1 4 4 13 13	Retweet 4 Retweeted 4		Like 13 Liked 13	/Terri1618/status/924844075445919745
@SJosephBurns @SJosephBurns @SJosephBurns @SJosephBurns @SJosephBurns	Steve Burns‏ @SJosephBurns	29 Oct 2017			Earnings Week: $AAPL $FB $BABA $TSLA $SHOP $MA $X $GPRO $AKS $CHK $QCOM $UAA $SBUX $PFE $LL $EA http://eps.sh/cal via @eWhisperspic.twitter.com/XVSGqyxgMf	1 32 32 44 44	Retweet 32 Retweeted 32		Like 44 Liked 44	/SJosephBurns/status/924795424766119936
@option_snipper @option_snipper @option_snipper @option_snipper @option_snipper	Option_Sniper‏ @option_snipper	28 Oct 2017			All eyes on $aapl $fb $baba $tsla. Also don’t forget $amzn $googl still much room to run. $nflx in b/o mode. $nvda if runs, runs like Gump.pic.twitter.com/mEUbXc7JSo	2 20 20 59 59	Retweet 20 Retweeted 20		Like 59 Liked 59	/option_snipper/status/924490496986185728
@PipsToDollars @PipsToDollars @PipsToDollars @PipsToDollars @PipsToDollars	Leilani Pips‏ @PipsToDollars	28 Oct 2017			M: $AET T: $AKS $UAA $MA W: $GRPN $FB $TSLA $GPRO $QCOM $FIT $FEYE $YELP TH: $SBUX $BABA $CHK $YUM $AAPL $STMPpic.twitter.com/6X3CjnSP6L	2 16 16 25 25	Retweet 16 Retweeted 16		Like 25 Liked 25	/PipsToDollars/status/924321362885279744
@OptionsAction @OptionsAction @OptionsAction @OptionsAction @OptionsAction	Options Action‏Verified account @OptionsAction	27 Oct 2017			More big tech earnings next week. Check out the implied moves for $TSLA $FB $BABA & $AAPLpic.twitter.com/xLr17IxMkn	10 10 18 18	Retweet 10 Retweeted 10		Like 18 Liked 18	/OptionsAction/status/924029778998579201
@CNBCFastMoney @CNBCFastMoney @CNBCFastMoney @CNBCFastMoney @CNBCFastMoney	CNBC's Fast Money‏Verified account @CNBCFastMoney	27 Oct 2017			Are you buying the $TSLA dip? pic.twitter.com/Z9fhKQyQ7R	25 4 4 23 23	Retweet 4 Retweeted 4		Like 23 Liked 23	/CNBCFastMoney/status/924021548402593793
@GerberKawasaki @GerberKawasaki @GerberKawasaki @GerberKawasaki @GerberKawasaki	Ross Gerber‏Verified account @GerberKawasaki	27 Oct 2017	#Tesla,SEC	#SEC	#Tesla stock totally manipulated today with fake news about parts orders. Such BS. Where is the #SEC ? $tsla	21 4 4 17 17	Retweet 4 Retweeted 4		Like 17 Liked 17	/GerberKawasaki/status/923989252655992832
@YahooFinance @YahooFinance @YahooFinance @YahooFinance @YahooFinance	Yahoo Finance‏Verified account @YahooFinance	27 Oct 2017			Today's charts: $AMZN crushes earnings & hits all-time high; $JCP sinks on guidance cut; $TSLA drops https://yhoo.it/2zbadDH @SeanaNSmithpic.twitter.com/MUsjacUVCD	10 10 9 9	Retweet 10 Retweeted 10		Like 9 Liked 9	/YahooFinance/status/923958765472354304
@TOP10STOCKS @TOP10STOCKS @TOP10STOCKS @TOP10STOCKS @TOP10STOCKS	Top 10 Stocks‏ @TOP10STOCKS	27 Oct 2017	#StockMarket,Update,Pennystocks,WatchNow,Picks	#Update	#StockMarket #Update $TSLA Downgraded $JCP Plunged 15% Hot #Pennystocks to #WatchNow $BONT $TYHT $NAVB more #Picks > https://dailystockdeals.com/component/users/?view=registration …pic.twitter.com/kGWCpVzsmO	34 34 34 34	Retweet 34 Retweeted 34		Like 34 Liked 34	/TOP10STOCKS/status/923956602176266240
@teslaliving @teslaliving @teslaliving @teslaliving @teslaliving	Teslaliving‏ @teslaliving	27 Oct 2017	#Tesla,TeslaStock,bot	#TeslaStock	$TSLA current stock price: $322.24. #Tesla #TeslaStock #botpic.twitter.com/IPsDWJnEly	1 4 4 13 13	Retweet 4 Retweeted 4		Like 13 Liked 13	/teslaliving/status/923949923741167617
@juliecjd @juliecjd @juliecjd @juliecjd @juliecjd @nickserrano619	MtChills‏ @juliecjd Nick @nickserrano619	27 Oct 2017			$BVTK- This is going to explode once all unleashed!! Amazing!!! $aapl $msft $amzn $tsla $orrv $actv $cv $mgnx $Pjet $atpt $kmi $byochttps://twitter.com/nickserrano619/status/923941186473148416 … Neqter is part of McLaughlin. McLaughlin has HUGE government affiliations and partners.. Lockheed and Kratos are just 2. $BVTK pic.twitter.com/OTiuYVcKvD	1 5 5 15 15	Retweet 5 Retweeted 5		Like 15 Liked 15	/juliecjd/status/923946739547103232
@HCPG @HCPG @HCPG @HCPG @HCPG	HCPG‏ @HCPG	27 Oct 2017			$TSLA roll over for the week complete and now meeting first real support at 200sma. Earnings next week. pic.twitter.com/9BkOv5CLQK	2 8 8 8 8	Retweet 8 Retweeted 8		Like 8 Liked 8	/HCPG/status/923923304003629058
@cheddar @cheddar @cheddar @cheddar @cheddar	Cheddar‏Verified account @cheddar	27 Oct 2017	#CheddarLIVE		Working with Tesla, Google, and others, @DDECPR's @manuel_aj_laboy details Puerto Rico's revitalization projects. #CheddarLIVE $GOOGL $TSLA pic.twitter.com/XNTgMQIvUd	1 21 21 15 15	Retweet 21 Retweeted 21		Like 15 Liked 15	/cheddar/status/923908644021813254
@Hedgeye @Hedgeye @Hedgeye @Hedgeye @Hedgeye	Hedgeye‏Verified account @Hedgeye	27 Oct 2017			"...and then!.. and then!.. this guy looks at me -- straight in the eye -- and says, 'I'm tellin you.. you should buy shares of $TSLA'" pic.twitter.com/nXyr0v10lr	4 7 7 34 34	Retweet 7 Retweeted 7		Like 34 Liked 34	/Hedgeye/status/923889507048542209
@GerberKawasaki @GerberKawasaki @GerberKawasaki @GerberKawasaki @GerberKawasaki @elonmusk	Ross Gerber‏Verified account @GerberKawasaki Elon MuskVerified account @elonmusk	27 Oct 2017	#tsla		Typical CEO. Working all night at the factory. This man is changing the world! Be patient it’s not easy. $tsla #tslahttps://twitter.com/elonmusk/status/923469108917755904 … Campfire on the Gigafactory roof https://www.instagram.com/p/BatG-8EDxJv/	1 2 2 10 10	Retweet 2 Retweeted 2		Like 10 Liked 10	/GerberKawasaki/status/923883779298594816
@markbspiegel @markbspiegel @markbspiegel @markbspiegel @markbspiegel	Mark B. Spiegel‏ @markbspiegel	27 Oct 2017			November 1 should be fun for $TSLA: not only will it report its worst quarter ever,but the Republican tax bill slashing EV credits comes out	5 2 2 15 15	Retweet 2 Retweeted 2		Like 15 Liked 15	/markbspiegel/status/923878748516208640
@evannex_com @evannex_com @evannex_com @evannex_com @evannex_com	EVANNEX for Tesla‏ @evannex_com	26 Oct 2017	#electricvehicle,TeslaMotors,Tesla,ElonMusk	#TeslaMotors	Does it make sense to buy a used #electricvehicle right now? Read here: http://ow.ly/c4jh30g9Voh $TSLA #TeslaMotors #Tesla #ElonMusk	5 14 14 45 45	Retweet 14 Retweeted 14		Like 45 Liked 45	/evannex_com/status/923674775121223682
@HenrikRubin @HenrikRubin @HenrikRubin @HenrikRubin @HenrikRubin	Henrik Rubin‏ @HenrikRubin	26 Oct 2017			$TSLA just got laid off from Tesla. I was so loyal to them for so long and this is how I get repaid.	7 4 4 19 19	Retweet 4 Retweeted 4		Like 19 Liked 19	/HenrikRubin/status/923597025622544385
@WallStCynic @WallStCynic @WallStCynic @WallStCynic @WallStCynic	Diogenes‏ @WallStCynic	26 Oct 2017			Looking for upscale barista in LA, while laying-off manufacturing employees? Not wise, @elonmusk $TSLA https://www.tesla.com/careers/job/barista-56558 …	6 1 1 10 10	Retweet 1 Retweeted 1		Like 10 Liked 10	/WallStCynic/status/923570510318981120
@WallStCynic @WallStCynic @WallStCynic @WallStCynic @WallStCynic	Diogenes‏ @WallStCynic	26 Oct 2017			Isn’t that what the Gigafactory is for? And their deal w/Panasonic? $TSLA http://m.koreaherald.com/view.php?ud=20171026001038#cb …	4 2 2 14 14	Retweet 2 Retweeted 2		Like 14 Liked 14	/WallStCynic/status/923500473012846592
@cheddar @cheddar @cheddar @cheddar @cheddar	Cheddar‏Verified account @cheddar	25 Oct 2017			.@GerberKawasaki: China will be the biggest EV market in five years. If Tesla can build a plant there, it'll be a big winner. $TSLA pic.twitter.com/TYCBawpZub	3 17 17 22 22	Retweet 17 Retweeted 17		Like 22 Liked 22	/cheddar/status/923270527598206976
@businessinsider @businessinsider @businessinsider @businessinsider @businessinsider	Business Insider‏Verified account @businessinsider	25 Oct 2017			Tesla is falling after Daimler front runs its electric semi $TSLA http://read.bi/2y6PoEr pic.twitter.com/q4lju4OxK6	9 9 5 5	Retweet 9 Retweeted 9		Like 5 Liked 5	/businessinsider/status/923222223837716481
@Hedgeye @Hedgeye @Hedgeye @Hedgeye @Hedgeye	Hedgeye‏Verified account @Hedgeye	25 Oct 2017			Agreed. $TSLA pic.twitter.com/UJrvORirR6	1 13 13 31 31	Retweet 13 Retweeted 13		Like 31 Liked 31	/Hedgeye/status/923219862469652480
@johnscharts @johnscharts @johnscharts @johnscharts @johnscharts	Johns Charts‏ @johnscharts	25 Oct 2017			$TSLA testing major support on 2x projected volume. Earnings Nov 1 pic.twitter.com/suDGuvQYQa	1 6 6 20 20	Retweet 6 Retweeted 6		Like 20 Liked 20	/johnscharts/status/923219832962764802
@CEOTechnician @CEOTechnician @CEOTechnician @CEOTechnician @CEOTechnician	CEO Technician‏ @CEOTechnician	25 Oct 2017			$TSLA breaking key support, next area of interest near 200-day SMA (~$316) then $300 level is BIG. $LITpic.twitter.com/FfqQIK8v9B	4 4 11 11	Retweet 4 Retweeted 4		Like 11 Liked 11	/CEOTechnician/status/923212914059829248
@eWhispers @eWhispers @eWhispers @eWhispers @eWhispers	Earnings Whispers‏ @eWhispers	25 Oct 2017	#EWScore		Shares of $TSLA look vulnerable ahead of an expected miss next week #EWScore http://eps.sh/s/tsla pic.twitter.com/pAe29mexoY	5 7 7 13 13	Retweet 7 Retweeted 7		Like 13 Liked 13	/eWhispers/status/923209310775201792
@ThorntonMcEnery @ThorntonMcEnery @ThorntonMcEnery @ThorntonMcEnery @ThorntonMcEnery	Thornton McEnery‏ @ThorntonMcEnery	25 Oct 2017			My favorite new thing is writing a post about how $TSLA is a religion and then getting bashed in comments by Elonian zealots.	1 2 2 16 16	Retweet 2 Retweeted 2		Like 16 Liked 16	/ThorntonMcEnery/status/923183001172889601
@option_snipper @option_snipper @option_snipper @option_snipper @option_snipper	Option_Sniper‏ @option_snipper	25 Oct 2017			$tsla that one single 1.5M shares block trade pre market was phenomenal!	4 3 3 16 16	Retweet 3 Retweeted 3		Like 16 Liked 16	/option_snipper/status/923174908590546944
@Lebeaucarnews @Lebeaucarnews @Lebeaucarnews @Lebeaucarnews @Lebeaucarnews	Phil LeBeau‏Verified account @Lebeaucarnews	25 Oct 2017			Baird cuts estimate for $TSLA due to pressure on margins for Model 3: "We believe the Model 3 ramp is 1-2 months behind schedule."	2 7 7 5 5	Retweet 7 Retweeted 7		Like 5 Liked 5	/Lebeaucarnews/status/923155831314665474
@DeplorableMan21 @DeplorableMan21 @DeplorableMan21 @DeplorableMan21 @DeplorableMan21 @DDRANTE @CNBC	INFOWARRIOR‏ @DeplorableMan21	24 Oct 2017			$TSLA investors will begin to flock to $DOLV $JBZY because unlike $TSLA who was in major debt $JBZY has minimal debt & 2.2 Billion in assets	6 6 8 8	Retweet 6 Retweeted 6		Like 8 Liked 8	/DeplorableMan21/status/922969174690983937
@lisahopeking @lisahopeking @lisahopeking @lisahopeking @lisahopeking	Hope King 🔌‏Verified account @lisahopeking	24 Oct 2017			.@elonmusk seems to follow traditional automaker path by trying to build cars in markets $TSLA wants to sell into, @timkhiggins sayspic.twitter.com/5BDjkPqCmn	1 4 4 4 4	Retweet 4 Retweeted 4		Like 4 Liked 4	/lisahopeking/status/922817597170524160
@SamAntar @SamAntar @SamAntar @SamAntar @SamAntar @WallStCynic	Sam E. Antar‏Verified account @SamAntar Diogenes @WallStCynic	23 Oct 2017			Such events usually occur towards the end of the productive fraud cycle, just before the implosion cycle. https://twitter.com/wallstcynic/status/922504586090500097 … $TSLA Production problems, executive departures, mass layoffs, ever more bizarre press releases. Is it just me? $TSLA	2 6 6 13 13	Retweet 6 Retweeted 6		Like 13 Liked 13	/SamAntar/status/922605208735289344
@CNBCFastMoney @CNBCFastMoney @CNBCFastMoney @CNBCFastMoney @CNBCFastMoney	CNBC's Fast Money‏Verified account @CNBCFastMoney	23 Oct 2017			Check out the early movers: $TSLA higher after striking a deal to build a new factory in Shanghai, as $TMUS rises & $HAS falls on earnings.pic.twitter.com/ceHw5UZns2	4 11 11 10 10	Retweet 11 Retweeted 11		Like 10 Liked 10	/CNBCFastMoney/status/922446530392608768
@InvestorHangout @InvestorHangout @InvestorHangout @InvestorHangout @InvestorHangout	Investors Hangout‏ @InvestorHangout	21 Oct 2017			LIVE Technical Analysis For Beginners: https://investorshangout.com/live $AAPL $GOOG $AMZN $INTC $NFLX $TSLA $PFE $TWTR $NVDA $MU $DIS $MSFT $CMCSApic.twitter.com/2Vh8QZfggC	1 19 19 11 11	Retweet 19 Retweeted 19		Like 11 Liked 11	/InvestorHangout/status/921765258880053248
@globallithium @globallithium @globallithium @globallithium @globallithium @BIUK	Joe Lowry‏ @globallithium Business Insider UKVerified account @BIUK	21 Oct 2017			Electric Transportation - it's not just about $TSLA and EVs anymore. https://twitter.com/BIUK/status/921571747626971136 … This electric motorbike can travel 236 miles on a single charge - that's more than a Tesla 3. pic.twitter.com/oCTihabl1D	3 17 17 28 28	Retweet 17 Retweeted 17		Like 28 Liked 28	/globallithium/status/921695181769932800
@ElectrekCo @ElectrekCo @ElectrekCo @ElectrekCo @ElectrekCo	Electrek.Co‏ @ElectrekCo	20 Oct 2017			Tesla $TSLA adds another $500 million to its credit line while trying to ramp up Model 3 production https://electrek.co/2017/10/20/tesla-tsla-credit-line-model-3-production/ …	4 34 34 115 115	Retweet 34 Retweeted 34		Like 115 Liked 115	/ElectrekCo/status/921488721727197184
@DonutShorts @DonutShorts @DonutShorts @DonutShorts @DonutShorts @ConsumerReports	Donut Shorts‏ @DonutShorts Consumer ReportsVerified account @ConsumerReports	20 Oct 2017			$TSLA seems to have a lot of issues with non-fanboy media. https://twitter.com/ConsumerReports/status/921433970868391936 … Tesla seems to misunderstand or is conflating some of what we fundamentally do. Some clarity on examples they cite: http://ms.spr.ly/6012rxiQw pic.twitter.com/j5i0dQbHh8	3 2 2 6 6	Retweet 2 Retweeted 2		Like 6 Liked 6	/DonutShorts/status/921479604904349697
@businessinsider @businessinsider @businessinsider @businessinsider @businessinsider	Business Insider‏Verified account @businessinsider	20 Oct 2017			JPMORGAN: Tesla could have to raise the price of the Model 3 $TSLA http://read.bi/2yCKcfg pic.twitter.com/5dF4koMUxB	3 13 13 13 13	Retweet 13 Retweeted 13		Like 13 Liked 13	/businessinsider/status/921419941135429636
@Lebeaucarnews @Lebeaucarnews @Lebeaucarnews @Lebeaucarnews @Lebeaucarnews	Phil LeBeau‏Verified account @Lebeaucarnews	20 Oct 2017			JP Morgan cuts $TSLA price target to $195 and raises the question of whether Model 3 costs are too high to hit target margins.	2 9 9 9 9	Retweet 9 Retweeted 9		Like 9 Liked 9	/Lebeaucarnews/status/921407090240950277
@jklatkovich @jklatkovich @jklatkovich @jklatkovich @jklatkovich	Joe Latkovich‏ @jklatkovich	20 Oct 2017			BREAKING: ESPN analysts downgrade $TSLA @StockCats @RampCapitalLLCpic.twitter.com/gae2TlyWw6	3 7 7 50 50	Retweet 7 Retweeted 7		Like 50 Liked 50	/jklatkovich/status/921381813758590976
@bespokeinvest @bespokeinvest @bespokeinvest @bespokeinvest @bespokeinvest	Bespoke‏ @bespokeinvest	20 Oct 2017			Tesla price target lowered from $200 to $195 at JP Morgan. Yesterday's close: $351.81 $TSLA	4 4 16 16	Retweet 4 Retweeted 4		Like 16 Liked 16	/bespokeinvest/status/921364229512417280
@carlquintanilla @carlquintanilla @carlquintanilla @carlquintanilla @carlquintanilla	Carl Quintanilla‏Verified account @carlquintanilla	20 Oct 2017			JPM cuts $TSLA target to $195, on concerns NOT just about Model 3 deliveries pic.twitter.com/hs6HlpFbKD	4 11 11 14 14	Retweet 11 Retweeted 11		Like 14 Liked 14	/carlquintanilla/status/921345172444721152
@DougKass @DougKass @DougKass @DougKass @DougKass	Douglas Kass‏Verified account @DougKass	20 Oct 2017			Today's PT Barnums in the business community are multiple And they are currently being fawned over again $TSLA Musk is one, there are others	4 3 3 16 16	Retweet 3 Retweeted 3		Like 16 Liked 16	/DougKass/status/921326999364423681
@Lebeaucarnews @Lebeaucarnews @Lebeaucarnews @Lebeaucarnews @Lebeaucarnews	Phil LeBeau‏Verified account @Lebeaucarnews	19 Oct 2017			Consumer Reports expects Tesla's Model 3 to have 'average reliability'. $TSLA calls that prediction absurd. http://cnb.cx/2kZS8Ci	4 5 5 6 6	Retweet 5 Retweeted 5		Like 6 Liked 6	/Lebeaucarnews/status/921057632328306689
@KyleShimp @KyleShimp @KyleShimp @KyleShimp @KyleShimp	Kyle Shimp‏ @KyleShimp	19 Oct 2017			Tesla down nearly 3%, could be good entry point for promising future $TSLA	3 1 1 9 9	Retweet 1 Retweeted 1		Like 9 Liked 9	/KyleShimp/status/921053323725344768
@TeslaPodcast @TeslaPodcast @TeslaPodcast @TeslaPodcast @TeslaPodcast	Tesla Daily‏ @TeslaPodcast	19 Oct 2017			$TSLA earnings officially Wednesday, Nov 1 after market close	4 4 12 12	Retweet 4 Retweeted 4		Like 12 Liked 12	/TeslaPodcast/status/921026959341211648
@MadMoneyOnCNBC @MadMoneyOnCNBC @MadMoneyOnCNBC @MadMoneyOnCNBC @MadMoneyOnCNBC	Mad Money On CNBC‏Verified account @MadMoneyOnCNBC	18 Oct 2017			$NFLX, $TSLA & $FB are all stocks that millennials love. Why?! @JimCramer explainspic.twitter.com/dDT6HPfm2N	12 14 14 65 65	Retweet 14 Retweeted 14		Like 65 Liked 65	/MadMoneyOnCNBC/status/920711095245049859
@markbrooks @markbrooks @markbrooks @markbrooks @markbrooks	Mark Brooks‏ @markbrooks	18 Oct 2017			Half of your Tesla's power comes from revolutionary battery technology and the other half from your incredibly witty license plate $TSLA	1 1 7 7	Retweet 1 Retweeted 1		Like 7 Liked 7	/markbrooks/status/920702204582838272
@chessNwine @chessNwine @chessNwine @chessNwine @chessNwine	Chess‏ @chessNwine	18 Oct 2017			$TSLA Daily. Holding $360 necessary for bulls to stage pre-10/25 earnings rally. Nice recovery from Monday's selling pic.twitter.com/TkOLqDjbEs	1 2 2 10 10	Retweet 2 Retweeted 2		Like 10 Liked 10	/chessNwine/status/920664113973485568
@OMillionaires @OMillionaires @OMillionaires @OMillionaires @OMillionaires	Option Millionaires‏ @OMillionaires	18 Oct 2017			$TSLA coming up on key resistance -> pic.twitter.com/kamwFJ4UEu	1 1 1 12 12	Retweet 1 Retweeted 1		Like 12 Liked 12	/OMillionaires/status/920657181959180293
@WallStJesus @WallStJesus @WallStJesus @WallStJesus @WallStJesus	JE$US‏ @WallStJesus	16 Oct 2017			TODAY'S ACTIVE FLOW: $AAPL $BAC $NFLX $MU $GE $NVDA $T $FB $TSLA $C $BABA $JD $SNAP $AMD $F $JPM $AMZN $PCG $SHLD $M $BIDU $WYNN $TRXC $FCXpic.twitter.com/iNgeFy2Wu9	6 6 5 5	Retweet 6 Retweeted 6		Like 5 Liked 5	/WallStJesus/status/920026542314573824
@cheddar @cheddar @cheddar @cheddar @cheddar	Cheddar‏Verified account @cheddar	16 Oct 2017			.@automobilemag's @am_lassa: Tesla firings show "a lack of preparation and a lack of understanding" when it comes to mass production. $TSLA pic.twitter.com/SJFt91pQJE	3 8 8 6 6	Retweet 8 Retweeted 8		Like 6 Liked 6	/cheddar/status/919948767402401793
@OptionsAction @OptionsAction @OptionsAction @OptionsAction @OptionsAction	Options Action‏Verified account @OptionsAction	16 Oct 2017			TRADE UPDATE: Carter & @Michael_Khouw bet $TSLA was going to rally, here’s how they are managing their trade pic.twitter.com/aRmRnPXYD6	4 5 5 8 8	Retweet 5 Retweeted 5		Like 8 Liked 8	/OptionsAction/status/919938035017494530
@AoverK @AoverK @AoverK @AoverK @AoverK	AoverK‏ @AoverK	16 Oct 2017			I guess we arent going to talk about the WSJ story about $TSLA only building 3 Model 3s per day. I guess we know where the name came from.	1 2 2 6 6	Retweet 2 Retweeted 2		Like 6 Liked 6	/AoverK/status/919916074920968192
@markbspiegel @markbspiegel @markbspiegel @markbspiegel @markbspiegel	Mark B. Spiegel‏ @markbspiegel	16 Oct 2017			“Tesla’s New Car Smell” by Jean-Louis Gassée https://mondaynote.com/teslas-new-car-smell-315c72c955d3 … GREAT STORY ABOUT $TSLA 's JOKE OF A "MODERN" CAR FACTORY	3 6 6 12 12	Retweet 6 Retweeted 6		Like 12 Liked 12	/markbspiegel/status/919880266193276930
@evannex_com @evannex_com @evannex_com @evannex_com @evannex_com	EVANNEX for Tesla‏ @evannex_com	16 Oct 2017	#Tesla,electricvehicle,ElonMusk	#electricvehicle	Good news for #Tesla and #electricvehicle fans, Paris plans to ban gas cars in 2030, read here: http://ow.ly/aufj30fTYj6 $TSLA #ElonMusk	1 4 4 15 15	Retweet 4 Retweeted 4		Like 15 Liked 15	/evannex_com/status/919877341404332033
@option_snipper @option_snipper @option_snipper @option_snipper @option_snipper	Option_Sniper‏ @option_snipper	15 Oct 2017			$TSLA keep in mind it's still a b/o on weekly triangle consolidation. 359 is KEY - that's 61.8% level on daily. Take it, see 361, 367, 372 pic.twitter.com/XItF3zlqeT	3 3 31 31	Retweet 3 Retweeted 3		Like 31 Liked 31	/option_snipper/status/919738407428947969
@MomentumMurphy @MomentumMurphy @MomentumMurphy @MomentumMurphy @MomentumMurphy @A_Big_Lebowski	Momentum Murphy‏ @MomentumMurphy The Big Lebowski @A_Big_Lebowski	15 Oct 2017			That's how you know $abvg is a sound company with solid products. This is a huge deal! $nsav $bvtk $onci $sanp $azfl $tsla $amzn $goog $tmushttps://twitter.com/A_Big_Lebowski/status/918862366464385024 … $ABVG this is PREMIUM shelf space for a retail outlet (at eye level). Not easy to obtain this! @TripZeroPlayerz pic.twitter.com/RHxdpyT5Ty	5 5 8 8	Retweet 5 Retweeted 5		Like 8 Liked 8	/MomentumMurphy/status/919686740884930560
@OphirGottlieb @OphirGottlieb @OphirGottlieb @OphirGottlieb @OphirGottlieb	Ophir Gottlieb‏Verified account @OphirGottlieb	15 Oct 2017			Tesla Fires Nearly 700 Employees As The Company Struggles To Produce Model 3 http://dailycaller.com/2017/10/15/tesla-fires-nearly-700-employees-as-the-company-struggles-to-produce-model-3/?utm_source=site-share … via @dailycaller - $TSLA getting real	4 4 9 9	Retweet 4 Retweeted 4		Like 9 Liked 9	/OphirGottlieb/status/919575898965155841
@lisahopeking @lisahopeking @lisahopeking @lisahopeking @lisahopeking	Hope King 🔌‏Verified account @lisahopeking	14 Oct 2017			Saturday w @timsteno @Columbia_Biz nerding out over $TSLA hbs case made me soooooooo happy pic.twitter.com/e05da6cdNI	1 1 22 22	Retweet 1 Retweeted 1		Like 22 Liked 22	/lisahopeking/status/919313462051901440
@ContrarianShort @ContrarianShort @ContrarianShort @ContrarianShort @ContrarianShort @HansenLouis	ContrarianShort‏ @ContrarianShort Louis Hansen @HansenLouis	13 Oct 2017			$TSLA Rearranging the deck chairs before massive Q3 loss announcement & capital raise https://twitter.com/hansenlouis/status/918974757717999616 … Even as #Tesla seeks to ramp up production, hundreds fired from headquarters, factory http://www.mercurynews.com/2017/10/13/4819750/ … via @mercnews #model3	1 3 3 13 13	Retweet 3 Retweeted 3		Like 13 Liked 13	/ContrarianShort/status/918984447709601793
@OptionsAction @OptionsAction @OptionsAction @OptionsAction @OptionsAction	Options Action‏Verified account @OptionsAction	13 Oct 2017			Carter and @Michael_Khouw bet on $TSLA to rev up, but the stock is down 5% since the trade. What will Carter and Khouw do next? pic.twitter.com/ihwgnJZYqd	7 10 10 28 28	Retweet 10 Retweeted 10		Like 28 Liked 28	/OptionsAction/status/918967904695185408
@WallStJesus @WallStJesus @WallStJesus @WallStJesus @WallStJesus	JE$US‏ @WallStJesus	13 Oct 2017			FRIDAY'S ACTIVE FLOW: $BAC $AAPL $T $C $NVDA $NFLX $FB $WFC $MU $TSLA $BABA $AMZN $JD $GE $MSFT $X $INTC $AMD $JPM $SNAP $TWTR $CMG $GOOGLpic.twitter.com/ex6cs9g78T	1 9 9 11 11	Retweet 9 Retweeted 9		Like 11 Liked 11	/WallStJesus/status/918937754527989761
@SamAntar @SamAntar @SamAntar @SamAntar @SamAntar @businessinsider	Sam E. Antar‏Verified account @SamAntar Business InsiderVerified account @businessinsider	13 Oct 2017			Tip for Fraudsters: When you can’t sell the numbers, sell the vision. Your potential victims live on hope. https://twitter.com/businessinsider/status/918856613695447045 … $TSLA Tesla's value is surging 'because the vision is so intoxicating' pic.twitter.com/cjQjEZuICR	5 6 6 14 14	Retweet 6 Retweeted 6		Like 14 Liked 14	/SamAntar/status/918878896153604096
@amberkanwar @amberkanwar @amberkanwar @amberkanwar @amberkanwar	Amber Kanwar‏Verified account @amberkanwar	13 Oct 2017	#5things		#5things with a surprise 5th thing (and the last of these you will see for a while) $BAC $EXFO $GM $F $TSLA pic.twitter.com/2qnvK0HhIc	31 6 6 79 79	Retweet 6 Retweeted 6		Like 79 Liked 79	/amberkanwar/status/918804486428217344
@canuck2usa @canuck2usa @canuck2usa @canuck2usa @canuck2usa	CtheLightTrading‏ @canuck2usa	12 Oct 2017			$AAXN monthly chart looks like $BIDU $TSLA before liftoff...something to look at	2 3 3 20 20	Retweet 3 Retweeted 3		Like 20 Liked 20	/canuck2usa/status/918546987485609985
@JustinPulitzer @JustinPulitzer @JustinPulitzer @JustinPulitzer @JustinPulitzer	Justin Pulitzer‏ @JustinPulitzer	12 Oct 2017			$TSLA Everyone misunderstood the Friday news dump. They chose to focus on Truck Delay, but the REAL story is PR rebuild. It’s a game changer	2 3 3 20 20	Retweet 3 Retweeted 3		Like 20 Liked 20	/JustinPulitzer/status/918497356911403009
@juliecjd @juliecjd @juliecjd @juliecjd @juliecjd @araaraa21	MtChills‏ @juliecjd A.N21 @araaraa21	11 Oct 2017			$BVTK- exactly!!! wait when we receive these signed deals/when we get report on all of them! to the moon! $aapl $msft $tsla $kmi $vz $orrvhttps://twitter.com/araa2121/status/918195739641069568 … $BVTK When the market digests & understands the magnitude of these deals + even bigger ones on the horizon..then ya'll wait & see.	5 5 14 14	Retweet 5 Retweeted 5		Like 14 Liked 14	/juliecjd/status/918198913437335552
@juliecjd @juliecjd @juliecjd @juliecjd @juliecjd	MtChills‏ @juliecjd	11 Oct 2017			$BVTK- Amazing! what they have going on!! http://www.darkpulse.com/read-me/ $aapl $msft $tsla $kmi $vz $orrv $nsav $skyf $sanp	6 6 11 11	Retweet 6 Retweeted 6		Like 11 Liked 11	/juliecjd/status/918193387764727808
@StephenPunwasi @StephenPunwasi @StephenPunwasi @StephenPunwasi @StephenPunwasi	Stephen Punwasi‏ @StephenPunwasi	11 Oct 2017	#winning		The price to earnings ratio for the S&P 500 is the second highest in history. Let’s celebrate by buying $TSLA. #winning @TheBubbleBubblepic.twitter.com/sNW4NHb2Lq	4 23 23 51 51	Retweet 23 Retweeted 23		Like 51 Liked 51	/StephenPunwasi/status/918193025326690306
@Teslarati @Teslarati @Teslarati @Teslarati @Teslarati	TESLARATI‏ @Teslarati	11 Oct 2017			Tesla $TSLA short interest slides to 2017 low despite Model 3 “bottlenecks” - http://www.teslarati.com/tesla-tsla-short-interest-slides-2017-low-despite-model-3-bottlenecks/ …pic.twitter.com/AYW9cCKcQZ	8 8 44 44	Retweet 8 Retweeted 8		Like 44 Liked 44	/Teslarati/status/918166899212435457
@HedgeyeIndstrls @HedgeyeIndstrls @HedgeyeIndstrls @HedgeyeIndstrls @HedgeyeIndstrls	Jay Van Sciver‏ @HedgeyeIndstrls	11 Oct 2017			I'll have what Mr. Jonas is having $TSLA	2 2 2 21 21	Retweet 2 Retweeted 2		Like 21 Liked 21	/HedgeyeIndstrls/status/918110301060550659
@HulkCapital @HulkCapital @HulkCapital @HulkCapital @HulkCapital	HULK 👊‏ @HulkCapital	10 Oct 2017	#soldout		$TSLA shorts can’t get enough of these. #soldoutpic.twitter.com/jc3QZhlVaU	2 2 20 20	Retweet 2 Retweeted 2		Like 20 Liked 20	/HulkCapital/status/917951163286392833
@evannex_com @evannex_com @evannex_com @evannex_com @evannex_com	EVANNEX for Tesla‏ @evannex_com	10 Oct 2017	#Tesla,ElonMusk	#ElonMusk	Another #Tesla win, the Netherlands plans to outlaw fossil fuel powered cars, read here: http://ow.ly/Z9eU30fMRIS $TSLA #ElonMusk	10 10 24 24	Retweet 10 Retweeted 10		Like 24 Liked 24	/evannex_com/status/917874259518803968
@globallithium @globallithium @globallithium @globallithium @globallithium	Joe Lowry‏ @globallithium	10 Oct 2017			Dear $TSLA @Tesla It is time for you to get a clue about lithium supply. You can’t fully rely on Panasonic. Amateur hour needs to end.pic.twitter.com/SN7AZKHGN0	5 12 12 57 57	Retweet 12 Retweeted 12		Like 57 Liked 57	/globallithium/status/917865889562738689
@liamdenning @liamdenning @liamdenning @liamdenning @liamdenning	Liam Denning‏Verified account @liamdenning	10 Oct 2017			Morgan Stanley raised its Tesla tgt $10.3bn by tweaking: (a) terminal multiple (b) WACC on a business that doesn't exist yet $TSLA	3 3 15 15	Retweet 3 Retweeted 3		Like 15 Liked 15	/liamdenning/status/917847974889353216
@OMillionaires @OMillionaires @OMillionaires @OMillionaires @OMillionaires	Option Millionaires‏ @OMillionaires	10 Oct 2017			Every possible neg catalyst being bought/buying oppty on $TSLA … another raise and $500 here we come ;)	2 3 3 30 30	Retweet 3 Retweeted 3		Like 30 Liked 30	/OMillionaires/status/917815081500540928
@evannex_com @evannex_com @evannex_com @evannex_com @evannex_com	EVANNEX for Tesla‏ @evannex_com	10 Oct 2017	#Tesla,ElonMusk	#ElonMusk	#Tesla haters are up-in-arms over this, but are they looking at the big picture? Read here: http://ow.ly/b1u030fMrWh $TSLA #ElonMusk	1 3 3 14 14	Retweet 3 Retweeted 3		Like 14 Liked 14	/evannex_com/status/917808879010009089
@juliecjd @juliecjd @juliecjd @juliecjd @juliecjd @Miral_Gandhi	MtChills‏ @juliecjd Miral @Miral_Gandhi	10 Oct 2017			$BVTK- Amazing!! Cellucci is one CEO to be proud of!! He is taking this to NASDAQ!!! $aapl $msft $tsla $kmi $vz $orrv $nsav $skyfhttps://twitter.com/Miral_Gandhi/status/917805233589194753 … @CrucialTrak $BVTK 65/35 heavy returns https://twitter.com/Miral_Gandhi/status/915705965982318593 …	5 5 10 10	Retweet 5 Retweeted 5		Like 10 Liked 10	/juliecjd/status/917807754319773696
@juliecjd @juliecjd @juliecjd @juliecjd @juliecjd @Miral_Gandhi	MtChills‏ @juliecjd Miral @Miral_Gandhi	10 Oct 2017			$BVTK- Huge enough just in this to get us to NASDAQ!!!! $aapl $msft $tsla $kmi $vz $orrv $nsav $skyfhttps://twitter.com/Miral_Gandhi/status/917805685567451136 … @CrucialTrak and @bravatek JV is huge with big returns. $BVTK https://twitter.com/Miral_Gandhi/status/914728936004665344 …	1 9 9 20 20	Retweet 9 Retweeted 9		Like 20 Liked 20	/juliecjd/status/917807156413337600
@WrigleyTom @WrigleyTom @WrigleyTom @WrigleyTom @WrigleyTom	Tom Wrigley‏ @WrigleyTom	10 Oct 2017			$TSLA seeing some block buys + call flow here watching- 350.50 hod 351.76 inside/up, D eventual- 353.50 50d 358.63, inside/up, W	2 3 3 22 22	Retweet 3 Retweeted 3		Like 22 Liked 22	/WrigleyTom/status/917800082052874247
@OptionsHawk @OptionsHawk @OptionsHawk @OptionsHawk @OptionsHawk	Joe Kunkle‏ @OptionsHawk	10 Oct 2017			Looking like more $TSLA Nov $380 calls will add today after big adds y'day, prepping for the big breakout level	7 7 15 15	Retweet 7 Retweeted 7		Like 15 Liked 15	/OptionsHawk/status/917796326594764802
@ElectrekCo @ElectrekCo @ElectrekCo @ElectrekCo @ElectrekCo	Electrek.Co‏ @ElectrekCo	10 Oct 2017			Tesla $TSLA stock rises as Morgan Stanley praises its EV infrastructure advantage https://electrek.co/2017/10/10/tesla-tsla-stock-rises-morgan-stanley-praises-ev-infrastructure/ …	3 40 40 141 141	Retweet 40 Retweeted 40		Like 141 Liked 141	/ElectrekCo/status/917772283204243456
@WrigleyTom @WrigleyTom @WrigleyTom @WrigleyTom @WrigleyTom	Tom Wrigley‏ @WrigleyTom	10 Oct 2017			$TSLA recent/worth a read Baron Discusses Tesla... https://cleantechnica.com/2017/10/07/mutual-fund-manager-ron-baron-discusses-tesla-spacex-gms-curious-move/ … Baron Funds 2Q17 Commentary -@ValueWalkhttps://www.valuewalk.com/2017/09/baron-funds-2q17-commentary/ …	3 3 18 18	Retweet 3 Retweeted 3		Like 18 Liked 18	/WrigleyTom/status/917717577824198656
@Biohazard3737 @Biohazard3737 @Biohazard3737 @Biohazard3737 @Biohazard3737 @jackycwong @CGrantWSJ @MorganStanley	Sheep of Wall Street‏ @Biohazard3737 Jacky WongVerified account @jackycwong	9 Oct 2017	#logic		Absolutely! The value is in the outer years. But at the same time, competition doesn't matter because it is several years away. $TSLA #logichttps://twitter.com/jackycwong/status/917593521095303168 … Basing analysis on a forecast for 2040 is so reasonable	1 3 3 15 15	Retweet 3 Retweeted 3		Like 15 Liked 15	/Biohazard3737/status/917596920385822725
@CGrantWSJ @CGrantWSJ @CGrantWSJ @CGrantWSJ @CGrantWSJ	Charley Grant‏Verified account @CGrantWSJ	9 Oct 2017			Adam Jonas and MS didn't respond to several inquiries from WSJ re: $TSLA Model 3 situation this weekend. Then, a specious upgrade on Monday.	5 4 4 41 41	Retweet 4 Retweeted 4		Like 41 Liked 41	/CGrantWSJ/status/917592648722145281
@DeItaOne @DeItaOne @DeItaOne @DeItaOne @DeItaOne	*Walter Bloomberg‏ @DeItaOne	9 Oct 2017			TESLA INC $TSLA : MORGAN STANLEY RAISES PRICE TARGET TO $379 FROM $317; RATING EQUAL-WEIGHT	14 28 28 45 45	Retweet 28 Retweeted 28		Like 45 Liked 45	/DeItaOne/status/917497841509175297
@cheddar @cheddar @cheddar @cheddar @cheddar	Cheddar‏Verified account @cheddar	9 Oct 2017			.@andyjayhawk says Elon Musk could lose his aura "if he doesn't deliver on this promise of producing a mass-market electric vehicle." $TSLA pic.twitter.com/swmt0SOnMG	2 3 3 6 6	Retweet 3 Retweeted 3		Like 6 Liked 6	/cheddar/status/917398455571570696
@ElonBachman @ElonBachman @ElonBachman @ElonBachman @ElonBachman	"Elon Says"‏ @ElonBachman	8 Oct 2017			$TSLA cash burn slowed down to 1/10th actual speed: pic.twitter.com/Vo0FsukKKm	3 23 23 135 135	Retweet 23 Retweeted 23		Like 135 Liked 135	/ElonBachman/status/917220403583553536
@CGrantWSJ @CGrantWSJ @CGrantWSJ @CGrantWSJ @CGrantWSJ @Teslarati	Charley Grant‏Verified account @CGrantWSJ TESLARATI @Teslarati	8 Oct 2017			This is how fake news spreads, seriously. Nobody, including the WSJ, has reported the Model 3 is being built "all" by hand. $TSLA https://twitter.com/teslarati/status/917180722380627968 … Elon Musk's video of Model 3's body line in action dispels reports of cars being built all by hand - http://www.teslarati.com/video-tesla-model-3-production-body-line-in-action/ … pic.twitter.com/yb1Y4SBpny	16 16 16 64 64	Retweet 16 Retweeted 16		Like 64 Liked 64	/CGrantWSJ/status/917185155793674240
@barronsonline @barronsonline @barronsonline @barronsonline @barronsonline	Barron's‏Verified account @barronsonline	7 Oct 2017			China's answer to Tesla is on a tear http://on.barrons.com/2hY4Wby $TSLA $BRKA @BYDCompany	13 13 21 21	Retweet 13 Retweeted 13		Like 21 Liked 21	/barronsonline/status/916801878595383301
@YahooFinance @YahooFinance @YahooFinance @YahooFinance @YahooFinance	Yahoo Finance‏Verified account @YahooFinance	7 Oct 2017			WATCH: Elon Musk says Tesla could get Puerto Rico's lights back on $TSLA - https://yhoo.it/2gh0wsn pic.twitter.com/SeZOotro1P	4 11 11 14 14	Retweet 11 Retweeted 11		Like 14 Liked 14	/YahooFinance/status/916770375673008128
@parsimony16 @parsimony16 @parsimony16 @parsimony16 @parsimony16 @elonmusk	Parsimony16‏ @parsimony16 Elon MuskVerified account @elonmusk	6 Oct 2017			So the same $TSLA guys designing the HD Truck manufacture the Puerto Rico battery packs? Hmmmm. Good story Elon! Really good one! https://twitter.com/elonmusk/status/916395155120205825 … Tesla Semi unveil now Nov 16. Diverting resources to fix Model 3 bottlenecks & increase battery production for Puerto Rico & other affected areas.	3 5 5 27 27	Retweet 5 Retweeted 5		Like 27 Liked 27	/parsimony16/status/916427614096674817
@CGrantWSJ @CGrantWSJ @CGrantWSJ @CGrantWSJ @CGrantWSJ	Charley Grant‏Verified account @CGrantWSJ	6 Oct 2017			A reminder that $TSLA free cash flow was - $1.1 billion (charitably) last q and there are $20 billion in liabilities on the balance sheet	9 11 11 64 64	Retweet 11 Retweeted 11		Like 64 Liked 64	/CGrantWSJ/status/916420747710681089
@CGrantWSJ @CGrantWSJ @CGrantWSJ @CGrantWSJ @CGrantWSJ @ElectrekCo	Charley Grant‏Verified account @CGrantWSJ Electrek.Co @ElectrekCo	6 Oct 2017			This article promises exclusive information soon. If @ElectrekCo writers still own $TSLA stock this is a reg FD violation https://twitter.com/electrekco/status/916396941679902720 … Tesla pushes electric truck unveiling to Nov 16 as it focuses on Model 3 and Puerto Rico, says Elon Musk https://electrek.co/2017/10/06/tesla-semi-electric-truck-unveiling-nov-16-model-3-puerto-rico-elon-musk/ … pic.tw…	5 15 15 43 43	Retweet 15 Retweeted 15		Like 43 Liked 43	/CGrantWSJ/status/916416615801131008
@traderstewie @traderstewie @traderstewie @traderstewie @traderstewie	traderstewie‏ @traderstewie	6 Oct 2017	#CNBC		#CNBC : "Productions hell at $TSLA, stock taking a hit afterhours!" ... quickly looks at $TSLA quote in panic.... ....$TSLA down $1 ....	7 3 3 78 78	Retweet 3 Retweeted 3		Like 78 Liked 78	/traderstewie/status/916410777031995392
@BertelSchmitt @BertelSchmitt @BertelSchmitt @BertelSchmitt @BertelSchmitt @CGrantWSJ	BertelSchmitt™ 🎩 🎩 🎩 🎩 🎩‏Verified account @BertelSchmitt Charley GrantVerified account @CGrantWSJ	6 Oct 2017			Simple situation: Model 3 PRODUCTION has not started. $tsla is in the early stages of PRE-PRODUCTION. https://twitter.com/CGrantWSJ/status/916399359322841088 … BREAKING: $TSLA https://www.wsj.com/articles/behind-teslas-production-delays-parts-of-model-3-were-being-made-by-hand-1507321057 … via @WSJ	4 5 5 24 24	Retweet 5 Retweeted 5		Like 24 Liked 24	/BertelSchmitt/status/916409429884420096
@WallStCynic @WallStCynic @WallStCynic @WallStCynic @WallStCynic @Spencerjakab	Diogenes‏ @WallStCynic Spencer JakabVerified account @Spencerjakab	6 Oct 2017			$TSLA and @elonmusk are the perfect corporate manifestation of the Trumpian post-truth world.https://twitter.com/spencerjakab/status/916402656154972160 … This quote in the $TSLA scoop by @timkhiggins is almost Trump-esque - glad the @WSJ pushed back pic.twitter.com/KjYj0kXcGX	2 1 1 20 20	Retweet 1 Retweeted 1		Like 20 Liked 20	/WallStCynic/status/916405540451909632
@Spencerjakab @Spencerjakab @Spencerjakab @Spencerjakab @Spencerjakab	Spencer Jakab‏Verified account @Spencerjakab	6 Oct 2017			This quote in the $TSLA scoop by @timkhiggins is almost Trump-esque - glad the @WSJ pushed backpic.twitter.com/KjYj0kXcGX	6 31 31 58 58	Retweet 31 Retweeted 31		Like 58 Liked 58	/Spencerjakab/status/916402656154972160
@Spencerjakab @Spencerjakab @Spencerjakab @Spencerjakab @Spencerjakab	Spencer Jakab‏Verified account @Spencerjakab	6 Oct 2017			Good news Tesla 3 owners - you bought a handmade car! Not so good for shareholders, though. $TSLA https://www.wsj.com/articles/behind-teslas-production-delays-parts-of-model-3-were-being-made-by-hand-1507321057 …	1 7 7 20 20	Retweet 7 Retweeted 7		Like 20 Liked 20	/Spencerjakab/status/916400053647847424
@Sassy_SPY @Sassy_SPY @Sassy_SPY @Sassy_SPY @Sassy_SPY	Rachel Shasha 🦄‏Verified account @Sassy_SPY	6 Oct 2017			Few trades at SassyOptions this wk: $GS .50 - 3.50 $GOOGL .85 - 4.20 $PCLN .65 - 2.25 $AMZN .50 - 2.10 $NFLX .47 -1.40 $TSLA 1.85 - 3.0	11 7 7 40 40	Retweet 7 Retweeted 7		Like 40 Liked 40	/Sassy_SPY/status/916393182614650880
@timseymour @timseymour @timseymour @timseymour @timseymour	Tim Seymour‏Verified account @timseymour	6 Oct 2017	#Telsa,Musk	#Musk	$GM on #Telsa 's #Musk : "He's full of crap" - GM's director of autonomous vehicle integration Scott Miller ...LOVE IT. $TSLA	5 5 5 27 27	Retweet 5 Retweeted 5		Like 27 Liked 27	/timseymour/status/916386024636452864
@OMillionaires @OMillionaires @OMillionaires @OMillionaires @OMillionaires @elonmusk @stapf	Option Millionaires‏ @OMillionaires Elon MuskVerified account @elonmusk	6 Oct 2017			The bears call this a car company… $TSLA https://twitter.com/elonmusk/status/915939199718531072 … The Tesla team has done this for many smaller islands around the world, but there is no scalability limit, so it can be done for Puerto Rico too. Such a decision would be in the hands of the PR govt, PUC, any commercial stakeholders and, most importantly, the people of PR.	2 7 7 39 39	Retweet 7 Retweeted 7		Like 39 Liked 39	/OMillionaires/status/916365554356817921
@YahooFinance @YahooFinance @YahooFinance @YahooFinance @YahooFinance	Yahoo Finance‏Verified account @YahooFinance	6 Oct 2017			WATCH: Elon Musk says Tesla could get Puerto Rico's lights back on $TSLA - http://yhoo.it/2kssFBo pic.twitter.com/1Iq1PvwiXs	1 12 12 25 25	Retweet 12 Retweeted 12		Like 25 Liked 25	/YahooFinance/status/916360048741310464
@cheddar @cheddar @cheddar @cheddar @cheddar	Cheddar‏Verified account @cheddar	6 Oct 2017			Looks like @elonmusk found his next challenge: Rebuilding Puerto Rico's power grid. $TSLA pic.twitter.com/5rh5WYdM7X	8 8 16 16	Retweet 8 Retweeted 8		Like 16 Liked 16	/cheddar/status/916309095489077249
@YahooFinance @YahooFinance @YahooFinance @YahooFinance @YahooFinance	Yahoo Finance‏Verified account @YahooFinance	6 Oct 2017			Call of the week: Tesla could soar to $500 a share - @seanansmith explains $TSLA http://yhoo.it/2z3mjeV pic.twitter.com/jiSyGNtCCQ	3 11 11 15 15	Retweet 11 Retweeted 11		Like 15 Liked 15	/YahooFinance/status/916308918921347073
@ThorntonMcEnery @ThorntonMcEnery @ThorntonMcEnery @ThorntonMcEnery @ThorntonMcEnery	Thornton McEnery‏ @ThorntonMcEnery	6 Oct 2017			Looking for a $TSLA analyst to quantify how much the stock increased because Elon tweeted about doing tons of coke with a literal cartoon...	1 4 4 18 18	Retweet 4 Retweeted 4		Like 18 Liked 18	/ThorntonMcEnery/status/916301800231272449
@StockTwits @StockTwits @StockTwits @StockTwits @StockTwits	StockTwits‏Verified account @StockTwits	6 Oct 2017			So this is how Elon Musk wants to help Puerto Rico $TSLA -> https://stocktwits.com/Jemi/message/96982078 …pic.twitter.com/jAwifUpn8T	8 34 34 62 62	Retweet 34 Retweeted 34		Like 62 Liked 62	/StockTwits/status/916290794188877825
@evannex_com @evannex_com @evannex_com @evannex_com @evannex_com	EVANNEX for Tesla‏ @evannex_com	5 Oct 2017	#TeslaMotors,Tesla,ElectricVehicle,ElonMusk	#Tesla	Yes, it's time to ban gas cars in California, here's why: http://ow.ly/G45e30fFROS $TSLA #TeslaMotors #Tesla #ElectricVehicle #ElonMusk	3 6 6 24 24	Retweet 6 Retweeted 6		Like 24 Liked 24	/evannex_com/status/916043834722848768
@WrigleyTom @WrigleyTom @WrigleyTom @WrigleyTom @WrigleyTom	Tom Wrigley‏ @WrigleyTom	5 Oct 2017			$TSLA quietly re-takes 50sma as it rounds up more shorts before Oct 26 also, ER is early Nov Nice pause after +20, since Tues lod Short int pic.twitter.com/e1ii0NPyGR	11 11 12 12	Retweet 11 Retweeted 11		Like 12 Liked 12	/WrigleyTom/status/915994386005032960
@aaronvalue @aaronvalue @aaronvalue @aaronvalue @aaronvalue	Aaron Edelheit‏ @aaronvalue	4 Oct 2017			Are $TSLA investors concerned that the company's namesake died destitute in 1943, despite his genius, outrageous showmanship and inventions?	6 10 10 31 31	Retweet 10 Retweeted 10		Like 31 Liked 31	/aaronvalue/status/915710094389559297
@themotleyfool @themotleyfool @themotleyfool @themotleyfool @themotleyfool	The Motley Fool‏Verified account @themotleyfool	4 Oct 2017			Buy and hold is our philosophy. Here’s why Fool writer Anders Bylund says he’ll hold $BABA $AMT & $TSLA forever. https://www.fool.com/investing/2017/10/02/3-stocks-im-never-selling.aspx …	4 10 10 27 27	Retweet 10 Retweeted 10		Like 27 Liked 27	/themotleyfool/status/915593709340807168
@victoriouscake @victoriouscake @victoriouscake @victoriouscake @victoriouscake	Victorious Cake‏ @victoriouscake	3 Oct 2017			Credit where credit is due. Nomura knows how to throw a party. This is how men value equities. $TSLA pic.twitter.com/aNifidHAPz	9 19 19 95 95	Retweet 19 Retweeted 19		Like 95 Liked 95	/victoriouscake/status/915315511768035334
@canuck2usa @canuck2usa @canuck2usa @canuck2usa @canuck2usa	CtheLightTrading‏ @canuck2usa	3 Oct 2017	#Nomura		$TSLA Initiated with a $500 price target at #Nomura	6 6 17 17	Retweet 6 Retweeted 6		Like 17 Liked 17	/canuck2usa/status/915308566252105728
@Hedgeye @Hedgeye @Hedgeye @Hedgeye @Hedgeye	Hedgeye‏Verified account @Hedgeye	3 Oct 2017			A friendly reminder for $TSLA longs. pic.twitter.com/AhJ0baaEdE	11 11 25 25	Retweet 11 Retweeted 11		Like 25 Liked 25	/Hedgeye/status/915273767047385088
@OMillionaires @OMillionaires @OMillionaires @OMillionaires @OMillionaires	Option Millionaires‏ @OMillionaires	3 Oct 2017			Not sure what everyone is looking at but $TSLA looks cheap here, trades at an inexpensive 1.3 P*/M3* ratio… Buy Buy Buy (Price/Model 3)	16 15 15 44 44	Retweet 15 Retweeted 15		Like 44 Liked 44	/OMillionaires/status/915246694077526017
@WrigleyTom @WrigleyTom @WrigleyTom @WrigleyTom @WrigleyTom @OMillionaires	Tom Wrigley‏ @WrigleyTom	3 Oct 2017			$TSLA shorts at 331 this a.m. pic.twitter.com/OsAnzMxmGM	4 8 8 27 27	Retweet 8 Retweeted 8		Like 27 Liked 27	/WrigleyTom/status/915245901693816836
@c4chaos @c4chaos @c4chaos @c4chaos @c4chaos @iotatoken	~C4Chaos‏ @c4chaos IOTA @iotatoken	3 Oct 2017	#IOTA,IoT	#IoT	paging @elonmusk. i have a feeling you’re already looking at #IOTA. coz $TSLA + $IOTA = #IoT no-brainer https://twitter.com/iotatoken/status/915230786743357442 … https://medium.com/@harmvandenbrink/what-are-the-possibilities-for-dlts-like-blockchain-tangle-and-other-related-technologies-in-the-40c8f9f90890 …	1 12 12 22 22	Retweet 12 Retweeted 12		Like 22 Liked 22	/c4chaos/status/915232537537949696
@CGrantWSJ @CGrantWSJ @CGrantWSJ @CGrantWSJ @CGrantWSJ	Charley Grant‏Verified account @CGrantWSJ	3 Oct 2017			$TSLA has a forecasting problem https://www.wsj.com/articles/tesla-has-a-forecasting-problem-1507040172?mod=djemheard_t …	16 5 5 23 23	Retweet 5 Retweeted 5		Like 23 Liked 23	/CGrantWSJ/status/915220879474413568
@StockTwits @StockTwits @StockTwits @StockTwits @StockTwits	StockTwits‏Verified account @StockTwits	3 Oct 2017			Market cap of the biggest auto companies $TM $194B $DDAIF $85B $GM $61B $TSLA $57B $HMC $53B $F $48B https://stocktwits.com/1SimpleTrader/message/95911678 …	12 12 9 9	Retweet 12 Retweeted 12		Like 9 Liked 9	/StockTwits/status/915205670856794113
@StockTwits @StockTwits @StockTwits @StockTwits @StockTwits	StockTwits‏Verified account @StockTwits	3 Oct 2017			Someone claims they spotted the new Tesla semi truck. It looks like this -> https://stocktwits.com/chrisFoxx/message/96560846 … $TSLA	3 15 15 11 11	Retweet 15 Retweeted 15		Like 11 Liked 11	/StockTwits/status/915199749170585600
@CNBCFastMoney @CNBCFastMoney @CNBCFastMoney @CNBCFastMoney @CNBCFastMoney	CNBC's Fast Money‏Verified account @CNBCFastMoney	3 Oct 2017			Check out the early movers: $TSLA lower after posting disappointing Model 3 production numbers, while $LEN gets a boost off earnings.pic.twitter.com/XduGEczzym	1 11 11 10 10	Retweet 11 Retweeted 11		Like 10 Liked 10	/CNBCFastMoney/status/915196931776884736
@BertelSchmitt @BertelSchmitt @BertelSchmitt @BertelSchmitt @BertelSchmitt	BertelSchmitt™ 🎩 🎩 🎩 🎩 🎩‏Verified account @BertelSchmitt	3 Oct 2017			Father of Jaguar I-Pace explains why only suicidal idiots skimp a rigorous pre-production run. Learn from it, $tsla. https://www.forbes.com/sites/bertelschmitt/2017/06/16/the-road-from-high-octane-to-high-tech-is-dangerous-father-of-tesla-beater-jaguar-says-why/ …pic.twitter.com/CUfi5GN7nF	5 5 5 20 20	Retweet 5 Retweeted 5		Like 20 Liked 20	/BertelSchmitt/status/915174756365881344
@evannex_com @evannex_com @evannex_com @evannex_com @evannex_com	EVANNEX for Tesla‏ @evannex_com	3 Oct 2017	#electricvehicle,Tesla	#Tesla	Kudos to these multinational companies committing to an #electricvehicle transition, read here: http://ow.ly/Jpuw30fBhss $TSLA #Tesla	4 4 15 15	Retweet 4 Retweeted 4		Like 15 Liked 15	/evannex_com/status/915157888175415296
@LithiumIonBull @LithiumIonBull @LithiumIonBull @LithiumIonBull @LithiumIonBull	Howard Klein‏ @LithiumIonBull	2 Oct 2017			$GXY supplying $TSLA partner Panasonic? https://amp.afr.com/street-talk/galaxy-resources-strikes-deal-with-japans-panasonic-sources-20171002-gyt44m …	8 8 14 14	Retweet 8 Retweeted 8		Like 14 Liked 14	/LithiumIonBull/status/915052015046332416
@evannex_com @evannex_com @evannex_com @evannex_com @evannex_com	EVANNEX for Tesla‏ @evannex_com	2 Oct 2017	#electricvehicle,TeslaMotors,ElonMusk	#TeslaMotors	It's coming, #electricvehicle cost curve is coming down to beat gas cars, read here: http://ow.ly/jYMx30fABEv $TSLA #TeslaMotors #ElonMusk	2 18 18 33 33	Retweet 18 Retweeted 18		Like 33 Liked 33	/evannex_com/status/914967553784664071
@CGrantWSJ @CGrantWSJ @CGrantWSJ @CGrantWSJ @CGrantWSJ @elonmusk	Charley Grant‏Verified account @CGrantWSJ Elon MuskVerified account @elonmusk	2 Oct 2017			$TSLA has produced just over three M3s a day since this tweet. http://ir.tesla.com/releasedetail.cfm?ReleaseID=1042449 …https://twitter.com/elonmusk/status/883900030163324930 … First Production Model 3 pic.twitter.com/TCa2NSUNI3	24 28 28 84 84	Retweet 28 Retweeted 28		Like 84 Liked 84	/CGrantWSJ/status/914953277443313664
@lisahopeking @lisahopeking @lisahopeking @lisahopeking @lisahopeking	Hope King 🔌‏Verified account @lisahopeking	2 Oct 2017			Q3 Model 3 production: 260. Deliveries: 220. $TSLA wants to ramp up to 20,000 cars a month by December. Musk's always aggressive timeline pic.twitter.com/YXjxK3rwXV	5 5 10 10	Retweet 5 Retweeted 5		Like 10 Liked 10	/lisahopeking/status/914952207258157056
@followtheh @followtheh @followtheh @followtheh @followtheh	Tom Hearden‏ @followtheh	2 Oct 2017			$260 million in market cap per Model 3 produced seems sensible. $TSLA	3 11 11 55 55	Retweet 11 Retweeted 11		Like 55 Liked 55	/followtheh/status/914947736742526977
@Lebeaucarnews @Lebeaucarnews @Lebeaucarnews @Lebeaucarnews @Lebeaucarnews	Phil LeBeau‏Verified account @Lebeaucarnews	2 Oct 2017			$TSLA says Q3 Model 3 production "less than expected due to production bottlenecks."	2 9 9 13 13	Retweet 9 Retweeted 9		Like 13 Liked 13	/Lebeaucarnews/status/914946312646340608
@Selerity @Selerity @Selerity @Selerity @Selerity	Selerity‏Verified account @Selerity	2 Oct 2017	#BREAKING		#BREAKING: Tesla $TSLA Q3 Vehicle Deliveries, 26,150 vs. 25,000 expected.	11 11 16 16	Retweet 11 Retweeted 11		Like 16 Liked 16	/Selerity/status/914944380108263425
@dcblocher @dcblocher @dcblocher @dcblocher @dcblocher	Bloke‏ @dcblocher	1 Oct 2017			Upcoming earnings dates 10/16 $NFLX 10/17 $GS 10/24 $AAPL 10/25 $TSLA 10/26 $GOOGL $AMZN $BIDU 10/31 $SHOP 11/1 $BABA 11/6 $PCLN	2 26 26 51 51	Retweet 26 Retweeted 26		Like 51 Liked 51	/dcblocher/status/914658279283929092
@johnscharts @johnscharts @johnscharts @johnscharts @johnscharts	Johns Charts‏ @johnscharts	30 Sep 2017			$TSLA monthly bull pennant pic.twitter.com/aqgp1f86HO	3 5 5 27 27	Retweet 5 Retweeted 5		Like 27 Liked 27	/johnscharts/status/914125179541958657
@evannex_com @evannex_com @evannex_com @evannex_com @evannex_com	EVANNEX for Tesla‏ @evannex_com	30 Sep 2017	#ElonMusk,Tesla,TeslaMotors,ElectricVehicle,SpaceX	#Tesla	#ElonMusk and #Tesla make huge inroads in Australia, read here: http://ow.ly/L5uq30fxx2Z $TSLA #TeslaMotors #ElectricVehicle #SpaceX	4 4 12 12	Retweet 4 Retweeted 4		Like 12 Liked 12	/evannex_com/status/914085001721008129
@ElixiumCrypto @ElixiumCrypto @ElixiumCrypto @ElixiumCrypto @ElixiumCrypto	Elixium Crypto‏ @ElixiumCrypto	29 Sep 2017	#Trading,Bitcoin,Forex,Stocks,Blockchain,Crypto	#Bitcoin	http://www.ElixiumCapital.com/bitcoin/ #Trading with #Bitcoin @ElixiumBitcoin #Forex #Stocks $ES $GC $CL $GOOG $AAPL $TSLA $SPY $QQQ #Blockchain #Cryptopic.twitter.com/YRcybbJ2YU	1 86 86 106 106	Retweet 86 Retweeted 86		Like 106 Liked 106	/ElixiumCrypto/status/913971691944017921
@TheStreet @TheStreet @TheStreet @TheStreet @TheStreet	TheStreet‏Verified account @TheStreet	29 Sep 2017			Forget $TSLA for a second; there's some serious innovation happening on the back of Indian Motorcycles: https://buff.ly/2wOVC0f pic.twitter.com/KCbyqmw8yM	11 11 16 16	Retweet 11 Retweeted 11		Like 16 Liked 16	/TheStreet/status/913967394044878853
@GerberKawasaki @GerberKawasaki @GerberKawasaki @GerberKawasaki @GerberKawasaki	Ross Gerber‏Verified account @GerberKawasaki	29 Sep 2017	#Tesla,modelS	#modelS	GK partner driving his wife’s new #Tesla because it’s so sweet. #modelS $tsla pic.twitter.com/DLMmyDbXrq	4 1 1 17 17	Retweet 1 Retweeted 1		Like 17 Liked 17	/GerberKawasaki/status/913882024766709761
@juliecjd @juliecjd @juliecjd @juliecjd @juliecjd	MtChills‏ @juliecjd	29 Sep 2017			$BVTK- This is all coming together SOON! Huge! Nasdaq! $aapl $msft $amzn $tsla $kmi $orrv $nsav $onsi	4 4 16 16	Retweet 4 Retweeted 4		Like 16 Liked 16	/juliecjd/status/913851245865005056
@WallStCynic @WallStCynic @WallStCynic @WallStCynic @WallStCynic	Diogenes‏ @WallStCynic	29 Sep 2017			The $65,000 Pyramid: Electric Autojournos Pump $TSLA, Receive Massive Gifts | Electrek's writers get paid referrals http://www.thetruthaboutcars.com/2017/09/65000-pyramid-electric-autojournos-pump-tesla-stock-receive-massive-gifts/ …	1 7 7 10 10	Retweet 7 Retweeted 7		Like 10 Liked 10	/WallStCynic/status/913812266260320256
@evannex_com @evannex_com @evannex_com @evannex_com @evannex_com	EVANNEX for Tesla‏ @evannex_com	29 Sep 2017	#Tesla,TeslaMotors,ElectricVehicle,ElonMusk	#TeslaMotors	Here's why #Tesla is such a great car for the family, read here: http://ow.ly/oRlM30fwAjR $TSLA #TeslaMotors #ElectricVehicle #ElonMusk	2 2 22 22	Retweet 2 Retweeted 2		Like 22 Liked 22	/evannex_com/status/913799137501605888
@TheReaDone11 @TheReaDone11 @TheReaDone11 @TheReaDone11 @TheReaDone11	ReaDone1‏ @TheReaDone11	29 Sep 2017			If you change what you say your company does like every 3 months, you're either $TSLA or a small/microcap biotech cc: @CGrantWSJ	2 4 4 7 7	Retweet 4 Retweeted 4		Like 7 Liked 7	/TheReaDone11/status/913792245245075456
@WallStCynic @WallStCynic @WallStCynic @WallStCynic @WallStCynic @CGrantWSJ	Diogenes‏ @WallStCynic	29 Sep 2017	#Visionary		Laugh all you want, Ink-Boy, but who else is discussing interplanetary travel while losing billions making cars? #Visionary $TSLA	4 2 2 15 15	Retweet 2 Retweeted 2		Like 15 Liked 15	/WallStCynic/status/913785411692056577
@juliecjd @juliecjd @juliecjd @juliecjd @juliecjd	MtChills‏ @juliecjd	29 Sep 2017			$BVTK- Great Job!! Cellucci gets it done!! $aapl $msft $amzn $tsla $kmi $orrv $onsi $nsav https://twitter.com/DarkPulseTech/status/913742915754692608 …	1 7 7 12 12	Retweet 7 Retweeted 7		Like 12 Liked 12	/juliecjd/status/913769254436061184
@StockTwits @StockTwits @StockTwits @StockTwits @StockTwits	StockTwits‏Verified account @StockTwits	29 Sep 2017			Elon Musk is living in 3017. $TSLA $SPACEX https://stocktwits.com/TraderJoetoKnow/message/96272271 …pic.twitter.com/RDE7qsD3Gk	10 109 109 156 156	Retweet 109 Retweeted 109		Like 156 Liked 156	/StockTwits/status/913763568318910464
@SpeedyCalls @SpeedyCalls @SpeedyCalls @SpeedyCalls @SpeedyCalls	$peedy Calls‏ @SpeedyCalls	28 Sep 2017			$TSLA more 500 & 600 Jan2019 Calls BUYING pic.twitter.com/tBH17zMilg	3 9 9 25 25	Retweet 9 Retweeted 9		Like 25 Liked 25	/SpeedyCalls/status/913418451150098433
@NicoLongShort @NicoLongShort @NicoLongShort @NicoLongShort @NicoLongShort	Nic 🛢‏ @NicoLongShort	28 Sep 2017	#OOTT		#OOTT Just out of a chat with former head of batteries at $TSLA. He sees as much as 50% market share for EVs in 2025.	12 19 19 21 21	Retweet 19 Retweeted 19		Like 21 Liked 21	/NicoLongShort/status/913341126681210880
@szaman @szaman @szaman @szaman @szaman	NYC Trader‏ @szaman	27 Sep 2017			$TSLA no love while $QQQ at the highs.Something brewing there maybe.	3 3 3 12 12	Retweet 3 Retweeted 3		Like 12 Liked 12	/szaman/status/913126794903113728
@DavidTalbott2 @DavidTalbott2 @DavidTalbott2 @DavidTalbott2 @DavidTalbott2	David Talbott‏ @DavidTalbott2	27 Sep 2017			Let's check in on $TSLA Hong Kong vehicle registrations... oh pic.twitter.com/zkDxZ1DMd0	2 8 8 17 17	Retweet 8 Retweeted 8		Like 17 Liked 17	/DavidTalbott2/status/913015925758205952
@CGrantWSJ @CGrantWSJ @CGrantWSJ @CGrantWSJ @CGrantWSJ	Charley Grant‏Verified account @CGrantWSJ	26 Sep 2017			This piece by @antonwahlman notes that today's MS $TSLA note implies a huge production guidance miss for 2018 https://seekingalpha.com/article/4109668-morgan-stanley-admits-tesla-miss-2018-guidance-52-percent …	5 8 8 21 21	Retweet 8 Retweeted 8		Like 21 Liked 21	/CGrantWSJ/status/912825466251333634
@MarkYusko @MarkYusko @MarkYusko @MarkYusko @MarkYusko @NYDOUGH @GS_CapSF @MarkYusko	Mark W. Yusko‏Verified account @MarkYusko NYDOUGH @NYDOUGH	26 Sep 2017	#NoSkidMarks		Assume $TSLA makes money when they sell a car.... "Slider, you kill me, you really do..." #NoSkidMarkshttps://twitter.com/nydough/status/912800867820195841 … Ummm ford makes an avg 14k per vehicle. Assume TSLA same. Do the math lol cya	5 4 4 25 25	Retweet 4 Retweeted 4		Like 25 Liked 25	/MarkYusko/status/912812532175433730
@IGOSODAMNHAM @IGOSODAMNHAM @IGOSODAMNHAM @IGOSODAMNHAM @IGOSODAMNHAM	https://www.twitch.tv/IPUSHBUTTONSFORMONEY‏ @IGOSODAMNHAM	26 Sep 2017			$TWTR - Twitter to double the characters you can post. Think of how many tickers you can spam now! $SPY $MU $AAPL $DRYS $QQQ $BVTK $TSLA pic.twitter.com/p5oj65ivkB	6 1 1 24 24	Retweet 1 Retweeted 1		Like 24 Liked 24	/IGOSODAMNHAM/status/912784118655668224
@businessinsider @businessinsider @businessinsider @businessinsider @businessinsider	Business Insider‏Verified account @businessinsider	26 Sep 2017			The inventor of Dyson vacuums says he's spending nearly $3 billion to build an electric car $F $GM $TSLA http://read.bi/2wUdamy	2 7 7 20 20	Retweet 7 Retweeted 7		Like 20 Liked 20	/businessinsider/status/912713561675354113
@StockTwits @StockTwits @StockTwits @StockTwits @StockTwits	StockTwits‏Verified account @StockTwits	26 Sep 2017			Is a rotation happening in auto stocks? Car companies like $F and $GM are starting to outperform $RACE and $TSLA -> https://stocktwits.com/1SimpleTrader/message/95911678 …	4 13 13 16 16	Retweet 13 Retweeted 13		Like 16 Liked 16	/StockTwits/status/912699288521789442
@WallStCynic @WallStCynic @WallStCynic @WallStCynic @WallStCynic	Diogenes‏ @WallStCynic	26 Sep 2017			Adam Jonas dutifully out w/a $TSLA defend call today, using a 2040 "32MM cars on the road" metric. Lol, ok.	7 5 5 43 43	Retweet 5 Retweeted 5		Like 43 Liked 43	/WallStCynic/status/912695967056404480
@RedDogT3 @RedDogT3 @RedDogT3 @RedDogT3 @RedDogT3	Scott Redler‏Verified account @RedDogT3	26 Sep 2017			Lots of "h sell set ups". Like $fb into $165-$166. $tsla $nflx $amzn etc.pic.twitter.com/JaqW8FvtP1	1 6 6 13 13	Retweet 6 Retweeted 6		Like 13 Liked 13	/RedDogT3/status/912695567574282240
@StockTwits @StockTwits @StockTwits @StockTwits @StockTwits	StockTwits‏Verified account @StockTwits	26 Sep 2017			Those new Tesla Model X doors are awesome... until this happens $TSLA https://stocktwits.com/Henrick/message/95914770 …pic.twitter.com/RdNUrJELHu	3 16 16 24 24	Retweet 16 Retweeted 16		Like 24 Liked 24	/StockTwits/status/912688448099807232
@evannex_com @evannex_com @evannex_com @evannex_com @evannex_com	EVANNEX for Tesla‏ @evannex_com	26 Sep 2017	#ElectricVehicle,Tesla,TeslaMotors,ElonMusk	#Tesla	One #ElectricVehicle expert thinks #Tesla stock is going to $950, here's why: http://ow.ly/yWHp30fqJ66 $TSLA #TeslaMotors #ElonMusk	4 4 10 10	Retweet 4 Retweeted 4		Like 10 Liked 10	/evannex_com/status/912633733345357824
@TeslaModel3News @TeslaModel3News @TeslaModel3News @TeslaModel3News @TeslaModel3News	Tesla Model 3 News‏ @TeslaModel3News	25 Sep 2017	#Model3,Tesla	#Tesla	[Video] First Tesla #Model3 Delivery In Texas http://insideevs.com/first-tesla-model-3-delivery-texas-update-3-video/ … $TSLA #Tesla	3 12 12 53 53	Retweet 12 Retweeted 12		Like 53 Liked 53	/TeslaModel3News/status/912469650318950401
@TheStreet @TheStreet @TheStreet @TheStreet @TheStreet	TheStreet‏Verified account @TheStreet	25 Sep 2017			Forget $TSLA for a second; there's some serious innovation happening on the back of Indian Motorcycles: https://buff.ly/2wOVC0f pic.twitter.com/aXQNCr2b3q	1 5 5 10 10	Retweet 5 Retweeted 5		Like 10 Liked 10	/TheStreet/status/912432791312228354
@WallStJesus @WallStJesus @WallStJesus @WallStJesus @WallStJesus	JE$US‏ @WallStJesus	25 Sep 2017			TODAY'S ACTIVE FLOW: $AAPL $FB $BABA $BAC $MU $NVDA $AMD $NFLX $TSLA $T $AMZN $MSFT $TMUS $UAL $JPM $PYPL $TWTR $GM $C $DIS $RIG $UPS $GEpic.twitter.com/ta3xVomLoF	6 6 8 8	Retweet 6 Retweeted 6		Like 8 Liked 8	/WallStJesus/status/912415933871919105
@Bar2lucci @Bar2lucci @Bar2lucci @Bar2lucci @Bar2lucci @elonmusk @Daimler	Immanuel Cunt‏ @Bar2lucci Elon MuskVerified account @elonmusk	25 Sep 2017			When you have no witty reply because you just shat your pants. $TSLA https://twitter.com/elonmusk/status/912384568790999040 … Good	1 1 8 8	Retweet 1 Retweeted 1		Like 8 Liked 8	/Bar2lucci/status/912395326958563328
@hatemdhiab @hatemdhiab @hatemdhiab @hatemdhiab @hatemdhiab @GerberKawasaki	Hatem D.‏ @hatemdhiab	25 Sep 2017			After being a $tsla shareholder for years now I’m a proud model S owner. Thanks @elonmusk and @tesla for making such a beauty @tressadhiabpic.twitter.com/DD9qgNqgEI	1 1 1 8 8	Retweet 1 Retweeted 1		Like 8 Liked 8	/hatemdhiab/status/912380386612731905
@GerberKawasaki @GerberKawasaki @GerberKawasaki @GerberKawasaki @GerberKawasaki	Ross Gerber‏Verified account @GerberKawasaki	25 Sep 2017	#TeslaModel3,Tesla	#Tesla	First #TeslaModel3 sighting in Santa Monica. Looking good!!! #Tesla $tsla pic.twitter.com/fcb9XEf57Q	4 1 1 18 18	Retweet 1 Retweeted 1		Like 18 Liked 18	/GerberKawasaki/status/912367766945935360
@WrigleyTom @WrigleyTom @WrigleyTom @WrigleyTom @WrigleyTom	Tom Wrigley‏ @WrigleyTom	25 Sep 2017			Bears in control, 11am FANG $AMZN $GOOGL -1.5% rs vs. $FB $NFLX -3.5-4% $TSLA reverses $TWTR <50d $NVDA -3.8% $AAPL $150 trying to hold	2 11 11 22 22	Retweet 11 Retweeted 11		Like 22 Liked 22	/WrigleyTom/status/912331566378094592
@Terri1618 @Terri1618 @Terri1618 @Terri1618 @Terri1618	Surfergirl‏ @Terri1618	25 Sep 2017			$QQQ $TSLA $FB $UCTT update. $SPY tight range. Watchlist: $RGNX $WUBA $BABA $BZUN $YY $RDFN $AMZN $GOOGL Lg topping patterns,sto oversoldpic.twitter.com/W0ekMXO5Ck	2 2 12 12	Retweet 2 Retweeted 2		Like 12 Liked 12	/Terri1618/status/912307395698683904
@ElonBachman @ElonBachman @ElonBachman @ElonBachman @ElonBachman @CafeElectric	"Elon Says"‏ @ElonBachman Otmar Ebenhoech @CafeElectric	24 Sep 2017			What happened to this $TSLA Model 3 A pillar? https://twitter.com/CafeElectric/status/909970314330701826 … Saw my first Model 3 in the wild. Poor VIN 42 is looking neglected. I guess they are old cars now. #Tesla #Model3 pic.twitter.com/H1930tAixW	5 6 6 16 16	Retweet 6 Retweeted 6		Like 16 Liked 16	/ElonBachman/status/912103576511631361
@FoxBusiness @FoxBusiness @FoxBusiness @FoxBusiness @FoxBusiness	FOX Business‏Verified account @FoxBusiness	24 Sep 2017			Trade panel says low-cost solar imports hurt US companies $TSLA http://fxn.ws/2xCbQJf	5 4 4 13 13	Retweet 4 Retweeted 4		Like 13 Liked 13	/FoxBusiness/status/911991117352185857
@GerberKawasaki @GerberKawasaki @GerberKawasaki @GerberKawasaki @GerberKawasaki	Ross Gerber‏Verified account @GerberKawasaki	22 Sep 2017			Working with a client who donated his Tesla shares to charity. Bought 5 years ago for $30.55. Sending a kid to college on the gains. $TSLA	3 2 2 33 33	Retweet 2 Retweeted 2		Like 33 Liked 33	/GerberKawasaki/status/911352561340268544
@airlucas @airlucas @airlucas @airlucas @airlucas	Lucas Bifera‏ @airlucas	22 Sep 2017	#Sunviva		Solar stocks tank on ITC finding injury to #Sunviva and SolarWorld, but investors may see it as buying opp: $TSLA $FSLR $SPWR $RUN $VSLRpic.twitter.com/TVezdAxfKb	6 6 5 5	Retweet 6 Retweeted 6		Like 5 Liked 5	/airlucas/status/911249784048160768
@CarsPerforming @CarsPerforming @CarsPerforming @CarsPerforming @CarsPerforming	24/7 Money Maker.‏ @CarsPerforming	21 Sep 2017			$AZFL THIS ONE WILL BE OTC STORY OF THE YEAR $BVTK $GOOG $TSLA $CBIS $MJNA $ERBB $HEMP https://twitter.com/High_Profits/status/910936037203087361 …	28 28 35 35	Retweet 28 Retweeted 28		Like 35 Liked 35	/CarsPerforming/status/911021957528932352
@TiernanRayTech @TiernanRayTech @TiernanRayTech @TiernanRayTech @TiernanRayTech	Tiernan Ray‏ @TiernanRayTech	21 Sep 2017			AMD ‘Dead on Departure’ in A.I. Versus Nvidia, Says Global Equities - Tech Trader Daily - $AMD $NVDA $TSLA $GOOGLhttp://www.barrons.com/articles/amd-dead-on-departure-in-a-i-versus-nvidia-says-global-equities-1506018643?mod=hp_RTA& …	6 6 6 6	Retweet 6 Retweeted 6		Like 6 Liked 6	/TiernanRayTech/status/910936656546553857
@OpenOutcrier @OpenOutcrier @OpenOutcrier @OpenOutcrier @OpenOutcrier	Open Outcrier‏ @OpenOutcrier	21 Sep 2017			$AMD What's it gonna take for @CNBC to update the story they broke? $TSLA $NVDA	3 3 3 21 21	Retweet 3 Retweeted 3		Like 21 Liked 21	/OpenOutcrier/status/910927709286621187
@markbspiegel @markbspiegel @markbspiegel @markbspiegel @markbspiegel	Mark B. Spiegel‏ @markbspiegel	21 Sep 2017			OMG, this Fidelity rocket scientist is GONE: https://www.wsj.com/articles/getting-shares-of-fast-growing-young-firms-is-a-snap-for-fidelity-manager-1488554133 … WHEN DOES IT DUMP HIS GARBAGE, INCLUDING $TSLA?	5 1 1 12 12	Retweet 1 Retweeted 1		Like 12 Liked 12	/markbspiegel/status/910925732779610119
@Street_Insider @Street_Insider @Street_Insider @Street_Insider @Street_Insider	Streetinsider.com‏ @Street_Insider	21 Sep 2017			AMD $AMD Officially Denies Tesla $TSLA Rumors https://www.streetinsider.com/Management+Comments/AMD+%28AMD%29+Officially+Denies+Tesla+%28TSLA%29+Rumors/13317752.html …	1 9 9 5 5	Retweet 9 Retweeted 9		Like 5 Liked 5	/Street_Insider/status/910923163642597376
@DITRStocks @DITRStocks @DITRStocks @DITRStocks @DITRStocks	𝔻𝕀𝕋ℝ | 𝑴𝒐𝒏𝒆𝒚 𝑪𝒆𝒏𝒕𝒓𝒂𝒍‏ @DITRStocks	21 Sep 2017			@CNBC endorsing the $AMD + $TSLA news again this afternoon! $NVDA @AMD @nvidiapic.twitter.com/DKoObxYVm6	4 4 4 4	Retweet 4 Retweeted 4		Like 4 Liked 4	/DITRStocks/status/910913925398622208
@canuck2usa @canuck2usa @canuck2usa @canuck2usa @canuck2usa	CtheLightTrading‏ @canuck2usa	21 Sep 2017			Hearing: $TSLA Tesla plans to stop selling its lowest priced Model S on Sunday, sources tip Business Insider.	6 6 6 6	Retweet 6 Retweeted 6		Like 6 Liked 6	/canuck2usa/status/910901493363904512
@OpenOutcrier @OpenOutcrier @OpenOutcrier @OpenOutcrier @OpenOutcrier	Open Outcrier‏ @OpenOutcrier	21 Sep 2017			$AMD GlobalFoundries says no commitment from Tesla $TSLA on chip deal - Reuters" $NVDAhttp://ooc.bz/l/16086	3 5 5 3 3	Retweet 5 Retweeted 5		Like 3 Liked 3	/OpenOutcrier/status/910893374328143872
@WallStCynic @WallStCynic @WallStCynic @WallStCynic @WallStCynic	Diogenes‏ @WallStCynic	21 Sep 2017			(2) That was right after he claimed he visits the Fremont plant every few mos. $TSLA IR guy Evanson was sitting next to him, visibly pained.	2 1 1 12 12	Retweet 1 Retweeted 1		Like 12 Liked 12	/WallStCynic/status/910882274819940355
@WallStCynic @WallStCynic @WallStCynic @WallStCynic @WallStCynic @Tweetermeyer	Diogenes‏ @WallStCynic E.W. Niedermeyer @Tweetermeyer	21 Sep 2017			I was at a lunch recently where Ron Baron claimed that $TSLA only had 1,000 employees at its Fremont plant. I almost spit out my coffee. https://twitter.com/tweetermeyer/status/910877624070746112 … LOL, Baron has lost it "Mary Barra has instructed her supply chain to 'use Tesla suppliers even if they cost more!'” https://www.valuewalk.com/2017/09/baron-funds-2q17-commentary/ …	4 10 10 30 30	Retweet 10 Retweeted 10		Like 30 Liked 30	/WallStCynic/status/910881360419721216
@option_snipper @option_snipper @option_snipper @option_snipper @option_snipper	Option_Sniper‏ @option_snipper	21 Sep 2017			may see a bottom here. bot tons of calls $tsla $nvda $baba $fb $amzn	8 1 1 20 20	Retweet 1 Retweeted 1		Like 20 Liked 20	/option_snipper/status/910879945177669634
@WallStCynic @WallStCynic @WallStCynic @WallStCynic @WallStCynic @hoonable	Diogenes‏ @WallStCynic Bozi Tatarevic @hoonable	21 Sep 2017			"Ron Baron...Call your office!" $TSLA uses parts from Ford, Daimler, Volvo and...GM. https://twitter.com/hoonable/status/910633231325777921 … The Model S brake light switch comes from the 2006-2009 Ford Fusion. pic.twitter.com/BpojFJCZ6z	4 2 2 19 19	Retweet 2 Retweeted 2		Like 19 Liked 19	/WallStCynic/status/910879306041217026
@HighVibes169 @HighVibes169 @HighVibes169 @HighVibes169 @HighVibes169	HighVibes169‏ @HighVibes169	21 Sep 2017			$BVTK From the OTC to @Nasdaq. The Amazon Of CyberSecurity! @bravatek $GD $CSRA $APPL $NFLX $QQQ $AMZN $MSFT $TSLA $FEYE $SYMC $CYBR https://twitter.com/af_singledad/status/910846067603906560 …	1 3 3 11 11	Retweet 3 Retweeted 3		Like 11 Liked 11	/HighVibes169/status/910870856867438592
@OphirGottlieb @OphirGottlieb @OphirGottlieb @OphirGottlieb @OphirGottlieb	Ophir Gottlieb‏Verified account @OphirGottlieb	21 Sep 2017			Bloomberg reporting that $AMD is _not_ making a chip with $TSLA Bot 13.5 calls for $0.30 yesterday Sld @ $0.70 this morning. Out.	5 3 3 10 10	Retweet 3 Retweeted 3		Like 10 Liked 10	/OphirGottlieb/status/910860777023725568
@d4ytrad3 @d4ytrad3 @d4ytrad3 @d4ytrad3 @d4ytrad3	The Daytrade™‏ @d4ytrad3	21 Sep 2017			Good to see @CNBC standing behind their "major" story on $AMD / $TSLA by not mentioning it once this morning. Time to retract/apologize?	9 8 8 35 35	Retweet 8 Retweeted 8		Like 35 Liked 35	/d4ytrad3/status/910856019579830272
@LaMonicaBuzz @LaMonicaBuzz @LaMonicaBuzz @LaMonicaBuzz @LaMonicaBuzz	Paul R. La Monica‏Verified account @LaMonicaBuzz	21 Sep 2017			$AMD $NVDA $TSLA are the top trending tickers on StockTwits. What do people think of the AMD-Tesla chips for self-driving cars reports?	2 1 1 4 4	Retweet 1 Retweeted 1		Like 4 Liked 4	/LaMonicaBuzz/status/910830539401306112
@evannex_com @evannex_com @evannex_com @evannex_com @evannex_com	EVANNEX for Tesla‏ @evannex_com	21 Sep 2017	#Tesla,ElonMusk	#ElonMusk	GM's boss instructed her supply chain: use #Tesla suppliers, even if they cost more. Read here: http://ow.ly/zxPh30fjYbT $TSLA #ElonMusk	4 7 7 18 18	Retweet 7 Retweeted 7		Like 18 Liked 18	/evannex_com/status/910828684369698816
@Sarge986 @Sarge986 @Sarge986 @Sarge986 @Sarge986	Stephen Guilfoyle‏ @Sarge986	21 Sep 2017			Time for a Dose of Reality at the Fed: Market Recon $SPX $RUT $TSLA $AMD $NVDA $SCHL $PSDO $ZN_F https://www.thestreet.com/story/14314541/1/federal-reserve-forecasts-lack-real-world-understanding.html … via @TheStreet	1 2 2 7 7	Retweet 2 Retweeted 2		Like 7 Liked 7	/Sarge986/status/910825101729378304
@PipsToDollars @PipsToDollars @PipsToDollars @PipsToDollars @PipsToDollars	Leilani Pips‏ @PipsToDollars	21 Sep 2017	#FakeNews		$AMD flattish early premarket. Looks like that $TSLA $AMD @cnbc article was #FakeNews	2 2 5 5	Retweet 2 Retweeted 2		Like 5 Liked 5	/PipsToDollars/status/910807364592271361
@TripleDTrader @TripleDTrader @TripleDTrader @TripleDTrader @TripleDTrader	Dennis Dick‏ @TripleDTrader	21 Sep 2017			Wow! BBG reporting that $TSLA NOT working with AMD spin-off Globalfoundries. $AMD down significantly from where it was trading last night.	5 8 8 12 12	Retweet 8 Retweeted 8		Like 12 Liked 12	/TripleDTrader/status/910785061804548096
@TopTickrs @TopTickrs @TopTickrs @TopTickrs @TopTickrs	TopTickers‏ @TopTickrs	21 Sep 2017	#stocks,trading,investing	#trading	$NVDA Rebounds premarket Thursday after news of $TSLA $AMD partnership #stocks #trading #investingpic.twitter.com/uu85EW0oZI	2 6 6 4 4	Retweet 6 Retweeted 6		Like 4 Liked 4	/TopTickrs/status/910781881691537408
@DITRStocks @DITRStocks @DITRStocks @DITRStocks @DITRStocks	𝔻𝕀𝕋ℝ | 𝑴𝒐𝒏𝒆𝒚 𝑪𝒆𝒏𝒕𝒓𝒂𝒍‏ @DITRStocks	20 Sep 2017	#Tesla,AMD,NASDAQ,StockMarket	#AMD	Bulls On Parade: Tesla ( $TSLA ) Turns To AMD ( $AMD ) For Autonomous Driving Chip http://www.thesultansofswingtrading.com/2017/09/bulls-on-parade-tesla-nasdaqtsla-turns.html … #Tesla #AMD #NASDAQ #StockMarketpic.twitter.com/CzPx72YylO	4 67 67 141 141	Retweet 67 Retweeted 67		Like 141 Liked 141	/DITRStocks/status/910681006205751296
@VibeHi @VibeHi @VibeHi @VibeHi @VibeHi @Reuters	Hotep Jesus‏ @VibeHi Reuters Top NewsVerified account @Reuters	20 Sep 2017			When you own $TSLA and $AMD https://twitter.com/reuters/status/910621163897933824 … Tesla working with AMD to develop chip for self-driving car: CNBC http://reut.rs/2xwcTKz pic.twitter.com/KGkAea22uw	3 3 18 18	Retweet 3 Retweeted 3		Like 18 Liked 18	/VibeHi/status/910633604983771136
@WallStCynic @WallStCynic @WallStCynic @WallStCynic @WallStCynic @mims	Diogenes‏ @WallStCynic Christopher Mims 🎆Verified account @mims	20 Sep 2017			As if on cue, a perfect example of Elonized bullshit. There is no "car stack". And this($AMD) is $TSLA's third chip vendor in a year. https://twitter.com/mims/status/910616691876315137 … Tesla wants to own the "car stack" the same way Apple and Samsung each own the "phone stack" https://www.cnbc.com/2017/09/20/tesla-building-an-ai-chip-for-its-cars-with-amd-globalfoundries.html …	4 6 6 29 29	Retweet 6 Retweeted 6		Like 29 Liked 29	/WallStCynic/status/910621152124588032
@StockTwits @StockTwits @StockTwits @StockTwits @StockTwits	StockTwits‏Verified account @StockTwits	20 Sep 2017			Basically $AMD, $TSLA and $NVDA right nowpic.twitter.com/uhgLvhRxmS	9 64 64 161 161	Retweet 64 Retweeted 64		Like 161 Liked 161	/StockTwits/status/910619988779831297
@CrockerOC @CrockerOC @CrockerOC @CrockerOC @CrockerOC	Crocker OC‏ @CrockerOC	20 Sep 2017			$AMD just exploded on news of its partnership with $TSLA it's been stuck in a tight range and looks like it's ready to hit new levels. pic.twitter.com/4vGBiqatJr	1 9 9 22 22	Retweet 9 Retweeted 9		Like 22 Liked 22	/CrockerOC/status/910618114349502464
@WallStJesus @WallStJesus @WallStJesus @WallStJesus @WallStJesus	JE$US‏ @WallStJesus	20 Sep 2017			TODAY'S ACTIVE FLOW: $AAPL $BAC $MU $T $NVDA $FB $TSLA $AMZN $JPM $AMD $MSFT $C $SNAP $WFC $BBRY $F $ADBE $GG $BBRY $FDX $ALNY $INTC $COPpic.twitter.com/e0KDrThxcI	11 11 7 7	Retweet 11 Retweeted 11		Like 7 Liked 7	/WallStJesus/status/910604908189093888
@jwangARK @jwangARK @jwangARK @jwangARK @jwangARK	James Wang‏ @jwangARK	20 Sep 2017			Makes total sense: 50 ppl and ~$100m is enough to build a 16nm AI ASIC. Key differentiation for $TSLA, like $AAPL. https://www.cnbc.com/2017/09/20/tesla-building-an-ai-chip-for-its-cars-with-amd-globalfoundries.html …	2 14 14 34 34	Retweet 14 Retweeted 14		Like 34 Liked 34	/jwangARK/status/910597770830065664
@themotleyfool @themotleyfool @themotleyfool @themotleyfool @themotleyfool	The Motley Fool‏Verified account @themotleyfool	20 Sep 2017			Year-to-date return on Tesla is 89%. Seriously, do you realize how much growth is priced into this stock? $TSLA https://www.fool.com/investing/2017/09/18/tesla-inc-stock-hits-new-high-time-for-a-reality-c.aspx …	2 6 6 41 41	Retweet 6 Retweeted 6		Like 41 Liked 41	/themotleyfool/status/910595734478737408
@Hedgeye @Hedgeye @Hedgeye @Hedgeye @Hedgeye	Hedgeye‏Verified account @Hedgeye	20 Sep 2017			Some embarrassing news for Tesla $TSLA... The car maker is bad at manufacturing cars. https://app.hedgeye.com/insights/62064-we-still-don-t-like-the-future-of-tesla-s-stock …	3 5 5 17 17	Retweet 5 Retweeted 5		Like 17 Liked 17	/Hedgeye/status/910546911052132352
@StockTwits @StockTwits @StockTwits @StockTwits @StockTwits	StockTwits‏Verified account @StockTwits	20 Sep 2017			This report about Lithium was published in 2015. A must-read -> https://stocktwits.com/CompassCapital/message/94704237 … $LIT $FMC $ALB $TSLA pic.twitter.com/FOPJFPvuzH	7 20 20 58 58	Retweet 20 Retweeted 20		Like 58 Liked 58	/StockTwits/status/910481828477263873
@evannex_com @evannex_com @evannex_com @evannex_com @evannex_com	EVANNEX for Tesla‏ @evannex_com	20 Sep 2017	#ElonMusk,Tesla,TeslaMotors,SpaceX	#Tesla	It's not just smarts that creates success, #ElonMusk is proof, read here: http://ow.ly/C28w30fi71D $TSLA #Tesla #TeslaMotors #SpaceX	6 6 13 13	Retweet 6 Retweeted 6		Like 13 Liked 13	/evannex_com/status/910447371443736581
@wsmco @wsmco @wsmco @wsmco @wsmco	wsmco‏ @wsmco	19 Sep 2017			Secret clause leaves taxpayers on the line for SolarCity boondoggle http://nyp.st/2xOmvl3 $TSLA	7 7 12 12	Retweet 7 Retweeted 7		Like 12 Liked 12	/wsmco/status/910333345715900421
@TheStreet @TheStreet @TheStreet @TheStreet @TheStreet	TheStreet‏Verified account @TheStreet	19 Sep 2017			Tesla could soon refuel hungry drivers while they recharge their vehicles: https://buff.ly/2wDYo3o $TSLA pic.twitter.com/WNpUe1eg6K	2 7 7 13 13	Retweet 7 Retweeted 7		Like 13 Liked 13	/TheStreet/status/910293433448726528
@modern_rock @modern_rock @modern_rock @modern_rock @modern_rock	Modern_Rock‏ @modern_rock	19 Sep 2017			Porsche's stunning Tesla $TSLA rival will arrive in 2019 and cost $85,000 http://www.businessinsider.com/porsche-mission-e-electric-car-price-features-sale-date-2017-9?utm_content=buffer58854&utm_medium=social&utm_source=facebook.com&utm_campaign=buffer-bi …	2 12 12 49 49	Retweet 12 Retweeted 12		Like 49 Liked 49	/modern_rock/status/910282348058394624
@carlquintanilla @carlquintanilla @carlquintanilla @carlquintanilla @carlquintanilla	Carl Quintanilla‏Verified account @carlquintanilla	19 Sep 2017			"It is with a bit of a heavy heart that we initiate coverage of $TSLA at Underperform" - Jeffries pic.twitter.com/Bz0qb05NP8	12 15 15 24 24	Retweet 15 Retweeted 15		Like 24 Liked 24	/carlquintanilla/status/910111226902007809
@CarsPerforming @CarsPerforming @CarsPerforming @CarsPerforming @CarsPerforming	24/7 Money Maker.‏ @CarsPerforming	18 Sep 2017	#Hemp		$AZFL %100 VERIFIED AND LEGIT DEVELOPING INTO THE STORY OF THE YEAR $NVDA $GOOD $TSLA $MNZO $NECA $ONCI $HEMP $CBIS $MJNA #Hemp Harvestpic.twitter.com/fSAoNGDLRM	23 23 32 32	Retweet 23 Retweeted 23		Like 32 Liked 32	/CarsPerforming/status/909886722808406018
@CarsPerforming @CarsPerforming @CarsPerforming @CarsPerforming @CarsPerforming @CarsPerforming	24/7 Money Maker.‏ @CarsPerforming 24/7 Money Maker. @CarsPerforming	18 Sep 2017			$AZFL ANOTHER BIG MONEY DAY SOON ALL THE BIG PLAYERS WILL FIND OUT ABOUT THE STORY OF THE YEAR $MNZO $HEMP $CBIS $GOOG $TSLA $NECA $ONCIhttps://twitter.com/CarsPerforming/status/909631822929199104 … $AZFL FOLLOW THE MONEY PEOPLE BIG MOVE COMING 14 MILLION DOLLARS TRADED LAST WEEK $$$$$$$$$ pic.twitter.com/LCU9pX5rXr	17 17 30 30	Retweet 17 Retweeted 17		Like 30 Liked 30	/CarsPerforming/status/909884564910297090
@WallStJesus @WallStJesus @WallStJesus @WallStJesus @WallStJesus	JE$US‏ @WallStJesus	18 Sep 2017			TODAY'S ACTIVE FLOW: $NVDA $AAPL $BAC $AMD $TSLA $MU $BABA $T $AMZN $V $GE $ORCL $MSFT $TMUS $AXON $FCX $JPM $TWTR $NFLX $INTC $X $CAT $Cpic.twitter.com/HTTR0yNVxA	1 13 13 10 10	Retweet 13 Retweeted 13		Like 10 Liked 10	/WallStJesus/status/909879500191752193
@OptionsAction @OptionsAction @OptionsAction @OptionsAction @OptionsAction	Options Action‏Verified account @OptionsAction	18 Sep 2017			Carter and @Michael_Khouw see automaker $TSLA revving up to new all-time highs pic.twitter.com/k6MCFgKmOO	3 9 9 17 17	Retweet 9 Retweeted 9		Like 17 Liked 17	/OptionsAction/status/909812850524393473
@CarsPerforming @CarsPerforming @CarsPerforming @CarsPerforming @CarsPerforming @Jcazz17	24/7 Money Maker.‏ @CarsPerforming Joe Cazz @Jcazz17	17 Sep 2017			$AZFL HUGE UPTREND COMING HERE EVERYTHING %100 VERIFIED $GOOG $TSLA $ONCI $BVTK $OTTV $HEMP $ERBB $CBIS $MJNA $NDVAhttps://twitter.com/Jcazz17/status/909584451973320711 … $AZFL. THE DD IS THERE. SOME FROM THE COMPANY. SOME FROM OUR SHAREHOLDERS. ALL 100% LEGIT. PENNIES ARE COMIN WITH OR WITHOUT U! $SIGO $BVTK pic.twitter.com/NkXiW62l4y	20 20 25 25	Retweet 20 Retweeted 20		Like 25 Liked 25	/CarsPerforming/status/909647123901272064
@alphatrends @alphatrends @alphatrends @alphatrends @alphatrends	Brian Shannon, CMT‏Verified account @alphatrends	17 Sep 2017			my VIDEO http://bit.ly/2xFxm0w Stock Mkt Analysis 9/15/17 $SPY $QQQ $IWM $SMH $IBB $XXII $AMGN $TSLA pic.twitter.com/eZFHHnZkAI	1 5 5 9 9	Retweet 5 Retweeted 5		Like 9 Liked 9	/alphatrends/status/909604121295994880
@ElonBachman @ElonBachman @ElonBachman @ElonBachman @ElonBachman	"Elon Says"‏ @ElonBachman	17 Sep 2017			Language is the first casualty of new-economy scams. $TSLA pic.twitter.com/T0nDKl0QLw	1 2 2 18 18	Retweet 2 Retweeted 2		Like 18 Liked 18	/ElonBachman/status/909525726126395392
@c4chaos @c4chaos @c4chaos @c4chaos @c4chaos @DavidSonstebo @mkrahn83 @DomSchiener	~C4Chaos‏ @c4chaos	17 Sep 2017	#SpaceX		but i'm still waiting for @elonmusk to get onboard the $IOTA bandwagon. unless $TSLA and #SpaceX are "rolling their own crypto"	2 3 3 10 10	Retweet 3 Retweeted 3		Like 10 Liked 10	/c4chaos/status/909514703650545664
@evannex_com @evannex_com @evannex_com @evannex_com @evannex_com	EVANNEX for Tesla‏ @evannex_com	17 Sep 2017	#Tesla,ElonMusk	#ElonMusk	More traction for #Tesla as another country, Scotland, plans to ban gas and diesel cars, read here: http://ow.ly/1MGO30fdzVE $TSLA #ElonMusk	12 12 25 25	Retweet 12 Retweeted 12		Like 25 Liked 25	/evannex_com/status/909466005407223813
@TMLTrader @TMLTrader @TMLTrader @TMLTrader @TMLTrader	TML Trader‏ @TMLTrader	17 Sep 2017			One more! $TSLA broke out of its cup with handle (std pivot at 370). Watch if it can clear base high at 386.99. pic.twitter.com/UnLAslRd6C	2 4 4 16 16	Retweet 4 Retweeted 4		Like 16 Liked 16	/TMLTrader/status/909464209712222208
@opinionabbass @opinionabbass @opinionabbass @opinionabbass @opinionabbass	A.M.Abbassi‏ @opinionabbass	17 Sep 2017	#SolarRoof,Cleantech	#Cleantech	@forwardlabs #SolarRoof 33% cheaper than @TeslaMotors installed in half the time $tsla @TVB14 @KHayhoe #Cleantech http://inhabitat.com/forward-labs-new-solar-roof-is-33-cheaper-than-teslas-and-it-can-be-installed-in-half-the-time/ …	14 14 22 22	Retweet 14 Retweeted 14		Like 22 Liked 22	/opinionabbass/status/909456895903191040
@stocktrader300 @stocktrader300 @stocktrader300 @stocktrader300 @stocktrader300	Sheldon Cooper‏ @stocktrader300	17 Sep 2017			Amazing what fame and money will do to ones appearance $AMZN $TSLA pic.twitter.com/bdbvLiJ6VO	3 23 23 39 39	Retweet 23 Retweeted 23		Like 39 Liked 39	/stocktrader300/status/909444512342331392
@GerberKawasaki @GerberKawasaki @GerberKawasaki @GerberKawasaki @GerberKawasaki	Ross Gerber‏Verified account @GerberKawasaki	15 Sep 2017	#tesla,apple,nvidia,bitcoin	#apple	Top trader talking #tesla #apple #nvidia #bitcoin and all things that move in value. Ask your questions. $aapl $tsla https://www.pscp.tv/w/bIr7CjE3Nzc5fDFPd0dXb2RRakVxR1G1fIDcdIISt9cC3yRLwTHroJ9VLerM79-K-wO8bMyAdA== …	1 6 6 19 19	Retweet 6 Retweeted 6		Like 19 Liked 19	/GerberKawasaki/status/908820901616951297
@OptionsAction @OptionsAction @OptionsAction @OptionsAction @OptionsAction	Options Action‏Verified account @OptionsAction	15 Sep 2017			Tesla just had its best week in over a year, and Carter & @Michael_Khouw think the run is far from done $TSLA pic.twitter.com/x31bSMW84J	5 7 7 15 15	Retweet 7 Retweeted 7		Like 15 Liked 15	/OptionsAction/status/908806489560829952
@GerberKawasaki @GerberKawasaki @GerberKawasaki @GerberKawasaki @GerberKawasaki	Ross Gerber‏Verified account @GerberKawasaki	15 Sep 2017	#Tesla,modelS	#modelS	My kid always asks "is that car faster than a #Tesla?" and I say "no Max it's not." "Not the Lamborghini?" "Nope." $tsla #modelS P100D	2 3 3 12 12	Retweet 3 Retweeted 3		Like 12 Liked 12	/GerberKawasaki/status/908699218918830085
@themotleyfool @themotleyfool @themotleyfool @themotleyfool @themotleyfool	The Motley Fool‏Verified account @themotleyfool	15 Sep 2017			An all-electric 18-wheeler than can roll in platoons with just one driver? Tesla, you keep raising the game. $TSLA https://www.fool.com/investing/2017/09/14/tesla-inc-to-unveil-a-semi-truck-its-unreal-says-m.aspx …	3 9 9 30 30	Retweet 9 Retweeted 9		Like 30 Liked 30	/themotleyfool/status/908670529305022464
@chris1argus @chris1argus @chris1argus @chris1argus @chris1argus	Christopher Johnson‏ @chris1argus	15 Sep 2017	#Oil,energy,utilities,electricvehicles,oil,gas,OOTT,fuel,OPEC	#energy	#Oil majors race #energy #utilities and start-ups to wire highways for #electricvehicles @ReutersGraphics $TSLA #oil #gas #OOTT #fuel #OPECpic.twitter.com/C1sDkGPwjb	25 25 15 15	Retweet 25 Retweeted 25		Like 15 Liked 15	/chris1argus/status/908631276604788737
@allstarcharts @allstarcharts @allstarcharts @allstarcharts @allstarcharts	J.C. Parets‏ @allstarcharts	14 Sep 2017			$TSLA is not a car company, $AAPL not a Retail company & $AMZN not Technology company. These are just stocks. Letters & numbers. That's all	2 3 3 14 14	Retweet 3 Retweeted 3		Like 14 Liked 14	/allstarcharts/status/908414931275411456
@Model3Owners @Model3Owners @Model3Owners @Model3Owners @Model3Owners	Tesla Owners Online‏ @Model3Owners	14 Sep 2017			Man, what’s going on with $TSLA today? pic.twitter.com/B0SZwXwiXC	16 10 10 87 87	Retweet 10 Retweeted 10		Like 87 Liked 87	/Model3Owners/status/908413222247653376
@HulkCapital @HulkCapital @HulkCapital @HulkCapital @HulkCapital @HulkCapital	HULK 👊‏ @HulkCapital HULK 👊 @HulkCapital	14 Sep 2017			$TSLA another sick call/trade back in Dec. https://twitter.com/hulkcapital/status/812000157432762372 … Trade Idea: $TSLA Jan 19th 2018 $400 Call at $1.60	7 2 2 22 22	Retweet 2 Retweeted 2		Like 22 Liked 22	/HulkCapital/status/908400231234064384
@jimiuorio @jimiuorio @jimiuorio @jimiuorio @jimiuorio	jim iuorio‏ @jimiuorio	14 Sep 2017			Although I am not marrying the long I put on in $tsla Monday I am upgrading our relationship to serious...almost engaged..pinned..	6 1 1 18 18	Retweet 1 Retweeted 1		Like 18 Liked 18	/jimiuorio/status/908391773344542722
@YahooFinance @YahooFinance @YahooFinance @YahooFinance @YahooFinance	Yahoo Finance‏Verified account @YahooFinance	14 Sep 2017			Tesla is slipping after announcing its semi truck launch date $TSLA https://yhoo.it/2wbUrHP pic.twitter.com/2WN24vOdp2	1 5 5 10 10	Retweet 5 Retweeted 5		Like 10 Liked 10	/YahooFinance/status/908370515907280896
@RedDogT3 @RedDogT3 @RedDogT3 @RedDogT3 @RedDogT3	Scott Redler‏Verified account @RedDogT3	14 Sep 2017			The gift that keeps giving $tsla - another nice move. Lots of great entries this week @RedlerAllAccess -trim & trailpic.twitter.com/jEdWuscqiH	3 7 7 26 26	Retweet 7 Retweeted 7		Like 26 Liked 26	/RedDogT3/status/908360890130616320
@ScottConnor_TDA @ScottConnor_TDA @ScottConnor_TDA @ScottConnor_TDA @ScottConnor_TDA	Scott Connor‏ @ScottConnor_TDA	14 Sep 2017	#SwimLessons		Today's #SwimLessons in @thinkorswim: $TSLA, Trading correlations, $ORCL Preview, Risk Reversal strategy, Futures and more!pic.twitter.com/3MY9Si0i89	3 3 10 10	Retweet 3 Retweeted 3		Like 10 Liked 10	/ScottConnor_TDA/status/908325381341462528
@hatemdhiab @hatemdhiab @hatemdhiab @hatemdhiab @hatemdhiab @elonmusk	Hatem D.‏ @hatemdhiab Elon MuskVerified account @elonmusk	13 Sep 2017			This is going to be another game changer $tsla bravo @elonmuskhttps://twitter.com/elonmusk/status/908108029777686528 … Tesla Semi truck unveil & test ride tentatively scheduled for Oct 26th in Hawthorne. Worth seeing this beast in person. It's unreal.	1 3 3 11 11	Retweet 3 Retweeted 3		Like 11 Liked 11	/hatemdhiab/status/908128313792618496
@techeblog @techeblog @techeblog @techeblog @techeblog	TechEBlog‏ @techeblog	13 Sep 2017	#ElonMusk,SpaceX,tesla,space,nasa,geek,tech	#SpaceX	#ElonMusk unveils full #SpaceX space suit, is fully optimized for mobility. http://www.techeblog.com/index.php/tech-gadget/elon-musk-unveils-full-spacex-space-suit-is-fully-optimized-for-mobility … #tesla $TSLA #space #nasa #geek #techpic.twitter.com/gkIcg0qXBs	65 65 19 19	Retweet 65 Retweeted 65		Like 19 Liked 19	/techeblog/status/908117866485919744
@OphirGottlieb @OphirGottlieb @OphirGottlieb @OphirGottlieb @OphirGottlieb @elonmusk	Ophir Gottlieb‏Verified account @OphirGottlieb Elon MuskVerified account @elonmusk	13 Sep 2017			$TSLA truck. Here it comes. https://twitter.com/elonmusk/status/908108029777686528 … Tesla Semi truck unveil & test ride tentatively scheduled for Oct 26th in Hawthorne. Worth seeing this beast in person. It's unreal.	1 6 6 10 10	Retweet 6 Retweeted 6		Like 10 Liked 10	/OphirGottlieb/status/908112017759670272
@WallStCynic @WallStCynic @WallStCynic @WallStCynic @WallStCynic	Diogenes‏ @WallStCynic	13 Sep 2017			Updated Tesla Executive Departure List (ht: @zerohedge) $TSLA pic.twitter.com/rw9AZCPSXm	6 6 6 24 24	Retweet 6 Retweeted 6		Like 24 Liked 24	/WallStCynic/status/908075001844256768
@EricBalchunas @EricBalchunas @EricBalchunas @EricBalchunas @EricBalchunas	Eric Balchunas‏ @EricBalchunas	13 Sep 2017			Lithium ETF is catching fire, here's chart of its hist weekly volume, which is now up to $100m after years of being flatlined.. $LIT $TSLA pic.twitter.com/AIug9BBkP9	1 8 8 9 9	Retweet 8 Retweeted 8		Like 9 Liked 9	/EricBalchunas/status/908061551139196929
@evannex_com @evannex_com @evannex_com @evannex_com @evannex_com	EVANNEX for Tesla‏ @evannex_com	13 Sep 2017	#Tesla		Be wary of the latest hustle from Big Auto, some crafty wordplay surrounding 'electrified' vehicles: http://ow.ly/4NS830f8kUc $TSLA #Tesla	3 18 18 47 47	Retweet 18 Retweeted 18		Like 47 Liked 47	/evannex_com/status/908059404897058819
@themotleyfool @themotleyfool @themotleyfool @themotleyfool @themotleyfool	The Motley Fool‏Verified account @themotleyfool	13 Sep 2017			What if you want a Tesla, but you live in a city apartment? Where do you charge? (Solution coming soon.) $TSLA https://www.fool.com/investing/2017/09/11/tesla-inc-brings-its-superchargers-to-urban-areas.aspx …	6 12 12 24 24	Retweet 12 Retweeted 12		Like 24 Liked 24	/themotleyfool/status/908059022330404869
@WallStCynic @WallStCynic @WallStCynic @WallStCynic @WallStCynic @markbspiegel	Diogenes‏ @WallStCynic	13 Sep 2017			The only group more bearish on $TSLA than the shorts, are the senior executives.	2 6 6 32 32	Retweet 6 Retweeted 6		Like 32 Liked 32	/WallStCynic/status/908013835847716866
@charliebilello @charliebilello @charliebilello @charliebilello @charliebilello	Charlie Bilello‏Verified account @charliebilello	13 Sep 2017			Lithium & Battery ETF hits a 6-year high, up 52% YTD. Tesla up 71%. $LIT $TSLA pic.twitter.com/krkfpmkAyK	4 34 34 64 64	Retweet 34 Retweeted 34		Like 64 Liked 64	/charliebilello/status/907972846365888512
@WrigleyTom @WrigleyTom @WrigleyTom @WrigleyTom @WrigleyTom	Tom Wrigley‏ @WrigleyTom	13 Sep 2017			$TSLA Barclays (pick a number, any number) https://www.streetinsider.com/Analyst+Comments/Tesla+Motors+%28TSLA%29+PT+Raised+to+%24210+at+Barclays%2C+Slashes+EPS+Estimates%2C+Says+Valutation+Driver+Is+%22Hopes+of+Dream+Scenarios%22/13290524.html …pic.twitter.com/7RTW05VoLC	3 8 8 9 9	Retweet 8 Retweeted 8		Like 9 Liked 9	/WrigleyTom/status/907940330678386688
@OMillionaires @OMillionaires @OMillionaires @OMillionaires @OMillionaires	Option Millionaires‏ @OMillionaires	13 Sep 2017			Barclays raises $TSLA PT to $210 from $165 - keeps Underweight rated (says 'not stretch' to see $600 stock)	2 11 11 15 15	Retweet 11 Retweeted 11		Like 15 Liked 15	/OMillionaires/status/907899862515101696
@thiruvar @thiruvar @thiruvar @thiruvar @thiruvar @TMLTrader	Thiruvar‏ @thiruvar TML Trader @TMLTrader	12 Sep 2017			$VRTX $BABA $FB $TSLA $NFLX and several other top stocks are forming bullish set-ups - bodes well for the markethttps://twitter.com/TMLTrader/status/907758336765861888 … $VRTX forms a shallow cup w/handle as it finds support around its 21-day EMA. Std pivot at 163.64. pic.twitter.com/AyFpu4blvB	2 6 6 18 18	Retweet 6 Retweeted 6		Like 18 Liked 18	/thiruvar/status/907778047884984321
@WallStJesus @WallStJesus @WallStJesus @WallStJesus @WallStJesus	JE$US‏ @WallStJesus	12 Sep 2017			TODAY'S ACTIVE FLOW: $AAPL $BAC $FB $MU $T $TSLA $BABA $AMD $TEVA $TWTR $C $NFLX $ORCL $JPM $KR $KO $MCD $HD $JD $XOM $SEAS $MSFT $VRXpic.twitter.com/u4pbShpPS6	9 9 9 9	Retweet 9 Retweeted 9		Like 9 Liked 9	/WallStJesus/status/907705359393083394
@WrigleyTom @WrigleyTom @WrigleyTom @WrigleyTom @WrigleyTom	Tom Wrigley‏ @WrigleyTom	12 Sep 2017			$TSLA "at the end of day we think it's a car company" -Chanos pic.twitter.com/w7PzpjQMhv	5 17 17 56 56	Retweet 17 Retweeted 17		Like 56 Liked 56	/WrigleyTom/status/907639351596781568
@xcar9x @xcar9x @xcar9x @xcar9x @xcar9x	® 🇸🇦 KSA 🇸🇦 ®‏ @xcar9x	12 Sep 2017	#OptionsTrading,options,DayTrading	#options	#OptionsTrading #options #DayTrading $GOOGL I challenge $FB $TWTR $TSLA $SPY $AAPL $PCLN $NFLX	44 77 77 26 26	Retweet 77 Retweeted 77		Like 26 Liked 26	/xcar9x/status/907625772235583488
@businessinsider @businessinsider @businessinsider @businessinsider @businessinsider	Business Insider‏Verified account @businessinsider	12 Sep 2017			10 things in tech you need to know today $AAPL $GOOG $AMZN $TSLA http://read.bi/2vR23ez pic.twitter.com/OA4vgJI7nt	17 17 22 22	Retweet 17 Retweeted 17		Like 22 Liked 22	/businessinsider/status/907586559280603136
@ACInvestorBlog @ACInvestorBlog @ACInvestorBlog @ACInvestorBlog @ACInvestorBlog	Antonio Costa‏ @ACInvestorBlog	11 Sep 2017			$LIT Lithium ETF in parabolic mode..... stocks to watch $TSLA $SQM $CBAK (added a big position yest).pic.twitter.com/Y8SpKZyovM	1 2 2 12 12	Retweet 2 Retweeted 2		Like 12 Liked 12	/ACInvestorBlog/status/907479459082764288
@rcwhalen @rcwhalen @rcwhalen @rcwhalen @rcwhalen @jtepper2	Christopher Whalen‏ @rcwhalen	11 Sep 2017			Can't decide which will crash first, $TSLA or @Uber -- two cash eating machines c/o the generosity of Janet Yellen....	2 9 9 22 22	Retweet 9 Retweeted 9		Like 22 Liked 22	/rcwhalen/status/907332478863642626
@allstarcharts @allstarcharts @allstarcharts @allstarcharts @allstarcharts	J.C. Parets‏ @allstarcharts	11 Sep 2017			Here is $TSLA resolving its consolidation to the upside, which is perfectly normal behavior for stocks in uptrends pic.twitter.com/p4hxFdLFMs	2 3 3 18 18	Retweet 3 Retweeted 3		Like 18 Liked 18	/allstarcharts/status/907303213434417152
@TMLTrader @TMLTrader @TMLTrader @TMLTrader @TMLTrader	TML Trader‏ @TMLTrader	10 Sep 2017			$TSLA sits just above its 50-day as it continues to form a handle (370 std pivot). Watch for break above its desc TL. pic.twitter.com/XRGBI2xbPa	1 7 7 22 22	Retweet 7 Retweeted 7		Like 22 Liked 22	/TMLTrader/status/906907564184444929
@johnscharts @johnscharts @johnscharts @johnscharts @johnscharts	Johns Charts‏ @johnscharts	9 Sep 2017			$TSLA weekly coil worth watching pic.twitter.com/X4stkxIaOq	3 15 15 40 40	Retweet 15 Retweeted 15		Like 40 Liked 40	/johnscharts/status/906477371196293120
@evannex_com @evannex_com @evannex_com @evannex_com @evannex_com	EVANNEX for Tesla‏ @evannex_com	9 Sep 2017	#Tesla,TeslaMotors,ElectricVehicle	#TeslaMotors	Here's why having a #Tesla is a beautiful thing in a hurricane, read here: http://ow.ly/8lmj30f1Rru $TSLA #TeslaMotors #ElectricVehicle	2 9 9 27 27	Retweet 9 Retweeted 9		Like 27 Liked 27	/evannex_com/status/906472590599958530
@WallStJesus @WallStJesus @WallStJesus @WallStJesus @WallStJesus	JE$US‏ @WallStJesus	8 Sep 2017			TODAY'S ACTIVE FLOW: $AAPL $T $BAC $HD $FB $KR $AMZN $SNAP $TSLA $NVDA $BABA $JPM $ARRY $DIS $NFLX $MU $GE $LOW $HD $BABA $JPM $CMG $LULUpic.twitter.com/tIQpMQq0fK	10 10 11 11	Retweet 10 Retweeted 10		Like 11 Liked 11	/WallStJesus/status/906266059438686209
@FusionptCapital @FusionptCapital @FusionptCapital @FusionptCapital @FusionptCapital	Arun S. CFA CMT 🧐‏ @FusionptCapital	7 Sep 2017	#tradingpsychology		$SPY $FB $TSLA Fun reminder what it actually takes to make it in active #tradingpsychologypic.twitter.com/YIuNK2vvon	3 3 8 8	Retweet 3 Retweeted 3		Like 8 Liked 8	/FusionptCapital/status/905809426912772096
@OMillionaires @OMillionaires @OMillionaires @OMillionaires @OMillionaires	Option Millionaires‏ @OMillionaires	7 Sep 2017			Added more $TSLA calls today - my updated T&A pic.twitter.com/fTbGZIyjrA	4 3 3 23 23	Retweet 3 Retweeted 3		Like 23 Liked 23	/OMillionaires/status/905801007413768192
@WallStJesus @WallStJesus @WallStJesus @WallStJesus @WallStJesus	JE$US‏ @WallStJesus	6 Sep 2017			TODAY'S ACTIVE FLOW: $AAPL $BAC $NFLX $FB $BABA $GM $TWTR $XOM $INTC $AMD $TSLA $NVDA $MU $HD $WFT $AMZN $HIMX $AMZN $HD $SNAP $AAL $GILDpic.twitter.com/Im5RuUXh1i	1 7 7 6 6	Retweet 7 Retweeted 7		Like 6 Liked 6	/WallStJesus/status/905528648559677442
@carlquintanilla @carlquintanilla @carlquintanilla @carlquintanilla @carlquintanilla	Carl Quintanilla‏Verified account @carlquintanilla	6 Sep 2017			- @andrewrsorkin says he's about to go test-drive a Model 3. $TSLA pic.twitter.com/NcWX5a835i	6 1 1 11 11	Retweet 1 Retweeted 1		Like 11 Liked 11	/carlquintanilla/status/905461296711303168
@WrigleyTom @WrigleyTom @WrigleyTom @WrigleyTom @WrigleyTom	Tom Wrigley‏ @WrigleyTom	6 Sep 2017			$TSLA possible catalyst today see if 50sma supports big call flow Tue House to vote on self-driving car legislation https://reut.rs/2wLbLTs pic.twitter.com/TlQw9I3zV7	2 10 10 19 19	Retweet 10 Retweeted 10		Like 19 Liked 19	/WrigleyTom/status/905429850030264320
@DailyCaller @DailyCaller @DailyCaller @DailyCaller @DailyCaller	Daily Caller‏Verified account @DailyCaller	5 Sep 2017	#ElonMusk,Tesla,SpaceX	#Tesla	Opinion: The Coddling Of Cuddly Crony Capitalist Elon Musk Continues http://trib.al/xSB8lwI #ElonMusk #Tesla #SpaceX $TSLA pic.twitter.com/SxA76GPUAu	5 13 13 26 26	Retweet 13 Retweeted 13		Like 26 Liked 26	/DailyCaller/status/905296012151017473
@FusionptCapital @FusionptCapital @FusionptCapital @FusionptCapital @FusionptCapital	Arun S. CFA CMT 🧐‏ @FusionptCapital	5 Sep 2017	#tesla		$TSLA This thing is such a joke, uptrend from 180 low broken, needs another tweet #teslapic.twitter.com/bp4yBkCrUZ	3 11 11 30 30	Retweet 11 Retweeted 11		Like 30 Liked 30	/FusionptCapital/status/905252324863598594
@CarsPerforming @CarsPerforming @CarsPerforming @CarsPerforming @CarsPerforming	24/7 Money Maker.‏ @CarsPerforming	5 Sep 2017			$AZFL HAS 200 ACRES OF VERIFIABLE HARVEST COMING 91,000 TWITTER IMPRESSIONS A MONSTER BREWING HERE $OMVS $ERBB $GOOG $TSLA $BABA $HEMP $CBISpic.twitter.com/mdqRpzCg8K	2 14 14 16 16	Retweet 14 Retweeted 14		Like 16 Liked 16	/CarsPerforming/status/905190321432219649
@CarsPerforming @CarsPerforming @CarsPerforming @CarsPerforming @CarsPerforming	24/7 Money Maker.‏ @CarsPerforming	5 Sep 2017			$AZFL 91,000 IMPRESSIONS GETTING MASSIVE ATTENTION FOR A GOOD REASON REAL DEAL HERE $BABA $TSLA $GOOG $HEMP $MJNA $CBIS $ERBB $OMVS $SOUP	1 22 22 24 24	Retweet 22 Retweeted 22		Like 24 Liked 24	/CarsPerforming/status/905188861080473601
@globallithium @globallithium @globallithium @globallithium @globallithium	Joe Lowry‏ @globallithium	5 Sep 2017	#lithium		What does the CEO of $ALB have in common with Steve Jobs? "ALB's "Reality Distortion Field"" https://www.linkedin.com/pulse/albs-reality-distortion-field-joe-lowry … $SQM $TSLA #lithiumpic.twitter.com/P2Yb1HJgCM	1 8 8 8 8	Retweet 8 Retweeted 8		Like 8 Liked 8	/globallithium/status/905087520647598080
@OMillionaires @OMillionaires @OMillionaires @OMillionaires @OMillionaires	Option Millionaires‏ @OMillionaires	5 Sep 2017			$DB raises PT on $TSLA to $320 from $240 - keeps Hold rating	2 4 4 11 11	Retweet 4 Retweeted 4		Like 11 Liked 11	/OMillionaires/status/905024826414419973
@arnabch01 @arnabch01 @arnabch01 @arnabch01 @arnabch01	Arnab‏ @arnabch01	5 Sep 2017	#Investors,China,debt,tech,bubble	#China	#Investors #China #debt at extreme #tech #bubble insane be very careful $GOOG $AAPL $NFLX $AMZN $FB $TSLA $MSFT $QQQ $CSCO $INTC $ORCL $QCOMpic.twitter.com/pTwinEdnJJ	26 26 14 14	Retweet 26 Retweeted 26		Like 14 Liked 14	/arnabch01/status/905022256149020672
@CarsPerforming @CarsPerforming @CarsPerforming @CarsPerforming @CarsPerforming	24/7 Money Maker.‏ @CarsPerforming	3 Sep 2017			$AZFL NEVER SEEN A OTC STOCK MAKE TWITTER MOMENTS GETTING LOTS OF ATTENTION 2 DAYS IN A ROW $$$$$ $NDVA $GOOG $AAPL $TSLA $MMEX $OTTV $OMVSpic.twitter.com/ICUzUsQytp	1 17 17 19 19	Retweet 17 Retweeted 17		Like 19 Liked 19	/CarsPerforming/status/904464549813911554
@johnscharts @johnscharts @johnscharts @johnscharts @johnscharts	Johns Charts‏ @johnscharts	2 Sep 2017			$TSLA weekly coil worth watching pic.twitter.com/WOheys0mkj	1 4 4 25 25	Retweet 4 Retweeted 4		Like 25 Liked 25	/johnscharts/status/903931463422414848
@CNBCFastMoney @CNBCFastMoney @CNBCFastMoney @CNBCFastMoney @CNBCFastMoney	CNBC's Fast Money‏Verified account @CNBCFastMoney	1 Sep 2017			It’s Labor Day weekend so our traders picked 4 stocks that you can chill & grill with this weekend $TSLA $XRT $CLX $KHCpic.twitter.com/NQ9C6ZqV0N	5 5 5 18 18	Retweet 5 Retweeted 5		Like 18 Liked 18	/CNBCFastMoney/status/903730925149839361
@ThePennyLounge @ThePennyLounge @ThePennyLounge @ThePennyLounge @ThePennyLounge	TheTradingStockLounge.Com‏ @ThePennyLounge	31 Aug 2017			$AAEH Lithium sector can supply the likes of $TSLA $AAPL and many others where Lithium is a huge commodity	6 6 8 8	Retweet 6 Retweeted 6		Like 8 Liked 8	/ThePennyLounge/status/903253169723113472
@allstarcharts @allstarcharts @allstarcharts @allstarcharts @allstarcharts	J.C. Parets‏ @allstarcharts	30 Aug 2017			Here is Tesla relative to rest of the market along with Tesla on its own. Do these look like major tops? or multi-year base breakouts? $TSLA pic.twitter.com/h5YZunxTh2	2 14 14 16 16	Retweet 14 Retweeted 14		Like 16 Liked 16	/allstarcharts/status/903048669343113216
@WallStJesus @WallStJesus @WallStJesus @WallStJesus @WallStJesus	JE$US‏ @WallStJesus	30 Aug 2017			TODAY'S ACTIVE FLOW: $AAPL $BAC $GILD $AMD $BABA $FRAN $FB $NFLX $AMZN $MSFT $TSLA $X $MU $MSFT $NVDA $CSCO $JPM $FCX $C $TEVA $GS $BMYpic.twitter.com/NzuAJfKZSU	1 8 8 13 13	Retweet 8 Retweeted 8		Like 13 Liked 13	/WallStJesus/status/903020101548609546
@evannex_com @evannex_com @evannex_com @evannex_com @evannex_com	EVANNEX for Tesla‏ @evannex_com	30 Aug 2017	#Tesla,TeslaMotors,ElectricVehicle,ElonMusk	#TeslaMotors	Here's how to save $60k driving a #Tesla Model S, read here: http://ow.ly/Ir2V30eNtgG $TSLA #TeslaMotors #ElectricVehicle #ElonMusk	1 7 7 19 19	Retweet 7 Retweeted 7		Like 19 Liked 19	/evannex_com/status/902997350913904649
@evannex_com @evannex_com @evannex_com @evannex_com @evannex_com	EVANNEX for Tesla‏ @evannex_com	30 Aug 2017	#Tesla,ElectricVehicle,TeslaMotors	#ElectricVehicle	As the grid gets greener, so does your #Tesla and any other #ElectricVehicle too, view here: http://ow.ly/uDm830eNd4g $TSLA #TeslaMotors	3 3 14 14	Retweet 3 Retweeted 3		Like 14 Liked 14	/evannex_com/status/902959324938547200
@educatedpenis @educatedpenis @educatedpenis @educatedpenis @educatedpenis	The Educated Penis‏ @educatedpenis	30 Aug 2017			Where do I see myself in 5 years? Retired on a Tropical Island beach thanks to $OMVS $AZFL $NSAV $SPY $TSLA $NFLX $GLD $GM $F $TWTR $DIS	7 7 11 11	Retweet 7 Retweeted 7		Like 11 Liked 11	/educatedpenis/status/902918663526785025
@educatedpenis @educatedpenis @educatedpenis @educatedpenis @educatedpenis	The Educated Penis‏ @educatedpenis	30 Aug 2017			$NSAV has many things going for it. Hemp Beer, Cannabis, China $spy $gld $btc $goog $aapl $fb $dxy $eem $tsla $uup $eur $eth $amzn $nflx	1 9 9 11 11	Retweet 9 Retweeted 9		Like 11 Liked 11	/educatedpenis/status/902916706858819584
@QTRResearch @QTRResearch @QTRResearch @QTRResearch @QTRResearch	Quoth the Raven‏ @QTRResearch	30 Aug 2017			Cummins beats Tesla to the punch and introduces an all-electric heavy-duty truck http://jalo.ps/QoLZMYx $TSLA	2 7 7 15 15	Retweet 7 Retweeted 7		Like 15 Liked 15	/QTRResearch/status/902902254289772544
@themotleyfool @themotleyfool @themotleyfool @themotleyfool @themotleyfool	The Motley Fool‏Verified account @themotleyfool	30 Aug 2017			An algebra problem for Tesla investors: Calculate the real demand curve for Model X. $TSLA https://www.fool.com/investing/2017/08/28/can-tesla-incs-model-x-sales-keep-marching-higher.aspx …	2 3 3 13 13	Retweet 3 Retweeted 3		Like 13 Liked 13	/themotleyfool/status/902867308992974848
@teslaliving @teslaliving @teslaliving @teslaliving @teslaliving	Teslaliving‏ @teslaliving	29 Aug 2017	#Tesla		Winter Driving in the Tesla Model S http://teslaliving.net/2015/02/04/winter-driving-in-the-tesla-model-s/ … #Tesla $TSLA @TeslaMotors @Nokian_Tyres_NA http://ts.la/rob6663 pic.twitter.com/jJfITp5vHB	2 6 6 13 13	Retweet 6 Retweeted 6		Like 13 Liked 13	/teslaliving/status/902772881213595649
@themotleyfool @themotleyfool @themotleyfool @themotleyfool @themotleyfool	The Motley Fool‏Verified account @themotleyfool	29 Aug 2017			The sun sets on one group of solar power leaders, and rises on another. $VSLR $RUN$ SPWR $TSLA $SEDGhttps://www.fool.com/investing/2017/08/27/what-does-the-future-of-residential-solar-look-lik.aspx …	4 4 18 18	Retweet 4 Retweeted 4		Like 18 Liked 18	/themotleyfool/status/902706206208393216
@CGrantWSJ @CGrantWSJ @CGrantWSJ @CGrantWSJ @CGrantWSJ @elonmusk	Charley Grant‏Verified account @CGrantWSJ Elon MuskVerified account @elonmusk	29 Aug 2017			How many Model 3s produced and delivered? It's been a while since launch and you're not shy when you have something you want to share. $TSLA https://twitter.com/elonmusk/status/902452162625544193 … Worth reading Life 3.0 by @Tegmark. AI will be the best or worst thing ever for humanity, so let’s get it right. https://www.amazon.com/Life-3-0-Being-Artificial-Intelligence/dp/1101946598 …	6 7 7 49 49	Retweet 7 Retweeted 7		Like 49 Liked 49	/CGrantWSJ/status/902678778756943872
@TashaARK @TashaARK @TashaARK @TashaARK @TashaARK	Tasha Keeney‏ @TashaARK	29 Aug 2017	#autonomous		2/ Uber was already very far behind in #autonomous and lost Levandowski. Also has none of data collection advantages $TSLA has.	4 4 7 7	Retweet 4 Retweeted 4		Like 7 Liked 7	/TashaARK/status/902599984733880320
@option_snipper @option_snipper @option_snipper @option_snipper @option_snipper @option_snipper	Option_Sniper‏ @option_snipper Option_Sniper @option_snipper	29 Aug 2017			$nvda $tsla $aapl $amzn all had amazing reversal today. $nvda $tsla still much room to run. https://twitter.com/option_snipper/status/902501903979905024 … IF $nvda $tsla $aapl $amzn could hold above ystd's low, might see huge reversal play. But if breaking down that level, even more dip ahead. https://twitter.com/option_snipper/status/902389779333074944 …	1 2 2 22 22	Retweet 2 Retweeted 2		Like 22 Liked 22	/option_snipper/status/902579939245006848
@WrigleyTom @WrigleyTom @WrigleyTom @WrigleyTom @WrigleyTom @WrigleyTom	Tom Wrigley‏ @WrigleyTom	29 Aug 2017			$TSLA Bulls/Bears should mark calendar for @DeliveringAlpha Sep. 12 @chamath speaks What he said last time on @CNBChttp://cnb.cx/2wg9aQp	3 12 12 29 29	Retweet 12 Retweeted 12		Like 29 Liked 29	/WrigleyTom/status/902567903341379584
@WrigleyTom @WrigleyTom @WrigleyTom @WrigleyTom @WrigleyTom	Tom Wrigley‏ @WrigleyTom	29 Aug 2017			$TSLA >50sma ~345.50 working 8sma ~346.50 Impressive after- Rocker Wknd piece GS reit Sell Mon (closed nHod hammer) Bernstein -ve this am	2 1 1 12 12	Retweet 1 Retweeted 1		Like 12 Liked 12	/WrigleyTom/status/902566397770960898
@alexia @alexia @alexia @alexia @alexia	Alexia Bonatsos‏Verified account @alexia	29 Aug 2017			Wish there were an Uber or Magic for trading. You should just be able to text someone: “Cash out my $AMZN $TSLA and buy Bitcoin.”	6 2 2 24 24	Retweet 2 Retweeted 2		Like 24 Liked 24	/alexia/status/902552038374035456
@globallithium @globallithium @globallithium @globallithium @globallithium	Joe Lowry‏ @globallithium	29 Aug 2017	#Lithium,Ganfeng,Tianqi	#Ganfeng	Thinking out loud: The #Lithium Star Alliance? $SQM #Ganfeng $LAC $PLS $NMT $KDR $ALB #Tianqi $TSLA https://www.linkedin.com/pulse/lithium-star-alliance-joe-lowry …pic.twitter.com/aUPkb6Zedj	13 13 29 29	Retweet 13 Retweeted 13		Like 29 Liked 29	/globallithium/status/902531452176396289
@GaryThomson14 @GaryThomson14 @GaryThomson14 @GaryThomson14 @GaryThomson14	Gary Thomson‏ @GaryThomson14	28 Aug 2017	#nasadaq,wallstreet,stocks,markets,StockMarket	#wallstreet	Why Tesla Is Now The Most Valuable U.S. Car Company https://lnkd.in/gYDA6Jk $TSLA $SPY #nasadaq #wallstreet #stocks #markets ##StockMarketpic.twitter.com/QElrXmupN0	10 10 11 11	Retweet 10 Retweeted 10		Like 11 Liked 11	/GaryThomson14/status/902076605236998144
@shivkanthb @shivkanthb @shivkanthb @shivkanthb @shivkanthb	Shiv‏ @shivkanthb	28 Aug 2017	#extremefomo		I would have made 1224.05% return if I invested in $TSLA on 2012-01-01. http://www.extremefomo.com #extremefomo	3 1 1 9 9	Retweet 1 Retweeted 1		Like 9 Liked 9	/shivkanthb/status/902065263062933504
@GaryThomson14 @GaryThomson14 @GaryThomson14 @GaryThomson14 @GaryThomson14	Gary Thomson‏ @GaryThomson14	25 Aug 2017	#AI,Investment	#Investment	$NVDA $TSLA $AMD Top 20 Stock Picks For The End Of August Based On Artificial Intelligence@ http://seekingalpha.com/p/2zu84 #AI #Investment $SPY	2 13 13 11 11	Retweet 13 Retweeted 13		Like 11 Liked 11	/GaryThomson14/status/901188787887378432
@markbspiegel @markbspiegel @markbspiegel @markbspiegel @markbspiegel	Mark B. Spiegel‏ @markbspiegel	25 Aug 2017			Very interesting new $TSLA article here-- was a fed-up McNeill about to quit $TSLA, but got bought off? https://seekingalpha.com/article/4102017-tesla-executive-turmoil?auth_param=5upr:1cq11e2:650aed91f6adc17a1cefba32fe8d376d&uprof=32 …	2 2 2 12 12	Retweet 2 Retweeted 2		Like 12 Liked 12	/markbspiegel/status/901177411903135746
@GreenStocks2016 @GreenStocks2016 @GreenStocks2016 @GreenStocks2016 @GreenStocks2016	GreenStocks‏ @GreenStocks2016	25 Aug 2017			$TSLA STRONG SELL $spy $tlt $jpm $gld $btc $goog $aapl $fb $dia $bac $axp $c $iwm $nflx $indu $qqq $eth $dxy $nvda $hd $eur $snap $amzn $gspic.twitter.com/OnZRw52gCH	3 8 8 9 9	Retweet 8 Retweeted 8		Like 9 Liked 9	/GreenStocks2016/status/901143070875541509
@evannex_com @evannex_com @evannex_com @evannex_com @evannex_com	EVANNEX for Tesla‏ @evannex_com	25 Aug 2017	#Tesla,TeslaMotors,ElectricVehicle	#TeslaMotors	#Tesla Model 3 drives like a Porsche according to early owner, watch here: http://ow.ly/vCud30eG9Tj $TSLA #TeslaMotors #ElectricVehicle	6 6 15 15	Retweet 6 Retweeted 6		Like 15 Liked 15	/evannex_com/status/901111462063738880
@ElonBachman @ElonBachman @ElonBachman @ElonBachman @ElonBachman	"Elon Says"‏ @ElonBachman	25 Aug 2017			New details emerge around the person funding $TSLA's tunnel boring company... pic.twitter.com/Adfu8edWNu	4 7 7 14 14	Retweet 7 Retweeted 7		Like 14 Liked 14	/ElonBachman/status/901105696082714628
@WallStCynic @WallStCynic @WallStCynic @WallStCynic @WallStCynic @aatilley	Diogenes‏ @WallStCynic Aaron TilleyVerified account @aatilley	25 Aug 2017			This @WSJ article, well sourced, strikes directly at Musk's credibility. The Donald Trump of CEO's. @CGrantWSJ $TSLA https://twitter.com/aatilley/status/900781482079277056 … Musk declines to comment on WSJ article because he's unhappy with their past articles https://www.wsj.com/articles/teslas-push-to-build-a-self-driving-car-sparks-dissent-among-its-engineers-1503593742 … pic.twitter.com/Tp8vUs…	1 1 1 11 11	Retweet 1 Retweeted 1		Like 11 Liked 11	/WallStCynic/status/901080761297756160
@evannex_com @evannex_com @evannex_com @evannex_com @evannex_com	EVANNEX for Tesla‏ @evannex_com	25 Aug 2017	#ElonMusk,Tesla,TeslaMotors	#Tesla	What should we expect from #ElonMusk for the #Tesla Model Y? Check this infographic: http://ow.ly/Jzm130eFJni $TSLA #TeslaMotors	2 4 4 13 13	Retweet 4 Retweeted 4		Like 13 Liked 13	/evannex_com/status/901052584231940096
@WillemKadijk @WillemKadijk @WillemKadijk @WillemKadijk @WillemKadijk	Mr Blue‏ @WillemKadijk	24 Aug 2017			WSJ drops bomb on $TSLA AutoPilot. Elon is a reckless liar putting human lives at risk. Safety warnings? IGNORED. https://www.wsj.com/article_email/teslas-push-to-build-a-self-driving-car-sparks-dissent-among-its-engineers-1503593742-lMyQjAxMTA3NDIzNDMyNDQ2Wj/#comments_sector …	3 5 5 5 5	Retweet 5 Retweeted 5		Like 5 Liked 5	/WillemKadijk/status/900913948605775872
@robinivski @robinivski @robinivski @robinivski @robinivski @Tweetermeyer	Rob Forth‏ @robinivski E.W. Niedermeyer @Tweetermeyer	24 Aug 2017			Unfortunately I can't give any details, but I do know from one of the rop guys at one of their own suppliers: $TSLA has a suspension issue https://twitter.com/Tweetermeyer/status/900728389375479808 … Tesla owners starting to believe suspension cracking is a real defect, no thanks to the guy who's been warning them. https://teslamotorsclub.com/tmc/threads/tesla-upper-control-arm-cracked.96329/page…	5 9 9 15 15	Retweet 9 Retweeted 9		Like 15 Liked 15	/robinivski/status/900829339532615680
@QTRResearch @QTRResearch @QTRResearch @QTRResearch @QTRResearch	Quoth the Raven‏ @QTRResearch	24 Aug 2017			EXCLUSIVE - TESLA INC TSLA.O PLANS SEMI TRUCK WITH WORKING RANGE OF 200 TO 300 MILES ON A SINGLE CHARGE $TSLA pic.twitter.com/vlzeJJp2Qt	8 8 8 24 24	Retweet 8 Retweeted 8		Like 24 Liked 24	/QTRResearch/status/900806233950650368
@pat_hennessy @pat_hennessy @pat_hennessy @pat_hennessy @pat_hennessy	Pat Hennessy, CMT‏ @pat_hennessy	24 Aug 2017	#JustMillennialThings		Checking $BTC prices while driving your $TSLA #JustMillennialThingspic.twitter.com/fX8MfLjO4b	2 7 7 13 13	Retweet 7 Retweeted 7		Like 13 Liked 13	/pat_hennessy/status/900797300896743424
@ajb_powell @ajb_powell @ajb_powell @ajb_powell @ajb_powell @Tweetermeyer	Jamie Powell‏ @ajb_powell E.W. Niedermeyer @Tweetermeyer	24 Aug 2017			Tesla buys back car from customer, doesn't pay off the loan. Customer holding the bag of two loans. Tesla failing to respond. $TSLA https://twitter.com/Tweetermeyer/status/900710413746061312 … https://twitter.com/atomicthumbs/status/900654633474904065 …	1 8 8 11 11	Retweet 8 Retweeted 8		Like 11 Liked 11	/ajb_powell/status/900711876950200321
@MktsInsider @MktsInsider @MktsInsider @MktsInsider @MktsInsider	Markets Insider‏Verified account @MktsInsider	23 Aug 2017			It’s become almost impossible to figure out what Tesla is actually worth $TSLA https://buff.ly/2xrVZtd pic.twitter.com/ZZbcokrEVA	21 21 23 23	Retweet 21 Retweeted 21		Like 23 Liked 23	/MktsInsider/status/900415388323807236
@teslaliving @teslaliving @teslaliving @teslaliving @teslaliving	Teslaliving‏ @teslaliving	23 Aug 2017	#Tesla,TeslaStock,bot	#TeslaStock	$TSLA current stock price: $348.78. #Tesla #TeslaStock #botpic.twitter.com/rUkr0zGLS9	4 4 14 14	Retweet 4 Retweeted 4		Like 14 Liked 14	/teslaliving/status/900394712774922240
@YahooFinance @YahooFinance @YahooFinance @YahooFinance @YahooFinance	Yahoo Finance‏Verified account @YahooFinance	23 Aug 2017			LIVE: Tesla beats Lamborghini in drag race $TSLA - is this a huge PR win? http://yhoo.it/2wEl6vO pic.twitter.com/witeMmMBNq	1 10 10 11 11	Retweet 10 Retweeted 10		Like 11 Liked 11	/YahooFinance/status/900353059754090497
@GerberKawasaki @GerberKawasaki @GerberKawasaki @GerberKawasaki @GerberKawasaki	Ross Gerber‏Verified account @GerberKawasaki	23 Aug 2017	#ModelX,teslamodelS,Lamborghini,aventura	#teslamodelS	Tesla #ModelX & #teslamodelS beat a #Lamborghini #aventura in a race with the P100D posting the fastest time ever for an SUV. $tsla amazing!	1 6 6 14 14	Retweet 6 Retweeted 6		Like 14 Liked 14	/GerberKawasaki/status/900349120509956097
@globallithium @globallithium @globallithium @globallithium @globallithium	Joe Lowry‏ @globallithium	23 Aug 2017	#lithium		Step by step #lithium demand grows.....not just $TSLA. not just China http://www.electrans.co.uk/?p=4403	1 8 8 19 19	Retweet 8 Retweeted 8		Like 19 Liked 19	/globallithium/status/900325142273953792
@WallStJesus @WallStJesus @WallStJesus @WallStJesus @WallStJesus	JE$US‏ @WallStJesus	22 Aug 2017			TODAY'S ACTIVE FLOW: $AAPL $BAC $FB $SNAP $NVDA $CRM $AMZN $X $TSLA $MOMO $AMD $FCX $TWTR $TSLA $WFC $MSFT $XOM $JPM $C $FEYE $AVGO $THCpic.twitter.com/tZhZ6xen3F	10 10 9 9	Retweet 10 Retweeted 10		Like 9 Liked 9	/WallStJesus/status/900118069833605126
@Hedgeye @Hedgeye @Hedgeye @Hedgeye @Hedgeye	Hedgeye‏Verified account @Hedgeye	22 Aug 2017			Buying $TSLA bonds at a 5.3% yield, seemed like a good idea said no one 8 years from now. pic.twitter.com/TmLHfRQFGG	3 5 5 24 24	Retweet 5 Retweeted 5		Like 24 Liked 24	/Hedgeye/status/900020490504417280
@businessinsider @businessinsider @businessinsider @businessinsider @businessinsider	Business Insider‏Verified account @businessinsider	22 Aug 2017			Tesla sends driver profiles to the cloud $TSLA http://read.bi/2v1PReE pic.twitter.com/YF9l6gSWgp	4 14 14 18 18	Retweet 14 Retweeted 14		Like 18 Liked 18	/businessinsider/status/899991341505097728
@rcwhalen @rcwhalen @rcwhalen @rcwhalen @rcwhalen	Christopher Whalen‏ @rcwhalen	19 Aug 2017	#Bitcoin,Blockchain	#Blockchain	How To Know You’re In a Mass Hysteria Bubble by Scott Adams http://blog.dilbert.com/post/164297628606/how-to-know-youre-in-a-mass-hysteria-bubble … via @ScottAdamsSays | Yup. $TSLA, #Bitcoin & #Blockchain	1 11 11 16 16	Retweet 11 Retweeted 11		Like 16 Liked 16	/rcwhalen/status/899048849704091648
@chigrl @chigrl @chigrl @chigrl @chigrl	𝕮𝖍𝖎 🛢️‏ @chigrl	19 Aug 2017			$TSLA >>Tesla’s junk bond issue is already trading underwater http://on.mktw.net/2xdGXHp ( h/t @LWinthorpe ) cc @MarkYusko	9 12 12 31 31	Retweet 12 Retweeted 12		Like 31 Liked 31	/chigrl/status/899045170699579392
@evannex_com @evannex_com @evannex_com @evannex_com @evannex_com	EVANNEX for Tesla‏ @evannex_com	19 Aug 2017	#Tesla,TeslaMotors,ElectricVehicle	#TeslaMotors	Check out what a 97 year-old Grandpa thinks of a #Tesla Model S, watch here: http://ow.ly/7MMi30ex35M $TSLA #TeslaMotors #ElectricVehicle	2 10 10 29 29	Retweet 10 Retweeted 10		Like 29 Liked 29	/evannex_com/status/898975441096245250
@c4chaos @c4chaos @c4chaos @c4chaos @c4chaos	~C4Chaos‏ @c4chaos	19 Aug 2017	#Tesla,cryptotrifecta	#cryptotrifecta	$DASH is the #Tesla of crypto in tx speed. but $IOTA is the $TSLA of crypto in energy sustainability—no mining, no fees. #cryptotrifecta	4 5 5 15 15	Retweet 5 Retweeted 5		Like 15 Liked 15	/c4chaos/status/898932971767332864
@evannex_com @evannex_com @evannex_com @evannex_com @evannex_com	EVANNEX for Tesla‏ @evannex_com	19 Aug 2017	#TeslaModel3,TeslaMotors,ElonMusk	#TeslaMotors	How does #TeslaModel3 match up with its counterparts from Germany's finest? Read here: http://ow.ly/GCz730ewLOE $TSLA #TeslaMotors #ElonMusk	2 6 6 15 15	Retweet 6 Retweeted 6		Like 15 Liked 15	/evannex_com/status/898881814911107072
@SuB8u @SuB8u @SuB8u @SuB8u @SuB8u @SuB8u	Subrahmanyam KVJ‏Verified account @SuB8u	18 Aug 2017			2017. A feature request on Twitter, a response from the CEO of an auto firm. A likely resolution through an OTA software update. $TSLA pic.twitter.com/PpPOAEJ9Kn	3 39 39 56 56	Retweet 39 Retweeted 39		Like 56 Liked 56	/SuB8u/status/898751396958289920
@VisualCap @VisualCap @VisualCap @VisualCap @VisualCap	Visual Capitalist‏Verified account @VisualCap	18 Aug 2017			$TSLA is the World’s 4th Largest Automaker by Value (#1 in ) http://www.visualcapitalist.com/tesla-worlds-4th-largest-auto-maker/ …pic.twitter.com/nrxLdqTkXw	36 36 38 38	Retweet 36 Retweeted 36		Like 38 Liked 38	/VisualCap/status/898690221704757248
@evannex_com @evannex_com @evannex_com @evannex_com @evannex_com	EVANNEX for Tesla‏ @evannex_com	18 Aug 2017	#Tesla,TeslaMotors	#TeslaMotors	Here's why #Tesla Model 3 could become one of the best-selling cars in the US, read here: http://ow.ly/RcI130ewaSp $TSLA #TeslaMotors	4 32 32 84 84	Retweet 32 Retweeted 32		Like 84 Liked 84	/evannex_com/status/898640468002471937
@option_snipper @option_snipper @option_snipper @option_snipper @option_snipper	Option_Sniper‏ @option_snipper	18 Aug 2017			$tsla still super bullish. monthly chart looking awesome!! but short term may see pullback to 334 next week - PERFECT for re-entry	2 5 5 32 32	Retweet 5 Retweeted 5		Like 32 Liked 32	/option_snipper/status/898633458150514688
@Nivo0o0 @Nivo0o0 @Nivo0o0 @Nivo0o0 @Nivo0o0	Niv Dror‏Verified account @Nivo0o0	18 Aug 2017			Tesla email that just went out sums up why 50% of my public portfolio is $TSLA pic.twitter.com/lQIcn8VzHL	1 2 2 32 32	Retweet 2 Retweeted 2		Like 32 Liked 32	/Nivo0o0/status/898604339450609665
@sanglucci @sanglucci @sanglucci @sanglucci @sanglucci	SangLucci™‏Verified account @sanglucci	18 Aug 2017			Today's trade in $TSLA! Followed buyer of $350 Weekly calls & banked. Just have to know what you're looking for: http://ow.ly/3pVv30evSyN pic.twitter.com/Ir0Jcg4Wr1	4 4 4 16 16	Retweet 4 Retweeted 4		Like 16 Liked 16	/sanglucci/status/898592217094381568
@GerberKawasaki @GerberKawasaki @GerberKawasaki @GerberKawasaki @GerberKawasaki	Ross Gerber‏Verified account @GerberKawasaki	18 Aug 2017			Tesla gets a solar deal with Home Depot to supply energy. Nice. $tsla $HD. Don't count out tesla energy. This could be a big winner too.	7 13 13 45 45	Retweet 13 Retweeted 13		Like 45 Liked 45	/GerberKawasaki/status/898539909140459523
@themotleyfool @themotleyfool @themotleyfool @themotleyfool @themotleyfool	The Motley Fool‏Verified account @themotleyfool	17 Aug 2017			Tesla’s ludicrous mode isn’t restricted to its cars' acceleration. It also applies to its sales reservations. $TSLA https://www.fool.com/investing/2017/08/16/the-truth-about-tesla-incs-model-3-reservations.aspx …	2 4 4 12 12	Retweet 4 Retweeted 4		Like 12 Liked 12	/themotleyfool/status/898289631329898497
@tslaq @tslaq @tslaq @tslaq @tslaq	Eike‏ @tslaq	17 Aug 2017			"can we have this thread deleted please." lol. $TSLA https://forums.tesla.com/forum/forums/tesla-2013-model-s-upper-control-arm-cracked … (cc @KopeeDunt )pic.twitter.com/rNgmiGvH9e	3 11 11 14 14	Retweet 11 Retweeted 11		Like 14 Liked 14	/tslaq/status/898145923917910017
@option_snipper @option_snipper @option_snipper @option_snipper @option_snipper @option_snipper	Option_Sniper‏ @option_snipper Option_Sniper @option_snipper	16 Aug 2017			(16/n) ok let me stop here. But mark my words folks, $tsla will reach $6,000 by year 2030. Holding shares since $46 and damn proud of myself https://twitter.com/option_snipper/status/898042125622890497 … (15/n) so Jobs and Musk create GREAT things. They know what you WILL need 10 yrs 20 yrs from now. In other words, They create DEMANDS. https://twitter.com/option_snipper/status/898041857246199809…	7 2 2 43 43	Retweet 2 Retweeted 2		Like 43 Liked 43	/option_snipper/status/898042554331123712
@johnscharts @johnscharts @johnscharts @johnscharts @johnscharts	Johns Charts‏ @johnscharts	16 Aug 2017			$TSLA short term resistance to watch pic.twitter.com/hRpWRrni46	4 9 9 20 20	Retweet 9 Retweeted 9		Like 20 Liked 20	/johnscharts/status/897968191976165377
@TheStreet @TheStreet @TheStreet @TheStreet @TheStreet	TheStreet‏Verified account @TheStreet	16 Aug 2017			A Tesla big rig could be a huge event for the trucking industry https://buff.ly/2wbldzM $TSLA	9 9 11 11	Retweet 9 Retweeted 9		Like 11 Liked 11	/TheStreet/status/897948128460107777
@OptionsHawk @OptionsHawk @OptionsHawk @OptionsHawk @OptionsHawk	Joe Kunkle‏ @OptionsHawk	16 Aug 2017			Tesla $TSLA buyer of 350 Feb. 2018 $380 calls $34 to $34.50 today, around $1.2M	10 10 19 19	Retweet 10 Retweeted 10		Like 19 Liked 19	/OptionsHawk/status/897885485690966024
@TMLTrader @TMLTrader @TMLTrader @TMLTrader @TMLTrader @TMLTrader	TML Trader‏ @TMLTrader	15 Aug 2017			$TSLA 2nd stage cup base forms a handle as volume dries up. Std pivot at 370. pic.twitter.com/qfhf94I19s	1 6 6 24 24	Retweet 6 Retweeted 6		Like 24 Liked 24	/TMLTrader/status/897616914335375360
@Convertbond @Convertbond @Convertbond @Convertbond @Convertbond	Lawrence McDonald‏Verified account @Convertbond	15 Aug 2017			Amazon, Tesla and Apple all rushing to market with $20B of bonds for sale, CFO's looking at higher yields to come??? $AMZN $AAPL $TSLA	5 12 12 24 24	Retweet 12 Retweeted 12		Like 24 Liked 24	/Convertbond/status/897529734883618816
@TashaARK @TashaARK @TashaARK @TashaARK @TashaARK @ValaAfshar	Tasha Keeney‏ @TashaARK Vala AfsharVerified account @ValaAfshar	14 Aug 2017	#autonomous		The $TSLA Model 3 is the first mass market #autonomous car, and it's not being talked about enough!https://twitter.com/ValaAfshar/status/896477892133220352 … .@ARKInvest analyst @TashaARK on the autonomous vehicle market and @TeslaMotors. @rwang0 http://bit.ly/2fBrz4d pic.twitter.com/ER3pxU6cdC	3 16 16 24 24	Retweet 16 Retweeted 16		Like 24 Liked 24	/TashaARK/status/897177654079651841
@ElectrekCo @ElectrekCo @ElectrekCo @ElectrekCo @ElectrekCo	Electrek.Co‏ @ElectrekCo	14 Aug 2017			Tesla $TSLA price target moves with Model 3 deliveries, Morgan Stanley updates bull case to $516 https://electrek.co/2017/08/14/tesla-tsla-price-target-model-3-deliveries-morgan-stanley/ …	1 34 34 107 107	Retweet 34 Retweeted 34		Like 107 Liked 107	/ElectrekCo/status/897127529986887681
@YahooFinance @YahooFinance @YahooFinance @YahooFinance @YahooFinance	Yahoo Finance‏Verified account @YahooFinance	14 Aug 2017	#Stocks		#Stocks to Watch Today: $PG, $VFC, $FCAU, $TSLA http://yhoo.it/2wIWwrt pic.twitter.com/O8NIgYPwvH	2 7 7 6 6	Retweet 7 Retweeted 7		Like 6 Liked 6	/YahooFinance/status/897089340211433472
@CNBCFastMoney @CNBCFastMoney @CNBCFastMoney @CNBCFastMoney @CNBCFastMoney	CNBC's Fast Money‏Verified account @CNBCFastMoney	14 Aug 2017			Here are the biggest pre-market movers on this beautiful Monday $TSLA $PG $FCAU $JDpic.twitter.com/uKAbepeziP	6 6 13 13	Retweet 6 Retweeted 6		Like 13 Liked 13	/CNBCFastMoney/status/897078839494545408
@ElectrekCo @ElectrekCo @ElectrekCo @ElectrekCo @ElectrekCo	Electrek.Co‏ @ElectrekCo	14 Aug 2017			Tesla $TSLA stock price during Model 3 ramp could mirror the Model S ramp, says analyst https://electrek.co/2017/08/14/tesla-tsla-stock-price-model-3-ramp-mirror-model-s-analyst/ …	24 24 90 90	Retweet 24 Retweeted 24		Like 90 Liked 90	/ElectrekCo/status/897065748857856000
@bespokeinvest @bespokeinvest @bespokeinvest @bespokeinvest @bespokeinvest	Bespoke‏ @bespokeinvest	14 Aug 2017			Morgan Stanley analyst raises Tesla price target by 12 dollars to $317. Now only looking for a 13% decline. $TSLA	6 6 8 8	Retweet 6 Retweeted 6		Like 8 Liked 8	/bespokeinvest/status/897060964130058240
@markflowchatter @markflowchatter @markflowchatter @markflowchatter @markflowchatter	Marc Lehman‏ @markflowchatter	14 Aug 2017			Total love fest on the street for $TSLA today Baird price tgt goes to $411 Morgan Stanley tgt to $317 and Bull case to $526	11 11 9 9	Retweet 11 Retweeted 11		Like 9 Liked 9	/markflowchatter/status/897058529185599490
@TMLTrader @TMLTrader @TMLTrader @TMLTrader @TMLTrader	TML Trader‏ @TMLTrader	13 Aug 2017			$TSLA cup base may be forming a handle. Possible early entry on break above 370. pic.twitter.com/i5xu3CIR80	4 5 5 14 14	Retweet 5 Retweeted 5		Like 14 Liked 14	/TMLTrader/status/896881282914844672
@evannex_com @evannex_com @evannex_com @evannex_com @evannex_com	EVANNEX for Tesla‏ @evannex_com	13 Aug 2017	#Tesla,TeslaMotors,ElectricVehicle	#TeslaMotors	Good news #Tesla owners, streetlight chargers coming to California, read here: http://ow.ly/wTlE30enegL $TSLA #TeslaMotors #ElectricVehicle	1 9 9 17 17	Retweet 9 Retweeted 9		Like 17 Liked 17	/evannex_com/status/896788724473790466
@ValaAfshar @ValaAfshar @ValaAfshar @ValaAfshar @ValaAfshar	Vala Afshar‏Verified account @ValaAfshar	13 Aug 2017			By 2018, @TeslaMotors could collect data worth $2B in sales on an annualized basis. $TSLA http://bit.ly/2fBrz4d pic.twitter.com/g9oZ5TqfI6	1 16 16 27 27	Retweet 16 Retweeted 16		Like 27 Liked 27	/ValaAfshar/status/896784602018308097
@ElectrekCo @ElectrekCo @ElectrekCo @ElectrekCo @ElectrekCo	Electrek.Co‏ @ElectrekCo	12 Aug 2017			This week's top stories: Early Model 3 impressions, new Autopilot 2.5 hardware, $TSLA raises more money, & more https://electrek.co/2017/08/12/top-stories-model-3-impressions-autopilot-more/ …	10 10 44 44	Retweet 10 Retweeted 10		Like 44 Liked 44	/ElectrekCo/status/896411086735511553
@teslaliving @teslaliving @teslaliving @teslaliving @teslaliving	Teslaliving‏ @teslaliving	12 Aug 2017	#Tesla		Model S Annual Service http://teslaliving.net/2015/03/19/model-s-annual-service/ … #Tesla $TSLA @TeslaMotors @Nokian_Tyres_NA http://ts.la/rob6663 pic.twitter.com/aneJZ4Ejsx	3 3 17 17	Retweet 3 Retweeted 3		Like 17 Liked 17	/teslaliving/status/896292935741952000
@ElonBachman @ElonBachman @ElonBachman @ElonBachman @ElonBachman	"Elon Says"‏ @ElonBachman	11 Aug 2017			I can't decide which $TSLA debt offering comment is my favorite: pic.twitter.com/OiDxKZCpGu	30 117 117 398 398	Retweet 117 Retweeted 117		Like 398 Liked 398	/ElonBachman/status/896148967091691520
@Convertbond @Convertbond @Convertbond @Convertbond @Convertbond	Lawrence McDonald‏Verified account @Convertbond	11 Aug 2017			Inside Tesla's first Junk Bond offering https://www.cnbc.com/2017/08/11/tesla-debt-offering-raised-to-1-point-8-billion-300-million-more-than-planned-on-high-demand.html … $TSLA Via @CNBC	7 7 9 9	Retweet 7 Retweeted 7		Like 9 Liked 9	/Convertbond/status/896142846180245504
@HedgeMind @HedgeMind @HedgeMind @HedgeMind @HedgeMind	HedgeMind‏ @HedgeMind	11 Aug 2017			$TSLA Patrick Degorce of Theleme Partners is betting the stock to decline with 285K shs of Put options. He holds no Tesla common shares.	4 4 6 6	Retweet 4 Retweeted 4		Like 6 Liked 6	/HedgeMind/status/896127083365113856
@liamdenning @liamdenning @liamdenning @liamdenning @liamdenning	Liam Denning‏Verified account @liamdenning	11 Aug 2017			Tesla's bond is extremely 2017: fascinating and unnerving https://www.bloomberg.com/gadfly/articles/2017-08-11/tesla-bond-behold-its-sheer-artistry … via @gadfly $TSLA	2 23 23 38 38	Retweet 23 Retweeted 23		Like 38 Liked 38	/liamdenning/status/896122124053618688
@WallStJesus @WallStJesus @WallStJesus @WallStJesus @WallStJesus	JE$US‏ @WallStJesus	11 Aug 2017			FRIDAY'S ACTIVE FLOW: $AAPL $NVDA $BAC $SNAP $BABA $JCP $FB $AMZN $TSLA $MU $JD $LB $TEVA $GS $VRX $AABA $DIS $AMAT $KR $KKR $X $TWTR $Mpic.twitter.com/cwTY5tgNxU	1 8 8 12 12	Retweet 8 Retweeted 8		Like 12 Liked 12	/WallStJesus/status/896119444283379712
@Lebeaucarnews @Lebeaucarnews @Lebeaucarnews @Lebeaucarnews @Lebeaucarnews	Phil LeBeau‏Verified account @Lebeaucarnews	11 Aug 2017			$TSLA debt offering is over-subscribed (not a surprise), raising $1.8 Billion (vs. $1.5 Billion planned). $TSLA Bonds yield 5.25%.	3 15 15 34 34	Retweet 15 Retweeted 15		Like 34 Liked 34	/Lebeaucarnews/status/896087211703115776
@Convertbond @Convertbond @Convertbond @Convertbond @Convertbond	Lawrence McDonald‏Verified account @Convertbond	11 Aug 2017			From the Highs $FB -5% $NVDA -6% $TSLA -8% $GOOG -8% $NFLX -12% $AMZN -12% $SNAP -60% Bloomberg	6 31 31 45 45	Retweet 31 Retweeted 31		Like 45 Liked 45	/Convertbond/status/895962026568286208
@OMillionaires @OMillionaires @OMillionaires @OMillionaires @OMillionaires	Option Millionaires‏ @OMillionaires	10 Aug 2017			$TSLA up 68.5% YTD and barely budging today on this market weakness - usually first to go, great sign IMHO	1 2 2 18 18	Retweet 2 Retweeted 2		Like 18 Liked 18	/OMillionaires/status/895679210794229760
@strangecosmos @strangecosmos @strangecosmos @strangecosmos @strangecosmos	Trent Eady 🏳️‍🌈‏ @strangecosmos	8 Aug 2017	#Tesla		How Tesla could become the world's largest auto company by 2030 https://seekingalpha.com/article/4096206-tesla-become-worlds-dominant-automotive-company-2030 … #Tesla $TSLA	6 12 12 22 22	Retweet 12 Retweeted 12		Like 22 Liked 22	/strangecosmos/status/895120271304163329
@markbspiegel @markbspiegel @markbspiegel @markbspiegel @markbspiegel @talesftf @orthereaboot @markbspiegel	Mark B. Spiegel‏ @markbspiegel TalesFromTheFuture @talesftf	8 Aug 2017			Yeah, this is funny... $TSLA /Musk keep funding their massive operating losses with a big chunk of the money allegedly earmarked for capex. https://twitter.com/talesftf/status/894974772475514880 … Or Feb 2014 conv bonds supposed to cover $TSLA 's portion of GF1? $ all gone by 2015. GF1 of course still not done: https://seekingalpha.com/instablog/5760541-tales-from-the-future/4518136-teslas-gigafa…	2 2 2 9 9	Retweet 2 Retweeted 2		Like 9 Liked 9	/markbspiegel/status/894975545234030592
@eriz35 @eriz35 @eriz35 @eriz35 @eriz35	iso merry f 🎄king christmas‏ @eriz35	8 Aug 2017			$tsla added 1.5 billion in junk debt; is rewarded with 2 billion in market cap. Efficient markets in action	5 3 3 25 25	Retweet 3 Retweeted 3		Like 25 Liked 25	/eriz35/status/894965954152673280
@orthereaboot @orthereaboot @orthereaboot @orthereaboot @orthereaboot @markbspiegel	luis carruthers‏ @orthereaboot	8 Aug 2017			how about this gem from from May 2016, latest 1.5bn is several cash infusions post the last 1.5bn $tsla pic.twitter.com/9lbmeh051X	3 6 6 15 15	Retweet 6 Retweeted 6		Like 15 Liked 15	/orthereaboot/status/894943619857227776
@JustinPulitzer @JustinPulitzer @JustinPulitzer @JustinPulitzer @JustinPulitzer	Justin Pulitzer‏ @JustinPulitzer	8 Aug 2017			$TSLA shorts be like… pic.twitter.com/IkIfmGgb2Z	2 5 5 33 33	Retweet 5 Retweeted 5		Like 33 Liked 33	/JustinPulitzer/status/894941555852800000
@canuck2usa @canuck2usa @canuck2usa @canuck2usa @canuck2usa	CtheLightTrading‏ @canuck2usa	8 Aug 2017			600 $TSLA September 550 Calls bought for $0.15 (opening)	5 4 4 20 20	Retweet 4 Retweeted 4		Like 20 Liked 20	/canuck2usa/status/894938817953529857
@Convertbond @Convertbond @Convertbond @Convertbond @Convertbond	Lawrence McDonald‏Verified account @Convertbond	8 Aug 2017			Tesla' $TSLA $1.5B Bond Sale Rating: B- S&P Coupon: 4.875%* Annual Cash Burn: $3B Cash raised since 2014: $8B via @RichardWaters	14 60 60 107 107	Retweet 60 Retweeted 60		Like 107 Liked 107	/Convertbond/status/894929812686589952
@WhosBijanT @WhosBijanT @WhosBijanT @WhosBijanT @WhosBijanT	Bijan T‏ @WhosBijanT	8 Aug 2017	#HowDidHeKnow		#HowDidHeKnow?! Cool little $800 on $TSLA in less than 20 mins this morning. & I got out too early, coulda been more but I'd rather be safe pic.twitter.com/HO00MCg09N	2 2 2 20 20	Retweet 2 Retweeted 2		Like 20 Liked 20	/WhosBijanT/status/894919792175357953
@WSJ @WSJ @WSJ @WSJ @WSJ	The Wall Street Journal‏Verified account @WSJ	7 Aug 2017			Tesla, in ‘manufacturing hell,’ to sell $1.5 billion in debt amid launch of Model 3 $TSLA http://on.wsj.com/2vgTMBg	17 92 92 135 135	Retweet 92 Retweeted 92		Like 135 Liked 135	/WSJ/status/894769535433154564
@MarkYusko @MarkYusko @MarkYusko @MarkYusko @MarkYusko	Mark W. Yusko‏Verified account @MarkYusko	7 Aug 2017			Most $TSLA Bulls have no earthly idea what you are talking about... https://twitter.com/cannonscall/status/894705638797828096 …	8 3 3 30 30	Retweet 3 Retweeted 3		Like 30 Liked 30	/MarkYusko/status/894749528049319936
@Hedgeye @Hedgeye @Hedgeye @Hedgeye @Hedgeye	Hedgeye‏Verified account @Hedgeye	7 Aug 2017			If you're bullish on Tesla & havent watched these videos, you're missing what's likely just around the corner. $TSLA https://app.hedgeye.com/insights/61143-3-videos-why-we-re-bearish-on-tesla?type=tv-ticker-talk …	3 8 8 20 20	Retweet 8 Retweeted 8		Like 20 Liked 20	/Hedgeye/status/894690367903330305
@ElonBachman @ElonBachman @ElonBachman @ElonBachman @ElonBachman	"Elon Says"‏ @ElonBachman	7 Aug 2017			$TSLA already auctioning off production equipment. Bulls will learn the hard way that fast asset growth is not efficient asset growth. pic.twitter.com/83F3ujt0Do	3 20 20 34 34	Retweet 20 Retweeted 20		Like 34 Liked 34	/ElonBachman/status/894647058170343425
@ihors3 @ihors3 @ihors3 @ihors3 @ihors3	Ihor Dusaniwsky‏ @ihors3	7 Aug 2017	#Tesla		$TSLA short interest $10.2 billion, up $1 billion in August. Shorts down $920 million in August. down $4.6 billion YTD. #Tesla @S3Partnerspic.twitter.com/XYknVAt7qU	10 10 25 25	Retweet 10 Retweeted 10		Like 25 Liked 25	/ihors3/status/894642702947672065
@parsimony16 @parsimony16 @parsimony16 @parsimony16 @parsimony16	Parsimony16‏ @parsimony16	7 Aug 2017			1/ $TSLA conveniently burying negative margins into the service line. If bulls understand nothing else please study this table. pic.twitter.com/Lu8sgb5LGI	4 9 9 35 35	Retweet 9 Retweeted 9		Like 35 Liked 35	/parsimony16/status/894612578307121153
@teslaliving @teslaliving @teslaliving @teslaliving @teslaliving	Teslaliving‏ @teslaliving	7 Aug 2017	#Tesla,TeslaStock,bot	#TeslaStock	$TSLA current stock price: $356.32. #Tesla #TeslaStock #botpic.twitter.com/zhJFhPHJWY	1 5 5 12 12	Retweet 5 Retweeted 5		Like 12 Liked 12	/teslaliving/status/894596507290267648
@parsimony16 @parsimony16 @parsimony16 @parsimony16 @parsimony16	Parsimony16‏ @parsimony16	7 Aug 2017			Moody's assigns $TSLA debt B2, assumes 300k model 3 production in '18 at 25% gross margin. Add Moody's to the incapable of math camp.	5 5 5 36 36	Retweet 5 Retweeted 5		Like 36 Liked 36	/parsimony16/status/894582057480974336
@ReformedBroker @ReformedBroker @ReformedBroker @ReformedBroker @ReformedBroker	Downtown Josh Brown‏Verified account @ReformedBroker	7 Aug 2017			$TSLA turning into a debt monster just like a traditional automaker. Unions making noise too. https://www.wsj.com/articles/tesla-to-sell-1-5-billion-in-debt-amid-launch-of-model-3-1502103232 …	15 7 7 35 35	Retweet 7 Retweeted 7		Like 35 Liked 35	/ReformedBroker/status/894578534831857665
@MktsInsider @MktsInsider @MktsInsider @MktsInsider @MktsInsider	Markets Insider‏Verified account @MktsInsider	7 Aug 2017			The Tesla Model 3's interior is a study in automotive minimalism $TSLA https://buff.ly/2wmKsLZ pic.twitter.com/nmydPXze8O	2 15 15 21 21	Retweet 15 Retweeted 15		Like 21 Liked 21	/MktsInsider/status/894574362090762240
@ElectrekCo @ElectrekCo @ElectrekCo @ElectrekCo @ElectrekCo	Electrek.Co‏ @ElectrekCo	7 Aug 2017			Tesla $TSLA is raising $1.5 billion to expand Model 3 production https://electrek.co/2017/08/07/tesla-tsla-debt-raising-model-3/ …	3 42 42 128 128	Retweet 42 Retweeted 42		Like 128 Liked 128	/ElectrekCo/status/894515754955100160
@Columbia_Biz @Columbia_Biz @Columbia_Biz @Columbia_Biz @Columbia_Biz	Columbia B-School‏Verified account @Columbia_Biz	5 Aug 2017			Prof. Bruce Greenwald takes stock of the challenges facing @elonmusk & @TeslaMotors $TSLA http://on.ft.com/2vt587Q pic.twitter.com/sjWnGx3zwN	1 6 6 15 15	Retweet 6 Retweeted 6		Like 15 Liked 15	/Columbia_Biz/status/893909705281740801
@EdBorgato @EdBorgato @EdBorgato @EdBorgato @EdBorgato	Ed Borgato‏ @EdBorgato	4 Aug 2017			My liberal friends love $TSLA; the car, the man, often the stk. And conservative friends are always asking when to short it. It's hilarious.	7 8 8 40 40	Retweet 8 Retweeted 8		Like 40 Liked 40	/EdBorgato/status/893472720092094465
@WallStCynic @WallStCynic @WallStCynic @WallStCynic @WallStCynic @markbspiegel	Diogenes‏ @WallStCynic Mark B. Spiegel @markbspiegel	4 Aug 2017			Funny, I didnt catch the part about Model S/X price cuts on the $TSLA conference call, @elonmusk . @Lebeaucarnews @CGrantWSJ @danahullhttps://twitter.com/markbspiegel/status/893426904157519873 … Big $TSLA price cuts last night on both Model S & Model X. Now why would a car company cut prices? https://electrek.co/2017/08/04/tesla-model-x-price-performance-options/ …	6 9 9 30 30	Retweet 9 Retweeted 9		Like 30 Liked 30	/WallStCynic/status/893428459896270853
@markbspiegel @markbspiegel @markbspiegel @markbspiegel @markbspiegel	Mark B. Spiegel‏ @markbspiegel	4 Aug 2017			Big $TSLA price cuts last night on both Model S & Model X. Now why would a car company cut prices? https://electrek.co/2017/08/04/tesla-model-x-price-performance-options/ …	10 17 17 46 46	Retweet 17 Retweeted 17		Like 46 Liked 46	/markbspiegel/status/893426904157519873
@evannex_com @evannex_com @evannex_com @evannex_com @evannex_com	EVANNEX for Tesla‏ @evannex_com	3 Aug 2017	#Tesla,TeslaMotors,TeslaSupercharger,ElonMusk	#TeslaMotors	#Tesla is bring MegaSuperchargers to market soon, more here: http://ow.ly/s2vp30e9otF $TSLA #TeslaMotors #TeslaSupercharger #ElonMusk	5 20 20 57 57	Retweet 20 Retweeted 20		Like 57 Liked 57	/evannex_com/status/893214798682390528
@danahull @danahull @danahull @danahull @danahull	Dana Hull 👩🏻‍💻‏Verified account @danahull	3 Aug 2017			$TSLA jumped 6.5 percent today to $347.09. Has returned 62 percent so far this year.	1 3 3 5 5	Retweet 3 Retweeted 3		Like 5 Liked 5	/danahull/status/893201845694349312
@ElectrekCo @ElectrekCo @ElectrekCo @ElectrekCo @ElectrekCo	Electrek.Co‏ @ElectrekCo	3 Aug 2017			Tesla's stock $TSLA rises as analysts see Model 3 deliveries and shorts start running https://electrek.co/2017/08/03/tesla-stock-tsla-analysts-model-3-shorts/ …	1 42 42 136 136	Retweet 42 Retweeted 42		Like 136 Liked 136	/ElectrekCo/status/893195538618880000
@liamdenning @liamdenning @liamdenning @liamdenning @liamdenning	Liam Denning‏Verified account @liamdenning	3 Aug 2017			I talked with @VonnieQuinn on TV about Tesla's burning issue: https://www.bloomberg.com/news/videos/2017-08-03/what-tesla-s-cash-burn-means-for-investors-video … via @BloombergTV $TSLA	1 6 6 5 5	Retweet 6 Retweeted 6		Like 5 Liked 5	/liamdenning/status/893176984196481024
@ihors3 @ihors3 @ihors3 @ihors3 @ihors3	Ihor Dusaniwsky‏ @ihors3	3 Aug 2017	#TESLA		$TSLA shorts still active -over 500,000 shares of new shorts today ($175 million) and short interest is now $10 billion. @S3Partners #TESLApic.twitter.com/4jkf3C0ASK	4 10 10 16 16	Retweet 10 Retweeted 10		Like 16 Liked 16	/ihors3/status/893142037507211264
@davidsettle42 @davidsettle42 @davidsettle42 @davidsettle42 @davidsettle42	David Settle, CMT‏ @davidsettle42	3 Aug 2017			Currency Caution: Dollar Woes Front and Center Despite DJIA Topping 22,000 https://tickertape.tdameritrade.com/marketupdate/2017/08/dollar-woes-in-focus-39988 … via @TDAJJKinahan $TSLA $DIA $QQQ $SPY	1 7 7 9 9	Retweet 7 Retweeted 7		Like 9 Liked 9	/davidsettle42/status/893130846109970432
@StockTwits @StockTwits @StockTwits @StockTwits @StockTwits	StockTwits‏Verified account @StockTwits	3 Aug 2017			Tesla's YoY revenue growth vs. the tech gods $TSLA +120% $FB +45% $NFLX +33% $AMZN +25% $GOOGL +21% $AAPL +6%https://stocktwits.com/charliebilello/message/90759350 …	3 57 57 78 78	Retweet 57 Retweeted 57		Like 78 Liked 78	/StockTwits/status/893128672466661377
@howardlindzon @howardlindzon @howardlindzon @howardlindzon @howardlindzon	BlockchainLindzon+‏Verified account @howardlindzon	3 Aug 2017			Tesla, Bitcoin,Netflix and Aviocados-The four horsemen of the millennials http://howardlindzon.com/tesla-bitcoin-netflix-avocados-four-horsemen-millennials/ … $BTC.X $nflx $tsla $CVGW	3 3 16 16	Retweet 3 Retweeted 3		Like 16 Liked 16	/howardlindzon/status/893109021762351105
@charliebilello @charliebilello @charliebilello @charliebilello @charliebilello	Charlie Bilello‏Verified account @charliebilello	3 Aug 2017			Returns since the Tesla IPO in June 2010... $TSLA: +1,935% $F: +32% $GM: +23%pic.twitter.com/dm4KwdvV6h	1 12 12 18 18	Retweet 12 Retweeted 12		Like 18 Liked 18	/charliebilello/status/893107869385715712
@SJosephBurns @SJosephBurns @SJosephBurns @SJosephBurns @SJosephBurns	Steve Burns‏ @SJosephBurns	3 Aug 2017			Look at the pattern Tesla is forming into earnings $TSLA share via @StockTwits -> https://stocktwits.com/Stock_Trading_Legend/message/90672983 …pic.twitter.com/ndeFFyBqiV	12 31 31 101 101	Retweet 31 Retweeted 31		Like 101 Liked 101	/SJosephBurns/status/893106446551875584
@hap317 @hap317 @hap317 @hap317 @hap317	HAP‏ @hap317	3 Aug 2017			View of $TSLA balance sheet. pic.twitter.com/fqQsmkM2Xx	3 9 9 22 22	Retweet 9 Retweeted 9		Like 22 Liked 22	/hap317/status/893105650842050561
@FoxBusiness @FoxBusiness @FoxBusiness @FoxBusiness @FoxBusiness	FOX Business‏Verified account @FoxBusiness	3 Aug 2017			Tesla to soar on earnings: $TSLA http://fxn.ws/2w89M8n pic.twitter.com/t6cmhysyKx	9 6 6 13 13	Retweet 6 Retweeted 6		Like 13 Liked 13	/FoxBusiness/status/893094987432423424
@bespokeinvest @bespokeinvest @bespokeinvest @bespokeinvest @bespokeinvest	Bespoke‏ @bespokeinvest	3 Aug 2017			Tesla price target boosted from $190 to $200 by JP Morgan. Now only looking for a 42% decline. $TSLA	1 10 10 30 30	Retweet 10 Retweeted 10		Like 30 Liked 30	/bespokeinvest/status/893081287417880578
@amberkanwar @amberkanwar @amberkanwar @amberkanwar @amberkanwar	Amber Kanwar‏Verified account @amberkanwar	3 Aug 2017	#5things		#5things that may be more or may be less $BCE.to $LNR.to $GWO.to $GIL.to $HCG.to $ENB $TSLA pic.twitter.com/4yvEK0FFZS	1 4 4 12 12	Retweet 4 Retweeted 4		Like 12 Liked 12	/amberkanwar/status/893080228049846272
@cvpayne @cvpayne @cvpayne @cvpayne @cvpayne	Charles V Payne‏Verified account @cvpayne	3 Aug 2017			$TSLA actually selling cars - still a fraction of what big auto companies sell but enough to squeeze the shorts again this morning	23 34 34 182 182	Retweet 34 Retweeted 34		Like 182 Liked 182	/cvpayne/status/893068111490027520
@probesreporter @probesreporter @probesreporter @probesreporter @probesreporter @CGrantWSJ @elonmusk	Probes Reporter®‏Verified account @probesreporter	2 Aug 2017			SEC probe $TSLA confirmed as ongoing as of 11-Apr-2017. Been tracking it since 27-Jun-2016. SEC probe of $SCTY last confirmed 27-Jan-2017.	1 2 2 15 15	Retweet 2 Retweeted 2		Like 15 Liked 15	/probesreporter/status/892884644034727936
@probesreporter @probesreporter @probesreporter @probesreporter @probesreporter	Probes Reporter®‏Verified account @probesreporter	2 Aug 2017			Hey @elonmusk - You missed your chance to disclose why the SEC was investigating $TSLA.	2 21 21 41 41	Retweet 21 Retweeted 21		Like 41 Liked 41	/probesreporter/status/892873631927332865
@parsimony16 @parsimony16 @parsimony16 @parsimony16 @parsimony16	Parsimony16‏ @parsimony16	2 Aug 2017			$TSLA is guiding to below 25% gross margins for S & X. but it won't be a problem for model 3. Because Elon is a straight shooter.	2 4 4 25 25	Retweet 4 Retweeted 4		Like 25 Liked 25	/parsimony16/status/892871110777327620
@liamdenning @liamdenning @liamdenning @liamdenning @liamdenning	Liam Denning‏Verified account @liamdenning	2 Aug 2017			Tesla's burned through about $7bn of cash since the start of 2012: https://www.bloomberg.com/gadfly/articles/2017-08-02/tesla-earnings-one-billion-dollars-burned … via @gadfly $TSLA pic.twitter.com/YVszwvUemp	2 17 17 7 7	Retweet 17 Retweeted 17		Like 7 Liked 7	/liamdenning/status/892867855292792833
@GerberKawasaki @GerberKawasaki @GerberKawasaki @GerberKawasaki @GerberKawasaki	Ross Gerber‏Verified account @GerberKawasaki	2 Aug 2017			It's music. Apple up $7 Tesla up $25 after hours. Beautiful. $tsla $aapl	7 4 4 30 30	Retweet 4 Retweeted 4		Like 30 Liked 30	/GerberKawasaki/status/892867003249197056
@StockTwits @StockTwits @StockTwits @StockTwits @StockTwits	StockTwits‏Verified account @StockTwits	2 Aug 2017			What Elon Musk is wearing after earnings Get your $TSLA House Musk shirt here -> https://shop.stocktwits.com/collections/all-merch/products/tsla-house-musk-charcoal-unisex-short-sleeve-t-shirt …pic.twitter.com/u19zun142e	3 15 15 57 57	Retweet 15 Retweeted 15		Like 57 Liked 57	/StockTwits/status/892861792036282368
@FoxBusiness @FoxBusiness @FoxBusiness @FoxBusiness @FoxBusiness	FOX Business‏Verified account @FoxBusiness	2 Aug 2017	#Earnings		Tesla 2Q deliveries +53%, revenue more than doubles #Earnings $TSLA http://fxn.ws/2uXcKhJ	1 12 12 24 24	Retweet 12 Retweeted 12		Like 24 Liked 24	/FoxBusiness/status/892860063416594432
@StockTwits @StockTwits @StockTwits @StockTwits @StockTwits	StockTwits‏Verified account @StockTwits	2 Aug 2017			This is Tesla right now after earnings. It's spiking 6.5% right now. $TSLA -> https://stocktwits.com/symbol/TSLA pic.twitter.com/3wf8qwszsh	1 41 41 66 66	Retweet 41 Retweeted 41		Like 66 Liked 66	/StockTwits/status/892858437746311168
@UPFINAcom @UPFINAcom @UPFINAcom @UPFINAcom @UPFINAcom	UPFINA‏ @UPFINAcom	2 Aug 2017			$TSLA is up 6% after hours as it continues to burn cash pic.twitter.com/841WoTBXAC	4 5 5 22 22	Retweet 5 Retweeted 5		Like 22 Liked 22	/UPFINAcom/status/892856482236166148
@charliebilello @charliebilello @charliebilello @charliebilello @charliebilello	Charlie Bilello‏Verified account @charliebilello	2 Aug 2017			Revenue Growth, year-over-year... $TSLA: +120% $FB: +45% $NFLX: +33% $AMZN: +25% $GOOGL: +21% $AAPL: +6%pic.twitter.com/q1oSmXnTFc	8 38 38 70 70	Retweet 38 Retweeted 38		Like 70 Liked 70	/charliebilello/status/892855033573904384
@RudyHavenstein @RudyHavenstein @RudyHavenstein @RudyHavenstein @RudyHavenstein	Rudy Havenstein, Smiling Politely‏ @RudyHavenstein	2 Aug 2017			I like how losing $2.04 a share is getting its "mojo back". $TSLA	4 10 10 55 55	Retweet 10 Retweeted 10		Like 55 Liked 55	/RudyHavenstein/status/892854762902659072
@ElonBachman @ElonBachman @ElonBachman @ElonBachman @ElonBachman	"Elon Says"‏ @ElonBachman	2 Aug 2017			I love the bifurcation in $TSLA bull/bear commentary. It's clear the bulls read the press release, bears read the financial statements.	10 54 54 160 160	Retweet 54 Retweeted 54		Like 160 Liked 160	/ElonBachman/status/892848061717729280
@evannex_com @evannex_com @evannex_com @evannex_com @evannex_com	EVANNEX for Tesla‏ @evannex_com	2 Aug 2017	#electricvehicle,TeslaMotors,Tesla,ElonMusk	#TeslaMotors	BP's gas stations will soon have #electricvehicle chargers, read here: http://ow.ly/BL6d30e7AUj $TSLA #TeslaMotors #Tesla #ElonMusk	1 11 11 26 26	Retweet 11 Retweeted 11		Like 26 Liked 26	/evannex_com/status/892847681789448202
@JeffCNYC @JeffCNYC @JeffCNYC @JeffCNYC @JeffCNYC	jeff‏ @JeffCNYC	2 Aug 2017			Shorter $tsla: let's not pay anybody this quarter and pretend we have $3 billion in cash.	1 8 8 30 30	Retweet 8 Retweeted 8		Like 30 Liked 30	/JeffCNYC/status/892845611040505856
@FoxBusiness @FoxBusiness @FoxBusiness @FoxBusiness @FoxBusiness	FOX Business‏Verified account @FoxBusiness	2 Aug 2017			Tesla: Model S & Model X delivers to increase in 2nd half of year $TSLA pic.twitter.com/pL6AlKRx7a	5 10 10 20 20	Retweet 10 Retweeted 10		Like 20 Liked 20	/FoxBusiness/status/892844458043113472
@StockTwits @StockTwits @StockTwits @StockTwits @StockTwits	StockTwits‏Verified account @StockTwits	2 Aug 2017			THIS IS THE TESLA EARNINGS BEAT https://stocktwits.com/Investor385/message/90749196 … $TSLA	1 14 14 19 19	Retweet 14 Retweeted 14		Like 19 Liked 19	/StockTwits/status/892843257234894848
@CNBCnow @CNBCnow @CNBCnow @CNBCnow @CNBCnow	CNBC Now‏Verified account @CNBCnow	2 Aug 2017			EARNINGS: Tesla Q2 Loss ($1.33) vs. ($1.82) Est.; Q2 Revs. $2.79B vs. $2.51B Est. • $TSLA https://www.cnbc.com/2017/08/02/tesla-second-quarter-earnings-2017.html …	4 49 49 26 26	Retweet 49 Retweeted 49		Like 26 Liked 26	/CNBCnow/status/892841420746305540
@ZenTrends @ZenTrends @ZenTrends @ZenTrends @ZenTrends	Cody Freeman‏ @ZenTrends	2 Aug 2017			No way for me not to like $TSLA here. In fact I love it and am long pic.twitter.com/zysCSCRFn7	3 7 7 36 36	Retweet 7 Retweeted 7		Like 36 Liked 36	/ZenTrends/status/892823657600471043
@p_searles @p_searles @p_searles @p_searles @p_searles @p_searles	Patrick Searles‏ @p_searles	31 Jul 2017			$TSLA appears to be breaking down now. Seems like 8/2 earnings should help send this thing down to the 200ma and monthly/quarterly fibs pic.twitter.com/WUaPZGezKF	1 1	Retweet Retweeted		Like 1 Liked 1	/p_searles/status/892195033075634176
@globallithium @globallithium @globallithium @globallithium @globallithium @CBLTInc	Joe Lowry‏ @globallithium CBLT Inc. @CBLTInc	31 Jul 2017	#Lithium		#Lithium "abundant" yet in a shortage. Cobalt is NOT required in a lithium battery but Li is. The world is bigger than $TSLA https://twitter.com/CBLTInc/status/892157190940897283 … There is far more cobalt than Li in a lithium ion battery. Lithium is relatively abundant. Cobalt, not so much. #TeslaChokepoint https://twitter.com/globallithium/status/892156710546231296 …	1 7 7 21 21	Retweet 7 Retweeted 7		Like 21 Liked 21	/globallithium/status/892158164241715200
@Lebeaucarnews @Lebeaucarnews @Lebeaucarnews @Lebeaucarnews @Lebeaucarnews	Phil LeBeau‏Verified account @Lebeaucarnews	31 Jul 2017			Bernstein on $TSLA: "If competitors have not heard the Tesla wakeup call yet, the Model 3 will certainly sound it."	7 7 7 17 17	Retweet 7 Retweeted 7		Like 17 Liked 17	/Lebeaucarnews/status/892085968488075266
@Reuters @Reuters @Reuters @Reuters @Reuters	Reuters Top News‏Verified account @Reuters	31 Jul 2017			Tesla drops after Musk warns of 'manufacturing hell': http://reut.rs/2vfVJQo @randewich $TSLA pic.twitter.com/rtxxbQpFz2	10 28 28 23 23	Retweet 28 Retweeted 28		Like 23 Liked 23	/Reuters/status/892083397392248834
@BagholderQuotes @BagholderQuotes @BagholderQuotes @BagholderQuotes @BagholderQuotes	Bag Holder‏ @BagholderQuotes	31 Jul 2017			"Every time Elon says the stock is overpriced, I buy more, because of his honesty." $TSLA pic.twitter.com/N1dCtvHE7n	6 3 3 65 65	Retweet 3 Retweeted 3		Like 65 Liked 65	/BagholderQuotes/status/892070093802360832
@OptionsAction @OptionsAction @OptionsAction @OptionsAction @OptionsAction	Options Action‏Verified account @OptionsAction	31 Jul 2017			Here’s why Tesla could see a $4 billion shift in market cap this week $TSLA http://cnb.cx/2uNPanA	8 8 8 8	Retweet 8 Retweeted 8		Like 8 Liked 8	/OptionsAction/status/892061565456875523
@eriz35 @eriz35 @eriz35 @eriz35 @eriz35	iso merry f 🎄king christmas‏ @eriz35	31 Jul 2017			Looks like Gavin Baker at Fidelity sold about 45% of his $TSLA stake last month. Whoops! cc @markbspiegelpic.twitter.com/R6y7TyxtU9	3 9 9 32 32	Retweet 9 Retweeted 9		Like 32 Liked 32	/eriz35/status/892054801353146368
@OptionsAction @OptionsAction @OptionsAction @OptionsAction @OptionsAction	Options Action‏Verified account @OptionsAction	31 Jul 2017			$TSLA reports this week – here’s how @Michael_Khouw is trading itpic.twitter.com/qxd5XAbTK7	4 7 7 14 14	Retweet 7 Retweeted 7		Like 14 Liked 14	/OptionsAction/status/892030507143319552
@StockTwits @StockTwits @StockTwits @StockTwits @StockTwits	StockTwits‏Verified account @StockTwits	31 Jul 2017			Here's what you need to know this week. Get ready for Apple and Tesla earnings. Then NFPs http://mailchi.mp/stocktwits/apple-tesla-earnings … $TSLA $AAPL $SPY	11 11 14 14	Retweet 11 Retweeted 11		Like 14 Liked 14	/StockTwits/status/892003214631067648
@StockTwits @StockTwits @StockTwits @StockTwits @StockTwits	StockTwits‏Verified account @StockTwits	31 Jul 2017			UPCOMING EARNINGS Mon - $P Tue - $AAPL $SHOP $S $PFE $BP Wed - $TSLA $FIT $TAP Thu - $YUM $GPRO $CARA Fri - $CBOE https://stocktwits.com/eWhispers/message/90322662 …	2 42 42 44 44	Retweet 42 Retweeted 42		Like 44 Liked 44	/StockTwits/status/891987383197065216
@StockTwits @StockTwits @StockTwits @StockTwits @StockTwits	StockTwits‏Verified account @StockTwits	30 Jul 2017	#gameofthrones		Earnings are coming. Both Tesla and Apple report this week. Get your shirts right now https://shop.stocktwits.com #gameofthrones $TSLA $AAPLpic.twitter.com/3rcEHu0LQy	2 19 19 38 38	Retweet 19 Retweeted 19		Like 38 Liked 38	/StockTwits/status/891814806134587396
@TrendTrader007 @TrendTrader007 @TrendTrader007 @TrendTrader007 @TrendTrader007	007‏ @TrendTrader007	30 Jul 2017			Tesla Model 3 reviewers are in love: “Yes, the hyperbole is necessary” https://qz.com/1041862 via @qz $TSLA	5 5 10 10	Retweet 5 Retweeted 5		Like 10 Liked 10	/TrendTrader007/status/891813203356811265
@SJosephBurns @SJosephBurns @SJosephBurns @SJosephBurns @SJosephBurns	Steve Burns‏ @SJosephBurns	30 Jul 2017			Earnings week: $AAPL $TSLA $AAOI $SHOP $SQ $S $ATVI $UAA $CHK $P $GRPN $PFE $OCLR $FEYE $FIT $GPRO http://eps.sh/cal via @eWhisperspic.twitter.com/uBB0CX2qnX	1 14 14 40 40	Retweet 14 Retweeted 14		Like 40 Liked 40	/SJosephBurns/status/891745539708133376
@teslaliving @teslaliving @teslaliving @teslaliving @teslaliving	Teslaliving‏ @teslaliving	29 Jul 2017	#Tesla		Charging the Model S with the HPWC http://teslaliving.net/2014/05/30/charging-the-model-s-with-the-hpwc/ … #Tesla $TSLA @TeslaMotors http://ts.la/rob6663 pic.twitter.com/uI44dW46aU	4 4 15 15	Retweet 4 Retweeted 4		Like 15 Liked 15	/teslaliving/status/891521493250822144
@The_Odd_Lot @The_Odd_Lot @The_Odd_Lot @The_Odd_Lot @The_Odd_Lot	The Odd Lot‏ @The_Odd_Lot	29 Jul 2017	#1929shoeshineboy		This is the top comment on an Elon Musk interview. $TSLA #1929shoeshineboypic.twitter.com/asMrGddsY4	2 20 20 38 38	Retweet 20 Retweeted 20		Like 38 Liked 38	/The_Odd_Lot/status/891500221376495616
@evannex_com @evannex_com @evannex_com @evannex_com @evannex_com	EVANNEX for Tesla‏ @evannex_com	29 Jul 2017	#Tesla,TeslaMotors,TeslaModel3,ElonMusk	#TeslaMotors	Amazing, in-depth review and photos of #Tesla Model 3, view here: http://ow.ly/b2Ui30e0WWL $TSLA #TeslaMotors #TeslaModel3 #ElonMusk	11 11 25 25	Retweet 11 Retweeted 11		Like 25 Liked 25	/evannex_com/status/891423524262490113
@TradeWithTechs @TradeWithTechs @TradeWithTechs @TradeWithTechs @TradeWithTechs	Faris Sleem‏ @TradeWithTechs	29 Jul 2017	#Earnings		#Earnings $P $UA $SHOP $PFE $LL $S $AAPL $SPWR $FEYE $TWX $MDLZ $TSLA $SQ $CHK $AAOI $YELP $GPRO $CARA $WTW $TRVG http://tradewithtechs.com pic.twitter.com/WlYsd3i4A8	1 13 13 18 18	Retweet 13 Retweeted 13		Like 18 Liked 18	/TradeWithTechs/status/891359116198858754
@SonOfUhGunn @SonOfUhGunn @SonOfUhGunn @SonOfUhGunn @SonOfUhGunn	Kyle‏ @SonOfUhGunn	29 Jul 2017			Am I doing this right, @TeslaMotors ? $TSLA pic.twitter.com/O9o6WIX88P	7 22 22 141 141	Retweet 22 Retweeted 22		Like 141 Liked 141	/SonOfUhGunn/status/891338634934329344
@RampCapitalLLC @RampCapitalLLC @RampCapitalLLC @RampCapitalLLC @RampCapitalLLC @Tesla	Ramp Capital ♿️‏ @RampCapitalLLC TeslaVerified account @Tesla	29 Jul 2017	#DueDiligence		Seems legit. You had me at ramp. Not sure how you don't buy $TSLA after this clear and concise info. #DueDiligencehttps://twitter.com/teslamotors/status/891159650816491520 … Model 3 production ramp S-Curve pic.twitter.com/QpCiGKiVWG	15 41 41 220 220	Retweet 41 Retweeted 41		Like 220 Liked 220	/RampCapitalLLC/status/891296907024355329
@Lebeaucarnews @Lebeaucarnews @Lebeaucarnews @Lebeaucarnews @Lebeaucarnews	Phil LeBeau‏Verified account @Lebeaucarnews	28 Jul 2017			The 15 inch touch screen panel in the $TSLA Model 3 is pretty cool. I instrument cluster? No big deal. pic.twitter.com/IUisVirVpU	5 9 9 24 24	Retweet 9 Retweeted 9		Like 24 Liked 24	/Lebeaucarnews/status/891157327646040069
@BizzaroRoss @BizzaroRoss @BizzaroRoss @BizzaroRoss @BizzaroRoss	Bizzaro Ross Gerber‏ @BizzaroRoss	28 Jul 2017	#AlexJonesShow,ElonMusk	#ElonMusk	I will be on #AlexJonesShow tonight to discuss how #ElonMusk is using Model 3 deliveries to transmit a mind controlling virus $tsla	2 3 3 17 17	Retweet 3 Retweeted 3		Like 17 Liked 17	/BizzaroRoss/status/891114735525146624
@455gallery @455gallery @455gallery @455gallery @455gallery	conman22‏ @455gallery	28 Jul 2017			Musk says only 30 cars b/ he got bored, announces at event he is done with $TSLA. Wants to bring back dinosaurs; "Jurassic Park is possible"	3 4 4 17 17	Retweet 4 Retweeted 4		Like 17 Liked 17	/455gallery/status/891103234542194689
@johnscharts @johnscharts @johnscharts @johnscharts @johnscharts	Johns Charts‏ @johnscharts	28 Jul 2017			$TSLA monthly bearish engulfing candle going into 8/2 earnings. One session left in candle pic.twitter.com/SKjQEf7ybz	3 3 20 20	Retweet 3 Retweeted 3		Like 20 Liked 20	/johnscharts/status/891058709937389569
@Reuters @Reuters @Reuters @Reuters @Reuters	Reuters Top News‏Verified account @Reuters	28 Jul 2017			.@TeslaMotors shares climb as Musk prepares to hand over first Model 3 cars: http://reut.rs/2vfmKEd via @randewich $TSLA pic.twitter.com/jiBIS3RBYY	2 32 32 79 79	Retweet 32 Retweeted 32		Like 79 Liked 79	/Reuters/status/891023858295341058
@CBOE @CBOE @CBOE @CBOE @CBOE	Cboe‏Verified account @CBOE	28 Jul 2017	#Earnings		Big #Earnings, Highs of Summer? $AMZN calls, $AAPL, $P, & $TSLA earnings. Kevin Cook on AAPL & $FB. @AngieMilespic.twitter.com/bGNdPijliU	5 5 8 8	Retweet 5 Retweeted 5		Like 8 Liked 8	/CBOE/status/891006961663320065
@StockTwits @StockTwits @StockTwits @StockTwits @StockTwits	StockTwits‏Verified account @StockTwits	28 Jul 2017			Musk vs. Cook vs. Zuckerberg vs. Bezos Who do traders and investors talk about the most https://blog.stocktwits.com/the-bezos-oic-era-2d8c66dd71bc … $AMZN $AAPL $TSLA $FBpic.twitter.com/NpREkzAz42	28 28 35 35	Retweet 28 Retweeted 28		Like 35 Liked 35	/StockTwits/status/890991916489355264
@evannex_com @evannex_com @evannex_com @evannex_com @evannex_com	EVANNEX for Tesla‏ @evannex_com	28 Jul 2017	#Tesla,electricvehicle,ElonMusk	#electricvehicle	With #Tesla Model 3 and the #electricvehicle revolution coming, Big Oil feels nervous, read here: http://ow.ly/s9pg30dZvn4 $TSLA #ElonMusk	3 10 10 28 28	Retweet 10 Retweeted 10		Like 28 Liked 28	/evannex_com/status/890973461769850880
@eriz35 @eriz35 @eriz35 @eriz35 @eriz35	iso merry f 🎄king christmas‏ @eriz35	28 Jul 2017			Preview of tonight's $tsla release event pic.twitter.com/Y9XcP1cQvF	1 5 5 24 24	Retweet 5 Retweeted 5		Like 24 Liked 24	/eriz35/status/890959752687169536
@lionofwst @lionofwst @lionofwst @lionofwst @lionofwst	Lion of Wall Street‏ @lionofwst	28 Jul 2017			@bravatek $BVTK FLOAT IS LOCKED... ONLY MM TRYING TO SCARE... WE ARE READY FOR NEWS TOM $AAPL $MSFT $INTC $AMD $NVDA $TSLA $GOOGL $AMZN	1 5 5 10 10	Retweet 5 Retweeted 5		Like 10 Liked 10	/lionofwst/status/890944022981857280
@lionofwst @lionofwst @lionofwst @lionofwst @lionofwst @lionofwst	Lion of Wall Street‏ @lionofwst Lion of Wall Street @lionofwst	28 Jul 2017			MEGA ORDER TO COME - THE SIZE YOU HAVE NEVER SEEN IN OTC $BVTK $AAPL $GOOGL $TSLA $INTC $AMD @bravatek @ChuckDBrooks @NASAhttps://twitter.com/lionofwst/status/890930549958868992 … $BVTK @bravatek Breakout to new highs!!! $OTTV $OWCP $AAPL $MSFT $GOOGL $TSLA pic.twitter.com/KvYxIaYbVS	5 5 7 7	Retweet 5 Retweeted 5		Like 7 Liked 7	/lionofwst/status/890934313927274500
@GerberKawasaki @GerberKawasaki @GerberKawasaki @GerberKawasaki @GerberKawasaki	Ross Gerber‏Verified account @GerberKawasaki	28 Jul 2017	#Model3,Tesla	#Tesla	Today is a great day in automotive history. The first #Model3 #Tesla will be released. autonomous electric driving for the masses $tsla	5 7 7 38 38	Retweet 7 Retweeted 7		Like 38 Liked 38	/GerberKawasaki/status/890934004974665729
@YahooFinance @YahooFinance @YahooFinance @YahooFinance @YahooFinance	Yahoo Finance‏Verified account @YahooFinance	28 Jul 2017			LIVE: $TSLA fights to dominate electric car market - http://yhoo.it/2uJ9J2A pic.twitter.com/Bngj9F5E4U	8 8 8 8	Retweet 8 Retweeted 8		Like 8 Liked 8	/YahooFinance/status/890931090751455233
@TeslaNY @TeslaNY @TeslaNY @TeslaNY @TeslaNY	Tesla New York‏ @TeslaNY	27 Jul 2017	#Tesla,Model3,ElonMusk	#Model3	Setting up for Model 3 handover tomorrow night... https://instagram.com/p/BXE4eKIg7_D/ $TSLA #Tesla #Model3 #ElonMuskpic.twitter.com/0jd8HEVP5E	5 5 10 10	Retweet 5 Retweeted 5		Like 10 Liked 10	/TeslaNY/status/890790007610286081
@TheStreet @TheStreet @TheStreet @TheStreet @TheStreet	TheStreet‏Verified account @TheStreet	27 Jul 2017			Are you putting a Tesla Model 3 in your driveway tomorrow? http://bit.ly/2uAYtal $TSLA pic.twitter.com/kHdHZkUmb7	3 7 7 10 10	Retweet 7 Retweeted 7		Like 10 Liked 10	/TheStreet/status/890728031857197056
@HedgeyeIndstrls @HedgeyeIndstrls @HedgeyeIndstrls @HedgeyeIndstrls @HedgeyeIndstrls	Jay Van Sciver‏ @HedgeyeIndstrls	27 Jul 2017	#confessyourunpopularopinion		$TSLA Tesla ownership may be more analogous to a hobby than an iPhone. Like sailing, kayaking, horseback riding #confessyourunpopularopinion	1 3 3 34 34	Retweet 3 Retweeted 3		Like 34 Liked 34	/HedgeyeIndstrls/status/890660336210132992
@MktsInsider @MktsInsider @MktsInsider @MktsInsider @MktsInsider	Markets Insider‏Verified account @MktsInsider	27 Jul 2017			The Tesla Model 3 may be more of a luxury car than previously thought $TSLA http://buff.ly/2v2s113 pic.twitter.com/nQumOdLBaz	8 8 16 16	Retweet 8 Retweeted 8		Like 16 Liked 16	/MktsInsider/status/890654579120984064
@szaman @szaman @szaman @szaman @szaman	NYC Trader‏ @szaman	27 Jul 2017			We haven't had a mid day hard selling in a while.Not buying dips yet.$QQQ $TSLA $FB	2 5 5 8 8	Retweet 5 Retweeted 5		Like 8 Liked 8	/szaman/status/890616647840485378
@Teslarati @Teslarati @Teslarati @Teslarati @Teslarati	TESLARATI‏ @Teslarati	27 Jul 2017			How Friday’s Tesla Model 3 Delivery Event is impacting $TSLA stock - http://www.teslarati.com/tsla-model-3-delivery-stocks-impact/ …pic.twitter.com/ZR6jj7MruS	2 15 15 65 65	Retweet 15 Retweeted 15		Like 65 Liked 65	/Teslarati/status/890601331420938240
@cheddar @cheddar @cheddar @cheddar @cheddar	Cheddar‏Verified account @cheddar	27 Jul 2017			Mark Zuckerberg and Elon Musk are feuding over A.I. But @engadget’s @thatmatsmith says they’re just looking at different segments. $FB $TSLA pic.twitter.com/YqdmBqZaen	1 6 6 13 13	Retweet 6 Retweeted 6		Like 13 Liked 13	/cheddar/status/890576452550221825
@ihors3 @ihors3 @ihors3 @ihors3 @ihors3	Ihor Dusaniwsky‏ @ihors3	24 Jul 2017			$TSLA short interest is $9.5 billion, up $522 million in two weeks. Shorts down $393 million today, YTD MTM loss is $4.6 billion @S3Partnerspic.twitter.com/npYIS3VEjn	8 17 17 29 29	Retweet 17 Retweeted 17		Like 29 Liked 29	/ihors3/status/889584171982704642
@WallStJesus @WallStJesus @WallStJesus @WallStJesus @WallStJesus	JE$US‏ @WallStJesus	21 Jul 2017			BULLISH ROLL OUT IN $TSLA, PLAYER ADDS WOOD HERE	3 3 10 10	Retweet 3 Retweeted 3		Like 10 Liked 10	/WallStJesus/status/888411404243542017
@option_snipper @option_snipper @option_snipper @option_snipper @option_snipper	Option_Sniper‏ @option_snipper	21 Jul 2017			SUPER awesome am w/ HUGE gains for 3+ Model X lol:D only holding $nvda $tsla $ibb $baba $amd calls into next week. Done here. Nice weekend!!	6 4 4 35 35	Retweet 4 Retweeted 4		Like 35 Liked 35	/option_snipper/status/888406728697683970
@evannex_com @evannex_com @evannex_com @evannex_com @evannex_com	EVANNEX for Tesla‏ @evannex_com	21 Jul 2017	#Tesla,ElectricVehicle	#ElectricVehicle	Big Auto say loud they can match #Tesla but quietly whine to China about #ElectricVehicle mandate, read here: http://ow.ly/9sY330dO4GG $TSLA	3 7 7 13 13	Retweet 7 Retweeted 7		Like 13 Liked 13	/evannex_com/status/888368486828912641
@markbspiegel @markbspiegel @markbspiegel @markbspiegel @markbspiegel @zerohedge	Mark B. Spiegel‏ @markbspiegel zerohedge @zerohedge	20 Jul 2017			It's just mind boggling that @Fidelity would own 15% of a company run by this cash-burning fraud! Seriously, mind-boggling! $TSLA https://twitter.com/zerohedge/status/888202879089213442 … Government "Flabbergasted" After Elon Musk's Most Bizarre Claim Yet http://www.zerohedge.com/news/2017-07-20/government-flabbergasted-after-elon-musks-most-bizarre-claim-yet …	4 2 2 17 17	Retweet 2 Retweeted 2		Like 17 Liked 17	/markbspiegel/status/888205068977287169
@evannex_com @evannex_com @evannex_com @evannex_com @evannex_com	EVANNEX for Tesla‏ @evannex_com	20 Jul 2017	#Tesla,TeslaMotors,ElectricVehicle,ElonMusk	#TeslaMotors	#Tesla has three more Gigafactories planned in the US, read here: http://ow.ly/qRVv30dNu0M $TSLA #TeslaMotors #ElectricVehicle #ElonMusk	9 9 24 24	Retweet 9 Retweeted 9		Like 24 Liked 24	/evannex_com/status/888201259035086848
@alphatrends @alphatrends @alphatrends @alphatrends @alphatrends	Brian Shannon, CMT‏Verified account @alphatrends	20 Jul 2017	#VWAP		$TSLA close to confirming buyers back in control w upside ~345-350 #VWAP Know your timeframe & stoppic.twitter.com/mdPWL67rAy	1 9 9 19 19	Retweet 9 Retweeted 9		Like 19 Liked 19	/alphatrends/status/888194946527875072
@bespokeinvest @bespokeinvest @bespokeinvest @bespokeinvest @bespokeinvest	Bespoke‏ @bespokeinvest	20 Jul 2017			Here's our trading range screen run on the "FAANG+" stocks: https://www.bespokepremium.com/think-big-blog/fang-trading-range-screen/ … $AAPL $AMZN $NFLX $FB $MSFT $TSLA $PCLN $JD $GOOGL $$pic.twitter.com/vGQGlsawuw	9 9 9 9	Retweet 9 Retweeted 9		Like 9 Liked 9	/bespokeinvest/status/888136520015769601
@evannex_com @evannex_com @evannex_com @evannex_com @evannex_com	EVANNEX for Tesla‏ @evannex_com	20 Jul 2017	#TeslaModelS,TeslaMotors,Tesla,ElectricVehicle,ElonMusk	#TeslaMotors	Edmunds gives 2017 #TeslaModelS a 5-star review, read here: http://ow.ly/VtfT30dMKhZ $TSLA #TeslaMotors #Tesla #ElectricVehicle #ElonMusk	1 5 5 15 15	Retweet 5 Retweeted 5		Like 15 Liked 15	/evannex_com/status/888068378509942784
@FoxBusiness @FoxBusiness @FoxBusiness @FoxBusiness @FoxBusiness	FOX Business‏Verified account @FoxBusiness	20 Jul 2017			.@elonmusk says received "verbal" approval for NY-DC hyperloop, gives no detail $TSLA http://fxn.ws/2vFOpu6 pic.twitter.com/iid9qZgfCl	1 12 12 14 14	Retweet 12 Retweeted 12		Like 14 Liked 14	/FoxBusiness/status/888068178747813889
@MiguelHammond10 @MiguelHammond10 @MiguelHammond10 @MiguelHammond10 @MiguelHammond10	Miguel Hammond‏ @MiguelHammond10	20 Jul 2017			$TSLA Building a tunnel in NYC. that will only take 100billion in bribes and about 50 years to complete.........LMFAO	3 3 3 18 18	Retweet 3 Retweeted 3		Like 18 Liked 18	/MiguelHammond10/status/888058645178703875
@CGrantWSJ @CGrantWSJ @CGrantWSJ @CGrantWSJ @CGrantWSJ	Charley Grant‏Verified account @CGrantWSJ	20 Jul 2017			Current $TSLA adj eps forecasts from FactSet 2017: ($6.06) 2018: ($.85) 2019: $4.91 1 Year ago: 2017:$2.62 2018: $6.26 2019: $11.94	8 31 31 94 94	Retweet 31 Retweeted 31		Like 94 Liked 94	/CGrantWSJ/status/888048503058030592
@Lebeaucarnews @Lebeaucarnews @Lebeaucarnews @Lebeaucarnews @Lebeaucarnews	Phil LeBeau‏Verified account @Lebeaucarnews	20 Jul 2017			Citi starts $TSLA w/ Neutral rating &$357 price target saying: "both the bull & bear cases—even at their extremes—carry some merit."	5 8 8 13 13	Retweet 8 Retweeted 8		Like 13 Liked 13	/Lebeaucarnews/status/887997595095883777
@teslaliving @teslaliving @teslaliving @teslaliving @teslaliving	Teslaliving‏ @teslaliving	20 Jul 2017	#Tesla		Waiting for Tesla Model S http://teslaliving.net/2014/04/28/waiting-for-tesla-model-s/ … #Tesla $TSLA @TeslaMotors @Teslaratipic.twitter.com/xb3nA0KPhR	3 3 14 14	Retweet 3 Retweeted 3		Like 14 Liked 14	/teslaliving/status/887979654467829762
@Hedgeye @Hedgeye @Hedgeye @Hedgeye @Hedgeye	Hedgeye‏Verified account @Hedgeye	19 Jul 2017			Hey @KeithMcCullough can you confirm whether Axelrod is long $QQQ and short $TSLA? Asking for a friend. pic.twitter.com/KHkMf4EHvt	1 1 1 18 18	Retweet 1 Retweeted 1		Like 18 Liked 18	/Hedgeye/status/887848099238080513
@BrianSozzi @BrianSozzi @BrianSozzi @BrianSozzi @BrianSozzi	Brian Sozzi‏Verified account @BrianSozzi	19 Jul 2017			Tesla has some issues... via @TheStreet http://ow.ly/JPVc30dLGEN $TSLA	11 11 7 7	Retweet 11 Retweeted 11		Like 7 Liked 7	/BrianSozzi/status/887837871171883008
@TNR_Gold @TNR_Gold @TNR_Gold @TNR_Gold @TNR_Gold	GEM Royalty 🌎 🔌 ⚒ TNR Gold Corp.‏ @TNR_Gold	19 Jul 2017	#Lithium,Ontario,Mining,Argentina,Canada,Ireland,EVs	#Ontario	Find out $ILC.v Forgan #Lithium Pegmatite Project in #Ontario http://internationallithium.com/ #Mining #Argentina #Canada #Ireland $LIT #EVs $TSLA pic.twitter.com/i30tMvhzjV	4 4 4 4	Retweet 4 Retweeted 4		Like 4 Liked 4	/TNR_Gold/status/887642679349268480
@carlquintanilla @carlquintanilla @carlquintanilla @carlquintanilla @carlquintanilla	Carl Quintanilla‏Verified account @carlquintanilla	19 Jul 2017			California has begun making hwy lane-stripes wider -- easier for self-driving cars to see (h/t @mikeallen) $TSLA https://www.bizjournals.com/sanfrancisco/news/2017/07/18/caltrans-self-driving-cars.html?utm_source=newsletter&utm_medium=email&utm_campaign=newsletter_axiosam&stream=top-stories …pic.twitter.com/VUgZFprdZx	7 29 29 31 31	Retweet 29 Retweeted 29		Like 31 Liked 31	/carlquintanilla/status/887623960300597248
@roysebag @roysebag @roysebag @roysebag @roysebag	Roy Sebag‏Verified account @roysebag	18 Jul 2017			In a year or two, we'll look back and say - What a bubble this was, $NFLX higher value than the ISP's/Cable Cos, $TSLA > Car Cos. etc. etc.	3 3 3 21 21	Retweet 3 Retweeted 3		Like 21 Liked 21	/roysebag/status/887425040307847168
@KeithMcCullough @KeithMcCullough @KeithMcCullough @KeithMcCullough @KeithMcCullough	Keith McCullough‏Verified account @KeithMcCullough	18 Jul 2017			9 Reasons to Be Bearish On Tesla $TSLA https://app.hedgeye.com/insights/60469-9-reasons-to-be-bearish-on-tesla-tsla … via @HedgeyeIndstrls	2 6 6 11 11	Retweet 6 Retweeted 6		Like 11 Liked 11	/KeithMcCullough/status/887333265404768258
@nimeshg @nimeshg @nimeshg @nimeshg @nimeshg	Nimesh‏ @nimeshg	17 Jul 2017			YTD gains for (some) public securities in @chamath's portfolio: $GOOG (23%), $NFLX (44% after hours), $AMZN (35%), $WDAY (56%), $TSLA (50%)	42 12 12 76 76	Retweet 12 Retweeted 12		Like 76 Liked 76	/nimeshg/status/887085100382396417
@FinancialReview @FinancialReview @FinancialReview @FinancialReview @FinancialReview	Financial Review‏Verified account @FinancialReview	17 Jul 2017	#ausbiz,tesla	#tesla	.@TeslaMotors' board has a new executive - Rupert Murdoch's son, James Murdoch. #ausbiz #tesla $TSLA http://bit.ly/2vvrAJL	2 6 6 10 10	Retweet 6 Retweeted 6		Like 10 Liked 10	/FinancialReview/status/887054632043687936
@globallithium @globallithium @globallithium @globallithium @globallithium	Joe Lowry‏ @globallithium	17 Jul 2017	#lithium,CATL,VW,BMW	#CATL	A few thoughts on the state of #lithium investment (or lack thereof) $TSLA #CATL $BYD #VW #BMW https://www.linkedin.com/pulse/lithium-investment-too-little-too-late-joe-lowry …pic.twitter.com/K8P3eUW9ry	2 15 15 34 34	Retweet 15 Retweeted 15		Like 34 Liked 34	/globallithium/status/887050401186447360
@Bruno_J_Navarro @Bruno_J_Navarro @Bruno_J_Navarro @Bruno_J_Navarro @Bruno_J_Navarro	Bruno J. Navarro‏Verified account @Bruno_J_Navarro	17 Jul 2017	#AI		Elon Musk’s top cybersecurity concern: Preventing a fleet-wide hack of Teslas http://www.csoonline.com/article/3208035/security/elon-musk-s-top-cybersecurity-concern-preventing-a-fleet-wide-hack-of-teslas.html … $TSLA #AI	6 6 24 24	Retweet 6 Retweeted 6		Like 24 Liked 24	/Bruno_J_Navarro/status/887048687955959808
@TradingWits @TradingWits @TradingWits @TradingWits @TradingWits	Jason Diomedes‏ @TradingWits	17 Jul 2017			Musk trying to pump $TSLA stock price and have his ass covered at the same time. May be a $50B company but Musk sure acts like a charlatan.	6 6 17 17	Retweet 6 Retweeted 6		Like 17 Liked 17	/TradingWits/status/887034369004756993
@alyssa_115 @alyssa_115 @alyssa_115 @alyssa_115 @alyssa_115 @yellowredsparks @elonmusk	Alyssa‏ @alyssa_115	17 Jul 2017			Anyone who invests in $TSLA even today will be very happy in the years to come.	2 1 1 74 74	Retweet 1 Retweeted 1		Like 74 Liked 74	/alyssa_115/status/887031770297905152
@TheStreet @TheStreet @TheStreet @TheStreet @TheStreet	TheStreet‏Verified account @TheStreet	17 Jul 2017			.@jimcramer weighs in on Monday's trending stocks with @scottgamm http://buff.ly/2u275X4 $PG $AMZN $APRN $TSLA $AAPL $BNY $NFLX $BAC $GS	5 5 6 6	Retweet 5 Retweeted 5		Like 6 Liked 6	/TheStreet/status/887004974701531136
@evannex_com @evannex_com @evannex_com @evannex_com @evannex_com	EVANNEX for Tesla‏ @evannex_com	17 Jul 2017	#ElectricVehicle,Tesla,TeslaMotors,ElonMusk	#Tesla	#ElectricVehicle revolution coming soon, courtesy of #Tesla and its Model 3, read here: http://ow.ly/zpjF30dHgCp $TSLA #TeslaMotors #ElonMusk	6 6 17 17	Retweet 6 Retweeted 6		Like 17 Liked 17	/evannex_com/status/887002218930606081
@stocktrader300 @stocktrader300 @stocktrader300 @stocktrader300 @stocktrader300	Sheldon Cooper‏ @stocktrader300	17 Jul 2017			Over 25,000 options traded in the $TSLA $320 call with only 2451 in the OI!! Thats a shit load that expires Friday!! pic.twitter.com/OfIhKCNeKb	4 5 5 13 13	Retweet 5 Retweeted 5		Like 13 Liked 13	/stocktrader300/status/887000515468460032
@TeslaModel3News @TeslaModel3News @TeslaModel3News @TeslaModel3News @TeslaModel3News	Tesla Model 3 News‏ @TeslaModel3News	17 Jul 2017	#Tesla,TeslaModel3,Model3	#TeslaModel3	Tesla Model 3 deliveries begin July 28th 7 pm #Tesla #TeslaModel3 #Model3 $TSLA pic.twitter.com/A4voJDhXHs	5 63 63 209 209	Retweet 63 Retweeted 63		Like 209 Liked 209	/TeslaModel3News/status/886995594174189568
@ivan_brussels @ivan_brussels @ivan_brussels @ivan_brussels @ivan_brussels	Ivan Maljkovic‏ @ivan_brussels	17 Jul 2017			David Einhorn’s Greenlight Q2 2017 letter is out. $TSLA $AMZN $GM http://bit.ly/2vura6j pic.twitter.com/slBVUqfMme	1 25 25 63 63	Retweet 25 Retweeted 25		Like 63 Liked 63	/ivan_brussels/status/886990794883780609
@orthereaboot @orthereaboot @orthereaboot @orthereaboot @orthereaboot @ThePowerOfRoy	luis carruthers‏ @orthereaboot The Power of Roy 🐝 ⚡️ @ThePowerOfRoy	17 Jul 2017			Musk does everything imaginable to promote $tsla stock fantasies then says stock overvalued to cover his ass for crash he knows is coming https://twitter.com/tesla_today/status/886959816685395968 … Elon Musk: Tesla's stock price is higher than we 'deserve' right now - CNBC http://news.google.com/news/url?sa=t&fd=R&ct2=us&usg=AFQjCNEcEAnG-oSzyb2GVjzsau45_CuT8Q&clid=c3a7d30bb8a4878e06b80cf16b898331…	3 4 4 14 14	Retweet 4 Retweeted 4		Like 14 Liked 14	/orthereaboot/status/886977164050124800
@mark_dow @mark_dow @mark_dow @mark_dow @mark_dow	Dow‏Verified account @mark_dow	17 Jul 2017			Know nothing about $TSLA other than my admiration for Musk as an inventor. But as chart patterns go, this is an ugly one pic.twitter.com/6dTCeZnRud	10 5 5 20 20	Retweet 5 Retweeted 5		Like 20 Liked 20	/mark_dow/status/886959421426769920
@WallStCynic @WallStCynic @WallStCynic @WallStCynic @WallStCynic	Diogenes‏ @WallStCynic	17 Jul 2017			Elon Musk: "I'm going down with the ship." (You can't say you weren't warned.) $TSLA https://twitter.com/tickerws/status/886799039009873920 …	4 11 11 23 23	Retweet 11 Retweeted 11		Like 23 Liked 23	/WallStCynic/status/886924872714248192
@evannex_com @evannex_com @evannex_com @evannex_com @evannex_com	EVANNEX for Tesla‏ @evannex_com	17 Jul 2017	#Tesla,TeslaMotors,ElectricVehicle,ElonMusk	#TeslaMotors	How to get a good night's sleep in your #Tesla hotel, watch here: http://ow.ly/Bbw030dGtts $TSLA #TeslaMotors #ElectricVehicle #ElonMusk	3 3 17 17	Retweet 3 Retweeted 3		Like 17 Liked 17	/evannex_com/status/886909468549754880
@Terri1618 @Terri1618 @Terri1618 @Terri1618 @Terri1618 @eWhispers	Surfergirl‏ @Terri1618 Earnings Whispers @eWhispers	16 Jul 2017			Mon: $UVXY split Wed: $VIX exp Th: ECB mtg Fri: Mo opex 7/24: OpecMonitorMtg 7/26: Fed mtg, $FB 7/28: $TSLA M3delivery 8/1: $AAPL 8/2: $TSLA https://twitter.com/ewhispers/status/886209260794896384 … #earnings $NFLX $BAC $MSFT $GS $BLK $JNJ $IBM $UNH $GE $LMT $V $BX $CSX $QCOM $HOG $PGR $CMA $SWKS $MS $UAL $AMTD http://eps.sh/cal pic.twitter.com/PmKkAU6dQb	1 4 4 16 16	Retweet 4 Retweeted 4		Like 16 Liked 16	/Terri1618/status/886675746235666438
@johnscharts @johnscharts @johnscharts @johnscharts @johnscharts	Johns Charts‏ @johnscharts	16 Jul 2017			$TSLA vulnerable with bear pennant below 21/50 MA and trendline. Earnings 8/2 pic.twitter.com/3OEi7beL6X	3 6 6 22 22	Retweet 6 Retweeted 6		Like 22 Liked 22	/johnscharts/status/886612568399388672
@lithiumforum @lithiumforum @lithiumforum @lithiumforum @lithiumforum	Dirk Harbecke‏ @lithiumforum	16 Jul 2017	#VWGroup,EV	#EV	..#VWGroup launches new #EV brand I.D. in 2019, car cheaper than $TSLA Model 3! Superfast charge network comes 2018 https://cleantechnica.com/2017/07/15/volkswagen-d-cheaper-model-3-fast-charging-network-coming-soon/ …	2 9 9 17 17	Retweet 9 Retweeted 9		Like 17 Liked 17	/lithiumforum/status/886533535468847104
@lithiumforum @lithiumforum @lithiumforum @lithiumforum @lithiumforum	Dirk Harbecke‏ @lithiumforum	15 Jul 2017	#Battery,Lithium	#Lithium	More and more utilities are building #Battery parks now. Good for the industry, grid stability and #Lithium $TSLA http://www.utilitydive.com/news/southern-will-test-tesla-batteries-in-1-mwh-pilot-for-gulf-power-subsidiary/447072/ …	3 3 12 12	Retweet 3 Retweeted 3		Like 12 Liked 12	/lithiumforum/status/886256084872302592
@CathieDWood @CathieDWood @CathieDWood @CathieDWood @CathieDWood @WSJTech	Cathie Wood‏Verified account @CathieDWood WSJ TechVerified account @WSJTech	14 Jul 2017			$TSLA will diagnose 90% of the problems remotely and send vans to repair 80% of them...delighting the customer, good for business! https://twitter.com/wsjtech/status/886050596402450433 … Tesla readies for Model 3 with plan to add hundreds of repair vans and 1,400 technicians http://on.wsj.com/2ur5qM5	12 12 27 27	Retweet 12 Retweeted 12		Like 27 Liked 27	/CathieDWood/status/886065233915256832
@alphatrends @alphatrends @alphatrends @alphatrends @alphatrends	Brian Shannon, CMT‏Verified account @alphatrends	14 Jul 2017			VIDEO http://bit.ly/2unDYOD Stock Mkt Analysis 7/14/17 $SPY $QQQ $IWM $IBB $TSLA $SMH $AAPL $GS $NFLXpic.twitter.com/jCwJ8XocWb	1 6 6 11 11	Retweet 6 Retweeted 6		Like 11 Liked 11	/alphatrends/status/885959737610833920
@emotionalbias @emotionalbias @emotionalbias @emotionalbias @emotionalbias @Valuetrap13	Spicoli‏ @emotionalbias	14 Jul 2017			I asked a VC friend what his target price for $TSLA was, and he said "$800bn because that's the market cap of apple."	4 3 3 12 12	Retweet 3 Retweeted 3		Like 12 Liked 12	/emotionalbias/status/885900653356359680
@markbspiegel @markbspiegel @markbspiegel @markbspiegel @markbspiegel	Mark B. Spiegel‏ @markbspiegel	14 Jul 2017			OMG Baghdad Fred, LOOK: it's the 50+mpg, 700-mile range, better-equipped and $5000 < $TSLA Model 3, 2018 Accord hybrid spotted in platinum! pic.twitter.com/thzElxBNcv	2 1 1 13 13	Retweet 1 Retweeted 1		Like 13 Liked 13	/markbspiegel/status/885889479713505280
@markbspiegel @markbspiegel @markbspiegel @markbspiegel @markbspiegel @markbspiegel	Mark B. Spiegel‏ @markbspiegel Mark B. Spiegel @markbspiegel	14 Jul 2017			Do you seriously think anyone beyond the initial surge of Kool-Aid drinking EV nutjobs will buy a $TSLA Model 3 vs new Accord/Camry hybrids? https://twitter.com/markbspiegel/status/885887693334339584 … Here's the interior of the 50 mpg+, 700-mile range, $30,000 2018 Accord hybrid vs a 215-mile, $35,000+ $TSLA Model 3. #NakedEmperor pic.twitter.com/uRLEzv5SJk	3 3 3 10 10	Retweet 3 Retweeted 3		Like 10 Liked 10	/markbspiegel/status/885888263050764288
@evannex_com @evannex_com @evannex_com @evannex_com @evannex_com	EVANNEX for Tesla‏ @evannex_com	14 Jul 2017	#Tesla,TeslaMotors,ElonMusk	#TeslaMotors	Check out these out-of-touch statements about #Tesla from top auto execs, read here: http://ow.ly/NADp30dD1Ul $TSLA #TeslaMotors #ElonMusk	2 4 4 13 13	Retweet 4 Retweeted 4		Like 13 Liked 13	/evannex_com/status/885828566751084544
@TheStreet @TheStreet @TheStreet @TheStreet @TheStreet	TheStreet‏Verified account @TheStreet	13 Jul 2017	#tradingstrategies		.@Sarge986 thinks Tesla could take at least 12% to 15% haircut from current prices http://buff.ly/2vhS4yn $TSLA #tradingstrategies	6 6 8 8	Retweet 6 Retweeted 6		Like 8 Liked 8	/TheStreet/status/885709206430470145
@MarkYusko @MarkYusko @MarkYusko @MarkYusko @MarkYusko	Mark W. Yusko‏Verified account @MarkYusko	13 Jul 2017	#NoInnovation		Au Contraire, $TSLA Model S is simply copy of Mazda 6... They steal Japanese designer/tech, make up narrative, jack up price...#NoInnovationpic.twitter.com/zNMW3Vmo7B	4 6 6 10 10	Retweet 6 Retweeted 6		Like 10 Liked 10	/MarkYusko/status/885674968205459457
@johnscharts @johnscharts @johnscharts @johnscharts @johnscharts	Johns Charts‏ @johnscharts	13 Jul 2017			$TSLA monthly forming bearish engulfing candle moving on good volume. Still plenty of time in candle, but worth watching how it plays out pic.twitter.com/hGdrKD8hzO	2 14 14 27 27	Retweet 14 Retweeted 14		Like 27 Liked 27	/johnscharts/status/885658621446692866
@evannex_com @evannex_com @evannex_com @evannex_com @evannex_com	EVANNEX for Tesla‏ @evannex_com	13 Jul 2017	#ElectricVehicle,TeslaMotors,Tesla,ElonMusk	#TeslaMotors	#ElectricVehicle goals are massive for Europe, check this out: http://ow.ly/7ymH30dC7NG $TSLA #TeslaMotors #Tesla #ElonMusk	2 2 13 13	Retweet 2 Retweeted 2		Like 13 Liked 13	/evannex_com/status/885605385087975424
@askslim @askslim @askslim @askslim @askslim	Steve Miller‏ @askslim	13 Jul 2017	#Stocks,Trading,Investing,Bullmarket,Bearmarket	#Trading	New Video: Watch as Slim applies cycle analysis to the "Materials & Auto #Stocks" #Trading #Investing #Bullmarket #Bearmarket $FCX $F $TSLA pic.twitter.com/kaueoX8Xbh	1 3 3 4 4	Retweet 3 Retweeted 3		Like 4 Liked 4	/askslim/status/885579769726808064
@evannex_com @evannex_com @evannex_com @evannex_com @evannex_com	EVANNEX for Tesla‏ @evannex_com	13 Jul 2017	#Tesla,TeslaMotors,ElonMusk	#TeslaMotors	New survey says #Tesla will be most successful automaker in next decade, read here: http://ow.ly/AV4p30dBG6L $TSLA #TeslaMotors #ElonMusk	6 6 22 22	Retweet 6 Retweeted 6		Like 22 Liked 22	/evannex_com/status/885536092249886720
@omniamea @omniamea @omniamea @omniamea @omniamea @jason_woron @themotleyfool	skepticalblonde‏ @omniamea	13 Jul 2017			Seems $TSLA bubble val rather than actual consumer demand is attracting competition. Perversely $TSLA wd benefit from a lower stock price!	5 1 1 10 10	Retweet 1 Retweeted 1		Like 10 Liked 10	/omniamea/status/885533292992311300
@GerberKawasaki @GerberKawasaki @GerberKawasaki @GerberKawasaki @GerberKawasaki @WSJmarkets	Ross Gerber‏Verified account @GerberKawasaki WSJ MarketsVerified account @WSJmarkets	13 Jul 2017			Short Tesla - long GM. Equals clueless. This guy has lost his mojo. $tsla $gmhttps://twitter.com/wsjmarkets/status/885480820777123840 … David Einhorn’s hedge fund sheds more than $400 million in investor outflows https://www.wsj.com/articles/david-einhorns-hedge-fund-sheds-more-than-400-million-in-investor-outflows-1499949302 … via @WSJ	3 2 2 11 11	Retweet 2 Retweeted 2		Like 11 Liked 11	/GerberKawasaki/status/885511972032192512
@tbohen @tbohen @tbohen @tbohen @tbohen	Timothy C. Bohen‏ @tbohen	13 Jul 2017			My thoughts on "Bad hit pieces" adapting to markets in 2017 and whether $TSLA is the next Enron. pic.twitter.com/cCMiwdWZwu	10 9 9 45 45	Retweet 9 Retweeted 9		Like 45 Liked 45	/tbohen/status/885507303415455744
@Hedgeye @Hedgeye @Hedgeye @Hedgeye @Hedgeye	Hedgeye‏Verified account @Hedgeye	12 Jul 2017			The worst may be yet to come for Tesla $TSLA. https://app.hedgeye.com/insights/60469-9-reasons-to-be-bearish-on-tesla-tsla?type=bearish …	5 22 22 21 21	Retweet 22 Retweeted 22		Like 21 Liked 21	/Hedgeye/status/885262997773406208
@RedDogT3 @RedDogT3 @RedDogT3 @RedDogT3 @RedDogT3 @t3live	Scott Redler‏Verified account @RedDogT3 T3 Live @t3live	12 Jul 2017			Today's free recap and look ahead $spx $spy $qqq $baba $yy $amzn $fb $nvda $tsla $aapl $bachttps://twitter.com/t3live/status/885241109403897856 … JUL-12-2017 - Scott Redler - Daily Recap - Dovish Fed http://youtu.be/ko1tWHZfClo?a	2 6 6 10 10	Retweet 6 Retweeted 6		Like 10 Liked 10	/RedDogT3/status/885243253863444480
@tslaq @tslaq @tslaq @tslaq @tslaq	Eike‏ @tslaq	12 Jul 2017			$TSLA ...offers tours in 'Panasonic Gigafactory' in NV. interesting new name, btw. https://electrek.co/2017/07/12/tesla-gigafactory-tour/ …pic.twitter.com/ag16Hfokjz	1 5 5 25 25	Retweet 5 Retweeted 5		Like 25 Liked 25	/tslaq/status/885234112822484993
@YahooFinance @YahooFinance @YahooFinance @YahooFinance @YahooFinance	Yahoo Finance‏Verified account @YahooFinance	12 Jul 2017			Traders are woefully unprepared for one of Tesla's biggest events of the year $TSLA https://yhoo.it/2tIbUVo pic.twitter.com/56ftwNJX0G	5 5 4 4	Retweet 5 Retweeted 5		Like 4 Liked 4	/YahooFinance/status/885143969801412608
@RedDogT3 @RedDogT3 @RedDogT3 @RedDogT3 @RedDogT3	Scott Redler‏Verified account @RedDogT3	12 Jul 2017			Some ask what is a Red Dog Reversal? Or a RDR. This was a prime example around the $306.20 pivot. $tsla entry pic.twitter.com/jK6Isc71Xu	5 19 19 31 31	Retweet 19 Retweeted 19		Like 31 Liked 31	/RedDogT3/status/885074121083826176
@JaredGaeta @JaredGaeta @JaredGaeta @JaredGaeta @JaredGaeta	Jared Gaeta‏ @JaredGaeta	11 Jul 2017			Exactly the support and bounce we wanted to see at $300 for Tesla. $TSLA pic.twitter.com/c02b9wW4k8	1 4 4 12 12	Retweet 4 Retweeted 4		Like 12 Liked 12	/JaredGaeta/status/884979658923450368
@davidsettle42 @davidsettle42 @davidsettle42 @davidsettle42 @davidsettle42	David Settle, CMT‏ @davidsettle42	11 Jul 2017			$TSLA bouncing off support near $300 with a close (so far) above yesterday's mini hammer candle. SImilar MF pattern to mid-March pic.twitter.com/66oTwTZQhK	4 4 18 18	Retweet 4 Retweeted 4		Like 18 Liked 18	/davidsettle42/status/884805906638135296
@WhosBijanT @WhosBijanT @WhosBijanT @WhosBijanT @WhosBijanT	Bijan T‏ @WhosBijanT	11 Jul 2017	#HowDidHeKnow		Quick little $1500 profit on $TSLA today #HowDidHeKnow !?pic.twitter.com/FIfuJmzm1R	2 3 3 19 19	Retweet 3 Retweeted 3		Like 19 Liked 19	/WhosBijanT/status/884779309558362115
@WallStCynic @WallStCynic @WallStCynic @WallStCynic @WallStCynic @Hedgeye	Diogenes‏ @WallStCynic HedgeyeVerified account @Hedgeye	11 Jul 2017			Or how illiquid they are. $TSLA quick ratio was 0.7 at 3/31, probably 0.6 at 6/30. Only the E&P frackers are as fin'l stretched. @Hedgeyehttps://twitter.com/hedgeye/status/884757234005225472 … "I don't think people appreciate how subsidized Tesla is." -@HedgeyeIndstrls on "nightmare" ahead of $TSLA More --> https://app.hedgeye.com/insights/60421-competitive-nightmare-lies-ahead-for-tesla?type=tv-…	1 2 2 10 10	Retweet 2 Retweeted 2		Like 10 Liked 10	/WallStCynic/status/884767696629506048
@Hedgeye @Hedgeye @Hedgeye @Hedgeye @Hedgeye	Hedgeye‏Verified account @Hedgeye	11 Jul 2017			"I don't think people appreciate how subsidized Tesla is." -@HedgeyeIndstrls on "nightmare" ahead of $TSLA More --> https://app.hedgeye.com/insights/60421-competitive-nightmare-lies-ahead-for-tesla?type=tv-ticker-talk …pic.twitter.com/HRY6ZMe9Ij	2 16 16 36 36	Retweet 16 Retweeted 16		Like 36 Liked 36	/Hedgeye/status/884757234005225472
@Macro_View @Macro_View @Macro_View @Macro_View @Macro_View @MarkYusko	MacroView Research‏ @Macro_View Mark W. YuskoVerified account @MarkYusko	11 Jul 2017			Lol we can't stop laughing at this. Like $AAPL, gets mediocre with age. $TSLA needs to focus or just stop ripping of "investors." https://twitter.com/MarkYusko/status/884597749341184000 … Congratulations #Teslarians, you get a Mazda 3 w/ a Panasonic battery & an iPad bolted onto dash.. #WhereIsTheInnovation @markbspiegel $TSLA pic.twitter.com/X5MFwJKdI8	4 4 11 11	Retweet 4 Retweeted 4		Like 11 Liked 11	/Macro_View/status/884717616471969796
@Fibonacciqueen @Fibonacciqueen @Fibonacciqueen @Fibonacciqueen @Fibonacciqueen	Carolyn Boroden‏ @Fibonacciqueen	10 Jul 2017			Fibonacci Queen: Our Day Trade Setup in $TSLA Today https://youtu.be/YdIqe_AENrY via @YouTube	3 3 8 8	Retweet 3 Retweeted 3		Like 8 Liked 8	/Fibonacciqueen/status/884542449376514050
@CNBCFastMoney @CNBCFastMoney @CNBCFastMoney @CNBCFastMoney @CNBCFastMoney	CNBC's Fast Money‏Verified account @CNBCFastMoney	10 Jul 2017			Chart Master Carter Worth who called the $TSLA top now sees this pic.twitter.com/Y1ZZL7c6XY	8 44 44 64 64	Retweet 44 Retweeted 44		Like 64 Liked 64	/CNBCFastMoney/status/884536632577318913
@traderstewie @traderstewie @traderstewie @traderstewie @traderstewie @traderstewie	traderstewie‏ @traderstewie	10 Jul 2017			$TSLA trying to hold that $300 support area level.... remains to be seen how much bounce we get out of this pic.twitter.com/FlDJQ7oLbg	3 11 11 23 23	Retweet 11 Retweeted 11		Like 23 Liked 23	/traderstewie/status/884506277535072257
@option_snipper @option_snipper @option_snipper @option_snipper @option_snipper	Option_Sniper‏ @option_snipper	10 Jul 2017			Great day trading $nvda $tsla $googl $baba $amd $amzn. Locked great profits and holding $nvda $googl $tsla $baba calls into tmr.	3 3 3 12 12	Retweet 3 Retweeted 3		Like 12 Liked 12	/option_snipper/status/884503146646687744
@evannex_com @evannex_com @evannex_com @evannex_com @evannex_com	EVANNEX for Tesla‏ @evannex_com	10 Jul 2017	#Tesla,TeslaMotors,ElectricVehicle,ElonMusk	#TeslaMotors	#Tesla starts to build out bigger Supercharger stations, read here: http://ow.ly/jk5B30dvCpI $TSLA #TeslaMotors #ElectricVehicle #ElonMusk	3 3 18 18	Retweet 3 Retweeted 3		Like 18 Liked 18	/evannex_com/status/884448006166151172
@bespokeinvest @bespokeinvest @bespokeinvest @bespokeinvest @bespokeinvest	Bespoke‏ @bespokeinvest	10 Jul 2017			Tesla was the 7th best performing Russell 1000 stock in the first half, but is the 6th worst in the second half. $TSLA pic.twitter.com/PrzZtpkiXv	6 6 11 11	Retweet 6 Retweeted 6		Like 11 Liked 11	/bespokeinvest/status/884429960974356482
@jonnajarian @jonnajarian @jonnajarian @jonnajarian @jonnajarian	Jon Najarian‏Verified account @jonnajarian	10 Jul 2017			$TSLA sales stopped in Hong Kong after tax break for electric cars was scrapped via @BIAUS http://read.bi/2tyigGC via @themoneygame	6 7 7 10 10	Retweet 7 Retweeted 7		Like 10 Liked 10	/jonnajarian/status/884423234833326080
@YahooFinance @YahooFinance @YahooFinance @YahooFinance @YahooFinance	Yahoo Finance‏Verified account @YahooFinance	10 Jul 2017			Tesla provides first look at cheaper Model 3 sedan https://yhoo.it/2tGaid8 $TSLA pic.twitter.com/DuzxE4glzN	1 11 11 10 10	Retweet 11 Retweeted 11		Like 10 Liked 10	/YahooFinance/status/884419195341070337
@aspentrading10 @aspentrading10 @aspentrading10 @aspentrading10 @aspentrading10	Aspen Trading Group‏ @aspentrading10	10 Jul 2017			Love this quote regarding $TSLA from 'Mr. Skin' via Fleckenstein Capital...."TSLA is a glorified golf cart maker" pic.twitter.com/Jnj2lWynjK	5 5 11 11	Retweet 5 Retweeted 5		Like 11 Liked 11	/aspentrading10/status/884414163820457984
@TeslaAgnostic @TeslaAgnostic @TeslaAgnostic @TeslaAgnostic @TeslaAgnostic	Realist‏ @TeslaAgnostic	10 Jul 2017			Once Algos take over the downward trend it will be the machine that sells the machine. $TSLA	5 7 7 44 44	Retweet 7 Retweeted 7		Like 44 Liked 44	/TeslaAgnostic/status/884404834438459393
@CNNBusiness @CNNBusiness @CNNBusiness @CNNBusiness @CNNBusiness	CNN Business‏Verified account @CNNBusiness	10 Jul 2017			Before the bell: Amazon $AMZN is again promising big deals to its Prime members and Tesla's $TSLA big reveal http://cnnmon.ie/2tyBFaI	7 7 6 6	Retweet 7 Retweeted 7		Like 6 Liked 6	/CNNBusiness/status/884346672712740865
@rcwhalen @rcwhalen @rcwhalen @rcwhalen @rcwhalen	Christopher Whalen‏ @rcwhalen	9 Jul 2017			US Equities: Unwinding the Yellen Leveraged Buyout https://goo.gl/LUCvVR @tomkeene @jimcramer @zerohedge @divinedani $TSLA @cnbc $AMZN	2 6 6 13 13	Retweet 6 Retweeted 6		Like 13 Liked 13	/rcwhalen/status/884220550725414912
@WallStCynic @WallStCynic @WallStCynic @WallStCynic @WallStCynic @nytimes	Diogenes‏ @WallStCynic The New York TimesVerified account @nytimes	9 Jul 2017			This can't be, as one of the great business visionaries of our time just paid $8 billion to get into this business last year. $TSLA $SCTYhttps://twitter.com/nytimes/status/884173542211932160 … Trouble up on the roof: “There’s no doubt these utilities are out to kill rooftop solar, and they’re succeeding." http://nyti.ms/2u7goGw	4 7 7 29 29	Retweet 7 Retweeted 7		Like 29 Liked 29	/WallStCynic/status/884175550348185600
@CGrantWSJ @CGrantWSJ @CGrantWSJ @CGrantWSJ @CGrantWSJ @WSJ	Charley Grant‏Verified account @CGrantWSJ The Wall Street JournalVerified account @WSJ	9 Jul 2017			This might help explain the "provided global economic conditions do not worsen considerably " language in 2H 2017 delivery guidance $TSLA https://twitter.com/wsj/status/884011798965440512 … From 2,939 to zero in 30 days: How Tesla's Hong Kong tax problem is hurting its sales http://on.wsj.com/2uYg3SZ	3 7 7 19 19	Retweet 7 Retweeted 7		Like 19 Liked 19	/CGrantWSJ/status/884050649473830913
@themotleyfool @themotleyfool @themotleyfool @themotleyfool @themotleyfool	The Motley Fool‏Verified account @themotleyfool	8 Jul 2017			Tesla watchers - don’t get so focused on the Model 3 that you forget the S and X. $TSLA https://www.fool.com/investing/2017/07/06/why-investors-are-worried-tesla-demand-could-be-pe.aspx …	1 11 11 23 23	Retweet 11 Retweeted 11		Like 23 Liked 23	/themotleyfool/status/883763899904004098
@OptionsAction @OptionsAction @OptionsAction @OptionsAction @OptionsAction	Options Action‏Verified account @OptionsAction	7 Jul 2017			Tesla entered a bear market this week. Here's how Carter & @Michael_Khouw cashed in on the move $TSLA pic.twitter.com/uIWHX3owHm	1 8 8 23 23	Retweet 8 Retweeted 8		Like 23 Liked 23	/OptionsAction/status/883453208093392898
@allstarcharts @allstarcharts @allstarcharts @allstarcharts @allstarcharts	J.C. Parets‏ @allstarcharts	7 Jul 2017			Here's Tesla. It's just math really. I don't look at Fibonacci extensions for my health. The market cares. So I care too..... $TSLA pic.twitter.com/kd8j25fU0Y	1 8 8 24 24	Retweet 8 Retweeted 8		Like 24 Liked 24	/allstarcharts/status/883350703707570176
@carlquintanilla @carlquintanilla @carlquintanilla @carlquintanilla @carlquintanilla	Carl Quintanilla‏Verified account @carlquintanilla	7 Jul 2017			"The question is: do you believe $TSLA will be most important automaker in the next 10 yrs, or DON'T you?" - @DanRosensweig, on @CNBC	14 3 3 12 12	Retweet 3 Retweeted 3		Like 12 Liked 12	/carlquintanilla/status/883348311662612482
@StockTwits @StockTwits @StockTwits @StockTwits @StockTwits	StockTwits‏Verified account @StockTwits	7 Jul 2017			Here's how many Tesla shares you need right now to buy a brand new Model S. $TSLA chart from @ivanhoff https://stocktwits.com/ivanhoff/message/88110317?utm_medium=community-twitter&utm_source=twitter.com&utm_campaign=outboundteam …pic.twitter.com/jYk841YyBI	1 10 10 13 13	Retweet 10 Retweeted 10		Like 13 Liked 13	/StockTwits/status/883326586312949760
@FreefallCapital @FreefallCapital @FreefallCapital @FreefallCapital @FreefallCapital	🤬‏ @FreefallCapital	7 Jul 2017			$TSLA: If my asshole brother in law is all about buying the model 3, then its time to sell hard.	4 6 6 31 31	Retweet 6 Retweeted 6		Like 31 Liked 31	/FreefallCapital/status/883318418153320448
@GerberKawasaki @GerberKawasaki @GerberKawasaki @GerberKawasaki @GerberKawasaki	Ross Gerber‏Verified account @GerberKawasaki	7 Jul 2017			The best move would be for Apple to take out Tesla. What's $70 bil between friends. Own the future of electric autonomous cars. $tsla $aapl	13 11 11 54 54	Retweet 11 Retweeted 11		Like 54 Liked 54	/GerberKawasaki/status/883315671773323265
@StockTwits @StockTwits @StockTwits @StockTwits @StockTwits	StockTwits‏Verified account @StockTwits	7 Jul 2017			Anyone else seeing this on their $TSLA dashboard today? pic.twitter.com/lwGHiYxGAw	3 20 20 70 70	Retweet 20 Retweeted 20		Like 70 Liked 70	/StockTwits/status/883306330634801152
@CathieDWood @CathieDWood @CathieDWood @CathieDWood @CathieDWood @coindesk	Cathie Wood‏Verified account @CathieDWood CoinDeskVerified account @coindesk	7 Jul 2017	#bitcoin,internet	#internet	.@Forbes calls #bitcoin ($40 billion market cap) and $TSLA ($50B) bubbles. The #internet bubble peaked at $2-3 trillion. This is no bubble!https://twitter.com/coindesk/status/883203971124473857 … Forbes - Bitcoin And Tesla Investors Should Carefully Read The Fed's Minutes via @forbes http://www.forbes.com/sites/panosmourdoukoutas/2017/07/05/bitcoin-and-tesla-investors-should-carefully-read-the-fe…	16 49 49 132 132	Retweet 49 Retweeted 49		Like 132 Liked 132	/CathieDWood/status/883279049363271680
@jasonzweigwsj @jasonzweigwsj @jasonzweigwsj @jasonzweigwsj @jasonzweigwsj @jasonzweigwsj	Jason Zweig‏Verified account @jasonzweigwsj Jason ZweigVerified account @jasonzweigwsj	7 Jul 2017			now if $TSLA could keep my iPhone charged up, I'd pay for that https://twitter.com/jasonzweigwsj/status/883270720880553984 … Tesla to build world’s biggest lithium-battery project in 100 days—or it’s free https://www.wsj.com/articles/tesla-to-build-worlds-biggest-lithium-battery-project-1499416888 … via @WSJ	2 2 11 11	Retweet 2 Retweeted 2		Like 11 Liked 11	/jasonzweigwsj/status/883270943078051844
@HedgeyeIndstrls @HedgeyeIndstrls @HedgeyeIndstrls @HedgeyeIndstrls @HedgeyeIndstrls @CGrantWSJ	Jay Van Sciver‏ @HedgeyeIndstrls	6 Jul 2017			What? Weren't we told that subsidies & tax credits placed $TSLA at a disadvantage? Instead, yet again, restricted tax credits --> down sales pic.twitter.com/Ktz4iHJQ5s	1 8 8 18 18	Retweet 8 Retweeted 8		Like 18 Liked 18	/HedgeyeIndstrls/status/883172676239593472
@Lebeaucarnews @Lebeaucarnews @Lebeaucarnews @Lebeaucarnews @Lebeaucarnews	Phil LeBeau‏Verified account @Lebeaucarnews	6 Jul 2017			$TSLA wins contract in Australia to build world's largest lithium-ion battery storage project. Enough power for more than 30K homes.	5 9 9 27 27	Retweet 9 Retweeted 9		Like 27 Liked 27	/Lebeaucarnews/status/883169831155093505
@cnntech @cnntech @cnntech @cnntech @cnntech	CNN Tech‏Verified account @cnntech	6 Jul 2017			.@TeslaMotors loses most valuable U.S. car company title after stock slide http://cnnmon.ie/2sSNZit $TSLA pic.twitter.com/Pc1mozIbNS	2 15 15 18 18	Retweet 15 Retweeted 15		Like 18 Liked 18	/cnntech/status/883159261068525568
@MarkYusko @MarkYusko @MarkYusko @MarkYusko @MarkYusko @rich_swift_	Mark W. Yusko‏Verified account @MarkYusko Rich Swift @rich_swift_	6 Jul 2017	#Short		I have no venom. Simply have said that at $300 $TSLA stock is egregiously overvalued and will destroy a lot of paper gains... #Shorthttps://twitter.com/rich_swift_/status/883153533499002880 … Too much venom re: $TSLA, fact is >10 bagger, man created revolutionary product, oh and kick-ass rockets. #noposn #perspective @MarkYusko	5 1 1 22 22	Retweet 1 Retweeted 1		Like 22 Liked 22	/MarkYusko/status/883154472180097024
@realvision @realvision @realvision @realvision @realvision	Real Vision‏Verified account @realvision	6 Jul 2017	#TSLA,Tesla	#Tesla	$TSLA shares car-crash after disappointing deliveries. Hear what our experts have been saying. #TSLA #Teslahttps://youtu.be/C0o6ghMx_M8	2 11 11 18 18	Retweet 11 Retweeted 11		Like 18 Liked 18	/realvision/status/883143545049231361
@AjTrader7 @AjTrader7 @AjTrader7 @AjTrader7 @AjTrader7	TheRealAj‏ @AjTrader7	6 Jul 2017			$TSLA Mad props to many in chat but mostly to Mod @mavericneo He has been SHORTING $TSLA since last night. And today he continued to play it pic.twitter.com/McNUAQ06ya	1 3 3 10 10	Retweet 3 Retweeted 3		Like 10 Liked 10	/AjTrader7/status/883137335931453440
@ThePitBoss16 @ThePitBoss16 @ThePitBoss16 @ThePitBoss16 @ThePitBoss16	ThePitBoss‏ @ThePitBoss16	6 Jul 2017	#TESLA,ElectricCar	#ElectricCar	JULY 6 - #TESLA shares fall from $383 to $308 since 6/23 $TSLA $QQQ #ElectricCar http://traderscommunity.com/forum/index.php?topic=1587.0 …pic.twitter.com/O7VM8cbRUP	2 6 6 10 10	Retweet 6 Retweeted 6		Like 10 Liked 10	/ThePitBoss16/status/883134853637603328
@SamanthaLaDuc @SamanthaLaDuc @SamanthaLaDuc @SamanthaLaDuc @SamanthaLaDuc	Samantha LaDuc‏ @SamanthaLaDuc	6 Jul 2017			Time will tell if "shorting in the hole" works for me but I am short $SPY $QQQ $IWM $USO $XLE $HYG $EEM $EWG $TSLA $NVDA $FB. So far...	5 4 4 13 13	Retweet 4 Retweeted 4		Like 13 Liked 13	/SamanthaLaDuc/status/883081163832786945
@evannex_com @evannex_com @evannex_com @evannex_com @evannex_com	EVANNEX for Tesla‏ @evannex_com	6 Jul 2017	#Tesla,TeslaMotors,ElonMusk	#TeslaMotors	The sales numbers are in, #Tesla destroys its luxury car competitors, read here: http://ow.ly/hXvs30dpS1n $TSLA #TeslaMotors #ElonMusk	1 23 23 45 45	Retweet 23 Retweeted 23		Like 45 Liked 45	/evannex_com/status/883065641401503746
@liamdenning @liamdenning @liamdenning @liamdenning @liamdenning	Liam Denning‏Verified account @liamdenning	6 Jul 2017			To love Tesla, you need high hopes -- and low expectations: https://www.bloomberg.com/gadfly/articles/2017-07-06/tesla-stock-to-love-it-just-lower-your-expectations … via @gadfly $TSLA pic.twitter.com/5U4TLuNwz5	4 6 6 13 13	Retweet 6 Retweeted 6		Like 13 Liked 13	/liamdenning/status/883058157546856449
@HedgeyeIndstrls @HedgeyeIndstrls @HedgeyeIndstrls @HedgeyeIndstrls @HedgeyeIndstrls	Jay Van Sciver‏ @HedgeyeIndstrls	6 Jul 2017			At this volume, $TSLA short interest is less than two days to cover...	2 4 4 11 11	Retweet 4 Retweeted 4		Like 11 Liked 11	/HedgeyeIndstrls/status/883052428169445376
@vulken17 @vulken17 @vulken17 @vulken17 @vulken17	John Guerriero‏ @vulken17	6 Jul 2017			$OTTV Distribution Agreement for the State of Puerto Rico with Integrated Ventures http://www.prnewswire.com/news-releases/viva-entertainment-group-executes-soft-launch-and-signs-distribution-agreement-632933223.html … $FB $TSLA $AMD $NVDA $AMZN $GDX	7 7 12 12	Retweet 7 Retweeted 7		Like 12 Liked 12	/vulken17/status/883025048944115712
@FoxBusiness @FoxBusiness @FoxBusiness @FoxBusiness @FoxBusiness	FOX Business‏Verified account @FoxBusiness	6 Jul 2017			Technology Stocks Off Highs: $GOOGL $AAPL $TSLA $NFLXpic.twitter.com/JXwu3moXLp	2 14 14 11 11	Retweet 14 Retweeted 14		Like 11 Liked 11	/FoxBusiness/status/883011578949496832
@bespokeinvest @bespokeinvest @bespokeinvest @bespokeinvest @bespokeinvest	Bespoke‏ @bespokeinvest	6 Jul 2017			Tesla currently seeing its largest three day decline (-12.7%) since February 2016. $TSLA	14 14 4 4	Retweet 14 Retweeted 14		Like 4 Liked 4	/bespokeinvest/status/882966057304109056
@StockTwits @StockTwits @StockTwits @StockTwits @StockTwits	StockTwits‏Verified account @StockTwits	6 Jul 2017			Tesla is down another 3% today. That means it's already down 13% SINCE the start of July. $TSLA https://stocktwits.com/symbol/TSLA?utm_medium=community-twitter&utm_source=twitter.com&utm_campaign=outboundteam …	4 25 25 23 23	Retweet 25 Retweeted 25		Like 23 Liked 23	/StockTwits/status/882960425436024832
@philstockworld @philstockworld @philstockworld @philstockworld @philstockworld	Phil Davis‏Verified account @philstockworld	6 Jul 2017	#G20		Yesterday's Nasdaq (QQQ) short made $1,500 per contract for our readers - today we like $GM $TSLA #G20: http://www.philstockworld.com/2017/07/06/thinly-traded-thursday-weak-bounces-mean-nothing/ …pic.twitter.com/2V92I2SDYX	988 988 169 169	Retweet 988 Retweeted 988		Like 169 Liked 169	/philstockworld/status/882955763618123776
@alphatrends @alphatrends @alphatrends @alphatrends @alphatrends	Brian Shannon, CMT‏Verified account @alphatrends	6 Jul 2017			more vwap levels to be aware of as POTENTIAL supoort in $TSLA pic.twitter.com/C4jysoRPZo	1 10 10 16 16	Retweet 10 Retweeted 10		Like 16 Liked 16	/alphatrends/status/882952018503114752
@StockTwits @StockTwits @StockTwits @StockTwits @StockTwits	StockTwits‏Verified account @StockTwits	6 Jul 2017			Goldman Sachs has been getting hammered on its Tesla ratings. Look at these last 6 $TSLA calls https://stocktwits.com/EdgingHigher/message/87971809?utm_medium=community-twitter&utm_source=twitter.com&utm_campaign=outboundteam …pic.twitter.com/Zl6XMME7Io	2 38 38 40 40	Retweet 38 Retweeted 38		Like 40 Liked 40	/StockTwits/status/882943567248969728
@OMillionaires @OMillionaires @OMillionaires @OMillionaires @OMillionaires	Option Millionaires‏ @OMillionaires	6 Jul 2017			$TSLA dropped 40% from Jan 4th, 2016 through Feb 10th, 2016 - up 120% since… same articles and chest pounding then…. you get the idea	3 7 7 29 29	Retweet 7 Retweeted 7		Like 29 Liked 29	/OMillionaires/status/882940387798781955
@carlquintanilla @carlquintanilla @carlquintanilla @carlquintanilla @carlquintanilla	Carl Quintanilla‏Verified account @carlquintanilla	6 Jul 2017			When Tesla posts it's biggest one-day loss of the year. (via @johndstoll) $TSLA https://www.wsj.com/articles/coming-to-a-dealer-near-you-a-compliance-car-you-may-actually-want-1499280694?utm_source=newsletter&utm_medium=email&utm_campaign=newsletter_axiosam&stream=top-stories …pic.twitter.com/tEyXEcSuLo	5 8 8 13 13	Retweet 8 Retweeted 8		Like 13 Liked 13	/carlquintanilla/status/882918199481819136
@bespokeinvest @bespokeinvest @bespokeinvest @bespokeinvest @bespokeinvest	Bespoke‏ @bespokeinvest	6 Jul 2017			Tesla $TSLA down another 2.5% pre-market. From $371 on Monday morning to $318.90 in less than two full trading days.	1 9 9 11 11	Retweet 9 Retweeted 9		Like 11 Liked 11	/bespokeinvest/status/882916280772296704
@RedDogT3 @RedDogT3 @RedDogT3 @RedDogT3 @RedDogT3	Scott Redler‏Verified account @RedDogT3	6 Jul 2017			$tsla is a great example of when a high valuation momentum name loses the 8/21 day U get tactical. That was back up at $370ish now it's $318	3 7 7 15 15	Retweet 7 Retweeted 7		Like 15 Liked 15	/RedDogT3/status/882908598204067840
@GSpier @GSpier @GSpier @GSpier @GSpier	Guy Spier‏Verified account @GSpier	5 Jul 2017			Tesla vs. Ferrari – What $RACE and $TSLA tell us about the winning formula for stocks. http://rev.vu/aOAay via @revue	12 12 46 46	Retweet 12 Retweeted 12		Like 46 Liked 46	/GSpier/status/882839389272817666
@TheStreet @TheStreet @TheStreet @TheStreet @TheStreet	TheStreet‏Verified account @TheStreet	5 Jul 2017			Say hello to the Tesla Model 3 http://buff.ly/2tNqZFz $TSLA pic.twitter.com/G83E8FIiSF	3 16 16 23 23	Retweet 16 Retweeted 16		Like 23 Liked 23	/TheStreet/status/882797557574971392
@SamanthaLaDuc @SamanthaLaDuc @SamanthaLaDuc @SamanthaLaDuc @SamanthaLaDuc @SamanthaLaDuc	Samantha LaDuc‏ @SamanthaLaDuc Samantha LaDuc @SamanthaLaDuc	5 Jul 2017			Omg I forgot I said this: $TSLA, 3.2M shares convertible at $327.50. We. Are. There https://twitter.com/samanthaladuc/status/874460463165300736 … $TSLA's lock-up period ends Thurs/15th so 1.335M shares can now be sold for 33% gain while 3.2M shares are convertible at $327.50 #Careful	4 4 18 18	Retweet 4 Retweeted 4		Like 18 Liked 18	/SamanthaLaDuc/status/882776694528126978
@jimiuorio @jimiuorio @jimiuorio @jimiuorio @jimiuorio	jim iuorio‏ @jimiuorio	5 Jul 2017			Is it me or do Elon musk's plans seem to go from genius to crazy on days when I lost 25 bucks on the stock? $tsla	8 4 4 28 28	Retweet 4 Retweeted 4		Like 28 Liked 28	/jimiuorio/status/882748806265270273
@CNBCFastMoney @CNBCFastMoney @CNBCFastMoney @CNBCFastMoney @CNBCFastMoney	CNBC's Fast Money‏Verified account @CNBCFastMoney	5 Jul 2017			Short seller Andrew Left of @CitronResearch says he went short more $TSLA into the close today pic.twitter.com/pjOzJwvcnY	9 28 28 66 66	Retweet 28 Retweeted 28		Like 66 Liked 66	/CNBCFastMoney/status/882727165267148800
@RudyHavenstein @RudyHavenstein @RudyHavenstein @RudyHavenstein @RudyHavenstein	Rudy Havenstein, Smiling Politely‏ @RudyHavenstein	5 Jul 2017			I hadn't realized the carnage in Tesla shares. Could Tesla become a bank holding company? Might restore confidence. $TSLA @federalreservepic.twitter.com/6hYTQBIjJp	4 10 10 41 41	Retweet 10 Retweeted 10		Like 41 Liked 41	/RudyHavenstein/status/882711819483201536
@WallStCynic @WallStCynic @WallStCynic @WallStCynic @WallStCynic @WallStCynic @CitronResearch	Diogenes‏ @WallStCynic	5 Jul 2017			(2) Hey, @MelissaLeeCNBC why don't you ask these guys why they don't believe the $TSLA story? Or why $SCTY was down 60%? @CNBCFastMoneypic.twitter.com/ko4rhsLn5C	2 2 17 17	Retweet 2 Retweeted 2		Like 17 Liked 17	/WallStCynic/status/882710113596973057
@ttmygh @ttmygh @ttmygh @ttmygh @ttmygh	Grant Williams‏ @ttmygh	5 Jul 2017			When you believe, you gotta find a way to keep believing... $TSLA @markbspiegelpic.twitter.com/ycQWTnwJuG	7 11 11 47 47	Retweet 11 Retweeted 11		Like 47 Liked 47	/ttmygh/status/882704312551526400
@RedDogT3 @RedDogT3 @RedDogT3 @RedDogT3 @RedDogT3	Scott Redler‏Verified account @RedDogT3	5 Jul 2017			Today's free video recap and look ahead $spx $qqq $iwm $ibb $tsla $amd $baba $amzn $fb $bac $gshttp://www.t3live.com/blog/daily-recap-video/ …	7 7 13 13	Retweet 7 Retweeted 7		Like 13 Liked 13	/RedDogT3/status/882699516406902784
@GerberKawasaki @GerberKawasaki @GerberKawasaki @GerberKawasaki @GerberKawasaki @CNBCnow	Ross Gerber‏Verified account @GerberKawasaki CNBC NowVerified account @CNBCnow	5 Jul 2017			All good other than the Tesla sell off. You can't get high retirns without volatility. Think long term. Tesla current value $52 bil. $tsla https://twitter.com/cnbcnow/status/882691033301213184 … S&P 500 closes higher as tech stocks snap 3-day losing streak http://cnb.cx/2tQsEek pic.twitter.com/kRlgM1mKFi	5 5 11 11	Retweet 5 Retweeted 5		Like 11 Liked 11	/GerberKawasaki/status/882692050050744320
@FortuneMagazine @FortuneMagazine @FortuneMagazine @FortuneMagazine @FortuneMagazine	FORTUNE‏Verified account @FortuneMagazine	5 Jul 2017			A @GoldmanSachs report sent @TeslaMotors shares tumbling today. Here's what you need to know: http://for.tn/2tJHh2O $TSLA pic.twitter.com/y0w01XKp4m	8 8 12 12	Retweet 8 Retweeted 8		Like 12 Liked 12	/FortuneMagazine/status/882676793412550656
@ReformedBroker @ReformedBroker @ReformedBroker @ReformedBroker @ReformedBroker	Downtown Josh Brown‏Verified account @ReformedBroker	5 Jul 2017			Goldman’s price target on $TSLA lowered to 180 from 190. The stock trades at $332 right now, LOL https://www.benzinga.com/analyst-ratings/analyst-color/17/07/9739495/skeptical-of-model-3-goldman-now-sees-50-downside-for-te …	34 46 46 142 142	Retweet 46 Retweeted 46		Like 142 Liked 142	/ReformedBroker/status/882676089755185153
@StockTwits @StockTwits @StockTwits @StockTwits @StockTwits	StockTwits‏Verified account @StockTwits	5 Jul 2017			You can only pick one. What company are you investing in on this chart? Reply below. https://stocktwits.com/Championinvestor/message/87887762?utm_medium=community-twitter&utm_source=twitter.com&utm_campaign=outboundteam … $TSLA $GM $Fpic.twitter.com/TACh7Mx8uQ	21 18 18 37 37	Retweet 18 Retweeted 18		Like 37 Liked 37	/StockTwits/status/882640865835048960
@GerberKawasaki @GerberKawasaki @GerberKawasaki @GerberKawasaki @GerberKawasaki	Ross Gerber‏Verified account @GerberKawasaki	5 Jul 2017			Tesla sales were up 53% qtr over qtr. not many companies doing that. $tsla	2 4 4 15 15	Retweet 4 Retweeted 4		Like 15 Liked 15	/GerberKawasaki/status/882626995401539584
@HedgeyeIndstrls @HedgeyeIndstrls @HedgeyeIndstrls @HedgeyeIndstrls @HedgeyeIndstrls	Jay Van Sciver‏ @HedgeyeIndstrls	5 Jul 2017			$TSLA ...and we have cartoons by Bob Rich pic.twitter.com/48wPlf0Ybx	6 6 11 11	Retweet 6 Retweeted 6		Like 11 Liked 11	/HedgeyeIndstrls/status/882626269195763713
@bespokeinvest @bespokeinvest @bespokeinvest @bespokeinvest @bespokeinvest	Bespoke‏ @bespokeinvest	5 Jul 2017			Tesla is down over 10% in the last 5.5 hours of trading. $TSLA pic.twitter.com/x4gRhJen0i	3 30 30 35 35	Retweet 30 Retweeted 30		Like 35 Liked 35	/bespokeinvest/status/882622366370721796
@StockTwits @StockTwits @StockTwits @StockTwits @StockTwits	StockTwits‏Verified account @StockTwits	5 Jul 2017			The Goldman analyst who downgraded Tesla today has one of the worst track records on Wall Street https://stocktwits.com/TEZLA/message/87866234?utm_medium=community-twitter&utm_source=twitter.com&utm_campaign=outboundteam … $TSLA	15 76 76 98 98	Retweet 76 Retweeted 76		Like 98 Liked 98	/StockTwits/status/882612071317336064
@CGrantWSJ @CGrantWSJ @CGrantWSJ @CGrantWSJ @CGrantWSJ	Charley Grant‏Verified account @CGrantWSJ	5 Jul 2017			Excellent question from Bernstein on $TSLA pic.twitter.com/PQThPNPoqm	11 32 32 71 71	Retweet 32 Retweeted 32		Like 71 Liked 71	/CGrantWSJ/status/882608892286574593
@ElectrekCo @ElectrekCo @ElectrekCo @ElectrekCo @ElectrekCo	Electrek.Co‏ @ElectrekCo	5 Jul 2017			Tesla's stock $TSLA tumbles as Goldman Sachs claims Model S/X demand peaked https://electrek.co/2017/07/05/tesla-stock-tsla-goldman-sachs-model-s-demand-peak/ …	10 12 12 37 37	Retweet 12 Retweeted 12		Like 37 Liked 37	/ElectrekCo/status/882606504460898304
@StockTwits @StockTwits @StockTwits @StockTwits @StockTwits @StockTwits	StockTwits‏Verified account @StockTwits	5 Jul 2017			Tesla is about to test its 50-day moving average. It's the purple line on this chart https://stocktwits.com/EdgingHigher/message/87867812?utm_medium=community-twitter&utm_source=twitter.com&utm_campaign=outboundteam … $TSLA	9 9 14 14	Retweet 9 Retweeted 9		Like 14 Liked 14	/StockTwits/status/882603930227793920
@StockTwits @StockTwits @StockTwits @StockTwits @StockTwits	StockTwits‏Verified account @StockTwits	5 Jul 2017			Whoa. Look at Tesla right now. It's down 5.5% since the market opened https://stocktwits.com/symbol/TSLA?utm_medium=community-twitter&utm_source=twitter.com&utm_campaign=outboundteam … $TSLA	4 22 22 23 23	Retweet 22 Retweeted 22		Like 23 Liked 23	/StockTwits/status/882602194872274944
@QTRResearch @QTRResearch @QTRResearch @QTRResearch @QTRResearch	Quoth the Raven‏ @QTRResearch	5 Jul 2017			Given that future cash earnings don't exist, $TSLA can fall back to its hearty $30 in tangible equity/share. Until it burns that. Then, $0.	15 16 16 67 67	Retweet 16 Retweeted 16		Like 67 Liked 67	/QTRResearch/status/882601452061028352
@carlquintanilla @carlquintanilla @carlquintanilla @carlquintanilla @carlquintanilla	Carl Quintanilla‏Verified account @carlquintanilla	5 Jul 2017			- @jimcramer says someone approached him recently and simply said: JUST WAIT TIL THE GIGAFACTORY!!" .. $TSLA	14 13 13 50 50	Retweet 13 Retweeted 13		Like 50 Liked 50	/carlquintanilla/status/882598400889425920
@SlopeOfHope @SlopeOfHope @SlopeOfHope @SlopeOfHope @SlopeOfHope	𝕊𝕝𝕠𝕡𝕖 𝕠𝕗 ℍ𝕠𝕡𝕖‏ @SlopeOfHope	5 Jul 2017			So if $TSLA explains their production shortfall on batteries, how in the hell are going they going crank up production ten-fold for the 3?	8 2 2 19 19	Retweet 2 Retweeted 2		Like 19 Liked 19	/SlopeOfHope/status/882591520737472512
@d4ytrad3 @d4ytrad3 @d4ytrad3 @d4ytrad3 @d4ytrad3	The Daytrade™‏ @d4ytrad3	5 Jul 2017			$TSLA PT lowered to $180 @ GS; says following delivery& Model3 announcements sees lower vehicle mix profile, Lower margins & EBITDA 7% lower	5 6 6 10 10	Retweet 6 Retweeted 6		Like 10 Liked 10	/d4ytrad3/status/882566363050524673
@talesftf @talesftf @talesftf @talesftf @talesftf @danahull @danahull	TalesFromTheFuture‏ @talesftf Dana Hull 👩🏻‍💻Verified account @danahull	4 Jul 2017			Somewhere in the Church of Tesla HQ Dana's personal file is being discussed. "Master Elon, her recent lack of faith is disturbing...". $TSLA https://twitter.com/danahull/status/881964176746336256 … Intrigued by the fact that unlike last quarter, Tesla not reporting any cars in transit this quarter	5 5 11 11	Retweet 5 Retweeted 5		Like 11 Liked 11	/talesftf/status/882329699950743553
@cnntech @cnntech @cnntech @cnntech @cnntech	CNN Tech‏Verified account @cnntech	3 Jul 2017			.@TeslaMotors says battery shortage hampered car deliveries http://cnnmon.ie/2sFXtgP $TSLA pic.twitter.com/DoSynwRLJ9	9 9 25 25	Retweet 9 Retweeted 9		Like 25 Liked 25	/cnntech/status/881971937051897857
@CGrantWSJ @CGrantWSJ @CGrantWSJ @CGrantWSJ @CGrantWSJ @HedgeyeIndstrls	Charley Grant‏Verified account @CGrantWSJ Jay Van Sciver @HedgeyeIndstrls	3 Jul 2017			It's also poor form to tweet hourly about Model 3 deposits, raise money off said deposits, then refuse to update for more than a year $TSLA https://twitter.com/hedgeyeindstrls/status/881956827839307776 … $TSLA Poor form not to disclose a severe production problem at either annual meeting, in May earnings report, or a subsequent event in 10-Q.	6 17 17 51 51	Retweet 17 Retweeted 17		Like 51 Liked 51	/CGrantWSJ/status/881957712292175876
@CGrantWSJ @CGrantWSJ @CGrantWSJ @CGrantWSJ @CGrantWSJ @markbspiegel	Charley Grant‏Verified account @CGrantWSJ Mark B. Spiegel @markbspiegel	3 Jul 2017			2017 adj eps a year ago was $2.62, per FactSet. Now it's a $5.72 loss. $TSLA https://twitter.com/markbspiegel/status/881927509792751616 … Hey @Lebeaucarnews pull up any bullish analyst report from 2015 & see how much $ $TSLA was supposed to make by 2017. Instead, MASSIVE losses	4 3 3 11 11	Retweet 3 Retweeted 3		Like 11 Liked 11	/CGrantWSJ/status/881927667490185221
@BrianSozzi @BrianSozzi @BrianSozzi @BrianSozzi @BrianSozzi	Brian Sozzi‏Verified account @BrianSozzi	3 Jul 2017			Tesla's Model 3. Excited? https://goo.gl/XUo8vb $TSLA pic.twitter.com/etm55VlN0d	3 18 18 29 29	Retweet 18 Retweeted 18		Like 29 Liked 29	/BrianSozzi/status/881921919586631681
@johnscharts @johnscharts @johnscharts @johnscharts @johnscharts	Johns Charts‏ @johnscharts	2 Jul 2017			$TSLA monthly base breakout out on expanding volume pic.twitter.com/9P2Wxs5G8U	10 10 25 25	Retweet 10 Retweeted 10		Like 25 Liked 25	/johnscharts/status/881549397615620096
@evannex_com @evannex_com @evannex_com @evannex_com @evannex_com	EVANNEX for Tesla‏ @evannex_com	2 Jul 2017	#TeslaModel3,TeslaMotors,Tesla,ElectricVehicle,ElonMusk	#TeslaMotors	#TeslaModel3 month has kicked off, read here: http://ow.ly/SH0R30dfxct $TSLA #TeslaMotors #Tesla #ElectricVehicle #ElonMusk	4 4 23 23	Retweet 4 Retweeted 4		Like 23 Liked 23	/evannex_com/status/881541433722843136
@TheBubbleBubble @TheBubbleBubble @TheBubbleBubble @TheBubbleBubble @TheBubbleBubble	Jesse Colombo‏Verified account @TheBubbleBubble	1 Jul 2017			The Coming Carmageddon: https://dailyreckoning.com/coming-carmageddon/ … @DA_Stockman $F $GM $TSLA pic.twitter.com/opZHDK2Od9	2 35 35 43 43	Retweet 35 Retweeted 35		Like 43 Liked 43	/TheBubbleBubble/status/881273472646885378
@johnscharts @johnscharts @johnscharts @johnscharts @johnscharts	Johns Charts‏ @johnscharts	1 Jul 2017			$TSLA weekly bearish engulfing candle with 10 WMA and support to watch pic.twitter.com/TsA1BYk1bC	3 7 7 21 21	Retweet 7 Retweeted 7		Like 21 Liked 21	/johnscharts/status/881080498457636865
@TheStreet @TheStreet @TheStreet @TheStreet @TheStreet	TheStreet‏Verified account @TheStreet	30 Jun 2017			21 reasons investors are enthusiastic about Tesla http://buff.ly/2tyPdE3 $TSLA	5 5 8 8	Retweet 5 Retweeted 5		Like 8 Liked 8	/TheStreet/status/880974743138164738
@techeblog @techeblog @techeblog @techeblog @techeblog	TechEBlog‏ @techeblog	30 Jun 2017	#Lamborghini,Tesla,cars,gadgets,technology	#Tesla	All-electric #Lamborghini Agressivo SUV could give #Tesla Model X competition. http://www.techeblog.com/index.php/tech-gadget/all-electric-lamborghini-agressivo-suv-could-give-tesla-model-x-competition … #cars #gadgets #technology $TSLA pic.twitter.com/P18Urc5Ryb	52 52 31 31	Retweet 52 Retweeted 52		Like 31 Liked 31	/techeblog/status/880962801342201856
@vulken17 @vulken17 @vulken17 @vulken17 @vulken17 @MoMoney4me1	John Guerriero‏ @vulken17 SPACECORE MUSIC @MoMoney4me1	30 Jun 2017			$OTTV VIVA app working flawlessly. Huge content Next big thing $NFLX $DISH $FRZT $NVDA $BVTK $TSLA $FB $AMD $MSFT $IBM $GDX $JNUG $USOhttps://twitter.com/MoMoney4me1/status/880838394691162116 … $OTTV https://www.youtube.com/watch?v=VuazkxBi484&sns=tw … via @youtube	1 8 8 9 9	Retweet 8 Retweeted 8		Like 9 Liked 9	/vulken17/status/880845173655207936
@vulken17 @vulken17 @vulken17 @vulken17 @vulken17	John Guerriero‏ @vulken17	30 Jun 2017			$OTTV & $NFLX working together. Pennyland bound inevitable @ShareThis @StockTwits @twitter $BVTK $ORRV $PDGO $FB $NVDA $MSFT $IBM $TSLA pic.twitter.com/Ouq5pkg4Do	2 12 12 15 15	Retweet 12 Retweeted 12		Like 15 Liked 15	/vulken17/status/880829371937947648
@GerberKawasaki @GerberKawasaki @GerberKawasaki @GerberKawasaki @GerberKawasaki	Ross Gerber‏Verified account @GerberKawasaki	30 Jun 2017	#model3		Tesla announcing #model3 info on Sunday. Pretty exciting! Can't wait to get my hands on one. I ordered first so we will break the news $tsla	2 3 3 16 16	Retweet 3 Retweeted 3		Like 16 Liked 16	/GerberKawasaki/status/880794328293023746
@YahooFinance @YahooFinance @YahooFinance @YahooFinance @YahooFinance	Yahoo Finance‏Verified account @YahooFinance	30 Jun 2017			LIVE: 400,000 people are registered for the new $TSLA Model 3 - http://yhoo.it/2txsHvy pic.twitter.com/8pQzYtyXET	7 7 7 7	Retweet 7 Retweeted 7		Like 7 Liked 7	/YahooFinance/status/880783109037465602
@TeslaModel3News @TeslaModel3News @TeslaModel3News @TeslaModel3News @TeslaModel3News @elonmusk @DouglasABailey	Tesla Model 3 News‏ @TeslaModel3News Elon MuskVerified account @elonmusk	30 Jun 2017	#Model3,teslamodel3	#teslamodel3	"News on Sunday" about #Model3 release date. #teslamodel3 $TSLA https://twitter.com/elonmusk/status/880665053162348546 … News on Sunday	6 18 18 60 60	Retweet 18 Retweeted 18		Like 60 Liked 60	/TeslaModel3News/status/880767520814374912
@option_snipper @option_snipper @option_snipper @option_snipper @option_snipper @option_snipper	Option_Sniper‏ @option_snipper Option_Sniper @option_snipper	29 Jun 2017			Lots of names $tsla $aapl $amzn $googl $fb $baba $nvda to see bounce tmr w/ $comp retest 6180. BUT not bottomed yet. NO plan to buy anythinghttps://twitter.com/option_snipper/status/880510023826366464 … Positions all cleared for a nice 54% profit!! Oh wow!!! What a comeback!!! All cash again now. https://twitter.com/option_snipper/status/880500301136056320 …	8 5 5 12 12	Retweet 5 Retweeted 5		Like 12 Liked 12	/option_snipper/status/880592877822377984
@vulken17 @vulken17 @vulken17 @vulken17 @vulken17	John Guerriero‏ @vulken17	29 Jun 2017			$OTTV Tech stock booming .0023 Streaming live TV Globally Movies on demand TV shows Tele video HD video app $SIRI $NFLX $GOOG $TSLA $FBpic.twitter.com/t1ytRk4a6L	11 11 11 11	Retweet 11 Retweeted 11		Like 11 Liked 11	/vulken17/status/880532546303528962
@silkdynastystx @silkdynastystx @silkdynastystx @silkdynastystx @silkdynastystx	💎 Silky 💎‏ @silkdynastystx	29 Jun 2017			MUST READ:) The story of $TSLA and how Citi Group $C played an interesting role... If you enjoy, feel free to share. IT IS....WHAT IT IS	56 30 30 69 69	Retweet 30 Retweeted 30		Like 69 Liked 69	/silkdynastystx/status/880523203457671168
@WallStJesus @WallStJesus @WallStJesus @WallStJesus @WallStJesus	JE$US‏ @WallStJesus	29 Jun 2017			$TSLA NOVEMBER BULL SWEEPER DETECTED	1 4 4 10 10	Retweet 4 Retweeted 4		Like 10 Liked 10	/WallStJesus/status/880424571274493958
@HulkCapital @HulkCapital @HulkCapital @HulkCapital @HulkCapital	HULK 👊‏ @HulkCapital	28 Jun 2017			Next two days could be insane rippers especially for $TSLA quarterly sales catalyst next week. Shorts are toast and they know it!	10 4 4 23 23	Retweet 4 Retweeted 4		Like 23 Liked 23	/HulkCapital/status/880189336620113920
@Hedgeye @Hedgeye @Hedgeye @Hedgeye @Hedgeye	Hedgeye‏Verified account @Hedgeye	28 Jun 2017	#OPEC		Great $TSLA license plate spotted on Merritt Parkway. That said the stock is still a big short. @HedgeyeIndstrls @mablum @JoeMcMonigle #OPECpic.twitter.com/En28uDAvfu	2 4 4 16 16	Retweet 4 Retweeted 4		Like 16 Liked 16	/Hedgeye/status/880174967324905473
@WintonCapPtnrs @WintonCapPtnrs @WintonCapPtnrs @WintonCapPtnrs @WintonCapPtnrs @MarketCurrents	Drive for Show‏ @WintonCapPtnrs Breaking News @MarketCurrents	28 Jun 2017			The competition coming for $TSLA by bigger and better financed companies is a tidal wave. https://twitter.com/MarketCurrents/status/880121840928043008 … BMW to introduce all-electric 3 Series https://seekingalpha.com/news/3276085-bmw-introduce-electric-3-series?source=feed_f … $BMWYY $TSLA	2 5 5 7 7	Retweet 5 Retweeted 5		Like 7 Liked 7	/WintonCapPtnrs/status/880122135439691776
@MarkYusko @MarkYusko @MarkYusko @MarkYusko @MarkYusko	Mark W. Yusko‏Verified account @MarkYusko	27 Jun 2017	#JustMath		$TSLA is a great short... #JustMath https://twitter.com/jtepper2/status/879630166514913280 …	7 17 17 36 36	Retweet 17 Retweeted 17		Like 36 Liked 36	/MarkYusko/status/879895740281180160
@johnscharts @johnscharts @johnscharts @johnscharts @johnscharts	Johns Charts‏ @johnscharts	27 Jun 2017			$TSLA, $WYNN, $AAPL, $FB, $AMZN, $NFLX, $GOOGL all closing below short term trend	1 6 6 20 20	Retweet 6 Retweeted 6		Like 20 Liked 20	/johnscharts/status/879837437308088324
@johnscharts @johnscharts @johnscharts @johnscharts @johnscharts	Johns Charts‏ @johnscharts	26 Jun 2017			$TSLA monthly base with higher highs and expanding volume pic.twitter.com/FytIlafIjw	2 5 5 24 24	Retweet 5 Retweeted 5		Like 24 Liked 24	/johnscharts/status/879467399120072704
@evannex_com @evannex_com @evannex_com @evannex_com @evannex_com	EVANNEX for Tesla‏ @evannex_com	26 Jun 2017	#TeslaModel3,TeslaMotors,Tesla,ElonMusk	#TeslaMotors	The #TeslaModel3 has already popped up outside the US, view here: http://ow.ly/9nBy30cUpSK $TSLA #TeslaMotors #Tesla #ElonMusk	6 6 30 30	Retweet 6 Retweeted 6		Like 30 Liked 30	/evannex_com/status/879440389362659329
@VolteFaceInvest @VolteFaceInvest @VolteFaceInvest @VolteFaceInvest @VolteFaceInvest @TheStreet	Volte-Face Investments‏ @VolteFaceInvest TheStreetVerified account @TheStreet	25 Jun 2017			HOW IS THIS NOT ALREADY A $TSLA JOKE!?!?!? https://twitter.com/TheStreet/status/879073782194982912 … Ford is making car parts out of shredded cash via @BrianSozzi https://goo.gl/5Fxqs9 $F pic.twitter.com/cScEQ65FSF	1 6 6 29 29	Retweet 6 Retweeted 6		Like 29 Liked 29	/VolteFaceInvest/status/879085965268185088
@JBoorman @JBoorman @JBoorman @JBoorman @JBoorman	Jon Boorman‏Verified account @JBoorman	24 Jun 2017			123F in Furnace Creek, Death Valley. Don't tell me it's a dry heat, I'm sweating like a $TSLA short.	4 4 4 37 37	Retweet 4 Retweeted 4		Like 37 Liked 37	/JBoorman/status/878685372196294660
@QTRResearch @QTRResearch @QTRResearch @QTRResearch @QTRResearch	Quoth the Raven‏ @QTRResearch	24 Jun 2017			Study: Tesla car battery production releases as much CO2 as 8 years of driving on gas http://principia-scientific.org/study-tesla-car-battery-production-releases-as-much-co2-as-8-years-of-driving-on-gas/ … (via @marketbeavis) $TSLA	12 15 15 28 28	Retweet 15 Retweeted 15		Like 28 Liked 28	/QTRResearch/status/878672603724079105
@GerberKawasaki @GerberKawasaki @GerberKawasaki @GerberKawasaki @GerberKawasaki @muz4now	Ross Gerber‏Verified account @GerberKawasaki Stan Stewart @muz4now	24 Jun 2017	#music		Buy a Tesla and get free music streaming. Like Sirius in the old days. Nice perk. It's easy tod start a streaming #music service. $tsla https://twitter.com/muz4now/status/878660786343870464 … Tesla is talking to the music labels about creating its own #streaming service http://bit.ly/2t5ZEiy	4 4 4 17 17	Retweet 4 Retweeted 4		Like 17 Liked 17	/GerberKawasaki/status/878663215806283776
@globallithium @globallithium @globallithium @globallithium @globallithium	Joe Lowry‏ @globallithium	24 Jun 2017	#lithium,Model3	#Model3	Good luck $TSLA. JB's talk is bold. Where is the #lithium coming from? Lithium investment is critical for #Model3. http://insideevs.com/500k-units-tesla-model-3-battery-needs-exceed-global-plug-ins-combined/ … …	1 10 10 26 26	Retweet 10 Retweeted 10		Like 26 Liked 26	/globallithium/status/878578736643407872
@HulkCapital @HulkCapital @HulkCapital @HulkCapital @HulkCapital @HulkCapital	HULK 👊‏ @HulkCapital	23 Jun 2017			These are now $40, $10K to $240K $TSLA	7 4 4 42 42	Retweet 4 Retweeted 4		Like 42 Liked 42	/HulkCapital/status/878449250044084224
@WallStJesus @WallStJesus @WallStJesus @WallStJesus @WallStJesus	JE$US‏ @WallStJesus	23 Jun 2017			TODAY'S ACTIVE FLOW: $AAPL $AMD $TSLA $BABA $ORCL $X $AKS $MT $AMZN $COST $VRX $BBRY $NFLX $TWTR $GILD $MU $NVDA $WDC $BBBY $MSFT $BAC $JDpic.twitter.com/v8c6XUMIvs	11 11 14 14	Retweet 11 Retweeted 11		Like 14 Liked 14	/WallStJesus/status/878357395872694273
@ElectrekCo @ElectrekCo @ElectrekCo @ElectrekCo @ElectrekCo	Electrek.Co‏ @ElectrekCo	23 Jun 2017			Tesla $TSLA increases its credit line by up to $800 million just ahead of Model 3 launch https://electrek.co/2017/06/23/tesla-tsla-credit-line-model-3-launch/ …	30 30 96 96	Retweet 30 Retweeted 30		Like 96 Liked 96	/ElectrekCo/status/878355074468245504
@StockTwits @StockTwits @StockTwits @StockTwits @StockTwits	StockTwits‏Verified account @StockTwits	23 Jun 2017			How it looks when all the bears finally try to close their Tesla short positions https://stocktwits.com/HonestJonno/message/86750230?utm_medium=community-twitter&utm_source=twitter.com&utm_campaign=outboundteam … $TSLA pic.twitter.com/lgzzr5TXNm	5 56 56 84 84	Retweet 56 Retweeted 56		Like 84 Liked 84	/StockTwits/status/878326843627020292
@CNBCFastMoney @CNBCFastMoney @CNBCFastMoney @CNBCFastMoney @CNBCFastMoney	CNBC's Fast Money‏Verified account @CNBCFastMoney	22 Jun 2017			If you were forced to put money to work in $TSLA, would you go long or short?	6 6 6 9 9	Retweet 6 Retweeted 6		Like 9 Liked 9	/CNBCFastMoney/status/877999630738272256
@BarbarianCap @BarbarianCap @BarbarianCap @BarbarianCap @BarbarianCap	Barbarian Capital‏ @BarbarianCap	22 Jun 2017			After streaming music, $TSLA will enter	9 17 17 24 24	Retweet 17 Retweeted 17		Like 24 Liked 24	/BarbarianCap/status/877966349699432448
@CGrantWSJ @CGrantWSJ @CGrantWSJ @CGrantWSJ @CGrantWSJ	Charley Grant‏Verified account @CGrantWSJ	22 Jun 2017			$TSLA CFO left after less than 18 months on the job. Autopilot head just left after 6 months on the job.	3 4 4 21 21	Retweet 4 Retweeted 4		Like 21 Liked 21	/CGrantWSJ/status/877966305080594433
@RudyHavenstein @RudyHavenstein @RudyHavenstein @RudyHavenstein @RudyHavenstein	Rudy Havenstein, Smiling Politely‏ @RudyHavenstein	22 Jun 2017			Great Leader Elon Gives Us A Happy Life $TSLA pic.twitter.com/KAwoM8uZML	2 40 40 112 112	Retweet 40 Retweeted 40		Like 112 Liked 112	/RudyHavenstein/status/877962500402069505
@ihors3 @ihors3 @ihors3 @ihors3 @ihors3	Ihor Dusaniwsky‏ @ihors3	22 Jun 2017			$TSLA short interest is $11.4 billion,up $812 million, 8%, in June. June MTM loss is $0.9 billion, YTD loss is now $5.2 billion @S3Partnerspic.twitter.com/2Y0O5JLEuC	3 7 7 16 16	Retweet 7 Retweeted 7		Like 16 Liked 16	/ihors3/status/877961112817422337
@businessinsider @businessinsider @businessinsider @businessinsider @businessinsider	Business Insider‏Verified account @businessinsider	22 Jun 2017			Tesla's Autopilot shakeup comes at a crucial time for the company $TSLA http://read.bi/2suliLy pic.twitter.com/fUwPqkXjGY	1 5 5 11 11	Retweet 5 Retweeted 5		Like 11 Liked 11	/businessinsider/status/877922525996392449
@globallithium @globallithium @globallithium @globallithium @globallithium	Joe Lowry‏ @globallithium	22 Jun 2017	#lithium		Time will tell but $TSLA in China would be more #lithium hydroxide demand for China #1 @GanfengLithiumhttps://www.bloomberg.com/news/articles/2017-06-22/tesla-said-to-reach-accord-with-shanghai-to-explore-production-j487v0b0 …	1 10 10 22 22	Retweet 10 Retweeted 10		Like 22 Liked 22	/globallithium/status/877913669916545024
@bespokeinvest @bespokeinvest @bespokeinvest @bespokeinvest @bespokeinvest	Bespoke‏ @bespokeinvest	22 Jun 2017			Did you know?...at $61 billion, Tesla $TSLA is by far the largest US stock NOT in the S&P 500: pic.twitter.com/xOzqbbdfEU	2 8 8 7 7	Retweet 8 Retweeted 8		Like 7 Liked 7	/bespokeinvest/status/877900524716032000
@johnscharts @johnscharts @johnscharts @johnscharts @johnscharts	Johns Charts‏ @johnscharts	21 Jun 2017			$TSLA tight pennant is worth watching pic.twitter.com/SlSCg5F0so	2 8 8 24 24	Retweet 8 Retweeted 8		Like 24 Liked 24	/johnscharts/status/877661017693618177
@eriz35 @eriz35 @eriz35 @eriz35 @eriz35	iso merry f 🎄king christmas‏ @eriz35	21 Jun 2017			$TSLA promised full autopilot on the 2.0 system "in a couple of weeks" over 7 months ago. It's still not there and they just fired the AP VP	4 13 13 40 40	Retweet 13 Retweeted 13		Like 40 Liked 40	/eriz35/status/877659512773136385
@evannex_com @evannex_com @evannex_com @evannex_com @evannex_com	EVANNEX for Tesla‏ @evannex_com	21 Jun 2017	#Tesla,ElectricVehicle	#ElectricVehicle	Good news for Canadian #Tesla owners, looks like the #ElectricVehicle movement is taking off there, read here: http://ow.ly/iMXY30cMV9g $TSLA	6 11 11 24 24	Retweet 11 Retweeted 11		Like 24 Liked 24	/evannex_com/status/877632230029381636
@OptionsHawk @OptionsHawk @OptionsHawk @OptionsHawk @OptionsHawk	Joe Kunkle‏ @OptionsHawk	21 Jun 2017			Tesla $TSLA with 2,000 July $385 calls bought to open $12.55 to $13.30 the last 12 minutes of trading	4 17 17 48 48	Retweet 17 Retweeted 17		Like 48 Liked 48	/OptionsHawk/status/877621481324380160
@HulkCapital @HulkCapital @HulkCapital @HulkCapital @HulkCapital	HULK 👊‏ @HulkCapital	21 Jun 2017			$TSLA take a look at today's candle, which one of these does it most resemble? pic.twitter.com/YFy3esXk6h	11 9 9 45 45	Retweet 9 Retweeted 9		Like 45 Liked 45	/HulkCapital/status/877617474400907267
@option_snipper @option_snipper @option_snipper @option_snipper @option_snipper @option_snipper	Option_Sniper‏ @option_snipper Option_Sniper @option_snipper	21 Jun 2017			Remember this folks :D $tsla closed really nice!! https://twitter.com/option_snipper/status/877534771626168320 … $tsla nice bounce here. BUT, it needs to close above 374 to avoid this 5ma dead crossing 10ma issue. watch it closely. passing 374 good sign https://twitter.com/option_snipper/status/877527108146409472 …	4 4 4 25 25	Retweet 4 Retweeted 4		Like 25 Liked 25	/option_snipper/status/877617271237214208
@eriz35 @eriz35 @eriz35 @eriz35 @eriz35	iso merry f 🎄king christmas‏ @eriz35	21 Jun 2017			$tsla is worth more than $gm because of autonomous driving $tsla head of autonomous driving quit after 6 months on job buy more $tsla	4 7 7 43 43	Retweet 7 Retweeted 7		Like 43 Liked 43	/eriz35/status/877482238891487233
@CGrantWSJ @CGrantWSJ @CGrantWSJ @CGrantWSJ @CGrantWSJ	Charley Grant‏Verified account @CGrantWSJ	20 Jun 2017			So what exactly are these senior $TSLA executives missing about the bull case? What don't they understand about the new paradigm?	9 12 12 39 39	Retweet 12 Retweeted 12		Like 39 Liked 39	/CGrantWSJ/status/877344686427561985
@QTRResearch @QTRResearch @QTRResearch @QTRResearch @QTRResearch	Quoth the Raven‏ @QTRResearch	20 Jun 2017			Tesla Autopilot: head of software Chris Lattner leaves, Tesla hires new head of AI and compute… https://electrek.co/2017/06/20/tesla-autopilot-chris-lattner-software-vision/ … $TSLA	1 15 15 21 21	Retweet 15 Retweeted 15		Like 21 Liked 21	/QTRResearch/status/877340198580887552
@Smerity @Smerity @Smerity @Smerity @Smerity	Smerity‏ @Smerity	20 Jun 2017			Few things could make me even more bullish on already sky high $TSLA val but @karpathy + Autopilot is one of them :) https://techcrunch.com/2017/06/20/tesla-hires-deep-learning-expert-andrej-karpathy-to-lead-autopilot-vision/ …	10 10 67 67	Retweet 10 Retweeted 10		Like 67 Liked 67	/Smerity/status/877330852534919170
@themotleyfool @themotleyfool @themotleyfool @themotleyfool @themotleyfool	The Motley Fool‏Verified account @themotleyfool	20 Jun 2017			Billionaire investor Ron Baron thinks Tesla could almost triple by 2020 - and he’ll show you his math. $TSLA https://www.fool.com/investing/2017/06/16/this-billionaire-thinks-tesla-stock-could-nearly-t.aspx …	3 25 25 42 42	Retweet 25 Retweeted 25		Like 42 Liked 42	/themotleyfool/status/877256035534352385
@sloaneortel @sloaneortel @sloaneortel @sloaneortel @sloaneortel	Sloane Ortel‏ @sloaneortel	20 Jun 2017			On the bear case for $tsla: "the problem is almost every rational person agrees with you, yet the price keeps going up." Levin @CFANewYork	2 5 5 15 15	Retweet 5 Retweeted 5		Like 15 Liked 15	/sloaneortel/status/877224187190013953
@globallithium @globallithium @globallithium @globallithium @globallithium	Joe Lowry‏ @globallithium	20 Jun 2017	#lithium		Looks like Elon needs more of the "salt on the salad" than he can find. $ALB & $FMC can't get $TSLA enough #lithium https://www.teslarati.com/tesla-model-3-worlds-lithium-ion-battery-supply/ …pic.twitter.com/DuPukYduOJ	3 21 21 40 40	Retweet 21 Retweeted 21		Like 40 Liked 40	/globallithium/status/877216417564831744
@A_Riley17 @A_Riley17 @A_Riley17 @A_Riley17 @A_Riley17	Anne Riley Moffat‏ @A_Riley17	20 Jun 2017			283,000 electric vehicles were sold in China last year, or 41% of global sales, according to @BloombergNEF https://www.bloomberg.com/news/articles/2017-06-20/tesla-s-china-plan-bolsters-prospects-in-biggest-market-for-evs … $TSLA pic.twitter.com/hdvRTMkDwl	2 22 22 12 12	Retweet 22 Retweeted 22		Like 12 Liked 12	/A_Riley17/status/877209773829226498
@philstockworld @philstockworld @philstockworld @philstockworld @philstockworld	Phil Davis‏Verified account @philstockworld	20 Jun 2017			Terrific Tuesday - What Could Possibly Go Wrong? $AMZN $WFM $TWX $TSLA $SCTY $S $WMT https://goo.gl/3GpFww	1.3K 1.3K 207 207	Retweet 1.3K Retweeted 1.3K		Like 207 Liked 207	/philstockworld/status/877164853127000065
@StockTwits @StockTwits @StockTwits @StockTwits @StockTwits	StockTwits‏Verified account @StockTwits	20 Jun 2017			Here's Audi trying to step up their troll game. $TSLA $VLKAY https://stocktwits.com/Alexp755/message/86405496?utm_medium=community-twitter&utm_source=twitter.com&utm_campaign=outboundteam …pic.twitter.com/0NYuQMhBES	1 16 16 28 28	Retweet 16 Retweeted 16		Like 28 Liked 28	/StockTwits/status/877149536816435200
@teslaliving @teslaliving @teslaliving @teslaliving @teslaliving	Teslaliving‏ @teslaliving	19 Jun 2017	#Tesla		Does Tesla have better battery technology? http://teslaliving.net/2014/07/31/does-tesla-have-better-battery-technology/ … #Tesla $TSLA @TeslaMotors http://ts.la/rob6663 pic.twitter.com/bnDYWRp1i4	2 5 5 17 17	Retweet 5 Retweeted 5		Like 17 Liked 17	/teslaliving/status/877056177498185728
@WallStJesus @WallStJesus @WallStJesus @WallStJesus @WallStJesus	JE$US‏ @WallStJesus	19 Jun 2017			TODAY'S ACTIVE FLOW: $AAPL $BAC $FB $BABA $AMD $NVDA $TSLA $AMZN $COST $X $VRX $MU $JPM $C $KR $SNAP $C $NFLX $WFM $GILD $KMX $MSFT $TGTpic.twitter.com/e6mI43LvqM	1 15 15 13 13	Retweet 15 Retweeted 15		Like 13 Liked 13	/WallStJesus/status/876899764826255361
@OptionsAction @OptionsAction @OptionsAction @OptionsAction @OptionsAction	Options Action‏Verified account @OptionsAction	19 Jun 2017			Carter & @Michael_Khouw think it might be time to hit the brakes on $TSLA pic.twitter.com/UmjQUMQ6ij	4 11 11 21 21	Retweet 11 Retweeted 11		Like 21 Liked 21	/OptionsAction/status/876817755277848576
@OptionsAction @OptionsAction @OptionsAction @OptionsAction @OptionsAction	Options Action‏Verified account @OptionsAction	16 Jun 2017			Tech stocks getting crushed this week, @Michael_Khouw & Carter Worth says this hot name could be next! $TSLA pic.twitter.com/7fRDz1J4dK	3 7 7 15 15	Retweet 7 Retweeted 7		Like 15 Liked 15	/OptionsAction/status/875831039163326465
@techeblog @techeblog @techeblog @techeblog @techeblog	TechEBlog‏ @techeblog	16 Jun 2017	#solar,science,technology	#science	Innovative #solar paint uses water vapor to create an endless supply of energy. http://www.techeblog.com/index.php/tech-gadget/innovative-solar-paint-uses-water-vapor-to-create-an-endless-supply-of-energy … #science #technology $TSLA pic.twitter.com/Q13JJj05vG	63 63 30 30	Retweet 63 Retweeted 63		Like 30 Liked 30	/techeblog/status/875825419458662400
@option_snipper @option_snipper @option_snipper @option_snipper @option_snipper @option_snipper	Option_Sniper‏ @option_snipper Option_Sniper @option_snipper	16 Jun 2017			mark my words, $tsla $fb gonna FLY, especially $tsla. check daily chart urself, when is last time 5ma push candle from below? HIKING soon! https://twitter.com/option_snipper/status/875740300941111301 … $TSLA $NVDA $FB all looking solid. IF $tsla close above 377 today, can see massive rip to 381 then 388 early next week. $fb nice chart too.	8 3 3 30 30	Retweet 3 Retweeted 3		Like 30 Liked 30	/option_snipper/status/875753668729077761
@option_snipper @option_snipper @option_snipper @option_snipper @option_snipper	Option_Sniper‏ @option_snipper	16 Jun 2017			$TSLA $NVDA $FB all looking solid. IF $tsla close above 377 today, can see massive rip to 381 then 388 early next week. $fb nice chart too.	2 5 5 16 16	Retweet 5 Retweeted 5		Like 16 Liked 16	/option_snipper/status/875740300941111301
@RampCapitalLLC @RampCapitalLLC @RampCapitalLLC @RampCapitalLLC @RampCapitalLLC	Ramp Capital ♿️‏ @RampCapitalLLC	16 Jun 2017			When is $TSLA buying Trader Joe's?	9 57 57 223 223	Retweet 57 Retweeted 57		Like 223 Liked 223	/RampCapitalLLC/status/875715503515422720
@ElixiumCapital @ElixiumCapital @ElixiumCapital @ElixiumCapital @ElixiumCapital	Elixium Capital‏ @ElixiumCapital	16 Jun 2017	#Trading,Bitcoin,Forex,Stocks,Blockchain,Crypto	#Bitcoin	http://www.elixiumcapital.com/bitcoin/ #Trading with #Bitcoin @ElixiumCrypto #Forex #Stocks $ES $CL $GC $GOOG $AAPL $TSLA $SPY $QQQ #Blockchain #Cryptopic.twitter.com/TxZgw94Dhw	23 23 25 25	Retweet 23 Retweeted 23		Like 25 Liked 25	/ElixiumCapital/status/875667328696020992
@TeslaModel3News @TeslaModel3News @TeslaModel3News @TeslaModel3News @TeslaModel3News	Tesla Model 3 News‏ @TeslaModel3News	15 Jun 2017	#Model3,TeslaModel3,Tesla	#TeslaModel3	#Model3 test drives will begin late 2017 https://electrek.co/2017/06/15/tesla-model-3-test-drives/ … via @ElectrekCo #TeslaModel3 #Tesla $TSLA pic.twitter.com/hehoGMZnrf	2 27 27 76 76	Retweet 27 Retweeted 27		Like 76 Liked 76	/TeslaModel3News/status/875488579060989955
@BrianSozzi @BrianSozzi @BrianSozzi @BrianSozzi @BrianSozzi	Brian Sozzi‏Verified account @BrianSozzi	15 Jun 2017			Tesla's stock price last three months: +45% LOL $TSLA	2 4 4 24 24	Retweet 4 Retweeted 4		Like 24 Liked 24	/BrianSozzi/status/875432845958938624
@CGrantWSJ @CGrantWSJ @CGrantWSJ @CGrantWSJ @CGrantWSJ @WallStCynic	Charley Grant‏Verified account @CGrantWSJ Diogenes @WallStCynic	15 Jun 2017			FactSet consensus calls for a $5.81 loss per share this year (non-gaap). Was a $2.62/share profit last June 30. $TSLA https://twitter.com/WallStCynic/status/875429349071228928 … Lol, Model 3 "test drives" will begin in "late 2017". That means 2018, of course. Time to cut numbers again. #TheLongCon $TSLA https://twitter.com/markbspiegel/status/875427636515885061 …	1 4 4 12 12	Retweet 4 Retweeted 4		Like 12 Liked 12	/CGrantWSJ/status/875429793168273409
@Kris10Cwalinski @Kris10Cwalinski @Kris10Cwalinski @Kris10Cwalinski @Kris10Cwalinski	Kristin Cwalinski‏ @Kris10Cwalinski	15 Jun 2017			Yesterday, @RichartRoss said sell these three high-flying tech names $TSLA $PYPL $BABA https://twitter.com/CNBCFastMoney/status/875113839536349192 …pic.twitter.com/msS1XMcbuW	4 3 3 14 14	Retweet 3 Retweeted 3		Like 14 Liked 14	/Kris10Cwalinski/status/875352833683595265
@DanZanger @DanZanger @DanZanger @DanZanger @DanZanger	Dan Zanger‏ @DanZanger	15 Jun 2017			$TSLA is one exception as this stock has acted fantastic even during high beta selling. pic.twitter.com/n4VQNDGLxh	1 6 6 15 15	Retweet 6 Retweeted 6		Like 15 Liked 15	/DanZanger/status/875320866720149504
@CNNBusiness @CNNBusiness @CNNBusiness @CNNBusiness @CNNBusiness	CNN Business‏Verified account @CNNBusiness	15 Jun 2017			Most analysts have a favorable view of @TeslaMotors http://cnnmon.ie/2ryESCJ Via @LaMonicaBuzz $TSLA	1 13 13 19 19	Retweet 13 Retweeted 13		Like 19 Liked 19	/CNNBusiness/status/875254547651993604
@TheBubbleBubble @TheBubbleBubble @TheBubbleBubble @TheBubbleBubble @TheBubbleBubble	Jesse Colombo‏Verified account @TheBubbleBubble	14 Jun 2017	#Carmageddon		This Toxic Trifecta for U.S. Auto Loans is Fueling #Carmageddon: http://wolfstreet.com/2017/06/13/defaults-subprime-auto-loans-falling-used-values-negative-equity/ … $TSLA $GM $F	3 8 8 12 12	Retweet 8 Retweeted 8		Like 12 Liked 12	/TheBubbleBubble/status/875207622915379201
@themotleyfool @themotleyfool @themotleyfool @themotleyfool @themotleyfool	The Motley Fool‏Verified account @themotleyfool	14 Jun 2017			Buying $TSLA shares at today’s price may carry some risk. But driving a Model X carries the least risk of any SUV. https://www.fool.com/investing/2017/06/13/tesla-incs-model-x-is-awarded-highest-safety-ratin.aspx …	2 17 17 17 17	Retweet 17 Retweeted 17		Like 17 Liked 17	/themotleyfool/status/875098062905061378
@CNNBusiness @CNNBusiness @CNNBusiness @CNNBusiness @CNNBusiness	CNN Business‏Verified account @CNNBusiness	14 Jun 2017			Can anything stop @TeslaMotors? $TSLA http://cnnmon.ie/2s1fglz	3 20 20 37 37	Retweet 20 Retweeted 20		Like 37 Liked 37	/CNNBusiness/status/875091728113520642
@TheBubbleBubble @TheBubbleBubble @TheBubbleBubble @TheBubbleBubble @TheBubbleBubble	Jesse Colombo‏Verified account @TheBubbleBubble	14 Jun 2017			Tesla's stock is up 75% this year. That's not a typo: http://money.cnn.com/2017/06/14/investing/tesla-stock-elon-musk/index.html … by @lamonicabuzz $TSLA pic.twitter.com/0KpySLyMJ6	15 18 18 27 27	Retweet 18 Retweeted 18		Like 27 Liked 27	/TheBubbleBubble/status/875060858627518466
@WallStJesus @WallStJesus @WallStJesus @WallStJesus @WallStJesus	JE$US‏ @WallStJesus	14 Jun 2017			ACTIVE FLOW INTO THE FED .. $BAC $TSLA $BABA $FB $X $C $AMZN $NFLX $AKS $NVDA $JPM $RIG $AMD $MU $WDC $TOL $AGNC $GS $TWTR $LULU $ALXN $JDpic.twitter.com/qjM6hiaaX3	1 7 7 12 12	Retweet 7 Retweeted 7		Like 12 Liked 12	/WallStJesus/status/875027661806088193
@TheBubbleBubble @TheBubbleBubble @TheBubbleBubble @TheBubbleBubble @TheBubbleBubble	Jesse Colombo‏Verified account @TheBubbleBubble	14 Jun 2017			550 Credit Score, A New Mustang, And A Collapsing Economy: https://dailyreckoning.com/550-credit-score-new-mustang-collapsing-economy/ … $F $GM $TSLA pic.twitter.com/AkZoh5XsNv	5 7 7 18 18	Retweet 7 Retweeted 7		Like 18 Liked 18	/TheBubbleBubble/status/875011699195211776
@Model3Owners @Model3Owners @Model3Owners @Model3Owners @Model3Owners	Tesla Owners Online‏ @Model3Owners	14 Jun 2017			$TSLA doing quite well today ;) $382+	13 9 9 93 93	Retweet 9 Retweeted 9		Like 93 Liked 93	/Model3Owners/status/874999799422046208
@ShannanSiemens @ShannanSiemens @ShannanSiemens @ShannanSiemens @ShannanSiemens	Shannan Siemens‏ @ShannanSiemens	13 Jun 2017			Now @SquawkStreet @jimcramer The $TSLA bears have been run over. Then they put it in reverse and ran over 'em again. pic.twitter.com/7yYxdnrXT6	2 4 4 18 18	Retweet 4 Retweeted 4		Like 18 Liked 18	/ShannanSiemens/status/874614674872029184
@theflynews @theflynews @theflynews @theflynews @theflynews	The Fly‏ @theflynews	13 Jun 2017			Billionaire investor sees Tesla shares hitting $1,000 in 2020 $TSLA http://bit.ly/2so6tM1	5 5 14 14	Retweet 5 Retweeted 5		Like 14 Liked 14	/theflynews/status/874608814212993024
@carlquintanilla @carlquintanilla @carlquintanilla @carlquintanilla @carlquintanilla	Carl Quintanilla‏Verified account @carlquintanilla	13 Jun 2017			Ron Baron, long Tesla bull, says on @CNBC he thinks stock will be "$500 or $600 next year. $1,000 in 2020." $TSLA	22 36 36 60 60	Retweet 36 Retweeted 36		Like 60 Liked 60	/carlquintanilla/status/874590808124661760
[truncated: 612 more rows]
