# Supplementary material for: Measuring information flux between social media and stock prices with Transfer Entropy
Source: PLoS One. 2021 Sep 23;16(9):e0257686. doi: 10.1371/journal.pone.0257686 (PMC8459996; doi:10.1371/journal.pone.0257686)
Supplement: S1 Data — (ZIP) [file pone.0257686.s001.zip › DATA BASES/8.-TESLA/TESLA/dataminer (6).csv]

UserName	FullName	Date	First Hashtags	Alt Hashtags	Tweet (Message Text)	Retweets	Retweets (w/ Text)	Likes	Likes (w/ Text)	URL Path
@FoxBusiness @FoxBusiness @FoxBusiness @FoxBusiness @FoxBusiness	FOX Business‏Verified account @FoxBusiness	27 Jan 2017	#StockAlert,WallStreet	#WallStreet	#StockAlert - Stocks to watch today on #WallStreet. $SBUX $TSLA http://fxn.ws/2jwYQgD pic.twitter.com/ap3OhiS0tj	9 9 16 16	Retweet 9 Retweeted 9		Like 16 Liked 16	/FoxBusiness/status/824981548176781312
@ChartistHil @ChartistHil @ChartistHil @ChartistHil @ChartistHil	Stock Charting‏ @ChartistHil	27 Jan 2017			Tesla owners are insanely happy with their cars $Tsla http://crwd.fr/2jyzLQl pic.twitter.com/ka4OjFdkNW	3 1 1 5 5	Retweet 1 Retweeted 1		Like 5 Liked 5	/ChartistHil/status/825012788804321280
@businessinsider @businessinsider @businessinsider @businessinsider @businessinsider	Business Insider‏Verified account @businessinsider	24 Jan 2017			Tesla is planning annual hardware updates $TSLA http://read.bi/2j1fDcQ pic.twitter.com/HVltQD32HQ	2 6 6 21 21	Retweet 6 Retweeted 6		Like 21 Liked 21	/businessinsider/status/823979241087926272
@nobullshytrader @nobullshytrader @nobullshytrader @nobullshytrader @nobullshytrader	nobullshytrading‏ @nobullshytrader	27 Jan 2017			$PCLN $TSLA $NFLX $REN $CLVS $AMZN $FB $EBAY $FDX idiots just buyin blindly at this point, happened in 2008 at that peak also,they'll learn	1 2 2 2 2	Retweet 2 Retweeted 2		Like 2 Liked 2	/nobullshytrader/status/825121360447938560
@IBDinvestors @IBDinvestors @IBDinvestors @IBDinvestors @IBDinvestors	Investors.com‏Verified account @IBDinvestors	28 Jan 2017			Facebook, Apple, Amazon, Fed, Jobs Data: Investing Action Plan http://ow.ly/2LCr308ru5b $FB $AAPL $AMZN $XOM $TSLA $ULTApic.twitter.com/waZStTFJ9E	5 5 1 1	Retweet 5 Retweeted 5		Like 1 Liked 1	/IBDinvestors/status/825367523382198273
@FoxBusiness @FoxBusiness @FoxBusiness @FoxBusiness @FoxBusiness	FOX Business‏Verified account @FoxBusiness	23 Jan 2017			Companies meting with Trump: $TSLA $F $LMT $JNJpic.twitter.com/x51DpMkL1P	2 22 22 57 57	Retweet 22 Retweeted 22		Like 57 Liked 57	/FoxBusiness/status/823544620319703040
@IBDinvestors @IBDinvestors @IBDinvestors @IBDinvestors @IBDinvestors	Investors.com‏Verified account @IBDinvestors	29 Jan 2017			Why Amazon, Tesla Lead Top 5 Stocks To Watch Amid Trump, Earnings http://ow.ly/MQQC308svrw $AMZN $TSLA $GRUB $ULTA $DPZpic.twitter.com/BUbnGUnQG3	1 9 9 8 8	Retweet 9 Retweeted 9		Like 8 Liked 8	/IBDinvestors/status/825691845812486145
@RobInTheBlack @RobInTheBlack @RobInTheBlack @RobInTheBlack @RobInTheBlack	Rob Smith‏ @RobInTheBlack	24 Jan 2017			I kinda miss my $TSLA troll now	2 2 2 7 7	Retweet 2 Retweeted 2		Like 7 Liked 7	/RobInTheBlack/status/823924293985824769
@msttrader @msttrader @msttrader @msttrader @msttrader	Alan Farley‏Verified account @msttrader	26 Jan 2017			$TSLA rising because EPA standards out the window and everyone's going to buy SUV gas guzzlers again? Does not compute.	3 1 1 6 6	Retweet 1 Retweeted 1		Like 6 Liked 6	/msttrader/status/824667222257786881
@option_snipper @option_snipper @option_snipper @option_snipper @option_snipper	Option_Sniper‏ @option_snipper	29 Jan 2017			Mark my word $BABA will be STAR this yr along w/ $TSLA $NVDA. STRONG b/o run. Vol very low on pull back. I bot on dip Friday. PT: 130 by EOYpic.twitter.com/vEqnbj92oe	1 7 7 22 22	Retweet 7 Retweeted 7		Like 22 Liked 22	/option_snipper/status/825823008778571777
@Sandro_power @Sandro_power @Sandro_power @Sandro_power @Sandro_power	PowerTriggerTrade‏ @Sandro_power	29 Jan 2017			$NFLX $TSLA video plans setup, I explain some very important key points,confirmation is very important https://youtu.be/tnPDyJ43M_0	17 17 23 23	Retweet 17 Retweeted 17		Like 23 Liked 23	/Sandro_power/status/825816871878479873
@evannex_com @evannex_com @evannex_com @evannex_com @evannex_com	EVANNEX for Tesla‏ @evannex_com	29 Jan 2017	#Tesla,teslamotors,teslamodels,teslamodelx	#teslamotors	#Tesla owners in California, more charging stations coming, read here: http://ow.ly/2vdx308sVKc $tsla #teslamotors #teslamodels #teslamodelx	1 6 6 7 7	Retweet 6 Retweeted 6		Like 7 Liked 7	/evannex_com/status/825807949830451200
@SJosephBurns @SJosephBurns @SJosephBurns @SJosephBurns @SJosephBurns	Steve Burns‏ @SJosephBurns	29 Jan 2017			$TSLA followed the 10 day EMA support line straight up like a rocket. pic.twitter.com/mHReUFmi20	4 5 5 33 33	Retweet 5 Retweeted 5		Like 33 Liked 33	/SJosephBurns/status/825805602903322624
@Drugdoctor2014 @Drugdoctor2014 @Drugdoctor2014 @Drugdoctor2014 @Drugdoctor2014	Drugdoctor1‏ @Drugdoctor2014	29 Jan 2017			$ICNB.0285 #1 STOCK of 2017-30 STATE ROLLOUT! $AMZN $TSLA $WMT $TGT $NVDA $SPY $GLD $EBAY $AAPL $FB $TWTR $GS $S $GOOG $DIS $IBM $MSFTpic.twitter.com/L9oQgO3x63	4 4 4 4	Retweet 4 Retweeted 4		Like 4 Liked 4	/Drugdoctor2014/status/825749791946706944
@JustinPulitzer @JustinPulitzer @JustinPulitzer @JustinPulitzer @JustinPulitzer	Justin Pulitzer‏ @JustinPulitzer	28 Jan 2017			Weekend Review VIDEO 1/29 $VIX $TLT $IBB $BMY $SPY $IWM $QQQ $MSFT $GOOG $AAPL $AMZN $FB $NFLX $TSLA $NVDA $PCLN $GShttps://youtu.be/A78h3NrI7R0	6 8 8 24 24	Retweet 8 Retweeted 8		Like 24 Liked 24	/JustinPulitzer/status/825501194185539584
@evannex_com @evannex_com @evannex_com @evannex_com @evannex_com	EVANNEX for Tesla‏ @evannex_com	28 Jan 2017	#TeslaModel3,teslamotors,teslamodels,teslamodelx,elonmusk	#teslamotors	2017 could be the year of the #TeslaModel3 and here's why: http://ow.ly/Vnfk308rVwP $tsla #teslamotors #teslamodels #teslamodelx #elonmusk	1 8 8 14 14	Retweet 8 Retweeted 8		Like 14 Liked 14	/evannex_com/status/825455040563441667
@evannex_com @evannex_com @evannex_com @evannex_com @evannex_com	EVANNEX for Tesla‏ @evannex_com	28 Jan 2017	#Tesla,teslamotors,teslamodels,teslamodelx	#teslamotors	What #Tesla Autopilot says about the future of self-driving, read here: http://ow.ly/lHYB308rEQq $tsla #teslamotors #teslamodels #teslamodelx	3 3 9 9	Retweet 3 Retweeted 3		Like 9 Liked 9	/evannex_com/status/825413322866622464
@ILCtsxv @ILCtsxv @ILCtsxv @ILCtsxv @ILCtsxv	InternationalLithium‏ @ILCtsxv	27 Jan 2017	#TheSwitch,Lithium,Battery,Electric,Cars,EVs,ILC	#Lithium	#TheSwitch Falling #Lithium #Battery Prices Are Driving The Exponential Growth Of #Electric #Cars. http://kirillklip.blogspot.com/2017/01/falling-lithium-battery-prices-are.html#.WIdQkCZQ1QI.twitter … #EVs #ILC $TSLA pic.twitter.com/1HNBXnh0kz	12 12 9 9	Retweet 12 Retweeted 12		Like 9 Liked 9	/ILCtsxv/status/825125912224157698
@YahooFinance @YahooFinance @YahooFinance @YahooFinance @YahooFinance	Yahoo Finance‏Verified account @YahooFinance	27 Jan 2017			Tesla explains canceled order with German supplier SHW https://yhoo.it/2jxSNrU $TSLA pic.twitter.com/NuHfeQg0Pr	3 3 4 4	Retweet 3 Retweeted 3		Like 4 Liked 4	/YahooFinance/status/825065698145759233
@globallithium @globallithium @globallithium @globallithium @globallithium	Joe Lowry‏ @globallithium	27 Jan 2017	#lithium,ARG		To those who doubted the $LAC / @GanfengLithium deal. Even the CNY holiday didn't slow the #lithium investment timetable. $SQM #ARG $TSLA pic.twitter.com/rv4cB0ypyg	4 4 21 21	Retweet 4 Retweeted 4		Like 21 Liked 21	/globallithium/status/824978332047532035
@evannex_com @evannex_com @evannex_com @evannex_com @evannex_com	EVANNEX for Tesla‏ @evannex_com	27 Jan 2017	#Tesla,electricvehicle,teslamotors,teslamodels,teslamodelx,EV	#electricvehicle	#Tesla is nearing 30% of #electricvehicle market in US, read here: http://ow.ly/It1x308prt8 $tsla #teslamotors #teslamodels #teslamodelx #EV	1 7 7 11 11	Retweet 7 Retweeted 7		Like 11 Liked 11	/evannex_com/status/824959587937828864
@globallithium @globallithium @globallithium @globallithium @globallithium	Joe Lowry‏ @globallithium	27 Jan 2017	#ESS,lithium	#lithium	Don't miss the impact of #ESS on #lithium demand: $TSLA brings online its massive - 80 MWh Powerpack station https://electrek.co/2017/01/23/tesla-mira-loma-powerpack-station-southern-california-edison/ …	14 14 14 14	Retweet 14 Retweeted 14		Like 14 Liked 14	/globallithium/status/824958803271630848
@IBDinvestors @IBDinvestors @IBDinvestors @IBDinvestors @IBDinvestors	Investors.com‏Verified account @IBDinvestors	26 Jan 2017			Tesla shifts into ligitation mode, while its stock shifts toward a potential buy point http://ow.ly/V1CV308oAfZ $TSLA pic.twitter.com/5UIEzXp1TE	3 3 3 3	Retweet 3 Retweeted 3		Like 3 Liked 3	/IBDinvestors/status/824768159043436544
@globallithium @globallithium @globallithium @globallithium @globallithium @lowryjp @DMac970	Joe Lowry‏ @globallithium Joe Lowry @lowryjp	26 Jan 2017	#lithium,connectthedots	#connectthedots	To be clear, @DavidDeak is one of a handful of people that command my attention regarding #lithium. He left $TSLA for $LAC. #connectthedotshttps://twitter.com/lowryjp/status/824742572610428930 … Yes, @DavidDeak is very upbeat on #lithium demand. Dr D makes me look like an abject pessimist. That said, I am coming around.	5 5 13 13	Retweet 5 Retweeted 5		Like 13 Liked 13	/globallithium/status/824743911340011522
@RiskOfRuin256 @RiskOfRuin256 @RiskOfRuin256 @RiskOfRuin256 @RiskOfRuin256 @Automotive_News	RiskOfRuin256‏ @RiskOfRuin256 Automotive NewsVerified account @Automotive_News	26 Jan 2017			"Musk floated the idea of a carbon tax at the meeting but got little or no support..." Saved you a click $TSLA https://twitter.com/Automotive_News/status/824671087078342657 … Tesla's Musk floats idea of a carbon tax to Trump, CEOs http://ift.tt/2k8aJdJ	2 6 6 19 19	Retweet 6 Retweeted 6		Like 19 Liked 19	/RiskOfRuin256/status/824731607621914626
@evannex_com @evannex_com @evannex_com @evannex_com @evannex_com	EVANNEX for Tesla‏ @evannex_com	26 Jan 2017	#TeslaModel3,tesla,teslamotors,elonmusk	#tesla	New teaser video for #TeslaModel3 starting to appear in EU stores, watch here: http://ow.ly/JE8n308n6aa $tsla #tesla #teslamotors #elonmusk	1 12 12 31 31	Retweet 12 Retweeted 12		Like 31 Liked 31	/evannex_com/status/824600650453581825
@RedDogT3 @RedDogT3 @RedDogT3 @RedDogT3 @RedDogT3	Scott Redler‏Verified account @RedDogT3	26 Jan 2017	#indicators		High beta tech $nflx $amzn $googl $baba $tsla $swks $fb moved well in advance to give clues that indices would follow #indicators	1 3 3 15 15	Retweet 3 Retweeted 3		Like 15 Liked 15	/RedDogT3/status/824561572957786112
@canuck2usa @canuck2usa @canuck2usa @canuck2usa @canuck2usa	CtheLightTrading‏ @canuck2usa	25 Jan 2017			Recent trades being discussed on Periscope: $TSLA pic.twitter.com/qAimtuFAbg	1 5 5 23 23	Retweet 5 Retweeted 5		Like 23 Liked 23	/canuck2usa/status/824368184300015616
@chessNwine @chessNwine @chessNwine @chessNwine @chessNwine	Chess‏ @chessNwine	25 Jan 2017			$TSLA Daily. Similar straight-up rally for Tesla to early-2016. Up against resistance trend. See if holds. EPS 02/08 pic.twitter.com/S2JuDRhT83	2 3 3 5 5	Retweet 3 Retweeted 3		Like 5 Liked 5	/chessNwine/status/824306283138449409
@nserota @nserota @nserota @nserota @nserota	Nathan Serota‏ @nserota	25 Jan 2017	#solar		With $145m from $TSLA and $139m from @Mosaic, #solar securitization volume to cross the $1bn threshold in 1Q17, driven by loan-backed deals.	7 7 6 6	Retweet 7 Retweeted 7		Like 6 Liked 6	/nserota/status/824282278671056896
@TeslaAgnostic @TeslaAgnostic @TeslaAgnostic @TeslaAgnostic @TeslaAgnostic @ElectrekCo	Realist‏ @TeslaAgnostic Electrek.Co @ElectrekCo	25 Jan 2017			To hide all the unsold $TSLA ? https://twitter.com/ElectrekCo/status/824238813614604288 … Elon Musk says he will 'seriously' start digging a tunnel 'in a month or so' to address traffic problems in LA https://electrek.co/2017/01/25/elon-musk-tunnel-digging/ … pic.twitter.com/fT9EbA7JeT	1 2 2 12 12	Retweet 2 Retweeted 2		Like 12 Liked 12	/TeslaAgnostic/status/824241550645489664
@AdamSinger @AdamSinger @AdamSinger @AdamSinger @AdamSinger	Adam Singer‏Verified account @AdamSinger	24 Jan 2017			Tesla quietly brings online its massive 80 MWh Powerpack station with Southern California Edison: https://electrek.co/2017/01/23/tesla-mira-loma-powerpack-station-southern-california-edison/ … $TSLA	1 7 7 9 9	Retweet 7 Retweeted 7		Like 9 Liked 9	/AdamSinger/status/824070382722289664
@kirillklip @kirillklip @kirillklip @kirillklip @kirillklip	Kirill Klip 🌎 🔥#rEVolution 🎸‏ @kirillklip	24 Jan 2017	#TheSwitch,Lithium,Battery,Electric,Cars,EVs,ILC	#Lithium	#TheSwitch Falling #Lithium #Battery Prices Are Driving The Exponential Growth Of #Electric #Cars. http://kirillklip.blogspot.com/2017/01/falling-lithium-battery-prices-are.html#.WIdQkCZQ1QI.twitter … … #EVs #ILC $TSLA pic.twitter.com/eGfc20awUY	43 43 12 12	Retweet 43 Retweeted 43		Like 12 Liked 12	/kirillklip/status/823884218312822784
@FoxBusiness @FoxBusiness @FoxBusiness @FoxBusiness @FoxBusiness	FOX Business‏Verified account @FoxBusiness	24 Jan 2017			.@TeslaMotors: Expect major improvements every 12 to 18 months $TSLA http://fxn.ws/2jViIuR	1 10 10 16 16	Retweet 10 Retweeted 10		Like 16 Liked 16	/FoxBusiness/status/823807555042504704
@FoxBusiness @FoxBusiness @FoxBusiness @FoxBusiness @FoxBusiness	FOX Business‏Verified account @FoxBusiness	23 Jan 2017	#StockAlert,WallStreet	#WallStreet	#StockAlert - Stocks to watch today on #WallStreet $TSLA $Spic.twitter.com/GuAB52BZ6H	5 14 14 19 19	Retweet 14 Retweeted 14		Like 19 Liked 19	/FoxBusiness/status/823536786383118337
@johnscharts @johnscharts @johnscharts @johnscharts @johnscharts	Johns Charts‏ @johnscharts	20 Jan 2017			$TSLA weekly interesting view pic.twitter.com/eTwj85zoqn	1 6 6 15 15	Retweet 6 Retweeted 6		Like 15 Liked 15	/johnscharts/status/822607916356292609
@MarketSmith @MarketSmith @MarketSmith @MarketSmith @MarketSmith	MarketSmith‏Verified account @MarketSmith	20 Jan 2017			Tesla’s crash rate dropped 40 percent after Autopilot was installed, Feds say: http://ow.ly/EGNE308cRLC $TSLA	2 2 6 6	Retweet 2 Retweeted 2		Like 6 Liked 6	/MarketSmith/status/822564902078480385
@MarketSmith @MarketSmith @MarketSmith @MarketSmith @MarketSmith	MarketSmith‏Verified account @MarketSmith	19 Jan 2017			Tesla Has Officially Confirmed Model 3 Production at the Gigafactory: http://ow.ly/xafK308aSYc $TSLA	3 3 5 5	Retweet 3 Retweeted 3		Like 5 Liked 5	/MarketSmith/status/822242764993785857
@JeffCNYC @JeffCNYC @JeffCNYC @JeffCNYC @JeffCNYC	jeff‏ @JeffCNYC	19 Jan 2017			Senior exec at GM told me they expect zero Model 3 deliveries in 2017 and $tsla will be lucky to deliver small fraction of 2018 projections.	2 2 2 15 15	Retweet 2 Retweeted 2		Like 15 Liked 15	/JeffCNYC/status/822189507097358337
@TheStalwart @TheStalwart @TheStalwart @TheStalwart @TheStalwart	Joe Weisenthal‏ @TheStalwart	19 Jan 2017			A new study suggests Tesla's autopilot is really good for reducing crashes https://www.bloomberg.com/news/articles/2017-01-19/tesla-s-autopilot-vindicated-with-40-percent-drop-in-crashes … via @tsrandall $TSLA pic.twitter.com/jPgI1XNtzN	9 9 9 9	Retweet 9 Retweeted 9		Like 9 Liked 9	/TheStalwart/status/822162861703200768
@AlexRoy144 @AlexRoy144 @AlexRoy144 @AlexRoy144 @AlexRoy144	Alex Roy‏ @AlexRoy144	19 Jan 2017			NHTSA exonerates $TSLA over Joshua Brown Autopilot accident. Stock up 2.43%. Will this open the door to more semi-autonomous solutions? pic.twitter.com/CLHTQdBji0	4 4 4 11 11	Retweet 4 Retweeted 4		Like 11 Liked 11	/AlexRoy144/status/822132635308847104
@YahooFinance @YahooFinance @YahooFinance @YahooFinance @YahooFinance	Yahoo Finance‏Verified account @YahooFinance	19 Jan 2017			Donald Trump and Elon Musk's views on US manufacturing could be a big win for Tesla https://yhoo.it/2jQ8rgx $TSLA pic.twitter.com/Jhkg3qTWgI	1 8 8 13 13	Retweet 8 Retweeted 8		Like 13 Liked 13	/YahooFinance/status/822127065508048896
@MidwestHedgie @MidwestHedgie @MidwestHedgie @MidwestHedgie @MidwestHedgie	Midwestern Hedgie‏ @MidwestHedgie	19 Jan 2017			I'm a little embarrassed for this guy. $TSLA pic.twitter.com/SOS09eBIVG	3 3 3 11 11	Retweet 3 Retweeted 3		Like 11 Liked 11	/MidwestHedgie/status/822116795112951808
@canuck2usa @canuck2usa @canuck2usa @canuck2usa @canuck2usa	CtheLightTrading‏ @canuck2usa	19 Jan 2017			$TSLA shorts today in some more pain pic.twitter.com/WTTrEHLIoP	3 5 5 11 11	Retweet 5 Retweeted 5		Like 11 Liked 11	/canuck2usa/status/822094491356041216
@businessinsider @businessinsider @businessinsider @businessinsider @businessinsider	Business Insider‏Verified account @businessinsider	19 Jan 2017			$TSLA shares climbing after Adam Jonas upgrade http://read.bi/2jPyZi2 pic.twitter.com/aniTOdrTzF	1 12 12 9 9	Retweet 12 Retweeted 12		Like 9 Liked 9	/businessinsider/status/822093359145684994
@HFMajorTom @HFMajorTom @HFMajorTom @HFMajorTom @HFMajorTom	HFMajorTom‏ @HFMajorTom	19 Jan 2017			When the only thing you got to upgrade is "shorter delay" (?!) what could it mean?... Another $2B offering in the pipe?... $TSLA pic.twitter.com/dLdxob8OD6	2 4 4 11 11	Retweet 4 Retweeted 4		Like 11 Liked 11	/HFMajorTom/status/822091303404109827
@GerberKawasaki @GerberKawasaki @GerberKawasaki @GerberKawasaki @GerberKawasaki	Ross Gerber‏Verified account @GerberKawasaki	19 Jan 2017	#stocks		#stocks start higher. Netflix up $8 Tesla up $9. Don't bet against two amazing innovators. Musk Hastings are the best! $tsla $nflx	4 4 11 11	Retweet 4 Retweeted 4		Like 11 Liked 11	/GerberKawasaki/status/822090131171459072
@RedDogT3 @RedDogT3 @RedDogT3 @RedDogT3 @RedDogT3	Scott Redler‏Verified account @RedDogT3	19 Jan 2017			Today is not the day to start new positions in $tsla or $nflx. You've had many chances this past month. You need to trim & trail. Or wait	3 3 16 16	Retweet 3 Retweeted 3		Like 16 Liked 16	/RedDogT3/status/822087319461253120
@ElectrekCo @ElectrekCo @ElectrekCo @ElectrekCo @ElectrekCo	Electrek.Co‏ @ElectrekCo	19 Jan 2017			Tesla $TSLA surges 4% after upgrade by Morgan Stanley because of Model 3 forecast https://electrek.co/2017/01/19/tesla-tsla-upgrade-morgan-stanley-model-3-forecast/ …pic.twitter.com/TXGHI0Uvwq	1 35 35 97 97	Retweet 35 Retweeted 35		Like 97 Liked 97	/ElectrekCo/status/822078910150168576
@cvpayne @cvpayne @cvpayne @cvpayne @cvpayne	Charles V Payne‏Verified account @cvpayne	19 Jan 2017			Betting on Stocks to Go Down Not Working Out For Shorts This Morning Favorite Targets/Percent Float Short $TSLA 38.2% $NFLX 5.8% $CHKP 7.5%	4 7 7 39 39	Retweet 7 Retweeted 7		Like 39 Liked 39	/cvpayne/status/822075412670976000
@optionstrader32 @optionstrader32 @optionstrader32 @optionstrader32 @optionstrader32	OptionsTrader32‏ @optionstrader32	19 Jan 2017			$TSLA MS Jonas has a bull case of 497 and bear case of 50. Tesla is scheduled to release phase 3 data in 2018	3 3 11 11	Retweet 3 Retweeted 3		Like 11 Liked 11	/optionstrader32/status/822058260291350528
@globallithium @globallithium @globallithium @globallithium @globallithium @ricktimcke	Joe Lowry‏ @globallithium Rick Timcke @ricktimcke	18 Jan 2017	#lithium		Better late than never. Nissan moves to a respectable e-vehicle number about a decade late. Good for #lithium $TSLA $ALB $SQM $LAC $GXY $PLShttps://twitter.com/ricktimcke/status/821768059136282624 … Renault-Nissan electric car sales hit 400,000, CEO says in Davos http://flip.it/-2L8Iy	1 10 10 16 16	Retweet 10 Retweeted 10		Like 16 Liked 16	/globallithium/status/821794801226051585
@eriz35 @eriz35 @eriz35 @eriz35 @eriz35 @Lebeaucarnews	iso merry f 🎄king christmas‏ @eriz35 Phil LeBeauVerified account @Lebeaucarnews	18 Jan 2017			Translation: the Model 3 isn't even close to being in production LOL $TSLA https://twitter.com/Lebeaucarnews/status/821784502015967232 … Tesla has a new $350 million plan for the Gigafactory http://dlvr.it/N85rRH pic.twitter.com/ljDWFMj4uf	5 3 3 12 12	Retweet 3 Retweeted 3		Like 12 Liked 12	/eriz35/status/821784761295372292
@seeitmarket @seeitmarket @seeitmarket @seeitmarket @seeitmarket	See It Market‏ @seeitmarket	18 Jan 2017			NEW Blog - "Did Trump Mark The Bottom For Solar Stocks?" https://www.seeitmarket.com/trump-mark-bottom-solar-stocks-tan-investing-16475/ … by @ATMcharts $TAN $TSLA $FSLRpic.twitter.com/CwhNWsQOaw	9 9 9 9	Retweet 9 Retweeted 9		Like 9 Liked 9	/seeitmarket/status/821720404251279360
@YahooFinance @YahooFinance @YahooFinance @YahooFinance @YahooFinance	Yahoo Finance‏Verified account @YahooFinance	15 Jan 2017			Tesla's big hire may mean more competition for Apple and Google https://yhoo.it/2j7KHqd $TSLA $AAPL $GOOGLpic.twitter.com/7nKRnTZfM8	5 5 6 6	Retweet 5 Retweeted 5		Like 6 Liked 6	/YahooFinance/status/820556256582729728
@johnscharts @johnscharts @johnscharts @johnscharts @johnscharts	Johns Charts‏ @johnscharts	14 Jan 2017			$TSLA hitting resistance after uptrend. I like the recent volume spike. Worth watching. pic.twitter.com/n7F8Gy54q0	2 6 6 15 15	Retweet 6 Retweeted 6		Like 15 Liked 15	/johnscharts/status/820245516416061440
@cnntech @cnntech @cnntech @cnntech @cnntech	CNN Tech‏Verified account @cnntech	13 Jan 2017			Tesla revealed what it will charge for a charge: http://cnnmon.ie/2jM4UD8 $TSLA pic.twitter.com/sdEEyPsTuB	2 18 18 23 23	Retweet 18 Retweeted 18		Like 23 Liked 23	/cnntech/status/819925728053567488
@RedDogT3 @RedDogT3 @RedDogT3 @RedDogT3 @RedDogT3	Scott Redler‏Verified account @RedDogT3	13 Jan 2017			I think the longer $tsla holds $225ish the better the next trade above $232	1 4 4 12 12	Retweet 4 Retweeted 4		Like 12 Liked 12	/RedDogT3/status/819912009546350592
@FoxBusiness @FoxBusiness @FoxBusiness @FoxBusiness @FoxBusiness	FOX Business‏Verified account @FoxBusiness	13 Jan 2017	#StockAlert,WallStreet	#WallStreet	#StockAlert - Stocks to watch today on #WallStreet $TSLA $LOWpic.twitter.com/zBDAJj2cI9	1 4 4 21 21	Retweet 4 Retweeted 4		Like 21 Liked 21	/FoxBusiness/status/819911904093057024
@globallithium @globallithium @globallithium @globallithium @globallithium	Joe Lowry‏ @globallithium	12 Jan 2017	#lifhium		Cool Hand Luke of $ALB morphs into media darling. Better check the math on the cost of #lifhium in a $TSLA http://video.cnbc.com/gallery/?video=3000583661 …	1 12 12 15 15	Retweet 12 Retweeted 12		Like 15 Liked 15	/globallithium/status/819776900394385409
@MovistarMX @MovistarMX @MovistarMX	Movistar México‏Verified account @MovistarMX	Jul 1			Todo cabe en un plan sabiéndolo acomodar, por eso hicimos este solo para ti.	27 36 36 173 173	Retweet 36 Retweeted 36		Like 173 Liked 173	/MovistarMX/status/1145718136987148295
@247WolfSt @247WolfSt @247WolfSt @247WolfSt @247WolfSt	247WolfSt‏ @247WolfSt	12 Jan 2017			$TSLA $AAPL Tesla Motors Inc (NASDAQ:TSLA) Just hired Chris Lattner, a key Apple inc executive http://www.247wolfst.com/nasdaq/tesla-motors-inc-nasdaqtsla-just-hired-chris-lattner-a-key-apple-inc-executive/ …	2 2 5 5	Retweet 2 Retweeted 2		Like 5 Liked 5	/247WolfSt/status/819717324601233413
@BColwell_CTA @BColwell_CTA @BColwell_CTA @BColwell_CTA @BColwell_CTA	Brian D Colwell‏ @BColwell_CTA	12 Jan 2017	#solar,Tesla,NASDAQ,renewable,energy,lithium,musk	#Tesla	World's largest #solar rooftop installation - #Tesla Motors (#NASDAQ: $TSLA) http://ow.ly/XrQ5307Wqcy #renewable #energy #lithium $lit #musk	9 9 10 10	Retweet 9 Retweeted 9		Like 10 Liked 10	/BColwell_CTA/status/819705577924427776
@evannex_com @evannex_com @evannex_com @evannex_com @evannex_com	EVANNEX for Tesla‏ @evannex_com	12 Jan 2017	#Tesla,teslamotors,elonmusk	#teslamotors	#Tesla builds new 1000 mile corridor in Australia with Supercharger access, read here: http://ow.ly/E7X7307X1CG $tsla #teslamotors #elonmusk	5 5 10 10	Retweet 5 Retweeted 5		Like 10 Liked 10	/evannex_com/status/819663890472697857
@allstarcharts @allstarcharts @allstarcharts @allstarcharts @allstarcharts	J.C. Parets‏ @allstarcharts	12 Jan 2017			for those stuck in the $TSLA vs $GM debate, here is one relative to the other stuck within a 3-year sideways range. a big nothing burgerpic.twitter.com/xJH69FjeGR	2 2 11 11	Retweet 2 Retweeted 2		Like 11 Liked 11	/allstarcharts/status/819610297413476353
@evannex_com @evannex_com @evannex_com @evannex_com @evannex_com	EVANNEX for Tesla‏ @evannex_com	12 Jan 2017	#ElonMusk,Tesla,Gigafactory,teslamotors,teslamodel3	#Tesla	Audio of #ElonMusk answering investor questions at #Tesla #Gigafactory, visit here: http://ow.ly/XB6Z307Wzjj $tsla #teslamotors #teslamodel3	7 7 10 10	Retweet 7 Retweeted 7		Like 10 Liked 10	/evannex_com/status/819602336721076224
@WallStCynic @WallStCynic @WallStCynic @WallStCynic @WallStCynic	Diogenes‏ @WallStCynic	11 Jan 2017			Updated $TSLA executive departure table pic.twitter.com/zDBfFc6K2k	2 14 14 35 35	Retweet 14 Retweeted 14		Like 35 Liked 35	/WallStCynic/status/819401508412391424
@Sandro_power @Sandro_power @Sandro_power @Sandro_power @Sandro_power	PowerTriggerTrade‏ @Sandro_power	11 Jan 2017			$TSLA new plan. Video plan explains the facts confirmation is key https://youtu.be/imoDYu84f2A	1 16 16 22 22	Retweet 16 Retweeted 16		Like 22 Liked 22	/Sandro_power/status/819373844779663362
@valuewalk @valuewalk @valuewalk @valuewalk @valuewalk	ValueWalk‏ @valuewalk	11 Jan 2017			Whitney Tilson Was THIS Close To Shorting Tesla …. Again http://www.valuewalk.com/2017/01/whitney-tilson-netflix-tesla/ … $NFLX $TSLA $JCP $AMZN $HLF $M $F	2 8 8 16 16	Retweet 8 Retweeted 8		Like 16 Liked 16	/valuewalk/status/819346188700946432
@firstadopter @firstadopter @firstadopter @firstadopter @firstadopter	📉Tae Kim‏Verified account @firstadopter	11 Jan 2017			Peter Thiel tells a story of being in a sports car crash with $TSLA Elon Musk -> https://www.nytimes.com/2017/01/11/fashion/peter-thiel-donald-trump-silicon-valley-technology-gawker.html?hpw&rref=fashion&action=click&pgtype=Homepage&module=well-region&region=bottom-well&WT.nav=bottom-well&_r=0 …pic.twitter.com/NySgC1wrg3	1 28 28 52 52	Retweet 28 Retweeted 28		Like 52 Liked 52	/firstadopter/status/819313847131602945
@businessinsider @businessinsider @businessinsider @businessinsider @businessinsider	Business Insider‏Verified account @businessinsider	11 Jan 2017			Tesla's big hire may mean more competition for Apple and Google $TSLA $AAPL $GOOG $GOOGL http://read.bi/2jEVx85 pic.twitter.com/bEUYX00jx1	16 16 22 22	Retweet 16 Retweeted 16		Like 22 Liked 22	/businessinsider/status/819283303706542090
@DanZanger @DanZanger @DanZanger @DanZanger @DanZanger	Dan Zanger‏ @DanZanger	11 Jan 2017			Leave opinions and feelings at the door because price and volume speak a language that continues to provides millions in gains! $TSLA $AMZN	3 3 19 19	Retweet 3 Retweeted 3		Like 19 Liked 19	/DanZanger/status/819251671641554949
@MotleyFoolTech @MotleyFoolTech @MotleyFoolTech @MotleyFoolTech @MotleyFoolTech	Motley Fool Tech‏ @MotleyFoolTech	8 Jan 2017			Elon Musk's single best piece of advice. $TSLA pic.twitter.com/TDRkPnjQYY	1 32 32 74 74	Retweet 32 Retweeted 32		Like 74 Liked 74	/MotleyFoolTech/status/818279927313211392
@OddStockTrader @OddStockTrader @OddStockTrader @OddStockTrader @OddStockTrader	Cody [Be Brave]‏ @OddStockTrader	8 Jan 2017			We get it $TSLA we get it.... pic.twitter.com/zvxYqohBQ9	3 3 14 14	Retweet 3 Retweeted 3		Like 14 Liked 14	/OddStockTrader/status/818166312761331712
@TheStreet @TheStreet @TheStreet @TheStreet @TheStreet	TheStreet‏Verified account @TheStreet	8 Jan 2017			Once completed, Tesla's Gigafactory should manufacture lithium-ion batteries for 500,000 vehicles a year: http://trib.al/eLv6H7I $TSLA pic.twitter.com/jH61NrjVig	11 11 13 13	Retweet 11 Retweeted 11		Like 13 Liked 13	/TheStreet/status/818016917587980288
@realwillmeade @realwillmeade @realwillmeade @realwillmeade @realwillmeade	Will Meade‏ @realwillmeade	7 Jan 2017			Unusual call option activity 12/6: $IAG $XBI $GPS $AMZN $FB $RAD $XLV $NUGT $JNUG $EBAY $BMY $TSLA $AAPL $NFLX $UVXY $UGAZ $SLV $TSLA $GOOG	3 3 7 7	Retweet 3 Retweeted 3		Like 7 Liked 7	/realwillmeade/status/817906236247175168
@mcwm @mcwm @mcwm @mcwm @mcwm	Mike Murphy‏Verified account @mcwm	4 Jan 2017	#CES2017		Seems like Tesla investors weren’t that worried by what they saw last night with Faraday Future http://qz.com/877563 $TSLA #CES2017pic.twitter.com/2eCSH4jAJf	3 3 7 7	Retweet 3 Retweeted 3		Like 7 Liked 7	/mcwm/status/816712860399058944
@traderstewie @traderstewie @traderstewie @traderstewie @traderstewie	traderstewie‏ @traderstewie	4 Jan 2017	#s		Never ever forget this: It's NOT the news, it's the REACTION to the news. $TSLA sales fell short of #s but look at the stock REACTIONpic.twitter.com/2wyUQCbVfs	10 29 29 83 83	Retweet 29 Retweeted 29		Like 83 Liked 83	/traderstewie/status/816706627378155521
@YahooFinance @YahooFinance @YahooFinance @YahooFinance @YahooFinance	Yahoo Finance‏Verified account @YahooFinance	4 Jan 2017	#stock		#stock movers: $GM jumps on sales beat; $BABA gains; $AMZN $F $GM $TSLA $PNRA $SNY $REGN $AMGN https://yhoo.it/2iDZBSK @SeanaNSmithpic.twitter.com/blI4vR1nQv	4 4 9 9	Retweet 4 Retweeted 4		Like 9 Liked 9	/YahooFinance/status/816688387134459904
@StockTwits @StockTwits @StockTwits @StockTwits @StockTwits	StockTwits‏Verified account @StockTwits	4 Jan 2017			The amount of short interest surrounding Tesla is near its HIGHEST levels ever right now: http://stocktwits.com/OMillionaires/message/70784525?utm_medium=community-twitter&utm_source=twitter.com&utm_campaign=outboundteam … $TSLA	3 5 5 8 8	Retweet 5 Retweeted 5		Like 8 Liked 8	/StockTwits/status/816664210100715520
@MovistarMX @MovistarMX @MovistarMX	Movistar México‏Verified account @MovistarMX	Jul 1			Si todavía no tienes plan, ¡felicidades! Lo acabas de encontrar	44 34 34 249 249	Retweet 34 Retweeted 34		Like 249 Liked 249	/MovistarMX/status/1145718002488401921
@StockTwits @StockTwits @StockTwits @StockTwits @StockTwits	StockTwits‏Verified account @StockTwits	4 Jan 2017			Everyone is talking about Tesla today and here's why. In Q4, Tesla delivered 22,200 vehicles: http://stocktwits.com/mcmuggets/message/70764811?utm_medium=community-twitter&utm_source=twitter.com&utm_campaign=outboundteam … $TSLA pic.twitter.com/WPlaVcIafw	1 21 21 26 26	Retweet 21 Retweeted 21		Like 26 Liked 26	/StockTwits/status/816654413980835840
@RedDogT3 @RedDogT3 @RedDogT3 @RedDogT3 @RedDogT3	Scott Redler‏Verified account @RedDogT3	4 Jan 2017			$tsla production #'s could be old news-Holding $210ish keeps it very constructive-Going green would be impressive pic.twitter.com/yhKeJdpe4f	2 13 13 27 27	Retweet 13 Retweeted 13		Like 27 Liked 27	/RedDogT3/status/816636756451819521
@shanselman @shanselman @shanselman @shanselman @shanselman @Jamesco	Scott Hanselman‏Verified account @shanselman James Martin 📷Verified account @Jamesco	3 Jan 2017			No thanks. $TSLA https://twitter.com/jamesco/status/816477917903405056 … There it is. The #FaradayFuture #FF91 pic.twitter.com/hxNogXjXgz	2 4 4 23 23	Retweet 4 Retweeted 4		Like 23 Liked 23	/shanselman/status/816507525390483456
@AlexRubalcava @AlexRubalcava @AlexRubalcava @AlexRubalcava @AlexRubalcava @AlexRubalcava	Alex Rubalcava‏ @AlexRubalcava	3 Jan 2017			“There’s a chance that $TSLA could grow into its valuation over the next 500 to 600 years.” — Carlo Cannell	1 3 3 14 14	Retweet 3 Retweeted 3		Like 14 Liked 14	/AlexRubalcava/status/816476139900108800
@globallithium @globallithium @globallithium @globallithium @globallithium @sdmoores	Joe Lowry‏ @globallithium Simon MooresVerified account @sdmoores	3 Jan 2017	#lithium		Less than 5K MT of LCE - < than 3% of 2016 #lithium demand. The $TSLA story has been great for the market but they are still a demand junior https://twitter.com/sdmoores/status/816392640929427456 … Tesla produced 83,922 vehicles in 2016	2 11 11 16 16	Retweet 11 Retweeted 11		Like 16 Liked 16	/globallithium/status/816403115243081728
@orthereaboot @orthereaboot @orthereaboot @orthereaboot @orthereaboot	luis carruthers‏ @orthereaboot	3 Jan 2017			$tsla model S purchases down ~30% y/y. Myth of unlimited demand-even without soon to be massive competition- evidently false	2 3 3 9 9	Retweet 3 Retweeted 3		Like 9 Liked 9	/orthereaboot/status/816397433617993728
@CGrantWSJ @CGrantWSJ @CGrantWSJ @CGrantWSJ @CGrantWSJ	Charley Grant‏Verified account @CGrantWSJ	3 Jan 2017			$TSLA affirmed guidance on 10/26. "short term production challenges" evidently started less than a week later.	1 5 5 32 32	Retweet 5 Retweeted 5		Like 32 Liked 32	/CGrantWSJ/status/816393014016872449
@ReutersBiz @ReutersBiz @ReutersBiz @ReutersBiz @ReutersBiz	Reuters Business‏Verified account @ReutersBiz	3 Jan 2017			JUST IN: Tesla shares down 4 percent in extended trading after company releases fourth-quarter vehicle production and deliveries $TSLA	2 17 17 12 12	Retweet 17 Retweeted 17		Like 12 Liked 12	/ReutersBiz/status/816392358493294602
@Selerity @Selerity @Selerity @Selerity @Selerity	Selerity‏Verified account @Selerity	3 Jan 2017	#BREAKING		#BREAKING: Tesla Motors $TSLA Q4 Vehicle Deliveries, 22,200 vs. guidance of just over 25,000.	17 17 14 14	Retweet 17 Retweeted 17		Like 14 Liked 14	/Selerity/status/816392094206099460
@CGrantWSJ @CGrantWSJ @CGrantWSJ @CGrantWSJ @CGrantWSJ	Charley Grant‏Verified account @CGrantWSJ	3 Jan 2017			$TSLA delivers 22,200 vehicles in Q4. 75,230 for the full year. Well below guidance.	5 5 5 14 14	Retweet 5 Retweeted 5		Like 14 Liked 14	/CGrantWSJ/status/816390463141904386
@CBOE @CBOE @CBOE @CBOE @CBOE	Cboe‏Verified account @CBOE	3 Jan 2017			$DIS momentum atm action, $NVDA premium bid up, $TSLA up 1.5%, $SBUX calls to puts @AngieMiles @Bubba_Trading $XBI http://bit.ly/2izufN3 pic.twitter.com/jCdSXjQmVI	9 9 8 8	Retweet 9 Retweeted 9		Like 8 Liked 8	/CBOE/status/816363532849729537
@FoxBusiness @FoxBusiness @FoxBusiness @FoxBusiness @FoxBusiness	FOX Business‏Verified account @FoxBusiness	3 Jan 2017	#StockAlert,WallStreet	#WallStreet	#StockAlert Stocks to watch today on #WallStreet $GM $TSLA pic.twitter.com/vPWVvynMMm	6 6 14 14	Retweet 6 Retweeted 6		Like 14 Liked 14	/FoxBusiness/status/816290151944962050
@YahooFinance @YahooFinance @YahooFinance @YahooFinance @YahooFinance	Yahoo Finance‏Verified account @YahooFinance	3 Jan 2017			Startup founders say they admire Elon Musk more than any other tech CEO https://yhoo.it/2gVFNZI $TSLA pic.twitter.com/UcUcCoPSg2	1 25 25 49 49	Retweet 25 Retweeted 25		Like 49 Liked 49	/YahooFinance/status/816238004863963136
@FoxBusiness @FoxBusiness @FoxBusiness @FoxBusiness @FoxBusiness	FOX Business‏Verified account @FoxBusiness	2 Jan 2017			WATCH: @TeslaMotors's self-driving car starts braking before accident happens $TSLA http://bit.ly/2ieOPT3	1 9 9 17 17	Retweet 9 Retweeted 9		Like 17 Liked 17	/FoxBusiness/status/815984764318531586
@TheBubbleBubble @TheBubbleBubble @TheBubbleBubble @TheBubbleBubble @TheBubbleBubble	Jesse Colombo‏Verified account @TheBubbleBubble	1 Jan 2017			Why subprime auto loans are the next “Big Short”: https://dailyreckoning.com/new-big-short-crisis-2017/ … $F $GM $TSLA pic.twitter.com/S60qqTtG9e	11 43 43 49 49	Retweet 43 Retweeted 43		Like 49 Liked 49	/TheBubbleBubble/status/815661545707409409
@YahooFinance @YahooFinance @YahooFinance @YahooFinance @YahooFinance	Yahoo Finance‏Verified account @YahooFinance	30 Dec 2016			Tesla owners are insanely happy with their cars https://yhoo.it/2i8PS6R $TSLA pic.twitter.com/ddtws3E1q7	1 10 10 24 24	Retweet 10 Retweeted 10		Like 24 Liked 24	/YahooFinance/status/815052394996310016
@MarketWatch @MarketWatch @MarketWatch @MarketWatch @MarketWatch	MarketWatch‏Verified account @MarketWatch	30 Dec 2016			Here’s why Tesla is Baird’s top stock-market pick for 2017: http://on.mktw.net/2hwHoo6 $TSLA	9 9 18 18	Retweet 9 Retweeted 9		Like 18 Liked 18	/MarketWatch/status/814858134422519809
@ElectrekCo @ElectrekCo @ElectrekCo @ElectrekCo @ElectrekCo	Electrek.Co‏ @ElectrekCo	30 Dec 2016			Tesla $TSLA is top 2017 stock pick, says Baird – energy storage is not priced & Model 3 could exceed expectations https://electrek.co/2016/12/30/tesla-tsla-top-2017-stock-pick-tesla-energy-model-3/ …	34 34 73 73	Retweet 34 Retweeted 34		Like 73 Liked 73	/ElectrekCo/status/814839100792537088
@IBDinvestors @IBDinvestors @IBDinvestors @IBDinvestors @IBDinvestors	Investors.com‏Verified account @IBDinvestors	30 Dec 2016			Top 10 Trends To Watch For 2017: From Trump To Apple iPhone 8 http://ow.ly/rMzB307yAhK $AAPL $TSLA $BA $UNH $GOOGL $BACpic.twitter.com/wZzIEykPE4	4 4 5 5	Retweet 4 Retweeted 4		Like 5 Liked 5	/IBDinvestors/status/814829094282076160
@michaellebowitz @michaellebowitz @michaellebowitz @michaellebowitz @michaellebowitz	Michael Lebowitz, CFA‏ @michaellebowitz	30 Dec 2016			From a WSJ article on $TSLA. Example of bubble mentality. pic.twitter.com/hNyYtZcp27	5 37 37 47 47	Retweet 37 Retweeted 37		Like 47 Liked 47	/michaellebowitz/status/814826914166800386
@markflowchatter @markflowchatter @markflowchatter @markflowchatter @markflowchatter	Marc Lehman‏ @markflowchatter	30 Dec 2016			Baird highlighting $TSLA as their "Best Pick for 2017" . Reiterate Outperform and $338 price tgt. "believe the stock will make new highs"	4 9 9 13 13	Retweet 9 Retweeted 9		Like 13 Liked 13	/markflowchatter/status/814814410380349440
@TeslaModel3News @TeslaModel3News @TeslaModel3News @TeslaModel3News @TeslaModel3News	Tesla Model 3 News‏ @TeslaModel3News	30 Dec 2016	#Model3,tesla	#tesla	Tesla Going 'All Out' to Hit #Model3 Production Goals $TSLA #tesla http://www.streetinsider.com/dr/news.php?id=12377114&gfv=1 …pic.twitter.com/S8IwhalHB7	1 21 21 60 60	Retweet 21 Retweeted 21		Like 60 Liked 60	/TeslaModel3News/status/814768690424057856
@politicalHEDGE @politicalHEDGE @politicalHEDGE @politicalHEDGE @politicalHEDGE	Political HEDGE‏ @politicalHEDGE	29 Dec 2016			Imagine that $TSLA pic.twitter.com/n6Tay8Xx6j	1 9 9 8 8	Retweet 9 Retweeted 9		Like 8 Liked 8	/politicalHEDGE/status/814604709960957954
@srussolillo @srussolillo @srussolillo @srussolillo @srussolillo	Steven Russolillo‏Verified account @srussolillo	29 Dec 2016			Tesla shares are down 10% this year, making 2016 the first time that $TSLA has dropped in a calendar year since its 2010 IPO.	5 30 30 41 41	Retweet 30 Retweeted 30		Like 41 Liked 41	/srussolillo/status/814533643565666304
@evannex_com @evannex_com @evannex_com @evannex_com @evannex_com	EVANNEX for Tesla‏ @evannex_com	29 Dec 2016	#Tesla,teslamotors	#teslamotors	Check out how #Tesla Autopilot predicts a car crash ahead of the driver to save him, watch video: http://ow.ly/74pM307xiKK $tsla #teslamotors	1 10 10 22 22	Retweet 10 Retweeted 10		Like 22 Liked 22	/evannex_com/status/814532729782095877
@MelissaLeeCNBC @MelissaLeeCNBC @MelissaLeeCNBC @MelissaLeeCNBC @MelissaLeeCNBC	Melissa Lee‏Verified account @MelissaLeeCNBC	29 Dec 2016			Here's why some analysts say don't short $TSLA or $NVDA into CES: Tesla Makes Reno a Critical Pit Stop on Way to CEShttp://bloom.bg/2iIJT7N	4 10 10 18 18	Retweet 10 Retweeted 10		Like 18 Liked 18	/MelissaLeeCNBC/status/814507586238251009
@FoxBusiness @FoxBusiness @FoxBusiness @FoxBusiness @FoxBusiness	FOX Business‏Verified account @FoxBusiness	28 Dec 2016			WATCH: @TeslaMotors's self-driving car starts braking before accident happens $TSLA http://bit.ly/2ieOPT3 pic.twitter.com/o4nfn6k9sN	1 18 18 26 26	Retweet 18 Retweeted 18		Like 26 Liked 26	/FoxBusiness/status/814180369956278272
@StockTwits @StockTwits @StockTwits @StockTwits @StockTwits	StockTwits‏Verified account @StockTwits	28 Dec 2016			Here's how NVIDIA looks when compared to the unforgettable Tesla short squeeze of 2013: http://stocktwits.com/RyanST/message/70334550?utm_medium=community-twitter&utm_source=twitter.com&utm_campaign=outboundteam … $TSLA $NVDA	11 11 15 15	Retweet 11 Retweeted 11		Like 15 Liked 15	/StockTwits/status/814112779980283905
@StockTwits @StockTwits @StockTwits @StockTwits @StockTwits	StockTwits‏Verified account @StockTwits	27 Dec 2016			The Cashtag Collection has a fresh new addition. This is for everyone following $TSLA http://shop.stocktwits.com/collections/all-merch/products/tsla-scty-q4-2016-black-t-shirt?utm_medium=community-twitter&utm_source=twitter.com&utm_campaign=outboundteam …pic.twitter.com/8OVEBASyQd	1 6 6 16 16	Retweet 6 Retweeted 6		Like 16 Liked 16	/StockTwits/status/813909226884055040
@YahooFinance @YahooFinance @YahooFinance @YahooFinance @YahooFinance	Yahoo Finance‏Verified account @YahooFinance	27 Dec 2016			Tesla owners are insanely happy with their cars https://yhoo.it/2i8PS6R $TSLA pic.twitter.com/YxKodxmOJ4	1 12 12 23 23	Retweet 12 Retweeted 12		Like 23 Liked 23	/YahooFinance/status/813882422345469953
@FoxBusiness @FoxBusiness @FoxBusiness @FoxBusiness @FoxBusiness	FOX Business‏Verified account @FoxBusiness	27 Dec 2016			.@TeslaMotors speeds to gains. $TSLA pic.twitter.com/dwXSfJq8pK	8 8 11 11	Retweet 8 Retweeted 8		Like 11 Liked 11	/FoxBusiness/status/813837843399376896
@WallStCynic @WallStCynic @WallStCynic @WallStCynic @WallStCynic @freddiethekat	Diogenes‏ @WallStCynic Fred Katayama @freddiethekat	27 Dec 2016			Read the fine print. $TSLA committed to buy certain minimums from Panasonic. This is vendor-financing. @freddiethekat @CGrantWSJhttps://twitter.com/freddiethekat/status/813786192542105602 … Tesla gets $256 million investment from partner Panasonic. http://ow.ly/BjIh307tzrg $TSLA	2 7 7 22 22	Retweet 7 Retweeted 7		Like 22 Liked 22	/WallStCynic/status/813790395570257920
@businessinsider @businessinsider @businessinsider @businessinsider @businessinsider	Business Insider‏Verified account @businessinsider	27 Dec 2016			Tesla could roll out Enhanced Autopilot soon $TSLA http://read.bi/2hKbKUV pic.twitter.com/EYHXYjMaaz	2 10 10 8 8	Retweet 10 Retweeted 10		Like 8 Liked 8	/businessinsider/status/813779889409114112
@GerberKawasaki @GerberKawasaki @GerberKawasaki @GerberKawasaki @GerberKawasaki	Ross Gerber‏Verified account @GerberKawasaki	27 Dec 2016	#model3		Tesla needs the capital to get though 2017. If they can get #model3 out and new solar roofs by 2018 they should be generating CASH! $tsla	5 5 8 8	Retweet 5 Retweeted 5		Like 8 Liked 8	/GerberKawasaki/status/813764133828968448
@FoxBusiness @FoxBusiness @FoxBusiness @FoxBusiness @FoxBusiness	FOX Business‏Verified account @FoxBusiness	27 Dec 2016	#StockAlert,WallStreet	#WallStreet	#StockAlert - Stocks to watch today on #WallStreet $AAPL $TSLA pic.twitter.com/kGTiZnYlK8	2 9 9 12 12	Retweet 9 Retweeted 9		Like 12 Liked 12	/FoxBusiness/status/813741317662478339
@IBD_ECarson @IBD_ECarson @IBD_ECarson @IBD_ECarson @IBD_ECarson	Ed Carson‏ @IBD_ECarson	22 Dec 2016			Consumer Reports: Apple's New MacBook Pro batteries 'inconsistent'; Tesla tops owners survey http://ow.ly/nlKw307oaHQ $AAPL $TSLA pic.twitter.com/mR0eDZPnSj	7 7 2 2	Retweet 7 Retweeted 7		Like 2 Liked 2	/IBD_ECarson/status/812075685028253696
@MktsInsider @MktsInsider @MktsInsider @MktsInsider @MktsInsider	Markets Insider‏Verified account @MktsInsider	19 Dec 2016			Uber is wrong to compare its self-driving cars to Tesla's Autopilot — here's why $TSLA http://buff.ly/2i7PJPK pic.twitter.com/wkUNtYw7jP	7 7 6 6	Retweet 7 Retweeted 7		Like 6 Liked 6	/MktsInsider/status/810927700919586817
@evannex_com @evannex_com @evannex_com @evannex_com @evannex_com	EVANNEX for Tesla‏ @evannex_com	19 Dec 2016	#Tesla,teslamotors,teslamodels,teslamodelx,electricvehicle	#teslamotors	Here's what #Tesla trolls don't tell you, read here: http://ow.ly/hTkq307fXa8 $tsla #teslamotors #teslamodels #teslamodelx #electricvehicle	8 8 10 10	Retweet 8 Retweeted 8		Like 10 Liked 10	/evannex_com/status/810831342367870977
@BertelSchmitt @BertelSchmitt @BertelSchmitt @BertelSchmitt @BertelSchmitt	BertelSchmitt™ 🎩 🎩 🎩 🎩 🎩‏Verified account @BertelSchmitt	19 Dec 2016	#gigafactories		Carlos Ghosn built a few #gigafactories himself. He thinks they are a stupid idea. $tsla http://www.forbes.com/sites/bertelschmitt/2016/12/16/carlos-ghosn-explains-why-making-your-own-batteries-is-dumb/#3d4c907c2276 …	2 5 5 7 7	Retweet 5 Retweeted 5		Like 7 Liked 7	/BertelSchmitt/status/810753739871109120
@evannex_com @evannex_com @evannex_com @evannex_com @evannex_com	EVANNEX for Tesla‏ @evannex_com	18 Dec 2016	#TeslaModel3,tesla,teslamodels,teslamodelx,electricvehicle	#tesla	Review from @teslaliving on #TeslaModel3 book, read here: http://ow.ly/2XZh307f2Zl $tsla #tesla #teslamodels #teslamodelx #electricvehicle	7 7 10 10	Retweet 7 Retweeted 7		Like 10 Liked 10	/evannex_com/status/810633821041360897
@1ndus @1ndus @1ndus @1ndus @1ndus	Indus Khaitan‏ @1ndus	18 Dec 2016			All non $TSLA software devs get pwned by @elonmusk. No excuses! A car company w/30k employees can ship code to 100k customers in 6 days!pic.twitter.com/uiWYlLaNy4	16 1.1K 1.1K 1.9K 1.9K	Retweet 1.1K Retweeted 1.1K		Like 1.9K Liked 1.9K	/1ndus/status/810560710736375808
@BrianDColwell @BrianDColwell @BrianDColwell @BrianDColwell @BrianDColwell	Hobbit Kush‏ @BrianDColwell	18 Dec 2016	#Tesla,lithium,renewables,ev,cars	#lithium	#Tesla: Don't Trip Over Bad Track Record ... $tsla #lithium #renewables #ev #carshttp://ow.ly/YTqh306RRE2	5 5 4 4	Retweet 5 Retweeted 5		Like 4 Liked 4	/BrianDColwell/status/810533973201973248
@RedDogT3 @RedDogT3 @RedDogT3 @RedDogT3 @RedDogT3 @RobertDurant7	Scott Redler‏Verified account @RedDogT3 Robert Durant @RobertDurant7	17 Dec 2016			We will see. Daily/weekly starting to get tight. I like it $tsla https://twitter.com/robertdurant7/status/810138150131601408 … $TSLA going to breakout this week. Great chart, Baron increases stake with others, Musk on trump council, and Big Short Position.@RedDogT3	1 3 3 16 16	Retweet 3 Retweeted 3		Like 16 Liked 16	/RedDogT3/status/810242653522718720
@globallithium @globallithium @globallithium @globallithium @globallithium	Joe Lowry‏ @globallithium	17 Dec 2016	#Lithium		Comments on "#Lithium 2016: The (mis) Information Age" $SQM $ALB $GXY $LAC $NMT $TSLA $PLS $NMX $ORE $FMC https://www.linkedin.com/pulse/lithium-2016-mis-information-age-joe-lowry …pic.twitter.com/zX1OjWDbrw	5 19 19 30 30	Retweet 19 Retweeted 19		Like 30 Liked 30	/globallithium/status/810167164451848192
@realwillmeade @realwillmeade @realwillmeade @realwillmeade @realwillmeade	Will Meade‏ @realwillmeade	17 Dec 2016			$TSLA one of my top call option plays for 2017, has at least 50% upside, buying Jan 2018 calls. pic.twitter.com/zpBXaC8LJ7	8 8	Retweet Retweeted		Like 8 Liked 8	/realwillmeade/status/810164591388983296
@GerberKawasaki @GerberKawasaki @GerberKawasaki @GerberKawasaki @GerberKawasaki @elonmusk	Ross Gerber‏Verified account @GerberKawasaki	17 Dec 2016	#model3		we must get all these bad LA drivers in autonomous #model3 Teslas. Will make traffic better and save thousands of lives! $tsla	1 1 1 27 27	Retweet 1 Retweeted 1		Like 27 Liked 27	/GerberKawasaki/status/810135105813422080
@TheStreet @TheStreet @TheStreet @TheStreet @TheStreet	TheStreet‏Verified account @TheStreet	16 Dec 2016			5 stocks poised for major breakouts: http://trib.al/Fw4srVr $ANIP $ENB $ZOES $TSLA $WUBApic.twitter.com/rJbCgXQEyc	1 8 8 7 7	Retweet 8 Retweeted 8		Like 7 Liked 7	/TheStreet/status/809861950079467521
@RedDogT3 @RedDogT3 @RedDogT3 @RedDogT3 @RedDogT3	Scott Redler‏Verified account @RedDogT3	16 Dec 2016			$tsla has been broken & out of play for over a year. This Descending channel could be taken out in 2017 ++ on radar pic.twitter.com/nGOHDda4m1	5 8 8 39 39	Retweet 8 Retweeted 8		Like 39 Liked 39	/RedDogT3/status/809787517289529344
@Sandro_power @Sandro_power @Sandro_power @Sandro_power @Sandro_power	PowerTriggerTrade‏ @Sandro_power	15 Dec 2016			$TSLA $NFLX new plan https://youtu.be/2Fvm9IX-OJA $STUDY the facts confirmation is key	2 20 20 22 22	Retweet 20 Retweeted 20		Like 22 Liked 22	/Sandro_power/status/809568614596612096
@sanglucci @sanglucci @sanglucci @sanglucci @sanglucci	SangLucci™‏Verified account @sanglucci	14 Dec 2016			Open house 2morrow, ALL tools on in Lounge(free). http://bit.ly/2e1LIyR SWEEPERBRIEFS - 12/14/16 $CDZI $ADP $C $EXEL $RIG $ON $TSLA $SPYpic.twitter.com/tJtU57vqsh	5 5 7 7	Retweet 5 Retweeted 5		Like 7 Liked 7	/sanglucci/status/809214479649165312
@InvestorHangout @InvestorHangout @InvestorHangout @InvestorHangout @InvestorHangout	Investors Hangout‏ @InvestorHangout	14 Dec 2016	#Periscope		LIVE on #Periscope Stock Talk! Covering: $GOOG $QQQ $TSLA $USO $GLD $GILD $HOL $PL $CNCG $FB $SPCL $AMZN $LCOLhttps://www.pscp.tv/InvestorHangout/1lDxLVWaljRGm#565675744444 …	77 77 2 2	Retweet 77 Retweeted 77		Like 2 Liked 2	/InvestorHangout/status/809157860093546496
@rcoder @rcoder @rcoder @rcoder @rcoder	Lennon Day-Reynolds‏ @rcoder	14 Dec 2016			Canceling my @TeslaMotors Model 3 reservation and selling my shares of $TSLA. I won't do business with someone who volunteers to help Trump.	6 1 1 16 16	Retweet 1 Retweeted 1		Like 16 Liked 16	/rcoder/status/809124451191095296
@canuck2usa @canuck2usa @canuck2usa @canuck2usa @canuck2usa	CtheLightTrading‏ @canuck2usa	14 Dec 2016			$TSLA relentless off that Monthly retest and subsequent reversal	6 1 1 17 17	Retweet 1 Retweeted 1		Like 17 Liked 17	/canuck2usa/status/809104111748583424
@cnntech @cnntech @cnntech @cnntech @cnntech	CNN Tech‏Verified account @cnntech	13 Dec 2016			GM delivers its first new electric cars in @TeslaMotors' backyard: http://cnnmon.ie/2gFebf0 via @mattmcfarland $GM $TSLA pic.twitter.com/9nbv75Uip4	1 17 17 16 16	Retweet 17 Retweeted 17		Like 16 Liked 16	/cnntech/status/808780409089757184
@Chasing__Stars @Chasing__Stars @Chasing__Stars @Chasing__Stars @Chasing__Stars	Chasing Stars‏ @Chasing__Stars	12 Dec 2016	#MondayMorning		If you are following these stocks on #MondayMorning $AAPL $AMZN $FB $GLD $GOOG $TSLA $BAC $GE $BABA Get in here! http://investorshangout.com/NASDAQ-DIP-and-RIP-87909/ …pic.twitter.com/6P7M6hjjx8	78 78 4 4	Retweet 78 Retweeted 78		Like 4 Liked 4	/Chasing__Stars/status/808318466717532164
@YahooFinance @YahooFinance @YahooFinance @YahooFinance @YahooFinance	Yahoo Finance‏Verified account @YahooFinance	12 Dec 2016			LIVE: Elon Musk reportedly will attend Trump's tech meeting on Wednesday - what issues will he bring up? http://yhoo.it/2gs5HTG $TSLA pic.twitter.com/2PFu2JIytI	13 13 9 9	Retweet 13 Retweeted 13		Like 9 Liked 9	/YahooFinance/status/808307612567695360
@ILCtsxv @ILCtsxv @ILCtsxv @ILCtsxv @ILCtsxv	InternationalLithium‏ @ILCtsxv	12 Dec 2016	#China,lithium,mining,ILC,Ganfeng	#lithium	#China the centre of #lithium universe http://bit.ly/2fJpyjX via @mining #mining #ILC $ILC.v #Ganfeng $GDX $GDXJ $TSLA $AAPL $LIT $GM	6 6 6 6	Retweet 6 Retweeted 6		Like 6 Liked 6	/ILCtsxv/status/808290827558592512
@eriz35 @eriz35 @eriz35 @eriz35 @eriz35	iso merry f 🎄king christmas‏ @eriz35	11 Dec 2016			The generous assumption here is that SpaceX has kept expenses level since 2013 (LMFAO). I bet their debt is expanding like a fast fire $TSLA pic.twitter.com/NpA1YnHBKa	5 1 1 12 12	Retweet 1 Retweeted 1		Like 12 Liked 12	/eriz35/status/807984050266902536
@MotleyFoolTech @MotleyFoolTech @MotleyFoolTech @MotleyFoolTech @MotleyFoolTech	Motley Fool Tech‏ @MotleyFoolTech	10 Dec 2016			By offering to share all of its patents and its network, Tesla is betting competition is in its best interest. $TSLA http://www.fool.com/investing/2016/12/07/why-tesla-motors-inc-needs-and-wants-competition.aspx …	11 11 24 24	Retweet 11 Retweeted 11		Like 24 Liked 24	/MotleyFoolTech/status/807565588432375808
@Chasing__Stars @Chasing__Stars @Chasing__Stars @Chasing__Stars @Chasing__Stars	Chasing Stars‏ @Chasing__Stars	9 Dec 2016			Called $GOOG $QQQ $TSLA $USO $GLD $GILD $HOL $PL $CNCG $FB $SPCL $AMZN $LCOL Here on DIP & RIP board. Awesome Job! http://investorshangout.com/NASDAQ-DIP-and-RIP-87909/ …pic.twitter.com/vR7HYtJJm9	1 76 76 1 1	Retweet 76 Retweeted 76		Like 1 Liked 1	/Chasing__Stars/status/807447700178403328
@globallithium @globallithium @globallithium @globallithium @globallithium	Joe Lowry‏ @globallithium	9 Dec 2016	#lithium,ARG		Will be in South America next week. Look forward to getting #lithium updates. #ARG $SQM $GXY $LAC $ALB $TSLA $FMC https://www.linkedin.com/pulse/chile-peoples-republic-lithium-joe-lowry …pic.twitter.com/rRIujL2HZL	1 10 10 16 16	Retweet 10 Retweeted 10		Like 16 Liked 16	/globallithium/status/807419353553584128
@Crypto_0101 @Crypto_0101 @Crypto_0101 @Crypto_0101 @Crypto_0101	Crypto 0101‏ @Crypto_0101	9 Dec 2016	#Tesla,Cobalt,lithium,ev	#Cobalt	#Tesla's Evolving #Cobalt Nightmare - Tesla Motors (NASDAQ: $TSLA) http://ow.ly/9bd6306IlYh #lithium #ev	6 6 7 7	Retweet 6 Retweeted 6		Like 7 Liked 7	/Crypto_0101/status/807332864828309504
@WrigleyTom @WrigleyTom @WrigleyTom @WrigleyTom @WrigleyTom	Tom Wrigley‏ @WrigleyTom	9 Dec 2016			$TSLA 192.29 *needs ↑diag Tesla to make its own custom SoC (System on Chip) for self-driving cars built by Samsung https://electrek.co/2016/12/09/tesla-to-make-its-own-custom-soc-system-on-chip-for-self-driving-cars-built-by-samsung-report-says/ …pic.twitter.com/NHdReVgYxi	1 6 6 5 5	Retweet 6 Retweeted 6		Like 5 Liked 5	/WrigleyTom/status/807199065419247616
@InvestorHangout @InvestorHangout @InvestorHangout @InvestorHangout @InvestorHangout	Investors Hangout‏ @InvestorHangout	8 Dec 2016			$TSLA Live Stock Analysis - it broke the 20SMA like I thought it would. https://www.youtube.com/watch?v=y2Wk-7RdY8E …	76 76 1 1	Retweet 76 Retweeted 76		Like 1 Liked 1	/InvestorHangout/status/807059557902061568
@GerberKawasaki @GerberKawasaki @GerberKawasaki @GerberKawasaki @GerberKawasaki	Ross Gerber‏Verified account @GerberKawasaki	8 Dec 2016			If you want to stop destroying the environment, buy an electric car and solar panels from Tesla. That actually does something to help $TSLA	3 9 9 19 19	Retweet 9 Retweeted 9		Like 19 Liked 19	/GerberKawasaki/status/807015800733171714
@QTRResearch @QTRResearch @QTRResearch @QTRResearch @QTRResearch	Quoth the Raven‏ @QTRResearch	7 Dec 2016			College students rushing to open @RobinhoodApp accounts to buy $TSLA pic.twitter.com/uQPYFpWyUu	1 2 2 17 17	Retweet 2 Retweeted 2		Like 17 Liked 17	/QTRResearch/status/806578826272735233
@WallStCynic @WallStCynic @WallStCynic @WallStCynic @WallStCynic	Diogenes‏ @WallStCynic	7 Dec 2016			Tesla Direct Leases - NEW | Tesla Motors Club | $TSLA now underwriting leases a bank won't? Increased use of cash. https://teslamotorsclub.com/tmc/threads/tesla-direct-leases-new.81922/ …	3 2 2 9 9	Retweet 2 Retweeted 2		Like 9 Liked 9	/WallStCynic/status/806551427808133120
@QTRResearch @QTRResearch @QTRResearch @QTRResearch @QTRResearch	Quoth the Raven‏ @QTRResearch	6 Dec 2016			Traders passing around this Model 3 FAQ that says production will begin "mid 2017" at one point and "end of 2017" at another $TSLA pic.twitter.com/R7IIaP10uR	4 4 10 10	Retweet 4 Retweeted 4		Like 10 Liked 10	/QTRResearch/status/806112379641724928
@MarketWatch @MarketWatch @MarketWatch @MarketWatch @MarketWatch	MarketWatch‏Verified account @MarketWatch	5 Dec 2016			Elon Musk is feeling the love $TSLA http://on.mktw.net/2g0hE7A pic.twitter.com/LNsviH1xUg	8 8 19 19	Retweet 8 Retweeted 8		Like 19 Liked 19	/MarketWatch/status/805916564059025408
@YahooFinance @YahooFinance @YahooFinance @YahooFinance @YahooFinance	Yahoo Finance‏Verified account @YahooFinance	5 Dec 2016			Why Tesla will never have to worry about selling cars https://yhoo.it/2gD6Prc $TSLA pic.twitter.com/1RlmlCsUru	2 8 8 7 7	Retweet 8 Retweeted 8		Like 7 Liked 7	/YahooFinance/status/805723647646330880
@CNNBusiness @CNNBusiness @CNNBusiness @CNNBusiness @CNNBusiness	CNN Business‏Verified account @CNNBusiness	4 Dec 2016			Despite the critics, @TeslaMotors' Model X has an outstanding Owner Satisfaction score: http://cnnmon.ie/2gtIxNO $TSLA	1 13 13 22 22	Retweet 13 Retweeted 13		Like 22 Liked 22	/CNNBusiness/status/805600580651597824
@MarketWatch @MarketWatch @MarketWatch @MarketWatch @MarketWatch	MarketWatch‏Verified account @MarketWatch	1 Dec 2016			Dip-buyers on @Openfolio made $TSLA November's biggest mover on the app's list of most popular stocks http://on.mktw.net/2gZQrC2 pic.twitter.com/lt58LFnR4m	4 4 12 12	Retweet 4 Retweeted 4		Like 12 Liked 12	/MarketWatch/status/804528027828965376
@AZ_Value @AZ_Value @AZ_Value @AZ_Value @AZ_Value	AZ Value‏ @AZ_Value	1 Dec 2016			Appreciate the SEC (at long last) growing a spine on Reg G and pushing back against the likes of $VRX & $TSLA for fantasy Non-GAAP measures	2 4 4 9 9	Retweet 4 Retweeted 4		Like 9 Liked 9	/AZ_Value/status/804381005817647104
@chriswmayer @chriswmayer @chriswmayer @chriswmayer @chriswmayer	Chris Mayer‏ @chriswmayer	30 Nov 2016			"Tesla is a zero..." $TSLA - pretty darn interesting presentation... http://www.tilsonfunds.com/TSLA-Spiegel-RH16.pdf …	2 7 7 16 16	Retweet 7 Retweeted 7		Like 16 Liked 16	/chriswmayer/status/804147305733570565
@ActivistShorts @ActivistShorts @ActivistShorts @ActivistShorts @ActivistShorts	AI Shorts‏ @ActivistShorts	30 Nov 2016			Robin Hood presentation on $TSLA from @markbspiegel http://www.tilsonfunds.com/TSLA-Spiegel-RH16.pdf …	4 8 8 22 22	Retweet 8 Retweeted 8		Like 22 Liked 22	/ActivistShorts/status/804128487715979264
@MktsInsider @MktsInsider @MktsInsider @MktsInsider @MktsInsider	Markets Insider‏Verified account @MktsInsider	30 Nov 2016			Jeremy Clarkson reveals why he loves and hates Ferrari and Tesla $TSLA http://buff.ly/2glwhS0 pic.twitter.com/eWmoVEGKSo	6 6 8 8	Retweet 6 Retweeted 6		Like 8 Liked 8	/MktsInsider/status/804032663950594048
@QTRResearch @QTRResearch @QTRResearch @QTRResearch @QTRResearch	Quoth the Raven‏ @QTRResearch	30 Nov 2016			$TSLA looks just terrible - has anybody gotten around to reading that WSJ piece on their accounting yet? Can't believe it's not $150	2 1 1 9 9	Retweet 1 Retweeted 1		Like 9 Liked 9	/QTRResearch/status/803984464267399169
@evannex_com @evannex_com @evannex_com @evannex_com @evannex_com	EVANNEX for Tesla‏ @evannex_com	30 Nov 2016	#electricvehicle,Tesla,teslamotors,elonmusk,EV	#Tesla	Japan's growing interest in the #electricvehicle movement and #Tesla - read here: http://ow.ly/NY5B306Fl9p $tsla #teslamotors #elonmusk #EV	1 7 7 11 11	Retweet 7 Retweeted 7		Like 11 Liked 11	/evannex_com/status/803947577028833280
@IgorGolynkin @IgorGolynkin @IgorGolynkin @IgorGolynkin @IgorGolynkin	Igor Golynkin‏ @IgorGolynkin	29 Nov 2016			SEC actually doing their job with these recent $TSLA comment letters, they're not buying the reasoning behind the merger. see highlights - pic.twitter.com/OJQVS2UqHj	1 1 1 10 10	Retweet 1 Retweeted 1		Like 10 Liked 10	/IgorGolynkin/status/803819323609513991
@SamAntar @SamAntar @SamAntar @SamAntar @SamAntar	Sam E. Antar‏Verified account @SamAntar	29 Nov 2016			Memo to @elonmusk: The best engineers at Tesla don't design cars. They design its questionable accounting metrics. $TSLA	1 3 3 8 8	Retweet 3 Retweeted 3		Like 8 Liked 8	/SamAntar/status/803712395612917760
@BennettWoodman @BennettWoodman @BennettWoodman @BennettWoodman @BennettWoodman	Ben Woodward, CFA‏ @BennettWoodman	29 Nov 2016			$TSLA Securities & Exchange Commission knocks Tesla over ‘TAILORED’ accounting & the stock looks 'heavy' too. http://on.mktw.net/2fuVH0c pic.twitter.com/Wj5LFvrTR5	1 6 6 9 9	Retweet 6 Retweeted 6		Like 9 Liked 9	/BennettWoodman/status/803708290484105216
@TeslaAgnostic @TeslaAgnostic @TeslaAgnostic @TeslaAgnostic @TeslaAgnostic	Realist‏ @TeslaAgnostic	29 Nov 2016			$TSLA Norway Nov deliveries stand at Abyssmal 121 cars as of today, First 2 months now at 255 cars, worst 2 months since 6 quarters	2 5 5 11 11	Retweet 5 Retweeted 5		Like 11 Liked 11	/TeslaAgnostic/status/803680342972448768
@jowens510 @jowens510 @jowens510 @jowens510 @jowens510	Jeremy C. Owens‏Verified account @jowens510	29 Nov 2016			SEC and Tesla went back and forth for a month and a half on $TSLA accounting. Great summation by @retheauditors: http://on.mktw.net/2gt8XiZ pic.twitter.com/XwtUVzpIK9	2 12 12 17 17	Retweet 12 Retweeted 12		Like 17 Liked 17	/jowens510/status/803678334022393856
@MktsInsider @MktsInsider @MktsInsider @MktsInsider @MktsInsider	Markets Insider‏Verified account @MktsInsider	29 Nov 2016			A potential nightmare scenario has arrived for the electric-car industry $TSLA http://buff.ly/2gtmOpu pic.twitter.com/HH85pyazox	1 15 15 10 10	Retweet 15 Retweeted 15		Like 10 Liked 10	/MktsInsider/status/803648001327697920
@ApexHurley @ApexHurley @ApexHurley @ApexHurley @ApexHurley	Dan Hurley‏ @ApexHurley	29 Nov 2016			Guy who tweets about $TSLA 50x a day pitches $TSLA short at conf, more at 11	2 13 13	Retweet Retweeted		Like 13 Liked 13	/ApexHurley/status/803640792132812801
@Sandro_power @Sandro_power @Sandro_power @Sandro_power @Sandro_power	PowerTriggerTrade‏ @Sandro_power	29 Nov 2016			$WBA is slow but doing well since my nov 17 Video https://youtu.be/SyCRAq6W1MQ plan a much better setup then $TSLA were I lost on.	21 21 23 23	Retweet 21 Retweeted 21		Like 23 Liked 23	/Sandro_power/status/803634016750596097
@retheauditors @retheauditors @retheauditors @retheauditors @retheauditors	Francine McKenna‏Verified account @retheauditors	29 Nov 2016			My $TSLA non-GAAP metric story tells you about passive-aggressive language SEC uses when you just don't get it. http://www.marketwatch.com/story/sec-takes-tesla-to-task-over-nonstandard-and-individually-tailored-numbers-2016-11-29 …	1 8 8 6 6	Retweet 8 Retweeted 8		Like 6 Liked 6	/retheauditors/status/803633491929767936
@biggercapital @biggercapital @biggercapital @biggercapital @biggercapital	Michael Bigger‏ @biggercapital	29 Nov 2016			On my way to @espacemc Montreal event to meet $RP.V CEO. Then to Toronto for healthcare event with @EdenRahim + can't beat $TSLA autopilot pic.twitter.com/DnxR1TUUzH	1 4 4 13 13	Retweet 4 Retweeted 4		Like 13 Liked 13	/biggercapital/status/803592214236565504
@globallithium @globallithium @globallithium @globallithium @globallithium @StateOneBroking	Joe Lowry‏ @globallithium State One @StateOneBroking	29 Nov 2016	#lithium		An important milestone for both $GXY and former Talison customers who were cut-off from #lithium supply. $TSLA $VLKAYhttps://twitter.com/StateOneBroking/status/803371041338912768 … Galaxy Resources $GXY expects to start trucking first #lithium concentrate loads to Esperance Port by end of the week, first shipment by Dec	16 16 24 24	Retweet 16 Retweeted 16		Like 24 Liked 24	/globallithium/status/803582535494090754
@seeitmarket @seeitmarket @seeitmarket @seeitmarket @seeitmarket	See It Market‏ @seeitmarket	28 Nov 2016			NEW Blog - "Where Is Tesla's Stock Headed Post SolarCity Merger?" https://www.seeitmarket.com/where-tesla-motors-stock-headed-post-solarcity-merger-16307/ … by @MitchellKWarren $TSLA $SCTYpic.twitter.com/1Jt71xhWvn	5 5 10 10	Retweet 5 Retweeted 5		Like 10 Liked 10	/seeitmarket/status/803358033699078144
@FoxBusiness @FoxBusiness @FoxBusiness @FoxBusiness @FoxBusiness	FOX Business‏Verified account @FoxBusiness	28 Nov 2016	#WallStreet		Stock Alert - Stocks to watch today on #WallStreet. $BA $TSLA pic.twitter.com/way8nbs8M6	13 13 15 15	Retweet 13 Retweeted 13		Like 15 Liked 15	/FoxBusiness/status/803240786703761408
@GerberKawasaki @GerberKawasaki @GerberKawasaki @GerberKawasaki @GerberKawasaki @camilomazuera	Ross Gerber‏Verified account @GerberKawasaki Camilo Mazuera @camilomazuera	24 Nov 2016			This was LA the other night. This is killing the environment. One day most will be electric cars. Tesla will be the biggest player. $tsla https://twitter.com/camilomazuera/status/801587179105452032 … Hombre, los carros son una maravilla de medio de transporte, definitivamente pic.twitter.com/00MrCG7S9G	3 4 4 14 14	Retweet 4 Retweeted 4		Like 14 Liked 14	/GerberKawasaki/status/801993050004197376
@Shedletsky @Shedletsky @Shedletsky @Shedletsky @Shedletsky	John Shedletsky‏ @Shedletsky	24 Nov 2016			You can't buy PR this good. https://www.youtube.com/watch?v=UVXa6i3iqHw … $TSLA	3 3 21 21	Retweet 3 Retweeted 3		Like 21 Liked 21	/Shedletsky/status/801702450591731712
@ActivistShorts @ActivistShorts @ActivistShorts @ActivistShorts @ActivistShorts	AI Shorts‏ @ActivistShorts	23 Nov 2016			Morgan Stanley: "we have assumed zero value for SCTY equity to TSLA shareholders of $0" $TSLA via @mattdebordhttp://www.businessinsider.sg/morgan-stanley-cuts-price-target-tesla-2016-11/#BM2VvFaB6Qod2uHc.99 …	3 6 6 7 7	Retweet 6 Retweeted 6		Like 7 Liked 7	/ActivistShorts/status/801513660183101440
@jowens510 @jowens510 @jowens510 @jowens510 @jowens510	Jeremy C. Owens‏Verified account @jowens510	23 Nov 2016			What do Tesla shareholders get from SolarCity acquisition? Morgan Stanley has an interesting estimate. http://on.mktw.net/2g4oCVK $TSLA $SCTYpic.twitter.com/BewyveGd1P	1 11 11 17 17	Retweet 11 Retweeted 11		Like 17 Liked 17	/jowens510/status/801498754893443072
@WallStCynic @WallStCynic @WallStCynic @WallStCynic @WallStCynic	Diogenes‏ @WallStCynic	23 Nov 2016			Hertz cutting rates on $TSLA Model S rentals, through next March http://e.hertzusa.brierleycrm.com/public/read_message.jsp;jsessionid=0;vsdmapw502?sigreq=1982043691 …	6 6 11 11	Retweet 6 Retweeted 6		Like 11 Liked 11	/WallStCynic/status/801467781812256768
@Citibanamex @Citibanamex @Citibanamex	Citibanamex‏Verified account @Citibanamex	1h1 hour ago	#MexicanosImparables		Puedes caerte, lo que importa es que te levantes. Conoce la historia de la medallista paralímpica Lenia Ruvalcaba. #MexicanosImparables		Retweet Retweeted		Like Liked	/Citibanamex/status/1148359598266626048
@TheStreet @TheStreet @TheStreet @TheStreet @TheStreet	TheStreet‏Verified account @TheStreet	23 Nov 2016			Elon Musk said that solar power will be the "single largest source of electricity generation" by 2050: http://trib.al/j3mPGvC $TSLA $SCTYpic.twitter.com/kAarOaZ6Rx	2 9 9 12 12	Retweet 9 Retweeted 9		Like 12 Liked 12	/TheStreet/status/801449746367913984
@evannex_com @evannex_com @evannex_com @evannex_com @evannex_com	EVANNEX for Tesla‏ @evannex_com	23 Nov 2016	#Tesla,Powerwall,teslamotors,elonmusk	#Powerwall	Here's what you need to know about the new #Tesla #Powerwall home battery, read here: http://ow.ly/psIr306s1VW $tsla #teslamotors #elonmusk	9 9 11 11	Retweet 9 Retweeted 9		Like 11 Liked 11	/evannex_com/status/801397087028047872
@vliscony @vliscony @vliscony @vliscony @vliscony	Rogier v Vlissingen‏ @vliscony	22 Nov 2016			$TSLA With natgas in the tank, electricity rates have no place to but down and SolarCity leases and PPAs keep going up - owners under water.	3 3 12 12	Retweet 3 Retweeted 3		Like 12 Liked 12	/vliscony/status/801201477515612160
@OptionsHawk @OptionsHawk @OptionsHawk @OptionsHawk @OptionsHawk	Joe Kunkle‏ @OptionsHawk	22 Nov 2016			$TSLA – March $180 Put OI to 7,176 from 1,657	4 10 10 25 25	Retweet 10 Retweeted 10		Like 25 Liked 25	/OptionsHawk/status/801025952822263808
@YahooFinance @YahooFinance @YahooFinance @YahooFinance @YahooFinance	Yahoo Finance‏Verified account @YahooFinance	21 Nov 2016			Tesla Motors officially owns solar panel installer SolarCity https://yhoo.it/2fiShZr $TSLA pic.twitter.com/0hV9GePpM6	23 23 28 28	Retweet 23 Retweeted 23		Like 28 Liked 28	/YahooFinance/status/800859113823621120
@MktsInsider @MktsInsider @MktsInsider @MktsInsider @MktsInsider	Markets Insider‏Verified account @MktsInsider	21 Nov 2016			Elon Musk says Trump presidency won't hurt Tesla - here's why $TSLA http://buff.ly/2fxzPgz pic.twitter.com/0oVNsuvcsO	10 10 13 13	Retweet 10 Retweeted 10		Like 13 Liked 13	/MktsInsider/status/800714408922087425
@CNBC @CNBC @CNBC @CNBC @CNBC	CNBC‏Verified account @CNBC	21 Nov 2016			JUST IN: Tesla's acquisition of SolarCity has closed, as of this morning. $TSLA	4 31 31 29 29	Retweet 31 Retweeted 31		Like 29 Liked 29	/CNBC/status/800705587294113792
@YahooFinance @YahooFinance @YahooFinance @YahooFinance @YahooFinance	Yahoo Finance‏Verified account @YahooFinance	20 Nov 2016			Elon Musk: Tesla solar roof will likely cost less than a normal roof https://yhoo.it/2go8OBl $TSLA pic.twitter.com/VudG3zpguT	2 35 35 50 50	Retweet 35 Retweeted 35		Like 50 Liked 50	/YahooFinance/status/800412160966926337
@YahooFinance @YahooFinance @YahooFinance @YahooFinance @YahooFinance	Yahoo Finance‏Verified account @YahooFinance	18 Nov 2016			Tesla's Musk closes SolarCity deal, more challenges lie ahead https://yhoo.it/2g23bqU $TSLA pic.twitter.com/y5qP8peyo8	8 8 7 7	Retweet 8 Retweeted 8		Like 7 Liked 7	/YahooFinance/status/799530337579790337
@CTZN5 @CTZN5 @CTZN5 @CTZN5 @CTZN5	JJ 「cιtιƶεɳƒιvε」 🏴‍☠️‏ @CTZN5	17 Nov 2016			Quotables from $TSLA shareholder mtg 1—Apparently at the relevant production scale, a Tesla solar roof will be *cheaper than a normal roof*	3 4 4 9 9	Retweet 4 Retweeted 4		Like 9 Liked 9	/CTZN5/status/799488382179090432
@StockTwits @StockTwits @StockTwits @StockTwits @StockTwits	StockTwits‏Verified account @StockTwits	17 Nov 2016			When you have total conviction in a stock or vision, you might do something like this: http://stocktwits.com/austenallred/message/67382494?utm_medium=community-twitter&utm_source=twitter.com&utm_campaign=outboundteam … $SCTY $TSLA	2 10 10 20 20	Retweet 10 Retweeted 10		Like 20 Liked 20	/StockTwits/status/799415793104453632
@scottbudman @scottbudman @scottbudman @scottbudman @scottbudman	scott budman‏Verified account @scottbudman	17 Nov 2016	#Breaking		#Breaking: Tesla and Solar City shareholders have voted to approve the merger. $TSLA $SCTY	10 10 14 14	Retweet 10 Retweeted 10		Like 14 Liked 14	/scottbudman/status/799359756053774336
@AZ_Value @AZ_Value @AZ_Value @AZ_Value @AZ_Value @AZ_Value	AZ Value‏ @AZ_Value AZ Value @AZ_Value	16 Nov 2016			$TSLA CEO of car company has personally guaranteed bonds of affiliated roofing company and now almost guaranteeing equity... On Twitter.. https://twitter.com/AZ_Value/status/799008305393733633 … $TSLA Musk should stop tweeting and leave this "Wow.." stuff to less important people like the next leader of the free world. pic.twitter.com/mFWh1z2gyY	2 6 6 13 13	Retweet 6 Retweeted 6		Like 13 Liked 13	/AZ_Value/status/799010771355086848
@AZ_Value @AZ_Value @AZ_Value @AZ_Value @AZ_Value	AZ Value‏ @AZ_Value	16 Nov 2016			$TSLA Musk should stop tweeting and leave this "Wow.." stuff to less important people like the next leader of the free world. pic.twitter.com/mFWh1z2gyY	4 3 3 7 7	Retweet 3 Retweeted 3		Like 7 Liked 7	/AZ_Value/status/799008305393733633
@WallStJesus @WallStJesus @WallStJesus @WallStJesus @WallStJesus	JE$US‏ @WallStJesus	16 Nov 2016			BULL SWEEPERS = $TWLO $CTRP BULL FLOW = $AMD $TSLA $NFLX $NM	1 5 5 4 4	Retweet 5 Retweeted 5		Like 4 Liked 4	/WallStJesus/status/798902744593629185
@liamdenning @liamdenning @liamdenning @liamdenning @liamdenning	Liam Denning‏Verified account @liamdenning	14 Nov 2016			$TSLA offer for $SCTY now worth 5% less than undisturbed price, steepest discount yet: http://www.bloomberg.com/gadfly/articles/2016-10-18/solarcity-tesla-deal-premium-almost-gone-but-who-s-counting … via @bfly	13 13 7 7	Retweet 13 Retweeted 13		Like 7 Liked 7	/liamdenning/status/798191961412894720
@Sandro_power @Sandro_power @Sandro_power @Sandro_power @Sandro_power	PowerTriggerTrade‏ @Sandro_power	13 Nov 2016			Video https://youtu.be/hImCN9oKp9c Explains my $TSLA and $WBA plans for 100% to 300% possible gains, plus I explain my $GS $STLD huge winners	33 33 35 35	Retweet 33 Retweeted 33		Like 35 Liked 35	/Sandro_power/status/797922427883978752
@TheBubbleBubble @TheBubbleBubble @TheBubbleBubble @TheBubbleBubble @TheBubbleBubble	Jesse Colombo‏Verified account @TheBubbleBubble	13 Nov 2016			Behold the U.S. automobile debt bubble - another driver of temporary growth. http://wolfstreet.com/2016/11/08/portrait-of-the-american-debt-slave-as-of-q3/ … $F $GM $TSLA pic.twitter.com/CXU7r3bEGf	13 52 52 37 37	Retweet 52 Retweeted 52		Like 37 Liked 37	/TheBubbleBubble/status/797920733531815936
@Sandro_power @Sandro_power @Sandro_power @Sandro_power @Sandro_power	PowerTriggerTrade‏ @Sandro_power	13 Nov 2016			$TSLA is setup as a bottom reversal play chart plan explains key points. Confirmation is key . pic.twitter.com/9DUgvVEby9	35 35 36 36	Retweet 35 Retweeted 35		Like 36 Liked 36	/Sandro_power/status/797819421943332864
@JustinPulitzer @JustinPulitzer @JustinPulitzer @JustinPulitzer @JustinPulitzer	Justin Pulitzer‏ @JustinPulitzer	13 Nov 2016			Weekend Review Video 11/13: $VIX $TLT $SPY $IWM $QQQ $IBB $CAT $BA $JPM $GS $BABA $AAPL $FB $AMZN $NFLX $GOOGL $TSLA https://youtu.be/6AdOiPTWF6g	7 7 7 26 26	Retweet 7 Retweeted 7		Like 26 Liked 26	/JustinPulitzer/status/797701175994880000
@MattMargolis24 @MattMargolis24 @MattMargolis24 @MattMargolis24 @MattMargolis24	Matt Margolis‏ @MattMargolis24	10 Nov 2016	#DHL		Vuzix: Compelling, Competitive And Cheap - vuzi | Seeking Alpha $VUZI $MSFT $GOOGL $AMZN $GE $FDX #DHL $TSLA http://seekingalpha.com/article/4022230-vuzix-compelling-competitive-cheap …	9 9 19 19	Retweet 9 Retweeted 9		Like 19 Liked 19	/MattMargolis24/status/796835640453320704
@BagholderQuotes @BagholderQuotes @BagholderQuotes @BagholderQuotes @BagholderQuotes	Bag Holder‏ @BagholderQuotes	10 Nov 2016	#AndCoalMines,AndBaggies	#AndBaggies	"If anything Trump is for Made in America and guess what is made in America? Teslas" $TSLA #AndCoalMines #AndBaggies	2 2 10 10	Retweet 2 Retweeted 2		Like 10 Liked 10	/BagholderQuotes/status/796834196383731712
@BagholderQuotes @BagholderQuotes @BagholderQuotes @BagholderQuotes @BagholderQuotes	Bag Holder‏ @BagholderQuotes	10 Nov 2016			"Trump won by the Electoral College, not by the popular vote. Tesla has my vote." $TSLA pic.twitter.com/fZNzUEe1K2	1 2 2 8 8	Retweet 2 Retweeted 2		Like 8 Liked 8	/BagholderQuotes/status/796834007904305152
@jowens510 @jowens510 @jowens510 @jowens510 @jowens510	Jeremy C. Owens‏Verified account @jowens510	10 Nov 2016			Are you ready for Elon Musk vs. Donald Trump? Trump presidency may threaten Tesla-SolarCity deal. http://on.mktw.net/2fAYrGh $TSLA $SCTY	5 21 21 18 18	Retweet 21 Retweeted 21		Like 18 Liked 18	/jowens510/status/796801352542326784
@scottbudman @scottbudman @scottbudman @scottbudman @scottbudman	scott budman‏Verified account @scottbudman	10 Nov 2016			Your Money: Dow now at all-time high, even as tech stocks sell off on Trump concerns. $AAPL $TSLA $AMZN $MSFT	1 4 4 8 8	Retweet 4 Retweeted 4		Like 8 Liked 8	/scottbudman/status/796777508339269632
@wickman @wickman @wickman @wickman @wickman	brian wickman‏ @wickman	10 Nov 2016			why is $TSLA tanking so badly? they make the best mass-produced car that runs on coal.	6 2 2 15 15	Retweet 2 Retweeted 2		Like 15 Liked 15	/wickman/status/796777407730434048
@KHerriage @KHerriage @KHerriage @KHerriage @KHerriage	Kip Herriage‏ @KHerriage	9 Nov 2016			Thank God. We can finally put a stop to many (not all) of these "for profit" co's that rely on taxpayer subsidies to stay in business. $TSLA	4 4 7 7	Retweet 4 Retweeted 4		Like 7 Liked 7	/KHerriage/status/796446495591514112
@orthereaboot @orthereaboot @orthereaboot @orthereaboot @orthereaboot	luis carruthers‏ @orthereaboot	9 Nov 2016			meet the gentlemen who called $tsla a fraud on CNBC pic.twitter.com/9sZqHmeULG	1 3 3 4 4	Retweet 3 Retweeted 3		Like 4 Liked 4	/orthereaboot/status/796365813334818816
@bespokeinvest @bespokeinvest @bespokeinvest @bespokeinvest @bespokeinvest	Bespoke‏ @bespokeinvest	8 Nov 2016			Netflix $NFLX, Tesla $TSLA and Facebook $FB headline the list of the top performing stocks since Election Day 2012: https://www.bespokepremium.com/think-big-blog/the-best-performing-stocks-since-the-2012-and-2008-elections/ …pic.twitter.com/WaYP1btzAE	7 7 10 10	Retweet 7 Retweeted 7		Like 10 Liked 10	/bespokeinvest/status/796012574202621953
@CNNBusiness @CNNBusiness @CNNBusiness @CNNBusiness @CNNBusiness	CNN Business‏Verified account @CNNBusiness	8 Nov 2016			.@TeslaMotors takes an important first step toward manufacturing cars in Europe. http://cnnmon.ie/2fzzCuP $TSLA	1 38 38 37 37	Retweet 38 Retweeted 38		Like 37 Liked 37	/CNNBusiness/status/795996046556012545
@cnntech @cnntech @cnntech @cnntech @cnntech	CNN Tech‏Verified account @cnntech	7 Nov 2016	#Tesla		The free ride is coming to an end: #Tesla phases out unlimited free charging for new customers http://cnnmon.ie/2fwqZRE @sfiegerman $TSLA pic.twitter.com/6cwmnPImTp	10 10 13 13	Retweet 10 Retweeted 10		Like 13 Liked 13	/cnntech/status/795688018833276928
@Gigafactory1 @Gigafactory1 @Gigafactory1 @Gigafactory1 @Gigafactory1	Tesla Gigafactory‏ @Gigafactory1	7 Nov 2016	#Gigafactory,Gigafactory1,TeslaGigafactory,TeslaModel3,Powerwall2	#Gigafactory1	Growing up! @TeslaMotors @Gigafactory1 drone footage #Gigafactory #Gigafactory1 #TeslaGigafactory $TSLA #TeslaModel3 #Powerwall2 @ElonMuskpic.twitter.com/xi7QEnUdyt	2 14 14 18 18	Retweet 14 Retweeted 14		Like 18 Liked 18	/Gigafactory1/status/795602761043902464
@chigrl @chigrl @chigrl @chigrl @chigrl	𝕮𝖍𝖎 🛢️‏ @chigrl	5 Nov 2016			short! $TSLA >>>Crashed Tesla explodes into a massive fireball http://ln.is/mashable.com/2016/11/uX4Bh … via @Mashable	3 2 2 7 7	Retweet 2 Retweeted 2		Like 7 Liked 7	/chigrl/status/795068805273833473
@liamdenning @liamdenning @liamdenning @liamdenning @liamdenning	Liam Denning‏Verified account @liamdenning	4 Nov 2016			Glass Lewis concludes Tesla and SolarCity "mostly amounts to a thinly veiled bail-out plan" $TSLA $SCTY	1 2 2 9 9	Retweet 2 Retweeted 2		Like 9 Liked 9	/liamdenning/status/794624549941891072
@louwhiteman @louwhiteman @louwhiteman @louwhiteman @louwhiteman	Lou Whiteman‏ @louwhiteman	4 Nov 2016			Harsh words in the Glass Lewis $TSLA/ $SCTY report. Says investors shd be concerned deal "mostly amounts to a thinly veiled bail-out plan."	2 2 2 2	Retweet 2 Retweeted 2		Like 2 Liked 2	/louwhiteman/status/794623948164100096
@CNBCClosingBell @CNBCClosingBell @CNBCClosingBell @CNBCClosingBell @CNBCClosingBell	CNBC's Closing Bell‏Verified account @CNBCClosingBell	4 Nov 2016			Billionaire investor Ron Baron from Baron Capital thinks he can make 30-50x his money in $TSLA in the next 15yrs. Would you invest in $TSLA? pic.twitter.com/85howXtZ9V	1 3 3 9 9	Retweet 3 Retweeted 3		Like 9 Liked 9	/CNBCClosingBell/status/794620119536336900
@evannex_com @evannex_com @evannex_com @evannex_com @evannex_com	EVANNEX for Tesla‏ @evannex_com	4 Nov 2016	#Tesla,teslamotors,elonmusk	#teslamotors	Investing icon Ron Baron says he'll make 30-50x on #Tesla over next 15 yrs, watch here: http://ow.ly/A3YS305RDhI $tsla #teslamotors #elonmusk	6 6 3 3	Retweet 6 Retweeted 6		Like 3 Liked 3	/evannex_com/status/794599454846451712
@StockTwits @StockTwits @StockTwits @StockTwits @StockTwits	StockTwits‏Verified account @StockTwits	4 Nov 2016			This headline is catching everyone's attention today. And here's how Tesla is trading right now: https://new.stocktwits.com/symbol/TSLA?utm_medium=community-twitter&utm_source=twitter.com&utm_campaign=outboundteam … $TSLA pic.twitter.com/LOpTP7TDTQ	9 9 22 22	Retweet 9 Retweeted 9		Like 22 Liked 22	/StockTwits/status/794590471129595904
@TheStreet @TheStreet @TheStreet @TheStreet @TheStreet	TheStreet‏Verified account @TheStreet	4 Nov 2016			Elon Musk says Tesla's merger with Solar City allows for a 'complete solution to a sustainable energy future' http://trib.al/q5jEisp $TSLA pic.twitter.com/wASpKESupa	3 3 2 2	Retweet 3 Retweeted 3		Like 2 Liked 2	/TheStreet/status/794586277337243648
@RealDonJohnson @RealDonJohnson @RealDonJohnson @RealDonJohnson @RealDonJohnson	Donald E. L. Johnson‏ @RealDonJohnson	4 Nov 2016			Why does anyone believe @elonmusk . To me, he sounds like a stock tout and used car salesman. @CNBC panders 2 $TSLA. On 2 Bloomberg Mkts.	1 3 3	Retweet Retweeted		Like 3 Liked 3	/RealDonJohnson/status/794567801331712000
@parsimony16 @parsimony16 @parsimony16 @parsimony16 @parsimony16	Parsimony16‏ @parsimony16	4 Nov 2016			Baron: "Our cars". The dude is off the rails. $TSLA.	3 2 2 6 6	Retweet 2 Retweeted 2		Like 6 Liked 6	/parsimony16/status/794567438314668032
@YahooFinance @YahooFinance @YahooFinance @YahooFinance @YahooFinance	Yahoo Finance‏Verified account @YahooFinance	4 Nov 2016			Astronaut Mark Kelly: If anyone’s going to Mars, it’s @ElonMusk https://yhoo.it/2fAboUp $TSLA pic.twitter.com/9AOSIxCe2I	1 19 19 28 28	Retweet 19 Retweeted 19		Like 28 Liked 28	/YahooFinance/status/794566136591511552
@OpenOutcrier @OpenOutcrier @OpenOutcrier @OpenOutcrier @OpenOutcrier	Open Outcrier‏ @OpenOutcrier	4 Nov 2016			$TSLA $SCTY Elon Musk talking on @CNBC now	3 3 2 2	Retweet 3 Retweeted 3		Like 2 Liked 2	/OpenOutcrier/status/794563041039970304
@kirillklip @kirillklip @kirillklip @kirillklip @kirillklip	Kirill Klip 🌎 🔥#rEVolution 🎸‏ @kirillklip	4 Nov 2016	#Ganfeng,Lithium	#Lithium	After two years of due diligence we made the major deal with #Ganfeng for International #Lithium in 2011. http://kirillklip.blogspot.com/2016/11/international-lithium-chinese-bet-on.html#.WBynG_JTZNA.twitter … $LIT $TSLA	13 13 6 6	Retweet 13 Retweeted 13		Like 6 Liked 6	/kirillklip/status/794560023439482880
@MBrownNews @MBrownNews @MBrownNews @MBrownNews @MBrownNews	Michael Brown‏ @MBrownNews	4 Nov 2016			@louwhiteman got the ISS report on $TSLA $SCTY merger. See what experts say: http://bit.ly/2fmv2jl from @TheDealNewsroom via @TheStreet	4 4 3 3	Retweet 4 Retweeted 4		Like 3 Liked 3	/MBrownNews/status/794555431637184512
@RedDogT3 @RedDogT3 @RedDogT3 @RedDogT3 @RedDogT3	Scott Redler‏Verified account @RedDogT3	4 Nov 2016			Yes $tsla was a good RDR today. That pivot for action was $187.04. Listed in my note.	3 1 1 8 8	Retweet 1 Retweeted 1		Like 8 Liked 8	/RedDogT3/status/794554016873271304
@TheStreet @TheStreet @TheStreet @TheStreet @TheStreet	TheStreet‏Verified account @TheStreet	4 Nov 2016			Baron Capital founder Ron Baron thinks Tesla is one of the most interesting companies he ever invested in: http://trib.al/kSFDSBQ $TSLA pic.twitter.com/tZs46h4HVF	1 5 5 3 3	Retweet 5 Retweeted 5		Like 3 Liked 3	/TheStreet/status/794550540059418624
@liamdenning @liamdenning @liamdenning @liamdenning @liamdenning	Liam Denning‏Verified account @liamdenning	4 Nov 2016			Key line in ISS rpt: "some investors raised the issue of the intangible risk posed by a vote of no confidence on a visionary leader" $TSLA	4 4 8 8	Retweet 4 Retweeted 4		Like 8 Liked 8	/liamdenning/status/794529439111663616
@CGrantWSJ @CGrantWSJ @CGrantWSJ @CGrantWSJ @CGrantWSJ	Charley Grant‏Verified account @CGrantWSJ	4 Nov 2016			ISS recommends $TSLA and $SCTY shareholders approve merger.	2 3 3 4 4	Retweet 3 Retweeted 3		Like 4 Liked 4	/CGrantWSJ/status/794524809770242048
@evannex_com @evannex_com @evannex_com @evannex_com @evannex_com	EVANNEX for Tesla‏ @evannex_com	4 Nov 2016	#Tesla,teslamotors,teslamodels,teslamodelx,EV	#teslamotors	#Tesla has 3x the R&D of traditional automakers, view infographic: http://ow.ly/kfDH305QLB7 $tsla #teslamotors #teslamodels #teslamodelx #EV	3 3 8 8	Retweet 3 Retweeted 3		Like 8 Liked 8	/evannex_com/status/794514589857759232
@talesftf @talesftf @talesftf @talesftf @talesftf	TalesFromTheFuture‏ @talesftf	4 Nov 2016			$TSLA shareholders, rejoice! Soon that beautiful bride $SCTY is all yours....pic.twitter.com/Oc9aUQbies	3 3 3 3	Retweet 3 Retweeted 3		Like 3 Liked 3	/talesftf/status/794498019932667904
@BertelSchmitt @BertelSchmitt @BertelSchmitt @BertelSchmitt @BertelSchmitt	BertelSchmitt™ 🎩 🎩 🎩 🎩 🎩‏Verified account @BertelSchmitt	4 Nov 2016			$TSLA Sues Ten John Does, Gets Sued For Criminal Hacking http://www.forbes.com/sites/bertelschmitt/2016/11/04/tesla-sues-ten-john-does-gets-sued-for-criminal-hacking/ … via @Forbes	1 2 2 1 1	Retweet 2 Retweeted 2		Like 1 Liked 1	/BertelSchmitt/status/794464518579466240
@BagholderQuotes @BagholderQuotes @BagholderQuotes @BagholderQuotes @BagholderQuotes	Bag Holder‏ @BagholderQuotes	3 Nov 2016			Settle down there, Calgary Arse. $TSLA pic.twitter.com/ETVgXXVueN	1 11 11	Retweet Retweeted		Like 11 Liked 11	/BagholderQuotes/status/794206254835109889
@Sandro_power @Sandro_power @Sandro_power @Sandro_power @Sandro_power	PowerTriggerTrade‏ @Sandro_power	2 Nov 2016			This Video https://youtu.be/gQHkKqx-geI explains the $TSLA plan I posted and I show how I posted a key pivot point to watch with key numbers.	33 33 34 34	Retweet 33 Retweeted 33		Like 34 Liked 34	/Sandro_power/status/793983920543039488
@Sandro_power @Sandro_power @Sandro_power @Sandro_power @Sandro_power	PowerTriggerTrade‏ @Sandro_power	2 Nov 2016			$TSLA I posted this bearish plan on oct 31 inside of PowerPlanTrades I will make a video explaining this trade pic.twitter.com/hsXftEdaob	2 46 46 44 44	Retweet 46 Retweeted 46		Like 44 Liked 44	/Sandro_power/status/793946845638692864
@liamdenning @liamdenning @liamdenning @liamdenning @liamdenning @liamdenning	Liam Denning‏Verified account @liamdenning Liam DenningVerified account @liamdenning	2 Nov 2016			Takeover premium went further into negative territory AND spread widened today. Not good $TSLA $SCTYhttps://twitter.com/liamdenning/status/793592745008861184 … Tesla's latest SolarCity sales pitch came just as the takeover premium disappeared: http://www.bloomberg.com/gadfly/articles/2016-11-01/tesla-solarcity-deal-update-getting-out-the-vote … via @bfly $TSLA $SCTY pic.twitter.com/RhP1bAoyAc	2 4 4 4 4	Retweet 4 Retweeted 4		Like 4 Liked 4	/liamdenning/status/793915884628799488
@evannex_com @evannex_com @evannex_com @evannex_com @evannex_com	EVANNEX for Tesla‏ @evannex_com	2 Nov 2016	#Tesla,ElonMusk,teslamotors,teslamodels,EV	#ElonMusk	#Tesla CEO #ElonMusk says utilities can win big with clean energy, here's how: http://ow.ly/Ln8A305MI7H $tsla #teslamotors #teslamodels #EV	6 6 10 10	Retweet 6 Retweeted 6		Like 10 Liked 10	/evannex_com/status/793856872616984576
@QTRResearch @QTRResearch @QTRResearch @QTRResearch @QTRResearch	Quoth the Raven‏ @QTRResearch	2 Nov 2016			Have a friend in the room with Chanos right now. Chanos says transcript of Musk call last night reads like jibberish and Trump-like. $TSLA	2 3 3 13 13	Retweet 3 Retweeted 3		Like 13 Liked 13	/QTRResearch/status/793812527826231296
@evannex_com @evannex_com @evannex_com @evannex_com @evannex_com	EVANNEX for Tesla‏ @evannex_com	2 Nov 2016	#ElonMusk,Tesla,SolarCity,TeslaMotors,teslamodels	#Tesla	#ElonMusk discusses his strategy for the #Tesla #SolarCity merger, read here: http://ow.ly/Lj7Y305LUaN $tsla $scty #TeslaMotors #teslamodels	5 5 6 6	Retweet 5 Retweeted 5		Like 6 Liked 6	/evannex_com/status/793775050272956416
@CNBCFastMoney @CNBCFastMoney @CNBCFastMoney @CNBCFastMoney @CNBCFastMoney	CNBC's Fast Money‏Verified account @CNBCFastMoney	1 Nov 2016			Here's the fiesty words from Tesla CEO @ElonMusk on the upcoming SolarCity deal via @lebeaucarnews $TSLA $SCTYpic.twitter.com/EShs2Aa9OC	2 3 3 20 20	Retweet 3 Retweeted 3		Like 20 Liked 20	/CNBCFastMoney/status/793576809321361410
@Lebeaucarnews @Lebeaucarnews @Lebeaucarnews @Lebeaucarnews @Lebeaucarnews	Phil LeBeau‏Verified account @Lebeaucarnews	1 Nov 2016			$TSLA's @elonmusk predicts most Tesla/Solar City customers will eventually buy: 1) Solar Roof 2) PowerWall Storage unit 3) Tesla Vehicle.	2 6 6 11 11	Retweet 6 Retweeted 6		Like 11 Liked 11	/Lebeaucarnews/status/793566074486853636
@BrianDeagon @BrianDeagon @BrianDeagon @BrianDeagon @BrianDeagon	briandeagon‏ @BrianDeagon	1 Nov 2016			Tesla: $500 Million Cash Added To Balance Sheet With SolarCity http://www.investors.com/news/technology/tesla-sees-500-million-in-cost-savings-with-solarcity-acquisition/ … $TSLA $SCTY	8 8 7 7	Retweet 8 Retweeted 8		Like 7 Liked 7	/BrianDeagon/status/793562917064933376
@CGrantWSJ @CGrantWSJ @CGrantWSJ @CGrantWSJ @CGrantWSJ	Charley Grant‏Verified account @CGrantWSJ	1 Nov 2016			So $TSLA says it can't preempt $SCTY earnings call but is happy to tell us cash balance increased in Q3.	1 2 2 11 11	Retweet 2 Retweeted 2		Like 11 Liked 11	/CGrantWSJ/status/793561074389880832
@CGrantWSJ @CGrantWSJ @CGrantWSJ @CGrantWSJ @CGrantWSJ	Charley Grant‏Verified account @CGrantWSJ	1 Nov 2016			Why would $tsla tell us $SCTY cash balance went up when SolarCity hasn't reported Q3 results yet? What is that?	2 12 12	Retweet Retweeted		Like 12 Liked 12	/CGrantWSJ/status/793552628135395330
@StockTwits @StockTwits @StockTwits @StockTwits @StockTwits	StockTwits‏Verified account @StockTwits	1 Nov 2016			This has to be one of the best license plates out there today. $TSLA: http://stocktwits.com/AllinCapital/message/65900713?utm_medium=community-twitter&utm_source=twitter.com&utm_campaign=outboundteam …pic.twitter.com/1ZOIgrsPC4	4 96 96 137 137	Retweet 96 Retweeted 96		Like 137 Liked 137	/StockTwits/status/793534259818528768
@Sandro_power @Sandro_power @Sandro_power @Sandro_power @Sandro_power	PowerTriggerTrade‏ @Sandro_power	1 Nov 2016			$TSLA as long as this stays below 189.60 this could fall very hard from here a key pivot point to watch this should stay below now.	2 33 33 42 42	Retweet 33 Retweeted 33		Like 42 Liked 42	/Sandro_power/status/793516575995330561
@timseymour @timseymour @timseymour @timseymour @timseymour	Tim Seymour‏Verified account @timseymour	1 Nov 2016			$TSLA 6m lows despite hitting deliveries...wasn't this supposed to be what it was all about? Destiny to Feb $145 lows.	6 2 2 11 11	Retweet 2 Retweeted 2		Like 11 Liked 11	/timseymour/status/793516568584024064
@WrigleyTom @WrigleyTom @WrigleyTom @WrigleyTom @WrigleyTom	Tom Wrigley‏ @WrigleyTom	1 Nov 2016			$TSLA $SCTY today, 5pm Question & Answer Webcast to Discuss Tesla's Pending Acquisition of SolarCity http://ir.tesla.com/releasedetail.cfm?ReleaseID=996527 …pic.twitter.com/N3K7bhf0E7	1 7 7 10 10	Retweet 7 Retweeted 7		Like 10 Liked 10	/WrigleyTom/status/793442812155031552
@ILCtsxv @ILCtsxv @ILCtsxv @ILCtsxv @ILCtsxv	InternationalLithium‏ @ILCtsxv	31 Oct 2016	#demand,metals,oil,EVs,lithium,BYD,China,green	#metals	Electric cars will influence #demand for #metals more than #oil https://www.ft.com/content/84b3fa1c-9ee8-11e6-891e-abe238dee8e2 … via @FT #EVs #lithium $LIT $TSLA #BYD #China #green	8 8 4 4	Retweet 8 Retweeted 8		Like 4 Liked 4	/ILCtsxv/status/793104419655147520
@YahooFinance @YahooFinance @YahooFinance @YahooFinance @YahooFinance	Yahoo Finance‏Verified account @YahooFinance	29 Oct 2016			Tesla is on the verge of completely changing the way it does business http://yhoo.it/2f5Nlvs $TSLA pic.twitter.com/MPP3v1t9jE	1 16 16 17 17	Retweet 16 Retweeted 16		Like 17 Liked 17	/YahooFinance/status/792513867100332032
@YahooFinance @YahooFinance @YahooFinance @YahooFinance @YahooFinance	Yahoo Finance‏Verified account @YahooFinance	29 Oct 2016			Tesla Q3 earnings beat expectations, shares surge https://yhoo.it/2eSofw2 $TSLA pic.twitter.com/in14114F5D	5 5 9 9	Retweet 5 Retweeted 5		Like 9 Liked 9	/YahooFinance/status/792445907774148608
@YahooFinance @YahooFinance @YahooFinance @YahooFinance @YahooFinance	Yahoo Finance‏Verified account @YahooFinance	29 Oct 2016			Tesla, Google, and Ford are investing billions of dollars in technology America doesn't need http://yhoo.it/2eocxw3 $TSLA $GOOGL $Fpic.twitter.com/mmPBcn9mox	12 12 10 10	Retweet 12 Retweeted 12		Like 10 Liked 10	/YahooFinance/status/792266978799054848
@YahooFinance @YahooFinance @YahooFinance @YahooFinance @YahooFinance	Yahoo Finance‏Verified account @YahooFinance	28 Oct 2016			Tesla has a lot riding on its big solar and energy-product unveilings https://yhoo.it/2fdZ4sE $TSLA pic.twitter.com/f3r7fUsu2h	4 4 7 7	Retweet 4 Retweeted 4		Like 7 Liked 7	/YahooFinance/status/792169368285224960
@evannex_com @evannex_com @evannex_com @evannex_com @evannex_com	EVANNEX for Tesla‏ @evannex_com	28 Oct 2016	#TeslaModelX,tesla,teslamotors,teslamodels,EV	#tesla	#TeslaModelX is like a massive fist of god says Jalopnik, read here: http://ow.ly/gtc2305DtVG $tsla #tesla #teslamotors #teslamodels #EV	1 6 6 11 11	Retweet 6 Retweeted 6		Like 11 Liked 11	/evannex_com/status/792052295307497472
@eriz35 @eriz35 @eriz35 @eriz35 @eriz35	iso merry f 🎄king christmas‏ @eriz35	28 Oct 2016			Very recent Glassdoor review of $TSLA If true, this is ugly pic.twitter.com/MU7BKZfC3p	2 7 7 22 22	Retweet 7 Retweeted 7		Like 22 Liked 22	/eriz35/status/791975022185197568
@Lebeaucarnews @Lebeaucarnews @Lebeaucarnews @Lebeaucarnews @Lebeaucarnews	Phil LeBeau‏Verified account @Lebeaucarnews	27 Oct 2016			Ahead of Friday's Tesla/Solar City event, $TSLA has started shipping next generation Powerpack 2 which provides twice the energy density.	4 13 13 25 25	Retweet 13 Retweeted 13		Like 25 Liked 25	/Lebeaucarnews/status/791830302943539204
@Banorte_mx @Banorte_mx @Banorte_mx	Banorte‏Verified account @Banorte_mx	Jul 7	#TuneUpBanorte,Reforma,CorreConBanorte	#Reforma	¡Así se vivió la carrera #TuneUpBanorte #Reforma! Agradecemos la participación y entusiasmo de todos los participantes. #CorreConBanortepic.twitter.com/SWxk8NT005	6 7 7 55 55	Retweet 7 Retweeted 7		Like 55 Liked 55	/Banorte_mx/status/1147899111129174016
@themotleyfool @themotleyfool @themotleyfool @themotleyfool @themotleyfool	The Motley Fool‏Verified account @themotleyfool	27 Oct 2016			$TSLA is making serious $$. http://www.fool.com/investing/2016/10/27/tesla-motors-inc-reports-a-profit-as-sales-jump.aspx …	11 11 35 35	Retweet 11 Retweeted 11		Like 35 Liked 35	/themotleyfool/status/791763953969926144
@JeffCNYC @JeffCNYC @JeffCNYC @JeffCNYC @JeffCNYC	jeff‏ @JeffCNYC	27 Oct 2016			Seems people have started looking at the $TSLA financials.	2 3 3 8 8	Retweet 3 Retweeted 3		Like 8 Liked 8	/JeffCNYC/status/791685488860078080
@StockTwits @StockTwits @StockTwits @StockTwits @StockTwits	StockTwits‏Verified account @StockTwits	27 Oct 2016			This is how Tesla's year-over-year revenue growth looks now. Earnings visual by @MktOutperform: http://stocktwits.com/MktOutperform/message/65611767?utm_medium=community-twitter&utm_source=twitter.com&utm_campaign=outboundteam … $TSLA pic.twitter.com/Dsk4wNcQSS	1 10 10 17 17	Retweet 10 Retweeted 10		Like 17 Liked 17	/StockTwits/status/791672412907503617
@roysebag @roysebag @roysebag @roysebag @roysebag	Roy Sebag‏Verified account @roysebag	27 Oct 2016			$TSLA beat was weak. Musk pulled a $139mm credit he sold (while guiding it'd be $30) without which itd be a -$120mm loss. Adding to short.	4 4 15 15	Retweet 4 Retweeted 4		Like 15 Liked 15	/roysebag/status/791624162448113664
@CNNBusiness @CNNBusiness @CNNBusiness @CNNBusiness @CNNBusiness	CNN Business‏Verified account @CNNBusiness	27 Oct 2016			Stocks to watch: - @Apple expected to unveil Mac upgrade - @TeslaMotors stock revs - ZTO IPO is here http://cnnmon.ie/2ePbuDP $AAPL $TSLA	18 18 21 21	Retweet 18 Retweeted 18		Like 21 Liked 21	/CNNBusiness/status/791571892310278144
@liamdenning @liamdenning @liamdenning @liamdenning @liamdenning	Liam Denning‏Verified account @liamdenning	26 Oct 2016			Did Tesla serve up a pie or a crumble? http://www.bloomberg.com/gadfly/articles/2016-10-26/tesla-earnings-pie-looks-a-bit-crumbly … via @Bfly $TSLA pic.twitter.com/YhgJfrpduW	6 4 4 13 13	Retweet 4 Retweeted 4		Like 13 Liked 13	/liamdenning/status/791420391306690560
@StockTwits @StockTwits @StockTwits @StockTwits @StockTwits	StockTwits‏Verified account @StockTwits	26 Oct 2016			Here's a breakdown of Tesla earnings and how many cars they sold this quarter. Infographic by @_AlphaStreet: http://stocktwits.com/AlphaStreet/message/65607005?utm_medium=community-twitter&utm_source=twitter.com&utm_campaign=outboundteam … $TSLA pic.twitter.com/IaSW7K5nZL	48 48 34 34	Retweet 48 Retweeted 48		Like 34 Liked 34	/StockTwits/status/791404480772186112
@CGrantWSJ @CGrantWSJ @CGrantWSJ @CGrantWSJ @CGrantWSJ	Charley Grant‏Verified account @CGrantWSJ	26 Oct 2016			Just so everyone recalls-- $TSLA said they didn't need to raise capital this year in February, raised nearly $2 billion in May.	2 3 3 17 17	Retweet 3 Retweeted 3		Like 17 Liked 17	/CGrantWSJ/status/791403044613357568
@cnntech @cnntech @cnntech @cnntech @cnntech	CNN Tech‏Verified account @cnntech	26 Oct 2016			.@TeslaMotors posts rare profit, stock pops 6%: http://cnnmon.ie/2eN3tzz via @sfiegerman $TSLA pic.twitter.com/ncf5bJICKW	6 6 17 17	Retweet 6 Retweeted 6		Like 17 Liked 17	/cnntech/status/791386680553005056
@MarkYusko @MarkYusko @MarkYusko @MarkYusko @MarkYusko	Mark W. Yusko‏Verified account @MarkYusko	26 Oct 2016			$TSLA Earnings Step 1) Take Bar Off Stand Step 2) Put Bar On Ground Step 3) Jump Over Bar Step 4) Claim you are High Jump Gold Medalist...	6 21 21 73 73	Retweet 21 Retweeted 21		Like 73 Liked 73	/MarkYusko/status/791384518653571072
@WSJ @WSJ @WSJ @WSJ @WSJ	The Wall Street Journal‏Verified account @WSJ	26 Oct 2016			Tesla shares jump after electric-car maker posts best quarterly sales, second profit as public company http://on.wsj.com/2fgJkEu $TSLA	9 152 152 177 177	Retweet 152 Retweeted 152		Like 177 Liked 177	/WSJ/status/791379259432509440
@MarketWatch @MarketWatch @MarketWatch @MarketWatch @MarketWatch	MarketWatch‏Verified account @MarketWatch	26 Oct 2016			In today's Tesla earnings shocker...actual profit! http://on.mktw.net/2dXKPFC $TSLA pic.twitter.com/sFfLww1gVi	4 25 25 31 31	Retweet 25 Retweeted 25		Like 31 Liked 31	/MarketWatch/status/791375946779652096
@Lebeaucarnews @Lebeaucarnews @Lebeaucarnews @Lebeaucarnews @Lebeaucarnews	Phil LeBeau‏Verified account @Lebeaucarnews	26 Oct 2016			$TSLA liquidity at end of Q3 was $3.1 Billion, down just $100 Million from end of Q2	1 8 8 24 24	Retweet 8 Retweeted 8		Like 24 Liked 24	/Lebeaucarnews/status/791374159573950465
@MktsInsider @MktsInsider @MktsInsider @MktsInsider @MktsInsider	Markets Insider‏Verified account @MktsInsider	26 Oct 2016			Tesla surging on crushing earnings expectations $TSLA More: http://read.bi/2dXuHEc pic.twitter.com/t2uvjrxX3X	32 32 25 25	Retweet 32 Retweeted 32		Like 25 Liked 25	/MktsInsider/status/791373795932200960
@MktsInsider @MktsInsider @MktsInsider @MktsInsider @MktsInsider	Markets Insider‏Verified account @MktsInsider	26 Oct 2016			Tesla beats on revenues $TSLA Read: http://read.bi/2ebRvxX pic.twitter.com/Ba1pi5lS3A	18 18 16 16	Retweet 18 Retweeted 18		Like 16 Liked 16	/MktsInsider/status/791373137262837760
@CNBCnow @CNBCnow @CNBCnow @CNBCnow @CNBCnow	CNBC Now‏Verified account @CNBCnow	26 Oct 2016			EARNINGS: Tesla Q3 EPS $0.71 Adj. vs. ($0.54) Est.; Q3 Revs. $2.30B vs. $1.98B Est. • $TSLA http://cnb.cx/Aw4Qow pic.twitter.com/w6PugHZ5c5	3 40 40 22 22	Retweet 40 Retweeted 40		Like 22 Liked 22	/CNBCnow/status/791371204867321856
@Selerity @Selerity @Selerity @Selerity @Selerity	Selerity‏Verified account @Selerity	26 Oct 2016	#BREAKING		#BREAKING: Tesla Motors $TSLA Q3 Non-GAAP Earnings Per Share (EPS) beats estimates, $0.71 vs. $0.09 expected	2 16 16 9 9	Retweet 16 Retweeted 16		Like 9 Liked 9	/Selerity/status/791370805355642880
@StockTwits @StockTwits @StockTwits @StockTwits @StockTwits	StockTwits‏Verified account @StockTwits	26 Oct 2016			This is how Elon Musk's stakes in Tesla, SolarCity and SpaceX all connect: http://stocktwits.com/JamesMadison/message/65318321?utm_medium=community-twitter&utm_source=twitter.com&utm_campaign=outboundteam … $TSLA pic.twitter.com/5aO6h1xPrR	4 16 16 31 31	Retweet 16 Retweeted 16		Like 31 Liked 31	/StockTwits/status/791366699798765568
@StockTwits @StockTwits @StockTwits @StockTwits @StockTwits	StockTwits‏Verified account @StockTwits	26 Oct 2016			Is Tesla forming a massive rounding top? This is the chart you have to be watching after earnings tonight: http://stocktwits.com/SeanDavid/message/65561148?utm_medium=community-twitter&utm_source=t.co&utm_campaign=outboundteam … $TSLA pic.twitter.com/KOzBvJpoMI	4 19 19 25 25	Retweet 19 Retweeted 19		Like 25 Liked 25	/StockTwits/status/791359802219823104
@MktsInsider @MktsInsider @MktsInsider @MktsInsider @MktsInsider	Markets Insider‏Verified account @MktsInsider	26 Oct 2016			Tesla shares are down ahead of earnings $TSLA More: http://read.bi/2dXuHEc pic.twitter.com/dJD7FMj3nu	13 13 5 5	Retweet 13 Retweeted 13		Like 5 Liked 5	/MktsInsider/status/791358543899361280
@CGrantWSJ @CGrantWSJ @CGrantWSJ @CGrantWSJ @CGrantWSJ	Charley Grant‏Verified account @CGrantWSJ	26 Oct 2016			FactSet $TSLA non-gaap EPS consensus is now a 22 cent loss, way below what it was just yesterday. http://www.wsj.com/articles/tesla-earnings-the-moment-of-truth-1477422167 …	3 5 5 10 10	Retweet 5 Retweeted 5		Like 10 Liked 10	/CGrantWSJ/status/791357658859175937
@jowens510 @jowens510 @jowens510 @jowens510 @jowens510 @jowens510	Jeremy C. Owens‏Verified account @jowens510	26 Oct 2016			Don't forget, Elon Musk said in email that Q3 was "critical" and "last chance" to show potential for $TSLA profits. http://on.mktw.net/2bRD0iQ	1 5 5 10 10	Retweet 5 Retweeted 5		Like 10 Liked 10	/jowens510/status/791354299074879488
@TDAJJKinahan @TDAJJKinahan @TDAJJKinahan @TDAJJKinahan @TDAJJKinahan	TDAJJKinahan‏Verified account @TDAJJKinahan	26 Oct 2016			Earnings game in full play with $TSLA, $F, $BMY and $TWTR opening Q3 books today. What are analysts saying? http://bit.ly/2eLRvGe pic.twitter.com/DqgZSYs1Nt	4 4 6 6	Retweet 4 Retweeted 4		Like 6 Liked 6	/TDAJJKinahan/status/791305860987416576
@StockTwits @StockTwits @StockTwits @StockTwits @StockTwits	StockTwits‏Verified account @StockTwits	26 Oct 2016			These companies report earnings at 4 PM ET today. Get ready: $TSLA $NXPI $ABX $WDC $GRPN $NEM $GG $TXN http://stocktwits.com/message/65526144?utm_medium=community-twitter&utm_source=twitter.com&utm_campaign=outboundteam …	7 7 7 7	Retweet 7 Retweeted 7		Like 7 Liked 7	/StockTwits/status/791295145601671168
@OphirGottlieb @OphirGottlieb @OphirGottlieb @OphirGottlieb @OphirGottlieb	Ophir Gottlieb‏Verified account @OphirGottlieb	26 Oct 2016			http://finance.yahoo.com/news/tesla-just-made-big-move-122000712.html … Tesla just made a big move to take on Uber $TSLA	4 4 7 7	Retweet 4 Retweeted 4		Like 7 Liked 7	/OphirGottlieb/status/791282540447354880
@OphirGottlieb @OphirGottlieb @OphirGottlieb @OphirGottlieb @OphirGottlieb	Ophir Gottlieb‏Verified account @OphirGottlieb	26 Oct 2016			http://finance.yahoo.com/news/tesla-could-actually-report-profit-132300671.html … Tesla could actually report a profit for the third-quarter $TSLA	6 6 6 6	Retweet 6 Retweeted 6		Like 6 Liked 6	/OphirGottlieb/status/791281198899224576
@eWhispers @eWhispers @eWhispers @eWhispers @eWhispers	Earnings Whispers‏ @eWhispers	26 Oct 2016	#earnings		PM #earnings $TSLA $GRPN $NXPI $ABX $BWLD $VMW $WDC $WLL $TXN $NEM $FFIV $SU $ORLY $GG $CDE $NOW $CAKE $ALGT $OCN http://eps.sh/cal pic.twitter.com/g9QrT6PSno	8 8 12 12	Retweet 8 Retweeted 8		Like 12 Liked 12	/eWhispers/status/791272858689245185
@srussolillo @srussolillo @srussolillo @srussolillo @srussolillo	Steven Russolillo‏Verified account @srussolillo	26 Oct 2016			Tesla shares haven't done much for more than 2 years. Now comes the moment of truth http://on.wsj.com/2e7Sj6X $TSLA pic.twitter.com/4XrF0JXd9z	14 14 10 10	Retweet 14 Retweeted 14		Like 10 Liked 10	/srussolillo/status/791272326348300288
@TheRightTrader @TheRightTrader @TheRightTrader @TheRightTrader @TheRightTrader	The Right Trader‏ @TheRightTrader	25 Oct 2016			$TWTR Twitter To Beat Q3 Earnings Estimates: http://www.therighttrader.com/twitter-q3-earnings-2016-beat-miss/ … $AAPL $CMG $DIS $CRM $FB $GOOGL $UA $TSLA $SCTY $VRX $SPY $QQQpic.twitter.com/a56B1Ix83t	7 7 11 11	Retweet 7 Retweeted 7		Like 11 Liked 11	/TheRightTrader/status/791097410520920064
@WrigleyTom @WrigleyTom @WrigleyTom @WrigleyTom @WrigleyTom	Tom Wrigley‏ @WrigleyTom	25 Oct 2016			$S ceo, Squawk on Street CNBC Halftime ... Chanos- $TSLA $SCTY $CAT $BABA Sacconaghi- $AAPL $P [ER + Analyst Day] http://engage.vevent.com/index.jsp?eid=4818&seid=16 …pic.twitter.com/stksRiG9JV	6 6 8 8	Retweet 6 Retweeted 6		Like 8 Liked 8	/WrigleyTom/status/790889524616396800
@firstadopter @firstadopter @firstadopter @firstadopter @firstadopter	📉Tae Kim‏Verified account @firstadopter	24 Oct 2016			$TSLA finishes 25th due to Model X issues in Consumer Reports' latest auto reliability ranking http://www.cnbc.com/2016/10/24/american-automaker-breaks-35-year-losing-streak-for-domestic-brands.html?__source=newsletter|breakingnews …pic.twitter.com/WQ4nag4O98	2 5 5 6 6	Retweet 5 Retweeted 5		Like 6 Liked 6	/firstadopter/status/790596433036533760
@StockTwits @StockTwits @StockTwits @StockTwits @StockTwits	StockTwits‏Verified account @StockTwits	24 Oct 2016			EARNINGS THIS WEEK Mon - $V Tue - $UA $CMG $GM $AAPL Wed - $KO $NXPI $TSLA Thu - $AMZN $GOOGL Fri - $XOM $CVX http://stocktwits.com/eWhispers/message/65304085?utm_medium=community-twitter&utm_source=twitter.com&utm_campaign=outboundteam …	1 38 38 44 44	Retweet 38 Retweeted 38		Like 44 Liked 44	/StockTwits/status/790578778892144640
@OptionsAction @OptionsAction @OptionsAction @OptionsAction @OptionsAction	Options Action‏Verified account @OptionsAction	24 Oct 2016			Why @Michael_Khouw thinks it could be a tough week for $TSLA pic.twitter.com/3mDyEMMhQd	4 10 10 15 15	Retweet 10 Retweeted 10		Like 15 Liked 15	/OptionsAction/status/790560105876127745
@ElectrekCo @ElectrekCo @ElectrekCo @ElectrekCo @ElectrekCo	Electrek.Co‏ @ElectrekCo	24 Oct 2016			Tesla $TSLA is about to publish its Q3 2016 financial results this week – here’s what to expect https://electrek.co/2016/10/24/tesla-tsla-q3-2016-financial-results-expectations/ …pic.twitter.com/NpyOnO10Td	10 10 27 27	Retweet 10 Retweeted 10		Like 27 Liked 27	/ElectrekCo/status/790485391006638080
@globallithium @globallithium @globallithium @globallithium @globallithium	Joe Lowry‏ @globallithium	23 Oct 2016	#lithium,justplainwrong	#justplainwrong	If you see this misguided analysis of the #lithium market from @CRUGROUP, please ignore it. #justplainwrong $TSLA $ALB $SQM @GanfengLithiumpic.twitter.com/steFZGRX9M	13 13 19 19	Retweet 13 Retweeted 13		Like 19 Liked 19	/globallithium/status/790392463328481280
@StockTwits @StockTwits @StockTwits @StockTwits @StockTwits	StockTwits‏Verified account @StockTwits	23 Oct 2016			Mark your calendar. HERE are all the companies reporting earnings this week: http://stocktwits.com/eWhispers/message/65304085?utm_medium=community-twitter&utm_source=twitter.com&utm_campaign=outboundteam … $AAPL $V $TSLA $TWTR $AMZN $XOMpic.twitter.com/kEPYgsHXlb	5 97 97 115 115	Retweet 97 Retweeted 97		Like 115 Liked 115	/StockTwits/status/790199382733942784
@stocktrader300 @stocktrader300 @stocktrader300 @stocktrader300 @stocktrader300	Sheldon Cooper‏ @stocktrader300	22 Oct 2016			Huge earnings week!! $AAPL $AMZN $TWTR $UA $TSLA $GOOGL $CMG $BMY $F $V $S $TMUS $FCX $GM $CELG $T $AKS $LUV $KMB $CAT $BX $CLF $JBLU $BIIbpic.twitter.com/iHhzAWlLOb	1 6 6 10 10	Retweet 6 Retweeted 6		Like 10 Liked 10	/stocktrader300/status/789964882737147904
@Dmoneydtx @Dmoneydtx @Dmoneydtx @Dmoneydtx @Dmoneydtx	Deniz ☔️ Sivar‏ @Dmoneydtx	22 Oct 2016	#earnings		Jeez!! Alots of fireworks this week!! $cmg $v $aapl $bidu $amzn $googl $nxpi $mmm $gm $ba $ups $xom $tsla $cat #earnings pic.twitter.com/JvcFPzj4Ii	1 9 9 17 17	Retweet 9 Retweeted 9		Like 17 Liked 17	/Dmoneydtx/status/789857193126264833
@eWhispers @eWhispers @eWhispers @eWhispers @eWhispers	Earnings Whispers‏ @eWhispers	22 Oct 2016	#earnings		#earnings $AAPL $AMZN $TWTR $UA $TSLA $GOOGL $CMG $BMY $F $V $S $TMUS $FCX $GM $CELG $T $AKS $LUV $KMB $CAT $BX $CLF http://eps.sh/cal pic.twitter.com/cjhvBTow46	1 126 126 147 147	Retweet 126 Retweeted 126		Like 147 Liked 147	/eWhispers/status/789791539581124609
@TheStreet @TheStreet @TheStreet @TheStreet @TheStreet	TheStreet‏Verified account @TheStreet	20 Oct 2016			Tesla CEO says technology makes self-driving cars safer than human drivers: http://trib.al/fDkevu0 $TSLA pic.twitter.com/btUivO4Icf	2 11 11 15 15	Retweet 11 Retweeted 11		Like 15 Liked 15	/TheStreet/status/789244579165929472
@TheStreet @TheStreet @TheStreet @TheStreet @TheStreet	TheStreet‏Verified account @TheStreet	20 Oct 2016			Tesla hype dies down as autonomous driving could be 'decades away from mass market adoption' http://trib.al/zkPYEsy $TSLA pic.twitter.com/LQXpMSPcEs	3 8 8 5 5	Retweet 8 Retweeted 8		Like 5 Liked 5	/TheStreet/status/789187687097835520
@eulelog @eulelog @eulelog @eulelog @eulelog	Alex Eule‏Verified account @eulelog	20 Oct 2016			Tesla cars will soon park/drive/charge themselves. But first: human approval. That's complicated. http://on.barrons.com/2dRbEsB @BarronsNEXT $TSLA	6 6 5 5	Retweet 6 Retweeted 6		Like 5 Liked 5	/eulelog/status/789104297489289216
@StockTwits @StockTwits @StockTwits @StockTwits @StockTwits	StockTwits‏Verified account @StockTwits	20 Oct 2016			Here's what Elon Musk and Tesla announced last night. Press play and watch this video: http://stocktwits.com/tkizzy/message/65110783?utm_medium=community-twitter&utm_source=twitter.com&utm_campaign=outboundteam … $TSLA	9 9 13 13	Retweet 9 Retweeted 9		Like 13 Liked 13	/StockTwits/status/789089547028082688
@YahooFinance @YahooFinance @YahooFinance @YahooFinance @YahooFinance	Yahoo Finance‏Verified account @YahooFinance	20 Oct 2016			LIVE: Tesla will install hardware in all new cars so that they can drive themselves http://yhoo.it/2eJVmqw $TSLA pic.twitter.com/tgyWHnhqK3	9 9 4 4	Retweet 9 Retweeted 9		Like 4 Liked 4	/YahooFinance/status/789084369017249792
@YahooFinance @YahooFinance @YahooFinance @YahooFinance @YahooFinance	Yahoo Finance‏Verified account @YahooFinance	20 Oct 2016	#Stocks		#Stocks to Watch Today: $WBA, $AXP, $MAT, $MSFT, $TSLA http://yhoo.it/2eJVmqw pic.twitter.com/3RSQAKlxDl	6 6 4 4	Retweet 6 Retweeted 6		Like 4 Liked 4	/YahooFinance/status/789082900490780672
@YahooFinance @YahooFinance @YahooFinance @YahooFinance @YahooFinance	Yahoo Finance‏Verified account @YahooFinance	20 Oct 2016			Tesla equipping cars to drive completely on their own http://yhoo.it/2enabeu $TSLA pic.twitter.com/RqzAywG57J	2 6 6 10 10	Retweet 6 Retweeted 6		Like 10 Liked 10	/YahooFinance/status/789074084445491200
@BIUK @BIUK @BIUK @BIUK @BIUK	Business Insider UK‏Verified account @BIUK	20 Oct 2016			Elon Musk shared a video of Tesla's new autonomous driving system $TSLA http://read.bi/2e3Hzbf pic.twitter.com/Ujnowe7Cah	2 2 2 2	Retweet 2 Retweeted 2		Like 2 Liked 2	/BIUK/status/789044754646523904
@santoshsateesh @santoshsateesh @santoshsateesh @santoshsateesh @santoshsateesh	Santosh Sateesh‏ @santoshsateesh	19 Oct 2016			It's a depressing day when a company announcing "all our cars have the hardware to drive themselves" is a disappointment. $TSLA.	1 5 5 8 8	Retweet 5 Retweeted 5		Like 8 Liked 8	/santoshsateesh/status/788903797343027200
@GerberKawasaki @GerberKawasaki @GerberKawasaki @GerberKawasaki @GerberKawasaki	Ross Gerber‏Verified account @GerberKawasaki	19 Oct 2016			This is so good for nvidia. They will set the standard for car AI and will be the standard to beat in Tesla. This is amazing. $nvda $tsla	2 7 7 16 16	Retweet 7 Retweeted 7		Like 16 Liked 16	/GerberKawasaki/status/788898056313802752
@IBD_ECarson @IBD_ECarson @IBD_ECarson @IBD_ECarson @IBD_ECarson	Ed Carson‏ @IBD_ECarson	19 Oct 2016			Mystery solved: New Tesla Cars Will Have 'Full Self-Driving Hardware' http://ow.ly/siGN305lQZr $TSLA pic.twitter.com/yQtiZXXqzr	1 9 9 3 3	Retweet 9 Retweeted 9		Like 3 Liked 3	/IBD_ECarson/status/788897581871075332
@GerberKawasaki @GerberKawasaki @GerberKawasaki @GerberKawasaki @GerberKawasaki @Tesla	Ross Gerber‏Verified account @GerberKawasaki TeslaVerified account @Tesla	19 Oct 2016	#model3,tesla	#tesla	Wow. This is so cool. #model3 with full autonomous mode. Who doesn't buy this car! Great job @elonmusk ! #tesla $tsla https://twitter.com/teslamotors/status/788895587072520192 … All Teslas in production now have Full Self-Driving hardware, this will include Model 3 https://www.tesla.com/blog/all-tesla-cars-being-produced-now-have-full-self-driving-hardware/?utm_campaign=GL_Blog_101916&utm_source=…	7 7 24 24	Retweet 7 Retweeted 7		Like 24 Liked 24	/GerberKawasaki/status/788897268266995712
@lexnfx @lexnfx @lexnfx @lexnfx @lexnfx	Alexei Oreskovic‏Verified account @lexnfx	19 Oct 2016			Tesla self-driving "announcement" is longest statement ever seen burying real news that $TSLA actually disabling auto pilot tech in cars.	3 3 3 3 3	Retweet 3 Retweeted 3		Like 3 Liked 3	/lexnfx/status/788895860176199680
@scottbudman @scottbudman @scottbudman @scottbudman @scottbudman	scott budman‏Verified account @scottbudman	19 Oct 2016			Breaking: All Tesla vehicles will now have self-driving hardware built in. $TSLA	1 13 13 16 16	Retweet 13 Retweeted 13		Like 16 Liked 16	/scottbudman/status/788892781766774784
@StockTwits @StockTwits @StockTwits @StockTwits @StockTwits	StockTwits‏Verified account @StockTwits	19 Oct 2016			Elon Musk and Tesla are making an announcement at 8 PM ET today. Tesla is spiking 3.5% right now: http://stocktwits.com/symbol/TSLA?utm_medium=community-twitter&utm_source=twitter.com&utm_campaign=outboundteam … $TSLA pic.twitter.com/01YCdFrAmy	1 36 36 29 29	Retweet 36 Retweeted 36		Like 29 Liked 29	/StockTwits/status/788802481174085633
@TopstepTrader @TopstepTrader @TopstepTrader @TopstepTrader @TopstepTrader	TopstepTrader‏ @TopstepTrader	19 Oct 2016			$TSLA TO MAKE PRODUCT ANNOUNCEMENT AT 8 P.M. NY TIME	5 5 5 5	Retweet 5 Retweeted 5		Like 5 Liked 5	/TopstepTrader/status/788795943005122561
@MarketWatch @MarketWatch @MarketWatch @MarketWatch @MarketWatch	MarketWatch‏Verified account @MarketWatch	17 Oct 2016			Germany to Tesla: Don’t use the term "Autopilot" in ads http://on.mktw.net/2ez6dU9 $TSLA	1 8 8 11 11	Retweet 8 Retweeted 8		Like 11 Liked 11	/MarketWatch/status/788262926801043456
@cnntech @cnntech @cnntech @cnntech @cnntech	CNN Tech‏Verified account @cnntech	17 Oct 2016			.@TeslaMotors teaming up with @panasonic to built solar panels in a @solarcity factory. http://cnnmon.ie/2dYoXL0 $TSLA $SCTYpic.twitter.com/adbvLAGRCr	1 7 7 9 9	Retweet 7 Retweeted 7		Like 9 Liked 9	/cnntech/status/787974190137769984
@GerberKawasaki @GerberKawasaki @GerberKawasaki @GerberKawasaki @GerberKawasaki @elonmusk	Ross Gerber‏Verified account @GerberKawasaki Elon MuskVerified account @elonmusk	16 Oct 2016	#tesla		He never hits a deadline but he does it right. @elonmusk #tesla $tsla https://twitter.com/elonmusk/status/787797036699521024 … Moving the Tesla announcement to Wednesday. Needs a few more days of refinement.	2 43 43 166 166	Retweet 43 Retweeted 43		Like 166 Liked 166	/GerberKawasaki/status/787856674556030976
@QTRResearch @QTRResearch @QTRResearch @QTRResearch @QTRResearch	Quoth the Raven‏ @QTRResearch	16 Oct 2016			"Sure, I've got a new product. Before I show it to you, I just have to use the bathroom." (sound of tires screeching) -Elon Musk $TSLA pic.twitter.com/mTN44ySh5n	6 5 5 36 36	Retweet 5 Retweeted 5		Like 36 Liked 36	/QTRResearch/status/787819340091523072
@evannex_com @evannex_com @evannex_com @evannex_com @evannex_com	EVANNEX for Tesla‏ @evannex_com	16 Oct 2016	#TeslaModelS,tesla,teslamodelx,teslamodel3,elonmusk	#tesla	LAPD testing out #TeslaModelS as a police patrol car, view video: http://ow.ly/qwo7305enLw $tsla #tesla #teslamodelx #teslamodel3 #elonmusk	15 15 22 22	Retweet 15 Retweeted 15		Like 22 Liked 22	/evannex_com/status/787760407209467904
@evannex_com @evannex_com @evannex_com @evannex_com @evannex_com	EVANNEX for Tesla‏ @evannex_com	16 Oct 2016	#Tesla,TeslaModel3,teslamotors,teslamodels,EV	#TeslaModel3	The #Tesla factory size and staff grows to meet #TeslaModel3 demand, read here: http://ow.ly/359P305dW3l $tsla #teslamotors #teslamodels #EV	1 6 6 12 12	Retweet 6 Retweeted 6		Like 12 Liked 12	/evannex_com/status/787633834179301376
@TeslaAgnostic @TeslaAgnostic @TeslaAgnostic @TeslaAgnostic @TeslaAgnostic	Realist‏ @TeslaAgnostic	16 Oct 2016			Bild am Sonntag: German Transport Ministry requests $tsla to stop using the term Autopilot customer communication and Ads as its misleading	6 6 5 5	Retweet 6 Retweeted 6		Like 5 Liked 5	/TeslaAgnostic/status/787551235805220864
@johnscharts @johnscharts @johnscharts @johnscharts @johnscharts	Johns Charts‏ @johnscharts	15 Oct 2016			$TSLA looking vulnerable pic.twitter.com/ja8ZHJJJGC	5 5 13 13	Retweet 5 Retweeted 5		Like 13 Liked 13	/johnscharts/status/787297871611723776
@TheStreet @TheStreet @TheStreet @TheStreet @TheStreet	TheStreet‏Verified account @TheStreet	14 Oct 2016			Tesla's model 3 pre-orders show people will buy electric cars for right price: http://trib.al/e09nE1r $TSLA pic.twitter.com/mi8qL2wbEt	1 14 14 18 18	Retweet 14 Retweeted 14		Like 18 Liked 18	/TheStreet/status/787116294512513028
@chessNwine @chessNwine @chessNwine @chessNwine @chessNwine	Chess‏ @chessNwine	14 Oct 2016			$TSLA Daily. Plenty of technical issues to address on Planet Earth before colonizing Mars. Risk of fresh breakdown pic.twitter.com/B0b9Sv0zCH	1 5 5 15 15	Retweet 5 Retweeted 5		Like 15 Liked 15	/chessNwine/status/786957388591038464
@QTRResearch @QTRResearch @QTRResearch @QTRResearch @QTRResearch @AFP	Quoth the Raven‏ @QTRResearch AFP news agencyVerified account @AFP	13 Oct 2016			Or as Tesla calls it, "one quarter of operations" $TSLA https://twitter.com/afp/status/786712495150989312 … #BREAKING Samsung sees over $3 billion profit loss from Note 7 crisis	2 5 5 18 18	Retweet 5 Retweeted 5		Like 18 Liked 18	/QTRResearch/status/786715631492136960
@QTRResearch @QTRResearch @QTRResearch @QTRResearch @QTRResearch	Quoth the Raven‏ @QTRResearch	13 Oct 2016			Tesla might need to raise $12.5B through 2018 - Oppenheimer $TSLA $SCTYpic.twitter.com/tLx5qLPiMd	3 5 5 5 5	Retweet 5 Retweeted 5		Like 5 Liked 5	/QTRResearch/status/786704476421910528
@CNNBusiness @CNNBusiness @CNNBusiness @CNNBusiness @CNNBusiness	CNN Business‏Verified account @CNNBusiness	13 Oct 2016	#Tesla		#Tesla CEO Elon Musk is at it again, teasing a new product reveal on October 17. $TSLA http://cnnmon.ie/2dMIEVO (via @cnntech)	1 29 29 28 28	Retweet 29 Retweeted 29		Like 28 Liked 28	/CNNBusiness/status/786689219876024321
@ElectrekCo @ElectrekCo @ElectrekCo @ElectrekCo @ElectrekCo	Electrek.Co‏ @ElectrekCo	13 Oct 2016			Top Tesla $TSLA analyst sees a need for the company to raise $12 billion https://electrek.co/2016/10/13/tesla-tsla-analyst-raise-12-billion/ …pic.twitter.com/YgbjAvliUD	1 4 4 10 10	Retweet 4 Retweeted 4		Like 10 Liked 10	/ElectrekCo/status/786583444860067840
@derek_j_morris @derek_j_morris @derek_j_morris @derek_j_morris @derek_j_morris	Derek Morris 🚀 🌲‏ @derek_j_morris	13 Oct 2016			Electric cars are eating Germany's luxury car business. $TSLA is only growing business besides BMW. https://electrek.co/2016/10/12/tesla-model-s-dominating-us-luxury-sedan-market-beating-mercedes-bmw-audi/ …pic.twitter.com/zKbXMewCYV	2 2 3 3	Retweet 2 Retweeted 2		Like 3 Liked 3	/derek_j_morris/status/786579412569452544
@Sassy_SPY @Sassy_SPY @Sassy_SPY @Sassy_SPY @Sassy_SPY	Rachel Shasha 🦄‏Verified account @Sassy_SPY	12 Oct 2016			I got a @business notification that was negative toward Musk but gone when opened. Looks like Bloomberg took it down quickly. $TSLA $SCTY	1 3 3 3 3	Retweet 3 Retweeted 3		Like 3 Liked 3	/Sassy_SPY/status/786358574444404736
@ReutersBiz @ReutersBiz @ReutersBiz @ReutersBiz @ReutersBiz	Reuters Business‏Verified account @ReutersBiz	12 Oct 2016			$TSLA will provide plans for combined company before SolarCity merger vote: http://reut.rs/2e26YRh pic.twitter.com/kev1PyWp9r	5 5 5 5	Retweet 5 Retweeted 5		Like 5 Liked 5	/ReutersBiz/status/786325620431224836
@ElectrekCo @ElectrekCo @ElectrekCo @ElectrekCo @ElectrekCo	Electrek.Co‏ @ElectrekCo	12 Oct 2016			Tesla $TSLA and SolarCity $SCTY to hold special shareholders meeting on November 17 to vote on the merger https://electrek.co/2016/10/12/tesla-tsla-solarcity-scty-special-shareholders-meeting-on-november-17-vote-merger/ …pic.twitter.com/RO8wVEm3hl	16 16 35 35	Retweet 16 Retweeted 16		Like 35 Liked 35	/ElectrekCo/status/786201077091794944
@GerberKawasaki @GerberKawasaki @GerberKawasaki @GerberKawasaki @GerberKawasaki	Ross Gerber‏Verified account @GerberKawasaki	11 Oct 2016	#cashburn		My thoughts on the Tesla SolarCity merger from the MIT Tech Review. $tsla $scty @elonmusk #cashburn https://www.technologyreview.com/s/602487/elon-musks-house-of-gigacards/ …	2 2 8 8	Retweet 2 Retweeted 2		Like 8 Liked 8	/GerberKawasaki/status/785960699583266816
@liamdenning @liamdenning @liamdenning @liamdenning @liamdenning	Liam Denning‏Verified account @liamdenning	11 Oct 2016			First time I've seen a stock drop after a company says it might not sell new equity soon $TSLA	5 1 1 8 8	Retweet 1 Retweeted 1		Like 8 Liked 8	/liamdenning/status/785858535368318976
@scottbudman @scottbudman @scottbudman @scottbudman @scottbudman	scott budman‏Verified account @scottbudman	10 Oct 2016			Tesla aims to expand Fremont facility, add 3,000 jobs, & build 500,000 cars/year by 2018. $TSLA pic.twitter.com/O2Yj85Y2fP	1 13 13 20 20	Retweet 13 Retweeted 13		Like 20 Liked 20	/scottbudman/status/785580938050711552
@FoxBusiness @FoxBusiness @FoxBusiness @FoxBusiness @FoxBusiness	FOX Business‏Verified account @FoxBusiness	10 Oct 2016	#Tesla		#Tesla is trading higher on @elonmusk;s announcement of a product unveiling on Oct 17th. $TSLA pic.twitter.com/RZWpxRaREN	8 8 9 9	Retweet 8 Retweeted 8		Like 9 Liked 9	/FoxBusiness/status/785473699193303040
@FoxBusiness @FoxBusiness @FoxBusiness @FoxBusiness @FoxBusiness	FOX Business‏Verified account @FoxBusiness	10 Oct 2016	#WallStreet		Stocks to watch ahead of the opening bell on #WallStreet. $TSLA $DBpic.twitter.com/PXTuyjasMV	4 9 9 17 17	Retweet 9 Retweeted 9		Like 17 Liked 17	/FoxBusiness/status/785463039088693253
@WrigleyTom @WrigleyTom @WrigleyTom @WrigleyTom @WrigleyTom	Tom Wrigley‏ @WrigleyTom	10 Oct 2016			G'morn, All • $ES_F +8 • $INDU +63 • $COMPQ +16 • $MXN ↑ • $USDJPY +.50% • Gold +11 • Oil +.62% • Some Movers: $TSLA $TSRO $TWTR $TWLO $MYL	7 7 9 9	Retweet 7 Retweeted 7		Like 9 Liked 9	/WrigleyTom/status/785442409228492802
@ElectrekCo @ElectrekCo @ElectrekCo @ElectrekCo @ElectrekCo	Electrek.Co‏ @ElectrekCo	10 Oct 2016			Lawsuits are piling up against Tesla $TSLA over the SolarCity $SCTY merger, Tesla says ‘without merit’ https://electrek.co/2016/10/10/tesla-tsla-solarcity-scty-lawsuits-piling-up-merger/ …pic.twitter.com/9efyjLQqRG	1 6 6 8 8	Retweet 6 Retweeted 6		Like 8 Liked 8	/ElectrekCo/status/785440287866978304
@CGrantWSJ @CGrantWSJ @CGrantWSJ @CGrantWSJ @CGrantWSJ	Charley Grant‏Verified account @CGrantWSJ	9 Oct 2016			so @elonmusk what has changed between now and Friday afternoon? This is what $TSLA filed with the SEC two days ago. pic.twitter.com/nwfFMPvtP0	13 22 22 38 38	Retweet 22 Retweeted 22		Like 38 Liked 38	/CGrantWSJ/status/785160089594368000
@ElectrekCo @ElectrekCo @ElectrekCo @ElectrekCo @ElectrekCo	Electrek.Co‏ @ElectrekCo	9 Oct 2016			Tesla $TSLA and SolarCity $SCTY ‘will not need to raise equity or debt before the end of the year’, says Musk https://electrek.co/2016/10/09/tesla-solarcity-tsla-scty-no-need-raise-equity-or-debt-before-end-of-year-says-musk/ …pic.twitter.com/WBV862sHq5	17 17 51 51	Retweet 17 Retweeted 17		Like 51 Liked 51	/ElectrekCo/status/785159301493129216
@MMA_Analysis @MMA_Analysis @MMA_Analysis @MMA_Analysis @MMA_Analysis @elonmusk	Peter Steel‏ @MMA_Analysis	9 Oct 2016	#fintwit		unfortunately, Twitter full of people that can read financial statements. $tsla $scty #fintwit	1 3 3 13 13	Retweet 3 Retweeted 3		Like 13 Liked 13	/MMA_Analysis/status/785142312154243072
@IBDinvestors @IBDinvestors @IBDinvestors @IBDinvestors @IBDinvestors	Investors.com‏Verified account @IBDinvestors	9 Oct 2016			BREAKING: Elon Musk says Tesla to unveil product Oct. 17; $TSLA and SolarCity won't raise equity/debt in Q4 http://ow.ly/6udv30506vS $SCTYpic.twitter.com/KqDYrB9jvy	1 12 12 11 11	Retweet 12 Retweeted 12		Like 11 Liked 11	/IBDinvestors/status/785142007488475136
@SIMVEST @SIMVEST @SIMVEST @SIMVEST @SIMVEST	🇸 ⭐ 🇲 🇻 🇪 🇸 🇹 (Thesi/Chris)‏ @SIMVEST	8 Oct 2016	#lithium,NEWNRG,renewables,EV	#NEWNRG	Tesla Set To Ride Worldwide Wave Of Energy Storage Business #lithium #NEWNRG #renewables #EV $TSLA $BYD https://goo.gl/WGi62H pic.twitter.com/haf820tuZH	10 10 10 10	Retweet 10 Retweeted 10		Like 10 Liked 10	/SIMVEST/status/784886631048228864
@CBOE @CBOE @CBOE @CBOE @CBOE	Cboe‏Verified account @CBOE	7 Oct 2016			$TSLA German government, $FB free internet, $NFLX China difficulties, $TWTR takeover bids, $AAPL patent case. @MarleyKaydenpic.twitter.com/McjoeVrqoX	1 8 8 6 6	Retweet 8 Retweeted 8		Like 6 Liked 6	/CBOE/status/784496154650222592
@_SeanDavid @_SeanDavid @_SeanDavid @_SeanDavid @_SeanDavid	Sean D. Emory‏ @_SeanDavid	7 Oct 2016			Tesla showing one of the biggest rounded tops i've seen... $TSLA pic.twitter.com/79jQte7uSl	6 6 5 5	Retweet 6 Retweeted 6		Like 5 Liked 5	/_SeanDavid/status/784483036582797314
@ElectrekCo @ElectrekCo @ElectrekCo @ElectrekCo @ElectrekCo	Electrek.Co‏ @ElectrekCo	7 Oct 2016			Tesla $TSLA pushes to release its Q3 financial results sooner than usual (Oct 26), just days before its big event https://electrek.co/2016/10/07/tesla-release-q3-2016-financial-results-sooner-oct-26-event/ …pic.twitter.com/U2ZcQc7U5i	1 7 7 25 25	Retweet 7 Retweeted 7		Like 25 Liked 25	/ElectrekCo/status/784473016474431488
@businessinsider @businessinsider @businessinsider @businessinsider @businessinsider	Business Insider‏Verified account @businessinsider	6 Oct 2016			Automotive Industry Trends: IoT Connected Smart Cars & Vehicles $TSLA $GOOG $T $AAPL $MSFT $S http://read.bi/2d6vW3t pic.twitter.com/loAduC7WUp	1 5 5 7 7	Retweet 5 Retweeted 5		Like 7 Liked 7	/businessinsider/status/784097530325897221
@TheBubbleBubble @TheBubbleBubble @TheBubbleBubble @TheBubbleBubble @TheBubbleBubble	Jesse Colombo‏Verified account @TheBubbleBubble	6 Oct 2016			Are U.S. Auto Sales Really That Strong?: https://realinvestmentadvice.com/3-things-auto-sales-oil-peak-nasdaq-redux/ … by @LanceRoberts $F $GM $TSLA pic.twitter.com/cak2nPKcac	4 15 15 18 18	Retweet 15 Retweeted 15		Like 18 Liked 18	/TheBubbleBubble/status/784045919213871104
@peterschack @peterschack @peterschack @peterschack @peterschack	Peter Schacknow‏Verified account @peterschack	6 Oct 2016			Twitter's bidder-verse shrinks, while Goldman puts the brakes on Tesla - today's stocks to watch: $TWTR $TSLA http://www.cnbc.com/2016/10/06/early-movers-twtr-wmt-nyl-yum-t-tsla-bbry-met-more.html …	1 6 6 10 10	Retweet 6 Retweeted 6		Like 10 Liked 10	/peterschack/status/784002759620169728
@QTRResearch @QTRResearch @QTRResearch @QTRResearch @QTRResearch	Quoth the Raven‏ @QTRResearch	6 Oct 2016			Axiom is upgrading $SCTY and Goldman is downgrading $TSLA - starting this morning off in the fucking twilight zone pic.twitter.com/uyby0zCSMa	3 3 15 15	Retweet 3 Retweeted 3		Like 15 Liked 15	/QTRResearch/status/783996207680983040
@JelleBrinkhuis @JelleBrinkhuis @JelleBrinkhuis @JelleBrinkhuis @JelleBrinkhuis	Jelle Brinkhuis‏ @JelleBrinkhuis	6 Oct 2016	#fact		Level 4 Autonomous Driving by @BoschGlobal requires sensor fusion + super computer + an HD Map by @TomTom $TSLA $NVDA #fact pic.twitter.com/6PFdoYlP9A	3 12 12 9 9	Retweet 12 Retweeted 12		Like 9 Liked 9	/JelleBrinkhuis/status/783987364645535744
@QTRResearch @QTRResearch @QTRResearch @QTRResearch @QTRResearch	Quoth the Raven‏ @QTRResearch	6 Oct 2016			GOLDMAN downgrades $TSLA to neutral, $185 PT. $GS has puked its shares to retail and must finally be net short.	5 11 11 24 24	Retweet 11 Retweeted 11		Like 24 Liked 24	/QTRResearch/status/783979321509679104
@OptionsFlux @OptionsFlux @OptionsFlux @OptionsFlux @OptionsFlux	OptionsFlux‏ @OptionsFlux	6 Oct 2016	#BEAR		$TSLA lower after $GS downgraded Tesla from Buy to Neutral and lowers price target to $185.00. On Tuesday $2.5M #BEAR bet nailed itpic.twitter.com/iyltuZ10yB	3 3 6 6	Retweet 3 Retweeted 3		Like 6 Liked 6	/OptionsFlux/status/783974231059140608
@FinancialReview @FinancialReview @FinancialReview @FinancialReview @FinancialReview	Financial Review‏Verified account @FinancialReview	3 Oct 2016	#tesla,cars	#cars	.@TeslaMotors shares jump as shipments more than double. #tesla $TSLA #cars http://bit.ly/2cOLANq	9 9 13 13	Retweet 9 Retweeted 9		Like 13 Liked 13	/FinancialReview/status/783087247897747456
@TheStreet @TheStreet @TheStreet @TheStreet @TheStreet	TheStreet‏Verified account @TheStreet	3 Oct 2016			Tesla announces its best sales quarter: http://trib.al/RbTxvSu $TSLA pic.twitter.com/4ChJprfuR0	2 12 12 15 15	Retweet 12 Retweeted 12		Like 15 Liked 15	/TheStreet/status/783077181840822272
@WallStJesus @WallStJesus @WallStJesus @WallStJesus @WallStJesus	JE$US‏ @WallStJesus	3 Oct 2016			Bull flow in airliners .. $DAL $JBLU | $PCLN $TSLA Wiseguy action | Call Sweepers buying into weakness $SPY | https://www.wallstjesus.com/action-in-review/oct-3rd-2016/ …pic.twitter.com/ldqOe4NOvw	5 5 9 9	Retweet 5 Retweeted 5		Like 9 Liked 9	/WallStJesus/status/783047087818543108
@MarketWatch @MarketWatch @MarketWatch @MarketWatch @MarketWatch	MarketWatch‏Verified account @MarketWatch	3 Oct 2016			Tesla shares are on track for their largest percentage jump in more than 3 months: http://on.mktw.net/2dlEzdx $TSLA pic.twitter.com/LUwYnKY0vU	1 19 19 19 19	Retweet 19 Retweeted 19		Like 19 Liked 19	/MarketWatch/status/782988189686435840
@HFTAlert @HFTAlert @HFTAlert @HFTAlert @HFTAlert	HFTAlert‏ @HFTAlert	3 Oct 2016			$TSLA Accumulators went wild on the upside on Friday showing huge buying as price dropped at the open...someone always knows. pic.twitter.com/dKrsnl21MM	4 11 11 17 17	Retweet 11 Retweeted 11		Like 17 Liked 17	/HFTAlert/status/782927248848330752
@WrigleyTom @WrigleyTom @WrigleyTom @WrigleyTom @WrigleyTom	Tom Wrigley‏ @WrigleyTom	3 Oct 2016			G'morn, All • $VIX +3% • Futures Flat • $GBPUSD -.81% • Brexit headlines • $DB DOJ waiting game • $TWTR $GOOGL chatter • $TSLA deliveries ↑	1 9 9 16 16	Retweet 9 Retweeted 9		Like 16 Liked 16	/WrigleyTom/status/782903021063790593
@CNNBusiness @CNNBusiness @CNNBusiness @CNNBusiness @CNNBusiness	CNN Business‏Verified account @CNNBusiness	3 Oct 2016			Premarkets: Brexit plan hits pound; ING cuts 5,800 jobs; @Tesla delivers http://cnnmon.ie/2dLIdJt $TSLA $INGpic.twitter.com/esNW8B7vDO	1 36 36 22 22	Retweet 36 Retweeted 36		Like 22 Liked 22	/CNNBusiness/status/782877354926469122
@ACInvestorBlog @ACInvestorBlog @ACInvestorBlog @ACInvestorBlog @ACInvestorBlog	Antonio Costa‏ @ACInvestorBlog	3 Oct 2016			Shares of $TSLA and $TWTR are gapping up in pre-market 2.26% and 5.4% respectively.	1 2 2 9 9	Retweet 2 Retweeted 2		Like 9 Liked 9	/ACInvestorBlog/status/782855305394786304
@TeslaNY @TeslaNY @TeslaNY @TeslaNY @TeslaNY	Tesla New York‏ @TeslaNY	2 Oct 2016	#Tesla		#Tesla delivers 24,500 vehicles in Q3, a 111% annual increase http://venturebeat.com/2016/10/02/tesla-delivers-24500-vehicles-in-q3-a-111-annual-increase/ … $TSLA $SCTYpic.twitter.com/LJIXjb03wP	11 11 16 16	Retweet 11 Retweeted 11		Like 16 Liked 16	/TeslaNY/status/782759735107919872
@GerberKawasaki @GerberKawasaki @GerberKawasaki @GerberKawasaki @GerberKawasaki	Ross Gerber‏Verified account @GerberKawasaki	2 Oct 2016			Tesla announces that they sold 24.5k cars in q3. Good number up from 15k in q2. Sticking to the 50k in 2H. Good numbers. $tsla	2 9 9 23 23	Retweet 9 Retweeted 9		Like 23 Liked 23	/GerberKawasaki/status/782682811631149056
@FredericLambert @FredericLambert @FredericLambert @FredericLambert @FredericLambert	Fred Lambert‏Verified account @FredericLambert	2 Oct 2016			Tesla Model S deliveries are way up in Q3. X now contributing. $TSLA is now selling cars at a rate of ~100k/year https://electrek.co/2016/10/02/tesla-tsla-delivery-q3-2016-record-breaking-24500-vehicles/ …pic.twitter.com/uTvBI1IYs2	55 55 76 76	Retweet 55 Retweeted 55		Like 76 Liked 76	/FredericLambert/status/782648018935881728
@ElectrekCo @ElectrekCo @ElectrekCo @ElectrekCo @ElectrekCo	Electrek.Co‏ @ElectrekCo	2 Oct 2016			Tesla $TSLA delivers a record-breaking 24,500 vehicles during the last quarter, and 5,500 more in transit http://wp.me/p3P83g-7pH pic.twitter.com/Qdb30XrdZ5	1 47 47 85 85	Retweet 47 Retweeted 47		Like 85 Liked 85	/ElectrekCo/status/782644507502313473
@Lebeaucarnews @Lebeaucarnews @Lebeaucarnews @Lebeaucarnews @Lebeaucarnews	Phil LeBeau‏Verified account @Lebeaucarnews	2 Oct 2016			Breaking: $TSLA Maintains guidance of delivering 50K vehicles in 2nd half of '16. If it does, Tesla will meet full year delivery target.	7 32 32 55 55	Retweet 32 Retweeted 32		Like 55 Liked 55	/Lebeaucarnews/status/782644470663700480
@Lebeaucarnews @Lebeaucarnews @Lebeaucarnews @Lebeaucarnews @Lebeaucarnews	Phil LeBeau‏Verified account @Lebeaucarnews	2 Oct 2016			Breaking: $TSLA delivered approx. 24,500 vehicles in Q3, of which 15,800 were Model S and 8,700 were Model X.	4 21 21 30 30	Retweet 21 Retweeted 21		Like 30 Liked 30	/Lebeaucarnews/status/782643570188562432
@cnntech @cnntech @cnntech @cnntech @cnntech	CNN Tech‏Verified account @cnntech	29 Sep 2016			A new @TeslaMotors software will prevent hot car deaths: http://cnnmon.ie/2dpwLCX via @peterdrives $TSLA pic.twitter.com/oMXAw74IhI	7 7 11 11	Retweet 7 Retweeted 7		Like 11 Liked 11	/cnntech/status/781597420547346432
@cnntech @cnntech @cnntech @cnntech @cnntech	CNN Tech‏Verified account @cnntech	28 Sep 2016			VW's new electric car will cost less, and go farther than, @TeslaMotors' Model 3: http://cnnmon.ie/2d9YgSV via @peterdrives $VLKAF $TSLA pic.twitter.com/1q6tVfxBl5	2 11 11 20 20	Retweet 11 Retweeted 11		Like 20 Liked 20	/cnntech/status/781225138327027712
@Lebeaucarnews @Lebeaucarnews @Lebeaucarnews @Lebeaucarnews @Lebeaucarnews	Phil LeBeau‏Verified account @Lebeaucarnews	27 Sep 2016			$TSLA can't sell cars in Texas, but seeing activity at Tesla Gallery in Dallas shows there's plenty of Tesla interest in Texas	4 9 9 15 15	Retweet 9 Retweeted 9		Like 15 Liked 15	/Lebeaucarnews/status/780873031870742530
@msttrader @msttrader @msttrader @msttrader @msttrader @business	Alan Farley‏Verified account @msttrader BloombergVerified account @business	27 Sep 2016			How about reporting a quarterly $TSLA profit, you d***. https://twitter.com/business/status/780845576338407424 … Elon Musk says he wants to create a "self-sustaining city" on Mars http://bloom.bg/2ddzgcs pic.twitter.com/iNo9OvwrBH	6 4 4 18 18	Retweet 4 Retweeted 4		Like 18 Liked 18	/msttrader/status/780846195543453697
@ClaudiaAssisMW @ClaudiaAssisMW @ClaudiaAssisMW @ClaudiaAssisMW @ClaudiaAssisMW	Claudia Assis‏Verified account @ClaudiaAssisMW	23 Sep 2016			Tesla losing ground among key segment: the super rich. http://www.marketwatch.com/story/tesla-could-fall-behind-rival-luxury-car-makers--ubs-2016-09-23?link=MW_latest_news … $tsla pic.twitter.com/dm7Se48DyD	2 9 9 6 6	Retweet 9 Retweeted 9		Like 6 Liked 6	/ClaudiaAssisMW/status/779375870628724736
@Nivo0o0 @Nivo0o0 @Nivo0o0 @Nivo0o0 @Nivo0o0	Niv Dror‏Verified account @Nivo0o0	23 Sep 2016			(Checks @RobinhoodApp) $TSLA: +1.05% $SCTY: +2.94% $FB: -1.38% $TWTR:pic.twitter.com/CbN3EN4cgV	2 5 5 40 40	Retweet 5 Retweeted 5		Like 40 Liked 40	/Nivo0o0/status/779355882203164672
@jamielissette @jamielissette @jamielissette @jamielissette @jamielissette	Jamie Lissette‏ @jamielissette	23 Sep 2016			High income households choose other premium brands over Tesla $TSLA @ UBS... cuz we like money	4 7 7 15 15	Retweet 7 Retweeted 7		Like 15 Liked 15	/jamielissette/status/779299581188333570
@Spencerjakab @Spencerjakab @Spencerjakab @Spencerjakab @Spencerjakab	Spencer Jakab‏Verified account @Spencerjakab	23 Sep 2016			Gee, what a deal Tesla...SolarCity spent 88% more on marketing than its sales http://www.wsj.com/articles/solarcity-aims-to-cut-marketing-costs-as-competition-heats-up-1474563276 … $TSLA $SCTY @cassandrasweet	3 5 5 11 11	Retweet 5 Retweeted 5		Like 11 Liked 11	/Spencerjakab/status/779289491970424832
@ElectrekCo @ElectrekCo @ElectrekCo @ElectrekCo @ElectrekCo	Electrek.Co‏ @ElectrekCo	23 Sep 2016			Tesla $TSLA creates new Chief Accounting Officer role, hires SunPower’s top controller https://electrek.co/2016/09/23/tesla-tsla-creates-new-chief-accounting-officer-role-hires-sunpowers-top-controller/ …pic.twitter.com/1JjGEJxo8Q	1 12 12 25 25	Retweet 12 Retweeted 12		Like 25 Liked 25	/ElectrekCo/status/779282986449666048
@IBDinvestors @IBDinvestors @IBDinvestors @IBDinvestors @IBDinvestors	Investors.com‏Verified account @IBDinvestors	22 Sep 2016			Tesla Just Made 3 Big Moves That Are Key To Its Future http://ow.ly/AADx304tQ8b $TSLA $SCTY $MBLY $GOOGL $NVDA $GMpic.twitter.com/dONYvcGWi2	10 10 7 7	Retweet 10 Retweeted 10		Like 7 Liked 7	/IBDinvestors/status/779132826641952769
@QTRResearch @QTRResearch @QTRResearch @QTRResearch @QTRResearch	Quoth the Raven‏ @QTRResearch	22 Sep 2016			It costs $206 per can and there's nothing but air inside. $TSLA pic.twitter.com/fQzn9lbuco	5 3 3 32 32	Retweet 3 Retweeted 3		Like 32 Liked 32	/QTRResearch/status/779098366848425984
@themotleyfool @themotleyfool @themotleyfool @themotleyfool @themotleyfool @danielsparks	The Motley Fool‏Verified account @themotleyfool Daniel Sparks @danielsparks	22 Sep 2016			If you've ever wondered exactly what the inside of a Tesla factory looks like. $TSLA https://twitter.com/danielsparks/status/778987403843252224 … Q3 Tesla factory tour suggests big improvement in X production, but also highlights lacking Model 3 equipment http://www.fool.com/investing/2016/09/19/tesla-factory-tour-reveals-model-x-mania.aspx … pic.twitter.com/p5skU0KrxL	1 25 25 38 38	Retweet 25 Retweeted 25		Like 38 Liked 38	/themotleyfool/status/779051496658853888
@YahooFinance @YahooFinance @YahooFinance @YahooFinance @YahooFinance	Yahoo Finance‏Verified account @YahooFinance	22 Sep 2016			Tesla sues Michigan to end ban on direct sales to consumers http://buff.ly/2cUcDL8 $TSLA pic.twitter.com/xIMBCIvRPG	10 10 10 10	Retweet 10 Retweeted 10		Like 10 Liked 10	/YahooFinance/status/779021701661196289
@Donn_Vickrey @Donn_Vickrey @Donn_Vickrey @Donn_Vickrey @Donn_Vickrey	Donn Vickrey‏ @Donn_Vickrey	21 Sep 2016			With rave reviews on the new Bolt and new fuel economy boosting ICE technologies on the way, I'm beginning to think $TSLA is a donut.	4 4 4 15 15	Retweet 4 Retweeted 4		Like 15 Liked 15	/Donn_Vickrey/status/778686449822466048
@cnntech @cnntech @cnntech @cnntech @cnntech	CNN Tech‏Verified account @cnntech	21 Sep 2016			A new @TeslaMotors software will prevent hot car deaths: http://cnnmon.ie/2cRf15m via @peterdrives $TSLA pic.twitter.com/0GYU3Q0pR2	8 8 10 10	Retweet 8 Retweeted 8		Like 10 Liked 10	/cnntech/status/778672648108867584
@MelissaLeeCNBC @MelissaLeeCNBC @MelissaLeeCNBC @MelissaLeeCNBC @MelissaLeeCNBC	Melissa Lee‏Verified account @MelissaLeeCNBC	21 Sep 2016			Another lawsuit for $TSLA- Tesla is having trouble keeping Norwegians happy with 'insane mode' http://bloom.bg/2d44ANp via @technology	5 1 1 9 9	Retweet 1 Retweeted 1		Like 9 Liked 9	/MelissaLeeCNBC/status/778617106086723585
@ILCtsxv @ILCtsxv @ILCtsxv @ILCtsxv @ILCtsxv	InternationalLithium‏ @ILCtsxv	21 Sep 2016	#electric,EVs	#EVs	17 #electric cars that you’ll be able to drive by 2020 $TSLA $GM $F http://til.ink/2cNs4Cz pic.twitter.com/UN4DvtbJvu #EVs	7 7 5 5	Retweet 7 Retweeted 7		Like 5 Liked 5	/ILCtsxv/status/778586025622896640
@MorningsMaria @MorningsMaria @MorningsMaria @MorningsMaria @MorningsMaria	Mornings with Maria‏Verified account @MorningsMaria	20 Sep 2016	#StockAlert,WallStreet	#WallStreet	#StockAlert Stocks to watch ahead of the opening bell on #WallStreet. $TSLA $SCTY $GPRO @FoxBusinesspic.twitter.com/UALB1pb7kf	4 4 8 8	Retweet 4 Retweeted 4		Like 8 Liked 8	/MorningsMaria/status/778219953438597120
@QTRResearch @QTRResearch @QTRResearch @QTRResearch @QTRResearch	Quoth the Raven‏ @QTRResearch	20 Sep 2016			BREAKING: Chinese Researchers Remotely Hack Tesla Model S http://www.securityweek.com/chinese-researchers-remotely-hack-tesla-model-s … $TSLA	4 12 12 8 8	Retweet 12 Retweeted 12		Like 8 Liked 8	/QTRResearch/status/778207677767905280
@IBDinvestors @IBDinvestors @IBDinvestors @IBDinvestors @IBDinvestors	Investors.com‏Verified account @IBDinvestors	19 Sep 2016			Obama Administration Rolls Out Self-Driving Guidelines http://ow.ly/gGat304mYb7 $TSLA $GOOGL $GM $MBLY $Fpic.twitter.com/5RQbroXRpX	1 12 12 2 2	Retweet 12 Retweeted 12		Like 2 Liked 2	/IBDinvestors/status/778065092055330816
@MaxGanik @MaxGanik @MaxGanik @MaxGanik @MaxGanik	Max Ganik‏ @MaxGanik	19 Sep 2016			$TSLA Reasons to be bullish short term, see chart. MACD reversal + 2 potential bottoming patterns pic.twitter.com/yRqAvy5cJ3	1 2 2 11 11	Retweet 2 Retweeted 2		Like 11 Liked 11	/MaxGanik/status/778046470406672384
@MelissaLeeCNBC @MelissaLeeCNBC @MelissaLeeCNBC @MelissaLeeCNBC @MelissaLeeCNBC	Melissa Lee‏Verified account @MelissaLeeCNBC	19 Sep 2016			$TSLA SEC filing today p 41: "Pending litigation against Tesla could result in an injunction preventing the completion of the Merger" $SCTY	10 10 21 21	Retweet 10 Retweeted 10		Like 21 Liked 21	/MelissaLeeCNBC/status/777925609146179584
@seeitmarket @seeitmarket @seeitmarket @seeitmarket @seeitmarket	See It Market‏ @seeitmarket	17 Sep 2016			[NEW] 7 Great Reads For Active Investors --> http://eepurl.com/cgcG0L feat. @ATMcharts @fabiancapital @JLyonsFundMgmt $SPY $AAPL $TSLA	5 5 11 11	Retweet 5 Retweeted 5		Like 11 Liked 11	/seeitmarket/status/777332441274920960
@seeitmarket @seeitmarket @seeitmarket @seeitmarket @seeitmarket	See It Market‏ @seeitmarket	16 Sep 2016			Lots of new research & trading ideas up on the site --> http://www.seeitmarket.com/category/investing/ … feat. @JLyonsFundMgmt @MarkNewtonCMT $TSLA $AAPL $VIX	7 7 5 5	Retweet 7 Retweeted 7		Like 5 Liked 5	/seeitmarket/status/776921078308286464
@BertelSchmitt @BertelSchmitt @BertelSchmitt @BertelSchmitt @BertelSchmitt	BertelSchmitt™ 🎩 🎩 🎩 🎩 🎩‏Verified account @BertelSchmitt	16 Sep 2016			Because the M3 does not exist. "The Chevy Bolt still doesn't compare to $TSLA's Model 3" http://www.businessinsider.com/chevy-bolt-vs-tesla-model-3-2016-9 … via @BusinessInsider	1 5 5 7 7	Retweet 5 Retweeted 5		Like 7 Liked 7	/BertelSchmitt/status/776906016533327872
@MelissaLeeCNBC @MelissaLeeCNBC @MelissaLeeCNBC @MelissaLeeCNBC @MelissaLeeCNBC	Melissa Lee‏Verified account @MelissaLeeCNBC	16 Sep 2016			War of words between $TSLA and $MBLY getting uglierpic.twitter.com/vRuNGNhq9c	4 4 4 7 7	Retweet 4 Retweeted 4		Like 7 Liked 7	/MelissaLeeCNBC/status/776793864015413248
@WallStCynic @WallStCynic @WallStCynic @WallStCynic @WallStCynic	Diogenes‏ @WallStCynic	16 Sep 2016			$MBLY SEC filing calling out $TSLA for lying, and safety issues. Serious stuff. http://d1lge852tjjqow.cloudfront.net/CIK-0001607310/2a49330d-45f7-4a83-8ec0-a7220cf8b3be.pdf …	3 7 7 13 13	Retweet 7 Retweeted 7		Like 13 Liked 13	/WallStCynic/status/776790063854354434
@tsrandall @tsrandall @tsrandall @tsrandall @tsrandall	Tom Randall‏Verified account @tsrandall	15 Sep 2016			Tesla's new contract will create the world's biggest lithium-ion battery project, deployed in record time http://bloom.bg/2cBwTOl $TSLA	6 29 29 26 26	Retweet 29 Retweeted 29		Like 26 Liked 26	/tsrandall/status/776597316191055872
@teslaliving @teslaliving @teslaliving @teslaliving @teslaliving	Teslaliving‏ @teslaliving	15 Sep 2016	#Tesla		Clutches and Creep http://teslaliving.net/2014/06/14/clutches-and-creep/ … #Tesla $TSLA @TeslaMotors @jameschastneypic.twitter.com/RHTIneOwtt	5 5 5 5	Retweet 5 Retweeted 5		Like 5 Liked 5	/teslaliving/status/776515196152123397
@tsrandall @tsrandall @tsrandall @tsrandall @tsrandall	Tom Randall‏Verified account @tsrandall	15 Sep 2016			Grid-scale battery storage is now deployable in a few months, not years. http://bloom.bg/2cBwTOl $TSLA @BloombergNEFpic.twitter.com/AOuc66iBoJ	2 28 28 18 18	Retweet 28 Retweeted 28		Like 18 Liked 18	/tsrandall/status/776500605812703234
@kaycemick @kaycemick @kaycemick @kaycemick @kaycemick	Tweetivation 🇨🇦‏ @kaycemick	15 Sep 2016	#tsla,tesla	#tesla	http://mythoughtsontesla.com/ What shall come Will come naturally, What is forced Shall be shattered http://mythoughtsontesla.com/ $TSLA #tsla #tesla	4 4 28 28	Retweet 4 Retweeted 4		Like 28 Liked 28	/kaycemick/status/776484953056014337
@alphatrends @alphatrends @alphatrends @alphatrends @alphatrends	Brian Shannon, CMT‏Verified account @alphatrends	14 Sep 2016			https://www.theguardian.com/technology/2016/sep/15/autopilot-supplier-disowns-tesla-for-pushing-the-envelope-on-safety … $TSLA $MBLY	1 4 4 4 4	Retweet 4 Retweeted 4		Like 4 Liked 4	/alphatrends/status/776261774957883392
@QTRResearch @QTRResearch @QTRResearch @QTRResearch @QTRResearch	Quoth the Raven‏ @QTRResearch	14 Sep 2016			BREAKING: Mobileye says Tesla was 'pushing the envelope in terms of safety' http://finance.yahoo.com/news/mobileye- … $TSLA $MBLY	3 12 12 12 12	Retweet 12 Retweeted 12		Like 12 Liked 12	/QTRResearch/status/776189151045640192
@YahooFinance @YahooFinance @YahooFinance @YahooFinance @YahooFinance	Yahoo Finance‏Verified account @YahooFinance	14 Sep 2016			Tesla: Investigating cause of fatal China crash http://buff.ly/2cJlLRE $TSLA pic.twitter.com/NLIwwaZiAB	1 15 15 8 8	Retweet 15 Retweeted 15		Like 8 Liked 8	/YahooFinance/status/776098943604260865
@Sandro_power @Sandro_power @Sandro_power @Sandro_power @Sandro_power	PowerTriggerTrade‏ @Sandro_power	14 Sep 2016			$STUDY I keep explaining this to my followers it not that amount of plans to look at, it`s about the quality and focus,just $TSLA $AAPL huge	35 35 43 43	Retweet 35 Retweeted 35		Like 43 Liked 43	/Sandro_power/status/776084283484012545
@Sandro_power @Sandro_power @Sandro_power @Sandro_power @Sandro_power	PowerTriggerTrade‏ @Sandro_power	14 Sep 2016			$STUDY I explained that this market will be a mixed one. The right stock will go up a lot $AAPL and those that will fall a lot $TSLA	33 33 35 35	Retweet 33 Retweeted 33		Like 35 Liked 35	/Sandro_power/status/776079597171466241
@YahooFinance @YahooFinance @YahooFinance @YahooFinance @YahooFinance	Yahoo Finance‏Verified account @YahooFinance	14 Sep 2016			Germany Wakes Up to Tesla http://buff.ly/2cZd5IO $TSLA pic.twitter.com/Nr5P0NATaH	10 10 7 7	Retweet 10 Retweeted 10		Like 7 Liked 7	/YahooFinance/status/776028982504460289
@globallithium @globallithium @globallithium @globallithium @globallithium @ChevyElectric	Joe Lowry‏ @globallithium Chevy ElectricVerified account @ChevyElectric	13 Sep 2016	#lithium		Great to see. Hopefully will generate sales and #lithium demand. Not about $TSLA https://twitter.com/chevyelectric/status/775546141580660738 … The wait is over. The all-electric #BoltEV has an EPA-estimated range of 238 miles. pic.twitter.com/j12Twq1Q79	5 5 9 9	Retweet 5 Retweeted 5		Like 9 Liked 9	/globallithium/status/775838598780317696
@katekelly @katekelly @katekelly @katekelly @katekelly	Kate Kelly‏Verified account @katekelly	13 Sep 2016	#DeliveringAlpha		Chanos: "The governance issues here make my head spin." $TSLA #DeliveringAlpha	8 8 10 10	Retweet 8 Retweeted 8		Like 10 Liked 10	/katekelly/status/775730280174944258
@michaelsantoli @michaelsantoli @michaelsantoli @michaelsantoli @michaelsantoli	Michael Santoli‏Verified account @michaelsantoli	13 Sep 2016	#DeliveringAlpha		Jim Chanos on $TSLA: The $SCTY merger "puts Tesla under the red line" to become "a walking insolvency." #DeliveringAlpha	4 24 24 30 30	Retweet 24 Retweeted 24		Like 30 Liked 30	/michaelsantoli/status/775729386783997952
@mppeltz @mppeltz @mppeltz @mppeltz @mppeltz	Michael Peltz‏ @mppeltz	13 Sep 2016	#DeliveringAlpha		Hedge fund manager Jim Chanos takes a shot at @elonmusk at #DeliveringAlpha His best idea ..... Short $TSLA	1 13 13 16 16	Retweet 13 Retweeted 13		Like 16 Liked 16	/mppeltz/status/775729181401485312
@IBDinvestors @IBDinvestors @IBDinvestors @IBDinvestors @IBDinvestors	Investors.com‏Verified account @IBDinvestors	12 Sep 2016			Japan's Renesas Beefs Up Auto Chips With Intersil Buy http://ow.ly/njZT3049oax $ISIL $NXPI $MBLY $DLPH $TSLA pic.twitter.com/NbIz49B0dj	6 6 5 5	Retweet 6 Retweeted 6		Like 5 Liked 5	/IBDinvestors/status/775517249016922112
@hedgiemark @hedgiemark @hedgiemark @hedgiemark @hedgiemark	Mark‏ @hedgiemark	12 Sep 2016			My $TSLA model x is very near lemon law rqmts. 4th service appointment for the same falcon wing and self closing door issues. Garbage	6 6 19 19	Retweet 6 Retweeted 6		Like 19 Liked 19	/hedgiemark/status/775364083855962112
@StockTwits @StockTwits @StockTwits @StockTwits @StockTwits	StockTwits‏Verified account @StockTwits	8 Sep 2016			In case you missed it, Tesla secured a pretty big credit line from Deutsche Bank. Here's how much: http://stocktwits.com/TraderEquities/message/62154861?utm_medium=community-twitter&utm_source=t.co&utm_campaign=outboundteam … $TSLA	18 18 14 14	Retweet 18 Retweeted 18		Like 14 Liked 14	/StockTwits/status/773865472227807232
@globallithium @globallithium @globallithium @globallithium @globallithium @INN_Lithium	Joe Lowry‏ @globallithium Lithium News @INN_Lithium	7 Sep 2016	#lithium		$TSLA isn't buying #lithium and won't for a few years even w/GF. They buy cells or cathode. Panasonic buys the Li.https://twitter.com/inn_lithium/status/773625623487078401 … Wondering where #Tesla will get its #lithium supply? So are we, http://investingnews.com/daily/resource-investing/energy-investing/lithium-investing/tesla-lithium-supply-nevada-gigafactory/ … #gigafactory #batteries #electric…	2 10 10 18 18	Retweet 10 Retweeted 10		Like 18 Liked 18	/globallithium/status/773721981074145286
@globallithium @globallithium @globallithium @globallithium @globallithium	Joe Lowry‏ @globallithium	7 Sep 2016	#Lithium		$TSLA doesn't dominate EVs now, why would they in 10 years? A " #Lithium CEO" should really have a viable project.http://www.afr.com/business/mining/the-lithium-ceo-betting-tesla-wont-exist-in-10-years-20160907-gralmc …	2 7 7 13 13	Retweet 7 Retweeted 7		Like 13 Liked 13	/globallithium/status/773652069219786752
@evannex_com @evannex_com @evannex_com @evannex_com @evannex_com	EVANNEX for Tesla‏ @evannex_com	7 Sep 2016	#Tesla,teslamotors,teslamodels,electricvehicle,elonmusk	#teslamotors	#Tesla movie wins at a London film festival, watch here: http://ow.ly/qGKG303ZTTM $tsla #teslamotors #teslamodels #electricvehicle #elonmusk	7 7 11 11	Retweet 7 Retweeted 7		Like 11 Liked 11	/evannex_com/status/773639422747217920
@liamdenning @liamdenning @liamdenning @liamdenning @liamdenning	Liam Denning‏Verified account @liamdenning	7 Sep 2016			Whoa. $SCTY discount to $TSLA offer now 17.8%	5 3 3 12 12	Retweet 3 Retweeted 3		Like 12 Liked 12	/liamdenning/status/773532126738321413
@ElectrekCo @ElectrekCo @ElectrekCo @ElectrekCo @ElectrekCo	Electrek.Co‏ @ElectrekCo	7 Sep 2016			Tesla $TSLA could achieve GAAP profitability in Q3, says Elon Musk, a first in 3 years https://electrek.co/2016/09/07/tesla-tsla-could-achieve-gaap-profitability-in-q3-says-elon-musk-a-first-in-3-years/ …pic.twitter.com/CP8226h8pi	1 18 18 36 36	Retweet 18 Retweeted 18		Like 36 Liked 36	/ElectrekCo/status/773504021692841984
@QTRResearch @QTRResearch @QTRResearch @QTRResearch @QTRResearch	Quoth the Raven‏ @QTRResearch	7 Sep 2016			Tesla driver dies in burning Model S after hitting tree, Tesla launches an investigation https://electrek.co/2016/09/07/tesla-driver-dies-burning-model-s-hitting-tree-tesla-investigation/ … via @FredericLambert $TSLA	5 5 2 2	Retweet 5 Retweeted 5		Like 2 Liked 2	/QTRResearch/status/773476829730639873
@Sandro_power @Sandro_power @Sandro_power @Sandro_power @Sandro_power	PowerTriggerTrade‏ @Sandro_power	6 Sep 2016			I made updates about $AAPL and $TSLA inside of PowerPlanTrades today. The market changes everyday you need to make changes with it.	40 40 48 48	Retweet 40 Retweeted 40		Like 48 Liked 48	/Sandro_power/status/773312102291288064
@TeslaPittsburgh @TeslaPittsburgh @TeslaPittsburgh @TeslaPittsburgh @TeslaPittsburgh	Tesla Pittsburgh‏ @TeslaPittsburgh	6 Sep 2016	#MorganFreeman,Tesla,cnbc,ElonMusk	#Tesla	#MorganFreeman drives Miss Daisy in his #Tesla and owns some $TSLA stock: https://twitter.com/carlquintanilla/status/773135919561998336 … #cnbc #ElonMuskpic.twitter.com/FRUuwlEod6	1 54 54 139 139	Retweet 54 Retweeted 54		Like 139 Liked 139	/TeslaPittsburgh/status/773185490874925056
@Lebeaucarnews @Lebeaucarnews @Lebeaucarnews @Lebeaucarnews @Lebeaucarnews	Phil LeBeau‏Verified account @Lebeaucarnews	6 Sep 2016	#Binge		Morgan Freeman is a huge fan of $TSLA and @elonmusk. Here he is explaining why on this clip from #Binge @CNBC https://twitter.com/carlquintanilla/status/773135919561998336 …	17 17 30 30	Retweet 17 Retweeted 17		Like 30 Liked 30	/Lebeaucarnews/status/773177656829419520
@roysebag @roysebag @roysebag @roysebag @roysebag	Roy Sebag‏Verified account @roysebag	6 Sep 2016			As I have been saying, this could be the year TSLA and Musk, unravel. I am now short $TSLA again http://bloom.bg/2c3ujAE via @business	1 3 3 13 13	Retweet 3 Retweeted 3		Like 13 Liked 13	/roysebag/status/773166996229873664
@Sandro_power @Sandro_power @Sandro_power @Sandro_power @Sandro_power	PowerTriggerTrade‏ @Sandro_power	5 Sep 2016			$STUDY Video https://youtu.be/udCSgjXDupk how to be a follower on PowerPlanTrades and a powerful true story years in the making and $TSLA review	43 43 44 44	Retweet 43 Retweeted 43		Like 44 Liked 44	/Sandro_power/status/772812417436749824
@OMillionaires @OMillionaires @OMillionaires @OMillionaires @OMillionaires	Option Millionaires‏ @OMillionaires	4 Sep 2016			$TSLA RSI @ 22 , has not been that low since the FEB lows(went on $100 upside rampage) - $190 key support pic.twitter.com/80CgEjP775	4 9 9 22 22	Retweet 9 Retweeted 9		Like 22 Liked 22	/OMillionaires/status/772428668383686656
@PeterReznicek @PeterReznicek @PeterReznicek @PeterReznicek @PeterReznicek	ShadowTrader‏ @PeterReznicek	3 Sep 2016			ShadowTrader Video 09.04.16 - About as confusing as a giant fried egg on a beach: http://www.shadowtrader.net/shadowtrader-video-09-04-16/ … $ACIA, $BABA, $CMG, $TSLA, $GOLD	3 6 6 14 14	Retweet 6 Retweeted 6		Like 14 Liked 14	/PeterReznicek/status/772273075677171712
@Sandro_power @Sandro_power @Sandro_power @Sandro_power @Sandro_power	PowerTriggerTrade‏ @Sandro_power	3 Sep 2016			All new options trades will be posted exclusively inside of PowerPlanTrades only next week. I shared a powerful example $TSLA this week/400%	33 33 41 41	Retweet 33 Retweeted 33		Like 41 Liked 41	/Sandro_power/status/772266380796190721
@AZ_Value @AZ_Value @AZ_Value @AZ_Value @AZ_Value	AZ Value‏ @AZ_Value	3 Sep 2016			The infamous "Make the numbers!!" call is officially out. Next stop is usually to "Make up the numbers" $TSLA pic.twitter.com/kvQ3cNuuWB	5 18 18 39 39	Retweet 18 Retweeted 18		Like 39 Liked 39	/AZ_Value/status/772113222342025217
@conorsen @conorsen @conorsen @conorsen @conorsen @conorsen	Conor Sen‏ @conorsen	2 Sep 2016			$TSLA is going to attract an activist investor over the next 12 months. And oh, the pageviews/clicks that spat will generate.	6 1 1 21 21	Retweet 1 Retweeted 1		Like 21 Liked 21	/conorsen/status/771876462408372224
@StockTwits @StockTwits @StockTwits @StockTwits @StockTwits	StockTwits‏Verified account @StockTwits	2 Sep 2016			Is $TSLA breaking down? Two charts everyone is sharing today 1. http://stocktwits.com/lcc007/message/61853342?utm_medium=community-twitter&utm_source=t.co&utm_campaign=outboundteam … 2. http://stocktwits.com/G_krupins/message/61862099?utm_medium=community-twitter&utm_source=t.co&utm_campaign=outboundteam … pic.twitter.com/DILdIQnJqU	2 9 9 10 10	Retweet 9 Retweeted 9		Like 10 Liked 10	/StockTwits/status/771737010113507330
@StockTwits @StockTwits @StockTwits @StockTwits @StockTwits	StockTwits‏Verified account @StockTwits	2 Sep 2016			A super slow motion GIF of the SpaceX rocket explosion (no one was injured) Via: http://stocktwits.com/twobacons/message/61864272?utm_medium=community-twitter&utm_source=t.co&utm_campaign=outboundteam … $TSLA pic.twitter.com/WmHkraRkn5	6 38 38 45 45	Retweet 38 Retweeted 38		Like 45 Liked 45	/StockTwits/status/771709807900319745
@StockTwits @StockTwits @StockTwits @StockTwits @StockTwits	StockTwits‏Verified account @StockTwits	1 Sep 2016			Tesla is getting hammered today. It's down 5% and here's the headline everyone is talking about: http://stocktwits.com/message/61800558?utm_medium=community-twitter&utm_source=t.co&utm_campaign=outboundteam … $TSLA $SCTY	17 17 14 14	Retweet 17 Retweeted 17		Like 14 Liked 14	/StockTwits/status/771403422620934144
@ElectrekCo @ElectrekCo @ElectrekCo @ElectrekCo @ElectrekCo	Electrek.Co‏ @ElectrekCo	31 Aug 2016			Tesla $TSLA says currently planning another round of financing for Model 3 & Gigafactory https://electrek.co/2016/08/31/tesla-tsla-planning-round-financing-model-3-and-gigafactory/ …pic.twitter.com/xslF3CivUn	1 15 15 35 35	Retweet 15 Retweeted 15		Like 35 Liked 35	/ElectrekCo/status/770949224242487297
@CGrantWSJ @CGrantWSJ @CGrantWSJ @CGrantWSJ @CGrantWSJ @TeslaAgnostic	Charley Grant‏Verified account @CGrantWSJ Realist @TeslaAgnostic	31 Aug 2016			Pass the hat.... Again! $TSLA https://twitter.com/teslaagnostic/status/770946812878479360 … $TSLA PLANS TO RAISE EQUITY BY END OF 2016 https://www.sec.gov/Archives/edgar/data/1318605/000119312516697498/d241192ds4.htm … pic.twitter.com/QpBSFhYg2A	5 3 3 13 13	Retweet 3 Retweeted 3		Like 13 Liked 13	/CGrantWSJ/status/770947796568510465
@QTRResearch @QTRResearch @QTRResearch @QTRResearch @QTRResearch	Quoth the Raven‏ @QTRResearch	31 Aug 2016			$TSLA "currently planning on raising funds by end of year" via equity or debt according to S-4 just filed	6 21 21 19 19	Retweet 21 Retweeted 21		Like 19 Liked 19	/QTRResearch/status/770947548383219712
@globallithium @globallithium @globallithium @globallithium @globallithium @NanoOne_NNO	Joe Lowry‏ @globallithium NanoOne @NanoOne_NNO	30 Aug 2016			Stay tuned: @NanoOne_NNO - $TSLA is just one of many emerging opportunities for this disruptive technology company. https://twitter.com/nanoone_nno/status/770778101332729856 … Vancouver's Nano One benefits from Tesla's lithium #battery demand http://ow.ly/tH1E303JX1e #nano $NNO pic.twitter.com/K2r5Fhb5YY	1 6 6 17 17	Retweet 6 Retweeted 6		Like 17 Liked 17	/globallithium/status/770838509766578176
@Sandro_power @Sandro_power @Sandro_power @Sandro_power @Sandro_power	PowerTriggerTrade‏ @Sandro_power	30 Aug 2016			$STUDY even in this chop my system fine tunes the winners $AMBA $SINA $TSLA was a 200% winner this week out of my 3 picks!!.	1 33 33 37 37	Retweet 33 Retweeted 33		Like 37 Liked 37	/Sandro_power/status/770818627511590912
@YahooFinance @YahooFinance @YahooFinance @YahooFinance @YahooFinance	Yahoo Finance‏Verified account @YahooFinance	30 Aug 2016			Audi is reportedly building an electric luxury sedan to take on Tesla http://buff.ly/2bzDsEQ $TSLA pic.twitter.com/UBvc70rGHS	1 13 13 17 17	Retweet 13 Retweeted 13		Like 17 Liked 17	/YahooFinance/status/770788459833397249
@Sandro_power @Sandro_power @Sandro_power @Sandro_power @Sandro_power	PowerTriggerTrade‏ @Sandro_power	30 Aug 2016			I will be making an update on $AAPL tonight. When stocks confirm my plans your odds of making money are very high. $TSLA $AMBA	27 27 33 33	Retweet 27 Retweeted 27		Like 33 Liked 33	/Sandro_power/status/770710236965384192
@Sandro_power @Sandro_power @Sandro_power @Sandro_power @Sandro_power	PowerTriggerTrade‏ @Sandro_power	30 Aug 2016			$STUDY confirmed plans pay all within a short selection of pics. That is your edge focus on the best setups, less stress. $TSLA $AMBA	1 25 25 29 29	Retweet 25 Retweeted 25		Like 29 Liked 29	/Sandro_power/status/770699099800637441
@johnscharts @johnscharts @johnscharts @johnscharts @johnscharts	Johns Charts‏ @johnscharts	30 Aug 2016			$TSLA rounded top breaking 50 and 200 MA shows caution pic.twitter.com/79aMmkv5Wj	3 7 7 16 16	Retweet 7 Retweeted 7		Like 16 Liked 16	/johnscharts/status/770568314917679105
@StockTwits @StockTwits @StockTwits @StockTwits @StockTwits	StockTwits‏Verified account @StockTwits	27 Aug 2016			Here's a technical analyst who charted and analyzed every aspect of Tesla's stock price right now: http://stocktwits.com/JamisonGaddy/message/61517906?utm_medium=community-twitter&utm_source=t.co&utm_campaign=outboundteam … $TSLA	1 22 22 37 37	Retweet 22 Retweeted 22		Like 37 Liked 37	/StockTwits/status/769730943162650629
@ThinkFinance999 @ThinkFinance999 @ThinkFinance999 @ThinkFinance999 @ThinkFinance999	Paulo Santos‏ @ThinkFinance999	26 Aug 2016			$TSLA sells ~5.4 cars per employee (using 2016E 70k, 13k workers). BMW sells 18.3 (using 2015 numbers).	1 4 4 5 5	Retweet 4 Retweeted 4		Like 5 Liked 5	/ThinkFinance999/status/769158809956847616
@TheStreet @TheStreet @TheStreet @TheStreet @TheStreet	TheStreet‏Verified account @TheStreet	25 Aug 2016			Tesla stock up, wins approval for $2.6B SolarCity deal: http://trib.al/GtPURjP $TSLA $SCTYpic.twitter.com/65n0PmUOUT	9 9 17 17	Retweet 9 Retweeted 9		Like 17 Liked 17	/TheStreet/status/769010493797306368
@probesreporter @probesreporter @probesreporter @probesreporter @probesreporter @JeffCNYC	Probes Reporter®‏Verified account @probesreporter jeff @JeffCNYC	25 Aug 2016			For all we know, that's what $TSLA's undisclosed SEC probe(s) about. Hey @elonmusk, what's the SEC investigating???https://twitter.com/jeffcnyc/status/768977925232361472 … Lending Club got destroyed because of the CEOs self-dealing.... fascinating that Musk's self-dealing gets no scrutiny.	1 6 6 7 7	Retweet 6 Retweeted 6		Like 7 Liked 7	/probesreporter/status/768986185544806404
@YahooFinance @YahooFinance @YahooFinance @YahooFinance @YahooFinance	Yahoo Finance‏Verified account @YahooFinance	25 Aug 2016			Tesla wins U.S. antitrust approval to buy SolarCity http://buff.ly/2bm7LtV $TSLA $SCTYpic.twitter.com/C30ECVNGWc	3 16 16 14 14	Retweet 16 Retweeted 16		Like 14 Liked 14	/YahooFinance/status/768875874267631616
@ElectrekCo @ElectrekCo @ElectrekCo @ElectrekCo @ElectrekCo	Electrek.Co‏ @ElectrekCo	25 Aug 2016			Tesla $TSLA wins FTC approval for the SolarCity $SCTY acquisition https://electrek.co/2016/08/25/tesla-tsla-ftc-approval-solarcity-scty-acquisition/ …pic.twitter.com/v4OU8oA7XQ	33 33 58 58	Retweet 33 Retweeted 33		Like 58 Liked 58	/ElectrekCo/status/768833496085327872
@liamdenning @liamdenning @liamdenning @liamdenning @liamdenning	Liam Denning‏Verified account @liamdenning	24 Aug 2016			SolarCity's Solar Bonds are more like a family credit line: http://www.bloomberg.com/gadfly/articles/2016-08-24/solarcity-solar-bonds-mainly-bought-by-insiders … via @Bfly $SCTY $TSLA pic.twitter.com/vfXwHyXSuC	3 8 8 13 13	Retweet 8 Retweeted 8		Like 13 Liked 13	/liamdenning/status/768499388691976192
@ElectrekCo @ElectrekCo @ElectrekCo @ElectrekCo @ElectrekCo	Electrek.Co‏ @ElectrekCo	24 Aug 2016			Elon Musk & Rive brothers personally bought $100 million worth of SolarCity $SCTY bonds ahead of Tesla $TSLA merger https://electrek.co/2016/08/24/elon-musk-and-rive-brothers-personally-bought-100-million-worth-of-solarcity-scty-bonds-ahead-of-tesla-tsla-merger/ …	1 8 8 32 32	Retweet 8 Retweeted 8		Like 32 Liked 32	/ElectrekCo/status/768416106449108992
@CNNBusiness @CNNBusiness @CNNBusiness @CNNBusiness @CNNBusiness	CNN Business‏Verified account @CNNBusiness	24 Aug 2016			Premarkets: Will @Teslamotors see a boost after its unveiling of a new battery?http://cnnmon.ie/2bvfDNt $TSLA pic.twitter.com/BBcUfAgAFF	2 5 5 13 13	Retweet 5 Retweeted 5		Like 13 Liked 13	/CNNBusiness/status/768379074242809856
@cnntech @cnntech @cnntech @cnntech @cnntech	CNN Tech‏Verified account @cnntech	23 Aug 2016			.@TeslaMotors says its newest vehicle is the fastest production car in the world: http://cnnmon.ie/2btDrRV $TSLA pic.twitter.com/utaJFM0C3A	4 51 51 52 52	Retweet 51 Retweeted 51		Like 52 Liked 52	/cnntech/status/768178353333567488
@DougKass @DougKass @DougKass @DougKass @DougKass	Douglas Kass‏Verified account @DougKass	23 Aug 2016			Ludicris Speed - $TSLA Model S P100D takes 2.5 seconds to go from 0-60. TSLA investors overreact in ludircuous 1.1 seconds	4 8 8 34 34	Retweet 8 Retweeted 8		Like 34 Liked 34	/DougKass/status/768169363408945152
@ChrisTsiolis @ChrisTsiolis @ChrisTsiolis @ChrisTsiolis @ChrisTsiolis	Chris Tsiolis‏ @ChrisTsiolis	23 Aug 2016			Hahahah this kid is a PRO: How To Make Millions Trading $TSLA Stock... @sanglucci @coffeygrindshttps://www.youtube.com/watch?v=PikT9JFnFh0 …	3 4 4 13 13	Retweet 4 Retweeted 4		Like 13 Liked 13	/ChrisTsiolis/status/768136643400306688
@BarbarianCap @BarbarianCap @BarbarianCap @BarbarianCap @BarbarianCap @LawsofHype	Barbarian Capital‏ @BarbarianCap Laws of Hype @LawsofHype	23 Aug 2016			$TSLA new product announcement later in the day... sounds well planned https://twitter.com/LawsofHype/status/752521551707123713 … Law #18: Maintain a Sense of Momentum: Keep hyping something new that is always just beyond the point of visibility. $TSLA	2 4 4 13 13	Retweet 4 Retweeted 4		Like 13 Liked 13	/BarbarianCap/status/768122737218949121
@PSBCap @PSBCap @PSBCap @PSBCap @PSBCap	Angry Mob Capital‏ @PSBCap	23 Aug 2016			$TSLA BREAKING: ELON MUSK UNVEILS A VR EQUIPPED, TIME-TRAVELING TESLA THAT IS SHAPED LIKE A POKEMON. ESTIMATES 1B ORDERS IN FY '17- REUTERS	1 1 10 10	Retweet 1 Retweeted 1		Like 10 Liked 10	/PSBCap/status/768120943260553216
@canuck2usa @canuck2usa @canuck2usa @canuck2usa @canuck2usa	CtheLightTrading‏ @canuck2usa	23 Aug 2016			$TSLA over last weeks highs could electrify it	1 5 5 6 6	Retweet 5 Retweeted 5		Like 6 Liked 6	/canuck2usa/status/768115012028108800
@InvestorsLive @InvestorsLive @InvestorsLive @InvestorsLive @InvestorsLive @elonmusk	Nathan Michaud‏Verified account @InvestorsLive Elon MuskVerified account @elonmusk	23 Aug 2016			GREAT !! Drivers can now safely search for @PokemonGoApp while in autopilot via heads up display! $TSLA @elonmuskhttps://twitter.com/elonmusk/status/768106282251198464 … Tesla product announcement at noon California time today	1 2 2 6 6	Retweet 2 Retweeted 2		Like 6 Liked 6	/InvestorsLive/status/768112037188755460
@LizClaman @LizClaman @LizClaman @LizClaman @LizClaman @elonmusk	Liz Claman‏Verified account @LizClaman Elon MuskVerified account @elonmusk	23 Aug 2016			Thank you @elonmusk for announcing this during my 3pET show! We'll get it to viewers asap @TeslaMotors $TSLA https://twitter.com/elonmusk/status/768106282251198464 … Tesla product announcement at noon California time today	1 3 3 5 5	Retweet 3 Retweeted 3		Like 5 Liked 5	/LizClaman/status/768108804864999424
@QTRResearch @QTRResearch @QTRResearch @QTRResearch @QTRResearch	Quoth the Raven‏ @QTRResearch	23 Aug 2016			No word on if the "product" is "shares of stock" yet $TSLA	3 3 3 9 9	Retweet 3 Retweeted 3		Like 9 Liked 9	/QTRResearch/status/768107176527273985
@globallithium @globallithium @globallithium @globallithium @globallithium @globallithium	Joe Lowry‏ @globallithium Joe Lowry @globallithium	23 Aug 2016	#lithium		For the $TSLA crowd, this is more significant than any #lithium project in Nevada.https://twitter.com/globallithium/status/768043468425924609 … In other news: $ALB announces #lithium conversion asset purchase in China. You heard it here first last week. pic.twitter.com/Bfeh6gLnlr	9 9 10 10	Retweet 9 Retweeted 9		Like 10 Liked 10	/globallithium/status/768080003296813056
@evannex_com @evannex_com @evannex_com @evannex_com @evannex_com	EVANNEX for Tesla‏ @evannex_com	23 Aug 2016	#Tesla,ElonMusk,teslamotors,SpaceX,SolarCity	#ElonMusk	#Tesla CEO #ElonMusk is bigger than the Big Three on Twitter, read here: http://ow.ly/ePHN303uY2I $tsla #teslamotors #SpaceX #SolarCity $scty	7 7 9 9	Retweet 7 Retweeted 7		Like 9 Liked 9	/evannex_com/status/768047920696492033
@SalvParadise @SalvParadise @SalvParadise @SalvParadise @SalvParadise	〰️ Andy 〰️‏ @SalvParadise	22 Aug 2016	#startups		Founder led companies outperform the rest... $FB $GOOG $AMZN $TSLA #startupspic.twitter.com/o8V3C4ViTj	4 4 5 5	Retweet 4 Retweeted 4		Like 5 Liked 5	/SalvParadise/status/767819783563776006
@biggercapital @biggercapital @biggercapital @biggercapital @biggercapital	Michael Bigger‏ @biggercapital	21 Aug 2016			Parking has never been this much fun for me $TSLA pic.twitter.com/oWje12qJOr	12 44 44 94 94	Retweet 44 Retweeted 44		Like 94 Liked 94	/biggercapital/status/767371882442227712
@JustinPulitzer @JustinPulitzer @JustinPulitzer @JustinPulitzer @JustinPulitzer	Justin Pulitzer‏ @JustinPulitzer	20 Aug 2016			Weekend Review VIDEO $VIX $TLT $XOM $IBB $BABA $SPY $MCD $DE $IWM $QQQ $AAPL $FB $NFLX $GOOGL $TSLA $TWLO $ACIA $BMYhttps://youtu.be/20Z-Vgm5djE	4 9 9 20 20	Retweet 9 Retweeted 9		Like 20 Liked 20	/JustinPulitzer/status/767200953053446144
@ValaAfshar @ValaAfshar @ValaAfshar @ValaAfshar @ValaAfshar	Vala Afshar‏Verified account @ValaAfshar	19 Aug 2016			This is what disruption looks like $TSLA pic.twitter.com/GNQyLK8SX8	40 40 33 33	Retweet 40 Retweeted 40		Like 33 Liked 33	/ValaAfshar/status/766809329576112128
@globallithium @globallithium @globallithium @globallithium @globallithium	Joe Lowry‏ @globallithium	19 Aug 2016	#lithium		Bloomberg @business infected by the @macquarie #lithium "BS Flu": Rally in Super Commodity http://bloom.bg/2b0gYfW via @markets $TSLA $FMC	6 6 16 16	Retweet 6 Retweeted 6		Like 16 Liked 16	/globallithium/status/766583510823997440
@TomTerrarosa @TomTerrarosa @TomTerrarosa @TomTerrarosa @TomTerrarosa	Tom Terrarosa‏ @TomTerrarosa	18 Aug 2016	#tesla		$SCTY execs going for broke to bring struggling solar company out of red http://ow.ly/lKkd303msFr via @TheStreet $TSLA #tesla	5 5 7 7	Retweet 5 Retweeted 5		Like 7 Liked 7	/TomTerrarosa/status/766307445715111936
@CVCResearch @CVCResearch @CVCResearch @CVCResearch @CVCResearch	CVC Research‏ @CVCResearch	17 Aug 2016			I think folks are getting confused here. Near BK $SCTY isn't actually issuing more debt. The AAA-rated sun is! $TSLA pic.twitter.com/GKmyUAXP7W	6 6 4 4	Retweet 6 Retweeted 6		Like 4 Liked 4	/CVCResearch/status/766024982337945600
@markflowchatter @markflowchatter @markflowchatter @markflowchatter @markflowchatter	Marc Lehman‏ @markflowchatter	17 Aug 2016			Good timing on the Barron's $TSLA piece ahead of tomorrow's 10M+ share lockup for Tesla	2 4 4 6 6	Retweet 4 Retweeted 4		Like 6 Liked 6	/markflowchatter/status/765978472980353024
@AdamSinger @AdamSinger @AdamSinger @AdamSinger @AdamSinger @meisenberg	Adam Singer‏Verified account @AdamSinger Meagen Eisenberg @meisenberg	16 Aug 2016	#FOMO		Max #FOMO ...fun story, friend of mine went all-in $TSLA at IPO. He's retired in Vegas & plays poker during day now. https://twitter.com/meisenberg/status/765592556784619521 … The VC Who Passed on Tesla in 2006 Says It ‘Stings Every Day’ http://fortune.com/2016/08/16/byron-deeter-bessemer-venture-capital-tesla/ …	3 2 2 8 8	Retweet 2 Retweeted 2		Like 8 Liked 8	/AdamSinger/status/765593864149184512
@amir @amir @amir @amir @amir	Amir Efrati‏Verified account @amir	15 Aug 2016			Just in: Tesla lost its maps leader. https://www.theinformation.com/tesla-lost-its-maps-leader … $TSLA	3 25 25 21 21	Retweet 25 Retweeted 25		Like 21 Liked 21	/amir/status/765282381309751296
@cnntech @cnntech @cnntech @cnntech @cnntech	CNN Tech‏Verified account @cnntech	12 Aug 2016			Here's a look inside @TeslaMotors' ginormous battery factory: http://cnnmon.ie/2aWkGpX $TSLA pic.twitter.com/QcqJG8pEYa	1 14 14 14 14	Retweet 14 Retweeted 14		Like 14 Liked 14	/cnntech/status/764192684072378368
@IBDinvestors @IBDinvestors @IBDinvestors @IBDinvestors @IBDinvestors	Investors.com‏Verified account @IBDinvestors	12 Aug 2016			The Top 10 Jobs That Robots Could Steal From Humans By 2025 http://ow.ly/O4xe303aS3v $GOOGL $IBM $TSLA $UPSpic.twitter.com/oST5he6w2u	1 8 8 5 5	Retweet 8 Retweeted 8		Like 5 Liked 5	/IBDinvestors/status/764073054309785600
@teslaliving @teslaliving @teslaliving @teslaliving @teslaliving	Teslaliving‏ @teslaliving	11 Aug 2016	#Tesla		Charging the Model S with the HPWC http://teslaliving.net/2014/05/30/charging-the-model-s-with-the-hpwc/ … #Tesla $TSLA @TeslaMotors http://ts.la/rob6663 pic.twitter.com/gYPKjdABfb	3 3 6 6	Retweet 3 Retweeted 3		Like 6 Liked 6	/teslaliving/status/763922217335873537
@Sandro_power @Sandro_power @Sandro_power @Sandro_power @Sandro_power	PowerTriggerTrade‏ @Sandro_power	11 Aug 2016			$TSLA many were bullish $TSLA but I explained the need to wait for confirmation and power. This could not Confirm pic.twitter.com/AprWWQzyYA	1 47 47 50 50	Retweet 47 Retweeted 47		Like 50 Liked 50	/Sandro_power/status/763840211960737792
@Teslarati @Teslarati @Teslarati @Teslarati @Teslarati	TESLARATI‏ @Teslarati	11 Aug 2016			Michigan won't let Tesla sell direct but will buy $TSLA for state’s retirement fund http://www.teslarati.com/michigan-buys-tesla-tsla-stock-states-retirement-fund/ …pic.twitter.com/l7pswh0dNj	2 23 23 39 39	Retweet 23 Retweeted 23		Like 39 Liked 39	/Teslarati/status/763788573971623938
@canuck2usa @canuck2usa @canuck2usa @canuck2usa @canuck2usa	CtheLightTrading‏ @canuck2usa	11 Aug 2016			$TSLA my son just told me to buy it as he walked buy	4 2 2 13 13	Retweet 2 Retweeted 2		Like 13 Liked 13	/canuck2usa/status/763782045285830656
@Biohazard3737 @Biohazard3737 @Biohazard3737 @Biohazard3737 @Biohazard3737	Sheep of Wall Street‏ @Biohazard3737	10 Aug 2016			I made a plan: I'll cover half of my $TSLA short at $130. I'll then invest my profits in a V12... a Ferrari V12...with 'TSLAQ' plates.	2 3 3 11 11	Retweet 3 Retweeted 3		Like 11 Liked 11	/Biohazard3737/status/763557962505826306
@Sandro_power @Sandro_power @Sandro_power @Sandro_power @Sandro_power	PowerTriggerTrade‏ @Sandro_power	10 Aug 2016			$TSLA I told my follower to wait for confirmation. I posted this plan on aug 05 Confirmation is key pic.twitter.com/SMdvnAftC8	50 50 55 55	Retweet 50 Retweeted 50		Like 55 Liked 55	/Sandro_power/status/763536779395735552
@YahooFinance @YahooFinance @YahooFinance @YahooFinance @YahooFinance	Yahoo Finance‏Verified account @YahooFinance	10 Aug 2016			Elon Musk says SolarCity will expand beyond solar panels http://buff.ly/2aVDanw $SCTY $TSLA pic.twitter.com/6hQfvG1xCs	1 14 14 13 13	Retweet 14 Retweeted 14		Like 13 Liked 13	/YahooFinance/status/763435011479597056
@YahooFinance @YahooFinance @YahooFinance @YahooFinance @YahooFinance	Yahoo Finance‏Verified account @YahooFinance	10 Aug 2016	#stock		Midday #stock movers: $AAPL revamp; $DIS $RL gain; $YELP $KORS $TSLA $SCTY http://yhoo.it/2biYxQy @seanansmithpic.twitter.com/4jWjKnMo65	8 8 7 7	Retweet 8 Retweeted 8		Like 7 Liked 7	/YahooFinance/status/763402553535172608
@Sandro_power @Sandro_power @Sandro_power @Sandro_power @Sandro_power	PowerTriggerTrade‏ @Sandro_power	10 Aug 2016			$TSLA many people are guessing. this stock is tricky until it can confirm my plans then it pays!!. until then it chops people up	1 29 29 37 37	Retweet 29 Retweeted 29		Like 37 Liked 37	/Sandro_power/status/763392288206708738
@GWInvestors @GWInvestors @GWInvestors @GWInvestors @GWInvestors	Steven Wood‏ @GWInvestors	10 Aug 2016			Previewing a blog post on mental models- the reason $TSLA's going to destroy the premium segment isn't electric, but pic.twitter.com/D4kXHINW2k	2 3 3 11 11	Retweet 3 Retweeted 3		Like 11 Liked 11	/GWInvestors/status/763385532684570624
@YahooFinance @YahooFinance @YahooFinance @YahooFinance @YahooFinance	Yahoo Finance‏Verified account @YahooFinance	10 Aug 2016			'Self-driving' in spotlight again as China sees first Tesla autopilot crash http://buff.ly/2aV1t56 $TSLA pic.twitter.com/pHGvUbYLlF	1 21 21 9 9	Retweet 21 Retweeted 21		Like 9 Liked 9	/YahooFinance/status/763332822761410560
@nachkari @nachkari @nachkari @nachkari @nachkari	Nick‏ @nachkari	9 Aug 2016			When the Uber rolls up and its a $TSLA pic.twitter.com/NpqqzjmXe0	2 2 8 8	Retweet 2 Retweeted 2		Like 8 Liked 8	/nachkari/status/763240832128331777
@The_Real_Fly @The_Real_Fly @The_Real_Fly @The_Real_Fly @The_Real_Fly	The_Real_Fly‏ @The_Real_Fly	9 Aug 2016			Attention $TSLA Shareholders: $SCTY Reported a Dreadful Quarter; It's Your Problem Now - Trading with The Flyhttp://ibankcoin.com/flyblog/2016/08/09/attention-tsla-shareholders-scty-reported-a-dreadful-quarter-its-your-problem-now/ …	2 2 2 5 5	Retweet 2 Retweeted 2		Like 5 Liked 5	/The_Real_Fly/status/763125901341040640
@TweakTown @TweakTown @TweakTown @TweakTown @TweakTown	TweakTown‏ @TweakTown	9 Aug 2016			.@TeslaMotors Autopilot takes man to hospital after heart attack $TSLA http://www.tweaktown.com/news/53332/tesla-owner-heart-attack-autopilot-saves-life/index.html?utm_source=dlvr.it&utm_medium=twitter&utm_campaign=tweaktown …pic.twitter.com/ghRlNLRb47	1 4 4 13 13	Retweet 4 Retweeted 4		Like 13 Liked 13	/TweakTown/status/762934748524056576
@DougKass @DougKass @DougKass @DougKass @DougKass	Douglas Kass‏Verified account @DougKass	8 Aug 2016			Opps, $TSLA did it it again... http://www.zerohedge.com/news/2016-08-08/first-autopilot-crash-china-tesla-model-s-driver-crashes-beijing-autopilot-engaged … Shares - $4	4 6 6 8 8	Retweet 6 Retweeted 6		Like 8 Liked 8	/DougKass/status/762800205452480513
@CarlSiegrist @CarlSiegrist @CarlSiegrist @CarlSiegrist @CarlSiegrist	☀️ Carl Siegrist‏ @CarlSiegrist	8 Aug 2016	#solar,EV	#EV	What @TeslaMotors & @solarcity Could Offer Together http://cleantechnica.com/2016/08/08/tesla-solarcity-offer-together/ … @JigarShahDC via @CleanTechnica $TSLA $SCTY #solar #EV	2 14 14 17 17	Retweet 14 Retweeted 14		Like 17 Liked 17	/CarlSiegrist/status/762675260068028417
@Biohazard3737 @Biohazard3737 @Biohazard3737 @Biohazard3737 @Biohazard3737	Sheep of Wall Street‏ @Biohazard3737	8 Aug 2016			Rumors of $AAPL and $GILD merging to acquire $TSLA. NewCo to be almost cash flow break even.	4 4 6 6	Retweet 4 Retweeted 4		Like 6 Liked 6	/Biohazard3737/status/762608293562900480
@asanwal @asanwal @asanwal @asanwal @asanwal @wolfejosh	Anand Sanwal‏Verified account @asanwal Josh WolfeVerified account @wolfejosh	7 Aug 2016			Very interesting and contrarian view of $TSLA and Elon Musk strategy https://twitter.com/wolfejosh/status/760657545367289856 … 1/ what people miss about TSLA is the true "secret plan part trois" is not selling cars or a clean future, it is selling a future, period...	1 8 8 14 14	Retweet 8 Retweeted 8		Like 14 Liked 14	/asanwal/status/762502024197840896
@cnntech @cnntech @cnntech @cnntech @cnntech	CNN Tech‏Verified account @cnntech	4 Aug 2016			A look inside Tesla's ginormous battery factory http://cnnmon.ie/2amecNx $TSLA pic.twitter.com/UflzCqKtQU	31 31 27 27	Retweet 31 Retweeted 31		Like 27 Liked 27	/cnntech/status/761097471208546304
@jimcramer @jimcramer @jimcramer @jimcramer @jimcramer	Jim Cramer‏Verified account @jimcramer	3 Aug 2016			Two hours on $SQ and $TSLA.. Head spinning from $TSLA.. I am just a simulation of Elon's cause I don't see how they make money	14 18 18 52 52	Retweet 18 Retweeted 18		Like 52 Liked 52	/jimcramer/status/761020294337208320
@jowens510 @jowens510 @jowens510 @jowens510 @jowens510	Jeremy C. Owens‏Verified account @jowens510	3 Aug 2016			Elon Musk says Tesla isn't a "money-losing company," despite, you know, losing money. $TSLA http://on.mktw.net/2amLtIm pic.twitter.com/ZtYh7Z5iA0	2 16 16 26 26	Retweet 16 Retweeted 16		Like 26 Liked 26	/jowens510/status/761019225746046976
@TeslaModel3News @TeslaModel3News @TeslaModel3News @TeslaModel3News @TeslaModel3News	Tesla Model 3 News‏ @TeslaModel3News	3 Aug 2016	#Model3		#Model3 design phase completed Launch next year as schedule Some Model ☰ production equipment already on line $TSLA pic.twitter.com/s3aUHmY2Am	2 38 38 99 99	Retweet 38 Retweeted 38		Like 99 Liked 99	/TeslaModel3News/status/760970978038087680
@Lebeaucarnews @Lebeaucarnews @Lebeaucarnews @Lebeaucarnews @Lebeaucarnews	Phil LeBeau‏Verified account @Lebeaucarnews	3 Aug 2016			Quote of the Day from $TSLA CEO @elonmusk on Tesla autonomous-drive tech in development: "It'll blow people's minds...it blows my mind."	6 19 19 41 41	Retweet 19 Retweeted 19		Like 41 Liked 41	/Lebeaucarnews/status/760964232016003073
@DougKass @DougKass @DougKass @DougKass @DougKass	Douglas Kass‏Verified account @DougKass	3 Aug 2016			Baird $TSLA analyst on Fast$ "the stock will go up tomorrow." Glib, self confidence lives on. Avoid clowns like this like the plague.	9 5 5 28 28	Retweet 5 Retweeted 5		Like 28 Liked 28	/DougKass/status/760958767097909248
@SlopeOfHope @SlopeOfHope @SlopeOfHope @SlopeOfHope @SlopeOfHope	𝕊𝕝𝕠𝕡𝕖 𝕠𝕗 ℍ𝕠𝕡𝕖‏ @SlopeOfHope	3 Aug 2016			All the $TSLA premium sellers out there have got to be happy, because the stock is virtually UNCHANGED after hours!	6 6 6 22 22	Retweet 6 Retweeted 6		Like 22 Liked 22	/SlopeOfHope/status/760952614544609280
@Adhocoutchea @Adhocoutchea @Adhocoutchea @Adhocoutchea @Adhocoutchea	Green_Shoots‏ @Adhocoutchea	3 Aug 2016			$TSLA could literally just have a burning garbage dumpster gif on their call & the stock would prob rally	1 12 12 31 31	Retweet 12 Retweeted 12		Like 31 Liked 31	/Adhocoutchea/status/760952404657319936
@StockTwits @StockTwits @StockTwits @StockTwits @StockTwits	StockTwits‏Verified account @StockTwits	3 Aug 2016			The things Tesla bears are sharing right now $TSLA: http://stocktwits.com/BEARSnBULS/message/59811177?utm_medium=community-twitter&utm_source=t.co&utm_campaign=outboundteam …pic.twitter.com/m8yqvktg5b	2 26 26 42 42	Retweet 26 Retweeted 26		Like 42 Liked 42	/StockTwits/status/760947782148427778
@CoryTV @CoryTV @CoryTV @CoryTV @CoryTV	Cory Johnson‏Verified account @CoryTV	3 Aug 2016	#Tesla		#Tesla lost $19,846 for each car sold last quarter. $TSLA pic.twitter.com/4d5qGL0aCP	10 37 37 22 22	Retweet 37 Retweeted 37		Like 22 Liked 22	/CoryTV/status/760945915989491712
@CNET @CNET @CNET @CNET @CNET	CNET‏Verified account @CNET	3 Aug 2016			Tesla posts $150 million Q2 loss, may miss 2016 delivery targets $TSLA http://cnet.co/2avoD6U pic.twitter.com/ReeUoRsCMO	3 32 32 14 14	Retweet 32 Retweeted 32		Like 14 Liked 14	/CNET/status/760938797949419520
@YahooFinance @YahooFinance @YahooFinance @YahooFinance @YahooFinance	Yahoo Finance‏Verified account @YahooFinance	3 Aug 2016	#Periscope		10 MIN @SeanaNSmith is LIVE on #Periscope talking about $TSLA after hours, stocks & answers your questions. Join us! pic.twitter.com/YP2mrarqmt	1 10 10 21 21	Retweet 10 Retweeted 10		Like 21 Liked 21	/YahooFinance/status/760933479450308608
@CNBCnow @CNBCnow @CNBCnow @CNBCnow @CNBCnow	CNBC Now‏Verified account @CNBCnow	3 Aug 2016			EARNINGS: Tesla Q2 Loss ($1.06) vs. ($0.52) Est.; Q2 Revs. $1.56B vs. $1.62B Est. • $TSLA http://cnb.cx/2aJjzsO pic.twitter.com/ZaTbknlm0B	3 63 63 44 44	Retweet 63 Retweeted 63		Like 44 Liked 44	/CNBCnow/status/760929327777284098
@WrigleyTom @WrigleyTom @WrigleyTom @WrigleyTom @WrigleyTom	Tom Wrigley‏ @WrigleyTom	3 Aug 2016			pm $TSLA $TRIP $JACK $FSLR $SQ $HLF $GDDY $HABT $BNFT $HUBS $SNCR Cramer- Phil Knight $NKE am $REGN $RDUS $ICPTpic.twitter.com/OofN3pLcn4	9 9 11 11	Retweet 9 Retweeted 9		Like 11 Liked 11	/WrigleyTom/status/760926482403176448
@StockTwits @StockTwits @StockTwits @StockTwits @StockTwits	StockTwits‏Verified account @StockTwits	3 Aug 2016			Here's who reports earnings after today's closing bell • $TSLA • $FSLR • $SQ • $TRIP • $MRO • $MET • $SUN • $HLF http://stocktwits.com/eWhispers/message/59752333?utm_medium=community-twitter&utm_source=t.co&utm_campaign=outboundteam …	28 28 26 26	Retweet 28 Retweeted 28		Like 26 Liked 26	/StockTwits/status/760912254707445761
@StockTwits @StockTwits @StockTwits @StockTwits @StockTwits	StockTwits‏Verified account @StockTwits	3 Aug 2016			There's one earnings report everyone will be watching today. It's Tesla. They report at 4 PM ET: http://stocktwits.com/symbol/TSLA?utm_medium=community-twitter&utm_source=t.co&utm_campaign=outboundteam … $TSLA	2 9 9 10 10	Retweet 9 Retweeted 9		Like 10 Liked 10	/StockTwits/status/760851232701329412
@cnntech @cnntech @cnntech @cnntech @cnntech	CNN Tech‏Verified account @cnntech	3 Aug 2016			Here's a look inside @TeslaMotors' ginormous battery factory: http://cnnmon.ie/2aju0R1 $TSLA pic.twitter.com/IMcgP6bqgZ	22 22 13 13	Retweet 22 Retweeted 22		Like 13 Liked 13	/cnntech/status/760767613379174400
@StockTwits @StockTwits @StockTwits @StockTwits @StockTwits	StockTwits‏Verified account @StockTwits	2 Aug 2016			Here's why you should be watching crude oil prices for the rest of the summer: http://eepurl.com/b_97c1 $CL_F $XOM $SPY $TSLA	9 9 17 17	Retweet 9 Retweeted 9		Like 17 Liked 17	/StockTwits/status/760633237127335936
@cablecarcapital @cablecarcapital @cablecarcapital @cablecarcapital @cablecarcapital	Jacob Ma-Weaver‏ @cablecarcapital	2 Aug 2016			This is the clearest FOIA acknowledgement of a SEC investigation I've ever received cc @JohnPGavin @CGrantWSJ $TSLA pic.twitter.com/EE7PafyvpP	4 24 24 56 56	Retweet 24 Retweeted 24		Like 56 Liked 56	/cablecarcapital/status/760543840075968513
@StockTwits @StockTwits @StockTwits @StockTwits @StockTwits	StockTwits‏Verified account @StockTwits	1 Aug 2016			Earnings this week Mon - $WMB Tue - $FIT $CVS $PFE $PG $AIG $ETSY Wed - $TSLA Thu - $REGN $ATVI $PCLN $JUNO http://stocktwits.com/eWhispers/message/59534081?utm_medium=community-twitter&utm_source=t.co&utm_campaign=outboundteam …	27 27 19 19	Retweet 27 Retweeted 27		Like 19 Liked 19	/StockTwits/status/760200945581948928
@YahooFinance @YahooFinance @YahooFinance @YahooFinance @YahooFinance	Yahoo Finance‏Verified account @YahooFinance	1 Aug 2016			SolarCity accepts Tesla's $2.6 billion offer; both shares fall http://buff.ly/2aphDZc $TSLA $SCTYpic.twitter.com/dWZaXbVWUy	1 16 16 19 19	Retweet 16 Retweeted 16		Like 19 Liked 19	/YahooFinance/status/760166000641925121
@CGrantWSJ @CGrantWSJ @CGrantWSJ @CGrantWSJ @CGrantWSJ	Charley Grant‏Verified account @CGrantWSJ	1 Aug 2016			A double dose of risk for Tesla in SolarCity deal http://www.wsj.com/articles/a-double-dose-of-risk-for-tesla-in-solarcity-deal-1470067165 … MUST READ from @Spencerjakab $TSLA $SCTY	3 10 10 10 10	Retweet 10 Retweeted 10		Like 10 Liked 10	/CGrantWSJ/status/760146575008096256
@ElectrekCo @ElectrekCo @ElectrekCo @ElectrekCo @ElectrekCo	Electrek.Co‏ @ElectrekCo	1 Aug 2016			Tesla $TSLA is about to publish Q2 2016 financial results this week – here’s what to expect http://electrek.co/2016/08/01/tesla-tsla-q2-2016-financial-results-preview/ …pic.twitter.com/rAdvAg6cWb	7 7 20 20	Retweet 7 Retweeted 7		Like 20 Liked 20	/ElectrekCo/status/760120162259533824
@StockTwits @StockTwits @StockTwits @StockTwits @StockTwits	StockTwits‏Verified account @StockTwits	1 Aug 2016			It will easily be one of the most fascinating mergers of the year. Tesla and SolarCity: http://stocktwits.com/Street_Insider/message/59572107?utm_medium=community-twitter&utm_source=t.co&utm_campaign=outboundteam … $SCTY $TSLA	1 17 17 11 11	Retweet 17 Retweeted 17		Like 11 Liked 11	/StockTwits/status/760094748761665536
@YahooFinance @YahooFinance @YahooFinance @YahooFinance @YahooFinance	Yahoo Finance‏Verified account @YahooFinance	1 Aug 2016			SolarCity agrees to $2.6 billion buyout offer from Tesla http://buff.ly/2apNpTl $TSLA $SCTYpic.twitter.com/p2cPO33b40	11 11 9 9	Retweet 11 Retweeted 11		Like 9 Liked 9	/YahooFinance/status/760094556956332033
@YahooFinance @YahooFinance @YahooFinance @YahooFinance @YahooFinance	Yahoo Finance‏Verified account @YahooFinance	1 Aug 2016			LIVE: Tesla reaches deal to acquire SolarCity - @nicoleusinclair has the details http://yhoo.it/2aGXxIb $TSLA $SCTYpic.twitter.com/SavW8ZhBdA	12 12 11 11	Retweet 12 Retweeted 12		Like 11 Liked 11	/YahooFinance/status/760092026629001216
@LaMonicaBuzz @LaMonicaBuzz @LaMonicaBuzz @LaMonicaBuzz @LaMonicaBuzz	Paul R. La Monica‏Verified account @LaMonicaBuzz	1 Aug 2016	#premarket		Tesla-SolarCity deal official. $SCTY up 7% #premarket. Still think $TSLA should change its ticker symbol to $MUSK.	1 10 10 14 14	Retweet 10 Retweeted 10		Like 14 Liked 14	/LaMonicaBuzz/status/760072266357084161
@YahooFinance @YahooFinance @YahooFinance @YahooFinance @YahooFinance	Yahoo Finance‏Verified account @YahooFinance	31 Jul 2016			Tesla has to overcome a major problem for its massive new Gigafactory to succeed http://buff.ly/2aqdeCS $TSLA pic.twitter.com/sIyT1IfBSj	12 12 18 18	Retweet 12 Retweeted 12		Like 18 Liked 18	/YahooFinance/status/759999948289089536
@ElectrekCo @ElectrekCo @ElectrekCo @ElectrekCo @ElectrekCo	Electrek.Co‏ @ElectrekCo	31 Jul 2016			Tesla $TSLA & SolarCity $SCTY reportedly about to announce agreement w/ ‘go-shop provision’ http://electrek.co/2016/07/31/tesla-solarcity-announce-merger-go-shop-provision/ …pic.twitter.com/AARezTgcqh	15 15 33 33	Retweet 15 Retweeted 15		Like 33 Liked 33	/ElectrekCo/status/759934625820971011
@CGrantWSJ @CGrantWSJ @CGrantWSJ @CGrantWSJ @CGrantWSJ	Charley Grant‏Verified account @CGrantWSJ	31 Jul 2016	#bullish		Cash makes the furnace run. #bullish $TSLA $SCTY	1 3 3 13 13	Retweet 3 Retweeted 3		Like 13 Liked 13	/CGrantWSJ/status/759919186709581824
@probesreporter @probesreporter @probesreporter @probesreporter @probesreporter	Probes Reporter®‏Verified account @probesreporter	31 Jul 2016			CEOs of $TSLA and $BOFI curiously share the same goal: Get through this week's earnings reports w/o talking about their co's SEC probes.	1 5 5 11 11	Retweet 5 Retweeted 5		Like 11 Liked 11	/probesreporter/status/759910387806384130
@CNBCnow @CNBCnow @CNBCnow @CNBCnow @CNBCnow	CNBC Now‏Verified account @CNBCnow	31 Jul 2016			Tesla & SolarCity to announce merger agreement as soon as tomorrow, Reuters reports; $TSLA made all-stock offer for $SCTY back on June 21.	6 159 159 133 133	Retweet 159 Retweeted 159		Like 133 Liked 133	/CNBCnow/status/759905720728887300
@StockTwits @StockTwits @StockTwits @StockTwits @StockTwits	StockTwits‏Verified account @StockTwits	31 Jul 2016			UPCOMING EARNINGS $TSLA, $FIT, $REGN, $ATVI, $CVS, $PFE, $PCLN, $FSLR, $PG, $EA and more: http://stocktwits.com/eWhispers/message/59534081?utm_medium=community-twitter&utm_source=t.co&utm_campaign=outboundteam …pic.twitter.com/C9FV0nEeEl	2 88 88 77 77	Retweet 88 Retweeted 88		Like 77 Liked 77	/StockTwits/status/759777697425870849
@globallithium @globallithium @globallithium @globallithium @globallithium	Joe Lowry‏ @globallithium	30 Jul 2016	#lithium,by2030	#by2030	Agree with Elon Musk on the potential of Energy Storage but not just for $TSLA for the entire #lithium world #by2030pic.twitter.com/Kl3A8c470h	9 9 14 14	Retweet 9 Retweeted 9		Like 14 Liked 14	/globallithium/status/759372934276415488
@cnntech @cnntech @cnntech @cnntech @cnntech	CNN Tech‏Verified account @cnntech	28 Jul 2016			.@TeslaMotors workers aren't too crazy about Elon Musk's autopilot plans Here's why: http://cnnmon.ie/2a73Wsi $TSLA pic.twitter.com/vwY4dXJLMB	4 12 12 56 56	Retweet 12 Retweeted 12		Like 56 Liked 56	/cnntech/status/758674108720803840
@cnntech @cnntech @cnntech @cnntech @cnntech	CNN Tech‏Verified account @cnntech	27 Jul 2016			A look inside Tesla's ginormous battery factory http://cnnmon.ie/2a4S22a $TSLA pic.twitter.com/4ONabz4za8	5 47 47 64 64	Retweet 47 Retweeted 47		Like 64 Liked 64	/cnntech/status/758348703157616640
@markflowchatter @markflowchatter @markflowchatter @markflowchatter @markflowchatter	Marc Lehman‏ @markflowchatter	26 Jul 2016			FWIW, this $TSLA news about jettisoning $MBLY is a clear win for $NVDA NVDA already powers Tesla’s entertainment cluster	3 9 9 11 11	Retweet 9 Retweeted 9		Like 11 Liked 11	/markflowchatter/status/757928314614996996
@QTRResearch @QTRResearch @QTRResearch @QTRResearch @QTRResearch	Quoth the Raven‏ @QTRResearch	26 Jul 2016			Looks like @CitronResearch may very well be on point YET AGAIN, this time with $MBLY admitted $TSLA relationship nearly over	1 5 5 4 4	Retweet 5 Retweeted 5		Like 4 Liked 4	/QTRResearch/status/757913359207440384
@QTRResearch @QTRResearch @QTRResearch @QTRResearch @QTRResearch	Quoth the Raven‏ @QTRResearch	26 Jul 2016			$MBLY spanked on admission that $TSLA relationship is almost over - call buyer from yesterday thought they had paydirt - now, just dirt	2 4 4 7 7	Retweet 4 Retweeted 4		Like 7 Liked 7	/QTRResearch/status/757913026137698304
@GerberKawasaki @GerberKawasaki @GerberKawasaki @GerberKawasaki @GerberKawasaki	Ross Gerber‏Verified account @GerberKawasaki	25 Jul 2016			My son playing a racing game. This car comes up as a choice. He says. This one goes realllllly fast. Yes son. $tsla pic.twitter.com/5yfnbqWWfJ	2 7 7 16 16	Retweet 7 Retweeted 7		Like 16 Liked 16	/GerberKawasaki/status/757759864080707584
@CBOE @CBOE @CBOE @CBOE @CBOE	Cboe‏Verified account @CBOE	25 Jul 2016	#options,earnings	#earnings	most active #options: $TSLA, $NFLX, $FB vs. Snapchat, $VZ to buy $YHOO, $AAPL #earnings http://bit.ly/2a6AxUS pic.twitter.com/ei8hH029Sh	7 7 4 4	Retweet 7 Retweeted 7		Like 4 Liked 4	/CBOE/status/757658010395238404
@Sandro_power @Sandro_power @Sandro_power @Sandro_power @Sandro_power	PowerTriggerTrade‏ @Sandro_power	25 Jul 2016			I Posted this $TSLA Plan on july 24 inside of PowerPLanTrades., This confirmed well even on a down day. pic.twitter.com/aIRnbj1FPJ	5 49 49 53 53	Retweet 49 Retweeted 49		Like 53 Liked 53	/Sandro_power/status/757657164051804160
@traderstewie @traderstewie @traderstewie @traderstewie @traderstewie	traderstewie‏ @traderstewie	25 Jul 2016			It's been a sloppy mover last few days but overall pattern is bullish on $TSLA pic.twitter.com/TJulDnUaqn	3 8 8 24 24	Retweet 8 Retweeted 8		Like 24 Liked 24	/traderstewie/status/757643141285498880
@YahooFinance @YahooFinance @YahooFinance @YahooFinance @YahooFinance	Yahoo Finance‏Verified account @YahooFinance	25 Jul 2016			Tesla races to finish ‘Gigafactory’ in time for Model 3 rollout http://buff.ly/2arwGBa $TSLA pic.twitter.com/neQnm4Ea6t	1 16 16 19 19	Retweet 16 Retweeted 16		Like 19 Liked 19	/YahooFinance/status/757559849903325184
@d4ytrad3 @d4ytrad3 @d4ytrad3 @d4ytrad3 @d4ytrad3	The Daytrade™‏ @d4ytrad3	23 Jul 2016			$TSLA & $SCTY reportedly close to a merger agreement. Musk's vision is really going to be put to the test vs. bleak fundamental outlook	1 7 7 7 7	Retweet 7 Retweeted 7		Like 7 Liked 7	/d4ytrad3/status/757068598997200899
@YahooFinance @YahooFinance @YahooFinance @YahooFinance @YahooFinance	Yahoo Finance‏Verified account @YahooFinance	23 Jul 2016			Unusually accurate earnings forecaster says stay away from Tesla right now http://buff.ly/2a74lyO $TSLA pic.twitter.com/aNLYmYPFGM	11 11 14 14	Retweet 11 Retweeted 11		Like 14 Liked 14	/YahooFinance/status/756992313860222976
@TheStreet @TheStreet @TheStreet @TheStreet @TheStreet	TheStreet‏Verified account @TheStreet	23 Jul 2016			Uber & Lyft should be worried by Tesla’s new 'master plan': http://trib.al/cpnodow $TSLA pic.twitter.com/ddqnHnWMnu	2 15 15 24 24	Retweet 15 Retweeted 15		Like 24 Liked 24	/TheStreet/status/756885354687397888
@johnscharts @johnscharts @johnscharts @johnscharts @johnscharts	Johns Charts‏ @johnscharts	23 Jul 2016			$TSLA weekly showing possible reversal with multiple upper shadows on candles pic.twitter.com/BMo8c9TFIf	4 4 10 10	Retweet 4 Retweeted 4		Like 10 Liked 10	/johnscharts/status/756823365596291072
@SamRo @SamRo @SamRo @SamRo @SamRo	Sam Ro 📈‏Verified account @SamRo	22 Jul 2016			Did $BABA, $GOOG, and $TSLA all just flash crash? pic.twitter.com/Eg8JZZkGq7	5 4 4 5 5	Retweet 4 Retweeted 4		Like 5 Liked 5	/SamRo/status/756604605069402112
@TeslaModel3News @TeslaModel3News @TeslaModel3News @TeslaModel3News @TeslaModel3News	Tesla Model 3 News‏ @TeslaModel3News	22 Jul 2016	#Model3		Tesla #Model3 will likely be lowest-priced Tesla ever produced http://insideevs.com/tesla-model-3-will-likely-lowest-priced-tesla-ever-produced/ … $TSLA pic.twitter.com/C2s1oFjPtO	10 10 35 35	Retweet 10 Retweeted 10		Like 35 Liked 35	/TeslaModel3News/status/756493551169630208
@liamdenning @liamdenning @liamdenning @liamdenning @liamdenning	Liam Denning‏Verified account @liamdenning	21 Jul 2016			The problem with Tesla's new masterplan is that it isn't a plan: http://www.bloomberg.com/gadfly/articles/2016-07-21/tesla-master-plan-part-deux-elon-musk-must-envy-travis-kalanick … via @bfly $TSLA	9 9 11 11	Retweet 9 Retweeted 9		Like 11 Liked 11	/liamdenning/status/756145774983983104
@CGrantWSJ @CGrantWSJ @CGrantWSJ @CGrantWSJ @CGrantWSJ	Charley Grant‏Verified account @CGrantWSJ	21 Jul 2016			Last May, Elon Musk said demand for $TSLA energy home batteries was "like crazy off the hook." Can anyone show me in the income statement?	3 11 11 22 22	Retweet 11 Retweeted 11		Like 22 Liked 22	/CGrantWSJ/status/756102605680611332
@SAI @SAI @SAI @SAI @SAI	BI Tech‏Verified account @SAI	21 Jul 2016			$TSLA new 'master plan' defines the end of the fossil-fuel era http://read.bi/29UXB90 pic.twitter.com/yKDLU7gGQC	7 7 8 8	Retweet 7 Retweeted 7		Like 8 Liked 8	/SAI/status/756083442585141248
@StockTwits @StockTwits @StockTwits @StockTwits @StockTwits	StockTwits‏Verified account @StockTwits	20 Jul 2016			This is Elon Musk's new master plan for Tesla. Summed up in 4 quick points. $TSLA: http://stocktwits.com/CaeX/message/58848550?utm_medium=community-twitter&utm_source=t.co&utm_campaign=outboundteam …pic.twitter.com/wFiA9BzK5X	2 49 49 51 51	Retweet 49 Retweeted 49		Like 51 Liked 51	/StockTwits/status/755970087413174272
@StockTwits @StockTwits @StockTwits @StockTwits @StockTwits	StockTwits‏Verified account @StockTwits	20 Jul 2016			Everyone is talking about Elon Musk right now. If you missed it, here's why: http://stocktwits.com/TraderEquities/message/58850524?utm_medium=community-twitter&utm_source=t.co&utm_campaign=outboundteam … $TSLA	1 13 13 13 13	Retweet 13 Retweeted 13		Like 13 Liked 13	/StockTwits/status/755964031454760961
@alexiskold @alexiskold @alexiskold @alexiskold @alexiskold @elonmusk	Alex Iskold 💡2048‏ @alexiskold Elon MuskVerified account @elonmusk	20 Jul 2016			Elegant, simple, bold - Musk just told everyone what he is going to do. https://twitter.com/elonmusk/status/755929747763245061 … Proud to be $TSLA shareholder. Tesla Master Plan, Part Deux http://tesla.com/blog/master-plan-part-deux …	1 4 4 13 13	Retweet 4 Retweeted 4		Like 13 Liked 13	/alexiskold/status/755956113963683840
@ricfulop @ricfulop @ricfulop @ricfulop @ricfulop	Ric Fulop 🚀‏ @ricfulop	20 Jul 2016			Right now I wouldn't want to be one of the hedge fund mgrs shorting $tsla who do nothing to advance society	1 2 2 8 8	Retweet 2 Retweeted 2		Like 8 Liked 8	/ricfulop/status/755948357579702274
@Lebeaucarnews @Lebeaucarnews @Lebeaucarnews @Lebeaucarnews @Lebeaucarnews	Phil LeBeau‏Verified account @Lebeaucarnews	20 Jul 2016			AutoTrader's @MichKrebs: $TSLA Master Plan is a plan "w/ no timeframes, few specifics & no mention of how & when TSLA will be profitable."	12 22 22 33 33	Retweet 22 Retweeted 22		Like 33 Liked 33	/Lebeaucarnews/status/755941071473946625
@BarbarianCap @BarbarianCap @BarbarianCap @BarbarianCap @BarbarianCap	Barbarian Capital‏ @BarbarianCap	20 Jul 2016			hearing $TSLA is also working on stationary solar-powered "trees" that reduce CO2 and feed us at the same time pic.twitter.com/sxTpRHWaE5	4 16 16 49 49	Retweet 16 Retweeted 16		Like 49 Liked 49	/BarbarianCap/status/755940682603360257
@louwhiteman @louwhiteman @louwhiteman @louwhiteman @louwhiteman	Lou Whiteman‏ @louwhiteman	20 Jul 2016			Say whatever you want abt $TSLA's vision. All comes back to 1 simple question: How are they going to pay for any of it?	1 1 10 10	Retweet 1 Retweeted 1		Like 10 Liked 10	/louwhiteman/status/755940386682523648
@aallan @aallan @aallan @aallan @aallan	Alasdair Allan‏Verified account @aallan	20 Jul 2016			Going to be really interested to see what the $TSLA and $SCTY stock price does tomorrow morning, https://www.tesla.com/en_GB/blog/master-plan-part-deux ….	1 4 4 6 6	Retweet 4 Retweeted 4		Like 6 Liked 6	/aallan/status/755939754219335684
@EyesWideOpen_61 @EyesWideOpen_61 @EyesWideOpen_61 @EyesWideOpen_61 @EyesWideOpen_61	eye's wide open‏ @EyesWideOpen_61	20 Jul 2016			@markbspiegel how can any professional manager acting as a fiduciary hold a single share of $tsla. CEO is completely out of control.	2 2 10 10	Retweet 2 Retweeted 2		Like 10 Liked 10	/EyesWideOpen_61/status/755939540372627456
@QTRResearch @QTRResearch @QTRResearch @QTRResearch @QTRResearch	Quoth the Raven‏ @QTRResearch	20 Jul 2016			New $TSLA money making feature means individual drivers in 2020 will be profitable before the actual company itself	5 45 45 108 108	Retweet 45 Retweeted 45		Like 108 Liked 108	/QTRResearch/status/755937246054940672
@jowens510 @jowens510 @jowens510 @jowens510 @jowens510	Jeremy C. Owens‏Verified account @jowens510	20 Jul 2016	#TeslaMasterPlan		#TeslaMasterPlan: Solar power generation/collection, heavy trucks and buses, autonomous car-sharing. http://on.mktw.net/29W42SQ $TSLA $SCTY	2 16 16 22 22	Retweet 16 Retweeted 16		Like 22 Liked 22	/jowens510/status/755936995679965184
@Lebeaucarnews @Lebeaucarnews @Lebeaucarnews @Lebeaucarnews @Lebeaucarnews	Phil LeBeau‏Verified account @Lebeaucarnews	20 Jul 2016			$TSLA Master Plan Pt. 2 on autonomous car-sharing: owners can add vehicles to Tesla shared fleet through Tesla phone app.	1 7 7 9 9	Retweet 7 Retweeted 7		Like 9 Liked 9	/Lebeaucarnews/status/755936255028756480
@QTRResearch @QTRResearch @QTRResearch @QTRResearch @QTRResearch	Quoth the Raven‏ @QTRResearch	20 Jul 2016			"Where do you get funding for something like this?" $TSLA pic.twitter.com/PBLsqiz7CW	4 9 9 22 22	Retweet 9 Retweeted 9		Like 22 Liked 22	/QTRResearch/status/755934577038852097
@CGrantWSJ @CGrantWSJ @CGrantWSJ @CGrantWSJ @CGrantWSJ	Charley Grant‏Verified account @CGrantWSJ	20 Jul 2016			"The first Model 3 factory machine should be thought of as version 0.5, with version 1.0 probably in 2018." Doesn't sound like 500K $TSLA	5 2 2 16 16	Retweet 2 Retweeted 2		Like 16 Liked 16	/CGrantWSJ/status/755933540697665537
@CGrantWSJ @CGrantWSJ @CGrantWSJ @CGrantWSJ @CGrantWSJ	Charley Grant‏Verified account @CGrantWSJ	20 Jul 2016			So everyone is going to moonlight as a taxi dispatcher and it will help you meet or exceed costs for a high end luxury car. $TSLA	3 3 7 7	Retweet 3 Retweeted 3		Like 7 Liked 7	/CGrantWSJ/status/755932528431730688
@IBDinvestors @IBDinvestors @IBDinvestors @IBDinvestors @IBDinvestors	Investors.com‏Verified account @IBDinvestors	20 Jul 2016			BREAKING: Musk's Tesla Masterplan: Heavy Duty Trucks, Urban Transport, Sharing Option http://ow.ly/kYBE302rYxN $TSLA $SCTY	5 5 3 3	Retweet 5 Retweeted 5		Like 3 Liked 3	/IBDinvestors/status/755931466643738624
@mcwm @mcwm @mcwm @mcwm @mcwm	Mike Murphy‏Verified account @mcwm	20 Jul 2016			Tesla is going to make a pickup truck in the future $TSLA https://www.tesla.com/blog/master-plan-part-deux …pic.twitter.com/AtboLsVjce	1 3 3 8 8	Retweet 3 Retweeted 3		Like 8 Liked 8	/mcwm/status/755931420917456900
@CGrantWSJ @CGrantWSJ @CGrantWSJ @CGrantWSJ @CGrantWSJ	Charley Grant‏Verified account @CGrantWSJ	20 Jul 2016			Tesla has raised equity or convertible debt in every year since IPO. Hard to see that changing any time soon. $TSLA https://www.tesla.com/blog/master-plan-part-deux …	1 6 6 12 12	Retweet 6 Retweeted 6		Like 12 Liked 12	/CGrantWSJ/status/755931119044943872
@JohnPGavin @JohnPGavin @JohnPGavin @JohnPGavin @JohnPGavin	John Gavin‏ @JohnPGavin	20 Jul 2016			Ok, here's my secret plan: We will keep distracting you so you forget about SEC problems at Tesla. Now get out. Still your pal, - E $TSLA	1 1 11 11	Retweet 1 Retweeted 1		Like 11 Liked 11	/JohnPGavin/status/755917978202505216
@autumnal_city @autumnal_city @autumnal_city @autumnal_city @autumnal_city	autumn‏ @autumnal_city	20 Jul 2016			Holding my investment short position in $TSLA into this Master Plan announcement like pic.twitter.com/KSCRjpRl0w	5 1 1 18 18	Retweet 1 Retweeted 1		Like 18 Liked 18	/autumnal_city/status/755859526180413440
@DougKass @DougKass @DougKass @DougKass @DougKass @eriz35 @DougKass	Douglas Kass‏Verified account @DougKass iso merry f 🎄king christmas @eriz35	20 Jul 2016			Well out of the money as I believe if the $TSLA/$SCTY deal falls apart $SCTY could go to zero.https://twitter.com/eriz35/status/755750392302972930 … the premium on them is crazy! What strike/date?	2 3 3 11 11	Retweet 3 Retweeted 3		Like 11 Liked 11	/DougKass/status/755751009838829568
@OptionsHawk @OptionsHawk @OptionsHawk @OptionsHawk @OptionsHawk	Joe Kunkle‏ @OptionsHawk	19 Jul 2016			$TSLA monthly - continues to hold 40 month MA, above $240 clears downtrend, can attack $280 breakout in long 180/280 pic.twitter.com/ymiY7RIIGa	2 7 7 13 13	Retweet 7 Retweeted 7		Like 13 Liked 13	/OptionsHawk/status/755421851485085696
@YahooFinance @YahooFinance @YahooFinance @YahooFinance @YahooFinance	Yahoo Finance‏Verified account @YahooFinance	18 Jul 2016			Tesla acquisition target SolarCity raises $345 million to fund projects http://buff.ly/29P7r6g $TSLA $SCTYpic.twitter.com/UCHEbvPLtz	14 14 15 15	Retweet 14 Retweeted 14		Like 15 Liked 15	/YahooFinance/status/755111182151843840
@cnntech @cnntech @cnntech @cnntech @cnntech	CNN Tech‏Verified account @cnntech	18 Jul 2016			.@elonmusk promising that Tesla Autopilot system could get "significant improvements." http://money.cnn.com/2016/07/18/technology/elon-musk-tesla-autopilot-upgrade/index.html … $TSLA pic.twitter.com/c6XFbDMJIX	4 34 34 53 53	Retweet 34 Retweeted 34		Like 53 Liked 53	/cnntech/status/755016887847809024
@evannex_com @evannex_com @evannex_com @evannex_com @evannex_com	EVANNEX for Tesla‏ @evannex_com	18 Jul 2016	#Tesla,teslamotors,teslamodels,teslamodelx,elonmusk	#teslamotors	#Tesla takes over as lithium is the new gasoline, read here: http://ow.ly/6qlH302lvnK $tsla #teslamotors #teslamodels #teslamodelx #elonmusk	8 8 13 13	Retweet 8 Retweeted 8		Like 13 Liked 13	/evannex_com/status/755006041222422528
@johnscharts @johnscharts @johnscharts @johnscharts @johnscharts	Johns Charts‏ @johnscharts	18 Jul 2016			$TSLA descending triangle on 60 min chart with gap to fill pic.twitter.com/3NSS4X4kb2	2 6 6 9 9	Retweet 6 Retweeted 6		Like 9 Liked 9	/johnscharts/status/754988035331067904
@globallithium @globallithium @globallithium @globallithium @globallithium	Joe Lowry‏ @globallithium	17 Jul 2016	#Samsung,lithium	#lithium	$BYD and #Samsung - interesting #lithium possibilities Not just about $TSLA http://www.pcworld.com/article/3096206/samsung-may-place-a-450m-bet-on-electric-cars-and-batteries.html …	1 18 18 12 12	Retweet 18 Retweeted 18		Like 12 Liked 12	/globallithium/status/754703940701282304
@DayTradeWarrior @DayTradeWarrior @DayTradeWarrior @DayTradeWarrior @DayTradeWarrior	Ross Cameron‏Verified account @DayTradeWarrior	16 Jul 2016	#Stocks,Trading	#Trading	Day Trading Chatroom for FREE! http://bit.ly/29kM7GF #Stocks #Trading $AAPL $FB $AMZN $TSLA $GRPN $GPRO $TWTR $SPYpic.twitter.com/UFlr9SSiNZ	5 5 6 6	Retweet 5 Retweeted 5		Like 6 Liked 6	/DayTradeWarrior/status/754295285728288769
@SJosephBurns @SJosephBurns @SJosephBurns @SJosephBurns @SJosephBurns @elonmusk	Steve Burns‏ @SJosephBurns Elon MuskVerified account @elonmusk	15 Jul 2016			Well done Elon I think Mr. Tesla would be honored. $TSLA https://twitter.com/elonmusk/status/752184088111362048 … Today is Nikola Tesla's birthday. I hope he likes what we've done in his name.	6 6 20 20	Retweet 6 Retweeted 6		Like 20 Liked 20	/SJosephBurns/status/754073788241752064
@Bidnessetc @Bidnessetc @Bidnessetc @Bidnessetc @Bidnessetc	Bidness Etc‏ @Bidnessetc	15 Jul 2016	#Tesla,autopilot	#autopilot	#Tesla has big plans for #autopilot, but will drivers adopt? $TSLA -->> http://www.forbes.com/sites/bidnessetc/2016/07/15/is-tesla-pushing-autopilot-on-public-roads-too-fast/#4b8c4e7b6364 …	4 4 6 6	Retweet 4 Retweeted 4		Like 6 Liked 6	/Bidnessetc/status/753992719421280256
@OpenOutcrier @OpenOutcrier @OpenOutcrier @OpenOutcrier @OpenOutcrier	Open Outcrier‏ @OpenOutcrier	15 Jul 2016			Most Intense Fintwit Followers ranked 1. $HLF Shorts 2. $HLF longs 3. $TSLA longs 4. $TWTR longs 5. That guy who just owns one bitech stock	2 8 8 28 28	Retweet 8 Retweeted 8		Like 28 Liked 28	/OpenOutcrier/status/753943191976456193
@probesreporter @probesreporter @probesreporter @probesreporter @probesreporter	Probes Reporter®‏Verified account @probesreporter	14 Jul 2016			New data shows Tesla had an SEC probe before investors ever heard about a car crash. It remains undisclosed. $TSLA http://buff.ly/29VgWDr	1 16 16 15 15	Retweet 16 Retweeted 16		Like 15 Liked 15	/probesreporter/status/753608044114771968
@globallithium @globallithium @globallithium @globallithium @globallithium	Joe Lowry‏ @globallithium	14 Jul 2016			This chart puts the electric car world in perspective. It's not just $TSLA. Total e-transport is even more diverse. pic.twitter.com/80C75dFRmG	15 15 19 19	Retweet 15 Retweeted 15		Like 19 Liked 19	/globallithium/status/753564619336216576
@Lebeaucarnews @Lebeaucarnews @Lebeaucarnews @Lebeaucarnews @Lebeaucarnews	Phil LeBeau‏Verified account @Lebeaucarnews	14 Jul 2016			.@ConsumerReports: $TSLA response on autopilot request: "we make our decisions on basis of real-world data, not speculation by media."	6 7 7 12 12	Retweet 7 Retweeted 7		Like 12 Liked 12	/Lebeaucarnews/status/753562871787839492
@Lebeaucarnews @Lebeaucarnews @Lebeaucarnews @Lebeaucarnews @Lebeaucarnews	Phil LeBeau‏Verified account @Lebeaucarnews	14 Jul 2016			.@ConsumerReports says $TSLA should change name of autopilot system b/c it gives drivers a false sense vehicle can steer itself always.	2 7 7 7 7	Retweet 7 Retweeted 7		Like 7 Liked 7	/Lebeaucarnews/status/753561901372702720
@ElectrekCo @ElectrekCo @ElectrekCo @ElectrekCo @ElectrekCo	Electrek.Co‏ @ElectrekCo	14 Jul 2016			Tesla $TSLA SEC investigation: what could happen if there’s a securities law violation http://electrek.co/2016/07/14/tesla-tsla-sec-investigation-what-could-happen-if-violation/ …pic.twitter.com/XxZcodfT8L	1 5 5 13 13	Retweet 5 Retweeted 5		Like 13 Liked 13	/ElectrekCo/status/753522958983979008
@DougKass @DougKass @DougKass @DougKass @DougKass	Douglas Kass‏Verified account @DougKass	13 Jul 2016			@jimcramer I will repeat what I wrote on RealMoney about a week ago - the $TSLA/$SCTY deal is in jeopardy. Thinking of shorting $SCTY now.	7 8 8 9 9	Retweet 8 Retweeted 8		Like 9 Liked 9	/DougKass/status/753340321979895809
@CGrantWSJ @CGrantWSJ @CGrantWSJ @CGrantWSJ @CGrantWSJ	Charley Grant‏Verified account @CGrantWSJ	13 Jul 2016			Barclays bringing the heat this morning. $TSLA pic.twitter.com/OhmfKe6wbe	5 18 18 36 36	Retweet 18 Retweeted 18		Like 36 Liked 36	/CGrantWSJ/status/753228883697303552
@SquawkCNBC @SquawkCNBC @SquawkCNBC @SquawkCNBC @SquawkCNBC	Squawk Box‏Verified account @SquawkCNBC	13 Jul 2016			NEWS ALERT: Tesla will add lower-priced version of Model X crossover, starting at $74K $TSLA	3 16 16 10 10	Retweet 16 Retweeted 16		Like 10 Liked 10	/SquawkCNBC/status/753210488733986816
@cnntech @cnntech @cnntech @cnntech @cnntech	CNN Tech‏Verified account @cnntech	12 Jul 2016			The driver in a recent @TeslaMotors Autopilot accident says he'd buy another Tesla http://cnnmon.ie/29H1mwj $TSLA pic.twitter.com/MKsy4TUApT	12 12 12 12	Retweet 12 Retweeted 12		Like 12 Liked 12	/cnntech/status/752971799332261889
@cnntech @cnntech @cnntech @cnntech @cnntech	CNN Tech‏Verified account @cnntech	12 Jul 2016			Another @TeslaMotors Model X crashed while in Autopilot mode over the weekend http://cnnmon.ie/29zdaN7 $TSLA pic.twitter.com/73C1kxFeFD	14 80 80 87 87	Retweet 80 Retweeted 80		Like 87 Liked 87	/cnntech/status/752920463211372544
@RampCapitalLLC @RampCapitalLLC @RampCapitalLLC @RampCapitalLLC @RampCapitalLLC	Ramp Capital ♿️‏ @RampCapitalLLC	12 Jul 2016			Putting my $TSLA on self driving mode so I can catch Pokemon	2 32 32 54 54	Retweet 32 Retweeted 32		Like 54 Liked 54	/RampCapitalLLC/status/752913800412540928
@canuck2usa @canuck2usa @canuck2usa @canuck2usa @canuck2usa	CtheLightTrading‏ @canuck2usa	12 Jul 2016			$TSLA on verge of W3 higher..unless some more news comes out to douse the fire	1 7 7 10 10	Retweet 7 Retweeted 7		Like 10 Liked 10	/canuck2usa/status/752887446346620928
@DougKass @DougKass @DougKass @DougKass @DougKass	Douglas Kass‏Verified account @DougKass	12 Jul 2016			$TSLA hard to borrow now.	2 8 8 6 6	Retweet 8 Retweeted 8		Like 6 Liked 6	/DougKass/status/752833237433643008
@JeffMacke @JeffMacke @JeffMacke @JeffMacke @JeffMacke @ZTimewaster @JeffMacke	Jeff Macke‏Verified account @JeffMacke Time @ZTimewaster	11 Jul 2016			W/out gov't largesse none of Elon's businesses exist. He's making $TSLA a target. Dumb thing for a smart guy to do https://twitter.com/emc_slc/status/752635060533096448 … @CNBCnow so a guy watching a movie while using beta software is material. Weird.	3 4 4 13 13	Retweet 4 Retweeted 4		Like 13 Liked 13	/JeffMacke/status/752639046774513665
@jowens510 @jowens510 @jowens510 @jowens510 @jowens510	Jeremy C. Owens‏Verified account @jowens510	11 Jul 2016			A series of risky moves have put Tesla and Elon Musk in ... the danger zone. http://on.mktw.net/29RaLD0 $TSLA pic.twitter.com/EgermqILIz	8 8 15 15	Retweet 8 Retweeted 8		Like 15 Liked 15	/jowens510/status/752620227997949952
@ElectrekCo @ElectrekCo @ElectrekCo @ElectrekCo @ElectrekCo	Electrek.Co‏ @ElectrekCo	11 Jul 2016			Tesla $TSLA being investigated by the SEC over disclosure of the fatal accident on Autopilot http://electrek.co/2016/07/11/tesla-tsla-investigated-sec-accident-autopilot/ …pic.twitter.com/oNp3j8Wn2m	4 4 9 9	Retweet 4 Retweeted 4		Like 9 Liked 9	/ElectrekCo/status/752602587074035713
@MarketWatch @MarketWatch @MarketWatch @MarketWatch @MarketWatch	MarketWatch‏Verified account @MarketWatch	11 Jul 2016			The SEC is investigating Tesla over possible securities law breach, according to @WSJ http://on.mktw.net/29z4tIO $TSLA	17 17 23 23	Retweet 17 Retweeted 17		Like 23 Liked 23	/MarketWatch/status/752600109477720064
@tsrandall @tsrandall @tsrandall @tsrandall @tsrandall	Tom Randall‏Verified account @tsrandall	11 Jul 2016			What rough patch? Tesla is now trading higher than it was before the SolarCity news and the Autopilot reports. $TSLA pic.twitter.com/uD7ygZokH5	3 30 30 38 38	Retweet 30 Retweeted 30		Like 38 Liked 38	/tsrandall/status/752595312536129536
@evannex_com @evannex_com @evannex_com @evannex_com @evannex_com	EVANNEX for Tesla‏ @evannex_com	11 Jul 2016	#Tesla,SolarCity,teslamotors,teslamodels,elonmusk	#SolarCity	Could this be the rationale for #Tesla #SolarCity merger? Read here: http://ow.ly/tKuk3028HDa $tsla $scty #teslamotors #teslamodels #elonmusk	5 5 8 8	Retweet 5 Retweeted 5		Like 8 Liked 8	/evannex_com/status/752584336667443200
@Sandro_power @Sandro_power @Sandro_power @Sandro_power @Sandro_power	PowerTriggerTrade‏ @Sandro_power	11 Jul 2016			I posted this $TSLA Plan On PowerPlanTrades , I posted 3 trades, 2 triggered (GOOG,TSLA), 100% wins within 3 picks! pic.twitter.com/bsA58aUUD7	2 40 40 46 46	Retweet 40 Retweeted 40		Like 46 Liked 46	/Sandro_power/status/752557667701391360
@YahooFinance @YahooFinance @YahooFinance @YahooFinance @YahooFinance	Yahoo Finance‏Verified account @YahooFinance	11 Jul 2016			Stocks to Watch Today: $AA, $BA, $TWTR, AMZN, $TSLA http://yhoo.it/29xNAJv pic.twitter.com/Hb2uniPJlc	7 7 5 5	Retweet 7 Retweeted 7		Like 5 Liked 5	/YahooFinance/status/752481613481672704
@johnscharts @johnscharts @johnscharts @johnscharts @johnscharts	Johns Charts‏ @johnscharts	11 Jul 2016			$TSLA at 50 and 200 MA and resistance of descending channel . Will it break? pic.twitter.com/mrjXp4p5Hm	1 6 6 8 8	Retweet 6 Retweeted 6		Like 8 Liked 8	/johnscharts/status/752445283343138816
@IBDinvestors @IBDinvestors @IBDinvestors @IBDinvestors @IBDinvestors	Investors.com‏Verified account @IBDinvestors	10 Jul 2016			Tesla's Elon Musk says 'Top Secret Masterplan' part 2 coming soon http://ow.ly/2Esb3026EJN @elonmusk $TSLA $SCTYpic.twitter.com/lgVCr7HEaV	12 12 10 10	Retweet 12 Retweeted 12		Like 10 Liked 10	/IBDinvestors/status/752309748633071616
@TeslaModel3News @TeslaModel3News @TeslaModel3News @TeslaModel3News @TeslaModel3News	Tesla Model 3 News‏ @TeslaModel3News	10 Jul 2016	#Model3,TeslaModel3,Tesla	#TeslaModel3	#Model3 production version will have a bigger trunk opening than prototype $TSLA #TeslaModel3 #Teslapic.twitter.com/msMtTAianA	1 11 11 43 43	Retweet 11 Retweeted 11		Like 43 Liked 43	/TeslaModel3News/status/752297741674569729
@YahooFinance @YahooFinance @YahooFinance @YahooFinance @YahooFinance	Yahoo Finance‏Verified account @YahooFinance	10 Jul 2016			Tesla is experiencing its first major identity crisis http://yhoo.it/29wmurr $TSLA pic.twitter.com/ceKvO8Y1n3	1 6 6 13 13	Retweet 6 Retweeted 6		Like 13 Liked 13	/YahooFinance/status/752256822833188865
@YahooFinance @YahooFinance @YahooFinance @YahooFinance @YahooFinance	Yahoo Finance‏Verified account @YahooFinance	9 Jul 2016			Why Tesla never should have said its cars operate on 'autopilot' http://yhoo.it/29Bui7i @RickJNewman $TSLA pic.twitter.com/WOsRjzOMC5	1 10 10 8 8	Retweet 10 Retweeted 10		Like 8 Liked 8	/YahooFinance/status/751958905715093509
@CarterMansbach @CarterMansbach @CarterMansbach @CarterMansbach @CarterMansbach	Carter‏Verified account @CarterMansbach	9 Jul 2016	#Periscope		LIVE on #Periscope: Going live now for my radio show will discuss $TWTR $TSLA $JUNO $MBLY $FEYE https://www.pscp.tv/w/ak-bNDMwMDgzNzN8MVlwSmtwd1JCeVh4ap8mZ8BmwDDzDeAElYEalAvnRchplTDlGnvGKCuOv16A …	2 3 3 19 19	Retweet 3 Retweeted 3		Like 19 Liked 19	/CarterMansbach/status/751762713659863040
@seeitmarket @seeitmarket @seeitmarket @seeitmarket @seeitmarket	See It Market‏ @seeitmarket	8 Jul 2016			$TSLA Tesla Gas Cap? Stock Stung By Lower Gas Prices - http://www.seeitmarket.com/tesla-motors-spotlight-lower-gas-prices-hitting-electric-car-sales-15851/ … by @JBL73pic.twitter.com/64DVGTpBKV	10 10 4 4	Retweet 10 Retweeted 10		Like 4 Liked 4	/seeitmarket/status/751406743305883648
@cnntech @cnntech @cnntech @cnntech @cnntech	CNN Tech‏Verified account @cnntech	6 Jul 2016			A Tesla Model X owner says his car also crashed in autopilot mode http://cnnmon.ie/29isXQi $TSLA Via @chrisidorepic.twitter.com/Y5wQ4HaTdW	2 31 31 35 35	Retweet 31 Retweeted 31		Like 35 Liked 35	/cnntech/status/750812320922738688
@aarontask @aarontask @aarontask @aarontask @aarontask	Aaron Task‏Verified account @aarontask	6 Jul 2016			In 10Q in May, $TSLA said an autopilot crash would be 'material' before @elonmusk said it wasn't http://for.tn/29MIBW6?xid=for_tw_sh … ht @stephengandel	6 6 5 5	Retweet 6 Retweeted 6		Like 5 Liked 5	/aarontask/status/750693238932111360
@MorningsMaria @MorningsMaria @MorningsMaria @MorningsMaria @MorningsMaria	Mornings with Maria‏Verified account @MorningsMaria	6 Jul 2016	#StockAlerts		#StockAlerts - Stocks to watch ahead of the opening bell. $TWTR $TSLA $BBRYhttps://amp.twimg.com/v/97d72ba8-6339-4212-89e2-7a8e6f5858a6 …	4 14 14 19 19	Retweet 14 Retweeted 14		Like 19 Liked 19	/MorningsMaria/status/750667134267600896
@ElectrekCo @ElectrekCo @ElectrekCo @ElectrekCo @ElectrekCo	Electrek.Co‏ @ElectrekCo	6 Jul 2016			Tesla’s $TSLA stock could actually benefit from recalls, but not the ones you are thinking http://electrek.co/2016/07/06/tesla-tsla-stock-short-interest-recall-scty-merger/ …pic.twitter.com/X6MdRae4x8	6 6 14 14	Retweet 6 Retweeted 6		Like 14 Liked 14	/ElectrekCo/status/750663893589032960
@WrigleyTom @WrigleyTom @WrigleyTom @WrigleyTom @WrigleyTom	Tom Wrigley‏ @WrigleyTom	6 Jul 2016			Early movers: $TWTR $TSLA $AAPL $CMG $NFLX $UBS $DB $FB $MDVN $SNY $QRVO $NEM $HMY $AU $GOLD $RBS $DB $UBS $JNPRhttp://cnb.cx/29gYwKt	6 6 5 5	Retweet 6 Retweeted 6		Like 5 Liked 5	/WrigleyTom/status/750663148567486465
@YahooFinance @YahooFinance @YahooFinance @YahooFinance @YahooFinance	Yahoo Finance‏Verified account @YahooFinance	5 Jul 2016			Why Tesla never should have said its cars operate on 'autopilot' http://yhoo.it/29Kznte @RickJNewman $TSLA pic.twitter.com/Hccr1Vm1nl	10 10 9 9	Retweet 10 Retweeted 10		Like 9 Liked 9	/YahooFinance/status/750481420238348288
@MarketCurrents @MarketCurrents @MarketCurrents @MarketCurrents @MarketCurrents	Breaking News‏ @MarketCurrents	5 Jul 2016			Report: Another Tesla crash linked to Autopilot mode http://seekingalpha.com/news/3191813-report-another-tesla-crash-linked-autopilot-mode?source=feed_f … $TSLA	10 10 8 8	Retweet 10 Retweeted 10		Like 8 Liked 8	/MarketCurrents/status/750441320422842368
@CGrantWSJ @CGrantWSJ @CGrantWSJ @CGrantWSJ @CGrantWSJ @ihors3	Charley Grant‏Verified account @CGrantWSJ Ihor Dusaniwsky @ihors3	5 Jul 2016			40% borrow rate on new $TSLA short sales, per @S3Partnershttps://twitter.com/ihors3/status/750440339740225536 … Tesla Recall Pressure May Produce a Short Squeeze $TSLA #tesla $SCTY #solarcity @CGrantWSJ @S3Partners #shortsqueeze pic.twitter.com/7KRsEXl9M7	1 5 5 13 13	Retweet 5 Retweeted 5		Like 13 Liked 13	/CGrantWSJ/status/750440671471869954
@ihors3 @ihors3 @ihors3 @ihors3 @ihors3	Ihor Dusaniwsky‏ @ihors3	5 Jul 2016	#tesla,solarcity,shortsqueeze	#solarcity	Tesla Recall Pressure May Produce a Short Squeeze $TSLA #tesla $SCTY #solarcity @CGrantWSJ @S3Partners #shortsqueezepic.twitter.com/7KRsEXl9M7	2 8 8 6 6	Retweet 8 Retweeted 8		Like 6 Liked 6	/ihors3/status/750440339740225536
@modern_rock @modern_rock @modern_rock @modern_rock @modern_rock @CNBC	Modern_Rock‏ @modern_rock CNBCVerified account @CNBC	5 Jul 2016			So $TSLA scored over $2 billion by selling its stock May 18 offering w/o disclosing news of a fatal crash it knew https://twitter.com/cnbc/status/750429745364529152 … Tesla didn't disclose fatal crash because it was not 'material': Musk http://cnb.cx/29k07oY	2 3 3 9 9	Retweet 3 Retweeted 3		Like 9 Liked 9	/modern_rock/status/750430329807089664
@SlopeOfHope @SlopeOfHope @SlopeOfHope @SlopeOfHope @SlopeOfHope	𝕊𝕝𝕠𝕡𝕖 𝕠𝕗 ℍ𝕠𝕡𝕖‏ @SlopeOfHope	5 Jul 2016			One of the few items I covered this morning was Tesla because if a death and slow sales can't hurt them then nothing can $TSLA	4 5 5 14 14	Retweet 5 Retweeted 5		Like 14 Liked 14	/SlopeOfHope/status/750397747933564929
@liamdenning @liamdenning @liamdenning @liamdenning @liamdenning	Liam Denning‏Verified account @liamdenning	5 Jul 2016			Why the next 6 months are critical for Tesla: http://bloom.bg/29g17ch via @Bfly $TSLA $SCTYpic.twitter.com/vkAlWSvnSS	3 15 15 10 10	Retweet 15 Retweeted 15		Like 10 Liked 10	/liamdenning/status/750376131174412289
@stephengandel @stephengandel @stephengandel @stephengandel @stephengandel	Stephen Gandel‏Verified account @stephengandel	5 Jul 2016	#Tesla		This is how Carol Loomis spent her 4th of July: Trading emails with Musk. @FortuneMagazine #Tesla $tsla http://fortune.com/2016/07/05/elon-musk-tesla-autopilot-stock-sale/ …	1 10 10 14 14	Retweet 10 Retweeted 10		Like 14 Liked 14	/stephengandel/status/750332906489450496
@srussolillo @srussolillo @srussolillo @srussolillo @srussolillo	Steven Russolillo‏Verified account @srussolillo	5 Jul 2016			"CEO @elonmusk's bold forecast of 500,000 deliveries by 2018 has gone from improbable to farcical." http://www.wsj.com/articles/the-case-of-the-missing-teslas-1467599334 … @CGrantWSJ $TSLA	2 26 26 18 18	Retweet 26 Retweeted 26		Like 18 Liked 18	/srussolillo/status/750283321846951936
@teslaup2date @teslaup2date @teslaup2date @teslaup2date @teslaup2date	TESLA UPDATES‏ @teslaup2date	4 Jul 2016			Tesla will make in the next 6 months as much cars as it did in 2015 all together. $TSLA http://www.teslaupdates.co/2016/07/tesla-will-make-in-next-6-months-as.html …pic.twitter.com/1uMb7I7fNI	1 22 22 59 59	Retweet 22 Retweeted 22		Like 59 Liked 59	/teslaup2date/status/749963808039432192
@LawsofHype @LawsofHype @LawsofHype @LawsofHype @LawsofHype	Laws of Hype‏ @LawsofHype	3 Jul 2016			Law 13: Blame unverifiable exogenous factors. Use outside factors & unnamed third parties as scapegoats for your operating weakness. $TSLA	2 11 11 14 14	Retweet 11 Retweeted 11		Like 14 Liked 14	/LawsofHype/status/749774571230760960
@MarketWatch @MarketWatch @MarketWatch @MarketWatch @MarketWatch	MarketWatch‏Verified account @MarketWatch	3 Jul 2016			Tesla: 2nd-quarter global sales rose 25% to 14,370, less than the 17,000 it had expected: http://on.mktw.net/29d5EJ0 $TSLA	2 21 21 23 23	Retweet 21 Retweeted 21		Like 23 Liked 23	/MarketWatch/status/749772385407164425
@herbgreenberg @herbgreenberg @herbgreenberg @herbgreenberg @herbgreenberg	Herb Greenberg‏Verified account @herbgreenberg	3 Jul 2016	#seriously		Was out on the deck dozing on this 3-day July 4 weekend and dreamed $TSLA guided down today, Sunday. Then I woke up.... #seriously?	9 7 7 31 31	Retweet 7 Retweeted 7		Like 31 Liked 31	/herbgreenberg/status/749738523847061504
@AndyBiotech @AndyBiotech @AndyBiotech @AndyBiotech @AndyBiotech @CGrantWSJ	Andy Biotech‏ @AndyBiotech Charley GrantVerified account @CGrantWSJ	3 Jul 2016	#July4th		$TSLA a new low... Not even any bioturd releases bad news on Sunday of #July4th Weekend...https://twitter.com/CGrantWSJ/status/749669535708577792 … Patten recognition; Tesla delivers 14,370 vehicles in Q2. In May they forecast about 17,000. $TSLA	1 12 12 27 27	Retweet 12 Retweeted 12		Like 27 Liked 27	/AndyBiotech/status/749694696004448256
@CNBCnow @CNBCnow @CNBCnow @CNBCnow @CNBCnow	CNBC Now‏Verified account @CNBCnow	3 Jul 2016			JUST IN: Tesla says it produced 18,345 vehicles in Q2; $TSLA sees output hitting 2,200 vehicles per week in Q3 and 2,400 per week in Q4	10 60 60 52 52	Retweet 60 Retweeted 60		Like 52 Liked 52	/CNBCnow/status/749657109147639808
@DayTradeWarrior @DayTradeWarrior @DayTradeWarrior @DayTradeWarrior @DayTradeWarrior	Ross Cameron‏Verified account @DayTradeWarrior	1 Jul 2016	#Stocks,Trading	#Trading	Day Trading Chatroom for FREE! http://bit.ly/28PFFby #Stocks #Trading $AAPL $FB $AMZN $TSLA $GRPN $GPRO $TWTR $SPYpic.twitter.com/Dw6bj0LuXL	6 6 8 8	Retweet 6 Retweeted 6		Like 8 Liked 8	/DayTradeWarrior/status/749135036058857472
@Michael_Khouw @Michael_Khouw @Michael_Khouw @Michael_Khouw @Michael_Khouw	Michael C. Khouw‏Verified account @Michael_Khouw	1 Jul 2016			It is outrageous that reporting on the fatal $TSLA accident involving autopilot driving aid suggests a lack of regulation is the problem.	7 4 4 14 14	Retweet 4 Retweeted 4		Like 14 Liked 14	/Michael_Khouw/status/749057881232830464
@MarketWatch @MarketWatch @MarketWatch @MarketWatch @MarketWatch	MarketWatch‏Verified account @MarketWatch	1 Jul 2016			How the first driver death of a $TSLA semi autonomous car may affect future autonomus cars: http://on.mktw.net/299uauy pic.twitter.com/YG9Mh0ATim	2 23 23 12 12	Retweet 23 Retweeted 23		Like 12 Liked 12	/MarketWatch/status/749019007848685568
@GerberKawasaki @GerberKawasaki @GerberKawasaki @GerberKawasaki @GerberKawasaki	Ross Gerber‏Verified account @GerberKawasaki	1 Jul 2016			Tesla held up despite someone dying on autonomous driving while watching a movie. It looks like $tsla is not at fault. New legal issues.	3 3 7 7	Retweet 3 Retweeted 3		Like 7 Liked 7	/GerberKawasaki/status/748979969481670656
@globallithium @globallithium @globallithium @globallithium @globallithium	Joe Lowry‏ @globallithium	1 Jul 2016	#Lithium		My take on: "The Top Five #Lithium Market Myths" https://lnkd.in/eJsKNzm $TSLA $ALB $FMC $SQM $GXY $LAC $NMT $PLS $LIX	1 11 11 18 18	Retweet 11 Retweeted 11		Like 18 Liked 18	/globallithium/status/748956868593065985
@codytrades @codytrades @codytrades @codytrades @codytrades	Cody‏ @codytrades	1 Jul 2016			People making a bear case out of $TSLA fatality sound lost. This is what progress looks like. Get over it. ($TSLA short for other reasons)	1 19 19	Retweet Retweeted		Like 19 Liked 19	/codytrades/status/748887729484759040
@alphatrends @alphatrends @alphatrends @alphatrends @alphatrends	Brian Shannon, CMT‏Verified account @alphatrends	1 Jul 2016			self driving $TSLA mows down short sellers	1 2 2 17 17	Retweet 2 Retweeted 2		Like 17 Liked 17	/alphatrends/status/748885524299952128
@ElectrekCo @ElectrekCo @ElectrekCo @ElectrekCo @ElectrekCo	Electrek.Co‏ @ElectrekCo	1 Jul 2016			Tesla $TSLA is ‘grossly undervaluing’ SolarCity $SCTY at $2.8 billion, says Credit Suisse http://electrek.co/2016/07/01/tesla-tsla-solarcity-scty-acquisition-downgrade-credit-suisse/ …pic.twitter.com/py980LiSQf	8 8 16 16	Retweet 8 Retweeted 8		Like 16 Liked 16	/ElectrekCo/status/748852004227801088
@YahooFinance @YahooFinance @YahooFinance @YahooFinance @YahooFinance	Yahoo Finance‏Verified account @YahooFinance	1 Jul 2016			Tesla crash could hurt sentiment on driverless cars http://yhoo.it/2988miT $TSLA pic.twitter.com/2U9Q6aGrfe	1 5 5 2 2	Retweet 5 Retweeted 5		Like 2 Liked 2	/YahooFinance/status/748831275566243840
@StartupJKhaled @StartupJKhaled @StartupJKhaled @StartupJKhaled @StartupJKhaled	SJK‏ @StartupJKhaled	30 Jun 2016			3,285 people die driving cars a day. 1 person dies driving a $TSLA and... pic.twitter.com/W3MGuHfdPn	3 18 18 35 35	Retweet 18 Retweeted 18		Like 35 Liked 35	/StartupJKhaled/status/748706950788055040
@szaman @szaman @szaman @szaman @szaman	NYC Trader‏ @szaman	30 Jun 2016			Some days you get lucky. Held a small $tsla 213 short and news after hours!	4 1 1 6 6	Retweet 1 Retweeted 1		Like 6 Liked 6	/szaman/status/748685148535881728
@BarbarianCap @BarbarianCap @BarbarianCap @BarbarianCap @BarbarianCap	Barbarian Capital‏ @BarbarianCap	30 Jun 2016			the common thing between $TSLA and $CMG is that Elon's less-gifted* foodie brother Kimbal Musk sits on both boards *-subjective estimate	2 2 2 7 7	Retweet 2 Retweeted 2		Like 7 Liked 7	/BarbarianCap/status/748671794568110082
@MarketWatch @MarketWatch @MarketWatch @MarketWatch @MarketWatch	MarketWatch‏Verified account @MarketWatch	30 Jun 2016			Tesla's autopilot feature is being investigated after a Model S driver died in a crash: http://on.mktw.net/298NrRs $TSLA	27 27 18 18	Retweet 27 Retweeted 27		Like 18 Liked 18	/MarketWatch/status/748636769504075776
@ReutersBiz @ReutersBiz @ReutersBiz @ReutersBiz @ReutersBiz	Reuters Business‏Verified account @ReutersBiz	30 Jun 2016	#Tesla		#Tesla shares dive after report after feds announce investigation into fatal crash. http://reut.rs/2961er0 $TSLA pic.twitter.com/Ny0Tvs2FyT	2 44 44 17 17	Retweet 44 Retweeted 44		Like 17 Liked 17	/ReutersBiz/status/748620810999431168
@modern_rock @modern_rock @modern_rock @modern_rock @modern_rock	Modern_Rock‏ @modern_rock	30 Jun 2016	#capitalism		So $TSLA tanked more on the proposed $SCTY deal than a real death. #capitalism	1 6 6 24 24	Retweet 6 Retweeted 6		Like 24 Liked 24	/modern_rock/status/748620476742676480
@STJhoopsfan @STJhoopsfan @STJhoopsfan @STJhoopsfan @STJhoopsfan @zerohedge	STJ Hoops Fan‏ @STJhoopsfan	30 Jun 2016	#endofquarter		$TSLA blog post says they knew about this last night. Why wait until close of market today to disclose? #endofquarter	4 9 9 16 16	Retweet 9 Retweeted 9		Like 16 Liked 16	/STJhoopsfan/status/748619694102417408
@IBD_ECarson @IBD_ECarson @IBD_ECarson @IBD_ECarson @IBD_ECarson	Ed Carson‏ @IBD_ECarson	30 Jun 2016			BREAKING: Tesla confirms NHTSA probe into fatal crash of Model S in self-driving mode http://ow.ly/1VkK301OyFm $TSLA $MBLY	4 4 3 3	Retweet 4 Retweeted 4		Like 3 Liked 3	/IBD_ECarson/status/748619499058896896
@Sandro_power @Sandro_power @Sandro_power @Sandro_power @Sandro_power	PowerTriggerTrade‏ @Sandro_power	29 Jun 2016			$TSLA yes I meant posted june 27 just like the chart explains. had july on my mind for some reason lol. http://stocktwits.com/PowerTriggerTrade/message/57619485 …	1 15 15 23 23	Retweet 15 Retweeted 15		Like 23 Liked 23	/Sandro_power/status/748296360269492224
@Sandro_power @Sandro_power @Sandro_power @Sandro_power @Sandro_power	PowerTriggerTrade‏ @Sandro_power	29 Jun 2016			$TSLA I posted this plan on july 27 those calls did well today. This stock acted strong towards end of day on july27 pic.twitter.com/67OmvvcqR0	4 39 39 42 42	Retweet 39 Retweeted 39		Like 42 Liked 42	/Sandro_power/status/748277824599908352
@WallStJesus @WallStJesus @WallStJesus @WallStJesus @WallStJesus	JE$US‏ @WallStJesus	29 Jun 2016			$TSLA AGGRESSIVE JULY CALL SWEEPER SETS UP A BEAUTY AT TODAY'S OPEN .. https://www.wallstjesus.com/action-in-review/june-29th-2016/ …pic.twitter.com/kz9FOfzwfW	6 6 9 9	Retweet 6 Retweeted 6		Like 9 Liked 9	/WallStJesus/status/748270133521555456
@sanglucci @sanglucci @sanglucci @sanglucci @sanglucci	SangLucci™‏Verified account @sanglucci	29 Jun 2016			$TSLA had weird action but premium is king. Gold stays the trade | Mineshaft | http://ow.ly/CJiv301LQ0E @WallStJesuspic.twitter.com/Pibk8R7btx	1 4 4 11 11	Retweet 4 Retweeted 4		Like 11 Liked 11	/sanglucci/status/748244811493281792
@ConciseInvestor @ConciseInvestor @ConciseInvestor @ConciseInvestor @ConciseInvestor	Mike Rosenthal‏ @ConciseInvestor	26 Jun 2016			$TSLA @barronsonline says investors should avoid $TSLA and $SCTY "steer clear of both stocks"	3 3 3 3	Retweet 3 Retweeted 3		Like 3 Liked 3	/ConciseInvestor/status/747180951319371777
@johnscharts @johnscharts @johnscharts @johnscharts @johnscharts	Johns Charts‏ @johnscharts	25 Jun 2016			$TSLA gravestone doji confirmed with bearish candles on expanding volume pic.twitter.com/4GtmH72HSa	2 4 4 8 8	Retweet 4 Retweeted 4		Like 8 Liked 8	/johnscharts/status/746658030045921280
@TMFChrisHill @TMFChrisHill @TMFChrisHill @TMFChrisHill @TMFChrisHill	Chris Hill‏ @TMFChrisHill	24 Jun 2016	#Brexit		Just taped @MotleyFoolMoney. Top 3 stories, in order of importance: 1. Where is Rhoda Pitcher? ( $LULU ) 2. #Brexit 3. $TSLA buying $SCTY	2 6 6 23 23	Retweet 6 Retweeted 6		Like 23 Liked 23	/TMFChrisHill/status/746418412147052544
@aaronbush100 @aaronbush100 @aaronbush100 @aaronbush100 @aaronbush100	Aaron Bush‏ @aaronbush100	24 Jun 2016			It's like everyone forgot Tesla's step #4: https://www.teslamotors.com/blog/secret-tesla-motors-master-plan-just-between-you-and-me … $TSLA $SCTYpic.twitter.com/ivUeOk6HtW	6 6 10 10	Retweet 6 Retweeted 6		Like 10 Liked 10	/aaronbush100/status/746397170979438592
@ReformedBroker @ReformedBroker @ReformedBroker @ReformedBroker @ReformedBroker	Downtown Josh Brown‏Verified account @ReformedBroker	24 Jun 2016			The most hilarious thing that could happen here would be a $TSLA rip above 200	10 5 5 43 43	Retweet 5 Retweeted 5		Like 43 Liked 43	/ReformedBroker/status/746391486342758401
@CoryTV @CoryTV @CoryTV @CoryTV @CoryTV	Cory Johnson‏Verified account @CoryTV	24 Jun 2016	#Tesla,ExcelFun	#ExcelFun	Unit Economics: "Today’s currency movements have reduced #Tesla’s gross margins by 2.12%." $TSLA #ExcelFunpic.twitter.com/XBQR6bIM3X	2 10 10 13 13	Retweet 10 Retweeted 10		Like 13 Liked 13	/CoryTV/status/746368740342796288
@liamdenning @liamdenning @liamdenning @liamdenning @liamdenning	Liam Denning‏Verified account @liamdenning	24 Jun 2016			This column isn't about Brexit but it is about a vote. And Tesla: http://bloom.bg/28RAbiU via @Bfly $TSLA $SCTYpic.twitter.com/Z54my1e1Ot	7 7 9 9	Retweet 7 Retweeted 7		Like 9 Liked 9	/liamdenning/status/746322056501923840
@TeslaModel3News @TeslaModel3News @TeslaModel3News @TeslaModel3News @TeslaModel3News	Tesla Model 3 News‏ @TeslaModel3News	23 Jun 2016	#Model3,Tesla,TeslaModel3	#Tesla	New high quality pictures of matte black #Model3 used in road-test #Tesla #TeslaModel3 $TSLA http://www.teslaupdates.co/2016/06/new-pictures-of-model-3-emerge-after.html?m=1 …	1 9 9 26 26	Retweet 9 Retweeted 9		Like 26 Liked 26	/TeslaModel3News/status/746147062627000320
@DonutShorts @DonutShorts @DonutShorts @DonutShorts @DonutShorts @SpaceX	Donut Shorts‏ @DonutShorts SpaceXVerified account @SpaceX	23 Jun 2016			ATTN: $TSLA shareholders, all this will be yours some day, probably at the point of maximum negative cash flow. https://twitter.com/SpaceX/status/746052988964200448 … Backbone of Crew Dragon, the crew-carrying version of Dragon 2 spacecraft, undergoing structural load testing pic.twitter.com/FRgeWJVJ7z	3 3 10 10	Retweet 3 Retweeted 3		Like 10 Liked 10	/DonutShorts/status/746056380122075136
@Ed_Crooks @Ed_Crooks @Ed_Crooks @Ed_Crooks @Ed_Crooks	Ed Crooks‏Verified account @Ed_Crooks	23 Jun 2016			Investors unconvinced by Elon Musk's plan to merge Tesla and SolarCity. Podcast: http://podcast.ft.com/ $SCTY $TSLA pic.twitter.com/ZY6iHz6fWp	10 10 10 10	Retweet 10 Retweeted 10		Like 10 Liked 10	/Ed_Crooks/status/746035821917110272
@StockTwits @StockTwits @StockTwits @StockTwits @StockTwits	StockTwits‏Verified account @StockTwits	23 Jun 2016			The market has punished both Tesla and SolarCity. More than $4 billion in market cap has been lost: http://stocktwits.com/BeckyHiu/message/57174641?utm_medium=community-twitter&utm_source=t.co&utm_campaign=outboundteam … $SCTY $TSLA	1 11 11 7 7	Retweet 11 Retweeted 11		Like 7 Liked 7	/StockTwits/status/746028824911974402
@YahooFinance @YahooFinance @YahooFinance @YahooFinance @YahooFinance	Yahoo Finance‏Verified account @YahooFinance	23 Jun 2016	#stock		Midday #stock movers: $HD upgrade; $SCTY $TSLA downgraded; $M names new CEO; $MU $BBBY $BBRY http://yhoo.it/28PdYxt pic.twitter.com/5BAAEgup1f	10 10 6 6	Retweet 10 Retweeted 10		Like 6 Liked 6	/YahooFinance/status/746003272968843264
@Lebeaucarnews @Lebeaucarnews @Lebeaucarnews @Lebeaucarnews @Lebeaucarnews	Phil LeBeau‏Verified account @Lebeaucarnews	23 Jun 2016			"People are flabbergasted!" @jimcramer summarizing reaction he is hearing IN SILICON VALLEY from tech execs on $TSLA bidding for $SCTY	3 6 6 10 10	Retweet 6 Retweeted 6		Like 10 Liked 10	/Lebeaucarnews/status/745973498024058880
@ElectrekCo @ElectrekCo @ElectrekCo @ElectrekCo @ElectrekCo	Electrek.Co‏ @ElectrekCo	23 Jun 2016			Tesla’s SolarCity deal gets support from shareholders & hate from people who don’t own $TSLA http://electrek.co/2016/06/23/tesla-solarcity-deal-tsla-scty-support-shareholders-hate-shorts/ …pic.twitter.com/ONsfAHAAmn	4 18 18 37 37	Retweet 18 Retweeted 18		Like 37 Liked 37	/ElectrekCo/status/745971431591280641
@MelissaLeeCNBC @MelissaLeeCNBC @MelissaLeeCNBC @MelissaLeeCNBC @MelissaLeeCNBC	Melissa Lee‏Verified account @MelissaLeeCNBC	23 Jun 2016			One of $TSLA's biggest Bulls Morgan Stanley downgrades- owning a solar co doesn't help TSLA make better cars pic.twitter.com/EpXo744GzR	6 8 8 30 30	Retweet 8 Retweeted 8		Like 30 Liked 30	/MelissaLeeCNBC/status/745960747008548864
@MLiebreich @MLiebreich @MLiebreich @MLiebreich @MLiebreich	Michael Liebreich‏ @MLiebreich	23 Jun 2016	#Tesla,SolarCity	#SolarCity	I'm afraid I see no obvious synergies in the #Tesla $TSLA #SolarCity $SCTY deal, only distraction and loss of focus. http://www.bloomberg.com/news/articles/2016-06-22/wall-street-has-some-questions-about-elon-musk-s-blindingly-obvious-clean-energy-deal …	5 7 7 10 10	Retweet 7 Retweeted 7		Like 10 Liked 10	/MLiebreich/status/745956470278266880
@ElectrekCo @ElectrekCo @ElectrekCo @ElectrekCo @ElectrekCo	Electrek.Co‏ @ElectrekCo	23 Jun 2016			Tesla $TSLA target price cut 26% by Adam Jonas from Morgan Stanley following SolarCity deal http://electrek.co/2016/06/23/tesla-tsla-adam-jonas-morgan-stanley-rating-solarcity-scty/ …pic.twitter.com/kxwUDoeK4L	5 5 9 9	Retweet 5 Retweeted 5		Like 9 Liked 9	/ElectrekCo/status/745938863047254016
@teslaliving @teslaliving @teslaliving @teslaliving @teslaliving	Teslaliving‏ @teslaliving	23 Jun 2016	#Tesla		12V battery issues in the Model S http://teslaliving.net/2014/12/12/12v-battery-issues-in-the-model-s/ … #Tesla $TSLA @TeslaMotors http://ts.la/rob6663 pic.twitter.com/2ZLfwNrQcc	5 5 4 4	Retweet 5 Retweeted 5		Like 4 Liked 4	/teslaliving/status/745886876683374592
@herbgreenberg @herbgreenberg @herbgreenberg @herbgreenberg @herbgreenberg	Herb Greenberg‏Verified account @herbgreenberg	22 Jun 2016			For those still interested in the $TSLA story good pieces by @Spencerjakab http://www.wsj.com/articles/valuing-companies-like-solarcity-requires-bold-assumptions-1466620974 … and @CGrantWSJhttp://www.wsj.com/articles/why-tesla-is-no-trillion-dollar-baby-1466616257?tesla=y …	2 4 4 7 7	Retweet 4 Retweeted 4		Like 7 Liked 7	/herbgreenberg/status/745801900839186433
@CoryTV @CoryTV @CoryTV @CoryTV @CoryTV	Cory Johnson‏Verified account @CoryTV	22 Jun 2016	#SolarCity,Tesla	#Tesla	If the deal goes through, #SolarCity's massive cash burn will be added to #Tesla's massive cash burn. $TSLA $SCTYpic.twitter.com/OzZbmEgIs5	1 8 8 4 4	Retweet 8 Retweeted 8		Like 4 Liked 4	/CoryTV/status/745708124980518912
@StockTwits @StockTwits @StockTwits @StockTwits @StockTwits	StockTwits‏Verified account @StockTwits	22 Jun 2016			So the Jordan crying meme just made it all the way to Tesla and Elon Musk: http://stocktwits.com/madg7948/message/57131714?utm_medium=community-twitter&utm_source=t.co&utm_campaign=outboundteam … $TSLA $SCTY	2 15 15 16 16	Retweet 15 Retweeted 15		Like 16 Liked 16	/StockTwits/status/745701275556163584
@StockTwits @StockTwits @StockTwits @StockTwits @StockTwits	StockTwits‏Verified account @StockTwits	22 Jun 2016			How the Tesla acquisition of SolarCity might have happened http://stocktwits.com/1SimpleTrader/message/57100350?utm_medium=community-twitter&utm_source=t.co&utm_campaign=outboundteam … $SCTY $TSLA	1 17 17 26 26	Retweet 17 Retweeted 17		Like 26 Liked 26	/StockTwits/status/745650820025221121
@ActivistShorts @ActivistShorts @ActivistShorts @ActivistShorts @ActivistShorts	AI Shorts‏ @ActivistShorts	22 Jun 2016			Chanos: ‘Brazen' SolarCity deal is ‘corporate governance at its worst’ $SCTY $TSLA http://www.cnbc.com/2016/06/22/chanos-bail-out-of-solarcity-a-corporate-governance-at-its-worst.html …	2 16 16 9 9	Retweet 16 Retweeted 16		Like 9 Liked 9	/ActivistShorts/status/745650232617119744
@InvestorsLive @InvestorsLive @InvestorsLive @InvestorsLive @InvestorsLive	Nathan Michaud‏Verified account @InvestorsLive	22 Jun 2016			What do $TSLA and $SCTY have in common ?pic.twitter.com/dns9MaD6Gu	6 4 4 27 27	Retweet 4 Retweeted 4		Like 27 Liked 27	/InvestorsLive/status/745634065878032385
@CNNBusiness @CNNBusiness @CNNBusiness @CNNBusiness @CNNBusiness	CNN Business‏Verified account @CNNBusiness	22 Jun 2016			Want to know what @NYSE traders are watching? Brexit, $TSLA and more: @LaMonicaBuzz is live with @JoeSaluzzi https://www.facebook.com/cnnmoney/videos/10153714762038067/ …	9 9 11 11	Retweet 9 Retweeted 9		Like 11 Liked 11	/CNNBusiness/status/745628399125864449
@ElectrekCo @ElectrekCo @ElectrekCo @ElectrekCo @ElectrekCo	Electrek.Co‏ @ElectrekCo	22 Jun 2016			Elon Musk sees Tesla $TSLA become a trillion dollar market cap company w/ SolarCity $SCTY http://electrek.co/2016/06/22/tesla-tsla-trillion-market-cap-elon-musk-solarcity-scty/ …pic.twitter.com/CpwTp1w9nb	5 15 15 24 24	Retweet 15 Retweeted 15		Like 24 Liked 24	/ElectrekCo/status/745608587347636224
@StockTwits @StockTwits @StockTwits @StockTwits @StockTwits	StockTwits‏Verified account @StockTwits	22 Jun 2016			Tesla is down 11% right now. That's about $3 BILLION in market cap and that's bigger than SolarCity: http://stocktwits.com/evanmedeiros/message/57067649?utm_medium=community-twitter&utm_source=t.co&utm_campaign=outboundteam … $SCTY $TSLA	4 31 31 27 27	Retweet 31 Retweeted 31		Like 27 Liked 27	/StockTwits/status/745602410781908993
@ppearlman @ppearlman @ppearlman @ppearlman @ppearlman	Phil Pearlman‏Verified account @ppearlman	22 Jun 2016			No matter what the $TSLA/$SCTY analysis or who wrote it, Musk understands what he's doing a lot bettr. He's a freaking genius.	4 5 5 16 16	Retweet 5 Retweeted 5		Like 16 Liked 16	/ppearlman/status/745596835524382720
@YahooFinance @YahooFinance @YahooFinance @YahooFinance @YahooFinance	Yahoo Finance‏Verified account @YahooFinance	22 Jun 2016			LIVE NOW: Tesla sees sunlight with SolarCity, investors not so much - Watch http://yhoo.it/28N4pCh $TSLA pic.twitter.com/A8aWJWFOs7	12 12 7 7	Retweet 12 Retweeted 12		Like 7 Liked 7	/YahooFinance/status/745594838158966784
@StockTwits @StockTwits @StockTwits @StockTwits @StockTwits	StockTwits‏Verified account @StockTwits	22 Jun 2016			Here's how Tesla, SolarCity, and SpaceX are all connected through Elon Musk: http://stocktwits.com/Ro_Patel/message/57083694?utm_medium=community-twitter&utm_source=t.co&utm_campaign=outboundteam … $TSLA $SCTY pic.twitter.com/PaajOcnZDT	3 44 44 25 25	Retweet 44 Retweeted 44		Like 25 Liked 25	/StockTwits/status/745591323646791680
@YahooFinance @YahooFinance @YahooFinance @YahooFinance @YahooFinance	Yahoo Finance‏Verified account @YahooFinance	22 Jun 2016			SolarCity's CEO has ordered employees not to talk about Tesla on social media http://yhoo.it/28NND8h $TSLA pic.twitter.com/BZNWBAFX9T	12 12 4 4	Retweet 12 Retweeted 12		Like 4 Liked 4	/YahooFinance/status/745585646694187008
@MarketFoolery @MarketFoolery @MarketFoolery @MarketFoolery @MarketFoolery	MarketFoolery‏ @MarketFoolery	22 Jun 2016			So....did the News Fairy leave anything we should discuss today?? $TSLA $SCTY	2 2 11 11	Retweet 2 Retweeted 2		Like 11 Liked 11	/MarketFoolery/status/745583501890621441
@SquawkCNBC @SquawkCNBC @SquawkCNBC @SquawkCNBC @SquawkCNBC	Squawk Box‏Verified account @SquawkCNBC	22 Jun 2016			Tesla stock falling over 11% after making a $2.8B bid for Solar City. $TSLA $SCTY	7 23 23 13 13	Retweet 23 Retweeted 23		Like 13 Liked 13	/SquawkCNBC/status/745578677367345152
@DougKass @DougKass @DougKass @DougKass @DougKass	Douglas Kass‏Verified account @DougKass	22 Jun 2016			$GS price target increase on $TSLA and secondary offering - both fail. The "Tesla Top?"	5 5 5 17 17	Retweet 5 Retweeted 5		Like 17 Liked 17	/DougKass/status/745569186525618176
@CNNBusiness @CNNBusiness @CNNBusiness @CNNBusiness @CNNBusiness	CNN Business‏Verified account @CNNBusiness	22 Jun 2016			Stocks: @TeslaMotors' move to acquire @solarcity shifts share prices http://cnnmon.ie/28VnKke $TSLA $SCTYpic.twitter.com/mxxtd3D134	26 26 22 22	Retweet 26 Retweeted 26		Like 22 Liked 22	/CNNBusiness/status/745550149582086148
@StockTwits @StockTwits @StockTwits @StockTwits @StockTwits	StockTwits‏Verified account @StockTwits	21 Jun 2016			Maybe the most interesting thing about Tesla offering to buy SolarCity – a 37% short percent of float: http://stocktwits.com/cybercash28/message/57079720?utm_medium=community-twitter&utm_source=t.co&utm_campaign=outboundteam … $TSLA $SCTY	1 16 16 17 17	Retweet 16 Retweeted 16		Like 17 Liked 17	/StockTwits/status/745460712185573376
@conorsen @conorsen @conorsen @conorsen @conorsen	Conor Sen‏ @conorsen	21 Jun 2016			RT <private>: $TSLA management should be focusing on Model 3 ramp, not integrating a solar company, this deal is awful on so many levels	1 9 9 25 25	Retweet 9 Retweeted 9		Like 25 Liked 25	/conorsen/status/745410024751644672
@StockTwits @StockTwits @StockTwits @StockTwits @StockTwits	StockTwits‏Verified account @StockTwits	21 Jun 2016			Here are the 5 reasons why Tesla wants to acquire SolarCity: http://stocktwits.com/macrochartfreak/message/57068251?utm_medium=community-twitter&utm_source=t.co&utm_campaign=outboundteam … $SCTY $TSLA	3 9 9 16 16	Retweet 9 Retweeted 9		Like 16 Liked 16	/StockTwits/status/745409729514508290
@liamdenning @liamdenning @liamdenning @liamdenning @liamdenning	Liam Denning‏Verified account @liamdenning	21 Jun 2016			With Tesla + SolarCity, it turns out you can choose your relatives: http://bloom.bg/28LLPb6 via @Bfly $TSLA $SCTYpic.twitter.com/KfjR4gUq1s	1 21 21 11 11	Retweet 21 Retweeted 21		Like 11 Liked 11	/liamdenning/status/745398629242933248
@Biohazard3737 @Biohazard3737 @Biohazard3737 @Biohazard3737 @Biohazard3737	Sheep of Wall Street‏ @Biohazard3737	21 Jun 2016			Up next: $TSLA bids for Theranos, creating a fully integrated Zombie company. $SCYT	1 7 7 15 15	Retweet 7 Retweeted 7		Like 15 Liked 15	/Biohazard3737/status/745395176290410498
@DougKass @DougKass @DougKass @DougKass @DougKass	Douglas Kass‏Verified account @DougKass	21 Jun 2016			$TSLA now down by nearly $30 - covered balance of short. Real Money @jimcramer	9 5 5 26 26	Retweet 5 Retweeted 5		Like 26 Liked 26	/DougKass/status/745379737095315456
@StockTwits @StockTwits @StockTwits @StockTwits @StockTwits	StockTwits‏Verified account @StockTwits	21 Jun 2016			Tesla wants to acquire SolarCity and the market is punishing its stock. Here's how much it's down: http://stocktwits.com/symbol/TSLA?utm_medium=community-twitter&utm_source=t.co&utm_campaign=outboundteam … $TSLA $SCTY	1 14 14 12 12	Retweet 14 Retweeted 14		Like 12 Liked 12	/StockTwits/status/745379537303658500
@zerosum24 @zerosum24 @zerosum24 @zerosum24 @zerosum24	roberto pedone‏ @zerosum24	21 Jun 2016			Elon Musk met with Elon Musk and after hours of negations they finally agreed on a deal! lol $TSLA $SCTY	1 14 14 29 29	Retweet 14 Retweeted 14		Like 29 Liked 29	/zerosum24/status/745375997134962688
@ViewsFromLake @ViewsFromLake @ViewsFromLake @ViewsFromLake @ViewsFromLake	Views From The Lake‏ @ViewsFromLake	21 Jun 2016	#Tesla,SolarCity,future,EV,merger,electric,innovation,tech	#SolarCity	#Tesla bids to buy #SolarCity. Could this be the #future for #EV? $TSLA $SCTY #merger #electric #innovation #techpic.twitter.com/dlPi5wzY9Q	1 18 18 25 25	Retweet 18 Retweeted 18		Like 25 Liked 25	/ViewsFromLake/status/745372937285341184
@Lebeaucarnews @Lebeaucarnews @Lebeaucarnews @Lebeaucarnews @Lebeaucarnews	Phil LeBeau‏Verified account @Lebeaucarnews	21 Jun 2016			$TSLA w/ $SCTY will be under Tesla brand, and there would have 3 product categories: cars, batteries and solar power	6 12 12 18 18	Retweet 12 Retweeted 12		Like 18 Liked 18	/Lebeaucarnews/status/745372804783046656
@Lebeaucarnews @Lebeaucarnews @Lebeaucarnews @Lebeaucarnews @Lebeaucarnews	Phil LeBeau‏Verified account @Lebeaucarnews	21 Jun 2016			Just when you thought $TSLA was an auto company, it makes bid to buy SolarCity. $TSLA down 10% after hours, $SCTY is up 20%	9 12 12 17 17	Retweet 12 Retweeted 12		Like 17 Liked 17	/Lebeaucarnews/status/745372225818271744
@QTRResearch @QTRResearch @QTRResearch @QTRResearch @QTRResearch	Quoth the Raven‏ @QTRResearch	21 Jun 2016			$TSLA and $SCTY: now a "fully vertically integrated" stock selling machine	1 22 22 42 42	Retweet 22 Retweeted 22		Like 42 Liked 42	/QTRResearch/status/745371883068022784
@seanbodian @seanbodian @seanbodian @seanbodian @seanbodian	NeverGoFullRetard‏ @seanbodian	21 Jun 2016			$tsla Remember, SpaceX holds well over a $billion in $scty Solar Bonds. This is a house of cards. https://twitter.com/JTSEO9/status/745370073464971264 …	2 19 19 23 23	Retweet 19 Retweeted 19		Like 23 Liked 23	/seanbodian/status/745371616872300544
@wmwitkowski @wmwitkowski @wmwitkowski @wmwitkowski @wmwitkowski	Wallace Witkowski‏Verified account @wmwitkowski	21 Jun 2016			After hours: $TSLA drops 12% after offer to buy $SCTY (shares jump 21%): Net loss to Elon Musk's shares $661 mlnhttp://on.mktw.net/28NmRvv	21 21 10 10	Retweet 21 Retweeted 21		Like 10 Liked 10	/wmwitkowski/status/745370586667454465
@businessinsider @businessinsider @businessinsider @businessinsider @businessinsider	Business Insider‏Verified account @businessinsider	21 Jun 2016			Shares of Tesla $TSLA are now off 11% after offer to buy Solar City $SCTYhttp://www.businessinsider.com/tesla-made-offer-to-buy-solar-city-2016-6 …	2 32 32 24 24	Retweet 32 Retweeted 32		Like 24 Liked 24	/businessinsider/status/745369410722889728
@herbgreenberg @herbgreenberg @herbgreenberg @herbgreenberg @herbgreenberg	Herb Greenberg‏Verified account @herbgreenberg	21 Jun 2016			The red flags flying around this $TSLA / $SCTY are so many it’s hard to count. Hey, Tesla holders, did you want to invest in an “energy co”?	12 16 16 45 45	Retweet 16 Retweeted 16		Like 45 Liked 45	/herbgreenberg/status/745368723599433728
@herbgreenberg @herbgreenberg @herbgreenberg @herbgreenberg @herbgreenberg	Herb Greenberg‏Verified account @herbgreenberg	21 Jun 2016			So, $TSLA says it would be “the world’s only vertically integrated energy company.” It has never before called itself an “energy company."	7 12 12 12 12	Retweet 12 Retweeted 12		Like 12 Liked 12	/herbgreenberg/status/745368250565824514
@VentureBeat @VentureBeat @VentureBeat @VentureBeat @VentureBeat	VentureBeat‏Verified account @VentureBeat	21 Jun 2016			At a 30% premium, Tesla could pay as much as $2.78 billion for SolarCity http://venturebeat.com/2016/06/21/tesla-makes-a-bid-to-buy-solarcity-for-26-50-28-50-per-share/ … $TSLA pic.twitter.com/RSs09H2iYX	1 17 17 13 13	Retweet 17 Retweeted 17		Like 13 Liked 13	/VentureBeat/status/745368199080853512
@conorsen @conorsen @conorsen @conorsen @conorsen	Conor Sen‏ @conorsen	21 Jun 2016			$TSLA is now down more than $SCTY’s entire market cap.	2 30 30 50 50	Retweet 30 Retweeted 30		Like 50 Liked 50	/conorsen/status/745367033278234624
@JeffMacke @JeffMacke @JeffMacke @JeffMacke @JeffMacke	Jeff Macke‏Verified account @JeffMacke	21 Jun 2016			$TSLA to build cars fueled by the blood of $SCTY shorts. Synergy, baby.	7 32 32 87 87	Retweet 32 Retweeted 32		Like 87 Liked 87	/JeffMacke/status/745366864369356800
@Recode @Recode @Recode @Recode @Recode	Recode‏Verified account @Recode	21 Jun 2016			Tesla has just put in an offer to acquire SolarCity $TSLA $SCTY http://on.recode.net/28Norio via @Recode	1 97 97 59 59	Retweet 97 Retweeted 97		Like 59 Liked 59	/Recode/status/745365625875341313
@BillGriffeth @BillGriffeth @BillGriffeth @BillGriffeth @BillGriffeth	Bill Griffeth‏Verified account @BillGriffeth	21 Jun 2016			Aren't there laws against incest in this country? $TSLA $SCTY	1 13 13 28 28	Retweet 13 Retweeted 13		Like 28 Liked 28	/BillGriffeth/status/745365387945058304
@QTRResearch @QTRResearch @QTRResearch @QTRResearch @QTRResearch	Quoth the Raven‏ @QTRResearch	21 Jun 2016			HOLY PONZI SCHEME BATMAN! $TSLA makes offer to acquire $SCTYhttp://cnbc.com/id/103704083	3 14 14 17 17	Retweet 14 Retweeted 14		Like 17 Liked 17	/QTRResearch/status/745363980345024512
@businessinsider @businessinsider @businessinsider @businessinsider @businessinsider	Business Insider‏Verified account @businessinsider	21 Jun 2016			This company's remarks may prove Apple is working on a car $AAPL $GOOG $GOOGL $TSLA http://read.bi/28PDS5w pic.twitter.com/foQ6KTrCLT	1 18 18 8 8	Retweet 18 Retweeted 18		Like 8 Liked 8	/businessinsider/status/745287962150199297
@ElectrekCo @ElectrekCo @ElectrekCo @ElectrekCo @ElectrekCo	Electrek.Co‏ @ElectrekCo	20 Jun 2016			Tesla’s stock $TSLA rising following analyst reported meeting with management on production http://electrek.co/2016/06/20/tesla-tsla-up-analyst-meeting-management/ …pic.twitter.com/gKfeZfDTD2	14 14 23 23	Retweet 14 Retweeted 14		Like 23 Liked 23	/ElectrekCo/status/744923920403410944
@SAI @SAI @SAI @SAI @SAI	BI Tech‏Verified account @SAI	20 Jun 2016			Elon Musk says the Tesla Model S can transform into a boat — sort of $TSLA http://read.bi/28JhrBD pic.twitter.com/5Famy9eOxR	1 11 11 11 11	Retweet 11 Retweeted 11		Like 11 Liked 11	/SAI/status/744896481434427393
@teslaup2date @teslaup2date @teslaup2date @teslaup2date @teslaup2date	TESLA UPDATES‏ @teslaup2date	19 Jun 2016			First Tesla Model 3 reservation holders receiving their appreciation gifts in the mail $TSLA http://www.teslaupdates.co/2016/06/first-model-3-reservation-holders.html …pic.twitter.com/xqzqyX42s8	2 33 33 71 71	Retweet 33 Retweeted 33		Like 71 Liked 71	/teslaup2date/status/744470619983601664
@YahooFinance @YahooFinance @YahooFinance @YahooFinance @YahooFinance	Yahoo Finance‏Verified account @YahooFinance	19 Jun 2016			The catalyst for Tesla is production http://yhoo.it/1Y0p3mH $TSLA pic.twitter.com/tGNCzcxu1x	11 11 8 8	Retweet 11 Retweeted 11		Like 8 Liked 8	/YahooFinance/status/744459718928760832
@globallithium @globallithium @globallithium @globallithium @globallithium	Joe Lowry‏ @globallithium	18 Jun 2016	#lithium,battery	#battery	Seems to be more interest in the junior #lithium companies than the "Big 3" https://lnkd.in/e2qrugx $TSLA #batterypic.twitter.com/hndEzkhAZw	1 13 13 14 14	Retweet 13 Retweeted 13		Like 14 Liked 14	/globallithium/status/744359030664093696
@abnormalreturns @abnormalreturns @abnormalreturns @abnormalreturns @abnormalreturns	Tadas Viskanta‏ @abnormalreturns	18 Jun 2016			Saturday links: weird cars, too much sugar and taking brain breaks. http://abnormalreturns.com/2016/06/18/saturday-links-working-out/ … $MCD SBUX $TSLA pic.twitter.com/SU042Tu2dN	2 2 8 8	Retweet 2 Retweeted 2		Like 8 Liked 8	/abnormalreturns/status/744156605579571200
@teslaliving @teslaliving @teslaliving @teslaliving @teslaliving	Teslaliving‏ @teslaliving	17 Jun 2016	#Tesla		EV Basics - Whats a kilowatt hour? http://teslaliving.net/2014/08/18/ev-basics-whats-a-kilowatt-hour/ … #Tesla $TSLA @TeslaMotors @AlisaKestenpic.twitter.com/uP8RTbkohz	7 7 5 5	Retweet 7 Retweeted 7		Like 5 Liked 5	/teslaliving/status/744005980002844672
@OpenOutcrier @OpenOutcrier @OpenOutcrier @OpenOutcrier @OpenOutcrier	Open Outcrier‏ @OpenOutcrier	17 Jun 2016			Neg $TSLA pics from China making the rounds via @ValuationMattrs on twitter, FWIW and a couple hrs old http://ooc.bz/l/3942	1 3 3 4 4	Retweet 3 Retweeted 3		Like 4 Liked 4	/OpenOutcrier/status/743882463051546624
@johnscharts @johnscharts @johnscharts @johnscharts @johnscharts	Johns Charts‏ @johnscharts	17 Jun 2016	#risk		$TSLA is vunerable with broadening wedge, bear flag and below 50 and 200 MA #riskpic.twitter.com/ovZRwOFHln	3 5 5 9 9	Retweet 5 Retweeted 5		Like 9 Liked 9	/johnscharts/status/743757803303559169
@Teslarati @Teslarati @Teslarati @Teslarati @Teslarati	TESLARATI‏ @Teslarati	16 Jun 2016			$TSLA Stock Action Turns Bearish - http://www.teslarati.com/tsla-stock-action-turns-bearish/ …	2 5 5 7 7	Retweet 5 Retweeted 5		Like 7 Liked 7	/Teslarati/status/743512440474722304
@Fibonacciqueen @Fibonacciqueen @Fibonacciqueen @Fibonacciqueen @Fibonacciqueen	Carolyn Boroden‏ @Fibonacciqueen	16 Jun 2016			$TSLA we did see a nice decline from symmetry in TSLA...but we did NOT make the target at 209...watching .618 R here pic.twitter.com/1zHMmZgArE	4 4 6 6	Retweet 4 Retweeted 4		Like 6 Liked 6	/Fibonacciqueen/status/743502322949468160
@sspencer_smb @sspencer_smb @sspencer_smb @sspencer_smb @sspencer_smb	Steven Spencer‏ @sspencer_smb	15 Jun 2016			when someone moves outside area of expertise be skeptical. citron got people steamrolled in $TSLA & now says short $FB @CNBC	8 5 5 14 14	Retweet 5 Retweeted 5		Like 14 Liked 14	/sspencer_smb/status/743115054145404929
@Lebeaucarnews @Lebeaucarnews @Lebeaucarnews @Lebeaucarnews @Lebeaucarnews	Phil LeBeau‏Verified account @Lebeaucarnews	14 Jun 2016			Watch this. Interesting commentary on $TSLA, American Business and more: @jimcramer on Jay Leno's wake-up call. http://cnb.cx/1ZPjfcQ	3 13 13 15 15	Retweet 13 Retweeted 13		Like 15 Liked 15	/Lebeaucarnews/status/742926028037705729
@YahooFinance @YahooFinance @YahooFinance @YahooFinance @YahooFinance	Yahoo Finance‏Verified account @YahooFinance	14 Jun 2016			Tesla teams up with Nordstrom to sell Model X http://yhoo.it/1Oo8Vb3 $TSLA pic.twitter.com/JRtTANZCxp	18 18 10 10	Retweet 18 Retweeted 18		Like 10 Liked 10	/YahooFinance/status/742898196687380480
@globallithium @globallithium @globallithium @globallithium @globallithium	Joe Lowry‏ @globallithium	14 Jun 2016	#lithium,NMX,lithium	#NMX	look close for the #lithium rainbow #NMX #lithium great opportunity in hydroxide with good execution. $TSLA pic.twitter.com/nMsVmICubs	5 5 11 11	Retweet 5 Retweeted 5		Like 11 Liked 11	/globallithium/status/742879460316221440
@WallStJesus @WallStJesus @WallStJesus @WallStJesus @WallStJesus	JE$US‏ @WallStJesus	14 Jun 2016			TODAY'S TOP ORDERS: https://www.wallstjesus.com/action-in-review/june-14th-2016/ … $EFA $ETP $TLT $HYG $SFUN $TSLA $X $CVX $EXPE $WFCpic.twitter.com/pikEJvTlm9	6 6 6 6	Retweet 6 Retweeted 6		Like 6 Liked 6	/WallStJesus/status/742810824268517380
@ScalpMaster1 @ScalpMaster1 @ScalpMaster1 @ScalpMaster1 @ScalpMaster1	Jared Wesley‏ @ScalpMaster1	14 Jun 2016			$TWTR and $YHOO today...done. Truth is I missed $BABA and $TSLA, coulda been a HUGE day...but still not too bad... pic.twitter.com/5iT4ox00T8	2 2 6 6	Retweet 2 Retweeted 2		Like 6 Liked 6	/ScalpMaster1/status/742722487406862337
@montalvo_d @montalvo_d @montalvo_d @montalvo_d @montalvo_d	David Montalvo‏Verified account @montalvo_d	14 Jun 2016			"I think @elonmusk is like a Thomas Edison or a Henry Ford." - @jayleno on @SquawkStreet $TSLA	3 6 6 8 8	Retweet 6 Retweeted 6		Like 8 Liked 8	/montalvo_d/status/742715050142670850
@SwingWarrior @SwingWarrior @SwingWarrior @SwingWarrior @SwingWarrior	Swing Trade Warrior‏ @SwingWarrior	13 Jun 2016	#Stocks,Trading	#Trading	Day Trading Chatroom for FREE! http://bit.ly/1XQlQ7N #Stocks #Trading $AAPL $FB $AMZN $TSLA $GRPN $GPRO $TWTR $SPYpic.twitter.com/w4XUz3L13b	5 5 8 8	Retweet 5 Retweeted 5		Like 8 Liked 8	/SwingWarrior/status/742257976858320896
@johnscharts @johnscharts @johnscharts @johnscharts @johnscharts	Johns Charts‏ @johnscharts	11 Jun 2016			$TSLA long shadow on candle on weekly chart is reversal signal. It needs confirmation pic.twitter.com/mwQIwC2KRi	4 4 8 8	Retweet 4 Retweeted 4		Like 8 Liked 8	/johnscharts/status/741590465560993793
@MorningsMaria @MorningsMaria @MorningsMaria @MorningsMaria @MorningsMaria	Mornings with Maria‏Verified account @MorningsMaria	10 Jun 2016			.@TeslaMotors claims there is no safety defect in its Model S. $TSLA http://fxn.ws/22XSwg6 pic.twitter.com/NYkMMu1QD7	3 9 9 12 12	Retweet 9 Retweeted 9		Like 12 Liked 12	/MorningsMaria/status/741244651009544197
@StockTwits @StockTwits @StockTwits @StockTwits @StockTwits	StockTwits‏Verified account @StockTwits	9 Jun 2016			Tesla dropped 3% in LESS than an hour today. And it all started with this blog post from last night: http://stocktwits.com/Sunflower6/message/56315962?utm_medium=community-twitter&utm_source=t.co&utm_campaign=outboundteam … $TSLA	1 10 10 16 16	Retweet 10 Retweeted 10		Like 16 Liked 16	/StockTwits/status/741004655921004544
@madaznfootballr @madaznfootballr @madaznfootballr @madaznfootballr @madaznfootballr	madaz‏ @madaznfootballr	9 Jun 2016			P/L:Awesome day.Nailed $JAGX short at the open, then pretty much took a nap and didn't trade after that. $BLPH $TSLA pic.twitter.com/jwQ7iUSj1K	5 34 34	Retweet Retweeted		Like 34 Liked 34	/madaznfootballr/status/740997504477470720
@CGrantWSJ @CGrantWSJ @CGrantWSJ @CGrantWSJ @CGrantWSJ	Charley Grant‏Verified account @CGrantWSJ	9 Jun 2016			Why is the NHTSA looking into a tech company? $TSLA	1 4 4 10 10	Retweet 4 Retweeted 4		Like 10 Liked 10	/CGrantWSJ/status/740994731254112256
@OpenOutcrier @OpenOutcrier @OpenOutcrier @OpenOutcrier @OpenOutcrier	Open Outcrier‏ @OpenOutcrier	9 Jun 2016			$TSLA dropping a bit as talk of regulators looking into suspension issues in mode S.	1 6 6 4 4	Retweet 6 Retweeted 6		Like 4 Liked 4	/OpenOutcrier/status/740989917568765952
@TeslaModel3News @TeslaModel3News @TeslaModel3News @TeslaModel3News @TeslaModel3News	Tesla Model 3 News‏ @TeslaModel3News	9 Jun 2016	#Model3,Panasonic	#Panasonic	Will #Model3 use #Panasonic 20700 cells? Yes More about 20700 in this article (2015) http://seekingalpha.com/article/2966026-tesla-gigafactory-tipping-point … $TSLA pic.twitter.com/gxyeCbpNPL	1 4 4 6 6	Retweet 4 Retweeted 4		Like 6 Liked 6	/TeslaModel3News/status/740912393648214017
@TeslaModel3News @TeslaModel3News @TeslaModel3News @TeslaModel3News @TeslaModel3News	Tesla Model 3 News‏ @TeslaModel3News	9 Jun 2016	#Tesla,SpaceX,Model3	#SpaceX	#Tesla and #SpaceX employees reserved over 10,000 #Model3, and other sequential reservation number hypotheses http://electrek.co/2016/06/09/tesla-model-3-data-spacex-employees-reservations/ … $TSLA	1 6 6 11 11	Retweet 6 Retweeted 6		Like 11 Liked 11	/TeslaModel3News/status/740908481314750464
@OMillionaires @OMillionaires @OMillionaires @OMillionaires @OMillionaires	Option Millionaires‏ @OMillionaires	8 Jun 2016			Out the last of my $TSLA calls for 2600% - onto the next -> pic.twitter.com/UP7eJFgbst	11 11 11 70 70	Retweet 11 Retweeted 11		Like 70 Liked 70	/OMillionaires/status/740597497740021764
@Sandro_power @Sandro_power @Sandro_power @Sandro_power @Sandro_power	PowerTriggerTrade‏ @Sandro_power	8 Jun 2016			$TSLA Nice profits from this plan that triggered on june 07 hit the top targets for 300% in 1.5 days(correct chart) pic.twitter.com/r9yJ1VH425	8 45 45 52 52	Retweet 45 Retweeted 45		Like 52 Liked 52	/Sandro_power/status/740589137170825216
@ElectrekCo @ElectrekCo @ElectrekCo @ElectrekCo @ElectrekCo	Electrek.Co‏ @ElectrekCo	8 Jun 2016			Tesla $TSLA tracking toward delivery goal of 80k to 90k cars - analyst after factory visit http://electrek.co/2016/06/08/tesla-tsla-production-analyst-factory-visit/ …pic.twitter.com/rlNL8O9MkI	1 13 13 27 27	Retweet 13 Retweeted 13		Like 27 Liked 27	/ElectrekCo/status/740580817953521666
@canuck2usa @canuck2usa @canuck2usa @canuck2usa @canuck2usa	CtheLightTrading‏ @canuck2usa	8 Jun 2016			Ive been Muskified this week $TSLA $SCTY	1 1 8 8	Retweet 1 Retweeted 1		Like 8 Liked 8	/canuck2usa/status/740542538310811648
@CNNBusiness @CNNBusiness @CNNBusiness @CNNBusiness @CNNBusiness	CNN Business‏Verified account @CNNBusiness	8 Jun 2016			Stocks: Samsung SDI rose after reports of talks with @Teslamotors – 4 things to know http://cnnmon.ie/1tgDN3X $TSLA pic.twitter.com/im9SZwduff	2 15 15 20 20	Retweet 15 Retweeted 15		Like 20 Liked 20	/CNNBusiness/status/740486510122766336
@Sandro_power @Sandro_power @Sandro_power @Sandro_power @Sandro_power	PowerTriggerTrade‏ @Sandro_power	7 Jun 2016			$SPY this market is going to chop its way higher. best to go into the right stocks instead $TSLA much better then going long $SPY.	1 17 17 24 24	Retweet 17 Retweeted 17		Like 24 Liked 24	/Sandro_power/status/740271898118885377
@Teslarati @Teslarati @Teslarati @Teslarati @Teslarati	TESLARATI‏ @Teslarati	7 Jun 2016			Tesla will be one of world’s largest companies says billionaire investor. $TSLA +5% http://www.teslarati.com/ron-baron-says-tesla-will-be-one-of-worlds-largest-companies/ …pic.twitter.com/lamBMhyidY	3 17 17 35 35	Retweet 17 Retweeted 17		Like 35 Liked 35	/Teslarati/status/740210763214782464
@Sandro_power @Sandro_power @Sandro_power @Sandro_power @Sandro_power	PowerTriggerTrade‏ @Sandro_power	7 Jun 2016			I posted this message on june 05 $TSLA the super star of all these. Waiting for confirmation is key to catch stro... http://stocktwits.com/PowerTriggerTrade/message/56171070 …	7 28 28 33 33	Retweet 28 Retweeted 28		Like 33 Liked 33	/Sandro_power/status/740210072408576000
@RedDogT3 @RedDogT3 @RedDogT3 @RedDogT3 @RedDogT3	Scott Redler‏Verified account @RedDogT3	7 Jun 2016			It's good to see a momentum name have a clean move. $tsla could get a little resistance at 50day trim above $230	2 2 5 5	Retweet 2 Retweeted 2		Like 5 Liked 5	/RedDogT3/status/740207137121546240
@bespokeinvest @bespokeinvest @bespokeinvest @bespokeinvest @bespokeinvest	Bespoke‏ @bespokeinvest	7 Jun 2016			Tesla $TSLA has broken above its May 26th high as it gains upside momentum. Up 5% on the day.	5 5 3 3	Retweet 5 Retweeted 5		Like 3 Liked 3	/bespokeinvest/status/740207113155284993
@valuewalk @valuewalk @valuewalk @valuewalk @valuewalk	ValueWalk‏ @valuewalk	7 Jun 2016			Ron Baron: Tesla And Under Armour Are Working http://www.valuewalk.com/2016/06/ron-baron-tesla-and-under-armour-are-working/ … $TSLA $UApic.twitter.com/VjojzvmJ5g	2 2 2 2	Retweet 2 Retweeted 2		Like 2 Liked 2	/valuewalk/status/740177768600604673
@YahooFinance @YahooFinance @YahooFinance @YahooFinance @YahooFinance	Yahoo Finance‏Verified account @YahooFinance	7 Jun 2016			Billionaire investor bets on Tesla being one of the world's biggest companies http://yhoo.it/1VK3mp2 $TSLA pic.twitter.com/9Ri5t0i5ex	1 22 22 29 29	Retweet 22 Retweeted 22		Like 29 Liked 29	/YahooFinance/status/740177222636580864
@markflowchatter @markflowchatter @markflowchatter @markflowchatter @markflowchatter @the_dot_dot_dot	Marc Lehman‏ @markflowchatter VF @the_dot_dot_dot	3 Jun 2016			same guy that did $VRX at $170 onto $TSLA short https://twitter.com/the_dot_dot_dot/status/738802246968713216 … MICHAEL LEWITT calls $TSLA a Giant Ponzi Scheme he called $VRX at $170 http://suremoneyinvestor.com/2016/06/heres-why-tesla-is-a-giant-ponzi-scheme/ …	1 3 3 14 14	Retweet 3 Retweeted 3		Like 14 Liked 14	/markflowchatter/status/738802454553341952
@TheJazzSoul @TheJazzSoul @TheJazzSoul @TheJazzSoul @TheJazzSoul	Ira‏ @TheJazzSoul	2 Jun 2016			$TSLA Sterne Agee Initiates with buy $300 PT. Up AH	1 9 9 4 4	Retweet 9 Retweeted 9		Like 4 Liked 4	/TheJazzSoul/status/738463802459463680
@GuyAdami @GuyAdami @GuyAdami @GuyAdami @GuyAdami @smartertrader	Guy Adami‏Verified account @GuyAdami sam @smartertrader	2 Jun 2016			I've said they should consider $TSLA a number of times too https://twitter.com/smartertrader/status/738422736037380097 … AAPL, a great company that lost its way. they want to build everything &copy others.THAT doesnt work.if they want in car business buy tsla	7 4 4 7 7	Retweet 4 Retweeted 4		Like 7 Liked 7	/GuyAdami/status/738433410935447553
@JenWesthoven @JenWesthoven @JenWesthoven @JenWesthoven @JenWesthoven	Jennifer Westhoven‏Verified account @JenWesthoven	2 Jun 2016			Elon Musk thinks it's likely we're all just characters in a video game, and get ready to be a nice pet for you new robot overlords. $TSLA	5 4 4 27 27	Retweet 4 Retweeted 4		Like 27 Liked 27	/JenWesthoven/status/738365038298341381
@TeslaModel3News @TeslaModel3News @TeslaModel3News @TeslaModel3News @TeslaModel3News	Tesla Model 3 News‏ @TeslaModel3News	2 Jun 2016	#TeslaModel3,Model3	#Model3	#TeslaModel3 design to be finished in 6 wks. Big event at the end of this year http://www.theverge.com/2016/6/2/11837584/tesla-model-3-design-complete-six-weeks-elon-musk … #Model3 $TSLA pic.twitter.com/5JXYiNigCC	25 25 28 28	Retweet 25 Retweeted 25		Like 28 Liked 28	/TeslaModel3News/status/738358814240591876
@WrigleyTom @WrigleyTom @WrigleyTom @WrigleyTom @WrigleyTom	Tom Wrigley‏ @WrigleyTom	2 Jun 2016			$TSLA 219.56 Tesla to deliver Model X to Chinese consumers ahead of schedule http://burl.cc/1cGS94 pic.twitter.com/3sL2JOi7Xm	3 5 5 3 3	Retweet 5 Retweeted 5		Like 3 Liked 3	/WrigleyTom/status/738355923975081984
@WrigleyTom @WrigleyTom @WrigleyTom @WrigleyTom @WrigleyTom	Tom Wrigley‏ @WrigleyTom	1 Jun 2016			Code Conference: What to expect today $TWTR $SQ Dorsey $GOOGL Pichai $FB Sandberg $TSLA Musk http://recode.net/2016/6/1/11826640/code-conference-2016-wednesday-schedule?utm_campaign=www.recode.net&utm_content=entry&utm_medium=social&utm_source=twitter …	7 7 5 5	Retweet 7 Retweeted 7		Like 5 Liked 5	/WrigleyTom/status/737985261901078528
@YahooFinance @YahooFinance @YahooFinance @YahooFinance @YahooFinance	Yahoo Finance‏Verified account @YahooFinance	31 May 2016			How Elon Musk's net worth was built http://yhoo.it/1P11RvT $TSLA pic.twitter.com/WnO8RAgL4N	2 11 11 9 9	Retweet 11 Retweeted 11		Like 9 Liked 9	/YahooFinance/status/737826526394212352
@SwingWarrior @SwingWarrior @SwingWarrior @SwingWarrior @SwingWarrior	Swing Trade Warrior‏ @SwingWarrior	31 May 2016	#stocks,trading	#trading	$TSLA on swing watch Weds for a debit strategy here as TSLA consolidates in a nice bullish pattern #stocks #tradingpic.twitter.com/7VoHxZyOzW	1 11 11 13 13	Retweet 11 Retweeted 11		Like 13 Liked 13	/SwingWarrior/status/737825040494792704
@EricJorgenson @EricJorgenson @EricJorgenson @EricJorgenson @EricJorgenson	Eric Jorgenson 🛠 📈‏ @EricJorgenson	31 May 2016			"Quite possible in future that Tesla would build electric planes, but energy density of batteries isn't there yet" -Elon Musk @ $TSLA SH mtg	6 6 9 9	Retweet 6 Retweeted 6		Like 9 Liked 9	/EricJorgenson/status/737795074206093312
@Tweetermeyer @Tweetermeyer @Tweetermeyer @Tweetermeyer @Tweetermeyer	E.W. Niedermeyer‏ @Tweetermeyer	31 May 2016			Musk tells $TSLA investors: "we didn't do this to make a bunch of money." *nervous laughter*	3 11 11 18 18	Retweet 11 Retweeted 11		Like 18 Liked 18	/Tweetermeyer/status/737759075316817920
@keith__johnston @keith__johnston @keith__johnston @keith__johnston @keith__johnston	Keith Johnston‏ @keith__johnston	29 May 2016			Volkswagen Challenges GM, Tesla And Nissan With New Electric Cars 2016-2019 http://seekingalpha.com/article/3978356-volkswagen-challenges-gm-tesla-nissan-new-electric-cars-2016minus-2019?source=tweet … $TSLA $F $GM $NSANY $BAMXY $TM $HMC	1 11 11 5 5	Retweet 11 Retweeted 11		Like 5 Liked 5	/keith__johnston/status/737154170696896512
@PoliticalCow @PoliticalCow @PoliticalCow @PoliticalCow @PoliticalCow	Political Cow‏ @PoliticalCow	29 May 2016	#BigOil		The inconvenient truth $TSLA and the environmentalists ignore #BigOilpic.twitter.com/UFFgHnyf1Z	4 108 108 100 100	Retweet 108 Retweeted 108		Like 100 Liked 100	/PoliticalCow/status/736891130638405632
@YahooFinance @YahooFinance @YahooFinance @YahooFinance @YahooFinance	Yahoo Finance‏Verified account @YahooFinance	28 May 2016			It's now India vs. Elon Musk vs. Jeff Bezos in the reusable space shuttle race. http://yhoo.it/1NSu10X $TSLA $AMZNpic.twitter.com/ovh3PmufUe	5 42 42 41 41	Retweet 42 Retweeted 42		Like 41 Liked 41	/YahooFinance/status/736778740030656513
@BarbarianCap @BarbarianCap @BarbarianCap @BarbarianCap @BarbarianCap	Barbarian Capital‏ @BarbarianCap	28 May 2016			David Rocker slamming the SEC and GS re $TSLA and other examples. pic.twitter.com/Dq3Dm2XdJ8	1 4 4 16 16	Retweet 4 Retweeted 4		Like 16 Liked 16	/BarbarianCap/status/736587528065691649
@jowens510 @jowens510 @jowens510 @jowens510 @jowens510	Jeremy C. Owens‏Verified account @jowens510	27 May 2016			Tesla's ambitious 'Gigafactory' will hold a grand opening event this summer. http://on.mktw.net/1TNLqbP $TSLA pic.twitter.com/0CogfjQ2gu	27 27 38 38	Retweet 27 Retweeted 27		Like 38 Liked 38	/jowens510/status/736307638854651905
@YahooFinance @YahooFinance @YahooFinance @YahooFinance @YahooFinance	Yahoo Finance‏Verified account @YahooFinance	27 May 2016	#stock		Midday #stock movers: $VRX rejects takeover; $TSLA $GME $PANW drop; $LC gains http://yhoo.it/1sT5eAR @SeanaNSmithpic.twitter.com/gqlLv4UuzJ	8 8 2 2	Retweet 8 Retweeted 8		Like 2 Liked 2	/YahooFinance/status/736233047947939842
@HFTAlert @HFTAlert @HFTAlert @HFTAlert @HFTAlert	HFTAlert‏ @HFTAlert	27 May 2016			Replays of our 2 HFTAlert webinars this week: http://www.hftalert.com/re-introduction-webinar.html … 2nd one reviews Accumulator charts for $SPY $X $TSLA $AAPL $CREE	7 7 11 11	Retweet 7 Retweeted 7		Like 11 Liked 11	/HFTAlert/status/736198435905277952
@RedDogT3 @RedDogT3 @RedDogT3 @RedDogT3 @RedDogT3	Scott Redler‏Verified account @RedDogT3	26 May 2016			$tsla held up all day. I'm still long and will take it overnight. pic.twitter.com/NxGJlYul3H	1 6 6 10 10	Retweet 6 Retweeted 6		Like 10 Liked 10	/RedDogT3/status/735919270786441216
@TheBubbleBubble @TheBubbleBubble @TheBubbleBubble @TheBubbleBubble @TheBubbleBubble	Jesse Colombo‏Verified account @TheBubbleBubble	26 May 2016			U.S. Automobile Loans Sends Economic Warning: https://realinvestmentadvice.com/3-things-auto-nomic-mind-the-gap-detachment/ … by @LanceRoberts $F $GM $TSLA pic.twitter.com/tal8hIin5H	12 44 44 40 40	Retweet 44 Retweeted 44		Like 40 Liked 40	/TheBubbleBubble/status/735908506000330752
@chamath @chamath @chamath @chamath @chamath	Chamath Palihapitiya‏Verified account @chamath	26 May 2016			$TSLA is so far ahead of everyone in autonomy. $TSLA reveals Autopilot program: 780M miles of data,100M miles driven http://electrek.co/2016/05/24/tesla-autopilot-miles-data/ …	9 103 103 170 170	Retweet 103 Retweeted 103		Like 170 Liked 170	/chamath/status/735878575602032641
@RedDogT3 @RedDogT3 @RedDogT3 @RedDogT3 @RedDogT3	Scott Redler‏Verified account @RedDogT3	26 May 2016			$tsla so far so good. Everyone had some time to buy $221, It's 224ish. A close above $222.50 would be good. Still in pic.twitter.com/useYI4xaAQ	2 4 4 13 13	Retweet 4 Retweeted 4		Like 13 Liked 13	/RedDogT3/status/735859913188999168
@casacup @casacup @casacup @casacup @casacup	Mark‏ @casacup	24 May 2016	#vr		.@DeadBounceCat @kazonomics they are behind $TSLA in selfdriving cars and $FB in #vr. But ahead on health. Interesting scenario.	1 4 4 6 6	Retweet 4 Retweeted 4		Like 6 Liked 6	/casacup/status/735102461095116800
@markflowchatter @markflowchatter @markflowchatter @markflowchatter @markflowchatter	Marc Lehman‏ @markflowchatter	24 May 2016			Very scathing 32 page short piece out on $TSLA by Devonshire Research Group (part2) comparing $TSLA accounting to Worldcom and Enron	1 6 6 5 5	Retweet 6 Retweeted 6		Like 5 Liked 5	/markflowchatter/status/735100937564508160
@devonshiretech @devonshiretech @devonshiretech @devonshiretech @devonshiretech	Devonshire Research‏ @devonshiretech	24 May 2016			Devonshire issues Part Two of $TSLA short thesis with expanded analysis of Tesla financial and business model risks http://ow.ly/YsUt300wyHZ	2 2.5K 2.5K 19 19	Retweet 2.5K Retweeted 2.5K		Like 19 Liked 19	/devonshiretech/status/735085732881158144
@YahooFinance @YahooFinance @YahooFinance @YahooFinance @YahooFinance	Yahoo Finance‏Verified account @YahooFinance	24 May 2016			Morgan Stanley’s Tesla analyst will make you forget Goldman call http://yhoo.it/1NIYoXQ $TSLA $GSpic.twitter.com/phZrsA7cLJ	8 8 7 7	Retweet 8 Retweeted 8		Like 7 Liked 7	/YahooFinance/status/735065580839931905
@DougKass @DougKass @DougKass @DougKass @DougKass	Douglas Kass‏Verified account @DougKass	24 May 2016			Solid $TSLA Bloomberg article by Dave Welch questioning whether $MS and $GS analysts followed the spirit of the law http://www.bloomberg.com/news/articles/2016-05-24/morgan-stanley-s-tesla-analyst-will-make-you-forget-goldman-call …	2 12 12 24 24	Retweet 12 Retweeted 12		Like 24 Liked 24	/DougKass/status/735062365729902594
@harmongreg @harmongreg @harmongreg @harmongreg @harmongreg	Greg Harmon‏Verified account @harmongreg	23 May 2016			Consider buying Tesla the smart way - Dragonfly Capital http://dragonflycap.com/consider-buying-tesla-the-smart-way/ … $TSLA pic.twitter.com/5srIlwqh90	5 5 3 3	Retweet 5 Retweeted 5		Like 3 Liked 3	/harmongreg/status/734801829771370496
@YahooFinance @YahooFinance @YahooFinance @YahooFinance @YahooFinance	Yahoo Finance‏Verified account @YahooFinance	23 May 2016			It's now India vs. Elon Musk vs. Jeff Bezos in the reusable space shuttle race. http://yhoo.it/244ttqD $TSLA $AMZNpic.twitter.com/00CkzZSBJg	3 51 51 18 18	Retweet 51 Retweeted 51		Like 18 Liked 18	/YahooFinance/status/734766442088960000
@GerberKawasaki @GerberKawasaki @GerberKawasaki @GerberKawasaki @GerberKawasaki	Ross Gerber‏Verified account @GerberKawasaki	23 May 2016	#stocks,iphone7	#iphone7	#stocks start the day higher led by hopes for the new #iphone7 and Apple $aapl. Netflix and tesla also moving higher. $nflx $tsla	4 4 10 10	Retweet 4 Retweeted 4		Like 10 Liked 10	/GerberKawasaki/status/734756453978804224
@YahooFinance @YahooFinance @YahooFinance @YahooFinance @YahooFinance	Yahoo Finance‏Verified account @YahooFinance	23 May 2016			Elon Musk has Wall Street wrapped around his little finger http://yhoo.it/1TRlIPo $TSLA pic.twitter.com/Gz7hBB7Edj	1 13 13 12 12	Retweet 13 Retweeted 13		Like 12 Liked 12	/YahooFinance/status/734716035442442243
@alphatrends @alphatrends @alphatrends @alphatrends @alphatrends	Brian Shannon, CMT‏Verified account @alphatrends	22 May 2016			my VIDEO http://bit.ly/27J5Fxe from Friday close $SPY $QQQ $IWM $SMH $AAPL $TSLA pic.twitter.com/StdD1tlgok	1 6 6 8 8	Retweet 6 Retweeted 6		Like 8 Liked 8	/alphatrends/status/734535193592270849
@BertelSchmitt @BertelSchmitt @BertelSchmitt @BertelSchmitt @BertelSchmitt @Tweetermeyer	BertelSchmitt™ 🎩 🎩 🎩 🎩 🎩‏Verified account @BertelSchmitt E.W. Niedermeyer @Tweetermeyer	21 May 2016			According to Chinese rules, there will be NO Made in China $TSLA. EVs MUST have Chinese-owned brand. Coffee, anyone? https://twitter.com/Tweetermeyer/status/734169117607886848 … As @BertelSchmitt has been saying, Tesla needs a Chinese partner and brand to sell there http://www.forbes.com/sites/bertelschmitt/2016/01/26/no-there-wont-be-a-made-in-china-tesla-car-anytime-soon/#df71e0556ae5 … https:/…	4 4 5 5	Retweet 4 Retweeted 4		Like 5 Liked 5	/BertelSchmitt/status/734173707292139520
@UPBOptionMil @UPBOptionMil @UPBOptionMil @UPBOptionMil @UPBOptionMil	UPBOptionMil‏ @UPBOptionMil	21 May 2016			Weekend Charts http://www.optionmillionaires.com/weekend-charts-3/ … $TSLA $IWM $VRX $GOOGL $QQQ $SPY $STZ $CAT and morepic.twitter.com/0F4rUaxhnE	3 3 9 9	Retweet 3 Retweeted 3		Like 9 Liked 9	/UPBOptionMil/status/733996279303393280
@YahooFinance @YahooFinance @YahooFinance @YahooFinance @YahooFinance	Yahoo Finance‏Verified account @YahooFinance	20 May 2016			How High Will Tesla/Apple Supplier Nvidia Go? Up 34% In 2 Months http://yhoo.it/1U5lfci $AAPL $TSLA pic.twitter.com/SWx2bzjaWD	7 7 7 7	Retweet 7 Retweeted 7		Like 7 Liked 7	/YahooFinance/status/733794194192470017
@alphatrends @alphatrends @alphatrends @alphatrends @alphatrends	Brian Shannon, CMT‏Verified account @alphatrends	20 May 2016			VIDEO http://bit.ly/27J5Fxe Stock Mkt Analysis 5/20/16 $SPY $QQQ $IWM $SMH $AMAT $AAPL $TSLA pic.twitter.com/0G7PhOnbZ1	13 13 10 10	Retweet 13 Retweeted 13		Like 10 Liked 10	/alphatrends/status/733759964167053312
@RossTucker @RossTucker @RossTucker @RossTucker @RossTucker	Ross Tucker‏Verified account @RossTucker	20 May 2016			A startup in North Carolina is going to give all of its employees a Tesla http://yhoo.it/1svgT86 $TSLA	2 13 13 16 16	Retweet 13 Retweeted 13		Like 16 Liked 16	/RossTucker/status/733632097362059264
@canuck2usa @canuck2usa @canuck2usa @canuck2usa @canuck2usa	CtheLightTrading‏ @canuck2usa	19 May 2016			$TSLA 221 High ahs	4 4 4 10 10	Retweet 4 Retweeted 4		Like 10 Liked 10	/canuck2usa/status/733450985742446592
@StockTwits @StockTwits @StockTwits @StockTwits @StockTwits	StockTwits‏Verified account @StockTwits	19 May 2016			Here's how the market reacted when Tesla announced its $2 billion secondary offering: http://stocktwits.com/Lach14/message/55119840?utm_medium=community-twitter&utm_source=t.co&utm_campaign=outboundteam … $TSLA $GS	9 9 11 11	Retweet 9 Retweeted 9		Like 11 Liked 11	/StockTwits/status/733285556197707777
@JenWesthoven @JenWesthoven @JenWesthoven @JenWesthoven @JenWesthoven	Jennifer Westhoven‏Verified account @JenWesthoven	19 May 2016			Tesla CEO @elonmusk seeks $b to speed up his already 'borderline insane' Model 3 production schedule $TSLA . That's	3 4 4 18 18	Retweet 4 Retweeted 4		Like 18 Liked 18	/JenWesthoven/status/733262596439216130
@StockTwits @StockTwits @StockTwits @StockTwits @StockTwits	StockTwits‏Verified account @StockTwits	18 May 2016			Well this might be the most hilarious stock market meme you see today: http://stocktwits.com/1SimpleTrader/message/55101936?utm_medium=community-twitter&utm_source=t.co&utm_campaign=outboundteam … $TSLA $GS	4 34 34 42 42	Retweet 34 Retweeted 34		Like 42 Liked 42	/StockTwits/status/733122023094779904
@StockTwits @StockTwits @StockTwits @StockTwits @StockTwits	StockTwits‏Verified account @StockTwits	18 May 2016			Goldman Sachs upgraded Tesla earlier today. And now they're the lead bookrunner in a $2 billion $TSLA stock… http://stocktwits.com/Sp3cul8r/message/55102881?utm_medium=community-twitter&utm_source=t.co&utm_campaign=outboundteam …	20 98 98 95 95	Retweet 98 Retweeted 98		Like 95 Liked 95	/StockTwits/status/733120509991215104
@StockTwits @StockTwits @StockTwits @StockTwits @StockTwits @StockTwits	StockTwits‏Verified account @StockTwits StockTwitsVerified account @StockTwits	18 May 2016			Here are the results from our Tesla poll. From earlier today when Goldman upgraded $TSLA shares https://twitter.com/StockTwits/status/732927284483481602 … Let's try to answer a question asked by Goldman Sachs. Who is Elon Musk to $TSLA? http://stocktwits.com/macrochartfreak/message/55042883?utm_medium=community-twitter&utm_source=t.co&utm_campaign=outboundteam …	2 4 4 8 8	Retweet 4 Retweeted 4		Like 8 Liked 8	/StockTwits/status/733110954226032641
@DavidSchawel @DavidSchawel @DavidSchawel @DavidSchawel @DavidSchawel	David Schawel‏ @DavidSchawel	18 May 2016			We knock on debt funded projects, but have to at least give credit to $TSLA for equity funding at a high valuation	2 3 3 21 21	Retweet 3 Retweeted 3		Like 21 Liked 21	/DavidSchawel/status/733029747710689280
@herbgreenberg @herbgreenberg @herbgreenberg @herbgreenberg @herbgreenberg	Herb Greenberg‏Verified account @herbgreenberg	18 May 2016			GS upgrades $TSLA in the morning, part of the deal announced in the afternoon. What year is this? Anyone?	21 41 41 68 68	Retweet 41 Retweeted 41		Like 68 Liked 68	/herbgreenberg/status/733029729306083328
@ReutersBiz @ReutersBiz @ReutersBiz @ReutersBiz @ReutersBiz	Reuters Business‏Verified account @ReutersBiz	18 May 2016			MORE: Tesla to raise $2 billion from stock sale to ramp up Model 3 production; shares plunge $TSLA pic.twitter.com/Btdlfw8jdg	4 121 121 102 102	Retweet 121 Retweeted 121		Like 102 Liked 102	/ReutersBiz/status/733029603606945792
@markbspiegel @markbspiegel @markbspiegel @markbspiegel @markbspiegel	Mark B. Spiegel‏ @markbspiegel	18 May 2016			Here's exact SEC language banning ANY use by $TSLA of non-GAAP revenue as of last night. https://www.sec.gov/divisions/corpfin/guidance/nongaapinterp.htm …pic.twitter.com/HphqbHhTjL	1 4 4 10 10	Retweet 4 Retweeted 4		Like 10 Liked 10	/markbspiegel/status/733028008127287296
@gilmoreport @gilmoreport @gilmoreport @gilmoreport @gilmoreport	Gilmo Report‏ @gilmoreport	18 May 2016			Now we know why Goldie was recommending $TSLA today - cover for client/sellers ahead of a big secondary stock offering.	4 10 10 14 14	Retweet 10 Retweeted 10		Like 14 Liked 14	/gilmoreport/status/733027901612818432
@ElectrekCo @ElectrekCo @ElectrekCo @ElectrekCo @ElectrekCo	Electrek.Co‏ @ElectrekCo	18 May 2016			Tesla is raising $2 billion to finance its ambitious Model 3 production program $TSLA http://electrek.co/2016/05/18/tesla-raising-2-billion-finance-model-3-production-program/ …pic.twitter.com/P8cIpQ4s1e	25 25 42 42	Retweet 25 Retweeted 25		Like 42 Liked 42	/ElectrekCo/status/733027766384234496
@ReutersBiz @ReutersBiz @ReutersBiz @ReutersBiz @ReutersBiz	Reuters Business‏Verified account @ReutersBiz	18 May 2016			BREAKING: Tesla shares drop in after-hours trading after company says it is raising money for its Model 3 $TSLA	1 26 26 21 21	Retweet 26 Retweeted 26		Like 21 Liked 21	/ReutersBiz/status/733027285998145537
@RedDogT3 @RedDogT3 @RedDogT3 @RedDogT3 @RedDogT3 @RedDogT3 @RedDogT3	Scott Redler‏Verified account @RedDogT3 Scott RedlerVerified account @RedDogT3	18 May 2016			I guess $gs doesn't have Chinese walls. $tsla. Maybe the media should discuss this. https://twitter.com/reddogt3/status/733025295654064128 …. I'll make Some calls That is friggin so Criminal. $gs upgrades $tsla the day of the secondary to jack it up - then slam	10 8 8 31 31	Retweet 8 Retweeted 8		Like 31 Liked 31	/RedDogT3/status/733026983777603584
@RedDogT3 @RedDogT3 @RedDogT3 @RedDogT3 @RedDogT3	Scott Redler‏Verified account @RedDogT3	18 May 2016			That is friggin so Criminal. $gs upgrades $tsla the day of the secondary to jack it up - then slam	30 41 41 82 82	Retweet 41 Retweeted 41		Like 82 Liked 82	/RedDogT3/status/733025295654064128
@CNBCnow @CNBCnow @CNBCnow @CNBCnow @CNBCnow	CNBC Now‏Verified account @CNBCnow	18 May 2016			BREAKING: $TSLA sharply drops 7% as company announces public offering of about $2B to ramp Model 3 production http://cnb.cx/1R9eiVH	81 81 27 27	Retweet 81 Retweeted 81		Like 27 Liked 27	/CNBCnow/status/733025279749304323
@ReformedBroker @ReformedBroker @ReformedBroker @ReformedBroker @ReformedBroker	Downtown Josh Brown‏Verified account @ReformedBroker	18 May 2016	#ChineseWall		Goldman upgrades $TSLA with $250 target. Says company needs to raise $1 billion, which I believe they could help out with. #ChineseWall	17 53 53 137 137	Retweet 53 Retweeted 53		Like 137 Liked 137	/ReformedBroker/status/732948798171926528
@YahooFinance @YahooFinance @YahooFinance @YahooFinance @YahooFinance	Yahoo Finance‏Verified account @YahooFinance	18 May 2016			Goldman upgrades Tesla, saying 'putting in our reservation for the Model 3' http://yhoo.it/1W2dM4b $TSLA pic.twitter.com/H5Xp1t5WUx	1 13 13 14 14	Retweet 13 Retweeted 13		Like 14 Liked 14	/YahooFinance/status/732924974579646464
@StockTwits @StockTwits @StockTwits @StockTwits @StockTwits	StockTwits‏Verified account @StockTwits	18 May 2016			Goldman Sachs upgraded Tesla today. Because Elon Musk is either Steve Jobs or the Maytag Repairman http://stocktwits.com/jaffle/message/55038710?utm_medium=community-twitter&utm_source=t.co&utm_campaign=outboundteam … $TSLA	2 10 10 11 11	Retweet 10 Retweeted 10		Like 11 Liked 11	/StockTwits/status/732921708810637313
@ElectrekCo @ElectrekCo @ElectrekCo @ElectrekCo @ElectrekCo	Electrek.Co‏ @ElectrekCo	18 May 2016			Tesla’s stock $TSLA is up after a Goldman Sachs upgrade to ‘buy’ with 22% upside http://electrek.co/2016/05/18/teslas-stock-tsla-is-up-after-a-goldman-sachs-upgrade-to-buy-with-22-upside/ …pic.twitter.com/pElzi6A0aD	1 9 9 19 19	Retweet 9 Retweeted 9		Like 19 Liked 19	/ElectrekCo/status/732910718555721729
@cablecarcapital @cablecarcapital @cablecarcapital @cablecarcapital @cablecarcapital	Jacob Ma-Weaver‏ @cablecarcapital	17 May 2016			Countdown to $TSLA secondary in... pic.twitter.com/rEYf5hDfQg	2 21 21 82 82	Retweet 21 Retweeted 21		Like 82 Liked 82	/cablecarcapital/status/732798977372983296
@sspencer_smb @sspencer_smb @sspencer_smb @sspencer_smb @sspencer_smb	Steven Spencer‏ @sspencer_smb	16 May 2016			if @cnbc is going to keep inviting @CitronResearch to their programs should ask about $TSLA short from 180s. inquiring minds...	1 4 4 7 7	Retweet 4 Retweeted 4		Like 7 Liked 7	/sspencer_smb/status/732299552519151617
@seeitmarket @seeitmarket @seeitmarket @seeitmarket @seeitmarket	See It Market‏ @seeitmarket	14 May 2016			Once & Future Kings? Market Teeters On $FB $AMZN $TSLA - http://www.seeitmarket.com/once-and-future-kings-stocks-teeter-on-tsla-fb-amzn-15656/ … article by @JBL73pic.twitter.com/vL8oVbq4xI	8 8 13 13	Retweet 8 Retweeted 8		Like 13 Liked 13	/seeitmarket/status/731531542749577216
@CNBCnow @CNBCnow @CNBCnow @CNBCnow @CNBCnow	CNBC Now‏Verified account @CNBCnow	13 May 2016			BREAKING: Audi veteran Peter Hochholdinger is joining Tesla as VP of vehicle production. $TSLA	6 140 140 165 165	Retweet 140 Retweeted 140		Like 165 Liked 165	/CNBCnow/status/731282492557295616
@seeitmarket @seeitmarket @seeitmarket @seeitmarket @seeitmarket	See It Market‏ @seeitmarket	12 May 2016			Once and Future Kings? ...Why Tesla, Facebook, Amazon Matter - http://www.seeitmarket.com/once-and-future-kings-stocks-teeter-on-tsla-fb-amzn-15656/ … by @JBL73 $FB $TSLA $AMZNpic.twitter.com/wbJZQ51QuD	10 10 12 12	Retweet 10 Retweeted 10		Like 12 Liked 12	/seeitmarket/status/730747015961976832
@roysebag @roysebag @roysebag @roysebag @roysebag	Roy Sebag‏Verified account @roysebag	10 May 2016			I admire and am inspired by @elonmusk but beginning to see signs of @eikebatista with margin 4 $TSLA and $SCTY. Could all unravel 2016 bad.	6 6 11 11	Retweet 6 Retweeted 6		Like 11 Liked 11	/roysebag/status/730197936773062656
@DougKass @DougKass @DougKass @DougKass @DougKass	Douglas Kass‏Verified account @DougKass	10 May 2016			Real Money: $DIS, $NFLX, $AAPL, $TSLA, etc - Overrated and shares vulnerable to Sales/EPS disappointments. Stated simply.	5 12 12 22 22	Retweet 12 Retweeted 12		Like 22 Liked 22	/DougKass/status/730137686061637632
@CGrantWSJ @CGrantWSJ @CGrantWSJ @CGrantWSJ @CGrantWSJ	Charley Grant‏Verified account @CGrantWSJ	10 May 2016			Assumptions behind $TSLA Model 3 production plan from 10-Q. Piece of cake! pic.twitter.com/1CdPz9PDF9	1 9 9 9 9	Retweet 9 Retweeted 9		Like 9 Liked 9	/CGrantWSJ/status/730123728080777216
@StockTwits @StockTwits @StockTwits @StockTwits @StockTwits	StockTwits‏Verified account @StockTwits	10 May 2016			How two of Elon Musk's companies have performed since reporting earnings this month • $TSLA -11% • $SCTY -25% http://stocktwits.com/mikete90/message/54485244?utm_medium=community-twitter&utm_source=t.co&utm_campaign=outboundteam …	5 18 18 21 21	Retweet 18 Retweeted 18		Like 21 Liked 21	/StockTwits/status/730046381038051328
@GerberKawasaki @GerberKawasaki @GerberKawasaki @GerberKawasaki @GerberKawasaki	Ross Gerber‏Verified account @GerberKawasaki	10 May 2016			Everyone worries about Tesla making a profit yet Amazon really never has made a profit. Seems like selective idolization. $tsla $amzn	2 5 5 15 15	Retweet 5 Retweeted 5		Like 15 Liked 15	/GerberKawasaki/status/730034177194627072
@philstockworld @philstockworld @philstockworld @philstockworld @philstockworld	Phil Davis‏Verified account @philstockworld	10 May 2016	#Oil		Twisty Tuesday - Markets Gyrate Wildly While VIX Stays Low $TSLA $SPY $USO #Oil $VIX -- http://www.philstockworld.com/2016/05/10/twisty-tuesday-markets-gyrate-wildly-while-vix-stays-low/ …pic.twitter.com/jHHfyiQqfR	1 1.1K 1.1K 147 147	Retweet 1.1K Retweeted 1.1K		Like 147 Liked 147	/philstockworld/status/730032120572334081
@YahooFinance @YahooFinance @YahooFinance @YahooFinance @YahooFinance	Yahoo Finance‏Verified account @YahooFinance	9 May 2016			Elon Musk's Tesla strategy: Win big by falling short http://yhoo.it/277QQUP $TSLA pic.twitter.com/QuNLELxvau	2 56 56 13 13	Retweet 56 Retweeted 56		Like 13 Liked 13	/YahooFinance/status/729699110161420288
@CNBC @CNBC @CNBC @CNBC @CNBC	CNBC‏Verified account @CNBC	8 May 2016			OP-ED: Why I think $TSLA stock's run is already over http://cnb.cx/1q4akI7 pic.twitter.com/fi6KHeEIZc	3 17 17 15 15	Retweet 17 Retweeted 17		Like 15 Liked 15	/CNBC/status/729445883146842112
@szaman @szaman @szaman @szaman @szaman	NYC Trader‏ @szaman	8 May 2016			Trading Watch List 05.09.2016 http://bit.ly/1UKbULU $IBB $LABU $ACAD $SRPT $CLF $FCX $X $AMZN $TSLA $NFLX $SPY.	4 4 5 5	Retweet 4 Retweeted 4		Like 5 Liked 5	/szaman/status/729352705269866496
@valuewalk @valuewalk @valuewalk @valuewalk @valuewalk	ValueWalk‏ @valuewalk	8 May 2016			Are Electric Cars a Threat to the Oil Industry http://www.valuewalk.com/?p=1497724 $GM $F $TSLA @EconMatterspic.twitter.com/Eiyu3KYNCW	6 6 9 9	Retweet 6 Retweeted 6		Like 9 Liked 9	/valuewalk/status/729343878889807872
@TeslaModel3News @TeslaModel3News @TeslaModel3News @TeslaModel3News @TeslaModel3News	Tesla Model 3 News‏ @TeslaModel3News	8 May 2016	#TeslaModel3,Tesla,Model3,engineering,EV	#Tesla	Might retractable door handles be an option in Tesla Model ☰ ? #TeslaModel3 #Tesla #Model3 $TSLA #engineering #EVpic.twitter.com/lAkD01VAkc	5 4 4 23 23	Retweet 4 Retweeted 4		Like 23 Liked 23	/TeslaModel3News/status/729334979159834626
@fluids_guru @fluids_guru @fluids_guru @fluids_guru @fluids_guru	💧fluids_guru‏ @fluids_guru	8 May 2016	#battery,lithium	#lithium	@asymco Re Asymcar 32. Sufficient amounts of #battery-grade #lithium hydroxide won't exist in 2018 for $TSLA to meet 500,000 EV target.	3 21 21 19 19	Retweet 21 Retweeted 21		Like 19 Liked 19	/fluids_guru/status/729274213673000962
@YahooFinance @YahooFinance @YahooFinance @YahooFinance @YahooFinance	Yahoo Finance‏Verified account @YahooFinance	7 May 2016			Elon Musk is trying to achieve something the world has never seen before @bySamRo $TSLA http://yhoo.it/1ToWmbe pic.twitter.com/lpkMynfpit	2 27 27 30 30	Retweet 27 Retweeted 27		Like 30 Liked 30	/YahooFinance/status/729067554363215872
@jdmarkman @jdmarkman @jdmarkman @jdmarkman @jdmarkman	Jon Markman‏ @jdmarkman	7 May 2016			If you value Tesla per car sold, you’re an idiot $TSLA http://ow.ly/ASy83000dYJ	1 8 8 7 7	Retweet 8 Retweeted 8		Like 7 Liked 7	/jdmarkman/status/728967683669172224
@EmpwrAfrica @EmpwrAfrica @EmpwrAfrica @EmpwrAfrica @EmpwrAfrica	#Empwr Tsitso Tlali‏ @EmpwrAfrica	7 May 2016			Deep Learning, Smartphone Refresh Rates, Tesla And Autonomous Cars (Podcast) http://seekingalpha.com/article/3972594-deep-learning-smartphone-refresh-rates-tesla-autonomous-cars-podcast?source=tweet … $SSNLF $AAPL $TSLA $GOOGL $GOOG	4 4 2 2	Retweet 4 Retweeted 4		Like 2 Liked 2	/EmpwrAfrica/status/728924646284902400
@Tony_BATtista @Tony_BATtista @Tony_BATtista @Tony_BATtista @Tony_BATtista	Tony Battista‏ @Tony_BATtista	6 May 2016	#TomSosnoff		Let's test this on #TomSosnoff $TSLA http://electrek.co/2016/05/06/tesla-model-s-crash-large-crumple-zone-gallery/ … @tastytrade	5 4 4 10 10	Retweet 4 Retweeted 4		Like 10 Liked 10	/Tony_BATtista/status/728737156135538688
@alphatrends @alphatrends @alphatrends @alphatrends @alphatrends	Brian Shannon, CMT‏Verified account @alphatrends	6 May 2016			VIDEO http://alphatrends.net/archives/2016/05/06/stock-market-video-analysis-for-week-ending-5616/ … Stock Mkt Analysis 5/6/16 $SPY $QQQ $AAPL $TSLA $IWM $SMH $TLTpic.twitter.com/AEmX6QF7xd	17 17 19 19	Retweet 17 Retweeted 17		Like 19 Liked 19	/alphatrends/status/728682797821394944
@MarketWatch @MarketWatch @MarketWatch @MarketWatch @MarketWatch	MarketWatch‏Verified account @MarketWatch	5 May 2016			Do you value $TSLA by the number of cars sold? If so, you're an idiot, says @JeffReevesIP http://on.mktw.net/1q1S1mR pic.twitter.com/a4MV3WCb5A	20 20 18 18	Retweet 20 Retweeted 20		Like 18 Liked 18	/MarketWatch/status/728219774459719681
@SilviaAscarelli @SilviaAscarelli @SilviaAscarelli @SilviaAscarelli @SilviaAscarelli	Silvia Ascarelli‏Verified account @SilviaAscarelli	5 May 2016			When someone tries to push a stock based on some crazy metric, remember this: http://on.mktw.net/1VL87PD $TSLA $F $AAPLpic.twitter.com/HepP23ijFD	2 11 11 8 8	Retweet 11 Retweeted 11		Like 8 Liked 8	/SilviaAscarelli/status/728197378243735552
@MattEganCNN @MattEganCNN @MattEganCNN @MattEganCNN @MattEganCNN	Matt Egan‏ @MattEganCNN	4 May 2016	#Tesla,Nigeria,sohn2016	#Nigeria	Betting against #Tesla, bracing for a Trump win, #Nigeria a failed state & more tips from #sohn2016: http://money.cnn.com/2016/05/04/investing/betting-against-tesla-trump-will-win-sohn/index.html … $TSLA	1 3 3 10 10	Retweet 3 Retweeted 3		Like 10 Liked 10	/MattEganCNN/status/728053223223922688
@jwangARK @jwangARK @jwangARK @jwangARK @jwangARK	James Wang‏ @jwangARK	4 May 2016			This $TSLA earnings call blew my mind. Elon is saying everything I've heard on @asymco / Asymcar in the last year.	2 10 10 29 29	Retweet 10 Retweeted 10		Like 29 Liked 29	/jwangARK/status/727991345399353349
@RyanMorse33 @RyanMorse33 @RyanMorse33 @RyanMorse33 @RyanMorse33	Ryan Morse‏ @RyanMorse33	4 May 2016			He landed a rocket on a floating box. He can't make more cars faster? Give him all the money he needs. @SpaceX @TeslaMotors @elonmusk $TSLA	2 10 10 12 12	Retweet 10 Retweeted 10		Like 12 Liked 12	/RyanMorse33/status/727988821711847427
@CNBCFastMoney @CNBCFastMoney @CNBCFastMoney @CNBCFastMoney @CNBCFastMoney	CNBC's Fast Money‏Verified account @CNBCFastMoney	4 May 2016			The words from Tesla CEO @ElonMusk that sent the stock higher after hours $TSLA https://amp.twimg.com/v/8863802c-f1a6-414f-87af-6907298453e7 …	2 28 28 27 27	Retweet 28 Retweeted 28		Like 27 Liked 27	/CNBCFastMoney/status/727985564763312128
@CNNBusiness @CNNBusiness @CNNBusiness @CNNBusiness @CNNBusiness	CNN Business‏Verified account @CNNBusiness	4 May 2016			Tesla has plenty of customers, but still no profit http://cnnmon.ie/1q17nrN $TSLA pic.twitter.com/yGk4lfaO2w	1 20 20 30 30	Retweet 20 Retweeted 20		Like 30 Liked 30	/CNNBusiness/status/727981280038653952
@Lebeaucarnews @Lebeaucarnews @Lebeaucarnews @Lebeaucarnews @Lebeaucarnews	Phil LeBeau‏Verified account @Lebeaucarnews	4 May 2016			$TSLA Earnings Call: @Elonmusk says "We aim to produce 100,000 - 200,000 Model 3's in second half of next year."	1 9 9 9 9	Retweet 9 Retweeted 9		Like 9 Liked 9	/Lebeaucarnews/status/727977314018054145
@ElectrekCo @ElectrekCo @ElectrekCo @ElectrekCo @ElectrekCo	Electrek.Co‏ @ElectrekCo	4 May 2016			Tesla $TSLA surged following Q1 financial results,slightly below expectation, better outlook http://electrek.co/2016/05/04/tesla-tsla-surged-following-q1-financial-results-slightly-below-expectations-better-outlook/ …pic.twitter.com/NHQIVOE7F9	5 5 11 11	Retweet 5 Retweeted 5		Like 11 Liked 11	/ElectrekCo/status/727974020277112832
@ReutersBiz @ReutersBiz @ReutersBiz @ReutersBiz @ReutersBiz	Reuters Business‏Verified account @ReutersBiz	4 May 2016			$TSLA $FOXA and more in today's earnings: http://reut.rs/26UyRRD pic.twitter.com/jsZW4etV7w	3 26 26 22 22	Retweet 26 Retweeted 26		Like 22 Liked 22	/ReutersBiz/status/727969818998099969
@CNBC @CNBC @CNBC @CNBC @CNBC	CNBC‏Verified account @CNBC	4 May 2016			Tesla is a hot mess--there is no path to profitability: Pento $TSLA http://cnb.cx/1NjkSyc	3 15 15 11 11	Retweet 15 Retweeted 15		Like 11 Liked 11	/CNBC/status/727966598733115392
@t3live @t3live @t3live @t3live @t3live	T3 Live‏ @t3live	4 May 2016	#DailyRecap		Watch the latest @T3live #DailyRecap video hosted by @RedDogT3 https://youtu.be/eKxP3SyChG4 $SPX $XLE $AMZN $GOOGL $AAPL $USO $GLD $NUGT $TSLA	1 7 7 11 11	Retweet 7 Retweeted 7		Like 11 Liked 11	/t3live/status/727962194810421249
@StockTwits @StockTwits @StockTwits @StockTwits @StockTwits	StockTwits‏Verified account @StockTwits	4 May 2016			Here's the most jaw-dropping claim from Tesla earnings: http://stks.co/uPlC In 2013, they delivered about 23,000 Model S cars. $TSLA	2 6 6 8 8	Retweet 6 Retweeted 6		Like 8 Liked 8	/StockTwits/status/727962178872086529
@CNBCnow @CNBCnow @CNBCnow @CNBCnow @CNBCnow	CNBC Now‏Verified account @CNBCnow	4 May 2016			Stocks moving post-earnings: $TSLA +3.3% $WFM +5.2% $ZNGA +11.7% $TRIP -7% $WTW +17% More » http://cnb.cx/1T28JQu	1 29 29 9 9	Retweet 29 Retweeted 29		Like 9 Liked 9	/CNBCnow/status/727956584551194624
@ElectrekCo @ElectrekCo @ElectrekCo @ElectrekCo @ElectrekCo	Electrek.Co‏ @ElectrekCo	4 May 2016			Tesla announces new Model 3 production plan, 500,000 cars/yr by 2018, instead of 2020 $TSLA http://electrek.co/2016/05/04/tesla-tsla-surge-model-3-production/ …pic.twitter.com/Om6ZRQ8Xok	3 40 40 53 53	Retweet 40 Retweeted 40		Like 53 Liked 53	/ElectrekCo/status/727956004634124288
@StockTwits @StockTwits @StockTwits @StockTwits @StockTwits	StockTwits‏Verified account @StockTwits	4 May 2016			Tesla spiked 4% after earnings. But here's how it's trading now: http://stks.co/g4AFf $TSLA pic.twitter.com/WpSQplBTWS	5 20 20 14 14	Retweet 20 Retweeted 20		Like 14 Liked 14	/StockTwits/status/727954091238928384
@ReutersBiz @ReutersBiz @ReutersBiz @ReutersBiz @ReutersBiz	Reuters Business‏Verified account @ReutersBiz	4 May 2016			BREAKING: Tesla shares surge in after-hours trading as orders of Model S up 45 percent from previous year $TSLA	2 36 36 12 12	Retweet 36 Retweeted 36		Like 12 Liked 12	/ReutersBiz/status/727953847012999168
@WrigleyTom @WrigleyTom @WrigleyTom @WrigleyTom @WrigleyTom	Tom Wrigley‏ @WrigleyTom	4 May 2016			$TSLA $230 at 4:10pm fwiw "@thenotablecalls $TSLA - Tesla 2018 guidance appears huge - 500K cars. Thats years ahead of Street."	8 8 9 9	Retweet 8 Retweeted 8		Like 9 Liked 9	/WrigleyTom/status/727953818441424896
@CNBC @CNBC @CNBC @CNBC @CNBC	CNBC‏Verified account @CNBC	4 May 2016			EARNINGS : Tesla Q1 Loss ($0.57) vs. ($0.58) Est.; Q1 Revs. $1.60B vs. $1.60B Est. • $TSLA http://cnb.cx/23pYoxp pic.twitter.com/yJCK0WIqGk	22 22 6 6	Retweet 22 Retweeted 22		Like 6 Liked 6	/CNBC/status/727952172705439744
@WallStCynic @WallStCynic @WallStCynic @WallStCynic @WallStCynic	Diogenes‏ @WallStCynic	4 May 2016			Here's my updated $TSLA executive departure list: pic.twitter.com/J6cdzBTxpx	2 12 12 20 20	Retweet 12 Retweeted 12		Like 20 Liked 20	/WallStCynic/status/727929594523856897
@MarketWatch @MarketWatch @MarketWatch @MarketWatch @MarketWatch	MarketWatch‏Verified account @MarketWatch	4 May 2016			Tesla stock is dropping on reports that key executives are leaving the company: http://on.mktw.net/1VKbVR8 $TSLA pic.twitter.com/XmVDupZESo	9 45 45 33 33	Retweet 45 Retweeted 45		Like 33 Liked 33	/MarketWatch/status/727910040372449281
@MarketWatch @MarketWatch @MarketWatch @MarketWatch @MarketWatch	MarketWatch‏Verified account @MarketWatch	4 May 2016			Tesla earnings are expected to hit after the bell today. Here's what to expect: http://on.mktw.net/1Zd0kYS $TSLA pic.twitter.com/CoMJMLhh54	20 20 16 16	Retweet 20 Retweeted 20		Like 16 Liked 16	/MarketWatch/status/727899089556377601
@MarketWatch @MarketWatch @MarketWatch @MarketWatch @MarketWatch	MarketWatch‏Verified account @MarketWatch	4 May 2016			Will cash burn at Tesla ever improve? We're hoping to find out when Elon Musk and co. report earnings today: http://on.mktw.net/1q0D8RO $TSLA	9 9 12 12	Retweet 9 Retweeted 9		Like 12 Liked 12	/MarketWatch/status/727891204503908352
@PeterReznicek @PeterReznicek @PeterReznicek @PeterReznicek @PeterReznicek	ShadowTrader‏ @PeterReznicek	30 Apr 2016			ShadowTrader Video 05.01.16 - The quad is still the sharpest tool in the shed http://wp.me/p7ad3F-2lT $AMZN $TSLA $GOOGL $NFLX $AAPL $BABA	1 5 5 14 14	Retweet 5 Retweeted 5		Like 14 Liked 14	/PeterReznicek/status/726525426433142785
@SJosephBurns @SJosephBurns @SJosephBurns @SJosephBurns @SJosephBurns @eWhispers	Steve Burns‏ @SJosephBurns	30 Apr 2016			Earnings season peaks $BABA $FIT $TSLA $GPRO $PCLN $S $PFE $CHK $CVS $TREE $FEYE http://eps.sh/cal @eWhisperspic.twitter.com/DxgN2oaXrM	15 15 14 14	Retweet 15 Retweeted 15		Like 14 Liked 14	/SJosephBurns/status/726405357908545537
@OMillionaires @OMillionaires @OMillionaires @OMillionaires @OMillionaires	Option Millionaires‏ @OMillionaires	29 Apr 2016			$TSLA reports Weds AHs-has closed the next day up/down 9.5% on average over the past 12 quarters (8 up vs. 4 down) pic.twitter.com/FoGREnMwN2	7 7 9 9	Retweet 7 Retweeted 7		Like 9 Liked 9	/OMillionaires/status/726121321319530497
@TeslaModel3News @TeslaModel3News @TeslaModel3News @TeslaModel3News @TeslaModel3News	Tesla Model 3 News‏ @TeslaModel3News	29 Apr 2016	#Model3		Low drag coefficient key to keep battery pack bellow 60kWh and price down http://electrek.co/2016/04/26/tesla-model-3-battery-pack-cost-kwh/ … #Model3 $TSLA pic.twitter.com/aX3vIzuyn8	11 11 27 27	Retweet 11 Retweeted 11		Like 27 Liked 27	/TeslaModel3News/status/726075695714193408
@SwingWarrior @SwingWarrior @SwingWarrior @SwingWarrior @SwingWarrior	Swing Trade Warrior‏ @SwingWarrior	29 Apr 2016	#Stocks,Trading	#Trading	Day Trading Chatroom for FREE! http://bit.ly/1VSTU1H #Stocks #Trading $AAPL $FB $AMZN $TSLA $GRPN $GPRO $TWTR $SPYpic.twitter.com/Wq6Sx6CeGx	11 11 5 5	Retweet 11 Retweeted 11		Like 5 Liked 5	/SwingWarrior/status/725950553155588096
@YahooFinance @YahooFinance @YahooFinance @YahooFinance @YahooFinance	Yahoo Finance‏Verified account @YahooFinance	28 Apr 2016			Elon Musk supports his business empire with unusual financial moves http://yhoo.it/1VUH1WR $TSLA pic.twitter.com/lS4SuuntCS	11 11 13 13	Retweet 11 Retweeted 11		Like 13 Liked 13	/YahooFinance/status/725693633727467520
@businessinsider @businessinsider @businessinsider @businessinsider @businessinsider	Business Insider‏Verified account @businessinsider	27 Apr 2016			Problems with Tesla's Model X $TSLA http://read.bi/1SKKwLh pic.twitter.com/1g2RHlfKkG	24 24 18 18	Retweet 24 Retweeted 24		Like 18 Liked 18	/businessinsider/status/725497570227814401
@OptionsHawk @OptionsHawk @OptionsHawk @OptionsHawk @OptionsHawk	Joe Kunkle‏ @OptionsHawk	27 Apr 2016			Tesla $TSLA buyer of 1,000 May 27th (W) $270 calls $7.35 to $7.50 near the closing bell.	11 11 21 21	Retweet 11 Retweeted 11		Like 21 Liked 21	/OptionsHawk/status/725417293308637186
@srussolillo @srussolillo @srussolillo @srussolillo @srussolillo	Steven Russolillo‏Verified account @srussolillo	27 Apr 2016			Elon Musk has helped financially support his companies in ways that are as unconventional as he is http://on.wsj.com/1UhB70b $TSLA $SCTY	5 37 37 67 67	Retweet 37 Retweeted 37		Like 67 Liked 67	/srussolillo/status/725397518390009856
@ElectrekCo @ElectrekCo @ElectrekCo @ElectrekCo @ElectrekCo	Electrek.Co‏ @ElectrekCo	27 Apr 2016			Tesla President talks factory in China & increasing capacity to satisfy Model 3 demand $TSLA http://electrek.co/2016/04/27/tesla-president-talks-about-a-factory-in-china-and-increasing-production-capacity-to-satisfy-model-3-demand/ …pic.twitter.com/aSLL9t3XAp	20 20 24 24	Retweet 20 Retweeted 20		Like 24 Liked 24	/ElectrekCo/status/725369347737182209
@QTRResearch @QTRResearch @QTRResearch @QTRResearch @QTRResearch	Quoth the Raven‏ @QTRResearch	26 Apr 2016			Everytime I say "nah, nobody will bid for $TSLA, $HLF, etc at these prices", I just think about $GMCR.pic.twitter.com/6sxh1x9Ihj	3 2 2 15 15	Retweet 2 Retweeted 2		Like 15 Liked 15	/QTRResearch/status/725081441038667776
@QTRResearch @QTRResearch @QTRResearch @QTRResearch @QTRResearch	Quoth the Raven‏ @QTRResearch	26 Apr 2016			If $AAPL buys $TSLA we should all just quit the stock market.	4 8 8 15 15	Retweet 8 Retweeted 8		Like 15 Liked 15	/QTRResearch/status/725080255992573952
@RedDogT3 @RedDogT3 @RedDogT3 @RedDogT3 @RedDogT3	Scott Redler‏Verified account @RedDogT3	25 Apr 2016			$tsla is a focus. I'm long some. As long as it holds $250ish. I might add if volume closes it above $254.50. R. Baron thinks $900	1 6 6 12 12	Retweet 6 Retweeted 6		Like 12 Liked 12	/RedDogT3/status/724587601366269954
@JustinPulitzer @JustinPulitzer @JustinPulitzer @JustinPulitzer @JustinPulitzer	Justin Pulitzer‏ @JustinPulitzer	24 Apr 2016			Weekend Review VIDEO 4/24 $VIX $TLT $IBB $ALKS $GILD $GLD $SPY $IWM $QQQ $AAPL $FB $AMZN $NFLX $GOOGL $MSFT $TSLA $Vhttps://youtu.be/MEpam5ZSmXE	2 10 10 13 13	Retweet 10 Retweeted 10		Like 13 Liked 13	/JustinPulitzer/status/724436795543425025
@MarketWatch @MarketWatch @MarketWatch @MarketWatch @MarketWatch	MarketWatch‏Verified account @MarketWatch	24 Apr 2016			Why $TSLA shareholders are loving Tesla's executive compensation plan http://on.mktw.net/1Whwq6u via @TimMullaneypic.twitter.com/Sx7i5EIBg9	2 22 22 35 35	Retweet 22 Retweeted 22		Like 35 Liked 35	/MarketWatch/status/724290827304972288
@StockTwits @StockTwits @StockTwits @StockTwits @StockTwits	StockTwits‏Verified account @StockTwits	24 Apr 2016			Tesla’s share price vs. General Motors’ share price since 2011: http://stks.co/j4AJL $GM $TSLA	2 11 11 7 7	Retweet 11 Retweeted 11		Like 7 Liked 7	/StockTwits/status/724288806023626752
@RedDogT3 @RedDogT3 @RedDogT3 @RedDogT3 @RedDogT3	Scott Redler‏Verified account @RedDogT3	22 Apr 2016			Went home long $feye $gpro $vrx $ibb $tsla. Short $spy	10 6 6 47 47	Retweet 6 Retweeted 6		Like 47 Liked 47	/RedDogT3/status/723603724560674817
@TeslaModel3News @TeslaModel3News @TeslaModel3News @TeslaModel3News @TeslaModel3News	Tesla Model 3 News‏ @TeslaModel3News	22 Apr 2016	#model3,TeslaModel3,Tesla	#TeslaModel3	How do you like #model3 handles? $TSLA #TeslaModel3 #Teslapic.twitter.com/8hH1a2g0Sg	12 15 15 42 42	Retweet 15 Retweeted 15		Like 42 Liked 42	/TeslaModel3News/status/723512349018169344
@StockTwits @StockTwits @StockTwits @StockTwits @StockTwits	StockTwits‏Verified account @StockTwits	19 Apr 2016			When Tesla releases a new car, this happens to their web traffic. Amazing share via: http://stks.co/j4A8y $TSLA pic.twitter.com/iPM4i6PpIJ	2 39 39 32 32	Retweet 39 Retweeted 39		Like 32 Liked 32	/StockTwits/status/722584155008147457
@RedDogT3 @RedDogT3 @RedDogT3 @RedDogT3 @RedDogT3	Scott Redler‏Verified account @RedDogT3	19 Apr 2016			The Chinese Version of today's recap and look ahead. $spy $spx $aapl $fb $tsla $pot $mos $nflx $ibm $gs $xlehttps://m.youtube.com/watch?feature=youtu.be&v=u-H0RjbADAw …	7 7 7 16 16	Retweet 7 Retweeted 7		Like 16 Liked 16	/RedDogT3/status/722571393947340801
@CNNBusiness @CNNBusiness @CNNBusiness @CNNBusiness @CNNBusiness	CNN Business‏Verified account @CNNBusiness	19 Apr 2016			Tesla stock is sliding on concerns about multiple glitches with the Model X SUV http://cnnmon.ie/23XNHnO $TSLA pic.twitter.com/1hWRNS8wrl	1 29 29 23 23	Retweet 29 Retweeted 29		Like 23 Liked 23	/CNNBusiness/status/722552104120938496
@autumnal_city @autumnal_city @autumnal_city @autumnal_city @autumnal_city @autumnal_city	autumn‏ @autumnal_city	19 Apr 2016			.@autumnalcity87 added large $TSLA long, multiple strikes and expires. Gotta be careful or i'm going to show up on @WallStJesus radar	4 2 2 11 11	Retweet 2 Retweeted 2		Like 11 Liked 11	/autumnal_city/status/722499416322478080
@autumnal_city @autumnal_city @autumnal_city @autumnal_city @autumnal_city @autumnal_city	autumn‏ @autumnal_city	19 Apr 2016			.@autumnalcity87 for those of you who follow closely and know my method intimately, study where $TSLA turned today. *massive* ref. point.	2 3 3 7 7	Retweet 3 Retweeted 3		Like 7 Liked 7	/autumnal_city/status/722497915587944448
@CNBC @CNBC @CNBC @CNBC @CNBC	CNBC‏Verified account @CNBC	19 Apr 2016			Tesla $TSLA drops on Consumer Reports warning http://cnb.cx/1SXB8RG	9 9 13 13	Retweet 9 Retweeted 9		Like 13 Liked 13	/CNBC/status/722491433748426752
@OpenOutcrier @OpenOutcrier @OpenOutcrier @OpenOutcrier @OpenOutcrier	Open Outcrier‏ @OpenOutcrier	19 Apr 2016			$TSLA hearing Consumer Reports making neg comments on quality	4 4 4 4	Retweet 4 Retweeted 4		Like 4 Liked 4	/OpenOutcrier/status/722436216205877248
@ElectrekCo @ElectrekCo @ElectrekCo @ElectrekCo @ElectrekCo	Electrek.Co‏ @ElectrekCo	19 Apr 2016			Exclusive: Apple hires former Tesla VP Chris Porritt for ‘special [car] project’ http://electrek.co/2016/04/19/exclusive-apple-tesla-vp-chris-porritt-car-project/ … $TSLA $AAPLpic.twitter.com/X8cYztExoP	2 68 68 57 57	Retweet 68 Retweeted 68		Like 57 Liked 57	/ElectrekCo/status/722409515094663170
@TeslaModel3News @TeslaModel3News @TeslaModel3News @TeslaModel3News @TeslaModel3News	Tesla Model 3 News‏ @TeslaModel3News	18 Apr 2016	#Model3,TeslaModel3,Tesla	#TeslaModel3	#Model3 reservations approaching 400,000, says Tesla Vice President $TSLA #TeslaModel3 #Tesla	19 19 27 27	Retweet 19 Retweeted 19		Like 27 Liked 27	/TeslaModel3News/status/722271268544913413
@YahooFinance @YahooFinance @YahooFinance @YahooFinance @YahooFinance	Yahoo Finance‏Verified account @YahooFinance	18 Apr 2016			Elon Musk ahead of pace for $1.6 billion Tesla Motors payday http://yhoo.it/20R5eMM $TSLA pic.twitter.com/2Y87TKSVJ8	5 5 5 5	Retweet 5 Retweeted 5		Like 5 Liked 5	/YahooFinance/status/722128573931257856
@z8angela @z8angela @z8angela @z8angela @z8angela	Angela Zhou‏ @z8angela	18 Apr 2016	#EarningSeason		Although $SPX climbed to its recent highs in lite vol, some leaders stalled out w/ bearish reversals seen: $NFLX $TSLA $AAPL #EarningSeason	1 2 2 12 12	Retweet 2 Retweeted 2		Like 12 Liked 12	/z8angela/status/722114459704033280
@LinnaneCiara @LinnaneCiara @LinnaneCiara @LinnaneCiara @LinnaneCiara	ciara linnane‏Verified account @LinnaneCiara	18 Apr 2016			Check out the video of this Tesla Model S autopilot taking over and avoiding collision $TSLA http://on.mktw.net/20LtTCj pic.twitter.com/0YrRRorgjC	8 8 5 5	Retweet 8 Retweeted 8		Like 5 Liked 5	/LinnaneCiara/status/722081344113766400
@ACInvestorBlog @ACInvestorBlog @ACInvestorBlog @ACInvestorBlog @ACInvestorBlog	Antonio Costa‏ @ACInvestorBlog	18 Apr 2016			$AAPL $TSLA Apple runs secret car lab in Berlin with 15-20 employees, report says http://appleinsider.com/articles/16/04/18/apple-runs-secret-car-lab-in-berlin-with-15-20-employees-report-says …	8 8 6 6	Retweet 8 Retweeted 8		Like 6 Liked 6	/ACInvestorBlog/status/722025546473807872
@ElectrekCo @ElectrekCo @ElectrekCo @ElectrekCo @ElectrekCo	Electrek.Co‏ @ElectrekCo	18 Apr 2016			Tesla hires SunEdison’s energy storage lead as the company is going bankrupt $TSLA $SUNE http://electrek.co/2016/04/18/tesla-sunedison-energy-storage-bankrupt/ …pic.twitter.com/8LMNXDd6XD	1 13 13 16 16	Retweet 13 Retweeted 13		Like 16 Liked 16	/ElectrekCo/status/722011723914354688
@JustinPulitzer @JustinPulitzer @JustinPulitzer @JustinPulitzer @JustinPulitzer	Justin Pulitzer‏ @JustinPulitzer	17 Apr 2016			Weekend Review VIDEO (4/17): $VIX $TLT $IBB $ALKS $GLD $SPY $IWM $QQQ $AAPL $FB $AMZN $NFLX $GOOGL $TSLA $CMG $PCLNhttps://youtu.be/iBC_GQnUgYM	9 9 20 20	Retweet 9 Retweeted 9		Like 20 Liked 20	/JustinPulitzer/status/721884386367578112
@biggercapital @biggercapital @biggercapital @biggercapital @biggercapital	Michael Bigger‏ @biggercapital	17 Apr 2016			The Chevy Bolt looks like my landscaper lawnmower. $GM $TSLA pic.twitter.com/DuAw60jlLz	5 3 3 6 6	Retweet 3 Retweeted 3		Like 6 Liked 6	/biggercapital/status/721722154824437764
@abnormalreturns @abnormalreturns @abnormalreturns @abnormalreturns @abnormalreturns	Tadas Viskanta‏ @abnormalreturns	16 Apr 2016			Saturday links: psychosomatic illnesses, mindfulness apps and becoming a minimalist. http://abnormalreturns.com/2016/04/16/saturday-links-cumulative-advantage/ … $AAPL $TSLA $F $AMZN $FB $KO	5 5 9 9	Retweet 5 Retweeted 5		Like 9 Liked 9	/abnormalreturns/status/721305425795125248
@ppprophet @ppprophet @ppprophet @ppprophet @ppprophet	Nostradamus‏ @ppprophet	15 Apr 2016	#STOCKMARKET		$SPX on the top of downtrend Channel Be careful! #STOCKMARKET $SPY $AAPL $AMZN $TSLA $FB $QQQ $DIA $NFLX $PCLN $C $Fpic.twitter.com/UKZCyLYuBq	45 45 84 84	Retweet 45 Retweeted 45		Like 84 Liked 84	/ppprophet/status/721174261180854273
@STAUNCHWEALTH @STAUNCHWEALTH @STAUNCHWEALTH @STAUNCHWEALTH @STAUNCHWEALTH	StaunchTradingModel‏ @STAUNCHWEALTH	14 Apr 2016			Trading is about waiting. Its not a waste of time. Its absolutely necessary. Stalk the Prey $spy $nflx $tsla $amznpic.twitter.com/YowiD1KcH0	4 38 38 59 59	Retweet 38 Retweeted 38		Like 59 Liked 59	/STAUNCHWEALTH/status/720780871041593344
@ProTrader_Mike @ProTrader_Mike @ProTrader_Mike @ProTrader_Mike @ProTrader_Mike	MOJO DAY TRADING‏ @ProTrader_Mike	14 Apr 2016			$SUNE Solar powered car hitting the market competing with $TSLA that's why it's up big today pic.twitter.com/R3HOcbUOB7	1 4 4 18 18	Retweet 4 Retweeted 4		Like 18 Liked 18	/ProTrader_Mike/status/720701781756493824
@TeslaModel3News @TeslaModel3News @TeslaModel3News @TeslaModel3News @TeslaModel3News	Tesla Model 3 News‏ @TeslaModel3News	14 Apr 2016	#model3,TeslaModel3,TeslaMotors	#TeslaModel3	Did you reserve a #model3? Get in the tracker! https://model3tracker.info #TeslaModel3 #TeslaMotors $TSLA pic.twitter.com/bqoN3z3qXI	1 18 18 25 25	Retweet 18 Retweeted 18		Like 25 Liked 25	/TeslaModel3News/status/720671073247879169
@ElectrekCo @ElectrekCo @ElectrekCo @ElectrekCo @ElectrekCo	Electrek.Co‏ @ElectrekCo	14 Apr 2016			Tesla Model S deliveries are up 117% in Switzerland $TSLA [Chart] http://electrek.co/2016/04/14/tesla-model-s-deliveries-switzerland/ …pic.twitter.com/jNhWHCklaj	18 18 21 21	Retweet 18 Retweeted 18		Like 21 Liked 21	/ElectrekCo/status/720569443026227200
@DanielEran @DanielEran @DanielEran @DanielEran @DanielEran	Daniel Eran Insider‏ @DanielEran	13 Apr 2016			I guess we're not keeping track anymore, but $AAPL market cap is > $GOOG by more than $100 billion (a gap that's ~3x $TSLA)	7 17 17 24 24	Retweet 17 Retweeted 17		Like 24 Liked 24	/DanielEran/status/720366186127491074
@evannex_com @evannex_com @evannex_com @evannex_com @evannex_com	EVANNEX for Tesla‏ @evannex_com	13 Apr 2016	#TeslaModel3,tesla,teslamotors,teslamodels,electricvehicle,EV	#tesla	Check out the #TeslaModel3 on a test track, view here: http://ow.ly/10DrPY $tsla #tesla #teslamotors #teslamodels #electricvehicle #EV	9 9 7 7	Retweet 9 Retweeted 9		Like 7 Liked 7	/evannex_com/status/720361451458805760
@TeslaAgnostic @TeslaAgnostic @TeslaAgnostic @TeslaAgnostic @TeslaAgnostic	Realist‏ @TeslaAgnostic	13 Apr 2016			$TSLA has been holding back used car inventory in order to boost new car sales, while cars are rotting away at lots esp after the facelift	2 2 2 5 5	Retweet 2 Retweeted 2		Like 5 Liked 5	/TeslaAgnostic/status/720352643760005121
@canuck2usa @canuck2usa @canuck2usa @canuck2usa @canuck2usa	CtheLightTrading‏ @canuck2usa	13 Apr 2016			$TSLA twerky again lol I cant believe its gonna to rip higher again right?	1 3 3 10 10	Retweet 3 Retweeted 3		Like 10 Liked 10	/canuck2usa/status/720327462823964672
@evannex_com @evannex_com @evannex_com @evannex_com @evannex_com	EVANNEX for Tesla‏ @evannex_com	13 Apr 2016	#TeslaModelS,tesla,teslamotors,teslamodel3,EV	#tesla	#TeslaModelS has supercar perfromance for 1/10th the price, read here: http://ow.ly/10CXeu $tsla #tesla #teslamotors #teslamodel3 #EV	6 6 7 7	Retweet 6 Retweeted 6		Like 7 Liked 7	/evannex_com/status/720301418268200961
@abnormalreturns @abnormalreturns @abnormalreturns @abnormalreturns @abnormalreturns	Tadas Viskanta‏ @abnormalreturns	13 Apr 2016			Wednesday links: ineffective hedging, unconstrained bond funds and Slack vs. e-mail. http://abnormalreturns.com/2016/04/13/wednesday-links-ineffective-timing/ … $SPY $TSLA $AAPL $NATH $AMZN	2 2 4 4	Retweet 2 Retweeted 2		Like 4 Liked 4	/abnormalreturns/status/720286799839428608
@VisualCap @VisualCap @VisualCap @VisualCap @VisualCap	Visual Capitalist‏Verified account @VisualCap	13 Apr 2016			Step By Step: How Elon Musk Built His Empire... http://www.visualcapitalist.com/how-elon-musk-built-his-empire/ … $tsla pic.twitter.com/ZkAJe5wLCR	9 9 9 9	Retweet 9 Retweeted 9		Like 9 Liked 9	/VisualCap/status/720280558652133376
@ElectrekCo @ElectrekCo @ElectrekCo @ElectrekCo @ElectrekCo	Electrek.Co‏ @ElectrekCo	13 Apr 2016			Tesla loses another executive as its VP of Regulatory Affairs leaves $TSLA http://electrek.co/2016/04/13/tesla-executive-vp-regulatory-affairs/ …pic.twitter.com/tgaVSU3Q4C	2 2 10 10	Retweet 2 Retweeted 2		Like 10 Liked 10	/ElectrekCo/status/720242453853241345
@evannex_com @evannex_com @evannex_com @evannex_com @evannex_com	EVANNEX for Tesla‏ @evannex_com	13 Apr 2016	#Tesla,tesla,teslamodels,teslamotors,teslamodelx,EV	#tesla	Lots of big news in the world of #Tesla - here's the recap: http://ow.ly/10BYrR $tsla #tesla #teslamodels #teslamotors #teslamodelx #EV	3 3 5 5	Retweet 3 Retweeted 3		Like 5 Liked 5	/evannex_com/status/720208874180079616
@DanaBrunetti @DanaBrunetti @DanaBrunetti @DanaBrunetti @DanaBrunetti	Dana Brunetti‏Verified account @DanaBrunetti	12 Apr 2016			Out of $TSLA after a good run, now looking for something to replace it in my portfolio with. Any informed suggestions?	13 4 4 53 53	Retweet 4 Retweeted 4		Like 53 Liked 53	/DanaBrunetti/status/720029054607360000
@IcemanTrading @IcemanTrading @IcemanTrading @IcemanTrading @IcemanTrading	ICEMAN‏ @IcemanTrading	12 Apr 2016			4/12/16 Day 2 SKYPE Trading live recap $TSLA $LABU $IDTI $SDRL $NUGT send email to barrymohan81@gmail.com...http://youtu.be/043OCkJqzqM?a	3 3 8 8	Retweet 3 Retweeted 3		Like 8 Liked 8	/IcemanTrading/status/719996149952880641
@businessinsider @businessinsider @businessinsider @businessinsider @businessinsider	Business Insider‏Verified account @businessinsider	12 Apr 2016			Automakers urge government to pump the brakes on self-driving car regulations $TSLA http://read.bi/1VRp3T6 pic.twitter.com/mzNaHcNGTV	19 19 21 21	Retweet 19 Retweeted 19		Like 21 Liked 21	/businessinsider/status/719949204156755968
@TeslaModel3News @TeslaModel3News @TeslaModel3News @TeslaModel3News @TeslaModel3News	Tesla Model 3 News‏ @TeslaModel3News	12 Apr 2016	#Model3,ModelS,ModelX,Tesla	#ModelS	Tesla Model S gets Model X front. Will also #Model3 get the same style? #ModelS #ModelX #Tesla $TSLA pic.twitter.com/ItjUVzgnUB	1 6 6 28 28	Retweet 6 Retweeted 6		Like 28 Liked 28	/TeslaModel3News/status/719943089738133504
@YahooFinance @YahooFinance @YahooFinance @YahooFinance @YahooFinance	Yahoo Finance‏Verified account @YahooFinance	12 Apr 2016			Tesla's Model S getting a facelift http://yhoo.it/1Wq4yO3 $TSLA pic.twitter.com/z17ja8alUD	8 8 10 10	Retweet 8 Retweeted 8		Like 10 Liked 10	/YahooFinance/status/719936637048762368
@WSJ @WSJ @WSJ @WSJ @WSJ	The Wall Street Journal‏Verified account @WSJ	11 Apr 2016			Tesla recalls Model X SUVs for problem with third-row seat http://on.wsj.com/22pdIdf $TSLA	1 66 66 45 45	Retweet 66 Retweeted 66		Like 45 Liked 45	/WSJ/status/719674063556186113
@scottbudman @scottbudman @scottbudman @scottbudman @scottbudman	scott budman‏Verified account @scottbudman	11 Apr 2016			Tesla: Voluntary recall of 2,700 Model X vehicles, due to back seat issue. $TSLA pic.twitter.com/NPAkc3U6GS	1 6 6 10 10	Retweet 6 Retweeted 6		Like 10 Liked 10	/scottbudman/status/719572470014021632
@ihors3 @ihors3 @ihors3 @ihors3 @ihors3	Ihor Dusaniwsky‏ @ihors3	11 Apr 2016			$TSLA shorts not giving up - over $450 million in new short sales last week - borrow rates now over 8% fee. @S3Partners	12 12 5 5	Retweet 12 Retweeted 12		Like 5 Liked 5	/ihors3/status/719538616188473346
@WallStJesus @WallStJesus @WallStJesus @WallStJesus @WallStJesus	JE$US‏ @WallStJesus	11 Apr 2016			$TSLA CALL SWEEPERS ACTIVE INTO EARLY WEAKNESS .. pic.twitter.com/ZyPAGeXTFp	1 5 5 7 7	Retweet 5 Retweeted 5		Like 7 Liked 7	/WallStJesus/status/719533017295888384
@YahooFinance @YahooFinance @YahooFinance @YahooFinance @YahooFinance	Yahoo Finance‏Verified account @YahooFinance	11 Apr 2016	#Stocks		#Stocks to Watch Today: $YHOO, $WFC, $TSLA, $AA, $HTZpic.twitter.com/UNgGa3c1HD	11 11 10 10	Retweet 11 Retweeted 11		Like 10 Liked 10	/YahooFinance/status/719504999336833024
@ElectrekCo @ElectrekCo @ElectrekCo @ElectrekCo @ElectrekCo	Electrek.Co‏ @ElectrekCo	11 Apr 2016			Tesla Model S deliveries are up 35% in Germany – record deliveries in March [Chart] $TSLA http://electrek.co/2016/04/11/tesla-model-s-deliveries-germany-q1-2016/ …pic.twitter.com/nMwAMKMY05	10 10 13 13	Retweet 10 Retweeted 10		Like 13 Liked 13	/ElectrekCo/status/719494984454385664
@InvestorsLive @InvestorsLive @InvestorsLive @InvestorsLive @InvestorsLive	Nathan Michaud‏Verified account @InvestorsLive	8 Apr 2016			And that my friends is why you don't bet against $TSLA lol ... @elonmusk lands first stage rockets on barges in the middle of the ocean	1 14 14 35 35	Retweet 14 Retweeted 14		Like 35 Liked 35	/InvestorsLive/status/718543193420206082
@OphirGottlieb @OphirGottlieb @OphirGottlieb @OphirGottlieb @OphirGottlieb @Benzinga	Ophir Gottlieb‏Verified account @OphirGottlieb Benzinga.comVerified account @Benzinga	8 Apr 2016			Bookmark this tweet. $TSLA will trade above $400 within 4 years. https://twitter.com/Benzinga/status/718506126300422144 … Moas On Tesla: 'I Wouldn't Pay $180 For This Thing' $BBBY $F $FLR http://benzinga.com/z/7820932	5 2 2 15 15	Retweet 2 Retweeted 2		Like 15 Liked 15	/OphirGottlieb/status/718506352398741505
@ReformedBroker @ReformedBroker @ReformedBroker @ReformedBroker @ReformedBroker	Downtown Josh Brown‏Verified account @ReformedBroker	8 Apr 2016			We have a hot show today @HalftimeReport - Super @MarioGabelli on for the hour, plus the analyst who cut $TSLA to sell. Tune in at 12!	3 2 2 11 11	Retweet 2 Retweeted 2		Like 11 Liked 11	/ReformedBroker/status/718467303298478080
@Lebeaucarnews @Lebeaucarnews @Lebeaucarnews @Lebeaucarnews @Lebeaucarnews	Phil LeBeau‏Verified account @Lebeaucarnews	7 Apr 2016			How do pre-orders for $TSLA Model 3 compare to reservations for Tesla Model X & S pre-production. pic.twitter.com/LjFVpwrYrH	3 35 35 34 34	Retweet 35 Retweeted 35		Like 34 Liked 34	/Lebeaucarnews/status/718171757321023488
@bespokeinvest @bespokeinvest @bespokeinvest @bespokeinvest @bespokeinvest	Bespoke‏ @bespokeinvest	7 Apr 2016			Tesla $TSLA has already seen a 40% decline and 85% rally this year, up 18% YTD. One of the crazier charts out there: pic.twitter.com/Z88ifieySi	2 21 21 18 18	Retweet 21 Retweeted 21		Like 18 Liked 18	/bespokeinvest/status/718149171123986432
@Lebeaucarnews @Lebeaucarnews @Lebeaucarnews @Lebeaucarnews @Lebeaucarnews	Phil LeBeau‏Verified account @Lebeaucarnews	7 Apr 2016			$TSLA racks up 325,000 Model 3 Reservations in 1 week. Here's the pace of pre-orders. pic.twitter.com/qn9VU7d89m	3 7 7 9 9	Retweet 7 Retweeted 7		Like 9 Liked 9	/Lebeaucarnews/status/718108986059399168
@ThinkFinance999 @ThinkFinance999 @ThinkFinance999 @ThinkFinance999 @ThinkFinance999	Paulo Santos‏ @ThinkFinance999	7 Apr 2016			$TSLA can give you the reservations for the Model 3, but somehow can't give you the net orders for the Model X. Think about it.	2 18 18 16 16	Retweet 18 Retweeted 18		Like 16 Liked 16	/ThinkFinance999/status/718091406993186816
@canuck2usa @canuck2usa @canuck2usa @canuck2usa @canuck2usa	CtheLightTrading‏ @canuck2usa	7 Apr 2016			$TSLA over 325,000 orders in 72 hours 4 new $35K Electric Ride; providing further compelling evidence that US growth is falling off a cliff	7 5 5 15 15	Retweet 5 Retweeted 5		Like 15 Liked 15	/canuck2usa/status/718090534447808512
@Lebeaucarnews @Lebeaucarnews @Lebeaucarnews @Lebeaucarnews @Lebeaucarnews	Phil LeBeau‏Verified account @Lebeaucarnews	7 Apr 2016			BREAKING: $TSLA says 325,000 Model 3 reservations works out to implied future sales totalling $14 Billion	6 33 33 30 30	Retweet 33 Retweeted 33		Like 30 Liked 30	/Lebeaucarnews/status/718084675755966464
@SquawkAlley @SquawkAlley @SquawkAlley @SquawkAlley @SquawkAlley	Squawk Alley‏Verified account @SquawkAlley	7 Apr 2016			Ever wished you could watch a Tesla race a Boeing 737? You're in luck http://cnb.cx/25LNLZQ $TSLA https://amp.twimg.com/v/e44d8455-341e-4ce0-a686-56040cf6284b …	18 18 24 24	Retweet 18 Retweeted 18		Like 24 Liked 24	/SquawkAlley/status/718050404362280960
@ElectrekCo @ElectrekCo @ElectrekCo @ElectrekCo @ElectrekCo	Electrek.Co‏ @ElectrekCo	7 Apr 2016			Tesla Model 3 is shaking up the industry: Daimler shareholders express concerns $TSLA http://electrek.co/2016/04/07/tesla-model-3-daimler-shareholder/ …pic.twitter.com/nA3mG1T7zZ	25 25 35 35	Retweet 25 Retweeted 25		Like 35 Liked 35	/ElectrekCo/status/718011661630574592
@StockTwits @StockTwits @StockTwits @StockTwits @StockTwits	StockTwits‏Verified account @StockTwits	6 Apr 2016			What biotech did today, how to play @howardlindzon in golf, and the remarkable Tesla rally: http://bit.ly/BiotechAndGolf $TSLA $SPY $AMGN $GILD	7 7 8 8	Retweet 7 Retweeted 7		Like 8 Liked 8	/StockTwits/status/717900879253254144
@shervin @shervin @shervin @shervin @shervin @shervin	shervin 🦄 🦄 🦄 🦄 🦄 🦄 🦄 🦄 🦄 🦄 🦄 🦄 🦄 🦄 🦄 🦄 🦄 🦄 🦄 🦄‏Verified account @shervin	6 Apr 2016			I think $TSLA will hit $100B by '18. Not $TSLA shareholder. I'm not financial advisor. Last predicted FB hitting $200B when it was $30/Share	11 22 22 70 70	Retweet 22 Retweeted 22		Like 70 Liked 70	/shervin/status/717899203998052352
@OptionsHawk @OptionsHawk @OptionsHawk @OptionsHawk @OptionsHawk	Joe Kunkle‏ @OptionsHawk	6 Apr 2016			$TSLA - Tesla traded 6,850 June $400 Calls and 3,797 June $420 calls today...alrighty then	8 26 26 38 38	Retweet 26 Retweeted 26		Like 38 Liked 38	/OptionsHawk/status/717819454319669250
@WrigleyTom @WrigleyTom @WrigleyTom @WrigleyTom @WrigleyTom	Tom Wrigley‏ @WrigleyTom	6 Apr 2016			pm $BBBY $OLLI $APOL $MG $CAFD $APOG Investor Day $WYNN Fast- talking $TSLA Cramer- CEO $CFMS am $CAG $KMX $RADpic.twitter.com/4wUSYiV4f5	1 10 10 9 9	Retweet 10 Retweeted 10		Like 9 Liked 9	/WrigleyTom/status/717801957444993025
@StockTwits @StockTwits @StockTwits @StockTwits @StockTwits	StockTwits‏Verified account @StockTwits	6 Apr 2016			Tesla is up 37% over the last month. And some traders are getting this message trying to short it: http://stks.co/yOpq $TSLA	4 22 22 18 18	Retweet 22 Retweeted 22		Like 18 Liked 18	/StockTwits/status/717795549886484480
@StockTwits @StockTwits @StockTwits @StockTwits @StockTwits	StockTwits‏Verified account @StockTwits	6 Apr 2016			Reliving the epic Tesla short squeeze from 2013. This is the run that started it all: https://medium.com/@StockTwits/how-one-man-made-an-epic-call-on-tesla-and-why-we-started-our-new-podcast-bdd4b0a04c0c#.8h5t3ag2k … $TSLA	9 9 26 26	Retweet 9 Retweeted 9		Like 26 Liked 26	/StockTwits/status/717751638887366656
@MonacoTrader @MonacoTrader @MonacoTrader @MonacoTrader @MonacoTrader	MonacoTrader‏ @MonacoTrader	6 Apr 2016			Is $TSLA a cult? I put down a few facts for you ;) pic.twitter.com/xi8D74iKhR	4 6 6 20 20	Retweet 6 Retweeted 6		Like 20 Liked 20	/MonacoTrader/status/717750670774943748
@InvestorsLive @InvestorsLive @InvestorsLive @InvestorsLive @InvestorsLive	Nathan Michaud‏Verified account @InvestorsLive	5 Apr 2016			Fair point ... $TSLA @elonmuskpic.twitter.com/gwF1A3nQm7	16 16 33 33	Retweet 16 Retweeted 16		Like 33 Liked 33	/InvestorsLive/status/717417712843096065
@CNNBusiness @CNNBusiness @CNNBusiness @CNNBusiness @CNNBusiness	CNN Business‏Verified account @CNNBusiness	5 Apr 2016			Tesla's Model X finally getting past early production woes: 2,400 delivered this year http://cnnmon.ie/1MaNOYP $TSLA pic.twitter.com/o5KKIOCLiP	60 60 54 54	Retweet 60 Retweeted 60		Like 54 Liked 54	/CNNBusiness/status/717359140251779073
@echasan @echasan @echasan @echasan @echasan	Emily Chasan‏Verified account @echasan	5 Apr 2016	#BNEFSummit		Sales of @TeslaMotors 3 in first 3 days compared to $AAPL IPhone 6 and @starwars via @MLiebreich #BNEFSummit $TSLA pic.twitter.com/x8cvaeN54Z	4 22 22 16 16	Retweet 22 Retweeted 22		Like 16 Liked 16	/echasan/status/717350241809408001
@rickjnewman @rickjnewman @rickjnewman @rickjnewman @rickjnewman	Rick Newman‏Verified account @rickjnewman	5 Apr 2016			Self-driving cars are coming sooner than you think. Like, next year: http://ford.to/1SNbMsf $F $GM $TSLA	1 3 3 8 8	Retweet 3 Retweeted 3		Like 8 Liked 8	/rickjnewman/status/717329921329270787
@TeslaModel3News @TeslaModel3News @TeslaModel3News @TeslaModel3News @TeslaModel3News	Tesla Model 3 News‏ @TeslaModel3News	4 Apr 2016	#model3,modelS,TeslaModel3	#modelS	Dual Motor option for #model3 will be less expensive that for #modelS <$5,000 #TeslaModel3 $TSLA pic.twitter.com/LyQVxHMBz4	1 8 8 24 24	Retweet 8 Retweeted 8		Like 24 Liked 24	/TeslaModel3News/status/717113595914489856
@ReutersBiz @ReutersBiz @ReutersBiz @ReutersBiz @ReutersBiz	Reuters Business‏Verified account @ReutersBiz	4 Apr 2016			Tesla shares give up some gains after disappointing first-quarter sales: http://reut.rs/1qqrFvC $TSLA pic.twitter.com/zOlvFbyZdB	2 10 10 12 12	Retweet 10 Retweeted 10		Like 12 Liked 12	/ReutersBiz/status/717109529595523072
@jowens510 @jowens510 @jowens510 @jowens510 @jowens510	Jeremy C. Owens‏Verified account @jowens510	4 Apr 2016	#ModelX,Model3	#Model3	Tesla keeps having trouble making the #ModelX, but promises #Model3 will be different. $TSLA http://on.mktw.net/1S4QPG6 pic.twitter.com/jK6ZckdZoI	2 13 13 14 14	Retweet 13 Retweeted 13		Like 14 Liked 14	/jowens510/status/717106205500506112
@QTRResearch @QTRResearch @QTRResearch @QTRResearch @QTRResearch	Quoth the Raven‏ @QTRResearch	4 Apr 2016			Shown here: business as usual at the $TSLA plant pic.twitter.com/ZqQHqAhXUe	3 3 17 17	Retweet 3 Retweeted 3		Like 17 Liked 17	/QTRResearch/status/717085515602927618
@Lebeaucarnews @Lebeaucarnews @Lebeaucarnews @Lebeaucarnews @Lebeaucarnews	Phil LeBeau‏Verified account @Lebeaucarnews	4 Apr 2016			$TSLA says one root cause of parts shortages hampering production was "Tesla's hubris in adding far too much new tech to the Model X."	3 6 6 19 19	Retweet 6 Retweeted 6		Like 19 Liked 19	/Lebeaucarnews/status/717084976760688640
@Lebeaucarnews @Lebeaucarnews @Lebeaucarnews @Lebeaucarnews @Lebeaucarnews	Phil LeBeau‏Verified account @Lebeaucarnews	4 Apr 2016			BREAKING: $TSLA reaffirms full year delivery guidance of 80,000 - 90,000 vehicles.	2 15 15 19 19	Retweet 15 Retweeted 15		Like 19 Liked 19	/Lebeaucarnews/status/717084348512604160
@Lebeaucarnews @Lebeaucarnews @Lebeaucarnews @Lebeaucarnews @Lebeaucarnews	Phil LeBeau‏Verified account @Lebeaucarnews	4 Apr 2016			BREAKING: $TSLA Q1 Deliveries fall short of expectations due to parts shortages.	3 13 13 18 18	Retweet 13 Retweeted 13		Like 18 Liked 18	/Lebeaucarnews/status/717084080790056960
@QTRResearch @QTRResearch @QTRResearch @QTRResearch @QTRResearch	Quoth the Raven‏ @QTRResearch	4 Apr 2016			$TSLA Last Quarter Bullshit Detector 1. We're going to deliver 16K cars: FALSE 2. We won't issue equity: COMING SOON pic.twitter.com/SwCmJ2XcT9	1 7 7 21 21	Retweet 7 Retweeted 7		Like 21 Liked 21	/QTRResearch/status/717083557890564096
@YahooFinance @YahooFinance @YahooFinance @YahooFinance @YahooFinance	Yahoo Finance‏Verified account @YahooFinance	4 Apr 2016	#Stocks		Today’s #Stocks Winners: $AAPL, $TSLA, $VA http://yhoo.it/1N5edCe pic.twitter.com/87aKwpeuSt	12 12 10 10	Retweet 12 Retweeted 12		Like 10 Liked 10	/YahooFinance/status/717081921189187585
@Michael_Khouw @Michael_Khouw @Michael_Khouw @Michael_Khouw @Michael_Khouw	Michael C. Khouw‏Verified account @Michael_Khouw	4 Apr 2016			$35k car make a $35b co? 2015 Tesla sld 51,095 vehicles GM sold ~10m Tesla lost $889m GM made $8.45b EV $TSLA=$GM pic.twitter.com/5vT69JvLcB	8 16 16 44 44	Retweet 16 Retweeted 16		Like 44 Liked 44	/Michael_Khouw/status/717059847380807681
@Michael_Khouw @Michael_Khouw @Michael_Khouw @Michael_Khouw @Michael_Khouw	Michael C. Khouw‏Verified account @Michael_Khouw	4 Apr 2016			@OptionsAction @CNBCFastMoney $TSLA and $GM have essentially the same enterprise value today. 34.5b vs. 35b. Wow.pic.twitter.com/KuKe6G4miX	3 14 14 21 21	Retweet 14 Retweeted 14		Like 21 Liked 21	/Michael_Khouw/status/717056324136083456
@ElectrekCo @ElectrekCo @ElectrekCo @ElectrekCo @ElectrekCo	Electrek.Co‏ @ElectrekCo	4 Apr 2016			Tesla’s stock $TSLA climbing this morning after a weekend of Model 3 news and reservations http://electrek.co/2016/04/04/teslas-stock-tsla-model-3-news-reservations/ …pic.twitter.com/ZmTrttdg2h	1 13 13 21 21	Retweet 13 Retweeted 13		Like 21 Liked 21	/ElectrekCo/status/716980087459950594
@canuck2usa @canuck2usa @canuck2usa @canuck2usa @canuck2usa	CtheLightTrading‏ @canuck2usa	4 Apr 2016			$TSLA @160 "you will never see 250 again" Famous last words... Price action more important than words those are best kept for barstool	1 5 5 20 20	Retweet 5 Retweeted 5		Like 20 Liked 20	/canuck2usa/status/716961801263407106
@ElectrekCo @ElectrekCo @ElectrekCo @ElectrekCo @ElectrekCo	Electrek.Co‏ @ElectrekCo	4 Apr 2016			Tesla hired Apple’s OS security expert as connected cars are becoming a hacking risk $TSLA http://electrek.co/2016/04/04/tesla-apple-os-security-expert-hacker/ … pic.twitter.com/MXfNVPTIfu	28 28 54 54	Retweet 28 Retweeted 28		Like 54 Liked 54	/ElectrekCo/status/716952022105239552
@YahooFinance @YahooFinance @YahooFinance @YahooFinance @YahooFinance	Yahoo Finance‏Verified account @YahooFinance	4 Apr 2016			Tesla says Model 3 orders top $10 billion in first 36 hours http://yhoo.it/1ouu1rR $TSLA pic.twitter.com/MVyfqI18Le	1 24 24 19 19	Retweet 24 Retweeted 24		Like 19 Liked 19	/YahooFinance/status/716943176469127168
@IBDinvestors @IBDinvestors @IBDinvestors @IBDinvestors @IBDinvestors	Investors.com‏Verified account @IBDinvestors	3 Apr 2016			Tesla Model 3 reservations hit 276k; analyst sees some "lack of conviction" on buys. http://ow.ly/10eyCx $TSLA pic.twitter.com/QsWmpguQIP	11 11 5 5	Retweet 11 Retweeted 11		Like 5 Liked 5	/IBDinvestors/status/716795320773046275
@StockTwits @StockTwits @StockTwits @StockTwits @StockTwits	StockTwits‏Verified account @StockTwits	3 Apr 2016			Over 50 trade ideas for next week have been shared here. Press and start scrolling down: http://stks.co/b3VT8 $UA $SPY $MRO $TSLA	10 10 10 10	Retweet 10 Retweeted 10		Like 10 Liked 10	/StockTwits/status/716794045159202816
@schaudenfraud @schaudenfraud @schaudenfraud @schaudenfraud @schaudenfraud @BrattleStCap	schaudenfraud‏ @schaudenfraud	3 Apr 2016			@BrattleStCap Have a silly rule that I don't short companies with products their customers love. $LULU & $TSLA are examples.	2 1 1 13 13	Retweet 1 Retweeted 1		Like 13 Liked 13	/schaudenfraud/status/716728428636950528
@SilviaAscarelli @SilviaAscarelli @SilviaAscarelli @SilviaAscarelli @SilviaAscarelli	Silvia Ascarelli‏Verified account @SilviaAscarelli	2 Apr 2016			First the police wanted to break into that iPhone. Is a self-driving car next?http://on.mktw.net/1SJ9LNK $TSLA $GOOGLpic.twitter.com/z7HHMLQqA4	3 10 10 12 12	Retweet 10 Retweeted 10		Like 12 Liked 12	/SilviaAscarelli/status/716349079249428486
@Lebeaucarnews @Lebeaucarnews @Lebeaucarnews @Lebeaucarnews @Lebeaucarnews	Phil LeBeau‏Verified account @Lebeaucarnews	2 Apr 2016			NEW: $TSLA Model 3 reservations top a quarter million. @elonmusk says Total now stands at 253,000.	5 10 10 15 15	Retweet 10 Retweeted 10		Like 15 Liked 15	/Lebeaucarnews/status/716342498579206145
@StockTwits @StockTwits @StockTwits @StockTwits @StockTwits	StockTwits‏Verified account @StockTwits	2 Apr 2016			There were some hilarious memes being shared on the Tesla stream all week. Like this for the Model 3: https://www.instagram.com/p/BDtWHr-yB13/?taken-by=stocktwits … $TSLA	6 6 5 5	Retweet 6 Retweeted 6		Like 5 Liked 5	/StockTwits/status/716337492127916032
@businessinsider @businessinsider @businessinsider @businessinsider @businessinsider	Business Insider‏Verified account @businessinsider	2 Apr 2016			I drove Chevy’s answer to that Tesla everyone is going nuts over $GM $TSLA http://read.bi/1SFVKk0 pic.twitter.com/HwCeuHiW13	4 13 13 15 15	Retweet 13 Retweeted 13		Like 15 Liked 15	/businessinsider/status/716265335834456064
@MarkYusko @MarkYusko @MarkYusko @MarkYusko @MarkYusko @acapuaexcelsior @MarkYusko	Mark W. Yusko‏Verified account @MarkYusko ab @acapuaexcelsior	2 Apr 2016			Shorting is like Chess. Never short during Opening, be Cautious in Middle Game & Press during End Game. $TSLA in MG https://twitter.com/acapuaexcelsior/status/716255926118776832 … @MarkYusko @matthewbrennan1 @BryanatLogic @Forbes #shortit	2 6 6 23 23	Retweet 6 Retweeted 6		Like 23 Liked 23	/MarkYusko/status/716262091397730304
@WineRex @WineRex @WineRex @WineRex @WineRex	Rex Dwyer‏ @WineRex	1 Apr 2016			Any of you technicians out there see the formation of a Tesla pattern in the $TSLA chart? pic.twitter.com/BCSZjb0tn3	6 38 38 92 92	Retweet 38 Retweeted 38		Like 92 Liked 92	/WineRex/status/716123601011736578
@BloombergTV @BloombergTV @BloombergTV @BloombergTV @BloombergTV	Bloomberg TV‏Verified account @BloombergTV	1 Apr 2016			Say hello to Tesla's stunning new Model 3 http://bloom.bg/1pQcn2u $TSLA pic.twitter.com/OyFEVXGMpc	12 12 9 9	Retweet 12 Retweeted 12		Like 9 Liked 9	/BloombergTV/status/716022437041844225
@Lebeaucarnews @Lebeaucarnews @Lebeaucarnews @Lebeaucarnews @Lebeaucarnews	Phil LeBeau‏Verified account @Lebeaucarnews	1 Apr 2016			67% of those who reserved a $TSLA Model 3 say they'll follow through and buy it. Have you reserved one? http://www.cnbc.com/id/103514502	2 6 6 12 12	Retweet 6 Retweeted 6		Like 12 Liked 12	/Lebeaucarnews/status/716015611784998912
@scoutfinance @scoutfinance @scoutfinance @scoutfinance @scoutfinance	Scout Finance‏ @scoutfinance	1 Apr 2016			Tesla's valuation still doesn't compute. Selling cars only matters if you can sell them at a profit! $TSLA pic.twitter.com/zOXfPRbRl8	1 12 12 10 10	Retweet 12 Retweeted 12		Like 10 Liked 10	/scoutfinance/status/715989734288453633
@CNNBusiness @CNNBusiness @CNNBusiness @CNNBusiness @CNNBusiness	CNN Business‏Verified account @CNNBusiness	1 Apr 2016			Tesla's new Model 3 is giving its stock a nice boost today: http://cnnmon.ie/1N0GZDZ $TSLA pic.twitter.com/hRgiKvwB0l	1 30 30 33 33	Retweet 30 Retweeted 30		Like 33 Liked 33	/CNNBusiness/status/715972500690182144
@rickjnewman @rickjnewman @rickjnewman @rickjnewman @rickjnewman	Rick Newman‏Verified account @rickjnewman	1 Apr 2016			How will this car EVER be profitable? http://yhoo.it/1TotRPG $TSLA pic.twitter.com/mhEpCq4G5G	4 4 4 10 10	Retweet 4 Retweeted 4		Like 10 Liked 10	/rickjnewman/status/715963364631904256
@StockTwits @StockTwits @StockTwits @StockTwits @StockTwits	StockTwits‏Verified account @StockTwits	1 Apr 2016			All Tesla investors should see this. How $TSLA traded when the Model X was released vs. this week's Model 3 event: http://stks.co/yOg7	2 17 17 25 25	Retweet 17 Retweeted 17		Like 25 Liked 25	/StockTwits/status/715960900537155585
@QTRResearch @QTRResearch @QTRResearch @QTRResearch @QTRResearch	Quoth the Raven‏ @QTRResearch	1 Apr 2016			A disturbing $TSLA trend QTR is following... pic.twitter.com/5nmCrBQbqA	3 6 6 19 19	Retweet 6 Retweeted 6		Like 19 Liked 19	/QTRResearch/status/715953385124536324
@QTRResearch @QTRResearch @QTRResearch @QTRResearch @QTRResearch	Quoth the Raven‏ @QTRResearch	1 Apr 2016			180,000 pre sales and $TSLA can barely stay green. The market wants to see cash and profitability, me thinks. pic.twitter.com/kQcXxmSsih	3 4 4 10 10	Retweet 4 Retweeted 4		Like 10 Liked 10	/QTRResearch/status/715939663073177600
@danahull @danahull @danahull @danahull @danahull	Dana Hull 👩🏻‍💻‏Verified account @danahull	1 Apr 2016	#Model3		"It wouldn’t surprise us if Tesla reaches 250-300k reservations by the end of 2Q" - Barclay's analyst Brian Johnson on $TSLA #Model3	1 5 5 7 7	Retweet 5 Retweeted 5		Like 7 Liked 7	/danahull/status/715932022212964352
@WSJMoneyBeat @WSJMoneyBeat @WSJMoneyBeat @WSJMoneyBeat @WSJMoneyBeat	WSJ MoneyBeat‏Verified account @WSJMoneyBeat	1 Apr 2016			The surge in Tesla's Model 3 orders won't solve its need for cash, says @CGrantWSJ http://on.wsj.com/1N0j5s0 $TSLA	4 65 65 29 29	Retweet 65 Retweeted 65		Like 29 Liked 29	/WSJMoneyBeat/status/715930128971337729
@StockTwits @StockTwits @StockTwits @StockTwits @StockTwits	StockTwits‏Verified account @StockTwits	1 Apr 2016			If you're wondering why Tesla is up 5% today, this one picture pretty much says everything: http://stks.co/c3VPD $TSLA	8 8 19 19	Retweet 8 Retweeted 8		Like 19 Liked 19	/StockTwits/status/715919308275130368
@SlopeOfHope @SlopeOfHope @SlopeOfHope @SlopeOfHope @SlopeOfHope	𝕊𝕝𝕠𝕡𝕖 𝕠𝕗 ℍ𝕠𝕡𝕖‏ @SlopeOfHope	1 Apr 2016			In case Tesla's naming scheme has eluded any of you........ $TSLA pic.twitter.com/Cy7qUIE1SG	3 6 6 18 18	Retweet 6 Retweeted 6		Like 18 Liked 18	/SlopeOfHope/status/715900759750144000
@lx21 @lx21 @lx21 @lx21 @lx21	lx21‏ @lx21	1 Apr 2016			Trade idea: Buy $TSLA based on the excitement of the Model 3 launch; short $TSLA when the first Model 3 ignites on fire.	3 7 7 35 35	Retweet 7 Retweeted 7		Like 35 Liked 35	/lx21/status/715891368292458496
@YahooFinance @YahooFinance @YahooFinance @YahooFinance @YahooFinance	Yahoo Finance‏Verified account @YahooFinance	1 Apr 2016	#Stocks		#Stocks to Watch Today: $FCAU, $TSLA, $HOT, $MAR, $SUNE http://yhoo.it/1X2DIcX pic.twitter.com/1bKkE95LZK	6 6 9 9	Retweet 6 Retweeted 6		Like 9 Liked 9	/YahooFinance/status/715880912236380165
@CGrantWSJ @CGrantWSJ @CGrantWSJ @CGrantWSJ @CGrantWSJ	Charley Grant‏Verified account @CGrantWSJ	1 Apr 2016			$TSLA shares rocketing higher on the news the company has raised several weeks worth of cash burn overnight.	1 5 5 23 23	Retweet 5 Retweeted 5		Like 23 Liked 23	/CGrantWSJ/status/715855343071444992
@Lebeaucarnews @Lebeaucarnews @Lebeaucarnews @Lebeaucarnews @Lebeaucarnews	Phil LeBeau‏Verified account @Lebeaucarnews	1 Apr 2016			Stifel on $TSLA Model 3 reservations topping 150,000: "We are simply awestruck by the demand surfacing for the Model 3."	3 20 20 27 27	Retweet 20 Retweeted 20		Like 27 Liked 27	/Lebeaucarnews/status/715844247488970752
@evannex_com @evannex_com @evannex_com @evannex_com @evannex_com	EVANNEX for Tesla‏ @evannex_com	1 Apr 2016	#TeslaModel3,teslamodels,teslamodelx,tesla,teslamotors,EV	#teslamodels	What was the #TeslaModel3 like? Let me tell you, buckle up: http://ow.ly/10ao9C $tsla #teslamodels #teslamodelx #tesla #teslamotors #EV	1 12 12 13 13	Retweet 12 Retweeted 12		Like 13 Liked 13	/evannex_com/status/715836466857902080
@ryan @ryan @ryan @ryan @ryan	Ryan Begin‏Verified account @ryan	1 Apr 2016			$TSLA opened and closed at $229 today. Can’t wait to find out what nonsensical things $4b+ of preorder revenue will do it tomorrow morning!	2 8 8 27 27	Retweet 8 Retweeted 8		Like 27 Liked 27	/ryan/status/715797909065842688
@GoldCup @GoldCup @GoldCup	Gold Cup 2019‏Verified account @GoldCup	20h20 hours ago	#MEXvUSA,GoldCup2019,EstoEsNuestro	#GoldCup2019	Observa a detalle la victoria del campeonato de @miseleccionmx en las Estadísticas de Alto Kilometraje presentadas por @Valvoline. | #MEXvUSA #GoldCup2019 #EstoEsNuestropic.twitter.com/KWG8a09Hkh	61 470 470 5.7K 5.7K	Retweet 470 Retweeted 470		Like 5.7K Liked 5.7K	/GoldCup/status/1148073365846089730
@siushi @siushi @siushi @siushi @siushi @Tesla	always be my maybe crazy subtle asian™ 🇹🇼 🇭🇰‏ @siushi	31 Mar 2016	#Model3		Just reserved my #Model3! @TeslaMotors $TSLA https://amp.twimg.com/v/199a3c60-ab1e-43fa-9d72-9f2d46f26084 …	6 7 7 27 27	Retweet 7 Retweeted 7		Like 27 Liked 27	/siushi/status/715766295191490560
@omid @omid @omid @omid @omid	Omid Ashtari‏ @omid	31 Mar 2016			Tesla tonight: $115M of pre-order revenues $4B+ guaranteed revenues when Model III rolls out $TSLA tomorrow: 52-week low ¯\_(ツ)_/¯	4 1 1 17 17	Retweet 1 Retweeted 1		Like 17 Liked 17	/omid/status/715755622734671872
@Lebeaucarnews @Lebeaucarnews @Lebeaucarnews @Lebeaucarnews @Lebeaucarnews	Phil LeBeau‏Verified account @Lebeaucarnews	31 Mar 2016			Getting 115,000 people to put down $1,000 for a $TSLA Model 3 is more than just folks "raising a hand" and saying they are interested.	13 117 117 192 192	Retweet 117 Retweeted 117		Like 192 Liked 192	/Lebeaucarnews/status/715755237701758977
@RyanMorse33 @RyanMorse33 @RyanMorse33 @RyanMorse33 @RyanMorse33	Ryan Morse‏ @RyanMorse33	31 Mar 2016			So $TSLA's the new $AAPL, $AAPL's the new $MSFT, $MSFT's the new $GE, $GE's the new $CAT. The only thing constant is change.	2 2 17 17	Retweet 2 Retweeted 2		Like 17 Liked 17	/RyanMorse33/status/715752735954567168
@BaronVonClutch @BaronVonClutch @BaronVonClutch @BaronVonClutch @BaronVonClutch	Peter Leung‏ @BaronVonClutch	31 Mar 2016	#Model3		Matte black with the fanblade wheels. Choice. $TSLA @TeslaMotors #Model3 pic.twitter.com/kYPZMZIFu4	4 71 71 87 87	Retweet 71 Retweeted 71		Like 87 Liked 87	/BaronVonClutch/status/715751432163438593
@modern_rock @modern_rock @modern_rock @modern_rock @modern_rock	Modern_Rock‏ @modern_rock	31 Mar 2016			At my local $TSLA showroom the lines were wrapped around the street as 900 people were there waiting for preorder! pic.twitter.com/dAFurszQZT	4 10 10 16 16	Retweet 10 Retweeted 10		Like 16 Liked 16	/modern_rock/status/715695550461382656
@evannex_com @evannex_com @evannex_com @evannex_com @evannex_com	EVANNEX for Tesla‏ @evannex_com	31 Mar 2016	#Tesla,ElonMusk,TeslaModel3,teslamodels,teslamotors	#ElonMusk	#Tesla CEO #ElonMusk is pumped, worldwide orders grow for #TeslaModel3 - view here: http://ow.ly/109uzK $tsla #teslamodels #teslamotors	12 12 11 11	Retweet 12 Retweeted 12		Like 11 Liked 11	/evannex_com/status/715659538972733440
@StockTwits @StockTwits @StockTwits @StockTwits @StockTwits	StockTwits‏Verified account @StockTwits	31 Mar 2016			One thing has stunned everyone today. Massive lines at Tesla stores across the country are forming: http://blog.stocktwits.com/all-the-tesla-model-3-pictures-that-were-seeing-today/ … $TSLA	3 22 22 21 21	Retweet 22 Retweeted 22		Like 21 Liked 21	/StockTwits/status/715592492251361280
@StockTwits @StockTwits @StockTwits @StockTwits @StockTwits	StockTwits‏Verified account @StockTwits	31 Mar 2016			This is why people say Tesla is the next Apple. Lines like this are forming across the country today: http://stks.co/xOeA $TSLA	1 16 16 18 18	Retweet 16 Retweeted 16		Like 18 Liked 18	/StockTwits/status/715578007583334401
@businessinsider @businessinsider @businessinsider @businessinsider @businessinsider	Business Insider‏Verified account @businessinsider	31 Mar 2016			From NYC to Zürich, Tesla addicts have lined up to reserve their Model 3 $TSLA http://read.bi/1ooeCcx pic.twitter.com/gcdYg70c01	1 29 29 24 24	Retweet 29 Retweeted 29		Like 24 Liked 24	/businessinsider/status/715568899153137665
@StockTwits @StockTwits @StockTwits @StockTwits @StockTwits	StockTwits‏Verified account @StockTwits	31 Mar 2016			This investor is at a Tesla Model 3 event. People are signing a giant canvas to show they've pre-ordered it: http://stks.co/d3VJ2 $TSLA	1 11 11 11 11	Retweet 11 Retweeted 11		Like 11 Liked 11	/StockTwits/status/715541807975649280
@YahooFinance @YahooFinance @YahooFinance @YahooFinance @YahooFinance	Yahoo Finance‏Verified account @YahooFinance	31 Mar 2016			Affordable Model 3 is Tesla's biggest test yet http://yhoo.it/1ZN1xXZ $TSLA pic.twitter.com/m47guFVrXx	10 10 10 10	Retweet 10 Retweeted 10		Like 10 Liked 10	/YahooFinance/status/715514236819083265
@BloombergTV @BloombergTV @BloombergTV @BloombergTV @BloombergTV	Bloomberg TV‏Verified account @BloombergTV	31 Mar 2016			Tesla unveils its most affordable car yet today! Here's what we know about the Model 3 http://bloom.bg/1RHhkkG $TSLA pic.twitter.com/wUcE32zVQX	1 18 18 12 12	Retweet 18 Retweeted 18		Like 12 Liked 12	/BloombergTV/status/715509222868455426
@scottbudman @scottbudman @scottbudman @scottbudman @scottbudman	scott budman‏Verified account @scottbudman	30 Mar 2016			Meet Jose & Joe. They're camping out at a @TeslaMotors dealership to make a deposit on the Model 3. $TSLA pic.twitter.com/Kyb361iOKm	3 6 6 12 12	Retweet 6 Retweeted 6		Like 12 Liked 12	/scottbudman/status/715286251666931712
@CNNBusiness @CNNBusiness @CNNBusiness @CNNBusiness @CNNBusiness	CNN Business‏Verified account @CNNBusiness	30 Mar 2016			Want to know more about @TeslaMotors' Model 3? What we know: http://cnnmon.ie/1MBMhuD $TSLA pic.twitter.com/tKI2cWkjLC	10 10 15 15	Retweet 10 Retweeted 10		Like 15 Liked 15	/CNNBusiness/status/715260056267268096
@MarketWatch @MarketWatch @MarketWatch @MarketWatch @MarketWatch	MarketWatch‏Verified account @MarketWatch	30 Mar 2016			Tomorrow is the big day for Elon Musk and Tesla. Will the Model 3 be a game changer? $TSLA http://on.mktw.net/1MzMFda	24 24 25 25	Retweet 24 Retweeted 24		Like 25 Liked 25	/MarketWatch/status/715154422163181568
@ElectrekCo @ElectrekCo @ElectrekCo @ElectrekCo @ElectrekCo	Electrek.Co‏ @ElectrekCo	30 Mar 2016			People are already lining up and setting up tents to reserve the Tesla Model 3 $TSLA http://electrek.co/2016/03/30/tesla-model-3-line-tent-reservation/ …pic.twitter.com/hJwWsmsCCT	2 29 29 29 29	Retweet 29 Retweeted 29		Like 29 Liked 29	/ElectrekCo/status/715138763245154304
@RedDogT3 @RedDogT3 @RedDogT3 @RedDogT3 @RedDogT3	Scott Redler‏Verified account @RedDogT3	29 Mar 2016			Daily Recap: video & look ahead. $spy $spx $qqq $iwm $aapl $nflx $amzn $googl $fb $pcln $uso $tsla $x $p http://www.t3live.com/index.php/articles/market-analysis/5954-dr032916.html …	5 5 15 15	Retweet 5 Retweeted 5		Like 15 Liked 15	/RedDogT3/status/714972411511324673
@smartertrader @smartertrader @smartertrader @smartertrader @smartertrader	sam‏ @smartertrader	29 Mar 2016			$TSLA if you are short your gonna get destroyed. Get your depends on and move into garage. Your wife and kids don't need to see that shit	4 2 2 22 22	Retweet 2 Retweeted 2		Like 22 Liked 22	/smartertrader/status/714971708361281537
@szaman @szaman @szaman @szaman @szaman	NYC Trader‏ @szaman	29 Mar 2016			Trading Watch List 03.30.2016 http://bit.ly/1LYlf0C $AMZN $APC $BITA $TSLA $OAS $WLL $X $SPY .	1 3 3 14 14	Retweet 3 Retweeted 3		Like 14 Liked 14	/szaman/status/714951511843799041
@businessinsider @businessinsider @businessinsider @businessinsider @businessinsider	Business Insider‏Verified account @businessinsider	29 Mar 2016			Tesla already has people lining up for its new car $TSLA http://read.bi/1RxfML8 pic.twitter.com/XcEzaeI9eL	15 15 19 19	Retweet 15 Retweeted 15		Like 19 Liked 19	/businessinsider/status/714848886611951616
@CNBC @CNBC @CNBC @CNBC @CNBC	CNBC‏Verified account @CNBC	29 Mar 2016			POLL: Would you put down $1,000 for the new Tesla Model 3? http://cnb.cx/1RNx4Jg $TSLA pic.twitter.com/bMUvZogEM5	5 15 15 30 30	Retweet 15 Retweeted 15		Like 30 Liked 30	/CNBC/status/714820403953287168
@TeslaModel3News @TeslaModel3News @TeslaModel3News @TeslaModel3News @TeslaModel3News	Tesla Model 3 News‏ @TeslaModel3News	28 Mar 2016	#obsession,Tesla,model3	#Tesla	Just ≡ days to s≡≡ th≡ T≡SLA Mod≡l ≡ #obsession #Tesla #model3 $TSLA pic.twitter.com/OvtqI6dZZ7	9 9 18 18	Retweet 9 Retweeted 9		Like 18 Liked 18	/TeslaModel3News/status/714651803766427650
@jowens510 @jowens510 @jowens510 @jowens510 @jowens510	Jeremy C. Owens‏Verified account @jowens510	28 Mar 2016	#Model3		It's one of the most important weeks in Tesla history: The unveiling of the #Model3. http://on.mktw.net/1p36qzr $TSLA pic.twitter.com/ibirO59puN	1 13 13 27 27	Retweet 13 Retweeted 13		Like 27 Liked 27	/jowens510/status/714466395392577536
@ElectrekCo @ElectrekCo @ElectrekCo @ElectrekCo @ElectrekCo	Electrek.Co‏ @ElectrekCo	28 Mar 2016			Tesla is rolling out a new valet charging service at Superchargers $TSLA http://electrek.co/2016/03/28/tesla-valet-charging-superchargers/ …pic.twitter.com/SZWHee4VG5	10 10 21 21	Retweet 10 Retweeted 10		Like 21 Liked 21	/ElectrekCo/status/714428186193334273
@JustinPulitzer @JustinPulitzer @JustinPulitzer @JustinPulitzer @JustinPulitzer	Justin Pulitzer‏ @JustinPulitzer	27 Mar 2016			Weekend Review VIDEO (3/27) $VIX $TLT $XLE $XOM $FCX $SPY $IWM $QQQ $BAC $GS $AAPL $FB $AMZN $NFLX $GOOGL $TSLA $CMGhttps://youtu.be/rhpPz6WWfAQ	1 5 5 17 17	Retweet 5 Retweeted 5		Like 17 Liked 17	/JustinPulitzer/status/714247342950649856
@IBDinvestors @IBDinvestors @IBDinvestors @IBDinvestors @IBDinvestors	Investors.com‏Verified account @IBDinvestors	26 Mar 2016			What You Need To Know: Tesla, Oculus, Yellen, jobs report are on tap http://ow.ly/ZX1ms $TSLA $FB $AAPL $AVGOpic.twitter.com/FdzhiCa6Gz	11 11 9 9	Retweet 11 Retweeted 11		Like 9 Liked 9	/IBDinvestors/status/713735847087091712
@ElectrekCo @ElectrekCo @ElectrekCo @ElectrekCo @ElectrekCo	Electrek.Co‏ @ElectrekCo	25 Mar 2016			Tesla applies for Model 3 trademark:“three equal length horizontal stylized lines” $TSLA http://electrek.co/2016/03/25/tesla-trademark-model-3/ …pic.twitter.com/J360q3fezs	1 11 11 20 20	Retweet 11 Retweeted 11		Like 20 Liked 20	/ElectrekCo/status/713426149422948352
@SAI @SAI @SAI @SAI @SAI	BI Tech‏Verified account @SAI	25 Mar 2016			One Tesla Model S owner has the best way to utilize all that extra trunk space $TSLA http://read.bi/1ZAfBnj pic.twitter.com/1CuxSADra1	10 10 6 6	Retweet 10 Retweeted 10		Like 6 Liked 6	/SAI/status/713381983754330112
@CNNBusiness @CNNBusiness @CNNBusiness @CNNBusiness @CNNBusiness	CNN Business‏Verified account @CNNBusiness	24 Mar 2016			You'll need about $1,000 if you want to reserve @TeslaMotors'new Model 3 next week. http://cnnmon.ie/1pKxvrG $TSLA pic.twitter.com/c1NhrFsDuv	1 27 27 38 38	Retweet 27 Retweeted 27		Like 38 Liked 38	/CNNBusiness/status/713207026239799296
@IBDinvestors @IBDinvestors @IBDinvestors @IBDinvestors @IBDinvestors	Investors.com‏Verified account @IBDinvestors	24 Mar 2016	#Model3		Taking Stock Of Tesla Motors, With Model 3 Launch A Week Away http://ow.ly/ZUDGx $TSLA #Model3pic.twitter.com/kiSYvoSzvi	7 7 6 6	Retweet 7 Retweeted 7		Like 6 Liked 6	/IBDinvestors/status/713128652351922176
@ElectrekCo @ElectrekCo @ElectrekCo @ElectrekCo @ElectrekCo	Electrek.Co‏ @ElectrekCo	24 Mar 2016			Tesla officially confirms “price changes” for the Model S in “early April” $TSLA http://electrek.co/2016/03/24/tesla-price-changes-model-s-after-model-3/ …pic.twitter.com/PNsVayLCDM	1 4 4 8 8	Retweet 4 Retweeted 4		Like 8 Liked 8	/ElectrekCo/status/713087632754913281
@StockTwits @StockTwits @StockTwits @StockTwits @StockTwits	StockTwits‏Verified account @StockTwits	24 Mar 2016			Tesla got a big downgrade this morning. Its price target was also lowered to $155 per share: http://stks.co/e3VQ4 $TSLA	5 12 12 11 11	Retweet 12 Retweeted 12		Like 11 Liked 11	/StockTwits/status/712990474693251072
@MarketWatch @MarketWatch @MarketWatch @MarketWatch @MarketWatch	MarketWatch‏Verified account @MarketWatch	23 Mar 2016			Tesla stock gets a rare downgrade: http://on.mktw.net/1RlS2LZ $TSLA pic.twitter.com/5Osi88Al7R	1 41 41 27 27	Retweet 41 Retweeted 41		Like 27 Liked 27	/MarketWatch/status/712795695711916032
@StockTwits @StockTwits @StockTwits @StockTwits @StockTwits	StockTwits‏Verified account @StockTwits	22 Mar 2016			Tesla put in an epic V-bottom. But now this chart shows why there might be heavy resistance ahead: http://stks.co/h492o $TSLA	15 15 23 23	Retweet 15 Retweeted 15		Like 23 Liked 23	/StockTwits/status/712371022800891909
@StockTwits @StockTwits @StockTwits @StockTwits @StockTwits	StockTwits‏Verified account @StockTwits	22 Mar 2016			Here's one reason why so many people have trouble understanding the valuation of Tesla: http://stks.co/a3V1V $TSLA $GM	6 25 25 28 28	Retweet 25 Retweeted 25		Like 28 Liked 28	/StockTwits/status/712261022992748544
@ACInvestorBlog @ACInvestorBlog @ACInvestorBlog @ACInvestorBlog @ACInvestorBlog	Antonio Costa‏ @ACInvestorBlog	22 Mar 2016			$TSLA has gone too far, too fast...I expect some pullback soon. pic.twitter.com/gTLh6c1neS	3 3 6 6	Retweet 3 Retweeted 3		Like 6 Liked 6	/ACInvestorBlog/status/712172786202992640
@RedDogT3 @RedDogT3 @RedDogT3 @RedDogT3 @RedDogT3	Scott Redler‏Verified account @RedDogT3	21 Mar 2016			Daily Recap video and look ahead. $spy $qqq $iwm $aapl $fb $amzn $googl $jpm $uso $xle $tsla $nflx $fit $sq http://www.t3live.com/index.php/articles/market-analysis/5942-dr032116.html …	4 4 14 14	Retweet 4 Retweeted 4		Like 14 Liked 14	/RedDogT3/status/712056073432096768
@biggercapital @biggercapital @biggercapital @biggercapital @biggercapital	Michael Bigger‏ @biggercapital	21 Mar 2016			$AAPL should acquire $TSLA and name @elonmusk its CEO. Futsing around with watch bands a distraction from its massive transformative purpose	6 6 11 11	Retweet 6 Retweeted 6		Like 11 Liked 11	/biggercapital/status/711986477698310144
@RedDogT3 @RedDogT3 @RedDogT3 @RedDogT3 @RedDogT3	Scott Redler‏Verified account @RedDogT3	21 Mar 2016			Boy did Citron trap shorts in $Tsla Around $185. Calculated traders used $196 as a stop or buy pivot. Now almost $240. "Listen to price"	2 4 4 17 17	Retweet 4 Retweeted 4		Like 17 Liked 17	/RedDogT3/status/711980556494491648
@GerberKawasaki @GerberKawasaki @GerberKawasaki @GerberKawasaki @GerberKawasaki	Ross Gerber‏Verified account @GerberKawasaki	21 Mar 2016	#stocks		Lots of action this morning in #stocks Tesla upgrade killing Citrons short. Up more. $tsla Apple up before their big day. $aapl	1 3 3 7 7	Retweet 3 Retweeted 3		Like 7 Liked 7	/GerberKawasaki/status/711910975981522948
@StockTwits @StockTwits @StockTwits @StockTwits @StockTwits	StockTwits‏Verified account @StockTwits	21 Mar 2016			Tesla has traded higher for 5 straight days. And now this V-bottom is getting really epic: http://stks.co/z0Na3 $TSLA	17 17 18 18	Retweet 17 Retweeted 17		Like 18 Liked 18	/StockTwits/status/711902719934472192
@d4ytrad3 @d4ytrad3 @d4ytrad3 @d4ytrad3 @d4ytrad3	The Daytrade™‏ @d4ytrad3	21 Mar 2016			$TSLA upgraded to Buy @ Argus w/ $333 PT - you'd almost think after ~100pt run in 5 weeks this would be the sell signal	1 4 4 9 9	Retweet 4 Retweeted 4		Like 9 Liked 9	/d4ytrad3/status/711874109286711296
@WallStCynic @WallStCynic @WallStCynic @WallStCynic @WallStCynic	Diogenes‏ @WallStCynic	20 Mar 2016			$TSLA late-Friday filing by VP of Vehicle Programs, selling stock http://files.shareholder.com/downloads/ABEA-4CW8X0/117158905x0xS1650649%2D16%2D12/1318605/filing.pdf …	1 2 2 11 11	Retweet 2 Retweeted 2		Like 11 Liked 11	/WallStCynic/status/711658517342646272
@WallStJesus @WallStJesus @WallStJesus @WallStJesus @WallStJesus	JE$US‏ @WallStJesus	20 Mar 2016			$TSLA BUY rating reiterated at Stifel Nicolaus -- $325 PT	7 7 9 9	Retweet 7 Retweeted 7		Like 9 Liked 9	/WallStJesus/status/711590447332925444
@StockTwits @StockTwits @StockTwits @StockTwits @StockTwits	StockTwits‏Verified account @StockTwits	18 Mar 2016	#MarchMadness		If financial markets had a #MarchMadness bracket, it might look like this: http://stks.co/j493H $SPY $AAPL $TSLA $GOOGL	4 20 20 19 19	Retweet 20 Retweeted 20		Like 19 Liked 19	/StockTwits/status/710944501649383425
@DanZanger @DanZanger @DanZanger @DanZanger @DanZanger	Dan Zanger‏ @DanZanger	18 Mar 2016			Your strongest winning swing-trades will often be those that defy the market and continue even when pullbacks occur. $TSLA	3 8 8 18 18	Retweet 8 Retweeted 8		Like 18 Liked 18	/DanZanger/status/710889077126483968
@canuck2usa @canuck2usa @canuck2usa @canuck2usa @canuck2usa	CtheLightTrading‏ @canuck2usa	18 Mar 2016			$TSLA pains me to see traders get bearish when it was @200sma Weekly & then try and short it all the way up as revenge,,I was like that once	6 4 4 21 21	Retweet 4 Retweeted 4		Like 21 Liked 21	/canuck2usa/status/710884403656830976
@StockTwits @StockTwits @StockTwits @StockTwits @StockTwits	StockTwits‏Verified account @StockTwits	18 Mar 2016			Why everyone is talking about Tesla and one harsh Chipotle cartoon. 5 things to see: http://us8.campaign-archive1.com/?u=9c3804a16b0968abce7a3b26a&id=c6a9d7eb65 … $CMG $TSLA $SPY	5 5 7 7	Retweet 5 Retweeted 5		Like 7 Liked 7	/StockTwits/status/710820556820471808
@cberry1 @cberry1 @cberry1 @cberry1 @cberry1	Chris Berry‏ @cberry1	18 Mar 2016			Wait a sec...Wasn't this meant for $TSLA? Daimler receives huge order from Uber: Manager Magazin http://reut.rs/1psqz1D via @Reuters	2 2 3 3	Retweet 2 Retweeted 2		Like 3 Liked 3	/cberry1/status/710809601978081280
@StockTwits @StockTwits @StockTwits @StockTwits @StockTwits	StockTwits‏Verified account @StockTwits	17 Mar 2016			Some traders are calling this Tesla chart the cleanest V-Bottom in modern market history: http://stks.co/g48XX $TSLA	5 21 21 48 48	Retweet 21 Retweeted 21		Like 48 Liked 48	/StockTwits/status/710583346980638720
@t3live @t3live @t3live @t3live @t3live	T3 Live‏ @t3live	17 Mar 2016	#DailyRecap		Watch the latest @T3live #DailyRecap video hosted by @RedDogT3 https://youtu.be/RcUNJHHu4i0 $SPY $FB $AMZN $NFLX $TSLA $JPM $DB $GS $X $FCX $VRX	7 7 12 12	Retweet 7 Retweeted 7		Like 12 Liked 12	/t3live/status/710571425195806720
@StockTwits @StockTwits @StockTwits @StockTwits @StockTwits	StockTwits‏Verified account @StockTwits	16 Mar 2016			Here's why people love and hate the stock market. Look how $TSLA has traded in 3 months: http://stks.co/h48p5 pic.twitter.com/YO01HbiUwx	2 34 34 28 28	Retweet 34 Retweeted 34		Like 28 Liked 28	/StockTwits/status/710114702421041153
@RedDogT3 @RedDogT3 @RedDogT3 @RedDogT3 @RedDogT3	Scott Redler‏Verified account @RedDogT3	16 Mar 2016			$tsla another move. They've crushed shorts since reclaiming the 8day at $170 and then trapped citron shorts. I wouldn't chase it here	4 1 1 11 11	Retweet 1 Retweeted 1		Like 11 Liked 11	/RedDogT3/status/710108696831987712
@MarketWatch @MarketWatch @MarketWatch @MarketWatch @MarketWatch	MarketWatch‏Verified account @MarketWatch	15 Mar 2016			This is what could send Tesla shares higher: http://on.mktw.net/1TJyEMa $TSLA	1 15 15 15 15	Retweet 15 Retweeted 15		Like 15 Liked 15	/MarketWatch/status/709641801712406528
@CityFalcon @CityFalcon @CityFalcon @CityFalcon @CityFalcon	City Falcon‏ @CityFalcon	14 Mar 2016	#RobertWBaird		Production growth makes #RobertWBaird upgrade $TSLA $212 (+2%) with a target price of $300 http://hubs.ly/H02mGKJ0 pic.twitter.com/NgmouEtlU6	6 6 7 7	Retweet 6 Retweeted 6		Like 7 Liked 7	/CityFalcon/status/709371556200366080
@evannex_com @evannex_com @evannex_com @evannex_com @evannex_com	EVANNEX for Tesla‏ @evannex_com	14 Mar 2016	#Tesla,teslamotors,teslamodels,teslamodelx	#teslamotors	Check out this 27,000 mile, 6-month epic #Tesla road trip, view here: http://ow.ly/ZqBcE $tsla #teslamotors #teslamodels #teslamodelx	3 3 6 6	Retweet 3 Retweeted 3		Like 6 Liked 6	/evannex_com/status/709355385837260800
@Lebeaucarnews @Lebeaucarnews @Lebeaucarnews @Lebeaucarnews @Lebeaucarnews	Phil LeBeau‏Verified account @Lebeaucarnews	14 Mar 2016			Baird ups $TSLA to outperform, raises price target to $300 (was $230) saying concerns about Model X production ramp are overblown.	1 5 5 3 3	Retweet 5 Retweeted 5		Like 3 Liked 3	/Lebeaucarnews/status/709339566730301440
@OphirGottlieb @OphirGottlieb @OphirGottlieb @OphirGottlieb @OphirGottlieb	Ophir Gottlieb‏Verified account @OphirGottlieb	13 Mar 2016			Unbearable... but so was Steve Jobs. (Long $TSLA and $AAPL) https://twitter.com/TraderDroid/status/709146574811607041 …	1 2 2 3 3	Retweet 2 Retweeted 2		Like 3 Liked 3	/OphirGottlieb/status/709148232337633280
@DaChopa @DaChopa @DaChopa @DaChopa @DaChopa	Angel Dan‏ @DaChopa	13 Mar 2016			What is the trading all about IMHO $SPY $IWM $TSLA $TWTR $NUGT $FB $AAPL $XLF $EURUSD $MNST $NBIX $ABX &SSOpic.twitter.com/VfEtuSboI1	2 2 9 9	Retweet 2 Retweeted 2		Like 9 Liked 9	/DaChopa/status/709062609396322304
@evannex_com @evannex_com @evannex_com @evannex_com @evannex_com	EVANNEX for Tesla‏ @evannex_com	13 Mar 2016	#Tesla,ElonMusk,Hyperloop,teslamodels	#ElonMusk	#Tesla CEO #ElonMusk envisioned #Hyperloop - finally a video that clearly explains it, view here: http://ow.ly/ZoIRQ $tsla #teslamodels	4 4 7 7	Retweet 4 Retweeted 4		Like 7 Liked 7	/evannex_com/status/708997032858525696
@CGrantWSJ @CGrantWSJ @CGrantWSJ @CGrantWSJ @CGrantWSJ @markbspiegel	Charley Grant‏Verified account @CGrantWSJ Mark B. Spiegel @markbspiegel	11 Mar 2016			Nice start for new CFO Jason Wheeler. First "core operational cash flow" now this. $TSLA https://twitter.com/markbspiegel/status/708417502456500225 … Lol I'm glad $173m is "immaterial" to $TSLA. But then when you're burning almost that much every month, maybe it is! http://www.sec.gov/Archives/edgar/data/1318605/000156459016014593/tsla-8k_20160309.htm …	1 3 3 7 7	Retweet 3 Retweeted 3		Like 7 Liked 7	/CGrantWSJ/status/708418842515603456
@YahooFinance @YahooFinance @YahooFinance @YahooFinance @YahooFinance	Yahoo Finance‏Verified account @YahooFinance	11 Mar 2016	#Stocks		#Stocks to Watch Today: $LOCO, $ULTA, $CL, $DB, $TSLA http://yhoo.it/1UY1QhW pic.twitter.com/A3v3j8R58n	5 5 4 4	Retweet 5 Retweeted 5		Like 4 Liked 4	/YahooFinance/status/708285261453484033
@BiotechMoney18 @BiotechMoney18 @BiotechMoney18 @BiotechMoney18 @BiotechMoney18	BMoney‏ @BiotechMoney18	10 Mar 2016			$FB $UVXY $NUGT $DUST $TSLA $AAPL $NFLX $SPY $IBB 15 top trading tips $STUDYpic.twitter.com/6a36EPoUXo	1 5 5 8 8	Retweet 5 Retweeted 5		Like 8 Liked 8	/BiotechMoney18/status/708105182438010881
@IBDinvestors @IBDinvestors @IBDinvestors @IBDinvestors @IBDinvestors	Investors.com‏Verified account @IBDinvestors	10 Mar 2016			IBD's top-rated chip stocks w/ this week's moves. Full video: http://ow.ly/ZjMWQ $AVGO $NXPI $AAPL $TSLA $MTSIpic.twitter.com/O0flMhLfxY	4 4 4 4	Retweet 4 Retweeted 4		Like 4 Liked 4	/IBDinvestors/status/708049116635332608
@t3live @t3live @t3live @t3live @t3live	T3 Live‏ @t3live	10 Mar 2016	#DailyRecap		Watch the latest @T3live #DailyRecap video hosted by @RedDogT3 https://youtu.be/Gis2CByIJ8w $SPX $SPY $IWM $XLE $FB $NFLX $TSLA $FCX $AKS $GLD	6 6 10 10	Retweet 6 Retweeted 6		Like 10 Liked 10	/t3live/status/708048874305404928
@MonacoTrader @MonacoTrader @MonacoTrader @MonacoTrader @MonacoTrader	MonacoTrader‏ @MonacoTrader	10 Mar 2016	#AdvancedEngineering		Just leaked: What really powers the new $TSLA models...#AdvancedEngineeringpic.twitter.com/SjZgstXs26	8 8 20 20	Retweet 8 Retweeted 8		Like 20 Liked 20	/MonacoTrader/status/708019071703498752
@RedDogT3 @RedDogT3 @RedDogT3 @RedDogT3 @RedDogT3	Scott Redler‏Verified account @RedDogT3	9 Mar 2016			Daily Recap: Video & look ahead. $spx $spy $iwm $aapl $fb $googl $nflx $uso $fslr $fit $xle $tsla http://www.t3live.com/index.php/articles/market-analysis/5923-dr030916.html …	7 7 19 19	Retweet 7 Retweeted 7		Like 19 Liked 19	/RedDogT3/status/707692066004983808
@ElectrekCo @ElectrekCo @ElectrekCo @ElectrekCo @ElectrekCo	Electrek.Co‏ @ElectrekCo	9 Mar 2016			Tesla Model X ramp up accelerating, owners reporting having received VIN 5,000 and up http://electrek.co/2016/03/09/tesla-model-x-ramp-up-vin/ … $TSLA pic.twitter.com/O5EEyQHD6N	6 6 8 8	Retweet 6 Retweeted 6		Like 8 Liked 8	/ElectrekCo/status/707627601645273092
@IBDinvestors @IBDinvestors @IBDinvestors @IBDinvestors @IBDinvestors	Investors.com‏Verified account @IBDinvestors	9 Mar 2016	#car,stocks	#stocks	How Are Major Car Stocks Looking Vs. Tesla Motors? http://ow.ly/Zg1zL $TSLA $RACE $F $FCAU #car #stockspic.twitter.com/TUaSA8ii8b	1 7 7 6 6	Retweet 7 Retweeted 7		Like 6 Liked 6	/IBDinvestors/status/707589793631379457
@OptionsHawk @OptionsHawk @OptionsHawk @OptionsHawk @OptionsHawk	Joe Kunkle‏ @OptionsHawk	8 Mar 2016			Tesla $TSLA April $205/$185 ratio put spreads traded 3,000X6,000 to open this afternoon, zero cost spreads.	4 4 7 7	Retweet 4 Retweeted 4		Like 7 Liked 7	/OptionsHawk/status/707311207582195712
@canuck2usa @canuck2usa @canuck2usa @canuck2usa @canuck2usa	CtheLightTrading‏ @canuck2usa	7 Mar 2016			$TSLA 1st time @200sma Weekly in Yrs was the spot to buy...now at resistance the easier part is over : http://tos.mx/hXdwrZ	2 2 8 8	Retweet 2 Retweeted 2		Like 8 Liked 8	/canuck2usa/status/706895029617303552
@mcelarier @mcelarier @mcelarier @mcelarier @mcelarier	michelle celarier‏Verified account @mcelarier	7 Mar 2016			My latest: The short seller comeback via @FortuneMagazine http://for.tn/1LZ5TmS?xid=for_tw_sh … $HLF $NFLX $AMZN $TSLA $BABA $LNG $CNX	6 6 14 14	Retweet 6 Retweeted 6		Like 14 Liked 14	/mcelarier/status/706860101378899969
@bespokeinvest @bespokeinvest @bespokeinvest @bespokeinvest @bespokeinvest	Bespoke‏ @bespokeinvest	4 Mar 2016			Tesla $TSLA pushes back above $200 after dipping into the low $140s less than a month ago.	2 2 4 4	Retweet 2 Retweeted 2		Like 4 Liked 4	/bespokeinvest/status/705764404701347840
@MarketWatch @MarketWatch @MarketWatch @MarketWatch @MarketWatch	MarketWatch‏Verified account @MarketWatch	4 Mar 2016			Tesla’s Model 3... the electric car of your dreams? http://on.mktw.net/24EuZ5V $TSLA pic.twitter.com/ZNm2XBYXgi	2 19 19 44 44	Retweet 19 Retweeted 19		Like 44 Liked 44	/MarketWatch/status/705717654338850816
@MarketWatch @MarketWatch @MarketWatch @MarketWatch @MarketWatch	MarketWatch‏Verified account @MarketWatch	3 Mar 2016			The Model 3 could determine Tesla's future: http://on.mktw.net/1TWr1Rj $TSLA pic.twitter.com/wJ3FaRY1Wd	1 16 16 24 24	Retweet 16 Retweeted 16		Like 24 Liked 24	/MarketWatch/status/705569601413902336
@YahooFinance @YahooFinance @YahooFinance @YahooFinance @YahooFinance	Yahoo Finance‏Verified account @YahooFinance	3 Mar 2016			WATCH: Pressure building on Tesla short sellers - is it just short covering? http://yhoo.it/1OUx7eh $TSLA pic.twitter.com/16XgXFwjv1	3 3 10 10	Retweet 3 Retweeted 3		Like 10 Liked 10	/YahooFinance/status/705499669493850113
@KristenScholer @KristenScholer @KristenScholer @KristenScholer @KristenScholer	Kristen Scholer‏Verified account @KristenScholer	2 Mar 2016			A lot of people are betting against Tesla Motors. http://on.wsj.com/1OQXcuB $TSLA	1 5 5 6 6	Retweet 5 Retweeted 5		Like 6 Liked 6	/KristenScholer/status/705137386397822976
@CNNBusiness @CNNBusiness @CNNBusiness @CNNBusiness @CNNBusiness	CNN Business‏Verified account @CNNBusiness	2 Mar 2016			More bad news for $TSLA and Elon Musk… http://cnnmon.ie/21DRHvY @LaMonicaBuzz explainspic.twitter.com/74LcMZoYhq	3 17 17 18 18	Retweet 17 Retweeted 17		Like 18 Liked 18	/CNNBusiness/status/705131565370761217
@GerberKawasaki @GerberKawasaki @GerberKawasaki @GerberKawasaki @GerberKawasaki	Ross Gerber‏Verified account @GerberKawasaki	2 Mar 2016	#Tesla		This short guy Citron is a joke. His argument for shorting #Tesla is based off demand... I get the whole cash burn issue but demand? $TSLA	6 1 1 10 10	Retweet 1 Retweeted 1		Like 10 Liked 10	/GerberKawasaki/status/705082249100857344
@ScottWapnerCNBC @ScottWapnerCNBC @ScottWapnerCNBC @ScottWapnerCNBC @ScottWapnerCNBC	Scott Wapner‏Verified account @ScottWapnerCNBC	2 Mar 2016			.@CitronResearch's Andrew Left in on @HalftimeReport for an EXCLUSIVE interview about his $TSLA short and $VRX investigation. Noon eastern	8 9 9 9 9	Retweet 9 Retweeted 9		Like 9 Liked 9	/ScottWapnerCNBC/status/705054076371755009
@QTRResearch @QTRResearch @QTRResearch @QTRResearch @QTRResearch	Quoth the Raven‏ @QTRResearch	2 Mar 2016			Citron Research's Andrew Left will be on @CNBC Haltime Report today to speak about why he's short $TSLA @ActivistShorts @OpenOutcrier	2 6 6 6 6	Retweet 6 Retweeted 6		Like 6 Liked 6	/QTRResearch/status/705019533623496704
@WrigleyTom @WrigleyTom @WrigleyTom @WrigleyTom @WrigleyTom	Tom Wrigley‏ @WrigleyTom	2 Mar 2016			some highlights, today ... $HON 10:00 am Investor Conf. Cramer- CEO on $TSLA Halftime, CNBC- Andrew Left $FB 3:00 pm Morgan Stanley Conf.	6 6 6 6	Retweet 6 Retweeted 6		Like 6 Liked 6	/WrigleyTom/status/705008396039266305
@valuewalk @valuewalk @valuewalk @valuewalk @valuewalk	ValueWalk‏ @valuewalk	1 Mar 2016			. @elonmusk tells GS analyst that he can not understand the Telsa Model X production rate http://www.valuewalk.com/2016/03/stanphyl-capital-short-tesla-motors-inc-tsla-2/ … $TSLA	5 5 5 5	Retweet 5 Retweeted 5		Like 5 Liked 5	/valuewalk/status/704856992972677120
@usatodaycars @usatodaycars @usatodaycars @usatodaycars @usatodaycars	USA TODAY Cars‏ @usatodaycars	1 Mar 2016			Tesla — ticker $TSLA — falls 2.9% as Citron predicts $100-a-share by year's end http://usat.ly/1QlylDD	5 5 6 6	Retweet 5 Retweeted 5		Like 6 Liked 6	/usatodaycars/status/704810969046913025
@bespokeinvest @bespokeinvest @bespokeinvest @bespokeinvest @bespokeinvest	Bespoke‏ @bespokeinvest	1 Mar 2016			Tesla $TSLA Citron short came right as the stock was bumping up against its 50-DMA: pic.twitter.com/URKiNWMONd	2 3 3 8 8	Retweet 3 Retweeted 3		Like 8 Liked 8	/bespokeinvest/status/704777582571552768
@TomiKilgore @TomiKilgore @TomiKilgore @TomiKilgore @TomiKilgore	Tomi Kilgore‏Verified account @TomiKilgore	1 Mar 2016			Tesla the next target of short seller Andrew Left; he sees ~45% plunge by year end http://on.mktw.net/1TPqTCX $TSLA pic.twitter.com/lZH1Yw0I0Y	5 21 21 23 23	Retweet 21 Retweeted 21		Like 23 Liked 23	/TomiKilgore/status/704776207410319360
@PatriciaMartell @PatriciaMartell @PatriciaMartell @PatriciaMartell @PatriciaMartell	Patricia Martell‏Verified account @PatriciaMartell	1 Mar 2016			Outspoken short-seller @CitronResearch will join @ScottWapnerCNBC @HalftimeReport exclusively tomorrow on $TSLA pic.twitter.com/KgaZeid3fC	2 18 18 13 13	Retweet 18 Retweeted 18		Like 13 Liked 13	/PatriciaMartell/status/704772659666685953
@KristenScholer @KristenScholer @KristenScholer @KristenScholer @KristenScholer	Kristen Scholer‏Verified account @KristenScholer	1 Mar 2016			Tesla’s stock is tanking after a well-known short seller is getting bearish…again. http://on.wsj.com/1TPrqVB $TSLA	2 4 4 3 3	Retweet 4 Retweeted 4		Like 3 Liked 3	/KristenScholer/status/704764778485522433
@CNBCnow @CNBCnow @CNBCnow @CNBCnow @CNBCnow	CNBC Now‏Verified account @CNBCnow	1 Mar 2016			$TSLA shares now at new session low, down as much as 4.8%, after short-seller Citron announces short position.	6 19 19 9 9	Retweet 19 Retweeted 19		Like 9 Liked 9	/CNBCnow/status/704752954503520256
@MarketWatch @MarketWatch @MarketWatch @MarketWatch @MarketWatch	MarketWatch‏Verified account @MarketWatch	1 Mar 2016			Tesla's stock is dropping hard, after news short-seller Citron is taking aim: http://on.mktw.net/1Rk3e94 $TSLA pic.twitter.com/Zbd1oEGN03	1 36 36 13 13	Retweet 36 Retweeted 36		Like 13 Liked 13	/MarketWatch/status/704752500285566976
@CNBCnow @CNBCnow @CNBCnow @CNBCnow @CNBCnow	CNBC Now‏Verified account @CNBCnow	1 Mar 2016			(More) $TSLA drops as much as 3% sharply after noted short seller Citron says they are shorting the stock on supply & demand problems	1 25 25 10 10	Retweet 25 Retweeted 25		Like 10 Liked 10	/CNBCnow/status/704751274613481472
@CitronResearch @CitronResearch @CitronResearch @CitronResearch @CitronResearch	Citron Research‏ @CitronResearch	1 Mar 2016			Citron shorting $TSLA Supply AND demand problems should take down to $100 by years end. News flow all around does not look good for stock	98 231 231 220 220	Retweet 231 Retweeted 231		Like 220 Liked 220	/CitronResearch/status/704749591627849728
@canuck2usa @canuck2usa @canuck2usa @canuck2usa @canuck2usa	CtheLightTrading‏ @canuck2usa	29 Feb 2016			$TSLA reached all of my Targets she's all yours now	4 3 3 9 9	Retweet 3 Retweeted 3		Like 9 Liked 9	/canuck2usa/status/704320062761488386
@ElectrekCo @ElectrekCo @ElectrekCo @ElectrekCo @ElectrekCo	Electrek.Co‏ @ElectrekCo	26 Feb 2016			Tesla is now ~80% vertically integrated, says Goldman Sachs after Tesla Factory visit $TSLA http://electrek.co/2016/02/26/tesla-vertically-integrated/ …pic.twitter.com/ohzcgmCh4v	22 22 25 25	Retweet 22 Retweeted 22		Like 25 Liked 25	/ElectrekCo/status/703336283934855168
@ElectrekCo @ElectrekCo @ElectrekCo @ElectrekCo @ElectrekCo	Electrek.Co‏ @ElectrekCo	26 Feb 2016			Tesla Model 3: stores are expecting waiting lines to reserve the car on March 31st http://electrek.co/2016/02/26/tesla-model-3-waiting-lines-march/ … $TSLA pic.twitter.com/E735diSsi8	12 12 13 13	Retweet 12 Retweeted 12		Like 13 Liked 13	/ElectrekCo/status/703270133989404673
@DayTradeWarrior @DayTradeWarrior @DayTradeWarrior @DayTradeWarrior @DayTradeWarrior	Ross Cameron‏Verified account @DayTradeWarrior	25 Feb 2016	#Trading		Daily #Trading Goal by 10am! See how I do it: http://bit.ly/1KONTAN | $SPY $AAPL $YHOO $TSLA $DIA $TWTR $FB $USOpic.twitter.com/6F3osJhPYL	1 5 5 5 5	Retweet 5 Retweeted 5		Like 5 Liked 5	/DayTradeWarrior/status/703071761944997889
@markbspiegel @markbspiegel @markbspiegel @markbspiegel @markbspiegel	Mark B. Spiegel‏ @markbspiegel	25 Feb 2016			$TSLA Model S Crashes into Autobahn Barrier Using Autopilot Function http://www.autoevolution.com/news/tesla-model-s-crashes-into-autobahn-barrier-while-using-the-autopilot-function-104992.html … MUSK'S RECKLESSNESS IN ACTION-- LAWSUITS NEXT	2 3 3 5 5	Retweet 3 Retweeted 3		Like 5 Liked 5	/markbspiegel/status/703067686146871296
@optionalarmchat @optionalarmchat @optionalarmchat @optionalarmchat @optionalarmchat	OAC Trading Room‏ @optionalarmchat	25 Feb 2016			Have not held much overnight lately, added $FB calls in last hr yest. $GOOGL looked angry late yest, could run today. $LNKD $TSLA could run	6 6 2 2	Retweet 6 Retweeted 6		Like 2 Liked 2	/optionalarmchat/status/702838777811603456
@BertelSchmitt @BertelSchmitt @BertelSchmitt @BertelSchmitt @BertelSchmitt	BertelSchmitt™ 🎩 🎩 🎩 🎩 🎩‏Verified account @BertelSchmitt	24 Feb 2016			$TSLA Underestimates How Much It Costs To Charge A Model S http://www.forbes.com/sites/chuckjones/2016/02/24/tesla-underestimates-how-much-it-costs-to-charge-a-model-s/ … via @Forbes	3 3 2 2	Retweet 3 Retweeted 3		Like 2 Liked 2	/BertelSchmitt/status/702617853837508609
@seeitmarket @seeitmarket @seeitmarket @seeitmarket @seeitmarket	See It Market‏ @seeitmarket	24 Feb 2016			New Post - An Apple Car Sets Stage For Huge Battle With Tesla http://www.seeitmarket.com/apple-car-sets-up-big-electric-car-battle-with-tesla-aapl-tsla-15362/ … by @OphirGottlieb $AAPL $TSLA pic.twitter.com/gXVeRssUvY	1 2 2 4 4	Retweet 2 Retweeted 2		Like 4 Liked 4	/seeitmarket/status/702516811749785600
@MarketFoolery @MarketFoolery @MarketFoolery @MarketFoolery @MarketFoolery	MarketFoolery‏ @MarketFoolery	23 Feb 2016			Blowout same-store sales is just 1 of the reasons Home Depot is a monster. @David_Kretzmann talks $HD $TSLA & $SWIR.http://apple.co/UYMmyk	2 2 3 3	Retweet 2 Retweeted 2		Like 3 Liked 3	/MarketFoolery/status/702245294734503941
@Mikhail507 @Mikhail507 @Mikhail507 @Mikhail507 @Mikhail507	Mikhail‏ @Mikhail507	23 Feb 2016			. @elonmusk you should buy half the float of $SUNE. Then merge with $SCTY. $SUNE is already working with $TSLA for the powerwall.	1 1 6 6	Retweet 1 Retweeted 1		Like 6 Liked 6	/Mikhail507/status/702205417338720256
@canuck2usa @canuck2usa @canuck2usa @canuck2usa @canuck2usa	CtheLightTrading‏ @canuck2usa	23 Feb 2016			$TSLA nice bounce off 200sma Weekly and 50sma Monthly zone ..check all timeframes before you get too excited	1 1 1 5 5	Retweet 1 Retweeted 1		Like 5 Liked 5	/canuck2usa/status/702187998436155392
@biggercapital @biggercapital @biggercapital @biggercapital @biggercapital	Michael Bigger‏ @biggercapital	22 Feb 2016			Can't wait to floor it this Saturday! $TSLA pic.twitter.com/fPcfhKwuNl	4 1 1 7 7	Retweet 1 Retweeted 1		Like 7 Liked 7	/biggercapital/status/701782510833954816
@ElectrekCo @ElectrekCo @ElectrekCo @ElectrekCo @ElectrekCo	Electrek.Co‏ @ElectrekCo	22 Feb 2016			A look at the team of “hardcore” engineers building Tesla’s Autopilot & its "exodus" http://electrek.co/2016/02/22/tesla-autopilot-team-exodus/ … $TSLA pic.twitter.com/teYYHNCYuK	6 6 6 6	Retweet 6 Retweeted 6		Like 6 Liked 6	/ElectrekCo/status/701747940264529920
@IBDinvestors @IBDinvestors @IBDinvestors @IBDinvestors @IBDinvestors	Investors.com‏Verified account @IBDinvestors	20 Feb 2016			Tesla Motors Gets Its Own Little Dot-Com Boom; CEO Musk Comments http://invst.rs/KYbQDj $TSLA $GOOGL $AAPL	4 4 4 4	Retweet 4 Retweeted 4		Like 4 Liked 4	/IBDinvestors/status/701236479629066240
@CNNBusiness @CNNBusiness @CNNBusiness @CNNBusiness @CNNBusiness	CNN Business‏Verified account @CNNBusiness	20 Feb 2016			.@TeslaMotors isn't just for adults. Want to own a pint-sized Model S? http://cnnmon.ie/20GdTjf @RadioFlyer $TSLA pic.twitter.com/SLMBiquMGe	2 24 24 26 26	Retweet 24 Retweeted 24		Like 26 Liked 26	/CNNBusiness/status/701157629641547776
@JackOtter @JackOtter @JackOtter @JackOtter @JackOtter	Jack Otter‏ @JackOtter	19 Feb 2016			Today's Twitter war: Tesla’s Musk vs Koch Brothers http://blogs.barrons.com/stockstowatchtoday/2016/02/19/teslas-musk-vs-koch-brothers-see-it-on-twitter/ … $TSLA @elonmusk @Koch_Industries	1 3 3 2 2	Retweet 3 Retweeted 3		Like 2 Liked 2	/JackOtter/status/700787937571696640
@ElectrekCo @ElectrekCo @ElectrekCo @ElectrekCo @ElectrekCo	Electrek.Co‏ @ElectrekCo	19 Feb 2016			Recent pictures and updated model of the Tesla Gigafactory 1 emerge $TSLA http://electrek.co/2016/02/19/recent-pictures-model-tesla-gigafactory-1/ …pic.twitter.com/ctrvAkgRKF	10 10 11 11	Retweet 10 Retweeted 10		Like 11 Liked 11	/ElectrekCo/status/700658490432364544
@ACInvestorBlog @ACInvestorBlog @ACInvestorBlog @ACInvestorBlog @ACInvestorBlog	Antonio Costa‏ @ACInvestorBlog	17 Feb 2016			$SCTY RSI bounced of the 30 floor. Elon Musk might kill the shorts in this stock. $TSLA was a good example.... pic.twitter.com/pIHYqEpjYf	1 2 2 6 6	Retweet 2 Retweeted 2		Like 6 Liked 6	/ACInvestorBlog/status/700213051291627520
@CGrantWSJ @CGrantWSJ @CGrantWSJ @CGrantWSJ @CGrantWSJ	Charley Grant‏Verified account @CGrantWSJ	17 Feb 2016			Got drinks with a bond trader friend tonight. I wish I took a photo of his face when I told him about $TSLA "core operational cash flow."	2 1 1 11 11	Retweet 1 Retweeted 1		Like 11 Liked 11	/CGrantWSJ/status/700129364894228481
@ProductHunt @ProductHunt @ProductHunt @ProductHunt @ProductHunt	Product Hunt‏Verified account @ProductHunt	16 Feb 2016			A Tesla Model S for Kids! Replica Model S with swappable battery. https://www.producthunt.com/tech/tesla-model-s-for-kids … @TeslaMotors $TSLA pic.twitter.com/i56Obiubuj	5 5 12 12	Retweet 5 Retweeted 5		Like 12 Liked 12	/ProductHunt/status/699624380909768706
@MotleyFoolMoney @MotleyFoolMoney @MotleyFoolMoney @MotleyFoolMoney @MotleyFoolMoney	Motley Fool Money‏ @MotleyFoolMoney	13 Feb 2016	#Originals		This week we're talking $DIS, $PEP, $TSLA & more. Plus @AdamMGrant shares tips from his new bestseller #Originals: http://apple.co/1btE5dH	1 4 4 16 16	Retweet 4 Retweeted 4		Like 16 Liked 16	/MotleyFoolMoney/status/698541808310038528
@SteadyTrader @SteadyTrader @SteadyTrader @SteadyTrader @SteadyTrader	Serge Berger‏ @SteadyTrader	12 Feb 2016			Where I'd like to buy shares of Tesla $TSLA again for a trade http://stks.co/i3wLx	1 1 3 3	Retweet 1 Retweeted 1		Like 3 Liked 3	/SteadyTrader/status/698133046583627777
@miriamgottfried @miriamgottfried @miriamgottfried @miriamgottfried @miriamgottfried	Miriam Gottfried‏Verified account @miriamgottfried	11 Feb 2016			Tesla: Burning Rubber or Burning Cash? The latest episode of the @wsjheard podcast: http://on.wsj.com/1LjrExv $TSLA	1 3 3 3 3	Retweet 3 Retweeted 3		Like 3 Liked 3	/miriamgottfried/status/697836841618300928
@charliebilello @charliebilello @charliebilello @charliebilello @charliebilello	Charlie Bilello‏Verified account @charliebilello	11 Feb 2016			% Below 52Wk High $TSLA: 47% $C: 42% $NFLX: 37% $AAPL: 31% $GILD: 30% $AMZN: 29% $SBUX: 15% $FB: 15% $SPY: 15% $GOOG: 14% $K: 1% Got Cereal?	9 9 9 9	Retweet 9 Retweeted 9		Like 9 Liked 9	/charliebilello/status/697819981883379712
@StockTwits @StockTwits @StockTwits @StockTwits @StockTwits	StockTwits‏Verified account @StockTwits	11 Feb 2016			This image shows how Tesla is changing the luxury car market: http://stks.co/a3IPK $TSLA $RACE $VLKAYpic.twitter.com/OwK8QMKY7D	4 68 68 66 66	Retweet 68 Retweeted 68		Like 66 Liked 66	/StockTwits/status/697802051460304897
@CoryTV @CoryTV @CoryTV @CoryTV @CoryTV @pkedrosky	Cory Johnson‏Verified account @CoryTV	11 Feb 2016	#Tesla,WhatsTheOppositeOfEfficiency	#WhatsTheOppositeOfEfficiency	The more cars #Tesla makes, the lower the gross margins. #WhatsTheOppositeOfEfficiency $TSLA @pkedrosky @SRuhlepic.twitter.com/D8KnDMIAKT	1 14 14 14 14	Retweet 14 Retweeted 14		Like 14 Liked 14	/CoryTV/status/697788013640863744
@WrigleyTom @WrigleyTom @WrigleyTom @WrigleyTom @WrigleyTom	Tom Wrigley‏ @WrigleyTom	11 Feb 2016			$TWTR $TSLA $EXPE was blind, but now can see... (some anyway) Some PT's ...pic.twitter.com/ztD2wydIaB	11 11 8 8	Retweet 11 Retweeted 11		Like 8 Liked 8	/WrigleyTom/status/697787613189644288
@NPetallides @NPetallides @NPetallides @NPetallides @NPetallides @FoxBusinessAM	Nicole Petallides‏Verified account @NPetallides FBN:AMVerified account @FoxBusinessAM	11 Feb 2016	#SocGen		oil below $27 , dow futures down nearly 300, #SocGen & $twtr each down 9% $tsla looking good.. thanks for watching! https://twitter.com/FoxBusinessAM/status/697708208039661568 … Good Morning! @NPetallides & @SimonettiLauren will have everything you need for your day ahead on #FBNAM! See you at 5am! #markets #Yellen	4 11 11 19 19	Retweet 11 Retweeted 11		Like 19 Liked 19	/NPetallides/status/697734340986318848
@WallStCynic @WallStCynic @WallStCynic @WallStCynic @WallStCynic	Diogenes‏ @WallStCynic	10 Feb 2016			At what point does Musk's penchant for financial chicanery supersede his legacy of tech innovation? Tipping point coming soon. $TSLA $SCTY	4 10 10 24 24	Retweet 10 Retweeted 10		Like 24 Liked 24	/WallStCynic/status/697596964997828608
@ReutersBiz @ReutersBiz @ReutersBiz @ReutersBiz @ReutersBiz	Reuters Business‏Verified account @ReutersBiz	10 Feb 2016			Elon Musk promised that $TSLA would stop burning cash and start making money this year: http://reut.rs/1POkrus pic.twitter.com/mlhSc63wov	5 41 41 36 36	Retweet 41 Retweeted 41		Like 36 Liked 36	/ReutersBiz/status/697576328044900352
@CNNBusiness @CNNBusiness @CNNBusiness @CNNBusiness @CNNBusiness	CNN Business‏Verified account @CNNBusiness	10 Feb 2016			@TeslaMotors shares are on the rise http://cnnmon.ie/1WeYO70 $TSLA pic.twitter.com/XXrpK2XXHI	6 6 15 15	Retweet 6 Retweeted 6		Like 15 Liked 15	/CNNBusiness/status/697567473906905088
@jowens510 @jowens510 @jowens510 @jowens510 @jowens510	Jeremy C. Owens‏Verified account @jowens510	10 Feb 2016			Tesla has heard your cash-burn concerns. New CFO: "My mandate from Elon is clear: Cash is king." $TSLA http://on.mktw.net/1mtgBeA	5 19 19 44 44	Retweet 19 Retweeted 19		Like 44 Liked 44	/jowens510/status/697551521458876416
@businessinsider @businessinsider @businessinsider @businessinsider @businessinsider	Business Insider‏Verified account @businessinsider	10 Feb 2016			We're going to get our first look at Tesla's $35,000 Model 3 next month $TSLA http://read.bi/1PDHCUM pic.twitter.com/vY7MQ8wyZd	2 29 29 23 23	Retweet 29 Retweeted 29		Like 23 Liked 23	/businessinsider/status/697549792935854081
@QTRResearch @QTRResearch @QTRResearch @QTRResearch @QTRResearch	Quoth the Raven‏ @QTRResearch	10 Feb 2016			$TSLA conveniently stops reporting free cash flow (via @zerohedge) http://www.zerohedge.com/news/2016-02-10/tesla-releases-fresh-batch-epic-non-gaap-gobbledygook-stops-reporting-free-cash-flow …pic.twitter.com/zgYpjDwgsn	1 4 4 9 9	Retweet 4 Retweeted 4		Like 9 Liked 9	/QTRResearch/status/697543118514753537
@CGrantWSJ @CGrantWSJ @CGrantWSJ @CGrantWSJ @CGrantWSJ	Charley Grant‏Verified account @CGrantWSJ	10 Feb 2016			$TSLA omitted FCF (which it has given in the past) in its shareholder letter, but did find room to note "media enthusiasm" for Autopilot.	8 8 9 9	Retweet 8 Retweeted 8		Like 9 Liked 9	/CGrantWSJ/status/697541116166606848
@StockTwits @StockTwits @StockTwits @StockTwits @StockTwits	StockTwits‏Verified account @StockTwits	10 Feb 2016			Whoa. Tesla spiking now. $TSLA +11% after earnings. Here's one reason why: http://stks.co/d3I4n pic.twitter.com/KPSLl18rFO	8 27 27 33 33	Retweet 27 Retweeted 27		Like 33 Liked 33	/StockTwits/status/697535761122328576
@MarketWatch @MarketWatch @MarketWatch @MarketWatch @MarketWatch	MarketWatch‏Verified account @MarketWatch	10 Feb 2016			Tesla says it will be net cash flow positive in 2016. http://on.mktw.net/1Xjn5Kj $TSLA shares are now up over 10%. pic.twitter.com/tIGNDUAwV9	3 56 56 36 36	Retweet 56 Retweeted 56		Like 36 Liked 36	/MarketWatch/status/697535276026109952
@MarketWatch @MarketWatch @MarketWatch @MarketWatch @MarketWatch	MarketWatch‏Verified account @MarketWatch	10 Feb 2016			Tesla is projecting 80,000 to 90,000 deliveries in 2016. More $TSLA news on our live blog: http://on.mktw.net/1T8sfbN pic.twitter.com/ZQcS522hFD	1 25 25 27 27	Retweet 25 Retweeted 25		Like 27 Liked 27	/MarketWatch/status/697532165542780929
@StockTwits @StockTwits @StockTwits @StockTwits @StockTwits	StockTwits‏Verified account @StockTwits	10 Feb 2016			This could change everything for Tesla's stock price. Look at the giant raise in estimated car deliveries: http://stks.co/e3ILB $TSLA	1 8 8 4 4	Retweet 8 Retweeted 8		Like 4 Liked 4	/StockTwits/status/697530667370827776
@StockTwits @StockTwits @StockTwits @StockTwits @StockTwits	StockTwits‏Verified account @StockTwits	10 Feb 2016			TESLA MISSES BIG • EPS http://stks.co/j3vUD • Revenue http://stks.co/wCxX $TSLA	20 20 7 7	Retweet 20 Retweeted 20		Like 7 Liked 7	/StockTwits/status/697530192307195904
@CNBCnow @CNBCnow @CNBCnow @CNBCnow @CNBCnow	CNBC Now‏Verified account @CNBCnow	10 Feb 2016			EARNINGS ALERT: Tesla Q4 Loss ($0.87) vs. $0.10 Est.; Q4 Revs. $1.75B vs. $1.79B Est. • $TSLA pic.twitter.com/q3yNVKVGIq	4 56 56 30 30	Retweet 56 Retweeted 56		Like 30 Liked 30	/CNBCnow/status/697529811485466628
@CNNBusiness @CNNBusiness @CNNBusiness @CNNBusiness @CNNBusiness	CNN Business‏Verified account @CNNBusiness	10 Feb 2016			Tesla has changed its "summon" auto-park feature after safety concerns were raised http://cnnmon.ie/1WeIPGd $TSLA https://amp.twimg.com/v/62f8f31c-67b9-4876-bc98-4451ed8e85e0 …	2 30 30 30 30	Retweet 30 Retweeted 30		Like 30 Liked 30	/CNNBusiness/status/697512393543254016
@AlexRubalcava @AlexRubalcava @AlexRubalcava @AlexRubalcava @AlexRubalcava	Alex Rubalcava‏ @AlexRubalcava	10 Feb 2016			Last month BYD sold 10,000 electric cars in China, more than $TSLA sold globally. $DJCO	7 7 16 16	Retweet 7 Retweeted 7		Like 16 Liked 16	/AlexRubalcava/status/697489280218705921
@StockTwits @StockTwits @StockTwits @StockTwits @StockTwits	StockTwits‏Verified account @StockTwits	10 Feb 2016			Earnings happening TODAY after the closing bell • $TSLA • $TWTR • $ZNGA • $CSCO • $LOCK • $WFM • $EXPE Full list: http://stks.co/uCqp	1 34 34 34 34	Retweet 34 Retweeted 34		Like 34 Liked 34	/StockTwits/status/697472848126832640
@eWhispers @eWhispers @eWhispers @eWhispers @eWhispers	Earnings Whispers‏ @eWhispers	10 Feb 2016	#earnings		top upcoming #earnings $TWTR $TSLA $SKX $CSCO $EXPE $NOK $WFM $WWAV $PEP $RAI $ORLY $ZNGA http://eps.sh/cal pic.twitter.com/FBZTcluevY	10 10 12 12	Retweet 10 Retweeted 10		Like 12 Liked 12	/eWhispers/status/697442139630923776
@StockTwits @StockTwits @StockTwits @StockTwits @StockTwits	StockTwits‏Verified account @StockTwits	10 Feb 2016			Elon Musk stocks and their performance in 2016: • $TSLA -37% • $SCTY -62% http://stks.co/a3HoP	1 18 18 11 11	Retweet 18 Retweeted 18		Like 11 Liked 11	/StockTwits/status/697435223160549376
@markflowchatter @markflowchatter @markflowchatter @markflowchatter @markflowchatter	Marc Lehman‏ @markflowchatter	9 Feb 2016			Jim Chanos, Kynikos Associates',absolutely crushing it again!,as he called $SCTY a "subprime financing company," $VRX $TSLA $BABA =sick work	4 11 11 28 28	Retweet 11 Retweeted 11		Like 28 Liked 28	/markflowchatter/status/697198955583709184
@JoshAnswers @JoshAnswers @JoshAnswers @JoshAnswers @JoshAnswers	Trading Fraternity‏ @JoshAnswers	9 Feb 2016			Turning $500 into $5,000 makes you feel some type of way. $AMZN $NFLX $GOOGL $SCTY $TSLA $AKAM $PNRA	4 4 23 23	Retweet 4 Retweeted 4		Like 23 Liked 23	/JoshAnswers/status/697187821115736065
@The_Real_Fly @The_Real_Fly @The_Real_Fly @The_Real_Fly @The_Real_Fly	The_Real_Fly‏ @The_Real_Fly	9 Feb 2016			Elon Musk's 15 mins of fame is over. It's time for him to go back to S. Africa. $SCTY $TSLA	6 14 14 20 20	Retweet 14 Retweeted 14		Like 20 Liked 20	/The_Real_Fly/status/697168262057091072
@m_cof @m_cof @m_cof @m_cof @m_cof	Michelle Coffey‏Verified account @m_cof	9 Feb 2016			Short interest in Tesla's stock has increased more than 20% over the past 6 months http://on.mktw.net/1TQ24ai $TSLA pic.twitter.com/GXoKo0lGTO	2 14 14 22 22	Retweet 14 Retweeted 14		Like 22 Liked 22	/m_cof/status/697068319438979073
@MarketWatch @MarketWatch @MarketWatch @MarketWatch @MarketWatch	MarketWatch‏Verified account @MarketWatch	8 Feb 2016			Tesla is expected to report earnings Wednesday. $TSLA lost nearly 37% in the past 3 months http://on.mktw.net/1XenbmC pic.twitter.com/JwuLnA9yjE	4 25 25 49 49	Retweet 25 Retweeted 25		Like 49 Liked 49	/MarketWatch/status/696912975068794880
@StockTwits @StockTwits @StockTwits @StockTwits @StockTwits	StockTwits‏Verified account @StockTwits	8 Feb 2016			14 things to know about bear markets. A list you should read and save: http://stks.co/uC6b $SPY $LNKD $AAPL $TSLA $VIX $GLD	3 30 30 70 70	Retweet 30 Retweeted 30		Like 70 Liked 70	/StockTwits/status/696829114578153473
@CNNBusiness @CNNBusiness @CNNBusiness @CNNBusiness @CNNBusiness	CNN Business‏Verified account @CNNBusiness	8 Feb 2016			Tesla stock just had its worst day since 2014 http://cnnmon.ie/1T1ag72 $TSLA By @jackiewattlespic.twitter.com/UgIjygZd8u	3 22 22 22 22	Retweet 22 Retweeted 22		Like 22 Liked 22	/CNNBusiness/status/696828629834166274
@charliebilello @charliebilello @charliebilello @charliebilello @charliebilello	Charlie Bilello‏Verified account @charliebilello	8 Feb 2016			Price to Book Ratio $C: .5 $BAC: .5 $MS: .6 $GS: .8 $JPM: .9 $SPY: 2.6 $GOOGL: 3.9 $FB: 6.3 $CELG: 14.5 $TSLA: 14.5 $NFLX: 15.8 $AMZN: 16.9	4 27 27 37 37	Retweet 27 Retweeted 27		Like 37 Liked 37	/charliebilello/status/696783113326764032
@StockTwits @StockTwits @StockTwits @StockTwits @StockTwits	StockTwits‏Verified account @StockTwits	8 Feb 2016			In about 1 month, Tesla has gone from $240/share to $150/share. $TSLA now trades at levels last seen in 2014: http://stks.co/vC05	1 7 7 10 10	Retweet 7 Retweeted 7		Like 10 Liked 10	/StockTwits/status/696759603682344960
@ReutersBiz @ReutersBiz @ReutersBiz @ReutersBiz @ReutersBiz	Reuters Business‏Verified account @ReutersBiz	8 Feb 2016			BREAKING: Tesla shares extend losses, down about 9 percent after Credit Suisse cuts EPS estimate $TSLA	5 52 52 24 24	Retweet 52 Retweeted 52		Like 24 Liked 24	/ReutersBiz/status/696759279123095552
[truncated: 104 more rows]
