# Supplementary material for: Measuring information flux between social media and stock prices with Transfer Entropy
Source: PLoS One. 2021 Sep 23;16(9):e0257686. doi: 10.1371/journal.pone.0257686 (PMC8459996; doi:10.1371/journal.pone.0257686)
Supplement: S1 Data — (ZIP) [file pone.0257686.s001.zip › DATA BASES/8.-TESLA/TESLA/dataminer (8).csv]

UserName	FullName	Date	First Hashtags	Alt Hashtags	Tweet (Message Text)	Retweets	Retweets (w/ Text)	Likes	Likes (w/ Text)	URL Path
@StockTwits @StockTwits @StockTwits @StockTwits @StockTwits	StockTwits‏Verified account @StockTwits	27 Dec 2015			The Tesla Gigafactory will be the world's largest battery plant. Here's a video of a drone flying over it: http://stks.co/h3flv $TSLA	22 22 28 28	Retweet 22 Retweeted 22		Like 28 Liked 28	/StockTwits/status/681245324069896193
@canuck2usa @canuck2usa @canuck2usa @canuck2usa @canuck2usa	CtheLightTrading‏ @canuck2usa	29 Dec 2015			$TSLA new highs on day	2 2 6 6	Retweet 2 Retweeted 2		Like 6 Liked 6	/canuck2usa/status/681922486791987200
@DayTradeWarrior @DayTradeWarrior @DayTradeWarrior @DayTradeWarrior @DayTradeWarrior	Ross Cameron‏Verified account @DayTradeWarrior	30 Dec 2015			Day Trading Strategies | We Teach You How To Trade: http://bit.ly/1NLNaOi $AAPL $TWTR $FB $GPRO $TSLA $GRPN $SPYpic.twitter.com/uNaxLPWz87	3 3 1 1	Retweet 3 Retweeted 3		Like 1 Liked 1	/DayTradeWarrior/status/682224143111196672
@Banorte_mx @Banorte_mx @Banorte_mx	Banorte‏Verified account @Banorte_mx	Jul 7	#TuneUpBanorte,Reforma,CorreConBanorte	#Reforma	¡Así se vivió la carrera #TuneUpBanorte #Reforma! Agradecemos la participación y entusiasmo de todos los participantes. #CorreConBanortepic.twitter.com/SWxk8NT005	6 7 7 55 55	Retweet 7 Retweeted 7		Like 55 Liked 55	/Banorte_mx/status/1147899111129174016
@CHETRA744 @CHETRA744 @CHETRA744 @CHETRA744 @CHETRA744	Private Chef-Chetra‏ @CHETRA744	30 Dec 2015	#StarWars		ANOTHER 5 HOUR ENERGY, ( $HJOE )EXPECT TO EXCEED SALES PROJECTION!! $AAPL $EURUSD $USO $AMZN $SPY $FB $WTW $TSLA $FXCM #StarWars	1 4 4 3 3	Retweet 4 Retweeted 4		Like 3 Liked 3	/CHETRA744/status/682284233566498816
@RaginCajun @RaginCajun @RaginCajun @RaginCajun @RaginCajun	Cajun‏ @RaginCajun	29 Dec 2015			$TSLA going out like a champ reclaiming 200 day moving average.	2 2 3 3	Retweet 2 Retweeted 2		Like 3 Liked 3	/RaginCajun/status/681939289781829632
@CNNBusiness @CNNBusiness @CNNBusiness @CNNBusiness @CNNBusiness	CNN Business‏Verified account @CNNBusiness	24 Dec 2015			Warning: If love @TeslaMotors, this OPEC report will upset you http://cnnmon.ie/1MywAxy $TSLA By @AlannaPetroffpic.twitter.com/mQun2K6yfz	12 32 32 39 39	Retweet 32 Retweeted 32		Like 39 Liked 39	/CNNBusiness/status/680220495497805824
@SPYFUX @SPYFUX @SPYFUX @SPYFUX @SPYFUX	➶‏ @SPYFUX	31 Dec 2015			$TSLA looks primed for 245+ today as long as 240 holds	1 1 2 2	Retweet 1 Retweeted 1		Like 2 Liked 2	/SPYFUX/status/682579644701405184
@OMillionaires @OMillionaires @OMillionaires @OMillionaires @OMillionaires	Option Millionaires‏ @OMillionaires	31 Dec 2015			$TSLA provided a nice 500%/1000% option trade to end the year —> https://twitter.com/OMillionaires/status/681926575516971009 …pic.twitter.com/3i2jS2GU5d	1 6 6 12 12	Retweet 6 Retweeted 6		Like 12 Liked 12	/OMillionaires/status/682677250395869184
@SwingWarrior @SwingWarrior @SwingWarrior @SwingWarrior @SwingWarrior	Swing Trade Warrior‏ @SwingWarrior	31 Dec 2015	#Stocks,Trading	#Trading	5 Steps To Become A Successful Online Trader | http://bit.ly/1mLHvis #Stocks #Trading $AAPL $TWTR $TASR $TSLA $FBpic.twitter.com/jJdakSVP8I	5 5 3 3	Retweet 5 Retweeted 5		Like 3 Liked 3	/SwingWarrior/status/682516883573182464
@IBDinvestors @IBDinvestors @IBDinvestors @IBDinvestors @IBDinvestors	Investors.com‏Verified account @IBDinvestors	30 Dec 2015			Tesla Said Seeing 'Extremely High Delivery Activity' http://ow.ly/WtpLm Why $TSLA just might hit high end of its sales target range.	1 5 5 8 8	Retweet 5 Retweeted 5		Like 8 Liked 8	/IBDinvestors/status/682328465585127424
@jowens510 @jowens510 @jowens510 @jowens510 @jowens510	Jeremy C. Owens‏Verified account @jowens510	30 Dec 2015			Analyst says Tesla has delivered 18,300+ cars in Q4, hitting high end of forecasts. http://on.mktw.net/22yAFNX $TSLA pic.twitter.com/OmavJO9tPL	20 20 26 26	Retweet 20 Retweeted 20		Like 26 Liked 26	/jowens510/status/682251285786001409
@NCSU_Trader @NCSU_Trader @NCSU_Trader @NCSU_Trader @NCSU_Trader @AwesomeTrading	NCSU Trader‏ @NCSU_Trader	30 Dec 2015			@AwesomeTrading in $TSLA at 1.45 and out at 8.70!! thanks OG!	3 3 3 11 11	Retweet 3 Retweeted 3		Like 11 Liked 11	/NCSU_Trader/status/682247957995991046
@WrigleyTom @WrigleyTom @WrigleyTom @WrigleyTom @WrigleyTom @WrigleyTom	Tom Wrigley‏ @WrigleyTom	30 Dec 2015			$TSLA 240.71 [update] watch how handles TL +ve divergences, risk to upside s/t reminder, Musk (Aug.) bot 82k at $242 pic.twitter.com/QyjtX49xns	3 3 7 7	Retweet 3 Retweeted 3		Like 7 Liked 7	/WrigleyTom/status/682225661306650624
@canuck2usa @canuck2usa @canuck2usa @canuck2usa @canuck2usa	CtheLightTrading‏ @canuck2usa	30 Dec 2015			$TSLA to shorts last 2 days pic.twitter.com/UhQxp0fioo	1 4 4 12 12	Retweet 4 Retweeted 4		Like 12 Liked 12	/canuck2usa/status/682210643718504449
@OMillionaires @OMillionaires @OMillionaires @OMillionaires @OMillionaires	Option Millionaires‏ @OMillionaires	30 Dec 2015			$TSLA $238 BROKEN>>>>>>>> Multi-year high short interest	3 3 6 6	Retweet 3 Retweeted 3		Like 6 Liked 6	/OMillionaires/status/682208664971784194
@RedDogT3 @RedDogT3 @RedDogT3 @RedDogT3 @RedDogT3	Scott Redler‏Verified account @RedDogT3	30 Dec 2015			$tsla- chart repaired a bit-I got long yesterday- maybe there is another trade above $238Ish- here's a look pic.twitter.com/OPAJk9s1Dh	4 2 2 7 7	Retweet 2 Retweeted 2		Like 7 Liked 7	/RedDogT3/status/682192277570101248
@AtlBizChron @AtlBizChron @AtlBizChron @AtlBizChron @AtlBizChron	AtlBizChron‏ @AtlBizChron	29 Dec 2015	#EV,cars	#cars	Tesla to hire thousands over next few years http://bizj.us/1kpbnw $TSLA #EV #carspic.twitter.com/7WHdKUsZpB	11 11 12 12	Retweet 11 Retweeted 11		Like 12 Liked 12	/AtlBizChron/status/681980505462575104
@PeterGhostine @PeterGhostine @PeterGhostine @PeterGhostine @PeterGhostine	Peter Ghostine‏ @PeterGhostine	29 Dec 2015			$TSLA ... November 9th chart. I stand by the call. http://stks.co/r3OuV	3 3 4 4	Retweet 3 Retweeted 3		Like 4 Liked 4	/PeterGhostine/status/681967691737862144
@chessNwine @chessNwine @chessNwine @chessNwine @chessNwine	Chess‏ @chessNwine	29 Dec 2015			NEW POST: Stock Market Recap 12/29/15 {Video} http://stks.co/b33jc $AAPL $AMZN $DIS $GOOGL $TSLA	3 3 3 3	Retweet 3 Retweeted 3		Like 3 Liked 3	/chessNwine/status/681958884806799360
@WallStJesus @WallStJesus @WallStJesus @WallStJesus @WallStJesus	JE$US‏ @WallStJesus	29 Dec 2015			AFTERNOON WISEGUY FLOW | VIA THE STEAM-ROOM: http://WALLSTJESUS.COM $PAYX $NWL $MSFT $NVDA $BEAV LNG $TSLA $ISRGpic.twitter.com/xXwbD8T4lM	1 3 3 5 5	Retweet 3 Retweeted 3		Like 5 Liked 5	/WallStJesus/status/681955187527946243
@OMillionaires @OMillionaires @OMillionaires @OMillionaires @OMillionaires	Option Millionaires‏ @OMillionaires	29 Dec 2015			Remember the skeptics on $AMZN as they grew scale.. $TSLA hiring .. scale.. hmmm.. just saying : http://www.wsj.com/articles/tesla-ramps-up-hiring-as-rivals-loom-1451350702 …	1 7 7 7 7	Retweet 7 Retweeted 7		Like 7 Liked 7	/OMillionaires/status/681926873404862464
@OMillionaires @OMillionaires @OMillionaires @OMillionaires @OMillionaires	Option Millionaires‏ @OMillionaires	29 Dec 2015			$238 is a big spot for $TSLA - see if it gives it a go here before the close	3 3 5 5	Retweet 3 Retweeted 3		Like 5 Liked 5	/OMillionaires/status/681926575516971009
@canuck2usa @canuck2usa @canuck2usa @canuck2usa @canuck2usa	CtheLightTrading‏ @canuck2usa	29 Dec 2015			$TSLA downright angry at this point--Pay the Man his Money :https://www.youtube.com/watch?v=RwEIjbfOHD0 …	2 2 2 7 7	Retweet 2 Retweeted 2		Like 7 Liked 7	/canuck2usa/status/681924519959904256
@optionalarmchat @optionalarmchat @optionalarmchat @optionalarmchat @optionalarmchat	OAC Trading Room‏ @optionalarmchat	29 Dec 2015			Already closed $BIDU $TSLA calls for profits and now room back in $TSLA along w/ $FB $NFLX calls. Play what the mkt gives you. Great week!!	5 5 1 1	Retweet 5 Retweeted 5		Like 1 Liked 1	/optionalarmchat/status/681918277669359616
@canuck2usa @canuck2usa @canuck2usa @canuck2usa @canuck2usa	CtheLightTrading‏ @canuck2usa	29 Dec 2015			$TSLA got the Juice after yesterday convo @KymLang :)	1 3 3 7 7	Retweet 3 Retweeted 3		Like 7 Liked 7	/canuck2usa/status/681908850962857984
@StockTwits @StockTwits @StockTwits @StockTwits @StockTwits	StockTwits‏Verified account @StockTwits	28 Dec 2015			We're nearing 100+ stock market predictions for 2016. What stocks will you own? Post here: http://stks.co/g3fn5 $AAPL $TSLA $GOOGL $AMZN	2 16 16 23 23	Retweet 16 Retweeted 16		Like 23 Liked 23	/StockTwits/status/681717410420817920
@ZenTrends @ZenTrends @ZenTrends @ZenTrends @ZenTrends	Cody Freeman‏ @ZenTrends	28 Dec 2015			What I Look For in the Market: http://stks.co/j3g1t $TSN $LOW $PANW $LOGM $TSLA $PLKI $SBUX $NKE $HD $TMO $FB $UA $SPX $STUDY	5 5 17 17	Retweet 5 Retweeted 5		Like 17 Liked 17	/ZenTrends/status/681639007051091968
@SwingWarrior @SwingWarrior @SwingWarrior @SwingWarrior @SwingWarrior	Swing Trade Warrior‏ @SwingWarrior	27 Dec 2015	#Stocks,Trading	#Trading	5 Steps To Become A Successful Online Trader | http://bit.ly/1OP8K2d #Stocks #Trading $AAPL $TWTR $TASR $TSLA $FBpic.twitter.com/fAw32zIJAq	5 5 5 5	Retweet 5 Retweeted 5		Like 5 Liked 5	/SwingWarrior/status/681319202662289408
@ElectrekCo @ElectrekCo @ElectrekCo @ElectrekCo @ElectrekCo	Electrek.Co‏ @ElectrekCo	27 Dec 2015	#tesla		First pictures from inside the Tesla Gigafactory emerge http://electrek.co/2015/12/27/first-pictures-from-inside-the-tesla-gigafactory-emerge/ … $TSLA #tesla @TeslaMotors @elonmuskpic.twitter.com/Xt9FhwXEBY	1 24 24 31 31	Retweet 24 Retweeted 24		Like 31 Liked 31	/ElectrekCo/status/681134889429696512
@StockTwits @StockTwits @StockTwits @StockTwits @StockTwits	StockTwits‏Verified account @StockTwits	25 Dec 2015			We made a video about the stock market in 2015. Here are some of the greatest moments: http://stks.co/p3O9i $TSLA $AAPL $SPY $USO	3 20 20 25 25	Retweet 20 Retweeted 20		Like 25 Liked 25	/StockTwits/status/680463536829534209
@AlertTrade @AlertTrade @AlertTrade @AlertTrade @AlertTrade	Trade Alerts, Trade Ideas and Crypto 📈‏ @AlertTrade	23 Dec 2015			Tesla $TSLA Testing High Speed Model X Towing - Global Equities' Chowdrhy http://dlvr.it/D54BGR ~ via @AlertTrade	2 2 4 4	Retweet 2 Retweeted 2		Like 4 Liked 4	/AlertTrade/status/679678428564439040
@globallithium @globallithium @globallithium @globallithium @globallithium	Joe Lowry‏ @globallithium	22 Dec 2015	#lithium		Departure of $FMC 's best LiOH technical expert to $TSLA confirmed. Hopefully Tesla listens and learns. Virtual #lithium strategy not viable	1 4 4 6 6	Retweet 4 Retweeted 4		Like 6 Liked 6	/globallithium/status/679353410156666881
@StockTwits @StockTwits @StockTwits @StockTwits @StockTwits	StockTwits‏Verified account @StockTwits	21 Dec 2015			We made a video about what the stock market did in 2015. Come watch it here: http://stks.co/g3e8w $TSLA $AAPL $GOOGL	1 11 11 21 21	Retweet 11 Retweeted 11		Like 21 Liked 21	/StockTwits/status/678989296859111424
@t3live @t3live @t3live @t3live @t3live	T3 Live‏ @t3live	21 Dec 2015	#MorningCall		Watch the latest @T3live #MorningCall video hosted by @RedDogT3 https://youtu.be/vTCXtd6Dfhc $SPX $USO $HYG $AAPL $AMZN $AAPL $GOOGL $MSFT $TSLA	2 2 3 3	Retweet 2 Retweeted 2		Like 3 Liked 3	/t3live/status/678935427953373185
@ElectrekCo @ElectrekCo @ElectrekCo @ElectrekCo @ElectrekCo	Electrek.Co‏ @ElectrekCo	21 Dec 2015			Tesla is poised to achieve its ambitious delivery goal based on early data http://electrek.co/2015/12/21/tesla-is-poised-to-achieve-its-ambitious-delivery-goal-based-on-early-data/ … $TSLA pic.twitter.com/f4GmYDUjf1	7 7 8 8	Retweet 7 Retweeted 7		Like 8 Liked 8	/ElectrekCo/status/678917734332141569
@globallithium @globallithium @globallithium @globallithium @globallithium	Joe Lowry‏ @globallithium	20 Dec 2015	#lithium		Heard on the street: $TSLA recruits key #lithium hydroxide expert from $FMC. Wise move by Tesla. FMC "brain drain" continues. $SQM $ALB	7 7 6 6	Retweet 7 Retweeted 7		Like 6 Liked 6	/globallithium/status/678717299709358080
@BioStocks @BioStocks @BioStocks @BioStocks @BioStocks	Bio Stocks™‏ @BioStocks	16 Dec 2015			The First Person to Hack the iPhone Built aSelf-Driving Car. In His Garage http://www.bloomberg.com/features/2015-george-hotz-self-driving-car/ … $GOOG $TSLA $AAPLpic.twitter.com/AuKWDFzJLJ	1 4 4 9 9	Retweet 4 Retweeted 4		Like 9 Liked 9	/BioStocks/status/677247570440298496
@Fibonacciqueen @Fibonacciqueen @Fibonacciqueen @Fibonacciqueen @Fibonacciqueen	Carolyn Boroden‏ @Fibonacciqueen	16 Dec 2015			$TSLA timing kicking in...potential target 245 area pic.twitter.com/7F1Ju71Ljc	2 4 4 10 10	Retweet 4 Retweeted 4		Like 10 Liked 10	/Fibonacciqueen/status/677150630419431424
@takingstock614 @takingstock614 @takingstock614 @takingstock614 @takingstock614	Takingstock614‏ @takingstock614	16 Dec 2015			$SCTY $TSLA...Elon lighting it up today.	2 2 6 6	Retweet 2 Retweeted 2		Like 6 Liked 6	/takingstock614/status/677143414853476352
@OptionsHawk @OptionsHawk @OptionsHawk @OptionsHawk @OptionsHawk	Joe Kunkle‏ @OptionsHawk	16 Dec 2015			$TSLA strong this morning and seeing 1,500 Jan. $235 calls active w/ buyers	1 5 5 6 6	Retweet 5 Retweeted 5		Like 6 Liked 6	/OptionsHawk/status/677142801050652673
@DayTradeWarrior @DayTradeWarrior @DayTradeWarrior @DayTradeWarrior @DayTradeWarrior	Ross Cameron‏Verified account @DayTradeWarrior	16 Dec 2015	#DayTrading,Stocks	#Stocks	How to Make a Living #DayTrading http://bit.ly/1RbWkqU $SPY $TWTR $GPRO $AAPL $FB $TSLA #Stockspic.twitter.com/QBTbdIcQMG	3 3 5 5	Retweet 3 Retweeted 3		Like 5 Liked 5	/DayTradeWarrior/status/677130132943994881
@CNNBusiness @CNNBusiness @CNNBusiness @CNNBusiness @CNNBusiness	CNN Business‏Verified account @CNNBusiness	16 Dec 2015	#Denmark		Electric cars are about to get pricier in #Denmark. Here's why: http://cnnmon.ie/1RRAuZp @TeslaMotors $TSLA pic.twitter.com/PfRZ5Ghkc6	1 9 9 7 7	Retweet 9 Retweeted 9		Like 7 Liked 7	/CNNBusiness/status/677118733035446272
@DayTradeWarrior @DayTradeWarrior @DayTradeWarrior @DayTradeWarrior @DayTradeWarrior	Ross Cameron‏Verified account @DayTradeWarrior	15 Dec 2015			Want To Make A Living Day Trading? http://bit.ly/21RgVop $GRPN $TWTR $FB $MSFT $GOOG $YHOO $AAPL $TSLA pic.twitter.com/PuwlBdTr7o	2 2 3 3	Retweet 2 Retweeted 2		Like 3 Liked 3	/DayTradeWarrior/status/676931265921183744
@SwingWarrior @SwingWarrior @SwingWarrior @SwingWarrior @SwingWarrior	Swing Trade Warrior‏ @SwingWarrior	14 Dec 2015	#Trading,Stocks	#Stocks	Words of wisdom from Warren Buffet #Trading #Stocks $SPY $QQQ $IWM $DIA $VIX $USO $UNG $AAPL $FB $NLFX $GPRO $TSLA pic.twitter.com/0Ln8Xklu5y	1 12 12 9 9	Retweet 12 Retweeted 12		Like 9 Liked 9	/SwingWarrior/status/676506479453708289
@TheDayTradr @TheDayTradr @TheDayTradr @TheDayTradr @TheDayTradr	TheDayTrader‏ @TheDayTradr	13 Dec 2015	#TRADING,TRADER	#TRADER	#TRADING THE CANDLESTICK PATTERN TOOLBOX! #TRADER $SPX $QQQ $DJIA $AAPL $TSLA $TWTR $FB $GOOGpic.twitter.com/Ronf33Pb0Q	8 8 13 13	Retweet 8 Retweeted 8		Like 13 Liked 13	/TheDayTradr/status/676147001977884675
@WallStJesus @WallStJesus @WallStJesus @WallStJesus @WallStJesus	JE$US‏ @WallStJesus	12 Dec 2015			CREDIT SUISSE: Here's the best stock in every sector of the market http://read.bi/1I0Y9o9 $DAL $TSLA $MET $BEAV $PNRA $UNP $CF $WFC $GPOR	12 12 19 19	Retweet 12 Retweeted 12		Like 19 Liked 19	/WallStJesus/status/675856223078600705
@Sandro_power @Sandro_power @Sandro_power @Sandro_power @Sandro_power	PowerTriggerTrade‏ @Sandro_power	10 Dec 2015			$TSLA is a good stock to watch that can work well with a spy squeeze. Chart plan explains key points pic.twitter.com/zn8TSmV82E	16 13 13 18 18	Retweet 13 Retweeted 13		Like 18 Liked 18	/Sandro_power/status/675131634170109953
@montalvo_d @montalvo_d @montalvo_d @montalvo_d @montalvo_d	David Montalvo‏Verified account @montalvo_d	10 Dec 2015			Of the Apple M&A crystal ball targets, "Tesla would make the most sense," says Gene Munster of Piper Jaffray. @SquawkAlley $AAPL $TSLA	2 3 3 2 2	Retweet 3 Retweeted 3		Like 2 Liked 2	/montalvo_d/status/674987563673751552
@KristenScholer @KristenScholer @KristenScholer @KristenScholer @KristenScholer	Kristen Scholer‏Verified account @KristenScholer	10 Dec 2015			Imagining Apple's holiday wish list: Tesla, GoPro, Box and more http://on.wsj.com/1NIl8V8 $AAPL $TSLA $GPRO $BOXpic.twitter.com/dq4fwL4WiD	5 5 4 4	Retweet 5 Retweeted 5		Like 4 Liked 4	/KristenScholer/status/674970745047531521
@montalvo_d @montalvo_d @montalvo_d @montalvo_d @montalvo_d	David Montalvo‏Verified account @montalvo_d	10 Dec 2015			Some M&A ideas for Apple $AAPL to chew for 2016: • $BOX or $ADBE (enterprise) • $GPRO (multimedia; VR) • $TSLA (Project Titan) - FBR rpt	3 8 8 3 3	Retweet 8 Retweeted 8		Like 3 Liked 3	/montalvo_d/status/674928904252088320
@WrigleyTom @WrigleyTom @WrigleyTom @WrigleyTom @WrigleyTom	Tom Wrigley‏ @WrigleyTom	10 Dec 2015			$ADBE $BOX $GPRO $TSLA $AAPL Adobe, Box, GoPro and Tesla Highlighted at Potential M&A for Applehttp://streetinsider.com/Analyst+Comments/Adobe+%28ADBE%29%2C+Box+%28BOX%29%2C+GoPro+%28GPRO%29+and+Tesla+%28TSLA%29+Highlighted+at+Potential+M%26A+for+Apple+%28AAPL%29/11142551.html …	3 3 6 6	Retweet 3 Retweeted 3		Like 6 Liked 6	/WrigleyTom/status/674925163553660928
@WrigleyTom @WrigleyTom @WrigleyTom @WrigleyTom @WrigleyTom	Tom Wrigley‏ @WrigleyTom	8 Dec 2015			$TSLA 227 fwiw May Only Achieve Lower Half of Q4 15K-17K Unit Production Target -Deutsche http://streetinsider.com/Analyst+Comments/Tesla+%28TSLA%29+May+Only+Achieve+Lower+Half+of+Q4+15K-17K+Unit+Production+Target%2C+Deutsche+Bank/11135578.html …pic.twitter.com/SWZWtvlHBh	5 5 2 2	Retweet 5 Retweeted 5		Like 2 Liked 2	/WrigleyTom/status/674243511261220864
@chrispycrunch @chrispycrunch @chrispycrunch @chrispycrunch @chrispycrunch	Chris Lau‏ @chrispycrunch	8 Dec 2015			What are $GM $F $TSLA jumping on? Driving safety on $MBLY - http://bit.ly/1XYWXmJ pic.twitter.com/PKRLDo7uWh	9 9 6 6	Retweet 9 Retweeted 9		Like 6 Liked 6	/chrispycrunch/status/674241329166213120
@ActivistShorts @ActivistShorts @ActivistShorts @ActivistShorts @ActivistShorts	AI Shorts‏ @ActivistShorts	1 Dec 2015			Stanphyl Capital short $TSLA, cites management deception & lack of significant and sustainable proprietary tech http://www.valuewalk.com/2015/12/tesla-motors-tsla-the-short-case-valuation/ …	4 4 6 6	Retweet 4 Retweeted 4		Like 6 Liked 6	/ActivistShorts/status/671711500613103622
@OptionsAction @OptionsAction @OptionsAction @OptionsAction @OptionsAction	Options Action‏Verified account @OptionsAction	20 Nov 2015			How @RiskReversal trade on $TSLA makes money: pic.twitter.com/BxJUke86GI	1 4 4 4 4	Retweet 4 Retweeted 4		Like 4 Liked 4	/OptionsAction/status/667833454055157761
@allstarcharts @allstarcharts @allstarcharts @allstarcharts @allstarcharts @KatchHQ @allstarcharts	J.C. Parets‏ @allstarcharts #katch @KatchHQ	17 Nov 2015			In case you missed the live periscope earlier, here is the replay $XAL $JBLU $XLY $XRT $TSLA $TLT $QQQ $AAPLhttps://twitter.com/KatchHQ/status/666699971635335168 … @allstarcharts |REPLAY| Taking requests. What charts do you want to go... #katch #Periscope https://ktch.tv/48Bc pic.twitter.com/4wwiqF9s7J	2 2 6 6	Retweet 2 Retweeted 2		Like 6 Liked 6	/allstarcharts/status/666700741503926272
@seeitmarket @seeitmarket @seeitmarket @seeitmarket @seeitmarket	See It Market‏ @seeitmarket	17 Nov 2015			New Post: "Trade Recap: 4 Trades Using Price Confirmation" http://www.seeitmarket.com/trading-recap-4-trades-from-1116-spy-tsla-amzn-vxx-14984/ … by @MarketPicker $TSLA $AMZN $VXXpic.twitter.com/YTIHPrGRBI	3 3 5 5	Retweet 3 Retweeted 3		Like 5 Liked 5	/seeitmarket/status/666611529710764032
@DayTradeWarrior @DayTradeWarrior @DayTradeWarrior @DayTradeWarrior @DayTradeWarrior	Ross Cameron‏Verified account @DayTradeWarrior	16 Nov 2015			Mid-Day Video Recap of Day Trades 11/15 http://bit.ly/1N7o7bs $SPY $DIA $QQQ $USO $TSLA $AAPL $FB $GRPN $AMZN $Zpic.twitter.com/v9ZylHMfmx	1 1 6 6	Retweet 1 Retweeted 1		Like 6 Liked 6	/DayTradeWarrior/status/666385015895379969
@SwingWarrior @SwingWarrior @SwingWarrior @SwingWarrior @SwingWarrior	Swing Trade Warrior‏ @SwingWarrior	16 Nov 2015	#DayTrading		Ready to get started #DayTrading? | Most important steps for beginners http://bit.ly/1lhTcww $SPY $DIA $TSLA $FBpic.twitter.com/Ul55rVukvc	2 2 4 4	Retweet 2 Retweeted 2		Like 4 Liked 4	/SwingWarrior/status/666379084092579840
@MajorLtrading @MajorLtrading @MajorLtrading @MajorLtrading @MajorLtrading	Major League Trading‏ @MajorLtrading	16 Nov 2015	#MLT		$2,000 a day keeps a real job away $TSLA options were a fun ride this morning. #MLT http://bit.ly/1MxDOTN pic.twitter.com/86OGNi2ZWl	2 2 6 6	Retweet 2 Retweeted 2		Like 6 Liked 6	/MajorLtrading/status/666316063416692736
@DC_Inno @DC_Inno @DC_Inno @DC_Inno @DC_Inno	DC Inno‏ @DC_Inno	16 Nov 2015	#ev		.@TeslaMotors $100M/month cash burn doesn't scare investors. Here's why not http://bit.ly/1HPB734 $TSLA #evpic.twitter.com/bEH7nHnvSj	3 3 3 3	Retweet 3 Retweeted 3		Like 3 Liked 3	/DC_Inno/status/666301405716750337
@i_Know_First @i_Know_First @i_Know_First @i_Know_First @i_Know_First	I Know First‏ @i_Know_First	16 Nov 2015			Tesla Stock Predictions: The Most Innovative And Eco Friendly Company In The Transportation Sector http://ow.ly/UFxN9 $TSLA	2 2 3 3	Retweet 2 Retweeted 2		Like 3 Liked 3	/i_Know_First/status/666217980632694784
@Trading_Analyst @Trading_Analyst @Trading_Analyst @Trading_Analyst @Trading_Analyst	Taylor Carver‏ @Trading_Analyst	15 Nov 2015			NEW VIDEO: Market Overview $SPY $AAPL $GOOGL $TSLA $FB $AMZN--- http://stks.co/r3BTx	2 2 6 6	Retweet 2 Retweeted 2		Like 6 Liked 6	/Trading_Analyst/status/666055891955781632
@businessinsider @businessinsider @businessinsider @businessinsider @businessinsider	Business Insider‏Verified account @businessinsider	15 Nov 2015			Tesla needs the one thing only rival carmakers can give it $tsla http://read.bi/1HN8hQJ pic.twitter.com/AtH3NwUAeI	2 25 25 21 21	Retweet 25 Retweeted 25		Like 21 Liked 21	/businessinsider/status/666010129511424000
@stockguy22 @stockguy22 @stockguy22 @stockguy22 @stockguy22	Stockguy22‏ @stockguy22	15 Nov 2015	#Webinar,OIL	#OIL	if you missed the Saturday #Webinar it was uploaded: $INDU $COMPQ $QQQ $SPY $IWM #OIL $CVX $XOM $SU $TSLA $UA etc https://www.youtube.com/watch?v=4romJzj2v08 …	4 4 2 2	Retweet 4 Retweeted 4		Like 2 Liked 2	/stockguy22/status/665911077088153601
@MatthewPhillips @MatthewPhillips @MatthewPhillips @MatthewPhillips @MatthewPhillips	Matt Phillips‏Verified account @MatthewPhillips	13 Nov 2015			AMAZING BREAKTHROUGH! Tesla discovered a new energy source: Burning shareholder cash http://qz.com/549167 $TSLA pic.twitter.com/qaFNoH6Uep	13 13 13 14 14	Retweet 13 Retweeted 13		Like 14 Liked 14	/MatthewPhillips/status/665232619081076736
@WrigleyTom @WrigleyTom @WrigleyTom @WrigleyTom @WrigleyTom	Tom Wrigley‏ @WrigleyTom	12 Nov 2015			$TSLA 216.52 Reiterated Overweight, PT $450 -Morgan Stanley pic.twitter.com/fvqsnLry5b	2 2 2 7 7	Retweet 2 Retweeted 2		Like 7 Liked 7	/WrigleyTom/status/664877934323331073
@WrigleyTom @WrigleyTom @WrigleyTom @WrigleyTom @WrigleyTom	Tom Wrigley‏ @WrigleyTom	12 Nov 2015			$TSLA 216 (10:07 AM) - stable, last 30-min - 2nd half rally yest. - see if can maintain lod (214.50) - looks good > 218 - 219.49 = inside/up	1 1 10 10	Retweet 1 Retweeted 1		Like 10 Liked 10	/WrigleyTom/status/664822797525479424
@WrigleyTom @WrigleyTom @WrigleyTom @WrigleyTom @WrigleyTom @WrigleyTom	Tom Wrigley‏ @WrigleyTom Tom Wrigley @WrigleyTom	11 Nov 2015			$TSLA 219 [update] - there's the hammer on daily - still inside day (20m left) - volume bar on daily w/color change https://twitter.com/WrigleyTom/status/664477565084635136 … $TSLA 214.56 (Swing Long Idea, early) see if bottom gap range holds tighter range today vs week 8sma still +ve curl pic.twitter.com/NNtC836Jwf	1 1 1 7 7	Retweet 1 Retweeted 1		Like 7 Liked 7	/WrigleyTom/status/664543318269890561
@HedgeMind @HedgeMind @HedgeMind @HedgeMind @HedgeMind @HedgeMind @HedgeMind @HedgeMind	HedgeMind‏ @HedgeMind HedgeMind @HedgeMind	10 Nov 2015			$TSLA remains to be top holding of notable tech investor Dan Benton in Q3 & has 39% portfolio weight. https://twitter.com/HedgeMind/status/653705682915487744 … $TSLA Tech investor Dan Benton uses a Tesla image as his twitter banner, shows his love, not mentioning w/ his money. pic.twitter.com/7qZ4mF6kQL	1 1 7 7	Retweet 1 Retweeted 1		Like 7 Liked 7	/HedgeMind/status/664329083497525248
@MarketWatch @MarketWatch @MarketWatch @MarketWatch @MarketWatch	MarketWatch‏Verified account @MarketWatch	10 Nov 2015			Tesla will challenge Uber soon, says Morgan Stanley http://on.mktw.net/1MUx7Rb $TSLA pic.twitter.com/DY3EczT9cq	3 16 16 24 24	Retweet 16 Retweeted 16		Like 24 Liked 24	/MarketWatch/status/664171065988526081
@t3live @t3live @t3live @t3live @t3live	T3 Live‏ @t3live	9 Nov 2015	#MorningCall		Watch the latest http://t3live.com #MorningCall hosted by @RedDogT3 https://youtu.be/_syNqYz1GUw $GOOGL $NFLX $TSLA $TWTR $LNKDN $GLD $TLT	2 2 1 1	Retweet 2 Retweeted 2		Like 1 Liked 1	/t3live/status/663718126996074496
@WallStJesus @WallStJesus @WallStJesus @WallStJesus @WallStJesus	JE$US‏ @WallStJesus	8 Nov 2015			MONDAYS CHEAT SHEETS: http://rambles.wallstjesus.com/ $SPY $FB $VRX $AAPL $NFLX $GILD $BABA $TWTR $GS $IBB $IWM $PCLN $AMZN $GOOGL $TSLA $LNKD	2 10 10 10 10	Retweet 10 Retweeted 10		Like 10 Liked 10	/WallStJesus/status/663487060175663104
@globallithium @globallithium @globallithium @globallithium @globallithium	Joe Lowry‏ @globallithium	8 Nov 2015	#lithium		Updated #lithium hydroxide demand. The MKT is ready, the Suppliers? Maybe not $TSLA $ALB $SQM $FMCpic.twitter.com/jpEF2lG6V8	1 6 6 8 8	Retweet 6 Retweeted 6		Like 8 Liked 8	/globallithium/status/663400696608366592
@hedgefundclone @hedgefundclone @hedgefundclone @hedgefundclone @hedgefundclone	hedgefundclone‏ @hedgefundclone	6 Nov 2015			Billionaire Jim Chanos's Current Short Positions: $SCTY $TSLA $CAT $IBM $HPQ $LNG $BABA	4 13 13 24 24	Retweet 13 Retweeted 13		Like 24 Liked 24	/hedgefundclone/status/662780568673718272
@StockTwits @StockTwits @StockTwits @StockTwits @StockTwits	StockTwits‏Verified account @StockTwits	6 Nov 2015			The major companies Jim Chanos is short • $SCTY • $TSLA • $CAT • $IBM • $HPQ • $LNG And now possibly $BABA: http://stks.co/t38j4	2 23 23 23 23	Retweet 23 Retweeted 23		Like 23 Liked 23	/StockTwits/status/662727998894813185
@rpatel03 @rpatel03 @rpatel03 @rpatel03 @rpatel03 @SamShevat	Raj‏ @rpatel03 Sam Shevat @SamShevat	5 Nov 2015			I'm long $TSLA and I don't know how anyone young with an investment horizon of 5+ years can't be. https://twitter.com/samshevat/status/662277420012199936 … Long, great read "How Tesla Will Change The World - Wait But Why" @waitbutwhy @gviverito http://waitbutwhy.com/2015/06/how-tesla-will-change-your-life.html …	2 1 1 4 4	Retweet 1 Retweeted 1		Like 4 Liked 4	/rpatel03/status/662470320587186176
@IBKR_TI @IBKR_TI @IBKR_TI @IBKR_TI @IBKR_TI	IB Traders' Insight‏ @IBKR_TI	4 Nov 2015	#Options		Ford: A Win-Win Trade Suggested by Goldman http://ibkr.com/TI7720 Barron's #Options $F $SPY $DIA $IWM $GM $QQQ $TSLA	3 3 34 34	Retweet 3 Retweeted 3		Like 34 Liked 34	/IBKR_TI/status/662004392074285057
@KristenScholer @KristenScholer @KristenScholer @KristenScholer @KristenScholer	Kristen Scholer‏Verified account @KristenScholer	4 Nov 2015			Tesla is having its best day in over a year http://on.wsj.com/1Hrf2SQ $TSLA	1 4 4 4 4	Retweet 4 Retweeted 4		Like 4 Liked 4	/KristenScholer/status/661943362019291136
@TheStreet @TheStreet @TheStreet @TheStreet @TheStreet	TheStreet‏Verified account @TheStreet	4 Nov 2015			Tesla's stock spiked this morning, after beating its own 3Q expectations http://bit.ly/1OoF5lG $TSLA pic.twitter.com/EspUtlKlOx	1 6 6 6 6	Retweet 6 Retweeted 6		Like 6 Liked 6	/TheStreet/status/661943026307211265
@StockTwits @StockTwits @StockTwits @StockTwits @StockTwits	StockTwits‏Verified account @StockTwits	4 Nov 2015			Tesla is up 10% today and testing its highs from last month. Here are the levels to watch: http://stks.co/s36sU $TSLA	8 8 7 7	Retweet 8 Retweeted 8		Like 7 Liked 7	/StockTwits/status/661942368065687552
@CityFalcon @CityFalcon @CityFalcon @CityFalcon @CityFalcon	City Falcon‏ @CityFalcon	4 Nov 2015			$TSLA on track! Model S sales beats Q3 & shares up 8% pre-market. Time to buy? Check more http://hubs.ly/H01msg-0 pic.twitter.com/q4UrT1uxhM	1 7 7 8 8	Retweet 7 Retweeted 7		Like 8 Liked 8	/CityFalcon/status/661867471478120448
@StockTwits @StockTwits @StockTwits @StockTwits @StockTwits	StockTwits‏Verified account @StockTwits	3 Nov 2015			One really important lesson about the stock market, and what Tesla's earnings mean: http://stks.co/q36s2 $TSLA $SPY $QQQ	2 13 13 13 13	Retweet 13 Retweeted 13		Like 13 Liked 13	/StockTwits/status/661742877811146752
@RedDogT3 @RedDogT3 @RedDogT3 @RedDogT3 @RedDogT3	Scott Redler‏Verified account @RedDogT3	3 Nov 2015			Daily recap video and look ahead. $spy $spx $iwm $xlf $gs $c $aapl $fb $amzn $googl $tsla $nflx $xle $oih http://www.t3live.com/articles/market-analysis/5739-dr110315.html …	1 5 5 14 14	Retweet 5 Retweeted 5		Like 14 Liked 14	/RedDogT3/status/661711006759067648
@chillipickle7 @chillipickle7 @chillipickle7 @chillipickle7 @chillipickle7	chillipickle‏ @chillipickle7	3 Nov 2015			Barclays: $TSLA 3Q’15 Earnings First Look: Soft q, aggressive guide. Skeptical co will be able to meet implied 4Q delivery guide (PT $180)	5 5 5 5	Retweet 5 Retweeted 5		Like 5 Liked 5	/chillipickle7/status/661697943917891584
@CGrantWSJ @CGrantWSJ @CGrantWSJ @CGrantWSJ @CGrantWSJ	Charley Grant‏Verified account @CGrantWSJ	3 Nov 2015			Inventory grows at a faster pace than sales, sequentially, for the 7th consecutive quarter. $TSLA	1 3 3 6 6	Retweet 3 Retweeted 3		Like 6 Liked 6	/CGrantWSJ/status/661687536419344384
@jowens510 @jowens510 @jowens510 @jowens510 @jowens510	Jeremy C. Owens‏Verified account @jowens510	3 Nov 2015			Elon declines again to answer ? about Uber-like service with autonomous Tesla cars, but hints there are talks. $TSLA http://on.mktw.net/1LOGy0B	2 6 6 8 8	Retweet 6 Retweeted 6		Like 8 Liked 8	/jowens510/status/661676375829540868
@jowens510 @jowens510 @jowens510 @jowens510 @jowens510	Jeremy C. Owens‏Verified account @jowens510	3 Nov 2015			Tesla gets a new CFO: Jason Wheeler, top Google finance exec who was passed over when $GOOG hired Ruth Porat. $TSLA http://on.mktw.net/1LOGy0B	1 7 7 14 14	Retweet 7 Retweeted 7		Like 14 Liked 14	/jowens510/status/661673527351734272
@MarketWatch @MarketWatch @MarketWatch @MarketWatch @MarketWatch	MarketWatch‏Verified account @MarketWatch	3 Nov 2015			The 10% pop for $TSLA to $229.78 is the highest intraday level for Tesla stock since Oct. 19 http://on.mktw.net/1WxgV7v pic.twitter.com/KyAgqbbDlG	1 29 29 27 27	Retweet 29 Retweeted 29		Like 27 Liked 27	/MarketWatch/status/661671205833977856
@BloombergTV @BloombergTV @BloombergTV @BloombergTV @BloombergTV	Bloomberg TV‏Verified account @BloombergTV	3 Nov 2015			Tesla narrows vehicle-delivery forecast for 2015 http://bloom.bg/1SmfdVT $TSLA pic.twitter.com/3bXAcHNtZ4	2 2 3 3	Retweet 2 Retweeted 2		Like 3 Liked 3	/BloombergTV/status/661666776195969024
@StockTwits @StockTwits @StockTwits @StockTwits @StockTwits	StockTwits‏Verified account @StockTwits	3 Nov 2015			Here's how Tesla is trading right now. It's the top trending stock: http://stks.co/f3O1y $TSLA pic.twitter.com/P8VLoLdivi	1 8 8 4 4	Retweet 8 Retweeted 8		Like 4 Liked 4	/StockTwits/status/661658848353210368
@Selerity @Selerity @Selerity @Selerity @Selerity	Selerity‏Verified account @Selerity	3 Nov 2015	#BREAKING		#BREAKING: Tesla Motors, Incorporated $TSLA Q3 Non-GAAP Earnings Per Share (EPS) misses estimates, ($0.58) vs. ($0.48) expected	1 5 5 7 7	Retweet 5 Retweeted 5		Like 7 Liked 7	/Selerity/status/661653052223565824
@Teslarati @Teslarati @Teslarati @Teslarati @Teslarati	TESLARATI‏ @Teslarati	3 Nov 2015	#Tesla		BREAKING: #Tesla produced a record 13,091 vehicles, Gigafactory ahead of schedule, Model 3 unveiling late March. $TSLA +9% after hours	13 13 17 17	Retweet 13 Retweeted 13		Like 17 Liked 17	/Teslarati/status/661652246900273152
@jessmarmor @jessmarmor @jessmarmor @jessmarmor @jessmarmor	Jessica Marmor Shaw‏Verified account @jessmarmor	3 Nov 2015			Tesla earnings hit and the stock is up -- just like that! Follow along w/ @ClaudiaAssisMW @jowens510: http://on.mktw.net/1iBhvUi $TSLA	8 8 11 11	Retweet 8 Retweeted 8		Like 11 Liked 11	/jessmarmor/status/661650118290964481
@StockReversals @StockReversals @StockReversals @StockReversals @StockReversals	themarketanalysts.com 📈‏ @StockReversals	3 Nov 2015			$ziop a coming short squeeze that will make that $tsla squeeze a few years ago look like a joke...science is WAY ahead	2 10 10 13 13	Retweet 10 Retweeted 10		Like 13 Liked 13	/StockReversals/status/661593123403894784
@YahooFinance @YahooFinance @YahooFinance @YahooFinance @YahooFinance	Yahoo Finance‏Verified account @YahooFinance	3 Nov 2015			The funds more in love with Tesla than anyone else http://yhoo.it/1Q8EB2o $TSLA	4 4 5 5	Retweet 4 Retweeted 4		Like 5 Liked 5	/YahooFinance/status/661575991823872000
@WrigleyTom @WrigleyTom @WrigleyTom @WrigleyTom @WrigleyTom	Tom Wrigley‏ @WrigleyTom	1 Nov 2015			$FIT $MBLY $TASR $TSLA $V $HLF $SSYS $DDD $CYBR $SWKS $LL $SHOP $ONCE $FB $REGN $FEYE $MNST $SHAK $TRIP $DIS $WFM $Z pic.twitter.com/7SppBkPDPu	16 96 96 138 138	Retweet 96 Retweeted 96		Like 138 Liked 138	/WrigleyTom/status/661023975808569344
@CNBC @CNBC @CNBC @CNBC @CNBC	CNBC‏Verified account @CNBC	1 Nov 2015			Here's how much buying a Tesla will really cost you » http://cnb.cx/1VL1iOQ $TSLA pic.twitter.com/DsPaGwKn6M	5 18 18 17 17	Retweet 18 Retweeted 18		Like 17 Liked 17	/CNBC/status/660992462467506176
@STAUNCHWEALTH @STAUNCHWEALTH @STAUNCHWEALTH @STAUNCHWEALTH @STAUNCHWEALTH	StaunchTradingModel‏ @STAUNCHWEALTH	1 Nov 2015			Last weeks trade log. http://stks.co/x0Xt What a time to be trading $aapl $amzn $vrx $googl $fb $nflx $tsla pic.twitter.com/rLUAOwy3V7	2 5 5 10 10	Retweet 5 Retweeted 5		Like 10 Liked 10	/STAUNCHWEALTH/status/660974045932838912
@WallStJesus @WallStJesus @WallStJesus @WallStJesus @WallStJesus	JE$US‏ @WallStJesus	1 Nov 2015			TRADER CHEAT SHEETS: http://rambles.wallstjesus.com/ $FB $AAPL $TWTR $AMZN $NFLX $GOOGL $IBB $GILD $TSLA $BABA $GS	6 6 16 16	Retweet 6 Retweeted 6		Like 16 Liked 16	/WallStJesus/status/660921300836294657
@TNR_Gold @TNR_Gold @TNR_Gold @TNR_Gold @TNR_Gold	GEM Royalty 🌎 🔌 ⚒ TNR Gold Corp.‏ @TNR_Gold	1 Nov 2015	#Apple,iCar	#iCar	Elon Musk is talking now about Models S and X with range over 500 miles in 2 years! #Apple #iCar $TSLA $ILC.v $LIT http://kirillklip.blogspot.com/2015/11/lithium-air-battery-breakthrough-will.html#.VjYqof73XKY.twitter …	8 8 5 5	Retweet 8 Retweeted 8		Like 5 Liked 5	/TNR_Gold/status/660907042916405250
@GuruOfGanja @GuruOfGanja @GuruOfGanja @GuruOfGanja @GuruOfGanja	GuruOfGanja‏ @GuruOfGanja	1 Nov 2015	#Earnings		#Earnings for this week!! Some good ones. $TSLA $FB $FIT $V $Spic.twitter.com/VGDEzTHwfJ	1 3 3 11 11	Retweet 3 Retweeted 3		Like 11 Liked 11	/GuruOfGanja/status/660851142969139200
@StockTwits @StockTwits @StockTwits @StockTwits @StockTwits	StockTwits‏Verified account @StockTwits	1 Nov 2015			EARNINGS THIS WEEK: Mon - $V $FIT $AIG Tue - $TSLA $HLF $ETSY $ATVI Wed - $FB $WFM $AGN Thur - $DIS Fri - $HUM http://stks.co/p35n1	3 55 55 53 53	Retweet 55 Retweeted 55		Like 53 Liked 53	/StockTwits/status/660846156537331713
@harmongreg @harmongreg @harmongreg @harmongreg @harmongreg	Greg Harmon‏Verified account @harmongreg	31 Oct 2015			$TSLA chart: one more scary chart for Halloween. http://www.tradingview.com/chart/TSLA/fn2s9A17-one-more-scary-chart-for-Halloween/ …	3 3 5 5	Retweet 3 Retweeted 3		Like 5 Liked 5	/harmongreg/status/660623429360443393
@HedgeMind @HedgeMind @HedgeMind @HedgeMind @HedgeMind @HedgeMind	HedgeMind‏ @HedgeMind	30 Oct 2015			$TSLA to report earnings next week. No longer a popular stock among hedgies. Hedgies sentiment has been bearish. http://bit.ly/1sxqxkp	1 2 2 5 5	Retweet 2 Retweeted 2		Like 5 Liked 5	/HedgeMind/status/660152042153873409
@eWhispers @eWhispers @eWhispers @eWhispers @eWhispers	Earnings Whispers‏ @eWhispers	30 Oct 2015	#earnings		#earnings season peaks: $FB $DIS $V $TSLA $SWKS $FIT $CELG $FEYE $S $REGN $MBLY $CLX $ATVI http://eps.sh/cal pic.twitter.com/BQehPTSqm3	19 19 25 25	Retweet 19 Retweeted 19		Like 25 Liked 25	/eWhispers/status/660134347111034880
@elkwood66 @elkwood66 @elkwood66 @elkwood66 @elkwood66	Eric Wood‏ @elkwood66	30 Oct 2015			Headed to golf course and lettin $TSLA And $VRX partial ride. All boxed $AVXL in Etrade. Another big 6 figure weekpic.twitter.com/ehcff4KYyN	9 5 5 51 51	Retweet 5 Retweeted 5		Like 51 Liked 51	/elkwood66/status/660125498090000384
@LinnaneCiara @LinnaneCiara @LinnaneCiara @LinnaneCiara @LinnaneCiara	ciara linnane‏Verified account @LinnaneCiara	29 Oct 2015			Coming next Tuesday: What to look for in Tesla’s earnings $TSLA http://on.mktw.net/1Hemhxp pic.twitter.com/MZLulgnL9C	6 6 9 9	Retweet 6 Retweeted 6		Like 9 Liked 9	/LinnaneCiara/status/659791187952406528
@RedDogT3 @RedDogT3 @RedDogT3 @RedDogT3 @RedDogT3	Scott Redler‏Verified account @RedDogT3	26 Oct 2015			Daily recap video and look ahead $spy $spx $xle $aapl $fb $googl $amzn $iwm $nflx $tsla $uso $gs $twtr http://www.t3live.com/articles/market-analysis/5727-dr102615.html …	5 5 6 6	Retweet 5 Retweeted 5		Like 6 Liked 6	/RedDogT3/status/658812625195814912
@LinnaneCiara @LinnaneCiara @LinnaneCiara @LinnaneCiara @LinnaneCiara	ciara linnane‏Verified account @LinnaneCiara	26 Oct 2015			Elon entirely confused by reports Telsas will be made in China $TSLA http://on.mktw.net/1kId6Rg pic.twitter.com/3hW0uHcxmm	9 9 9 9	Retweet 9 Retweeted 9		Like 9 Liked 9	/LinnaneCiara/status/658698503804317696
@CNBCnow @CNBCnow @CNBCnow @CNBCnow @CNBCnow	CNBC Now‏Verified account @CNBCnow	23 Oct 2015			Musk: Updated $TSLA autopilot, new features coming soon; now has regulatory approval to roll out autopilot in all countries except Japan.	11 11 8 8	Retweet 11 Retweeted 11		Like 8 Liked 8	/CNBCnow/status/657687956988252160
@DougKass @DougKass @DougKass @DougKass @DougKass	Douglas Kass‏Verified account @DougKass	21 Oct 2015			Possible "double tops" in $AMZN and $FB - could spell problems for TFANG (the "T" for $TSLA is silent) and for braoder market...	9 5 5 11 11	Retweet 5 Retweeted 5		Like 11 Liked 11	/DougKass/status/656931611041222656
@HFTAlert @HFTAlert @HFTAlert @HFTAlert @HFTAlert	HFTAlert‏ @HFTAlert	21 Oct 2015			$TSLA The finest example of Extension on an Accumulator-extension is an exhaustion indication. Wonderful buy signal pic.twitter.com/QjwQLa256g	2 2 5 5	Retweet 2 Retweeted 2		Like 5 Liked 5	/HFTAlert/status/656821781588631552
@DougKass @DougKass @DougKass @DougKass @DougKass	Douglas Kass‏Verified account @DougKass	21 Oct 2015			WTF? $TSLA Consumer Reports: - Sept 9: "Model S is best car ever" - Oct 20: "We expect reliability of new models will be 43% below average"	6 9 9 9 9	Retweet 9 Retweeted 9		Like 9 Liked 9	/DougKass/status/656790019860926464
@RedDogT3 @RedDogT3 @RedDogT3 @RedDogT3 @RedDogT3	Scott Redler‏Verified account @RedDogT3	21 Oct 2015			$twtr is down with a Morgan downgrade. Wonder if it's the same team that upgraded $tsla right at the top. $29 is big support to measure	9 20 20 34 34	Retweet 20 Retweeted 20		Like 34 Liked 34	/RedDogT3/status/656777422839353345
@rickjnewman @rickjnewman @rickjnewman @rickjnewman @rickjnewman	Rick Newman‏Verified account @rickjnewman	20 Oct 2015			Apple CEO Tim Cook sees "massive change" coming to autos. It's already happening: http://finance.yahoo.com/news/cars-are-already-undergoing-%E2%80%9Cmassive-change-%E2%80%9D-with-no-help-from-apple-181304663.html … @YahooFinance $AAPL $GM $F $TSLA	9 9 5 5	Retweet 9 Retweeted 9		Like 5 Liked 5	/rickjnewman/status/656574825503154176
@mollywood @mollywood @mollywood @mollywood @mollywood	Molly Wood‏Verified account @mollywood	20 Oct 2015			Wow. Consumer Reports snaps out of its Tesla Trance, realizes reliability is actually a big deal, $TSLA tanks. http://mashable.com/2015/10/20/tesla-stock-plummets/?utm_cid=mash-com-Tw-main-link#7QdJbsbIpuqV …	5 17 17 20 20	Retweet 17 Retweeted 17		Like 20 Liked 20	/mollywood/status/656550032619933696
@InvestorsLive @InvestorsLive @InvestorsLive @InvestorsLive @InvestorsLive @InvestorsLive	Nathan Michaud‏Verified account @InvestorsLive	20 Oct 2015			$TSLA straight up since @NeelNY confirmation of Oprah owning a Tesla lol	5 5 12 12	Retweet 5 Retweeted 5		Like 12 Liked 12	/InvestorsLive/status/656548755655671809
@RudyHavenstein @RudyHavenstein @RudyHavenstein @RudyHavenstein @RudyHavenstein	Rudy Havenstein, Smiling Politely‏ @RudyHavenstein	20 Oct 2015			I checked - criticizing Tesla is a violation of the Patriot Act. $TSLA pic.twitter.com/0bWqr0BRKb	2 4 4 8 8	Retweet 4 Retweeted 4		Like 8 Liked 8	/RudyHavenstein/status/656546259138818048
@SJosephBurns @SJosephBurns @SJosephBurns @SJosephBurns @SJosephBurns	Steve Burns‏ @SJosephBurns	20 Oct 2015			I'm long $TSLA pic.twitter.com/mDj6yQ4Y6O	4 11 11 23 23	Retweet 11 Retweeted 11		Like 23 Liked 23	/SJosephBurns/status/656543942507372544
@SJosephBurns @SJosephBurns @SJosephBurns @SJosephBurns @SJosephBurns	Steve Burns‏ @SJosephBurns	20 Oct 2015			Current $TSLA share holders... pic.twitter.com/MX97oJN4Ed	5 31 31 58 58	Retweet 31 Retweeted 31		Like 58 Liked 58	/SJosephBurns/status/656538858578948096
@MarketWatch @MarketWatch @MarketWatch @MarketWatch @MarketWatch	MarketWatch‏Verified account @MarketWatch	20 Oct 2015			$TSLA now down more than 10% after that Consumer Reports review: http://on.mktw.net/1ZUHZ59 pic.twitter.com/ZKwVMEtZnK	2 25 25 16 16	Retweet 25 Retweeted 25		Like 16 Liked 16	/MarketWatch/status/656538340133634048
@m_cof @m_cof @m_cof @m_cof @m_cof	Michelle Coffey‏Verified account @m_cof	20 Oct 2015			About 1,400 Tesla owners reported problems with their Model S http://on.mktw.net/1GgtqCD $TSLA down 10% pic.twitter.com/4cJzfJRx1t	2 27 27 8 8	Retweet 27 Retweeted 27		Like 8 Liked 8	/m_cof/status/656538106997305344
@flyosity @flyosity @flyosity @flyosity @flyosity	Mike Rundle‏Verified account @flyosity	20 Oct 2015			Consumer Reports interviewed 1,400 Tesla owners and discovered the Model S isn't very reliable. $TSLA down 11%. http://www.latimes.com/business/autos/la-fi-hy-consumer-reports-tesla-models-20151020-story.html …	4 6 6 5 5	Retweet 6 Retweeted 6		Like 5 Liked 5	/flyosity/status/656536810743595008
@BTCVIX @BTCVIX @BTCVIX @BTCVIX @BTCVIX	BTCVIX‏ @BTCVIX	20 Oct 2015			$TSLA looks like a Bitcoin chart right now $BTCUSD http://www.simplexfx.com pic.twitter.com/cWeXATc8SH	4 4 10 10	Retweet 4 Retweeted 4		Like 10 Liked 10	/BTCVIX/status/656535499868233728
@WSJ @WSJ @WSJ @WSJ @WSJ	The Wall Street Journal‏Verified account @WSJ	20 Oct 2015			Consumer Reports pulls its recommendation on the Tesla Model S — Tesla shares drop 9% http://on.wsj.com/1KmB1Kx $TSLA pic.twitter.com/zbKnCef8Gc	8 107 107 64 64	Retweet 107 Retweeted 107		Like 64 Liked 64	/WSJ/status/656533989365325824
@Lebeaucarnews @Lebeaucarnews @Lebeaucarnews @Lebeaucarnews @Lebeaucarnews	Phil LeBeau‏Verified account @Lebeaucarnews	20 Oct 2015			$TSLA plunges $22 (9.8%) following Consumer Reports calling Model S reliability "worse than average"	7 9 9 4 4	Retweet 9 Retweeted 9		Like 4 Liked 4	/Lebeaucarnews/status/656531067197898756
@StockTwits @StockTwits @StockTwits @StockTwits @StockTwits	StockTwits‏Verified account @StockTwits	20 Oct 2015			If you're watching Tesla implode right now, you should first see this. Here are the levels to watch: http://stks.co/q31Pc $TSLA	3 11 11 10 10	Retweet 11 Retweeted 11		Like 10 Liked 10	/StockTwits/status/656530927711944704
@jolshan @jolshan @jolshan @jolshan @jolshan	Jeremy Olshan‏Verified account @jolshan	20 Oct 2015			Tesla shares nosedive after @ConsumerReports lowers boom: http://on.mktw.net/1jRV6Df $TSLA pic.twitter.com/q0ZmM6L04r	1 16 16 7 7	Retweet 16 Retweeted 16		Like 7 Liked 7	/jolshan/status/656530702096203776
@YahooFinance @YahooFinance @YahooFinance @YahooFinance @YahooFinance	Yahoo Finance‏Verified account @YahooFinance	20 Oct 2015			$TSLA shares are falling after the Tesla Model S fails to impress @ConsumerReports http://yhoo.it/1LBoPrt pic.twitter.com/HBOfZQWvwo	1 12 12 5 5	Retweet 12 Retweeted 12		Like 5 Liked 5	/YahooFinance/status/656520893582196736
@ReutersBiz @ReutersBiz @ReutersBiz @ReutersBiz @ReutersBiz	Reuters Business‏Verified account @ReutersBiz	20 Oct 2015			BREAKING: Tesla sinks more than 6 percent in afternoon trading $TSLA	1 17 17 12 12	Retweet 17 Retweeted 17		Like 12 Liked 12	/ReutersBiz/status/656519249729617920
@MelissaLeeCNBC @MelissaLeeCNBC @MelissaLeeCNBC @MelissaLeeCNBC @MelissaLeeCNBC	Melissa Lee‏Verified account @MelissaLeeCNBC	19 Oct 2015			$TSLA Tesla Autopilot fail videos emerge, because nobody likes to listen http://cnet.co/1NQLDJq	3 10 10 15 15	Retweet 10 Retweeted 10		Like 15 Liked 15	/MelissaLeeCNBC/status/656268594955857920
@YahooFinance @YahooFinance @YahooFinance @YahooFinance @YahooFinance	Yahoo Finance‏Verified account @YahooFinance	19 Oct 2015			GM plans to take it to Tesla with its upcoming mass market electric car: http://yhoo.it/1LzAo2a $GM $TSLA	4 8 8 5 5	Retweet 8 Retweeted 8		Like 5 Liked 5	/YahooFinance/status/656239789545562113
@RedDogT3 @RedDogT3 @RedDogT3 @RedDogT3 @RedDogT3	Scott Redler‏Verified account @RedDogT3	19 Oct 2015			Daily Recap video and look ahead $spy $spx $uso $xle $aapl $nflx $googl $amzn $fb $twtr $ms $gs $tsla http://www.t3live.com/articles/market-analysis/5717-dr101915.html …	3 3 7 7	Retweet 3 Retweeted 3		Like 7 Liked 7	/RedDogT3/status/656236554520776704
@STAUNCHWEALTH @STAUNCHWEALTH @STAUNCHWEALTH @STAUNCHWEALTH @STAUNCHWEALTH	StaunchTradingModel‏ @STAUNCHWEALTH	19 Oct 2015			right on cue $tsla call sellers own the buyers. You can't tell until $tsla stops rallying that calls were POS pricing	2 2 8 8	Retweet 2 Retweeted 2		Like 8 Liked 8	/STAUNCHWEALTH/status/656199539548811264
@JustinPulitzer @JustinPulitzer @JustinPulitzer @JustinPulitzer @JustinPulitzer	Justin Pulitzer‏ @JustinPulitzer	18 Oct 2015			Weekend Review VIDEO (10/18) $VIX $FXI $IBB $GILD $IBM $SPY $IWM $QQQ $AAPL $AMZN $GOOGL $FB $NFLX $SHAK $WYNN $TSLA https://youtu.be/4tI0IMWIkTY	1 7 7 12 12	Retweet 7 Retweeted 7		Like 12 Liked 12	/JustinPulitzer/status/655927165784059904
@CNBC @CNBC @CNBC @CNBC @CNBC	CNBC‏Verified account @CNBC	18 Oct 2015			How much buying a Tesla will really cost you » http://cnb.cx/1VL1iOQ $TSLA pic.twitter.com/DsPaGwKn6M	3 19 19 16 16	Retweet 19 Retweeted 19		Like 16 Liked 16	/CNBC/status/655806118741090304
@ZoZoStockwatch @ZoZoStockwatch @ZoZoStockwatch @ZoZoStockwatch @ZoZoStockwatch	ZoZoStockWatch.com‏ @ZoZoStockwatch	18 Oct 2015			$TSLA daily chart pic.twitter.com/0OJo5L97ss	3 3 4 4	Retweet 3 Retweeted 3		Like 4 Liked 4	/ZoZoStockwatch/status/655726262757908481
@SJosephBurns @SJosephBurns @SJosephBurns @SJosephBurns @SJosephBurns	Steve Burns‏ @SJosephBurns	17 Oct 2015	#Tesla		This has to be 1 of the greatest license plates in existence: http://stks.co/d2LV6 $TSLA #Tesla pic.twitter.com/3aJZdRtOlN Via @stocktwits	3 9 9 11 11	Retweet 9 Retweeted 9		Like 11 Liked 11	/SJosephBurns/status/655448961554214912
@canuck2usa @canuck2usa @canuck2usa @canuck2usa @canuck2usa	CtheLightTrading‏ @canuck2usa	17 Oct 2015			$TSLA $AMZN our main Thurs/Fri lotto toys the 1st was literally painless that's something you can't say all the time.	2 2 2 13 13	Retweet 2 Retweeted 2		Like 13 Liked 13	/canuck2usa/status/655425999727783936
@Sandro_power @Sandro_power @Sandro_power @Sandro_power @Sandro_power	PowerTriggerTrade‏ @Sandro_power	16 Oct 2015			$TSLA I post this plan for my stocktwits chart witness followers Nice move so far a day traders dream this morning pic.twitter.com/xBm2RMLRGz	3 12 12 12 12	Retweet 12 Retweeted 12		Like 12 Liked 12	/Sandro_power/status/655119523515772931
@CoryTV @CoryTV @CoryTV @CoryTV @CoryTV	Cory Johnson‏Verified account @CoryTV	16 Oct 2015	#Tesla		MIT robotics professor John Leonard calls #Tesla's autopilot release "reckless." Check out our podcast: http://bit.ly/BBAdvantage $TSLA	2 6 6 6 6	Retweet 6 Retweeted 6		Like 6 Liked 6	/CoryTV/status/655066011557830659
@Lebeaucarnews @Lebeaucarnews @Lebeaucarnews @Lebeaucarnews @Lebeaucarnews	Phil LeBeau‏Verified account @Lebeaucarnews	16 Oct 2015			"F***ing Awesome": Global Equities Research says that's the universal comment it has heard about Tesla Autopilot. $TSLA up 3.6%	12 19 19 20 20	Retweet 19 Retweeted 19		Like 20 Liked 20	/Lebeaucarnews/status/655050366069792768
@TheStreet @TheStreet @TheStreet @TheStreet @TheStreet	TheStreet‏Verified account @TheStreet	15 Oct 2015			Tesla goes on autopilot -- but don't take your hands off the wheel! http://bit.ly/1LcjNng $TSLA pic.twitter.com/5IOVCplgUM	9 9 5 5	Retweet 9 Retweeted 9		Like 5 Liked 5	/TheStreet/status/654707779261698053
@GerberKawasaki @GerberKawasaki @GerberKawasaki @GerberKawasaki @GerberKawasaki	Ross Gerber‏Verified account @GerberKawasaki	15 Oct 2015			Tesla owners are super happy this morning with the new software upgrade. Can you believe the car updates itself! Auto pilot is here. $tsla	1 6 6 8 8	Retweet 6 Retweeted 6		Like 8 Liked 8	/GerberKawasaki/status/654658920321953793
@allstarcharts @allstarcharts @allstarcharts @allstarcharts @allstarcharts	J.C. Parets‏ @allstarcharts	15 Oct 2015			I'll be live on the @Benzinga morning radio show at 8:35AM ET. Tune in here http://premarket.benzinga.com/pre-market-show/ … $SPY $TLT $AAPL $CL_F $TSLA	1 1 1 3 3	Retweet 1 Retweeted 1		Like 3 Liked 3	/allstarcharts/status/654628930318499840
@YahooFinance @YahooFinance @YahooFinance @YahooFinance @YahooFinance	Yahoo Finance‏Verified account @YahooFinance	14 Oct 2015			Whoa. Some Tesla cars will soon be able to drive, park and change lanes by themselves http://yhoo.it/1PhcVIV $TSLA pic.twitter.com/nZkjadvbb4	8 8 9 9	Retweet 8 Retweeted 8		Like 9 Liked 9	/YahooFinance/status/654482514279591936
@CNBCFastMoney @CNBCFastMoney @CNBCFastMoney @CNBCFastMoney @CNBCFastMoney	CNBC's Fast Money‏Verified account @CNBCFastMoney	14 Oct 2015			Tesla unveils a new feature: Autopilot. Find out what happens when CNBC's @Lebeaucarnews gets behind the wheel http://cnb.cx/1VSVl2c $TSLA	5 5 4 4	Retweet 5 Retweeted 5		Like 4 Liked 4	/CNBCFastMoney/status/654476844561920000
@PaulJSingh @PaulJSingh @PaulJSingh @PaulJSingh @PaulJSingh	Paul J. Singh‏ @PaulJSingh	14 Oct 2015			21 Stock Charts Analyzed | Your Twitter Stock Requests $GPRO $JNUG $TWTR $TSLA $FXI $CMG $SUNE and morehttps://youtu.be/R7bebKj9f8I	1 2 2 12 12	Retweet 2 Retweeted 2		Like 12 Liked 12	/PaulJSingh/status/654454172419383296
@LiveSquawk @LiveSquawk @LiveSquawk @LiveSquawk @LiveSquawk	LiveSquawk‏ @LiveSquawk	14 Oct 2015			$TSLA Tesla To Roll Out Automated Driving Software From Tomorrow	6 6 3 3	Retweet 6 Retweeted 6		Like 3 Liked 3	/LiveSquawk/status/654399907613294596
@DougKass @DougKass @DougKass @DougKass @DougKass @UncleStock	Douglas Kass‏Verified account @DougKass Peter Nees @UncleStock	14 Oct 2015			Funny I think shorting $AAPL makes more sense than shorting $TSLA. https://twitter.com/UncleStock/status/654342181537361921 … Doug Kass Shorting Tesla Makes Sense But Not Apple via @forbes http://onforb.es/1jzvDOR	8 3 3 5 5	Retweet 3 Retweeted 3		Like 5 Liked 5	/DougKass/status/654343099641110528
@ActivistShorts @ActivistShorts @ActivistShorts @ActivistShorts @ActivistShorts	AI Shorts‏ @ActivistShorts	12 Oct 2015			Chanos: in September, $BMW sold just about as many electric cars in the US as $TSLA did http://www.bloomberg.com/news/videos/2015-10-12/jim-chanos-explains-his-short-of-tesla-solarcity …	5 5 8 8	Retweet 5 Retweeted 5		Like 8 Liked 8	/ActivistShorts/status/653566475966525441
@KristenScholer @KristenScholer @KristenScholer @KristenScholer @KristenScholer	Kristen Scholer‏Verified account @KristenScholer	12 Oct 2015			Tesla runs into some doubters http://on.wsj.com/1jUeFev $TSLA pic.twitter.com/tUYf1EZYEY	5 5 1 1	Retweet 5 Retweeted 5		Like 1 Liked 1	/KristenScholer/status/653557957976793089
@JustinPulitzer @JustinPulitzer @JustinPulitzer @JustinPulitzer @JustinPulitzer	Justin Pulitzer‏ @JustinPulitzer	11 Oct 2015			Weekend Review VIDEO (10/11): $SPY $IWM $QQQ $VIX $IBB $GILD $AAPL $AMZN $GOOGL $FB $NFLX $PCLN $TSLA $WYNN $GPROhttps://youtu.be/25b2L5KY6Rg	2 9 9 10 10	Retweet 9 Retweeted 9		Like 10 Liked 10	/JustinPulitzer/status/653399228446863360
@mb_willoughby @mb_willoughby @mb_willoughby @mb_willoughby @mb_willoughby	Maribeth‏ @mb_willoughby	11 Oct 2015			Watchlist for tomorrow: $bita $mbly $tsla $hrtx $arex $pacb etc http://buff.ly/1LeEOeS @bullsonwallstpic.twitter.com/muBI64gd8I	1 4 4 6 6	Retweet 4 Retweeted 4		Like 6 Liked 6	/mb_willoughby/status/653287539890102273
@MovistarMX @MovistarMX @MovistarMX	Movistar México‏Verified account @MovistarMX	Jul 1			Si todavía no tienes plan, ¡felicidades! Lo acabas de encontrar	44 34 34 249 249	Retweet 34 Retweeted 34		Like 249 Liked 249	/MovistarMX/status/1145718002488401921
@MarketWatch @MarketWatch @MarketWatch @MarketWatch @MarketWatch	MarketWatch‏Verified account @MarketWatch	9 Oct 2015			Elon Musk clarifies: "Yo, I don’t hate Apple" http://on.mktw.net/1P4N0Eg $TSLA $AAPLpic.twitter.com/XG3QlpvAFe	1 10 10 17 17	Retweet 10 Retweeted 10		Like 17 Liked 17	/MarketWatch/status/652650171675897856
@jowens510 @jowens510 @jowens510 @jowens510 @jowens510	Jeremy C. Owens‏Verified account @jowens510	9 Oct 2015			It may be "the Tesla graveyard," but Elon Musk doesn't HATE Apple. http://on.mktw.net/1RyPglQ $AAPL $TSLA pic.twitter.com/D6XGE4fx3G	1 12 12 11 11	Retweet 12 Retweeted 12		Like 11 Liked 11	/jowens510/status/652617377734070272
@IPOtweet @IPOtweet @IPOtweet @IPOtweet @IPOtweet	Renaissance Capital‏ @IPOtweet	9 Oct 2015	#IPO		Start your engines: Ferrari launches its IPO valued as much as $9.8 billion https://youtu.be/XiGrvO_Wwz8 $RACE $TSLA #IPO	1 8 8 6 6	Retweet 8 Retweeted 8		Like 6 Liked 6	/IPOtweet/status/652596110607912960
@JoshAnswers @JoshAnswers @JoshAnswers @JoshAnswers @JoshAnswers	Trading Fraternity‏ @JoshAnswers	9 Oct 2015	#pennystocks		$49 to $500. You can't do this trading #pennystocks $AMZN $NFLX $Z $TWTR $TSLA $BIIB $IBB $REGN $AAPL $FB $MUpic.twitter.com/BCfmPKOD9q	1 7 7 25 25	Retweet 7 Retweeted 7		Like 25 Liked 25	/JoshAnswers/status/652581420171313152
@WSJMoneyBeat @WSJMoneyBeat @WSJMoneyBeat @WSJMoneyBeat @WSJMoneyBeat	WSJ MoneyBeat‏Verified account @WSJMoneyBeat	9 Oct 2015			Short-Seller Jim Chanos Makes Tesla’s Tough Week Even Worse http://on.wsj.com/1VJwicJ $TSLA	13 13 9 9	Retweet 13 Retweeted 13		Like 9 Liked 9	/WSJMoneyBeat/status/652571356203253760
@CoryTV @CoryTV @CoryTV @CoryTV @CoryTV	Cory Johnson‏Verified account @CoryTV	9 Oct 2015	#Gigafactory,dronephoto	#dronephoto	Object in the press release is larger than the actual object. #Gigafactory #dronephoto, bottom, from @RGJ. $TSLA pic.twitter.com/H7GkSTu1BM	3 6 6 12 12	Retweet 6 Retweeted 6		Like 12 Liked 12	/CoryTV/status/652531233918951424
@IcemanTrading @IcemanTrading @IcemanTrading @IcemanTrading @IcemanTrading	ICEMAN‏ @IcemanTrading	9 Oct 2015	#ICEMAN		Traded $UVXY $TSLA $BTU $PMTS $PACB $ADSK $LL $ADSK $SWI. Done for the day. #ICEMAN	3 3 5 5	Retweet 3 Retweeted 3		Like 5 Liked 5	/IcemanTrading/status/652527632471457792
@kaylatausche @kaylatausche @kaylatausche @kaylatausche @kaylatausche	Kayla Tausche‏Verified account @kaylatausche	9 Oct 2015			$TSLA cut 4x this wk, price targets still scattershot: *Barclays, $180 *Baird, $282 *RBC, $280 *Morgan Stanley, $450 (via @sallyshin)	5 9 9 10 10	Retweet 9 Retweeted 9		Like 10 Liked 10	/kaylatausche/status/652490076451139584
@MarketWatch @MarketWatch @MarketWatch @MarketWatch @MarketWatch	MarketWatch‏Verified account @MarketWatch	9 Oct 2015			Elon Musk: Here's why we call Apple the "Tesla graveyard": http://on.mktw.net/1FWaCYZ $AAPL $TSLA	2 30 30 16 16	Retweet 30 Retweeted 30		Like 16 Liked 16	/MarketWatch/status/652447453241851904
@montalvo_d @montalvo_d @montalvo_d @montalvo_d @montalvo_d	David Montalvo‏Verified account @montalvo_d	9 Oct 2015			"While the bulls believe Tesla will be the next Ford, we see many challenges ahead." Barclays downgrades $TSLA to UW from EW, ↓ PT to $180.	2 7 7 3 3	Retweet 7 Retweeted 7		Like 3 Liked 3	/montalvo_d/status/652442497759739904
@OMillionaires @OMillionaires @OMillionaires @OMillionaires @OMillionaires	Option Millionaires‏ @OMillionaires	9 Oct 2015			$TSLA downgraded to Underweight from Equal Weight at Barclays - drops PT to $180 from $190	5 5 8 8	Retweet 5 Retweeted 5		Like 8 Liked 8	/OMillionaires/status/652436610701766656
@CNNBusiness @CNNBusiness @CNNBusiness @CNNBusiness @CNNBusiness	CNN Business‏Verified account @CNNBusiness	8 Oct 2015			Hindsight is 20-20. Will Jim Chanos be as right about Elon Musk as he was about China? http://cnnmon.ie/1LptPOB $TSLA pic.twitter.com/DokA1BcEP7	6 16 16 17 17	Retweet 16 Retweeted 16		Like 17 Liked 17	/CNNBusiness/status/652370660715593728
@MattEganCNN @MattEganCNN @MattEganCNN @MattEganCNN @MattEganCNN	Matt Egan‏ @MattEganCNN	8 Oct 2015	#China		Jim Chanos got #China right. Now he's betting against Elon Musk http://money.cnn.com/2015/10/08/investing/jim-chanos-china-elon-musk/index.html … $TSLA $SCTY - @PoppyHarlowCNNpic.twitter.com/BzpLQCvM4j	3 3 1 1	Retweet 3 Retweeted 3		Like 1 Liked 1	/MattEganCNN/status/652155131400577025
@MarketWatch @MarketWatch @MarketWatch @MarketWatch @MarketWatch	MarketWatch‏Verified account @MarketWatch	7 Oct 2015			Wall Street is getting more and more nervous about Tesla http://on.mktw.net/1hrjPMY $TSLA pic.twitter.com/C7CMFWQAv3	1 18 18 15 15	Retweet 18 Retweeted 18		Like 15 Liked 15	/MarketWatch/status/651875385878183940
@z8angela @z8angela @z8angela @z8angela @z8angela	Angela Zhou‏ @z8angela	7 Oct 2015			Although still in green, $SPY got rejected near its recent high of 200ish. Big selloff in these names are concerning: $ADBE $TSLA $NUS $SKY	1 10 10 12 12	Retweet 10 Retweeted 10		Like 12 Liked 12	/z8angela/status/651798617569816577
@jeffburnstein @jeffburnstein @jeffburnstein @jeffburnstein @jeffburnstein	Jeff Burnstein‏ @jeffburnstein	6 Oct 2015	#IBDBlogs		Factory robots seen boosting employment, not killing jobs http://news.investors.com/technology-click/100515-774216-robots-killing-jobs-is-myth-says-automation-group.htm … #IBDBlogs via @IBDinvestors $TSLA $ABB $ADEP	8 8 4 4	Retweet 8 Retweeted 8		Like 4 Liked 4	/jeffburnstein/status/651314810366373888
@Metalbanker @Metalbanker @Metalbanker @Metalbanker @Metalbanker	Metalbanker‏ @Metalbanker	5 Oct 2015			The Time to Invest in Renewable Energy is Now $TOT $TSLA $FAN $SPWR http://bit.ly/1OivIn7 pic.twitter.com/bhKq7aNgc0	6 6 7 7	Retweet 6 Retweeted 6		Like 7 Liked 7	/Metalbanker/status/651160854646251520
@t3live @t3live @t3live @t3live @t3live	T3 Live‏ @t3live	5 Oct 2015	#DailyRecap		@RedDogT3 Watch the http://t3live.com #DailyRecap video https://youtu.be/DjXS_haOJ5I $SPX $SPY $GOOGL $AMZN $FB $AAPL $TSLA $PCLN $TWTR	1 3 3 5 5	Retweet 3 Retweeted 3		Like 5 Liked 5	/t3live/status/651135624624259072
@Lebeaucarnews @Lebeaucarnews @Lebeaucarnews @Lebeaucarnews @Lebeaucarnews	Phil LeBeau‏Verified account @Lebeaucarnews	5 Oct 2015			Here's how much $TSLA deliveries have to increase in 4Q to hit 2015 guidance. @CNBCClosingBellpic.twitter.com/SO97Wfr9tE	2 9 9 4 4	Retweet 9 Retweeted 9		Like 4 Liked 4	/Lebeaucarnews/status/651131582552539136
@barronsonline @barronsonline @barronsonline @barronsonline @barronsonline	Barron's‏Verified account @barronsonline	5 Oct 2015			Our Q&A with Fidelity Contrafund manager Will Danoff: http://bit.ly/1M0ytYx $FCNTX $FB $GOOGL $TSLA pic.twitter.com/LVFh5aFdsz	3 3 6 6	Retweet 3 Retweeted 3		Like 6 Liked 6	/barronsonline/status/651081945674215424
@JustinPulitzer @JustinPulitzer @JustinPulitzer @JustinPulitzer @JustinPulitzer	Justin Pulitzer‏ @JustinPulitzer	4 Oct 2015			Weekend Review VIDEO (10/4): $TLT $USO $FXI $IBB $GILD $SPY $IWM $QQQ $AAPL $AMZN $GOOGL $FB $NFLX $PCLN $TSLA $WYNNhttps://youtu.be/uAHI8oDa2qo	2 9 9 21 21	Retweet 9 Retweeted 9		Like 21 Liked 21	/JustinPulitzer/status/650855596510593024
@StockTwits @StockTwits @StockTwits @StockTwits @StockTwits	StockTwits‏Verified account @StockTwits	4 Oct 2015			The perils of emotions. Whether long or short. A classic share by @alphatrends http://stks.co/g3DTT $AAPL $TSLA pic.twitter.com/LC9yVCU5uM	31 31 40 40	Retweet 31 Retweeted 31		Like 40 Liked 40	/StockTwits/status/650770557890363392
@CNNBusiness @CNNBusiness @CNNBusiness @CNNBusiness @CNNBusiness	CNN Business‏Verified account @CNNBusiness	2 Oct 2015			.@TeslaMotors just posted another strong quarter for sales http://cnnmon.ie/1GphUPM $TSLA pic.twitter.com/jlSQUwJyl1	3 28 28 31 31	Retweet 28 Retweeted 28		Like 31 Liked 31	/CNNBusiness/status/650068748586647552
@sspencer_smb @sspencer_smb @sspencer_smb @sspencer_smb @sspencer_smb	Steven Spencer‏ @sspencer_smb	2 Oct 2015			$1800 spent on $SPY 193 calls @ noon made u enough $$ to buy a $TSLA @ the close ;)	1 7 7 16 16	Retweet 7 Retweeted 7		Like 16 Liked 16	/sspencer_smb/status/650064545633845249
@CNBCnow @CNBCnow @CNBCnow @CNBCnow @CNBCnow	CNBC Now‏Verified account @CNBCnow	2 Oct 2015			Tesla $TSLA delievered 11,580 vehicles in Q3, up 49% year-over-year, slightly below consensus. No stock movement after-hours.	18 18 14 14	Retweet 18 Retweeted 18		Like 14 Liked 14	/CNBCnow/status/650042479941517312
@LiveSquawk @LiveSquawk @LiveSquawk @LiveSquawk @LiveSquawk	LiveSquawk‏ @LiveSquawk	2 Oct 2015			Tesla Q3 deliveries were 11,580, up 49% $TSLA	2 4 4 2 2	Retweet 4 Retweeted 4		Like 2 Liked 2	/LiveSquawk/status/650039090998587392
@CNNBusiness @CNNBusiness @CNNBusiness @CNNBusiness @CNNBusiness	CNN Business‏Verified account @CNNBusiness	2 Oct 2015	#Tesla		How did #Tesla come up with those freaky Falcon Wing doors? http://cnnmon.ie/1N9nFsD @PeterDrives explains $TSLA pic.twitter.com/qgbHh4em1K	1 23 23 26 26	Retweet 23 Retweeted 23		Like 26 Liked 26	/CNNBusiness/status/650036782969528320
@KeeneOnMarket @KeeneOnMarket @KeeneOnMarket @KeeneOnMarket @KeeneOnMarket	CEO of AlphaShark‏ @KeeneOnMarket	1 Oct 2015			Ill tell you, I call them my "Big 6" $AAPL $BABA $FB $GPRO $TSLA $TWTR	1 3 3 18 18	Retweet 3 Retweeted 3		Like 18 Liked 18	/KeeneOnMarket/status/649783012624760832
@mattmatt @mattmatt @mattmatt @mattmatt @mattmatt	Matt Matteson‏ @mattmatt	30 Sep 2015			If you would have bought $TSLA instead of a base model 2010 Tesla Roadster car in July '10, your shares would be worth $1.4 million today.	5 101 101 135 135	Retweet 101 Retweeted 101		Like 135 Liked 135	/mattmatt/status/649391163036725248
@jessmarmor @jessmarmor @jessmarmor @jessmarmor @jessmarmor	Jessica Marmor Shaw‏Verified account @jessmarmor	30 Sep 2015	#ModelX		Tesla's #ModelX: luxury SUV and doomsday escape pod in one freaking amazing car http://on.mktw.net/1RgFvIH $TSLA pic.twitter.com/dWc13ePxMQ	1 13 13 18 18	Retweet 13 Retweeted 13		Like 18 Liked 18	/jessmarmor/status/649350553827307520
@CNNBusiness @CNNBusiness @CNNBusiness @CNNBusiness @CNNBusiness	CNN Business‏Verified account @CNNBusiness	30 Sep 2015	#ModelX		Will Tesla's new #ModelX SUV help propel its stock even higher? http://cnnmon.ie/1P5KGMz @TeslaMotors $TSLA pic.twitter.com/rb5n6bL9SB	4 35 35 26 26	Retweet 35 Retweeted 35		Like 26 Liked 26	/CNNBusiness/status/649298433233186816
@FoxBusiness @FoxBusiness @FoxBusiness @FoxBusiness @FoxBusiness	FOX Business‏Verified account @FoxBusiness	30 Sep 2015	#Tesla		#Tesla’s pricey Model X is a ‘litmus test’ for luxury SUVs: http://fxn.ws/1KSiGG3 $TSLA pic.twitter.com/hQ89MnV7B3	7 7 2 2	Retweet 7 Retweeted 7		Like 2 Liked 2	/FoxBusiness/status/649288722815557632
@TheStreet @TheStreet @TheStreet @TheStreet @TheStreet	TheStreet‏Verified account @TheStreet	30 Sep 2015			Sneak peek at how Elon Musk and $TSLA are reinventing the SUV http://bit.ly/1Rg92lL pic.twitter.com/4h0GN88Iv6	9 9 8 8	Retweet 9 Retweeted 9		Like 8 Liked 8	/TheStreet/status/649258716366286848
@MarketWatch @MarketWatch @MarketWatch @MarketWatch @MarketWatch	MarketWatch‏Verified account @MarketWatch	29 Sep 2015			Tesla just handed out the first 5 all-electric Model X SUVs to customers http://on.mktw.net/1Wx2ulJ $TSLA	10 10 16 16	Retweet 10 Retweeted 10		Like 16 Liked 16	/MarketWatch/status/649093070420467713
@IBDinvestors @IBDinvestors @IBDinvestors @IBDinvestors @IBDinvestors	Investors.com‏Verified account @IBDinvestors	29 Sep 2015			Elon Musk launches the apocalypse-ready Model X http://ow.ly/SPpve by @IBD_AGatlin $TSLA pic.twitter.com/jEzlQQByuU	1 15 15 5 5	Retweet 15 Retweeted 15		Like 5 Liked 5	/IBDinvestors/status/649084532164005888
@WeeklyOptTrader @WeeklyOptTrader @WeeklyOptTrader @WeeklyOptTrader @WeeklyOptTrader	OptionsGod‏ @WeeklyOptTrader	27 Sep 2015			$TSLA model X launch on 9/29..although i believe X is going to be awesome..i would still wait for dust to settle down...	2 3 3 7 7	Retweet 3 Retweeted 3		Like 7 Liked 7	/WeeklyOptTrader/status/648289197216784384
@smtraderCA @smtraderCA @smtraderCA @smtraderCA @smtraderCA	Last Chip Standing‏ @smtraderCA	27 Sep 2015			Weekly Market Recap & Stock Review - 9/27/15 $SPX $NDX $RUT $DJI $IBB $AAPL $AMZN $GOOGL $NFLX $FB $TWTR $TSLA $SPYhttp://lastchipstanding.blogspot.com/2015/09/weekly-market-recap-stocks-review-SPX-SPY-NDX-DJI-RUT-IBB-AAPL-FB-GOOGL-AMZN-NFLX-TWTR-TSLA-IBB-092715.html …	3 3 2 2	Retweet 3 Retweeted 3		Like 2 Liked 2	/smtraderCA/status/648239339495800832
@szaman @szaman @szaman @szaman @szaman	NYC Trader‏ @szaman	27 Sep 2015	#trading,daytrading	#daytrading	Trading Watch List http://stks.co/r2uK1 $AMZN $FB $TSLA $BLUE $CLVS $ISIS $PCRX $SPY #trading #daytrading.	2 2 11 11	Retweet 2 Retweeted 2		Like 11 Liked 11	/szaman/status/648163022725234688
@SJosephBurns @SJosephBurns @SJosephBurns @SJosephBurns @SJosephBurns	Steve Burns‏ @SJosephBurns	26 Sep 2015	#SpaceX		"The rumor that I'm building a spaceship to get back to my home planet Mars is totally untrue." - @elonmusk $TSLA $SCTY #SpaceX	4 6 6 7 7	Retweet 6 Retweeted 6		Like 7 Liked 7	/SJosephBurns/status/647935587299786752
@globallithium @globallithium @globallithium @globallithium @globallithium	Joe Lowry‏ @globallithium	26 Sep 2015	#lithium		My response when asked why $TSLA does not have a supply agreement with a company actually producing #lithiumpic.twitter.com/w7WDJ1TbON	1 7 7 4 4	Retweet 7 Retweeted 7		Like 4 Liked 4	/globallithium/status/647871727335288832
@MarketWatch @MarketWatch @MarketWatch @MarketWatch @MarketWatch	MarketWatch‏Verified account @MarketWatch	25 Sep 2015			4 things to know about Tesla’s Model X http://on.mktw.net/1MuZwcX $TSLA pic.twitter.com/KbHYjoqEp7	4 30 30 34 34	Retweet 30 Retweeted 30		Like 34 Liked 34	/MarketWatch/status/647574967878610944
@sanglucci @sanglucci @sanglucci @sanglucci @sanglucci	SangLucci™‏Verified account @sanglucci	25 Sep 2015			I got $AMZN $GOOGL $TSLA short into the weekend	2 1 1 4 4	Retweet 1 Retweeted 1		Like 4 Liked 4	/sanglucci/status/647490843872501760
@ramirezjoan @ramirezjoan @ramirezjoan @ramirezjoan @ramirezjoan	Joan Ramírez‏ @ramirezjoan	25 Sep 2015			"@Marketguy: "@kiksbutt: $SPY, $IBB, $GILD, $BLUE, $BLPH, $FB, $TSLA, $GPRO every once in a while, I post the truth"pic.twitter.com/efLOtsRzOl	4 4 6 6	Retweet 4 Retweeted 4		Like 6 Liked 6	/ramirezjoan/status/647487979179520000
@TheStreet @TheStreet @TheStreet @TheStreet @TheStreet	TheStreet‏Verified account @TheStreet	25 Sep 2015			Top 6 $TSLA Twitter accounts you should follow to get early warning on stock movements http://bit.ly/1KBUJ5u	9 9 6 6	Retweet 9 Retweeted 9		Like 6 Liked 6	/TheStreet/status/647422305791025152
@RedDogT3 @RedDogT3 @RedDogT3 @RedDogT3 @RedDogT3	Scott Redler‏Verified account @RedDogT3	25 Sep 2015			Lots of stocks did lead off the lows yesterday. $aapl $nflx $fb $googl $tsla some oil names, a few bios. (I am only long $spy $aapl $fb)	1 3 3 8 8	Retweet 3 Retweeted 3		Like 8 Liked 8	/RedDogT3/status/647358361600704512
@canuck2usa @canuck2usa @canuck2usa @canuck2usa @canuck2usa	CtheLightTrading‏ @canuck2usa	24 Sep 2015			$TSLA really holding well	2 1 1 5 5	Retweet 1 Retweeted 1		Like 5 Liked 5	/canuck2usa/status/647119080848125952
@WeeklyOptTrader @WeeklyOptTrader @WeeklyOptTrader @WeeklyOptTrader @WeeklyOptTrader	OptionsGod‏ @WeeklyOptTrader	24 Sep 2015			$TSLA is holding trendline on daily chart at 256ish...break of this can bring big downside move....	1 2 2 10 10	Retweet 2 Retweeted 2		Like 10 Liked 10	/WeeklyOptTrader/status/647054478919598081
@jess @jess @jess @jess @jess @yipe	Jessica Verrilli‏Verified account @jess Michael Margolis @yipe	23 Sep 2015			Oh, looking good. $TSLA https://twitter.com/yipe/status/646871452239564800 … Oh hi, Tesla Model X in the wild! pic.twitter.com/FDR19JnDS8	3 3 16 16	Retweet 3 Retweeted 3		Like 16 Liked 16	/jess/status/646895111150825472
@SJosephBurns @SJosephBurns @SJosephBurns @SJosephBurns @SJosephBurns	Steve Burns‏ @SJosephBurns	23 Sep 2015	#Tesla		This has to be one of the greatest license plates in existence: $TSLA #Tesla pic.twitter.com/3aJZdRtOlN Via @StockTwits	3 23 23 33 33	Retweet 23 Retweeted 23		Like 33 Liked 33	/SJosephBurns/status/646854105453985792
@OptiontradinIQ @OptiontradinIQ @OptiontradinIQ @OptiontradinIQ @OptiontradinIQ	Gavin McMaster‏ @OptiontradinIQ	23 Sep 2015	#blog		VIDEO: 6 Tips For Getting Started In Options Trading http://bit.ly/YcZdQ9 $SPY $AAPL $TWTR $TSLA $NFLX My #blog archive	4 4 7 7	Retweet 4 Retweeted 4		Like 7 Liked 7	/OptiontradinIQ/status/646806328975822848
@WrigleyTom @WrigleyTom @WrigleyTom @WrigleyTom @WrigleyTom @WrigleyTom	Tom Wrigley‏ @WrigleyTom	23 Sep 2015			$TSLA 260.50 [update] - inside day, R at TL - notable rel. weakness vs. Nas +15 - Levels 255.87 ~253 (50d) ~249 (21d) pic.twitter.com/ZQnX1ln4fj	1 1 6 6	Retweet 1 Retweeted 1		Like 6 Liked 6	/WrigleyTom/status/646696462173249536
@STAUNCHWEALTH @STAUNCHWEALTH @STAUNCHWEALTH @STAUNCHWEALTH @STAUNCHWEALTH	StaunchTradingModel‏ @STAUNCHWEALTH	22 Sep 2015			Musk hold the phones, speed to Freemont in the Model S and seal the deal. A battery deal sends $TSLA to 300+ fast http://stks.co/r2t5X	4 4 6 6	Retweet 4 Retweeted 4		Like 6 Liked 6	/STAUNCHWEALTH/status/646504481903915009
@DanZanger @DanZanger @DanZanger @DanZanger @DanZanger	Dan Zanger‏ @DanZanger	22 Sep 2015			Time to kill the leaders that are left ?? $AMZN $AAPL $TSLA $FB ......	1 6 6 10 10	Retweet 6 Retweeted 6		Like 10 Liked 10	/DanZanger/status/646367017344344064
@roysebag @roysebag @roysebag @roysebag @roysebag	Roy Sebag‏Verified account @roysebag	22 Sep 2015			Volkswagen $VLKAY $VOW now down over 50% in two months. It's market cap only $20B more than $TSLA yet it sells 200x more cars. Buying Size.	6 6 2 2	Retweet 6 Retweeted 6		Like 2 Liked 2	/roysebag/status/646306498625191937
@iFor_Tomorrow @iFor_Tomorrow @iFor_Tomorrow @iFor_Tomorrow @iFor_Tomorrow	Investing4Tomorrow‏ @iFor_Tomorrow	22 Sep 2015	#drone,futuretech	#futuretech	http://bit.ly/1NQHzbL Rumored Tesla Drone could bring big changes to movie making $TSLA #drone #futuretechpic.twitter.com/DjEw9qYad0	6 6 6 6	Retweet 6 Retweeted 6		Like 6 Liked 6	/iFor_Tomorrow/status/646262350702489600
@HFMajorTom @HFMajorTom @HFMajorTom @HFMajorTom @HFMajorTom	HFMajorTom‏ @HFMajorTom	21 Sep 2015			Meanwhile $MS Jonas with a case of if/but/% valuation on $TSLA rivaling some of the best works on biotech fantasies.. pic.twitter.com/kLPgJW7799	2 2 2 6 6	Retweet 2 Retweeted 2		Like 6 Liked 6	/HFMajorTom/status/646174796825231360
@Benzinga @Benzinga @Benzinga @Benzinga @Benzinga	Benzinga.com‏Verified account @Benzinga	21 Sep 2015			.@elonmusk: The Next Steve Jobs? $AAPL $TSLA http://benzinga.com/z/5853564 pic.twitter.com/OeGvdXh0PJ	2 2 3 3	Retweet 2 Retweeted 2		Like 3 Liked 3	/Benzinga/status/646112944204333058
@szaman @szaman @szaman @szaman @szaman	NYC Trader‏ @szaman	21 Sep 2015			Funny how $aapl car news hits right when $tsla was hitting that 271 resistance zone.	1 1 5 5	Retweet 1 Retweeted 1		Like 5 Liked 5	/szaman/status/646082037330407425
@TiernanRayTech @TiernanRayTech @TiernanRayTech @TiernanRayTech @TiernanRayTech	Tiernan Ray‏ @TiernanRayTech	21 Sep 2015			Apple’s Car to Ship in 2019, Says Wall Street Journal; Tesla Slips - Tech Trader Daily - Barron's $AAPL $TSLA http://on.barrons.com/1OqcxHH	7 7 8 8	Retweet 7 Retweeted 7		Like 8 Liked 8	/TiernanRayTech/status/646020638826754049
@LizClaman @LizClaman @LizClaman @LizClaman @LizClaman	Liz Claman‏Verified account @LizClaman	21 Sep 2015			BREAKING: Apple sees electric Apple car shipments by 2019. Will YOU buy one? $AAPL $TSLA @Nissan @ChevyVolt	5 5 5 3 3	Retweet 5 Retweeted 5		Like 3 Liked 3	/LizClaman/status/646019498898784257
@scottbudman @scottbudman @scottbudman @scottbudman @scottbudman	scott budman‏Verified account @scottbudman	21 Sep 2015			Tesla makes it official: Model X launches September 29th. $TSLA pic.twitter.com/vqCnDH8RZx	9 9 8 8	Retweet 9 Retweeted 9		Like 8 Liked 8	/scottbudman/status/646005617014902784
@LaMonicaBuzz @LaMonicaBuzz @LaMonicaBuzz @LaMonicaBuzz @LaMonicaBuzz	Paul R. La Monica‏Verified account @LaMonicaBuzz	21 Sep 2015	#FalconWing		$TSLA up 4%. Seeing reports that Tesla has sent out invites for the official unveiling of the Model X crossover on 9/29. #FalconWing	3 10 10 7 7	Retweet 10 Retweeted 10		Like 7 Liked 7	/LaMonicaBuzz/status/645980202242195457
@TeslaNY @TeslaNY @TeslaNY @TeslaNY @TeslaNY	Tesla New York‏ @TeslaNY	21 Sep 2015	#EV,SUV,ModelX	#SUV	Tesla sets Model X launch event for Sept. 29 http://www.seekingalpha.com/news/2789436 $TSLA #EV #SUV #ModelXpic.twitter.com/fyollVjvA3	4 4 3 3	Retweet 4 Retweeted 4		Like 3 Liked 3	/TeslaNY/status/645975394408136704
@RedDogT3 @RedDogT3 @RedDogT3 @RedDogT3 @RedDogT3	Scott Redler‏Verified account @RedDogT3	21 Sep 2015	#relative		The strongest stocks from Late last week's sell off are acting best. $FB $amzn $tsla $aapl $goog #relative strength	4 3 3 9 9	Retweet 3 Retweeted 3		Like 9 Liked 9	/RedDogT3/status/645972117394227200
@adatherton @adatherton @adatherton @adatherton @adatherton	David Atherton‏ @adatherton	21 Sep 2015	#VOW3		#VOW3.DE scandal, down 20%, buy $F $GM $HMC $TM $TSLA pic.twitter.com/46EbZhQS7d	2 4 4 4 4	Retweet 4 Retweeted 4		Like 4 Liked 4	/adatherton/status/645890552387383296
@timothysykes @timothysykes @timothysykes @timothysykes @timothysykes	Timothy Sykes‏Verified account @timothysykes	20 Sep 2015			Learn How To Make 40%+ Overnight: http://tim.ly/wrongreporter on $USMN $TSLA and http://tim.ly/tim46 on $CLRX thx to $IBKR LEARN $TWTR	6 6 11 11	Retweet 6 Retweeted 6		Like 11 Liked 11	/timothysykes/status/645583316104646656
@WeeklyOptTrader @WeeklyOptTrader @WeeklyOptTrader @WeeklyOptTrader @WeeklyOptTrader	OptionsGod‏ @WeeklyOptTrader	19 Sep 2015			$TSLA now at 260.62 ..I see it retesting 278ish...likely to may new all time high in 3 weeks	3 3 3 22 22	Retweet 3 Retweeted 3		Like 22 Liked 22	/WeeklyOptTrader/status/645289519634223104
@WeeklyOptTrader @WeeklyOptTrader @WeeklyOptTrader @WeeklyOptTrader @WeeklyOptTrader	OptionsGod‏ @WeeklyOptTrader	18 Sep 2015			I am carrying $spx $TSLA $HlF calls over weekend	2 1 1 21 21	Retweet 1 Retweeted 1		Like 21 Liked 21	/WeeklyOptTrader/status/644966498876936192
@MarketSmith @MarketSmith @MarketSmith @MarketSmith @MarketSmith	MarketSmith‏Verified account @MarketSmith	17 Sep 2015			Stocks In Holding Pattern Ahead Of Fed: Will It Or Won't It? http://news.investors.com/investing-stock-market-today/091715-771505-stocks-unchanged-fed-interest-rate-decision.htm … $SKYW $ALGT $FIT $TSLA $UA $CVC	2 2 4 4	Retweet 2 Retweeted 2		Like 4 Liked 4	/MarketSmith/status/644557920068333569
@insidermonkey @insidermonkey @insidermonkey @insidermonkey @insidermonkey	Insider Monkey‏ @insidermonkey	16 Sep 2015			Pure Energy Minerals Drops the Next Lithium Bombshell $TSLA, $PE.V, $HMGLF, $AHG1 http://stks.co/r2rNw	3 3 6 6	Retweet 3 Retweeted 3		Like 6 Liked 6	/insidermonkey/status/644269993081749504
@JoshAnswers @JoshAnswers @JoshAnswers @JoshAnswers @JoshAnswers	Trading Fraternity‏ @JoshAnswers	16 Sep 2015			My face when I see people buying stocks and calls coming into this week. $SPY $NFLX $AMZN $TSLA $SPX $DJIA $ORCL $FBpic.twitter.com/YOeeruKYJ5	1 5 5 14 14	Retweet 5 Retweeted 5		Like 14 Liked 14	/JoshAnswers/status/644240695503405056
@cberry1 @cberry1 @cberry1 @cberry1 @cberry1	Chris Berry‏ @cberry1	16 Sep 2015	#lithium		$TSLA announces another #lithium deal. Light on detail. Likely done to appease local politicans who dont get that lithium is a global market	8 8 6 6	Retweet 8 Retweeted 8		Like 6 Liked 6	/cberry1/status/644139764820668416
@jdmarkman @jdmarkman @jdmarkman @jdmarkman @jdmarkman	Jon Markman‏ @jdmarkman	16 Sep 2015	#EV		Porsche’s new electric car is coming for Tesla owners $TSLA #EV http://ow.ly/SgDXA pic.twitter.com/0jzIeIL1PO	1 6 6 4 4	Retweet 6 Retweeted 6		Like 4 Liked 4	/jdmarkman/status/644134087280717824
@CNBCFastMoney @CNBCFastMoney @CNBCFastMoney @CNBCFastMoney @CNBCFastMoney	CNBC's Fast Money‏Verified account @CNBCFastMoney	10 Sep 2015	#Superhero,Supervillain	#Supervillain	Is $TSLA CEO Elon Musk a better #Superhero or #Supervillain? You decide!https://amp.twimg.com/v/8dc564b3-bb4c-4ec8-8d4a-dd8459f915c7 …	4 6 6 8 8	Retweet 6 Retweeted 6		Like 8 Liked 8	/CNBCFastMoney/status/642088026034716672
@alexiskold @alexiskold @alexiskold @alexiskold @alexiskold	Alex Iskold 💡2048‏ @alexiskold	4 Sep 2015			Bought $TSLA today and don't plan to sell it until 10-20 years from now. Go @elonmusk!	1 1 1 11 11	Retweet 1 Retweeted 1		Like 11 Liked 11	/alexiskold/status/639903507517153280
@TMFStockAdvisor @TMFStockAdvisor @TMFStockAdvisor @TMFStockAdvisor @TMFStockAdvisor	Motley Fool Stock Advisor‏Verified account @TMFStockAdvisor	3 Sep 2015			Tesla Model 3 sounds like the electric car for the masses. Who's buying? $TSLA	1 3 3 6 6	Retweet 3 Retweeted 3		Like 6 Liked 6	/TMFStockAdvisor/status/639487858017980416
@OpenOutcrier @OpenOutcrier @OpenOutcrier @OpenOutcrier @OpenOutcrier	Open Outcrier‏ @OpenOutcrier	3 Sep 2015			Careful out there today with no China and a long weekend looming. Opening Watch List: $TWTR (board meeting) and $TSLA (Musk tweets)	2 1 1 9 9	Retweet 1 Retweeted 1		Like 9 Liked 9	/OpenOutcrier/status/639427441589530624
@WrigleyTom @WrigleyTom @WrigleyTom @WrigleyTom @WrigleyTom	Tom Wrigley‏ @WrigleyTom	3 Sep 2015			% Movers $MM +29% $GERN +20 $CERE +19 $GEVO +10 $ACAD +8 $SUNE +5 $TSLA +2 $TQQQ +2 $FCX +2 $UVXY -8% $FIVE -8 $JOY -7 $KERX -7 $NFLX -2	2 5 5 12 12	Retweet 5 Retweeted 5		Like 12 Liked 12	/WrigleyTom/status/639424067699896320
@PipsToDollars @PipsToDollars @PipsToDollars @PipsToDollars @PipsToDollars	Leilani Pips‏ @PipsToDollars	2 Sep 2015			This looks like a car for a dad ...lmao WTF is gonna pay $132k to drive a volvo looking car. $TSLA pic.twitter.com/Y5BnEzmzo6	1 2 2 7 7	Retweet 2 Retweeted 2		Like 7 Liked 7	/PipsToDollars/status/639187342410952704
@jowens510 @jowens510 @jowens510 @jowens510 @jowens510	Jeremy C. Owens‏Verified account @jowens510	2 Sep 2015	#ModelX,Model3	#Model3	Fresh $TSLA news: #ModelX deliveries start Sept. 29, #Model3 preorders begin in March at $35K. http://on.mktw.net/1JO6HIN pic.twitter.com/sEeXicPJdA	2 39 39 38 38	Retweet 39 Retweeted 39		Like 38 Liked 38	/jowens510/status/639185505335308288
@scottbudman @scottbudman @scottbudman @scottbudman @scottbudman	scott budman‏Verified account @scottbudman	2 Sep 2015			Update from Elon Musk: Tesla Model 3 (lower cost) will start production in about two years. $TSLA pic.twitter.com/quWKeVX00D	3 3 9 9	Retweet 3 Retweeted 3		Like 9 Liked 9	/scottbudman/status/639172906057007104
@WeeklyOptTrader @WeeklyOptTrader @WeeklyOptTrader @WeeklyOptTrader @WeeklyOptTrader	OptionsGod‏ @WeeklyOptTrader	2 Sep 2015			$TSLA close above 245 on 10 minute candle..u can consider going long..also day should close above 245 to carry overnight	11 1 1 13 13	Retweet 1 Retweeted 1		Like 13 Liked 13	/WeeklyOptTrader/status/639099118934061059
@TiernanRayTech @TiernanRayTech @TiernanRayTech @TiernanRayTech @TiernanRayTech	Tiernan Ray‏ @TiernanRayTech	2 Sep 2015			Apple Car Has 60% Chance Of Making It To Market, Would Be Cheaper Than Tesla: Piper Jaffray $AAPL $TSLA $GOOGL http://on.barrons.com/1fV3nny	1 3 3 2 2	Retweet 3 Retweeted 3		Like 2 Liked 2	/TiernanRayTech/status/639080625341763584
@d4ytrad3 @d4ytrad3 @d4ytrad3 @d4ytrad3 @d4ytrad3	The Daytrade™‏ @d4ytrad3	1 Sep 2015			Cramer: '$GPRO $W $TSLA all still too expensive here'	1 2 2 6 6	Retweet 2 Retweeted 2		Like 6 Liked 6	/d4ytrad3/status/638839628112330754
@SJosephBurns @SJosephBurns @SJosephBurns @SJosephBurns @SJosephBurns	Steve Burns‏ @SJosephBurns	1 Sep 2015			RT @gartmanreport: We may see a repeat of this but it'll be a $TSLA car https://twitter.com/gartmanreport/status/638699073944555520/photo/1pic.twitter.com/aB2XaxoxRS	5 10 10 22 22	Retweet 10 Retweeted 10		Like 22 Liked 22	/SJosephBurns/status/638834511409614848
@timothysykes @timothysykes @timothysykes @timothysykes @timothysykes	Timothy Sykes‏Verified account @timothysykes	1 Sep 2015			http://profit.ly/5005rd Covered this short from yesterday for a 46% profit, thanks $USMN $TSLA Javier you lazy reporter!	1 1 6 6	Retweet 1 Retweeted 1		Like 6 Liked 6	/timothysykes/status/638708763076071424
@WrigleyTom @WrigleyTom @WrigleyTom @WrigleyTom @WrigleyTom	Tom Wrigley‏ @WrigleyTom	1 Sep 2015			% Movers $TRVN +34% $UVXY +22 $QIWI -15% $YINN -10 $AMBA -7 $NFLX -6 $SWKS -5 $FCX -5 $BIDU -4 $TSLA -3 $FB -3 $TWTR -3 $GS -3 $AAPL -2	1 11 11 7 7	Retweet 11 Retweeted 11		Like 7 Liked 7	/WrigleyTom/status/638699502115921920
@tradingproverbs @tradingproverbs @tradingproverbs @tradingproverbs @tradingproverbs	Trading Proverbs‏ @tradingproverbs	31 Aug 2015			Today’s most active Options $AAPL $FB $BAC $TWTR $BABA $NFLX $XOM $INTC $TSLA $MU $AA $YHOO http://quotatium.com/products/top-options-strategies …pic.twitter.com/aQZjuqytIF	2 2 4 4	Retweet 2 Retweeted 2		Like 4 Liked 4	/tradingproverbs/status/638446243392393216
@MISkycar @MISkycar @MISkycar @MISkycar @MISkycar	MollerSkyCar‏ @MISkycar	30 Aug 2015	#Investors,disruptive,tech,profits	#disruptive	#Investors in #disruptive #tech companies often make large #profits (e.g. $AMZN, $TSLA, $GOOG, $CRM, $AAPL, $FB, $EBAY). Check out $MLER.	1 1 6 6	Retweet 1 Retweeted 1		Like 6 Liked 6	/MISkycar/status/638244243010510848
@JustinPulitzer @JustinPulitzer @JustinPulitzer @JustinPulitzer @JustinPulitzer	Justin Pulitzer‏ @JustinPulitzer	30 Aug 2015			Weekend Review VIDEO: $EWZ $RSX $EPI $FXI $TLT $VIX $DIA $IWM $SPY $QQQ $AAPL $AMZN $AMBA $FB $TWTR $NFLX $PCLN $TSLA http://youtu.be/ymOefCGRCck	4 6 6 18 18	Retweet 6 Retweeted 6		Like 18 Liked 18	/JustinPulitzer/status/638141225305010176
@HFTAlert @HFTAlert @HFTAlert @HFTAlert @HFTAlert	HFTAlert‏ @HFTAlert	28 Aug 2015			Look how aggressively they bought into the lows on $TSLA from the 21st on. Dark Pools the primary buyers.. $SPYpic.twitter.com/bQa0bQFZep	11 11 5 5	Retweet 11 Retweeted 11		Like 5 Liked 5	/HFTAlert/status/637278289141198848
@Lebeaucarnews @Lebeaucarnews @Lebeaucarnews @Lebeaucarnews @Lebeaucarnews	Phil LeBeau‏Verified account @Lebeaucarnews	27 Aug 2015			This is the first time ever in the history of @ConsumerReports it has ever rated a new model a 100 out of 100. $TSLA Model S P85D	4 29 29 27 27	Retweet 29 Retweeted 29		Like 27 Liked 27	/Lebeaucarnews/status/636856112650846210
@TylerAuggieD @TylerAuggieD @TylerAuggieD @TylerAuggieD @TylerAuggieD	Tyler Davis‏ @TylerAuggieD	24 Aug 2015	#BlackMonday		Some stocks worth looking at on #BlackMonday: $AAPL $NFLX $FB $FIT $NKE $TSLA $TWTR $UA $LNKD $CELG $AMGN $SHAKpic.twitter.com/wlISwB6YRd	8 8 5 5	Retweet 8 Retweeted 8		Like 5 Liked 5	/TylerAuggieD/status/635809267585564672
@businessinsider @businessinsider @businessinsider @businessinsider @businessinsider	Business Insider‏Verified account @businessinsider	21 Aug 2015			Audi's sleek rival for the $TSLA Model X is on the way http://buff.ly/1h0SX6M pic.twitter.com/w8Mb6AMPn3	2 34 34 30 30	Retweet 34 Retweeted 34		Like 30 Liked 30	/businessinsider/status/634907875085807616
@WeeklyOptTrader @WeeklyOptTrader @WeeklyOptTrader @WeeklyOptTrader @WeeklyOptTrader	OptionsGod‏ @WeeklyOptTrader	21 Aug 2015			The funniest thing this week was $TSLA upgrade to $465 price target on Monday...	9 6 6 24 24	Retweet 6 Retweeted 6		Like 24 Liked 24	/WeeklyOptTrader/status/634884341789659136
@KleinmanBHC @KleinmanBHC @KleinmanBHC @KleinmanBHC @KleinmanBHC	Kevin Kleinman‏ @KleinmanBHC	21 Aug 2015	#dead,blowout	#blowout	What happened? He tried to buy the dip. #dead #blowout $SPX $SPY $ES_F $AAPL $NFLX $GS $VIX $VXX $GOOGL $TSLA pic.twitter.com/bQvKtGDu3o	5 5 10 10	Retweet 5 Retweeted 5		Like 10 Liked 10	/KleinmanBHC/status/634812030952841216
@PipsToDollars @PipsToDollars @PipsToDollars @PipsToDollars @PipsToDollars	Leilani Pips‏ @PipsToDollars	21 Aug 2015			Killing it in the room: @semi 500% on $AAPL @antikeynes 1400% on $IYT @VictorTellegio 100% on $CMG I got some bags on $LMT $NKE $TSLA	3 5 5 8 8	Retweet 5 Retweeted 5		Like 8 Liked 8	/PipsToDollars/status/634754018674352129
@ExactOptionPick @ExactOptionPick @ExactOptionPick @ExactOptionPick @ExactOptionPick	Exact Option Picks‏ @ExactOptionPick	21 Aug 2015			If we don't break soon we would anticipate a decent squeeze after 11am. $NFLX $TSLA $AAPL $FB $AMZN $GOOGL	5 5 4 4	Retweet 5 Retweeted 5		Like 4 Liked 4	/ExactOptionPick/status/634733035481624576
@QTRResearch @QTRResearch @QTRResearch @QTRResearch @QTRResearch	Quoth the Raven‏ @QTRResearch	20 Aug 2015			U.S. futures turn red after poor China PMI number. Gold and $VIX green. $GLD $SPY $DIA $SLV $TSLA $AAPL $IWM $USO $AApic.twitter.com/qahGu1FyzV	5 5 5 5	Retweet 5 Retweeted 5		Like 5 Liked 5	/QTRResearch/status/634556505006678016
@TheStreet @TheStreet @TheStreet @TheStreet @TheStreet	TheStreet‏Verified account @TheStreet	20 Aug 2015			Is Tesla building its own Uber? Morgan Stanley thinks so... http://bit.ly/1JgFtif $TSLA	2 14 14 8 8	Retweet 14 Retweeted 14		Like 8 Liked 8	/TheStreet/status/634540992557895681
@jimcramer @jimcramer @jimcramer @jimcramer @jimcramer	Jim Cramer‏Verified account @jimcramer	20 Aug 2015			Truth to Electric Power: the Morgan Stanley $TSLA Saga http://bit.ly/1NybFQ4	2 16 16 20 20	Retweet 16 Retweeted 16		Like 20 Liked 20	/jimcramer/status/634447646053265409
@Sandro_power @Sandro_power @Sandro_power @Sandro_power @Sandro_power	PowerTriggerTrade‏ @Sandro_power	20 Aug 2015			For those that did not wait for confirmation on stocks like $TSLA or $BA and just assumed they would go up, wish today that they had waited	1 11 11 12 12	Retweet 11 Retweeted 11		Like 12 Liked 12	/Sandro_power/status/634372717030969345
@businessinsider @businessinsider @businessinsider @businessinsider @businessinsider	Business Insider‏Verified account @businessinsider	19 Aug 2015			Audi's sleek rival for the $TSLA Model X is on the way http://read.bi/1hMyUtz pic.twitter.com/SO1BayHvNP	7 122 122 178 178	Retweet 122 Retweeted 122		Like 178 Liked 178	/businessinsider/status/634040563176763392
@WallStCynic @WallStCynic @WallStCynic @WallStCynic @WallStCynic	Diogenes‏ @WallStCynic	19 Aug 2015			Tesla: You Are Funding Elon Musk's Iron Man Lifestyle $TSLA | Musk takes out big loan,only small amount to buy shares http://www.seekingalpha.com/article/3451266	6 6 6 6	Retweet 6 Retweeted 6		Like 6 Liked 6	/WallStCynic/status/634033398357561344
@Sandro_power @Sandro_power @Sandro_power @Sandro_power @Sandro_power	PowerTriggerTrade‏ @Sandro_power	18 Aug 2015			$TSLA is setup for higher prices. My chart plan explains key important points short term targets pic.twitter.com/5IHWxXgDaI	4 21 21 24 24	Retweet 21 Retweeted 21		Like 24 Liked 24	/Sandro_power/status/633824715644080128
@RedDogT3 @RedDogT3 @RedDogT3 @RedDogT3 @RedDogT3	Scott Redler‏Verified account @RedDogT3	18 Aug 2015			Daily Recap video and look ahead. $spy $spx $ibb $iwm $aapl $fb $nflx $googl $amzn $tsla $xle $gld http://www.t3live.com/articles/market-analysis/5629-dr081815.html …	1 4 4 10 10	Retweet 4 Retweeted 4		Like 10 Liked 10	/RedDogT3/status/633767550107668480
@BloombergTV @BloombergTV @BloombergTV @BloombergTV @BloombergTV	Bloomberg TV‏Verified account @BloombergTV	17 Aug 2015			.@Teslamotors is upgraded by Morgan Stanley to $465 from $280 $tsla http://bloom.bg/1TMvq6a pic.twitter.com/qb1eUpg5lD	21 21 9 9	Retweet 21 Retweeted 21		Like 9 Liked 9	/BloombergTV/status/633323863775035397
@SchaeferStreet @SchaeferStreet @SchaeferStreet @SchaeferStreet @SchaeferStreet	Steve Schaefer‏Verified account @SchaeferStreet	17 Aug 2015			MS thinks Tesla's real fight is with Apple, Uber, Google, not automakers. Bull case: $611 a share http://onforb.es/1TMRldl $TSLA $UBER	1 30 30 41 41	Retweet 30 Retweeted 30		Like 41 Liked 41	/SchaeferStreet/status/633311044081946625
@CityFalcon @CityFalcon @CityFalcon @CityFalcon @CityFalcon	City Falcon‏ @CityFalcon	17 Aug 2015	#Alphabet		$TSLA's unspeakable bullishness #Alphabet's first buy $AMZN's stability & more trending at http://hubs.ly/H014tf-0 pic.twitter.com/LPk3giWBeq	5 5 5 5	Retweet 5 Retweeted 5		Like 5 Liked 5	/CityFalcon/status/633283308974174208
@CGrantWSJ @CGrantWSJ @CGrantWSJ @CGrantWSJ @CGrantWSJ	Charley Grant‏Verified account @CGrantWSJ	17 Aug 2015			Morgan Stanley actually lowers its 2016 adjusted earnings estimate for $TSLA to $1.28, from $1.40.	5 5 5 5	Retweet 5 Retweeted 5		Like 5 Liked 5	/CGrantWSJ/status/633268747315363840
@Street_Insider @Street_Insider @Street_Insider @Street_Insider @Street_Insider	Streetinsider.com‏ @Street_Insider	17 Aug 2015			Tesla's $TSLA Price Target Raised to $465 at Morgan Stanley http://stks.co/f2ytm	5 5 5 5	Retweet 5 Retweeted 5		Like 5 Liked 5	/Street_Insider/status/633242080999927808
@bespokeinvest @bespokeinvest @bespokeinvest @bespokeinvest @bespokeinvest	Bespoke‏ @bespokeinvest	17 Aug 2015			The ink is barely dry on the $600 million share offering and Morgan Stanley ups $TSLA price target from $280 to $465.	1 8 8 2 2	Retweet 8 Retweeted 8		Like 2 Liked 2	/bespokeinvest/status/633235841284837378
@ZoZoStockwatch @ZoZoStockwatch @ZoZoStockwatch @ZoZoStockwatch @ZoZoStockwatch	ZoZoStockWatch.com‏ @ZoZoStockwatch	17 Aug 2015			$TSLA Morgan Stanley raising pt 465 from 280	6 6 6 6	Retweet 6 Retweeted 6		Like 6 Liked 6	/ZoZoStockwatch/status/633225305130405888
@BloombergTV @BloombergTV @BloombergTV @BloombergTV @BloombergTV	Bloomberg TV‏Verified account @BloombergTV	15 Aug 2015			What Tesla could do with millions more in funding $tsla @Teslamotors http://bloom.bg/1WlJbN3 pic.twitter.com/sDFdq0MrAI	13 13 10 10	Retweet 13 Retweeted 13		Like 10 Liked 10	/BloombergTV/status/632653150407786496
@TheStreet @TheStreet @TheStreet @TheStreet @TheStreet	TheStreet‏Verified account @TheStreet	15 Aug 2015			Is Tesla looking to create its own Uber? http://bit.ly/1IQMdzI $TSLA pic.twitter.com/fNeNjkdfcp	7 7 4 4	Retweet 7 Retweeted 7		Like 4 Liked 4	/TheStreet/status/632620311154921472
@JohnFMauldin @JohnFMauldin @JohnFMauldin @JohnFMauldin @JohnFMauldin	John Mauldin‏ @JohnFMauldin	15 Aug 2015	#Energy,solar,natgas,oil,OPEC,fracking,MauldinEconomics	#solar	New Thoughts from the Frontline: Riding the #Energy Wave http://ow.ly/QW9sk #solar #natgas #oil #OPEC #fracking $TSLA #MauldinEconomics	2 9 9 13 13	Retweet 9 Retweeted 9		Like 13 Liked 13	/JohnFMauldin/status/632527701459513344
@scottbudman @scottbudman @scottbudman @scottbudman @scottbudman	scott budman‏Verified account @scottbudman	14 Aug 2015			Statement from Tesla: Crane brought down a power line into the factory. Many employees moved to Palo Alto for the day. $TSLA	6 6 3 3	Retweet 6 Retweeted 6		Like 3 Liked 3	/scottbudman/status/632226226510397440
@philstockworld @philstockworld @philstockworld @philstockworld @philstockworld	Phil Davis‏Verified account @philstockworld	14 Aug 2015			Honesty = "@elonmusk, who already has $10,000M worth of $TSLA stock, buys $20M more to fool investors into buying his secondary offering."	932 932 253 253	Retweet 932 Retweeted 932		Like 253 Liked 253	/philstockworld/status/632188388091662336
@BloombergTV @BloombergTV @BloombergTV @BloombergTV @BloombergTV	Bloomberg TV‏Verified account @BloombergTV	14 Aug 2015			Tesla Motors raises offering to about 2.7 million shares http://bloom.bg/1MrBemw $TSLA pic.twitter.com/cOA98qgnER	8 8 9 9	Retweet 8 Retweeted 8		Like 9 Liked 9	/BloombergTV/status/632171738063880193
@WrigleyTom @WrigleyTom @WrigleyTom @WrigleyTom @WrigleyTom	Tom Wrigley‏ @WrigleyTom	14 Aug 2015			Early movers: $DD, $TSLA, $KMI, $TWC, $SHAK, $JWN & more $JCP $AGN $KING $AMAT $BUFF $AAPL $GS $GE $EA $ATVI $GM ... http://cnb.cx/1UHmEIK	2 2 6 6	Retweet 2 Retweeted 2		Like 6 Liked 6	/WrigleyTom/status/632161759638388736
@IBDinvestors @IBDinvestors @IBDinvestors @IBDinvestors @IBDinvestors	Investors.com‏Verified account @IBDinvestors	13 Aug 2015			3 things not to love about @TeslaMotors http://ow.ly/QSUBd $TSLA	5 5 3 3	Retweet 5 Retweeted 5		Like 3 Liked 3	/IBDinvestors/status/632040256418783233
@TheStreet @TheStreet @TheStreet @TheStreet @TheStreet	TheStreet‏Verified account @TheStreet	13 Aug 2015			$TSLA is raising $500 million for a spending spree -- and Elon Musk's behind it http://bit.ly/1DNwq8f	2 7 7 7 7	Retweet 7 Retweeted 7		Like 7 Liked 7	/TheStreet/status/632013100913442817
@RudyHavenstein @RudyHavenstein @RudyHavenstein @RudyHavenstein @RudyHavenstein	Rudy Havenstein, Smiling Politely‏ @RudyHavenstein	13 Aug 2015			Because Tesla, unlike stocks, bonds, real estate and other financial assets, generates no income, valuing it is all but impossible. $TSLA	3 6 6 8 8	Retweet 6 Retweeted 6		Like 8 Liked 8	/RudyHavenstein/status/631895528263974914
@Ziggityzola @Ziggityzola @Ziggityzola @Ziggityzola @Ziggityzola	Jeremy Arizola‏ @Ziggityzola	13 Aug 2015			@elonmusk showing every1 how to do a secondary.Instead of tanking $TSLA ,he buys and creates more buyers. Brilliant. https://twitter.com/carlquintanilla/status/631817167458205696 …	2 2 12 12	Retweet 2 Retweeted 2		Like 12 Liked 12	/Ziggityzola/status/631824673932623872
@WSJMoneyBeat @WSJMoneyBeat @WSJMoneyBeat @WSJMoneyBeat @WSJMoneyBeat	WSJ MoneyBeat‏Verified account @WSJMoneyBeat	13 Aug 2015			Tesla shares are climbing in the face of the company's just-announced share sale $TSLA http://on.wsj.com/1NsyP89 pic.twitter.com/WQjrRXg6O8	13 13 6 6	Retweet 13 Retweeted 13		Like 6 Liked 6	/WSJMoneyBeat/status/631807963498446848
@erikholmwsj @erikholmwsj @erikholmwsj @erikholmwsj @erikholmwsj	Erik Holm‏Verified account @erikholmwsj	13 Aug 2015			Tesla investors clearly expected (or feared) a bigger share sale than this. $TSLA up after news of its offering. http://on.wsj.com/1NsyP89	1 5 5 5 5	Retweet 5 Retweeted 5		Like 5 Liked 5	/erikholmwsj/status/631802514120253440
@CNNBusiness @CNNBusiness @CNNBusiness @CNNBusiness @CNNBusiness	CNN Business‏Verified account @CNNBusiness	13 Aug 2015			.@TeslaMotors is selling new shares to raise cash for its innovations. Are you buying? http://cnnmon.ie/1P92a82 $TSLA pic.twitter.com/bH9haz48Gs	1 35 35 26 26	Retweet 35 Retweeted 35		Like 26 Liked 26	/CNNBusiness/status/631797633841893376
@WrigleyTom @WrigleyTom @WrigleyTom @WrigleyTom @WrigleyTom	Tom Wrigley‏ @WrigleyTom	13 Aug 2015			$TSLA pr Tesla Announces $500 Million Common Stock Offering http://finance.yahoo.com/news/tesla-announces-500-million-common-110845482.html?soc_src=mediacontentstory&soc_trk=tw …	1 4 4 5 5	Retweet 4 Retweeted 4		Like 5 Liked 5	/WrigleyTom/status/631785298972667904
@WrigleyTom @WrigleyTom @WrigleyTom @WrigleyTom @WrigleyTom	Tom Wrigley‏ @WrigleyTom	13 Aug 2015			$TSLA registration, 2.1M share offering http://sec.gov/Archives/edgar/data/1318605/000119312515288963/d84889d424b5.htm …	7 7 5 5	Retweet 7 Retweeted 7		Like 5 Liked 5	/WrigleyTom/status/631781857202339840
@WeeklyOptTrader @WeeklyOptTrader @WeeklyOptTrader @WeeklyOptTrader @WeeklyOptTrader	OptionsGod‏ @WeeklyOptTrader	12 Aug 2015			Long $TSLA 240 calls overnight	7 3 3 16 16	Retweet 3 Retweeted 3		Like 16 Liked 16	/WeeklyOptTrader/status/631555385623642112
@SJosephBurns @SJosephBurns @SJosephBurns @SJosephBurns @SJosephBurns	Steve Burns‏ @SJosephBurns	11 Aug 2015	#Tesla		This has to be one of the greatest license plates in existence: http://stks.co/d2LV6 $TSLA #Tesla pic.twitter.com/3aJZdRtOlN Via @StockTwits	6 71 71 89 89	Retweet 71 Retweeted 71		Like 89 Liked 89	/SJosephBurns/status/631277563101491200
@Lebeaucarnews @Lebeaucarnews @Lebeaucarnews @Lebeaucarnews @Lebeaucarnews	Phil LeBeau‏Verified account @Lebeaucarnews	10 Aug 2015			This chart shows why some question $TSLA growth prospects. @CNBCClosingBellpic.twitter.com/yOKgimt12y	4 7 7 5 5	Retweet 7 Retweeted 7		Like 5 Liked 5	/Lebeaucarnews/status/630834594036744192
@seeitmarket @seeitmarket @seeitmarket @seeitmarket @seeitmarket	See It Market‏ @seeitmarket	7 Aug 2015			New Post - "The Stock Market: Where's The Leadership?" http://www.seeitmarket.com/the-stock-market-wheres-the-leadership-stocks-aapl-dis-tsla-14641/ … by @MarkArbeter $SPY $IWM $AAPL $TSLA pic.twitter.com/BnbV1gvqvD	9 9 9 9	Retweet 9 Retweeted 9		Like 9 Liked 9	/seeitmarket/status/629745137049038848
@Nasdaq @Nasdaq @Nasdaq @Nasdaq @Nasdaq	Nasdaq‏Verified account @Nasdaq	7 Aug 2015	#Tesla,IgniteAmbition	#IgniteAmbition	.@webdotcom CEO David Brown loves his #Tesla 2 great @Nasdaq innovators @TeslaMotors $TSLA $WWWW #IgniteAmbitionpic.twitter.com/QUxYS9vFCP	2 10 10 11 11	Retweet 10 Retweeted 10		Like 11 Liked 11	/Nasdaq/status/629671256363790336
@SimonettiLauren @SimonettiLauren @SimonettiLauren @SimonettiLauren @SimonettiLauren @Tesla	Lauren Simonetti‏Verified account @SimonettiLauren TeslaVerified account @Tesla	7 Aug 2015	#tesla		How creepy! The sinister looking refueling robot from #tesla ... this metal snake will charge your Model S $tsla https://twitter.com/TeslaMotors/status/629305813912326146 … Charger prototype finding its way to Model S. https://amp.twimg.com/v/f9b5e350-f51c-4755-aa6e-e720b07a64aa …	4 4 4 10 10	Retweet 4 Retweeted 4		Like 10 Liked 10	/SimonettiLauren/status/629628212264484866
@CNBC @CNBC @CNBC @CNBC @CNBC	CNBC‏Verified account @CNBC	6 Aug 2015			Tesla has unveiled a new charger that can plug itself in: http://cnb.cx/1DxccPJ • $TSLA https://amp.twimg.com/v/1d2f68a0-4930-4a93-9cd2-37dff5dec378 …	5 73 73 45 45	Retweet 73 Retweeted 73		Like 45 Liked 45	/CNBC/status/629402615734886400
@m_cof @m_cof @m_cof @m_cof @m_cof	Michelle Coffey‏Verified account @m_cof	6 Aug 2015			Tesla's 10% decline is worst drop this year, wiping out $3 billion in market cap http://on.mktw.net/1Dx2flk $TSLA pic.twitter.com/ydR7TlEMJ6	5 21 21 12 12	Retweet 21 Retweeted 21		Like 12 Liked 12	/m_cof/status/629336234020569088
@jonnajarian @jonnajarian @jonnajarian @jonnajarian @jonnajarian	Jon Najarian‏Verified account @jonnajarian	6 Aug 2015			hate to get between the snake & the car @vergecars $TSLA snake plug the stuff of nightmares http://theverge.com/2015/8/6/91090 …pic.twitter.com/O0IRkHsoxD	4 7 7 7 7	Retweet 7 Retweeted 7		Like 7 Liked 7	/jonnajarian/status/629335134194503682
@ClayTrader25 @ClayTrader25 @ClayTrader25 @ClayTrader25 @ClayTrader25	ClayTrader‏ @ClayTrader25	6 Aug 2015			How to take advantage of stupid traders who treat the stock market like a casino ---> http://claytrader.com/videos/live-options-trade-how-to-be-the-casino/ … $TSLA $AAPL $SPY	2 2 2 4 4	Retweet 2 Retweeted 2		Like 4 Liked 4	/ClayTrader25/status/629309634784940032
@canuck2usa @canuck2usa @canuck2usa @canuck2usa @canuck2usa	CtheLightTrading‏ @canuck2usa	6 Aug 2015			$TSLA long Aug 250 calls long	4 3 3 10 10	Retweet 3 Retweeted 3		Like 10 Liked 10	/canuck2usa/status/629291690927390720
@TheStreet @TheStreet @TheStreet @TheStreet @TheStreet	TheStreet‏Verified account @TheStreet	6 Aug 2015			Is Tesla looking to create its own Uber? http://bit.ly/1P8gONu $TSLA pic.twitter.com/avKg8cTkYK	1 5 5 5 5	Retweet 5 Retweeted 5		Like 5 Liked 5	/TheStreet/status/629285047359684608
@business @business @business @business @business	Bloomberg‏Verified account @business	6 Aug 2015			Elon Musk has a production problem http://bloom.bg/1MbJGpJ $TSLA pic.twitter.com/E4SnDUUeTu	2 47 47 26 26	Retweet 47 Retweeted 47		Like 26 Liked 26	/business/status/629283882127491072
@CNNBusiness @CNNBusiness @CNNBusiness @CNNBusiness @CNNBusiness	CNN Business‏Verified account @CNNBusiness	6 Aug 2015	#stocks		It's a big day on Wall Street for some big #stocks. Keep an eye on: $TSLA, $SEAS, $MDLZ, $GMCR http://cnnmon.ie/1eUY5rB pic.twitter.com/TU9I3eDT2v	1 39 39 22 22	Retweet 39 Retweeted 39		Like 22 Liked 22	/CNNBusiness/status/629268440612638725
@YahooFinance @YahooFinance @YahooFinance @YahooFinance @YahooFinance	Yahoo Finance‏Verified account @YahooFinance	5 Aug 2015			Tesla CEO says battery sales could hit 'a few billion dollars' in 2017 http://yhoo.it/1gbkJNp $TSLA	3 20 20 19 19	Retweet 20 Retweeted 20		Like 19 Liked 19	/YahooFinance/status/629112148099207168
@YahooFinance @YahooFinance @YahooFinance @YahooFinance @YahooFinance	Yahoo Finance‏Verified account @YahooFinance	5 Aug 2015			Tesla's loss triples in 2Q as it lowers delivery forecast http://yhoo.it/1ORRhri $TSLA	3 10 10 7 7	Retweet 10 Retweeted 10		Like 7 Liked 7	/YahooFinance/status/629086051055869952
@CNNBusiness @CNNBusiness @CNNBusiness @CNNBusiness @CNNBusiness	CNN Business‏Verified account @CNNBusiness	5 Aug 2015			Tesla stock drops 6% after some bad news from Elon Musk http://cnnmon.ie/1gaXdA3 $TSLA pic.twitter.com/N8KqF2ob6W	3 21 21 20 20	Retweet 21 Retweeted 21		Like 20 Liked 20	/CNNBusiness/status/629080703452352512
@MarketWatch @MarketWatch @MarketWatch @MarketWatch @MarketWatch	MarketWatch‏Verified account @MarketWatch	5 Aug 2015			Tesla shareholder letter says Model X SUV will start reaching buyers in September http://on.mktw.net/1hjRLfh $TSLA	14 14 21 21	Retweet 14 Retweeted 14		Like 21 Liked 21	/MarketWatch/status/629033356395696128
@RampCapitalLLC @RampCapitalLLC @RampCapitalLLC @RampCapitalLLC @RampCapitalLLC	Ramp Capital ♿️‏ @RampCapitalLLC	5 Aug 2015			HOT: New $TSLA Model S will be able to drive 200 miles on asparagus water	4 6 6 21 21	Retweet 6 Retweeted 6		Like 21 Liked 21	/RampCapitalLLC/status/629030932666691584
@quantopian @quantopian @quantopian @quantopian @quantopian	Quantopian‏ @quantopian	5 Aug 2015			Research shows that $TSLA follows the price of GAS! $STUDY on @Quantopian http://stks.co/f2ufE pic.twitter.com/QqokPk0cJt	4 4 6 6	Retweet 4 Retweeted 4		Like 6 Liked 6	/quantopian/status/629027851967164416
@Selerity @Selerity @Selerity @Selerity @Selerity	Selerity‏Verified account @Selerity	5 Aug 2015	#BREAKING		#BREAKING: Tesla Motors, Incorporated $TSLA Q2 Revenues, $1.2B vs $1.17B expected.	8 8 4 4	Retweet 8 Retweeted 8		Like 4 Liked 4	/Selerity/status/629025989176262656
@MarketWatch @MarketWatch @MarketWatch @MarketWatch @MarketWatch	MarketWatch‏Verified account @MarketWatch	5 Aug 2015			As we wait for Tesla results, here's how $TSLA performed on the day of the release and after http://on.mktw.net/1UoSM3P pic.twitter.com/KThe6KYPoK	13 13 11 11	Retweet 13 Retweeted 13		Like 11 Liked 11	/MarketWatch/status/629020239574003712
@NathanielBaker5 @NathanielBaker5 @NathanielBaker5 @NathanielBaker5 @NathanielBaker5	DownSouthPenny‏ @NathanielBaker5	31 Jul 2015			Tesla's autonomous car and U.S. banks are tops around the globe - via @YahooFinance $TSLA http://finance.yahoo.com/news/tesla-s-autonomous-car-and-u-s--banks-are-tops-around-the-globe-143957251.html …pic.twitter.com/QOZgm1siae	10 10 10 10	Retweet 10 Retweeted 10		Like 10 Liked 10	/NathanielBaker5/status/627236128173588480
@schtev69 @schtev69 @schtev69 @schtev69 @schtev69	Schtev 🇨🇦‏ @schtev69	31 Jul 2015	#Lithium,PE	#PE	Global #Lithium Demand To Rise 150% In The Next Ten Years. https://lnkd.in/eY2eVnP $WLC $ILC #PE $TSLA pic.twitter.com/BbVILbozxS	7 7 4 4	Retweet 7 Retweeted 7		Like 4 Liked 4	/schtev69/status/627159550500585472
@OpenOutcrier @OpenOutcrier @OpenOutcrier @OpenOutcrier @OpenOutcrier	Open Outcrier‏ @OpenOutcrier	31 Jul 2015			$TSLA (+0.3% pre) Tesla software update with autosteer, parallel autopark almost ready http://stks.co/c2Jgo	2 6 6 3 3	Retweet 6 Retweeted 6		Like 3 Liked 3	/OpenOutcrier/status/627089920570470401
@StockTwits @StockTwits @StockTwits @StockTwits @StockTwits	StockTwits‏Verified account @StockTwits	30 Jul 2015			If you haven't figured out how to use StockTwits yet, here's a post to get you started. It's about Tesla -> http://stks.co/f2sRO $TSLA	2 12 12 44 44	Retweet 12 Retweeted 12		Like 44 Liked 44	/StockTwits/status/626947116154253312
@WallStJesus @WallStJesus @WallStJesus @WallStJesus @WallStJesus	JE$US‏ @WallStJesus	30 Jul 2015			$TSLA CHEAT SHEET: pic.twitter.com/tA2qVY75S2	2 2 6 6	Retweet 2 Retweeted 2		Like 6 Liked 6	/WallStJesus/status/626909376931086336
@smartertrader @smartertrader @smartertrader @smartertrader @smartertrader	sam‏ @smartertrader	30 Jul 2015			$TSLA Halts Factory Tours, Model X Production Begins http://stks.co/q2bER ". Interesting before earnings. Release the kraken.	1 4 4 11 11	Retweet 4 Retweeted 4		Like 11 Liked 11	/smartertrader/status/626862175953514497
@TheStreet @TheStreet @TheStreet @TheStreet @TheStreet	TheStreet‏Verified account @TheStreet	30 Jul 2015			$TSLA has long eschewed traditional advertising for its Model S. Now they want to give away a car http://bit.ly/1I9sbjz	2 2 4 4	Retweet 2 Retweeted 2		Like 4 Liked 4	/TheStreet/status/626835957082423297
@CNNBusiness @CNNBusiness @CNNBusiness @CNNBusiness @CNNBusiness	CNN Business‏Verified account @CNNBusiness	30 Jul 2015	#Tesla		Want to win a free #Tesla? You may have a better chance of winning the lottery http://cnnmon.ie/1MVZVEu $TSLA pic.twitter.com/6Ruyse2r0O	2 28 28 25 25	Retweet 28 Retweeted 28		Like 25 Liked 25	/CNNBusiness/status/626744819277172737
@SJosephBurns @SJosephBurns @SJosephBurns @SJosephBurns @SJosephBurns	Steve Burns‏ @SJosephBurns	29 Jul 2015			$AAPL has enough cash to buy: $NFLX $TSLA $TWTR $P Uber Pinterest Spotify Airbnb and have money leftover	13 50 50 54 54	Retweet 50 Retweeted 50		Like 54 Liked 54	/SJosephBurns/status/626557189478608896
@ArianAbdulkader @ArianAbdulkader @ArianAbdulkader @ArianAbdulkader @ArianAbdulkader	Arian Abdulkader‏ @ArianAbdulkader	29 Jul 2015	#Marketing,NextLevel,Adoption,Advertising,Strategy	#NextLevel	: $TSLA so good about perfect timing #Marketing #NextLevel #Adoption #Advertising #Strategy @TeslaMotors @elonmusk http://on.mash.to/1LYPqmQ	1 3 3 5 5	Retweet 3 Retweeted 3		Like 5 Liked 5	/ArianAbdulkader/status/626554050964688896
@CGrantWSJ @CGrantWSJ @CGrantWSJ @CGrantWSJ @CGrantWSJ	Charley Grant‏Verified account @CGrantWSJ	29 Jul 2015			If you've been watching the inventory account on the $TSLA balance sheet, today's news shouldn't be all that surprising.	3 2 2 5 5	Retweet 2 Retweeted 2		Like 5 Liked 5	/CGrantWSJ/status/626516522236821505
@SlopeOfHope @SlopeOfHope @SlopeOfHope @SlopeOfHope @SlopeOfHope	𝕊𝕝𝕠𝕡𝕖 𝕠𝕗 ℍ𝕠𝕡𝕖‏ @SlopeOfHope	29 Jul 2015	#tesla		Want to save $1,000 off a Tesla? Now's your chance - here's my referral link http://ts.la/tim6426 which gets you $1,000 off. $TSLA #tesla	2 2 2 2	Retweet 2 Retweeted 2		Like 2 Liked 2	/SlopeOfHope/status/626516148788420608
@DumbLuckCapital @DumbLuckCapital @DumbLuckCapital @DumbLuckCapital @DumbLuckCapital	DumbLuckCapital‏ @DumbLuckCapital	29 Jul 2015			$1,000 refer-a-friend bonus for $TSLA only applicable if your friend places their order BEFORE END OF Q3. Gotta make that FY guidance!	1 1 1 7 7	Retweet 1 Retweeted 1		Like 7 Liked 7	/DumbLuckCapital/status/626478534672912384
@Lebeaucarnews @Lebeaucarnews @Lebeaucarnews @Lebeaucarnews @Lebeaucarnews	Phil LeBeau‏Verified account @Lebeaucarnews	29 Jul 2015			$TSLA Model S Referral Program: First person to make 10 referrals gets a free Model X	3 7 7 6 6	Retweet 7 Retweeted 7		Like 6 Liked 6	/Lebeaucarnews/status/626475094626443264
@CNBCnow @CNBCnow @CNBCnow @CNBCnow @CNBCnow	CNBC Now‏Verified account @CNBCnow	29 Jul 2015			Elon Musk says Tesla will offer $1,000 referral discount through Oct. 31 on Model S car as an experiment - DJ • $TSLA	7 30 30 26 26	Retweet 30 Retweeted 30		Like 26 Liked 26	/CNBCnow/status/626472192423915520
@GuruOfGanja @GuruOfGanja @GuruOfGanja @GuruOfGanja @GuruOfGanja	GuruOfGanja‏ @GuruOfGanja	27 Jul 2015			Who is gonna try to catch the falling knife today?? I wouldn't do it. $FB $SPY $TSLA $AMZN $NFLX $AAPL $BIDU $GPROpic.twitter.com/oacJ59BoLd	2 3 3 8 8	Retweet 3 Retweeted 3		Like 8 Liked 8	/GuruOfGanja/status/625648140914438144
@hedgefundclone @hedgefundclone @hedgefundclone @hedgefundclone @hedgefundclone	hedgefundclone‏ @hedgefundclone	26 Jul 2015			So how much longer can negative shareholder yield stocks like $TSLA $AMZN, $NFLX outperform $GM, $WMT, $IBM high shareholder yield stocks	4 3 3 6 6	Retweet 3 Retweeted 3		Like 6 Liked 6	/hedgefundclone/status/625386611136557057
@TMLTrader @TMLTrader @TMLTrader @TMLTrader @TMLTrader	TML Trader‏ @TMLTrader	26 Jul 2015			Leaders Watch List: $PANW $NFLX $FIT $AMZN $MBLY $CELG $GOOGL $TSLA $FB $HZNP $SKX $DATA	3 3 8 8	Retweet 3 Retweeted 3		Like 8 Liked 8	/TMLTrader/status/625354055078907904
@CubbieBears @CubbieBears @CubbieBears @CubbieBears @CubbieBears	CubbieBears‏ @CubbieBears	26 Jul 2015			Liquid Leaders holding up well $AMZN $NFLX $CMG $FB $GOOGL $CELG $TSLA $MBLY $UA $PANW	7 7 5 5	Retweet 7 Retweeted 7		Like 5 Liked 5	/CubbieBears/status/625331399038500864
@amberkanwar @amberkanwar @amberkanwar @amberkanwar @amberkanwar	Amber Kanwar‏Verified account @amberkanwar	21 Jul 2015	#notablecall		Tesla cut to SELL at UBS. Says early energy storage orders are misleading #notablecall $TSLA pic.twitter.com/y0yxFqeibf	1 7 7 4 4	Retweet 7 Retweeted 7		Like 4 Liked 4	/amberkanwar/status/623526829769494528
@MarketWatch @MarketWatch @MarketWatch @MarketWatch @MarketWatch	MarketWatch‏Verified account @MarketWatch	21 Jul 2015			$TSLA down 5%. Here's why analysts are saying Tesla investors should sell: http://on.mktw.net/1IhXDl5 pic.twitter.com/WlYnUyUAu2	1 18 18 6 6	Retweet 18 Retweeted 18		Like 6 Liked 6	/MarketWatch/status/623507557546622980
@ThePennyPro @ThePennyPro @ThePennyPro @ThePennyPro @ThePennyPro	PennyPRO.com‏ @ThePennyPro	21 Jul 2015			BAM Baby! I did it again! Made $9,877 on $TSLA puts from an overnight hold. Let me teach you! http://www.pennypro.com/lp/sales pic.twitter.com/z0BF039Z7A	6 4 4 4 4	Retweet 4 Retweeted 4		Like 4 Liked 4	/ThePennyPro/status/623500782025904128
@WrigleyTom @WrigleyTom @WrigleyTom @WrigleyTom @WrigleyTom	Tom Wrigley‏ @WrigleyTom	21 Jul 2015			$TSLA 268.70 (trade, risky) - bought 8/7 $310 C (avg. 1.84) - agree w/@jimcramer calling UBS 2025 verbage "valueless"pic.twitter.com/2LMtmv6j4t	5 2 2 15 15	Retweet 2 Retweeted 2		Like 15 Liked 15	/WrigleyTom/status/623493207402262529
@Lebeaucarnews @Lebeaucarnews @Lebeaucarnews @Lebeaucarnews @Lebeaucarnews	Phil LeBeau‏Verified account @Lebeaucarnews	21 Jul 2015			With $TSLA near all-time high, UBS cuts the stock to a sell rating and drops price target to $210.	1 8 8 1 1	Retweet 8 Retweeted 8		Like 1 Liked 1	/Lebeaucarnews/status/623477239821299712
@sanglucci @sanglucci @sanglucci @sanglucci @sanglucci	SangLucci™‏Verified account @sanglucci	21 Jul 2015			This $TSLA gap down is ugly. Lotta overnight longs there bout to get punked on those weeklies	1 1 1 6 6	Retweet 1 Retweeted 1		Like 6 Liked 6	/sanglucci/status/623475798897524737
@StockTwits @StockTwits @StockTwits @StockTwits @StockTwits	StockTwits‏Verified account @StockTwits	21 Jul 2015			Tesla is getting hit hard in pre-market trading. Down over 4% because of this analyst downgrade -> http://stks.co/a2Fki $TSLA	2 10 10 5 5	Retweet 10 Retweeted 10		Like 5 Liked 5	/StockTwits/status/623470725542731776
@Benzinga @Benzinga @Benzinga @Benzinga @Benzinga	Benzinga.com‏Verified account @Benzinga	21 Jul 2015	#WallStreet		A big day on #WallStreet so let's talk $AAPL $TSLA $MSFT $YHOO $FB w/@AlmanacTrader @TripleDTrader @racernic live on http://stks.co/c2Ffu	6 6 4 4	Retweet 6 Retweeted 6		Like 4 Liked 4	/Benzinga/status/623467291296952320
@RedDogT3 @RedDogT3 @RedDogT3 @RedDogT3 @RedDogT3	Scott Redler‏Verified account @RedDogT3	20 Jul 2015			Daily Recap: Video and look ahead. $spy $spx $nflx $googl $aapl $fb $shak $tsla $mbly $bac $gs $uso $gld http://www.t3live.com/articles/market-analysis/5588-dr072015.html …	3 3 9 9	Retweet 3 Retweeted 3		Like 9 Liked 9	/RedDogT3/status/623261650028728321
@sanglucci @sanglucci @sanglucci @sanglucci @sanglucci	SangLucci™‏Verified account @sanglucci	20 Jul 2015			Sweeps Still Flowing into FB. Stock Eyes $100 | http://stks.co/h2oKf $FB $TSLA $LVLT @WallStJesuspic.twitter.com/bORKelWFDL	2 9 9 7 7	Retweet 9 Retweeted 9		Like 7 Liked 7	/sanglucci/status/623223991650484225
@YahooFinance @YahooFinance @YahooFinance @YahooFinance @YahooFinance	Yahoo Finance‏Verified account @YahooFinance	20 Jul 2015			Tesla just did something really big http://yhoo.it/1Os2bEB via @BV $TSLA	2 21 21 14 14	Retweet 21 Retweeted 21		Like 14 Liked 14	/YahooFinance/status/623180138532970497
@reinman_mt @reinman_mt @reinman_mt @reinman_mt @reinman_mt	Reinman_MT‏ @reinman_mt	20 Jul 2015			In the 60's and 70's we had the nifty fifty. Now it's more like the nifty five: $GOOGL $AAPL $FB $TSLA $AMZN.	2 2 2 8 8	Retweet 2 Retweeted 2		Like 8 Liked 8	/reinman_mt/status/623153626807021568
@WrigleyTom @WrigleyTom @WrigleyTom @WrigleyTom @WrigleyTom @WrigleyTom	Tom Wrigley‏ @WrigleyTom	20 Jul 2015			$TSLA 280.94 [update] - RS; still long - Nice channel, watching for eventual b/o - great piece http://mercurynews.com/business/ci_28502318/rich-russians-beg-teslas-elon-musk-sell-us …pic.twitter.com/i5xV7vzypU	2 4 4 12 12	Retweet 4 Retweeted 4		Like 12 Liked 12	/WrigleyTom/status/623139463883964416
@DeweyKnows @DeweyKnows @DeweyKnows @DeweyKnows @DeweyKnows	Jeff Gargiulo Jr.‏ @DeweyKnows	20 Jul 2015			$GPRO - Buyer - Eco-system - 2.0. NEW AGE STOCKS WILL PREVAIL. $NFLX $FB $TWTR $TSLA $ETSY $GOOG $SHAK $SHOP $LCpic.twitter.com/JJoD9bOQ5J	3 3 1 1	Retweet 3 Retweeted 3		Like 1 Liked 1	/DeweyKnows/status/623106176843186176
@SalvParadise @SalvParadise @SalvParadise @SalvParadise @SalvParadise	〰️ Andy 〰️‏ @SalvParadise	18 Jul 2015	#Startup,Pitch	#Pitch	Elon in action - nailing it. https://medium.com/firm-narrative/want-a-better-pitch-watch-this-328b95c2fd0b?source=tw-19580b8a1bf2-1437255455284 … #Startup #Pitch $TSLA	1 12 12 21 21	Retweet 12 Retweeted 12		Like 21 Liked 21	/SalvParadise/status/622520869089378308
@SwingWarrior @SwingWarrior @SwingWarrior @SwingWarrior @SwingWarrior	Swing Trade Warrior‏ @SwingWarrior	17 Jul 2015	#News,spaceballs,tesla,stocks,trading,money	#spaceballs	Tesla Model S Gets 'Ludicrous Speed' Upgrade http://smar.ws/f2nJF #News #spaceballs #tesla $tsla #stocks #trading #money	2 2 2 2	Retweet 2 Retweeted 2		Like 2 Liked 2	/SwingWarrior/status/622260434888830977
@chessNwine @chessNwine @chessNwine @chessNwine @chessNwine	Chess‏ @chessNwine	17 Jul 2015			NEW POST: Stock Market Recap 07/17/15 {Video} http://stks.co/b2Ei0 $GOOG $JNUG $QQQ $SPY $TSLA	2 2 5 5	Retweet 2 Retweeted 2		Like 5 Liked 5	/chessNwine/status/622134710899052544
@SpursNBeavs @SpursNBeavs @SpursNBeavs @SpursNBeavs @SpursNBeavs	#GoBeavs #Niner‏ @SpursNBeavs	17 Jul 2015			@smartertrader Just absolutely smoked $GOOGL $PCLN $AAPL $TSLA $FB $BIDU and so many others today. $100k today, outstanding work.	1 4 4 7 7	Retweet 4 Retweeted 4		Like 7 Liked 7	/SpursNBeavs/status/622134258002489344
@CNNMoneyInvest @CNNMoneyInvest @CNNMoneyInvest @CNNMoneyInvest @CNNMoneyInvest	CNNMoney Investing‏Verified account @CNNMoneyInvest	17 Jul 2015			.@TeslaMotors is up 3% as the auto company unveils faster 'Ludicrous Mode' http://money.cnn.com/2015/07/17/autos/tesla-ludicrous-mode/index.html … $TSLA via @PeterDrives	1 2 2 4 4	Retweet 2 Retweeted 2		Like 4 Liked 4	/CNNMoneyInvest/status/622127401984589824
@CNBCnow @CNBCnow @CNBCnow @CNBCnow @CNBCnow	CNBC Now‏Verified account @CNBCnow	17 Jul 2015			JUST IN: Tesla offers upgraded battery pack up to 90KW, dropping price of rear wheel drive 70KW Model S. • $TSLA	1 31 31 24 24	Retweet 31 Retweeted 31		Like 24 Liked 24	/CNBCnow/status/622107368684257281
@Bfa_Amy @Bfa_Amy @Bfa_Amy @Bfa_Amy @Bfa_Amy	Amy Anderson‏ @Bfa_Amy	17 Jul 2015	#growth,stocks	#stocks	While everyone was losing their minds over Greece and interest rates, we were like $mbly & $TSLA. #growth #stockspic.twitter.com/J5iTaMPTcU	1 1 1 4 4	Retweet 1 Retweeted 1		Like 4 Liked 4	/Bfa_Amy/status/622051689978298368
@IBDinvestors @IBDinvestors @IBDinvestors @IBDinvestors @IBDinvestors	Investors.com‏Verified account @IBDinvestors	16 Jul 2015			Tesla Mystery Friday Event: It'll Be About Something http://ow.ly/PILza $TSLA pic.twitter.com/P95lzbYt61	3 15 15 8 8	Retweet 15 Retweeted 15		Like 8 Liked 8	/IBDinvestors/status/621832841219936256
@RedDogT3 @RedDogT3 @RedDogT3 @RedDogT3 @RedDogT3	Scott Redler‏Verified account @RedDogT3	16 Jul 2015			Daily Recap: Video and look ahead. $spy $qqq $ibb $aapl $nflx $googl $fb $gs $jpm $amzn $mbly $tsla $bac http://www.t3live.com/articles/market-analysis/5584-dr071615.html …	1 2 2 6 6	Retweet 2 Retweeted 2		Like 6 Liked 6	/RedDogT3/status/621821794157219840
@WeeklyOptTrader @WeeklyOptTrader @WeeklyOptTrader @WeeklyOptTrader @WeeklyOptTrader	OptionsGod‏ @WeeklyOptTrader	16 Jul 2015			Longs overnight $FIT $GOOGL $TSLA $BIDU	2 2 2 11 11	Retweet 2 Retweeted 2		Like 11 Liked 11	/WeeklyOptTrader/status/621769220368433152
@WrigleyTom @WrigleyTom @WrigleyTom @WrigleyTom @WrigleyTom	Tom Wrigley‏ @WrigleyTom	16 Jul 2015			$TSLA 266.55 Tesla Invites America to Join the Next Billion http://finance.yahoo.com/news/tesla-invites-america-join-next-173538569.html?soc_src=mediacontentstory&soc_trk=tw … h/t @TeslaMotors @elonmuskpic.twitter.com/kw5ZVtBSX7	2 2 5 5	Retweet 2 Retweeted 2		Like 5 Liked 5	/WrigleyTom/status/621738184632766464
@MovistarMX @MovistarMX @MovistarMX	Movistar México‏Verified account @MovistarMX	Jul 1			Todo cabe en un plan sabiéndolo acomodar, por eso hicimos este solo para ti.	27 36 36 173 173	Retweet 36 Retweeted 36		Like 173 Liked 173	/MovistarMX/status/1145718136987148295
@OpenOutcrier @OpenOutcrier @OpenOutcrier @OpenOutcrier @OpenOutcrier	Open Outcrier‏ @OpenOutcrier	16 Jul 2015			$TSLA (+0.1% pre) Tesla to Sell Model X SUVs in China in First Half of 2016 http://stks.co/c2EE2	6 6 5 5	Retweet 6 Retweeted 6		Like 5 Liked 5	/OpenOutcrier/status/621657620487630848
@WrigleyTom @WrigleyTom @WrigleyTom @WrigleyTom @WrigleyTom	Tom Wrigley‏ @WrigleyTom	15 Jul 2015			$TSLA 265.92 - watch for b/o after TL break - ER coming up with ~25% short - still long, from yest. (via calls) pic.twitter.com/sPrpnfqjM9	1 1 6 6	Retweet 1 Retweeted 1		Like 6 Liked 6	/WrigleyTom/status/621312577675485184
@WSJ @WSJ @WSJ @WSJ @WSJ	The Wall Street Journal‏Verified account @WSJ	14 Jul 2015			Tesla has nearly tripled its land holdings in Nevada in recent months http://on.wsj.com/1RxvdaX $TSLA pic.twitter.com/b0GJyafoXH	7 235 235 200 200	Retweet 235 Retweeted 235		Like 200 Liked 200	/WSJ/status/621140410040221696
@IBDinvestors @IBDinvestors @IBDinvestors @IBDinvestors @IBDinvestors	Investors.com‏Verified account @IBDinvestors	14 Jul 2015			How Tesla Battery Storage Will Transform Utilities http://ow.ly/PBi9H $TSLA $ABB $AES "The grid is changing..."pic.twitter.com/B062FoQOyZ	9 9 6 6	Retweet 9 Retweeted 9		Like 6 Liked 6	/IBDinvestors/status/620990464834019328
@Sufiy @Sufiy @Sufiy @Sufiy @Sufiy	Sufiy‏ @Sufiy	14 Jul 2015	#Lithium,Tesla	#Tesla	#Lithium Race: #Tesla's Assault On 4 Trillion Transportation Industry. https://lnkd.in/emzq3TX pic.twitter.com/sAUsSosUzI $TSLA $SCTY $AAPL	5 5 3 3	Retweet 5 Retweeted 5		Like 3 Liked 3	/Sufiy/status/620873334008479744
@JoshAnswers @JoshAnswers @JoshAnswers @JoshAnswers @JoshAnswers	Trading Fraternity‏ @JoshAnswers	13 Jul 2015	#stocks,pennystocks	#pennystocks	It's fun doing this live while teaching people at the same time. #stocks #pennystocks $NFLX $TSLA $JNJ $ANAC $OHRP $Zpic.twitter.com/m6zkCquNyY	3 3 3 13 13	Retweet 3 Retweeted 3		Like 13 Liked 13	/JoshAnswers/status/620713448670793729
@nanexllc @nanexllc @nanexllc @nanexllc @nanexllc	Eric Scott Hunsader‏ @nanexllc	13 Jul 2015			Tesla flash crash. Down and back in 2 seconds $TSLA pic.twitter.com/dwLNX04SU0	2 9 9 19 19	Retweet 9 Retweeted 9		Like 19 Liked 19	/nanexllc/status/620647674795065344
@SeekingAlpha @SeekingAlpha @SeekingAlpha @SeekingAlpha @SeekingAlpha	Seeking Alpha‏ @SeekingAlpha	10 Jul 2015			Tesla Model S: On Track To Be A Best-Selling Large Luxury Car Worldwide http://seekingalpha.com/article/3317625-tesla-model-s-on-track-to-be-a-best-selling-large-luxury-car-worldwide?source=feed_f … $AUDVF $BAMXF $DDAIF $TSLA	1 4 4 3 3	Retweet 4 Retweeted 4		Like 3 Liked 3	/SeekingAlpha/status/619619980737261568
@LinnaneCiara @LinnaneCiara @LinnaneCiara @LinnaneCiara @LinnaneCiara	ciara linnane‏Verified account @LinnaneCiara	10 Jul 2015			A question we all ask ourselves sometimes: Elon Musk wonders if he’s crazy $TSLA http://on.mktw.net/1D2EhJ5 pic.twitter.com/U0ateStd8r	4 3 3 11 11	Retweet 3 Retweeted 3		Like 11 Liked 11	/LinnaneCiara/status/619465175725420546
@clathem @clathem @clathem @clathem @clathem	chris lathem‏ @clathem	8 Jul 2015			wish I had my $TSLA 260P and 277.5P into today. Bot at .29 and 2.75 avg but took profit too quickly on both. pic.twitter.com/A93wfdsbVT	2 2 6 6	Retweet 2 Retweeted 2		Like 6 Liked 6	/clathem/status/618892011219714048
@miriamgottfried @miriamgottfried @miriamgottfried @miriamgottfried @miriamgottfried	Miriam Gottfried‏Verified account @miriamgottfried	8 Jul 2015			Tesla omitted sales by geography in most recent Q. Early sign that trouble w China may be worsening. $TSLA @cgrantwsjhttp://on.wsj.com/1IJJlse	2 5 5 5 5	Retweet 5 Retweeted 5		Like 5 Liked 5	/miriamgottfried/status/618849099513774080
@STAUNCHWEALTH @STAUNCHWEALTH @STAUNCHWEALTH @STAUNCHWEALTH @STAUNCHWEALTH	StaunchTradingModel‏ @STAUNCHWEALTH	8 Jul 2015			the ONLY overnight hold $tsla puts go for 600%. The only trade made today $aapl puts that went to 100% cashed lower on volatility.	1 3 3 5 5	Retweet 3 Retweeted 3		Like 5 Liked 5	/STAUNCHWEALTH/status/618799725857382400
@hedgefundclone @hedgefundclone @hedgefundclone @hedgefundclone @hedgefundclone	hedgefundclone‏ @hedgefundclone	7 Jul 2015			Actually perfect long short trade is to buy value $GM and short high valuation growth $TSLA, my guess this trade returns 50% by end of year	2 4 4 10 10	Retweet 4 Retweeted 4		Like 10 Liked 10	/hedgefundclone/status/618601761083887616
@hedgefundclone @hedgefundclone @hedgefundclone @hedgefundclone @hedgefundclone	hedgefundclone‏ @hedgefundclone	7 Jul 2015			Deep Value Stocks $GM, $CHK, $WMT, $AAL up big, while bubble stocks like $TSLA were crushed, really think market gets back to valuation	2 4 4 8 8	Retweet 4 Retweeted 4		Like 8 Liked 8	/hedgefundclone/status/618597131952062464
@Lebeaucarnews @Lebeaucarnews @Lebeaucarnews @Lebeaucarnews @Lebeaucarnews	Phil LeBeau‏Verified account @Lebeaucarnews	7 Jul 2015			$TSLA CEO @elonmusk in Sun Valley tells @JBoorstin, "If the Model X is well received it would double Tesla's volume." More on @SquawkCNBC	3 15 15 12 12	Retweet 15 Retweeted 15		Like 12 Liked 12	/Lebeaucarnews/status/618567465157677056
@ACInvestorBlog @ACInvestorBlog @ACInvestorBlog @ACInvestorBlog @ACInvestorBlog	Antonio Costa‏ @ACInvestorBlog	7 Jul 2015			Setups for Tuesday http://stks.co/f2isw other stocks to watch $PBMD $TWTR $FIT $GPRO $SGYP $FB $TSLA $KITE $ZIOP $MRVL $GLUU $ZNGA $KING	2 2 3 3	Retweet 2 Retweeted 2		Like 3 Liked 3	/ACInvestorBlog/status/618401580916695041
@canuck2usa @canuck2usa @canuck2usa @canuck2usa @canuck2usa	CtheLightTrading‏ @canuck2usa	2 Jul 2015			$TSLA a sick Buy signal Monthly basis over 206 worth looking @ again pic.twitter.com/CFXnxojvEU	2 1 1 18 18	Retweet 1 Retweeted 1		Like 18 Liked 18	/canuck2usa/status/616601067233546245
@MarketWatch @MarketWatch @MarketWatch @MarketWatch @MarketWatch	MarketWatch‏Verified account @MarketWatch	2 Jul 2015			Tesla said it delivered a record 11,507 Model S vehicles in Q2. Shares up in premarket trade: http://on.mktw.net/1CMJwMP $TSLA	26 26 11 11	Retweet 26 Retweeted 26		Like 11 Liked 11	/MarketWatch/status/616597452934774785
@WallStJesus @WallStJesus @WallStJesus @WallStJesus @WallStJesus	JE$US‏ @WallStJesus	2 Jul 2015			$TSLA CLEAR! pic.twitter.com/zFInnQ4tw5	5 5 7 7	Retweet 5 Retweeted 5		Like 7 Liked 7	/WallStJesus/status/616596480003022850
@STAUNCHWEALTH @STAUNCHWEALTH @STAUNCHWEALTH @STAUNCHWEALTH @STAUNCHWEALTH	StaunchTradingModel‏ @STAUNCHWEALTH	2 Jul 2015			$tsla new record on deliveries. $tsla shorts will get annihilated once again. 300 coming	4 4 8 8	Retweet 4 Retweeted 4		Like 8 Liked 8	/STAUNCHWEALTH/status/616595482299662336
@bespokeinvest @bespokeinvest @bespokeinvest @bespokeinvest @bespokeinvest	Bespoke‏ @bespokeinvest	2 Jul 2015			Merrill nearly triples price target on Tesla from $65 to $180. Now only sees 35% downside. $TSLA	9 9 5 5	Retweet 9 Retweeted 9		Like 5 Liked 5	/bespokeinvest/status/616588576231432193
@OMillionaires @OMillionaires @OMillionaires @OMillionaires @OMillionaires	Option Millionaires‏ @OMillionaires	2 Jul 2015			BofA/Merrill transferred coverage on $TSLA - maintains underperform raises PT to $180 from $65 (nearly 300% PT increase lol!)	2 2 2 5 5	Retweet 2 Retweeted 2		Like 5 Liked 5	/OMillionaires/status/616586512348528640
@ThinkFinance999 @ThinkFinance999 @ThinkFinance999 @ThinkFinance999 @ThinkFinance999	Paulo Santos‏ @ThinkFinance999	2 Jul 2015			$TSLA's own original guidance implied 22k deliveries in H1 2015, and it actually delivered 21.55k but no one will remember that.	2 2 4 4	Retweet 2 Retweeted 2		Like 4 Liked 4	/ThinkFinance999/status/616580367018000384
@Lebeaucarnews @Lebeaucarnews @Lebeaucarnews @Lebeaucarnews @Lebeaucarnews	Phil LeBeau‏Verified account @Lebeaucarnews	2 Jul 2015			$TSLA delivering 11,507 cars in 2Q is 750-1,000 vehicles more than what many analysts projected for the quarter.	14 14 15 15	Retweet 14 Retweeted 14		Like 15 Liked 15	/Lebeaucarnews/status/616556343432990720
@theflynews @theflynews @theflynews @theflynews @theflynews	The Fly‏ @theflynews	2 Jul 2015			Tesla moves higher after Q2 deliveries rise 52% $TSLA: Full Story http://bit.ly/1GQgYCT	4 4 5 5	Retweet 4 Retweeted 4		Like 5 Liked 5	/theflynews/status/616550375429046272
@traderstewie @traderstewie @traderstewie @traderstewie @traderstewie	traderstewie‏ @traderstewie	1 Jul 2015			Some names that have held up pretty well during the recent market turbulence: $DIS, $DPZ, $FB, $SBUX, $TSLA	1 10 10 25 25	Retweet 10 Retweeted 10		Like 25 Liked 25	/traderstewie/status/616302406511521792
@WrigleyTom @WrigleyTom @WrigleyTom @WrigleyTom @WrigleyTom @WrigleyTom	Tom Wrigley‏ @WrigleyTom	1 Jul 2015			$TSLA 270.50 [update, daily/wkly] - pausing at daily R .. wkly R lined - ER ~month w/ 25% short int. - trend still ↑ pic.twitter.com/qKtcZvnJZY	5 5 3 3	Retweet 5 Retweeted 5		Like 3 Liked 3	/WrigleyTom/status/616280299605917696
@BarbarianCap @BarbarianCap @BarbarianCap @BarbarianCap @BarbarianCap	Barbarian Capital‏ @BarbarianCap	1 Jul 2015			new $TSLA model spotted at a Shell gas station? pic.twitter.com/tANaYrrr75	1 2 2 6 6	Retweet 2 Retweeted 2		Like 6 Liked 6	/BarbarianCap/status/616233613072408576
@RedDogT3 @RedDogT3 @RedDogT3 @RedDogT3 @RedDogT3	Scott Redler‏Verified account @RedDogT3	1 Jul 2015			$tsla has been best in breed since clearing downtrend. Now at 2015- see if it holds $271 pic.twitter.com/CPTz9g7p2P	3 3 7 7	Retweet 3 Retweeted 3		Like 7 Liked 7	/RedDogT3/status/616230592900939777
@hedgefundclone @hedgefundclone @hedgefundclone @hedgefundclone @hedgefundclone	hedgefundclone‏ @hedgefundclone	30 Jun 2015			$TSLA Perfect Entry Point To Short now, downside 50% to 60% decline http://finviz.com/quote.ashx?t=TSLA&ty=c&ta=0&p=w …	2 1 1 6 6	Retweet 1 Retweeted 1		Like 6 Liked 6	/hedgefundclone/status/616107375070547968
@RedDogT3 @RedDogT3 @RedDogT3 @RedDogT3 @RedDogT3	Scott Redler‏Verified account @RedDogT3	30 Jun 2015			Daily Recap: Video & look ahead $spy $spx $iwm $ibb $aapl $fb $twtr $nflx $gs $xlf $tsla $mbly $feye $cybr http://www.t3live.com/articles/market-analysis/5562-dr063015.html …	2 2 8 8	Retweet 2 Retweeted 2		Like 8 Liked 8	/RedDogT3/status/616031011340742656
@DanZanger @DanZanger @DanZanger @DanZanger @DanZanger	Dan Zanger‏ @DanZanger	30 Jun 2015			This action continues to thin out my Watch List but soon enough some of the better acting names will be in focus $TSLA $FIT $ALDR .....	2 2 8 8	Retweet 2 Retweeted 2		Like 8 Liked 8	/DanZanger/status/615905680784896000
@WallStJesus @WallStJesus @WallStJesus @WallStJesus @WallStJesus	JE$US‏ @WallStJesus	30 Jun 2015			$TSLA KEY UPSIDE LEVELS: pic.twitter.com/pdsjFlnKK5	4 4 5 5	Retweet 4 Retweeted 4		Like 5 Liked 5	/WallStJesus/status/615869096043880448
@WeeklyOptTrader @WeeklyOptTrader @WeeklyOptTrader @WeeklyOptTrader @WeeklyOptTrader	OptionsGod‏ @WeeklyOptTrader	28 Jun 2015			$TSLA i am not sure if it will retest 260..if it does rest 260 its no "brainer" to go long	4 1 1 13 13	Retweet 1 Retweeted 1		Like 13 Liked 13	/WeeklyOptTrader/status/615336604345892864
@greenc4green @greenc4green @greenc4green @greenc4green @greenc4green	Christian Arnold‏ @greenc4green	26 Jun 2015			Early Tesla Investor Explains Why The Gigafactory Is So Important $TSLA http://benzinga.com/z/5621780	2 2 3 3	Retweet 2 Retweeted 2		Like 3 Liked 3	/greenc4green/status/614461709093347328
@WeeklyOptTrader @WeeklyOptTrader @WeeklyOptTrader @WeeklyOptTrader @WeeklyOptTrader @WeeklyOptTrader	OptionsGod‏ @WeeklyOptTrader	24 Jun 2015			@WeeklyOptTrader 25 points away from my $TSLA prediction on May 2nd..Market is predictable to great accuracy	1 1 8 8	Retweet 1 Retweeted 1		Like 8 Liked 8	/WeeklyOptTrader/status/613915479342628864
@hedgefundclone @hedgefundclone @hedgefundclone @hedgefundclone @hedgefundclone	hedgefundclone‏ @hedgefundclone	20 Jun 2015			$TSLA, $UA Billionaire Ron Baron: 2 stocks with huge upside http://cnb.cx/1GZBhnD	1 1 5 5	Retweet 1 Retweeted 1		Like 5 Liked 5	/hedgefundclone/status/612489955189882881
@WallStJesus @WallStJesus @WallStJesus @WallStJesus @WallStJesus	JE$US‏ @WallStJesus	20 Jun 2015			$TSLA SHARP $3M BET IN SEP $265 C THIS WEEK: SEP OI pic.twitter.com/f0ifiW08h2	4 4 8 8	Retweet 4 Retweeted 4		Like 8 Liked 8	/WallStJesus/status/612404495624962048
@ILCtsxv @ILCtsxv @ILCtsxv @ILCtsxv @ILCtsxv	InternationalLithium‏ @ILCtsxv	20 Jun 2015	#Tesla		This is the great documentary about electric cars and #Tesla Motors. The Future is Here http://kirillklip.blogspot.com/2015/06/tesla-motors-worlds-most-important.html#.VYVp5ZLxnco.twitter … @elonmusk $TSLA	4 4 4 4	Retweet 4 Retweeted 4		Like 4 Liked 4	/ILCtsxv/status/612293063168380929
@TNR_Gold @TNR_Gold @TNR_Gold @TNR_Gold @TNR_Gold	GEM Royalty 🌎 🔌 ⚒ TNR Gold Corp.‏ @TNR_Gold	20 Jun 2015			Kirill Klip.: Lithium Technology: Tesla Powerwall Explained! - A Battery Powered Home. http://kirillklip.blogspot.com/2015/06/lithium-technology-tesla-powerwall.html#.VYVda3DNOZM.twitter … $TSLA $LIT	3 3 2 2	Retweet 3 Retweeted 3		Like 2 Liked 2	/TNR_Gold/status/612248481663688704
@InvestorsLive @InvestorsLive @InvestorsLive @InvestorsLive @InvestorsLive	Nathan Michaud‏Verified account @InvestorsLive	19 Jun 2015			Always have to take into account all risk factors when trading stocks $FIT re: $TSLA ... pic.twitter.com/DgGvBkYH3n	1 3 3 2 2	Retweet 3 Retweeted 3		Like 2 Liked 2	/InvestorsLive/status/611942083390214145
@StockLegends @StockLegends @StockLegends @StockLegends @StockLegends	Stock Legends‏ @StockLegends	19 Jun 2015	#NASDAQ,TRADER,STOCKS,NYSE,INVESTMENT	#TRADER	$DRNE Third Leg Coming Now! Get In Or Miss! #NASDAQ #TRADER #STOCKS $AAPL $NFLX $TSLA #NYSE #INVESTMENTpic.twitter.com/ibSLTXBcdF	95 95 1 1	Retweet 95 Retweeted 95		Like 1 Liked 1	/StockLegends/status/611928954635722752
@CNNBusiness @CNNBusiness @CNNBusiness @CNNBusiness @CNNBusiness	CNN Business‏Verified account @CNNBusiness	19 Jun 2015	#Tesla		Can't afford a #Tesla Model S? @Hot_Wheels has the next best thing http://cnnmon.ie/1G9XauP @TeslaMotors $TSLA pic.twitter.com/2wux83fC1C	3 51 51 39 39	Retweet 51 Retweeted 51		Like 39 Liked 39	/CNNBusiness/status/611880377817305088
@Benzinga @Benzinga @Benzinga @Benzinga @Benzinga	Benzinga.com‏Verified account @Benzinga	19 Jun 2015	#TGIF,quadwitch	#quadwitch	Get your #TGIF on w/ @newsomenuggets @HFbondstrader @TripleDTrader talking #quadwitch $HSY $AAPL $CAG $TSLA live on http://stks.co/j2bb9	4 4 3 3	Retweet 4 Retweeted 4		Like 3 Liked 3	/Benzinga/status/611867638474498048
@RedDogT3 @RedDogT3 @RedDogT3 @RedDogT3 @RedDogT3	Scott Redler‏Verified account @RedDogT3	18 Jun 2015			$tsla took the day off but held tough. Looks fine for more upside pic.twitter.com/qTx8pXwti0	1 1 10 10	Retweet 1 Retweeted 1		Like 10 Liked 10	/RedDogT3/status/611656434376437760
@STAUNCHWEALTH @STAUNCHWEALTH @STAUNCHWEALTH @STAUNCHWEALTH @STAUNCHWEALTH	StaunchTradingModel‏ @STAUNCHWEALTH	18 Jun 2015			some teach. others chart you to death. then we have trading philosophers. lol STAUNCH GIVES you $nflx $tsla type moves before it happens.	4 4 5 5	Retweet 4 Retweeted 4		Like 5 Liked 5	/STAUNCHWEALTH/status/611590501892882433
@STAUNCHWEALTH @STAUNCHWEALTH @STAUNCHWEALTH @STAUNCHWEALTH @STAUNCHWEALTH	StaunchTradingModel‏ @STAUNCHWEALTH	17 Jun 2015			ok after last wk's big banger in $nflx calls and todays 400% in $tsla calls. Watch for $amzn 450 coming. wait for ithttp://staunchtrading.com	2 3 3 5 5	Retweet 3 Retweeted 3		Like 5 Liked 5	/STAUNCHWEALTH/status/611316438008074241
@WallStJesus @WallStJesus @WallStJesus @WallStJesus @WallStJesus	JE$US‏ @WallStJesus	17 Jun 2015			BET OF THE DAY: $TSLA 1975 SEP15 $265 CALLS $15.15 ASK pic.twitter.com/16T0qxwiJU	8 8 14 14	Retweet 8 Retweeted 8		Like 14 Liked 14	/WallStJesus/status/611302968005148672
@ClayTrader25 @ClayTrader25 @ClayTrader25 @ClayTrader25 @ClayTrader25	ClayTrader‏ @ClayTrader25	17 Jun 2015	#stock,stocks,stocktrading	#stocks	VIDEO - $TSLA Stock Technical Analysis - 06-17-15 - watch here: http://claytrader.com/stock_chart/TSLA/?utm_source=social&utm_medium=twitter&utm_campaign=chart … #stock #stocks #stocktrading	2 2	Retweet 2 Retweeted 2		Like Liked	/ClayTrader25/status/611282884733833217
@CVCResearch @CVCResearch @CVCResearch @CVCResearch @CVCResearch	CVC Research‏ @CVCResearch	17 Jun 2015			$TSLA rallies as fund manager that under-performs indexes says it'll be a almost 4-bagger in 5 years. Make sense... http://www.baronfunds.com/News-Commentary/Library/Quarterly-Reports/2015/Quarterly-Report-033115.pdf/ …	2 2 3 3	Retweet 2 Retweeted 2		Like 3 Liked 3	/CVCResearch/status/611209256302346240
@WrigleyTom @WrigleyTom @WrigleyTom @WrigleyTom @WrigleyTom	Tom Wrigley‏ @WrigleyTom	17 Jun 2015	#MarketOfStocks		$SPY 210.42 - rejection at 21 sma - see if 50 sma holds #MarketOfStocks $CYBR $TSLA $YY $QIHU $KYTH $BLUE etc.pic.twitter.com/SUmeT2D7fP	6 6 4 4	Retweet 6 Retweeted 6		Like 4 Liked 4	/WrigleyTom/status/611195038085705728
@WrigleyTom @WrigleyTom @WrigleyTom @WrigleyTom @WrigleyTom	Tom Wrigley‏ @WrigleyTom	17 Jun 2015			$TSLA (Smart Money comments from this a.m.) I love Tesla, a huge opportunity: Ron Baron Video http://cnb.cx/1GYTe5Y cc @canuck2usa	1 2 2 3 3	Retweet 2 Retweeted 2		Like 3 Liked 3	/WrigleyTom/status/611182877393289216
@CNNBusiness @CNNBusiness @CNNBusiness @CNNBusiness @CNNBusiness	CNN Business‏Verified account @CNNBusiness	15 Jun 2015	#Hyperloop		Want to design pods for @elonmusk's #Hyperloop? There's a contest for that http://cnnmon.ie/1LbWhp3 $TSLA pic.twitter.com/L6OoAVjbgc	8 83 83 92 92	Retweet 83 Retweeted 83		Like 92 Liked 92	/CNNBusiness/status/610507412970278912
@hedgefundclone @hedgefundclone @hedgefundclone @hedgefundclone @hedgefundclone	hedgefundclone‏ @hedgefundclone	9 Jun 2015			How about this call Chanos Said He Was Short $TSLA and $NFLX at a 2013 Hedge Fund Conference, worst call ever?http://blogs.wsj.com/moneybeat/2013/10/07/chanos-lays-out-bearish-thesis-on-tesla/ …	1 1 1 8 8	Retweet 1 Retweeted 1		Like 8 Liked 8	/hedgefundclone/status/608443420022050816
@Lebeaucarnews @Lebeaucarnews @Lebeaucarnews @Lebeaucarnews @Lebeaucarnews	Phil LeBeau‏Verified account @Lebeaucarnews	9 Jun 2015			$TSLA CEO Musk says battery swap technology not likely to be a long-term option given lack of interest by Tesla owners.	5 5 5 5	Retweet 5 Retweeted 5		Like 5 Liked 5	/Lebeaucarnews/status/608397528338448384
@Lebeaucarnews @Lebeaucarnews @Lebeaucarnews @Lebeaucarnews @Lebeaucarnews	Phil LeBeau‏Verified account @Lebeaucarnews	9 Jun 2015			$TSLA CEO Musk says Model X "is headed toward having the lowest probability of injury of any SUV" Expects it have 5 star safety ratings.	2 5 5 3 3	Retweet 5 Retweeted 5		Like 3 Liked 3	/Lebeaucarnews/status/608396026085535744
@agurevich23 @agurevich23 @agurevich23 @agurevich23 @agurevich23 @treehcapital	Alex Gurevich‏Verified account @agurevich23	3 Jun 2015			.@treehcapital @mikeyavo Agree. $TWTR talks too much about financials and projections. Should stick to the mission like $TSLA or $AMZN .	2 1 1 6 6	Retweet 1 Retweeted 1		Like 6 Liked 6	/agurevich23/status/606234894977482752
@IBDinvestors @IBDinvestors @IBDinvestors @IBDinvestors @IBDinvestors	Investors.com‏Verified account @IBDinvestors	3 Jun 2015			Electric And Hybrid Car Market Share Hits 4-Year Low http://ow.ly/NPVsQ $GM $NSANY $TM $TSLA $HMC	3 3 1 1	Retweet 3 Retweeted 3		Like 1 Liked 1	/IBDinvestors/status/606168010064338944
@markbspiegel @markbspiegel @markbspiegel @markbspiegel @markbspiegel	Mark B. Spiegel‏ @markbspiegel	3 Jun 2015			$TSLA fanboys who respect InsideEVs better scroll halfway down this page to the 2nd half of the Model S commentary: http://insideevs.com/monthly-plug-in-sales-scorecard/ …	2 2 3 3	Retweet 2 Retweeted 2		Like 3 Liked 3	/markbspiegel/status/606086633474150400
@Benzinga @Benzinga @Benzinga @Benzinga @Benzinga	Benzinga.com‏Verified account @Benzinga	3 Jun 2015			Why Tesla's Battery Business Has It On The Right Path $AAPL $GOOG $TSLA http://benzinga.com/z/5562644 pic.twitter.com/VTBE7GLJsb	2 2 2 2	Retweet 2 Retweeted 2		Like 2 Liked 2	/Benzinga/status/606079914060570625
@CVCResearch @CVCResearch @CVCResearch @CVCResearch @CVCResearch	CVC Research‏ @CVCResearch	2 Jun 2015			$TSLA 3/3 US GDP is $15T, so oil/gas get 1/3 of GDP as subsidies!?! How do you know when @elonmusk is full of shit? His lips are moving	1 5 5 8 8	Retweet 5 Retweeted 5		Like 8 Liked 8	/CVCResearch/status/605705823721943040
@Lebeaucarnews @Lebeaucarnews @Lebeaucarnews @Lebeaucarnews @Lebeaucarnews	Phil LeBeau‏Verified account @Lebeaucarnews	1 Jun 2015			$TSLA @elonmusk says article on govt. incentives, "provides no context whatsoever on any of the incentives my companies were rewarded."	2 2 2 2	Retweet 2 Retweeted 2		Like 2 Liked 2	/Lebeaucarnews/status/605450679109472256
@BenzingaPro @BenzingaPro @BenzingaPro @BenzingaPro @BenzingaPro	BenzingaPro‏ @BenzingaPro	1 Jun 2015			Elon Musk Says Could See 'Slight Chance' of Deal with Co., Fiat Chrysler in Future, Said He Had a 'Nice Talk' w/ Marchionne $FCAU $TSLA	1 7 7 3 3	Retweet 7 Retweeted 7		Like 3 Liked 3	/BenzingaPro/status/605443933427015680
@montalvo_d @montalvo_d @montalvo_d @montalvo_d @montalvo_d	David Montalvo‏Verified account @montalvo_d	1 Jun 2015			"I don't follow what our competitors are doing, in terms of who is merging with whom." - @elonmusk $TSLA @cnbc	3 3 4 4	Retweet 3 Retweeted 3		Like 4 Liked 4	/montalvo_d/status/605443716929589248
@montalvo_d @montalvo_d @montalvo_d @montalvo_d @montalvo_d	David Montalvo‏Verified account @montalvo_d	1 Jun 2015			.@elonmusk admits Tesla is expensive for electric vehicle, but says high volume, accessible model coming in 2017. @cnbc $TSLA	4 4 6 6	Retweet 4 Retweeted 4		Like 6 Liked 6	/montalvo_d/status/605443186765340672
@PipsToDollars @PipsToDollars @PipsToDollars @PipsToDollars @PipsToDollars	Leilani Pips‏ @PipsToDollars	31 May 2015			$TSLA Tesla loses its shot at direct car sales in Texas until 2017. http://engt.co/1ELqfuE	3 3 3 3	Retweet 3 Retweeted 3		Like 3 Liked 3	/PipsToDollars/status/605104151245111296
@abnormalreturns @abnormalreturns @abnormalreturns @abnormalreturns @abnormalreturns	Tadas Viskanta‏ @abnormalreturns	29 May 2015			Friday links: illogical humans, high quality stocks and weak box office results. http://stks.co/g2RqO $TLT $AMZN $TSLA $YLCO	3 3 1 1	Retweet 3 Retweeted 3		Like 1 Liked 1	/abnormalreturns/status/604323480943730689
@TheStreet @TheStreet @TheStreet @TheStreet @TheStreet	TheStreet‏Verified account @TheStreet	29 May 2015			Hey $TSLA -- Why does a cheap electric car from $GM offer options standard that your luxury electric car does not?http://buff.ly/1LObBIx	9 9 9 7 7	Retweet 9 Retweeted 9		Like 7 Liked 7	/TheStreet/status/604269430420307968
@canuck2usa @canuck2usa @canuck2usa @canuck2usa @canuck2usa	CtheLightTrading‏ @canuck2usa	28 May 2015			$TSLA is a honey badger	3 2 2 12 12	Retweet 2 Retweeted 2		Like 12 Liked 12	/canuck2usa/status/603989192117325824
@paul_vestact @paul_vestact @paul_vestact @paul_vestact @paul_vestact	Paul Theron‏ @paul_vestact	28 May 2015			This is my current car. Not replacing it, because I'm waiting for new Apple Tesla. (Disclosure: long $AAPL and $TSLA) pic.twitter.com/CzmKPyVmEP	3 5 5 6 6	Retweet 5 Retweeted 5		Like 6 Liked 6	/paul_vestact/status/603861963857354752
@Gold_prediction @Gold_prediction @Gold_prediction @Gold_prediction @Gold_prediction	Gold-prediction.com‏ @Gold_prediction	28 May 2015	#Tesla		#Tesla Stock Predictions: New Developments Further Power Bullish Tesla Case http://ow.ly/NuMsC $TSLA	3 3 3 3	Retweet 3 Retweeted 3		Like 3 Liked 3	/Gold_prediction/status/603839412686958592
@WrigleyTom @WrigleyTom @WrigleyTom @WrigleyTom @WrigleyTom	Tom Wrigley‏ @WrigleyTom	27 May 2015			$TSLA 247.43 Reiterated Buy, PT $400 -Stifel Also, Battery News earlier | via @Benzinga http://finance.yahoo.com/news/southern-co-tesla-reach-battery-191334044.html …pic.twitter.com/K1rggwlIsJ	1 3 3 10 10	Retweet 3 Retweeted 3		Like 10 Liked 10	/WrigleyTom/status/603688307889942528
@SamAntar @SamAntar @SamAntar @SamAntar @SamAntar	Sam E. Antar‏Verified account @SamAntar	27 May 2015			Nothing Happening At Tesla's Battery Swap Station https://youtu.be/umUjmg4oaMc via @YouTube $TSLA	1 2 2 2 2	Retweet 2 Retweeted 2		Like 2 Liked 2	/SamAntar/status/603591473297268736
@WeeklyOptTrader @WeeklyOptTrader @WeeklyOptTrader @WeeklyOptTrader @WeeklyOptTrader	OptionsGod‏ @WeeklyOptTrader	25 May 2015			$TSLA holing up pretty well..I am bullish on this name..259 break can trigger huge breakout	1 2 2 19 19	Retweet 2 Retweeted 2		Like 19 Liked 19	/WeeklyOptTrader/status/602921013102317568
@WallStJesus @WallStJesus @WallStJesus @WallStJesus @WallStJesus	JE$US‏ @WallStJesus	25 May 2015			NASDAQ TOP DROPS IN SHORTS: $AAPL $TSLA $WIN $AMAT $BBRY $MU $JBLU $ARNA $GEVO $ATML $INCY $QCOM $AAL $ENDP $SWKSpic.twitter.com/PXfdwsqkZI	3 3 9 9	Retweet 3 Retweeted 3		Like 9 Liked 9	/WallStJesus/status/602879964984307712
@canuck2usa @canuck2usa @canuck2usa @canuck2usa @canuck2usa	CtheLightTrading‏ @canuck2usa	20 May 2015			$TSLA twerkin a little pic.twitter.com/xtDRyJYAsg	5 11 11	Retweet Retweeted		Like 11 Liked 11	/canuck2usa/status/601085794904776704
@SamAntar @SamAntar @SamAntar @SamAntar @SamAntar	Sam E. Antar‏Verified account @SamAntar	12 May 2015			Memo to @elonmusk Crazy Eddie skipped his daughters childbirth to do fraud. Your thinking is consistent w/his http://www.vox.com/2015/5/11/8587485/elon-musk-once-scolded-an-employee-for-skipping-a-work-event-to-watch … … $TSLA	2 2 2 2	Retweet 2 Retweeted 2		Like 2 Liked 2	/SamAntar/status/598152591898443776
@CNBCnow @CNBCnow @CNBCnow @CNBCnow @CNBCnow	CNBC Now‏Verified account @CNBCnow	12 May 2015			BREAKING: Maryland Governor to sign bill allowing Tesla to make direct car sales. • $TSLA	2 26 26 27 27	Retweet 26 Retweeted 26		Like 27 Liked 27	/CNBCnow/status/598127483821654016
@MarketWatch @MarketWatch @MarketWatch @MarketWatch @MarketWatch	MarketWatch‏Verified account @MarketWatch	12 May 2015			Tesla Motors is shaking up the wine-making industry: http://on.mktw.net/1Ixv4xB $TSLA pic.twitter.com/PZRY10wrAG	35 35 39 39	Retweet 35 Retweeted 35		Like 39 Liked 39	/MarketWatch/status/598089683957063680
@RedDogT3 @RedDogT3 @RedDogT3 @RedDogT3 @RedDogT3	Scott Redler‏Verified account @RedDogT3	11 May 2015			Daily Recap: Video & look ahead $spy $spx $iwm $nflx $tsla $aapl $fb $twtr $ptbi $ms $c $xle $uso http://www.t3live.com/articles/market-analysis/5489-dr051115.html …	1 2 2 8 8	Retweet 2 Retweeted 2		Like 8 Liked 8	/RedDogT3/status/597879043485229056
@Citibanamex @Citibanamex @Citibanamex	Citibanamex‏Verified account @Citibanamex	1h1 hour ago			Bajamos nuestras tasas para que encuentres ese depa cerca de tu trabajo. Adquiérelo hoy o Amarra tu Tasa hasta por 12 meses. Aprovecha ya esta oportunidad. CAT 11.7% sin IVA. Informativo. Consulta requisitos de contratación y comisiones: https://bit.ly/2LR6MIb pic.twitter.com/18kSOjWasP		Retweet Retweeted		Like Liked	/Citibanamex/status/1148354118416830464
@TNR_Gold @TNR_Gold @TNR_Gold @TNR_Gold @TNR_Gold	GEM Royalty 🌎 🔌 ⚒ TNR Gold Corp.‏ @TNR_Gold	11 May 2015	#Lithium,Tesla,Battery	#Tesla	#Lithium Hydroxide - A Perfect Price Storm Just Before #Tesla #Battery https://lnkd.in/eN9BZxD $TSLA $LIT $ILHMFpic.twitter.com/q6acKFeuPP	5 5 3 3	Retweet 5 Retweeted 5		Like 3 Liked 3	/TNR_Gold/status/597796164822511616
@teslaliving @teslaliving @teslaliving @teslaliving @teslaliving	Teslaliving‏ @teslaliving	11 May 2015	#Tesla		$tsla stock price update via apple watch. #Tesla @TeslaMotorspic.twitter.com/6ugzsLwXy9	1 2 2 6 6	Retweet 2 Retweeted 2		Like 6 Liked 6	/teslaliving/status/597789059562532864
@traderstewie @traderstewie @traderstewie @traderstewie @traderstewie	traderstewie‏ @traderstewie	11 May 2015			$TSLA looks angry	2 2 8 8	Retweet 2 Retweeted 2		Like 8 Liked 8	/traderstewie/status/597757976699473920
@OptionsHawk @OptionsHawk @OptionsHawk @OptionsHawk @OptionsHawk	Joe Kunkle‏ @OptionsHawk	11 May 2015			$TSLA $NFLX - Momo alive and well	2 2 3 3	Retweet 2 Retweeted 2		Like 3 Liked 3	/OptionsHawk/status/597757683211591680
@RedDogT3 @RedDogT3 @RedDogT3 @RedDogT3 @RedDogT3	Scott Redler‏Verified account @RedDogT3	11 May 2015			$tsla another set up brewing after a few good ones since clearing downtrend- levels & thoughts pic.twitter.com/0Pu7cL4AcI	2 7 7 7 7	Retweet 7 Retweeted 7		Like 7 Liked 7	/RedDogT3/status/597745471314993152
@crazycanuck655 @crazycanuck655 @crazycanuck655 @crazycanuck655 @crazycanuck655	RickLejeune‏ @crazycanuck655	10 May 2015	#Stocks		Tesla batteries: just the beginning of how technology will transform the electric grid http://stockandfinancewatch.com/2015/05/tesla-batteries-just-the-beginning-of-how-technology-will-transform-the-electric-grid/ … $TSLA #Stocks $QQQ $SPY	1 1 2 2	Retweet 1 Retweeted 1		Like 2 Liked 2	/crazycanuck655/status/597565189458948096
@traderstewie @traderstewie @traderstewie @traderstewie @traderstewie	traderstewie‏ @traderstewie	10 May 2015			$TSLA : My favorite LONG setup going into next week. pic.twitter.com/NuF3BXDATw	8 20 20 57 57	Retweet 20 Retweeted 20		Like 57 Liked 57	/traderstewie/status/597559184679272448
@sspencer_smb @sspencer_smb @sspencer_smb @sspencer_smb @sspencer_smb	Steven Spencer‏ @sspencer_smb	10 May 2015			thinking about where $TSLA could be first week of June... pic.twitter.com/aaXqUi8ZM5	2 1 1 8 8	Retweet 1 Retweeted 1		Like 8 Liked 8	/sspencer_smb/status/597558240382099457
@Lebeaucarnews @Lebeaucarnews @Lebeaucarnews @Lebeaucarnews @Lebeaucarnews	Phil LeBeau‏Verified account @Lebeaucarnews	9 May 2015			$FCAU CEO Marchionne meets w/ $TSLA, $AAPL CEOs | Article | Technology | http://Reuters.com http://mobile.reuters.com/article/technologyNews/idUSKBN0NU0RD20150509?irpc=932 …	2 4 4 6 6	Retweet 4 Retweeted 4		Like 6 Liked 6	/Lebeaucarnews/status/597247365616046080
@alphatrends @alphatrends @alphatrends @alphatrends @alphatrends	Brian Shannon, CMT‏Verified account @alphatrends	8 May 2015	#Paypal,Spacex,hyperloop,gigafactory	#Spacex	Elon Musk: World's Raddest Man http://stks.co/b2ByW $TSLA $SCTY #Paypal #Spacex #hyperloop #gigafactory etc..	3 3 9 9	Retweet 3 Retweeted 3		Like 9 Liked 9	/alphatrends/status/596784248423481344
@JasonRaznick @JasonRaznick @JasonRaznick @JasonRaznick @JasonRaznick	JasonRaznick‏Verified account @JasonRaznick	8 May 2015			Estimated $800 Million Demand For Tesla's New Batteries In One Week $TSLA http://benzinga.com/z/5493081 via @benzinga	10 10 9 9	Retweet 10 Retweeted 10		Like 9 Liked 9	/JasonRaznick/status/596716712914853888
@jonfortt @jonfortt @jonfortt @jonfortt @jonfortt	Jon Fortt‏Verified account @jonfortt	7 May 2015	#Periscope		LIVE on #Periscope: Talking tech after @squawkalley on @cnbc: $baba, $tsla, $twtr, $yhoo https://www.pscp.tv/w/VyzEBzIzOTcxfDk3OTk3OTButQYAi0TYOntokhUFIBlWpYlMj3htj6ShcLRb00BdzA== …	1 3 3 7 7	Retweet 3 Retweeted 3		Like 7 Liked 7	/jonfortt/status/596348595542093826
@hedgefundclone @hedgefundclone @hedgefundclone @hedgefundclone @hedgefundclone	hedgefundclone‏ @hedgefundclone	6 May 2015			$AAPL Apple Building an Electronic Car To Compete With $TSLA @TeslaMotors http://www.businessinsider.com/elon-musk-on-apple-car-business-2015-5 …	1 3 3 2 2	Retweet 3 Retweeted 3		Like 2 Liked 2	/hedgefundclone/status/596141666181980160
@WallStCynic @WallStCynic @WallStCynic @WallStCynic @WallStCynic	Diogenes‏ @WallStCynic	6 May 2015			I think it is beginning to dawn on Mr. Musk, that running a real automobile manufacturer is an expensive proposition. $TSLA	4 4 6 6	Retweet 4 Retweeted 4		Like 6 Liked 6	/WallStCynic/status/596135646156034048
@WallStCynic @WallStCynic @WallStCynic @WallStCynic @WallStCynic	Diogenes‏ @WallStCynic	6 May 2015			Musk admits on the $TSLA call that the 7kWh Powerwall battery is only "economic" in Germany and Australia. No mention of that last week.	2 9 9 7 7	Retweet 9 Retweeted 9		Like 7 Liked 7	/WallStCynic/status/596080420527050752
@Lebeaucarnews @Lebeaucarnews @Lebeaucarnews @Lebeaucarnews @Lebeaucarnews	Phil LeBeau‏Verified account @Lebeaucarnews	6 May 2015			$TSLA CEO @elonmusk: "We are looking to start production of the Model 3 in second half of 2017."	1 7 7 7 7	Retweet 7 Retweeted 7		Like 7 Liked 7	/Lebeaucarnews/status/596080225726795777
@MarketWatch @MarketWatch @MarketWatch @MarketWatch @MarketWatch	MarketWatch‏Verified account @MarketWatch	6 May 2015			Elon Musk talking about stationary batteries on the Tesla earnings call: http://on.mktw.net/1GPTttZ $TSLA pic.twitter.com/n2MxcsFGCY	3 25 25 23 23	Retweet 25 Retweeted 25		Like 23 Liked 23	/MarketWatch/status/596073375900016641
@jimcramer @jimcramer @jimcramer @jimcramer @jimcramer	Jim Cramer‏Verified account @jimcramer	6 May 2015			Clowns to the left of $TSLA, jokers to the right, here's the stock right in the middle of both!	22 17 17 33 33	Retweet 17 Retweeted 17		Like 33 Liked 33	/jimcramer/status/596069394964455425
@betcrismx @betcrismx @betcrismx	Betcrismx‏Verified account @betcrismx	5h5 hours ago			Los lunes nunca han sido fáciles, pero este está más fácil de superar... pic.twitter.com/j5kKYXItNR	4 4 58 58	Retweet 4 Retweeted 4		Like 58 Liked 58	/betcrismx/status/1148304962725847042
@jessmarmor @jessmarmor @jessmarmor @jessmarmor @jessmarmor	Jessica Marmor Shaw‏Verified account @jessmarmor	6 May 2015			Musk on Powerwall + Tesla Energy: "Basically" sold out through middle of next year. "It’s crazy off the hook” $TSLA http://on.mktw.net/1QnDKcD	1 46 46 40 40	Retweet 46 Retweeted 46		Like 40 Liked 40	/jessmarmor/status/596068241262387200
@WallStCynic @WallStCynic @WallStCynic @WallStCynic @WallStCynic	Diogenes‏ @WallStCynic	6 May 2015			$TSLA auto gross margins(ex-credit), decline further, to 22.2%. Declining auto GM as the Model S matures, is not a good sign.	3 3 4 4	Retweet 3 Retweeted 3		Like 4 Liked 4	/WallStCynic/status/596053890535006208
@usatodaytech @usatodaytech @usatodaytech @usatodaytech @usatodaytech	USA TODAY Tech‏Verified account @usatodaytech	6 May 2015			5 secrets behind Elon Musk’s style $TSLA http://www.usatoday.com/story/money/cars/2015/05/06/tesla-elon-musk-five-things-to-learn/70887866/ …pic.twitter.com/eoYILRxaVs	1 6 6 6 6	Retweet 6 Retweeted 6		Like 6 Liked 6	/usatodaytech/status/596053091889188864
@danielsparks @danielsparks @danielsparks @danielsparks @danielsparks	Daniel Sparks‏ @danielsparks	6 May 2015			Tesla is ahead of its plan laid out before the year to get to 55,000 cars. Plan was 40% of cars in first half. Q2 guidance puts $TSLA ahead	6 6 5 5	Retweet 6 Retweeted 6		Like 5 Liked 5	/danielsparks/status/596050196271734784
@StockTwits @StockTwits @StockTwits @StockTwits @StockTwits	StockTwits‏Verified account @StockTwits	6 May 2015			Tesla BEATS on earnings. They reported EPS of -$0.36. Wall Street expected -$0.50. http://stks.co/a2B2M $TSLA pic.twitter.com/cDjujfhWlK	3 26 26 16 16	Retweet 26 Retweeted 26		Like 16 Liked 16	/StockTwits/status/596049751650500608
@ReutersBiz @ReutersBiz @ReutersBiz @ReutersBiz @ReutersBiz	Reuters Business‏Verified account @ReutersBiz	6 May 2015			BREAKING: Tesla Motors reports higher revenue, but profit loss of $1.22 per share. $TSLA	1 32 32 10 10	Retweet 32 Retweeted 32		Like 10 Liked 10	/ReutersBiz/status/596049289207504896
@CNBCnow @CNBCnow @CNBCnow @CNBCnow @CNBCnow	CNBC Now‏Verified account @CNBCnow	6 May 2015			EARNINGS ALERT: Tesla Q1 Loss ($0.36) vs. ($0.50) Est.; Q1 Revs. $1.10B vs. $1.04B Est. • $TSLA QUOTE: http://cnb.cx/Aw4Qow	4 24 24 7 7	Retweet 24 Retweeted 24		Like 7 Liked 7	/CNBCnow/status/596048841910177792
@jessmarmor @jessmarmor @jessmarmor @jessmarmor @jessmarmor	Jessica Marmor Shaw‏Verified account @jessmarmor	6 May 2015			Tesla earnings coming up -- here's a look at how shares responded in the past $TSLA http://on.mktw.net/1QnDKcD pic.twitter.com/2TdvYUgLQn	10 10 8 8	Retweet 10 Retweeted 10		Like 8 Liked 8	/jessmarmor/status/596042313559908352
@StockTwits @StockTwits @StockTwits @StockTwits @StockTwits	StockTwits‏Verified account @StockTwits	6 May 2015			This map shows how many Tesla chargers are in China. 3 years ago there were ZERO. -> http://stks.co/g2GD1 $TSLA pic.twitter.com/Mqttwa6UNB	3 48 48 35 35	Retweet 48 Retweeted 48		Like 35 Liked 35	/StockTwits/status/596023478018539520
@jimcramer @jimcramer @jimcramer @jimcramer @jimcramer	Jim Cramer‏Verified account @jimcramer	6 May 2015			Buy $TSLA, the car! http://buff.ly/1PoKlBe	16 14 14 20 20	Retweet 14 Retweeted 14		Like 20 Liked 20	/jimcramer/status/595994163805577216
@TheStreet @TheStreet @TheStreet @TheStreet @TheStreet	TheStreet‏Verified account @TheStreet	6 May 2015			Test-Driving Tesla’s Model S P85D: Touchscreen Fits Bill, 'Insane Mode' Thrills $TSLA http://buff.ly/1RaGXNT via @thestreettech	7 7 6 6	Retweet 7 Retweeted 7		Like 6 Liked 6	/TheStreet/status/595912657938599936
@OMillionaires @OMillionaires @OMillionaires @OMillionaires @OMillionaires	Option Millionaires‏ @OMillionaires	6 May 2015			$SCTY not an earnings story yet, it’s huge growth story ~ $TSLA pic.twitter.com/I8fYUOPgzo	1 9 9 12 12	Retweet 9 Retweeted 9		Like 12 Liked 12	/OMillionaires/status/595899864648552448
@YahooFinance @YahooFinance @YahooFinance @YahooFinance @YahooFinance	Yahoo Finance‏Verified account @YahooFinance	5 May 2015			Why the Tesla home battery product could be a big hit http://yhoo.it/1zy9IyD via @Bidnessetc $TSLA	3 11 11 13 13	Retweet 11 Retweeted 11		Like 13 Liked 13	/YahooFinance/status/595757949148131329
@StockTwits @StockTwits @StockTwits @StockTwits @StockTwits @StockTwits	StockTwits‏Verified account @StockTwits	5 May 2015			Time to Musk up. • $SCTY earnings 4:00 PM ET TODAY • $TSLA earnings 4:00 PM ET TMW -> http://stks.co/p1yyn pic.twitter.com/nLN56nVJ0q	8 8 14 14	Retweet 8 Retweeted 8		Like 14 Liked 14	/StockTwits/status/595674322657779712
@StockTwits @StockTwits @StockTwits @StockTwits @StockTwits	StockTwits‏Verified account @StockTwits	5 May 2015			Over the next 24 hours, Elon Musk's biggest holdings report earnings. $TSLA reports tomorrow. $SCTY reports today -> http://stks.co/g2FdZ	2 9 9 4 4	Retweet 9 Retweeted 9		Like 4 Liked 4	/StockTwits/status/595665230522363904
@CNNBusiness @CNNBusiness @CNNBusiness @CNNBusiness @CNNBusiness	CNN Business‏Verified account @CNNBusiness	5 May 2015	#SpaceX		Is #SpaceX's Dragon capsule safe enough for astronauts? http://cnnmon.ie/1KcF91J By @chrisidore @NASA $TSLA pic.twitter.com/FfBizqqxTY	5 20 20 15 15	Retweet 20 Retweeted 20		Like 15 Liked 15	/CNNBusiness/status/595579467025633280
@ACInvestorBlog @ACInvestorBlog @ACInvestorBlog @ACInvestorBlog @ACInvestorBlog	Antonio Costa‏ @ACInvestorBlog	5 May 2015			$TSLA Initiated by Jefferies with a BUY rating and $350 price target	2 10 10 10 10	Retweet 10 Retweeted 10		Like 10 Liked 10	/ACInvestorBlog/status/595529449677856768
@WSJ @WSJ @WSJ @WSJ @WSJ	The Wall Street Journal‏Verified account @WSJ	5 May 2015			Tesla has begun selling used versions of its Model S on its website http://on.wsj.com/1F2ENwB $TSLA	2 53 53 48 48	Retweet 53 Retweeted 53		Like 48 Liked 48	/WSJ/status/595502531737845761
@OphirGottlieb @OphirGottlieb @OphirGottlieb @OphirGottlieb @OphirGottlieb	Ophir Gottlieb‏Verified account @OphirGottlieb	4 May 2015			$TSLA Willing to be dead wrong, but this is one of my favorite short ideas (no pos yet). http://lite.capitalmarketlabs.com/cmld3b/stock.php?ticker=tsla …pic.twitter.com/bfhAtd4fcq	1 3 3 7 7	Retweet 3 Retweeted 3		Like 7 Liked 7	/OphirGottlieb/status/595360146106159104
@Nasdaq @Nasdaq @Nasdaq @Nasdaq @Nasdaq	Nasdaq‏Verified account @Nasdaq	4 May 2015	#emerge15		.@TeslaMotors is here at @eMergeAmericas #emerge15 $TSLA pic.twitter.com/E0El5FPhBR	5 5 5 5	Retweet 5 Retweeted 5		Like 5 Liked 5	/Nasdaq/status/595301661746327554
@canuck2usa @canuck2usa @canuck2usa @canuck2usa @canuck2usa	CtheLightTrading‏ @canuck2usa	4 May 2015			$TSLA oink oink pic.twitter.com/oGWVgBPvSB	3 6 6	Retweet Retweeted		Like 6 Liked 6	/canuck2usa/status/595238587223801856
@WrigleyTom @WrigleyTom @WrigleyTom @WrigleyTom @WrigleyTom	Tom Wrigley‏ @WrigleyTom	4 May 2015			$TSLA 232.00 (10:25 am) - all Inside 5m bars since 9:50 am - Earnings are Wed AH - Short a few for a trade - Day's still early	3 2 2 5 5	Retweet 2 Retweeted 2		Like 5 Liked 5	/WrigleyTom/status/595233312295100417
@StockTwits @StockTwits @StockTwits @StockTwits @StockTwits	StockTwits‏Verified account @StockTwits	4 May 2015			THIS WEEK'S EARNINGS Mon - $CMCSA $INVN Tues - $DIS $GRPN Weds - $TSLA $GMCR $DDD Thurs - $PCLN, $ZNGA Fri - $AOL http://stks.co/r1y9q	1 16 16 5 5	Retweet 16 Retweeted 16		Like 5 Liked 5	/StockTwits/status/595219940283719680
@JustinPulitzer @JustinPulitzer @JustinPulitzer @JustinPulitzer @JustinPulitzer	Justin Pulitzer‏ @JustinPulitzer	3 May 2015			Weekend VIDEO: $SPY $IWM $QQQ $TLT $AAPL $AMZN $BABA $BIDU $CMG $FB $TWTR $FEYE $GILD $GOOGL $LNKD $NFLX $PCLN $TSLA http://youtu.be/G2wyUH_UrUw	1 8 8 17 17	Retweet 8 Retweeted 8		Like 17 Liked 17	/JustinPulitzer/status/595037666875420672
@hedgefundclone @hedgefundclone @hedgefundclone @hedgefundclone @hedgefundclone	hedgefundclone‏ @hedgefundclone	3 May 2015			Get ready to trade Options on $TSLA and $BABA this week both stocks move huge the day of their earnings reports and the day after!	3 1 1 9 9	Retweet 1 Retweeted 1		Like 9 Liked 9	/hedgefundclone/status/595008801562095616
@AlexRubalcava @AlexRubalcava @AlexRubalcava @AlexRubalcava @AlexRubalcava	Alex Rubalcava‏ @AlexRubalcava	3 May 2015			Every dollar of utility generation capex planned to break ground after 2018 is now at risk of cancellation thanks to $TSLA.	2 7 7 5 5	Retweet 7 Retweeted 7		Like 5 Liked 5	/AlexRubalcava/status/595001833241845760
@WSJ @WSJ @WSJ @WSJ @WSJ	The Wall Street Journal‏Verified account @WSJ	2 May 2015			Will Tesla's newest battery pan out? http://on.wsj.com/1KBzT8s $TSLA	8 65 65 58 58	Retweet 65 Retweeted 65		Like 58 Liked 58	/WSJ/status/594642041264570368
@DShankar @DShankar @DShankar @DShankar @DShankar	Darshan Shankar‏Verified account @DShankar	2 May 2015			Apartments of the future: $TSLA Powerwall batteries and $SCTY solar rooftops. Sells electricity to tenants, +ROI in few years.	1 1 1 6 6	Retweet 1 Retweeted 1		Like 6 Liked 6	/DShankar/status/594630843177406464
@skorusARK @skorusARK @skorusARK @skorusARK @skorusARK	Sam Korus‏ @skorusARK	2 May 2015	#PowerWall		"There will be more opportunity in the storage business than disruption." -Charlie Munger $TSLA $BRK #PowerWall http://blogs.wsj.com/moneybeat/2015/05/02/live-analysis-the-2015-berkshire-hathaway-annual-meeting/ …	2 2 4 4	Retweet 2 Retweeted 2		Like 4 Liked 4	/skorusARK/status/594622487272529921
@jimiuorio @jimiuorio @jimiuorio @jimiuorio @jimiuorio	jim iuorio‏ @jimiuorio	2 May 2015			I think the $tsla news is a bigger deal then the market is giving it credit for...I am long...	8 3 3 6 6	Retweet 3 Retweeted 3		Like 6 Liked 6	/jimiuorio/status/594549741960220672
@WeeklyOptTrader @WeeklyOptTrader @WeeklyOptTrader @WeeklyOptTrader @WeeklyOptTrader	OptionsGod‏ @WeeklyOptTrader	2 May 2015			$TSLA $291 will be broken pretty quick (1 month or so)..now at $226	12 8 8 20 20	Retweet 8 Retweeted 8		Like 20 Liked 20	/WeeklyOptTrader/status/594537390888194048
@valuewalk @valuewalk @valuewalk @valuewalk @valuewalk	ValueWalk‏ @valuewalk	1 May 2015	#MarginofSafety		#MarginofSafety The Most Important Factor via @Jae_Jun $TSLA $AAPL http://bit.ly/1boae6R pic.twitter.com/hdsIrcDeZL	4 4 11 11	Retweet 4 Retweeted 4		Like 11 Liked 11	/valuewalk/status/594382610182348800
@StockTwits @StockTwits @StockTwits @StockTwits @StockTwits @StockTwits	StockTwits‏Verified account @StockTwits	1 May 2015			FRIDAY: People could't stop talking Elon Musk, $TSLA and its new home battery -> http://stks.co/g2EQi pic.twitter.com/g1J4YTfjT8	1 6 6 9 9	Retweet 6 Retweeted 6		Like 9 Liked 9	/StockTwits/status/594270923374600193
@liamdenning @liamdenning @liamdenning @liamdenning @liamdenning	Liam Denning‏Verified account @liamdenning	1 May 2015			Tesla’s new battery: utility killer or enabler? http://on.wsj.com/1I3tqFs via @WSJ $TSLA $UTY	9 27 27 38 38	Retweet 27 Retweeted 27		Like 38 Liked 38	/liamdenning/status/594212417749569538
@YahooFinance @YahooFinance @YahooFinance @YahooFinance @YahooFinance	Yahoo Finance‏Verified account @YahooFinance	1 May 2015			Tesla’s Gigafactory could be just one of many more to come http://bidnessetcnews.tumblr.com/post/117861446276/teslas-gigafactory-could-be-just-one-of-many-more … via @Bidnessetc $TSLA pic.twitter.com/B0NaNd047V	15 15 6 6	Retweet 15 Retweeted 15		Like 6 Liked 6	/YahooFinance/status/594170203338088448
@WallStCynic @WallStCynic @WallStCynic @WallStCynic @WallStCynic	Diogenes‏ @WallStCynic	1 May 2015			So $SCTY panels, combined with a $TSLA home battery will provide electricity at $0.26/kWh, or 50% ABOVE the California grid cost! (2)	4 4 4 7 7	Retweet 4 Retweeted 4		Like 7 Liked 7	/WallStCynic/status/594163458997891073
@ACInvestorBlog @ACInvestorBlog @ACInvestorBlog @ACInvestorBlog @ACInvestorBlog	Antonio Costa‏ @ACInvestorBlog	1 May 2015			$TSLA Tesla’s $3,000 Powerwall Will Let Households Run Entirely On Solar Energy http://stks.co/c28zH	4 6 6 5 5	Retweet 6 Retweeted 6		Like 5 Liked 5	/ACInvestorBlog/status/594068248326344704
@StockTwits @StockTwits @StockTwits @StockTwits @StockTwits @StockTwits	StockTwits‏Verified account @StockTwits	30 Apr 2015			A PICTURE OF WHAT THE POWERWALL COULD KILL http://stks.co/t1xb2 $TSLA pic.twitter.com/vtiawaVXEp	10 32 32 28 28	Retweet 32 Retweeted 32		Like 28 Liked 28	/StockTwits/status/594012247195787264
@StockTwits @StockTwits @StockTwits @StockTwits @StockTwits @StockTwits	StockTwits‏Verified account @StockTwits	30 Apr 2015			Elon Musk may have just changed energy storage forever. Meet the Powerwall -> http://stks.co/q1xVz $TSLA pic.twitter.com/QR5668fLkf	10 52 52 50 50	Retweet 52 Retweeted 52		Like 50 Liked 50	/StockTwits/status/594009629509689344
@StockTwits @StockTwits @StockTwits @StockTwits @StockTwits	StockTwits‏Verified account @StockTwits	30 Apr 2015			Whoa. Tesla just released a giant battery that stores energy and powers your home -> http://stks.co/a2956 $TSLA	4 41 41 40 40	Retweet 41 Retweeted 41		Like 40 Liked 40	/StockTwits/status/594009239967772672
@RalienBekkers @RalienBekkers @RalienBekkers @RalienBekkers @RalienBekkers	Ralien Bekkers‏Verified account @RalienBekkers	30 Apr 2015	#likeaboss		Here we go: POWERWALL - @TeslaMotors Home Battery. Energy Storage for a Sustainable Home. $TSLA @elonmusk #likeaboss http://www.teslamotors.com/powerwall	7 7 2 2	Retweet 7 Retweeted 7		Like 2 Liked 2	/RalienBekkers/status/594001382165901313
@Lebeaucarnews @Lebeaucarnews @Lebeaucarnews @Lebeaucarnews @Lebeaucarnews	Phil LeBeau‏Verified account @Lebeaucarnews	30 Apr 2015			Cost for $TSLA home battery station? $3,500	7 6 6 11 11	Retweet 6 Retweeted 6		Like 11 Liked 11	/Lebeaucarnews/status/593996640832229378
@IBDinvestors @IBDinvestors @IBDinvestors @IBDinvestors @IBDinvestors	Investors.com‏Verified account @IBDinvestors	30 Apr 2015			Tesla Home, Utility Batteries: 'The Missing Piece'? http://ibdn.uz/MmFok $TSLA $SCTYpic.twitter.com/DqC2j9MOsv	1 16 16 9 9	Retweet 16 Retweeted 16		Like 9 Liked 9	/IBDinvestors/status/593994881518940160
@scottbudman @scottbudman @scottbudman @scottbudman @scottbudman	scott budman‏Verified account @scottbudman	30 Apr 2015	#PowerWall,Tesla	#Tesla	And after all, you're my #PowerWall. #Tesla $TSLA	1 3 3 12 12	Retweet 3 Retweeted 3		Like 12 Liked 12	/scottbudman/status/593991269229010944
@smartertrader @smartertrader @smartertrader @smartertrader @smartertrader	sam‏ @smartertrader	30 Apr 2015			$TSLA Here is the press kit. Tons of info. http://stks.co/d28vj	3 10 10 12 12	Retweet 10 Retweeted 10		Like 12 Liked 12	/smartertrader/status/593987240340000768
@IBDinvestors @IBDinvestors @IBDinvestors @IBDinvestors @IBDinvestors	Investors.com‏Verified account @IBDinvestors	30 Apr 2015			RT @IBD_ECarson: Tesla battery announcement webcast delayed until 8:30 p.m. http://ibdn.uz/MmyMp $TSLA	4 4 1 1	Retweet 4 Retweeted 4		Like 1 Liked 1	/IBDinvestors/status/593967776697610240
@JeffMacke @JeffMacke @JeffMacke @JeffMacke @JeffMacke	Jeff Macke‏Verified account @JeffMacke	30 Apr 2015			This week has taken on an unpleasant repetitive quality. Dreading $TSLA. http://finance.yahoo.com/news/elon-musk-bingo-night-finally-201341494.html …pic.twitter.com/PcLCONGyK8	3 3 3 3	Retweet 3 Retweeted 3		Like 3 Liked 3	/JeffMacke/status/593914975690752000
@IncredibleTrade @IncredibleTrade @IncredibleTrade @IncredibleTrade @IncredibleTrade	IT 🎯‏ @IncredibleTrade	30 Apr 2015			Jeremy Grantham: U.S. Stocks Still Have Legs http://on.barrons.com/1OJJos0 $SPY $AAPL $FB $TWTR $LNKD $TSLA	2 2 1 1	Retweet 2 Retweeted 2		Like 1 Liked 1	/IncredibleTrade/status/593901194134888448
@MarketWatch @MarketWatch @MarketWatch @MarketWatch @MarketWatch	MarketWatch‏Verified account @MarketWatch	30 Apr 2015			Will Tesla stock sell off after tonight's battery event? http://on.mktw.net/1DZYUoo $TSLA pic.twitter.com/pKgSq37lUb	27 27 16 16	Retweet 27 Retweeted 27		Like 16 Liked 16	/MarketWatch/status/593900844577329153
@jessmarmor @jessmarmor @jessmarmor @jessmarmor @jessmarmor	Jessica Marmor Shaw‏Verified account @jessmarmor	30 Apr 2015			What @MarketWatch -ers predict for Tesla $TSLA following tonight's battery event http://on.mktw.net/1zvljyt $TSLA pic.twitter.com/P8pM4nm2Nu	8 8 5 5	Retweet 8 Retweeted 8		Like 5 Liked 5	/jessmarmor/status/593888143847399424
@MarketWatch @MarketWatch @MarketWatch @MarketWatch @MarketWatch	MarketWatch‏Verified account @MarketWatch	30 Apr 2015			Tesla shares are off 2% ahead of its battery event today. http://on.mktw.net/1zheNLB $TSLA pic.twitter.com/dUtkefFFGE	1 17 17 12 12	Retweet 17 Retweeted 17		Like 12 Liked 12	/MarketWatch/status/593846315710283776
@StockTwits @StockTwits @StockTwits @StockTwits @StockTwits	StockTwits‏Verified account @StockTwits	30 Apr 2015			License plate on fleek -> http://stks.co/b28az $TSLA pic.twitter.com/k9dUgLSkAC	3 68 68 67 67	Retweet 68 Retweeted 68		Like 67 Liked 67	/StockTwits/status/593825254360899584
@WallStJesus @WallStJesus @WallStJesus @WallStJesus @WallStJesus	JE$US‏ @WallStJesus	30 Apr 2015			$TSLA BUYER 700 MAY $220 PUTS 8.20	2 2 4 4	Retweet 2 Retweeted 2		Like 4 Liked 4	/WallStJesus/status/593783804885487617
@YahooFinance @YahooFinance @YahooFinance @YahooFinance @YahooFinance	Yahoo Finance‏Verified account @YahooFinance	28 Apr 2015			Beware Tesla sellers, you’re being squeezed out http://bidnessetcnews.tumblr.com/post/117604909041/beware-tesla-sellers-youre-being-squeezed-out … via @Bidnessetc $TSLA pic.twitter.com/fAqkGAZZAk	1 10 10 7 7	Retweet 10 Retweeted 10		Like 7 Liked 7	/YahooFinance/status/593061348034146305
@CNNBusiness @CNNBusiness @CNNBusiness @CNNBusiness @CNNBusiness	CNN Business‏Verified account @CNNBusiness	27 Apr 2015			If $TSLA stock is any indication, people seem really excited about this Tesla home battery http://cnnmon.ie/1EgcV4L pic.twitter.com/00e7YwGH1W	2 36 36 33 33	Retweet 36 Retweeted 36		Like 33 Liked 33	/CNNBusiness/status/592894016548540416
@CNNBusiness @CNNBusiness @CNNBusiness @CNNBusiness @CNNBusiness	CNN Business‏Verified account @CNNBusiness	27 Apr 2015	#Tesla		Nothing like a new product to get #Tesla's stock juiced up http://cnnmon.ie/1Kof5RN $TSLA @TeslaMotors @elonmuskpic.twitter.com/vTtWYv771N	1 27 27 20 20	Retweet 27 Retweeted 27		Like 20 Liked 20	/CNNBusiness/status/592750815690948608
@amberkanwar @amberkanwar @amberkanwar @amberkanwar @amberkanwar	Amber Kanwar‏Verified account @amberkanwar	27 Apr 2015			Shorts getting out of Tesla's way ahead of Thursday's big announcement $TSLA (remember 30% of shares out short) pic.twitter.com/uSSlErUvj6	4 4 2 2	Retweet 4 Retweeted 4		Like 2 Liked 2	/amberkanwar/status/592696907656503296
@stockstobuy @stockstobuy @stockstobuy @stockstobuy @stockstobuy	Stocks to Buy‏ @stockstobuy	27 Apr 2015			Tesla $TSLA soars over $230 today. February 2015 @ $197 Cramer: Tesla 'not a real company' - http://video.cnbc.com/gallery/?play=1&video=3000354241 …	4 4 5 5	Retweet 4 Retweeted 4		Like 5 Liked 5	/stockstobuy/status/592693715480780801
@OMillionaires @OMillionaires @OMillionaires @OMillionaires @OMillionaires	Option Millionaires‏ @OMillionaires	27 Apr 2015			Love $SCTY & $TSLA this week into April 30th event, and $SCTY into earnings as well ~	3 3 11 11	Retweet 3 Retweeted 3		Like 11 Liked 11	/OMillionaires/status/592685300381548544
@CBOE @CBOE @CBOE @CBOE @CBOE	Cboe‏Verified account @CBOE	27 Apr 2015			Options expected to be active @CBOE: $AAPL $TSLA $WYNN $GPRO $TWTR $MRK $BP $BWLD	4 4 4 4	Retweet 4 Retweeted 4		Like 4 Liked 4	/CBOE/status/592673742888767489
@Barrel_On @Barrel_On @Barrel_On @Barrel_On @Barrel_On	Barrel On‏ @Barrel_On	27 Apr 2015	#ElonMusk,Tesla,Energy,BarrelOn	#Tesla	$TSLA Taking its Batteries Off the Road >> http://bit.ly/1IeBJx1 || #ElonMusk #Tesla #Energy #BarrelOn	3 3 4 4	Retweet 3 Retweeted 3		Like 4 Liked 4	/Barrel_On/status/592664549028921345
@Benzinga @Benzinga @Benzinga @Benzinga @Benzinga	Benzinga.com‏Verified account @Benzinga	25 Apr 2015			Free Tesla? Elon Musk's Twitter account gets hacked $TSLA $TWTR http://benzinga.com/z/5443344 pic.twitter.com/m9T9s9VJc2	4 4 3 3	Retweet 4 Retweeted 4		Like 3 Liked 3	/Benzinga/status/592102539211866112
@OpenOutcrier @OpenOutcrier @OpenOutcrier @OpenOutcrier @OpenOutcrier	Open Outcrier‏ @OpenOutcrier	25 Apr 2015			$TSLA Hacked on Twitter, Media-Relations E-Mail Accounts http://stks.co/f2Bt3	2 2 4 4	Retweet 2 Retweeted 2		Like 4 Liked 4	/OpenOutcrier/status/592100025414471680
@wolfejosh @wolfejosh @wolfejosh @wolfejosh @wolfejosh	Josh Wolfe‏Verified account @wolfejosh	25 Apr 2015			Our virtues (connectivity) are our vices (vulnerability). If $TSLA account hacked, how long til a customer's car is? pic.twitter.com/m2sq82eeKa	1 5 5 7 7	Retweet 5 Retweeted 5		Like 7 Liked 7	/wolfejosh/status/592087030370344960
@GavMson @GavMson @GavMson @GavMson @GavMson	Gavin M.‏ @GavMson	25 Apr 2015			New Post -> What’s the Right Account Size? <- http://bit.ly/1OpmXZ2 $aapl $nflx $tsla $googl $ibb $baba $gpro $twtr $fb $eurusd $usdjpy	3 6 6 7 7	Retweet 6 Retweeted 6		Like 7 Liked 7	/GavMson/status/592026858918584321
@MParekh @MParekh @MParekh @MParekh @MParekh	Michael Parekh‏ @MParekh	25 Apr 2015	#Tesla,Tech	#Tech	Coming this week: "#Tesla's $13,000 battery could keep your home running in a blackout" http://gu.com/p/47p5d/stw @ElonMusk $TSLA #Tech	1 1 5 5	Retweet 1 Retweeted 1		Like 5 Liked 5	/MParekh/status/592016987917692928
@PipsToDollars @PipsToDollars @PipsToDollars @PipsToDollars @PipsToDollars	Leilani Pips‏ @PipsToDollars	24 Apr 2015			$tsla short squeeze coming	4 4 6 6	Retweet 4 Retweeted 4		Like 6 Liked 6	/PipsToDollars/status/591554682192994304
@GuruOfGanja @GuruOfGanja @GuruOfGanja @GuruOfGanja @GuruOfGanja	GuruOfGanja‏ @GuruOfGanja	23 Apr 2015			Fucking market gonna blast off tomorrow hope u are all buckled up and ready to go! $AAPL $SPY $AMZN $SBUX $GOOGL $TSLA $GILD $ACT $BABA	2 2 4 4	Retweet 2 Retweeted 2		Like 4 Liked 4	/GuruOfGanja/status/591441536472260608
@RedDogT3 @RedDogT3 @RedDogT3 @RedDogT3 @RedDogT3	Scott Redler‏Verified account @RedDogT3	23 Apr 2015			Daily Recap: Video and look ahead $spy $spx $qqq $aapl $amzn $msft $nflx $jpm $uso $xle $feye $cybr $tsla http://www.t3live.com/articles/market-analysis/5463-dr042315.html …	3 2 2 5 5	Retweet 2 Retweeted 2		Like 5 Liked 5	/RedDogT3/status/591373166674632704
@KimbleCharting @KimbleCharting @KimbleCharting @KimbleCharting @KimbleCharting	Chris Kimble‏ @KimbleCharting	23 Apr 2015			Nasdaq hits all-time highs, still 27% behind the 8-Ball $QQQ $AAPL $GOOGL $AMZN $SPY $TSLA $NDX $MACROpic.twitter.com/MQbGcvWv8L	7 7 7 7 7	Retweet 7 Retweeted 7		Like 7 Liked 7	/KimbleCharting/status/591358799354540033
@abnormalreturns @abnormalreturns @abnormalreturns @abnormalreturns @abnormalreturns	Tadas Viskanta‏ @abnormalreturns	23 Apr 2015			[new] Longform links: a billion dollar business, using P/Es wrong and the marriage calculus. http://stks.co/p1uMu $AAPL $GOOG $TSLA $FB	1 1 4 4	Retweet 1 Retweeted 1		Like 4 Liked 4	/abnormalreturns/status/591318120381415431
@CNNBusiness @CNNBusiness @CNNBusiness @CNNBusiness @CNNBusiness	CNN Business‏Verified account @CNNBusiness	23 Apr 2015			.@elonmusk got paid $35,360 in 2014. Seriously (but he's still got a hefty war chest) http://cnnmon.ie/1ySF56E $TSLA pic.twitter.com/yN5dxA9iaB	2 24 24 21 21	Retweet 24 Retweeted 24		Like 21 Liked 21	/CNNBusiness/status/591225772565606400
@CNNBusiness @CNNBusiness @CNNBusiness @CNNBusiness @CNNBusiness	CNN Business‏Verified account @CNNBusiness	22 Apr 2015			How'd you like Tesla in your home? @elonmusk plans to unveil a home battery next week http://cnnmon.ie/1GjeFO1 $TSLA pic.twitter.com/DI9peTlcoB	8 159 159 121 121	Retweet 159 Retweeted 159		Like 121 Liked 121	/CNNBusiness/status/590930837266309121
@canuck2usa @canuck2usa @canuck2usa @canuck2usa @canuck2usa	CtheLightTrading‏ @canuck2usa	22 Apr 2015			$TSLA Alerts going off lol pic.twitter.com/F7dnmULzyo	2 1 1 8 8	Retweet 1 Retweeted 1		Like 8 Liked 8	/canuck2usa/status/590922170731212800
@IBDinvestors @IBDinvestors @IBDinvestors @IBDinvestors @IBDinvestors	Investors.com‏Verified account @IBDinvestors	22 Apr 2015			Home batteries would be cool, but utility-scale energy storage could be a gamechanger. http://ibdn.uz/LXjdc $TSLA $SCTY $FSLR $SPWR $AAPL	2 2 6 6	Retweet 2 Retweeted 2		Like 6 Liked 6	/IBDinvestors/status/590881650105540608
@canuck2usa @canuck2usa @canuck2usa @canuck2usa @canuck2usa	CtheLightTrading‏ @canuck2usa	22 Apr 2015			$TSLA --> nice little B signal yesterday pic.twitter.com/ba6NZHmJkY	3 4 4 11 11	Retweet 4 Retweeted 4		Like 11 Liked 11	/canuck2usa/status/590859676704702464
@ACInvestorBlog @ACInvestorBlog @ACInvestorBlog @ACInvestorBlog @ACInvestorBlog	Antonio Costa‏ @ACInvestorBlog	22 Apr 2015			Setups for Wednesday http://stks.co/a25Ub other stocks to watch $AAPL $SONS $YHOO $BABA $VLTC $KO $BA $AMGN $PRGO $MYL $TEVA $NOW $TSLA	4 4 4 4	Retweet 4 Retweeted 4		Like 4 Liked 4	/ACInvestorBlog/status/590848196764569600
@OMillionaires @OMillionaires @OMillionaires @OMillionaires @OMillionaires	Option Millionaires‏ @OMillionaires	22 Apr 2015			$SCTY Activates Fund to Finance More Than $1 Billion in Commercial Solar Projects with Investment from $CS ~ $TSLA $TAN	2 2 8 8	Retweet 2 Retweeted 2		Like 8 Liked 8	/OMillionaires/status/590836070721331200
@RedDogT3 @RedDogT3 @RedDogT3 @RedDogT3 @RedDogT3	Scott Redler‏Verified account @RedDogT3	21 Apr 2015			Daily Recap: Video and look ahead $spy $qqq $aapl $amzn $tsla $scty $fslr $panw $feye $cybr $gs $jpm $uso http://www.t3live.com/articles/market-analysis/5459-dr042115.html …	2 4 4 8 8	Retweet 4 Retweeted 4		Like 8 Liked 8	/RedDogT3/status/590658413564194817
@OMillionaires @OMillionaires @OMillionaires @OMillionaires @OMillionaires	Option Millionaires‏ @OMillionaires	21 Apr 2015	#GREMLINBREAKOUT		$SCTY chart getting more interesting here by the day, $59.18 unleashes the hordes ~ $TSLA #GREMLINBREAKOUTpic.twitter.com/ewBGtm5dYY	2 6 6 13 13	Retweet 6 Retweeted 6		Like 13 Liked 13	/OMillionaires/status/590639741823021056
@GerberKawasaki @GerberKawasaki @GerberKawasaki @GerberKawasaki @GerberKawasaki	Ross Gerber‏Verified account @GerberKawasaki	21 Apr 2015	#tesla		With the crazy drought here in California. It reinforces the need for zero emission cars. Why I love #tesla $TSLA http://gerberkawasaki.com/article/tesla-is-not-just-selling-cars …	1 2 2 5 5	Retweet 2 Retweeted 2		Like 5 Liked 5	/GerberKawasaki/status/590587097444130817
@paulwoll @paulwoll @paulwoll @paulwoll @paulwoll	Woll Street‏ @paulwoll	21 Apr 2015			$TSLA good setup for breakout over down trendline... keep an eye.	2 2 5 5	Retweet 2 Retweeted 2		Like 5 Liked 5	/paulwoll/status/590525789310885890
@ILCtsxv @ILCtsxv @ILCtsxv @ILCtsxv @ILCtsxv	InternationalLithium‏ @ILCtsxv	21 Apr 2015	#Tesla		#Tesla Gigafactory: ”Elon Musk Can Convert the Unthinkable Into Reality.“ https://lnkd.in/dUCpkdp $TSLA $GOOG $AAPL	1 6 6 7 7	Retweet 6 Retweeted 6		Like 7 Liked 7	/ILCtsxv/status/590494334937649152
@anarivasWSJ @anarivasWSJ @anarivasWSJ @anarivasWSJ @anarivasWSJ	Ana Rivas‏ @anarivasWSJ	21 Apr 2015			See investor @justinpulitzer's tweets on $AAPL, $FB, and $TSLA over time (and what they mean, sans-jargon): http://graphics.wsj.com/social-markets/	1 1 4 4	Retweet 1 Retweeted 1		Like 4 Liked 4	/anarivasWSJ/status/590491969337581568
@IBDinvestors @IBDinvestors @IBDinvestors @IBDinvestors @IBDinvestors	Investors.com‏Verified account @IBDinvestors	20 Apr 2015			Tesla Motors' Model X rollout may be so slow, it'll gather moss http://ibdn.uz/LSTaA $TSLA $GOOGLpic.twitter.com/5mQLshxpKp	4 4 6 6	Retweet 4 Retweeted 4		Like 6 Liked 6	/IBDinvestors/status/590354325861441536
@usatodaytech @usatodaytech @usatodaytech @usatodaytech @usatodaytech	USA TODAY Tech‏Verified account @usatodaytech	20 Apr 2015			Elon Musk almost sold Tesla to Google, says new Bloomberg News book $TSLA $GOOGhttp://www.usatoday.com/story/money/cars/2015/04/20/elon-musk-tesla-google/26093781/ …	2 2 1 1	Retweet 2 Retweeted 2		Like 1 Liked 1	/usatodaytech/status/590280079885869057
@cvpayne @cvpayne @cvpayne @cvpayne @cvpayne	Charles V Payne‏Verified account @cvpayne	20 Apr 2015	#facts		TV misinformation $TSLA never sold enough cars to make profit they sold tax credits...I've been in & out of stock for yrs- grand slam #facts	5 10 10 11 11	Retweet 10 Retweeted 10		Like 11 Liked 11	/cvpayne/status/590170159949565952
@OpenOutcrier @OpenOutcrier @OpenOutcrier @OpenOutcrier @OpenOutcrier	Open Outcrier‏ @OpenOutcrier	20 Apr 2015			$TSLA Hearing a note going around that will announce breaktrough technology dealling with public transportaion on Apr 30. out of china	2 6 6 11 11	Retweet 6 Retweeted 6		Like 11 Liked 11	/OpenOutcrier/status/590151888693137408
@UPBOptionMil @UPBOptionMil @UPBOptionMil @UPBOptionMil @UPBOptionMil	UPBOptionMil‏ @UPBOptionMil	20 Apr 2015	#greece,ECB,euro,corzine,china	#ECB	Monday Morning Reads http://www.optionmillionaires.com/monday-morning-reads-42015/ … $GOOGL $TSLA #greece #ECB #euro #corzine #china	3 3 4 4	Retweet 3 Retweeted 3		Like 4 Liked 4	/UPBOptionMil/status/590138508905287680
@BrianSozzi @BrianSozzi @BrianSozzi @BrianSozzi @BrianSozzi	Brian Sozzi‏Verified account @BrianSozzi	20 Apr 2015			Go girl. "How to be as great as Elon Musk: advice from his ex-wife" http://bit.ly/-iGeeky $TSLA http://thenextweb.com/entrepreneur/2015/04/20/how-to-be-as-great-as-elon-musk-advice-from-his-ex-wife/ …	1 1 5 5	Retweet 1 Retweeted 1		Like 5 Liked 5	/BrianSozzi/status/590076179627040768
@POWCOIN @POWCOIN @POWCOIN @POWCOIN @POWCOIN	POWCOIN‏ @POWCOIN	16 Apr 2015	#columbus,Easton	#Easton	Damn I didn't know there was a $TSLA in #columbus #Eastonpic.twitter.com/WUTpR1nB3F	1 35 35 13 13	Retweet 35 Retweeted 35		Like 13 Liked 13	/POWCOIN/status/588729233301733376
@WallStCynic @WallStCynic @WallStCynic @WallStCynic @WallStCynic	Diogenes‏ @WallStCynic	14 Apr 2015			Morgan Stanley quietly cuts 2016E EPS for $TSLA, to $1.40 (from $1.68), in an "update" note. Numbers keep getting cut in out years.	3 8 8 4 4	Retweet 8 Retweeted 8		Like 4 Liked 4	/WallStCynic/status/588024147541893120
@herrcarlson @herrcarlson @herrcarlson @herrcarlson @herrcarlson	Herr Carlson‏ @herrcarlson	12 Apr 2015	#ArtificialIntelligence		How To Invest In #ArtificialIntelligence http://www.swedishtechinvestor.com/2015/01/invest-in-artificial-intelligence.html … @elonmusk $TSLA $AAPL $GOOG $FB $IBM $MSFT $AMZN $ABBpic.twitter.com/6jguIHVkLg	1 1 6 6	Retweet 1 Retweeted 1		Like 6 Liked 6	/herrcarlson/status/587288805616529409
@DaChopa @DaChopa @DaChopa @DaChopa @DaChopa	Angel Dan‏ @DaChopa	11 Apr 2015	#KARMA		All I need to know for day trading explained in one post http://angeldanjournal.blogspot.com/2015_01_01_archive.html … $GENE $TSLA $BABA $AAPL $FB $TWTR $MNKD $QQQ $HUN #KARMA	2 3 3 7 7	Retweet 3 Retweeted 3		Like 7 Liked 7	/DaChopa/status/587038054591770624
@antdaddo @antdaddo @antdaddo @antdaddo @antdaddo	Anthony‏ @antdaddo	10 Apr 2015	#options		1 week with @MajorLtrading and trading account goes +70%. Believe I'll stick with em.. $GOOGL $TSLA $NFLX #options	1 2 2 5 5	Retweet 2 Retweeted 2		Like 5 Liked 5	/antdaddo/status/586635295950409728
@WallStCynic @WallStCynic @WallStCynic @WallStCynic @WallStCynic	Diogenes‏ @WallStCynic	10 Apr 2015			$TSLA must staff Gigafactory with 50% employees from NV. NV tells WP they don't have that number of STEM workers. Has Musk seen "Reno 911!"?	1 2 2 5 5	Retweet 2 Retweeted 2		Like 5 Liked 5	/WallStCynic/status/586559054450929666
@CNNBusiness @CNNBusiness @CNNBusiness @CNNBusiness @CNNBusiness	CNN Business‏Verified account @CNNBusiness	10 Apr 2015			Is Tesla stock past its prime? Wall Street thinks these stocks will tank: http://cnnmon.ie/1as3Ye9 $TSLA pic.twitter.com/WzGjP0Jnlf	4 29 29 17 17	Retweet 29 Retweeted 29		Like 17 Liked 17	/CNNBusiness/status/586462415967006720
@TheStreet @TheStreet @TheStreet @TheStreet @TheStreet	TheStreet‏Verified account @TheStreet	9 Apr 2015			Great news for $TSLA investors ---> Tesla's Gigafactory Ahead of Schedule http://buff.ly/1CzBsgN	2 9 9 3 3	Retweet 9 Retweeted 9		Like 3 Liked 3	/TheStreet/status/586308641743048704
@YahooFinance @YahooFinance @YahooFinance @YahooFinance @YahooFinance	Yahoo Finance‏Verified account @YahooFinance	9 Apr 2015			Chevy vs. Tesla: The battle over electric car technology. http://yhoo.it/1IO7ACr $GM $TSLA	3 17 17 7 7	Retweet 17 Retweeted 17		Like 7 Liked 7	/YahooFinance/status/586266934913667072
@OMillionaires @OMillionaires @OMillionaires @OMillionaires @OMillionaires	Option Millionaires‏ @OMillionaires	9 Apr 2015			Market Gods , “Take $TSLA over $210 before the bell… thanks!’	2 2 2 11 11	Retweet 2 Retweeted 2		Like 11 Liked 11	/OMillionaires/status/586254164319199233
@smartertrader @smartertrader @smartertrader @smartertrader @smartertrader	sam‏ @smartertrader	8 Apr 2015			$TSLA TSLA "buy", target set to $385 Global Equities Research today at 2:01PM EST	4 4 5 5	Retweet 4 Retweeted 4		Like 5 Liked 5	/smartertrader/status/585878375425650688
@SimonettiLauren @SimonettiLauren @SimonettiLauren @SimonettiLauren @SimonettiLauren	Lauren Simonetti‏Verified account @SimonettiLauren	8 Apr 2015	#ModelS70D,TESLA	#TESLA	Tesla's got a new car: The #ModelS70D. Costs $75k. Goes from 0 to 60 in 5.2 secs. All-wheel drive. Interested? $TSLA #TESLA @TeslaMotors	6 6 6 10 10	Retweet 6 Retweeted 6		Like 10 Liked 10	/SimonettiLauren/status/585824362936184832
@GerberKawasaki @GerberKawasaki @GerberKawasaki @GerberKawasaki @GerberKawasaki	Ross Gerber‏Verified account @GerberKawasaki	8 Apr 2015	#stock		#stock market starting higher today. Lots of apple watch reviews. $aapl Tesla upgrades base model. $tsla Imax renews Disney deal. $imax $dis	2 2 4 4	Retweet 2 Retweeted 2		Like 4 Liked 4	/GerberKawasaki/status/585798533107748864
@YahooFinance @YahooFinance @YahooFinance @YahooFinance @YahooFinance	Yahoo Finance‏Verified account @YahooFinance	8 Apr 2015			Tesla boosts range, power and price of low-end Model S http://yhoo.it/1NTdRy7 $TSLA	1 10 10 6 6	Retweet 10 Retweeted 10		Like 6 Liked 6	/YahooFinance/status/585792493784010753
@StockTwits @StockTwits @StockTwits @StockTwits @StockTwits	StockTwits‏Verified account @StockTwits	8 Apr 2015			Tesla just announced a huge upgrade to its Model S. It can go from 0 to 60 MPH in 5.2 SECONDS -> http://stks.co/j25i7 $TSLA	1 13 13 9 9	Retweet 13 Retweeted 13		Like 9 Liked 9	/StockTwits/status/585780287042232321
@CNNMoneyInvest @CNNMoneyInvest @CNNMoneyInvest @CNNMoneyInvest @CNNMoneyInvest	CNNMoney Investing‏Verified account @CNNMoneyInvest	8 Apr 2015			.@TeslaMotors unveils $75K Model S 70D that fires up investors. $TSLA races 3% higher: http://money.cnn.com/2015/04/08/autos/tesla-model-s-70d/index.html?iid=Lead …pic.twitter.com/b6vPpImhQ7	6 6 5 5	Retweet 6 Retweeted 6		Like 5 Liked 5	/CNNMoneyInvest/status/585775028517654528
@AWastler @AWastler @AWastler @AWastler @AWastler	Allen Wastler‏Verified account @AWastler	8 Apr 2015			Top stock look-ups on http://CNBC.com ysty: $AAPL, $FB, $BAC, $BABA, $TWTR, $TSLA, $SPY, $BE, $AXTA, $USO, $UWTI, $JPM, $RAD, $F, $C	1 3 3 3 3	Retweet 3 Retweeted 3		Like 3 Liked 3	/AWastler/status/585771329791602688
@Lebeaucarnews @Lebeaucarnews @Lebeaucarnews @Lebeaucarnews @Lebeaucarnews	Phil LeBeau‏Verified account @Lebeaucarnews	8 Apr 2015			$TSLA up more than $8 (+4%) pre-market after announcing Model S 70D will be new entry-level version of car.	1 14 14 10 10	Retweet 14 Retweeted 14		Like 10 Liked 10	/Lebeaucarnews/status/585769754763268097
@Lebeaucarnews @Lebeaucarnews @Lebeaucarnews @Lebeaucarnews @Lebeaucarnews	Phil LeBeau‏Verified account @Lebeaucarnews	8 Apr 2015			For those wondering,...new $TSLA Model S 70D will be dual motor all-wheel drive,..but it will NOT have an "Insane Mode"	3 9 9 4 4	Retweet 9 Retweeted 9		Like 4 Liked 4	/Lebeaucarnews/status/585762301216694272
@MookTrader @MookTrader @MookTrader @MookTrader @MookTrader	MookTrader‏ @MookTrader	7 Apr 2015			New blog post up: How to find stocks to trade: http://mooktrader.com/how-do-i-find-stocks-to-day-trade/ … $WBAI $VLTC $TWTR $CMCM $BABA $TSLA $AAPL $FB $QUNR $INFA	3 3 8 8	Retweet 3 Retweeted 3		Like 8 Liked 8	/MookTrader/status/585506571955937280
@StockTwits @StockTwits @StockTwits @StockTwits @StockTwits @StockTwits	StockTwits‏Verified account @StockTwits	6 Apr 2015			THIS might be the greatest stock market discrepancy of the decade. $TSLA pic.twitter.com/hYKmvAHQdD	5 15 15 23 23	Retweet 15 Retweeted 15		Like 23 Liked 23	/StockTwits/status/585246251161006080
@TheStreet @TheStreet @TheStreet @TheStreet @TheStreet	TheStreet‏Verified account @TheStreet	6 Apr 2015			Tesla Surges on Sales Report, Microsoft Rises on Upgrade -- Tech Winners & Losers $TSLA http://buff.ly/1GiLfza via @thestreettech	8 8 2 2	Retweet 8 Retweeted 8		Like 2 Liked 2	/TheStreet/status/585243104581521410
@StockTwits @StockTwits @StockTwits @StockTwits @StockTwits	StockTwits‏Verified account @StockTwits	6 Apr 2015			How one man made an epic call on $TSLA and why we started our new podcast https://medium.com/@StockTwits/how-one-man-made-an-epic-call-on-tesla-and-why-we-started-our-new-podcast-bdd4b0a04c0c?source=tw-5733b79b5846-1428364953293 …	3 7 7 23 23	Retweet 7 Retweeted 7		Like 23 Liked 23	/StockTwits/status/585231243807186944
@StockTwits @StockTwits @StockTwits @StockTwits @StockTwits @StockTwits	StockTwits‏Verified account @StockTwits	6 Apr 2015			Did Tesla just break out of its downtrend? A must-watch. Nice chart -> http://stks.co/r1oHm $TSLA pic.twitter.com/wd1AnccpdL	1 7 7 6 6	Retweet 7 Retweeted 7		Like 6 Liked 6	/StockTwits/status/585222654833078272
@IBDinvestors @IBDinvestors @IBDinvestors @IBDinvestors @IBDinvestors	Investors.com‏Verified account @IBDinvestors	6 Apr 2015			Tesla retakes key level as deliveries rev up. Get the chart analysis here: http://ibdn.uz/LgnCh $TSLA pic.twitter.com/yCP1rk8rSE	1 11 11 3 3	Retweet 11 Retweeted 11		Like 3 Liked 3	/IBDinvestors/status/585212983204306944
@CNNBusiness @CNNBusiness @CNNBusiness @CNNBusiness @CNNBusiness	CNN Business‏Verified account @CNNBusiness	6 Apr 2015			Tesla stock just powered back today after strong sales numbers http://cnnmon.ie/1GhbsOC $TSLA By @chrisidorepic.twitter.com/f3itFcOPTm	3 47 47 25 25	Retweet 47 Retweeted 47		Like 25 Liked 25	/CNNBusiness/status/585131380792664065
@codytrades @codytrades @codytrades @codytrades @codytrades	Cody‏ @codytrades	1 Apr 2015			So, today literally a joke moved $TSLA stock 1.5 points. And 60c of that move stuck. Who needs comedy when you have the stock market?	1 3 3 5 5	Retweet 3 Retweeted 3		Like 5 Liked 5	/codytrades/status/583392902568488960
@erikbryn @erikbryn @erikbryn @erikbryn @erikbryn	Erik Brynjolfsson‏Verified account @erikbryn	1 Apr 2015			So sad. That Model W press release was lame MT @danielrock: $TSLA April Fools prank moves stock: http://www.reuters.com/article/2015/04/01/us-tesla-motors-hoax-idUSKBN0MS5F720150401?feedType=RSS&feedName=businessNews …	4 4 5 5	Retweet 4 Retweeted 4		Like 5 Liked 5	/erikbryn/status/583392247829426177
@tim @tim @tim @tim @tim	Tim Bradshaw‏Verified account @tim	1 Apr 2015			Tesla's April fool actually moved its stock a bit, see late spike in volume https://twitter.com/TeslaMotors/status/583357161960411136 … h/t @zzbar $TSLA pic.twitter.com/MrD4RfGZGh	1 18 18 11 11	Retweet 18 Retweeted 18		Like 11 Liked 11	/tim/status/583373819168964608
@Spencerjakab @Spencerjakab @Spencerjakab @Spencerjakab @Spencerjakab	Spencer Jakab‏Verified account @Spencerjakab	1 Apr 2015			This April Fool's joke briefly added $125m to Tesla's value ( @Bloomberg picked it up according to @DougKass ) $TSLA pic.twitter.com/lJupbhYxuf	2 46 46 20 20	Retweet 46 Retweeted 46		Like 20 Liked 20	/Spencerjakab/status/583360011608453120
@vicmeac @vicmeac @vicmeac	Víctor Mendoza‏ @vicmeac	10h10 hours ago			Un día como hoy de 1885 nace Hugo Ferdinand Boss, empresario alemán, fundador de la empresa Hugo Boss. Confeccionó los uniformes militares del régimen de Hitler.pic.twitter.com/U3r3XTzr7S	14 92 92 319 319	Retweet 92 Retweeted 92		Like 319 Liked 319	/vicmeac/status/1148227089583280130
@DougKass @DougKass @DougKass @DougKass @DougKass	Douglas Kass‏Verified account @DougKass	1 Apr 2015			HFTs not laughing at the $TSLA joke as stock spiked - maybe the hoax will kill the quants before they kill our markets!	4 13 13 20 20	Retweet 13 Retweeted 13		Like 20 Liked 20	/DougKass/status/583357655944716289
@DougKass @DougKass @DougKass @DougKass @DougKass	Douglas Kass‏Verified account @DougKass	1 Apr 2015			Pissa! Bloomberg reported release of $TSLA Model W, which they just had to retract - was an April Fools headline!	1 6 6 7 7	Retweet 6 Retweeted 6		Like 7 Liked 7	/DougKass/status/583357064824647681
@jimcramer @jimcramer @jimcramer @jimcramer @jimcramer @sd_poppe	Jim Cramer‏Verified account @jimcramer	1 Apr 2015			$TSLA terminals in states with no Teslas? That's like a plane dustin' crops where there ain't no crops! @sd_poppe @TeslaMotors	16 5 5 22 22	Retweet 5 Retweeted 5		Like 22 Liked 22	/jimcramer/status/583319113403146240
@MarketWatch @MarketWatch @MarketWatch @MarketWatch @MarketWatch	MarketWatch‏Verified account @MarketWatch	1 Apr 2015			Here's what happens to Tesla shares when Elon Musk tweets: http://on.mktw.net/1EDL5BZ $TSLA pic.twitter.com/4rF0adynLU	1 24 24 17 17	Retweet 24 Retweeted 24		Like 17 Liked 17	/MarketWatch/status/583301379558653952
@MarketWatch @MarketWatch @MarketWatch @MarketWatch @MarketWatch	MarketWatch‏Verified account @MarketWatch	1 Apr 2015			Here's why Goldman Sachs is 'warming up' to Tesla: http://on.mktw.net/1OZeFF7 $TSLA pic.twitter.com/NS8cHuGFjZ	14 14 17 17	Retweet 14 Retweeted 14		Like 17 Liked 17	/MarketWatch/status/583286322313469952
@philstockworld @philstockworld @philstockworld @philstockworld @philstockworld	Phil Davis‏Verified account @philstockworld	1 Apr 2015			Make Millions with our FREE Trade Review: $UNG $TSLA $LL $RIG $TZA $SPY -- http://www.philstockworld.com/2015/04/01/whiplash-wednesday-up-and-down-markets-make-investors-sick/ …pic.twitter.com/VdqNtLTzhh	1 785 785 163 163	Retweet 785 Retweeted 785		Like 163 Liked 163	/philstockworld/status/583251204072865792
@ruzbehb @ruzbehb @ruzbehb @ruzbehb @ruzbehb	Ruzbeh Bacha‏ @ruzbehb	1 Apr 2015	#fintech,startup	#startup	Every investor needs to look at $TWTR today. We at @CityFalconFolio make it easy for you. $TSLA #fintech #startuphttp://www.marketwatch.com/story/elon-musk-tweets-tesla-shares-leap-2015-03-31 …	1 7 7 20 20	Retweet 7 Retweeted 7		Like 20 Liked 20	/ruzbehb/status/583175784325648384
@jimcramer @jimcramer @jimcramer @jimcramer @jimcramer	Jim Cramer‏Verified account @jimcramer	31 Mar 2015			No, 20 RT @Patfactorx: That Audi car only has about 30 miles of electric range... WAAAY overhyped by their CEO $TSLA. http://www.caranddriver.com/audi/a3-e-tron	9 8 8 10 10	Retweet 8 Retweeted 8		Like 10 Liked 10	/jimcramer/status/583053567428325376
@jimcramer @jimcramer @jimcramer @jimcramer @jimcramer @davidmoble	Jim Cramer‏Verified account @jimcramer	31 Mar 2015			I have asked Elon Musk to come on many times.. $TSLA. Always welcome. LOVE the car! @davidmoble	8 8 8 19 19	Retweet 8 Retweeted 8		Like 19 Liked 19	/jimcramer/status/583053217333923840
@brianaguilar @brianaguilar @brianaguilar @brianaguilar @brianaguilar	Brian Aguilar‏Verified account @brianaguilar	31 Mar 2015			Elon Musk tweets, Tesla shares leap. http://on.mktw.net/1HhZpxO $TSLA	7 54 54 38 38	Retweet 54 Retweeted 54		Like 38 Liked 38	/brianaguilar/status/583047744622845952
@ReginaGilgan @ReginaGilgan @ReginaGilgan @ReginaGilgan @ReginaGilgan	Regina Gilgan‏ @ReginaGilgan	31 Mar 2015			.@jimcramer's kicking the tires on an @Audi that's been called 1st real threat to $TSLA @madmoneyoncnbcpic.twitter.com/pFemi17GHo	6 8 8 14 14	Retweet 8 Retweeted 8		Like 14 Liked 14	/ReginaGilgan/status/583032596675735552
@StockTwits @StockTwits @StockTwits @StockTwits @StockTwits	StockTwits‏Verified account @StockTwits	31 Mar 2015			Whoa. Someone is comparing $GM in 1915 to how $TSLA is trading today. This is interesting -> http://stks.co/d1yXL pic.twitter.com/dvlThcujZV	2 26 26 26 26	Retweet 26 Retweeted 26		Like 26 Liked 26	/StockTwits/status/582922430785581056
@Vconomics @Vconomics @Vconomics @Vconomics @Vconomics	Antony‏ @Vconomics	30 Mar 2015			Want to draw your attention to Tesla's chart again. $TSLA pic.twitter.com/OizxAIT6mg	3 9 9 22 22	Retweet 9 Retweeted 9		Like 22 Liked 22	/Vconomics/status/582743036142190592
@IBDinvestors @IBDinvestors @IBDinvestors @IBDinvestors @IBDinvestors	Investors.com‏Verified account @IBDinvestors	30 Mar 2015			Elon Musk tweets lift Tesla on day 1. After day 10... http://ibdn.uz/L0whp $TSLA $SCTY $TWTR @elonmuskpic.twitter.com/dYatBriw9v	4 15 15 15 15	Retweet 15 Retweeted 15		Like 15 Liked 15	/IBDinvestors/status/582725364386033664
@StockTwits @StockTwits @StockTwits @StockTwits @StockTwits @StockTwits	StockTwits‏Verified account @StockTwits	30 Mar 2015			Tesla's R&D trend is incredible. They're innovating. Insight by @OphirGottlieb -> http://stks.co/t1mOC $TSLA pic.twitter.com/n6P8o1yr81	23 23 14 14	Retweet 23 Retweeted 23		Like 14 Liked 14	/StockTwits/status/582673597228945409
@barronsonline @barronsonline @barronsonline @barronsonline @barronsonline	Barron's‏Verified account @barronsonline	30 Mar 2015			A personal battery pack coming from Tesla? $TSLA http://on.barrons.com/1G9hn6P	4 4 4 4	Retweet 4 Retweeted 4		Like 4 Liked 4	/barronsonline/status/582662378191343617
@tim @tim @tim @tim @tim @elonmusk	Tim Bradshaw‏Verified account @tim	30 Mar 2015			This tweet's impact on $TSLA stock RT @elonmusk: Major new Tesla product line -- not a car -- will be unveiled...pic.twitter.com/2LQ6lxtaDs	5 44 44 38 38	Retweet 44 Retweeted 44		Like 38 Liked 38	/tim/status/582584046091288576
@CNBCnow @CNBCnow @CNBCnow @CNBCnow @CNBCnow	CNBC Now‏Verified account @CNBCnow	30 Mar 2015			BREAKING: Telsa's Elon Musk says he will unveil a "major new Tesla product line -- not a car" on April 30. $TSLA	9 97 97 43 43	Retweet 97 Retweeted 97		Like 43 Liked 43	/CNBCnow/status/582583704318545920
@OpenOutcrier @OpenOutcrier @OpenOutcrier @OpenOutcrier @OpenOutcrier	Open Outcrier‏ @OpenOutcrier	30 Mar 2015			$TSLA to unveil new NON-CAR product line APR 30	1 4 4 3 3	Retweet 4 Retweeted 4		Like 3 Liked 3	/OpenOutcrier/status/582582069038952448
@OptionsHawk @OptionsHawk @OptionsHawk @OptionsHawk @OptionsHawk	Joe Kunkle‏ @OptionsHawk	29 Mar 2015			$TSLA channel down continues, broke out of 35 point range last week, ugly pic.twitter.com/0IrrPtDgdR	1 10 10 24 24	Retweet 10 Retweeted 10		Like 24 Liked 24	/OptionsHawk/status/582346673042620416
@chessNwine @chessNwine @chessNwine @chessNwine @chessNwine	Chess‏ @chessNwine	29 Mar 2015			Weekend Video Strategy Session 03/29/15 {Video} http://stks.co/q1lvX $AAPL $DWTI $FB $NFLX $TSLA	5 5 7 7	Retweet 5 Retweeted 5		Like 7 Liked 7	/chessNwine/status/582343233428017152
@WSJ @WSJ @WSJ @WSJ @WSJ	The Wall Street Journal‏Verified account @WSJ	29 Mar 2015			Regulators have their hands full with Tesla’s plan for hands-free driving: http://on.wsj.com/19iihRL $TSLA	4 77 77 51 51	Retweet 77 Retweeted 77		Like 51 Liked 51	/WSJ/status/582285378046001152
@MullerJensen @MullerJensen @MullerJensen @MullerJensen @MullerJensen	MüllerJensen Capital‏ @MullerJensen	29 Mar 2015			Seeking Alpha | Elon Musk's Statement On Chinese Scalpers Contradict Tesla Spokesman $TSLA : http://www.seekingalpha.com/article/3034906	1 1 1 2 2	Retweet 1 Retweeted 1		Like 2 Liked 2	/MullerJensen/status/582140366389837824
@2morrowknight @2morrowknight @2morrowknight @2morrowknight @2morrowknight	Sean Gardner‏Verified account @2morrowknight	28 Mar 2015	#SteveJobs		#SteveJobs’ biographer @BrentSchlender thinks @ElonMusk is the next great visionary http://on.mktw.net/1D30SIS $TSLA pic.twitter.com/UepfVx72Br	2 22 22 21 21	Retweet 22 Retweeted 22		Like 21 Liked 21	/2morrowknight/status/581976386199408640
@alphatrends @alphatrends @alphatrends @alphatrends @alphatrends	Brian Shannon, CMT‏Verified account @alphatrends	28 Mar 2015			VIDEO http://stks.co/g22RL Stock Mkt Analysis for Week Ending 3/28/15 $SPY $QQQ $IWM $XLF $SMH $AAPL $BABA $TSLA	11 11 11 11	Retweet 11 Retweeted 11		Like 11 Liked 11	/alphatrends/status/581973722816323584
@CapitalistBull @CapitalistBull @CapitalistBull @CapitalistBull @CapitalistBull	Gennady Kupershteyn‏ @CapitalistBull	28 Mar 2015			118 Short Trading Ideas for looming correction. http://capitalistbull.blogspot.com/p/short-setups.html … -- $SPY $QQQ $GGB $FLR $$JOY $CAT $RY $BMO $HUN $TSLA $SCTY	1 3 3 4 4	Retweet 3 Retweeted 3		Like 4 Liked 4	/CapitalistBull/status/581899111294730240
@jimcramer @jimcramer @jimcramer @jimcramer @jimcramer	Jim Cramer‏Verified account @jimcramer	28 Mar 2015			I can't recommend something I don't believe in RT @JSafaiyeh: @jimcramer @RogerAttick $TSLA is an investment in the future and Elon Musk.	10 8 8 20 20	Retweet 8 Retweeted 8		Like 20 Liked 20	/jimcramer/status/581880678469509122
@jimcramer @jimcramer @jimcramer @jimcramer @jimcramer @RogerAttick	Jim Cramer‏Verified account @jimcramer	28 Mar 2015			I love the car, $TSLA, not the stock which is a cult. China sales particularly miserable... WHY? @RogerAttick	5 7 7 12 12	Retweet 7 Retweeted 7		Like 12 Liked 12	/jimcramer/status/581874057756467200
@TraderFlorida @TraderFlorida @TraderFlorida @TraderFlorida @TraderFlorida	TraderFlorida‏ @TraderFlorida	27 Mar 2015			$TSLA next suggested short entry pic.twitter.com/x9RvsBmQwt	2 3 3 11 11	Retweet 3 Retweeted 3		Like 11 Liked 11	/TraderFlorida/status/581621629639217153
@chessNwine @chessNwine @chessNwine @chessNwine @chessNwine	Chess‏ @chessNwine	27 Mar 2015			NEW POST: Choose Those Fights Carefully http://stks.co/p1lhV $ALTR $INTC $RAD $SMH $TSLA	1 1 4 4	Retweet 1 Retweeted 1		Like 4 Liked 4	/chessNwine/status/581545617635176448
@DougKass @DougKass @DougKass @DougKass @DougKass	Douglas Kass‏Verified account @DougKass	27 Mar 2015			$TSLA at a 31 week low today. http://www.thestreet.com/story/12520302/1/kass-how-i-shorted-tesla-and-survived.html … Coming up on RealMoneyPro: "Drive the Car... Don't Buy the Stock"	1 4 4 3 3	Retweet 4 Retweeted 4		Like 3 Liked 3	/DougKass/status/581529503048048640
@TNR_Gold @TNR_Gold @TNR_Gold @TNR_Gold @TNR_Gold	GEM Royalty 🌎 🔌 ⚒ TNR Gold Corp.‏ @TNR_Gold	27 Mar 2015			Tipping point: International Lithium And Ganfeng Lithium: ”The End Of The Lithium ‘Big 3’. https://lnkd.in/diyTQnv $TSLA $AAPL $LIT $ILHMF	4 4 2 2	Retweet 4 Retweeted 4		Like 2 Liked 2	/TNR_Gold/status/581444134558396416
@sspencer_smb @sspencer_smb @sspencer_smb @sspencer_smb @sspencer_smb	Steven Spencer‏ @sspencer_smb	26 Mar 2015			Trading After A Market Correction | SMB Capital - Trading Education (Video) http://stks.co/f22AN $NFLX $TSLA $FB $LNKD $STUDY	1 2 2 9 9	Retweet 2 Retweeted 2		Like 9 Liked 9	/sspencer_smb/status/581287645185073153
@MotifInvesting @MotifInvesting @MotifInvesting @MotifInvesting @MotifInvesting	Motif‏Verified account @MotifInvesting	26 Mar 2015			Can Cheaper Oil Prices Kill Tesla and the Electric Car Movement? $TSLA http://bit.ly/1xCjcIm pic.twitter.com/FRDmRDb1Eq	5 5	Retweet Retweeted		Like 5 Liked 5	/MotifInvesting/status/581244374169812993
@_TradeFollowers @_TradeFollowers @_TradeFollowers @_TradeFollowers @_TradeFollowers	Trade Followers‏ @_TradeFollowers	26 Mar 2015			Not a lot of leaders in yesterday's bearish list. Positive sign. $GDX $GOOG $HLF $IBB $IBM $INTC $MU $NQ $TSLA https://www.tradefollowers.com/blog/not-a-lot-of-damage/ …	2 2 4 4	Retweet 2 Retweeted 2		Like 4 Liked 4	/_TradeFollowers/status/581131062048260097
@DougKass @DougKass @DougKass @DougKass @DougKass	Douglas Kass‏Verified account @DougKass	19 Mar 2015			Seriously ELON, that's all you could bring today $TSLA?	6 4 4 8 8	Retweet 4 Retweeted 4		Like 8 Liked 8	/DougKass/status/578613668515987456
@Benzinga @Benzinga @Benzinga @Benzinga @Benzinga	Benzinga.com‏Verified account @Benzinga	19 Mar 2015			RT @JasonShubnell: Tesla's range anxiety/accuracy call has ended. Shares down ~2% $TSLA. Here is a recap: http://www.benzinga.com/news/15/03/5341414/tesla-range-anxiety-conference-live-blog …	3 3 4 4	Retweet 3 Retweeted 3		Like 4 Liked 4	/Benzinga/status/578598980507934720
@chessNwine @chessNwine @chessNwine @chessNwine @chessNwine	Chess‏ @chessNwine	19 Mar 2015			NEW POST: So Tesla Wants to Take a Drive in New Jersey, Eh? http://stks.co/s1iZ7 $QQQ $SPY $TSLA $USO	1 2 2 5 5	Retweet 2 Retweeted 2		Like 5 Liked 5	/chessNwine/status/578598046084149248
@stevesi @stevesi @stevesi @stevesi @stevesi	Steven Sinofsky‏Verified account @stevesi	19 Mar 2015			Who would have predicted cars routinely improving via software as a service? $TSLA http://www.cnbc.com/id/102519257 (save the obvious snark )	10 10 15 15	Retweet 10 Retweeted 10		Like 15 Liked 15	/stevesi/status/578594068466290688
@jimcramer @jimcramer @jimcramer @jimcramer @jimcramer	Jim Cramer‏Verified account @jimcramer	19 Mar 2015			A little more "same old same old" from $Elonmusk and $TSLA than I thought.	6 12 12 12 12	Retweet 12 Retweeted 12		Like 12 Liked 12	/jimcramer/status/578593513509658628
@adamfeuerstein @adamfeuerstein @adamfeuerstein @adamfeuerstein @adamfeuerstein	Adam Feuerstein‏Verified account @adamfeuerstein	19 Mar 2015			Colleague @Chris_Ciaccia is covering $TSLA event to end “range anxiety,” which is more feared in Silicon Valley than premature ejaculation.	5 5 7 7	Retweet 5 Retweeted 5		Like 7 Liked 7	/adamfeuerstein/status/578583121387470848
@MarketWatch @MarketWatch @MarketWatch @MarketWatch @MarketWatch	MarketWatch‏Verified account @MarketWatch	19 Mar 2015			Tesla is trading above $200 a share ahead of a press conference set for noon ET. http://on.mktw.net/1Cxbyz8 $TSLA pic.twitter.com/84OidPbTjY	2 31 31 17 17	Retweet 31 Retweeted 31		Like 17 Liked 17	/MarketWatch/status/578575977640493056
@CoryTV @CoryTV @CoryTV @CoryTV @CoryTV	Cory Johnson‏Verified account @CoryTV	19 Mar 2015	#Tesla		33% of #Tesla's gross profits a year ago were from sales of tax credits, rather than car sales. http://bloom.bg/1H37OrO $TSLA	4 8 8 7 7	Retweet 8 Retweeted 8		Like 7 Liked 7	/CoryTV/status/578573050943303680
@PipsToDollars @PipsToDollars @PipsToDollars @PipsToDollars @PipsToDollars	Leilani Pips‏ @PipsToDollars	19 Mar 2015			$AAPL new to DOW $V 4:1 SPLIT $TSLA conference this am $BABA lockup $SBUX $MIK $NKE earnings EOD	1 3 3 10 10	Retweet 3 Retweeted 3		Like 10 Liked 10	/PipsToDollars/status/578518713214730240
@IBDinvestors @IBDinvestors @IBDinvestors @IBDinvestors @IBDinvestors	Investors.com‏Verified account @IBDinvestors	18 Mar 2015			Game On At Nvidia, Chipmaker To Tesla And Robot Cars? http://ibdn.uz/KvW9N $NVDA $TSLA $NXPI $FSL $VLKAYpic.twitter.com/ucsPJhjgr0	4 4 3 3	Retweet 4 Retweeted 4		Like 3 Liked 3	/IBDinvestors/status/578350276387741696
@CNBCnow @CNBCnow @CNBCnow @CNBCnow @CNBCnow	CNBC Now‏Verified account @CNBCnow	18 Mar 2015			BREAKING: NJ Gov. Christie signs bill into law that allows Tesla to begin direct sales to consumers without dealerships. $TSLA	18 259 259 173 173	Retweet 259 Retweeted 259		Like 173 Liked 173	/CNBCnow/status/578254476693274624
@MadMoneyOnCNBC @MadMoneyOnCNBC @MadMoneyOnCNBC @MadMoneyOnCNBC @MadMoneyOnCNBC	Mad Money On CNBC‏Verified account @MadMoneyOnCNBC	17 Mar 2015	#MarchMadness		It's an $AAPL vs $TSLA face off. @jimcramer continues #MarchMadness with his NCAA team picks http://www.cnbc.com/id/102513219 pic.twitter.com/h55Q7MFYQm	1 5 5 4 4	Retweet 5 Retweeted 5		Like 4 Liked 4	/MadMoneyOnCNBC/status/578024377532416000
@MadMoneyOnCNBC @MadMoneyOnCNBC @MadMoneyOnCNBC @MadMoneyOnCNBC @MadMoneyOnCNBC	Mad Money On CNBC‏Verified account @MadMoneyOnCNBC	17 Mar 2015	#MarchMadness		#MarchMadness time starting now! @jimcramer talks $AAPL & $TSLA in his Midwest team picks. Tune in now! pic.twitter.com/JuSTRRksVn	3 8 8 11 11	Retweet 8 Retweeted 8		Like 11 Liked 11	/MadMoneyOnCNBC/status/577952487522578432
@ForbesTech @ForbesTech @ForbesTech @ForbesTech @ForbesTech	Forbes Tech‏Verified account @ForbesTech	16 Mar 2015			The first quarter of 2015 has been a volatile ride for Tesla investors: http://onforb.es/1LkePYv $TSLA pic.twitter.com/ZtqiiccGci	1 25 25 18 18	Retweet 25 Retweeted 25		Like 18 Liked 18	/ForbesTech/status/577625395492716544
@StockTwits @StockTwits @StockTwits @StockTwits @StockTwits @elonmusk	StockTwits‏Verified account @StockTwits	16 Mar 2015			Here's a chart showing how $TSLA traded after @elonmusk's last 2 tweetspic.twitter.com/tHVVYAwghF	2 14 14 19 19	Retweet 14 Retweeted 14		Like 19 Liked 19	/StockTwits/status/577547292787396608
@elonmusk @elonmusk @elonmusk @elonmusk @elonmusk @elonmusk	Elon Musk‏Verified account @elonmusk	16 Mar 2015			Some people seem to think I tweet to affect share price. This is false. A brief rise in $TSLA stock obviously does no good for Tesla or me.	143 658 658 1.5K 1.5K	Retweet 658 Retweeted 658		Like 1.5K Liked 1.5K	/elonmusk/status/577533020736909312
@CNBCnow @CNBCnow @CNBCnow @CNBCnow @CNBCnow	CNBC Now‏Verified account @CNBCnow	16 Mar 2015			Bill allowing Tesla to restart sales in NJ passes, now awaits Gov. Christie's signature. $TSLA	4 45 45 31 31	Retweet 45 Retweeted 45		Like 31 Liked 31	/CNBCnow/status/577532019699126272
@scottbudman @scottbudman @scottbudman @scottbudman @scottbudman	scott budman‏Verified account @scottbudman	16 Mar 2015			Tesla shares revving higher after @elonmusk promises to "end range anxiety" for the Model S. $TSLA pic.twitter.com/bTgwDdbF0E	5 5 3 3	Retweet 5 Retweeted 5		Like 3 Liked 3	/scottbudman/status/577515778129297408
@DanZanger @DanZanger @DanZanger @DanZanger @DanZanger	Dan Zanger‏ @DanZanger	16 Mar 2015			For those asking me on stocks like $WYNN $LVS $BABA $TSLA and others, I still ask this question? Is this the best you can find?	2 3 3 9 9	Retweet 3 Retweeted 3		Like 9 Liked 9	/DanZanger/status/577476730580918274
@bespokeinvest @bespokeinvest @bespokeinvest @bespokeinvest @bespokeinvest	Bespoke‏ @bespokeinvest	16 Mar 2015			Next generation battery technology that may power electric cars, will have to prove itself in vacuums first. http://blog.caranddriver.com/sakti3-the-next-generation-battery-company-you-need-to-know-about/# …. $TSLA	3 3 6 6	Retweet 3 Retweeted 3		Like 6 Liked 6	/bespokeinvest/status/577422353119899648
@IBDinvestors @IBDinvestors @IBDinvestors @IBDinvestors @IBDinvestors	Investors.com‏Verified account @IBDinvestors	15 Mar 2015			Tesla To End Model S 'Range Anxiety," Vows @elonmusk http://ibdn.uz/Kms8n $TSLA $NSANY $GMpic.twitter.com/uVRIDt3ZPI	5 5 8 8	Retweet 5 Retweeted 5		Like 8 Liked 8	/IBDinvestors/status/577219047089111040
@BertelSchmitt @BertelSchmitt @BertelSchmitt @BertelSchmitt @BertelSchmitt	BertelSchmitt™ 🎩 🎩 🎩 🎩 🎩‏Verified account @BertelSchmitt	15 Mar 2015			Let's get the $TSLA speculation going: More range by going metric?	1 5 5	Retweet Retweeted		Like 5 Liked 5	/BertelSchmitt/status/577174585050685441
@chessNwine @chessNwine @chessNwine @chessNwine @chessNwine	Chess‏ @chessNwine	15 Mar 2015			NEW POST: Weekend Video Strategy Session 03/15/15 {Video} http://stks.co/h1yN4 $IWM $QQQ $RUSS $SPY $TSLA	3 8 8 11 11	Retweet 8 Retweeted 8		Like 11 Liked 11	/chessNwine/status/577157661231165440
@SeekingAlpha @SeekingAlpha @SeekingAlpha @SeekingAlpha @SeekingAlpha	Seeking Alpha‏ @SeekingAlpha	15 Mar 2015			How Volkswagen Thinks It Will Undercut Tesla On Battery Cost http://seekingalpha.com/article/3001906-how-volkswagen-thinks-it-will-undercut-tesla-on-battery-cost?source=feed_f … $PCRFY $SSNLF $TSLA $VLKAY	3 3 3 3	Retweet 3 Retweeted 3		Like 3 Liked 3	/SeekingAlpha/status/577130797930455040
@StockTwits @StockTwits @StockTwits @StockTwits @StockTwits	StockTwits‏Verified account @StockTwits	15 Mar 2015			$TSLA RT @elonmusk: Tesla press conf at 9am on Thurs. About to end range anxiety ... via OTA software update. Affects entire Model S fleet.	2 16 16 10 10	Retweet 16 Retweeted 16		Like 10 Liked 10	/StockTwits/status/577111621828395008
@IBDinvestors @IBDinvestors @IBDinvestors @IBDinvestors @IBDinvestors	Investors.com‏Verified account @IBDinvestors	14 Mar 2015	#SXSW		The #SXSW anti-robot protest isn't crazy, Elon Musk and Stephen Hawking agree http://ibdn.uz/Kl7qS $TSLA $MSFTpic.twitter.com/npwMekc4oQ	2 19 19 12 12	Retweet 19 Retweeted 19		Like 12 Liked 12	/IBDinvestors/status/576877643590709248
@TheStreet @TheStreet @TheStreet @TheStreet @TheStreet	TheStreet‏Verified account @TheStreet	14 Mar 2015			The best buy opportunity in a year for $TSLA stock http://buff.ly/1EbrPJg	7 7 11 11	Retweet 7 Retweeted 7		Like 11 Liked 11	/TheStreet/status/576845278067720194
@KristenScholer @KristenScholer @KristenScholer @KristenScholer @KristenScholer	Kristen Scholer‏Verified account @KristenScholer	13 Mar 2015			.@TeslaMotors earnings estimates slashed at @DeutscheBank on strong dollar http://on.wsj.com/1AwCGJ0 $TSLA pic.twitter.com/vYLo0beoUJ	1 4 4 6 6	Retweet 4 Retweeted 4		Like 6 Liked 6	/KristenScholer/status/576476633089052672
@ppearlman @ppearlman @ppearlman @ppearlman @ppearlman	Phil Pearlman‏Verified account @ppearlman	13 Mar 2015			$TSLA taking out the January lo lo pic.twitter.com/w1Yl53NC2t	1 1 1 6 6	Retweet 1 Retweeted 1		Like 6 Liked 6	/ppearlman/status/576444743598538752
@OptionsHawk @OptionsHawk @OptionsHawk @OptionsHawk @OptionsHawk	Joe Kunkle‏ @OptionsHawk	12 Mar 2015			$HOG trading like $TSLA coming out with a motorcycle...hmm, that'd be interesting	2 3 3 4 4	Retweet 3 Retweeted 3		Like 4 Liked 4	/OptionsHawk/status/576094315228848128
@chessNwine @chessNwine @chessNwine @chessNwine @chessNwine	Chess‏ @chessNwine	12 Mar 2015			NEW POST: Shifting Gears; Chess Moves http://stks.co/f1xUQ $FB $QQQ $TSLA $USO $UWTI	1 3 3 6 6	Retweet 3 Retweeted 3		Like 6 Liked 6	/chessNwine/status/576085133536587777
@AceOfWallStreet @AceOfWallStreet @AceOfWallStreet @AceOfWallStreet @AceOfWallStreet @AceOfWallStreet	Λce‏ @AceOfWallStreet	12 Mar 2015			New additions are live on 1Broker! $BABA $GPRO $TSLA $NFLX $AMZN $CSCO http://bit.ly/1Gl6jEY pic.twitter.com/eEAzBD2c0g	1 4 4	Retweet Retweeted		Like 4 Liked 4	/AceOfWallStreet/status/576059640439508992
@Benzinga @Benzinga @Benzinga @Benzinga @Benzinga	Benzinga.com‏Verified account @Benzinga	12 Mar 2015			Why Apple Won't Buy Tesla, But Make A 'Strategic Investment' In It $AAPL $TSLA http://benzinga.com/z/5318362 pic.twitter.com/gAbuNQFnbK	1 5 5 1 1	Retweet 5 Retweeted 5		Like 1 Liked 1	/Benzinga/status/575987459433107457
@AceOfWallStreet @AceOfWallStreet @AceOfWallStreet @AceOfWallStreet @AceOfWallStreet @AceOfWallStreet	Λce‏ @AceOfWallStreet	11 Mar 2015			Looks like 1Broker will be adding some new markets soon! $BABA $GPRO $TSLA $NFLX $AMZN $CSCO http://bit.ly/1Gl6jEY pic.twitter.com/4ttw38inSa	2 2 2 8 8	Retweet 2 Retweeted 2		Like 8 Liked 8	/AceOfWallStreet/status/575797562499858432
@TheStreet @TheStreet @TheStreet @TheStreet @TheStreet	TheStreet‏Verified account @TheStreet	11 Mar 2015			8 out of 13 analysts rate Tesla a buy, maybe you should too http://buff.ly/1C6t6DG $TSLA	1 3 3 2 2	Retweet 3 Retweeted 3		Like 2 Liked 2	/TheStreet/status/575736726251028480
@passthepuck @passthepuck @passthepuck @passthepuck @passthepuck	Pass the Puck‏ @passthepuck	11 Mar 2015			NEWS FLASH: New Drink Product Marketed During Panama City Spring Break w/400,000 Attendees! http://disq.us/8mjiy8 $TWTR $UWTI $TSLA $UNIS	2 2 3 3	Retweet 2 Retweeted 2		Like 3 Liked 3	/passthepuck/status/575698989036654592
@michaelsantoli @michaelsantoli @michaelsantoli @michaelsantoli @michaelsantoli	Michael Santoli‏Verified account @michaelsantoli	11 Mar 2015			The dollar, the banks and $TSLA. Three things to watch today. http://finance.yahoo.com/news/apple--tesla--banks-and-the-dollar--what-to-watch-today-114403066.html … $UUP	2 8 8 2 2	Retweet 8 Retweeted 8		Like 2 Liked 2	/michaelsantoli/status/575629319990611968
@IBDinvestors @IBDinvestors @IBDinvestors @IBDinvestors @IBDinvestors	Investors.com‏Verified account @IBDinvestors	9 Mar 2015			Will Apple make an electric car...or just by Tesla? http://ibdn.uz/K7xda $AAPL $TSLA	1 5 5 5 5	Retweet 5 Retweeted 5		Like 5 Liked 5	/IBDinvestors/status/575076271652208640
@canuck2usa @canuck2usa @canuck2usa @canuck2usa @canuck2usa	CtheLightTrading‏ @canuck2usa	6 Mar 2015			$TSLA back on radar next week for a bounce.. Let's see	3 1 1 18 18	Retweet 1 Retweeted 1		Like 18 Liked 18	/canuck2usa/status/574027155408990210
@WallStJesus @WallStJesus @WallStJesus @WallStJesus @WallStJesus	JE$US‏ @WallStJesus	5 Mar 2015			$TSLA looks like June $220-250 cs bought 5000x	1 1 6 6	Retweet 1 Retweeted 1		Like 6 Liked 6	/WallStJesus/status/573495301010423808
@iimag @iimag @iimag @iimag @iimag	Institutional Investor‏Verified account @iimag	2 Mar 2015	#Tesla		"#Tesla is a firm that is clearly helping reshape its industry" http://bit.ly/1wK8OIx $TSLA pic.twitter.com/LBFv6wBi8b	1 9 9 6 6	Retweet 9 Retweeted 9		Like 6 Liked 6	/iimag/status/572570355140706304
@IBDinvestors @IBDinvestors @IBDinvestors @IBDinvestors @IBDinvestors	Investors.com‏Verified account @IBDinvestors	2 Mar 2015			3 more reasons to worry about Tesla's stock http://ibdn.uz/JQPiy $TSLA $GM $SCTY	5 5 3 3	Retweet 5 Retweeted 5		Like 3 Liked 3	/IBDinvestors/status/572568786844446721
@MarketWatch @MarketWatch @MarketWatch @MarketWatch @MarketWatch	MarketWatch‏Verified account @MarketWatch	2 Mar 2015			Tesla investors should worry about these 3 things: http://on.mktw.net/1EaJBNC $TSLA pic.twitter.com/UncmWrymWS	21 21 11 11	Retweet 21 Retweeted 21		Like 11 Liked 11	/MarketWatch/status/572457551419314176
@jimcramer @jimcramer @jimcramer @jimcramer @jimcramer @adnan_samia	Jim Cramer‏Verified account @jimcramer	2 Mar 2015			Quick let me check my I-phone ($AAPL) to see the temperature in hell--hmm needs to be at 32 for Warren to buy $TSLA stock @adnan_samia	4 13 13 26 26	Retweet 13 Retweeted 13		Like 26 Liked 26	/jimcramer/status/572455737055711232
@CityFalcon @CityFalcon @CityFalcon @CityFalcon @CityFalcon	City Falcon‏ @CityFalcon	2 Mar 2015			$TSLA down 3% today after the release of its 10-K last week. Time to buy? See opinions at http://cityfalcon.com/watchlists?assets=tesla …pic.twitter.com/GjkbaVNn7M	3 3 5 5	Retweet 3 Retweeted 3		Like 5 Liked 5	/CityFalcon/status/572441381538570241
@jimcramer @jimcramer @jimcramer @jimcramer @jimcramer	Jim Cramer‏Verified account @jimcramer	2 Mar 2015			Warren Capital says $TSLA sold 10 cars in China in January--down sharply from 442 in December. China was supposed to 33% of sales. Hmmm	10 38 38 27 27	Retweet 38 Retweeted 38		Like 27 Liked 27	/jimcramer/status/572431200649928704
@RedDogT3 @RedDogT3 @RedDogT3 @RedDogT3 @RedDogT3	Scott Redler‏Verified account @RedDogT3	2 Mar 2015			$tsla has been in a downtrend below the 8/21 day since breaking below $240. Breeder leave when momentum leaves. Trends Change	3 3 5 5	Retweet 3 Retweeted 3		Like 5 Liked 5	/RedDogT3/status/572418278821384192
@JustinPulitzer @JustinPulitzer @JustinPulitzer @JustinPulitzer @JustinPulitzer	Justin Pulitzer‏ @JustinPulitzer	1 Mar 2015			Weekend Review VIDEO $SPY $IWM $QQQ $AAPL $AMZN $BABA $BIDU $CRM $FB $TWTR $FEYE $CYBR $GOOGL $MNST $NFLX $PCLN $TSLA http://youtu.be/Z980ZvHjQAo	2 7 7 20 20	Retweet 7 Retweeted 7		Like 20 Liked 20	/JustinPulitzer/status/572212043685744643
@alphatrends @alphatrends @alphatrends @alphatrends @alphatrends	Brian Shannon, CMT‏Verified account @alphatrends	1 Mar 2015			my VIDEO http://stks.co/g1sIM Stk Mkt Analysis $SPY $AAPL $IWM $XLF $SMH $GPRO $BABA $AMGN $IBB $CELG $LVLT $BIDU $TSLA	3 3 10 10	Retweet 3 Retweeted 3		Like 10 Liked 10	/alphatrends/status/572165839262117888
@MattEganCNN @MattEganCNN @MattEganCNN @MattEganCNN @MattEganCNN	Matt Egan‏ @MattEganCNN	1 Mar 2015	#stocks		.@TeslaMotors & 6 other #stocks trading way below Wall Street's price targets: http://money.cnn.com/2015/03/01/investing/stocks-to-buy-march-investing/index.html … $TSLA pic.twitter.com/IKYv9ZMHKu	3 22 22 17 17	Retweet 22 Retweeted 22		Like 17 Liked 17	/MattEganCNN/status/572157851306725377
@mppeltz @mppeltz @mppeltz @mppeltz @mppeltz	Michael Peltz‏ @mppeltz	28 Feb 2015			Today's piece by Rick Rieder of @blackrock about @TeslaMotors is one of the best columns ever on @iimag. http://ow.ly/JLLcf $TSLA	1 10 10 6 6	Retweet 10 Retweeted 10		Like 6 Liked 6	/mppeltz/status/571763037687963648
@TheStreet @TheStreet @TheStreet @TheStreet @TheStreet	TheStreet‏Verified account @TheStreet	26 Feb 2015			Tesla's Model S Named Consumer Reports' 'Car of the Year' $TSLA http://buff.ly/1w8vy4s	2 8 8 5 5	Retweet 8 Retweeted 8		Like 5 Liked 5	/TheStreet/status/571152752916758530
@StockTwits @StockTwits @StockTwits @StockTwits @StockTwits	StockTwits‏Verified account @StockTwits	26 Feb 2015			Everyone Is Talking About A Tesla and Apple Merger. What Do You Think? http://stks.co/e1n7x $AAPL $TSLA	9 19 19 12 12	Retweet 19 Retweeted 19		Like 12 Liked 12	/StockTwits/status/571079413988618240
@QTRResearch @QTRResearch @QTRResearch @QTRResearch @QTRResearch	Quoth the Raven‏ @QTRResearch	26 Feb 2015			$TSLA / $AAPL rumors basically 99% debunked - for today at least. $TSLA heading back to $202 area.	6 6 4 4	Retweet 6 Retweeted 6		Like 4 Liked 4	/QTRResearch/status/570994005263159296
@StockTwits @StockTwits @StockTwits @StockTwits @StockTwits @StockTwits	StockTwits‏Verified account @StockTwits	26 Feb 2015			Here's $TSLA reacting to the $AAPL rumor. Now +3.2%. What do you think: No way? Or possible? http://stks.co/b1miW pic.twitter.com/h5Dvm30lJL	7 24 24 7 7	Retweet 24 Retweeted 24		Like 7 Liked 7	/StockTwits/status/570981384430358528
@StockTwits @StockTwits @StockTwits @StockTwits @StockTwits @StockTwits	StockTwits‏Verified account @StockTwits	26 Feb 2015			This was shared at 10:17 AM ET! @OpenOutcrier shares a link to a Chinese report about a $TSLA and $AAPL deal -> http://stks.co/p1aWX	2 7 7 6 6	Retweet 7 Retweeted 7		Like 6 Liked 6	/StockTwits/status/570978444558774272
@StockTwits @StockTwits @StockTwits @StockTwits @StockTwits	StockTwits‏Verified account @StockTwits	26 Feb 2015			Whoa!? There’s a “leak” out of China that $AAPL and $TSLA have agreed to a deal. Links coming...	8 45 45 20 20	Retweet 45 Retweeted 45		Like 20 Liked 20	/StockTwits/status/570977941338910720
@timseymour @timseymour @timseymour @timseymour @timseymour	Tim Seymour‏Verified account @timseymour	24 Feb 2015			I may be critical of $TSLA from a valuation perspective but I have to go out of my way to say that @elonmusk is one of the great innovators!	7 11 11 11 11	Retweet 11 Retweeted 11		Like 11 Liked 11	/timseymour/status/570323093111115776
@amberkanwar @amberkanwar @amberkanwar @amberkanwar @amberkanwar	Amber Kanwar‏Verified account @amberkanwar	23 Feb 2015			Whoa: Bank of America cuts Tesla to $60/sh (it's at $217 right now) saying there's no demand for electric cars $TSLA pic.twitter.com/CYXncTdypD	2 18 18 3 3	Retweet 18 Retweeted 18		Like 3 Liked 3	/amberkanwar/status/569855220819365888
@HFTAlert @HFTAlert @HFTAlert @HFTAlert @HFTAlert	HFTAlert‏ @HFTAlert	21 Feb 2015			big buying in $TSLA also continuing following earnings. pic.twitter.com/NvDupt7iCV	8 8 5 5	Retweet 8 Retweeted 8		Like 5 Liked 5	/HFTAlert/status/569174774846369792
@kirillklip @kirillklip @kirillklip @kirillklip @kirillklip	Kirill Klip 🌎 🔥#rEVolution 🎸‏ @kirillklip	21 Feb 2015			Video: Powered By Lithium: CNET Car Tech - Chevrolet Bolt concept. https://lnkd.in/dudsT8t $TSLA $GM $AAPL $ILHMF	2 2 4 4	Retweet 2 Retweeted 2		Like 4 Liked 4	/kirillklip/status/569116374930464768
@CoryTV @CoryTV @CoryTV @CoryTV @CoryTV	Cory Johnson‏Verified account @CoryTV	20 Feb 2015			Why Apple is targeting battery pioneers for its secret car project. $TSLA $AAPLhttp://bloom.bg/1Jsv5pa	2 2 4 4	Retweet 2 Retweeted 2		Like 4 Liked 4	/CoryTV/status/568869018314149888
@TiernanRayTech @TiernanRayTech @TiernanRayTech @TiernanRayTech @TiernanRayTech	Tiernan Ray‏ @TiernanRayTech	20 Feb 2015			Apple Car Makes Sense, Says Cantor; Robots Could be Next - Tech Trader Daily - Barron's $AAPL $TSLA http://on.barrons.com/1DH1m6P	4 4 2 2	Retweet 4 Retweeted 4		Like 2 Liked 2	/TiernanRayTech/status/568846330275233793
@KitchenNews @KitchenNews @KitchenNews @KitchenNews @KitchenNews	Michael Kitchen‏ @KitchenNews	19 Feb 2015			Apple reportedly targets 2020 to begin producing its new car -- http://on.mktw.net/1DxWd2E $AAPL $TSLA $GM	2 41 41 18 18	Retweet 41 Retweeted 41		Like 18 Liked 18	/KitchenNews/status/568576246084452352
@TheStreet @TheStreet @TheStreet @TheStreet @TheStreet	TheStreet‏Verified account @TheStreet	19 Feb 2015			Elon Musk succeeded with $TSLA not just due to his smarts, but because he ‘failed wisely' http://buff.ly/1ANyHOD	2 5 5 6 6	Retweet 5 Retweeted 5		Like 6 Liked 6	/TheStreet/status/568575857566072832
@MarketWatch @MarketWatch @MarketWatch @MarketWatch @MarketWatch	MarketWatch‏Verified account @MarketWatch	19 Feb 2015			Tesla shares "can set new highs by year end," Morgan Stanley analysts say: http://on.mktw.net/181vazA $TSLA pic.twitter.com/3ls5mCoj9R	4 41 41 22 22	Retweet 41 Retweeted 41		Like 22 Liked 22	/MarketWatch/status/568519511680229377
@WallStCynic @WallStCynic @WallStCynic @WallStCynic @WallStCynic	Diogenes‏ @WallStCynic	19 Feb 2015			Snuck into Adam Jonas' silly MS update on $TSLA this morning,was a 1,300 cut in 2015 deliveries,from 54,257 to 52,943,from his 1/21/15 rpt.	1 1 1 5 5	Retweet 1 Retweeted 1		Like 5 Liked 5	/WallStCynic/status/568511885802225664
@bespokeinvest @bespokeinvest @bespokeinvest @bespokeinvest @bespokeinvest	Bespoke‏ @bespokeinvest	19 Feb 2015			Remember last week after its earnings report everyone was saying the jig was up at Tesla? Neither do they. $TSLA pic.twitter.com/zQyCesENuK	7 7 7 6 6	Retweet 7 Retweeted 7		Like 6 Liked 6	/bespokeinvest/status/568491052295979008
@themotleyfool @themotleyfool @themotleyfool @themotleyfool @themotleyfool	The Motley Fool‏Verified account @themotleyfool	19 Feb 2015			For $AAPL to buy $TSLA, the Mac maker would have to magically become a lot less of a penny-pincher. http://mot.ly/1z2sQOh	4 5 5 8 8	Retweet 5 Retweeted 5		Like 8 Liked 8	/themotleyfool/status/568431250567880704
@jimcramer @jimcramer @jimcramer @jimcramer @jimcramer	Jim Cramer‏Verified account @jimcramer	19 Feb 2015			$TSLA--huge estimate cut by Morgan Stanley but he loves it more than ever, maybe even more! You gotta love this guy	11 16 16 19 19	Retweet 16 Retweeted 16		Like 19 Liked 19	/jimcramer/status/568413174938112000
@TiernanRayTech @TiernanRayTech @TiernanRayTech @TiernanRayTech @TiernanRayTech	Tiernan Ray‏ @TiernanRayTech	18 Feb 2015			SolarCity Drops 5%: Q1 View Misses by a Mile - Tech Trader Daily - Barron's $SCTY $TSLA http://on.barrons.com/1MydT0K	1 2 2 1 1	Retweet 2 Retweeted 2		Like 1 Liked 1	/TiernanRayTech/status/568162120027774977
@jimcramer @jimcramer @jimcramer @jimcramer @jimcramer	Jim Cramer‏Verified account @jimcramer	18 Feb 2015			Will Tesco buy Tesla? RT @metamacro: Note @jimcramer I will tweet this for Ya before earnings ... $WMT is NOT buying out $TSLA	2 3 3 6 6	Retweet 3 Retweeted 3		Like 6 Liked 6	/jimcramer/status/568124992438853632
@jimcramer @jimcramer @jimcramer @jimcramer @jimcramer	Jim Cramer‏Verified account @jimcramer	18 Feb 2015			Don’t sell $TSLA b/c of $AAPL, sell it b/c of “earnings”http://www.thestreet.com/story/13048604/1/why-an-apple-car-may-never-be-as-big-a-moneymaker-as-the-iphone.html …	9 18 18 29 29	Retweet 18 Retweeted 18		Like 29 Liked 29	/jimcramer/status/568046743746703361
@chessNwine @chessNwine @chessNwine @chessNwine @chessNwine	Chess‏ @chessNwine	17 Feb 2015			I analyzed $FB $PCLN $TSLA and much more in my video market recap from earlier: http://stks.co/h1nUQ $SPY $STUDY	1 3 3 6 6	Retweet 3 Retweeted 3		Like 6 Liked 6	/chessNwine/status/567856843948556288
@jimcramer @jimcramer @jimcramer @jimcramer @jimcramer @reflex_division	Jim Cramer‏Verified account @jimcramer	17 Feb 2015			By all means purchase all the $TSLA you want! Knock yourself out @reflex_division @wugubob	7 2 2 9 9	Retweet 2 Retweeted 2		Like 9 Liked 9	/jimcramer/status/567797883056160768
@TheStreet @TheStreet @TheStreet @TheStreet @TheStreet	TheStreet‏Verified account @TheStreet	17 Feb 2015			Apple has its sights set on cars! Would you buy an $AAPL car, $TSLA, or something else? http://buff.ly/1L8u2rO pic.twitter.com/gT0HUlZinP	4 6 6 4 4	Retweet 6 Retweeted 6		Like 4 Liked 4	/TheStreet/status/567790777187962881
@abnormalreturns @abnormalreturns @abnormalreturns @abnormalreturns @abnormalreturns	Tadas Viskanta‏ @abnormalreturns	17 Feb 2015			Tuesday links: intuitive investing pitfalls, creativity enhancers & value fund performance. http://stks.co/b1iY0 $VIX $AAPL $TSLA $L $GOOG	1 2 2 3 3	Retweet 2 Retweeted 2		Like 3 Liked 3	/abnormalreturns/status/567743773875007488
@JeffCNYC @JeffCNYC @JeffCNYC @JeffCNYC @JeffCNYC	jeff‏ @JeffCNYC	17 Feb 2015			I do admire the resilience of $TSLA longs - a viable deep-pocketed creative competitor emerges and now Tesla is an 'acquisition target'	2 2 2 4 4	Retweet 2 Retweeted 2		Like 4 Liked 4	/JeffCNYC/status/567734750631460864
@WallStJesus @WallStJesus @WallStJesus @WallStJesus @WallStJesus	JE$US‏ @WallStJesus	16 Feb 2015			RT @valuewalk: Whitney Tilson 'Capitulates' On Shorts; Compares TSLA To NFLX http://www.valuewalk.com/2015/02/whitney-tilson-tsla-nflx/ … $TSLA $NFLX $DDD $HHC $$	1 3 3 4 4	Retweet 3 Retweeted 3		Like 4 Liked 4	/WallStJesus/status/567399391758389248
@sbination @sbination @sbination @sbination @sbination @jimcramer	SuperBullInvestor‏ @sbination	12 Feb 2015	#cult		@jimcramer if anyone besides Elon M had hosted that wacko conf call, there would've been many a pm heading for the exits. #cult $tsla	3 3 9 9	Retweet 3 Retweeted 3		Like 9 Liked 9	/sbination/status/566092742162272257
@wealth @wealth @wealth @wealth @wealth	Bloomberg Wealth‏Verified account @wealth	12 Feb 2015			.@ElonMusk’s March to $700 Billion Tesla Valuation Gets a Rough Start http://www.bloomberg.com/news/articles/2015-02-12/musk-boosts-2015-tesla-forecast-while-revamping-china-strategy … $TSLA pic.twitter.com/cl2Y5A7SXS	12 12 10 10	Retweet 12 Retweeted 12		Like 10 Liked 10	/wealth/status/566042839180922881
@TheStreet @TheStreet @TheStreet @TheStreet @TheStreet	TheStreet‏Verified account @TheStreet	12 Feb 2015			Tesla is great. But comparisons to $AAPL, the most valuable public company in the world, may be a bit premature http://buff.ly/1B28aMR $TSLA	6 6 9 9	Retweet 6 Retweeted 6		Like 9 Liked 9	/TheStreet/status/566028991996649472
@ClaudiaAssisMW @ClaudiaAssisMW @ClaudiaAssisMW @ClaudiaAssisMW @ClaudiaAssisMW	Claudia Assis‏Verified account @ClaudiaAssisMW	12 Feb 2015			You will have a Tesla battery even if you don't own a car, and other teasers from $TSLA call http://on.mktw.net/1KR0j4O pic.twitter.com/jrvrZ9ptZp	1 21 21 12 12	Retweet 21 Retweeted 21		Like 12 Liked 12	/ClaudiaAssisMW/status/565982217009393668
@PowerLunch @PowerLunch @PowerLunch @PowerLunch @PowerLunch	Power Lunch‏Verified account @PowerLunch	12 Feb 2015			Watch @marcuslemonis @TheProfitCNBC weigh in on @elonmusk's vision for @TeslaMotors http://www.cnbc.com/id/15838342# . $TSLA	6 6 6 13 13	Retweet 6 Retweeted 6		Like 13 Liked 13	/PowerLunch/status/565958202706395136
@USATODAYmoney @USATODAYmoney @USATODAYmoney @USATODAYmoney @USATODAYmoney	USA TODAY Money‏Verified account @USATODAYmoney	12 Feb 2015			Tesla’s "staggering" surprise slams stock; $TSLA down 5.1% now http://usat.ly/17o6r8y Photo: @APpic.twitter.com/JJckRoG2Jd	2 8 8 8 8	Retweet 8 Retweeted 8		Like 8 Liked 8	/USATODAYmoney/status/565955226956759040
@StockTwits @StockTwits @StockTwits @StockTwits @StockTwits	StockTwits‏Verified account @StockTwits	12 Feb 2015			Elon Musk says Tesla could be worth as much as Apple in 10 years. This is the quote. $TSLA http://stks.co/f1l01 pic.twitter.com/yQHATLSQTz	11 32 32 21 21	Retweet 32 Retweeted 32		Like 21 Liked 21	/StockTwits/status/565952266038169601
@jimcramer @jimcramer @jimcramer @jimcramer @jimcramer	Jim Cramer‏Verified account @jimcramer	12 Feb 2015			I know Apple, you aint, $TSLA, you aint no $AAPL! http://www.thestreet.com/story/13044398/1/elon-musk-just-made-a-staggering-comment-comparing-tesla-to-apple.html …	19 24 24 32 32	Retweet 24 Retweeted 24		Like 32 Liked 32	/jimcramer/status/565933779077050368
@themotleyfool @themotleyfool @themotleyfool @themotleyfool @themotleyfool	The Motley Fool‏Verified account @themotleyfool	12 Feb 2015			Is $TSLA running out of juice? Q4 earnings forget to activate Insane Mode: http://mot.ly/1ypS88O via @danielsparkspic.twitter.com/V7rPcHdMjT	2 2 2 4 4	Retweet 2 Retweeted 2		Like 4 Liked 4	/themotleyfool/status/565924803261902850
@m_cof @m_cof @m_cof @m_cof @m_cof	Michelle Coffey‏Verified account @m_cof	12 Feb 2015			$TSLA crushed after earnings and car deliveries disappoint in final quarter of 2014 http://on.mktw.net/1zy5DTZ pic.twitter.com/qGHoNDhpqq	8 32 32 7 7	Retweet 32 Retweeted 32		Like 7 Liked 7	/m_cof/status/565897449030811648
@ReformedBroker @ReformedBroker @ReformedBroker @ReformedBroker @ReformedBroker	Downtown Josh Brown‏Verified account @ReformedBroker	12 Feb 2015			$TSLA's been in a well-defined downtrend since last August. Surprises tend to occur in the same direction as price. pic.twitter.com/l1Iflit1AL	5 5 5 19 19	Retweet 5 Retweeted 5		Like 19 Liked 19	/ReformedBroker/status/565888116331139072
@HFTAlert @HFTAlert @HFTAlert @HFTAlert @HFTAlert	HFTAlert‏ @HFTAlert	12 Feb 2015			The $TSLA chart I posted yesterday. Follow Dark Pools on your stocks. sign up at: http://www.hftalert.com/form1.htm pic.twitter.com/tbtNVNDeMC	1 6 6 4 4	Retweet 6 Retweeted 6		Like 4 Liked 4	/HFTAlert/status/565877439948025857
@askslim @askslim @askslim @askslim @askslim	Steve Miller‏ @askslim	12 Feb 2015			Tom better be fawning all over Ask SLM today on the $TSLA call @Tony_BATtista @tastytrade A monument at the front of the building?	4 2 2 9 9	Retweet 2 Retweeted 2		Like 9 Liked 9	/askslim/status/565860655363006465
@AWastler @AWastler @AWastler @AWastler @AWastler	Allen Wastler‏Verified account @AWastler	12 Feb 2015			Top stock lookups on http://CNBC.com ysty: $AAPL, $TSLA, $CSCO, $BABA, $FB, $BAC, $TWTR, $SPY, $FEYE, $GE, $BIDU, $WFM, $RAD, $F	1 1 1 6 6	Retweet 1 Retweeted 1		Like 6 Liked 6	/AWastler/status/565858209026805760
@sanglucci @sanglucci @sanglucci @sanglucci @sanglucci	SangLucci™‏Verified account @sanglucci	12 Feb 2015			$TSLA baby... $100 handle indeed. Good morning!	2 5 5 4 4	Retweet 5 Retweeted 5		Like 4 Liked 4	/sanglucci/status/565821972157063168
@IBDinvestors @IBDinvestors @IBDinvestors @IBDinvestors @IBDinvestors	Investors.com‏Verified account @IBDinvestors	11 Feb 2015			Elon Musk sees Apple-like market cap for Tesla. Here's why. http://ibdn.uz/IUKBk $AAPL $TSLA pic.twitter.com/iF0TNLM3QQ	1 9 9 11 11	Retweet 9 Retweeted 9		Like 11 Liked 11	/IBDinvestors/status/565744675319840769
@JacobWolinsky @JacobWolinsky @JacobWolinsky @JacobWolinsky @JacobWolinsky	Jacob Wolinsky‏ @JacobWolinsky	11 Feb 2015			I have no position and am rooting for him but just wow thats nuts $TSLA $AAPLpic.twitter.com/cO1wXZhCSV	1 5 5 11 11	Retweet 5 Retweeted 5		Like 11 Liked 11	/JacobWolinsky/status/565705927568150532
@StockTwits @StockTwits @StockTwits @StockTwits @StockTwits @StockTwits	StockTwits‏Verified account @StockTwits	11 Feb 2015			Tesla says the Model X (picture attached) will begin shipping in 6 months -> http://stks.co/e1g7M $TSLA pic.twitter.com/QGKALVkR7z	6 27 27 18 18	Retweet 27 Retweeted 27		Like 18 Liked 18	/StockTwits/status/565639580683337729
@StockTwits @StockTwits @StockTwits @StockTwits @StockTwits	StockTwits‏Verified account @StockTwits	11 Feb 2015			Tesla sees 55,000 Model S and Model X vehicles being sold this year -> http://stks.co/f1kTF $TSLA	3 14 14 6 6	Retweet 14 Retweeted 14		Like 6 Liked 6	/StockTwits/status/565638676966014978
@liamdenning @liamdenning @liamdenning @liamdenning @liamdenning	Liam Denning‏Verified account @liamdenning	11 Feb 2015			Can we get $NFLX's people to put out $TSLA's results?	4 4 6 6	Retweet 4 Retweeted 4		Like 6 Liked 6	/liamdenning/status/565632678054342656
@FennyFen @FennyFen @FennyFen @FennyFen @FennyFen	fenny‏ @FennyFen	11 Feb 2015			“Sorry for the delay in $TSLA earnings announcement, I was busy launching rockets at my other job.” - @elonmusk (probably)	5 5 7 7	Retweet 5 Retweeted 5		Like 7 Liked 7	/FennyFen/status/565618901049151491
@OptionsHawk @OptionsHawk @OptionsHawk @OptionsHawk @OptionsHawk	Joe Kunkle‏ @OptionsHawk	11 Feb 2015			$TSLA claims to have released results on its site, nowhere to be found	6 7 7 12 12	Retweet 7 Retweeted 7		Like 12 Liked 12	/OptionsHawk/status/565618784648851457
@MelissaLeeCNBC @MelissaLeeCNBC @MelissaLeeCNBC @MelissaLeeCNBC @MelissaLeeCNBC	Melissa Lee‏Verified account @MelissaLeeCNBC	11 Feb 2015			$TSLA earnings cross at 5p! We've got @Lebeaucarnews & Ben Kallo of Baird to analyze the results on @CNBCFastMoney!!	6 4 4 12 12	Retweet 4 Retweeted 4		Like 12 Liked 12	/MelissaLeeCNBC/status/565615644021096448
@jimcramer @jimcramer @jimcramer @jimcramer @jimcramer	Jim Cramer‏Verified account @jimcramer	11 Feb 2015			Doing show during @TeslaMotors report, keeping abreast with @Chris_Ciaccia and his live blog $TSLA http://www.thestreet.com/story/13041293/1/tesla-q4-earnings-expected-to-show-huge-guidance-for-2015-live-blog.html …	4 8 8 12 12	Retweet 8 Retweeted 8		Like 12 Liked 12	/jimcramer/status/565611820850094081
@canuck2usa @canuck2usa @canuck2usa @canuck2usa @canuck2usa	CtheLightTrading‏ @canuck2usa	11 Feb 2015			$TSLA calls are like pic.twitter.com/ezgCy8KxxC	2 3 3 11 11	Retweet 3 Retweeted 3		Like 11 Liked 11	/canuck2usa/status/565604466825920512
@YahooFinance @YahooFinance @YahooFinance @YahooFinance @YahooFinance	Yahoo Finance‏Verified account @YahooFinance	11 Feb 2015			The amazing Tesla Model S car sales chart http://stocktwits.tumblr.com/post/110742565945/the-chart-you-have-to-see-before-tesla-earnings … via @StockTwits $TSLA pic.twitter.com/9ldM2oyk5f	14 14 8 8	Retweet 14 Retweeted 14		Like 8 Liked 8	/YahooFinance/status/565601630666903553
@MarketWatch @MarketWatch @MarketWatch @MarketWatch @MarketWatch	MarketWatch‏Verified account @MarketWatch	11 Feb 2015			Tesla reports fourth-quarter earnings after the market close. Here's what to expect: http://on.mktw.net/1AncFR3 $TSLA	18 18 6 6	Retweet 18 Retweeted 18		Like 6 Liked 6	/MarketWatch/status/565595222324047872
@MarketWatch @MarketWatch @MarketWatch @MarketWatch @MarketWatch	MarketWatch‏Verified account @MarketWatch	11 Feb 2015			What to watch for in Tesla earnings? A lot will be riding on 2014 deliveries: http://on.mktw.net/1AYB3cN $TSLA	1 13 13 7 7	Retweet 13 Retweeted 13		Like 7 Liked 7	/MarketWatch/status/565590559889571841
@StockTwits @StockTwits @StockTwits @StockTwits @StockTwits	StockTwits‏Verified account @StockTwits	11 Feb 2015			What you have to watch during Tesla’s earnings (coming up): TOTAL CARS SOLD -> http://stks.co/q1T1M $TSLA pic.twitter.com/vXQRObkNyk	1 8 8 11 11	Retweet 8 Retweeted 8		Like 11 Liked 11	/StockTwits/status/565586684512071680
@YahooFinance @YahooFinance @YahooFinance @YahooFinance @YahooFinance	Yahoo Finance‏Verified account @YahooFinance	11 Feb 2015			Why investors are banking on record profits from Tesla today http://blog.estimize.com/post/110736560122/why-investors-are-banking-on-record-profits-from … via @Estimize $TSLA pic.twitter.com/n6wzXRmPx9	5 23 23 10 10	Retweet 23 Retweeted 23		Like 10 Liked 10	/YahooFinance/status/565581320685113344
@jonnajarian @jonnajarian @jonnajarian @jonnajarian @jonnajarian	Jon Najarian‏Verified account @jonnajarian	11 Feb 2015			$TSLA $210 straddle is $19.50, implies a movement of 9.3% thru this Friday expiry @cnbcfastmoneypic.twitter.com/2OjPGTcAw1	3 6 6 6 6	Retweet 6 Retweeted 6		Like 6 Liked 6	/jonnajarian/status/565560491192631296
@TheStreet @TheStreet @TheStreet @TheStreet @TheStreet	TheStreet‏Verified account @TheStreet	11 Feb 2015			What you need to know before $TSLA's latest earnings http://buff.ly/1CRnvAA via @thestreettechpic.twitter.com/8tZsPAtcy8	1 9 9 4 4	Retweet 9 Retweeted 9		Like 4 Liked 4	/TheStreet/status/565551568586801153
@YahooFinance @YahooFinance @YahooFinance @YahooFinance @YahooFinance	Yahoo Finance‏Verified account @YahooFinance	11 Feb 2015			Tesla insights you need to see before earnings http://stocktwits.tumblr.com/post/110673399780/the-insights-you-need-to-see-before-teslas-4q14 … via @StockTwits $TSLA	5 5 4 4	Retweet 5 Retweeted 5		Like 4 Liked 4	/YahooFinance/status/565515197197336576
@HFTAlert @HFTAlert @HFTAlert @HFTAlert @HFTAlert	HFTAlert‏ @HFTAlert	11 Feb 2015			Dark Pools have been sellers of $TSLA since late January. Overall Accumulator flat on the move up from the lows. pic.twitter.com/PFOokL46tY	1 11 11 9 9	Retweet 11 Retweeted 11		Like 9 Liked 9	/HFTAlert/status/565512995745587202
@Lebeaucarnews @Lebeaucarnews @Lebeaucarnews @Lebeaucarnews @Lebeaucarnews	Phil LeBeau‏Verified account @Lebeaucarnews	11 Feb 2015			The P85D Model S. Will it convince buyers $TSLA can grow sales in cold weather states. Test drive next @SquawkCNBCpic.twitter.com/PaiSRuUiEz	6 5 5 8 8	Retweet 5 Retweeted 5		Like 8 Liked 8	/Lebeaucarnews/status/565498862308450304
@FortuneMagazine @FortuneMagazine @FortuneMagazine @FortuneMagazine @FortuneMagazine	FORTUNE‏Verified account @FortuneMagazine	11 Feb 2015			Tesla is preparing to report its quarterly earnings. Here's what to watch for: http://for.tn/1ycsYu5 $TSLA pic.twitter.com/vBrqYg07df	26 26 25 25	Retweet 26 Retweeted 26		Like 25 Liked 25	/FortuneMagazine/status/565480476539109376
@AlexRubalcava @AlexRubalcava @AlexRubalcava @AlexRubalcava @AlexRubalcava	Alex Rubalcava‏ @AlexRubalcava	10 Feb 2015			$TSLA: the first public company in history to delay an earnings call so its CEO can launch a rocket. http://ir.teslamotors.com/releasedetail.cfm?ReleaseID=895799 …	3 8 8 9 9	Retweet 8 Retweeted 8		Like 9 Liked 9	/AlexRubalcava/status/565339016762245120
@LisaMVillalobos @LisaMVillalobos @LisaMVillalobos @LisaMVillalobos @LisaMVillalobos	Lisa Villalobos‏ @LisaMVillalobos	10 Feb 2015			Tesla changes time for earnings release tomorrow to 5pm ET (hello @CNBCFastMoney ) conference call to be held at 730pm ET $TSLA	4 11 11 6 6	Retweet 11 Retweeted 11		Like 6 Liked 6	/LisaMVillalobos/status/565325603105411076
@YahooFinance @YahooFinance @YahooFinance @YahooFinance @YahooFinance	Yahoo Finance‏Verified account @YahooFinance	10 Feb 2015			Tesla earnings: The most incredible risk mis-pricings ever? http://ophirgottlieb.tumblr.com/post/110587822249/tesla-earnings-the-option-market-is-wrong … via @OphirGottlieb $TSLA pic.twitter.com/OYwI9lV1UU	17 17 15 15	Retweet 17 Retweeted 17		Like 15 Liked 15	/YahooFinance/status/565263161453215744
@StockTwits @StockTwits @StockTwits @StockTwits @StockTwits	StockTwits‏Verified account @StockTwits	10 Feb 2015			The rumor everyone is talking about today: Apple is building an iCar to challenge Tesla http://stks.co/j1jPD $AAPL $TSLA	5 41 41 19 19	Retweet 41 Retweeted 41		Like 19 Liked 19	/StockTwits/status/565148971677392897
@OptionsHawk @OptionsHawk @OptionsHawk @OptionsHawk @OptionsHawk	Joe Kunkle‏ @OptionsHawk	9 Feb 2015			$TSLA buyer of 2,500 Jan. 2017 $80 puts at $5.70 with stock trading $217.35	11 15 15 20 20	Retweet 15 Retweeted 15		Like 20 Liked 20	/OptionsHawk/status/564888984703475712
@WeezyMiyagi @WeezyMiyagi @WeezyMiyagi @WeezyMiyagi @WeezyMiyagi	WeezyMiyagi‏ @WeezyMiyagi	9 Feb 2015			Betting against $MNKD 's Al Mann is like betting against $TSLA 's Elon Musk. You will get destroyed. Both visionaries changing the world.	1 1 1 6 6	Retweet 1 Retweeted 1		Like 6 Liked 6	/WeezyMiyagi/status/564851488846262272
@canuck2usa @canuck2usa @canuck2usa @canuck2usa @canuck2usa	CtheLightTrading‏ @canuck2usa	9 Feb 2015			$TSLA --> went long today pic.twitter.com/u5hOH7GaDr	2 10 10	Retweet Retweeted		Like 10 Liked 10	/canuck2usa/status/564798953346977792
@MelissaLeeCNBC @MelissaLeeCNBC @MelissaLeeCNBC @MelissaLeeCNBC @MelissaLeeCNBC	Melissa Lee‏Verified account @MelissaLeeCNBC	9 Feb 2015			$TSLA -1.65%, ahead of earnings Wednesday. @cnbcfastmoney traders say earnings a 'coin flip' ICYMIhttp://cnb.cx/16AIHNs	3 3 3 3	Retweet 3 Retweeted 3		Like 3 Liked 3	/MelissaLeeCNBC/status/564798902193647616
@WallStJesus @WallStJesus @WallStJesus @WallStJesus @WallStJesus	JE$US‏ @WallStJesus	8 Feb 2015			$TSLA Friday, buyer of Jan16 $320 - $400 (1X2) call ratio spread, 1650X for $3.40 pic.twitter.com/OQHhIeLbKP	3 7 7 6 6	Retweet 7 Retweeted 7		Like 6 Liked 6	/WallStJesus/status/564608923651805185
@JustinPulitzer @JustinPulitzer @JustinPulitzer @JustinPulitzer @JustinPulitzer	Justin Pulitzer‏ @JustinPulitzer	8 Feb 2015			Weekend Review VIDEO: $SPY $IWM $QQQ $AAPL $AMZN $BABA $CMG $FB $TWTR $GILD $GMCR $GOOGL $LNKD $NFLX $PCLN $TSLA $WFMhttp://youtu.be/KrOCCDlsZmc	2 3 3 15 15	Retweet 3 Retweeted 3		Like 15 Liked 15	/JustinPulitzer/status/564592566495358976
@VendbienJon @VendbienJon @VendbienJon @VendbienJon @VendbienJon	Jon Vince‏ @VendbienJon	8 Feb 2015	#s		"@WrigleyTom: Some Earnings ... Run ups on $FEYE $TSLA $HIMX $ZNGA suggest SELL the ER unless blowout #s or guidance pic.twitter.com/htvAd9u4r4"	2 4 4 4 4	Retweet 4 Retweeted 4		Like 4 Liked 4	/VendbienJon/status/564592041254875136
@TradeWithTechs @TradeWithTechs @TradeWithTechs @TradeWithTechs @TradeWithTechs	Faris Sleem‏ @TradeWithTechs	8 Feb 2015			Earnings this week courtesy of @WrigleyTom $FEYE $ZNGA $GRPN $TSLA $WFMpic.twitter.com/iafa8WEI3n	7 7 9 9	Retweet 7 Retweeted 7		Like 9 Liked 9	/TradeWithTechs/status/564578398446825472
@is_matrix @is_matrix @is_matrix @is_matrix @is_matrix	Sicarius‏ @is_matrix	8 Feb 2015			$TSLA reports Wednesday after the close....good luck!!.... pic.twitter.com/oV6Byl918h	1 2 2 5 5	Retweet 2 Retweeted 2		Like 5 Liked 5	/is_matrix/status/564503964708634624
@chessNwine @chessNwine @chessNwine @chessNwine @chessNwine	Chess‏ @chessNwine	8 Feb 2015			NEW POST: Weekend Video Strategy Session 02/08/15 {Video} http://stks.co/t1ROk $IWM $QQQ $SPY $TSLA $USO	1 5 5 9 9	Retweet 5 Retweeted 5		Like 9 Liked 9	/chessNwine/status/564495855705546753
@kirillklip @kirillklip @kirillklip @kirillklip @kirillklip	Kirill Klip 🌎 🔥#rEVolution 🎸‏ @kirillklip	8 Feb 2015	#Tesla		#Tesla Superchargers will allow 98% of US population to cross the country from coast to coast by 2015. $TSLA $LIT http://kirillklip.blogspot.com/2015/02/elon-musk-on-why-hydrogen-fuel-cell-is.html#.VNepvsU5hV0.twitter …	1 5 5 4 4	Retweet 5 Retweeted 5		Like 4 Liked 4	/kirillklip/status/564489928093220864
@PipsToDollars @PipsToDollars @PipsToDollars @PipsToDollars @PipsToDollars	Leilani Pips‏ @PipsToDollars	8 Feb 2015			EARNINGS FEB 9-13 $COUP $KING $ZNGA $CYBR $FEYE $TSLA $WFM $ZU $GRPNpic.twitter.com/ldoUGhpnpM	7 8 8 6 6	Retweet 8 Retweeted 8		Like 6 Liked 6	/PipsToDollars/status/564457451219456000
@OphirGottlieb @OphirGottlieb @OphirGottlieb @OphirGottlieb @OphirGottlieb	Ophir Gottlieb‏Verified account @OphirGottlieb	7 Feb 2015			$TSLA Options Do Not Reflect Upside Potential data via --> http://bit.ly/1sjX9xA pic.twitter.com/W7Cj5dCPPg	1 1 1 7 7	Retweet 1 Retweeted 1		Like 7 Liked 7	/OphirGottlieb/status/564287541436641281
@Williamj54 @Williamj54 @Williamj54 @Williamj54 @Williamj54	Joe Williams‏ @Williamj54	7 Feb 2015			Weekend Review 2/6/15: $LNKD $DATA $NFLX $HAR $BWLD $NXPI $PANW $V $AAPL $FLT $GRUB $TWTR $TSLA via @MarketSmithpic.twitter.com/r85euetsJI	1 3 3 8 8	Retweet 3 Retweeted 3		Like 8 Liked 8	/Williamj54/status/564106439372066816
@CNBCFastMoney @CNBCFastMoney @CNBCFastMoney @CNBCFastMoney @CNBCFastMoney	CNBC's Fast Money‏Verified account @CNBCFastMoney	6 Feb 2015			4 reasons to be cautious into Tesla earnings http://www.cnbc.com/id/102405843 $TSLA	2 4 4 5 5	Retweet 4 Retweeted 4		Like 5 Liked 5	/CNBCFastMoney/status/563853955822678017
@WrigleyTom @WrigleyTom @WrigleyTom @WrigleyTom @WrigleyTom	Tom Wrigley‏ @WrigleyTom	6 Feb 2015			Some Earnings -- Feb. 9 Week M $CYOU $SOHU $COUP $NTES T $CMCM $DWRE $REGN $LOCK W $BIDU $FEYE $NTAP $PNRA $TRIP $TSLA Th $HIMX $CYBR	1 11 11 15 15	Retweet 11 Retweeted 11		Like 15 Liked 15	/WrigleyTom/status/563806633159950336
@ClayTrader25 @ClayTrader25 @ClayTrader25 @ClayTrader25 @ClayTrader25	ClayTrader‏ @ClayTrader25	6 Feb 2015	#options		Love getting the emails from members showing their gains from $TSLA #options today. If you haven't learned options, please consider!	3 3 6 6	Retweet 3 Retweeted 3		Like 6 Liked 6	/ClayTrader25/status/563775768896217088
@artiqvae @artiqvae @artiqvae @artiqvae @artiqvae	Federico Rodenas‏ @artiqvae	6 Feb 2015			$MCP low valuation & a chance to lock in REE resources can spur $NSANY $TSLA $SIEGY $AAPL $MSFT $SSNLF to make a bid http://stks.co/q1QS9	1 896 896	Retweet 896 Retweeted 896		Like Liked	/artiqvae/status/563688659073773568
@TheStalwart @TheStalwart @TheStalwart @TheStalwart @TheStalwart	Joe Weisenthal‏ @TheStalwart	3 Feb 2015			MS' Adam Jonas says $TSLA can get back to $250 by 1) Accelerating orders 2) Positive battery prototypes 3) Affirming Model-X Timing	3 9 9 7 7	Retweet 9 Retweeted 9		Like 7 Liked 7	/TheStalwart/status/562598995214995457
@TradersLog @TradersLog @TradersLog @TradersLog @TradersLog	TradersLog.com‏ @TradersLog	23 Jan 2015			Investors Should Choose Alibaba Over Amazon and Think Twice Before Buying Tesla: Strategist http://www.traderslog.com/investors-should-choose-alibaba-over-amazon-and-think-twice-before-buying-tesla-strategist/ … $BABA $AMZN $TSLA	1 1 3 3	Retweet 1 Retweeted 1		Like 3 Liked 3	/TradersLog/status/558705434375499776
@hedgefundclone @hedgefundclone @hedgefundclone @hedgefundclone @hedgefundclone	hedgefundclone‏ @hedgefundclone	17 Jan 2015			You want to be long my hard asset (gold, gold stocks, energy stocks) and short bubble stocks ($FB, $LNKD, $TWTR, $YELP, $TSLA) trade	1 3 3 7 7	Retweet 3 Retweeted 3		Like 7 Liked 7	/hedgefundclone/status/556508775319089153
@abnormalreturns @abnormalreturns @abnormalreturns @abnormalreturns @abnormalreturns	Tadas Viskanta‏ @abnormalreturns	17 Jan 2015			Saturday links: idea sharing, better batteries and the new GED. http://stks.co/h1Zhb $TSLA $GOOG $CMG $UA	4 4 4 4	Retweet 4 Retweeted 4		Like 4 Liked 4	/abnormalreturns/status/556443920175886338
@mattkrantz @mattkrantz @mattkrantz @mattkrantz @mattkrantz	Matt Krantz‏Verified account @mattkrantz	16 Jan 2015			7 winners and losers from cheap oil (Photo: AFP/Getty): http://usat.ly/156LtcZ $tsla $luvpic.twitter.com/1Ab1OjjwRq	2 11 11 5 5	Retweet 11 Retweeted 11		Like 5 Liked 5	/mattkrantz/status/556223724815650816
@SquawkCNBC @SquawkCNBC @SquawkCNBC @SquawkCNBC @SquawkCNBC	Squawk Box‏Verified account @SquawkCNBC	16 Jan 2015			Jim Chanos to @CNBC: $TSLA is a manufacturer. If you like the technology, buy Panasonic on the Tokyo stock exchange pic.twitter.com/0eFkzQpYR1	5 7 7 6 6	Retweet 7 Retweeted 7		Like 6 Liked 6	/SquawkCNBC/status/556070997758316544
@passthepuck @passthepuck @passthepuck @passthepuck @passthepuck	Pass the Puck‏ @passthepuck	15 Jan 2015			$MINE Ryan Reach 19M Weekly Listeners w/His On-Air Ryan Seacrest Radio Show. @VitaminFIZZ BIG EXPOSURE! pic.twitter.com/xIzeMDw35s $GPRO $TSLA	6 6 9 9	Retweet 6 Retweeted 6		Like 9 Liked 9	/passthepuck/status/555798227308797952
@KeeneOnMarket @KeeneOnMarket @KeeneOnMarket @KeeneOnMarket @KeeneOnMarket	CEO of AlphaShark‏ @KeeneOnMarket	14 Jan 2015			1.14.2014 Great LONG Signal in $TSLA using the ThinkOrSwim TOS Indicator: http://youtu.be/GF5Ioln9Oy0?list=UUzEojpctaSebG1jjXeTWf6A … via @YouTube	3 1 1 5 5	Retweet 1 Retweeted 1		Like 5 Liked 5	/KeeneOnMarket/status/555537738380742657
@chessNwine @chessNwine @chessNwine @chessNwine @chessNwine	Chess‏ @chessNwine	14 Jan 2015			I analyzed $BBRY $UGAZ $UWTI and much more in my video market recap from earlier: http://stks.co/s1HIh $TSLA $UAL	4 1 1 7 7	Retweet 1 Retweeted 1		Like 7 Liked 7	/chessNwine/status/555533860620886016
@chessNwine @chessNwine @chessNwine @chessNwine @chessNwine	Chess‏ @chessNwine	14 Jan 2015			NEW POST: Stock Market Recap 01/14/15 {Video} http://stks.co/h1Yor $BBRY $TSLA $UGAZ $USO $UWTI	1 3 3 8 8	Retweet 3 Retweeted 3		Like 8 Liked 8	/chessNwine/status/555490775866150912
@MarketWatch @MarketWatch @MarketWatch @MarketWatch @MarketWatch	MarketWatch‏Verified account @MarketWatch	14 Jan 2015			Tesla CEO Elon Musk says the company won't make a profit until 2020: http://on.mktw.net/1532G6v $TSLA pic.twitter.com/0FrPxiI5Vz	7 49 49 29 29	Retweet 49 Retweeted 49		Like 29 Liked 29	/MarketWatch/status/555455991085797376
@m_cof @m_cof @m_cof @m_cof @m_cof	Michelle Coffey‏Verified account @m_cof	14 Jan 2015			Tesla's stock has lost a third of its value since hitting a record $286.04 on Sept. 4 http://on.mktw.net/1AQLQ6b $TSLA pic.twitter.com/JyUt6wayNK	3 28 28 15 15	Retweet 28 Retweeted 28		Like 15 Liked 15	/m_cof/status/555446660260978689
@christianhern @christianhern @christianhern @christianhern @christianhern	Christian Hernandez‏ @christianhern	14 Jan 2015			Tesla won't be profitable until 2020...because it takes a lot of $ to change an industry. Long $TSLA http://m.huffpost.com/us/entry/6471698?1421259645&ncid=tweetlnkushpmg00000067 …	3 3 6 6	Retweet 3 Retweeted 3		Like 6 Liked 6	/christianhern/status/555437382615695360
@KeithMcCullough @KeithMcCullough @KeithMcCullough @KeithMcCullough @KeithMcCullough	Keith McCullough‏Verified account @KeithMcCullough	14 Jan 2015			The former Mo Bro darlings $GPRO $TSLA taking their turns wrecking little guy brokerage accounts @CNBC	1 3 3 3 3	Retweet 3 Retweeted 3		Like 3 Liked 3	/KeithMcCullough/status/555389807720169472
@canuck2usa @canuck2usa @canuck2usa @canuck2usa @canuck2usa	CtheLightTrading‏ @canuck2usa	14 Jan 2015			LT holds atm $GOOGL $AAPL $BABA $SPG $TSLA(new) $ULTA $BWLD $WSM $RH $SPG $ABC $CHK(new) $EOG(new) $MD $CAR $OKE(new) $PXD(newest) $COG(new)	5 1 1 9 9	Retweet 1 Retweeted 1		Like 9 Liked 9	/canuck2usa/status/555389404001615875
@SamAntar @SamAntar @SamAntar @SamAntar @SamAntar	Sam E. Antar‏Verified account @SamAntar	14 Jan 2015			Tip for Fraudsters: Use potential business in China to push your stock up. Then sell. When sales don't materialize, blame China. $NUS $TSLA	1 1 6 6	Retweet 1 Retweeted 1		Like 6 Liked 6	/SamAntar/status/555388531586375680
@MarketWatch @MarketWatch @MarketWatch @MarketWatch @MarketWatch	MarketWatch‏Verified account @MarketWatch	14 Jan 2015			$TSLA opened at an 8-month low, losing 7% in early trade. Chief Elon Musk said Tesla won't turn a profit until 2020. http://on.mktw.net/1u6pIQi	1 19 19 3 3	Retweet 19 Retweeted 19		Like 3 Liked 3	/MarketWatch/status/555380206027165696
@GuyAdami @GuyAdami @GuyAdami @GuyAdami @GuyAdami	Guy Adami‏Verified account @GuyAdami	14 Jan 2015			On @CNBCFastMoney this past Monday, @timseymour talked about $TSLA printing $180.00 ... well, almost there	4 3 3 5 5	Retweet 3 Retweeted 3		Like 5 Liked 5	/GuyAdami/status/555367350401531904
@WSJMoneyBeat @WSJMoneyBeat @WSJMoneyBeat @WSJMoneyBeat @WSJMoneyBeat	WSJ MoneyBeat‏Verified account @WSJMoneyBeat	14 Jan 2015			Tesla's stock suffers power failure after Elon Musk's profit projection http://on.wsj.com/1APLdtn via @WSJMoneyBeat $TSLA	12 12 4 4	Retweet 12 Retweeted 12		Like 4 Liked 4	/WSJMoneyBeat/status/555364678554361856
@z8angela @z8angela @z8angela @z8angela @z8angela	Angela Zhou‏ @z8angela	14 Jan 2015			Bipolar market is malicious as many names broke recent lows seen in $BITA $GPRO $GOOG $TSLA $PCLN; now $SPX is following their footsteps.	1 2 2 7 7	Retweet 2 Retweeted 2		Like 7 Liked 7	/z8angela/status/555362467183071232
@WrigleyTom @WrigleyTom @WrigleyTom @WrigleyTom @WrigleyTom	Tom Wrigley‏ @WrigleyTom	14 Jan 2015			Short Interest +/- in December | via @MelissaLeeCNBC Vid -- http://cnb.cx/1Ck8LXg $GPRO $AAPL $TSLA $NFLX $FB $GILDpic.twitter.com/6kZGYX5IZ9	3 3 9 9	Retweet 3 Retweeted 3		Like 9 Liked 9	/WrigleyTom/status/555352749299101696
@StockTwits @StockTwits @StockTwits @StockTwits @StockTwits	StockTwits‏Verified account @StockTwits	13 Jan 2015			So this is what happened to Tesla in after-hours trading today. http://stks.co/b1UME $TSLA pic.twitter.com/xaTxgFFWkl	5 28 28 20 20	Retweet 28 Retweeted 28		Like 20 Liked 20	/StockTwits/status/555133264080289792
@StockTwits @StockTwits @StockTwits @StockTwits @StockTwits	StockTwits‏Verified account @StockTwits	12 Jan 2015			The crash of crude oil is also crushing Tesla. Since September, 2014: $TSLA -30% $CL_F -51% CHART: http://stks.co/f1Xvq	2 19 19 14 14	Retweet 19 Retweeted 19		Like 14 Liked 14	/StockTwits/status/554668765028564992
@PipsToDollars @PipsToDollars @PipsToDollars @PipsToDollars @PipsToDollars	Leilani Pips‏ @PipsToDollars	12 Jan 2015			$TSLA PUTS $TWTR CALLS $CELG CALLS	1 7 7 6 6	Retweet 7 Retweeted 7		Like 6 Liked 6	/PipsToDollars/status/554659733664063489
@Lebeaucarnews @Lebeaucarnews @Lebeaucarnews @Lebeaucarnews @Lebeaucarnews	Phil LeBeau‏Verified account @Lebeaucarnews	12 Jan 2015	#Chevy		$GM CEO Mary Barra would not say how much $TSLA's Model 3 plans ($30,000 mass market EV) influenced planning/design work on #Chevy Bolt	5 5 5 5	Retweet 5 Retweeted 5		Like 5 Liked 5	/Lebeaucarnews/status/554627066692247552
@traderstewie @traderstewie @traderstewie @traderstewie @traderstewie	traderstewie‏ @traderstewie	11 Jan 2015			$TSLA : path of least resistance still remains down. pic.twitter.com/5vD3f74p8O	3 2 2 8 8	Retweet 2 Retweeted 2		Like 8 Liked 8	/traderstewie/status/554487794953760768
@JustinPulitzer @JustinPulitzer @JustinPulitzer @JustinPulitzer @JustinPulitzer	Justin Pulitzer‏ @JustinPulitzer	11 Jan 2015			Weekend Review VIDEO (1/11/15): $SPY $IWM $QQQ $TLT $CMG $AAPL $AMBA $DECK $BABA $FB $TWTR $GILD $GOOGL $PCLN $TSLA http://youtu.be/AYSW9FMJkTQ	4 9 9 22 22	Retweet 9 Retweeted 9		Like 22 Liked 22	/JustinPulitzer/status/554444072015130624
@stockstobuy @stockstobuy @stockstobuy @stockstobuy @stockstobuy	Stocks to Buy‏ @stockstobuy	11 Jan 2015			Funniest Business News of the Day: General Motors $GM to unveil Tesla $TSLA killer, long-range electric car - http://www.usatoday.com/story/money/cars/2015/01/11/gm-chevrolet-bolt-tesla/21595233/ …	1 2 2 3 3	Retweet 2 Retweeted 2		Like 3 Liked 3	/stockstobuy/status/554421000759046146
@Benzinga @Benzinga @Benzinga @Benzinga @Benzinga @Max_Scherzer	Benzinga.com‏Verified account @Benzinga	11 Jan 2015			Biggest free agent in MLB. Careful with the distractions! $TSLA RT @Max_Scherzer: Another reason to own a tesla...pic.twitter.com/N6oNWYlfOV	4 4 3 3	Retweet 4 Retweeted 4		Like 3 Liked 3	/Benzinga/status/554402876534296576
@alphatrends @alphatrends @alphatrends @alphatrends @alphatrends	Brian Shannon, CMT‏Verified account @alphatrends	11 Jan 2015			my VIDEO http://stks.co/p1GOg Stock Mkt Analysis Wk Ending 1/9/15 $SPY $QQQ $IWM $BABA $AAPL $NFLX $TSLA $TLT $XLF $IBB	2 7 7 3 3	Retweet 7 Retweeted 7		Like 3 Liked 3	/alphatrends/status/554305685836427264
@abnormalreturns @abnormalreturns @abnormalreturns @abnormalreturns @abnormalreturns	Tadas Viskanta‏ @abnormalreturns	11 Jan 2015			Sunday links: tracking error terror, the agony of trend following and your driverless car. http://stks.co/t1GQk $AAPL $DBE $TIP $TSLA $EQL	1 1 4 4	Retweet 1 Retweeted 1		Like 4 Liked 4	/abnormalreturns/status/554276307370905603
@kirillklip @kirillklip @kirillklip @kirillklip @kirillklip	Kirill Klip 🌎 🔥#rEVolution 🎸‏ @kirillklip	10 Jan 2015	#GM,EV	#EV	Kirill Klip.: #GM To Release The $30k Chevy Bolt 200 Miles Range #EV in 2017. http://kirillklip.blogspot.com/2015/01/gm-to-release-30k-chevy-bolt-200-miles.html#.VLFzp2ELv2c.twitter … $GM $TSLA $LIT $ILHMF $TRRXF	6 6 5 5	Retweet 6 Retweeted 6		Like 5 Liked 5	/kirillklip/status/553986496537968640
@StockTwits @StockTwits @StockTwits @StockTwits @StockTwits	StockTwits‏Verified account @StockTwits	10 Jan 2015			Last year, Apple approved a buyback worth $90 billion. With that, they could have bought $NFLX, $TSLA and $TWTR http://stks.co/e1TgC	4 44 44 17 17	Retweet 44 Retweeted 44		Like 17 Liked 17	/StockTwits/status/553984070523572225
@teddunne @teddunne @teddunne @teddunne @teddunne	Ted Dunne‏ @teddunne	9 Jan 2015			Tesla Outruns all other Electric cars in Sales for the First Time in Dec., per @InsideEVs http://news.investors.com/technology/010915-733870-tesla-motors-tops-in-estimated-sales-of-electric-cars.htm … $NSANY $TSLA $GM $TM $VLKAY	4 4 5 5	Retweet 4 Retweeted 4		Like 5 Liked 5	/teddunne/status/553629785352445952
@STAUNCHWEALTH @STAUNCHWEALTH @STAUNCHWEALTH @STAUNCHWEALTH @STAUNCHWEALTH	StaunchTradingModel‏ @STAUNCHWEALTH	8 Jan 2015	#business		our $aapl calls now 1000% gain total and counting. last month we had $fb 1000% $tsla 1000%. #business http://staunchtrading.com	4 2 2 4 4	Retweet 2 Retweeted 2		Like 4 Liked 4	/STAUNCHWEALTH/status/553253234954227713
@BobTregilus @BobTregilus @BobTregilus @BobTregilus @BobTregilus	Bob Tregilus‏ @BobTregilus	7 Jan 2015	#Gigafactory		Correction: Photo via moi. ;) MT @CalvinKlesmith Steel going up on $TSLA #Gigafactory! Photo from RobStark TMC http://www.teslamotorsclub.com/showthread.php/28028-Tesla-Gigafactory-Investor-Thread/page182 …	3 3 5 5	Retweet 3 Retweeted 3		Like 5 Liked 5	/BobTregilus/status/552978986448334849
@MarketWatch @MarketWatch @MarketWatch @MarketWatch @MarketWatch	MarketWatch‏Verified account @MarketWatch	7 Jan 2015			Here's a first: Tesla Model S sales may have outrun the Nissan Leaf http://on.mktw.net/1BAK8ap $TSLA pic.twitter.com/9VOG95ueq5	5 112 112 95 95	Retweet 112 Retweeted 112		Like 95 Liked 95	/MarketWatch/status/552967807152193536
@CNNBusiness @CNNBusiness @CNNBusiness @CNNBusiness @CNNBusiness	CNN Business‏Verified account @CNNBusiness	7 Jan 2015			The 7 most-searched stocks: 7. $FB 6. $TSLA 5. $F More: http://cnnmon.ie/1DuUbgo pic.twitter.com/hF8IZvnVG1	3 29 29 25 25	Retweet 29 Retweeted 29		Like 25 Liked 25	/CNNBusiness/status/552728363136065537
@RCasatta @RCasatta @RCasatta @RCasatta @RCasatta	Riccardo Casatta‏ @RCasatta	6 Jan 2015	#opensource		Toyota to give away fuel-cell patents to boost industry following what Tesla have done for electric months ago. #opensource $TSLA $TM	2 2 3 3	Retweet 2 Retweeted 2		Like 3 Liked 3	/RCasatta/status/552412225823318018
@KeithMcCullough @KeithMcCullough @KeithMcCullough @KeithMcCullough @KeithMcCullough	Keith McCullough‏Verified account @KeithMcCullough	5 Jan 2015			2. $TSLA smashed -4.7% was on our no fly zone on the no-volume DEC bounce -and still won't fly	1 2 2 2 2	Retweet 2 Retweeted 2		Like 2 Liked 2	/KeithMcCullough/status/552199419572285440
@FoxonStocks @FoxonStocks @FoxonStocks @FoxonStocks @FoxonStocks	Fox on Stocks‏Verified account @FoxonStocks	5 Jan 2015			Which stocks made both the Most Traded list & the Most Held Stock list for 2014? $FB $AAPL $TSLA or $TWTR? http://foxonstocks.com/10-traded-stocks-2014/ …	1 6 6 2 2	Retweet 6 Retweeted 6		Like 2 Liked 2	/FoxonStocks/status/552146442950037504
@OptionsAction @OptionsAction @OptionsAction @OptionsAction @OptionsAction	Options Action‏Verified account @OptionsAction	3 Jan 2015			Time to hit the brakes on Tesla? @RiskReversal says yes, so he's buying a put fly WATCH: http://video.cnbc.com/gallery/?video=3000343469 … $TSLA pic.twitter.com/IuIvhICyX0	3 5 5 9 9	Retweet 5 Retweeted 5		Like 9 Liked 9	/OptionsAction/status/551415735700815873
@ILCtsxv @ILCtsxv @ILCtsxv @ILCtsxv @ILCtsxv	InternationalLithium‏ @ILCtsxv	3 Jan 2015			How It’s Made: Dream Cars - Tesla Model S. https://lnkd.in/dmiKnmF $LIT $TSLA $ILHMF	2 2 3 3	Retweet 2 Retweeted 2		Like 3 Liked 3	/ILCtsxv/status/551401325435826177
@ILCtsxv @ILCtsxv @ILCtsxv @ILCtsxv @ILCtsxv	InternationalLithium‏ @ILCtsxv	3 Jan 2015			Almost 10,000 Electric Cars Were Sold In China In November. https://lnkd.in/d96zJZY $ILHMF $LIT $TSLA	1 2 2 3 3	Retweet 2 Retweeted 2		Like 3 Liked 3	/ILCtsxv/status/551401265188851713
@ILCtsxv @ILCtsxv @ILCtsxv @ILCtsxv @ILCtsxv	InternationalLithium‏ @ILCtsxv	3 Jan 2015			Elon Musk With Tesla Gigafactory Starts The Race To Secure Supply Of Lithium Batteries And Lithium. https://lnkd.in/d-wF5Sx $TSLA	2 2 3 3	Retweet 2 Retweeted 2		Like 3 Liked 3	/ILCtsxv/status/551400829316759554
@i_Know_First @i_Know_First @i_Know_First @i_Know_First @i_Know_First	I Know First‏ @i_Know_First	3 Jan 2015	#wallstreet,invest	#invest	Stock Forecast Based On Machine Learning: Up to 12.44% Return In 14 Days http://ow.ly/GFtAu #wallstreet #invest $TSLA $HES	1 1 3 3	Retweet 1 Retweeted 1		Like 3 Liked 3	/i_Know_First/status/551274293695631362
@TeslaAgnostic @TeslaAgnostic @TeslaAgnostic @TeslaAgnostic @TeslaAgnostic	Realist‏ @TeslaAgnostic	2 Jan 2015			269 $TSLA Model S sold in Norway in December,only way for tesla to hit their 11200 target is to deliver 4500 cars in US in December,unlikely	2 2 2 2	Retweet 2 Retweeted 2		Like 2 Liked 2	/TeslaAgnostic/status/551098562386624513
@TeslaAgnostic @TeslaAgnostic @TeslaAgnostic @TeslaAgnostic @TeslaAgnostic	Realist‏ @TeslaAgnostic	2 Jan 2015			$TSLA using homebuilt ERP System ...... because its harder to trick auditors using SAP http://www.mendix.com/think-tank/tesla-cio-builds-erp-house-4-months-says-time-erp-upgrades/ … @SamAntar	1 3 3	Retweet Retweeted		Like 3 Liked 3	/TeslaAgnostic/status/551096826368389120
@MsPutOptions @MsPutOptions @MsPutOptions @MsPutOptions @MsPutOptions	msputoptions‏ @MsPutOptions	2 Jan 2015			Earlier post, see pivots points regarding $CMG $SPY $GOOGL $PCLN $SAM $XLU $IBM $TSLA http://mf.tt/R8q2z	10 1 1 1 1	Retweet 1 Retweeted 1		Like 1 Liked 1	/MsPutOptions/status/551090595737776128
@frugalis @frugalis @frugalis @frugalis @frugalis	Frugalis.ca‏ @frugalis	2 Jan 2015			The 10 top searched stocks of 2014 (via Yahoo! Finance) http://wp.me/p5spF3-aK $AAPL $FB $BABA $TSLA $BAC $GOOG $INTC $GE $TWTR $AMZN	2 2	Retweet Retweeted		Like 2 Liked 2	/frugalis/status/551064455849979905
@i_Know_First @i_Know_First @i_Know_First @i_Know_First @i_Know_First	I Know First‏ @i_Know_First	2 Jan 2015	#invest,wallstreet	#wallstreet	Best Tech Stocks: Up To 14.12% Return In 14 Days http://ow.ly/GFtpI #invest #wallstreet $TSLA $AAPL	2 2	Retweet Retweeted		Like 2 Liked 2	/i_Know_First/status/551046570175913986
@OMillionaires @OMillionaires @OMillionaires @OMillionaires @OMillionaires	Option Millionaires‏ @OMillionaires	2 Jan 2015			Added some wkly $TSLA puts on this break down - death cross setting up on the daily ~ (still like long term)	1 2 2 4 4	Retweet 2 Retweeted 2		Like 4 Liked 4	/OMillionaires/status/551046185554051072
@CoryTV @CoryTV @CoryTV @CoryTV @CoryTV	Cory Johnson‏Verified account @CoryTV	2 Jan 2015			Elon Musk Tweets Then Deletes: 85D Range Than > Model S 85? http://bit.ly/1xAIt53 $TSLA	2 2 4 4	Retweet 2 Retweeted 2		Like 4 Liked 4	/CoryTV/status/551041945569861632
@AnthonyMaceroni @AnthonyMaceroni @AnthonyMaceroni @AnthonyMaceroni @AnthonyMaceroni	A. Maceroni 🍝‏ @AnthonyMaceroni	2 Jan 2015	#oil,Tesla	#Tesla	$TSLA has been diving since #oil began headed south. Where is the relationship? - Anyone who buys a #Tesla is not doing so to save on gas.	1 1 5 5	Retweet 1 Retweeted 1		Like 5 Liked 5	/AnthonyMaceroni/status/551037747444854784
@tastytradeninja @tastytradeninja @tastytradeninja @tastytradeninja @tastytradeninja	Mike Wells‏ @tastytradeninja	2 Jan 2015			@askslim $TSO reloaded long 1 wk. ago, winner. $TSLA reloaded short on Monday, going to be another winner. Slimmie hitting on all cylinders	1 1 2 2	Retweet 1 Retweeted 1		Like 2 Liked 2	/tastytradeninja/status/551035808451264513
@TNR_Gold @TNR_Gold @TNR_Gold @TNR_Gold @TNR_Gold	GEM Royalty 🌎 🔌 ⚒ TNR Gold Corp.‏ @TNR_Gold	2 Jan 2015			Powered By Lithium: Tesla Model S Review. https://lnkd.in/dSwfUPu $TSLA $LIT $ILHMF	2 2 3 3	Retweet 2 Retweeted 2		Like 3 Liked 3	/TNR_Gold/status/551035417458663424
@investingjungle @investingjungle @investingjungle @investingjungle @investingjungle	Investing Jungle‏ @investingjungle	2 Jan 2015			$TSLA Struggling to hold onto declining 20sma, gap support next target at 211.94 $kndi $gm $qqq $SPY http://stks.co/f1VMG	1 1	Retweet Retweeted		Like 1 Liked 1	/investingjungle/status/551031939201654785
@markbspiegel @markbspiegel @markbspiegel @markbspiegel @markbspiegel	Mark B. Spiegel‏ @markbspiegel	2 Jan 2015			Musk is prepping excuses for 1000+ Q4 $TSLA miss: Shipping port slowdown People awaiting D But REAL reason is "$100K niche car saturation"	1 2 2 4 4	Retweet 2 Retweeted 2		Like 4 Liked 4	/markbspiegel/status/550994270371737600
@TMFJMo @TMFJMo @TMFJMo @TMFJMo @TMFJMo	Jason A. Moser‏Verified account @TMFJMo	1 Jan 2015			Great company but I don't subscribe to Wall Street hype. RT @dr973 @TMFJMo Believe all this hype with $TSLA being "Wall Street's 2015 pick?"	3 3 3	Retweet Retweeted		Like 3 Liked 3	/TMFJMo/status/550849538756734978
@SeekingAlpha @SeekingAlpha @SeekingAlpha @SeekingAlpha @SeekingAlpha	Seeking Alpha‏ @SeekingAlpha	1 Jan 2015			Will Audi's Electric Q7 Cause Tesla's Model X Backlog To Evaporate? http://seekingalpha.com/article/2792435-will-audis-electric-q7-cause-teslas-model-x-backlog-to-evaporate?source=feed_f … $TSLA	1 4 4 2 2	Retweet 4 Retweeted 4		Like 2 Liked 2	/SeekingAlpha/status/550794682054098944
@ScoutingGW @ScoutingGW @ScoutingGW @ScoutingGW @ScoutingGW	Mr. Gee Dubayou‏ @ScoutingGW	1 Jan 2015	#bluechips		#bluechips like $TSLA, $AAPL, $DIS, $TWTR & NVO are great investments for your grandpa. I'll stick to $ECIG, $GWPH, and $ERBB, etc.	3 3	Retweet Retweeted		Like 3 Liked 3	/ScoutingGW/status/550793298357391360
@KerimaGreene @KerimaGreene @KerimaGreene @KerimaGreene @KerimaGreene	Kerima Greene‏ @KerimaGreene	1 Jan 2015			Elon Musk divorces wife again, this time giving her a $16M payday after getting $4M when they split two years before. Via @MailOnline $TSLA	1 1 1 1	Retweet 1 Retweeted 1		Like 1 Liked 1	/KerimaGreene/status/550550119527890944
@GaryThomson14 @GaryThomson14 @GaryThomson14 @GaryThomson14 @GaryThomson14	Gary Thomson‏ @GaryThomson14	31 Dec 2014			Happy 2015! $TSLA $VE $ORAN $HES $GEL $HBHC $CNI $BNS Weekly Review http://iknowfirst.com/know-first-review-december-31st-2014 … $SPY		Retweet Retweeted		Like Liked	/GaryThomson14/status/550526142256386050
@bobcatturner @bobcatturner @bobcatturner @bobcatturner @bobcatturner	Turner LaCas‏ @bobcatturner	31 Dec 2014			If At-Risk Companies Made New Year's Resolutions ... http://aol.it/1tq6p45 via @daily_finance $MCD $WMT $TSLA		Retweet Retweeted		Like Liked	/bobcatturner/status/550518877075955712
@caroltheva @caroltheva @caroltheva @caroltheva @caroltheva	Options Markets News‏ @caroltheva	31 Dec 2014	#Fibonacci		Using #Fibonacci for profitable exits http://bit.ly/FibRetrace $CMG $TSLA $BIDU		Retweet Retweeted		Like Liked	/caroltheva/status/550498394062733312
@BoardCentral @BoardCentral @BoardCentral @BoardCentral @BoardCentral	BoardCentral‏ @BoardCentral	31 Dec 2014			$TSLA "n some TSLA 235 weekly calls .76" on ADFN InvestorsHub message boards: http://bit.ly/1Bj9GXz		Retweet Retweeted		Like Liked	/BoardCentral/status/550486582646812674
@caroltheva @caroltheva @caroltheva @caroltheva @caroltheva	Options Markets News‏ @caroltheva	31 Dec 2014			Free course - Capital usage with Options http://bit.ly/CapiEffi $GLD $SLV $TSLA		Retweet Retweeted		Like Liked	/caroltheva/status/550480246634733568
@caroltheva @caroltheva @caroltheva @caroltheva @caroltheva	Options Markets News‏ @caroltheva	31 Dec 2014			Do you understand Option Greeks well http://bit.ly/OptGreek $NFLX $PCLN $TSLA		Retweet Retweeted		Like Liked	/caroltheva/status/550478771565113344
@dekhan1 @dekhan1 @dekhan1 @dekhan1 @dekhan1	박기홍 (David Park)‏ @dekhan1	31 Dec 2014			The Truth About Tesla's Gross Margin $TSLA http://www.seekingalpha.com/article/2790765		Retweet Retweeted		Like Liked	/dekhan1/status/550477964429647872
@BargainTrapper @BargainTrapper @BargainTrapper @BargainTrapper @BargainTrapper	Malia B‏ @BargainTrapper	31 Dec 2014			http://goo.gl/efUF0i <--- Amazing subscriber to Super_Trades - check out his profit chart!! $TVIX $BDR $AAPL $GOOG $FB $TSLA		Retweet Retweeted		Like Liked	/BargainTrapper/status/550473735606501376
@optionsangre @optionsangre @optionsangre @optionsangre @optionsangre	optionsangre‏ @optionsangre	31 Dec 2014			top trades (my acct) 2014 - $PCYC $NFLX $FB $TSLA $CNQR - CNQR RIP	2 2	Retweet Retweeted		Like 2 Liked 2	/optionsangre/status/550469294166134784
@teslaliving @teslaliving @teslaliving @teslaliving @teslaliving	Teslaliving‏ @teslaliving	31 Dec 2014	#Tesla		2014 - The year of the Model S http://wp.me/p4oQs3-jZ #Tesla @TeslaMotors $TSLA $SCTY @SolarCity @Teslaownerblog	1 1	Retweet Retweeted		Like 1 Liked 1	/teslaliving/status/550460156832522241
@petergo99037185 @petergo99037185 @petergo99037185 @petergo99037185 @petergo99037185	luckypete‏ @petergo99037185	31 Dec 2014			YR %, /-, $TSLA 47.85%, $FB 42.77%, $TWTR -43.64%, $AAPL 37.72%, $GLD -2.19%, $SLV -19.51%, Wti Crude $OIL -41.11%, @NG.1 NatGas -33.12%	1 1	Retweet Retweeted		Like 1 Liked 1	/petergo99037185/status/550459042787651584
@JorelLaraKalel @JorelLaraKalel @JorelLaraKalel @JorelLaraKalel @JorelLaraKalel	Clark Joseph Kent‏ @JorelLaraKalel	31 Dec 2014	#stocks		Top 10 searched #stocks of #2014 $AAPL $FB $BABA $TSLA $BAC $GOOG $INTC $GE $TWTR $AMZN http://stks.co/g1V5S http://stks.co/h1VAb	2 2	Retweet Retweeted		Like 2 Liked 2	/JorelLaraKalel/status/550447850857828352
@i_Know_First @i_Know_First @i_Know_First @i_Know_First @i_Know_First	I Know First‏ @i_Know_First	31 Dec 2014	#swingtrading,forecast,techstock	#forecast	Swing Trading: Up To 8.91% Return In 14 Days http://ow.ly/GDks0 #swingtrading #forecast #techstock $MWW $AAPL $TSLA	1 1	Retweet Retweeted		Like 1 Liked 1	/i_Know_First/status/550443807834402816
@ShowDreamCar @ShowDreamCar @ShowDreamCar @ShowDreamCar @ShowDreamCar	Car Pictures‏ @ShowDreamCar	31 Dec 2014			$GM $TSLA: Volkswagen Pushes 2014 Record Recall Tally Higher pic.twitter.com/WIIc1lW7hW @ProTradersNews http://growword.com/2015/01/01/0246.html … @theferrarifan	1 1	Retweet Retweeted		Like 1 Liked 1	/ShowDreamCar/status/550442977802207232
