# Supplementary material for: Measuring information flux between social media and stock prices with Transfer Entropy
Source: PLoS One. 2021 Sep 23;16(9):e0257686. doi: 10.1371/journal.pone.0257686 (PMC8459996; doi:10.1371/journal.pone.0257686)
Supplement: S1 Data — (ZIP) [file pone.0257686.s001.zip › DATA BASES/8.-TESLA/TESLA/dataminer (9).csv]

UserName	FullName	Date	First Hashtags	Alt Hashtags	Tweet (Message Text)	Retweets	Retweets (w/ Text)	Likes	Likes (w/ Text)	URL Path
@CNNBusiness @CNNBusiness @CNNBusiness @CNNBusiness @CNNBusiness	CNN Business‏Verified account @CNNBusiness	28 Dec 2014			The 7 most searched stocks: 7. Facebook $FB 6. Tesla $TSLA 5. Ford $F More: http://cnnmon.ie/1ErV2mu pic.twitter.com/jM3KRGJaHD	4 49 49 44 44	Retweet 49 Retweeted 49		Like 44 Liked 44	/CNNBusiness/status/549335030409879552
@SilviaAscarelli @SilviaAscarelli @SilviaAscarelli @SilviaAscarelli @SilviaAscarelli	Silvia Ascarelli‏Verified account @SilviaAscarelli	26 Dec 2014			A $TSLA will have a 400-mile range, and it's not the Model S http://www.marketwatch.com/story/tesla-upgrades-to-roadster-will-give-it-400-mile-range-2014-12-26 …pic.twitter.com/KyU1ACDVzS	26 26 20 20	Retweet 26 Retweeted 26		Like 20 Liked 20	/SilviaAscarelli/status/548566315121016832
@gilmoreport @gilmoreport @gilmoreport @gilmoreport @gilmoreport	Gilmo Report‏ @gilmoreport	18 Dec 2014			When we have SS targets like $SLCA go from 50 to 24 and $TSLA go from 259 to 193 you know the short game has gotten long in the tooth!	2 2 3 3	Retweet 2 Retweeted 2		Like 3 Liked 3	/gilmoreport/status/545585678487011328
@MovistarMX @MovistarMX @MovistarMX	Movistar México‏Verified account @MovistarMX	Jul 1			Todo cabe en un plan sabiéndolo acomodar, por eso hicimos este solo para ti.	27 36 36 173 173	Retweet 36 Retweeted 36		Like 173 Liked 173	/MovistarMX/status/1145718136987148295
@OpenOutcrier @OpenOutcrier @OpenOutcrier @OpenOutcrier @OpenOutcrier	Open Outcrier‏ @OpenOutcrier	29 Dec 2014			$TSLA just snuck into the green	2 2 2 2	Retweet 2 Retweeted 2		Like 2 Liked 2	/OpenOutcrier/status/549602716159201280
@MarketWatch @MarketWatch @MarketWatch @MarketWatch @MarketWatch	MarketWatch‏Verified account @MarketWatch	19 Dec 2014			Why $2 gas is no problem for $200-a-share Tesla: http://on.mktw.net/1z3HPHW $TSLA	1 19 19 16 16	Retweet 19 Retweeted 19		Like 16 Liked 16	/MarketWatch/status/546183744412213248
@CBOE @CBOE @CBOE @CBOE @CBOE	Cboe‏Verified account @CBOE	29 Dec 2014			Volume leaders @ CBOE: $AAPL $TSLA $TWTR $AMZN $GILD $C $BAC $NFLX $BMY	2 2 4 4	Retweet 2 Retweeted 2		Like 4 Liked 4	/CBOE/status/549667522358702080
@abnormalreturns @abnormalreturns @abnormalreturns @abnormalreturns @abnormalreturns	Tadas Viskanta‏ @abnormalreturns	31 Dec 2014			Wednesday links: complicated advice, market streaks and what finance-types learned in 2014. http://stks.co/j1V4b $SPY $VNQ $JO $TSLA $UUP	3 3	Retweet Retweeted		Like 3 Liked 3	/abnormalreturns/status/550380246952726529
@polar_cap @polar_cap @polar_cap @polar_cap @polar_cap	Brad Ginesin‏ @polar_cap	31 Dec 2014	#JustSaying		I use one word to describe the stock market: assumptions. To me, no two stocks epitomize assumptions more than $SCTY & $TSLA. #JustSaying	2 2 2 2 2	Retweet 2 Retweeted 2		Like 2 Liked 2	/polar_cap/status/550370674335039488
@MatthewHeimer @MatthewHeimer @MatthewHeimer @MatthewHeimer @MatthewHeimer	Matt Heimer‏Verified account @MatthewHeimer	31 Dec 2014			Who doesn't love falling gas prices? $TSLA investors, writes @BrettArends. @MarketWatchhttp://on.mktw.net/13SvI8m	9 41 41 40 40	Retweet 41 Retweeted 41		Like 40 Liked 40	/MatthewHeimer/status/550318746141986816
@paulvigna @paulvigna @paulvigna @paulvigna @paulvigna	Paul Vigna‏Verified account @paulvigna	31 Dec 2014			The real news today is that @elonmusk uses "for realz." $TSLA	1 1 5 5	Retweet 1 Retweeted 1		Like 5 Liked 5	/paulvigna/status/550298237270511616
@WrigleyTom @WrigleyTom @WrigleyTom @WrigleyTom @WrigleyTom	Tom Wrigley‏ @WrigleyTom	31 Dec 2014			$TSLA $WMB $MU $VMW Credit Suisse’s Top 4 Focus List Stock Picks for 2015http://247wallst.com/investing/2014/12/31/credit-suisses-top-4-focus-list-stock-picks-for-2015/#ixzz3NTyHoz1n …	1 2 2 4 4	Retweet 2 Retweeted 2		Like 4 Liked 4	/WrigleyTom/status/550284865162080258
@WrigleyTom @WrigleyTom @WrigleyTom @WrigleyTom @WrigleyTom	Tom Wrigley‏ @WrigleyTom	30 Dec 2014			$TSLA 225.71 $KNDI 13.23 China plans to extend green vehicle subsidies until 2020 http://english.anhuinews.com/system/2014/12/30/006640898.shtml …pic.twitter.com/1AXUXyG8lu	1 1 1 5 5	Retweet 1 Retweeted 1		Like 5 Liked 5	/WrigleyTom/status/549916488551759872
@BertelSchmitt @BertelSchmitt @BertelSchmitt @BertelSchmitt @BertelSchmitt	BertelSchmitt™ 🎩 🎩 🎩 🎩 🎩‏Verified account @BertelSchmitt	30 Dec 2014			China: Imported EVs may not apply for subsides. $TSLA http://finance.yahoo.com/news/china-plans-extend-green-vehicle-052445303.html …	2 2 2 2	Retweet 2 Retweeted 2		Like 2 Liked 2	/BertelSchmitt/status/549834404562882560
@RedDogT3 @RedDogT3 @RedDogT3 @RedDogT3 @RedDogT3	Scott Redler‏Verified account @RedDogT3	29 Dec 2014			Daily Recap: Prudent And Technical. A brief look back & ahead $spy $spx $qqq $iwm $aapl $fb $uso $xle $tsla $gpro http://www.t3live.com/articles/market-analysis/5286-dr122914.html …	3 3 3 8 8	Retweet 3 Retweeted 3		Like 8 Liked 8	/RedDogT3/status/549708711845847040
@ILCtsxv @ILCtsxv @ILCtsxv @ILCtsxv @ILCtsxv	InternationalLithium‏ @ILCtsxv	29 Dec 2014	#Tesla		2014: #Tesla Gigafactory: ”Elon Musk Can Convert the Unthinkable Into Reality.“ https://lnkd.in/dUCpkdp @elonmusk $TSLA $LIT	3 3 3 3	Retweet 3 Retweeted 3		Like 3 Liked 3	/ILCtsxv/status/549609583057334273
@vulken17 @vulken17 @vulken17 @vulken17 @vulken17	John Guerriero‏ @vulken17	29 Dec 2014			$WNTR ACQUIRES $72 MILLION IN ASSETS @ShareThis http://www.otcmarkets.com/stock/WNTR/news/WORLDWIDE-ACQUIRES--72-MILLION-IN-ASSETS?id=94370&b=y … $JNUG $night $scty $ecig $ajac $plkd $goog $tsla $ambs $aapl $vois	3 3	Retweet Retweeted		Like 3 Liked 3	/vulken17/status/549582091873435649
@BertelSchmitt @BertelSchmitt @BertelSchmitt @BertelSchmitt @BertelSchmitt	BertelSchmitt™ 🎩 🎩 🎩 🎩 🎩‏Verified account @BertelSchmitt	29 Dec 2014			$TSLA not alone: Cheap gas could wipe out diesel as well. Spread up to 80 cent. http://www.autonews.com/article/20141229/OEM06/312299984/diesels-premium-grows-shuffling-fuel-economy-math …	1 1 2 2	Retweet 1 Retweeted 1		Like 2 Liked 2	/BertelSchmitt/status/549491638842568704
@JustinPulitzer @JustinPulitzer @JustinPulitzer @JustinPulitzer @JustinPulitzer	Justin Pulitzer‏ @JustinPulitzer	28 Dec 2014			Weekend Review VIDEO: $SPY, $IWM, $QQQ, $AAPL, $BABA, $BIDU, $FB, $TWTR, $GILD, $GOOGL, $NFLX, $PCLN, $SWKS, $TSLA http://youtu.be/1Z4XHwg7Yc8	7 5 5 25 25	Retweet 5 Retweeted 5		Like 25 Liked 25	/JustinPulitzer/status/549391332889079808
@quantarb @quantarb @quantarb @quantarb @quantarb	Quantitude Capital‏ @quantarb	27 Dec 2014			Amazing arbitrage opportunity presented by $TSLA. Tesla will pay $4.90 per gallon of premium. pic.twitter.com/PV6GlsqAjV	3 3 2 2	Retweet 3 Retweeted 3		Like 2 Liked 2	/quantarb/status/548834283784503296
@HedgeMind @HedgeMind @HedgeMind @HedgeMind @HedgeMind	HedgeMind‏ @HedgeMind	26 Dec 2014			$TSLA Will Jamie Albertine, Stifel Equity, be the Henry Blodget of $TSLA? He just upgraded $TSLA's TGT to $400 today. http://bit.ly/1vx3Lcb	1 1 1 1	Retweet 1 Retweeted 1		Like 1 Liked 1	/HedgeMind/status/548658132818210817
@CNBCFastMoney @CNBCFastMoney @CNBCFastMoney @CNBCFastMoney @CNBCFastMoney	CNBC's Fast Money‏Verified account @CNBCFastMoney	26 Dec 2014			A special @CNBCFastMoney Friday starting in one minute - we've got someone who says Tesla going to $400/share - what do you think? $TSLA	10 3 3 5 5	Retweet 3 Retweeted 3		Like 5 Liked 5	/CNBCFastMoney/status/548598990020042752
@TeslaAgnostic @TeslaAgnostic @TeslaAgnostic @TeslaAgnostic @TeslaAgnostic	Realist‏ @TeslaAgnostic	26 Dec 2014			$tsla bad at math? 244 EPA range, 40-50% improvement acc. To press release means 344-366 not 400. @BertelSchmitt	1 3 3 2 2	Retweet 3 Retweeted 3		Like 2 Liked 2	/TeslaAgnostic/status/548589939177553921
@IBDinvestors @IBDinvestors @IBDinvestors @IBDinvestors @IBDinvestors	Investors.com‏Verified account @IBDinvestors	26 Dec 2014			See it for yourself: Tesla will demonstrate the new range with a nonstop drive from San Francisco to LA http://ibdn.uz/GsyT0 $TSLA	10 10 1 1	Retweet 10 Retweeted 10		Like 1 Liked 1	/IBDinvestors/status/548579072956461056
@Citibanamex @Citibanamex @Citibanamex	Citibanamex‏Verified account @Citibanamex	1h1 hour ago			Bajamos nuestras tasas para que encuentres esa casa cerca del parque y disfrutes de grandes momentos. Adquiérelo hoy o Amarra tu Tasa hasta por 12 meses. CAT 11.7% sin IVA. Informativo. Consulta requisitos de contratación y comisiones: https://bit.ly/30nsTKe pic.twitter.com/xzOC8l3GQL		Retweet Retweeted		Like Liked	/Citibanamex/status/1148358187059466240
@BertelSchmitt @BertelSchmitt @BertelSchmitt @BertelSchmitt @BertelSchmitt	BertelSchmitt™ 🎩 🎩 🎩 🎩 🎩‏Verified account @BertelSchmitt	26 Dec 2014			$TSLA Roadster upgrade no miracle: 31% improvement over 2008 tech. http://www.teslamotors.com/blog/roadster-30 …	2 2 2 2 2	Retweet 2 Retweeted 2		Like 2 Liked 2	/BertelSchmitt/status/548562564133572608
@AdamSinger @AdamSinger @AdamSinger @AdamSinger @AdamSinger	Adam Singer‏Verified account @AdamSinger	26 Dec 2014			Tesla's Roadster is getting an upgrade to nearly double its range: http://www.theverge.com/2014/12/26/7450365/tesla-roadster-upgrade-400-miles-range … $TSLA	1 5 5 3 3	Retweet 5 Retweeted 5		Like 3 Liked 3	/AdamSinger/status/548551591674925056
@scottbudman @scottbudman @scottbudman @scottbudman @scottbudman	scott budman‏Verified account @scottbudman	26 Dec 2014			Tesla: You'll be able "to drive the Roadster over 400 miles" in early 2015. $TSLA pic.twitter.com/TeIJsxWU6b	5 5 5 5	Retweet 5 Retweeted 5		Like 5 Liked 5	/scottbudman/status/548536564842643457
@Lebeaucarnews @Lebeaucarnews @Lebeaucarnews @Lebeaucarnews @Lebeaucarnews	Phil LeBeau‏Verified account @Lebeaucarnews	26 Dec 2014			NEW: $TSLA on impact of upgrades for Roadster model: "we can confidently drive the Roadster 3.0 over 400 miles."	1 4 4 5 5	Retweet 4 Retweeted 4		Like 5 Liked 5	/Lebeaucarnews/status/548535829518221312
@Lebeaucarnews @Lebeaucarnews @Lebeaucarnews @Lebeaucarnews @Lebeaucarnews	Phil LeBeau‏Verified account @Lebeaucarnews	26 Dec 2014			NEW: $TSLA plans new battery cells, aerodynamic upgrades for Roadster model to improve the car's range 40-50%	1 4 4 3 3	Retweet 4 Retweeted 4		Like 3 Liked 3	/Lebeaucarnews/status/548535584093118464
@Benzinga @Benzinga @Benzinga @Benzinga @Benzinga	Benzinga.com‏Verified account @Benzinga	26 Dec 2014			Elon Musk @elonmusk Takes To Twitter To Announce Tesla Upgrade $TSLA http://benzinga.com/z/5106417 pic.twitter.com/99EOwIpd2G	1 2 2 2 2	Retweet 2 Retweeted 2		Like 2 Liked 2	/Benzinga/status/548474193936154624
@WrigleyTom @WrigleyTom @WrigleyTom @WrigleyTom @WrigleyTom	Tom Wrigley‏ @WrigleyTom	24 Dec 2014			This proves Apple is the stock retail investors love most http://marketwatch.com/story/apple-is-the-stock-retail-investors-most-love-to-trade-or-hold-2014-12-24?link=sfmw … $AAPL $FB $TWR $SPY $TSLA $NFLXpic.twitter.com/jhOTULnjmJ	3 3 5 5	Retweet 3 Retweeted 3		Like 5 Liked 5	/WrigleyTom/status/547747088746823680
@SJosephBurns @SJosephBurns @SJosephBurns @SJosephBurns @SJosephBurns	Steve Burns‏ @SJosephBurns	23 Dec 2014	#Trading		Do bears drive electric cars? My recent $TSLA trade step by step http://newtraderu.com/2014/12/22/do-bears-drive-electric-cars/ … NEW POST My #Trading Blog	4 10 10	Retweet Retweeted		Like 10 Liked 10	/SJosephBurns/status/547521809982451712
@CBOE @CBOE @CBOE @CBOE @CBOE	Cboe‏Verified account @CBOE	23 Dec 2014			Actives on open @CBOE: $AAPL $GILD $AMZN $TSLA $TWTR$ $FB $TWTR $ZNGA	3 3 3 3	Retweet 3 Retweeted 3		Like 3 Liked 3	/CBOE/status/547401292717776896
@EdmondLococo @EdmondLococo @EdmondLococo @EdmondLococo @EdmondLococo	Edmond Lococo 罗孟德‏Verified account @EdmondLococo	20 Dec 2014	#Beijing,China	#China	My new punchbuggy is @TeslaMotors Punchbuggy white! In #Beijing #China $TSLA pic.twitter.com/5O3RIJctil	1 2 2 4 4	Retweet 2 Retweeted 2		Like 4 Liked 4	/EdmondLococo/status/546529346555748352
@rickjnewman @rickjnewman @rickjnewman @rickjnewman @rickjnewman	Rick Newman‏Verified account @rickjnewman	19 Dec 2014			Check in this time next year. You'll be poorer RT @jhoblik @raywert last chance to buy Tesla under 220. From now it will be over 300. $TSLA	2 2 2 2	Retweet 2 Retweeted 2		Like 2 Liked 2	/rickjnewman/status/546053664579006464
@ForbesTech @ForbesTech @ForbesTech @ForbesTech @ForbesTech	Forbes Tech‏Verified account @ForbesTech	17 Dec 2014			Morgan Stanley has cut its sales forecasts for the Tesla Model 3: http://onforb.es/1AcY49R $TSLA	1 5 5 8 8	Retweet 5 Retweeted 5		Like 8 Liked 8	/ForbesTech/status/545327575690915840
@MarketWatch @MarketWatch @MarketWatch @MarketWatch @MarketWatch	MarketWatch‏Verified account @MarketWatch	17 Dec 2014			One of Morgan Stanley's car analysts slashed his price target for $TSLA by 9.4%. http://on.mktw.net/1wG5EbL Photo/Gettypic.twitter.com/t3h1bekNSH	3 16 16 16 16	Retweet 16 Retweeted 16		Like 16 Liked 16	/MarketWatch/status/545320791022514176
@Bull_Line @Bull_Line @Bull_Line @Bull_Line @Bull_Line	Bull Line Associates‏ @Bull_Line	14 Dec 2014			How do you spend your Sunday?Here at Bull Line Associates we spend it preparing for the week ahead $AAPL $BABA $APO $CBST $NFLX $GPRO $TSLA	2 2 1 1	Retweet 2 Retweeted 2		Like 1 Liked 1	/Bull_Line/status/544193472333643777
@dstriddy @dstriddy @dstriddy @dstriddy @dstriddy	dstriddy‏ @dstriddy	13 Dec 2014			Rolled around town like a diplomat tonight thanks to @emotionchi & $TSLA	3 3 6 6	Retweet 3 Retweeted 3		Like 6 Liked 6	/dstriddy/status/543661822575140864
@MarketWatch @MarketWatch @MarketWatch @MarketWatch @MarketWatch	MarketWatch‏Verified account @MarketWatch	12 Dec 2014			Tesla shares saw their worst two weeks in more than a year http://trib.al/cVcves9 $TSLA pic.twitter.com/sPkRUT1Dme	4 34 34 8 8	Retweet 34 Retweeted 34		Like 8 Liked 8	/MarketWatch/status/543523529925599232
@slangwise @slangwise @slangwise @slangwise @slangwise	Shawn Langlois‏Verified account @slangwise	12 Dec 2014			It's been more than a year since $TSLA had a two-week stretch this bad. In other news, gas is getting cheaper http://on.mktw.net/1A0iS2k	5 7 7 7 7	Retweet 7 Retweeted 7		Like 7 Liked 7	/slangwise/status/543522773176299520
@business @business @business @business @business	Bloomberg‏Verified account @business	12 Dec 2014			Tesla's China president resigns after less than nine months http://bloom.bg/1Dn1BpM $TSLA pic.twitter.com/W0L3ZEeH8t	4 48 48 19 19	Retweet 48 Retweeted 48		Like 19 Liked 19	/business/status/543433929534210048
@z8angela @z8angela @z8angela @z8angela @z8angela	Angela Zhou‏ @z8angela	12 Dec 2014			Silver Lining in those beaten down names: $BABA could break out its descending channel soon; $GPRO bottomed; $TSLA selloff seems exhausted.	1 2 2 8 8	Retweet 2 Retweeted 2		Like 8 Liked 8	/z8angela/status/543431458741039104
@YahooFinance @YahooFinance @YahooFinance @YahooFinance @YahooFinance	Yahoo Finance‏Verified account @YahooFinance	11 Dec 2014			Would you buy a Tesla made for the masses? Ford is betting on it. $F $TSLA http://yhoo.it/1DgPla9	3 13 13 11 11	Retweet 13 Retweeted 13		Like 11 Liked 11	/YahooFinance/status/543161486471098369
@automobilemag @automobilemag @automobilemag @automobilemag @automobilemag	Automobile Magazine‏Verified account @automobilemag	11 Dec 2014	#Tesla		Here's what Audi, BMW, Mercedes-Benz, and Porsche are planning to take on #Tesla: http://automo.bi/1up70SG $TSLA pic.twitter.com/DhXvzwAjdp	10 10 11 11	Retweet 10 Retweeted 10		Like 11 Liked 11	/automobilemag/status/543076534244749313
@OptionsFlux @OptionsFlux @OptionsFlux @OptionsFlux @OptionsFlux	OptionsFlux‏ @OptionsFlux	11 Dec 2014			$TSLA OI CHANGES: Jun. 19, 2015 CALL 280.00 : +4.211 | Dec. 26, 2014 CALL 215.00 : +2.189 | Dec. 26, 2014 CALL 220.00 : +2.116 contracts	1 3 3 5 5	Retweet 3 Retweeted 3		Like 5 Liked 5	/OptionsFlux/status/543034620208766977
@YahooFinance @YahooFinance @YahooFinance @YahooFinance @YahooFinance	Yahoo Finance‏Verified account @YahooFinance	11 Dec 2014			Why Tesla's electric slide has just started http://yhoo.it/1BeZOOL $TSLA	8 8 8 8	Retweet 8 Retweeted 8		Like 8 Liked 8	/YahooFinance/status/543021866299195392
@MarketWatch @MarketWatch @MarketWatch @MarketWatch @MarketWatch	MarketWatch‏Verified account @MarketWatch	10 Dec 2014			Tesla registrations in the U.S. jumped 152% in October. http://on.mktw.net/1GkpvOV $TSLA pic.twitter.com/FaCkswMwQF	3 23 23 24 24	Retweet 23 Retweeted 23		Like 24 Liked 24	/MarketWatch/status/542780664295460864
@PeterGhostine @PeterGhostine @PeterGhostine @PeterGhostine @PeterGhostine	Peter Ghostine‏ @PeterGhostine	9 Dec 2014			$TSLA should stage a partial recovery, followerd by another down leg to well below 200.	1 5 5 9 9	Retweet 5 Retweeted 5		Like 9 Liked 9	/PeterGhostine/status/542475052323995648
@MarketWatch @MarketWatch @MarketWatch @MarketWatch @MarketWatch	MarketWatch‏Verified account @MarketWatch	9 Dec 2014			The latest $TSLA reversal pattern warns of a further 25% drop to the lowest level since Jan. http://on.mktw.net/1yz3fwp pic.twitter.com/qLwhkqkOba	8 8 2 2	Retweet 8 Retweeted 8		Like 2 Liked 2	/MarketWatch/status/542455177656008705
@Street_Insider @Street_Insider @Street_Insider @Street_Insider @Street_Insider	Streetinsider.com‏ @Street_Insider	9 Dec 2014			Short Interest Rises in $AAPL and $TSLA, $BBRY Sees Big Jump; Short Interest Falls in $FB, $GOOG, $GPRO, $NFLX (more) http://stks.co/s17YB	10 10 6 6	Retweet 10 Retweeted 10		Like 6 Liked 6	/Street_Insider/status/542441736492941312
@m_cof @m_cof @m_cof @m_cof @m_cof	Michelle Coffey‏Verified account @m_cof	9 Dec 2014			Tesla stock chart warns of a further 25% drop http://on.mktw.net/1yx5up7 $TSLA pic.twitter.com/DttsHjsIQX	3 31 31 15 15	Retweet 31 Retweeted 31		Like 15 Liked 15	/m_cof/status/542417109754458112
@The_Real_Fly @The_Real_Fly @The_Real_Fly @The_Real_Fly @The_Real_Fly	The_Real_Fly‏ @The_Real_Fly	9 Dec 2014			When gasoline hits 1.00 per gallon, who will buy an overpriced $tsla?	7 4 4 7 7	Retweet 4 Retweeted 4		Like 7 Liked 7	/The_Real_Fly/status/542306882799804417
@StockTwits @StockTwits @StockTwits @StockTwits @StockTwits	StockTwits‏Verified account @StockTwits	8 Dec 2014			This chart shows the incredible story of Tesla's share price vs. crude oil -> http://stks.co/p17cK $TSLA $CL_F	2 15 15 4 4	Retweet 15 Retweeted 15		Like 4 Liked 4	/StockTwits/status/542129659304218624
@KanjTrader @KanjTrader @KanjTrader @KanjTrader @KanjTrader	Kanj Trader‏ @KanjTrader	8 Dec 2014			50% Discount on Trading DVDs. My recommendation: Textbook Trading & Tandem Trader from @InvestorsLive $TWTR $FB $TSLA http://profit.ly/sales/gravy?aff=4626 …	2 2 3 3	Retweet 2 Retweeted 2		Like 3 Liked 3	/KanjTrader/status/542112048776089600
@MarketWatch @MarketWatch @MarketWatch @MarketWatch @MarketWatch	MarketWatch‏Verified account @MarketWatch	8 Dec 2014			$TSLA just suffered its first seven-session losing streak since January 2013 http://on.mktw.net/1yuedby pic.twitter.com/gO7ZSFaKgj	1 14 14 5 5	Retweet 14 Retweeted 14		Like 5 Liked 5	/MarketWatch/status/542103370572787712
@HCPG @HCPG @HCPG @HCPG @HCPG	HCPG‏ @HCPG	8 Dec 2014			wonder how much the price of oil will affect $TSLA sales -- think more ppl buy $TSLA because of the quality of the driving experience	2 3 3 4 4	Retweet 3 Retweeted 3		Like 4 Liked 4	/HCPG/status/542064781780189184
@ZorTrades @ZorTrades @ZorTrades @ZorTrades @ZorTrades	Frank Zorrilla‏ @ZorTrades	8 Dec 2014			i don't own $TSLA but someone in the market for a tesla is not because of high or low oil prices	3 7 7 9 9	Retweet 7 Retweeted 7		Like 9 Liked 9	/ZorTrades/status/542030510088679424
@StockTwits @StockTwits @StockTwits @StockTwits @StockTwits	StockTwits‏Verified account @StockTwits	8 Dec 2014			Tesla is approaching its lowest levels in over 5 months. Currently -4%. Top trending ticker -> http://stks.co/s177X $TSLA	8 8 4 4	Retweet 8 Retweeted 8		Like 4 Liked 4	/StockTwits/status/542025680578682882
@Lebeaucarnews @Lebeaucarnews @Lebeaucarnews @Lebeaucarnews @Lebeaucarnews	Phil LeBeau‏Verified account @Lebeaucarnews	8 Dec 2014			$TSLA shares drop below 200 day moving avg. falling to $222. @carlquintanilla @SquawkStreet	2 10 10 5 5	Retweet 10 Retweeted 10		Like 5 Liked 5	/Lebeaucarnews/status/541964778378657794
@chessNwine @chessNwine @chessNwine @chessNwine @chessNwine	Chess‏ @chessNwine	7 Dec 2014			Weekend Market Film Session 12/07/14 {Video} http://stks.co/d1Kl2 $KRE $TSLA $UGAZ $USO $XLF	5 5 6 6	Retweet 5 Retweeted 5		Like 6 Liked 6	/chessNwine/status/541759898472558592
@StockTwits @StockTwits @StockTwits @StockTwits @StockTwits	StockTwits‏Verified account @StockTwits	7 Dec 2014			This is how a Tesla Supercharger station looks in a London parking garage -> http://stks.co/q16xx $TSLA	2 12 12 14 14	Retweet 12 Retweeted 12		Like 14 Liked 14	/StockTwits/status/541740470926589953
@JustinPulitzer @JustinPulitzer @JustinPulitzer @JustinPulitzer @JustinPulitzer	Justin Pulitzer‏ @JustinPulitzer	7 Dec 2014			Weekend Video: $SPY, $IWM, $QQQ, $AAPL, $BABA, $BIDU, $FB, $TWTR, $GILD, $GOOGL, $PCLN, $SBUX, $TASR, $TSLA, $MBLYhttp://youtu.be/UVoNYjC6Gt8	4 5 5 12 12	Retweet 5 Retweeted 5		Like 12 Liked 12	/JustinPulitzer/status/541736494483136512
@MelissaLeeCNBC @MelissaLeeCNBC @MelissaLeeCNBC @MelissaLeeCNBC @MelissaLeeCNBC	Melissa Lee‏Verified account @MelissaLeeCNBC	5 Dec 2014			Another down day for oil, another down day for $TSLA. TSLA -12% since 11/14, testing 200 DMA	2 6 6 7 7	Retweet 6 Retweeted 6		Like 7 Liked 7	/MelissaLeeCNBC/status/540943833006342144
@bespokeinvest @bespokeinvest @bespokeinvest @bespokeinvest @bespokeinvest	Bespoke‏ @bespokeinvest	5 Dec 2014			Tech momo names continue to act poorly in this tape. $AMZN, $PCLN, $TSLA, $LNKD, $CMG, $GOOGL, $TWTR, $CRM, $GPRO, $PANW all down today.	2 9 9 9 9	Retweet 9 Retweeted 9		Like 9 Liked 9	/bespokeinvest/status/540927570389532673
@traderstewie @traderstewie @traderstewie @traderstewie @traderstewie	traderstewie‏ @traderstewie	5 Dec 2014			RT @traderstewie: I'm thinking below $225.50 and $TSLA could catch some more downside momo <<-- earlier $TSLA tweet	1 1 1 6 6	Retweet 1 Retweeted 1		Like 6 Liked 6	/traderstewie/status/540909514749669376
@BigProfitTrader @BigProfitTrader @BigProfitTrader @BigProfitTrader @BigProfitTrader	Mike Mathew‏ @BigProfitTrader	5 Dec 2014	#thecoachsroster		Big profit week in chat $AAPL $TSLA $AMZN $NFLX $V $GS $TWTR $FB $LNKD http://www.winningstockcoach.com #thecoachsroster	7 7 5 5	Retweet 7 Retweeted 7		Like 5 Liked 5	/BigProfitTrader/status/540883292036145152
@MarketWatch @MarketWatch @MarketWatch @MarketWatch @MarketWatch	MarketWatch‏Verified account @MarketWatch	4 Dec 2014			$TSLA is up 52% this year but has since fallen 21% from an intraday high of $291.42 on Sept. 4 http://on.mktw.net/15QPFxN pic.twitter.com/7Yoq1vc7zM	1 19 19 8 8	Retweet 19 Retweeted 19		Like 8 Liked 8	/MarketWatch/status/540687899700641792
@MarketWatch @MarketWatch @MarketWatch @MarketWatch @MarketWatch	MarketWatch‏Verified account @MarketWatch	4 Dec 2014			$TSLA closed below its 200-day average for 3 days & its 50-day moving average is headed south. http://on.mktw.net/1zphbv8 pic.twitter.com/YW3lImVxL9	13 13 4 4	Retweet 13 Retweeted 13		Like 4 Liked 4	/MarketWatch/status/540572261506617344
@mattkrantz @mattkrantz @mattkrantz @mattkrantz @mattkrantz	Matt Krantz‏Verified account @mattkrantz	4 Dec 2014			Tesla sagging: 14 top stock gains melt away (Photo: Flickr via Bing): http://usat.ly/1vQNW3Q $tsla pic.twitter.com/Nuz92GKFXA	3 3 5 5	Retweet 3 Retweeted 3		Like 5 Liked 5	/mattkrantz/status/540559642393595907
@WSJ @WSJ @WSJ @WSJ @WSJ	The Wall Street Journal‏Verified account @WSJ	3 Dec 2014			The best and worst-performing actively traded stocks of 2014: http://on.wsj.com/15O6NUT $TSLA $FB $YHOO	2 41 41 20 20	Retweet 41 Retweeted 41		Like 20 Liked 20	/WSJ/status/540261231794597890
@MarketWatch @MarketWatch @MarketWatch @MarketWatch @MarketWatch	MarketWatch‏Verified account @MarketWatch	3 Dec 2014			$TSLA fell 1.2%, and has now lost 20% since it closed at a record high of $286.04 on Sept. 4. http://on.mktw.net/1I0SXNF pic.twitter.com/fcpCd41jZ2	13 13 9 9	Retweet 13 Retweeted 13		Like 9 Liked 9	/MarketWatch/status/540234031431163904
@YahooFinance @YahooFinance @YahooFinance @YahooFinance @YahooFinance	Yahoo Finance‏Verified account @YahooFinance	3 Dec 2014			Tesla beats Porsche, says @ConsumerReports http://yhoo.it/1FMP378 $TSLA pic.twitter.com/KS3pHyZuVm	4 21 21 9 9	Retweet 21 Retweeted 21		Like 9 Liked 9	/YahooFinance/status/540231766838358017
@z8angela @z8angela @z8angela @z8angela @z8angela	Angela Zhou‏ @z8angela	3 Dec 2014	#Warned		As $SPX chops near its yr high, momentum names weakened w/ many in red & near recent lows: $PCLN $NFLX $TSLA #Warnedpic.twitter.com/GRgIoJpps4	1 6 6 8 8	Retweet 6 Retweeted 6		Like 8 Liked 8	/z8angela/status/540178134877081600
@delanman @delanman @delanman @delanman @delanman	delanman‏ @delanman	2 Dec 2014	#Tesla		We all carry wax and polishing cloths. Hit one on each charge. #Tesla @TeslaMotors $tsla pic.twitter.com/nSffzxuElQ	6 5 5 21 21	Retweet 5 Retweeted 5		Like 21 Liked 21	/delanman/status/539851832953438209
@IBDinvestors @IBDinvestors @IBDinvestors @IBDinvestors @IBDinvestors	Investors.com‏Verified account @IBDinvestors	1 Dec 2014			Tesla Among 5 Tech Stocks Breaking This Key Resistance Level http://ow.ly/Fbiuo $TSLA $YY $Z $BABA $AMZNpic.twitter.com/91q1yDxfAd	8 8 8 8	Retweet 8 Retweeted 8		Like 8 Liked 8	/IBDinvestors/status/539533591571881984
@YahooFinance @YahooFinance @YahooFinance @YahooFinance @YahooFinance	Yahoo Finance‏Verified account @YahooFinance	30 Nov 2014	#cars		That one time @jayleno met up with @michaelsantoli to talk Tesla http://yhoo.it/1vjZHj0 $TSLA #cars	1 6 6 5 5	Retweet 6 Retweeted 6		Like 5 Liked 5	/YahooFinance/status/539229302286745600
@YahooFinance @YahooFinance @YahooFinance @YahooFinance @YahooFinance	Yahoo Finance‏Verified account @YahooFinance	29 Nov 2014			Jay Leno hopes Tesla's critics are wrong http://yhoo.it/1C5kfSs $TSLA	1 4 4 4 4	Retweet 4 Retweeted 4		Like 4 Liked 4	/YahooFinance/status/538649008747851776
@kirillklip @kirillklip @kirillklip @kirillklip @kirillklip	Kirill Klip 🌎 🔥#rEVolution 🎸‏ @kirillklip	28 Nov 2014	#Tesla		Elon Musk: "Everything will be fully electric, except for Rockets!" http://lnkd.in/dnB8Vt4 @elonmusk $TSLA #Teslapic.twitter.com/Mo1kfref4j	4 18 18 12 12	Retweet 18 Retweeted 18		Like 12 Liked 12	/kirillklip/status/538408997276364800
@markbspiegel @markbspiegel @markbspiegel @markbspiegel @markbspiegel	Mark B. Spiegel‏ @markbspiegel	28 Nov 2014			$TSLA "BMW’s ‘Tesla-killer’ – first ride in the new Power eDrive plug-in hybrid" http://www.autocar.co.uk/car-news/new-cars/bmw-s-tesla-killer-first-ride-new-power-edrive-plug-hybrid …	1 3 3 2 2	Retweet 3 Retweeted 3		Like 2 Liked 2	/markbspiegel/status/538385643651751936
@LaMonicaBuzz @LaMonicaBuzz @LaMonicaBuzz @LaMonicaBuzz @LaMonicaBuzz	Paul R. La Monica‏Verified account @LaMonicaBuzz	28 Nov 2014			Cheaper gas. Good news for Detroit. But not for Elon Musk? $GM up 4% today. $TSLA down 2%.	1 4 4 4 4	Retweet 4 Retweeted 4		Like 4 Liked 4	/LaMonicaBuzz/status/538380008608108544
@MovistarMX @MovistarMX @MovistarMX	Movistar México‏Verified account @MovistarMX	Jul 1			Si todavía no tienes plan, ¡felicidades! Lo acabas de encontrar	44 34 34 249 249	Retweet 34 Retweeted 34		Like 249 Liked 249	/MovistarMX/status/1145718002488401921
@RANsquawk @RANsquawk @RANsquawk @RANsquawk @RANsquawk	RANsquawk‏Verified account @RANsquawk	28 Nov 2014			Will Tesla capitalise on the fall in crude prices by producing a gas fuelled car?! $TSLA down 1.4% ahead of the open but Ford $F up 1.0%!	3 3 5 5	Retweet 3 Retweeted 3		Like 5 Liked 5	/RANsquawk/status/538303539320467457
@TNR_Gold @TNR_Gold @TNR_Gold @TNR_Gold @TNR_Gold	GEM Royalty 🌎 🔌 ⚒ TNR Gold Corp.‏ @TNR_Gold	27 Nov 2014	#Gigafactory		.@elonmusk has shown the way and that the Lithium Technology is here: #Gigafactory Video http://lnkd.in/dmYXiF7 $TSLA $LIT	2 2 4 4	Retweet 2 Retweeted 2		Like 4 Liked 4	/TNR_Gold/status/538049646711799808
@YahooFinance @YahooFinance @YahooFinance @YahooFinance @YahooFinance	Yahoo Finance‏Verified account @YahooFinance	26 Nov 2014			Jay Leno hopes Tesla's critics are wrong http://yhoo.it/1uwAGwW $TSLA	10 10 1 1	Retweet 10 Retweeted 10		Like 1 Liked 1	/YahooFinance/status/537567326313664512
@seeitmarket @seeitmarket @seeitmarket @seeitmarket @seeitmarket	See It Market‏ @seeitmarket	24 Nov 2014			New Post - "Ford Stock Nearing 2 Important Price Levels" http://www.seeitmarket.com/ford-stock-f-nearing-2-important-price-levels-13903/ … by @andrewnyquist | $F $GM $TM $TSLA	2 2 2 2	Retweet 2 Retweeted 2		Like 2 Liked 2	/seeitmarket/status/536971220311621632
@jbooton @jbooton @jbooton @jbooton @jbooton	Jennifer Booton‏Verified account @jbooton	24 Nov 2014			Ha, this is great. 4 gems that have come out of @elonmusk's mouth: http://on.mktw.net/1FjKvXn $TSLA pic.twitter.com/6pGsnQmZl1 T/H @ClaudiaAssisMW	3 3 8 8	Retweet 3 Retweeted 3		Like 8 Liked 8	/jbooton/status/536931536416034816
@FortuneMagazine @FortuneMagazine @FortuneMagazine @FortuneMagazine @FortuneMagazine	FORTUNE‏Verified account @FortuneMagazine	24 Nov 2014			Are @BMW and @TeslaMotors about to team up? http://for.tn/15e2OAA $TSLA	18 18 6 6	Retweet 18 Retweeted 18		Like 6 Liked 6	/FortuneMagazine/status/536922203154305024
@OpenOutcrier @OpenOutcrier @OpenOutcrier @OpenOutcrier @OpenOutcrier	Open Outcrier‏ @OpenOutcrier	24 Nov 2014			$TSLA Hearing may have an undisclosed SEC probe http://stks.co/a1Hgq	6 6 3 3	Retweet 6 Retweeted 6		Like 3 Liked 3	/OpenOutcrier/status/536891412663394304
@FortuneMagazine @FortuneMagazine @FortuneMagazine @FortuneMagazine @FortuneMagazine	FORTUNE‏Verified account @FortuneMagazine	24 Nov 2014			Tesla says it’s in talks with BMW over batteries, parts http://for.tn/1xM2y6q $TSLA	1 10 10 9 9	Retweet 10 Retweeted 10		Like 9 Liked 9	/FortuneMagazine/status/536889527949074432
@getinsidetesla @getinsidetesla @getinsidetesla @getinsidetesla @getinsidetesla	[ Tesla News ]‏ @getinsidetesla	23 Nov 2014			Tesla's billion dollar factory will generate enough batteries for 500,000 cars. https://www.inside.com/tesla/u4nff/teslas-billion-dollar-factory-will-generate-enough?utm_source=twitter.com&utm_medium=twitterhandle&utm_campaign=@getinsidetesla … $tsla pic.twitter.com/00wMfxXFPf	7 7 8 8	Retweet 7 Retweeted 7		Like 8 Liked 8	/getinsidetesla/status/536632231926583296
@YahooFinance @YahooFinance @YahooFinance @YahooFinance @YahooFinance	Yahoo Finance‏Verified account @YahooFinance	23 Nov 2014			Ford CEO: We're making a 'Tesla' for the masses http://yhoo.it/1xJRcB2 $F $TSLA	1 14 14 6 6	Retweet 14 Retweeted 14		Like 6 Liked 6	/YahooFinance/status/536479863444893696
@Taarriqq @Taarriqq @Taarriqq @Taarriqq @Taarriqq	Institutional_flow‏ @Taarriqq	22 Nov 2014			$BABA $GPRO $TSLA $FB $TWTR $SPY $QQQ $VXX $PXD $MPEL $CRM $WYNN How we traded with institutionals, plz sharehttps://www.youtube.com/watch?v=n4A5LbEsUSA&feature=youtu.be …	3 4 4 7 7	Retweet 4 Retweeted 4		Like 7 Liked 7	/Taarriqq/status/536219337150201856
@FciscoDAnconia @FciscoDAnconia @FciscoDAnconia @FciscoDAnconia @FciscoDAnconia @elonmusk	Francisco d'Anconia‏ @FciscoDAnconia	21 Nov 2014			@elonmusk you dont have to tweet or write a blog every day your stock goes down. Relax... $tsla	2 6 6	Retweet Retweeted		Like 6 Liked 6	/FciscoDAnconia/status/535906654450376704
@z8angela @z8angela @z8angela @z8angela @z8angela	Angela Zhou‏ @z8angela	21 Nov 2014			$SPY has been fading its exhaustion gap on high vol since the open, a potential reversal signal. $TSLA $AMZN $BITApic.twitter.com/gU09aPt2QY	4 4 4 8 8	Retweet 4 Retweeted 4		Like 8 Liked 8	/z8angela/status/535851575387119616
@tonetoatlanta @tonetoatlanta @tonetoatlanta @tonetoatlanta @tonetoatlanta	ToNeTo Atlanta‏ @tonetoatlanta	21 Nov 2014			Tesla will reportedly open by noon today at Lenox Square $tsla pic.twitter.com/dM5CS0Q6C8	3 4 4 2 2	Retweet 4 Retweeted 4		Like 2 Liked 2	/tonetoatlanta/status/535818834540654593
@MarketWatch @MarketWatch @MarketWatch @MarketWatch @MarketWatch	MarketWatch‏Verified account @MarketWatch	20 Nov 2014			$TSLA is looking at entering the India car market and selling its upcoming mass-market sedan http://on.mktw.net/1uWU2QN pic.twitter.com/nnLowAcSCY	1 14 14 5 5	Retweet 14 Retweeted 14		Like 5 Liked 5	/MarketWatch/status/535470162846449665
@StockTwits @StockTwits @StockTwits @StockTwits @StockTwits	StockTwits‏Verified account @StockTwits	19 Nov 2014			Morgan Stanley has dropped a huge downgrade on $TSLA. They cut their 2015 Model X delivery estimates by 10,000 units http://stks.co/e1Gv3	1 18 18 11 11	Retweet 18 Retweeted 18		Like 11 Liked 11	/StockTwits/status/535063458124152832
@markflowchatter @markflowchatter @markflowchatter @markflowchatter @markflowchatter	Marc Lehman‏ @markflowchatter	19 Nov 2014			Morgan Stanley slashing $TSLA 2015 EPS, cutting #'s to $2.45 from $4.39 way below consensus of $2.99	1 6 6 7 7	Retweet 6 Retweeted 6		Like 7 Liked 7	/markflowchatter/status/535039161645137920
@OMillionaires @OMillionaires @OMillionaires @OMillionaires @OMillionaires	Option Millionaires‏ @OMillionaires	19 Nov 2014			$TSLA 2015 Model X forecasts cut to 5K from 15K at $MS keeps at Overweight	1 1 3 3	Retweet 1 Retweeted 1		Like 3 Liked 3	/OMillionaires/status/535038206136553472
@HedgeyeRetail @HedgeyeRetail @HedgeyeRetail @HedgeyeRetail @HedgeyeRetail	Brian McGough‏ @HedgeyeRetail	19 Nov 2014			Did Morgan Stanley just lower '15 $TSLA EPS by 44% to $2.45? Calling for 16% miss? But still Overweight w 26% upside to $320 target?	1 2 2 5 5	Retweet 2 Retweeted 2		Like 5 Liked 5	/HedgeyeRetail/status/535035809582559232
@MarketWatch @MarketWatch @MarketWatch @MarketWatch @MarketWatch	MarketWatch‏Verified account @MarketWatch	18 Nov 2014			Launch delays of $TSLA's SUV, the Model X, could be tied to the car's falcon-style doors: http://on.mktw.net/1p09hrr pic.twitter.com/IR7YRinYUu	2 19 19 17 17	Retweet 19 Retweeted 19		Like 17 Liked 17	/MarketWatch/status/534867022300348417
@WallStCynic @WallStCynic @WallStCynic @WallStCynic @WallStCynic	Diogenes‏ @WallStCynic	18 Nov 2014			The Mystery of 12,000 Missing Teslas: Overseas Boom or Waning U.S. Demand? - Businessweek $TSLA http://mobile.businessweek.com/articles/2014-11-17/mystery-of-12-000-missing-teslas-overseas-boom-waning-us-demand …	2 2 4 4	Retweet 2 Retweeted 2		Like 4 Liked 4	/WallStCynic/status/534859589096054784
@usatodaytech @usatodaytech @usatodaytech @usatodaytech @usatodaytech	USA TODAY Tech‏Verified account @usatodaytech	18 Nov 2014			Tesla’s 'falcon doors' are delaying SUV, says Morgan Stanley $TSLA http://www.usatoday.com/story/money/cars/2014/11/18/tesla-model-x-doors/19221981/ …pic.twitter.com/IC1hefMub2	6 6 3 3	Retweet 6 Retweeted 6		Like 3 Liked 3	/usatodaytech/status/534778672193212416
@ILCtsxv @ILCtsxv @ILCtsxv @ILCtsxv @ILCtsxv	InternationalLithium‏ @ILCtsxv	18 Nov 2014	#Lithium		Ganfeng partnership is the very important step for International #Lithium http://lnkd.in/dmEa9_N $ILHMF $ILC.v $LIT $TSLA $KNDI	2 2 3 3	Retweet 2 Retweeted 2		Like 3 Liked 3	/ILCtsxv/status/534772103921541121
@ILCtsxv @ILCtsxv @ILCtsxv @ILCtsxv @ILCtsxv	InternationalLithium‏ @ILCtsxv	18 Nov 2014	#Lithium		International #Lithium has two active J/V programs with Ganfeng Lithium http://lnkd.in/d8yP-uY $TRRXF $ILHFM $LIT $TSLA $KNDI	2 2 3 3	Retweet 2 Retweeted 2		Like 3 Liked 3	/ILCtsxv/status/534772010644439040
@OMillionaires @OMillionaires @OMillionaires @OMillionaires @OMillionaires	Option Millionaires‏ @OMillionaires	18 Nov 2014			Last time $SCTY chart looked like it does now, it ran from $53 to $68 in two days : http://vimeo.com/98469140 $TSLA $SUNE $SPWR	2 2 7 7	Retweet 2 Retweeted 2		Like 7 Liked 7	/OMillionaires/status/534724510302609408
@RedDogT3 @RedDogT3 @RedDogT3 @RedDogT3 @RedDogT3	Scott Redler‏Verified account @RedDogT3	17 Nov 2014			Daily Recap: Divergences Starting to Add Up. Video recap & look ahead. $spy $qqq $iwm $aapl $baba $gld $slv $tsla http://www.t3live.com/articles/market-analysis/5204-dr111714.html …	2 6 6 10 10	Retweet 6 Retweeted 6		Like 10 Liked 10	/RedDogT3/status/534491553574973440
@Lake_Avenue @Lake_Avenue @Lake_Avenue @Lake_Avenue @Lake_Avenue	Lake Ave Financial‏ @Lake_Avenue	17 Nov 2014	#Ford,Tesla,tech,innovation	#Tesla	#Ford CEO: We're making a 'Tesla' for the masses. http://finance.yahoo.com/news/ford-ceo--we-re-making-a-tesla-for-the-masses-145008802.html?soc_src=mediacontentstory&soc_trk=tw … #Tesla $F $TSLA #tech #innovation	1 1 4 4	Retweet 1 Retweeted 1		Like 4 Liked 4	/Lake_Avenue/status/534480881860112385
@MParekh @MParekh @MParekh @MParekh @MParekh	Michael Parekh‏ @MParekh	17 Nov 2014	#Tesla,Toyota	#Toyota	Beyond #Tesla: "#Toyota's hydrogen fuel cell car in 2016". The Mirai, 300m range, refueled in <5 minutes. http://stks.co/s12A3 $TM $TSLA	1 1 1 4 4	Retweet 1 Retweeted 1		Like 4 Liked 4	/MParekh/status/534364525043003392
@JustinPulitzer @JustinPulitzer @JustinPulitzer @JustinPulitzer @JustinPulitzer	Justin Pulitzer‏ @JustinPulitzer	17 Nov 2014			My Weekend Update VIDEO: $SPY, $QQQ, $IWM, $AAPL, $AMZN, $BABA, $YHOO, $FB, $TWTR, $GOOGL, $KMI, $LULU, $NFLX, $TSLA http://youtu.be/d5r4U_yHc1s	5 5 8 8	Retweet 5 Retweeted 5		Like 8 Liked 8	/JustinPulitzer/status/534349581933625344
@PaulJSingh @PaulJSingh @PaulJSingh @PaulJSingh @PaulJSingh	Paul J. Singh‏ @PaulJSingh	14 Nov 2014			Review $BITA trade & 5 stocks to watch $TSLA, $GPRO, $BABA . . .http://bit.ly/1xzuuJn	1 2 2 3 3	Retweet 2 Retweeted 2		Like 3 Liked 3	/PaulJSingh/status/533434945042386944
@MiningAssets @MiningAssets @MiningAssets @MiningAssets @MiningAssets	Mining HardAssets‏ @MiningAssets	14 Nov 2014	#Lithium		Find out about International #Lithium Latest deals with Ganfeng Lithium http://lnkd.in/dkT32iM $ILHMF $LIT $KNDI $TSLA	3 3 3 3	Retweet 3 Retweeted 3		Like 3 Liked 3	/MiningAssets/status/533361179033620480
@canuck2usa @canuck2usa @canuck2usa @canuck2usa @canuck2usa	CtheLightTrading‏ @canuck2usa	13 Nov 2014			I'm checking out $TSLA --> below today's low in the morning I'm short pic.twitter.com/2yWEWHoPBx	2 2 2 5 5	Retweet 2 Retweeted 2		Like 5 Liked 5	/canuck2usa/status/533041221942657025
@TNR_Gold @TNR_Gold @TNR_Gold @TNR_Gold @TNR_Gold	GEM Royalty 🌎 🔌 ⚒ TNR Gold Corp.‏ @TNR_Gold	13 Nov 2014	#Lithium,China	#China	#Lithium Drive: #China’s Electric Vehicle Output Grows Fivefold. http://lnkd.in/dFaHvWS $ILHMF $LIT $KNDI $TSLA	4 4 2 2	Retweet 4 Retweeted 4		Like 2 Liked 2	/TNR_Gold/status/532956437685993472
@PhilipEtienne @PhilipEtienne @PhilipEtienne @PhilipEtienne @PhilipEtienne	Voltaire‏ @PhilipEtienne	13 Nov 2014			Love seeing HF manager who passed on series A of $TSLA at $1.50 tweet about it 6x a day at $250 - for this alone I fucking love Twitter!	2 3 3 6 6	Retweet 3 Retweeted 3		Like 6 Liked 6	/PhilipEtienne/status/532896733404336129
@FoxBusiness @FoxBusiness @FoxBusiness @FoxBusiness @FoxBusiness	FOX Business‏Verified account @FoxBusiness	11 Nov 2014			Tesla aims to win a battle between supply and demand: http://fxn.ws/1yuzazq via @MatthewRocco $TSLA	3 30 30 25 25	Retweet 30 Retweeted 30		Like 25 Liked 25	/FoxBusiness/status/532359781160599552
@LikeFolio @LikeFolio @LikeFolio @LikeFolio @LikeFolio	LikeFolio‏ @LikeFolio	11 Nov 2014			Every tweet @elonmusk has posted about Tesla this year, plotted on a $TSLA stock chart: http://likefolio.com/s/TSLA/elonmusk/past_year/brands_cashtag …	6 6 3 3	Retweet 6 Retweeted 6		Like 3 Liked 3	/LikeFolio/status/532265356342358019
@SamAntar @SamAntar @SamAntar @SamAntar @SamAntar	Sam E. Antar‏Verified account @SamAntar	9 Nov 2014			Doubting is thinking: Tesla keeps ZEV scam alive...by building a fake swap station! http://doubtingisthinking.blogspot.com.es/2014/11/tesla-keeps-zev-scam-aliveby-building.html … $TSLA	3 2 2 2 2	Retweet 2 Retweeted 2		Like 2 Liked 2	/SamAntar/status/531495030528028672
@MotleyFoolMoney @MotleyFoolMoney @MotleyFoolMoney @MotleyFoolMoney @MotleyFoolMoney	Motley Fool Money‏ @MotleyFoolMoney	7 Nov 2014			Live from @BelmontAustin! We're talking $WFM, $TSLA, $BABA & more. Plus @joshuabaer offers tips for entrepreneurs:http://www.motleyfoolmoney.com	8 8 6 6	Retweet 8 Retweeted 8		Like 6 Liked 6	/MotleyFoolMoney/status/530801431998365696
@YahooFinance @YahooFinance @YahooFinance @YahooFinance @YahooFinance	Yahoo Finance‏Verified account @YahooFinance	7 Nov 2014			Is Tesla the ultimate growth stock? http://yhoo.it/1smqUhk $TSLA	2 13 13 5 5	Retweet 13 Retweeted 13		Like 5 Liked 5	/YahooFinance/status/530725121590566913
@YahooFinance @YahooFinance @YahooFinance @YahooFinance @YahooFinance	Yahoo Finance‏Verified account @YahooFinance	6 Nov 2014			Tesla is so hot that there aren't enough of them to go around. http://yhoo.it/1wzRF6U $TSLA pic.twitter.com/1791tMNBc1	32 32 11 11	Retweet 32 Retweeted 32		Like 11 Liked 11	/YahooFinance/status/530498744585035776
@erikholmwsj @erikholmwsj @erikholmwsj @erikholmwsj @erikholmwsj	Erik Holm‏Verified account @erikholmwsj	6 Nov 2014			As Tesla’s stock pops, analysts say: keep buying. Automakers are watching Elon Musk with "awe and concern" http://on.wsj.com/10A2byI $TSLA	4 4 4 4	Retweet 4 Retweeted 4		Like 4 Liked 4	/erikholmwsj/status/530406825179750400
@YahooFinance @YahooFinance @YahooFinance @YahooFinance @YahooFinance	Yahoo Finance‏Verified account @YahooFinance	6 Nov 2014			Tesla can't make enough cars to meet demand http://yhoo.it/1z2zJkZ $TSLA pic.twitter.com/pXNHKcqco7	1 22 22 11 11	Retweet 22 Retweeted 22		Like 11 Liked 11	/YahooFinance/status/530402926238662658
@themotleyfool @themotleyfool @themotleyfool @themotleyfool @themotleyfool	The Motley Fool‏Verified account @themotleyfool	6 Nov 2014			Why did Tesla's seemingly so-so earnings cause investors to step on the gas? We've got the details: http://mot.ly/1xcs1VS $TSLA	7 7 8 8	Retweet 7 Retweeted 7		Like 8 Liked 8	/themotleyfool/status/530395941350957056
@JeffMacke @JeffMacke @JeffMacke @JeffMacke @JeffMacke	Jeff Macke‏Verified account @JeffMacke	6 Nov 2014			I’m never comfortable with Tesla, especially when it’s higher. But that could be the cold meds talking… $TSLA pic.twitter.com/39VT8YJiBX	3 12 12 14 14	Retweet 12 Retweeted 12		Like 14 Liked 14	/JeffMacke/status/530393817133113344
@kaylatausche @kaylatausche @kaylatausche @kaylatausche @kaylatausche	Kayla Tausche‏Verified account @kaylatausche	6 Nov 2014	#nothinglefttosell		A matter-of-fact exchange between $BARC analyst and $TSLA execs on production fm conf call: #nothinglefttosellpic.twitter.com/qt9BUDn1xr	8 12 12 9 9	Retweet 12 Retweeted 12		Like 9 Liked 9	/kaylatausche/status/530378535874338816
@BloombergTV @BloombergTV @BloombergTV @BloombergTV @BloombergTV	Bloomberg TV‏Verified account @BloombergTV	5 Nov 2014			Can @ElonMusk's Tesla sell 35,000 cars this year? http://bloom.bg/13JdhTT $TSLA pic.twitter.com/M3ehptihOx	3 12 12 11 11	Retweet 12 Retweeted 12		Like 11 Liked 11	/BloombergTV/status/530220590083223553
@IBDinvestors @IBDinvestors @IBDinvestors @IBDinvestors @IBDinvestors	Investors.com‏Verified account @IBDinvestors	5 Nov 2014			Tesla cut delivery targets, gave weak EPS guidance, delayed Model X SUV release. Naturally $TSLA rose late. http://ow.ly/DTsVF	1 5 5 5 5	Retweet 5 Retweeted 5		Like 5 Liked 5	/IBDinvestors/status/530197924999749632
@MarketWatch @MarketWatch @MarketWatch @MarketWatch @MarketWatch	MarketWatch‏Verified account @MarketWatch	5 Nov 2014			Tesla reported its latest quarterly results. Catch the highlights in this 1-minute clip: http://on.mktw.net/1vLkoSd VIDEO $TSLA	9 9 9 9	Retweet 9 Retweeted 9		Like 9 Liked 9	/MarketWatch/status/530165075240177665
@StockTwits @StockTwits @StockTwits @StockTwits @StockTwits	StockTwits‏Verified account @StockTwits	5 Nov 2014			TOTAL NUMBER OF TESLA MODEL S's SOLD 2012: 2,650 2013: 25,000 2014: 33,000 (expected) CHART: http://stks.co/g1GmI $TSLA	2 42 42 24 24	Retweet 42 Retweeted 42		Like 24 Liked 24	/StockTwits/status/530147117558296576
@DougKass @DougKass @DougKass @DougKass @DougKass	Douglas Kass‏Verified account @DougKass	5 Nov 2014			How many of those trading $TSLA after hours even looked at the company's balance sheet item changes from 3Q to 2Q. Boy does this end badly!	13 6 6 10 10	Retweet 6 Retweeted 6		Like 10 Liked 10	/DougKass/status/530141471869894657
@MarketWatch @MarketWatch @MarketWatch @MarketWatch @MarketWatch	MarketWatch‏Verified account @MarketWatch	5 Nov 2014			$TSLA up 7% during Tesla's earnings conference call. Our live blog: http://on.mktw.net/1u1xQEQ pic.twitter.com/lRcpplVWx7	3 37 37 31 31	Retweet 37 Retweeted 37		Like 31 Liked 31	/MarketWatch/status/530136608457388033
@MarketWatch @MarketWatch @MarketWatch @MarketWatch @MarketWatch	MarketWatch‏Verified account @MarketWatch	5 Nov 2014			Tesla has decreased its 2014 delivery goal to 33,000 from 35,000 in all of 2014. http://trib.al/1NUOF3E $TSLA pic.twitter.com/nsi2pxWTYa	2 29 29 7 7	Retweet 29 Retweeted 29		Like 7 Liked 7	/MarketWatch/status/530109105856602112
@philstockworld @philstockworld @philstockworld @philstockworld @philstockworld	Phil Davis‏Verified account @philstockworld	5 Nov 2014			$TSLA earns 0.02 per $240 share - p/e now barely 3,000 so suck it haters! ;) http://stks.co/h1Gn4	795 795 42 42	Retweet 795 Retweeted 795		Like 42 Liked 42	/philstockworld/status/530108280946053120
@scottbudman @scottbudman @scottbudman @scottbudman @scottbudman	scott budman‏Verified account @scottbudman	5 Nov 2014			Just in: Tesla revenues beat Wall Street estimates; company says 2014 delivery guidance cut to 33,000. Model X coming next year. $TSLA	4 4 6 6	Retweet 4 Retweeted 4		Like 6 Liked 6	/scottbudman/status/530106934159220736
@StockTwits @StockTwits @StockTwits @StockTwits @StockTwits	StockTwits‏Verified account @StockTwits	5 Nov 2014			Tesla beats on top and bottom lines. EPS of $0.02 vs $0.00 est. $TSLA trading recklessly right now -> http://stks.co/h1GmS	1 9 9 4 4	Retweet 9 Retweeted 9		Like 4 Liked 4	/StockTwits/status/530106629057183745
@InvestorsLive @InvestorsLive @InvestorsLive @InvestorsLive @InvestorsLive	Nathan Michaud‏Verified account @InvestorsLive	5 Nov 2014			Rule #1 of After hours, don't do it ... it's a gamble but when gambling be quick, small and close your eyes http://goo.gl/LTH8Vg $TSLA	4 2 2 15 15	Retweet 2 Retweeted 2		Like 15 Liked 15	/InvestorsLive/status/530106181260697600
@CNBC @CNBC @CNBC @CNBC @CNBC	CNBC‏Verified account @CNBC	5 Nov 2014			EARNINGS ALERT: Tesla Q3 EPS $0.02 Adj. vs. ($0.01) Est.; Q3 Revs. $932M vs. $889M Est. • $TSLA QUOTE: http://cnb.cx/Aw4Qow	4 35 35 9 9	Retweet 35 Retweeted 35		Like 9 Liked 9	/CNBC/status/530105419013050368
@WrigleyTom @WrigleyTom @WrigleyTom @WrigleyTom @WrigleyTom	Tom Wrigley‏ @WrigleyTom	5 Nov 2014			$TSLA Q3 Revenue of $932.0M vs $889.28M Est	1 8 8 4 4	Retweet 8 Retweeted 8		Like 4 Liked 4	/WrigleyTom/status/530105065554452480
@jimcramer @jimcramer @jimcramer @jimcramer @jimcramer	Jim Cramer‏Verified account @jimcramer	5 Nov 2014			Join @Chris_Ciaccia as he live blogs $TSLA earnings! http://buff.ly/1shcUFm	3 10 10 8 8	Retweet 10 Retweeted 10		Like 8 Liked 8	/jimcramer/status/530098557890863106
@StockTwits @StockTwits @StockTwits @StockTwits @StockTwits	StockTwits‏Verified account @StockTwits	5 Nov 2014			Tesla, SolarCity, Whole Foods and Zillow all report earnings after today's closing bell -> http://stks.co/i1GYW $Z $TSLA $WFM $SCTY	9 9 6 6	Retweet 9 Retweeted 9		Like 6 Liked 6	/StockTwits/status/530097901788467200
@z8angela @z8angela @z8angela @z8angela @z8angela	Angela Zhou‏ @z8angela	5 Nov 2014			Despite new highs w/ gain on $SPX $INDU, market internals are weak led by nasty selloff on $LNKD $TSLA $NUS $SSYS $TRIP $GPRO $WYNN, etc.	1 4 4 6 6	Retweet 4 Retweeted 4		Like 6 Liked 6	/z8angela/status/530091801466896384
@StockTwits @StockTwits @StockTwits @StockTwits @StockTwits	StockTwits‏Verified account @StockTwits	5 Nov 2014			Tesla reports earnings after today's bell. Here are 4 things everyone will be watching for -> http://stks.co/j1Gcl $TSLA	12 12 8 8	Retweet 12 Retweeted 12		Like 8 Liked 8	/StockTwits/status/530056528569434112
@m_cof @m_cof @m_cof @m_cof @m_cof	Michelle Coffey‏Verified account @m_cof	5 Nov 2014			These are the 4 things to watch when Tesla reports quarterly results http://on.mktw.net/1tIurL2 via @OphirGottlieb $TSLA pic.twitter.com/imrJ3Kwb6J	3 3 7 7	Retweet 3 Retweeted 3		Like 7 Liked 7	/m_cof/status/530046031032254464
@YahooFinance @YahooFinance @YahooFinance @YahooFinance @YahooFinance	Yahoo Finance‏Verified account @YahooFinance	5 Nov 2014			Tesla Q3 Earnings Preview http://dannathan.tumblr.com/post/101846900893/tesla-q3-earnings-preview … via @EnisTaner $TSLA pic.twitter.com/GjOH1tuUhd	1 11 11 3 3	Retweet 11 Retweeted 11		Like 3 Liked 3	/YahooFinance/status/530023127406088192
@MarketWatch @MarketWatch @MarketWatch @MarketWatch @MarketWatch	MarketWatch‏Verified account @MarketWatch	4 Nov 2014			What to expect from Tesla earnings tomorrow: http://on.mktw.net/1tY8EPq $TSLA pic.twitter.com/nKmF1yDORt	12 12 13 13	Retweet 12 Retweeted 12		Like 13 Liked 13	/MarketWatch/status/529801283814055936
@AtlBizChron @AtlBizChron @AtlBizChron @AtlBizChron @AtlBizChron	AtlBizChron‏ @AtlBizChron	4 Nov 2014	#Buckhead,Tesla	#Tesla	.@TeslaMotors glides into #Buckhead Nov. 21 with @LenoxSqMall store http://bizj.us/162fgl $TSLA #Teslapic.twitter.com/pNwZw8AIec	2 11 11 7 7	Retweet 11 Retweeted 11		Like 7 Liked 7	/AtlBizChron/status/529745715418124288
@kirillklip @kirillklip @kirillklip @kirillklip @kirillklip	Kirill Klip 🌎 🔥#rEVolution 🎸‏ @kirillklip	4 Nov 2014	#China,Lithium	#Lithium	#China Rolls Out Welcome Mat for Electric Cars: Ganfeng #Lithium Partners with International Lithium. http://lnkd.in/d3rpuYF $TSLA	2 4 4 5 5	Retweet 4 Retweeted 4		Like 5 Liked 5	/kirillklip/status/529652245411803138
@mattkrantz @mattkrantz @mattkrantz @mattkrantz @mattkrantz	Matt Krantz‏Verified account @mattkrantz	4 Nov 2014			Tesla charges up earnings season (Photo: Getty) http://americasmarkets.usatoday.com/2014/11/04/tesla-charges-up-earnings-season/ … $tsla pic.twitter.com/Ol2uEXKRFk	7 7 7 7	Retweet 7 Retweeted 7		Like 7 Liked 7	/mattkrantz/status/529644976234586113
@smartertrader @smartertrader @smartertrader @smartertrader @smartertrader	sam‏ @smartertrader	4 Nov 2014			$GPRO $BABA $NFLX $BIDU $TSLA $MA $V $PCLN $WYNN Todays morning call video WOW http://stks.co/s0ydl http://stks.co/q0yeG	1 1 4 4	Retweet 1 Retweeted 1		Like 4 Liked 4	/smartertrader/status/529638856149442562
@seeitmarket @seeitmarket @seeitmarket @seeitmarket @seeitmarket	See It Market‏ @seeitmarket	3 Nov 2014			New Post - "November Seasonality: Strong & Weak Trending Stocks" http://www.seeitmarket.com/november-seasonality-strong-weak-trending-stocks-13858/ … by @TraderRL23 $MCD $UPS $TSLA $MON	5 5 5 5	Retweet 5 Retweeted 5		Like 5 Liked 5	/seeitmarket/status/529324419509137409
@SJosephBurns @SJosephBurns @SJosephBurns @SJosephBurns @SJosephBurns	Steve Burns‏ @SJosephBurns	30 Oct 2014			$TSLA is a trapped between the 100 day resistance and the 200 day support. pic.twitter.com/TeF9SvJHxb	2 3 3 4 4	Retweet 3 Retweeted 3		Like 4 Liked 4	/SJosephBurns/status/527909901650378753
@JacobWolinsky @JacobWolinsky @JacobWolinsky @JacobWolinsky @JacobWolinsky	Jacob Wolinsky‏ @JacobWolinsky	29 Oct 2014			this cant be right? These guys are basing their PT for $TSLA based on year 2080 estimates pic.twitter.com/YNXN8xhBpr	2 4 4 5 5	Retweet 4 Retweeted 4		Like 5 Liked 5	/JacobWolinsky/status/527604697474269184
@hedgefundclone @hedgefundclone @hedgefundclone @hedgefundclone @hedgefundclone	hedgefundclone‏ @hedgefundclone	28 Oct 2014			$FB, $TWTR and $TSLA will drop 50% over the next 6 to 9 months and hard assets stocks will rebound 50% as well, 2000-2001 all over again	1 1 1 6 6	Retweet 1 Retweeted 1		Like 6 Liked 6	/hedgefundclone/status/527217934838423553
@amberkanwar @amberkanwar @amberkanwar @amberkanwar @amberkanwar	Amber Kanwar‏Verified account @amberkanwar	28 Oct 2014			With the power of 140-characters, Elon Musk sends $TSLA shares surging @BNN @hainsworthtv http://www.bnn.ca/Video/player.aspx?vid=477981 …pic.twitter.com/dT7R9YZBXk	5 5 4 4	Retweet 5 Retweeted 5		Like 4 Liked 4	/amberkanwar/status/527159708025905152
@OptionsAction @OptionsAction @OptionsAction @OptionsAction @OptionsAction	Options Action‏Verified account @OptionsAction	27 Oct 2014			First Amazon, then Netflix--now Tesla? @RiskReversal on death of cult stocks http://cnb.cx/1wvtoxP $AMZN $NFLX $TSLA pic.twitter.com/wngnxKrgQz	1 10 10 7 7	Retweet 10 Retweeted 10		Like 7 Liked 7	/OptionsAction/status/526809661253906432
@IBDinvestors @IBDinvestors @IBDinvestors @IBDinvestors @IBDinvestors	Investors.com‏Verified account @IBDinvestors	27 Oct 2014			Tesla sales are losing their charge, spurring @ElonMusk to unveil leasing incentives http://ow.ly/DpJZ2 $TSLA $TSLA $TM	2 3 3 3 3	Retweet 3 Retweeted 3		Like 3 Liked 3	/IBDinvestors/status/526806918577524737
@OMillionaires @OMillionaires @OMillionaires @OMillionaires @OMillionaires	Option Millionaires‏ @OMillionaires	27 Oct 2014			Where is $TSLA headed : http://www.optionmillionaires.com/tesla-tsla-headed/ …	7 7 6 6	Retweet 7 Retweeted 7		Like 6 Liked 6	/OMillionaires/status/526805307100377088
@amberkanwar @amberkanwar @amberkanwar @amberkanwar @amberkanwar	Amber Kanwar‏Verified account @amberkanwar	27 Oct 2014			Just spoke to http://WardsAuto.com Editor. September sales number for Tesla was put out A MONTH AGO Dow Jones just picked it up now $TSLA	2 3 3 3 3	Retweet 3 Retweeted 3		Like 3 Liked 3	/amberkanwar/status/526795188984094720
@OpenOutcrier @OpenOutcrier @OpenOutcrier @OpenOutcrier @OpenOutcrier	Open Outcrier‏ @OpenOutcrier	27 Oct 2014			$TSLA Sales are reportedly lower y/y YTD to September, leading the company to offer two new incentives programs	1 6 6 2 2	Retweet 6 Retweeted 6		Like 2 Liked 2	/OpenOutcrier/status/526764960513556480
@MattEganCNN @MattEganCNN @MattEganCNN @MattEganCNN @MattEganCNN	Matt Egan‏ @MattEganCNN	27 Oct 2014	#GoPro,Tesla	#Tesla	I'm paying for grad school with #GoPro and #Tesla stock: http://money.cnn.com/2014/10/27/investing/gopro-tesla-netflix-stock-fund-grad-school/index.html … $GPRO $TSLA pic.twitter.com/KFU5mRZati	5 21 21 37 37	Retweet 21 Retweeted 21		Like 37 Liked 37	/MattEganCNN/status/526744482612793344
@WrigleyTom @WrigleyTom @WrigleyTom @WrigleyTom @WrigleyTom	Tom Wrigley‏ @WrigleyTom	27 Oct 2014			Good Monday Morning all ... Early Movers: $MRK, $AGN, $BABA, $TSLA, $F & more | via CNBC http://cnbc.com/id/102123012 pic.twitter.com/CDqwSk4DTj	3 3 2 2	Retweet 3 Retweeted 3		Like 2 Liked 2	/WrigleyTom/status/526713336763650048
@semil @semil @semil @semil @semil	Semil‏Verified account @semil	26 Oct 2014			$TSLA IPO'd in 2010, boring flatliner until 2012, and then -- zoom -- incredible growth: pic.twitter.com/kal7UCGDxW	5 13 13	Retweet Retweeted		Like 13 Liked 13	/semil/status/526615935503704064
@philstockworld @philstockworld @philstockworld @philstockworld @philstockworld	Phil Davis‏Verified account @philstockworld	24 Oct 2014	#Ebola,Amazon		Friday's Fearful Outlook as #Ebola Hits NYC: $SPY $DIA $AMZN $TSLA $TM #Amazon -- http://www.philstockworld.com/2014/10/24/view-single-comment-4789401/ …pic.twitter.com/VNG0raQ01g	1 1.1K 1.1K 11 11	Retweet 1.1K Retweeted 1.1K		Like 11 Liked 11	/philstockworld/status/525598840419012608
@TweakTown @TweakTown @TweakTown @TweakTown @TweakTown	TweakTown‏ @TweakTown	22 Oct 2014			Michigan Governor Rick Snyder signs controversial anti-Tesla bill $TSLA http://tweaktown.to/1CVu7JG pic.twitter.com/TQEuSZhpJt	3 3 2 2	Retweet 3 Retweeted 3		Like 2 Liked 2	/TweakTown/status/524917648874684418
@SchaeferStreet @SchaeferStreet @SchaeferStreet @SchaeferStreet @SchaeferStreet	Steve Schaefer‏Verified account @SchaeferStreet	22 Oct 2014			Tesla down about 1% this morning, measured reaction to Daimler selling 4% stake http://onforb.es/1py7swP $TSLA	15 15 5 5	Retweet 15 Retweeted 15		Like 5 Liked 5	/SchaeferStreet/status/524915624439332864
@MarketWatch @MarketWatch @MarketWatch @MarketWatch @MarketWatch	MarketWatch‏Verified account @MarketWatch	21 Oct 2014			Daimler sells its 4% stake in Tesla. http://on.mktw.net/XYnPvN $TSLA pic.twitter.com/L6TumKf8eE	3 34 34 10 10	Retweet 34 Retweeted 34		Like 10 Liked 10	/MarketWatch/status/524663328288047104
@scottbudman @scottbudman @scottbudman @scottbudman @scottbudman	scott budman‏Verified account @scottbudman	21 Oct 2014			Just in: Mercedes is selling its 4% stake in Tesla. $TSLA pic.twitter.com/tSZHDaS3pU	11 11 5 5	Retweet 11 Retweeted 11		Like 5 Liked 5	/scottbudman/status/524662707958468608
@rickjnewman @rickjnewman @rickjnewman @rickjnewman @rickjnewman	Rick Newman‏Verified account @rickjnewman	21 Oct 2014	#Tesla		Mercedes selling its 4% stake in #Tesla. $TSLA Shares down after hours. Tech-sharing deal "will be continued." @JeffMacke @AaronTask	13 13 5 5	Retweet 13 Retweeted 13		Like 5 Liked 5	/rickjnewman/status/524661585898655744
@TweakTown @TweakTown @TweakTown @TweakTown @TweakTown	TweakTown‏ @TweakTown	20 Oct 2014			Michigan thinking about banning sale of @Teslamotors vehicles $TSLA http://tweaktown.to/1CKEMGS pic.twitter.com/UvIqdF7V79	1 6 6 3 3	Retweet 6 Retweeted 6		Like 3 Liked 3	/TweakTown/status/524177377912299522
@abnormalreturns @abnormalreturns @abnormalreturns @abnormalreturns @abnormalreturns	Tadas Viskanta‏ @abnormalreturns	18 Oct 2014			Saturday links: the halo effect, nerd culture and the sub-2 minute marathon. http://stks.co/e18WS $SAM $TWTR $TSLA	1 1 4 4	Retweet 1 Retweeted 1		Like 4 Liked 4	/abnormalreturns/status/523483586096533505
@abnormalreturns @abnormalreturns @abnormalreturns @abnormalreturns @abnormalreturns	Tadas Viskanta‏ @abnormalreturns	17 Oct 2014			Podcast Friday is up with episodes from: @ritholtz @EconTalker @abexlumberg @tferris @jaltucher & @covel. http://stks.co/c18CD $TSLA	1 3 3 4 4	Retweet 3 Retweeted 3		Like 4 Liked 4	/abnormalreturns/status/523099240210640896
@MarkYusko @MarkYusko @MarkYusko @MarkYusko @MarkYusko	Mark W. Yusko‏Verified account @MarkYusko	15 Oct 2014	#VariantPerception		#VariantPerception MT "@hedgefundclone: Shorting stocks built on dreams vs profits $YELP $TWTR $WDAY $FB $TSLA $LNKD will be halved in a yr	2 2 3 3	Retweet 2 Retweeted 2		Like 3 Liked 3	/MarkYusko/status/522607885529153536
@Karla_Tango @Karla_Tango @Karla_Tango @Karla_Tango @Karla_Tango	Karla Tango‏ @Karla_Tango	13 Oct 2014			Everyone, everyone, relax. $spy $qqq $iwm $ibm $nbi $nflx $pcln $tzoo $tsla $csco $t $vz $ups $fdxpic.twitter.com/OsUXtzS8le	2 7 7 8 8	Retweet 7 Retweeted 7		Like 8 Liked 8	/Karla_Tango/status/521757938818363392
@YahooFinance @YahooFinance @YahooFinance @YahooFinance @YahooFinance	Yahoo Finance‏Verified account @YahooFinance	13 Oct 2014			Sell-offs in Facebook, Tesla and Twitter show the correction hitting stride http://yhoo.it/1s9LPpX $FB $TSLA $TWTR	1 10 10 3 3	Retweet 10 Retweeted 10		Like 3 Liked 3	/YahooFinance/status/521745008144429056
@StockTwits @StockTwits @StockTwits @StockTwits @StockTwits	StockTwits‏Verified account @StockTwits	13 Oct 2014			Tesla is down 4% today. And that means it's down more than 10% since the Model D release -> http://stks.co/p0szv $TSLA	3 6 6 4 4	Retweet 6 Retweeted 6		Like 4 Liked 4	/StockTwits/status/521722694694612992
@JustinPulitzer @JustinPulitzer @JustinPulitzer @JustinPulitzer @JustinPulitzer	Justin Pulitzer‏ @JustinPulitzer	13 Oct 2014			My Weekend Review VIDEO: $SPY, $IWM, $DIA, $AAPL, $FB, $TWTR, $GOOGL, $KORS, $NFLX, $PCLN, $TSLA http://youtu.be/9moBT_Zcb2Y .Please Fav & RT.	2 4 4 10 10	Retweet 4 Retweeted 4		Like 10 Liked 10	/JustinPulitzer/status/521647027042934784
@TheStreet @TheStreet @TheStreet @TheStreet @TheStreet	TheStreet‏Verified account @TheStreet	13 Oct 2014			How Tesla found success as a clean energy company: http://bit.ly/1qzw2ww $TSLA	1 5 5 3 3	Retweet 5 Retweeted 5		Like 3 Liked 3	/TheStreet/status/521616477649375232
@WSJ @WSJ @WSJ @WSJ @WSJ	The Wall Street Journal‏Verified account @WSJ	12 Oct 2014			The battery pack in a Tesla Model S costs approximately $30,000. http://on.wsj.com/1oYy3mm $TSLA pic.twitter.com/wYyZ5BjNl4	25 221 221 116 116	Retweet 221 Retweeted 221		Like 116 Liked 116	/WSJ/status/521419506166792192
@YahooFinance @YahooFinance @YahooFinance @YahooFinance @YahooFinance	Yahoo Finance‏Verified account @YahooFinance	11 Oct 2014			Tesla's D-Day: Hype vs. reality http://yhoo.it/1o40V1M $TSLA pic.twitter.com/CeadFd9Hge	10 10 13 13	Retweet 10 Retweeted 10		Like 13 Liked 13	/YahooFinance/status/521088175452991488
@YahooFinance @YahooFinance @YahooFinance @YahooFinance @YahooFinance	Yahoo Finance‏Verified account @YahooFinance	11 Oct 2014			The new Tesla D driving itself, people... http://finance.yahoo.com/tumblr/blog-amazing-tesla-p85d-self-driving-features-demonstration-175244695.html … $TSLA pic.twitter.com/CxvQS8AxWp	3 41 41 15 15	Retweet 41 Retweeted 41		Like 15 Liked 15	/YahooFinance/status/520976601862131712
@MarketWatch @MarketWatch @MarketWatch @MarketWatch @MarketWatch	MarketWatch‏Verified account @MarketWatch	10 Oct 2014			Elon weaved $tsla magic Thursday, but one analyst says he's becoming the boy who called wolf. http://on.mktw.net/1vTHS9m pic.twitter.com/PFOWkOshCa	14 14 13 13	Retweet 14 Retweeted 14		Like 13 Liked 13	/MarketWatch/status/520778473745698816
@louisgray @louisgray @louisgray @louisgray @louisgray @om	Louis Gray‏ @louisgray	10 Oct 2014			@om the entire market has been down this week. $INTC $FB $TWTR $TSLA all down more than $HPQ, for example.pic.twitter.com/obmiUe7IiE	2 2 2 5 5	Retweet 2 Retweeted 2		Like 5 Liked 5	/louisgray/status/520768125131059200
@FoxBusiness @FoxBusiness @FoxBusiness @FoxBusiness @FoxBusiness	FOX Business‏Verified account @FoxBusiness	10 Oct 2014	#Tesla		#Tesla's Model S gets all-wheel drive and 'Autopilot' features: http://fxn.ws/1yhAgC3 via @MatthewRocco $TSLA	6 17 17 23 23	Retweet 17 Retweeted 17		Like 23 Liked 23	/FoxBusiness/status/520654361580814336
@YahooFinance @YahooFinance @YahooFinance @YahooFinance @YahooFinance	Yahoo Finance‏Verified account @YahooFinance	10 Oct 2014			Tesla's 'D' adds all-wheel drive, safety features http://yhoo.it/1skOxdp $TSLA pic.twitter.com/v1WIJoBNWa	1 13 13 6 6	Retweet 13 Retweeted 13		Like 6 Liked 6	/YahooFinance/status/520630854356598786
@MarketWatch @MarketWatch @MarketWatch @MarketWatch @MarketWatch	MarketWatch‏Verified account @MarketWatch	10 Oct 2014			Only 4 Teslas have ever been stolen in the U.S. $TSLA http://on.mktw.net/1vTZC4w	5 18 18 7 7	Retweet 18 Retweeted 18		Like 7 Liked 7	/MarketWatch/status/520626923261952000
@traderhenri @traderhenri @traderhenri @traderhenri @traderhenri	Henrique M. Simões‏ @traderhenri	10 Oct 2014			If markets keep trading like this, half of the traders on Twitter will be bankrupt in a few weeks. That`s life. $SPY $QQQ $TSLA	3 7 7 5 5	Retweet 7 Retweeted 7		Like 5 Liked 5	/traderhenri/status/520582315014365185
@MarketWatch @MarketWatch @MarketWatch @MarketWatch @MarketWatch	MarketWatch‏Verified account @MarketWatch	10 Oct 2014			$TSLA down over 7% after Elon Musk unveiled the mysterious 'D' last night: http://on.mktw.net/1D0SFmv pic.twitter.com/T6CKLYDKkE	1 27 27 9 9	Retweet 27 Retweeted 27		Like 9 Liked 9	/MarketWatch/status/520576602204540930
@StockTwits @StockTwits @StockTwits @StockTwits @StockTwits	StockTwits‏Verified account @StockTwits	10 Oct 2014			Tesla unveiled the Model D yesterday: Starting price $120,170 0 to 60 in 3.2 seconds BUT, $TSLA -5% right now -> http://stks.co/h19Wd	2 15 15 6 6	Retweet 15 Retweeted 15		Like 6 Liked 6	/StockTwits/status/520569607892246528
@StevenTDennis @StevenTDennis @StevenTDennis @StevenTDennis @StevenTDennis	Steven Dennis‏Verified account @StevenTDennis	10 Oct 2014			If you bought $10K of $TSLA the day Romney called it a 'loser' you'd have $85K today — enough to buy a Tesla D	2 4 4 4 4	Retweet 4 Retweeted 4		Like 4 Liked 4	/StevenTDennis/status/520552010589171712
@IBDinvestors @IBDinvestors @IBDinvestors @IBDinvestors @IBDinvestors	Investors.com‏Verified account @IBDinvestors	9 Oct 2014			Tesla's Big D unveil includes an autopilot, self-parking, but it's not quite ready to drive solo http://ow.ly/CxoWv $TSLA $MBLY	12 12 7 7	Retweet 12 Retweeted 12		Like 7 Liked 7	/IBDinvestors/status/520420514876383234
@YahooFinance @YahooFinance @YahooFinance @YahooFinance @YahooFinance	Yahoo Finance‏Verified account @YahooFinance	9 Oct 2014			Tesla takes wraps off sporty all-wheel drive version of Model S and new high-tech features. Here's more: http://yhoo.it/1siCGwx $TSLA	1 13 13 6 6	Retweet 13 Retweeted 13		Like 6 Liked 6	/YahooFinance/status/520417567786409984
@BigWaveTrading @BigWaveTrading @BigWaveTrading @BigWaveTrading @BigWaveTrading	Joshua Hayes‏ @BigWaveTrading	9 Oct 2014			The 5 Horsemen: $TSLA $FB $TWTR $AAPL $GPRO W/ all the damage n the market lately, it will b interesting 2 c what happens if these breakdown	1 1 5 5	Retweet 1 Retweeted 1		Like 5 Liked 5	/BigWaveTrading/status/520402534096470017
@BrianSozzi @BrianSozzi @BrianSozzi @BrianSozzi @BrianSozzi	Brian Sozzi‏Verified account @BrianSozzi	9 Oct 2014	#Tesla		You really want this new Trans Am instead of the #Tesla D $TSLA $GMpic.twitter.com/kdQnz7lMlF	1 2 2 7 7	Retweet 2 Retweeted 2		Like 7 Liked 7	/BrianSozzi/status/520395164658196480
@reflex_division @reflex_division @reflex_division @reflex_division @reflex_division	reflex 🔍‏ @reflex_division	9 Oct 2014			$TSLA unveil supposedly live on http://www.ten9.org 7pm pst	1 1 1 4 4	Retweet 1 Retweeted 1		Like 4 Liked 4	/reflex_division/status/520384633125355520
@StockTwits @StockTwits @StockTwits @StockTwits @StockTwits	StockTwits‏Verified account @StockTwits	9 Oct 2014			Elon Musk and $TSLA are planning a big announcement at 10 PM ET. Here's where sentiment stands http://stks.co/h19QA pic.twitter.com/Cu4wYQMp6s	3 19 19 11 11	Retweet 19 Retweeted 19		Like 11 Liked 11	/StockTwits/status/520367623557505024
@RyanMorse33 @RyanMorse33 @RyanMorse33 @RyanMorse33 @RyanMorse33	Ryan Morse‏ @RyanMorse33	9 Oct 2014			$TSLA Model D announcement later tonight. Can't wait to see what they're doing.	4 4 4 4	Retweet 4 Retweeted 4		Like 4 Liked 4	/RyanMorse33/status/520316269581840385
@business @business @business @business @business	Bloomberg‏Verified account @business	9 Oct 2014			The wait is over. Elon Musk will unveil Tesla's Model D today: http://bloom.bg/1pVqehH $TSLA pic.twitter.com/8zY76jGgyX	6 100 100 43 43	Retweet 100 Retweeted 100		Like 43 Liked 43	/business/status/520253657196285952
@JeffMacke @JeffMacke @JeffMacke @JeffMacke @JeffMacke	Jeff Macke‏Verified account @JeffMacke	9 Oct 2014			Breaking: I've drafted a letter to @elonmusk... $TSLA pic.twitter.com/QkBUqFBuo4	13 70 70 86 86	Retweet 70 Retweeted 70		Like 86 Liked 86	/JeffMacke/status/520202493381582848
@BloombergTV @BloombergTV @BloombergTV @BloombergTV @BloombergTV	Bloomberg TV‏Verified account @BloombergTV	9 Oct 2014			Tesla's newest car: A race for the masses, as @samgrobart explains http://bloom.bg/1sjBzNe $TSLA	7 7 3 3	Retweet 7 Retweeted 7		Like 3 Liked 3	/BloombergTV/status/520169318823510016
@IBDinvestors @IBDinvestors @IBDinvestors @IBDinvestors @IBDinvestors	Investors.com‏Verified account @IBDinvestors	8 Oct 2014			Tesla Motors Counts Down To D Launch Thursday, Adds Car Driver Assist http://ow.ly/CtKGh $TSLA $MBLY $AAPL $GOOGLpic.twitter.com/sTqloCx0ie	6 6 4 4	Retweet 6 Retweeted 6		Like 4 Liked 4	/IBDinvestors/status/520090437701599232
@YahooFinance @YahooFinance @YahooFinance @YahooFinance @YahooFinance	Yahoo Finance‏Verified account @YahooFinance	8 Oct 2014			Tesla could boost Nevada population by additional 35,000 by 2032 http://yhoo.it/1nddW8y $TSLA	1 22 22 8 8	Retweet 22 Retweeted 22		Like 8 Liked 8	/YahooFinance/status/519962509101764608
@IBDinvestors @IBDinvestors @IBDinvestors @IBDinvestors @IBDinvestors	Investors.com‏Verified account @IBDinvestors	8 Oct 2014			SolarCity unveils its "first-of-a-kind" MySolar solar power loan in Calif., 7 other states today http://ow.ly/CpMjX $SCTY $TSLA $VSLR	1 2 2 3 3	Retweet 2 Retweeted 2		Like 3 Liked 3	/IBDinvestors/status/519823317558370304
@Street_Insider @Street_Insider @Street_Insider @Street_Insider @Street_Insider	Streetinsider.com‏ @Street_Insider	8 Oct 2014			Speculation Swirls Ahead of Tomorrow's 'D' Announcement from Tesla Motors $TSLA $MBLY http://stks.co/b15nu	5 5 4 4	Retweet 5 Retweeted 5		Like 4 Liked 4	/Street_Insider/status/519805852304556032
@OptionsHawk @OptionsHawk @OptionsHawk @OptionsHawk @OptionsHawk	Joe Kunkle‏ @OptionsHawk	8 Oct 2014			$TSLA - Oct. $265 Call OI to 8,690 from 4,886	2 6 6 5 5	Retweet 6 Retweeted 6		Like 5 Liked 5	/OptionsHawk/status/519802471636414464
@TheStreet @TheStreet @TheStreet @TheStreet @TheStreet	TheStreet‏Verified account @TheStreet	7 Oct 2014			"A Model S with all-wheel drive capability could be on the way." Tesla innovating: http://bit.ly/1oNrhQj $TSLA pic.twitter.com/2NJqvkOZY7	11 11 5 5	Retweet 11 Retweeted 11		Like 5 Liked 5	/TheStreet/status/519531129972748288
@RedDogT3 @RedDogT3 @RedDogT3 @RedDogT3 @RedDogT3	Scott Redler‏Verified account @RedDogT3	7 Oct 2014			Took less than 60 minutes for the "strong stocks" to go red to green $gpro $twtr $fb $tsla $loco just to name a few	3 3 3 13 13	Retweet 3 Retweeted 3		Like 13 Liked 13	/RedDogT3/status/519495914415984640
@WSJ @WSJ @WSJ @WSJ @WSJ	The Wall Street Journal‏Verified account @WSJ	7 Oct 2014			The battery pack in a Tesla Model S costs approximately $30,000. http://on.wsj.com/1s0NM9d $TSLA pic.twitter.com/j000LfSPoh	19 198 198 107 107	Retweet 198 Retweeted 198		Like 107 Liked 107	/WSJ/status/519457898385391617
@YahooFinance @YahooFinance @YahooFinance @YahooFinance @YahooFinance	Yahoo Finance‏Verified account @YahooFinance	7 Oct 2014			This should worry the Tesla shorts http://yhoo.it/1q9pQLx $TSLA	3 3 3 3	Retweet 3 Retweeted 3		Like 3 Liked 3	/YahooFinance/status/519455509133283330
@YahooFinance @YahooFinance @YahooFinance @YahooFinance @YahooFinance	Yahoo Finance‏Verified account @YahooFinance	7 Oct 2014			Panasonic" initial investment in Tesla battery factory will be 'tens of billions' of yen http://yhoo.it/1nYb14l $TSLA	10 10 5 5	Retweet 10 Retweeted 10		Like 5 Liked 5	/YahooFinance/status/519444347251851264
@JustinPulitzer @JustinPulitzer @JustinPulitzer @JustinPulitzer @JustinPulitzer	Justin Pulitzer‏ @JustinPulitzer	6 Oct 2014			Norway & $TSLA policy. Wow!! https://m.facebook.com/story.php?story_fbid=10152796410014122&id=746304121 …	1 2 2 5 5	Retweet 2 Retweeted 2		Like 5 Liked 5	/JustinPulitzer/status/519312656734625792
@RudyHavenstein @RudyHavenstein @RudyHavenstein @RudyHavenstein @RudyHavenstein	Rudy Havenstein, Smiling Politely‏ @RudyHavenstein	6 Oct 2014			Tesla "is getting ready to unveil the D." - CNBC $TSLA pic.twitter.com/KA7AkCnyGI	2 6 6 7 7	Retweet 6 Retweeted 6		Like 7 Liked 7	/RudyHavenstein/status/519143035569836032
@JustinPulitzer @JustinPulitzer @JustinPulitzer @JustinPulitzer @JustinPulitzer	Justin Pulitzer‏ @JustinPulitzer	5 Oct 2014			Weekend Review VIDEO 10.5.14: $SPY, $IWM, $DX_F, $GLD, $SLV, $AAPL, $FB, $TWTR, $GILD, $GOOGL, $NKE, $PCLN, $TSLA http://youtu.be/_ggVPxt_zP8	1 3 3 8 8	Retweet 3 Retweeted 3		Like 8 Liked 8	/JustinPulitzer/status/518947651099054080
@OphirGottlieb @OphirGottlieb @OphirGottlieb @OphirGottlieb @OphirGottlieb	Ophir Gottlieb‏Verified account @OphirGottlieb	5 Oct 2014			$TSLA - 10 Charts that Will Challenge Your... Everything http://bit.ly/cml_TSLA pic.twitter.com/tqh5MyI3sI	2 2 2 5 5	Retweet 2 Retweeted 2		Like 5 Liked 5	/OphirGottlieb/status/518889092403040258
@MichaelGLamothe @MichaelGLamothe @MichaelGLamothe @MichaelGLamothe @MichaelGLamothe	Michael Lamothe‏ @MichaelGLamothe	5 Oct 2014			It's important to be ready for a resuming uptrend w/ a strong Ready List. Here's a sample of mine: http://stks.co/a156G $TWTR $TSLA $ALXN	2 2 5 5	Retweet 2 Retweeted 2		Like 5 Liked 5	/MichaelGLamothe/status/518843493494845442
@Banorte_mx @Banorte_mx @Banorte_mx	Banorte‏Verified account @Banorte_mx	Jul 7	#TuneUpBanorte,Reforma,CorreConBanorte	#Reforma	¡Así se vivió la carrera #TuneUpBanorte #Reforma! Agradecemos la participación y entusiasmo de todos los participantes. #CorreConBanortepic.twitter.com/SWxk8NT005	6 7 7 55 55	Retweet 7 Retweeted 7		Like 55 Liked 55	/Banorte_mx/status/1147899111129174016
@TMLTrader @TMLTrader @TMLTrader @TMLTrader @TMLTrader	TML Trader‏ @TMLTrader	5 Oct 2014			The following leaders are worth watching, whether you own them or not: $PANW $MBLY $GPRO $TWTR $TSLA	4 4 6 6	Retweet 4 Retweeted 4		Like 6 Liked 6	/TMLTrader/status/518797565735620609
@MelissaLeeCNBC @MelissaLeeCNBC @MelissaLeeCNBC @MelissaLeeCNBC @MelissaLeeCNBC	Melissa Lee‏Verified account @MelissaLeeCNBC	4 Oct 2014			$TSLA- For all the Tesla hoopla, Nissan’s Leaf outsells it http://on.mktw.net/1uHWn30	7 5 5 4 4	Retweet 5 Retweeted 5		Like 4 Liked 4	/MelissaLeeCNBC/status/518460065431298048
@TheStreet @TheStreet @TheStreet @TheStreet @TheStreet	TheStreet‏Verified account @TheStreet	3 Oct 2014			A look inside Tesla's massive factory http://bit.ly/1vlHz6N $TSLA	5 5 2 2	Retweet 5 Retweeted 5		Like 2 Liked 2	/TheStreet/status/518256986010710016
@TheStreet @TheStreet @TheStreet @TheStreet @TheStreet	TheStreet‏Verified account @TheStreet	3 Oct 2014			Tesla CEO Elon Musk wants to 'Unveil the D' http://bit.ly/1vFrsCg $TSLA	6 6 6 6	Retweet 6 Retweeted 6		Like 6 Liked 6	/TheStreet/status/518241852768935936
@smartertrader @smartertrader @smartertrader @smartertrader @smartertrader	sam‏ @smartertrader	3 Oct 2014			$TSLA. For mass market..http://stks.co/b153N ". OMG. 300 comes.	1 5 5 8 8	Retweet 5 Retweeted 5		Like 8 Liked 8	/smartertrader/status/518201883899723776
@WuTangCannabis @WuTangCannabis @WuTangCannabis @WuTangCannabis @WuTangCannabis	Wu Weed™‏ @WuTangCannabis	3 Oct 2014			$tsla @TeslaMotors @reflex_division today's lows barely touched yesterday's highs	1 2 2 5 5	Retweet 2 Retweeted 2		Like 5 Liked 5	/WuTangCannabis/status/518142151306518529
@FortuneMagazine @FortuneMagazine @FortuneMagazine @FortuneMagazine @FortuneMagazine	FORTUNE‏Verified account @FortuneMagazine	3 Oct 2014			Tesla's Elon Musk is set to unveil a secretive 'D' product. What could it be? http://for.tn/YX8vPt $TSLA	1 10 10 6 6	Retweet 10 Retweeted 10		Like 6 Liked 6	/FortuneMagazine/status/518094168074518528
@RedDogT3 @RedDogT3 @RedDogT3 @RedDogT3 @RedDogT3	Scott Redler‏Verified account @RedDogT3	2 Oct 2014			Here's a link to today's video recap and look ahead $spy $spx $twtr $tsla $nflx $fb $bac $gs $mbly http://www.t3live.com/articles/market-analysis/5120-oversold-oscillators-daily-recap.html …	2 3 3 3 3	Retweet 3 Retweeted 3		Like 3 Liked 3	/RedDogT3/status/517807282705670145
@MarketWatch @MarketWatch @MarketWatch @MarketWatch @MarketWatch	MarketWatch‏Verified account @MarketWatch	2 Oct 2014			$TSLA ended 4.7% higher after Elon Musk tweeted Tesla will unveil "the D and something else." http://trib.al/U53RRyy pic.twitter.com/NYDCd5LuKX	3 33 33 14 14	Retweet 33 Retweeted 33		Like 14 Liked 14	/MarketWatch/status/517771116111474688
@ForbesTech @ForbesTech @ForbesTech @ForbesTech @ForbesTech	Forbes Tech‏Verified account @ForbesTech	2 Oct 2014			Tesla shares soar after a simple tweet from Elon Musk: http://onforb.es/1oF16LA $TSLA	1 33 33 15 15	Retweet 33 Retweeted 33		Like 15 Liked 15	/ForbesTech/status/517738045962199040
@aarontask @aarontask @aarontask @aarontask @aarontask	Aaron Task‏Verified account @aarontask	2 Oct 2014			Elon Musk’s big tease...watch @LaurenLyster artfullly dodge questions about what “the D” is: http://yhoo.it/1mVxu1d $TSLA	1 1 1 4 4	Retweet 1 Retweeted 1		Like 4 Liked 4	/aarontask/status/517737155247210496
@YahooFinance @YahooFinance @YahooFinance @YahooFinance @YahooFinance	Yahoo Finance‏Verified account @YahooFinance	2 Oct 2014			Could Tesla be moving towards a dealership model? http://finance.yahoo.com/tumblr/blog-whoa-is-tesla-moving-to-a-dealership-model-161322271.html … via @bluephoenixinc $TSLA pic.twitter.com/BvjibTVwT8	1 4 4 6 6	Retweet 4 Retweeted 4		Like 6 Liked 6	/YahooFinance/status/517716845076680704
@CBSMoneyWatch @CBSMoneyWatch @CBSMoneyWatch @CBSMoneyWatch @CBSMoneyWatch	CBS MoneyWatch‏Verified account @CBSMoneyWatch	2 Oct 2014			Tesla stock jumps at open on mysterious Musk tweet $TSLA http://cbsn.ws/1oEjg01	1 16 16 13 13	Retweet 16 Retweeted 16		Like 13 Liked 13	/CBSMoneyWatch/status/517687626783281152
@samsharf @samsharf @samsharf @samsharf @samsharf	Samantha Sharf‏Verified account @samsharf	2 Oct 2014			Elon Musk tweets the letter D, Tesla shares soar http://onforb.es/1rGXQ5X $TSLA	11 67 67 50 50	Retweet 67 Retweeted 67		Like 50 Liked 50	/samsharf/status/517681931861762049
@StockTwits @StockTwits @StockTwits @StockTwits @StockTwits	StockTwits‏Verified account @StockTwits	2 Oct 2014			Tesla +3.5% pre-market and trending. Elon Musk is planning a big product launch on Oct. 9 -> http://stks.co/e14l6 $TSLA	12 12 6 6	Retweet 12 Retweeted 12		Like 6 Liked 6	/StockTwits/status/517648569143410688
@PaulJSingh @PaulJSingh @PaulJSingh @PaulJSingh @PaulJSingh	Paul J. Singh‏ @PaulJSingh	1 Oct 2014			Important strategy for market, exiting shorts, playing bounces $SPY $TWTR $TSLA & $GPRO entry. Last free vidhttp://bit.ly/1vxynNP	2 2 6 6	Retweet 2 Retweeted 2		Like 6 Liked 6	/PaulJSingh/status/517375152133537794
@Vconomics @Vconomics @Vconomics @Vconomics @Vconomics	Antony‏ @Vconomics	29 Sep 2014			For $TSLA, investors are speculating that they will be able to sell over $40 billion in cars (revenue) in fiscal 2023 pic.twitter.com/CVR5KMS3p3	3 4 4 6 6	Retweet 4 Retweeted 4		Like 6 Liked 6	/Vconomics/status/516762845540020224
@IBDinvestors @IBDinvestors @IBDinvestors @IBDinvestors @IBDinvestors	Investors.com‏Verified account @IBDinvestors	29 Sep 2014			Mobileye works with $GM, Tesla and other major automakers on technology that could lead to self-driving cars http://ow.ly/C5zd6 $TSLA	10 10 3 3	Retweet 10 Retweeted 10		Like 3 Liked 3	/IBDinvestors/status/516754363201900544
@IBDinvestors @IBDinvestors @IBDinvestors @IBDinvestors @IBDinvestors	Investors.com‏Verified account @IBDinvestors	29 Sep 2014			Mobileye doubles, an IPO in safer and self-driving cars. http://ow.ly/C5FU6 $MBLY $TSLA $GM $TRW $MGApic.twitter.com/Y4j3zdVmWT	4 4 8 8	Retweet 4 Retweeted 4		Like 8 Liked 8	/IBDinvestors/status/516741961680965632
@modern_rock @modern_rock @modern_rock @modern_rock @modern_rock	Modern_Rock‏ @modern_rock	29 Sep 2014			can someone post a $GPRO camera fire like $TSLA so it tanks PLEASE. That's the only way $TSLA freight train stopped	3 4 4 4 4	Retweet 4 Retweeted 4		Like 4 Liked 4	/modern_rock/status/516608038753419264
@StockTwits @StockTwits @StockTwits @StockTwits @StockTwits	StockTwits‏Verified account @StockTwits	28 Sep 2014			Bears have the edge, will they press it? http://stks.co/s0ox1 via @evanmedeiros $SPY $AAPL $FB $AMZN $TSLA	2 4 4 5 5	Retweet 4 Retweeted 4		Like 5 Liked 5	/StockTwits/status/516368601692274688
@YahooFinance @YahooFinance @YahooFinance @YahooFinance @YahooFinance	Yahoo Finance‏Verified account @YahooFinance	27 Sep 2014			Tesla's big surge is still coming: Fahmy http://yhoo.it/1neUsRi $TSLA	3 3 4 4	Retweet 3 Retweeted 3		Like 4 Liked 4	/YahooFinance/status/515848282325917696
@canuck2usa @canuck2usa @canuck2usa @canuck2usa @canuck2usa	CtheLightTrading‏ @canuck2usa	25 Sep 2014	#Simple		$AAPL this is same technique that was used on $TSLA with fires etc etc etc...you know how that resolved...#Simple	4 5 5 8 8	Retweet 5 Retweeted 5		Like 8 Liked 8	/canuck2usa/status/515251727168438275
@Bentley4585 @Bentley4585 @Bentley4585 @Bentley4585 @Bentley4585	#MulsanneSpeed‏ @Bentley4585	25 Sep 2014			$TSLA Shares Worth $320, But Not Quickly: Morgan Stanley. https://medium.com/@ferrari458life/tesla-shares-worth-320-but-not-quickly-morgan-stanley-97cfafe2efb1 …pic.twitter.com/O9W8p7zLSJ	21 21 30 30	Retweet 21 Retweeted 21		Like 30 Liked 30	/Bentley4585/status/515250339939749888
@CBOE @CBOE @CBOE @CBOE @CBOE	Cboe‏Verified account @CBOE	25 Sep 2014			Actives on open @ CBOE: $AAPL $TSLA $YHOO $FB $TWTR $BEAV $GILD $NFLX $CELG $GILD	3 3 2 2	Retweet 3 Retweeted 3		Like 2 Liked 2	/CBOE/status/515142734718709761
@Street_Insider @Street_Insider @Street_Insider @Street_Insider @Street_Insider	Streetinsider.com‏ @Street_Insider	24 Sep 2014			Short Interest Rises in $AAPL and $TSLA, $GPRO Sees Big Jump; Short Interest Falls in $GOOGL, $NFLX (more...) http://stks.co/d12oD	1 5 5 4 4	Retweet 5 Retweeted 5		Like 4 Liked 4	/Street_Insider/status/514895854365585409
@InvestorsLive @InvestorsLive @InvestorsLive @InvestorsLive @InvestorsLive	Nathan Michaud‏Verified account @InvestorsLive	24 Sep 2014			I'd say the only way we get a pull back is if a $GPRO strapped to a $TSLA catches fire ... right? Typically that's only pullbacks	3 5 5 6 6	Retweet 5 Retweeted 5		Like 6 Liked 6	/InvestorsLive/status/514812453700784128
@kaylatausche @kaylatausche @kaylatausche @kaylatausche @kaylatausche	Kayla Tausche‏Verified account @kaylatausche	24 Sep 2014			$TSLA is "grossly overvalued", says former GM vice chairman: Production to-date is "still less than 1 day's production of $GM and $F"	7 3 3 4 4	Retweet 3 Retweeted 3		Like 4 Liked 4	/kaylatausche/status/514801351516512256
@LaMonicaBuzz @LaMonicaBuzz @LaMonicaBuzz @LaMonicaBuzz @LaMonicaBuzz	Paul R. La Monica‏Verified account @LaMonicaBuzz	23 Sep 2014			Another lousy day for the broader market. But the momentum stocks actually held up well. Great day for $FB. $TWTR $NFLX $TSLA up slightly.	2 2 2 2 2	Retweet 2 Retweeted 2		Like 2 Liked 2	/LaMonicaBuzz/status/514506044668936192
@seeitmarket @seeitmarket @seeitmarket @seeitmarket @seeitmarket	See It Market‏ @seeitmarket	23 Sep 2014			New posts coming today: @andrewunknown (on $RUT) @heartcapital (on market tops), @OptiontradinIQ (on $TSLA), and @andrewnyquist (on $SPX).	1 5 5 2 2	Retweet 5 Retweeted 5		Like 2 Liked 2	/seeitmarket/status/514405621429714945
@traderhenri @traderhenri @traderhenri @traderhenri @traderhenri	Henrique M. Simões‏ @traderhenri	23 Sep 2014			344: What kind you stocks do you prefer to trade? $FB $GILD $NFLX $XLF $BAC $F $TSLA $DE $S $AA $AAPLpic.twitter.com/XiUmy4dwk4	8 8 9 9	Retweet 8 Retweeted 8		Like 9 Liked 9	/traderhenri/status/514368302223998976
@RedDogT3 @RedDogT3 @RedDogT3 @RedDogT3 @RedDogT3	Scott Redler‏Verified account @RedDogT3	22 Sep 2014			Here's a link to today's video recap and look ahead $spy $spx $qqq $iwm $aapl $nflx $tsla $fb $twtr $baba http://www.t3live.com/articles/market-analysis/5096-daily-recap-september-22nd-2014-.html …	4 2 2 8 8	Retweet 2 Retweeted 2		Like 8 Liked 8	/RedDogT3/status/514198949096595458
@allstarcharts @allstarcharts @allstarcharts @allstarcharts @allstarcharts	J.C. Parets‏ @allstarcharts	22 Sep 2014			My pal Ari Wald nails it with his outlook on S&P500, Russell2000 and $TSLA http://stks.co/t0nm3 nice job @ariwald @cnbcfastmoney $SPY $IWM	4 4 5 5	Retweet 4 Retweeted 4		Like 5 Liked 5	/allstarcharts/status/514182012232826880
@alphatrends @alphatrends @alphatrends @alphatrends @alphatrends	Brian Shannon, CMT‏Verified account @alphatrends	20 Sep 2014			My *VIDEO* http://stks.co/a11pa Stock Mkt Analysis for Wk Ending 9/19/14 $SPY $AAPL $BABA $IWM $XLF $GLD $MSFT $TSLA $QQQ""	3 3 7 7	Retweet 3 Retweeted 3		Like 7 Liked 7	/alphatrends/status/513330811383197697
@IBDinvestors @IBDinvestors @IBDinvestors @IBDinvestors @IBDinvestors	Investors.com‏Verified account @IBDinvestors	19 Sep 2014			You can start a Tesla via your iPhone 6, so when will we be able to drive our cars using our smartphone? http://ow.ly/BHZ78 $TSLA $AAPL	1 7 7 3 3	Retweet 7 Retweeted 7		Like 3 Liked 3	/IBDinvestors/status/513115487954567168
@Street_Insider @Street_Insider @Street_Insider @Street_Insider @Street_Insider	Streetinsider.com‏ @Street_Insider	19 Sep 2014			Goldman Sachs Remains 'Guarded' on Tesla $TSLA Despite Progress; Analyst Maintained Neutral Rating http://stks.co/f15MQ	4 4 4 4	Retweet 4 Retweeted 4		Like 4 Liked 4	/Street_Insider/status/512951593755742209
@YahooFinance @YahooFinance @YahooFinance @YahooFinance @YahooFinance	Yahoo Finance‏Verified account @YahooFinance	18 Sep 2014			Tesla CEO Musk Sees Fully Autonomous Car Ready in Five or Six Years http://yhoo.it/1s8yr8r $TSLA	1 17 17 6 6	Retweet 17 Retweeted 17		Like 6 Liked 6	/YahooFinance/status/512683957381791744
@Lebeaucarnews @Lebeaucarnews @Lebeaucarnews @Lebeaucarnews @Lebeaucarnews	Phil LeBeau‏Verified account @Lebeaucarnews	17 Sep 2014			Morningstar launches $TSLA coverage. It's "Fair Value Price": $179 well below where it's at right now,..$260	1 5 5 3 3	Retweet 5 Retweeted 5		Like 3 Liked 3	/Lebeaucarnews/status/512278834167971840
@NicTrades @NicTrades @NicTrades @NicTrades @NicTrades @NicTrades	Nicola Duke‏ @NicTrades Nicola Duke @NicTrades	17 Sep 2014			Does Fibonacci work? $TSLA Feb14 https://twitter.com/NicTrades/status/438333826566475776 … Sep14https://twitter.com/NicTrades/status/510526306971574272 … $TSLA daily (Using 50% annualized earnings growth rate, the shares trade at 34X projected 2019 earnings) pic.twitter.com/Zu0ESGwf8E	2 2 2 6 6	Retweet 2 Retweeted 2		Like 6 Liked 6	/NicTrades/status/512194774015938560
@RedDogT3 @RedDogT3 @RedDogT3 @RedDogT3 @RedDogT3	Scott Redler‏Verified account @RedDogT3	16 Sep 2014			Here's a link to today's video recap and look ahead $spy $spx $qqq $tsla $fb $twtr $nflx $tsla $tlt $tbt $bac $jpm http://www.t3live.com/articles/market-analysis/5085-daily-recap-september-16-2014.html …	3 3 7 7	Retweet 3 Retweeted 3		Like 7 Liked 7	/RedDogT3/status/512030082417057793
@IBDinvestors @IBDinvestors @IBDinvestors @IBDinvestors @IBDinvestors	Investors.com‏Verified account @IBDinvestors	16 Sep 2014			Tesla and other battery-powered cars have a decisive long-term edge over fuel-cell vehicles, analyst says http://ow.ly/ByRRl $TSLA $PLUG	6 6 3 3	Retweet 6 Retweeted 6		Like 3 Liked 3	/IBDinvestors/status/511912546748866561
@MarketWatch @MarketWatch @MarketWatch @MarketWatch @MarketWatch	MarketWatch‏Verified account @MarketWatch	16 Sep 2014			"Tesla fundamentals are intact and strong." Analyst recommends buying Tesla on the dip. http://on.mktw.net/1qbEcLc $TSLA pic.twitter.com/MjxCxRsYUQ	2 33 33 16 16	Retweet 33 Retweeted 33		Like 16 Liked 16	/MarketWatch/status/511896280784990208
@traderhenri @traderhenri @traderhenri @traderhenri @traderhenri	Henrique M. Simões‏ @traderhenri	16 Sep 2014			325: Are you a fan of diversification? I am not. $SPY $QQQ $FB $TSLA $BAC $EEM $GPRO $NFLXpic.twitter.com/BBIjmMjECn	5 5 12 12	Retweet 5 Retweeted 5		Like 12 Liked 12	/traderhenri/status/511873592607657984
@traderhenri @traderhenri @traderhenri @traderhenri @traderhenri	Henrique M. Simões‏ @traderhenri	16 Sep 2014			174: How to best express your trading enthusiasm $SPY $ES_F $GPRO $TSLA $FB $TWTRpic.twitter.com/HZ3ghHVs2D	8 8 11 11	Retweet 8 Retweeted 8		Like 11 Liked 11	/traderhenri/status/511873333227716608
@WSJmarkets @WSJmarkets @WSJmarkets @WSJmarkets @WSJmarkets	WSJ Markets‏Verified account @WSJmarkets	15 Sep 2014			Tesla fell sharply Monday. Morgan Stanley notes four "sobering factors" about the shares http://on.wsj.com/1sZ0XI6 $tsla pic.twitter.com/f4PewDNrsb	1 9 9 4 4	Retweet 9 Retweeted 9		Like 4 Liked 4	/WSJmarkets/status/511744592878641152
@IBDinvestors @IBDinvestors @IBDinvestors @IBDinvestors @IBDinvestors	Investors.com‏Verified account @IBDinvestors	15 Sep 2014			Gentherm isn't a benchwarmer -- it looks to be a big player in electric vehicles http://ibdn.uz/Bxn4d $THRM $TSLA pic.twitter.com/6EKJSAUxJg	7 7 9 9	Retweet 7 Retweeted 7		Like 9 Liked 9	/IBDinvestors/status/511680891559878656
@IBDinvestors @IBDinvestors @IBDinvestors @IBDinvestors @IBDinvestors	Investors.com‏Verified account @IBDinvestors	15 Sep 2014			Tesla Motors' tumble tied to Nasdaq's top drop since July, amid valuation worries. $TSLA $AAPL http://ow.ly/BxlVG pic.twitter.com/kkcjktUnca	1 5 5 3 3	Retweet 5 Retweeted 5		Like 3 Liked 3	/IBDinvestors/status/511670568324968449
@StockTwits @StockTwits @StockTwits @StockTwits @StockTwits	StockTwits‏Verified account @StockTwits	15 Sep 2014			The biggest momentum stocks took a massive beating today $TSLA ‒9% $LNKD ‒8% $TWTR ‒5% $FB ‒4% $NFLX ‒4% → http://stks.co/s0m6X	1 28 28 17 17	Retweet 28 Retweeted 28		Like 17 Liked 17	/StockTwits/status/511638219268841472
@CNNMoneyInvest @CNNMoneyInvest @CNNMoneyInvest @CNNMoneyInvest @CNNMoneyInvest	CNNMoney Investing‏Verified account @CNNMoneyInvest	15 Sep 2014			It's not just $TSLA. Social media stocks are plunging today... $FB $LNKD $YLP $TWTR http://money.cnn.com/2014/09/15/investing/tech-stocks-fall-facebook-twitter/index.html …pic.twitter.com/W9gSqYTcHb	5 44 44 14 14	Retweet 44 Retweeted 44		Like 14 Liked 14	/CNNMoneyInvest/status/511602114397995008
@YahooFinance @YahooFinance @YahooFinance @YahooFinance @YahooFinance	Yahoo Finance‏Verified account @YahooFinance	15 Sep 2014			Tesla plunges as analysis says too much, too fast http://yhoo.it/1sbAlzq $TSLA	2 6 6 5 5	Retweet 6 Retweeted 6		Like 5 Liked 5	/YahooFinance/status/511600657259040768
@ForbesTech @ForbesTech @ForbesTech @ForbesTech @ForbesTech	Forbes Tech‏Verified account @ForbesTech	15 Sep 2014			Morgan Stanley thinks Elon Musk is right about Tesla's stock price: http://onforb.es/1r01lpl $TSLA pic.twitter.com/bb6l4BnMrc	2 24 24 15 15	Retweet 24 Retweeted 24		Like 15 Liked 15	/ForbesTech/status/511600306481016832
@StockTwits @StockTwits @StockTwits @StockTwits @StockTwits	StockTwits‏Verified account @StockTwits	15 Sep 2014			Tesla is getting destroyed today. It's down 9%. Or about $5 billion in market cap. Top trending ticker http://stks.co/t0m6b $TSLA	2 16 16 6 6	Retweet 16 Retweeted 16		Like 6 Liked 6	/StockTwits/status/511588018717986816
@WSJmarkets @WSJmarkets @WSJmarkets @WSJmarkets @WSJmarkets	WSJ Markets‏Verified account @WSJmarkets	15 Sep 2014			Morgan Stanley on Tesla: Here are four "sobering factors" about the stock's rally: http://on.wsj.com/1sZ0XI6 $tsla pic.twitter.com/f4PewDNrsb	1 5 5 4 4	Retweet 5 Retweeted 5		Like 4 Liked 4	/WSJmarkets/status/511585367066423296
@amberkanwar @amberkanwar @amberkanwar @amberkanwar @amberkanwar	Amber Kanwar‏Verified account @amberkanwar	15 Sep 2014			How will investors pay for $BABA? Big money coming out of MoMO today $TSLA -10% $LNKD -7% $FB -5% $TWTR -7% $BIDU -4% $QIHU -3% $GOOGL -1%	9 9 2 2	Retweet 9 Retweeted 9		Like 2 Liked 2	/amberkanwar/status/511575757177778176
@LauricellaTom @LauricellaTom @LauricellaTom @LauricellaTom @LauricellaTom	Tom Lauricella‏Verified account @LauricellaTom	15 Sep 2014			Wow, Tesla down nearly 10%. Our piece on the cautionary view by usually bullish MS analyst $TSLA http://on.wsj.com/1sZ0XI6 via @WSJMoneyBeat	5 5 3 3	Retweet 5 Retweeted 5		Like 3 Liked 3	/LauricellaTom/status/511572337397755904
@JoeSaluzzi @JoeSaluzzi @JoeSaluzzi @JoeSaluzzi @JoeSaluzzi	Joe Saluzzi‏Verified account @JoeSaluzzi	15 Sep 2014			$TSLA just activated Rule 201 short sale rule..stays active till end of trading day tomorrow http://www.sec.gov/divisions/marketreg/rule201faq.htm …	2 5 5 2 2	Retweet 5 Retweeted 5		Like 2 Liked 2	/JoeSaluzzi/status/511570231098372097
@MarketWatch @MarketWatch @MarketWatch @MarketWatch @MarketWatch	MarketWatch‏Verified account @MarketWatch	15 Sep 2014			Morgan Stanley is pumping the brakes on Tesla. Shares down more than 8%. http://on.mktw.net/1qZv29Z $TSLA pic.twitter.com/CKNFT8R45Q	3 31 31 10 10	Retweet 31 Retweeted 31		Like 10 Liked 10	/MarketWatch/status/511554471001083906
@InvestorsLive @InvestorsLive @InvestorsLive @InvestorsLive @InvestorsLive	Nathan Michaud‏Verified account @InvestorsLive	15 Sep 2014			Just think ... if $TSLA drops another $173 per share my biggest troll (now suspended on twitter) will break even !	3 1 1 5 5	Retweet 1 Retweeted 1		Like 5 Liked 5	/InvestorsLive/status/511533176129208321
@sspencer_smb @sspencer_smb @sspencer_smb @sspencer_smb @sspencer_smb	Steven Spencer‏ @sspencer_smb	15 Sep 2014			$$ coming out of high beta & getting read for Alibaba $BABA $TSLA $NFLX	6 6 2 2	Retweet 6 Retweeted 6		Like 2 Liked 2	/sspencer_smb/status/511525018048929792
@DeidreZune @DeidreZune @DeidreZune @DeidreZune @DeidreZune	DeidreZune‏ @DeidreZune	15 Sep 2014			SOURCE OF FUNDS for $BABA $LNKD down 4% $FB -1.6% $TWTR -2.36% $AMZN -2.13% $GOOGL - 1.24% $FEYE -5.0% $TSLA -5.0% $NFLX -2.22% $EBAY -2%	1 3 3 4 4	Retweet 3 Retweeted 3		Like 4 Liked 4	/DeidreZune/status/511522202509139968
@WallStJesus @WallStJesus @WallStJesus @WallStJesus @WallStJesus	JE$US‏ @WallStJesus	12 Sep 2014			RT @BloombergNews: Want a $TSLA Model X SUV? Get in line: http://bloom.bg/1pUCcGU pic.twitter.com/pnMVh9a1Ha	11 11 4 4	Retweet 11 Retweeted 11		Like 4 Liked 4	/WallStJesus/status/510604966713905152
@NicTrades @NicTrades @NicTrades @NicTrades @NicTrades	Nicola Duke‏ @NicTrades	12 Sep 2014			$TSLA daily (Using 50% annualized earnings growth rate, the shares trade at 34X projected 2019 earnings) pic.twitter.com/Zu0ESGwf8E	4 9 9 12 12	Retweet 9 Retweeted 9		Like 12 Liked 12	/NicTrades/status/510526306971574272
@YahooFinance @YahooFinance @YahooFinance @YahooFinance @YahooFinance	Yahoo Finance‏Verified account @YahooFinance	12 Sep 2014			Why Musk Is Building Batteries in a Desert When No One Is Buying http://yhoo.it/1pWnXS9 $TSLA pic.twitter.com/wQzGPWvE9R	1 16 16 10 10	Retweet 16 Retweeted 16		Like 10 Liked 10	/YahooFinance/status/510417923320852480
@YahooFinance @YahooFinance @YahooFinance @YahooFinance @YahooFinance	Yahoo Finance‏Verified account @YahooFinance	12 Sep 2014			Tesla's big plans to build supercharger stations in Asia http://exploringmarkets.tumblr.com/post/97240404484/tesla-has-big-plans-for-asia-including-both-japan … $TSLA pic.twitter.com/xHMjYF9gx0	1 31 31 12 12	Retweet 31 Retweeted 31		Like 12 Liked 12	/YahooFinance/status/510415118211899393
@IBDinvestors @IBDinvestors @IBDinvestors @IBDinvestors @IBDinvestors	Investors.com‏Verified account @IBDinvestors	12 Sep 2014	#Tesla		Nevada governor enacts $1.3 billion tax break package for #Tesla Gigafactory http://ow.ly/BpNfe $TSLA	5 5 3 3	Retweet 5 Retweeted 5		Like 3 Liked 3	/IBDinvestors/status/510349789167632384
@YahooFinance @YahooFinance @YahooFinance @YahooFinance @YahooFinance	Yahoo Finance‏Verified account @YahooFinance	11 Sep 2014			First bill in Tesla deal sails through Assembly http://yhoo.it/X1ZZy9 $TSLA	8 8 5 5	Retweet 8 Retweeted 8		Like 5 Liked 5	/YahooFinance/status/510151101476528128
@MarketWatch @MarketWatch @MarketWatch @MarketWatch @MarketWatch	MarketWatch‏Verified account @MarketWatch	11 Sep 2014			Vanity Fair named Tesla Motors Inc. CEO Elon Musk the No. 1 "disrupter." http://on.mktw.net/1qHmBQh (Getty) $TSLA pic.twitter.com/QWuW4JYaAM	2 43 43 22 22	Retweet 43 Retweeted 43		Like 22 Liked 22	/MarketWatch/status/510095793160998912
@YahooFinance @YahooFinance @YahooFinance @YahooFinance @YahooFinance	Yahoo Finance‏Verified account @YahooFinance	11 Sep 2014			Few critics as Nevada mulls Tesla tax breaks http://yhoo.it/1ABNarg $TSLA pic.twitter.com/wcNLJEaSgz	2 21 21 17 17	Retweet 21 Retweeted 21		Like 17 Liked 17	/YahooFinance/status/510024538680487936
@ericnakagawa @ericnakagawa @ericnakagawa @ericnakagawa @ericnakagawa	Eric Nakagawa 💪🏻 🍕 🚀‏Verified account @ericnakagawa	10 Sep 2014			Elon Musk used reverse psychology, or have $TSLA investors gone mad? pic.twitter.com/k2HDIjz6xg	2 18 18 20 20	Retweet 18 Retweeted 18		Like 20 Liked 20	/ericnakagawa/status/509922360355336192
@BloombergTV @BloombergTV @BloombergTV @BloombergTV @BloombergTV	Bloomberg TV‏Verified account @BloombergTV	9 Sep 2014			Is this Tesla's newest electric rival? http://bloom.bg/1qATLRO $TSLA	5 5 2 2	Retweet 5 Retweeted 5		Like 2 Liked 2	/BloombergTV/status/509349354038390784
@YahooFinance @YahooFinance @YahooFinance @YahooFinance @YahooFinance	Yahoo Finance‏Verified account @YahooFinance	8 Sep 2014			A breakdown of Tesla's $1.25 billion tax deal http://yhoo.it/1okHrjz $TSLA	1 8 8 7 7	Retweet 8 Retweeted 8		Like 7 Liked 7	/YahooFinance/status/509118126458691584
@YahooFinance @YahooFinance @YahooFinance @YahooFinance @YahooFinance	Yahoo Finance‏Verified account @YahooFinance	8 Sep 2014			Tesla CEO: wouldn't be surprised if future deal with Toyota http://yhoo.it/1pGFKN5 $TSLA	14 14 2 2	Retweet 14 Retweeted 14		Like 2 Liked 2	/YahooFinance/status/508949028315615232
@OptionsHawk @OptionsHawk @OptionsHawk @OptionsHawk @OptionsHawk	Joe Kunkle‏ @OptionsHawk	8 Sep 2014			$TSLA CEO talking potential future deal w/ Toyota http://www.reuters.com/article/2014/09/08/us-tesla-motors-toyota-idUSKBN0H30K520140908 …	10 10 9 9	Retweet 10 Retweeted 10		Like 9 Liked 9	/OptionsHawk/status/508930638662356992
@StockTwits @StockTwits @StockTwits @StockTwits @StockTwits	StockTwits‏Verified account @StockTwits	7 Sep 2014			TESLA IS THE NEW APPLE --> http://stks.co/c0yi0 $AAPL $TSLA	2 20 20 18 18	Retweet 20 Retweeted 20		Like 18 Liked 18	/StockTwits/status/508761642327638016
@StockTwits @StockTwits @StockTwits @StockTwits @StockTwits	StockTwits‏Verified account @StockTwits	7 Sep 2014	#Ideas		#Ideas "@JBoorman: Weekend Review and Watchlist http://stks.co/s0jtJ $TSLA $AAPL $MSFT $AA $FISV $MAR $ATVI $ACT $GOOGL $DTV and more!"	3 3 9 9	Retweet 3 Retweeted 3		Like 9 Liked 9	/StockTwits/status/508644113403875328
@jessmarmor @jessmarmor @jessmarmor @jessmarmor @jessmarmor	Jessica Marmor Shaw‏Verified account @jessmarmor	5 Sep 2014	#Tesla		Elon Musk: #Tesla stock is “kind of high.” Investors: Sell! http://on.mktw.net/1xm7II3 $TSLA pic.twitter.com/IG5YWNojsf	8 21 21 12 12	Retweet 21 Retweeted 21		Like 12 Liked 12	/jessmarmor/status/507970131352645633
@StockTwits @StockTwits @StockTwits @StockTwits @StockTwits	StockTwits‏Verified account @StockTwits	5 Sep 2014			Yesterday, Elon Musk said Tesla's stock price was "kind of high right now" It's down 4% today http://stks.co/g11ou $TSLA	4 12 12 9 9	Retweet 12 Retweeted 12		Like 9 Liked 9	/StockTwits/status/507913817263992832
@ReformedBroker @ReformedBroker @ReformedBroker @ReformedBroker @ReformedBroker	Downtown Josh Brown‏Verified account @ReformedBroker	5 Sep 2014			Demo video making the rounds - a 2014 Tesla Model X with Mobileye collision avoidance system http://stks.co/h11nU $TSLA $MBLY	3 9 9 7 7	Retweet 9 Retweeted 9		Like 7 Liked 7	/ReformedBroker/status/507910204147912704
@StockTwits @StockTwits @StockTwits @StockTwits @StockTwits	StockTwits‏Verified account @StockTwits	5 Sep 2014			The top 5 stocks trending on StockTwits before today's opening bell: $TASR, $GTAT, $TSLA, $KORS and $AMBA http://stks.co/h11je	7 7 5 5	Retweet 7 Retweeted 7		Like 5 Liked 5	/StockTwits/status/507865889765482496
@cvpayne @cvpayne @cvpayne @cvpayne @cvpayne	Charles V Payne‏Verified account @cvpayne	5 Sep 2014			California loses the $TSLA giga-factory so Gov Brown reacts by banning plastic bags! Crush small business cause you can't lure big business	9 12 12 9 9	Retweet 12 Retweeted 12		Like 9 Liked 9	/cvpayne/status/507857400150249472
@Lebeaucarnews @Lebeaucarnews @Lebeaucarnews @Lebeaucarnews @Lebeaucarnews	Phil LeBeau‏Verified account @Lebeaucarnews	4 Sep 2014			Quote of the Night: "I think our stock price is kind of high right now to be totally honest." By $TSLA CEO Elon Musk.	20 48 48 38 38	Retweet 48 Retweeted 48		Like 38 Liked 38	/Lebeaucarnews/status/507702857802715136
@Lebeaucarnews @Lebeaucarnews @Lebeaucarnews @Lebeaucarnews @Lebeaucarnews	Phil LeBeau‏Verified account @Lebeaucarnews	4 Sep 2014			$TSLA CEO @elonmusk says company is NOT looking to build another Gigafactory immediately. Focus is on the one in NV.	1 3 3 6 6	Retweet 3 Retweeted 3		Like 6 Liked 6	/Lebeaucarnews/status/507684575594962944
@KristineOwram @KristineOwram @KristineOwram @KristineOwram @KristineOwram	Kristine Owram‏Verified account @KristineOwram	4 Sep 2014			Tesla moves closer to mass-market with Nevada gigafactory, Canadian supercharger stations: http://business.financialpost.com/2014/09/04/tesla-motors-inc-gigafactory-nevada-canada-supercharger/ … $TSLA	1 10 10 4 4	Retweet 10 Retweeted 10		Like 4 Liked 4	/KristineOwram/status/507673541547139074
@RedDogT3 @RedDogT3 @RedDogT3 @RedDogT3 @RedDogT3	Scott Redler‏Verified account @RedDogT3	4 Sep 2014			Here is a link to today's video recap and look ahead $spy $spx $tlt $tbt $aapl $fb $twtr $scty $bac $tsla $nflx http://www.t3live.com/articles/market-analysis/5058-daily-recap-september-4-2014.html …	3 3 9 9	Retweet 3 Retweeted 3		Like 9 Liked 9	/RedDogT3/status/507643400473292800
@YahooFinance @YahooFinance @YahooFinance @YahooFinance @YahooFinance	Yahoo Finance‏Verified account @YahooFinance	4 Sep 2014			Plant gets Tesla closer to electric car for masses http://yhoo.it/Z8J4eB $TSLA pic.twitter.com/qb9WpBmfSp	5 25 25 28 28	Retweet 25 Retweeted 25		Like 28 Liked 28	/YahooFinance/status/507619067490861056
@UPBOptionMil @UPBOptionMil @UPBOptionMil @UPBOptionMil @UPBOptionMil	UPBOptionMil‏ @UPBOptionMil	4 Sep 2014			$TSLA I finally called the top... I have no wife, no job, no money, my kids hate me, and I'm a loser.... but hey! I nailed it.. for now...	2 5 5 13 13	Retweet 5 Retweeted 5		Like 13 Liked 13	/UPBOptionMil/status/507608117312364545
@MarketWatch @MarketWatch @MarketWatch @MarketWatch @MarketWatch	MarketWatch‏Verified account @MarketWatch	4 Sep 2014			$TSLA has risen 89% this year. Here's why that's likely to keep growing: http://on.mktw.net/1ptsgUD pic.twitter.com/bNtOmjyz5V	2 28 28 19 19	Retweet 28 Retweeted 28		Like 19 Liked 19	/MarketWatch/status/507600900936855553
@kaylatausche @kaylatausche @kaylatausche @kaylatausche @kaylatausche	Kayla Tausche‏Verified account @kaylatausche	4 Sep 2014			Thought I was filling in w @BillGriffeth on @CNBCClosingBell but looks like the robots have already taken over! $TSLA pic.twitter.com/1EAMWeWlEF	3 5 5 12 12	Retweet 5 Retweeted 5		Like 12 Liked 12	/kaylatausche/status/507598722008498176
@JayHopeIsHere @JayHopeIsHere @JayHopeIsHere @JayHopeIsHere @JayHopeIsHere	Trell‏ @JayHopeIsHere	4 Sep 2014			Looking at my old stock notes. SMH for not listening to @TheSharkDaymond when he on w/ @jimcramer in April about $TSLA. Was $193, now $285.	3 8 8 9 9	Retweet 8 Retweeted 8		Like 9 Liked 9	/JayHopeIsHere/status/507591446845595649
@FrankGruber @FrankGruber @FrankGruber @FrankGruber @FrankGruber	Frank Gruber ✨Established‏Verified account @FrankGruber	3 Sep 2014			Tesla Chooses Nevada over California for 'Gigafactory' http://techco.tl/1pqevG9 $TSLA	4 4 2 2	Retweet 4 Retweeted 4		Like 2 Liked 2	/FrankGruber/status/507292835608281089
@WallStCynic @WallStCynic @WallStCynic @WallStCynic @WallStCynic	Diogenes‏ @WallStCynic	3 Sep 2014			$TSLA bull on CNBC just summarized this market perfectly. "The market(f/$TSLA) can stay irrational longer than the shorts can stay solvent."	2 5 5 5 5	Retweet 5 Retweeted 5		Like 5 Liked 5	/WallStCynic/status/507251340670930944
@z8angela @z8angela @z8angela @z8angela @z8angela	Angela Zhou‏ @z8angela	3 Sep 2014			Selling down from higher open/extended new highs is bearish seen on many: $AAPL $TSLA $NFLX $FB along w/ $SPX. Be aware of exhaustion tops.	6 8 8 9 9	Retweet 8 Retweeted 8		Like 9 Liked 9	/z8angela/status/507174361120247810
@OptionsHawk @OptionsHawk @OptionsHawk @OptionsHawk @OptionsHawk	Joe Kunkle‏ @OptionsHawk	3 Sep 2014			$TSLA 500 Jan. 2015 $290 calls bought $25.50 offer right on the open, nice $1.25M trade to get the day started	7 7 7 7	Retweet 7 Retweeted 7		Like 7 Liked 7	/OptionsHawk/status/507158928984383488
@BennettWoodman @BennettWoodman @BennettWoodman @BennettWoodman @BennettWoodman	Ben Woodward, CFA‏ @BennettWoodman	2 Sep 2014			$TSLA "Profitability does not matter"; Momentum worked in the dot-com era before the bubble popped http://on.wsj.com/1oAGQcQ via @WSJMoneyBeat	1 6 6 6 6	Retweet 6 Retweeted 6		Like 6 Liked 6	/BennettWoodman/status/506914581961121792
@LaMonicaBuzz @LaMonicaBuzz @LaMonicaBuzz @LaMonicaBuzz @LaMonicaBuzz	Paul R. La Monica‏Verified account @LaMonicaBuzz	2 Sep 2014	#sarcasm		$TSLA up another 5% today. At this rate, it will get to 3,000 before the S&P 500 does. #sarcasm	2 5 5 6 6	Retweet 5 Retweeted 5		Like 6 Liked 6	/LaMonicaBuzz/status/506895002694602753
@StockTwits @StockTwits @StockTwits @StockTwits @StockTwits	StockTwits‏Verified account @StockTwits	2 Sep 2014			Tesla hit a new all-time high today at $284.89/share. That means it's up 87% YTD and 1378% since its IPO. http://stks.co/r0jaZ $TSLA	3 37 37 12 12	Retweet 37 Retweeted 37		Like 12 Liked 12	/StockTwits/status/506854376703803392
@WallStJesus @WallStJesus @WallStJesus @WallStJesus @WallStJesus	JE$US‏ @WallStJesus	2 Sep 2014			$TSLA Tesla analyst predicts the sentiment 'freight train' will send shares up another 50% http://read.bi/1w2QxGP	1 5 5 3 3	Retweet 5 Retweeted 5		Like 3 Liked 3	/WallStJesus/status/506834112356032512
@CNNMoneyInvest @CNNMoneyInvest @CNNMoneyInvest @CNNMoneyInvest @CNNMoneyInvest	CNNMoney Investing‏Verified account @CNNMoneyInvest	2 Sep 2014			Can anything stop Tesla? $TSLA stock hits another high today of $284 a share pic.twitter.com/r5VtJaz6EE	2 11 11 4 4	Retweet 11 Retweeted 11		Like 4 Liked 4	/CNNMoneyInvest/status/506829335169630208
@MarketWatch @MarketWatch @MarketWatch @MarketWatch @MarketWatch	MarketWatch‏Verified account @MarketWatch	2 Sep 2014			$TSLA is up 3% after one analyst set a price target of $400, implying a near-50% rally: http://trib.al/tY6GEpE pic.twitter.com/WDTnhI1zGq	2 32 32 11 11	Retweet 32 Retweeted 32		Like 11 Liked 11	/MarketWatch/status/506804937171677184
@PipsToDollars @PipsToDollars @PipsToDollars @PipsToDollars @PipsToDollars	Leilani Pips‏ @PipsToDollars	2 Sep 2014			So many choices today, think I'm gonna be a BASIC BITCH and buy the obvious; $TWTR $YHOO $GPRO $GRPN $TSLA	4 4 4 9 9	Retweet 4 Retweeted 4		Like 9 Liked 9	/PipsToDollars/status/506777780282204160
@valuewalk @valuewalk @valuewalk @valuewalk @valuewalk	ValueWalk‏ @valuewalk	2 Sep 2014			How To Value Stocks Using The Absolute PE Model http://www.valuewalk.com/2014/09/value-stocks-using-absolute-pe-model/ … $TSLA $AAPL $MSFT $IBMpic.twitter.com/AnHlgUJTpR	4 4 7 7	Retweet 4 Retweeted 4		Like 7 Liked 7	/valuewalk/status/506770581422112768
@Lebeaucarnews @Lebeaucarnews @Lebeaucarnews @Lebeaucarnews @Lebeaucarnews	Phil LeBeau‏Verified account @Lebeaucarnews	1 Sep 2014			Stifel says $TSLA production ramp up ahead of schedule: "Simply put, the rate of change vs. our last tour (May 2013) was staggering."	1 6 6 6 6	Retweet 6 Retweeted 6		Like 6 Liked 6	/Lebeaucarnews/status/506651767116156928
@Lebeaucarnews @Lebeaucarnews @Lebeaucarnews @Lebeaucarnews @Lebeaucarnews	Phil LeBeau‏Verified account @Lebeaucarnews	1 Sep 2014			Stifel on $TSLA: "We like Positioning, Runway for Growth in Luxury EV Market., Upgrading to Buy."	5 5 3 3	Retweet 5 Retweeted 5		Like 3 Liked 3	/Lebeaucarnews/status/506651375338803200
@traderhenri @traderhenri @traderhenri @traderhenri @traderhenri	Henrique M. Simões‏ @traderhenri	1 Sep 2014			340: Try to keep your trading mistakes small $SPY $EURUSD $FB $TSLA $NFLXpic.twitter.com/ol2ym9C76G	19 19 14 14	Retweet 19 Retweeted 19		Like 14 Liked 14	/traderhenri/status/506429282869313536
@StockTwits @StockTwits @StockTwits @StockTwits @StockTwits	StockTwits‏Verified account @StockTwits	31 Aug 2014			The @Oatmeal has a great comic about what it's like to own a Tesla --> http://stks.co/g10US $TSLA pic.twitter.com/pH49w5hfco	1 16 16 17 17	Retweet 16 Retweeted 16		Like 17 Liked 17	/StockTwits/status/506262037975298048
@sellputs @sellputs @sellputs @sellputs @sellputs	Sp‏ @sellputs	30 Aug 2014			can assure you a lot of oil went into making that $TSLA ... pic.twitter.com/oi7Svimrxt	8 5 5 11 11	Retweet 5 Retweeted 5		Like 11 Liked 11	/sellputs/status/505871546330914816
@TheStreet @TheStreet @TheStreet @TheStreet @TheStreet	TheStreet‏Verified account @TheStreet	30 Aug 2014			Why Tesla $TSLA stock hit a 52-week high on Friday: http://dlvr.it/6lvtk1	6 6 4 4	Retweet 6 Retweeted 6		Like 4 Liked 4	/TheStreet/status/505620456356196352
@faminvestor @faminvestor @faminvestor @faminvestor @faminvestor	IITF‏ @faminvestor	29 Aug 2014			Fact of the Day: The iPad by itself generates more revenue than $YHOO, $FB, $LNKD, $TWTR, $GRPN & $TSLA combined. @scutify @codywillard	11 11 8 8	Retweet 11 Retweeted 11		Like 8 Liked 8	/faminvestor/status/505494238403252224
@YahooFinance @YahooFinance @YahooFinance @YahooFinance @YahooFinance	Yahoo Finance‏Verified account @YahooFinance	29 Aug 2014			Why states should think twice on tax breaks for Tesla http://yhoo.it/1tTpayw $TSLA pic.twitter.com/Ne4uZ1NVP1	1 6 6 3 3	Retweet 6 Retweeted 6		Like 3 Liked 3	/YahooFinance/status/505423581610639360
@TCMLLC @TCMLLC @TCMLLC @TCMLLC @TCMLLC	JT‏ @TCMLLC	29 Aug 2014			One of our valued members at http://tickermonkey.com @AaronBlank11 with his update on $TSLA vs $GM 1915 modelhttp://bit.ly/1osEJYx	2 2 3 3	Retweet 2 Retweeted 2		Like 3 Liked 3	/TCMLLC/status/505392684542873600
@StockTwits @StockTwits @StockTwits @StockTwits @StockTwits	StockTwits‏Verified account @StockTwits	29 Aug 2014			Tesla has made its biggest move in China with this morning's announcement > http://stks.co/j108H by @anirvanghosh $TSLA $KNDI	4 4 6 6	Retweet 4 Retweeted 4		Like 6 Liked 6	/StockTwits/status/505369192695361537
@ClaudiaAssisMW @ClaudiaAssisMW @ClaudiaAssisMW @ClaudiaAssisMW @ClaudiaAssisMW	Claudia Assis‏Verified account @ClaudiaAssisMW	29 Aug 2014	#Tesla		#Tesla hits intraday record on news it teams up with China Unicom for more charging stations in the country. $TSLA pic.twitter.com/P3NtK7MBMI	4 32 32 9 9	Retweet 32 Retweeted 32		Like 9 Liked 9	/ClaudiaAssisMW/status/505359578494959616
@MandyCNBC @MandyCNBC @MandyCNBC @MandyCNBC @MandyCNBC	Amanda Drury‏Verified account @MandyCNBC	29 Aug 2014			$TSLA trading at all-time high. From IPO in 2010, $TSLA is up 1480% as per @GiovannyMoreano	4 10 10 6 6	Retweet 10 Retweeted 10		Like 6 Liked 6	/MandyCNBC/status/505352523352666112
@TheStreet @TheStreet @TheStreet @TheStreet @TheStreet	TheStreet‏Verified account @TheStreet	28 Aug 2014			Tesla shares to hit an all-time high? Yes, if this trajectory holds: http://trib.al/TxEhI1q $TSLA	1 7 7 2 2	Retweet 7 Retweeted 7		Like 2 Liked 2	/TheStreet/status/505119414766026752
@FullDRadio @FullDRadio @FullDRadio @FullDRadio @FullDRadio	Full Disclosure 🎙‏ @FullDRadio	28 Aug 2014			I adore Mossberg -- but think @MKBHD is the next Walt. His @YouTube channel is exquiz + essential. $AAPL $GOOG $TSLA pic.twitter.com/vJCTcmWb8m	2 4 4 27 27	Retweet 4 Retweeted 4		Like 27 Liked 27	/FullDRadio/status/505031533309468672
@WallStJesus @WallStJesus @WallStJesus @WallStJesus @WallStJesus	JE$US‏ @WallStJesus	25 Aug 2014			$TSLA opening player rolling dice buying some small sweeps of 9/5 $290 & $295 calls cheap	1 4 4 7 7	Retweet 4 Retweeted 4		Like 7 Liked 7	/WallStJesus/status/503952348553949184
@kaylatausche @kaylatausche @kaylatausche @kaylatausche @kaylatausche	Kayla Tausche‏Verified account @kaylatausche	21 Aug 2014			$TSLA hiring hackers? The average high-end car has 100 million lines of code, according to @McAfee's Davis (cc @SquawkAlley)	2 5 5 4 4	Retweet 5 Retweeted 5		Like 4 Liked 4	/kaylatausche/status/502476106549583873
@YahooFinance @YahooFinance @YahooFinance @YahooFinance @YahooFinance	Yahoo Finance‏Verified account @YahooFinance	21 Aug 2014			The futuristic vision that's driven Tesla's value above $30 billion http://yhoo.it/1v1k9H2 $TSLA pic.twitter.com/p0cOOwNpiw	12 12 6 6	Retweet 12 Retweeted 12		Like 6 Liked 6	/YahooFinance/status/502472670429339648
@traderhenri @traderhenri @traderhenri @traderhenri @traderhenri	Henrique M. Simões‏ @traderhenri	21 Aug 2014			You really don`t need Paul Tudor Jones to tell you this, do you? $SPY $QQQ $EURUSD $FB $TWTR $TSLA pic.twitter.com/feYfyNHian	2 10 10 15 15	Retweet 10 Retweeted 10		Like 15 Liked 15	/traderhenri/status/502470947954499585
@Lebeaucarnews @Lebeaucarnews @Lebeaucarnews @Lebeaucarnews @Lebeaucarnews	Phil LeBeau‏Verified account @Lebeaucarnews	21 Aug 2014			NEW: CLSA initiates $TSLA at outperform with $300 price target.	5 5 3 3	Retweet 5 Retweeted 5		Like 3 Liked 3	/Lebeaucarnews/status/502425678969851906
@StockCircles @StockCircles @StockCircles @StockCircles @StockCircles	Stock Circles‏ @StockCircles	20 Aug 2014	#investor		#investor. $FB, $TSLA sentiment bearish after hours.	1 1 4 4	Retweet 1 Retweeted 1		Like 4 Liked 4	/StockCircles/status/502200387416236032
@MarketWatch @MarketWatch @MarketWatch @MarketWatch @MarketWatch	MarketWatch‏Verified account @MarketWatch	20 Aug 2014			The case for shorting Tesla: http://on.mktw.net/1q0PxB6 $TSLA pic.twitter.com/CuhwgRjU1H	1 12 12 11 11	Retweet 12 Retweeted 12		Like 11 Liked 11	/MarketWatch/status/502156906249854979
@z8angela @z8angela @z8angela @z8angela @z8angela	Angela Zhou‏ @z8angela	19 Aug 2014			As $SPX keeps crawling up on lite vol, some leaders which held up during correction are exhausted after hitting double tops: $TSLA $NFLX.	3 4 4 5 5	Retweet 4 Retweeted 4		Like 5 Liked 5	/z8angela/status/501764772518297600
@abnormalreturns @abnormalreturns @abnormalreturns @abnormalreturns @abnormalreturns	Tadas Viskanta‏ @abnormalreturns	19 Aug 2014			Adding to the Elon Musk ETF... RT @danprimack: SpaceX raising new $$ at a $10 billion valuation http://stks.co/s0gSq $TSLA $SCTY	2 2 3 3	Retweet 2 Retweeted 2		Like 3 Liked 3	/abnormalreturns/status/501717134419177473
@RedDogT3 @RedDogT3 @RedDogT3 @RedDogT3 @RedDogT3	Scott Redler‏Verified account @RedDogT3	18 Aug 2014			Here's a "Very Niiiiiiice" recap and look ahead $spy $spx $nflx $aapl $fb $twtr $tsla $bac http://www.t3live.com/articles/market-analysis/5026-very-nice-monday-to-be-a-bull.html …	3 3 3 13 13	Retweet 3 Retweeted 3		Like 13 Liked 13	/RedDogT3/status/501502667353784321
@danahull @danahull @danahull @danahull @danahull	Dana Hull 👩🏻‍💻‏Verified account @danahull	18 Aug 2014			State competition heats up for @TeslaMotors gigafactory http://bit.ly/1sNUBwn $TSLA	2 3 3 2 2	Retweet 3 Retweeted 3		Like 2 Liked 2	/danahull/status/501394679263285249
@StockTwits @StockTwits @StockTwits @StockTwits @StockTwits	StockTwits‏Verified account @StockTwits	18 Aug 2014			The Elon Musk ETF is approaching all-time highs. $SCTY + $TSLA. via @ivanhoff http://stks.co/h0xPK pic.twitter.com/Kxbi1TzZfP	1 16 16 6 6	Retweet 16 Retweeted 16		Like 6 Liked 6	/StockTwits/status/501372053241335808
@herbgreenberg @herbgreenberg @herbgreenberg @herbgreenberg @herbgreenberg	Herb Greenberg‏Verified account @herbgreenberg	18 Aug 2014			How $TSLA stretches earnings quality, my latest from Real Money http://realmoney.thestreet.com/articles/08/18/2014/how-tesla-stretches-earnings-quality?cm_ven_int=homepage-latest-headlines …	3 5 5 4 4	Retweet 5 Retweeted 5		Like 4 Liked 4	/herbgreenberg/status/501350905179283456
@IBDinvestors @IBDinvestors @IBDinvestors @IBDinvestors @IBDinvestors	Investors.com‏Verified account @IBDinvestors	16 Aug 2014			Tesla production will hit 1 million by when?!? http://ow.ly/AoVuj $TSLA	1 7 7 4 4	Retweet 7 Retweeted 7		Like 4 Liked 4	/IBDinvestors/status/500814320520134656
@abnormalreturns @abnormalreturns @abnormalreturns @abnormalreturns @abnormalreturns	Tadas Viskanta‏ @abnormalreturns	16 Aug 2014			Saturday links: not-so passive portfolios, e-mail unbundled and how to stay calm. http://stks.co/g0xE6 $YHOO $BABA $AAPL $TSLA $HMC $AMZN	1 1 2 2	Retweet 1 Retweeted 1		Like 2 Liked 2	/abnormalreturns/status/500617694144905216
@petenajarian @petenajarian @petenajarian @petenajarian @petenajarian	Pete Najarian‏Verified account @petenajarian	15 Aug 2014			Giddy Up, RT .@WesleyJ77: @petenajarian like the $TSLA recco thru options. Bought the Jan 2016 $210 strike when stock was at $240. Giddy up!	3 3 5 5	Retweet 3 Retweeted 3		Like 5 Liked 5	/petenajarian/status/500396404200988672
@MarketWatch @MarketWatch @MarketWatch @MarketWatch @MarketWatch	MarketWatch‏Verified account @MarketWatch	15 Aug 2014			It's been a big week for $TSLA: 1 record close, up 5%, and 1,000s of investors wanting more. http://on.mktw.net/1sJXFJO pic.twitter.com/7zsEcP5Sxm	1 19 19 5 5	Retweet 19 Retweeted 19		Like 5 Liked 5	/MarketWatch/status/500370776089194498
@AmadeusinKent @AmadeusinKent @AmadeusinKent @AmadeusinKent @AmadeusinKent	Peter Green‏ @AmadeusinKent	15 Aug 2014			$GTAT continues its 'melt up'. This could be primed to be one of the big growth stocks of the next few years ala $TSLA.	7 7 7 7	Retweet 7 Retweeted 7		Like 7 Liked 7	/AmadeusinKent/status/500359842843095040
@MarketWatch @MarketWatch @MarketWatch @MarketWatch @MarketWatch	MarketWatch‏Verified account @MarketWatch	14 Aug 2014			$TSLA notched a 4th straight record close at $261.38. http://on.mktw.net/1uUh7Bz Tesla shares have gained 74% this year.pic.twitter.com/bCuMrgsQra	2 33 33 15 15	Retweet 33 Retweeted 33		Like 15 Liked 15	/MarketWatch/status/500018106371407872
@dailydirtnap @dailydirtnap @dailydirtnap @dailydirtnap @dailydirtnap	Jared Dillian‏Verified account @dailydirtnap	14 Aug 2014			Two rednecks in the Myrtle Beach gym were just checking $TSLA quotes on their phones	1 3 3	Retweet Retweeted		Like 3 Liked 3	/dailydirtnap/status/500007437051920386
@bobbirebell @bobbirebell @bobbirebell @bobbirebell @bobbirebell	Bobbi Rebell, CFP® Financial Grownup Podcast‏Verified account @bobbirebell	12 Aug 2014	#Tesla,cars	#cars	What the @ConsumerReports engineer who wrote the critical report of #Tesla told me- WATCH: http://reut.rs/1sSkPw2 @ReutersBiz $TSLA #cars	10 10 10 10	Retweet 10 Retweeted 10		Like 10 Liked 10	/bobbirebell/status/499259872480071680
@WSJMoneyBeat @WSJMoneyBeat @WSJMoneyBeat @WSJMoneyBeat @WSJMoneyBeat	WSJ MoneyBeat‏Verified account @WSJMoneyBeat	11 Aug 2014			Analyst on Tesla: Growth will be steeper, product mix richer & costs much lower than anticipated. http://on.wsj.com/1r5IUkt @WSJMoneyBeat $TSLA	2 8 8 4 4	Retweet 8 Retweeted 8		Like 4 Liked 4	/WSJMoneyBeat/status/498921173343023104
@srussolillo @srussolillo @srussolillo @srussolillo @srussolillo	Steven Russolillo‏Verified account @srussolillo	11 Aug 2014			Tesla has surged 75% this year, near record high after analyst upgrade http://on.wsj.com/1r5IUkt @WSJMoneyBeat $TSLA pic.twitter.com/y1Z7OqJS4M	1 22 22 10 10	Retweet 22 Retweeted 22		Like 10 Liked 10	/srussolillo/status/498918345333571585
@TheStreet @TheStreet @TheStreet @TheStreet @TheStreet	TheStreet‏Verified account @TheStreet	11 Aug 2014			Tesla Motors $TSLA Stock Hits Five-Month High After Deutsche Upgrade - @TheStreetAlerts http://dlvr.it/6ZsS4Z	6 6	Retweet 6 Retweeted 6		Like Liked	/TheStreet/status/498877807200837633
@MarketWatch @MarketWatch @MarketWatch @MarketWatch @MarketWatch	MarketWatch‏Verified account @MarketWatch	11 Aug 2014			$TSLA ralled more than 5.6% after an upgrade to buy from Deutsche Bank. http://on.mktw.net/1vxWVJS pic.twitter.com/DbW9fHXY45	19 19 10 10	Retweet 19 Retweeted 19		Like 10 Liked 10	/MarketWatch/status/498851600405106688
@StockTwits @StockTwits @StockTwits @StockTwits @StockTwits	StockTwits‏Verified account @StockTwits	11 Aug 2014			Tesla is already up 5% today. And it's only $2 away from hitting a NEW all-time high --> http://stks.co/d0sRU $TSLA	9 9 7 7	Retweet 9 Retweeted 9		Like 7 Liked 7	/StockTwits/status/498839495480201217
@philstockworld @philstockworld @philstockworld @philstockworld @philstockworld	Phil Davis‏Verified account @philstockworld	11 Aug 2014	#BeTheHouse		How Portfolio Balancing Steers Us Through Rough Markets: $SCTY $DIA $SPY $TSLA $GMCR $WAG $NLY #BeTheHouse -- http://www.philstockworld.com/2014/08/11/monday-markets-are-meaty-beaty-big-and-bouncy/ …	1.0K 1.0K 54 54	Retweet 1.0K Retweeted 1.0K		Like 54 Liked 54	/philstockworld/status/498816578822365184
@Stephanie_Link @Stephanie_Link @Stephanie_Link @Stephanie_Link @Stephanie_Link	Stephanie Link‏ @Stephanie_Link	11 Aug 2014			DB u/g $TSLA to buy - higher production expectations and profitability. Target $310.	4 4 5 5	Retweet 4 Retweeted 4		Like 5 Liked 5	/Stephanie_Link/status/498781603314032641
@WSJ @WSJ @WSJ @WSJ @WSJ	The Wall Street Journal‏Verified account @WSJ	10 Aug 2014			Tesla invited hackers to find security holes in its cars. http://on.wsj.com/1B69r3r $TSLA pic.twitter.com/45SkYIIotL	33 449 449 306 306	Retweet 449 Retweeted 449		Like 306 Liked 306	/WSJ/status/498633855646314497
@alphatrends @alphatrends @alphatrends @alphatrends @alphatrends	Brian Shannon, CMT‏Verified account @alphatrends	8 Aug 2014			VIDEO http://stks.co/b0s6c Stock Mkt Analysis for Week Ending 8/8/14 $SPY $AAPL $IWM $TSLA $FB $QQQ $SMH $MSFT	5 5 5 5	Retweet 5 Retweeted 5		Like 5 Liked 5	/alphatrends/status/497848888100151296
@StockTwits @StockTwits @StockTwits @StockTwits @StockTwits	StockTwits‏Verified account @StockTwits	8 Aug 2014			"@MarketSmith: How $TSLA’s battery ‘Gigafactory’ could change everything — not just cars: http://stks.co/e0s6L http://stks.co/b0s0f "	2 10 10 7 7	Retweet 10 Retweeted 10		Like 7 Liked 7	/StockTwits/status/497779599699615744
@philstockworld @philstockworld @philstockworld @philstockworld @philstockworld	Phil Davis‏Verified account @philstockworld	8 Aug 2014			Fallout Friday - Global Concerns Rock US Markets: $SPY $IWM $IYT $WAG $GMCR $TSLA $NLY $SCTY --http://www.philstockworld.com/2014/08/08/fallout-friday-global-concerns-rock-us-markets/ …	1 958 958 106 106	Retweet 958 Retweeted 958		Like 106 Liked 106	/philstockworld/status/497736645152886784
@aignacio09 @aignacio09 @aignacio09 @aignacio09 @aignacio09	Angelo‏ @aignacio09	7 Aug 2014			Cadillac was my daddy's team. Tesla is the real dream, now. $TSLA > $GM	1 1 6 6	Retweet 1 Retweeted 1		Like 6 Liked 6	/aignacio09/status/497578552695341056
@RedDogT3 @RedDogT3 @RedDogT3 @RedDogT3 @RedDogT3	Scott Redler‏Verified account @RedDogT3	7 Aug 2014			Here is a link to today's video recap and look ahead $spy $spx $aapl $tsla $nflx $bac $xlf $pcln $googl http://www.t3live.com/component/content/article/36-daily-recap/5010-daily-recap-august-7-2014.html …	2 1 1 10 10	Retweet 1 Retweeted 1		Like 10 Liked 10	/RedDogT3/status/497505510690922497
@JBoorman @JBoorman @JBoorman @JBoorman @JBoorman	Jon Boorman‏Verified account @JBoorman	7 Aug 2014			So... $FB, $NFLX, $TSLA, $PCLN, $GILD, $CMG, $UA all looking good, yeah this isn't looking like a correction, rotation more likely	2 5 5 17 17	Retweet 5 Retweeted 5		Like 17 Liked 17	/JBoorman/status/497504960117219328
@sspencer_smb @sspencer_smb @sspencer_smb @sspencer_smb @sspencer_smb	Steven Spencer‏ @sspencer_smb	7 Aug 2014			its a blood batch out there. unless of course u own $NFLX $TSLA $FB $SCTY $LNKD or $PCLN	2 1 1 5 5	Retweet 1 Retweeted 1		Like 5 Liked 5	/sspencer_smb/status/497474569331302400
@HCPG @HCPG @HCPG @HCPG @HCPG	HCPG‏ @HCPG	7 Aug 2014	#momo		most of our favorite trading stocks still green $WDAY $YY $DDD $LNKD $YELP $YY $FSLR $SCTY $TSLA $NFLX -- #momo doesn't care	1 2 2 4 4	Retweet 2 Retweeted 2		Like 4 Liked 4	/HCPG/status/497464452405821440
@JeffMacke @JeffMacke @JeffMacke @JeffMacke @JeffMacke	Jeff Macke‏Verified account @JeffMacke	7 Aug 2014			"Some kind of psychosis" - Dr. @ppearlman's diagnosis of traders unable to see $TSLA's chart flirting with me. pic.twitter.com/NAgiHJl6i7	2 7 7 2 2	Retweet 7 Retweeted 7		Like 2 Liked 2	/JeffMacke/status/497389938984624128
@Street_Insider @Street_Insider @Street_Insider @Street_Insider @Street_Insider	Streetinsider.com‏ @Street_Insider	6 Aug 2014			Tesla's $TSLA Model X Will Make Model S Look Like Chopped Liver, Morgan Stanley Says http://stks.co/j0uPB	6 6 3 3	Retweet 6 Retweeted 6		Like 3 Liked 3	/Street_Insider/status/497051984298778624
@JBoorman @JBoorman @JBoorman @JBoorman @JBoorman	Jon Boorman‏Verified account @JBoorman	5 Aug 2014			I'm guessing everyone said it was expensive too RT @jfahmy: $TSLA has a similar chart pattern to $GM's from 1911-1915 https://twitter.com/jfahmy/status/496847258025861120/photo/1pic.twitter.com/UPS6XyK9RR	2 10 10 10 10	Retweet 10 Retweeted 10		Like 10 Liked 10	/JBoorman/status/496854231929094145
@RudyHavenstein @RudyHavenstein @RudyHavenstein @RudyHavenstein @RudyHavenstein	Rudy Havenstein, Smiling Politely‏ @RudyHavenstein	5 Aug 2014			I could not care less whether or not anyone here likes or owns gold. Short gold, laugh at it, whatever. Go buy $TSLA. I don't care.	5 4 4 8 8	Retweet 4 Retweeted 4		Like 8 Liked 8	/RudyHavenstein/status/496742839481794561
@IanGertler @IanGertler @IanGertler @IanGertler @IanGertler	𝘐𝘢𝘯 𝘎𝘦𝘳𝘵𝘭𝘦𝘳 ☕️ 📲‏ @IanGertler	3 Aug 2014			Crucial piece! $TSLA @elonmusk MT @balajis Amazing how quickly Tesla is building supercharger network: https://twitter.com/balajis/status/496053998621716480/photo/1pic.twitter.com/NtoApVXM15	1 5 5 4 4	Retweet 5 Retweeted 5		Like 4 Liked 4	/IanGertler/status/496080075738333184
@smartertrader @smartertrader @smartertrader @smartertrader @smartertrader	sam‏ @smartertrader	3 Aug 2014			$TSLA world changing news, 300 pretty fast, if TRUE. thur 242. goes viral. http://stks.co/i0tJa http://smartertrading411.com Uniquely diff	3 4 4 5 5	Retweet 4 Retweeted 4		Like 5 Liked 5	/smartertrader/status/495973205757399040
@StockTwits @StockTwits @StockTwits @StockTwits @StockTwits	StockTwits‏Verified account @StockTwits	2 Aug 2014			The top insights and notes from a huge week of earnings calls http://stks.co/r0ccN via @skrisiloff $UPS $CMI $TSLA $HCA	5 5 4 4	Retweet 5 Retweeted 5		Like 4 Liked 4	/StockTwits/status/495615532096569344
@MarketWatch @MarketWatch @MarketWatch @MarketWatch @MarketWatch	MarketWatch‏Verified account @MarketWatch	1 Aug 2014			5 takeaways from Tesla's results: http://on.mktw.net/UG24yE $TSLA pic.twitter.com/WSmOJWHZKq	1 32 32 13 13	Retweet 32 Retweeted 32		Like 13 Liked 13	/MarketWatch/status/495292318417952768
@Nasdaq @Nasdaq @Nasdaq @Nasdaq @Nasdaq	Nasdaq‏Verified account @Nasdaq	1 Aug 2014	#Tesla,Earnings	#Earnings	Elon Musk May Have Aces Up His Sleeve. 3 Key Takeaways from #Tesla's #Earnings Call $TSLA http://bit.ly/1nZ8J3x	6 6 4 4	Retweet 6 Retweeted 6		Like 4 Liked 4	/Nasdaq/status/495231811631734784
@JeffMacke @JeffMacke @JeffMacke @JeffMacke @JeffMacke	Jeff Macke‏Verified account @JeffMacke	1 Aug 2014			Taking some gains on $LNKD and $TSLA on the theory that God would smite my ungrateful arse if I didn't ("fundamentalist" investing)	1 3 3 6 6	Retweet 3 Retweeted 3		Like 6 Liked 6	/JeffMacke/status/495228661931724800
@MartyBiancuzzo @MartyBiancuzzo @MartyBiancuzzo @MartyBiancuzzo @MartyBiancuzzo	Marty Biancuzzo‏ @MartyBiancuzzo	31 Jul 2014	#Mobileye,IPO,driverlesscars,Investing,Stocks,tech	#IPO	My take on #Mobileye before its #IPO launches tomorrow: http://bit.ly/MRB_WSD_MBLY $MBLY $TSLA $GOOG #driverlesscars #Investing #Stocks #tech	405 405 20 20	Retweet 405 Retweeted 405		Like 20 Liked 20	/MartyBiancuzzo/status/495002178897969152
@MarketWatch @MarketWatch @MarketWatch @MarketWatch @MarketWatch	MarketWatch‏Verified account @MarketWatch	31 Jul 2014			As we wait for the Tesla call to start, here's a video showing $TSLA's performance this year: http://blogs.marketwatch.com/energy-ticker/2014/07/31/tesla-earnings-on-deck-live-blog/?mod=MW_home_latest_news …https://vine.co/v/MEDhXODBBQF	11 11 9 9	Retweet 11 Retweeted 11		Like 9 Liked 9	/MarketWatch/status/494948687722708992
@MarketWatch @MarketWatch @MarketWatch @MarketWatch @MarketWatch	MarketWatch‏Verified account @MarketWatch	31 Jul 2014			A look at how $TSLA performed from day of earnings to the opening next day: http://on.mktw.net/1AEm2KW CORRECTEDpic.twitter.com/1MxSkWFY7G	1 13 13 7 7	Retweet 13 Retweeted 13		Like 7 Liked 7	/MarketWatch/status/494946436946358272
@YahooFinance @YahooFinance @YahooFinance @YahooFinance @YahooFinance	Yahoo Finance‏Verified account @YahooFinance	31 Jul 2014			Tesla beats earnings expectations, expects to deliver 35,000 vehicles this year http://yhoo.it/1AEobWW $TSLA	1 15 15 3 3	Retweet 15 Retweeted 15		Like 3 Liked 3	/YahooFinance/status/494943394930900992
@Tony_BATtista @Tony_BATtista @Tony_BATtista @Tony_BATtista @Tony_BATtista	Tony Battista‏ @Tony_BATtista	31 Jul 2014	#TomSosnoff		#TomSosnoff sold the 225 straddle in $TSLA today weekly's. If $TSLA opens 225 tomorrow he will be unbearably & so obnoxious @tastytrade	3 10 10	Retweet Retweeted		Like 10 Liked 10	/Tony_BATtista/status/494942080267870208
@StockCats @StockCats @StockCats @StockCats @StockCats	StockCats‏ @StockCats	31 Jul 2014			i can haz $TSLA pic.twitter.com/U1QWVP3KbV	6 6 4 4	Retweet 6 Retweeted 6		Like 4 Liked 4	/StockCats/status/494941737501327360
@CNBC @CNBC @CNBC @CNBC @CNBC	CNBC‏Verified account @CNBC	31 Jul 2014			Tesla is now producing 800 Model S vehicles per week. $TSLA pic.twitter.com/tk7X0He6GN	5 65 65 25 25	Retweet 65 Retweeted 65		Like 25 Liked 25	/CNBC/status/494939919677390848
@CNBC @CNBC @CNBC @CNBC @CNBC	CNBC‏Verified account @CNBC	31 Jul 2014			EARNINGS ALERT: Tesla Q2 EPS $0.11 Ex-Items vs. $0.04 Est.; Q2 Revs. $858M vs. $811M Est. • $TSLA QUOTE: http://cnb.cx/Aw4Qow	3 29 29 8 8	Retweet 29 Retweeted 29		Like 8 Liked 8	/CNBC/status/494938367868411904
@danahull @danahull @danahull @danahull @danahull	Dana Hull 👩🏻‍💻‏Verified account @danahull	31 Jul 2014			Tesla's 8K just hit: Q2 deliveries 7,579. And: "In June, we broke ground just outside Reno, NV" on potential gigafactory site $TSLA	1 11 11 6 6	Retweet 11 Retweeted 11		Like 6 Liked 6	/danahull/status/494938010400464898
@timothysykes @timothysykes @timothysykes @timothysykes @timothysykes	Timothy Sykes‏Verified account @timothysykes	31 Jul 2014			WOW $GPRO WOW $TSLA WOW $LNKD who am I? C'mon you degenerates stop playing the guessing games too many people do	2 2 6 6	Retweet 2 Retweeted 2		Like 6 Liked 6	/timothysykes/status/494937700751790081
@MarketWatch @MarketWatch @MarketWatch @MarketWatch @MarketWatch	MarketWatch‏Verified account @MarketWatch	31 Jul 2014			Tesla reports Q2 earnings after the market closes today. What you need to watch for: http://on.mktw.net/1zA0UnB $TSLA pic.twitter.com/hKP5DhN6j4	21 21 14 14	Retweet 21 Retweeted 21		Like 14 Liked 14	/MarketWatch/status/494931549260095488
@MarketWatch @MarketWatch @MarketWatch @MarketWatch @MarketWatch	MarketWatch‏Verified account @MarketWatch	31 Jul 2014			A look at how $TSLA has done so far this year: http://on.mktw.net/1tyRPuS https://vine.co/v/MEDhXODBBQF	14 14 5 5	Retweet 14 Retweeted 14		Like 5 Liked 5	/MarketWatch/status/494914266495873024
@FoxBusiness @FoxBusiness @FoxBusiness @FoxBusiness @FoxBusiness	FOX Business‏Verified account @FoxBusiness	31 Jul 2014	#Tesla		Keep an eye on Gigafactory news, Model S sales when #Tesla reports earnings after the bell: http://fxn.ws/1koKhYR via @MatthewRocco $TSLA	4 4 2 2	Retweet 4 Retweeted 4		Like 2 Liked 2	/FoxBusiness/status/494886336240041984
@jimcramer @jimcramer @jimcramer @jimcramer @jimcramer	Jim Cramer‏Verified account @jimcramer	31 Jul 2014			So does everyone here want me to come out and say buy $TSLA? I mean isn't that what people want? You hated my short $DDD call	31 5 5 13 13	Retweet 5 Retweeted 5		Like 13 Liked 13	/jimcramer/status/494829246985281536
@YahooFinance @YahooFinance @YahooFinance @YahooFinance @YahooFinance	Yahoo Finance‏Verified account @YahooFinance	31 Jul 2014			Panasonic, Tesla to build big US battery plant http://yhoo.it/1nMmSQG $TSLA	13 13 6 6	Retweet 13 Retweeted 13		Like 6 Liked 6	/YahooFinance/status/494815956548337665
@StockTwits @StockTwits @StockTwits @StockTwits @StockTwits	StockTwits‏Verified account @StockTwits	31 Jul 2014			5 stocks trending on StockTwits before the opening bell: $YELP, $GLUU, $TSLA, $TWC and $VRX → http://stks.co/c0pXm	3 2 2 4 4	Retweet 2 Retweeted 2		Like 4 Liked 4	/StockTwits/status/494802962317725696
@WrigleyTom @WrigleyTom @WrigleyTom @WrigleyTom @WrigleyTom	Tom Wrigley‏ @WrigleyTom	31 Jul 2014			Panasonic Confirms New Investment In $5 Billion Tesla Battery Plant | via @businessinsider Link: http://www.businessinsider.com/panasonic-confirms-new-investment-in-5-billion-tesla-battery-plant-2014-7#ixzz392k7V5eV … $TSLA	17 17 17 17	Retweet 17 Retweeted 17		Like 17 Liked 17	/WrigleyTom/status/494802518832984064
@StockTwits @StockTwits @StockTwits @StockTwits @StockTwits	StockTwits‏Verified account @StockTwits	31 Jul 2014			It is official → Tesla and Panasonic are building the Gigafactory together http://stks.co/i0sRk $TSLA	2 17 17 9 9	Retweet 17 Retweeted 17		Like 9 Liked 9	/StockTwits/status/494800990185328640
@Fibonacciqueen @Fibonacciqueen @Fibonacciqueen @Fibonacciqueen @Fibonacciqueen	Carolyn Boroden‏ @Fibonacciqueen	30 Jul 2014			$TSLA even though there was time/price at that last low...now it's a crap shoot through earnings pic.twitter.com/PRqEYjPKkr	1 2 2 2 2	Retweet 2 Retweeted 2		Like 2 Liked 2	/Fibonacciqueen/status/494562835767496704
@m_cof @m_cof @m_cof @m_cof @m_cof	Michelle Coffey‏Verified account @m_cof	30 Jul 2014			Here’s what could bring down Tesla shares this week http://on.mktw.net/1AzBbNL $TSLA pic.twitter.com/KlOMuaqosM	12 12 13 13	Retweet 12 Retweeted 12		Like 13 Liked 13	/m_cof/status/494561621520691200
@business @business @business @business @business	Bloomberg‏Verified account @business	30 Jul 2014			Tesla expected to report record sales tomorrow: http://bloom.bg/1pDJ4ca $TSLA pic.twitter.com/oOhhqVVuJY	15 149 149 79 79	Retweet 149 Retweeted 149		Like 79 Liked 79	/business/status/494522874657767426
@DayTradersGroup @DayTradersGroup @DayTradersGroup @DayTradersGroup @DayTradersGroup	Day Traders Group‏ @DayTradersGroup	30 Jul 2014	#Twitter		$TWTR Technical Analysis of #Twitter http://www.daytradersgroupofamerica.com/#!twitter-stock-options-trade---7-29-14/cm4n … Descending wedge $FB $LNKD $TSLA $GOOG $AAPL $MU $XLE $XLF $T @DayTradersGroup	4.2K 4.2K 62 62	Retweet 4.2K Retweeted 4.2K		Like 62 Liked 62	/DayTradersGroup/status/494502251109421056
@LaMonicaBuzz @LaMonicaBuzz @LaMonicaBuzz @LaMonicaBuzz @LaMonicaBuzz	Paul R. La Monica‏Verified account @LaMonicaBuzz	30 Jul 2014			Prepare to buy $TSLA dip after earnings? $MS analyst Adam Jonas says so. Me too in Buzz yesterday. h/t @chrisidorehttp://bit.ly/1k5IZBv	2 2 2 2	Retweet 2 Retweeted 2		Like 2 Liked 2	/LaMonicaBuzz/status/494440893517410304
@MarketWatch @MarketWatch @MarketWatch @MarketWatch @MarketWatch	MarketWatch‏Verified account @MarketWatch	28 Jul 2014			Panasonic will reportedly invest $200-300 million in Tesla's gigafactory. http://on.mktw.net/1znNIlQ $TSLA rose 2.5%. pic.twitter.com/jNrhT4YBva	2 35 35 26 26	Retweet 35 Retweeted 35		Like 26 Liked 26	/MarketWatch/status/493893682454880256
@Financialtailor @Financialtailor @Financialtailor @Financialtailor @Financialtailor	Financial Tailor‏ @Financialtailor	28 Jul 2014			$HLF revenue is greater than $TSLA, $Z, $TRLA, $GPRO, $LOCO, $SCTY, and $P combined.	3 3 3 5 5	Retweet 3 Retweeted 3		Like 5 Liked 5	/Financialtailor/status/493870927051243520
@Anthony @Anthony @Anthony @Anthony @Anthony	Anthony DeRosa 🗽‏Verified account @Anthony	28 Jul 2014			Panasonic reaches agreement with Tesla to invest in Gigafactory battery plant http://cir.ca/news/tesla-plans-gigafactory/145635 … $TSLA $PCRFYpic.twitter.com/lcdHdVUVIB	3 3 7 7	Retweet 3 Retweeted 3		Like 7 Liked 7	/Anthony/status/493857012841979904
@StockTwits @StockTwits @StockTwits @StockTwits @StockTwits	StockTwits‏Verified account @StockTwits	28 Jul 2014			Must-watch earnings this week Mon: $HLF Tue: $TWTR $PFE $MRK Wed: $YELP $GPRO Thur: $TSLA $XOM $LNKD Fri: $BRKB http://stks.co/a0oUK	2 21 21 21 21	Retweet 21 Retweeted 21		Like 21 Liked 21	/StockTwits/status/493730211125411841
@WrigleyTom @WrigleyTom @WrigleyTom @WrigleyTom @WrigleyTom	Tom Wrigley‏ @WrigleyTom	28 Jul 2014	#Earnings		Heavy #Earnings Week $HLF $UPS $WYNN $YNDX $BWLD $INVN $PNRA $GRMN $LL $SODA $GLUU $WFM $YELP $DDD $TWTR $TSLA pic.twitter.com/E1zx8RP2bi	1 9 9 7 7	Retweet 9 Retweeted 9		Like 7 Liked 7	/WrigleyTom/status/493724323660578817
@OptionsHawk @OptionsHawk @OptionsHawk @OptionsHawk @OptionsHawk	Joe Kunkle‏ @OptionsHawk	27 Jul 2014			Available: Earnings Snapshots for the Week $TWTR, $AKAM, $MA, $EXPE, $TSLA http://www.optionshawk.com/operation%20earnings/index.php?page_name=Earnings%20Snapshots …	1 3 3 6 6	Retweet 3 Retweeted 3		Like 6 Liked 6	/OptionsHawk/status/493513590041632768
@ReformedBroker @ReformedBroker @ReformedBroker @ReformedBroker @ReformedBroker	Downtown Josh Brown‏Verified account @ReformedBroker	25 Jul 2014			Everything @elonmusk told @StephenAtHome four years ago has happened - what a f***ing rock star. http://stks.co/h0r6E $TSLA	4 12 12 16 16	Retweet 12 Retweeted 12		Like 16 Liked 16	/ReformedBroker/status/492665409586622468
@TheStreet @TheStreet @TheStreet @TheStreet @TheStreet	TheStreet‏Verified account @TheStreet	22 Jul 2014			Must be nice for Tesla to have $5 billion to throw into plans that might not work, like Lithium batteries: http://trib.al/9qLAD5x $TSLA	1 4 4 3 3	Retweet 4 Retweeted 4		Like 3 Liked 3	/TheStreet/status/491813494384521216
@business @business @business @business @business	Bloomberg‏Verified account @business	21 Jul 2014			EXCLUSIVE: Tesla halts production for two weeks in preparation for electric SUVs: http://bloom.bg/1rEtEYL $TSLA	4 56 56 22 22	Retweet 56 Retweeted 56		Like 22 Liked 22	/business/status/491304878300745729
@StockTwits @StockTwits @StockTwits @StockTwits @StockTwits	StockTwits‏Verified account @StockTwits	21 Jul 2014			The StockTwits weekly email is out! "Trading through the noise" Read it now → http://stks.co/d0mZX $SPY $TWTR $TSLA	6 6 7 7	Retweet 6 Retweeted 6		Like 7 Liked 7	/StockTwits/status/491260120475918337
@globeandmail @globeandmail @globeandmail @globeandmail @globeandmail	The Globe and Mail‏Verified account @globeandmail	12 Jul 2014			Can General Electric clean up the oil sands? CEO Jeff Immelt wants to try http://bit.ly/1q3FEFS $TSLA $GE $SU http://bit.ly/1q3FEFQ	12 12 5 5	Retweet 12 Retweeted 12		Like 5 Liked 5	/globeandmail/status/487920873127825408
@MarketWatch @MarketWatch @MarketWatch @MarketWatch @MarketWatch	MarketWatch‏Verified account @MarketWatch	10 Jul 2014			Elon Musk gives $1 million to future Tesla museum. $TSLA Should it be more? http://on.mktw.net/1jhNSY2	4 16 16 8 8	Retweet 16 Retweeted 16		Like 8 Liked 8	/MarketWatch/status/487451398884589568
@FortuneMagazine @FortuneMagazine @FortuneMagazine @FortuneMagazine @FortuneMagazine	FORTUNE‏Verified account @FortuneMagazine	10 Jul 2014			Elon Musk gives Nikola Tesla a 158th birthday present http://for.tn/1mP1WsM $TSLA	2 20 20 20 20	Retweet 20 Retweeted 20		Like 20 Liked 20	/FortuneMagazine/status/487356865098285056
@cnbcevents @cnbcevents @cnbcevents @cnbcevents @cnbcevents	CNBC Events‏Verified account @cnbcevents	10 Jul 2014			Tesla CEO Elon Musk to donate $1,000,000 toward the completion of a Nikola Tesla Museum, per @Oatmeal. • $TSLA	1 34 34 32 32	Retweet 34 Retweeted 34		Like 32 Liked 32	/cnbcevents/status/487338254665265153
@ZonaOctavioPaz @ZonaOctavioPaz @ZonaOctavioPaz	Zona Paz‏ @ZonaOctavioPaz	Feb 11			La Zona Paz recibe lectores interesados en la vida y obra de Octavio Paz. Divulga información y crítica sobre sus libros, lecturas y polémicas; organiza su cronología, correspondencia, fototeca y genealogía; acomete su biografía. Participe: “Todo lo hacemos entre todos”	3 36 36 224 224	Retweet 36 Retweeted 36		Like 224 Liked 224	/ZonaOctavioPaz/status/1094957205659533312
@ctringham @ctringham @ctringham @ctringham @ctringham	Chris Tringham‏ @ctringham	10 Jul 2014			Staggering numbers from Tesla today. Millions of gallons of oil saved. $TSLA. http://www.teslamotors.com/blog/supercharging-milestone …pic.twitter.com/ap3QTu9f7X	2 2 2 2	Retweet 2 Retweeted 2		Like 2 Liked 2	/ctringham/status/487303269547769856
@DanZanger @DanZanger @DanZanger @DanZanger @DanZanger	Dan Zanger‏ @DanZanger	10 Jul 2014			With the broken Rising Channels on many stocks like $TSLA $Z $YY these will take time to rebuild their patterns	1 1 6 6	Retweet 1 Retweeted 1		Like 6 Liked 6	/DanZanger/status/487220416008970240
@globebusiness @globebusiness @globebusiness @globebusiness @globebusiness	Report on Business‏Verified account @globebusiness	9 Jul 2014			Can General Electric clean up the oil sands? CEO Jeff Immelt wants to try http://bit.ly/1oGSKoM $TSLA $GE $SUpic.twitter.com/0Hy3gYzlQc	2 23 23 8 8	Retweet 23 Retweeted 23		Like 8 Liked 8	/globebusiness/status/486849621852168192
@TNR_Gold @TNR_Gold @TNR_Gold @TNR_Gold @TNR_Gold	GEM Royalty 🌎 🔌 ⚒ TNR Gold Corp.‏ @TNR_Gold	9 Jul 2014	#LG,Lithium	#Lithium	#LG Chem #Lithium Megafactory - Now we can talk about the real prospects for the mass market for electric cars. $TSLA http://kirillklip.blogspot.com/2014/07/lg-chem-megafactory-will-produce.html#.U7Vrp_efVRY.twitter …	3 3 3 3	Retweet 3 Retweeted 3		Like 3 Liked 3	/TNR_Gold/status/486813944150245376
@MarkYusko @MarkYusko @MarkYusko @MarkYusko @MarkYusko	Mark W. Yusko‏Verified account @MarkYusko	8 Jul 2014	#Klarman		"Have to be blind not to see bubbles in HY issues, credit quality & ylds, nosebleed valuations of fashionable cos like$NFLX $TSLA" #Klarman	2 2 2 2	Retweet 2 Retweeted 2		Like 2 Liked 2	/MarkYusko/status/486733140501999616
@RedDogT3 @RedDogT3 @RedDogT3 @RedDogT3 @RedDogT3	Scott Redler‏Verified account @RedDogT3	8 Jul 2014			Here is a link to today's video recap and look ahead $spy $spx $iwm $aapl $tsla $fn $lnkd $gld $bac $jpm $googl http://www.t3live.com/component/content/article/36-daily-recap/4957-dr070814.html …	2 3 3 8 8	Retweet 3 Retweeted 3		Like 8 Liked 8	/RedDogT3/status/486640024620765184
@Brady_FBN @Brady_FBN @Brady_FBN @Brady_FBN @Brady_FBN	Charles Brady‏Verified account @Brady_FBN	8 Jul 2014	#cattle		.@JeffFlock looks at parabolic surge in beef prices today on @FoxBusiness. Hard to tell #cattle fm $TSLA on a chart. pic.twitter.com/6yhq56caN0	1 10 10 2 2	Retweet 10 Retweeted 10		Like 2 Liked 2	/Brady_FBN/status/486535055377174528
@MarketWatch @MarketWatch @MarketWatch @MarketWatch @MarketWatch	MarketWatch‏Verified account @MarketWatch	8 Jul 2014			$TSLA fell 3%, with weekly losses at 6% so far as China sued Tesla for trademark infrigement. http://on.mktw.net/1n3WIU6 pic.twitter.com/TQMg19zhuA	1 20 20 5 5	Retweet 20 Retweeted 20		Like 5 Liked 5	/MarketWatch/status/486522664123904000
@ZorTrades @ZorTrades @ZorTrades @ZorTrades @ZorTrades	Frank Zorrilla‏ @ZorTrades	8 Jul 2014			$TSLA back to the april/may resistance level that could turn into support, down 5 days in a row..good place to look	2 6 6 4 4	Retweet 6 Retweeted 6		Like 4 Liked 4	/ZorTrades/status/486505845086511105
@FortuneMagazine @FortuneMagazine @FortuneMagazine @FortuneMagazine @FortuneMagazine	FORTUNE‏Verified account @FortuneMagazine	8 Jul 2014			Tesla sued in China for trademark infringement http://for.tn/1k1Xhhh $TSLA	2 6 6 1 1	Retweet 6 Retweeted 6		Like 1 Liked 1	/FortuneMagazine/status/486489880839479296
@slangwise @slangwise @slangwise @slangwise @slangwise	Shawn Langlois‏Verified account @slangwise	7 Jul 2014			Tesla leans on China to keep pace with last quarter sales as Europe sputters $TSLA http://on.mktw.net/1of0zil pic.twitter.com/cAnhDk0Bbj	1 21 21 13 13	Retweet 21 Retweeted 21		Like 13 Liked 13	/slangwise/status/486284267056406528
@smartertrader @smartertrader @smartertrader @smartertrader @smartertrader	sam‏ @smartertrader	7 Jul 2014			$TSLA a carbon copy of nflx here 2 silly downgrades of nflx and goes lower THEN GS upgrades and you get 30 pt day... TSLA next	2 1 1 6 6	Retweet 1 Retweeted 1		Like 6 Liked 6	/smartertrader/status/486159679412637699
@YahooFinance @YahooFinance @YahooFinance @YahooFinance @YahooFinance	Yahoo Finance‏Verified account @YahooFinance	7 Jul 2014			Tesla Eager to Study Stolen Model S Split in Fiery Crash http://yhoo.it/1j8cLoT $TSLA	4 4 2 2	Retweet 4 Retweeted 4		Like 2 Liked 2	/YahooFinance/status/486130376977707008
@Williamj54 @Williamj54 @Williamj54 @Williamj54 @Williamj54	Joe Williams‏ @Williamj54	6 Jul 2014			Weekend Review 7/4: $NFLX $PANW $FANG $AMAT $RH $GLOG $BIDU $CAVM $TOUR $ANET $JD $GMCR $TTM $KING $TRUE $PCLN $TSLA pic.twitter.com/Gi3GYTuA8N	1 1 4 4	Retweet 1 Retweeted 1		Like 4 Liked 4	/Williamj54/status/485880821270593536
@IBDinvestors @IBDinvestors @IBDinvestors @IBDinvestors @IBDinvestors	Investors.com‏Verified account @IBDinvestors	1 Jul 2014			IBD Industry Themes: See who leads the automakers group, No. 1 out of 197 http://ow.ly/yFXqa $TSLA $TTMpic.twitter.com/NT3rPcWBPJ	1 2 2 3 3	Retweet 2 Retweeted 2		Like 3 Liked 3	/IBDinvestors/status/484159578712866816
@smartertrader @smartertrader @smartertrader @smartertrader @smartertrader	sam‏ @smartertrader	1 Jul 2014			$TSLA OH MY about to go viral. Thur 246 gets 251 in play a HOY. MM GOT SILLY STUPID yesterday w premium. GIFTS everywhere	2 2 6 6	Retweet 2 Retweeted 2		Like 6 Liked 6	/smartertrader/status/483932532011171840
@IBDinvestors @IBDinvestors @IBDinvestors @IBDinvestors @IBDinvestors	Investors.com‏Verified account @IBDinvestors	30 Jun 2014			7 stocks that should thrive in the Zombie Apocalypse: http://ow.ly/yD026 $SCTY $TSLA $GNRC $SHWC $RGR	1 2 2 9 9	Retweet 2 Retweeted 2		Like 9 Liked 9	/IBDinvestors/status/483829923745132544
@InvestorsLive @InvestorsLive @InvestorsLive @InvestorsLive @InvestorsLive	Nathan Michaud‏Verified account @InvestorsLive	30 Jun 2014			Those trading $GPRO & other IPOs that "just don't make sense" "can't keep going" Remember this: How many times did we say that about $TSLA ?	2 7 7 13 13	Retweet 7 Retweeted 7		Like 13 Liked 13	/InvestorsLive/status/483782209632227328
@RedDogT3 @RedDogT3 @RedDogT3 @RedDogT3 @RedDogT3	Scott Redler‏Verified account @RedDogT3	30 Jun 2014			Here is a link to today's video recap and look ahead. $spy $spx $aapl $tsla $fb $lnkd $googl $feye $splk $gld $slv http://www.t3live.com/component/content/article/36-daily-recap/4948-dr063014.html …	1 2 2 6 6	Retweet 2 Retweeted 2		Like 6 Liked 6	/RedDogT3/status/483760994225631232
@CDMCapital @CDMCapital @CDMCapital @CDMCapital @CDMCapital	CDM Capital‏ @CDMCapital	30 Jun 2014			Watching so much crap in tech take off, setting up once again for a huge collapse. $XONE $TSLA $Z $XONE $VJET $GRUB $QQQ	2 2 6 6	Retweet 2 Retweeted 2		Like 6 Liked 6	/CDMCapital/status/483616058667184128
@DanZanger @DanZanger @DanZanger @DanZanger @DanZanger	Dan Zanger‏ @DanZanger	30 Jun 2014			$TSLA - Riding this pattern is good and a strong winner +$29 and counting. http://stks.co/a0hxV	3 3 4 4	Retweet 3 Retweeted 3		Like 4 Liked 4	/DanZanger/status/483601692416806912
@i_Know_First @i_Know_First @i_Know_First @i_Know_First @i_Know_First	I Know First‏ @i_Know_First	27 Jun 2014	#SINA		$HIMX $FSLR $EMC $MU $AMAT $CRM $FFIV #SINA $TSLA $QQQ $SPY Top Tech Stocks:http://ow.ly/ywKjJ	4 4 4 4	Retweet 4 Retweeted 4		Like 4 Liked 4	/i_Know_First/status/482557052871786496
@BI_Video @BI_Video @BI_Video @BI_Video @BI_Video	BI Video‏Verified account @BI_Video	26 Jun 2014			How Elon Musk can tell if job applicants are lying about their experience: http://read.bi/1htZLrA $TSLA pic.twitter.com/Bvq1BLCL0g	2 16 16 26 26	Retweet 16 Retweeted 16		Like 26 Liked 26	/BI_Video/status/482175673797476353
@wallstgreenrush @wallstgreenrush @wallstgreenrush @wallstgreenrush @wallstgreenrush	GreenRush Media LLC‏ @wallstgreenrush	24 Jun 2014			This is our CEO's daughters portfolio, not even 2 yrs old yet. Biggest gainers to smallest $BOFI $TSLA $Z $BIDU $DISpic.twitter.com/llA78Wtxz4	2 2 4 4	Retweet 2 Retweeted 2		Like 4 Liked 4	/wallstgreenrush/status/481465664972935168
@Investingcom @Investingcom @Investingcom @Investingcom @Investingcom	Investing.com‏Verified account @Investingcom	23 Jun 2014			$TSLA is up by over 15% since @elonmusk said he is unleashing the company’s patents. How far will it go? http://goo.gl/GraubP	3 3 2 2	Retweet 3 Retweeted 3		Like 2 Liked 2	/Investingcom/status/481322984171249664
@StockTwits @StockTwits @StockTwits @StockTwits @StockTwits	StockTwits‏Verified account @StockTwits	23 Jun 2014			Well Rounded List of Trending Tickers: 3D Tech: $DDD Coupons: $GRPN Energy: $WLT Battery Tech: $TSLA Pharma: $AGRX http://stks.co/r0ShQ	5 5 4 4	Retweet 5 Retweeted 5		Like 4 Liked 4	/StockTwits/status/481123380465500160
@FoxonStocks @FoxonStocks @FoxonStocks @FoxonStocks @FoxonStocks	Fox on Stocks‏Verified account @FoxonStocks	23 Jun 2014			What industry will Elon Musk disrupt next? $TSLA $SCTY http://goo.gl/ONd0gM	4 9 9 13 13	Retweet 9 Retweeted 9		Like 13 Liked 13	/FoxonStocks/status/481105671136350208
@MarketWatch @MarketWatch @MarketWatch @MarketWatch @MarketWatch	MarketWatch‏Verified account @MarketWatch	23 Jun 2014			Tesla was the big winner in the Nasdaq 100 last week with a 10% jump. Today $TSLA is up 2.6%. http://on.mktw.net/1pE9vSt pic.twitter.com/yi1r5wkLZh	3 47 47 17 17	Retweet 47 Retweeted 47		Like 17 Liked 17	/MarketWatch/status/481087215846817792
@WallStJesus @WallStJesus @WallStJesus @WallStJesus @WallStJesus	JE$US‏ @WallStJesus	23 Jun 2014			$TSLA looks like those 6/27 $235 calls being rolled into 7/3 $255 calls	2 2 2 2	Retweet 2 Retweeted 2		Like 2 Liked 2	/WallStJesus/status/481071960882180096
@smartertrader @smartertrader @smartertrader @smartertrader @smartertrader	sam‏ @smartertrader	22 Jun 2014			$TSLA The simple trade...if gets 236. gets 250 in a flash.. if you don't want any risk, wait for 236 break... SAMtastically Simple	1 3 3 11 11	Retweet 3 Retweeted 3		Like 11 Liked 11	/smartertrader/status/480829649833172992
@TheStreet @TheStreet @TheStreet @TheStreet @TheStreet	TheStreet‏Verified account @TheStreet	22 Jun 2014			Is SolarCity following in the footsteps of Tesla? http://trib.al/JtAFenL $TSLA via @herbGreenberg	3 3 3 3	Retweet 3 Retweeted 3		Like 3 Liked 3	/TheStreet/status/480771986285928448
@FoxonStocks @FoxonStocks @FoxonStocks @FoxonStocks @FoxonStocks	Fox on Stocks‏Verified account @FoxonStocks	21 Jun 2014			Why @MorganStanley sets target for @TeslaMotors at $325 (currently ~$225) ... http://goo.gl/FqtHHY $TSLA	8 8 7 7	Retweet 8 Retweeted 8		Like 7 Liked 7	/FoxonStocks/status/480385505964462080
@IBDinvestors @IBDinvestors @IBDinvestors @IBDinvestors @IBDinvestors	Investors.com‏Verified account @IBDinvestors	20 Jun 2014			Harley-Davidson hoping for Tesla-style lift from its first electric motorcycle. http://ow.ly/yhwpf $HOG $TSLA pic.twitter.com/QbqLorXjTh	11 11 15 15	Retweet 11 Retweeted 11		Like 15 Liked 15	/IBDinvestors/status/480127250302398466
@AdamSinger @AdamSinger @AdamSinger @AdamSinger @AdamSinger	Adam Singer‏Verified account @AdamSinger	19 Jun 2014			Just went you think Tesla can't get any cooler, they do this: http://i.imgur.com/ARp0g9K.png [found via Reddit] $tsla	1 2 2 3 3	Retweet 2 Retweeted 2		Like 3 Liked 3	/AdamSinger/status/479824372329222145
@RyanMorse33 @RyanMorse33 @RyanMorse33 @RyanMorse33 @RyanMorse33	Ryan Morse‏ @RyanMorse33	19 Jun 2014			$TSLA $CELG $ISIS $GWPH all up over 2% as money flows into risk names selectively this morning. $CELG splitting 2:1.	3 3 3 3	Retweet 3 Retweeted 3		Like 3 Liked 3	/RyanMorse33/status/479639029244526593
@WallStCynic @WallStCynic @WallStCynic @WallStCynic @WallStCynic	Diogenes‏ @WallStCynic	18 Jun 2014			Morgan Stanley thinks $TSLA is cheap based on "mentions", and 2028 numbers. "Mentions". Let that sink in.	3 3 3 6 6	Retweet 3 Retweeted 3		Like 6 Liked 6	/WallStCynic/status/479249766107185152
@StanfordEnergy @StanfordEnergy @StanfordEnergy @StanfordEnergy @StanfordEnergy	𝐒𝐭𝐚𝐧𝐟𝐨𝐫𝐝 𝐄𝐧𝐞𝐫𝐠𝐲‏ @StanfordEnergy	17 Jun 2014	#EV		"@TeslaMotors promises Model X by early 2015" $TSLA stock up 7%. @SVBizJournal: http://buff.ly/1iFcN22 #EVpic.twitter.com/l1Qs6vnXXH	3 11 11 6 6	Retweet 11 Retweeted 11		Like 6 Liked 6	/StanfordEnergy/status/479073020410331136
@smartertrader @smartertrader @smartertrader @smartertrader @smartertrader	sam‏ @smartertrader	17 Jun 2014			$NFLX Mkt changing again. $TSLA Had a 2nd day Nflx day 2 tomorrow. Before there were no day 2s	1 3 3 4 4	Retweet 3 Retweeted 3		Like 4 Liked 4	/smartertrader/status/479040717751590912
@CNBCDisruptors @CNBCDisruptors @CNBCDisruptors @CNBCDisruptors @CNBCDisruptors	CNBC Disruptors‏Verified account @CNBCDisruptors	17 Jun 2014			Elon Musk: "I'll continue to be involved with Tesla as far into the future as I can possibly tell..." $TSLA	3 24 24 8 8	Retweet 24 Retweeted 24		Like 8 Liked 8	/CNBCDisruptors/status/478997560934559744
@McCarthys_Offic @McCarthys_Offic @McCarthys_Offic	McCarthy's Irish Pub‏ @McCarthys_Offic	5h5 hours ago	#DíaMundialDelRock		Banda, ¿Están listos para el evento del año en McCarthy's? Yeah es el Rock Fest 2019 y es la gran celebración del #DíaMundialDelRock pic.twitter.com/iAGv43VK48	3 2 2 51 51	Retweet 2 Retweeted 2		Like 51 Liked 51	/McCarthys_Offic/status/1148302424228147201
@bespokeinvest @bespokeinvest @bespokeinvest @bespokeinvest @bespokeinvest	Bespoke‏ @bespokeinvest	17 Jun 2014			$1,061,829,387.06 = Gain in value of @elonmusk holdings in $TSLA and $SCTY so far this week.	13 13 5 5	Retweet 13 Retweeted 13		Like 5 Liked 5	/bespokeinvest/status/478981320698114050
@smartertrader @smartertrader @smartertrader @smartertrader @smartertrader	sam‏ @smartertrader	17 Jun 2014			$TSLA is squeezing WHAT if MUSK says he has partnerships with GM or Mercedes HOY WHO would be short here	5 5 5 4 4	Retweet 5 Retweeted 5		Like 4 Liked 4	/smartertrader/status/478934295999156225
@AlexCKaufman @AlexCKaufman @AlexCKaufman @AlexCKaufman @AlexCKaufman	Alexander Kaufman‏Verified account @AlexCKaufman	17 Jun 2014			Update: BMW confirms to me its execs met with $TSLA, but wouldn't comment on supercharger patents http://huff.to/1uAOGH0	5 5 1 1	Retweet 5 Retweeted 5		Like 1 Liked 1	/AlexCKaufman/status/478923611516837888
@YahooFinance @YahooFinance @YahooFinance @YahooFinance @YahooFinance	Yahoo Finance‏Verified account @YahooFinance	17 Jun 2014			.@JeffMacke on why he's sticking with @TeslaMotors $TSLA after its soaring start to the week http://yhoo.it/1pcnxso	6 6 5 5	Retweet 6 Retweeted 6		Like 5 Liked 5	/YahooFinance/status/478908468431441920
@DayTradersGroup @DayTradersGroup @DayTradersGroup @DayTradersGroup @DayTradersGroup	Day Traders Group‏ @DayTradersGroup	17 Jun 2014	#TRADING,Tesla	#Tesla	$TSLA how we made $11K in 11 minutes #TRADING #Tesla stock options w/ $aapl $spy & others http://www.daytradersgroupofamerica.com/#!get-started/c1olj …pic.twitter.com/MuKI9VTlMz	3.1K 3.1K 4 4	Retweet 3.1K Retweeted 3.1K		Like 4 Liked 4	/DayTradersGroup/status/478904328715911168
@LaMonicaBuzz @LaMonicaBuzz @LaMonicaBuzz @LaMonicaBuzz @LaMonicaBuzz	Paul R. La Monica‏Verified account @LaMonicaBuzz	17 Jun 2014			$SCTY up 8% after buying solar panel maker and saying it is in discussions with NY to build plant there. It's good to be @elonmusk. $TSLA	1 1 3 3	Retweet 1 Retweeted 1		Like 3 Liked 3	/LaMonicaBuzz/status/478903712417849344
@SeekingAlpha @SeekingAlpha @SeekingAlpha @SeekingAlpha @SeekingAlpha	Seeking Alpha‏ @SeekingAlpha	17 Jun 2014			Tesla's Got Momentum http://seekingalpha.com/article/2272463-teslas-got-momentum?source=feed_f … $TSLA	5 5 2 2	Retweet 5 Retweeted 5		Like 2 Liked 2	/SeekingAlpha/status/478901323845234688
@StockTwits @StockTwits @StockTwits @StockTwits @StockTwits	StockTwits‏Verified account @StockTwits	17 Jun 2014			Tesla Saves NY Stores, Could Push Similar Deals In Other States http://stks.co/f0j4k $TSLA	2 2 6 6	Retweet 2 Retweeted 2		Like 6 Liked 6	/StockTwits/status/478882698661224448
@StockTwits @StockTwits @StockTwits @StockTwits @StockTwits	StockTwits‏Verified account @StockTwits	17 Jun 2014			5 stocks trending on StockTwits before the opening bell: $TSLA, $GWPH, $HRTG, $NUAN and $NFLX --> http://stks.co/h0j1f	2 2 2 4 4	Retweet 2 Retweeted 2		Like 4 Liked 4	/StockTwits/status/478874314389729280
@DanZanger @DanZanger @DanZanger @DanZanger @DanZanger	Dan Zanger‏ @DanZanger	16 Jun 2014			Here is the $TSLA entry you asked about pic.twitter.com/iwpSBXplTm	3 3 8 8	Retweet 3 Retweeted 3		Like 8 Liked 8	/DanZanger/status/478714642634530816
@Lebeaucarnews @Lebeaucarnews @Lebeaucarnews @Lebeaucarnews @Lebeaucarnews	Phil LeBeau‏Verified account @Lebeaucarnews	16 Jun 2014			New Jersey State Assembly has passed a bill allowing direct sales of autos,..now goes to Gov. Christie to sign or veto. Big win for $TSLA	1 40 40 15 15	Retweet 40 Retweeted 40		Like 15 Liked 15	/Lebeaucarnews/status/478650293840654336
@RyanMorse33 @RyanMorse33 @RyanMorse33 @RyanMorse33 @RyanMorse33	Ryan Morse‏ @RyanMorse33	16 Jun 2014			Big day for Elon Musk with $TSLA up 8.5% and $SCTY up almost 5% both on volume.	5 5 5 5	Retweet 5 Retweeted 5		Like 5 Liked 5	/RyanMorse33/status/478649928957165568
@scottbudman @scottbudman @scottbudman @scottbudman @scottbudman	scott budman‏Verified account @scottbudman	16 Jun 2014			Tesla: First Model X SUVs to be made in "early 2015." $TSLA pic.twitter.com/i1QquNL9ti	2 14 14 9 9	Retweet 14 Retweeted 14		Like 9 Liked 9	/scottbudman/status/478645115087376386
@MarketWatch @MarketWatch @MarketWatch @MarketWatch @MarketWatch	MarketWatch‏Verified account @MarketWatch	16 Jun 2014			$TSLA hit its highest level in months following reports of a possible collaboration with BMW. http://on.mktw.net/1kHuxtb pic.twitter.com/SNrggTv9hE	2 30 30 15 15	Retweet 30 Retweeted 30		Like 15 Liked 15	/MarketWatch/status/478631804971544576
@StockTwits @StockTwits @StockTwits @StockTwits @StockTwits	StockTwits‏Verified account @StockTwits	16 Jun 2014			$TSLA had one of its biggest days of the year today. It climbed 8.81%, hitting its highest level since April --> http://stks.co/i0icA	1 18 18 7 7	Retweet 18 Retweeted 18		Like 7 Liked 7	/StockTwits/status/478629972165132288
@CNBCnow @CNBCnow @CNBCnow @CNBCnow @CNBCnow	CNBC Now‏Verified account @CNBCnow	16 Jun 2014			Nissan and BMW keen on talks with Tesla on electric car collaboration, FT reports. $TSLA up 6%: http://cnb.cx/Yb3X2j	2 42 42 13 13	Retweet 42 Retweeted 42		Like 13 Liked 13	/CNBCnow/status/478594513250684929
@jstrades44 @jstrades44 @jstrades44 @jstrades44 @jstrades44	Jeremy‏ @jstrades44	16 Jun 2014			- that $tsla trade from @smartertrader today was just a thing of beauty	1 2 2 4 4	Retweet 2 Retweeted 2		Like 4 Liked 4	/jstrades44/status/478585958246662144
@TheStreet @TheStreet @TheStreet @TheStreet @TheStreet	TheStreet‏Verified account @TheStreet	16 Jun 2014			.@TeslaMotors' Patent-Free Strategy Is Already Fueling Growth: http://trib.al/dnxlhaX $TSLA pic.twitter.com/HsMB1j8kPZ	1 6 6 5 5	Retweet 6 Retweeted 6		Like 5 Liked 5	/TheStreet/status/478582301031661569
@globebusiness @globebusiness @globebusiness @globebusiness @globebusiness	Report on Business‏Verified account @globebusiness	15 Jun 2014			Tesla Motors to share patents to spur electric car development http://bit.ly/1kw1xVf $TSLA $PCpic.twitter.com/hlKVzkqinI	2 9 9 5 5	Retweet 9 Retweeted 9		Like 5 Liked 5	/globebusiness/status/478301062592757762
@i_Know_First @i_Know_First @i_Know_First @i_Know_First @i_Know_First	I Know First‏ @i_Know_First	15 Jun 2014			Algorithmic Forecast: $TSLA, $AAPL, $NFLX, $GOOG + Happy Father's Day+ Introducing The Hedge Fund Solution http://ow.ly/y3yRs	3 3 4 4	Retweet 3 Retweeted 3		Like 4 Liked 4	/i_Know_First/status/478270275336024066
@smartertrader @smartertrader @smartertrader @smartertrader @smartertrader	sam‏ @smartertrader	15 Jun 2014			$TSLA Musk brilliant gives away patent will put up for giga factories sell batteries to everybody great strategy. Tsla 300	1 5 5 10 10	Retweet 5 Retweeted 5		Like 10 Liked 10	/smartertrader/status/478205684698599424
@i_Know_First @i_Know_First @i_Know_First @i_Know_First @i_Know_First	I Know First‏ @i_Know_First	14 Jun 2014	#Tesla,Forecast,Investment,finance,stock,analysis	#Forecast	Tesla Stock Forecast Based On Predictive Analytics | http://ow.ly/xVz8N $TSLA #Tesla #Forecast #Investment #finance #stock #analysis	2 2 4 4	Retweet 2 Retweeted 2		Like 4 Liked 4	/i_Know_First/status/477813170707652608
@abnormalreturns @abnormalreturns @abnormalreturns @abnormalreturns @abnormalreturns	Tadas Viskanta‏ @abnormalreturns	14 Jun 2014			Saturday links: the biology of risk, an elusive fiduciary standard and eating more veggies. http://stks.co/t0QuX $IBM $TSLA $AAPL	5 5 6 6	Retweet 5 Retweeted 5		Like 6 Liked 6	/abnormalreturns/status/477785808553127936
@cllbr @cllbr @cllbr @cllbr @cllbr	cllbr‏ @cllbr	13 Jun 2014			The patent system is NOT an excuse not to invest in EVs. "@ElonMusk's big f**k you to major auto makers" > http://fand.be/1oliAl1 $TSLA	5 5 1 1	Retweet 5 Retweeted 5		Like 1 Liked 1	/cllbr/status/477442842688638976
@TechCoHQ @TechCoHQ @TechCoHQ @TechCoHQ @TechCoHQ	TechCo‏Verified account @TechCoHQ	12 Jun 2014			Elon Musk Open Sources Tesla's Patents http://techco.tl/1sa4Zi3 by @FrankGruber // ft. @elonmusk @TeslaMotors $TSLA	5 5 3 3	Retweet 5 Retweeted 5		Like 3 Liked 3	/TechCoHQ/status/477263748634132480
@FortuneMagazine @FortuneMagazine @FortuneMagazine @FortuneMagazine @FortuneMagazine	FORTUNE‏Verified account @FortuneMagazine	12 Jun 2014			Tesla’s Elon Musk: Take our patents, please! http://for.tn/SR2PEb $TSLA	4 18 18 12 12	Retweet 18 Retweeted 18		Like 12 Liked 12	/FortuneMagazine/status/477156427833020417
@TMFBreaking @TMFBreaking @TMFBreaking @TMFBreaking @TMFBreaking	TMF Breaking News‏ @TMFBreaking	12 Jun 2014			Tesla CEO Elon Musk: "All Our Patent Are Belong To You." Read the blog post. $TSLA http://mot.ly/1l5xABg	9 9 6 6	Retweet 9 Retweeted 9		Like 6 Liked 6	/TMFBreaking/status/477155220267745280
@VanmalaS @VanmalaS @VanmalaS @VanmalaS @VanmalaS	Vanmala Subramaniam‏ @VanmalaS	12 Jun 2014			Tesla defies corporate convention by making its patents public. Great move, @elonmusk - http://www.teslamotors.com/blog/all-our-patent-are-belong-you … $TSLA	5 5 2 2	Retweet 5 Retweeted 5		Like 2 Liked 2	/VanmalaS/status/477148027330002944
@scottbudman @scottbudman @scottbudman @scottbudman @scottbudman	scott budman‏Verified account @scottbudman	12 Jun 2014			Tesla to open source its technology, letting others use its electric vehicle patents. $TSLA pic.twitter.com/n5DYpP5xYz	1 5 5 5 5	Retweet 5 Retweeted 5		Like 5 Liked 5	/scottbudman/status/477138583594082304
@MatthewRocco @MatthewRocco @MatthewRocco @MatthewRocco @MatthewRocco	Matthew Rocco‏Verified account @MatthewRocco	12 Jun 2014			"Tesla will not initiate patent lawsuits against anyone who, in good faith, wants to use our technology." -CEO Elon Musk $TSLA	5 5 3 3	Retweet 5 Retweeted 5		Like 3 Liked 3	/MatthewRocco/status/477134377747767296
@CNBC @CNBC @CNBC @CNBC @CNBC	CNBC‏Verified account @CNBC	12 Jun 2014			BREAKING: Tesla is opening up its patents for others to use "in good faith", according to a blog post penned by CEO Elon Musk. $TSLA	7 108 108 38 38	Retweet 108 Retweeted 108		Like 38 Liked 38	/CNBC/status/477132795375255553
@businessinsider @businessinsider @businessinsider @businessinsider @businessinsider	Business Insider‏Verified account @businessinsider	12 Jun 2014			Tesla Is Opening Up Its Patents $TSLA http://read.bi/1ucfsFE by @rjwile	2 40 40 13 13	Retweet 40 Retweeted 40		Like 13 Liked 13	/businessinsider/status/477132584993161216
@DougKass @DougKass @DougKass @DougKass @DougKass	Douglas Kass‏Verified account @DougKass	12 Jun 2014			Tesla Motors's Elon Musk confirms via Twitter that there will be news on TSLA patents tomorrow at 10am $TSLA	2 10 10 5 5	Retweet 10 Retweeted 10		Like 5 Liked 5	/DougKass/status/477101359112921088
@Ch_14713677296 @Ch_14713677296 @Ch_14713677296 @Ch_14713677296 @Ch_14713677296	Chaikin Analytics‏ @Ch_14713677296	10 Jun 2014			Try Chaikin Analytics Today For Free http://goo.gl/SDmBFt $FB $AAPL $TWTR $GOOG $AMZN $GRPN $MINE $IBM $SPY $SCRC $DNAX $ITKH $NFLX $TSLA	46 46 14 14	Retweet 46 Retweeted 46		Like 14 Liked 14	/Ch_14713677296/status/476507531624198145
@Greenbackd @Greenbackd @Greenbackd @Greenbackd @Greenbackd	Tobias Carlisle‏Verified account @Greenbackd	9 Jun 2014			Why Deep Value? Because It Works $AMZN $NFLX $TSLA http://benzinga.com/z/4619254 via @timmelvin	1 1 1 9 9	Retweet 1 Retweeted 1		Like 9 Liked 9	/Greenbackd/status/476112010246365184
@Williamj54 @Williamj54 @Williamj54 @Williamj54 @Williamj54	Joe Williams‏ @Williamj54	8 Jun 2014			Weekend Review 6/6: $PANW $CAVM $FANG $AMAT $BIDU $GMCR $GILD $PCLN $KORS $BWLD $NFLX $GRUB $UA $SAVE $FB $TSLA $Zpic.twitter.com/Q1snejq35c	1 4 4 6 6	Retweet 4 Retweeted 4		Like 6 Liked 6	/Williamj54/status/475649115892637696
@TheStreet @TheStreet @TheStreet @TheStreet @TheStreet	TheStreet‏Verified account @TheStreet	7 Jun 2014			.@LockheedMartin awarded space contract, @TeslaMotors makes new investments: http://trib.al/lXZPxJa $TSLA $LMT	5 5 3 3	Retweet 5 Retweeted 5		Like 3 Liked 3	/TheStreet/status/475393037062123520
@alexisohanian @alexisohanian @alexisohanian @alexisohanian @alexisohanian	Alexis Ohanian Sr. 🚀‏Verified account @alexisohanian	7 Jun 2014	#NJ		I say this as a $TSLA shareholder, but also a consumer -- very happy to see #NJ ass. pave way for direct sales http://www.nj.com/politics/index.ssf/2014/06/pro-tesla_bill_advances_in_nj_assembly.html …	3 3 4 4	Retweet 3 Retweeted 3		Like 4 Liked 4	/alexisohanian/status/475306050108026880
@business @business @business @business @business	Bloomberg‏Verified account @business	6 Jun 2014			BMW's i8 sports car is the German automakers direct response to Tesla: http://bloom.bg/1pGPUT0 $TSLA pic.twitter.com/RlwtO3kFqY	3 46 46 32 32	Retweet 46 Retweeted 46		Like 32 Liked 32	/business/status/474943857264984064
@chessNwine @chessNwine @chessNwine @chessNwine @chessNwine	Chess‏ @chessNwine	5 Jun 2014			I analyzed $AMZN $PANW $TSLA and much more in my video market recap from earlier: http://stks.co/s0Otz $SPY $STUDY	1 4 4 5 5	Retweet 4 Retweeted 4		Like 5 Liked 5	/chessNwine/status/474751800202240001
@traderstewie @traderstewie @traderstewie @traderstewie @traderstewie	traderstewie‏ @traderstewie	5 Jun 2014			Recent Trendline breakout and now a retest in $TSLA pic.twitter.com/wvyH4n6rgI	1 3 3 13 13	Retweet 3 Retweeted 3		Like 13 Liked 13	/traderstewie/status/474682071819255808
@smartertrader @smartertrader @smartertrader @smartertrader @smartertrader	sam‏ @smartertrader	5 Jun 2014			$TSLA thru 209 at open tomorrow and 216 in play if 216-218 range breaks then 235 next week SAMazing stuff...DID you kill it today	2 2 5 5	Retweet 2 Retweeted 2		Like 5 Liked 5	/smartertrader/status/474674220736450560
@TeslaNY @TeslaNY @TeslaNY @TeslaNY @TeslaNY	Tesla New York‏ @TeslaNY	5 Jun 2014	#gigafactory		Tesla expands search for U.S. battery factory -CEO http://fw.to/iPpt3mO $TSLA #gigafactory	3 3 4 4	Retweet 3 Retweeted 3		Like 4 Liked 4	/TeslaNY/status/474631226020462593
@mdsthomas79 @mdsthomas79 @mdsthomas79 @mdsthomas79 @mdsthomas79	Matt Thomas‏ @mdsthomas79	4 Jun 2014			It's so dangerous when people blindly trade momentum without considering downside risk and valuation - $FSLR $TSLA $FEYE $ZU $SCTY -- short	2 2 2 2	Retweet 2 Retweeted 2		Like 2 Liked 2	/mdsthomas79/status/474202452657709056
@StockTwits @StockTwits @StockTwits @StockTwits @StockTwits	StockTwits‏Verified account @StockTwits	4 Jun 2014			$TSLA held its annual shareholder meeting yesterday and Elon Musk promised to remain CEO for 4 more years http://stks.co/h0gT6	1 4 4 2 2	Retweet 4 Retweeted 4		Like 2 Liked 2	/StockTwits/status/474174256973365248
@Bidnessetc @Bidnessetc @Bidnessetc @Bidnessetc @Bidnessetc	Bidness Etc‏ @Bidnessetc	4 Jun 2014			What you need to know from $TSLA annual shareholder meeting http://stks.co/q0ONn	3 3 1 1	Retweet 3 Retweeted 3		Like 1 Liked 1	/Bidnessetc/status/474170236330336256
@Lebeaucarnews @Lebeaucarnews @Lebeaucarnews @Lebeaucarnews @Lebeaucarnews	Phil LeBeau‏Verified account @Lebeaucarnews	3 Jun 2014			$TSLA CEO @elonmusk says "stock market is manic depressive especially with Tesla stock."	2 6 6 5 5	Retweet 6 Retweeted 6		Like 5 Liked 5	/Lebeaucarnews/status/473907234733170690
@Brain_and_Co @Brain_and_Co @Brain_and_Co @Brain_and_Co @Brain_and_Co	Brain & Co.‏ @Brain_and_Co	3 Jun 2014	#technology,entrepreneur	#entrepreneur	Long $TSLA: @elonmusk is here to stay (for at least the next 4-5yrs). @TeslaMotors @SpaceX #technology #entrepreneur	4 4 5 5	Retweet 4 Retweeted 4		Like 5 Liked 5	/Brain_and_Co/status/473901687241850880
@TeslaRoadTrip @TeslaRoadTrip @TeslaRoadTrip @TeslaRoadTrip @TeslaRoadTrip	TeslaRoadTrip‏ @TeslaRoadTrip	3 Jun 2014			Link to $TSLA shareholder livestream http://www.teslamotors.com/2014shareholdermeeting …	5 5 4 4	Retweet 5 Retweeted 5		Like 4 Liked 4	/TeslaRoadTrip/status/473900469455040512
@MelissaLeeCNBC @MelissaLeeCNBC @MelissaLeeCNBC @MelissaLeeCNBC @MelissaLeeCNBC	Melissa Lee‏Verified account @MelissaLeeCNBC	3 Jun 2014			$TSLA shareholder mtg 2day. Ben Kallo, @rwbaird, joins @CNBCFastMoney 5p. Since he was on Fast 5/7 & said BUY, TSLA +14%. Get his next move!	6 6 4 4	Retweet 6 Retweeted 6		Like 4 Liked 4	/MelissaLeeCNBC/status/473876455789961216
@CoryTV @CoryTV @CoryTV @CoryTV @CoryTV	Cory Johnson‏Verified account @CoryTV	3 Jun 2014	#PennyStock		This had to happen: "Investing in the Budding Tesla of Medical Marijuana" - Bloomberg http://bloom.bg/1l30BvZ $TSLA #PennyStock	1 2 2 2 2	Retweet 2 Retweeted 2		Like 2 Liked 2	/CoryTV/status/473852314911248384
@Williamj54 @Williamj54 @Williamj54 @Williamj54 @Williamj54	Joe Williams‏ @Williamj54	31 May 2014			Weekend Review 5/30: $CAVM $PANW $SN $AVGO $FANG $AMAT $JD $GILD $JMEI $KORS $PCLN $NFLX $GMCR $FB $GLOG $TSLA pic.twitter.com/ZsSs1bNotC	4 4 3 3	Retweet 4 Retweeted 4		Like 3 Liked 3	/Williamj54/status/472843413960663040
@bespokeinvest @bespokeinvest @bespokeinvest @bespokeinvest @bespokeinvest	Bespoke‏ @bespokeinvest	30 May 2014			Since its local bottom on May 8, $TSLA is up 11 of 14 days (including today) for a 19% gain.	2 2 7 7	Retweet 2 Retweeted 2		Like 7 Liked 7	/bespokeinvest/status/472398162985254913
@abnormalreturns @abnormalreturns @abnormalreturns @abnormalreturns @abnormalreturns	Tadas Viskanta‏ @abnormalreturns	28 May 2014			Wednesday links: taking enough risk, $XLK vs. $SPY and the rise of meditation. http://stks.co/t0N9C $HPQ $GOOG $TSLA $VLX $AGN $WFM $JNK	2 2 2 2	Retweet 2 Retweeted 2		Like 2 Liked 2	/abnormalreturns/status/471697986981220352
@FoxonStocks @FoxonStocks @FoxonStocks @FoxonStocks @FoxonStocks	Fox on Stocks‏Verified account @FoxonStocks	28 May 2014			Surprising? ... From @Forbes: S&P gives Tesla a junk bond rating, cites "vulnerable" business: http://onforb.es/1k0E442 $TSLA	4 9 9 9 9	Retweet 9 Retweeted 9		Like 9 Liked 9	/FoxonStocks/status/471691725149585408
@LaMonicaBuzz @LaMonicaBuzz @LaMonicaBuzz @LaMonicaBuzz @LaMonicaBuzz	Paul R. La Monica‏Verified account @LaMonicaBuzz	28 May 2014			Tesla's debt: An electric lemon? S&P bearish on $TSLA bonds. But investors still have faith in @ElonMusk. Buzz video. http://stks.co/c0bMw	8 8 3 3	Retweet 8 Retweeted 8		Like 3 Liked 3	/LaMonicaBuzz/status/471678978487767040
@DayTradersGroup @DayTradersGroup @DayTradersGroup @DayTradersGroup @DayTradersGroup	Day Traders Group‏ @DayTradersGroup	28 May 2014			http://www.daytradersgroupofamerica.com/#!matrix2/c1k7w $AAPL charts says: $676.00 here we come! $MU $T $V $NFLX $WFC $C $AMZN $SPY $TWTR $FB $QQQ $AA $DDD $IWM $IBM $TSLA	810 810 1 1	Retweet 810 Retweeted 810		Like 1 Liked 1	/DayTradersGroup/status/471670743407681536
@thetellblog @thetellblog @thetellblog @thetellblog @thetellblog	TheTell‏ @thetellblog	28 May 2014			It's no Tesla $TSLA, but @MarketWatch readers still want a Google $GOOG car Cast your vote! http://blogs.marketwatch.com/thetell/2014/05/28/google-plans-fleet-of-driverless-cars-with-no-steering-wheel-or-brakes/ …pic.twitter.com/OJkdwsr8is	2 3 3 1 1	Retweet 3 Retweeted 3		Like 1 Liked 1	/thetellblog/status/471664509464350720
@RedDogT3 @RedDogT3 @RedDogT3 @RedDogT3 @RedDogT3	Scott Redler‏Verified account @RedDogT3	28 May 2014			Shows u how bad of a short I am. Look at $tsla today. That's what I wanted yesterday. Entries and exits matter	4 6 6	Retweet Retweeted		Like 6 Liked 6	/RedDogT3/status/471647022139707393
@OpenOutcrier @OpenOutcrier @OpenOutcrier @OpenOutcrier @OpenOutcrier	Open Outcrier‏ @OpenOutcrier	28 May 2014			$GOOG to build fleet of 100 self driving electric cars... $GM $F $TSLA	2 2 2 2	Retweet 2 Retweeted 2		Like 2 Liked 2	/OpenOutcrier/status/471623122056392704
@JustinPulitzer @JustinPulitzer @JustinPulitzer @JustinPulitzer @JustinPulitzer	Justin Pulitzer‏ @JustinPulitzer	27 May 2014			$AAPL level of importance: $618, $625, $636.... $TSLA: $206, $208, $210, $218, $220.	1 1 1 4 4	Retweet 1 Retweeted 1		Like 4 Liked 4	/JustinPulitzer/status/471252192922722304
@Sufiy @Sufiy @Sufiy @Sufiy @Sufiy	Sufiy‏ @Sufiy	24 May 2014			Kirill Klip.: Elon Musk To Occupy Mars, But First UK With Tesla Model S And Superchargers. $ILC.v $TNR.v $TSLA $LIT http://sufiy.blogspot.co.uk/2014/05/kirill-klip-elon-musk-to-occupy-mars.html …	1 1 5 5	Retweet 1 Retweeted 1		Like 5 Liked 5	/Sufiy/status/470240658943258624
@OMillionaires @OMillionaires @OMillionaires @OMillionaires @OMillionaires	Option Millionaires‏ @OMillionaires	22 May 2014			Why I think this Market Heads Higher (PART 2) : http://www.optionmillionaires.com/market-headed-higher-part-2/ … $SPX $QQQ $HPQ $CRM $AAPL $Z $TSLA	3 3 1 1	Retweet 3 Retweeted 3		Like 1 Liked 1	/OMillionaires/status/469608692338688000
@KeithMcCullough @KeithMcCullough @KeithMcCullough @KeithMcCullough @KeithMcCullough	Keith McCullough‏Verified account @KeithMcCullough	22 May 2014	#Headfake		7. $TSLA looks like $FB and $YELP - same mobro basket being squeezed to #Headfake overbought signals	4 4 2 2	Retweet 4 Retweeted 4		Like 2 Liked 2	/KeithMcCullough/status/469561926502973440
@CalvinKlesmith @CalvinKlesmith @CalvinKlesmith @CalvinKlesmith @CalvinKlesmith	Calvin Klesmith‏ @CalvinKlesmith	22 May 2014	#Europe,supercharged	#supercharged	#Europe get ready to be #supercharged @TeslaMotors $TSLA @omg_tesla @AmazingChevVolt @kimbal @kirillklip @InsideEVspic.twitter.com/VVMMD66diG	2 3 3 3 3	Retweet 3 Retweeted 3		Like 3 Liked 3	/CalvinKlesmith/status/469528233936162816
@CalvinKlesmith @CalvinKlesmith @CalvinKlesmith @CalvinKlesmith @CalvinKlesmith	Calvin Klesmith‏ @CalvinKlesmith	22 May 2014			$cree is Squeezing today, also $tsla has been surprising bullish the last 10 days watching both very close.	2 2 2 2	Retweet 2 Retweeted 2		Like 2 Liked 2	/CalvinKlesmith/status/469481756669005824
@Nivo0o0 @Nivo0o0 @Nivo0o0 @Nivo0o0 @Nivo0o0 @zshahan3	Niv Dror‏Verified account @Nivo0o0	22 May 2014			RT “@zshahan3: Tesla Sales Allowed In Which States? (MAP) http://goo.gl/fb/gfzfp ” Summary: 28, 20, 2 $TSLA pic.twitter.com/sPgxK5qLxo	1 1 3 3	Retweet 1 Retweeted 1		Like 3 Liked 3	/Nivo0o0/status/469414983173160960
@iliskylineili @iliskylineili @iliskylineili @iliskylineili @iliskylineili	skyline‏ @iliskylineili	21 May 2014			$tsla super charger network coming to Australia 2015 http://www.gizmodo.com.au/2014/05/tesla-will-build-a-supercharger-network-in-australia/ …	2 2 2 2	Retweet 2 Retweeted 2		Like 2 Liked 2	/iliskylineili/status/469052698495434752
@StockTwits @StockTwits @StockTwits @StockTwits @StockTwits	StockTwits‏Verified account @StockTwits	20 May 2014			Tesla Reverses As Fed Hawk Jumps In The Driver’s Seat. But A Rich Brit Is Still Getting A Model S. http://stks.co/p0LlW $TSLA	1 1 5 5	Retweet 1 Retweeted 1		Like 5 Liked 5	/StockTwits/status/468821214853877761
@sspencer_smb @sspencer_smb @sspencer_smb @sspencer_smb @sspencer_smb	Steven Spencer‏ @sspencer_smb	20 May 2014			i luv this market. $SPY & $IWM in melt down mode but strong bid for momo stocks. $TSLA $NFLX $DDD	1 2 2 2 2	Retweet 2 Retweeted 2		Like 2 Liked 2	/sspencer_smb/status/468803972707672064
@Street_Insider @Street_Insider @Street_Insider @Street_Insider @Street_Insider	Streetinsider.com‏ @Street_Insider	20 May 2014			Tesla $TSLA Keeps Proving the Naysayers Wrong - Morgan Stanley http://stks.co/t0LUV	3 3 1 1	Retweet 3 Retweeted 3		Like 1 Liked 1	/Street_Insider/status/468782339007709184
@zerohedge @zerohedge @zerohedge @zerohedge @zerohedge	zerohedge‏ @zerohedge	20 May 2014			So no more imminent MS-underwritten converts? RT @jamielissette: Gigafactory. “You mean giggle-factory? MS on $TSLA	4 4 3 3	Retweet 4 Retweeted 4		Like 3 Liked 3	/zerohedge/status/468721665623343105
@t3live @t3live @t3live @t3live @t3live	T3 Live‏ @t3live	19 May 2014			http://www.t3live.com/articles/market-analysis/4883-futures-lower-to-erase-late-friday-rally-morning-call-express.html … @RedDogT3Live @brittanyumar Morning Call Express $SPX $AAPL $NFLX $TSLA $FBpic.twitter.com/5UKjsxY9GM	3 3 2 2	Retweet 3 Retweeted 3		Like 2 Liked 2	/t3live/status/468367534623047680
@SavneetS @SavneetS @SavneetS @SavneetS @SavneetS	Savneet Singh‏ @SavneetS	15 May 2014	#stocks,startup,fintech	#startup	Just checked out http://www.vetr.com - great idea and execution #stocks #startup #fintech $aapl $tsla @WhisperInvest	1 1 2 2	Retweet 1 Retweeted 1		Like 2 Liked 2	/SavneetS/status/467073046449516544
@KeithMcCullough @KeithMcCullough @KeithMcCullough @KeithMcCullough @KeithMcCullough	Keith McCullough‏Verified account @KeithMcCullough	15 May 2014			5. $TSLA would be on my top short it into the bell list today - bearish TREND signal @Hedgeye = on	1 2 2 5 5	Retweet 2 Retweeted 2		Like 5 Liked 5	/KeithMcCullough/status/467025015733751808
@StockTwits @StockTwits @StockTwits @StockTwits @StockTwits	StockTwits‏Verified account @StockTwits	8 May 2014			Tesla is the top trending ticker on StockTwits. It's down 11% today, and 27% since March http://stks.co/q0Ilm $TSLA	1 9 9 4 4	Retweet 9 Retweeted 9		Like 4 Liked 4	/StockTwits/status/464490110021427200
@RobertWeinstein @RobertWeinstein @RobertWeinstein @RobertWeinstein @RobertWeinstein	Robert Weinstein‏ @RobertWeinstein	8 May 2014			$TSLA gives an ominous sign as it completes the infamous Black Swan Chart Pattern pic.twitter.com/IrVrQ3SMk7	2 15 15 8 8	Retweet 15 Retweeted 15		Like 8 Liked 8	/RobertWeinstein/status/464480813871284224
@Brian_Solomon @Brian_Solomon @Brian_Solomon @Brian_Solomon @Brian_Solomon	Brian Solomon‏Verified account @Brian_Solomon	8 May 2014			New @Forbes >> Elon Musk's Wild Day: Tesla Slides As Solar City Soars http://onforb.es/1hAmX39 $TSLA $SCTYpic.twitter.com/Ff1gqikRyy	2 2 2 2	Retweet 2 Retweeted 2		Like 2 Liked 2	/Brian_Solomon/status/464467901429579777
@CNBC @CNBC @CNBC @CNBC @CNBC	CNBC‏Verified account @CNBC	8 May 2014			Tesla's stock has tumbled on outlook and price target cuts: http://cnb.cx/1lZFZVI • $TSLA	5 17 17 7 7	Retweet 17 Retweeted 17		Like 7 Liked 7	/CNBC/status/464441938595545089
@srussolillo @srussolillo @srussolillo @srussolillo @srussolillo	Steven Russolillo‏Verified account @srussolillo	8 May 2014			Most important question to ask before investing in Tesla: Do you trust @elonmusk? One analyst says you should. http://on.wsj.com/1s78Hnf $TSLA	1 7 7 2 2	Retweet 7 Retweeted 7		Like 2 Liked 2	/srussolillo/status/464425332540702720
@ForbesTech @ForbesTech @ForbesTech @ForbesTech @ForbesTech	Forbes Tech‏Verified account @ForbesTech	8 May 2014			Tesla shares fall as investors grow impatient http://onforb.es/1otAFcK $TSLA	17 17 3 3	Retweet 17 Retweeted 17		Like 3 Liked 3	/ForbesTech/status/464408994090872833
@CNBC @CNBC @CNBC @CNBC @CNBC	CNBC‏Verified account @CNBC	8 May 2014			Tesla shares down 8% on the heels of a disappointing second quarter outlook: http://cnb.cx/Yb3X2j $TSLA	4 20 20 9 9	Retweet 20 Retweeted 20		Like 9 Liked 9	/CNBC/status/464399477877792768
@StockTwits @StockTwits @StockTwits @StockTwits @StockTwits	StockTwits‏Verified account @StockTwits	8 May 2014			Tesla is down 10% in pre-market trading and that's one of its worst ever post-earnings drops http://stks.co/t0IgY $TSLA	1 12 12 3 3	Retweet 12 Retweeted 12		Like 3 Liked 3	/StockTwits/status/464385213070462976
@traderhenri @traderhenri @traderhenri @traderhenri @traderhenri	Henrique M. Simões‏ @traderhenri	7 May 2014			You are responsible for your trading results. No excuses. - Trading card 19 by Van Tharp $SPY $FB $TWTR $TSLA $QQQpic.twitter.com/vfWVRJLsLG	8 8 7 7	Retweet 8 Retweeted 8		Like 7 Liked 7	/traderhenri/status/464185356754370562
@lauramandaro @lauramandaro @lauramandaro @lauramandaro @lauramandaro	Laura Mandaro‏Verified account @lauramandaro	7 May 2014			Tesla's @elonmusk has this advice to his China team: Spend money fast $TSLA http://blogs.marketwatch.com/thetell/2014/05/07/tesla-live-blog-first-quarter-results/?mod=MW_story_latest_news …	4 4 7 7	Retweet 4 Retweeted 4		Like 7 Liked 7	/lauramandaro/status/464178867276902401
@Street_Insider @Street_Insider @Street_Insider @Street_Insider @Street_Insider	Streetinsider.com‏ @Street_Insider	7 May 2014			After-Hours Stock Movers 5/7: $COUP $GMCR $SCTY Higher; $POWR $MM $TSLA Lower (more...) http://stks.co/i0aUg	4 4 2 2	Retweet 4 Retweeted 4		Like 2 Liked 2	/Street_Insider/status/464164722800340994
@Automotive_News @Automotive_News @Automotive_News @Automotive_News @Automotive_News	Automotive News‏Verified account @Automotive_News	7 May 2014	#Tesla,Panasonic	#Panasonic	RT @MarkRechtin: #Tesla CEO @elonmusk says $TSLA has signed LOI with #Panasonic for battery gigafactory. That's news.pic.twitter.com/k5EXHGNJjQ	13 13 10 10	Retweet 13 Retweeted 13		Like 10 Liked 10	/Automotive_News/status/464159745113206784
@MarketWatch @MarketWatch @MarketWatch @MarketWatch @MarketWatch	MarketWatch‏Verified account @MarketWatch	7 May 2014			LIVE: Musk is answering Tesla earnings questions after $TSLA reported results: http://on.mktw.net/1isVujk Photo/Gettypic.twitter.com/wosIa54FQI	10 10 14 14	Retweet 10 Retweeted 10		Like 14 Liked 14	/MarketWatch/status/464159202836246529
@ReutersBiz @ReutersBiz @ReutersBiz @ReutersBiz @ReutersBiz	Reuters Business‏Verified account @ReutersBiz	7 May 2014			Tesla posts higher-than-expected operating profit, says battery factory plans on track: http://reut.rs/1s4iTNj $TSLA	3 56 56 35 35	Retweet 56 Retweeted 56		Like 35 Liked 35	/ReutersBiz/status/464143691330748416
@WSJMoneyBeat @WSJMoneyBeat @WSJMoneyBeat @WSJMoneyBeat @WSJMoneyBeat	WSJ MoneyBeat‏Verified account @WSJMoneyBeat	7 May 2014			Tesla shares, up 35% this year, take a tumble in late trading following quarterly results. http://on.wsj.com/1smqHwa via @WSJMoneyBeat $TSLA	1 28 28 19 19	Retweet 28 Retweeted 28		Like 19 Liked 19	/WSJMoneyBeat/status/464141945611096064
@allstarcharts @allstarcharts @allstarcharts @allstarcharts @allstarcharts	J.C. Parets‏ @allstarcharts	7 May 2014			this is what I see in $TSLA - tomorrow should be interesting. I think the setup is simple. We'll see http://stks.co/j0aMc	1 4 4 7 7	Retweet 4 Retweeted 4		Like 7 Liked 7	/allstarcharts/status/464139529478492161
@CNBC @CNBC @CNBC @CNBC @CNBC	CNBC‏Verified account @CNBC	7 May 2014			EARNINGS ALERT: Tesla sees 7,500 Model S deliveries in the second quarter. $TSLA	1 18 18 6 6	Retweet 18 Retweeted 18		Like 6 Liked 6	/CNBC/status/464135337741000704
@CNBC @CNBC @CNBC @CNBC @CNBC	CNBC‏Verified account @CNBC	7 May 2014			EARNINGS ALERT: Tesla Q1 EPS $0.12 ex-items vs. $0.10 Est.; Q1 Revs. $713M ex-items vs. $699M Est • $TSLA QUOTE: http://cnb.cx/Aw4Qow	1 20 20 9 9	Retweet 20 Retweeted 20		Like 9 Liked 9	/CNBC/status/464135041296367617
@m_cof @m_cof @m_cof @m_cof @m_cof	Michelle Coffey‏Verified account @m_cof	7 May 2014			How does BMW's electric car stack up against Tesla? @ClaudiaAssisMW breaks it down http://on.mktw.net/1hxEpVS $BMW $TSLA pic.twitter.com/0Vfz6j1AEP	7 29 29 22 22	Retweet 29 Retweeted 29		Like 22 Liked 22	/m_cof/status/464104857511931904
@philstockworld @philstockworld @philstockworld @philstockworld @philstockworld	Phil Davis‏Verified account @philstockworld	5 May 2014	#China,Alibaba	#Alibaba	#China Slows Down - How Bad Is It and What Can You Do About It? $FXI $FXP #Alibaba $QIHU $BIDU $TSLA -- http://www.philstockworld.com/2014/05/05/monday-market-momentum-slowing-on-china-data/ …	1.8K 1.8K 53 53	Retweet 1.8K Retweeted 1.8K		Like 53 Liked 53	/philstockworld/status/463328144569950209
@traderhenri @traderhenri @traderhenri @traderhenri @traderhenri	Henrique M. Simões‏ @traderhenri	5 May 2014			Most people cannot follow a trading system, even a very good one: Trading Card 230 $AAPL $FB $TWTR $TSLA $SPY $STUDYpic.twitter.com/FQ72rgZUgx	1 9 9 9 9	Retweet 9 Retweeted 9		Like 9 Liked 9	/traderhenri/status/463303274695639040
@KimbleCharting @KimbleCharting @KimbleCharting @KimbleCharting @KimbleCharting	Chris Kimble‏ @KimbleCharting	4 May 2014			"@andrewnyquist: The Best Of See It Market - April 2014" http://stks.co/c0VqZ via @seeitmarket $GOOG $AAPL $TSLA $TWTR $FB $GLD $SPY	1 1 3 3	Retweet 1 Retweeted 1		Like 3 Liked 3	/KimbleCharting/status/463110576713920512
@WrigleyTom @WrigleyTom @WrigleyTom @WrigleyTom @WrigleyTom	Tom Wrigley‏ @WrigleyTom	4 May 2014	#Stocks,markets,trading	#markets	Some Earnings Reports | This Week #Stocks #markets #trading $spy $DATA $FEYE $FSLR $TRIP $SCTY $TSLA $PCLN $SSYSpic.twitter.com/Bgw0TRJSi6	4 13 13 17 17	Retweet 13 Retweeted 13		Like 17 Liked 17	/WrigleyTom/status/463090634643894272
@jp3lle @jp3lle @jp3lle @jp3lle @jp3lle	Jay Pelle‏ @jp3lle	4 May 2014			Need me one of these $TSLA .. pic.twitter.com/jgsofKklv0	1 1 5 5	Retweet 1 Retweeted 1		Like 5 Liked 5	/jp3lle/status/463090063833067520
@CubbieBears @CubbieBears @CubbieBears @CubbieBears @CubbieBears	CubbieBears‏ @CubbieBears	4 May 2014			There are some decent liquid named starting to set up if this market can get going $FSLR $VIPS $KORS $SWKS $TSLA $FB $ANIK	1 1 5 5	Retweet 1 Retweeted 1		Like 5 Liked 5	/CubbieBears/status/463063127068647424
@valuewalk @valuewalk @valuewalk @valuewalk @valuewalk	ValueWalk‏ @valuewalk	4 May 2014			Tesla: Anatomy of a Run-up By Aswath Damodaran, Bradford Cornell http://www.valuewalk.com/2014/05/tesla-motors-inc-tsla-anatomy-of-a-run-up/ … $TSLA pic.twitter.com/yNcUL9nFK7	1 3 3 4 4	Retweet 3 Retweeted 3		Like 4 Liked 4	/valuewalk/status/462992796538781696
@fm23 @fm23 @fm23 @fm23 @fm23	Phil‏ @fm23	4 May 2014			$TSLA Daily: Symmetrical Continuation Triangle pic.twitter.com/10qTrTHAjs	2 2 3 3	Retweet 2 Retweeted 2		Like 3 Liked 3	/fm23/status/462960018866712577
@OptionsHawk @OptionsHawk @OptionsHawk @OptionsHawk @OptionsHawk	Joe Kunkle‏ @OptionsHawk	3 May 2014			$TSLA and $PCLN options both priced cheapest in 6 quarters into earnings next week	5 11 11 12 12	Retweet 11 Retweeted 11		Like 12 Liked 12	/OptionsHawk/status/462687839801860096
@OptionsHawk @OptionsHawk @OptionsHawk @OptionsHawk @OptionsHawk	Joe Kunkle‏ @OptionsHawk	3 May 2014			$TSLA - Chart looks dang bullish into earnings, low volume pull back to re-test 2013 high, basing along 20 week EMA pic.twitter.com/Zqx6oeLihu	3 14 14 18 18	Retweet 14 Retweeted 14		Like 18 Liked 18	/OptionsHawk/status/462645893360279552
@Sassy_SPY @Sassy_SPY @Sassy_SPY @Sassy_SPY @Sassy_SPY	Rachel Shasha 🦄‏Verified account @Sassy_SPY	3 May 2014			Simple Explanation for the Current Market $SPY $TLT $YELP $LNKD $PCLN $NFLX $FB $TSLA $QQQ $IWM $SPX $XLU $XLY http://stks.co/s0HRI	2 8 8 12 12	Retweet 8 Retweeted 8		Like 12 Liked 12	/Sassy_SPY/status/462566576529502208
@OptionsAction @OptionsAction @OptionsAction @OptionsAction @OptionsAction	Options Action‏Verified account @OptionsAction	2 May 2014			Carter Worth is bullish on Tesla, and Mike is on board. So @Michael_Khouw is buying the $TSLA 215/255 call spread for $12.50.	1 4 4 4 4	Retweet 4 Retweeted 4		Like 4 Liked 4	/OptionsAction/status/462346859412221952
@ChrisB_IG @ChrisB_IG @ChrisB_IG @ChrisB_IG @ChrisB_IG	Chris Beauchamp‏ @ChrisB_IG	2 May 2014	#BOE,ECB	#ECB	Our look to the week ahead, including #BOE, #ECB, plus earnings from Tesla $TSLA: https://www.ig.com/uk/market-update/2014/05/02/the-week-ahead …	3 3 2 2	Retweet 3 Retweeted 3		Like 2 Liked 2	/ChrisB_IG/status/462262033996873728
@traderhenri @traderhenri @traderhenri @traderhenri @traderhenri	Henrique M. Simões‏ @traderhenri	30 Apr 2014			I am sure momentum stock traders have learned this lesson by themselves, right? $TWTR $AMZN $FB $P $TSLA $NFLX $QQQpic.twitter.com/8V8KaVHyFs	1 9 9 10 10	Retweet 9 Retweeted 9		Like 10 Liked 10	/traderhenri/status/461545181653630976
@jake_f @jake_f @jake_f @jake_f @jake_f	Jake Freifeld‏ @jake_f	29 Apr 2014			This table of momentum stock performance from @DanBTIG will blow your mind: $TSLA $NFLXpic.twitter.com/OTndCWoObC	2 2 4 4	Retweet 2 Retweeted 2		Like 4 Liked 4	/jake_f/status/461148088615186433
@NatBullard @NatBullard @NatBullard @NatBullard @NatBullard	Nathaniel Bullard‏Verified account @NatBullard	28 Apr 2014			Tesla Power & Light http://www.energybiz.com/article/14/04/tesla-power-light … >@martyrosenberg excellent interview as always, but no mention of $TSLA/$SCTY mgmt overlap?	1 3 3 1 1	Retweet 3 Retweeted 3		Like 1 Liked 1	/NatBullard/status/460958354077020160
@SITE_Centers @SITE_Centers @SITE_Centers @SITE_Centers @SITE_Centers	SITE Centers‏ @SITE_Centers	24 Apr 2014	#Tesla,DriveFree	#DriveFree	DDR & @TeslaMotors power up NJ’s 1st Supercharger at Hamilton Marketplace | #Tesla #DriveFree $DDR $TSLA pic.twitter.com/qoV3iKgZZW	4 4 8 8	Retweet 4 Retweeted 4		Like 8 Liked 8	/SITE_Centers/status/459424038230581248
@BloombergTV @BloombergTV @BloombergTV @BloombergTV @BloombergTV	Bloomberg TV‏Verified account @BloombergTV	24 Apr 2014			Tesla hands keys to first China customer: http://bloom.bg/1jH5Blr $TSLA	1 4 4 4 4	Retweet 4 Retweeted 4		Like 4 Liked 4	/BloombergTV/status/459392743073390592
@SITE_Centers @SITE_Centers @SITE_Centers @SITE_Centers @SITE_Centers	SITE Centers‏ @SITE_Centers	24 Apr 2014	#retail,REITs,Tesla,DriveFree	#REITs	DDR expands partnership with Tesla: http://bit.ly/DDR-Tesla-expansion … | #retail #REITs #Tesla #DriveFree $DDR $TSLA pic.twitter.com/u1KGOfBYki	6 6 3 3	Retweet 6 Retweeted 6		Like 3 Liked 3	/SITE_Centers/status/459311315350073344
@SchaeferStreet @SchaeferStreet @SchaeferStreet @SchaeferStreet @SchaeferStreet	Steve Schaefer‏Verified account @SchaeferStreet	16 Apr 2014			With a lot of momentum names and broader market are moving higher, Tesla is stuck in the red, under $200. http://onforb.es/1ooLay9 $TSLA	1 16 16 12 12	Retweet 16 Retweeted 16		Like 12 Liked 12	/SchaeferStreet/status/456432386142531585
@YahooFinance @YahooFinance @YahooFinance @YahooFinance @YahooFinance	Yahoo Finance‏Verified account @YahooFinance	16 Apr 2014			The problem with @TeslaMotors? No one knows how to value it http://yhoo.it/1exYsaI $TSLA	9 9 3 3	Retweet 9 Retweeted 9		Like 3 Liked 3	/YahooFinance/status/456390477848117249
@TheStreet @TheStreet @TheStreet @TheStreet @TheStreet	TheStreet‏Verified account @TheStreet	15 Apr 2014			Long-Term Tesla Bulls See More Pain Ahead: http://trib.al/KVrzxJ0 $TSLA	1 2 2 1 1	Retweet 2 Retweeted 2		Like 1 Liked 1	/TheStreet/status/456158540801921028
@SPYFUX @SPYFUX @SPYFUX @SPYFUX @SPYFUX	➶‏ @SPYFUX	15 Apr 2014			We just scaled out last of our $SPY 183 calls HUGE position for a total gain of 155% $tsla $lnkd $googl $fb $hlf $vpic.twitter.com/UksORxFZL5	1 2 2 1 1	Retweet 2 Retweeted 2		Like 1 Liked 1	/SPYFUX/status/456150119696437248
@TakisMx @TakisMx @TakisMx	Takis México‏ @TakisMx	2h2 hours ago	#IntensidadReal		Las indirectas no te sirven de nada. ¡Aviéntate! Y que explote la #IntensidadReal pic.twitter.com/jDxXz4rMTi	4 4	Retweet Retweeted		Like 4 Liked 4	/TakisMx/status/1148346886874705922
@sanglucci @sanglucci @sanglucci @sanglucci @sanglucci	SangLucci™‏Verified account @sanglucci	15 Apr 2014			So I had 700 contracts of $TSLA $190 Weekly Puts from $1.50 and they hit about $8. But I let go of em cause I'ma herb... Pho delivery!	4 2 2 7 7	Retweet 2 Retweeted 2		Like 7 Liked 7	/sanglucci/status/456113223746732032
@ReformedBroker @ReformedBroker @ReformedBroker @ReformedBroker @ReformedBroker	Downtown Josh Brown‏Verified account @ReformedBroker	15 Apr 2014			A FUNNY THING HAPPENED ON THE WAY TO UTOPIA... http://stks.co/f0VLk $TSLA	2 4 4 2 2	Retweet 4 Retweeted 4		Like 2 Liked 2	/ReformedBroker/status/456095911374893056
@z8angela @z8angela @z8angela @z8angela @z8angela	Angela Zhou‏ @z8angela	15 Apr 2014	#caution		Many leaders such as $AMZM $TSLA $NFLX continue to hit new recent lows despite attempted oversold bounce on $SPY before fading. #caution	2 1 1 3 3	Retweet 1 Retweeted 1		Like 3 Liked 3	/z8angela/status/456084207031578624
@YahooFinance @YahooFinance @YahooFinance @YahooFinance @YahooFinance	Yahoo Finance‏Verified account @YahooFinance	15 Apr 2014			$TSLA is the most shorted stock on the Nasdaq 100 - Here's why they're all wrong! http://yhoo.it/1n8U3xV	2 8 8 2 2	Retweet 8 Retweeted 8		Like 2 Liked 2	/YahooFinance/status/456082215513116672
@IBDinvestors @IBDinvestors @IBDinvestors @IBDinvestors @IBDinvestors	Investors.com‏Verified account @IBDinvestors	15 Apr 2014	#Qihoo,Tesla	#Tesla	#Qihoo, #Tesla top 5 techs w/ stunning earnings AND sales growth http://ibdn.uz/vNrDc $QIHU $TSLA $WUBApic.twitter.com/0stR1h5b3A	2 2 7 7	Retweet 2 Retweeted 2		Like 7 Liked 7	/IBDinvestors/status/456055295434047488
@Lebeaucarnews @Lebeaucarnews @Lebeaucarnews @Lebeaucarnews @Lebeaucarnews	Phil LeBeau‏Verified account @Lebeaucarnews	14 Apr 2014			$TSLA falls back below $200. Finishes day at $198. Down 25% from high of $265 on 2/26 (h/t @GiovannyMoreano)	1 2 2 5 5	Retweet 2 Retweeted 2		Like 5 Liked 5	/Lebeaucarnews/status/455805174590623744
@Sassy_SPY @Sassy_SPY @Sassy_SPY @Sassy_SPY @Sassy_SPY	Rachel Shasha 🦄‏Verified account @Sassy_SPY	14 Apr 2014	#SassyMusings		Some Crazy Sic Moves #SassyMusings 14/14/14 $SPX $SPY $TSLA $SSYS $IWM $IBB $VIX $QQQ http://stks.co/g0VC1	2 2 2 2	Retweet 2 Retweeted 2		Like 2 Liked 2	/Sassy_SPY/status/455801533456584705
@CNBC @CNBC @CNBC @CNBC @CNBC	CNBC‏Verified account @CNBC	14 Apr 2014			Shares of $TSLA close below $200/share for the first time since February. $TSLA quote: http://cnb.cx/Aw4Qow	5 24 24 10 10	Retweet 24 Retweeted 24		Like 10 Liked 10	/CNBC/status/455800300012830722
@srussolillo @srussolillo @srussolillo @srussolillo @srussolillo	Steven Russolillo‏Verified account @srussolillo	14 Apr 2014			Tesla tumbles below $200 for first time since February, down 26% from record high http://on.wsj.com/1jFfuCU $TSLA pic.twitter.com/NgsU1XzyZd	4 15 15 8 8	Retweet 15 Retweeted 15		Like 8 Liked 8	/srussolillo/status/455792521033957376
@pluginamerica @pluginamerica @pluginamerica @pluginamerica @pluginamerica	Plug In America‏ @pluginamerica	14 Apr 2014	#EV		Washington state signs pro-@TeslaMotors bill: http://green.autoblog.com/2014/04/13/washington-state-governor-signs-pro-tesla-bill/ … $TSLA #EV	5 5 5 5	Retweet 5 Retweeted 5		Like 5 Liked 5	/pluginamerica/status/455786915057266688
@DougKass @DougKass @DougKass @DougKass @DougKass	Douglas Kass‏Verified account @DougKass	14 Apr 2014			The thing about Twiiter anonymous haters is they cant take a check but they sure can give one Case in point my Tesla short Crickets... $TSLA	17 3 3 15 15	Retweet 3 Retweeted 3		Like 15 Liked 15	/DougKass/status/455775999909969920
@abnormalreturns @abnormalreturns @abnormalreturns @abnormalreturns @abnormalreturns	Tadas Viskanta‏ @abnormalreturns	14 Apr 2014			Monday links: lottery stocks, smart beta talk and why you should never read the comments. http://stks.co/j0Uup $TWTR $TLT $YHOO $WAG $TSLA	3 3 4 4	Retweet 3 Retweeted 3		Like 4 Liked 4	/abnormalreturns/status/455752071174557696
@CNBC @CNBC @CNBC @CNBC @CNBC	CNBC‏Verified account @CNBC	14 Apr 2014			Tech stocks like Tesla have seen a spike in short-selling since the start of the year: http://cnb.cx/1knBi7f $TSLA	2 15 15 3 3	Retweet 15 Retweeted 15		Like 3 Liked 3	/CNBC/status/455646830542725120
@PeterGhostine @PeterGhostine @PeterGhostine @PeterGhostine @PeterGhostine	Peter Ghostine‏ @PeterGhostine	11 Apr 2014			$TSLA ... How I traded it on Friday and How I'll Trade It Next. http://stks.co/j0UbY	2 2 2 8 8	Retweet 2 Retweeted 2		Like 8 Liked 8	/PeterGhostine/status/454775641217310721
@Lebeaucarnews @Lebeaucarnews @Lebeaucarnews @Lebeaucarnews @Lebeaucarnews	Phil LeBeau‏Verified account @Lebeaucarnews	8 Apr 2014			$TSLA starting leasing program for small and medium-sized business customers.	2 4 4 2 2	Retweet 4 Retweeted 4		Like 2 Liked 2	/Lebeaucarnews/status/453502334966837249
@StockTwits @StockTwits @StockTwits @StockTwits @StockTwits	StockTwits‏Verified account @StockTwits	4 Apr 2014			Here’s how far the most talked about stocks have fallen from their highs http://stks.co/t0B3p $TWTR $FB $NFLX $TSLA	1 10 10 10 10	Retweet 10 Retweeted 10		Like 10 Liked 10	/StockTwits/status/452157346853437440
@StockTwits @StockTwits @StockTwits @StockTwits @StockTwits	StockTwits‏Verified account @StockTwits	4 Apr 2014			Some of the biggest momentum names are getting trounced right now: $TSLA -6% $YELP -7% $AMZN -4% $FB -5% http://stks.co/s0B2B	4 11 11 7 7	Retweet 11 Retweeted 11		Like 7 Liked 7	/StockTwits/status/452145627145965568
@GiovannyMoreano @GiovannyMoreano @GiovannyMoreano @GiovannyMoreano @GiovannyMoreano	Giovanny Moreano‏Verified account @GiovannyMoreano	4 Apr 2014			High-flying stocks off their highs: • $YELP: -35% • $P: -32% • $ZNGA: -30% • $TRIP: -23% • $FB: -22% • $TSLA: -20% • $GMCR: -17%	14 83 83 49 49	Retweet 83 Retweeted 83		Like 49 Liked 49	/GiovannyMoreano/status/452129589922631680
@CDMCapital @CDMCapital @CDMCapital @CDMCapital @CDMCapital	CDM Capital‏ @CDMCapital	4 Apr 2014			$SCTY "SolarCity: The Most Egregiously Overvalued Stock In The Nasdaq?" http://stks.co/h0T7Q $QQQ $IWM $MDY $TSLA $NFLX $TWTR $FSLR $XONE	1 1 3 3	Retweet 1 Retweeted 1		Like 3 Liked 3	/CDMCapital/status/452115460788469760
@valuewalk @valuewalk @valuewalk @valuewalk @valuewalk	ValueWalk‏ @valuewalk	3 Apr 2014			Tesla Motors Inc (TSLA) Model S Hacking May Be Only The Beginning http://stks.co/f0Swp $TM $F $TSLA $GM $T $AAPL @VALUEWALKTECH	1 1 2 2	Retweet 1 Retweeted 1		Like 2 Liked 2	/valuewalk/status/451793559247523841
@FoxBusiness @FoxBusiness @FoxBusiness @FoxBusiness @FoxBusiness	FOX Business‏Verified account @FoxBusiness	3 Apr 2014	#Tesla,NJ	#NJ	#Tesla to appeal #NJ ban on direct sales. More from @MatthewRocco: http://fxn.ws/1mMWvd9 $TSLA	5 5 2 2	Retweet 5 Retweeted 5		Like 2 Liked 2	/FoxBusiness/status/451756111834542080
@ClayTrader25 @ClayTrader25 @ClayTrader25 @ClayTrader25 @ClayTrader25	ClayTrader‏ @ClayTrader25	2 Apr 2014			$PLUG Technical Stock Chart Analysis_ 4/2/2014 - watch here: http://goo.gl/TU9qhI $YELP $LQDT $TSLA $LULU $AMZN $XRT $SPY $QQQ $LNKD	3 3 2 2	Retweet 3 Retweeted 3		Like 2 Liked 2	/ClayTrader25/status/451472166496641025
@scottbudman @scottbudman @scottbudman @scottbudman @scottbudman	scott budman‏Verified account @scottbudman	2 Apr 2014			BREAKING: Tesla to sue New Jersey over the right to sell cars in the state. $TSLA	13 13 8 8	Retweet 13 Retweeted 13		Like 8 Liked 8	/scottbudman/status/451454464809893888
@StockTwits @StockTwits @StockTwits @StockTwits @StockTwits	StockTwits‏Verified account @StockTwits	2 Apr 2014			Tesla Stock Regains Mojo, Fights NJ Ruling http://stks.co/g0Sj9 $TSLA	10 10 2 2	Retweet 10 Retweeted 10		Like 2 Liked 2	/StockTwits/status/451401494592385026
@MelissaLeeCNBC @MelissaLeeCNBC @MelissaLeeCNBC @MelissaLeeCNBC @MelissaLeeCNBC	Melissa Lee‏Verified account @MelissaLeeCNBC	2 Apr 2014			$TSLA is the per capita leading car in oil-rich NORWAY- selling 1493 Model S in March. Huge tax breaks the big reason: abt $135k!	2 13 13 9 9	Retweet 13 Retweeted 13		Like 9 Liked 9	/MelissaLeeCNBC/status/451392850140594177
@YahooFinance @YahooFinance @YahooFinance @YahooFinance @YahooFinance	Yahoo Finance‏Verified account @YahooFinance	2 Apr 2014			Does @TeslaMotors Really Need a $5 Billion Battery? http://yhoo.it/Od9RQL $TSLA	1 2 2 2 2	Retweet 2 Retweeted 2		Like 2 Liked 2	/YahooFinance/status/451313562863304704
@lx21 @lx21 @lx21 @lx21 @lx21	lx21‏ @lx21	1 Apr 2014			Just watched pre-release copy of new @timothysykes DVD, "Jackal Trading".Tim finally reveals how to nail big profits in $SPY $AAPL $FB $TSLA	2 4 4 10 10	Retweet 4 Retweeted 4		Like 10 Liked 10	/lx21/status/451091068981743616
@bespokeinvest @bespokeinvest @bespokeinvest @bespokeinvest @bespokeinvest	Bespoke‏ @bespokeinvest	1 Apr 2014			22 large cap stocks dropped 10%+ in March but were still positive for Q1. $FEYE $TSLA $ZU $BIIB $NFLX $PCLN http://www.bespokeinvest.com/thinkbig/2014/4/1/roller-coaster-quarter.html …	9 9 5 5	Retweet 9 Retweeted 9		Like 5 Liked 5	/bespokeinvest/status/451023126252748800
@IBDinvestors @IBDinvestors @IBDinvestors @IBDinvestors @IBDinvestors	Investors.com‏Verified account @IBDinvestors	1 Apr 2014	#Tesla,SunPower	#SunPower	#Tesla, #SunPower among 5 top alt-energy companies blowing out earnings estimates http://ibdn.uz/vhxpO $TSLA $SPWRpic.twitter.com/sYFpP43Uro	8 8 7 7	Retweet 8 Retweeted 8		Like 7 Liked 7	/IBDinvestors/status/450967604845613056
@om @om @om @om @om	OM‏Verified account @om	31 Mar 2014			With electric car market in its infancy, Tesla still needs to take big risks http://gigaom.com/2014/03/31/with-electric-car-market-in-its-infancy-tesla-still-needs-to-take-big-risks/ … via @katiefehren (cc @pkedroksy) $TSLA	8 8 5 5	Retweet 8 Retweeted 8		Like 5 Liked 5	/om/status/450746525556015104
@MelissaLeeCNBC @MelissaLeeCNBC @MelissaLeeCNBC @MelissaLeeCNBC @MelissaLeeCNBC	Melissa Lee‏Verified account @MelissaLeeCNBC	31 Mar 2014			Ready for some @CNBCFastMoney? We're talkin $MSFT momo, $AAPL-Samsung patent battle, $TSLA China & WTF $BTC?? See you at 5p!	5 3 3 2 2	Retweet 3 Retweeted 3		Like 2 Liked 2	/MelissaLeeCNBC/status/450732179723923456
@Nasdaq @Nasdaq @Nasdaq @Nasdaq @Nasdaq	Nasdaq‏Verified account @Nasdaq	31 Mar 2014	#NasdaqListed		#NasdaqListed Tesla and SpaceX on 60 Minutes: Elon Musk's industrial empire http://cbsn.ws/1oiLFNL @TeslaMotors @SpaceX @60Minutes $TSLA	2 3 3 4 4	Retweet 3 Retweeted 3		Like 4 Liked 4	/Nasdaq/status/450704084828299265
@MarketWatch @MarketWatch @MarketWatch @MarketWatch @MarketWatch	MarketWatch‏Verified account @MarketWatch	31 Mar 2014			Tesla's @elonmusk admits he 'thought we'd most likely fail' http://on.mktw.net/1hs0h8g $TSLA rose 450% in past 12 months. pic.twitter.com/ZccZmu94fW	3 30 30 24 24	Retweet 30 Retweeted 30		Like 24 Liked 24	/MarketWatch/status/450698228452040705
@ClaudiaAssisMW @ClaudiaAssisMW @ClaudiaAssisMW @ClaudiaAssisMW @ClaudiaAssisMW	Claudia Assis‏Verified account @ClaudiaAssisMW	31 Mar 2014	#Tesla		60 Minutes interviews #Tesla CEO Elon Musk. This is his confession about Tesla. $TSLA http://on.mktw.net/1ggGR1j https://vine.co/v/Merh9QqngEi	2 38 38 41 41	Retweet 38 Retweeted 38		Like 41 Liked 41	/ClaudiaAssisMW/status/450681967722250240
@StockTwits @StockTwits @StockTwits @StockTwits @StockTwits	StockTwits‏Verified account @StockTwits	31 Mar 2014			Morning Preview: When A Biotech Plummets, And A 60 Minutes Review http://stks.co/f0Rzs $PRAN $TSLA $SPY	53 53 4 4	Retweet 53 Retweeted 53		Like 4 Liked 4	/StockTwits/status/450612620756664321
@Lebeaucarnews @Lebeaucarnews @Lebeaucarnews @Lebeaucarnews @Lebeaucarnews	Phil LeBeau‏Verified account @Lebeaucarnews	28 Mar 2014			BREAKING: Future $TSLA stores (beyond current 5) in NY will be opened under new NY franchise auto dealership regulations.	11 11 4 4	Retweet 11 Retweeted 11		Like 4 Liked 4	/Lebeaucarnews/status/449651186161811456
@Lebeaucarnews @Lebeaucarnews @Lebeaucarnews @Lebeaucarnews @Lebeaucarnews	Phil LeBeau‏Verified account @Lebeaucarnews	28 Mar 2014			BREAKING: $TSLA and NY Auto Dealers agree on deal to keep Tesla's 5 dealerships open.	1 18 18 10 10	Retweet 18 Retweeted 18		Like 10 Liked 10	/Lebeaucarnews/status/449650682417524736
@SteveRattner @SteveRattner @SteveRattner @SteveRattner @SteveRattner	Steven Rattner‏Verified account @SteveRattner	28 Mar 2014			Why shouldn't $TSLA be able to open as many stores as it wants? What happened to competition? http://on.wsj.com/1myaiEc	7 14 14 9 9	Retweet 14 Retweeted 14		Like 9 Liked 9	/SteveRattner/status/449644256206929920
@YahooFinance @YahooFinance @YahooFinance @YahooFinance @YahooFinance	Yahoo Finance‏Verified account @YahooFinance	28 Mar 2014			Tesla to install shields to prevent car fires http://yhoo.it/1eZJR61 $TSLA	1 17 17 6 6	Retweet 17 Retweeted 17		Like 6 Liked 6	/YahooFinance/status/449542518204825600
@CNBCnow @CNBCnow @CNBCnow @CNBCnow @CNBCnow	CNBC Now‏Verified account @CNBCnow	28 Mar 2014			NHTSA closes investigation into fire accidents of Tesla Model S; shares of $TSLA up 3% ahead of the market open: http://cnb.cx/1jej0Vs	18 18 7 7	Retweet 18 Retweeted 18		Like 7 Liked 7	/CNBCnow/status/449536532714905600
@Lebeaucarnews @Lebeaucarnews @Lebeaucarnews @Lebeaucarnews @Lebeaucarnews	Phil LeBeau‏Verified account @Lebeaucarnews	28 Mar 2014			NEW: @NHTSAgov closing $TSLA investigation ends 4 month probe w/out finding a defect in the Model S	1 15 15 6 6	Retweet 15 Retweeted 15		Like 6 Liked 6	/Lebeaucarnews/status/449536346810355712
@CNBCnow @CNBCnow @CNBCnow @CNBCnow @CNBCnow	CNBC Now‏Verified account @CNBCnow	28 Mar 2014			$TSLA adding titanium underbody shield and aluminum deflector plates to Model S, says Elon Musk: http://bit.ly/1jdTaRl (h/t @Lebeaucarnews)	1 26 26 15 15	Retweet 26 Retweeted 26		Like 15 Liked 15	/CNBCnow/status/449515545210023937
@GregorMacdonald @GregorMacdonald @GregorMacdonald @GregorMacdonald @GregorMacdonald	Gregor Macdonald‏ @GregorMacdonald	27 Mar 2014			Musk's $TSLA and $SCTY could ultimately wind up distributing more value--maybe much more value--to society than to shareholders.	1 4 4 5 5	Retweet 4 Retweeted 4		Like 5 Liked 5	/GregorMacdonald/status/449404887021780992
@DougKass @DougKass @DougKass @DougKass @DougKass	Douglas Kass‏Verified account @DougKass	27 Mar 2014			PS. Tesla down another $7 today. And now $60/share below its recent high. $TSLA	6 6 6 3 3	Retweet 6 Retweeted 6		Like 3 Liked 3	/DougKass/status/449293467001573376
@LauricellaTom @LauricellaTom @LauricellaTom @LauricellaTom @LauricellaTom	Tom Lauricella‏Verified account @LauricellaTom	27 Mar 2014			Chartwatcher on Tesla's sell off: "Absolutely no reason to jump in here and buy this stock" $TSLA @WSJMoneyBeathttp://on.wsj.com/1foOTFW	1 28 28 13 13	Retweet 28 Retweeted 28		Like 13 Liked 13	/LauricellaTom/status/449281522403930112
@barronsonline @barronsonline @barronsonline @barronsonline @barronsonline	Barron's‏Verified account @barronsonline	27 Mar 2014			Tesla: Here comes the competition... http://blogs.barrons.com/stockstowatchtoday/2014/03/26/tesla-motors-here-comes-the-competition/ … via @barronsonline $TSLA	2 5 5 2 2	Retweet 5 Retweeted 5		Like 2 Liked 2	/barronsonline/status/449255916429246464
@FoxBusiness @FoxBusiness @FoxBusiness @FoxBusiness @FoxBusiness	FOX Business‏Verified account @FoxBusiness	27 Mar 2014	#Tesla,Ohio	#Ohio	#Tesla agrees to pact with dealers in #Ohio, allowing it to operate a maximum of 3 stores: http://fxn.ws/1hZUDbe via @MatthewRocco $TSLA	1 1 1 6 6	Retweet 1 Retweeted 1		Like 6 Liked 6	/FoxBusiness/status/449232691209048064
@valuewalk @valuewalk @valuewalk @valuewalk @valuewalk	ValueWalk‏ @valuewalk	26 Mar 2014			UBS has new 85 pg intiation report on a hot hedge fund short $TSLA pic.twitter.com/TBXotk8heY	2 4 4 5 5	Retweet 4 Retweeted 4		Like 5 Liked 5	/valuewalk/status/449020357857386496
@RedDogT3 @RedDogT3 @RedDogT3 @RedDogT3 @RedDogT3	Scott Redler‏Verified account @RedDogT3	26 Mar 2014			Here is a link to today's video recap and look ahead $spy $spx $goog $nflx $aapl $fb $tsla $feye $gld $c $bac http://www.t3live.com/articles/market-analysis/4804-markets-drop-on-another-ugly-day-for-high-beta-tech-stocks-daily-recap.html …	3 5 5 9 9	Retweet 5 Retweeted 5		Like 9 Liked 9	/RedDogT3/status/448972390094340096
@MarketWatch @MarketWatch @MarketWatch @MarketWatch @MarketWatch	MarketWatch‏Verified account @MarketWatch	26 Mar 2014			Tesla struck a deal with Ohio auto dealers that could allow $TSLA to keep operating company-owned retail stores: http://on.mktw.net/NVEo5F	24 24 19 19	Retweet 24 Retweeted 24		Like 19 Liked 19	/MarketWatch/status/448953068907151360
@chessNwine @chessNwine @chessNwine @chessNwine @chessNwine	Chess‏ @chessNwine	26 Mar 2014	#Market		NEW POST: Stock #Market Recap 03/26/14 {Video} http://stks.co/j0QuL $FB $GLD $GS $IBB $IWM $JNJ $KING $QQQ $SPY $TLT $TSLA $TWTR $XLF	1 4 4 1 1	Retweet 4 Retweeted 4		Like 1 Liked 1	/chessNwine/status/448929451120685056
@YahooFinance @YahooFinance @YahooFinance @YahooFinance @YahooFinance	Yahoo Finance‏Verified account @YahooFinance	26 Mar 2014			Deal allows @TeslaMotors to sell cars in Ohio http://yhoo.it/1h9afLI $TSLA	4 4 6 6	Retweet 4 Retweeted 4		Like 6 Liked 6	/YahooFinance/status/448780571385556992
@GiovannyMoreano @GiovannyMoreano @GiovannyMoreano @GiovannyMoreano @GiovannyMoreano	Giovanny Moreano‏Verified account @GiovannyMoreano	25 Mar 2014			High-flying stocks off their highs: • $P: -23% • $YELP: -22% • $ZNGA: -18% • $TSLA: -17% • $GMCR: -14% • $TRIP: -12% • $FB: -11%	2 26 26 9 9	Retweet 26 Retweeted 26		Like 9 Liked 9	/GiovannyMoreano/status/448555316742225920
@CNBCFastMoney @CNBCFastMoney @CNBCFastMoney @CNBCFastMoney @CNBCFastMoney	CNBC's Fast Money‏Verified account @CNBCFastMoney	24 Mar 2014			Tesla the best momentum play right now: Pro http://cnb.cx/OPjaaD $TSLA $IBB $IBX $CELG	6 6 3 3	Retweet 6 Retweeted 6		Like 3 Liked 3	/CNBCFastMoney/status/448252194190807040
@traderhenri @traderhenri @traderhenri @traderhenri @traderhenri	Henrique M. Simões‏ @traderhenri	24 Mar 2014			Trading with the market momentum: Trading Card 273 $FB $TWTR $NFLX $TSLA $SPY $STUDYpic.twitter.com/seHWnDua3q	6 6 8 8	Retweet 6 Retweeted 6		Like 8 Liked 8	/traderhenri/status/448232398065393664
@sarahjsquire @sarahjsquire @sarahjsquire @sarahjsquire @sarahjsquire	Sarah Squire‏ @sarahjsquire	24 Mar 2014			First round of Markets Madness has ended. Heavyweights $AAPL, $TSLA advance; $TWTR upsets $FB. http://on.mktw.net/1mqUJhP pic.twitter.com/z67j14INGn	1 19 19 17 17	Retweet 19 Retweeted 19		Like 17 Liked 17	/sarahjsquire/status/448196132854718464
@GiovannyMoreano @GiovannyMoreano @GiovannyMoreano @GiovannyMoreano @GiovannyMoreano	Giovanny Moreano‏Verified account @GiovannyMoreano	24 Mar 2014	#NASDAQ		The #NASDAQ Composite is having its worst day in nearly 2 months, down 1.9%. • $ALXN: -8% • $NFLX: -7% • $TSLA: -7% • $FB: -5% • $TRIP: -5%	1 18 18 1 1	Retweet 18 Retweeted 18		Like 1 Liked 1	/GiovannyMoreano/status/448114292412665856
@Convertbond @Convertbond @Convertbond @Convertbond @Convertbond	Lawrence McDonald‏Verified account @Convertbond	24 Mar 2014			Close to a bear market in market leading growth stocks; Tesla $TSLA off 19% from Feb's high	1 6 6 4 4	Retweet 6 Retweeted 6		Like 4 Liked 4	/Convertbond/status/448113497943990272
@valuewalk @valuewalk @valuewalk @valuewalk @valuewalk	ValueWalk‏ @valuewalk	24 Mar 2014			Seth Klarman Annual Letter Takeaways: History, Earnings, Nosebleeds http://www.valuewalk.com/2014/03/seth-klarman-annual-letter-takeaways-history-earnings-nosebleeds/ … $NFLX $TSLA $SPYpic.twitter.com/qIPHunZFqy	1 5 5 8 8	Retweet 5 Retweeted 5		Like 8 Liked 8	/valuewalk/status/448105210590670848
@LaMonicaBuzz @LaMonicaBuzz @LaMonicaBuzz @LaMonicaBuzz @LaMonicaBuzz	Paul R. La Monica‏Verified account @LaMonicaBuzz	24 Mar 2014	#MarchStockMania		Whoa. @ElonMusk's mom just favorited my tweet on $TSLA beating $GOOG to win #MarchStockMania. Thanks, @MayeMusk!	2 2 2 6 6	Retweet 2 Retweeted 2		Like 6 Liked 6	/LaMonicaBuzz/status/448100188679585793
@TFMTrades @TFMTrades @TFMTrades @TFMTrades @TFMTrades	Tony is Trading‏ @TFMTrades	24 Mar 2014			The Nasdaq Horsemen, loosing steam, $TSLA - 4.01% $NFLX - 3.36% $TWTR -3.14 $LNKD - 2.58% $GMCR - 1.89% $FB - 1.86% $AMZN - 1.15%	2 2 5 5	Retweet 2 Retweeted 2		Like 5 Liked 5	/TFMTrades/status/448096077997031424
@bbolan1 @bbolan1 @bbolan1 @bbolan1 @bbolan1	Brian Bolan‏ @bbolan1	23 Mar 2014			We need $tsla to be sold from dealerships because I have NEVER been screwed by a dealership. NEVER.	1 4 4 5 5	Retweet 4 Retweeted 4		Like 5 Liked 5	/bbolan1/status/447776662105497600
@i_Know_First @i_Know_First @i_Know_First @i_Know_First @i_Know_First	I Know First‏ @i_Know_First	22 Mar 2014			I Know First Review: March 15 2014 | $tsla $goog http://ow.ly/uR8Fr	11 11 11 11	Retweet 11 Retweeted 11		Like 11 Liked 11	/i_Know_First/status/447413307285450752
@Forbes @Forbes @Forbes @Forbes @Forbes	Forbes‏Verified account @Forbes	21 Mar 2014			Buying Tesla means paying for everything you can see (and some things you can't) http://onforb.es/1fNER0g $TSLA	8 62 62 51 51	Retweet 62 Retweeted 62		Like 51 Liked 51	/Forbes/status/447256089550397440
@alphatrends @alphatrends @alphatrends @alphatrends @alphatrends	Brian Shannon, CMT‏Verified account @alphatrends	21 Mar 2014			VIDEO http://stks.co/c0MDM Stock Market Analysis For Week Ending 3/21/14 $AAPL $TSLA $GNSR $GLNG $HSOL $SPY $QQQ $XLF $SMH	4 4 4 4	Retweet 4 Retweeted 4		Like 4 Liked 4	/alphatrends/status/447106987495407616
@jonfortt @jonfortt @jonfortt @jonfortt @jonfortt	Jon Fortt‏Verified account @jonfortt	20 Mar 2014	#SquawkFeed		The Squawk is hungry. We must feed it with tech analysis. Tune in at 8 PT 11 ET #SquawkFeed @SquawkStreet $TWTR $TSLA	3 2 2 4 4	Retweet 2 Retweeted 2		Like 4 Liked 4	/jonfortt/status/446657656712085504
@YahooFinance @YahooFinance @YahooFinance @YahooFinance @YahooFinance	Yahoo Finance‏Verified account @YahooFinance	20 Mar 2014			Arizona bill would allow Tesla to skip dealers http://yhoo.it/1iiPQmM $TSLA	2 14 14 6 6	Retweet 14 Retweeted 14		Like 6 Liked 6	/YahooFinance/status/446597238832504832
@RedDogT3 @RedDogT3 @RedDogT3 @RedDogT3 @RedDogT3	Scott Redler‏Verified account @RedDogT3	19 Mar 2014			Here is a link to today's video recap and look ahead. $spy $spx $aapl $tsla $bac $msft $intc $bbry $fb $goog $nflx http://www.t3live.com/articles/market-analysis/4789-stocks-tumble-but-close-off-lows-after-fed-decision-daily-recap.html …	3 3 6 6	Retweet 3 Retweeted 3		Like 6 Liked 6	/RedDogT3/status/446405536339492866
@CNBC @CNBC @CNBC @CNBC @CNBC	CNBC‏Verified account @CNBC	19 Mar 2014			3 reasons Tesla and car dealers need to hug it out: http://cnb.cx/1gAfKym • $TSLA	4 13 13 22 22	Retweet 13 Retweeted 13		Like 22 Liked 22	/CNBC/status/446309841959915520
@mark_dow @mark_dow @mark_dow @mark_dow @mark_dow	Dow‏Verified account @mark_dow	19 Mar 2014	#FOMCguesses		Will admit that they ran out of mortgages and have been buying $TSLA #FOMCguesses	1 5 5 7 7	Retweet 5 Retweeted 5		Like 7 Liked 7	/mark_dow/status/446280067920846848
@Forbes @Forbes @Forbes @Forbes @Forbes	Forbes‏Verified account @Forbes	19 Mar 2014			Tesla's stock might still be cheap, even at current prices http://onforb.es/1gMUWV5 $TSLA	7 53 53 33 33	Retweet 53 Retweeted 53		Like 33 Liked 33	/Forbes/status/446223448881528832
@WSJMoneyBeat @WSJMoneyBeat @WSJMoneyBeat @WSJMoneyBeat @WSJMoneyBeat	WSJ MoneyBeat‏Verified account @WSJMoneyBeat	18 Mar 2014			Goldman: What If Elon Musk is the next Steve Jobs, or Henry Ford, or Maytag Repairman http://on.wsj.com/PMS9W7 $TSLA $AAPL via @srussolillo	1 4 4 3 3	Retweet 4 Retweeted 4		Like 3 Liked 3	/WSJMoneyBeat/status/446027370173308928
@philstockworld @philstockworld @philstockworld @philstockworld @philstockworld	Phil Davis‏Verified account @philstockworld	18 Mar 2014			5 Bullish Trade Ideas for This Morning on $AAPL, $GOOG, $CMG, $NFLX & $TSLA + a link to our live Webcast at 1pm: http://www.philstockworld.com/2014/03/18/turnaround-tuesday-strong-bounce-tested-already/ …	1.2K 1.2K 26 26	Retweet 1.2K Retweeted 1.2K		Like 26 Liked 26	/philstockworld/status/445911889475022848
@MarketWatch @MarketWatch @MarketWatch @MarketWatch @MarketWatch	MarketWatch‏Verified account @MarketWatch	17 Mar 2014			A "bull case" for Tesla puts its shares at $350 in a couple of years - 50% more than what $TSLA was trading today. http://on.mktw.net/1gGQfvR	1 27 27 10 10	Retweet 27 Retweeted 27		Like 10 Liked 10	/MarketWatch/status/445719011104673792
@mkriak @mkriak @mkriak @mkriak @mkriak	Mike Kriak‏ @mkriak	15 Mar 2014	#longread,ElonMusk	#ElonMusk	Fascinating #longread RT Why hydrogen-powered cars will drive #ElonMusk $TSLA crazy http://qz.com/186432 via @qz	9 9 10 10	Retweet 9 Retweeted 9		Like 10 Liked 10	/mkriak/status/444822771806113792
@super_trades @super_trades @super_trades @super_trades @super_trades	Paul Scolardi‏ @super_trades	14 Mar 2014	#ohmy,oiagt	#oiagt	Is $HART the $TSLA of regen medicine ? 8 million shares outstanding #ohmy #oiagt	1 1 1 5 5	Retweet 1 Retweeted 1		Like 5 Liked 5	/super_trades/status/444604578911117312
@JeffMacke @JeffMacke @JeffMacke @JeffMacke @JeffMacke	Jeff Macke‏Verified account @JeffMacke	14 Mar 2014			Zing! Elon Musk dropping bombs on former Presidential hopeful Chris Christie http://www.teslamotors.com/blog/people-new-jersey … $TSLA pic.twitter.com/QvaSOSSOyY	4 18 18 11 11	Retweet 18 Retweeted 18		Like 11 Liked 11	/JeffMacke/status/444575143508340736
@traderstewie @traderstewie @traderstewie @traderstewie @traderstewie	traderstewie‏ @traderstewie	14 Mar 2014			Will be looking for snap back bounces in $BIDU , $PCLN, $GOOG, $TSLA on monday. A gap down would be most ideal . Will post some charts later	1 3 3 4 4	Retweet 3 Retweeted 3		Like 4 Liked 4	/traderstewie/status/444574842512089088
@alphatrends @alphatrends @alphatrends @alphatrends @alphatrends	Brian Shannon, CMT‏Verified account @alphatrends	14 Mar 2014			VIDEO http://stks.co/j0OQH Stock Market Video Analysis for Week Ending 3/14/14 $SPY $IWM $XLF $QQQ $SMH $AAPL $TSLA $CZR	6 6 6 6	Retweet 6 Retweeted 6		Like 6 Liked 6	/alphatrends/status/444573083064471552
@RedDogT3 @RedDogT3 @RedDogT3 @RedDogT3 @RedDogT3	Scott Redler‏Verified account @RedDogT3	14 Mar 2014			"@T3Live: @DarsieT3Live brings you the Daily Recap http://stks.co/i0OTY $SPY $XLF $DB $BAC $AAPL $GOOG $TSLA $FB $JJC $SAP $PLUG"	2 1 1 3 3	Retweet 1 Retweeted 1		Like 3 Liked 3	/RedDogT3/status/444569930487173120
@srussolillo @srussolillo @srussolillo @srussolillo @srussolillo	Steven Russolillo‏Verified account @srussolillo	14 Mar 2014			Any post that has "Elon Musk" "mafia" "Gov. Christie" "bridge" & "oh no he didn't" in the headline is must read http://on.wsj.com/1lDMRWP $TSLA	3 3 2 2	Retweet 3 Retweeted 3		Like 2 Liked 2	/srussolillo/status/444567223450210304
@WSJMoneyBeat @WSJMoneyBeat @WSJMoneyBeat @WSJMoneyBeat @WSJMoneyBeat	WSJ MoneyBeat‏Verified account @WSJMoneyBeat	14 Mar 2014			OH NO HE DIDN'T: @elonmusk throws mafia, bridge references at @GovChristie. "Mafia version of "protection." http://on.wsj.com/1lDMRWP $TSLA	1 5 5 3 3	Retweet 5 Retweeted 5		Like 3 Liked 3	/WSJMoneyBeat/status/444564955187384321
@RedDogT3 @RedDogT3 @RedDogT3 @RedDogT3 @RedDogT3	Scott Redler‏Verified account @RedDogT3	14 Mar 2014			Christie did a great job this year taking himself out of the running for President. He might as well Chill in a $tsla on the GWB!	4 4 4 5 5	Retweet 4 Retweeted 4		Like 5 Liked 5	/RedDogT3/status/444558677354483712
@traderhenri @traderhenri @traderhenri @traderhenri @traderhenri	Henrique M. Simões‏ @traderhenri	13 Mar 2014			Plan your trades: Trading Card 255 $SPY $STUDY $TSLA $FB $TWTRpic.twitter.com/sddVWD5MN9	1 7 7 2 2	Retweet 7 Retweeted 7		Like 2 Liked 2	/traderhenri/status/444204848997613569
@Forbes @Forbes @Forbes @Forbes @Forbes @jasonrgriffin	Forbes‏Verified account @Forbes	13 Mar 2014	#AskForbes		.@jasonrgriffin from the manufacturer or over http://Amazon.com . $tsla 2/2 #AskForbes	2 6 6 5 5	Retweet 6 Retweeted 6		Like 5 Liked 5	/Forbes/status/444181082485694464
@WallStJesus @WallStJesus @WallStJesus @WallStJesus @WallStJesus	JE$US‏ @WallStJesus	13 Mar 2014			$TSLA LOOKS LIKE PLAYER SELLS 1000 JAN2016 $340 CALLS AT 32.36 AND BUYS 1000 JAN16 $230 CALLS AT 65.56 ASK -- SPREAD/OPENING	2 4 4 6 6	Retweet 4 Retweeted 4		Like 6 Liked 6	/WallStJesus/status/444170398192525312
@Lebeaucarnews @Lebeaucarnews @Lebeaucarnews @Lebeaucarnews @Lebeaucarnews	Phil LeBeau‏Verified account @Lebeaucarnews	13 Mar 2014			.@elonmusk "that rare individ who can afford to fight dealers and can't afford to lose" $TSLA http://www.washingtonpost.com/opinions/charles-lane-tesla-takes-on-car-dealerships-in-a-fight-to-the-death/2014/03/12/2956a9f2-a9ff-11e3-8599-ce7295b6851c_story.html … (via @carlquintanilla)	4 4 6 6	Retweet 4 Retweeted 4		Like 6 Liked 6	/Lebeaucarnews/status/444077723498332160
@WSJ @WSJ @WSJ @WSJ @WSJ	The Wall Street Journal‏Verified account @WSJ	12 Mar 2014			Tesla will stop selling its electric cars in New Jersey after state bans direct sales to customers http://on.wsj.com/1ki7IPr $TSLA	19 94 94 18 18	Retweet 94 Retweeted 94		Like 18 Liked 18	/WSJ/status/443815372501045248
@cvpayne @cvpayne @cvpayne @cvpayne @cvpayne	Charles V Payne‏Verified account @cvpayne	12 Mar 2014			Three states with GOP governors blocking $TSLA unless they give piece of the action to dealers...what the heck is this all about?	5 7 7 4 4	Retweet 7 Retweeted 7		Like 4 Liked 4	/cvpayne/status/443796365504958464
@Judgenap @Judgenap @Judgenap @Judgenap @Judgenap	Judge Napolitano‏Verified account @Judgenap	12 Mar 2014	#JoinTheCompany		Catch us at 11:30a! MT @Varneyco: $TSLA no longer allowed to sell cars in NJ. We get the full story with @Judgenap #JoinTheCompany	3 5 5 3 3	Retweet 5 Retweeted 5		Like 3 Liked 3	/Judgenap/status/443761265090256896
@DougKass @DougKass @DougKass @DougKass @DougKass	Douglas Kass‏Verified account @DougKass	11 Mar 2014			My friends at Fast $ would avoid GM ($58 bill cap), would be long TSLA ($30 bill). Respectfully I am on the other side of both trades $TSLA	16 7 7 10 10	Retweet 7 Retweeted 7		Like 10 Liked 10	/DougKass/status/443497900623290369
@businessinsider @businessinsider @businessinsider @businessinsider @businessinsider	Business Insider‏Verified account @businessinsider	11 Mar 2014			STOCKS FALL: Here's What You Need To Know $DIA $SPY $QQQ $PLUG $FNMA $TSLA http://read.bi/1lwhg9q by @rjwile	1 8 8 4 4	Retweet 8 Retweeted 8		Like 4 Liked 4	/businessinsider/status/443476548877029376
@jonfortt @jonfortt @jonfortt @jonfortt @jonfortt	Jon Fortt‏Verified account @jonfortt	11 Mar 2014			This New Jersey ban on $TSLA direct-to-consumer sales would be the equivalent of banning $AAPL's non-carrier app store in 2009	5 14 14 11 11	Retweet 14 Retweeted 14		Like 11 Liked 11	/jonfortt/status/443473128044638209
@MelissaLeeCNBC @MelissaLeeCNBC @MelissaLeeCNBC @MelissaLeeCNBC @MelissaLeeCNBC	Melissa Lee‏Verified account @MelissaLeeCNBC	11 Mar 2014			$TSLA & NJ: Buyers get $7500 federal tax rebate, $4000 NJ rebate, no sales tax	2 2 2 4 4	Retweet 2 Retweeted 2		Like 4 Liked 4	/MelissaLeeCNBC/status/443468705968979968
@blairbrian @blairbrian @blairbrian @blairbrian @blairbrian	Brian Blair‏ @blairbrian	11 Mar 2014			Why aren't people up in arms about NJ forcing $TSLA to use dealers. They're stripping consumers of choice. @mattmiller1973 @JonErlichman	4 3 3 5 5	Retweet 3 Retweeted 3		Like 5 Liked 5	/blairbrian/status/443465368791973888
@CNBC @CNBC @CNBC @CNBC @CNBC	CNBC‏Verified account @CNBC	11 Mar 2014			BREAKING: NJ Motor Vehicle Commission has voted to ban direct auto sales; Tesla would need to close operations in NJ under new rule. $TSLA	42 82 82 23 23	Retweet 82 Retweeted 82		Like 23 Liked 23	/CNBC/status/443457089227481088
@OptionsHawk @OptionsHawk @OptionsHawk @OptionsHawk @OptionsHawk	Joe Kunkle‏ @OptionsHawk	11 Mar 2014			$TSLA weekly $240 calls 2800X and $245 weekly calls 3,300X seeing a lot of buying	3 3 8 8	Retweet 3 Retweeted 3		Like 8 Liked 8	/OptionsHawk/status/443385047069229056
@jimcramer @jimcramer @jimcramer @jimcramer @jimcramer	Jim Cramer‏Verified account @jimcramer	10 Mar 2014			to the clowns who keep hammering me on $TSLA, for several years it did nothing and i avoided it, then I said buy. Blocking Bozo ALert	11 8 8 26 26	Retweet 8 Retweeted 8		Like 26 Liked 26	/jimcramer/status/443140353588092928
@CNNBusiness @CNNBusiness @CNNBusiness @CNNBusiness @CNNBusiness	CNN Business‏Verified account @CNNBusiness	10 Mar 2014			Clues emerge for Tesla's $5 billion battery factory: http://cnnmon.ie/1h6Ob1v $TSLA	1 13 13 6 6	Retweet 13 Retweeted 13		Like 6 Liked 6	/CNNBusiness/status/443029093895122945
@kunal00 @kunal00 @kunal00 @kunal00 @kunal00	Kunal Desai‏Verified account @kunal00	9 Mar 2014			RT @ChartSwingTrade: Setups and Outlook for Week Ahead with Some Bottoming Plays - http://stks.co/a0JSO $PLUG $TSLA $HIMX $AKS $GOGO...	2 2 4 4	Retweet 2 Retweeted 2		Like 4 Liked 4	/kunal00/status/442801393033048064
@Williamj54 @Williamj54 @Williamj54 @Williamj54 @Williamj54	Joe Williams‏ @Williamj54	9 Mar 2014			3/7 Weekend Review Summary. It contains stocks like $FB $KORS $TSLA $DATA $QIHU $AMAT $ZU $TWTR $NFLX $CMG $FEYE etcpic.twitter.com/R8sko94txW	1 1 1 4 4	Retweet 1 Retweeted 1		Like 4 Liked 4	/Williamj54/status/442774174260400129
@swamptrade @swamptrade @swamptrade @swamptrade @swamptrade	Jack‏ @swamptrade	8 Mar 2014			TESLA appears to be charging for giant move http://wp.me/p4oHGP-1U $TSLA	1 1 5 5	Retweet 1 Retweeted 1		Like 5 Liked 5	/swamptrade/status/442360402446266368
@StockTwits @StockTwits @StockTwits @StockTwits @StockTwits	StockTwits‏Verified account @StockTwits	7 Mar 2014			$ARTX Just The Kind Of Partner $TSLA Needs, say Cashtaggers http://stks.co/p04w6	10 10 7 7	Retweet 10 Retweeted 10		Like 7 Liked 7	/StockTwits/status/442033141759225856
@valuewalk @valuewalk @valuewalk @valuewalk @valuewalk	ValueWalk‏ @valuewalk	7 Mar 2014			Why Google Should Consider Buying Tesla http://stks.co/g0N3d $GOOG $TSLA $AAPL $FB	1 3 3 2 2	Retweet 3 Retweeted 3		Like 2 Liked 2	/valuewalk/status/442028761941159936
@traderhenri @traderhenri @traderhenri @traderhenri @traderhenri	Henrique M. Simões‏ @traderhenri	7 Mar 2014			What would Bernard Baruch say about the stock market today? : Trading Card 51 $FB $TWTR $TSLA $QQQ $NQ_Fpic.twitter.com/AFwWjP2mpC	1 5 5 4 4	Retweet 5 Retweeted 5		Like 4 Liked 4	/traderhenri/status/441952226416664576
@TNR_Gold @TNR_Gold @TNR_Gold @TNR_Gold @TNR_Gold	GEM Royalty 🌎 🔌 ⚒ TNR Gold Corp.‏ @TNR_Gold	7 Mar 2014	#Gigafactory,China,Pollution,Green,EV,Electric,Canada	#China	International Lithium Newsletter $ILC.v http://lnkd.in/dYcP47U $TSLA $AAPL #Gigafactory #China #Pollution #Green #EV #Electric #Canada $TNR	2 2 2 2	Retweet 2 Retweeted 2		Like 2 Liked 2	/TNR_Gold/status/441918590951120896
@SquawkCNBC @SquawkCNBC @SquawkCNBC @SquawkCNBC @SquawkCNBC	Squawk Box‏Verified account @SquawkCNBC	6 Mar 2014			Reuters Breaking Views Global Editor @rob1cox joins @SquawkCNBC to discuss $TSLA $AAPL & Moelis & Co.'s plans to go public	4 4 2 2	Retweet 4 Retweeted 4		Like 2 Liked 2	/SquawkCNBC/status/441552477427867648
@OptionsHawk @OptionsHawk @OptionsHawk @OptionsHawk @OptionsHawk	Joe Kunkle‏ @OptionsHawk	6 Mar 2014			$TSLA positive article on China pre-orders, can this push it through $260? http://www.wantchinatimes.com/news-subclass-cnt.aspx?id=20140306000007&cid=1102 …	1 10 10 2 2	Retweet 10 Retweeted 10		Like 2 Liked 2	/OptionsHawk/status/441544585366749184
@RedDogT3 @RedDogT3 @RedDogT3 @RedDogT3 @RedDogT3	Scott Redler‏Verified account @RedDogT3	5 Mar 2014			http://www.t3live.com/articles/market-analysis/4770-markets-digest-after-volatile-start-to-weak-daily-recap.html …. Here is a link to my video recap & look ahead $spy $spx $xlf $bac $ms $amzn $aapl $tsla $fb $lnkd $twtr $nflx	3 3 4 4	Retweet 3 Retweeted 3		Like 4 Liked 4	/RedDogT3/status/441346932225867776
@traderhenri @traderhenri @traderhenri @traderhenri @traderhenri	Henrique M. Simões‏ @traderhenri	5 Mar 2014			This is bullish for a stock: Trading Card 260 $FB $TWTR $TSLA $NFLX $SPY $QQQpic.twitter.com/XAXTCynjYr	4 4 5 5	Retweet 4 Retweeted 4		Like 5 Liked 5	/traderhenri/status/441322821986168832
@RobertWeinstein @RobertWeinstein @RobertWeinstein @RobertWeinstein @RobertWeinstein	Robert Weinstein‏ @RobertWeinstein	5 Mar 2014			Great piece by @antonwahlman about changing CA car market http://www.thestreet.com/story/12500891/1/california-and-tesla-no-longer-best-friends.html … $TSLA @TheStreet	1 3 3 3 3	Retweet 3 Retweeted 3		Like 3 Liked 3	/RobertWeinstein/status/441195289337016320
@mariashriver @mariashriver @mariashriver @mariashriver @mariashriver	Maria Shriver‏Verified account @mariashriver	4 Mar 2014	#musk		Love this quote from @elonmusk. Let's get innovating @reddogt3live: Bold #musk $tsla $sctypic.twitter.com/dHCelPk2Ss	9 90 90 78 78	Retweet 90 Retweeted 90		Like 78 Liked 78	/mariashriver/status/441045693193797632
@traderhenri @traderhenri @traderhenri @traderhenri @traderhenri	Henrique M. Simões‏ @traderhenri	4 Mar 2014			Think in the next 1,000 trades you are going to make: Trading Card 165 $SPY $FB $TWTR $QQQ $YHOO $TSLA pic.twitter.com/s2Wb766r4v	5 5 8 8	Retweet 5 Retweeted 5		Like 8 Liked 8	/traderhenri/status/440990242422530049
@chessNwine @chessNwine @chessNwine @chessNwine @chessNwine	Chess‏ @chessNwine	4 Mar 2014	#Market		NEW POST: Stock #Market Recap 03/04/14 {Video} http://stks.co/e0IOV $BAC $C $CORN $IBB $IWM $JO $PLUG $QQQ $QTWW $SPY $TSLA $UNG $WWE	3 3 3 3	Retweet 3 Retweeted 3		Like 3 Liked 3	/chessNwine/status/440970106089123840
@traderstewie @traderstewie @traderstewie @traderstewie @traderstewie	traderstewie‏ @traderstewie	4 Mar 2014			$FB : reversing WHERE it should. Using $FB and $TSLA as market 'tells' for momo stock plays/health http://stks.co/f0LwA	4 4 5 5	Retweet 4 Retweeted 4		Like 5 Liked 5	/traderstewie/status/440883532609486848
@bespokeinvest @bespokeinvest @bespokeinvest @bespokeinvest @bespokeinvest	Bespoke‏ @bespokeinvest	4 Mar 2014			Here's a look at the best performing stocks in the US so far this year: http://www.bespokeinvest.com/thinkbig/2014/3/4/best-performing-russell-3000-stocks-so-far-in-2014.html … $ICPT $FEYE $ZU $P $YELP $RSYS $GTAT $TSLA	1 9 9 6 6	Retweet 9 Retweeted 9		Like 6 Liked 6	/bespokeinvest/status/440843002676670465
@valuewalk @valuewalk @valuewalk @valuewalk @valuewalk	ValueWalk‏ @valuewalk	3 Mar 2014			ICYMI: Seth Klarman on $BCOIN, Truman Show, Fed, $NFLX, $TSLA, Bubbles, Europe, More http://www.valuewalk.com/2014/03/seth-klarman-2013-letter/ …	1 4 4 5 5	Retweet 4 Retweeted 4		Like 5 Liked 5	/valuewalk/status/440643125259014144
@valuewalk @valuewalk @valuewalk @valuewalk @valuewalk	ValueWalk‏ @valuewalk	3 Mar 2014			Exclusive 2013 letter Seth Klarman: Fed Created Truman Show Style Faux Economy http://www.valuewalk.com/2014/03/seth-klarman-2013-letter/ … $MACRO $TSLA $NFLX $SPY $SPX $FED	3 3 9 9	Retweet 3 Retweeted 3		Like 9 Liked 9	/valuewalk/status/440568947063410688
@traderstewie @traderstewie @traderstewie @traderstewie @traderstewie	traderstewie‏ @traderstewie	3 Mar 2014			Big reversal in the 'king of momo' stocks; $TSLA	1 8 8 5 5	Retweet 8 Retweeted 8		Like 5 Liked 5	/traderstewie/status/440547925060370432
@abnormalreturns @abnormalreturns @abnormalreturns @abnormalreturns @abnormalreturns	Tadas Viskanta‏ @abnormalreturns	3 Mar 2014			Monday links: luck and skill, $RSX bears and embracing failure. http://stks.co/g0LlY $XLV $XLP $MUB $JNK $Y $TSLA $IBM $BRKB $AAPL	3 3 3 3	Retweet 3 Retweeted 3		Like 3 Liked 3	/abnormalreturns/status/440542134207545344
@JeffCNYC @JeffCNYC @JeffCNYC @JeffCNYC @JeffCNYC	jeff‏ @JeffCNYC	3 Mar 2014			Almost no downside beta for $TSLA today. Musk planning to disrupt the military with electric tanks?	2 2 2 2	Retweet 2 Retweeted 2		Like 2 Liked 2	/JeffCNYC/status/440539400871878656
@traderhenri @traderhenri @traderhenri @traderhenri @traderhenri	Henrique M. Simões‏ @traderhenri	3 Mar 2014			New highs are bullish for stocks: Trading Card 260 $SPY $FB $NFLX $TWTR $TSLA pic.twitter.com/u3fa4Si4n2	3 3 3 3	Retweet 3 Retweeted 3		Like 3 Liked 3	/traderhenri/status/440509026615316480
@CashBauer @CashBauer @CashBauer @CashBauer @CashBauer	Cash Bauer‏ @CashBauer	3 Mar 2014			NEW BLOGSKY ABOUT STOCKS! "If War, I'm Russian to be Putin in More Money in Stocks" http://www.AtTheMoney.com/putin $TSLA $COST $AMZN	3 3 2 2	Retweet 3 Retweeted 3		Like 2 Liked 2	/CashBauer/status/440478935961190400
@Lebeaucarnews @Lebeaucarnews @Lebeaucarnews @Lebeaucarnews @Lebeaucarnews	Phil LeBeau‏Verified account @Lebeaucarnews	3 Mar 2014			JP Morgan raises price target for $TSLA to $164 from $137 on expectation of slightly higher volume by 2020.	7 4 4 2 2	Retweet 4 Retweeted 4		Like 2 Liked 2	/Lebeaucarnews/status/440477690051584000
@iancassel @iancassel @iancassel @iancassel @iancassel	Ian Cassel‏Verified account @iancassel	2 Mar 2014			I only had to delete 23 contest entrants because they didn't follow the rules. $TSLA and $AAPL are not microcaps :)http://microcapclub.com/contest/	3 2 2 3 3	Retweet 2 Retweeted 2		Like 3 Liked 3	/iancassel/status/440232116085719041
@StockTwits @StockTwits @StockTwits @StockTwits @StockTwits	StockTwits‏Verified account @StockTwits	1 Mar 2014			Tesla had one of its best months ever in February. Its stock jumped $63.40/share, or 35% --> http://stks.co/r03GP $TSLA	3 18 18 18 18	Retweet 18 Retweeted 18		Like 18 Liked 18	/StockTwits/status/439831218654576640
@Forbes @Forbes @Forbes @Forbes @Forbes	Forbes‏Verified account @Forbes	1 Mar 2014			The rush to invest in Tesla has become a stampede http://onforb.es/1lquR5d $TSLA	15 112 112 64 64	Retweet 112 Retweeted 112		Like 64 Liked 64	/Forbes/status/439825485036810242
@alphatrends @alphatrends @alphatrends @alphatrends @alphatrends	Brian Shannon, CMT‏Verified account @alphatrends	28 Feb 2014			VIDEO http://stks.co/t02zF Stock Market Analysis 2/28/14 $SPY $QQQ $TSLA $CZR $IWM $XLF $SMH $MY PCYC	5 5 2 2	Retweet 5 Retweeted 5		Like 2 Liked 2	/alphatrends/status/439515040001974272
@YahooFinance @YahooFinance @YahooFinance @YahooFinance @YahooFinance	Yahoo Finance‏Verified account @YahooFinance	28 Feb 2014			Tesla's ambition: Bigger than cars. @aarontask & @rickjnewman discuss on @DailyTicker http://yhoo.it/1hvOogK $TSLA	1 7 7 5 5	Retweet 7 Retweeted 7		Like 5 Liked 5	/YahooFinance/status/439444211709267968
@mark_dow @mark_dow @mark_dow @mark_dow @mark_dow	Dow‏Verified account @mark_dow	28 Feb 2014	#neardeathexperience		Vows to never short $TSLA again #neardeathexperience RT @BuzzFeed: Man wakes up in body bag at funeral home http://hosted.ap.org/dynamic/stories/U/US_ODD_ALIVE_IN_BODY_BAG?SITE=AP&SECTION=HOME&TEMPLATE=DEFAULT …	1 5 5 6 6	Retweet 5 Retweeted 5		Like 6 Liked 6	/mark_dow/status/439428876213559296
@Forbes @Forbes @Forbes @Forbes @Forbes	Forbes‏Verified account @Forbes	27 Feb 2014			Which state is most likely to get Tesla's $5B 'Gigafactory'? http://onforb.es/N88L95 $TSLA	11 64 64 48 48	Retweet 64 Retweeted 64		Like 48 Liked 48	/Forbes/status/439161052727869440
@RatingsNetwork @RatingsNetwork @RatingsNetwork @RatingsNetwork @RatingsNetwork	MarketBeat‏ @RatingsNetwork	27 Feb 2014	#TSLA		Tesla Motors upgraded by Zacks to outperform. $304.00 PT. http://ift.tt/1eBKFcG $TSLA #TSLA	6 6 2 2	Retweet 6 Retweeted 6		Like 2 Liked 2	/RatingsNetwork/status/439157511124684800
@Lebeaucarnews @Lebeaucarnews @Lebeaucarnews @Lebeaucarnews @Lebeaucarnews	Phil LeBeau‏Verified account @Lebeaucarnews	27 Feb 2014			Wedbush raises price target for $TSLA to $295 on the heels of the Gigafactory announcement.	2 6 6 4 4	Retweet 6 Retweeted 6		Like 4 Liked 4	/Lebeaucarnews/status/439113696095109120
@MKTWgoldstein @MKTWgoldstein @MKTWgoldstein @MKTWgoldstein @MKTWgoldstein	Steve Goldstein‏Verified account @MKTWgoldstein	27 Feb 2014			Merrill may be seeing tire tracks by its $65 target on a $255 stock, but it's good they made the call http://www.marketwatch.com/story/tesla-needs-its-bears-even-if-theyve-been-wrong-2014-02-27 … $TSLA	9 9 7 7	Retweet 9 Retweeted 9		Like 7 Liked 7	/MKTWgoldstein/status/439108630470606848
@CNNBusiness @CNNBusiness @CNNBusiness @CNNBusiness @CNNBusiness	CNN Business‏Verified account @CNNBusiness	27 Feb 2014			See who thinks Tesla is worth only $65 a share: http://cnnmon.ie/1hDqhv6 $TSLA	1 18 18 10 10	Retweet 18 Retweeted 18		Like 10 Liked 10	/CNNBusiness/status/439094399914737664
@ReformedBroker @ReformedBroker @ReformedBroker @ReformedBroker @ReformedBroker	Downtown Josh Brown‏Verified account @ReformedBroker	27 Feb 2014			EVERYTHING IS AWESOME! http://stks.co/e0HEO $TSLA $FB	15 26 26 17 17	Retweet 26 Retweeted 26		Like 17 Liked 17	/ReformedBroker/status/439058381068701696
@CNNBusiness @CNNBusiness @CNNBusiness @CNNBusiness @CNNBusiness	CNN Business‏Verified account @CNNBusiness	27 Feb 2014	#gigafactory		RT @ctymkiwcnn: Tesla, Tesla, Tesla. On a tear! The #gigafactory effect pushing $TSLA above $261. Is $300 next? http://stks.co/a0HBI	2 7 7 5 5	Retweet 7 Retweeted 7		Like 5 Liked 5	/CNNBusiness/status/439037843176816642
@DougKass @DougKass @DougKass @DougKass @DougKass	Douglas Kass‏Verified account @DougKass	27 Feb 2014			Merrill Lynch maintains $65/share price target for Tesla pic.twitter.com/bZhcVxNuzn $TSLA	11 26 26 22 22	Retweet 26 Retweeted 26		Like 22 Liked 22	/DougKass/status/439008261967474689
@YahooFinance @YahooFinance @YahooFinance @YahooFinance @YahooFinance	Yahoo Finance‏Verified account @YahooFinance	27 Feb 2014			Musk’s $5 Billion Tesla Gigafactory May Start Bidding War http://yhoo.it/1dDFcTg $TSLA	6 6 7 7	Retweet 6 Retweeted 6		Like 7 Liked 7	/YahooFinance/status/439008178932834305
@Forbes @Forbes @Forbes @Forbes @Forbes	Forbes‏Verified account @Forbes	27 Feb 2014			Tesla announced that it's raising $1.6 billion in capital through convertible senior notes http://onforb.es/1fJppGD $TSLA	6 60 60 29 29	Retweet 60 Retweeted 60		Like 29 Liked 29	/Forbes/status/438966456387383296
@philstockworld @philstockworld @philstockworld @philstockworld @philstockworld	Phil Davis‏Verified account @philstockworld	26 Feb 2014	#gypsiestrampsandthieves		$MS upgrades $TSLA to $320 and then, the next day, underwrites their $1.6Bn Debt Deal?!? #gypsiestrampsandthieves -- http://www.zerohedge.com/news/2014-02-26/morgan-stanley-underwrites-tsla-convertible-offering-day-after-100-stock-price-upgra …	819 819 26 26	Retweet 819 Retweeted 819		Like 26 Liked 26	/philstockworld/status/438928323121774592
@chessNwine @chessNwine @chessNwine @chessNwine @chessNwine	Chess‏ @chessNwine	26 Feb 2014			I analyzed $BIDU $GLD $JCP $TSLA and much more in my video market recap from earlier: http://stks.co/f0KiD $SPY $STUDY	3 3 7 7	Retweet 3 Retweeted 3		Like 7 Liked 7	/chessNwine/status/438861200453926912
@DougKass @DougKass @DougKass @DougKass @DougKass	Douglas Kass‏Verified account @DougKass	26 Feb 2014			Tesla's short interest drops 1 million shares sequentially. Stock rises by $6 in after hours. Go figure. $TSLA	15 8 8 4 4	Retweet 8 Retweeted 8		Like 4 Liked 4	/DougKass/status/438812831405056000
@firstadopter @firstadopter @firstadopter @firstadopter @firstadopter	📉Tae Kim‏Verified account @firstadopter	26 Feb 2014			Yield on U.S. 5 year treasury is around 1.5%. $TSLA convert interest rate 0.25-0.75% interest rate with 37.5-42.5% conversion premium	6 6 7 7	Retweet 6 Retweeted 6		Like 7 Liked 7	/firstadopter/status/438806898029387777
@jimcramer @jimcramer @jimcramer @jimcramer @jimcramer	Jim Cramer‏Verified account @jimcramer	26 Feb 2014			$TSLA offers a convert and of course it flies higher..	11 15 15 11 11	Retweet 15 Retweeted 15		Like 11 Liked 11	/jimcramer/status/438797403186290688
@YahooFinance @YahooFinance @YahooFinance @YahooFinance @YahooFinance	Yahoo Finance‏Verified account @YahooFinance	26 Feb 2014			Rendering of Tesla's Gigafactory http://yahoofinance.tumblr.com/post/77941376860/tesla-is-going-to-begin-building-a-massive … $TSLA	13 13 6 6	Retweet 13 Retweeted 13		Like 6 Liked 6	/YahooFinance/status/438795822453780480
@StockTwits @StockTwits @StockTwits @StockTwits @StockTwits	StockTwits‏Verified account @StockTwits	26 Feb 2014			$TSLA says its Gigafactory could employ 6,500 people and be completely powered by green energy: http://stks.co/q02G3	1 14 14 15 15	Retweet 14 Retweeted 14		Like 15 Liked 15	/StockTwits/status/438790466222714880
@MarketWatch @MarketWatch @MarketWatch @MarketWatch @MarketWatch	MarketWatch‏Verified account @MarketWatch	26 Feb 2014	#Tesla		#Tesla is scouting out future sites for its giant battery factory, which could cost as much as $5 billion: http://trib.al/qP2fg1e $TSLA	2 31 31 23 23	Retweet 31 Retweeted 31		Like 23 Liked 23	/MarketWatch/status/438790404545466369
@CGasparino @CGasparino @CGasparino @CGasparino @CGasparino	Charles Gasparino‏Verified account @CGasparino	26 Feb 2014			does crime pay? from my colleague @adamsamson: @MorganStanley wasnt just bullish in its $tsla tout, it issued the MOST BULLISH tout ever	1 2 2 5 5	Retweet 2 Retweeted 2		Like 5 Liked 5	/CGasparino/status/438788137033428992
@ReformedBroker @ReformedBroker @ReformedBroker @ReformedBroker @ReformedBroker	Downtown Josh Brown‏Verified account @ReformedBroker	26 Feb 2014			Morgan Stanley on $TSLA yesterday: New base case: a $320 share price, New Bull case, $500/share Today: Lead underwriter on massive convert	11 22 22 14 14	Retweet 22 Retweeted 22		Like 14 Liked 14	/ReformedBroker/status/438787931449589760
@CNBC @CNBC @CNBC @CNBC @CNBC	CNBC‏Verified account @CNBC	26 Feb 2014			Tesla to build "Gigafactory" in U.S. that will supply battery packs for cars in 3 years • $TSLA	7 40 40 16 16	Retweet 40 Retweeted 40		Like 16 Liked 16	/CNBC/status/438787821760176129
@StockTwits @StockTwits @StockTwits @StockTwits @StockTwits	StockTwits‏Verified account @StockTwits	26 Feb 2014			Morgan Stanley upgraded $TSLA to $320 yesterday, and today they're book-running managers for a $1.6B offering http://stks.co/b0Gsb	5 31 31 17 17	Retweet 31 Retweeted 31		Like 17 Liked 17	/StockTwits/status/438785588465270784
@KeithMcCullough @KeithMcCullough @KeithMcCullough @KeithMcCullough @KeithMcCullough	Keith McCullough‏Verified account @KeithMcCullough	26 Feb 2014			7. $TSLA asked 1 of their Top 10 holders what they thought of the Kass call yest; reply "who the hell is that?"	2 7 7 6 6	Retweet 7 Retweeted 7		Like 6 Liked 6	/KeithMcCullough/status/438773632018300928
@StockTwits @StockTwits @StockTwits @StockTwits @StockTwits	StockTwits‏Verified account @StockTwits	26 Feb 2014			Tesla hit another new all-time high today. This time at $265.00/share. It's already up 71% YTD http://stks.co/f0KUs $TSLA	1 23 23 9 9	Retweet 23 Retweeted 23		Like 9 Liked 9	/StockTwits/status/438692291038167040
@GiovannyMoreano @GiovannyMoreano @GiovannyMoreano @GiovannyMoreano @GiovannyMoreano	Giovanny Moreano‏Verified account @GiovannyMoreano	26 Feb 2014			New Record Price: • Google $GOOG • Priceline $PCLN • Tesla $TSLA • Delta $DAL • H&R Block $HRB • Dr Pepper $DPS • $CVS	11 11 4 4	Retweet 11 Retweeted 11		Like 4 Liked 4	/GiovannyMoreano/status/438683564197285889
@alphatrends @alphatrends @alphatrends @alphatrends @alphatrends	Brian Shannon, CMT‏Verified account @alphatrends	26 Feb 2014			why are people questioning why $TSLA is up, didnt they see my price target of $270 on @CNBC last Thurs when it was 210? :)	1 3 3 5 5	Retweet 3 Retweeted 3		Like 5 Liked 5	/alphatrends/status/438677625611886592
@DougKass @DougKass @DougKass @DougKass @DougKass	Douglas Kass‏Verified account @DougKass	26 Feb 2014			Someone asked me what was my average cost now on my TSLA short. Please dont make me look! $TSLA	25 5 5 17 17	Retweet 5 Retweeted 5		Like 17 Liked 17	/DougKass/status/438673419845271552
@StockTwits @StockTwits @StockTwits @StockTwits @StockTwits	StockTwits‏Verified account @StockTwits	26 Feb 2014			Since its IPO, Tesla is up an astonishing 1191%. Here's how that compares to the S&P 500: http://stks.co/f0KSF $TSLA	3 25 25 19 19	Retweet 25 Retweeted 25		Like 19 Liked 19	/StockTwits/status/438669338430963712
@Forbes @Forbes @Forbes @Forbes @Forbes	Forbes‏Verified account @Forbes	26 Feb 2014			Does the Tesla Model S deserve to wear Consumer Reports' crown? http://onforb.es/MrSRFA $TSLA pic.twitter.com/vAu6tnAH9g	20 122 122 101 101	Retweet 122 Retweeted 122		Like 101 Liked 101	/Forbes/status/438654351201292289
@YahooFinance @YahooFinance @YahooFinance @YahooFinance @YahooFinance	Yahoo Finance‏Verified account @YahooFinance	26 Feb 2014			Tesla, Panasonic in talks on $1 billion factory: report http://yhoo.it/1gBMGYX $TSLA	1 6 6 7 7	Retweet 6 Retweeted 6		Like 7 Liked 7	/YahooFinance/status/438635147421032448
@WSJ @WSJ @WSJ @WSJ @WSJ	The Wall Street Journal‏Verified account @WSJ	25 Feb 2014			Consumer Reports rated Tesla's Model S as the best overall vehicle to buy in its top 10 list. http://on.wsj.com/MrQAKG $TSLA	7 90 90 51 51	Retweet 90 Retweeted 90		Like 51 Liked 51	/WSJ/status/438541347344384000
@Forbes @Forbes @Forbes @Forbes @Forbes	Forbes‏Verified account @Forbes	25 Feb 2014			Morgan Stanley's bull case for Tesla goes beyond just the cars http://onforb.es/MrqzLj $TSLA pic.twitter.com/9srtM4jG3d	8 117 117 93 93	Retweet 117 Retweeted 117		Like 93 Liked 93	/Forbes/status/438518356975828992
@CNBC @CNBC @CNBC @CNBC @CNBC	CNBC‏Verified account @CNBC	25 Feb 2014			Over the past 3 years, Tesla has soared 950%. Today alone, $TSLA rose nearly 14% on the heels of positive news. http://cnb.cx/OAkEWz	5 39 39 30 30	Retweet 39 Retweeted 39		Like 30 Liked 30	/CNBC/status/438478832098881537
@BloombergTV @BloombergTV @BloombergTV @BloombergTV @BloombergTV	Bloomberg TV‏Verified account @BloombergTV	25 Feb 2014			Tesla surges ahead despite 'crazy' valuation http://bloom.bg/1c5Qp4j $TSLA	6 6 7 7	Retweet 6 Retweeted 6		Like 7 Liked 7	/BloombergTV/status/438464703334199296
@SJosephBurns @SJosephBurns @SJosephBurns @SJosephBurns @SJosephBurns	Steve Burns‏ @SJosephBurns	25 Feb 2014			Today's chart recap of $TSLA pic.twitter.com/oSKTugYr5C	1 10 10 9 9	Retweet 10 Retweeted 10		Like 9 Liked 9	/SJosephBurns/status/438440431420854272
@StockTwits @StockTwits @StockTwits @StockTwits @StockTwits	StockTwits‏Verified account @StockTwits	25 Feb 2014			These 3 stocks hit new all-time highs today: 1.) $TSLA $259.20 2.) $GOOG $1,224.50 3.) $PCLN $1,357.16 http://stks.co/e0Gka	7 25 25 8 8	Retweet 25 Retweeted 25		Like 8 Liked 8	/StockTwits/status/438428246905217024
@MarketWatch @MarketWatch @MarketWatch @MarketWatch @MarketWatch	MarketWatch‏Verified account @MarketWatch	25 Feb 2014			Tesla crushes it again today with $TSLA shares closing at $248, up 14%: http://on.mktw.net/MrWE5W pic.twitter.com/H9Mff20csl	1 46 46 16 16	Retweet 46 Retweeted 46		Like 16 Liked 16	/MarketWatch/status/438422283305365504
@MarketWatch @MarketWatch @MarketWatch @MarketWatch @MarketWatch	MarketWatch‏Verified account @MarketWatch	25 Feb 2014			Tesla Power? Why Tesla may want more than sell you a cool electric car http://on.mktw.net/1egbCY7 $TSLA	1 23 23 8 8	Retweet 23 Retweeted 23		Like 8 Liked 8	/MarketWatch/status/438386883643850752
@JeffMacke @JeffMacke @JeffMacke @JeffMacke @JeffMacke	Jeff Macke‏Verified account @JeffMacke	25 Feb 2014			I own just enough Tesla to hate myself for not owning more $TSLA. Which I would sell immediately. Spinning mental doughnuts...	3 8 8 10 10	Retweet 8 Retweeted 8		Like 10 Liked 10	/JeffMacke/status/438373730319093760
@CNBC @CNBC @CNBC @CNBC @CNBC	CNBC‏Verified account @CNBC	25 Feb 2014			BREAKING: Tesla soars, Ford falls in 'Consumer Reports' study - http://cnb.cx/NuIUrO (via @LebeauCarNews) $F $TSLA	2 27 27 15 15	Retweet 27 Retweeted 27		Like 15 Liked 15	/CNBC/status/438366073835229184
@traderstewie @traderstewie @traderstewie @traderstewie @traderstewie	traderstewie‏ @traderstewie	25 Feb 2014	#interesting		got a phone call from my old friend from college. Wants to know if he should buy $TSLA today? #interesting	7 5 5 8 8	Retweet 5 Retweeted 5		Like 8 Liked 8	/traderstewie/status/438356132378054656
@lopezlinette @lopezlinette @lopezlinette @lopezlinette @lopezlinette	Linette Lopez‏Verified account @lopezlinette	25 Feb 2014			RT @jfahmy: Was Morgan Stanley's $320 price target on $TSLA for this afternoon?	9 9 6 6	Retweet 9 Retweeted 9		Like 6 Liked 6	/lopezlinette/status/438354000581517313
@philstockworld @philstockworld @philstockworld @philstockworld @philstockworld	Phil Davis‏Verified account @philstockworld	25 Feb 2014	#Tesla,CASH,partylikeits1999	#CASH	Why #Tesla 's Crazy Market Valuations are Driving us back to #CASH!!! $TSLA $NFLX $AMZN $GOOG #partylikeits1999 --http://bit.ly/1k8nZ90	1 1.3K 1.3K 12 12	Retweet 1.3K Retweeted 1.3K		Like 12 Liked 12	/philstockworld/status/438256889428971520
@StockTwits @StockTwits @StockTwits @StockTwits @StockTwits	StockTwits‏Verified account @StockTwits	24 Feb 2014			$TSLA’s Move Little Compared To $KNDI http://stks.co/f0K3B	5 5 14 14	Retweet 5 Retweeted 5		Like 14 Liked 14	/StockTwits/status/438107458754445313
@MarketWatch @MarketWatch @MarketWatch @MarketWatch @MarketWatch	MarketWatch‏Verified account @MarketWatch	24 Feb 2014			Tesla will make an announcement about its "gigafactory" battery plant this week; $TSLA up 3.6% http://on.mktw.net/1lg3sTo pic.twitter.com/It8dRzPCYm	2 41 41 36 36	Retweet 41 Retweeted 41		Like 36 Liked 36	/MarketWatch/status/438059194345082880
@MarketWatch @MarketWatch @MarketWatch @MarketWatch @MarketWatch	MarketWatch‏Verified account @MarketWatch	24 Feb 2014	#Tesla		#Tesla expected to unveil plans this week for a giant battery factory; $TSLA trading at $217: http://on.mktw.net/1chcneS pic.twitter.com/Pi9pSIYJp3	3 50 50 23 23	Retweet 50 Retweeted 50		Like 23 Liked 23	/MarketWatch/status/438051734112718848
@OphirGottlieb @OphirGottlieb @OphirGottlieb @OphirGottlieb @OphirGottlieb	Ophir Gottlieb‏Verified account @OphirGottlieb	24 Feb 2014			$TSLA , $GOOG , $NFLX at all-time highs... Again...	2 2 2 2	Retweet 2 Retweeted 2		Like 2 Liked 2	/OphirGottlieb/status/438024365121105921
@codywillard @codywillard @codywillard @codywillard @codywillard	Cody Willard‏ @codywillard	24 Feb 2014			Wake me when $TSLA can figure out how to sell cars without welfare loans and direct subsidies from taxpayers. http://bit.ly/1k4OV9L	3 6 6 3 3	Retweet 6 Retweeted 6		Like 3 Liked 3	/codywillard/status/438011182192922625
@SJosephBurns @SJosephBurns @SJosephBurns @SJosephBurns @SJosephBurns @jfahmy	Steve Burns‏ @SJosephBurns	24 Feb 2014			Rt @jfahmy: 3 things to do if you are short $TSLA https://twitter.com/jfahmy/status/437998285773889536/photo/1pic.twitter.com/CepSP21dXK ”	2 8 8 11 11	Retweet 8 Retweeted 8		Like 11 Liked 11	/SJosephBurns/status/438008383728533504
@alphatrends @alphatrends @alphatrends @alphatrends @alphatrends	Brian Shannon, CMT‏Verified account @alphatrends	23 Feb 2014			This is the recording of my appearance on @CNBC http://cnb.cx/1e8bNER I discuss $TSLA $CZR $SPY and value of technical analysis	18 11 11 16 16	Retweet 11 Retweeted 11		Like 16 Liked 16	/alphatrends/status/437755053097500673
@IBDinvestors @IBDinvestors @IBDinvestors @IBDinvestors @IBDinvestors	Investors.com‏Verified account @IBDinvestors	22 Feb 2014	#SolarCity		#SolarCity Leads 3 Zombie Apocalypse Earnings Reports http://ibdn.uz/tT6bH $SCTY $TSLA $FSLR $PLL $RGRpic.twitter.com/pFXzlSL7Dq	8 8 10 10	Retweet 8 Retweeted 8		Like 10 Liked 10	/IBDinvestors/status/437225586386550784
@WallStJesus @WallStJesus @WallStJesus @WallStJesus @WallStJesus	JE$US‏ @WallStJesus	21 Feb 2014	#Tesla		RT @TheStreet: Here's Why the Model X Will Be Bigger Than the Model S: http://trib.al/nWVOtbW #Tesla $TSLA https://twitter.com/TheStreet/status/437066741546774529/photo/1pic.twitter.com/dOl4DOYYTu	1 8 8 6 6	Retweet 8 Retweeted 8		Like 6 Liked 6	/WallStJesus/status/437069024581918720
@wallstsurvivor @wallstsurvivor @wallstsurvivor @wallstsurvivor @wallstsurvivor	Wall Street Survivor‏Verified account @wallstsurvivor	21 Feb 2014	#icouldveboughtinat40bucks,missedoppurtunities	#missedoppurtunities	This is so sad to look at. $TSLA #icouldveboughtinat40bucks #missedoppurtunities @TeslaMotorspic.twitter.com/MTbgL0lKvs	2 3 3 3 3	Retweet 3 Retweeted 3		Like 3 Liked 3	/wallstsurvivor/status/436988877451309056
@ReformedBroker @ReformedBroker @ReformedBroker @ReformedBroker @ReformedBroker	Downtown Josh Brown‏Verified account @ReformedBroker	21 Feb 2014			The only way to be involved with $TSLA is on a technical basis. Stock trades on sentiment and belief, "valuation" discussion is hilarious.	13 15 15 18 18	Retweet 15 Retweeted 15		Like 18 Liked 18	/ReformedBroker/status/436918144352129024
@BloombergTV @BloombergTV @BloombergTV @BloombergTV @BloombergTV	Bloomberg TV‏Verified account @BloombergTV	20 Feb 2014			Would Apple buy Tesla to get to @ElonMusk's vision? http://bloom.bg/1ebhsoL $AAPL $TSLA	4 16 16 7 7	Retweet 16 Retweeted 16		Like 7 Liked 7	/BloombergTV/status/436603782655660032
@traderhenri @traderhenri @traderhenri @traderhenri @traderhenri	Henrique M. Simões‏ @traderhenri	20 Feb 2014	#trading,stocks,wisdom	#stocks	Why it`s so difficult to be a contrarian trader: Trading Card 49 #trading #stocks #wisdom $FB $TWTR $TSLA $NFLXpic.twitter.com/Hs4P8iqfLg	6 6 6 6	Retweet 6 Retweeted 6		Like 6 Liked 6	/traderhenri/status/436575974239391746
@Options_Experts @Options_Experts @Options_Experts @Options_Experts @Options_Experts	OptionSpreadStrategies.com‏ @Options_Experts	20 Feb 2014			$FB could have bought Tesla Motors $TSLA for $19 billion last week!! Instead they buy WhatsApp. Keep in mind WhatApp has zero profits.	3 3 4 4	Retweet 3 Retweeted 3		Like 4 Liked 4	/Options_Experts/status/436555610511773696
@srussolillo @srussolillo @srussolillo @srussolillo @srussolillo	Steven Russolillo‏Verified account @srussolillo	20 Feb 2014			After rally, @DougKass doubles down on Tesla short position http://on.wsj.com/1nQxwBS $TSLA	3 5 5 2 2	Retweet 5 Retweeted 5		Like 2 Liked 2	/srussolillo/status/436533502713286656
@StockTwits @StockTwits @StockTwits @StockTwits @StockTwits	StockTwits‏Verified account @StockTwits	20 Feb 2014			This one comment about $TSLA and its latest earnings report blew our mind: http://stks.co/f0J7u	1 8 8 9 9	Retweet 8 Retweeted 8		Like 9 Liked 9	/StockTwits/status/436512602374807552
@philstockworld @philstockworld @philstockworld @philstockworld @philstockworld	Phil Davis‏Verified account @philstockworld	20 Feb 2014	#BeTheHouse,WalMart,Tesla,Banksters	#WalMart	$WMT misses! Bad Sign for the Broad Market - Lots of Ways to play it @ http://www.philstockworld.com/2014/02/20/thursday-failure-wal-mart-misses-americans-officially-out-of-money/ … #BeTheHouse #WalMart #Tesla $TSLA #Banksters	2 2.1K 2.1K 18 18	Retweet 2.1K Retweeted 2.1K		Like 18 Liked 18	/philstockworld/status/436504250139807744
@KristenScholer @KristenScholer @KristenScholer @KristenScholer @KristenScholer	Kristen Scholer‏Verified account @KristenScholer	20 Feb 2014			Electronic car co. @TeslaMotors $TSLA to open at record after giving strong 2014 outlook. $TSLA +28% this year, +344% in 2013.	6 6 1 1	Retweet 6 Retweeted 6		Like 1 Liked 1	/KristenScholer/status/436503132152295424
@SquawkCNBC @SquawkCNBC @SquawkCNBC @SquawkCNBC @SquawkCNBC	Squawk Box‏Verified account @SquawkCNBC	20 Feb 2014			Tesla topping earnings estimates -- we've got reaction & analysis from @Lebeaucarnews & Reuters' Paul Ingrassia next $TSLA @IngrassiaReuter	3 3 3 3	Retweet 3 Retweeted 3		Like 3 Liked 3	/SquawkCNBC/status/436490227776249856
@Street_Insider @Street_Insider @Street_Insider @Street_Insider @Street_Insider	Streetinsider.com‏ @Street_Insider	20 Feb 2014			Three "hot" downgrades so far this AM: $AAPL cut at Barclays, $FB at Evercore and $TSLA at Deutsche Bank http://stks.co/b0FJY	6 6 6 6	Retweet 6 Retweeted 6		Like 6 Liked 6	/Street_Insider/status/436466100843200512
@BloombergTV @BloombergTV @BloombergTV @BloombergTV @BloombergTV	Bloomberg TV‏Verified account @BloombergTV	19 Feb 2014			EXCLUSIVE @ElonMusk to @BettyInTheLoop: Tesla had a conversation with Apple http://bloom.bg/1gIeoWd $AAPL $TSLA	3 11 11 4 4	Retweet 11 Retweeted 11		Like 4 Liked 4	/BloombergTV/status/436322048529666048
@jimcramer @jimcramer @jimcramer @jimcramer @jimcramer	Jim Cramer‏Verified account @jimcramer	19 Feb 2014			$TSLA's future rides on the 'Gigafactory', says @Chris_Ciaccia:http://trib.al/YKQDsWa	2 9 9 10 10	Retweet 9 Retweeted 9		Like 10 Liked 10	/jimcramer/status/436296685053292544
@MarketWatch @MarketWatch @MarketWatch @MarketWatch @MarketWatch	MarketWatch‏Verified account @MarketWatch	19 Feb 2014			Tesla earnings call is underway. LIVE: http://on.mktw.net/1dOki7R $TSLA	1 9 9 3 3	Retweet 9 Retweeted 9		Like 3 Liked 3	/MarketWatch/status/436268138465079296
@Alex_Gary10 @Alex_Gary10 @Alex_Gary10	Alex Garibay‏ @Alex_Gary10	5h5 hours ago			Estoy participando en el concurso internacional de fotografía “Our World is Kind”. VOTA ingresando en el siguiente link: https://www.envisionkindnesscontest.org/contest/6/entry/4636 … https://www.envisionkindnesscontest.org/contest/6/entry/4612 … https://www.envisionkindnesscontest.org/contest/6/entry/4767 … https://www.envisionkindnesscontest.org/contest/6/entry/4496 …pic.twitter.com/oFgIdT4fCp	2 6 6 26 26	Retweet 6 Retweeted 6		Like 26 Liked 26	/Alex_Gary10/status/1148307811769569280
@ReformedBroker @ReformedBroker @ReformedBroker @ReformedBroker @ReformedBroker	Downtown Josh Brown‏Verified account @ReformedBroker	19 Feb 2014			$TSLA announces dual-size cupholders, is added to the Dow Jones Industrial Average. $TSLA	6 18 18 26 26	Retweet 18 Retweeted 18		Like 26 Liked 26	/ReformedBroker/status/436256739005313024
@GlennHall @GlennHall @GlennHall @GlennHall @GlennHall	GlennHall‏Verified account @GlennHall	19 Feb 2014			A 1-year view on Tesla shares is useful when evaluating the jump in $TSLA pic.twitter.com/yJxDDtrG6b	5 15 15 7 7	Retweet 15 Retweeted 15		Like 7 Liked 7	/GlennHall/status/436255921312780289
@LauricellaTom @LauricellaTom @LauricellaTom @LauricellaTom @LauricellaTom	Tom Lauricella‏Verified account @LauricellaTom	19 Feb 2014			Tesla shares: now priced 15% more for perfection. @WSJMoneyBeat $TSLA http://on.wsj.com/1d1fN5w	2 2 2 4 4	Retweet 2 Retweeted 2		Like 4 Liked 4	/LauricellaTom/status/436254658563428352
@ReformedBroker @ReformedBroker @ReformedBroker @ReformedBroker @ReformedBroker	Downtown Josh Brown‏Verified account @ReformedBroker	19 Feb 2014			Tesla adds $3.5 billion in market cap on news they’ll sell 35,000 cars in 2014. Ford sold 45,000 F-150s in January. $TSLA $F	36 112 112 55 55	Retweet 112 Retweeted 112		Like 55 Liked 55	/ReformedBroker/status/436253668585664512
@MarketWatch @MarketWatch @MarketWatch @MarketWatch @MarketWatch	MarketWatch‏Verified account @MarketWatch	19 Feb 2014			"This is the high water mark for the stock, enjoy if you are long." Share your thoughts on $TSLA earnings here: http://trib.al/lflhTAi	9 13 13 5 5	Retweet 13 Retweeted 13		Like 5 Liked 5	/MarketWatch/status/436251818679873536
@ReformedBroker @ReformedBroker @ReformedBroker @ReformedBroker @ReformedBroker	Downtown Josh Brown‏Verified account @ReformedBroker	19 Feb 2014			Don’t short stocks with 40% of the float already short unless you think they’re Enron. $TSLA	9 25 25 25 25	Retweet 25 Retweeted 25		Like 25 Liked 25	/ReformedBroker/status/436251150116212737
@StockTwits @StockTwits @StockTwits @StockTwits @StockTwits	StockTwits‏Verified account @StockTwits	19 Feb 2014			Tesla hit a new all-time high at $225/share after reporting blowout earnings. Here's a chart: http://stks.co/h0J3s $TSLA	3 21 21 7 7	Retweet 21 Retweeted 21		Like 7 Liked 7	/StockTwits/status/436250613123661824
@MarketWatch @MarketWatch @MarketWatch @MarketWatch @MarketWatch	MarketWatch‏Verified account @MarketWatch	19 Feb 2014			$TSLA jumps 13% after hours. Share your thoughts on our Earnings Wall: http://trib.al/u8anEoi pic.twitter.com/E0muwy7R7Mpic.twitter.com/7EuVRe49Hy	2 44 44 15 15	Retweet 44 Retweeted 44		Like 15 Liked 15	/MarketWatch/status/436248053537071104
@YahooFinance @YahooFinance @YahooFinance @YahooFinance @YahooFinance	Yahoo Finance‏Verified account @YahooFinance	19 Feb 2014			$TSLA shares up 10% to all-time high after hours following Q4 earnings. EPS beat, revenue miss	4 10 10 4 4	Retweet 10 Retweeted 10		Like 4 Liked 4	/YahooFinance/status/436247392481181696
@CNBCnow @CNBCnow @CNBCnow @CNBCnow @CNBCnow	CNBC Now‏Verified account @CNBCnow	19 Feb 2014			Tesla says it sees vehicle production rising to 1,000 cars per week by the end of 2014. $TSLA	3 27 27 22 22	Retweet 27 Retweeted 27		Like 22 Liked 22	/CNBCnow/status/436247170552176640
@CNBCnow @CNBCnow @CNBCnow @CNBCnow @CNBCnow	CNBC Now‏Verified account @CNBCnow	19 Feb 2014			Shares of Tesla soar more than 10% after reporting positive earnings and record vehicle deliveries: http://cnb.cx/Aw4Qow • $TSLA	1 11 11 6 6	Retweet 11 Retweeted 11		Like 6 Liked 6	/CNBCnow/status/436246777600434176
@zerosum24 @zerosum24 @zerosum24 @zerosum24 @zerosum24	roberto pedone‏ @zerosum24	19 Feb 2014	#WeFeelYou		$TSLA shorts now searching http://Monster.com for new daytime job. #WeFeelYou	5 5 2 2	Retweet 5 Retweeted 5		Like 2 Liked 2	/zerosum24/status/436246510884249600
@wmwitkowski @wmwitkowski @wmwitkowski @wmwitkowski @wmwitkowski	Wallace Witkowski‏Verified account @wmwitkowski	19 Feb 2014			Tesla Motors shares mark out new high after hours on earnings report $TSLA pic.twitter.com/XlW6t4kYWY	1 42 42 10 10	Retweet 42 Retweeted 42		Like 10 Liked 10	/wmwitkowski/status/436246307267563520
@scottbudman @scottbudman @scottbudman @scottbudman @scottbudman	scott budman‏Verified account @scottbudman	19 Feb 2014			BREAKING: Tesla shares up 6% on earnings that beat expectations. $TSLA	1 5 5 3 3	Retweet 5 Retweeted 5		Like 3 Liked 3	/scottbudman/status/436245541240836096
@pimmfox @pimmfox @pimmfox @pimmfox @pimmfox	Pimm Fox‏ @pimmfox	19 Feb 2014			$TSLA reports earnings ATB today. @CarolMassar will break it all down at 5pm on @BloombergTV. WATCH: http://bloomberg.com/tv	1 6 6 2 2	Retweet 6 Retweeted 6		Like 2 Liked 2	/pimmfox/status/436229972534235136
@TMFJMo @TMFJMo @TMFJMo @TMFJMo @TMFJMo	Jason A. Moser‏Verified account @TMFJMo	19 Feb 2014			Tesla earnings out after market close today. If they miss expectations and blame it on @UnderArmour I'm gonna be pissed. $TSLA $UA	4 4 4 4 4	Retweet 4 Retweeted 4		Like 4 Liked 4	/TMFJMo/status/436179798936006656
@MarketWatch @MarketWatch @MarketWatch @MarketWatch @MarketWatch	MarketWatch‏Verified account @MarketWatch	19 Feb 2014			Tesla $TSLA will release its Q4 earnings this evening. These are the numbers it needs to hit to sustain its gains: http://on.mktw.net/1blveKP	1 16 16 10 10	Retweet 16 Retweeted 16		Like 10 Liked 10	/MarketWatch/status/436167568974684160
@WSJmarkets @WSJmarkets @WSJmarkets @WSJmarkets @WSJmarkets	WSJ Markets‏Verified account @WSJmarkets	19 Feb 2014			Doug Kass says he's shorting Tesla, betting against one of the biggest momentum stocks in the market: http://on.wsj.com/McI2XZ $tsla	1 9 9 2 2	Retweet 9 Retweeted 9		Like 2 Liked 2	/WSJmarkets/status/436165821191057409
@Lebeaucarnews @Lebeaucarnews @Lebeaucarnews @Lebeaucarnews @Lebeaucarnews	Phil LeBeau‏Verified account @Lebeaucarnews	19 Feb 2014			$TSLA at an all-time high. Here are 5 potential catalysts on today's earnings call to send it higher: http://cnb.cx/1ggQCOR	1 4 4 3 3	Retweet 4 Retweeted 4		Like 3 Liked 3	/Lebeaucarnews/status/436114516535803906
@RedDogT3 @RedDogT3 @RedDogT3 @RedDogT3 @RedDogT3	Scott Redler‏Verified account @RedDogT3	19 Feb 2014	#musk		Here is one of my three segments as i hosted CNBC World markets! Discuss $aapl & $tsla #muskhttp://video.cnbc.com/gallery/?video=3000246111 …	2 5 5 7 7	Retweet 5 Retweeted 5		Like 7 Liked 7	/RedDogT3/status/436098009504706561
@GoldCup @GoldCup @GoldCup	Gold Cup 2019‏Verified account @GoldCup	20h20 hours ago	#MEXvUSA,GoldCup2019,EstoEsNuestro	#GoldCup2019	Observa a detalle la victoria del campeonato de @miseleccionmx en las Estadísticas de Alto Kilometraje presentadas por @Valvoline. | #MEXvUSA #GoldCup2019 #EstoEsNuestropic.twitter.com/KWG8a09Hkh	61 472 472 5.7K 5.7K	Retweet 472 Retweeted 472		Like 5.7K Liked 5.7K	/GoldCup/status/1148073365846089730
@IBDinvestors @IBDinvestors @IBDinvestors @IBDinvestors @IBDinvestors	Investors.com‏Verified account @IBDinvestors	18 Feb 2014			Apple targeting wearable health and fitness device market. http://ibdn.uz/tLtzU $AAPL $TSLA pic.twitter.com/qxlBlQsaHb	9 9 6 6	Retweet 9 Retweeted 9		Like 6 Liked 6	/IBDinvestors/status/435943568046579712
@RedDogT3 @RedDogT3 @RedDogT3 @RedDogT3 @RedDogT3	Scott Redler‏Verified account @RedDogT3	18 Feb 2014			Here is a link to today's video recap and look ahead. $spy $scty $spwr $tsla $aapl $znga $bac $gld http://www.t3live.com/component/content/article/36-daily-recap/4738-solars-biotech-chinese-internet-stocks-among-standouts-daily-recap.html …	1 1 1 7 7	Retweet 1 Retweeted 1		Like 7 Liked 7	/RedDogT3/status/435923752300605440
@hedgefundclone @hedgefundclone @hedgefundclone @hedgefundclone @hedgefundclone	hedgefundclone‏ @hedgefundclone	18 Feb 2014			$AAPL $TSLA. Let me repeat Apple will never buy Tesla, it would be the most expensive takeover in the history of M&A. $TSLA is a great short	3 3 3 3	Retweet 3 Retweeted 3		Like 3 Liked 3	/hedgefundclone/status/435915927754772481
@WallStJesus @WallStJesus @WallStJesus @WallStJesus @WallStJesus	JE$US‏ @WallStJesus	18 Feb 2014			Guess I shoulda held my calls :) » RT @DougKass: From TheStreet: My View of $TSLA and Why I am Short http://www.thestreet.com/story/12401976/1/kass-on-tesla.html …	5 2 2 8 8	Retweet 2 Retweeted 2		Like 8 Liked 8	/WallStJesus/status/435905365658845184
@BloombergTV @BloombergTV @BloombergTV @BloombergTV @BloombergTV	Bloomberg TV‏Verified account @BloombergTV	18 Feb 2014			Is Apple looking to buy Tesla? http://bloom.bg/1nKCMqB $TSLA $AAPL	2 11 11 3 3	Retweet 11 Retweeted 11		Like 3 Liked 3	/BloombergTV/status/435827551333007360
@CNBC @CNBC @CNBC @CNBC @CNBC	CNBC‏Verified account @CNBC	18 Feb 2014			This tech analyst says there's "zero chance" for an Apple-Tesla merger: http://cnb.cx/1f9PQGL $AAPL $TSLA	5 22 22 8 8	Retweet 22 Retweeted 22		Like 8 Liked 8	/CNBC/status/435819644386299904
@MarketWatch @MarketWatch @MarketWatch @MarketWatch @MarketWatch	MarketWatch‏Verified account @MarketWatch	18 Feb 2014			Tesla $TSLA has hit a new all-time high, trading at $204.72. http://on.mktw.net/1cVyvM0 pic.twitter.com/xVyvb3Ydrc	1 56 56 24 24	Retweet 56 Retweeted 56		Like 24 Liked 24	/MarketWatch/status/435815386123345921
@ReutersInsider @ReutersInsider @ReutersInsider @ReutersInsider @ReutersInsider	Reuters Insider‏Verified account @ReutersInsider	18 Feb 2014			Could an Apple-Telsa iCar be next?, Reuters Insider http://reut.rs/1gAfqDB $aapl $tsla	2 8 8 3 3	Retweet 8 Retweeted 8		Like 3 Liked 3	/ReutersInsider/status/435813836919037952
@JeffMacke @JeffMacke @JeffMacke @JeffMacke @JeffMacke	Jeff Macke‏Verified account @JeffMacke	18 Feb 2014			Tesla up >3% on disc cash flow analysis suggesting... Ha... just messing w/ you. Reasons don't matter http://jalopnik.com/what-apple-and-teslas-meeting-actually-means-probably-1524264622 … $TSLA	2 3 3 10 10	Retweet 3 Retweeted 3		Like 10 Liked 10	/JeffMacke/status/435771350897016832
@StockTwits @StockTwits @StockTwits @StockTwits @StockTwits	StockTwits‏Verified account @StockTwits	18 Feb 2014			$TSLA just hit a new pre-market all-time high at $205/share. There was a huge upgrade from RW Baird: http://stks.co/q006J	1 17 17 5 5	Retweet 17 Retweeted 17		Like 5 Liked 5	/StockTwits/status/435765686246203392
@YahooFinance @YahooFinance @YahooFinance @YahooFinance @YahooFinance	Yahoo Finance‏Verified account @YahooFinance	18 Feb 2014			Tesla protests bills that would limit expansion http://yhoo.it/1fvbC2D $TSLA	1 8 8 5 5	Retweet 8 Retweeted 8		Like 5 Liked 5	/YahooFinance/status/435742393376440320
@adamfeuerstein @adamfeuerstein @adamfeuerstein @adamfeuerstein @adamfeuerstein	Adam Feuerstein‏Verified account @adamfeuerstein	17 Feb 2014			$AAPL buying $TWTR and $TSLA will rip open a time vortex through which Sleestaks invade US and impregnate Beyonce. You heard it here first.	7 3 3 10 10	Retweet 3 Retweeted 3		Like 10 Liked 10	/adamfeuerstein/status/435581610411687936
@CNBCnow @CNBCnow @CNBCnow @CNBCnow @CNBCnow	CNBC Now‏Verified account @CNBCnow	16 Feb 2014			Apple's head of mergers and acquisitions met with Tesla CEO Elon Musk last spring, acc. to report: http://cnb.cx/1bWAZtl • $AAPL $TSLA	9 74 74 43 43	Retweet 74 Retweeted 74		Like 43 Liked 43	/CNBCnow/status/435235264492224512
@ReformedBroker @ReformedBroker @ReformedBroker @ReformedBroker @ReformedBroker	Downtown Josh Brown‏Verified account @ReformedBroker	16 Feb 2014			Imagine being short $TSLA last summer on “valuation” and then Apple takes the whole thing out? LOL	5 7 7 12 12	Retweet 7 Retweeted 7		Like 12 Liked 12	/ReformedBroker/status/435230411992875008
@ReformedBroker @ReformedBroker @ReformedBroker @ReformedBroker @ReformedBroker	Downtown Josh Brown‏Verified account @ReformedBroker	16 Feb 2014			holy shit. RT @robenfarzad: Apple's M&A chief met with Tesla's Musk: report @YahooFinance $TSLA $AAPL http://www.cnbc.com/id/101420382?__source=yahoo%7Cfinance%7Cheadline%7Cheadline%7Cstory&par=yahoo&doc=101420382%7CApple's%20M&A%20chief%20met%20wit …	16 34 34 18 18	Retweet 34 Retweeted 34		Like 18 Liked 18	/ReformedBroker/status/435229858248278016
@CNBC @CNBC @CNBC @CNBC @CNBC	CNBC‏Verified account @CNBC	16 Feb 2014			Tesla cars are worth more used than new: http://cnb.cx/1bOOXQU • $TSLA	10 49 49 33 33	Retweet 49 Retweeted 49		Like 33 Liked 33	/CNBC/status/435202207194300416
@philstockworld @philstockworld @philstockworld @philstockworld @philstockworld	Phil Davis‏Verified account @philstockworld	14 Feb 2014			$TSLA apologizes for latest fire - turns out Musk, in a simple language snafu, told his engineers to make sure the car was "inflammable."	1.8K 1.8K 44 44	Retweet 1.8K Retweeted 1.8K		Like 44 Liked 44	/philstockworld/status/434338751771197440
@CNBC @CNBC @CNBC @CNBC @CNBC	CNBC‏Verified account @CNBC	14 Feb 2014			Another fire reported as Tesla hits new high • http://cnb.cx/1iVDPDY (via @Lebeaucarnews) $TSLA	3 23 23 9 9	Retweet 23 Retweeted 23		Like 9 Liked 9	/CNBC/status/434328730732068864
@Sassy_SPY @Sassy_SPY @Sassy_SPY @Sassy_SPY @Sassy_SPY	Rachel Shasha 🦄‏Verified account @Sassy_SPY	13 Feb 2014	#SassyMusings		Party Like it's 1929! Feb 13th $PCLN $TSLA $AAPL $FB $NFLX $GOOG $SCTY $FSLR $QQQ $TWTR $CMG $P $IBB http://stks.co/j0Hjv #SassyMusings	3 8 8	Retweet Retweeted		Like 8 Liked 8	/Sassy_SPY/status/434126759986876416
@LaMonicaBuzz @LaMonicaBuzz @LaMonicaBuzz @LaMonicaBuzz @LaMonicaBuzz	Paul R. La Monica‏Verified account @LaMonicaBuzz	13 Feb 2014			Valentine's Day coming. here are 8 stocks @CNNMoney readers love to watch: $ACI $TSLA $TWTR $AMZN $JCP $AAL $BBRY $BAhttp://cnnmon.ie/1ewWbWE	2 2 3 3	Retweet 2 Retweeted 2		Like 3 Liked 3	/LaMonicaBuzz/status/434079121140756480
@MarketWatch @MarketWatch @MarketWatch @MarketWatch @MarketWatch	MarketWatch‏Verified account @MarketWatch	13 Feb 2014			Tesla $TSLA closes just under $200, investors are optimistic for banner Q4 results next week. http://on.mktw.net/1g2Ck43 pic.twitter.com/jF9lGcZbNp	1 38 38 19 19	Retweet 38 Retweeted 38		Like 19 Liked 19	/MarketWatch/status/434074558199767040
@YahooFinance @YahooFinance @YahooFinance @YahooFinance @YahooFinance	Yahoo Finance‏Verified account @YahooFinance	13 Feb 2014			The 'fab five' stocks for 2014 — and why they matter http://finance.yahoo.com/blogs/the-exchange/the-fab-five-stocks-of-2014---why-they-are-important-181337897.html … via @ppearlman $FB $GOOG $PCLN $NFLX $TSLA	3 15 15 10 10	Retweet 15 Retweeted 15		Like 10 Liked 10	/YahooFinance/status/434060187066826753
@MarketWatch @MarketWatch @MarketWatch @MarketWatch @MarketWatch	MarketWatch‏Verified account @MarketWatch	13 Feb 2014			Tesla $TSLA shares have topped $200, head for record close: http://on.mktw.net/MOIZ9i pic.twitter.com/wS4GT8yuBq	4 50 50 16 16	Retweet 50 Retweeted 50		Like 16 Liked 16	/MarketWatch/status/434023561339355136
@dfjjosh @dfjjosh @dfjjosh @dfjjosh @dfjjosh	Josh Stein‏Verified account @dfjjosh	13 Feb 2014			Wow. $TSLA over $200/share today. What an incredible validation of @elonmusk's vision. Proud to have my partner @dfjsteve on the board.	2 2 6 6	Retweet 2 Retweeted 2		Like 6 Liked 6	/dfjjosh/status/434016138230382592
@RedDogT3 @RedDogT3 @RedDogT3 @RedDogT3 @RedDogT3	Scott Redler‏Verified account @RedDogT3	13 Feb 2014	#learn		Look at all the stocks that went green first today. $nflx $fb $aapl $twtr $tsla $sndk. They had continuation moves after #learn	5 10 10	Retweet Retweeted		Like 10 Liked 10	/RedDogT3/status/433993685555240960
@RedDogT3 @RedDogT3 @RedDogT3 @RedDogT3 @RedDogT3	Scott Redler‏Verified account @RedDogT3	12 Feb 2014	#reddogreversal		Here a link to today's video recap and look ahead $spy $tsla $twtr $fb $gld $aapl $znga #reddogreversal http://www.t3live.com/component/content/article/36-daily-recap/4731-market-gets-much-needed-rest-daily-recap.html …	1 7 7	Retweet Retweeted		Like 7 Liked 7	/RedDogT3/status/433765916724428800
@StockTwits @StockTwits @StockTwits @StockTwits @StockTwits	StockTwits‏Verified account @StockTwits	12 Feb 2014			Here are 8 stocks that have massive short interest but are also near new 52-week highs: http://stks.co/e0Drx $TSLA $GMCR	1 5 5 10 10	Retweet 5 Retweeted 5		Like 10 Liked 10	/StockTwits/status/433677097442107392
@WSJ @WSJ @WSJ @WSJ @WSJ	The Wall Street Journal‏Verified account @WSJ	11 Feb 2014			Shares of Tesla stock briefly crossed the $200 mark for the first time today: http://on.wsj.com/1ctGwYm $TSLA	8 69 69 39 39	Retweet 69 Retweeted 69		Like 39 Liked 39	/WSJ/status/433419926473539584
@SJosephBurns @SJosephBurns @SJosephBurns @SJosephBurns @SJosephBurns	Steve Burns‏ @SJosephBurns	11 Feb 2014			RT @Sassy_SPY Get the most recent short interest updates -stats out today. $TSLA $SCTY $GMCR $SPY $SODA $EEM $FXI http://stks.co/qygR	1 3 3 4 4	Retweet 3 Retweeted 3		Like 4 Liked 4	/SJosephBurns/status/433407705315692544
@YahooFinance @YahooFinance @YahooFinance @YahooFinance @YahooFinance	Yahoo Finance‏Verified account @YahooFinance	11 Feb 2014			This chart says Tesla is cheap http://yhoo.it/1fXgUWf $TSLA	3 3 3 5 5	Retweet 3 Retweeted 3		Like 5 Liked 5	/YahooFinance/status/433334550945472512
@DanZanger @DanZanger @DanZanger @DanZanger @DanZanger	Dan Zanger‏ @DanZanger	11 Feb 2014			$TSLA with 30 million short and sitting at all time highs, they can run the shorts that are trapped now or wait for earnings.	2 2 5 5	Retweet 2 Retweeted 2		Like 5 Liked 5	/DanZanger/status/433244689475436544
@CNNBusiness @CNNBusiness @CNNBusiness @CNNBusiness @CNNBusiness	CNN Business‏Verified account @CNNBusiness	11 Feb 2014			Shares in @TeslaMotors hit a record high yesterday. Find out why $TSLA is so hot: http://money.cnn.com/2014/02/10/investing/tesla-stock-china/index.html … via @CNNMoneyInvest	1 12 12 6 6	Retweet 12 Retweeted 12		Like 6 Liked 6	/CNNBusiness/status/433170580422926337
@MArgersinger @MArgersinger @MArgersinger @MArgersinger @MArgersinger	Matthew Argersinger‏ @MArgersinger	10 Feb 2014			Talking $BWP's terrible day, $HAS's earnings, $TSLA's new high, $Z and more with @TMFChrisHill and @t_Muckerman:http://youtu.be/H_7W7VZG_Qs	4 4 1 1	Retweet 4 Retweeted 4		Like 1 Liked 1	/MArgersinger/status/432986148416155649
@srussolillo @srussolillo @srussolillo @srussolillo @srussolillo	Steven Russolillo‏Verified account @srussolillo	10 Feb 2014			Tesla shares zoom to new record highs: Shares up 30% this year and traded as high as $196 for first time ever. http://on.wsj.com/1f9JYIn $TSLA	2 53 53 43 43	Retweet 53 Retweeted 53		Like 43 Liked 43	/srussolillo/status/432916374445633536
@srussolillo @srussolillo @srussolillo @srussolillo @srussolillo	Steven Russolillo‏Verified account @srussolillo	10 Feb 2014			Tesla shares back at all-time highs, trade as high as $196. Believers rewarded. http://online.wsj.com/news/articles/SB10001424052702304281004579222042012303868 … (cc @Kaitlyn_Kiernan) $TSLA	1 5 5 2 2	Retweet 5 Retweeted 5		Like 2 Liked 2	/srussolillo/status/432892007607201792
@barronsonline @barronsonline @barronsonline @barronsonline @barronsonline	Barron's‏Verified account @barronsonline	6 Feb 2014			Holy Cow, GMO’s Grantham Likes Tesla! http://blogs.barrons.com/stockstowatchtoday/2014/02/06/holy-cow-gmos-granthham-likes-tesla/ … via @barronsonline $TSLA	3 3 4 4	Retweet 3 Retweeted 3		Like 4 Liked 4	/barronsonline/status/431534513970085890
@Forbes @Forbes @Forbes @Forbes @Forbes	Forbes‏Verified account @Forbes	5 Feb 2014			"We hope the big car companies do copy Tesla." - Elon Musk http://onforb.es/1fvYz21 $TSLA	6 56 56 43 43	Retweet 56 Retweeted 56		Like 43 Liked 43	/Forbes/status/431230956616564736
@cheatsheet @cheatsheet @cheatsheet @cheatsheet @cheatsheet	Showbiz Cheat Sheet‏ @cheatsheet	5 Feb 2014			Tesla Finds a Warm Welcome in China for Its ‘Fair Price’ Strategy http://wll.st/1cV5rrH | $TSLA	3 3 3 3	Retweet 3 Retweeted 3		Like 3 Liked 3	/cheatsheet/status/431170634799120386
@thomsonreuters @thomsonreuters @thomsonreuters @thomsonreuters @thomsonreuters	Thomson Reuters‏Verified account @thomsonreuters	5 Feb 2014			A look at recent volatility in notable stocks ($BBY, $TSLA, $TWTR)pic.twitter.com/YUCo7O6cfj	5 5 3 3	Retweet 5 Retweeted 5		Like 3 Liked 3	/thomsonreuters/status/431081623996485632
@CNNBusiness @CNNBusiness @CNNBusiness @CNNBusiness @CNNBusiness	CNN Business‏Verified account @CNNBusiness	5 Feb 2014			The electric carmaker @TeslaMotors is now the fifth best-liked brand among American car owners: http://money.cnn.com/2014/02/05/autos/tesla-consumer-reports/index.html … $TSLA	2 19 19 11 11	Retweet 19 Retweeted 19		Like 11 Liked 11	/CNNBusiness/status/431021796343971840
@RedDogT3 @RedDogT3 @RedDogT3 @RedDogT3 @RedDogT3	Scott Redler‏Verified account @RedDogT3	4 Feb 2014			Here is a link to today's video recap and look ahead $spy $spx $aapl $fb $twtr $gld $xlf $tsla http://www.t3live.com/videos.html	1 6 6	Retweet Retweeted		Like 6 Liked 6	/RedDogT3/status/430860499161735168
@StockTwits @StockTwits @StockTwits @StockTwits @StockTwits	StockTwits‏Verified account @StockTwits	4 Feb 2014			Here are 5 stocks to watch if the market continues to bounce back: http://stks.co/a0Bn3 $AAPL $ARIA $TSLA $AMZN	8 8 10 10	Retweet 8 Retweeted 8		Like 10 Liked 10	/StockTwits/status/430736568836304896
@RaginCajun @RaginCajun @RaginCajun @RaginCajun @RaginCajun	Cajun‏ @RaginCajun	3 Feb 2014			Possible Shorts | Momentum Trading with RaginCajun http://stks.co/px6A $P $TSLA $SCTY $LNG $YELP $WDAY $SHLD $VIPS $CZR $FUEL $ZLC $WUBA	1 3 3 3 3	Retweet 3 Retweeted 3		Like 3 Liked 3	/RaginCajun/status/430572711543197696
@JeffMacke @JeffMacke @JeffMacke @JeffMacke @JeffMacke	Jeff Macke‏Verified account @JeffMacke	3 Feb 2014			Relax, America. $TWTR $TSLA and $FB are trading higher.pic.twitter.com/dzlBvttXn8	2 11 11 6 6	Retweet 11 Retweeted 11		Like 6 Liked 6	/JeffMacke/status/430379161593475072
@StockTwits @StockTwits @StockTwits @StockTwits @StockTwits	StockTwits‏Verified account @StockTwits	3 Feb 2014			Sentiment of the “Four Horsemen” Holding…for now. http://stks.co/d0BQG $FB $TWTR $TSLA $GOOG	1 4 4 7 7	Retweet 4 Retweeted 4		Like 7 Liked 7	/StockTwits/status/430367379021778945
@JonErlichman @JonErlichman @JonErlichman @JonErlichman @JonErlichman	Jon Erlichman‏Verified account @JonErlichman	3 Feb 2014			A few standout stocks in 2014: Tesla +21% Facebook +15%, Electronic Arts +15%, Netflix +10%, Google +4.4% $TSLA $FB $EA $NFLX $GOOG	2 2 4 4	Retweet 2 Retweeted 2		Like 4 Liked 4	/JonErlichman/status/430359028103778304
@WallStJesus @WallStJesus @WallStJesus @WallStJesus @WallStJesus	JE$US‏ @WallStJesus	1 Feb 2014			$TSLA CHART » Another look .. pic.twitter.com/nFi9BGeCLv	4 8 8 16 16	Retweet 8 Retweeted 8		Like 16 Liked 16	/WallStJesus/status/429776838098157568
@WallStJesus @WallStJesus @WallStJesus @WallStJesus @WallStJesus	JE$US‏ @WallStJesus	1 Feb 2014			$TSLA CHART »» PICTURE OF POWER .. - via MapSyntax pic.twitter.com/w6P7puQ4Rb	4 4 4 4	Retweet 4 Retweeted 4		Like 4 Liked 4	/WallStJesus/status/429775588292067328
@CrackedMarket @CrackedMarket @CrackedMarket @CrackedMarket @CrackedMarket	Cracked.Market‏ @CrackedMarket	31 Jan 2014			Why the market is really selling EM and why it gives us a buying opportunity: http://stks.co/g0Egq $SPY $SPX $ES_F $AAPL $AMZN $TSLA	2 2 4 4	Retweet 2 Retweeted 2		Like 4 Liked 4	/CrackedMarket/status/429325652542496768
@markflowchatter @markflowchatter @markflowchatter @markflowchatter @markflowchatter	Marc Lehman‏ @markflowchatter	31 Jan 2014			This is weighing on $TSLA today : BMW reports 11,000 i3 orders for their electric car, six-month wait list - http://www.leftlanenews.com/bmw-reports-11000-i3-orders-sixmonth-wait-list.html …	4 4 3 3	Retweet 4 Retweeted 4		Like 3 Liked 3	/markflowchatter/status/429321440525963264
@RedDogT3 @RedDogT3 @RedDogT3 @RedDogT3 @RedDogT3	Scott Redler‏Verified account @RedDogT3	30 Jan 2014			Here's my Daily Recap video with good write-up from @DarsieT3Live http://www.t3live.com/component/content/article/36-daily-recap/4707-manic-week-continues-as-market-bounces-but-tech-earnings-disappoint-after-close-daily-recap.html … $SPX $AMZN $TSLA $LULU $QIHU $GOOG $CMG $UA $ZNGA	1 1 5 5	Retweet 1 Retweeted 1		Like 5 Liked 5	/RedDogT3/status/429017215690498048
@IBDinvestors @IBDinvestors @IBDinvestors @IBDinvestors @IBDinvestors	Investors.com‏Verified account @IBDinvestors	28 Jan 2014			Honda marks a watershed in exports; Tesla sees big growth ahead in China http://ibdn.uz/t3c61 $HMC $TSLA pic.twitter.com/Kv3bHUX7rF	5 5 3 3	Retweet 5 Retweeted 5		Like 3 Liked 3	/IBDinvestors/status/428358232105824256
@KeithMcCullough @KeithMcCullough @KeithMcCullough @KeithMcCullough @KeithMcCullough	Keith McCullough‏Verified account @KeithMcCullough	27 Jan 2014			4. $TSLA still looking strong; especially if it can close here or higher	4 4 2 2	Retweet 4 Retweeted 4		Like 2 Liked 2	/KeithMcCullough/status/427901031998316544
@philstockworld @philstockworld @philstockworld @philstockworld @philstockworld	Phil Davis‏Verified account @philstockworld	27 Jan 2014	#Tesla		It took #Tesla 6 days to go from NY to LA - http://www.bloomberg.com/news/2014-01-26/tesla-completes-l-a-to-new-york-electric-model-s-drive-chargers.html … - I think I'd rather have a Camry and 80 round trips on a plane! $TSLA	2 1.7K 1.7K 5 5	Retweet 1.7K Retweeted 1.7K		Like 5 Liked 5	/philstockworld/status/427791388244054017
@SITE_Centers @SITE_Centers @SITE_Centers @SITE_Centers @SITE_Centers	SITE Centers‏ @SITE_Centers	23 Jan 2014	#Tesla		From Pittsburgh to Palo Alto, we were proud to host @TeslaMotors owners & employees in Ohio today | $TSLA $DDR #Teslapic.twitter.com/anIda1bdBc	10 10 5 5	Retweet 10 Retweeted 10		Like 5 Liked 5	/SITE_Centers/status/426454617849733121
@techinasia @techinasia @techinasia @techinasia @techinasia @techinasia	Tech in Asia‏Verified account @techinasia	23 Jan 2014			Tesla reveals price of Model S in China, and it's much lower than expected http://techin.asia/1dWUtln - $TSLA pic.twitter.com/MvDH7Rm5Re	2 2 2 2 2	Retweet 2 Retweeted 2		Like 2 Liked 2	/techinasia/status/426388422618808320
@YahooFinance @YahooFinance @YahooFinance @YahooFinance @YahooFinance	Yahoo Finance‏Verified account @YahooFinance	23 Jan 2014			Tesla unveils pricing strategy for China http://yhoo.it/KMEvQ5 $TSLA	10 10 6 6	Retweet 10 Retweeted 10		Like 6 Liked 6	/YahooFinance/status/426347943176986625
@SeekingAlpha @SeekingAlpha @SeekingAlpha @SeekingAlpha @SeekingAlpha	Seeking Alpha‏ @SeekingAlpha	22 Jan 2014			Netflix Steps On Shorts' Heads After Stomping Out Earnings Expectations And Moving Toward $400 http://seekingalpha.com/article/1961161-netflix-steps-on-shorts-heads-after-stomping-out-earnings-expectations-and-moving-toward-400?source=feed_f … $TSLA $NFLX	6 6 1 1	Retweet 6 Retweeted 6		Like 1 Liked 1	/SeekingAlpha/status/426179725929627648
@DumbLuckCapital @DumbLuckCapital @DumbLuckCapital @DumbLuckCapital @DumbLuckCapital	DumbLuckCapital‏ @DumbLuckCapital	22 Jan 2014			Something is wrong with Icahn, mentally or otherwise. Next he'll buy 10% of $TSLA and push for them to spin off their drivetrain business.	1 2 2 3 3	Retweet 2 Retweeted 2		Like 3 Liked 3	/DumbLuckCapital/status/426103652156055553
@KeithMcCullough @KeithMcCullough @KeithMcCullough @KeithMcCullough @KeithMcCullough	Keith McCullough‏Verified account @KeithMcCullough	22 Jan 2014			10. $TSLA continues to drive up the cornholio highway on Captain Hedgie - staying short Musk, bad idea	1 1 2 2	Retweet 1 Retweeted 1		Like 2 Liked 2	/KeithMcCullough/status/426091288057098240
@IBDinvestors @IBDinvestors @IBDinvestors @IBDinvestors @IBDinvestors	Investors.com‏Verified account @IBDinvestors	22 Jan 2014	#Ford,Tesla,Google	#Tesla	#Ford Joins #Tesla, #Google In Self-Driving Cars Race http://ibdn.uz/sQxs7 $F $GOOG $TSLA pic.twitter.com/Dn2WCBMHiJ	1 5 5 1 1	Retweet 5 Retweeted 5		Like 1 Liked 1	/IBDinvestors/status/426076056572166144
@GerberKawasaki @GerberKawasaki @GerberKawasaki @GerberKawasaki @GerberKawasaki	Ross Gerber‏Verified account @GerberKawasaki	22 Jan 2014			If google pays $3.5 billion for a smoke detector. Why not $25 bil for a car company? $aapl $tsla $goog	1 1 2 2	Retweet 1 Retweeted 1		Like 2 Liked 2	/GerberKawasaki/status/426033710828224512
@StockTwits @StockTwits @StockTwits @StockTwits @StockTwits	StockTwits‏Verified account @StockTwits	21 Jan 2014			Tesla released this map today. You can now drive from Geneva to Amsterdam completley by electric power: http://stks.co/stPb $TSLA	2 15 15 11 11	Retweet 15 Retweeted 15		Like 11 Liked 11	/StockTwits/status/425727659247546368
@timothysykes @timothysykes @timothysykes @timothysykes @timothysykes	Timothy Sykes‏Verified account @timothysykes	21 Jan 2014			http://profit.ly/1MoIQw?aff=12 My Latest Longterm Trade, this penny stock is the next $LQMT $AAPL $KNDI $TSLA type mover me thinks	2 2 3 3	Retweet 2 Retweeted 2		Like 3 Liked 3	/timothysykes/status/425645206357028864
@Sassy_SPY @Sassy_SPY @Sassy_SPY @Sassy_SPY @Sassy_SPY	Rachel Shasha 🦄‏Verified account @Sassy_SPY	20 Jan 2014			Open Interest for 1/24 – $AAPL, $AMZN $BIDU, $FB, $GOOG, $LNKD, $PCLN, $TSLA, $TWTR Open Interest for 1/24 – http://stks.co/rtEz	8 8 13 13	Retweet 8 Retweeted 8		Like 13 Liked 13	/Sassy_SPY/status/425287553336373248
@JBoorman @JBoorman @JBoorman @JBoorman @JBoorman	Jon Boorman‏Verified account @JBoorman	18 Jan 2014			Stocks To Watch http://stks.co/i0B8v $CMG $EFX $ENS $FLR $FMC $GILD $INTU $MDSO $MMC $QCOM $QIHU $SNDK $TASR $TSLA $TWC $WAG and more!	4 4 4 4	Retweet 4 Retweeted 4		Like 4 Liked 4	/JBoorman/status/424706052198637568
@celiabennett @celiabennett @celiabennett @celiabennett @celiabennett	Celia Bennett‏ @celiabennett	17 Jan 2014			Closed $TSLA 155c's @ 15.51; entry @ 0.92. Best trade of the year...	7 1 1 5 5	Retweet 1 Retweeted 1		Like 5 Liked 5	/celiabennett/status/424204087840624641
@RedDogT3 @RedDogT3 @RedDogT3 @RedDogT3 @RedDogT3	Scott Redler‏Verified account @RedDogT3	16 Jan 2014			Here is a video link to today's recap and look ahead. $spy $aapl $tsla $intc $fb $twtr $spwr $yge $tsl $dang http://www.t3live.com/component/content/article/34-morning-call/4682-solars-shine-banks-sink-as-market-goes-inside-day-daily-recap.html …	1 5 5	Retweet Retweeted		Like 5 Liked 5	/RedDogT3/status/423954233642475520
@traderhenri @traderhenri @traderhenri @traderhenri @traderhenri	Henrique M. Simões‏ @traderhenri	16 Jan 2014			Trading Card #191: What Seems High and Risky by William O`Neill http://wp.me/p3Xath-fI $TWTR $FB $YHOO $QQQ $TSLA $NFLX $P	1 1 2 2	Retweet 1 Retweeted 1		Like 2 Liked 2	/traderhenri/status/423934391878815744
@traderhenri @traderhenri @traderhenri @traderhenri @traderhenri	Henrique M. Simões‏ @traderhenri	16 Jan 2014			A simple truth about stock speculation $twtr $nflx $tsla pic.twitter.com/hjuVwCAIgI	17 17 15 15	Retweet 17 Retweeted 17		Like 15 Liked 15	/traderhenri/status/423725779491356672
@CNNBusiness @CNNBusiness @CNNBusiness @CNNBusiness @CNNBusiness	CNN Business‏Verified account @CNNBusiness	15 Jan 2014			A $35,000 Tesla? It's not so far away: http://cnnmon.ie/L9GePT $TSLA	8 25 25 12 12	Retweet 25 Retweeted 25		Like 12 Liked 12	/CNNBusiness/status/423514787578798080
@Lebeaucarnews @Lebeaucarnews @Lebeaucarnews @Lebeaucarnews @Lebeaucarnews	Phil LeBeau‏Verified account @Lebeaucarnews	15 Jan 2014			New: M. Stanley on $TSLA: "Might we one day look back at Tesla's humble beginnings as a car maker much as Amazon began as a book seller?"	7 7 7 6 6	Retweet 7 Retweeted 7		Like 6 Liked 6	/Lebeaucarnews/status/423476055324622848
@Lebeaucarnews @Lebeaucarnews @Lebeaucarnews @Lebeaucarnews @Lebeaucarnews	Phil LeBeau‏Verified account @Lebeaucarnews	15 Jan 2014			$TSLA shares surging again this morning. Up another 4% to $167.62. @elonmusk's optimistic outlook coming up on @SquawkStreet	3 4 4 3 3	Retweet 4 Retweeted 4		Like 3 Liked 3	/Lebeaucarnews/status/423471360568872960
@Forbes @Forbes @Forbes @Forbes @Forbes	Forbes‏Verified account @Forbes	15 Jan 2014			At the Detroit Auto Show, Tesla promises 'reckless growth in 2014' http://onforb.es/1aCHDI5 $TSLA	4 41 41 20 20	Retweet 41 Retweeted 41		Like 20 Liked 20	/Forbes/status/423454804229513216
@Forbes @Forbes @Forbes @Forbes @Forbes	Forbes‏Verified account @Forbes	14 Jan 2014			Tesla stock soared after it announced that it beat expectations for Model S deliveries http://onforb.es/1gGa5cq $TSLA pic.twitter.com/3J3Gx0U2zk	13 172 172 122 122	Retweet 172 Retweeted 172		Like 122 Liked 122	/Forbes/status/423181114413694977
@CNBC @CNBC @CNBC @CNBC @CNBC	CNBC‏Verified account @CNBC	14 Jan 2014			Tesla shares up more than 12% today; $TSLA CEO @ElonMusk will join @CNBCClosingBell live at 4p ET:pic.twitter.com/rLJnNAcoXH	9 35 35 19 19	Retweet 35 Retweeted 35		Like 19 Liked 19	/CNBC/status/423180718689116160
@IvanTheK @IvanTheK @IvanTheK @IvanTheK @IvanTheK	Ivan the K™ 🆒‏ @IvanTheK	14 Jan 2014			Shorter Elon Musk: "I see your recall semantics and raise you some blowout guidance." $TSLA	4 4 2 2	Retweet 4 Retweeted 4		Like 2 Liked 2	/IvanTheK/status/423176544811778048
@YahooFinance @YahooFinance @YahooFinance @YahooFinance @YahooFinance	Yahoo Finance‏Verified account @YahooFinance	14 Jan 2014			Tesla fourth-quarter deliveries top expectations, stock surges http://yhoo.it/L872Qk $TSLA	1 10 10 3 3	Retweet 10 Retweeted 10		Like 3 Liked 3	/YahooFinance/status/423160277392437248
@ReutersBiz @ReutersBiz @ReutersBiz @ReutersBiz @ReutersBiz	Reuters Business‏Verified account @ReutersBiz	14 Jan 2014			Tesla Motors shares hit session high; up more than 10 percent in heavy volume $TSLA	7 51 51 20 20	Retweet 51 Retweeted 51		Like 20 Liked 20	/ReutersBiz/status/423156776976916480
@MelissaLeeCNBC @MelissaLeeCNBC @MelissaLeeCNBC @MelissaLeeCNBC @MelissaLeeCNBC	Melissa Lee‏Verified account @MelissaLeeCNBC	14 Jan 2014			$TSLA upgraded by Ben Kallo of @rwbaird (he correctly downgraded stock just as it hit record high). PT to $187. Ben joins @CNBCFastMoney 5p	1 11 11 5 5	Retweet 11 Retweeted 11		Like 5 Liked 5	/MelissaLeeCNBC/status/423156059461545985
@ReutersBiz @ReutersBiz @ReutersBiz @ReutersBiz @ReutersBiz	Reuters Business‏Verified account @ReutersBiz	14 Jan 2014			Tesla Motors: Baird raises rating to outperform; price target $187 $TSLA	1 13 13 7 7	Retweet 13 Retweeted 13		Like 7 Liked 7	/ReutersBiz/status/423153937990946816
@jimcramer @jimcramer @jimcramer @jimcramer @jimcramer	Jim Cramer‏Verified account @jimcramer	14 Jan 2014			$TSLA and $REGN preannouncements are igniting the fast growers here... $REGN on tonight..	2 5 5 4 4	Retweet 5 Retweeted 5		Like 4 Liked 4	/jimcramer/status/423150814056550400
@Lebeaucarnews @Lebeaucarnews @Lebeaucarnews @Lebeaucarnews @Lebeaucarnews	Phil LeBeau‏Verified account @Lebeaucarnews	14 Jan 2014			$TSLA Q4 Guidance raised after company says it will deliver 6,900 Model S vehicles in Q4,..more than previously expected.	4 4 4 4	Retweet 4 Retweeted 4		Like 4 Liked 4	/Lebeaucarnews/status/423149748564918274
@CNNBusiness @CNNBusiness @CNNBusiness @CNNBusiness @CNNBusiness	CNN Business‏Verified account @CNNBusiness	14 Jan 2014			Tesla is recalling car chargers that could overheat and, in some cases, cause a fire $TSLA http://cnnmon.ie/1gFCU8V	2 19 19 3 3	Retweet 19 Retweeted 19		Like 3 Liked 3	/CNNBusiness/status/423149372868526080
@Lebeaucarnews @Lebeaucarnews @Lebeaucarnews @Lebeaucarnews @Lebeaucarnews	Phil LeBeau‏Verified account @Lebeaucarnews	14 Jan 2014			$TSLA shares moving higher after company raises guidance on Q4 performance saying revenue will be 20% higher than forecast.	1 6 6 5 5	Retweet 6 Retweeted 6		Like 5 Liked 5	/Lebeaucarnews/status/423149147911245824
@jowens510 @jowens510 @jowens510 @jowens510 @jowens510	Jeremy C. Owens‏Verified account @jowens510	14 Jan 2014			Tesla is mailing new power adapters to less than 3% of Model S owners and updating software. "Recall of 29k cars" is overstating. $TSLA	4 4 2 2	Retweet 4 Retweeted 4		Like 2 Liked 2	/jowens510/status/423139648689303553
@CNBCnow @CNBCnow @CNBCnow @CNBCnow @CNBCnow	CNBC Now‏Verified account @CNBCnow	14 Jan 2014			Tesla reports 6,900 Q4 deliveries, which is 20% above guidance. • $TSLA QUOTE: http://cnb.cx/Yb3X2j • MORE: http://cnb.cx/1d3ABs6	1 1 3 3	Retweet 1 Retweeted 1		Like 3 Liked 3	/CNBCnow/status/423136127906611200
@CNBCnow @CNBCnow @CNBCnow @CNBCnow @CNBCnow	CNBC Now‏Verified account @CNBCnow	14 Jan 2014			BREAKING: Tesla recalling up to 29,000 2013 Model S cars due to issue with power adapter. [More: http://cnb.cx/1d3ABs6 ] $TSLA	12 50 50 12 12	Retweet 50 Retweeted 50		Like 12 Liked 12	/CNBCnow/status/423134890100789249
@CNBC @CNBC @CNBC @CNBC @CNBC	CNBC‏Verified account @CNBC	14 Jan 2014			Tesla issues recall on certain 2013 Model S vehicles as adapter, cord or wall outlet could overheat. $TSLA QUOTE: http://cnb.cx/Yb3X2j	3 10 10 3 3	Retweet 10 Retweeted 10		Like 3 Liked 3	/CNBC/status/423134732239798272
@Street_Insider @Street_Insider @Street_Insider @Street_Insider @Street_Insider	Streetinsider.com‏ @Street_Insider	14 Jan 2014			Tesla Motors $TSLA said it delivered 6,900 cars in Q413, according to VP Jerome Guillen at the NAIAS $$	6 6 1 1	Retweet 6 Retweeted 6		Like 1 Liked 1	/Street_Insider/status/423133137317527552
@traderhenri @traderhenri @traderhenri @traderhenri @traderhenri	Henrique M. Simões‏ @traderhenri	11 Jan 2014			What seems expensive to the majority usually goes higher: Trading Card #191 $SPY $FB $TSLA $NFLX $TWTRpic.twitter.com/ms5y8iiEW1	3 3 10 10	Retweet 3 Retweeted 3		Like 10 Liked 10	/traderhenri/status/422094321865588736
@nixon786 @nixon786 @nixon786 @nixon786 @nixon786	nixon786‏ @nixon786	10 Jan 2014			$TSLA $70 to $190's = 5 to 6 months. $ICPT $70's to almost $500 = 2 days. $AAPL $70's to $500 = 4 to 5 years.	8 8 3 3	Retweet 8 Retweeted 8		Like 3 Liked 3	/nixon786/status/421792103471935488
@TraderKatie @TraderKatie @TraderKatie @TraderKatie @TraderKatie	Katie McGarrigle‏ @TraderKatie	10 Jan 2014			Just got filled on an Iron Condor in $TSLA! Check it out on @DoughTrading! @Tony_BATtista	5 2 2 6 6	Retweet 2 Retweeted 2		Like 6 Liked 6	/TraderKatie/status/421700538724397056
@traderhenri @traderhenri @traderhenri @traderhenri @traderhenri	Henrique M. Simões‏ @traderhenri	8 Jan 2014	#quotes,trading,quote,stocks	#trading	One truth about stock picking: Trading Card #191 $NFLX $TWTR $FB $TSLA $SPY $QQQ #quotes #trading #quote #stockspic.twitter.com/b3gplV5S4f	12 12 10 10	Retweet 12 Retweeted 12		Like 10 Liked 10	/traderhenri/status/421035060242837504
@SeekingAlpha @SeekingAlpha @SeekingAlpha @SeekingAlpha @SeekingAlpha	Seeking Alpha‏ @SeekingAlpha	8 Jan 2014			Stationary Energy Storage: Pipe Dream Or Lead-Pipe Cinch? http://seekingalpha.com/article/1934751-stationary-energy-storage-pipe-dream-or-lead-pipe-cinch?source=feed_f … $AXPW $ENS $SCTY $TSLA $ZBB	1 1	Retweet Retweeted		Like 1 Liked 1	/SeekingAlpha/status/420977624026849281
@PeterRumble1 @PeterRumble1 @PeterRumble1 @PeterRumble1 @PeterRumble1	Peter Rumble‏ @PeterRumble1	8 Jan 2014	#Raging		$DRWI $PGNX $MNKD $BIDU $TSLA today's big winners in portfolio #Raging Bull Market	2 2	Retweet Retweeted		Like 2 Liked 2	/PeterRumble1/status/420967452608954369
@OptionsLog @OptionsLog @OptionsLog @OptionsLog @OptionsLog	OptionsFox Log‏ @OptionsLog	8 Jan 2014			[10:37 AM] SwatMod: TWTR 60 calls entered at 1.35 now at 2.40 -chat $twtr $fb $gs $goog $tsla $c $bac	2 2 1 1	Retweet 2 Retweeted 2		Like 1 Liked 1	/OptionsLog/status/420942622958825472
@KeithMcCullough @KeithMcCullough @KeithMcCullough @KeithMcCullough @KeithMcCullough	Keith McCullough‏Verified account @KeithMcCullough	8 Jan 2014			My mistake in selling $TSLA too early Jedis - learn from it, I will	2 4 4 4 4	Retweet 4 Retweeted 4		Like 4 Liked 4	/KeithMcCullough/status/420935859362615296
@canuck2usa @canuck2usa @canuck2usa @canuck2usa @canuck2usa	CtheLightTrading‏ @canuck2usa	8 Jan 2014			$TSLA bot @ 151.00 equity / JAN 155 calls @ 3.75 avg.	1 2 2	Retweet Retweeted		Like 2 Liked 2	/canuck2usa/status/420930198360440832
@RedDogT3 @RedDogT3 @RedDogT3 @RedDogT3 @RedDogT3	Scott Redler‏Verified account @RedDogT3	8 Jan 2014			$tsla on my watch if it can show relative strength thru $150.40	2 2 2 2 2	Retweet 2 Retweeted 2		Like 2 Liked 2	/RedDogT3/status/420923809500123136
@gtotoy @gtotoy @gtotoy @gtotoy @gtotoy	Gtotoy‏ @gtotoy	8 Jan 2014			$TSLA - http://scharts.co/1a0AXmd Tea~N~Crumpets here. Trigger long over 150.40.	1 3 3 5 5	Retweet 3 Retweeted 3		Like 5 Liked 5	/gtotoy/status/420913241259126784
@canuck2usa @canuck2usa @canuck2usa @canuck2usa @canuck2usa	CtheLightTrading‏ @canuck2usa	7 Jan 2014			$TSLA any new highs on the day Im long again	2 6 6	Retweet Retweeted		Like 6 Liked 6	/canuck2usa/status/420610198911201280
@KandiTechEVs @KandiTechEVs @KandiTechEVs @KandiTechEVs @KandiTechEVs	Kandi EV News‏ @KandiTechEVs	7 Jan 2014			Altenergy article discussing $KNDI & $TSLA. http://ow.ly/2a2BHT	3 3 1 1	Retweet 3 Retweeted 3		Like 1 Liked 1	/KandiTechEVs/status/420584864740802560
@AbeFroman @AbeFroman @AbeFroman @AbeFroman @AbeFroman	Neale‏ @AbeFroman	7 Jan 2014	#SmartCar		Wow, Tesla & At&t just announced a partnership to include wireless connectivity in all Teslas going forward. The #SmartCar is here. $TSLA $T	3 3 1 1	Retweet 3 Retweeted 3		Like 1 Liked 1	/AbeFroman/status/420582293837590528
@WallStJesus @WallStJesus @WallStJesus @WallStJesus @WallStJesus	JE$US‏ @WallStJesus	5 Jan 2014			$TSLA THIS WEEK OPEN INTEREST - pic.twitter.com/sblctpcEdN	2 2	Retweet Retweeted		Like 2 Liked 2	/WallStJesus/status/419918647667482624
@seeitmarket @seeitmarket @seeitmarket @seeitmarket @seeitmarket	See It Market‏ @seeitmarket	4 Jan 2014			Basket Trading For Individual Investors http://stks.co/i07Jv $AAPL $NKE $COST $SBUX $TSLA $STUDY	2 2	Retweet Retweeted		Like 2 Liked 2	/seeitmarket/status/419703543457542145
@Fibonacciqueen @Fibonacciqueen @Fibonacciqueen @Fibonacciqueen @Fibonacciqueen	Carolyn Boroden‏ @Fibonacciqueen	3 Jan 2014			$TSLA to hold or not so hold? these are the parameters @OptionsProfitspic.twitter.com/paiU6an0bC	1 1 1 4 4	Retweet 1 Retweeted 1		Like 4 Liked 4	/Fibonacciqueen/status/419170619976974336
@CBOE @CBOE @CBOE @CBOE @CBOE	Cboe‏Verified account @CBOE	3 Jan 2014			Options active expected to be active @ CBOE: $TWTR $TSLA $BAC $MU $ABX $GRPN $MSFT	4 4 2 2	Retweet 4 Retweeted 4		Like 2 Liked 2	/CBOE/status/419100736358604801
@SamAntar @SamAntar @SamAntar @SamAntar @SamAntar	Sam E. Antar‏Verified account @SamAntar	2 Jan 2014			Doubting is thinking: FOIA v. CARB: an appeal for help http://doubtingisthinking.blogspot.com.es/2014/01/foia-v-carb-appeal-for-help.html … $TSLA	4 4 2 2	Retweet 4 Retweeted 4		Like 2 Liked 2	/SamAntar/status/418931905774379008
@TopStocksToday @TopStocksToday @TopStocksToday @TopStocksToday @TopStocksToday	Top Stocks‏ @TopStocksToday	2 Jan 2014			What The Top Stocks Of 2013 Had In Common: http://news.investors.com/investing/123113-684766-best-stocks-of-2013-had-price-bursts.htm … $CLVS $VIPS $YY $NUS $NFLX $TSLA $UBNT	1 1	Retweet Retweeted		Like 1 Liked 1	/TopStocksToday/status/418892042044198913
@Spencerjakab @Spencerjakab @Spencerjakab @Spencerjakab @Spencerjakab	Spencer Jakab‏Verified account @Spencerjakab	1 Jan 2014			So, Marchionne's deal implies Chrysler is worth half as much as Tesla. Just imagine if they made an electric Jeep or something? $TSLA	2 5 5 3 3	Retweet 5 Retweeted 5		Like 3 Liked 3	/Spencerjakab/status/418539847369129984
@echristensen17 @echristensen17 @echristensen17 @echristensen17 @echristensen17	ERaK‏ @echristensen17	1 Jan 2014			"@SeekingAlpha: The 4 Worst Stocks For 2014 http://seekingalpha.com/article/1923561-the-4-worst-stocks-for-2014?source=feed_f … $HLF $FB $TSLA $TWTR"	2 2	Retweet Retweeted		Like 2 Liked 2	/echristensen17/status/418403723430612992
@IBDinvestors @IBDinvestors @IBDinvestors @IBDinvestors @IBDinvestors	Investors.com‏Verified account @IBDinvestors	31 Dec 2013			The 10 wildest tech predictions for 2014 http://ibdn.uz/sbsnE $GM $TSLA $AMZN $MSFT $YHOO $GOOGpic.twitter.com/7DBbX1y4on	9 9 9 9	Retweet 9 Retweeted 9		Like 9 Liked 9	/IBDinvestors/status/418210699085889536
@jczuleta @jczuleta @jczuleta @jczuleta @jczuleta	Juan Carlos Zuleta‏ @jczuleta	31 Dec 2013			Commented on: "Why Is Almost Everybody In The Auto Industry Afraid Of Tesla Motors?" http://seekingalpha.com/a/154sd $TSLA		Retweet Retweeted		Like Liked	/jczuleta/status/418200978509156352
@CashBauer @CashBauer @CashBauer @CashBauer @CashBauer	Cash Bauer‏ @CashBauer	31 Dec 2013			2013 continued my riches but not nearly enough by my estimates- to hell with $CIE, and thanks to $TSLA $AAPL $TSN $SIRI $VPCOD $DDD		Retweet Retweeted		Like Liked	/CashBauer/status/418197748966371328
@VandelayIndust9 @VandelayIndust9 @VandelayIndust9 @VandelayIndust9 @VandelayIndust9	Vandelay Industries‏ @VandelayIndust9	31 Dec 2013			$aapl store at Short Hills Mall NJ packed New Year's Eve day. $tsla a few doors down not so much... pic.twitter.com/ZVHyynkfDY	1 1 1	Retweet Retweeted		Like 1 Liked 1	/VandelayIndust9/status/418196327676526592
@morganbrock64 @morganbrock64 @morganbrock64 @morganbrock64 @morganbrock64	King of investments‏ @morganbrock64	31 Dec 2013			Google, you can drive my car http://seekingalpha.com/currents/post/1487301?source=ansh … $GM, $F, $TM, $FIATY, $HMC, $NSANY, $TSLA, $VLKAY, $DDAIF, $HYMLF, $BAMXY, $PEUGF		Retweet Retweeted		Like Liked	/morganbrock64/status/418193564074401792
@muzammilsoorma @muzammilsoorma @muzammilsoorma @muzammilsoorma @muzammilsoorma	Muzammil Soorma‏ @muzammilsoorma	31 Dec 2013			$aapl $fb $twtr $crm $tsla $goog $nflx $ddd $amzn America lost her auto industry but we built a tech empire to replace it. not even halftime		Retweet Retweeted		Like Liked	/muzammilsoorma/status/418188480410169344
@IBD_ECarson @IBD_ECarson @IBD_ECarson @IBD_ECarson @IBD_ECarson	Ed Carson‏ @IBD_ECarson	31 Dec 2013	#NSA		RT @IBDinvestors: Facebook, Twitter, Netflix In Tech Top 10 Stories http://invst.rs/4cRqzB $FB $TWTR $NFLX $TSLA #NSA		Retweet Retweeted		Like Liked	/IBD_ECarson/status/418177638747099136
@BillCoins @BillCoins @BillCoins @BillCoins @BillCoins @AlphaMatt81	Bill Coins‏ @BillCoins	31 Dec 2013			@AlphaMatt81 Is that just a straight up ITM call on $TSLA?	1	Retweet Retweeted		Like Liked	/BillCoins/status/418177130305187840
@igor_tsukerman @igor_tsukerman @igor_tsukerman @igor_tsukerman @igor_tsukerman	Igor Tsukerman‏ @igor_tsukerman	31 Dec 2013			Stocks You Should Not Own For 2014 http://seekingalpha.com/article/1921191-stocks-you-should-not-own-for-2014?source=tweet … $IBM $INTC $TSLA $TWTR		Retweet Retweeted		Like Liked	/igor_tsukerman/status/418175645349195776
