# Supplementary material for: Measuring information flux between social media and stock prices with Transfer Entropy
Source: PLoS One. 2021 Sep 23;16(9):e0257686. doi: 10.1371/journal.pone.0257686 (PMC8459996; doi:10.1371/journal.pone.0257686)
Supplement: S1 Data — (ZIP) [file pone.0257686.s001.zip › DATA BASES/8.-TESLA/TESLA/TESLA.xlsx]

## Sheet: tsla3
fecha	subjectivity	sentiment	polarity		fecha	pol	eventos	negative	neutral	positive		Stock	vol	neg	pos	-	+	index					SUMMARY OUTPUT										SUMMARY OUTPUT
2019-05-04	1	negative	-1		2013-02-01	1.84815	18	6	0	12		38.3	0	0.333333	0.666667	0.333333	0.666667	1	1	3	12
2019-01-24	1	negative	-1		2013-02-02	0	0	0	0	0		38.3	0	0.833333	1.16667	0.5	0.5	1	0	2	0		Regression Statistics										Regression Statistics
2018-11-30	1	negative	-1		2013-02-03	0	0	0	0	0		38.3	0	1.33333	1.66667	0.5	0.5	1	0	2	0		Multiple R	0.834717									Multiple R	0.82141
2018-10-26	1	negative	-1		2013-02-04	0	0	0	0	0		37.74	-0.559997	1.83333	2.16667	0.5	0.5	1	0	2	0		R Square	0.696753									R Square	0.674714
2018-09-17	1	negative	-1		2013-02-05	0	0	0	0	0		38.13	0.389999	2.33333	2.66667	0.5	0.5	1	0	2	0		Adjusted R Square	0.696472									Adjusted R Square	0.674563
2018-09-09	1	negative	-1		2013-02-06	0	1	0	0	1		39.17	1.04	2.33333	3.66667	0	1	2	1	3	1		Standard Error	42.2									Standard Error	43.6965
2018-07-30	1	negative	-1		2013-02-07	0	0	0	0	0		39.48	0.310002	2.83333	4.16667	0.5	0.5	2	0	2	0		Observations	2161									Observations	2161
2018-07-17	1	negative	-1		2013-02-08	0	0	0	0	0		39.24	-0.239998	3.33333	4.66667	0.5	0.5	2	0	2	0
2018-05-03	1	negative	-1		2013-02-09	0	1	0	0	1		39.24	0	3.33333	5.66667	0	1	3	1	3	1		ANOVA										ANOVA
2018-05-03	1	negative	-1		2013-02-10	0.5	2	0	0	2		39.24	0	3.33333	6.66667	0	1	4	1	3	2			df	SS	MS	F	Significance F						df	SS	MS	F	Significance F
2018-02-27	1	negative	-1		2013-02-11	1.23472	9	3	0	6		38.42	-0.820004	3.66667	7.33333	0.333333	0.666667	5	1	3	6		Regression	2	8.82995e+06	4.41497e+06	2479.16	0					Regression	1	8.55064e+06	8.55064e+06	4478.23	0
2017-10-30	1	negative	-1		2013-02-12	0	0	0	0	0		37.89	-0.529999	4.16667	7.83333	0.5	0.5	5	0	2	0		Residual	2158	3.84304e+06	1780.84							Residual	2159	4.12235e+06	1909.38
2017-10-04	1	negative	-1		2013-02-13	0	0	0	0	0		38.45	0.560002	4.66667	8.33333	0.5	0.5	5	0	2	0		Total	2160	1.2673e+07								Total	2160	1.2673e+07
2017-07-12	1	negative	-1		2013-02-14	0.677435	4	0	0	4		38.27	-0.180001	4.66667	9.33333	0	1	6	1	3	4
2017-07-05	1	negative	-1		2013-02-15	0	0	0	0	0		37.04	-1.23	5.16667	9.83333	0.5	0.5	6	0	2	0			Coefficients	Standard Error	t Stat	P-value	Lower 95%	Upper 95%	Lower 95.0%	Upper 95.0%			Coefficients	Standard Error	t Stat	P-value	Lower 95%	Upper 95%	Lower 95.0%	Upper 95.0%
2016-11-30	1	negative	-1		2013-02-16	0	0	0	0	0		37.04	0	5.66667	10.3333	0.5	0.5	6	0	2	0		Intercept	149.787	2.72736	54.9202	0	144.439	155.136	144.439	155.136		Intercept	134.593	1.77867	75.6708	0	131.105	138.081	131.105	138.081
2016-07-01	1	negative	-1		2013-02-17	0	0	0	0	0		37.04	0	6.16667	10.8333	0.5	0.5	6	0	2	0		X Variable 1	-1.38357	0.128976	-10.7273	3.42079e-26	-1.6365	-1.13064	-1.6365	-1.13064		X Variable 1	0.171632	0.00256474	66.9196	0	0.166602	0.176661	0.166602	0.176661
2016-05-19	1	negative	-1		2013-02-18	0	0	0	0	0		37.04	0	6.66667	11.3333	0.5	0.5	6	0	2	0		X Variable 2	0.571583	0.0408963	13.9764	1.46866e-42	0.491383	0.651783	0.491383	0.651783
2016-02-08	1	negative	-1		2013-02-19	0	0	0	0	0		39.28	2.24	7.16667	11.8333	0.5	0.5	6	0	2	0
2015-08-06	1	negative	-1		2013-02-20	-0.233333	3	1	0	2		38.54	-0.739998	7.5	12.5	0.333333	0.666667	7	1	3	2
2015-05-06	1	negative	-1		2013-02-21	0.0681818	1	0	0	1		35.16	-3.38	7.5	13.5	0	1	8	1	3	1
2015-04-08	1	negative	-1		2013-02-22	0	1	0	0	1		36.11	0.950001	7.5	14.5	0	1	9	1	3	1
2015-02-12	1	negative	-1		2013-02-23	0	0	0	0	0		36.11	0	8	15	0.5	0.5	9	0	2	0
2013-12-31	1	negative	-1		2013-02-24	0	0	0	0	0		36.11	0	8.5	15.5	0.5	0.5	9	0	2	0
2013-10-03	1	negative	-1		2013-02-25	0	1	0	0	1		34.38	-1.73	8.5	16.5	0	1	10	1	3	1
2013-07-17	1	negative	-1		2013-02-26	0	0	0	0	0		34.43	0.049999	9	17	0.5	0.5	10	0	2	0
2013-07-16	1	negative	-1		2013-02-27	0	0	0	0	0		35.1	0.669998	9.5	17.5	0.5	0.5	10	0	2	0
2013-05-28	1	negative	-1		2013-02-28	0	0	0	0	0		34.83	-0.269996	10	18	0.5	0.5	10	0	2	0
2018-09-29	1	negative	-0.9		2013-03-01	2.64562	17	3	0	14		34.65	-0.18	10.1765	18.8235	0.176471	0.823529	11	1	3	14
2014-10-24	1	negative	-0.9		2013-03-02	0	0	0	0	0		34.65	0	10.6765	19.3235	0.5	0.5	11	0	2	0
2018-11-02	0.9	negative	-0.8		2013-03-03	0	0	0	0	0		34.65	0	11.1765	19.8235	0.5	0.5	11	0	2	0
/04/29	0.95	negative	-0.8		2013-03-04	0	0	0	0	0		35.58	0.93	11.6765	20.3235	0.5	0.5	11	0	2	0
/04/24	0.8	negative	-0.8		2013-03-05	0	0	0	0	0		36.65	1.07	12.1765	20.8235	0.5	0.5	11	0	2	0
2006-02-01	1	negative	-0.8		2013-03-06	0.15	1	0	0	1		37.69	1.04	12.1765	21.8235	0	1	12	1	3	1
2018-12-04	1	negative	-0.8		2013-03-07	0	0	0	0	0		38.23	0.540001	12.6765	22.3235	0.5	0.5	12	0	2	0
2018-08-20	0.8	negative	-0.8		2013-03-08	0	0	0	0	0		38.47	0.240001	13.1765	22.8235	0.5	0.5	12	0	2	0
2017-11-17	0.9	negative	-0.8		2013-03-09	0	0	0	0	0		38.47	0	13.6765	23.3235	0.5	0.5	12	0	2	0
2017-11-02	1	negative	-0.8		2013-03-10	0	0	0	0	0		38.47	0	14.1765	23.8235	0.5	0.5	12	0	2	0
2017-07-02	1	negative	-0.8		2013-03-11	0	0	0	0	0		39.1	0.629997	14.6765	24.3235	0.5	0.5	12	0	2	0
2017-04-08	1	negative	-0.8		2013-03-12	0	0	0	0	0		39.12	0.020001	15.1765	24.8235	0.5	0.5	12	0	2	0
2017-04-01	1	negative	-0.8		2013-03-13	0	0	0	0	0		38.98	-0.139999	15.6765	25.3235	0.5	0.5	12	0	2	0
2017-03-23	1	negative	-0.8		2013-03-14	0.0944444	1	0	0	1		36.85	-2.13	15.6765	26.3235	0	1	13	1	3	1
2017-03-12	1	negative	-0.8		2013-03-15	0	0	0	0	0		35.29	-1.56	16.1765	26.8235	0.5	0.5	13	0	2	0
2017-03-08	1	negative	-0.8		2013-03-16	0	0	0	0	0		35.29	0	16.6765	27.3235	0.5	0.5	13	0	2	0
2017-02-16	0.95	negative	-0.8		2013-03-17	0	0	0	0	0		35.29	0	17.1765	27.8235	0.5	0.5	13	0	2	0
2016-05-07	0.8	negative	-0.8		2013-03-18	0	0	0	0	0		35.15	-0.139999	17.6765	28.3235	0.5	0.5	13	0	2	0
2016-05-05	0.8	negative	-0.8		2013-03-19	0	0	0	0	0		35.08	-0.07	18.1765	28.8235	0.5	0.5	13	0	2	0
2015-10-09	0.9	negative	-0.8		2013-03-20	0	0	0	0	0		35.95	0.869999	18.6765	29.3235	0.5	0.5	13	0	2	0
2015-10-09	0.9	negative	-0.8		2013-03-21	0	0	0	0	0		36.01	0.059997	19.1765	29.8235	0.5	0.5	13	0	2	0
2015-08-06	0.9	negative	-0.8		2013-03-22	0	0	0	0	0		36.62	0.610001	19.6765	30.3235	0.5	0.5	13	0	2	0
/04/30	1	negative	-0.8		2013-03-23	0	0	0	0	0		36.62	0	20.1765	30.8235	0.5	0.5	13	0	2	0
2015-08-06	1	negative	-0.8		2013-03-24	0	0	0	0	0		36.62	0	20.6765	31.3235	0.5	0.5	13	0	2	0
2018-08-16	0.758333	negative	-0.752696		2013-03-25	0.2875	1	0	0	1		37.53	0.91	20.6765	32.3235	0	1	14	1	3	1
2012-03-01	1	negative	-0.75		2013-03-26	0.0333333	1	0	0	1		37.86	0.330002	20.6765	33.3235	0	1	15	1	3	1
2002-03-01	0.75	negative	-0.75		2013-03-27	0.118182	1	0	0	1		38.16	0.299999	20.6765	34.3235	0	1	16	1	3	1
2017-04-03	1	negative	-0.75		2013-03-28	0	0	0	0	0		37.89	-0.270001	21.1765	34.8235	0.5	0.5	16	0	2	0
2016-07-20	0.9	negative	-0.75		2013-03-29	0	0	0	0	0		37.89	0	21.6765	35.3235	0.5	0.5	16	0	2	0
2014-06-19	1	negative	-0.75		2013-03-30	0	0	0	0	0		37.89	0	22.1765	35.8235	0.5	0.5	16	0	2	0
2014-03-28	1	negative	-0.75		2013-03-31	0	0	0	0	0		37.89	0	22.6765	36.3235	0.5	0.5	16	0	2	0
2013-10-03	1	negative	-0.75		2013-04-01	0.9125	6	0	0	6		43.93	6.04	22.6765	37.3235	0	1	17	1	3	6
2013-08-20	1	negative	-0.75		2013-04-02	0.0724747	6	1	0	5		44.34	0.41	22.8431	38.1569	0.166667	0.833333	18	1	3	5
2013-08-08	1	negative	-0.75		2013-04-03	0.2	1	0	0	1		41.1	-3.24	22.8431	39.1569	0	1	19	1	3	1
2018-12-13	0.857143	negative	-0.714286		2013-04-04	0	0	0	0	0		42.01	0.91	23.3431	39.6569	0.5	0.5	19	0	2	0
2018-06-13	0.933333	negative	-0.7		2013-04-05	0	0	0	0	0		41.37	-0.639999	23.8431	40.1569	0.5	0.5	19	0	2	0
/04/25	1	negative	-0.7		2013-04-06	0	0	0	0	0		41.37	0	24.3431	40.6569	0.5	0.5	19	0	2	0
/04/24	0.85	negative	-0.7		2013-04-07	0	0	0	0	0		41.37	0	24.8431	41.1569	0.5	0.5	19	0	2	0
2018-09-28	1	negative	-0.7		2013-04-08	0	0	0	0	0		41.83	0.460003	25.3431	41.6569	0.5	0.5	19	0	2	0
2016-08-02	1	negative	-0.7		2013-04-09	0	0	0	0	0		40.5	-1.33	25.8431	42.1569	0.5	0.5	19	0	2	0
2016-01-11	0.8	negative	-0.7		2013-04-10	0	0	0	0	0		41.86	1.36	26.3431	42.6569	0.5	0.5	19	0	2	0
2014-12-31	1	negative	-0.7		2013-04-11	0.1	2	0	0	2		43.59	1.73	26.3431	43.6569	0	1	20	1	3	2
2018-09-11	0.666667	negative	-0.7		2013-04-12	0.2	1	0	0	1		43.75	0.16	26.3431	44.6569	0	1	21	1	3	1
2018-03-27	0.666667	negative	-0.7		2013-04-13	0	0	0	0	0		43.75	0	26.8431	45.1569	0.5	0.5	21	0	2	0
2017-09-20	0.666667	negative	-0.7		2013-04-14	0	0	0	0	0		43.75	0	27.3431	45.6569	0.5	0.5	21	0	2	0
2016-12-18	0.666667	negative	-0.7		2013-04-15	0	0	0	0	0		43.3	-0.450001	27.8431	46.1569	0.5	0.5	21	0	2	0
2016-05-10	0.666667	negative	-0.7		2013-04-16	0	1	0	0	1		45.59	2.29	27.8431	47.1569	0	1	22	1	3	1
2015-08-05	0.666667	negative	-0.7		2013-04-17	0	0	0	0	0		45.45	-0.139999	28.3431	47.6569	0.5	0.5	22	0	2	0
2014-12-26	0.666667	negative	-0.7		2013-04-18	0	0	0	0	0		46.97	1.52	28.8431	48.1569	0.5	0.5	22	0	2	0
2013-08-21	0.666667	negative	-0.7		2013-04-19	0	0	0	0	0		47.83	0.860001	29.3431	48.6569	0.5	0.5	22	0	2	0
2013-05-14	0.666667	negative	-0.7		2013-04-20	0	0	0	0	0		47.83	0	29.8431	49.1569	0.5	0.5	22	0	2	0
/04/30	0.945455	negative	-0.681818		2013-04-21	0	0	0	0	0		47.83	0	30.3431	49.6569	0.5	0.5	22	0	2	0
2018-12-21	0.833333	negative	-0.666667		2013-04-22	0	1	0	0	1		50.19	2.36	30.3431	50.6569	0	1	23	1	3	1
2018-10-14	1	negative	-0.666667		2013-04-23	0	0	0	0	0		51.01	0.819999	30.8431	51.1569	0.5	0.5	23	0	2	0
2018-05-21	0.833333	negative	-0.666667		2013-04-24	0	0	0	0	0		50.43	-0.579998	31.3431	51.6569	0.5	0.5	23	0	2	0
2006-03-01	0.875	negative	-0.65		2013-04-25	0.488182	3	0	0	3		52	1.57	31.3431	52.6569	0	1	24	1	3	3
2017-01-27	0.733333	negative	-0.65		2013-04-26	1.72879	6	0	0	6		51.2	-0.799999	31.3431	53.6569	0	1	25	1	3	6
2014-07-01	0.9375	negative	-0.65		2013-04-27	0	0	0	0	0		51.2	0	31.8431	54.1569	0.5	0.5	25	0	2	0
2018-10-25	0.770833	negative	-0.645833		2013-04-28	0	1	0	0	1		51.2	0	31.8431	55.1569	0	1	26	1	3	1
2018-08-05	0.5	negative	-0.625		2013-04-29	0	0	0	0	0		54.94	3.74	32.3431	55.6569	0.5	0.5	26	0	2	0
2018-07-17	1	negative	-0.625		2013-04-30	0	0	0	0	0		53.99	-0.949997	32.8431	56.1569	0.5	0.5	26	0	2	0
2018-07-16	1	negative	-0.625		2013-05-01	0	0	0	0	0		53.28	-0.710003	33.3431	56.6569	0.5	0.5	26	0	2	0
2014-11-09	1	negative	-0.625		2013-05-02	0	0	0	0	0		54.11	0.830002	33.8431	57.1569	0.5	0.5	26	0	2	0
2014-09-10	1	negative	-0.625		2013-05-03	0	0	0	0	0		54.55	0.439998	34.3431	57.6569	0.5	0.5	26	0	2	0
2013-10-03	0.95	negative	-0.625		2013-05-04	0	0	0	0	0		54.55	0	34.8431	58.1569	0.5	0.5	26	0	2	0
/04/12	0.7	negative	-0.61875		2013-05-05	0	0	0	0	0		54.55	0	35.3431	58.6569	0.5	0.5	26	0	2	0
/04/21	0.8	negative	-0.6		2013-05-06	0	0	0	0	0		59.5	4.95	35.8431	59.1569	0.5	0.5	26	0	2	0
/04/20	0.9	negative	-0.6		2013-05-07	-0.363636	2	1	0	1		55.51	-3.99	36.3431	59.6569	0.5	0.5	25	-1	1	1
/04/5	1	negative	-0.6		2013-05-08	0.925	11	0	0	11		55.79	0.280003	36.3431	60.6569	0	1	26	1	3	11
2014-03-01	0.8	negative	-0.6		2013-05-09	0.55	7	0	0	7		69.4	13.61	36.3431	61.6569	0	1	27	1	3	7
2014-03-01	0.9	negative	-0.6		2013-05-10	1.06234	10	1	0	9		76.76	7.36	36.4431	62.5569	0.1	0.9	28	1	3	9
2004-03-01	0.9	negative	-0.6		2013-05-11	0	1	0	0	1		76.76	0	36.4431	63.5569	0	1	29	1	3	1
2018-12-27	0.9	negative	-0.6		2013-05-12	0	1	0	0	1		76.76	0	36.4431	64.5569	0	1	30	1	3	1
2018-10-17	0.7	negative	-0.6		2013-05-13	-0.425	6	1	0	5		87.8	11.04	36.6098	65.3902	0.166667	0.833333	31	1	3	5
2018-10-12	0.9	negative	-0.6		2013-05-14	-0.3525	9	2	0	7		83.24	-4.56001	36.832	66.168	0.222222	0.777778	32	1	3	7
2018-09-18	0.8	negative	-0.6		2013-05-15	0.0562109	11	3	0	8		84.84	1.6	37.1048	66.8952	0.272727	0.727273	33	1	3	8
2018-09-14	0.9	negative	-0.6		2013-05-16	0.31553	9	2	0	7		92.25	7.41	37.327	67.673	0.222222	0.777778	34	1	3	7
2018-08-28	0.95	negative	-0.6		2013-05-17	0.495455	7	1	0	6		91.5	-0.75	37.4698	68.5302	0.142857	0.857143	35	1	3	6
2018-08-27	1	negative	-0.6		2013-05-18	0	1	0	0	1		91.5	0	37.4698	69.5302	0	1	36	1	3	1
2018-08-20	1	negative	-0.6		2013-05-19	0	0	0	0	0		91.5	0	37.9698	70.0302	0.5	0.5	36	0	2	0
2018-08-09	0.9	negative	-0.6		2013-05-20	0	0	0	0	0		89.94	-1.56	38.4698	70.5302	0.5	0.5	36	0	2	0
2018-06-25	0.9	negative	-0.6		2013-05-21	0	0	0	0	0		87.59	-2.35001	38.9698	71.0302	0.5	0.5	36	0	2	0
2018-06-18	0.8	negative	-0.6		2013-05-22	0.536932	4	1	0	3		87.24	-0.349998	39.2198	71.7802	0.25	0.75	37	1	3	3
2018-05-02	0.9	negative	-0.6		2013-05-23	0.1	3	0	0	3		92.73	5.49	39.2198	72.7802	0	1	38	1	3	3
2018-04-30	0.4	negative	-0.6		2013-05-24	0.314141	5	1	0	4		97.08	4.35	39.4198	73.5802	0.2	0.8	39	1	3	4
2018-03-11	0.9	negative	-0.6		2013-05-25	0.2	3	0	0	3		97.08	0	39.4198	74.5802	0	1	40	1	3	3
2017-07-06	0.7	negative	-0.6		2013-05-26	0	0	0	0	0		97.08	0	39.9198	75.0802	0.5	0.5	40	0	2	0
2017-07-05	0.9	negative	-0.6		2013-05-27	0	1	0	0	1		97.08	0	39.9198	76.0802	0	1	41	1	3	1
2017-04-12	0.9	negative	-0.6		2013-05-28	0.851515	14	2	0	12		110.33	13.25	40.0627	76.9373	0.142857	0.857143	42	1	3	12
2016-10-19	0.65	negative	-0.6		2013-05-29	0.753571	11	1	0	10		104.63	-5.7	40.1536	77.8464	0.0909091	0.909091	43	1	3	10
2016-07-28	0.9	negative	-0.6		2013-05-30	0.0613636	5	1	0	4		104.95	0.32	40.3536	78.6464	0.2	0.8	44	1	3	4
2016-05-29	1	negative	-0.6		2013-05-31	1.05152	11	2	0	9		97.76	-7.18999	40.5354	79.4646	0.181818	0.818182	45	1	3	9
2016-04-04	0.7	negative	-0.6		2013-06-01	0.35	1	0	0	1		97.76	0	40.5354	80.4646	0	1	46	1	3	1
2016-02-01	0.9	negative	-0.6		2013-06-02	0.125	2	0	0	2		97.76	0	40.5354	81.4646	0	1	47	1	3	2
2015-07-10	0.9	negative	-0.6		2013-06-03	0	1	0	0	1		92.59	-5.17001	40.5354	82.4646	0	1	48	1	3	1
2015-03-14	0.9	negative	-0.6		2013-06-04	0	1	0	0	1		94.84	2.25	40.5354	83.4646	0	1	49	1	3	1
2014-11-19	0.9	negative	-0.6		2013-06-05	0.35	1	0	0	1		95.37	0.530007	40.5354	84.4646	0	1	50	1	3	1
2014-04-14	0.9	negative	-0.6		2013-06-06	0	0	0	0	0		97.35	1.98	41.0354	84.9646	0.5	0.5	50	0	2	0
2014-02-25	0.9	negative	-0.6		2013-06-07	0.281944	5	1	0	4		102.04	4.69	41.2354	85.7646	0.2	0.8	51	1	3	4
2013-12-31	0.9	negative	-0.6		2013-06-08	0.158333	5	1	0	4		102.04	0	41.4354	86.5646	0.2	0.8	52	1	3	4
2013-06-10	1	negative	-0.6		2013-06-09	0	0	0	0	0		102.04	0	41.9354	87.0646	0.5	0.5	52	0	2	0
2013-05-31	1	negative	-0.6		2013-06-10	-0.118519	6	2	0	4		100.05	-1.99	42.2688	87.7312	0.333333	0.666667	53	1	3	4
2013-05-13	0.8	negative	-0.6		2013-06-11	0	1	0	0	1		94.47	-5.58	42.2688	88.7312	0	1	54	1	3	1
2018-12-10	0.833333	negative	-0.6		2013-06-12	0	0	0	0	0		97.73	3.26	42.7688	89.2312	0.5	0.5	54	0	2	0
2018-05-03	0.825	negative	-0.5875		2013-06-13	0	0	0	0	0		98.18	0.449997	43.2688	89.7312	0.5	0.5	54	0	2	0
2018-05-03	0.825	negative	-0.5875		2013-06-14	0	0	0	0	0		100.3	2.12	43.7688	90.2312	0.5	0.5	54	0	2	0
2018-09-18	0.558333	negative	-0.58		2013-06-15	0	0	0	0	0		100.3	0	44.2688	90.7312	0.5	0.5	54	0	2	0
2018-05-04	0.644444	negative	-0.577778		2013-06-16	0	0	0	0	0		100.3	0	44.7688	91.2312	0.5	0.5	54	0	2	0
2014-05-08	0.644444	negative	-0.577778		2013-06-17	0	0	0	0	0		102.2	1.89999	45.2688	91.7312	0.5	0.5	54	0	2	0
2013-09-05	0.644444	negative	-0.577778		2013-06-18	0	0	0	0	0		103.39	1.19	45.7688	92.2312	0.5	0.5	54	0	2	0
2013-07-16	0.644444	negative	-0.577778		2013-06-19	1	4	0	0	4		104.68	1.29	45.7688	93.2312	0	1	55	1	3	4
/04/22	0.6875	negative	-0.5625		2013-06-20	0.2	1	0	0	1		100.65	-4.03	45.7688	94.2312	0	1	56	1	3	1
2018-08-07	0.825	negative	-0.5625		2013-06-21	0.211039	1	0	0	1		99.55	-1.1	45.7688	95.2312	0	1	57	1	3	1
2015-08-07	1	negative	-0.5625		2013-06-22	0	1	0	0	1		99.55	0	45.7688	96.2312	0	1	58	1	3	1
2018-08-01	0.84375	negative	-0.55625		2013-06-23	0	0	0	0	0		99.55	0	46.2688	96.7312	0.5	0.5	58	0	2	0
2018-11-11	0.7	negative	-0.555176		2013-06-24	0.136364	2	0	0	2		101.49	1.93999	46.2688	97.7312	0	1	59	1	3	2
/04/5	0.770833	negative	-0.545833		2013-06-25	0	1	0	0	1		102.4	0.910004	46.2688	98.7312	0	1	60	1	3	1
2018-06-28	0.625	negative	-0.541667		2013-06-26	0.05	1	0	0	1		105.72	3.32	46.2688	99.7312	0	1	61	1	3	1
2018-09-28	0.84	negative	-0.54		2013-06-27	-0.288636	3	1	0	2		109.25	3.53	46.6021	100.398	0.333333	0.666667	62	1	3	2
2018-06-27	0.795	negative	-0.54		2013-06-28	0	3	1	0	2		107.36	-1.89	46.9354	101.065	0.333333	0.666667	63	1	3	2
2018-10-24	0.75	negative	-0.533333		2013-06-29	0	0	0	0	0		107.36	0	47.4354	101.565	0.5	0.5	63	0	2	0
2018-10-06	0.771111	negative	-0.531111		2013-06-30	0	0	0	0	0		107.36	0	47.9354	102.065	0.5	0.5	63	0	2	0
2017-12-05	0.7	negative	-0.525		2013-07-01	0.35	1	0	0	1		117.18	9.82	47.9354	103.065	0	1	64	1	3	1
2018-10-19	0.818182	negative	-0.510101		2013-07-02	0	1	0	0	1		117.82	0.64	47.9354	104.065	0	1	65	1	3	1
/04/4	0.916667	negative	-0.508333		2013-07-03	0.357143	1	0	0	1		115.24	-2.58	47.9354	105.065	0	1	66	1	3	1
/04/22	0.5	negative	-0.5		2013-07-04	0	0	0	0	0		115.24	0	48.4354	105.565	0.5	0.5	66	0	2	0
/04/5	0.5	negative	-0.5		2013-07-05	0.16875	2	1	0	1		120.09	4.85	48.9354	106.065	0.5	0.5	65	-1	1	1
2005-03-01	1	negative	-0.5		2013-07-06	0	0	0	0	0		120.09	0	49.4354	106.565	0.5	0.5	65	0	2	0
2013-02-01	1	negative	-0.5		2013-07-07	0	0	0	0	0		120.09	0	49.9354	107.065	0.5	0.5	65	0	2	0
2018-12-18	0.5	negative	-0.5		2013-07-08	0	3	0	0	3		121.61	1.52	49.9354	108.065	0	1	66	1	3	3
2018-12-17	0.5	negative	-0.5		2013-07-09	0.26	8	0	0	8		123.45	1.84	49.9354	109.065	0	1	67	1	3	8
2018-12-12	0.55	negative	-0.5		2013-07-10	0.8	1	0	0	1		122.27	-1.18	49.9354	110.065	0	1	68	1	3	1
2018-11-15	1	negative	-0.5		2013-07-11	0	0	0	0	0		125.61	3.34	50.4354	110.565	0.5	0.5	68	0	2	0
2018-11-10	1	negative	-0.5		2013-07-12	0	0	0	0	0		129.9	4.28999	50.9354	111.065	0.5	0.5	68	0	2	0
2018-10-26	0.6	negative	-0.5		2013-07-13	0	1	0	0	1		129.9	0	50.9354	112.065	0	1	69	1	3	1
2018-10-24	0.7	negative	-0.5		2013-07-14	0	0	0	0	0		129.9	0	51.4354	112.565	0.5	0.5	69	0	2	0
2018-10-24	1	negative	-0.5		2013-07-15	1.3	3	0	0	3		127.26	-2.63999	51.4354	113.565	0	1	70	1	3	3
2018-10-24	0.5	negative	-0.5		2013-07-16	-1.05397	11	3	0	8		109.05	-18.21	51.7081	114.292	0.272727	0.727273	71	1	3	8
2018-10-23	1	negative	-0.5		2013-07-17	-0.898485	8	3	0	5		120.25	11.2	52.0831	114.917	0.375	0.625	72	1	3	5
2018-10-22	0.5	negative	-0.5		2013-07-18	0	3	0	0	3		119.03	-1.22	52.0831	115.917	0	1	73	1	3	3
2018-10-21	0.519444	negative	-0.5		2013-07-19	0	0	0	0	0		119.68	0.650001	52.5831	116.417	0.5	0.5	73	0	2	0
2018-09-24	1	negative	-0.5		2013-07-20	-0.2	3	1	0	2		119.68	0	52.9165	117.084	0.333333	0.666667	74	1	3	2
2018-09-22	0.85	negative	-0.5		2013-07-21	0	0	0	0	0		119.68	0	53.4165	117.584	0.5	0.5	74	0	2	0
2018-09-18	0.3	negative	-0.5		2013-07-22	0	0	0	0	0		122.43	2.75	53.9165	118.084	0.5	0.5	74	0	2	0
2018-08-24	0.3	negative	-0.5		2013-07-23	0	0	0	0	0		122.74	0.309998	54.4165	118.584	0.5	0.5	74	0	2	0
2018-08-16	1	negative	-0.5		2013-07-24	0	0	0	0	0		121.7	-1.04	54.9165	119.084	0.5	0.5	74	0	2	0
2018-07-27	0.5	negative	-0.5		2013-07-25	0.103333	2	1	0	1		124.07	2.37	55.4165	119.584	0.5	0.5	73	-1	1	1
2018-07-26	1	negative	-0.5		2013-07-26	-0.0166667	5	2	0	3		129.39	5.32	55.8165	120.184	0.4	0.6	74	1	3	3
2018-07-25	0.875	negative	-0.5		2013-07-27	0	0	0	0	0		129.39	0	56.3165	120.684	0.5	0.5	74	0	2	0
2018-06-28	1	negative	-0.5		2013-07-28	0	0	0	0	0		129.39	0	56.8165	121.184	0.5	0.5	74	0	2	0
2018-05-31	1	negative	-0.5		2013-07-29	0.708333	6	0	0	6		134.62	5.23	56.8165	122.184	0	1	75	1	3	6
2018-05-20	0.875	negative	-0.5		2013-07-30	0.475	2	0	0	2		131.74	-2.87999	56.8165	123.184	0	1	76	1	3	2
2018-05-10	0.9	negative	-0.5		2013-07-31	0	0	0	0	0		134.28	2.53999	57.3165	123.684	0.5	0.5	76	0	2	0
2018-04-03	1	negative	-0.5		2013-08-01	0	2	0	0	2		135.55	1.27	57.3165	124.684	0	1	77	1	3	2
2017-12-29	1	negative	-0.5		2013-08-02	0.282121	4	0	0	4		138	2.45	57.3165	125.684	0	1	78	1	3	4
2017-11-17	0.7	negative	-0.5		2013-08-03	0	0	0	0	0		138	0	57.8165	126.184	0.5	0.5	78	0	2	0
2017-11-10	0.3	negative	-0.5		2013-08-04	0	1	0	0	1		138	0	57.8165	127.184	0	1	79	1	3	1
2017-11-10	0.9	negative	-0.5		2013-08-05	0.574192	8	2	0	6		144.68	6.67999	58.0665	127.934	0.25	0.75	80	1	3	6
2017-07-20	0.8	negative	-0.5		2013-08-06	-0.533333	3	2	0	1		142.15	-2.53	58.7331	128.267	0.666667	0.333333	79	-1	1	2
2017-07-16	0.5	negative	-0.5		2013-08-07	1.65076	22	4	0	18		134.23	-7.92	58.915	129.085	0.181818	0.818182	80	1	3	18
2017-05-23	0.5	negative	-0.5		2013-08-08	-0.465455	7	1	0	6		153.48	19.25	59.0578	129.942	0.142857	0.857143	81	1	3	6
2016-12-19	0.9	negative	-0.5		2013-08-09	0.333333	2	0	0	2		153	-0.479996	59.0578	130.942	0	1	82	1	3	2
2016-12-19	0.55	negative	-0.5		2013-08-10	-0.13	1	1	0	0		153	0	60.0578	130.942	1	0	81	-1	1	1
2016-10-15	0.5	negative	-0.5		2013-08-11	0.45	4	0	0	4		153	0	60.0578	131.942	0	1	82	1	3	4
2016-06-22	0.5	negative	-0.5		2013-08-12	0.236364	4	0	0	4		147.38	-5.61999	60.0578	132.942	0	1	83	1	3	4
2016-05-10	0.7	negative	-0.5		2013-08-13	0	1	0	0	1		145.43	-1.95001	60.0578	133.942	0	1	84	1	3	1
2016-02-11	0.666667	negative	-0.5		2013-08-14	-0.1	2	1	0	1		139.36	-6.06999	60.5578	134.442	0.5	0.5	83	-1	1	1
2016-01-25	0.9	negative	-0.5		2013-08-15	0	1	0	0	1		139.67	0.309997	60.5578	135.442	0	1	84	1	3	1
2015-12-29	1	negative	-0.5		2013-08-16	0.2	1	0	0	1		142	2.33	60.5578	136.442	0	1	85	1	3	1
2015-10-20	0.3	negative	-0.5		2013-08-17	0	0	0	0	0		142	0	61.0578	136.942	0.5	0.5	85	0	2	0
2015-10-19	0.3	negative	-0.5		2013-08-18	0	0	0	0	0		142	0	61.5578	137.442	0.5	0.5	85	0	2	0
2015-09-01	0.7	negative	-0.5		2013-08-19	-0.291667	2	2	0	0		144.9	2.89999	62.5578	137.442	1	0	84	-1	1	2
2015-06-09	0.65	negative	-0.5		2013-08-20	-0.613636	4	1	0	3		149.58	4.68001	62.8078	138.192	0.25	0.75	85	1	3	3
2015-05-11	1	negative	-0.5		2013-08-21	0.288636	6	2	0	4		147.86	-1.72	63.1412	138.859	0.333333	0.666667	86	1	3	4
2015-04-01	0.875	negative	-0.5		2013-08-22	0.314205	3	0	0	3		157.1	9.24	63.1412	139.859	0	1	87	1	3	3
2015-02-19	0.875	negative	-0.5		2013-08-23	0.4	1	0	0	1		161.84	4.73999	63.1412	140.859	0	1	88	1	3	1
2014-12-31	1	negative	-0.5		2013-08-24	0.278788	1	0	0	1		161.84	0	63.1412	141.859	0	1	89	1	3	1
2014-11-29	0.9	negative	-0.5		2013-08-25	-0.00681818	2	1	0	1		161.84	0	63.6412	142.359	0.5	0.5	88	-1	1	1
2014-11-26	0.9	negative	-0.5		2013-08-26	0.905137	15	4	0	11		164.22	2.38	63.9078	143.092	0.266667	0.733333	89	1	3	11
2014-07-08	0.666667	negative	-0.5		2013-08-27	0.239683	3	2	0	1		167.01	2.78999	64.5745	143.426	0.666667	0.333333	88	-1	1	2
2014-05-20	0.9	negative	-0.5		2013-08-28	0.825	4	1	0	3		166.45	-0.559998	64.8245	144.176	0.25	0.75	89	1	3	3
2014-02-21	1	negative	-0.5		2013-08-29	0.76	7	1	0	6		166.06	-0.389999	64.9673	145.033	0.142857	0.857143	90	1	3	6
2014-02-20	1	negative	-0.5		2013-08-30	0.5	3	0	0	3		169	2.94	64.9673	146.033	0	1	91	1	3	3
2013-09-30	0.3	negative	-0.5		2013-08-31	-0.4	2	1	0	1		169	0	65.4673	146.533	0.5	0.5	90	-1	1	1
2013-08-26	1	negative	-0.5		2013-09-01	0.136364	1	0	0	1		169	0	65.4673	147.533	0	1	91	1	3	1
2013-08-07	0.625	negative	-0.5		2013-09-02	0.5	1	0	0	1		169	0	65.4673	148.533	0	1	92	1	3	1
2013-08-06	0.5	negative	-0.5		2013-09-03	0	0	0	0	0		168.94	-0.059998	65.9673	149.033	0.5	0.5	92	0	2	0
2013-05-28	0.7	negative	-0.5		2013-09-04	0.032197	4	1	0	3		170.62	1.67999	66.2173	149.783	0.25	0.75	93	1	3	3
2013-05-07	0.9	negative	-0.5		2013-09-05	1.23889	6	2	0	4		169.93	-0.690002	66.5507	150.449	0.333333	0.666667	94	1	3	4
2013-04-02	1	negative	-0.5		2013-09-06	0.741667	4	0	0	4		166.97	-2.95999	66.5507	151.449	0	1	95	1	3	4
2005-02-01	0.644444	negative	-0.497222		2013-09-07	-0.0625	2	1	0	1		166.97	0	67.0507	151.949	0.5	0.5	94	-1	1	1
2013-11-25	0.6875	negative	-0.488281		2013-09-08	0	1	0	0	1		166.97	0	67.0507	152.949	0	1	95	1	3	1
2018-08-07	0.690625	negative	-0.480469		2013-09-09	-0.3125	3	1	0	2		160.7	-6.27	67.384	153.616	0.333333	0.666667	96	1	3	2
2018-09-26	0.6	negative	-0.48		2013-09-10	0.3	1	0	0	1		166.37	5.67	67.384	154.616	0	1	97	1	3	1
2018-10-10	0.741667	negative	-0.4775		2013-09-11	0	1	0	0	1		163.52	-2.84999	67.384	155.616	0	1	98	1	3	1
2013-09-13	0.75	negative	-0.475		2013-09-12	-0.306667	4	2	0	2		164.93	1.40999	67.884	156.116	0.5	0.5	97	-1	1	2
2018-07-26	0.375	negative	-0.46875		2013-09-13	-0.475	1	1	0	0		165.54	0.61	68.884	156.116	1	0	96	-1	1	1
2018-07-26	0.375	negative	-0.46875		2013-09-14	0.625	1	0	0	1		165.54	0	68.884	157.116	0	1	97	1	3	1
2018-05-03	0.5	negative	-0.46875		2013-09-15	0	0	0	0	0		165.54	0	69.384	157.616	0.5	0.5	97	0	2	0
2018-03-20	0.75	negative	-0.46875		2013-09-16	0.0030303	5	1	0	4		166.58	1.04001	69.584	158.416	0.2	0.8	98	1	3	4
2018-11-07	0.5875	negative	-0.4625		2013-09-17	0.0555556	5	1	0	4		166.23	-0.350006	69.784	159.216	0.2	0.8	99	1	3	4
2018-09-27	0.7	negative	-0.4625		2013-09-18	-0.4	3	1	0	2		166.22	-0.009995	70.1173	159.883	0.333333	0.666667	100	1	3	2
2018-12-06	0.7875	negative	-0.460938		2013-09-19	1.03698	8	1	0	7		177.92	11.7	70.2423	160.758	0.125	0.875	101	1	3	7
2015-01-14	0.5	negative	-0.458333		2013-09-20	0.261818	6	1	0	5		183.39	5.47	70.409	161.591	0.166667	0.833333	102	1	3	5
2018-12-27	0.6875	negative	-0.45625		2013-09-21	0.075	1	0	0	1		183.39	0	70.409	162.591	0	1	103	1	3	1
2018-05-01	0.541667	negative	-0.455729		2013-09-22	0.55	2	0	0	2		183.39	0	70.409	163.591	0	1	104	1	3	2
/04/23	0.55	negative	-0.45		2013-09-23	0	0	0	0	0		181.11	-2.28	70.909	164.091	0.5	0.5	104	0	2	0
2018-09-14	0.7	negative	-0.45		2013-09-24	0	1	0	0	1		182.33	1.22	70.909	165.091	0	1	105	1	3	1
2018-08-07	0.7	negative	-0.45		2013-09-25	0	0	0	0	0		185.24	2.91	71.409	165.591	0.5	0.5	105	0	2	0
2018-06-11	0.725	negative	-0.45		2013-09-26	0.25	3	0	0	3		188.64	3.39999	71.409	166.591	0	1	106	1	3	3
2018-04-17	0.35	negative	-0.45		2013-09-27	0.175	2	0	0	2		190.9	2.26	71.409	167.591	0	1	107	1	3	2
2018-03-28	1	negative	-0.45		2013-09-28	0.0681818	1	0	0	1		190.9	0	71.409	168.591	0	1	108	1	3	1
2018-04-17	0.625	negative	-0.45		2013-09-29	0.136364	2	0	0	2		190.9	0	71.409	169.591	0	1	109	1	3	2
2017-06-11	0.75	negative	-0.45		2013-09-30	-0.0634091	6	3	0	3		193.37	2.47	71.909	170.091	0.5	0.5	108	-1	1	3
2015-04-30	0.6	negative	-0.45		2013-10-01	-0.190476	4	2	0	2		193	-0.369995	72.409	170.591	0.5	0.5	107	-1	1	2
2018-07-05	0.690833	negative	-0.4425		2013-10-02	1.28889	13	2	0	11		180.95	-12.05	72.5629	171.437	0.153846	0.846154	108	1	3	11
2018-08-01	0.391667	negative	-0.438281		2013-10-03	-2.54444	10	5	0	5		173.31	-7.64	73.0629	171.937	0.5	0.5	107	-1	1	5
2018-09-16	0.7	negative	-0.4375		2013-10-04	0.124603	7	1	0	6		180.98	7.67	73.2057	172.794	0.142857	0.857143	108	1	3	6
2018-10-05	0.866667	negative	-0.433333		2013-10-05	0	0	0	0	0		180.98	0	73.7057	173.294	0.5	0.5	108	0	2	0
2017-12-11	0.75	negative	-0.431818		2013-10-06	0	1	0	0	1		180.98	0	73.7057	174.294	0	1	109	1	3	1
2017-08-25	0.727273	negative	-0.431818		2013-10-07	1.13295	8	1	0	7		183.07	2.09001	73.8307	175.169	0.125	0.875	110	1	3	7
2015-07-21	0.644444	negative	-0.427778		2013-10-08	0	0	0	0	0		174.73	-8.34001	74.3307	175.669	0.5	0.5	110	0	2	0
2014-05-05	0.477778	negative	-0.427778		2013-10-09	0.199167	2	1	0	1		168.78	-5.95	74.8307	176.169	0.5	0.5	109	-1	1	1
2013-06-27	0.575	negative	-0.425		2013-10-10	0	0	0	0	0		172.93	4.14999	75.3307	176.669	0.5	0.5	109	0	2	0
2018-07-04	0.65	negative	-0.42		2013-10-11	0.375	4	0	0	4		178.7	5.77	75.3307	177.669	0	1	110	1	3	4
2017-09-05	1	negative	-0.418333		2013-10-12	0	2	0	0	2		178.7	0	75.3307	178.669	0	1	111	1	3	2
2018-11-23	0.633333	negative	-0.416667		2013-10-13	0	0	0	0	0		178.7	0	75.8307	179.169	0.5	0.5	111	0	2	0
2017-11-02	1	negative	-0.416667		2013-10-14	0.386364	3	0	0	3		179.72	1.02	75.8307	180.169	0	1	112	1	3	3
2014-11-05	0.693182	negative	-0.412879		2013-10-15	2.27386	7	0	0	7		183.94	4.22	75.8307	181.169	0	1	113	1	3	7
2018-03-29	0.8275	negative	-0.4125		2013-10-16	0.75	2	0	0	2		183.56	-0.380004	75.8307	182.169	0	1	114	1	3	2
2017-07-17	0.6875	negative	-0.4125		2013-10-17	0	0	0	0	0		182.8	-0.759995	76.3307	182.669	0.5	0.5	114	0	2	0
2014-07-31	0.5625	negative	-0.404167		2013-10-18	0.16	2	0	0	2		183.4	0.599991	76.3307	183.669	0	1	115	1	3	2
/04/18	0.6	negative	-0.4		2013-10-19	0	0	0	0	0		183.4	0	76.8307	184.169	0.5	0.5	115	0	2	0
2016-07-14	0.6	negative	-0.4		2013-10-20	0	0	0	0	0		183.4	0	77.3307	184.669	0.5	0.5	115	0	2	0
/04/24	0.6	negative	-0.4		2013-10-21	0.172348	3	0	0	3		172.6	-10.8	77.3307	185.669	0	1	116	1	3	3
2017-02-01	0.6	negative	-0.4		2013-10-22	0.7	3	0	0	3		171.54	-1.06001	77.3307	186.669	0	1	117	1	3	3
2012-02-01	0.7	negative	-0.4		2013-10-23	-0.897222	9	4	0	5		164.5	-7.03999	77.7752	187.225	0.444444	0.555556	118	1	3	5
2018-12-20	0.45	negative	-0.4		2013-10-24	0.234848	5	0	0	5		173.15	8.64999	77.7752	188.225	0	1	119	1	3	5
2018-12-18	0.4	negative	-0.4		2013-10-25	0.136364	3	0	0	3		169.66	-3.48999	77.7752	189.225	0	1	120	1	3	3
2018-12-18	0.7	negative	-0.4		2013-10-26	0.0833333	1	0	0	1		169.66	0	77.7752	190.225	0	1	121	1	3	1
2018-11-20	0.6	negative	-0.4		2013-10-27	0.122222	2	1	0	1		169.66	0	78.2752	190.725	0.5	0.5	120	-1	1	1
2018-10-25	0.7	negative	-0.4		2013-10-28	0	3	0	0	3		162.86	-6.8	78.2752	191.725	0	1	121	1	3	3
2018-10-01	0.7	negative	-0.4		2013-10-29	1.86167	7	0	0	7		164.47	1.61	78.2752	192.725	0	1	122	1	3	7
2018-09-18	0.55	negative	-0.4		2013-10-30	0.5	1	0	0	1		159.22	-5.25	78.2752	193.725	0	1	123	1	3	1
2018-09-17	0.4	negative	-0.4		2013-10-31	0	0	0	0	0		159.94	0.720001	78.7752	194.225	0.5	0.5	123	0	2	0
2018-08-17	0.6	negative	-0.4		2013-11-01	0.625	2	1	0	1		162.17	2.23	79.2752	194.725	0.5	0.5	122	-1	1	1
2018-08-14	0.6375	negative	-0.4		2013-11-02	0	0	0	0	0		162.17	0	79.7752	195.225	0.5	0.5	122	0	2	0
2018-08-01	0.6	negative	-0.4		2013-11-03	0.233333	1	0	0	1		162.17	0	79.7752	196.225	0	1	123	1	3	1
2018-07-07	0.6	negative	-0.4		2013-11-04	0.95	10	0	0	10		175.2	13.03	79.7752	197.225	0	1	124	1	3	10
2018-05-27	0.7	negative	-0.4		2013-11-05	0.576677	22	6	0	16		176.81	1.61	80.0479	197.952	0.272727	0.727273	125	1	3	16
2018-05-15	0.6	negative	-0.4		2013-11-06	0.409259	11	2	0	9		151.16	-25.65	80.2297	198.77	0.181818	0.818182	126	1	3	9
2018-05-03	0.85	negative	-0.4		2013-11-07	0.293127	16	6	0	10		139.77	-11.39	80.6047	199.395	0.375	0.625	127	1	3	10
2018-04-03	0.6	negative	-0.4		2013-11-08	0.533333	8	1	0	7		137.95	-1.82001	80.7297	200.27	0.125	0.875	128	1	3	7
2018-03-09	0.6	negative	-0.4		2013-11-09	0	3	0	0	3		137.95	0	80.7297	201.27	0	1	129	1	3	3
2017-12-05	0.6	negative	-0.4		2013-11-10	0	2	0	0	2		137.95	0	80.7297	202.27	0	1	130	1	3	2
2017-11-24	0.7	negative	-0.4		2013-11-11	0	3	0	0	3		144.7	6.75	80.7297	203.27	0	1	131	1	3	3
2017-10-03	0.9	negative	-0.4		2013-11-12	1.25333	3	0	0	3		137.8	-6.89999	80.7297	204.27	0	1	132	1	3	3
2017-09-19	0.7	negative	-0.4		2013-11-13	0.366667	5	0	0	5		138.7	0.899994	80.7297	205.27	0	1	133	1	3	5
2017-09-15	0.4	negative	-0.4		2013-11-14	-0.025	2	1	0	1		137.6	-1.09999	81.2297	205.77	0.5	0.5	132	-1	1	1
2017-08-15	0.5	negative	-0.4		2013-11-15	0	2	0	0	2		135.45	-2.15001	81.2297	206.77	0	1	133	1	3	2
2017-06-20	0.4	negative	-0.4		2013-11-16	0	0	0	0	0		135.45	0	81.7297	207.27	0.5	0.5	133	0	2	0
2017-05-31	1	negative	-0.4		2013-11-17	0	2	0	0	2		135.45	0	81.7297	208.27	0	1	134	1	3	2
2017-05-27	1	negative	-0.4		2013-11-18	1.1436	8	0	0	8		121.58	-13.87	81.7297	209.27	0	1	135	1	3	8
2017-05-22	0.7	negative	-0.4		2013-11-19	0.530501	14	2	0	12		126.09	4.50999	81.8726	210.127	0.142857	0.857143	136	1	3	12
2017-04-18	0.7	negative	-0.4		2013-11-20	0.133333	3	0	0	3		121.11	-4.98	81.8726	211.127	0	1	137	1	3	3
2017-04-04	0.6	negative	-0.4		2013-11-21	1.39913	6	0	0	6		122.1	0.989997	81.8726	212.127	0	1	138	1	3	6
2016-12-16	0.4	negative	-0.4		2013-11-22	0.425	2	0	0	2		121.38	-0.720001	81.8726	213.127	0	1	139	1	3	2
2016-07-23	0.6	negative	-0.4		2013-11-23	0	1	0	0	1		121.38	0	81.8726	214.127	0	1	140	1	3	1
2016-04-18	0.7	negative	-0.4		2013-11-24	0	1	0	0	1		121.38	0	81.8726	215.127	0	1	141	1	3	1
2015-10-26	0.7	negative	-0.4		2013-11-25	-0.254948	5	1	0	4		120.84	-0.540001	82.0726	215.927	0.2	0.8	142	1	3	4
2015-09-02	0.6	negative	-0.4		2013-11-26	-0.14375	3	2	0	1		120.5	-0.339996	82.7392	216.261	0.666667	0.333333	141	-1	1	2
2015-08-13	0.7	negative	-0.4		2013-11-27	-0.388889	5	2	0	3		126.94	6.44	83.1392	216.861	0.4	0.6	142	1	3	3
2015-05-06	0.7	negative	-0.4		2013-11-28	0	0	0	0	0		126.94	0	83.6392	217.361	0.5	0.5	142	0	2	0
2015-04-23	0.7	negative	-0.4		2013-11-29	0.4	1	0	0	1		127.28	0.339997	83.6392	218.361	0	1	143	1	3	1
2015-03-18	0.4	negative	-0.4		2013-11-30	0	0	0	0	0		127.28	0	84.1392	218.861	0.5	0.5	143	0	2	0
2015-02-20	0.7	negative	-0.4		2013-12-01	0	2	0	0	2		127.28	0	84.1392	219.861	0	1	144	1	3	2
2014-11-05	0.7	negative	-0.4		2013-12-02	1.02083	5	0	0	5		124.17	-3.11	84.1392	220.861	0	1	145	1	3	5
2014-10-12	0.6	negative	-0.4		2013-12-03	0.236364	7	2	0	5		144.7	20.53	84.4249	221.575	0.285714	0.714286	146	1	3	5
2014-10-07	0.6	negative	-0.4		2013-12-04	0	1	0	0	1		138.95	-5.75	84.4249	222.575	0	1	147	1	3	1
2014-07-30	0.433333	negative	-0.4		2013-12-05	0.548295	4	0	0	4		140.48	1.53	84.4249	223.575	0	1	148	1	3	4
2013-09-18	0.4	negative	-0.4		2013-12-06	0	0	0	0	0		137.36	-3.11999	84.9249	224.075	0.5	0.5	148	0	2	0
2013-08-31	1	negative	-0.4		2013-12-07	0.1	1	0	0	1		137.36	0	84.9249	225.075	0	1	149	1	3	1
2013-05-16	0.5	negative	-0.4		2013-12-08	0	0	0	0	0		137.36	0	85.4249	225.575	0.5	0.5	149	0	2	0
2013-02-11	0.6	negative	-0.4		2013-12-09	1.01136	4	1	0	3		141.6	4.24	85.6749	226.325	0.25	0.75	150	1	3	3
2001-03-01	0.633333	negative	-0.4		2013-12-10	0	0	0	0	0		142.19	0.589996	86.1749	226.825	0.5	0.5	150	0	2	0
2018-10-28	0.5	negative	-0.4		2013-12-11	0.5	3	0	0	3		139.65	-2.54001	86.1749	227.825	0	1	151	1	3	3
2018-06-07	0.466667	negative	-0.4		2013-12-12	0.636932	6	0	0	6		147.47	7.82001	86.1749	228.825	0	1	152	1	3	6
2018-04-03	0.5	negative	-0.4		2013-12-13	0.53125	2	0	0	2		147.65	0.179993	86.1749	229.825	0	1	153	1	3	2
2018-12-12	0.8	negative	-0.396875		2013-12-14	0	1	0	0	1		147.65	0	86.1749	230.825	0	1	154	1	3	1
2015-10-09	0.716667	negative	-0.394444		2013-12-15	0	0	0	0	0		147.65	0	86.6749	231.325	0.5	0.5	154	0	2	0
2014-03-01	0.6875	negative	-0.390625		2013-12-16	0.27381	2	0	0	2		147.94	0.290008	86.6749	232.325	0	1	155	1	3	2
2018-10-08	0.6875	negative	-0.390625		2013-12-17	0	0	0	0	0		152.46	4.52	87.1749	232.825	0.5	0.5	155	0	2	0
2018-07-07	0.796875	negative	-0.390625		2013-12-18	0	0	0	0	0		147.98	-4.48001	87.6749	233.325	0.5	0.5	155	0	2	0
2016-05-24	0.65	negative	-0.39		2013-12-19	0.0481481	3	0	0	3		140.72	-7.26	87.6749	234.325	0	1	156	1	3	3
2016-10-24	0.833333	negative	-0.388889		2013-12-20	0.2875	1	0	0	1		143.24	2.52	87.6749	235.325	0	1	157	1	3	1
2018-10-31	0.404762	negative	-0.385714		2013-12-21	0	0	0	0	0		143.24	0	88.1749	235.825	0.5	0.5	157	0	2	0
2018-03-28	0.42963	negative	-0.385185		2013-12-22	0	0	0	0	0		143.24	0	88.6749	236.325	0.5	0.5	157	0	2	0
/04/5	0.5	negative	-0.383333		2013-12-23	0.428571	3	0	0	3		143.55	0.309998	88.6749	237.325	0	1	158	1	3	3
2017-11-20	0.672222	negative	-0.383333		2013-12-24	0.971389	5	0	0	5		151.41	7.86	88.6749	238.325	0	1	159	1	3	5
2018-11-19	0.633333	negative	-0.38		2013-12-25	0	0	0	0	0		151.41	0	89.1749	238.825	0.5	0.5	159	0	2	0
/04/16	0.5	negative	-0.375		2013-12-26	0.5	1	0	0	1		155.5	4.09	89.1749	239.825	0	1	160	1	3	1
/04/16	0.625	negative	-0.375		2013-12-27	0.6025	2	0	0	2		151.12	-4.38001	89.1749	240.825	0	1	161	1	3	2
2018-10-02	0.4	negative	-0.375		2013-12-28	1	3	0	0	3		151.12	0	89.1749	241.825	0	1	162	1	3	3
2018-08-29	0.5	negative	-0.375		2013-12-29	0.277778	4	0	0	4		151.12	0	89.1749	242.825	0	1	163	1	3	4
2018-01-25	0.675	negative	-0.375		2013-12-30	1.16667	5	0	0	5		152.44	1.32001	89.1749	243.825	0	1	164	1	3	5
2018-01-04	0.591667	negative	-0.375		2013-12-31	-0.603838	15	4	0	11		150.43	-2.01001	89.4416	244.558	0.266667	0.733333	165	1	3	11
2017-10-10	0.5	negative	-0.375		2014-01-01	0.111111	1	0	0	1		150.43	0	89.4416	245.558	0	1	166	1	3	1
2017-05-05	0.625	negative	-0.375		2014-01-02	0.1	2	0	0	2		150.1	-0.329987	89.4416	246.558	0	1	167	1	3	2
2016-11-29	0.666667	negative	-0.375		2014-01-03	-0.122222	2	1	0	1		149.56	-0.540008	89.9416	247.058	0.5	0.5	166	-1	1	1
2016-01-10	0.625	negative	-0.375		2014-01-04	0	1	0	0	1		149.56	0	89.9416	248.058	0	1	167	1	3	1
2013-05-15	0.3	negative	-0.375		2014-01-05	0	1	0	0	1		149.56	0	89.9416	249.058	0	1	168	1	3	1
2002-02-01	0.633333	negative	-0.366667		2014-01-06	0	0	0	0	0		147	-2.56	90.4416	249.558	0.5	0.5	168	0	2	0
2018-12-22	0.366667	negative	-0.366667		2014-01-07	0.143182	3	0	0	3		149.36	2.36	90.4416	250.558	0	1	169	1	3	3
2018-10-04	0.533333	negative	-0.366667		2014-01-08	0.05	8	1	0	7		151.28	1.92	90.5666	251.433	0.125	0.875	170	1	3	7
2014-06-04	0.622222	negative	-0.366667		2014-01-09	0	0	0	0	0		147.53	-3.75	91.0666	251.933	0.5	0.5	170	0	2	0
2018-09-07	0.541667	negative	-0.364583		2014-01-10	0.625	2	0	0	2		145.72	-1.81	91.0666	252.933	0	1	171	1	3	2
2018-08-23	0.86	negative	-0.362917		2014-01-11	-0.166667	1	1	0	0		145.72	0	92.0666	252.933	1	0	170	-1	1	1
2018-11-05	0.7	negative	-0.36		2014-01-12	0	0	0	0	0		145.72	0	92.5666	253.433	0.5	0.5	170	0	2	0
2018-05-20	0.675	negative	-0.358333		2014-01-13	0	0	0	0	0		139.34	-6.38	93.0666	253.933	0.5	0.5	170	0	2	0
2017-09-14	0.428571	negative	-0.357143		2014-01-14	2.11815	16	2	0	14		161.27	21.93	93.1916	254.808	0.125	0.875	171	1	3	14
2014-03-24	0.562963	negative	-0.351852		2014-01-15	0.134091	4	0	0	4		164.13	2.86	93.1916	255.808	0	1	172	1	3	4
2018-10-18	0.6	negative	-0.35		2014-01-16	0.16	3	0	0	3		170.97	6.84	93.1916	256.808	0	1	173	1	3	3
2018-09-17	0.9	negative	-0.35		2014-01-17	0.45	1	0	0	1		170.01	-0.960006	93.1916	257.808	0	1	174	1	3	1
2018-07-12	0.644444	negative	-0.35		2014-01-18	0.625	1	0	0	1		170.01	0	93.1916	258.808	0	1	175	1	3	1
/04/11	0.6125	negative	-0.35		2014-01-19	0	0	0	0	0		170.01	0	93.6916	259.308	0.5	0.5	175	0	2	0
2005-03-01	0.3	negative	-0.35		2014-01-20	0	1	0	0	1		170.01	0	93.6916	260.308	0	1	176	1	3	1
2018-12-27	0.366667	negative	-0.35		2014-01-21	0.25	2	0	0	2		176.68	6.67	93.6916	261.308	0	1	177	1	3	2
2018-12-23	0.4	negative	-0.35		2014-01-22	-0.55	5	2	0	3		178.56	1.88001	94.0916	261.908	0.4	0.6	178	1	3	3
2018-11-16	0.76	negative	-0.35		2014-01-23	0.85	3	0	0	3		181.5	2.94	94.0916	262.908	0	1	179	1	3	3
2018-11-11	0.6	negative	-0.35		2014-01-24	0	0	0	0	0		174.6	-6.89999	94.5916	263.408	0.5	0.5	179	0	2	0
2018-10-07	0.55	negative	-0.35		2014-01-25	0	0	0	0	0		174.6	0	95.0916	263.908	0.5	0.5	179	0	2	0
2018-09-22	0.4	negative	-0.35		2014-01-26	0	0	0	0	0		174.6	0	95.5916	264.408	0.5	0.5	179	0	2	0
2018-09-18	1	negative	-0.35		2014-01-27	-0.0222222	2	1	0	1		169.62	-4.98001	96.0916	264.908	0.5	0.5	178	-1	1	1
2018-09-16	0.3	negative	-0.35		2014-01-28	0	1	0	0	1		178.38	8.76001	96.0916	265.908	0	1	179	1	3	1
2018-08-01	0.65	negative	-0.35		2014-01-29	0	0	0	0	0		175.23	-3.15001	96.5916	266.408	0.5	0.5	179	0	2	0
2018-06-04	0.6	negative	-0.35		2014-01-30	0.35	1	0	0	1		182.84	7.61	96.5916	267.408	0	1	180	1	3	1
2017-10-26	0.9	negative	-0.35		2014-01-31	0.2	2	0	0	2		181.41	-1.42999	96.5916	268.408	0	1	181	1	3	2
2016-05-18	0.425	negative	-0.35		2014-02-01	1.34352	15	3	0	12		181.41	0	96.7916	269.208	0.2	0.8	182	1	3	12
2016-05-05	0.65	negative	-0.35		2014-02-02	0	0	0	0	0		181.41	0	97.2916	269.708	0.5	0.5	182	0	2	0
2013-10-23	0.6	negative	-0.35		2014-02-03	-0.2	4	1	0	3		177.11	-4.3	97.5416	270.458	0.25	0.75	183	1	3	3
2018-05-29	0.358333	negative	-0.35		2014-02-04	0	2	0	0	2		178.73	1.61999	97.5416	271.458	0	1	184	1	3	2
2017-07-13	0.333333	negative	-0.35		2014-02-05	0.95	4	0	0	4		174.42	-4.31	97.5416	272.458	0	1	185	1	3	4
2014-05-28	0.483333	negative	-0.35		2014-02-06	-0.166667	1	1	0	0		178.38	3.96001	98.5416	272.458	1	0	184	-1	1	1
2014-01-22	0.483333	negative	-0.35		2014-02-07	0	0	0	0	0		186.53	8.14999	99.0416	272.958	0.5	0.5	184	0	2	0
2013-12-03	0.383333	negative	-0.35		2014-02-08	0	0	0	0	0		186.53	0	99.5416	273.458	0.5	0.5	184	0	2	0
2018-10-02	0.650595	negative	-0.345238		2014-02-09	0	0	0	0	0		186.53	0	100.042	273.958	0.5	0.5	184	0	2	0
2016-09-03	0.416667	negative	-0.34375		2014-02-10	0.211212	3	1	0	2		196.56	10.03	100.375	274.625	0.333333	0.666667	185	1	3	2
2014-11-28	0.596296	negative	-0.343519		2014-02-11	0.796667	5	1	0	4		196.62	0.059997	100.575	275.425	0.2	0.8	186	1	3	4
2018-11-14	0.75	negative	-0.341667		2014-02-12	0.0590909	2	0	0	2		195.32	-1.29999	100.575	276.425	0	1	187	1	3	2
2018-07-04	0.591667	negative	-0.341667		2014-02-13	1.125	7	0	0	7		199.63	4.31	100.575	277.425	0	1	188	1	3	7
2003-02-01	0.7	negative	-0.333333		2014-02-14	0.481515	2	0	0	2		198.23	-1.40001	100.575	278.425	0	1	189	1	3	2
2018-12-12	1	negative	-0.333333		2014-02-15	0	0	0	0	0		198.23	0	101.075	278.925	0.5	0.5	189	0	2	0
2018-09-29	0.666667	negative	-0.333333		2014-02-16	0.362121	4	1	0	3		198.23	0	101.325	279.675	0.25	0.75	190	1	3	3
2018-09-07	0.666667	negative	-0.333333		2014-02-17	0.125	1	0	0	1		198.23	0	101.325	280.675	0	1	191	1	3	1
2018-07-03	0.5	negative	-0.333333		2014-02-18	0.830303	11	0	0	11		203.7	5.47	101.325	281.675	0	1	192	1	3	11
2018-05-31	0.666667	negative	-0.333333		2014-02-19	1.81384	23	2	0	21		193.64	-10.06	101.412	282.588	0.0869565	0.913043	193	1	3	21
2018-05-20	0.666667	negative	-0.333333		2014-02-20	-0.00486111	9	3	0	6		209.97	16.33	101.745	283.255	0.333333	0.666667	194	1	3	6
2018-04-15	0.916667	negative	-0.333333		2014-02-21	-0.333333	3	1	0	2		209.6	-0.369995	102.079	283.921	0.333333	0.666667	195	1	3	2
2018-01-04	0.666667	negative	-0.333333		2014-02-22	0	1	0	0	1		209.6	0	102.079	284.921	0	1	196	1	3	1
2017-11-14	0.766667	negative	-0.333333		2014-02-23	0	1	0	0	1		209.6	0	102.079	285.921	0	1	197	1	3	1
2017-02-17	0.666667	negative	-0.333333		2014-02-24	0.1125	6	2	0	4		217.65	8.04999	102.412	286.588	0.333333	0.666667	198	1	3	4
2017-01-25	0.666667	negative	-0.333333		2014-02-25	0.637348	13	2	0	11		248	30.35	102.566	287.434	0.153846	0.846154	199	1	3	11
2016-10-27	0.666667	negative	-0.333333		2014-02-26	2.26939	20	3	0	17		253	5	102.716	288.284	0.15	0.85	200	1	3	17
2016-04-04	0.383333	negative	-0.333333		2014-02-27	2.1	10	0	0	10		252.54	-0.460007	102.716	289.284	0	1	201	1	3	10
2015-04-23	0.666667	negative	-0.333333		2014-02-28	0	3	0	0	3		244.81	-7.73	102.716	290.284	0	1	202	1	3	3
2015-03-19	0.666667	negative	-0.333333		2014-03-01	1.11858	28	7	0	21		244.81	0	102.966	291.034	0.25	0.75	203	1	3	21
2014-05-08	0.716667	negative	-0.333333		2014-03-02	0.25	1	0	0	1		244.81	0	102.966	292.034	0	1	204	1	3	1
2013-11-27	1	negative	-0.333333		2014-03-03	0.693182	8	2	0	6		250.56	5.75	103.216	292.784	0.25	0.75	205	1	3	6
2017-03-03	0.581944	negative	-0.327778		2014-03-04	1.10303	5	0	0	5		254.84	4.28	103.216	293.784	0	1	206	1	3	5
2018-06-18	0.742857	negative	-0.327381		2014-03-05	0.8	3	0	0	3		252.66	-2.17999	103.216	294.784	0	1	207	1	3	3
2018-11-08	0.697222	negative	-0.325955		2014-03-06	0.227273	2	0	0	2		252.94	0.279998	103.216	295.784	0	1	208	1	3	2
2010-03-01	0.458333	negative	-0.325		2014-03-07	0.5	4	1	0	3		246.21	-6.73	103.466	296.534	0.25	0.75	209	1	3	3
2018-05-21	0.775	negative	-0.325		2014-03-08	0	1	0	0	1		246.21	0	103.466	297.534	0	1	210	1	3	1
2018-04-11	0.60625	negative	-0.325		2014-03-09	0	2	0	0	2		246.21	0	103.466	298.534	0	1	211	1	3	2
2017-10-19	0.7	negative	-0.325		2014-03-10	0	2	0	0	2		238.84	-7.37001	103.466	299.534	0	1	212	1	3	2
2018-08-01	0.70404	negative	-0.324242		2014-03-11	0.385795	7	0	0	7		234.41	-4.42999	103.466	300.534	0	1	213	1	3	7
/04/24	0.77	negative	-0.32		2014-03-12	0.568182	3	0	0	3		241.49	7.08	103.466	301.534	0	1	214	1	3	3
2014-02-20	0.489583	negative	-0.31875		2014-03-13	0.3	4	0	0	4		237.79	-3.70001	103.466	302.534	0	1	215	1	3	4
2018-08-17	0.496296	negative	-0.318519		2014-03-14	1.74889	8	0	0	8		230.97	-6.81999	103.466	303.534	0	1	216	1	3	8
2018-09-26	0.583333	negative	-0.316667		2014-03-15	0.05	1	0	0	1		230.97	0	103.466	304.534	0	1	217	1	3	1
2014-03-03	0.3	negative	-0.316667		2014-03-16	0	0	0	0	0		230.97	0	103.966	305.034	0.5	0.5	217	0	2	0
2018-11-13	0.6875	negative	-0.3125		2014-03-17	0.5	1	0	0	1		233.98	3.01	103.966	306.034	0	1	218	1	3	1
2018-10-25	0.6875	negative	-0.3125		2014-03-18	0.136364	2	0	0	2		240.04	6.06	103.966	307.034	0	1	219	1	3	2
2018-10-22	0.6875	negative	-0.3125		2014-03-19	0.2	4	0	0	4		235.84	-4.2	103.966	308.034	0	1	220	1	3	4
2018-10-08	0.75	negative	-0.3125		2014-03-20	0	2	0	0	2		234.91	-0.929992	103.966	309.034	0	1	221	1	3	2
2018-05-30	0.6875	negative	-0.3125		2014-03-21	0	2	0	0	2		228.89	-6.02	103.966	310.034	0	1	222	1	3	2
2015-04-21	0.6875	negative	-0.3125		2014-03-22	0.25	1	0	0	1		228.89	0	103.966	311.034	0	1	223	1	3	1
2013-09-09	0.6875	negative	-0.3125		2014-03-23	0	1	0	0	1		228.89	0	103.966	312.034	0	1	224	1	3	1
2018-09-18	0.529167	negative	-0.308333		2014-03-24	1.00101	8	1	0	7		220.17	-8.72	104.091	312.909	0.125	0.875	225	1	3	7
2018-08-24	0.677778	negative	-0.308333		2014-03-25	0	1	0	0	1		220.44	0.270004	104.091	313.909	0	1	226	1	3	1
2018-08-02	0.635714	negative	-0.304762		2014-03-26	0.265152	5	0	0	5		212.96	-7.48	104.091	314.909	0	1	227	1	3	5
2006-03-01	0.614583	negative	-0.302083		2014-03-27	0.234815	5	1	0	4		207.32	-5.64	104.291	315.709	0.2	0.8	228	1	3	4
/04/16	0.6	negative	-0.3		2014-03-28	-0.268182	7	1	0	6		212.37	5.04999	104.434	316.566	0.142857	0.857143	229	1	3	6
2018-08-23	0.4	negative	-0.3		2014-03-29	0	0	0	0	0		212.37	0	104.934	317.066	0.5	0.5	229	0	2	0
2017-12-23	0.5	negative	-0.3		2014-03-30	0	0	0	0	0		212.37	0	105.434	317.566	0.5	0.5	229	0	2	0
2017-01-27	0.4	negative	-0.3		2014-03-31	-0.08	6	1	0	5		208.45	-3.92	105.6	318.4	0.166667	0.833333	230	1	3	5
2015-04-20	0.4	negative	-0.3		2014-04-01	0.766234	3	0	0	3		216.97	8.52	105.6	319.4	0	1	231	1	3	3
/04/24	0.4	negative	-0.3		2014-04-02	0.611039	5	0	0	5		230.29	13.32	105.6	320.4	0	1	232	1	3	5
/04/4	0.575	negative	-0.3		2014-04-03	0.3	2	0	0	2		225.4	-4.89	105.6	321.4	0	1	233	1	3	2
2016-03-01	0.716667	negative	-0.3		2014-04-04	1.08571	4	0	0	4		212.23	-13.17	105.6	322.4	0	1	234	1	3	4
2019-02-01	0.5	negative	-0.3		2014-04-05	0	0	0	0	0		212.23	0	106.1	322.9	0.5	0.5	234	0	2	0
2019-02-01	0.5	negative	-0.3		2014-04-06	0	0	0	0	0		212.23	0	106.6	323.4	0.5	0.5	234	0	2	0
2018-12-19	0.475	negative	-0.3		2014-04-07	0	0	0	0	0		207.52	-4.70999	107.1	323.9	0.5	0.5	234	0	2	0
2018-11-02	0.4	negative	-0.3		2014-04-08	-0.125	1	1	0	0		215.46	7.94	108.1	323.9	1	0	233	-1	1	1
2018-10-16	0.2	negative	-0.3		2014-04-09	0	0	0	0	0		216.93	1.46999	108.6	324.4	0.5	0.5	233	0	2	0
2018-10-09	0.4	negative	-0.3		2014-04-10	0	0	0	0	0		204.19	-12.74	109.1	324.9	0.5	0.5	233	0	2	0
2018-09-13	0.1	negative	-0.3		2014-04-11	0	1	0	0	1		203.78	-0.410003	109.1	325.9	0	1	234	1	3	1
2018-09-07	0.6	negative	-0.3		2014-04-12	0	0	0	0	0		203.78	0	109.6	326.4	0.5	0.5	234	0	2	0
2018-09-03	0.4	negative	-0.3		2014-04-13	0	0	0	0	0		203.78	0	110.1	326.9	0.5	0.5	234	0	2	0
2018-08-24	0.6	negative	-0.3		2014-04-14	0.200582	8	1	0	7		198.09	-5.69	110.225	327.775	0.125	0.875	235	1	3	7
2018-08-10	0.2	negative	-0.3		2014-04-15	1.47992	7	1	0	6		193.91	-4.17999	110.368	328.632	0.142857	0.857143	236	1	3	6
2018-08-09	0.379167	negative	-0.3		2014-04-16	0.125	2	0	0	2		199.11	5.2	110.368	329.632	0	1	237	1	3	2
2018-08-07	0.4	negative	-0.3		2014-04-17	0	0	0	0	0		198.12	-0.990006	110.868	330.132	0.5	0.5	237	0	2	0
2018-07-25	0.4	negative	-0.3		2014-04-18	0	0	0	0	0		198.12	0	111.368	330.632	0.5	0.5	237	0	2	0
2018-07-24	0.25	negative	-0.3		2014-04-19	0	0	0	0	0		198.12	0	111.868	331.132	0.5	0.5	237	0	2	0
2018-06-30	0.55	negative	-0.3		2014-04-20	0	0	0	0	0		198.12	0	112.368	331.632	0.5	0.5	237	0	2	0
2018-06-26	0.4625	negative	-0.3		2014-04-21	0	0	0	0	0		204.38	6.26001	112.868	332.132	0.5	0.5	237	0	2	0
2018-05-23	0.4	negative	-0.3		2014-04-22	0	0	0	0	0		218.64	14.26	113.368	332.632	0.5	0.5	237	0	2	0
2018-05-02	0.9	negative	-0.3		2014-04-23	0	0	0	0	0		207.99	-10.65	113.868	333.132	0.5	0.5	237	0	2	0
2018-03-30	0.4	negative	-0.3		2014-04-24	0.25	3	0	0	3		207.86	-0.130004	113.868	334.132	0	1	238	1	3	3
2018-03-13	0.566667	negative	-0.3		2014-04-25	0	0	0	0	0		199.85	-8.01	114.368	334.632	0.5	0.5	238	0	2	0
2018-01-15	0.5	negative	-0.3		2014-04-26	0	0	0	0	0		199.85	0	114.868	335.132	0.5	0.5	238	0	2	0
2017-09-05	0.5	negative	-0.3		2014-04-27	0	0	0	0	0		199.85	0	115.368	335.632	0.5	0.5	238	0	2	0
2017-08-11	0.5	negative	-0.3		2014-04-28	0.7	1	0	0	1		198.51	-1.34001	115.368	336.632	0	1	239	1	3	1
2017-08-07	0.4	negative	-0.3		2014-04-29	0	1	0	0	1		206.92	8.41	115.368	337.632	0	1	240	1	3	1
2017-06-15	0.6	negative	-0.3		2014-04-30	0.392857	1	0	0	1		207.89	0.970001	115.368	338.632	0	1	241	1	3	1
2017-06-14	0.4	negative	-0.3		2014-05-01	0	0	0	0	0		207.73	-0.160003	115.868	339.132	0.5	0.5	241	0	2	0
2017-03-15	0.4	negative	-0.3		2014-05-02	0.3	2	0	0	2		210.91	3.18001	115.868	340.132	0	1	242	1	3	2
2017-03-15	0.5	negative	-0.3		2014-05-03	0.0533333	3	0	0	3		210.91	0	115.868	341.132	0	1	243	1	3	3
2017-02-09	0.6	negative	-0.3		2014-05-04	1.08333	6	0	0	6		210.91	0	115.868	342.132	0	1	244	1	3	6
2016-11-23	0.45	negative	-0.3		2014-05-05	0.277222	2	1	0	1		216.61	5.7	116.368	342.632	0.5	0.5	243	-1	1	1
2016-10-06	0.45	negative	-0.3		2014-05-06	0	0	0	0	0		207.28	-9.33	116.868	343.132	0.5	0.5	243	0	2	0
2016-07-21	0.483333	negative	-0.3		2014-05-07	0.855808	11	2	0	9		201.35	-5.92999	117.05	343.95	0.181818	0.818182	244	1	3	9
2016-06-30	0.5	negative	-0.3		2014-05-08	-0.622559	8	4	0	4		178.59	-22.76	117.55	344.45	0.5	0.5	243	-1	1	4
2016-06-23	0.4	negative	-0.3		2014-05-09	0	0	0	0	0		182.26	3.67	118.05	344.95	0.5	0.5	243	0	2	0
2016-06-22	0.5	negative	-0.3		2014-05-10	0	0	0	0	0		182.26	0	118.55	345.45	0.5	0.5	243	0	2	0
2016-05-19	0.3	negative	-0.3		2014-05-11	0	0	0	0	0		182.26	0	119.05	345.95	0.5	0.5	243	0	2	0
2016-05-17	0.3	negative	-0.3		2014-05-12	0	0	0	0	0		184.67	2.41	119.55	346.45	0.5	0.5	243	0	2	0
2016-04-13	0.1	negative	-0.3		2014-05-13	0	0	0	0	0		190.16	5.49001	120.05	346.95	0.5	0.5	243	0	2	0
2015-11-03	0.6	negative	-0.3		2014-05-14	0	0	0	0	0		190.62	0.459991	120.55	347.45	0.5	0.5	243	0	2	0
2015-08-13	0.5	negative	-0.3		2014-05-15	1.05	2	0	0	2		188.59	-2.03	120.55	348.45	0	1	244	1	3	2
2015-02-11	0.5	negative	-0.3		2014-05-16	0	0	0	0	0		191.56	2.97	121.05	348.95	0.5	0.5	244	0	2	0
2014-02-25	0.45	negative	-0.3		2014-05-17	0	0	0	0	0		191.56	0	121.55	349.45	0.5	0.5	244	0	2	0
2013-12-31	1	negative	-0.3		2014-05-18	0	0	0	0	0		191.56	0	122.05	349.95	0.5	0.5	244	0	2	0
2013-11-07	0.1	negative	-0.3		2014-05-19	0	1	0	0	1		196.09	4.53	122.05	350.95	0	1	245	1	3	1
2013-09-12	0.6	negative	-0.3		2014-05-20	-0.267361	4	2	0	2		195.3	-0.789993	122.55	351.45	0.5	0.5	244	-1	1	2
2013-08-26	0.508333	negative	-0.3		2014-05-21	0.333333	1	0	0	1		199.45	4.14999	122.55	352.45	0	1	245	1	3	1
2013-06-10	0.4	negative	-0.3		2014-05-22	0.75	5	0	0	5		204.88	5.43001	122.55	353.45	0	1	246	1	3	5
2013-05-17	0.3	negative	-0.3		2014-05-23	0	0	0	0	0		207.3	2.42	123.05	353.95	0.5	0.5	246	0	2	0
2013-05-15	0.5	negative	-0.3		2014-05-24	0.25	1	0	0	1		207.3	0	123.05	354.95	0	1	247	1	3	1
/04/22	0.433333	negative	-0.3		2014-05-25	0	0	0	0	0		207.3	0	123.55	355.45	0.5	0.5	247	0	2	0
2018-07-17	0.833333	negative	-0.3		2014-05-26	0	0	0	0	0		207.3	0	124.05	355.95	0.5	0.5	247	0	2	0
2018-07-02	0.483333	negative	-0.3		2014-05-27	0	1	0	0	1		211.56	4.26	124.05	356.95	0	1	248	1	3	1
2012-02-01	0.611111	negative	-0.3		2014-05-28	-0.25	7	1	0	6		210.24	-1.31999	124.193	357.807	0.142857	0.857143	249	1	3	6
2008-03-01	0.480556	negative	-0.297222		2014-05-29	0	0	0	0	0		210.24	0	124.693	358.307	0.5	0.5	249	0	2	0
2018-11-01	0.541667	negative	-0.295833		2014-05-30	0	1	0	0	1		207.77	-2.47	124.693	359.307	0	1	250	1	3	1
2018-12-08	0.541667	negative	-0.291667		2014-05-31	0	1	0	0	1		207.77	0	124.693	360.307	0	1	251	1	3	1
2018-08-29	0.541667	negative	-0.291667		2014-06-01	0	0	0	0	0		207.77	0	125.193	360.807	0.5	0.5	251	0	2	0
2018-03-11	0.541667	negative	-0.291667		2014-06-02	0	0	0	0	0		204.7	-3.07001	125.693	361.307	0.5	0.5	251	0	2	0
2017-12-15	0.541667	negative	-0.291667		2014-06-03	0.0333333	5	1	0	4		204.94	0.240005	125.893	362.107	0.2	0.8	252	1	3	4
2017-07-07	0.541667	negative	-0.291667		2014-06-04	0.133333	3	1	0	2		203.99	-0.949997	126.226	362.774	0.333333	0.666667	253	1	3	2
2016-07-20	0.541667	negative	-0.291667		2014-06-05	0.25	4	0	0	4		206.9	2.90999	126.226	363.774	0	1	254	1	3	4
2016-07-12	0.541667	negative	-0.291667		2014-06-06	0.05	1	0	0	1		208.17	1.27	126.226	364.774	0	1	255	1	3	1
2016-03-01	0.541667	negative	-0.291667		2014-06-07	0.686364	2	0	0	2		208.17	0	126.226	365.774	0	1	256	1	3	2
2014-07-08	0.541667	negative	-0.291667		2014-06-08	0	1	0	0	1		208.17	0	126.226	366.774	0	1	257	1	3	1
2018-09-07	0.833333	negative	-0.287879		2014-06-09	0	1	0	0	1		205.31	-2.86	126.226	367.774	0	1	258	1	3	1
2018-08-01	0.6125	negative	-0.2875		2014-06-10	0.4	1	0	0	1		202.3	-3.01	126.226	368.774	0	1	259	1	3	1
2018-06-22	0.175	negative	-0.2875		2014-06-11	0	0	0	0	0		204.47	2.17	126.726	369.274	0.5	0.5	259	0	2	0
2015-03-29	0.451852	negative	-0.285185		2014-06-12	1.41667	9	0	0	9		203.52	-0.949997	126.726	370.274	0	1	260	1	3	9
2010-03-01	0.5	negative	-0.283333		2014-06-13	0.00416667	1	0	0	1		206.42	2.89999	126.726	371.274	0	1	261	1	3	1
2013-02-01	0.441667	negative	-0.283333		2014-06-14	0.25	2	0	0	2		206.42	0	126.726	372.274	0	1	262	1	3	2
2018-09-07	0.61875	negative	-0.28125		2014-06-15	1.65	3	0	0	3		206.42	0	126.726	373.274	0	1	263	1	3	3
2014-05-20	0.59375	negative	-0.28125		2014-06-16	0.434091	9	0	0	9		224.61	18.19	126.726	374.274	0	1	264	1	3	9
2014-12-12	0.494444	negative	-0.277778		2014-06-17	0.870833	12	1	0	11		231.67	7.06	126.809	375.191	0.0833333	0.916667	265	1	3	11
2014-12-05	0.444444	negative	-0.277778		2014-06-18	0.4	1	0	0	1		227.12	-4.55	126.809	376.191	0	1	266	1	3	1
2018-11-26	0.625	negative	-0.275		2014-06-19	-0.75	2	1	0	1		227.79	0.669998	127.309	376.691	0.5	0.5	265	-1	1	1
2018-11-13	0.725	negative	-0.275		2014-06-20	0.25	1	0	0	1		229.59	1.8	127.309	377.691	0	1	266	1	3	1
2018-08-18	0.35	negative	-0.275		2014-06-21	0	1	0	0	1		229.59	0	127.309	378.691	0	1	267	1	3	1
2018-07-12	0.825	negative	-0.275		2014-06-22	0	2	0	0	2		229.59	0	127.309	379.691	0	1	268	1	3	2
2017-06-26	0.75	negative	-0.275		2014-06-23	0.1	5	0	0	5		237.22	7.63	127.309	380.691	0	1	269	1	3	5
2013-12-09	0.8	negative	-0.275		2014-06-24	0.1	1	0	0	1		232.5	-4.72	127.309	381.691	0	1	270	1	3	1
2018-06-18	0.678095	negative	-0.272857		2014-06-25	0	0	0	0	0		236.89	4.39	127.809	382.191	0.5	0.5	270	0	2	0
2018-05-23	0.338889	negative	-0.272222		2014-06-26	0	1	0	0	1		235.6	-1.28999	127.809	383.191	0	1	271	1	3	1
2018-06-13	0.703571	negative	-0.271429		2014-06-27	0.5	1	0	0	1		239.06	3.45999	127.809	384.191	0	1	272	1	3	1
2017-11-10	0.538095	negative	-0.271429		2014-06-28	0	0	0	0	0		239.06	0	128.309	384.691	0.5	0.5	272	0	2	0
/04/3	0.576431	negative	-0.270034		2014-06-29	0	0	0	0	0		239.06	0	128.809	385.191	0.5	0.5	272	0	2	0
2018-09-29	0.703472	negative	-0.266898		2014-06-30	0.554167	5	1	0	4		240.06	1	129.009	385.991	0.2	0.8	273	1	3	4
2002-03-01	0.566667	negative	-0.266667		2014-07-01	-0.65	2	1	0	1		239.72	-0.339997	129.509	386.491	0.5	0.5	272	-1	1	1
2007-02-01	0.55	negative	-0.266667		2014-07-02	0	0	0	0	0		229.43	-10.29	130.009	386.991	0.5	0.5	272	0	2	0
2018-10-25	0.4	negative	-0.266667		2014-07-03	0	0	0	0	0		229.25	-0.179993	130.509	387.491	0.5	0.5	272	0	2	0
2018-08-30	0.6125	negative	-0.266667		2014-07-04	0	0	0	0	0		229.25	0	131.009	387.991	0.5	0.5	272	0	2	0
2018-08-13	0.4	negative	-0.266667		2014-07-05	0	0	0	0	0		229.25	0	131.509	388.491	0.5	0.5	272	0	2	0
2018-04-19	0.616667	negative	-0.266667		2014-07-06	0.35	1	0	0	1		229.25	0	131.509	389.491	0	1	273	1	3	1
2017-05-12	0.866667	negative	-0.266667		2014-07-07	-0.25	3	1	0	2		222.66	-6.59	131.843	390.157	0.333333	0.666667	274	1	3	2
2017-04-27	0.666667	negative	-0.266667		2014-07-08	-0.769444	6	3	0	3		219.07	-3.59	132.343	390.657	0.5	0.5	273	-1	1	3
2018-11-17	0.8	negative	-0.2625		2014-07-09	0.405556	2	0	0	2		223.06	3.98999	132.343	391.657	0	1	274	1	3	2
2017-10-25	0.5375	negative	-0.2625		2014-07-10	0.3	5	0	0	5		219.46	-3.59999	132.343	392.657	0	1	275	1	3	5
2018-08-23	0.575	negative	-0.2625		2014-07-11	0	0	0	0	0		218.13	-1.33	132.843	393.157	0.5	0.5	275	0	2	0
2018-07-17	0.6	negative	-0.26		2014-07-12	0.205556	1	0	0	1		218.13	0	132.843	394.157	0	1	276	1	3	1
2018-04-26	0.766667	negative	-0.26		2014-07-13	0	0	0	0	0		218.13	0	133.343	394.657	0.5	0.5	276	0	2	0
2018-10-17	0.6625	negative	-0.258984		2014-07-14	0	0	0	0	0		226.7	8.56999	133.843	395.157	0.5	0.5	276	0	2	0
2019-03-01	0.791667	negative	-0.258333		2014-07-15	0	0	0	0	0		219.58	-7.11999	134.343	395.657	0.5	0.5	276	0	2	0
/04/30	0.516667	negative	-0.258333		2014-07-16	0	0	0	0	0		217.16	-2.42	134.843	396.157	0.5	0.5	276	0	2	0
2018-05-31	0.550794	negative	-0.257937		2014-07-17	0	0	0	0	0		215.4	-1.76001	135.343	396.657	0.5	0.5	276	0	2	0
2017-11-17	0.618182	negative	-0.254545		2014-07-18	0	0	0	0	0		220.02	4.62001	135.843	397.157	0.5	0.5	276	0	2	0
2018-12-04	0.470833	negative	-0.252865		2014-07-19	0	0	0	0	0		220.02	0	136.343	397.657	0.5	0.5	276	0	2	0
2017-05-22	0.444444	negative	-0.252778		2014-07-20	0	0	0	0	0		220.02	0	136.843	398.157	0.5	0.5	276	0	2	0
2014-05-08	0.32963	negative	-0.251852		2014-07-21	0	2	0	0	2		220.54	0.519989	136.843	399.157	0	1	277	1	3	2
/04/29	0.75	negative	-0.25		2014-07-22	0.6	1	0	0	1		219.58	-0.959991	136.843	400.157	0	1	278	1	3	1
/04/26	0.785714	negative	-0.25		2014-07-23	0	0	0	0	0		222.49	2.91	137.343	400.657	0.5	0.5	278	0	2	0
/04/24	0.4	negative	-0.25		2014-07-24	0	0	0	0	0		223.54	1.04999	137.843	401.157	0.5	0.5	278	0	2	0
2008-03-01	0.625	negative	-0.25		2014-07-25	0	1	0	0	1		223.57	0.030014	137.843	402.157	0	1	279	1	3	1
2013-02-01	0.25	negative	-0.25		2014-07-26	0	0	0	0	0		223.57	0	138.343	402.657	0.5	0.5	279	0	2	0
2018-12-23	0.7	negative	-0.25		2014-07-27	0.4	1	0	0	1		223.57	0	138.343	403.657	0	1	280	1	3	1
2018-12-07	0.3	negative	-0.25		2014-07-28	0.9	5	1	0	4		224.82	1.25	138.543	404.457	0.2	0.8	281	1	3	4
2018-12-06	0.55	negative	-0.25		2014-07-29	0	0	0	0	0		225.01	0.189988	139.043	404.957	0.5	0.5	281	0	2	0
2018-11-03	0.666667	negative	-0.25		2014-07-30	-0.655556	5	3	0	2		228.92	3.91	139.643	405.357	0.6	0.4	280	-1	1	3
2018-10-24	0.25	negative	-0.25		2014-07-31	0.032197	18	1	0	17		223.3	-5.61999	139.698	406.302	0.0555556	0.944444	281	1	3	17
2018-10-01	0.5	negative	-0.25		2014-08-01	0	3	0	0	3		233.27	9.97	139.698	407.302	0	1	282	1	3	3
2018-09-30	0.25	negative	-0.25		2014-08-02	0.45	1	0	0	1		233.27	0	139.698	408.302	0	1	283	1	3	1
2018-09-20	0.25	negative	-0.25		2014-08-03	0.604861	2	0	0	2		233.27	0	139.698	409.302	0	1	284	1	3	2
2018-09-17	0.888889	negative	-0.25		2014-08-04	0	0	0	0	0		238.52	5.25	140.198	409.802	0.5	0.5	284	0	2	0
2018-09-14	0.275	negative	-0.25		2014-08-05	-0.205556	2	1	0	1		238.49	-0.029999	140.698	410.302	0.5	0.5	283	-1	1	1
2018-09-09	0.25	negative	-0.25		2014-08-06	0	1	0	0	1		248.93	10.44	140.698	411.302	0	1	284	1	3	1
2018-09-05	0.533333	negative	-0.25		2014-08-07	1.51667	6	0	0	6		252.39	3.46001	140.698	412.302	0	1	285	1	3	6
2018-08-27	0.65625	negative	-0.25		2014-08-08	0	3	0	0	3		248.13	-4.25999	140.698	413.302	0	1	286	1	3	3
2018-08-24	0.483333	negative	-0.25		2014-08-09	0	0	0	0	0		248.13	0	141.198	413.802	0.5	0.5	286	0	2	0
2018-08-23	0.4	negative	-0.25		2014-08-10	0	1	0	0	1		248.13	0	141.198	414.802	0	1	287	1	3	1
2018-08-13	0.533333	negative	-0.25		2014-08-11	1.23879	7	1	0	6		259.32	11.19	141.341	415.659	0.142857	0.857143	288	1	3	6
2018-08-08	0.283333	negative	-0.25		2014-08-12	0	1	0	0	1		259.96	0.639984	141.341	416.659	0	1	289	1	3	1
2018-08-06	0.8	negative	-0.25		2014-08-13	0	0	0	0	0		260.31	0.350007	141.841	417.159	0.5	0.5	289	0	2	0
2018-08-01	0.5	negative	-0.25		2014-08-14	0.2	2	0	0	2		261.38	1.07001	141.841	418.159	0	1	290	1	3	2
2018-07-12	0.55	negative	-0.25		2014-08-15	0.183333	3	1	0	2		262.01	0.630005	142.175	418.825	0.333333	0.666667	291	1	3	2
2018-07-05	0.55	negative	-0.25		2014-08-16	0.3	2	0	0	2		262.01	0	142.175	419.825	0	1	292	1	3	2
2018-06-18	0.35	negative	-0.25		2014-08-17	0	0	0	0	0		262.01	0	142.675	420.325	0.5	0.5	292	0	2	0
2018-05-23	1	negative	-0.25		2014-08-18	0.55	4	0	0	4		259.94	-2.07001	142.675	421.325	0	1	293	1	3	4
2018-05-10	0.35	negative	-0.25		2014-08-19	-0.0636364	2	1	0	1		256.76	-3.17999	143.175	421.825	0.5	0.5	292	-1	1	1
2018-05-07	0.95	negative	-0.25		2014-08-20	0	2	0	0	2		255.71	-1.05	143.175	422.825	0	1	293	1	3	2
2018-04-30	0.25	negative	-0.25		2014-08-21	0.186364	4	1	0	3		254.34	-1.37001	143.425	423.575	0.25	0.75	294	1	3	3
2017-10-10	0.25	negative	-0.25		2014-08-22	0	0	0	0	0		256.78	2.44	143.925	424.075	0.5	0.5	294	0	2	0
2017-10-03	0.5	negative	-0.25		2014-08-23	0	0	0	0	0		256.78	0	144.425	424.575	0.5	0.5	294	0	2	0
2017-09-27	0.6	negative	-0.25		2014-08-24	0	0	0	0	0		256.78	0	144.925	425.075	0.5	0.5	294	0	2	0
2017-08-25	0.516667	negative	-0.25		2014-08-25	0.075	1	0	0	1		262.55	5.76999	144.925	426.075	0	1	295	1	3	1
2017-07-05	0.5	negative	-0.25		2014-08-26	0	0	0	0	0		261.74	-0.809998	145.425	426.575	0.5	0.5	295	0	2	0
2017-06-28	0.5	negative	-0.25		2014-08-27	0	0	0	0	0		263.25	1.51001	145.925	427.075	0.5	0.5	295	0	2	0
2017-06-20	0.95	negative	-0.25		2014-08-28	0.16	2	0	0	2		263.86	0.609985	145.925	428.075	0	1	296	1	3	2
2017-06-08	0.95	negative	-0.25		2014-08-29	1.16	6	0	0	6		269.7	5.84003	145.925	429.075	0	1	297	1	3	6
2017-06-06	0.625	negative	-0.25		2014-08-30	0.16	2	0	0	2		269.7	0	145.925	430.075	0	1	298	1	3	2
2017-04-21	0.3	negative	-0.25		2014-08-31	0.55	1	0	0	1		269.7	0	145.925	431.075	0	1	299	1	3	1
2017-04-04	1	negative	-0.25		2014-09-01	-0.25	3	1	0	2		269.7	0	146.258	431.742	0.333333	0.666667	300	1	3	2
2017-02-21	0.35	negative	-0.25		2014-09-02	0.674848	8	0	0	8		284.12	14.42	146.258	432.742	0	1	301	1	3	8
2016-07-05	0.25	negative	-0.25		2014-09-03	1.4914	4	0	0	4		281.19	-2.92999	146.258	433.742	0	1	302	1	3	4
2016-06-21	0.75	negative	-0.25		2014-09-04	0.344762	9	1	0	8		286.04	4.85001	146.369	434.631	0.111111	0.888889	303	1	3	8
2016-04-04	0.25	negative	-0.25		2014-09-05	0.914206	5	1	0	4		277.39	-8.64999	146.569	435.431	0.2	0.8	304	1	3	4
2016-04-01	0.45	negative	-0.25		2014-09-06	0	0	0	0	0		277.39	0	147.069	435.931	0.5	0.5	304	0	2	0
2016-02-10	0.25	negative	-0.25		2014-09-07	0.761364	2	0	0	2		277.39	0	147.069	436.931	0	1	305	1	3	2
2016-01-14	0.25	negative	-0.25		2014-09-08	0.05	3	0	0	3		282.11	4.71997	147.069	437.931	0	1	306	1	3	3
2015-10-01	0.55	negative	-0.25		2014-09-09	0	1	0	0	1		278.48	-3.62997	147.069	438.931	0	1	307	1	3	1
2015-09-30	0.55	negative	-0.25		2014-09-10	-0.625	1	1	0	0		281.1	2.62	148.069	438.931	1	0	306	-1	1	1
2015-05-06	0.25	negative	-0.25		2014-09-11	0.75	3	1	0	2		280.31	-0.790008	148.402	439.598	0.333333	0.666667	307	1	3	2
2015-04-10	0.25	negative	-0.25		2014-09-12	0	5	0	0	5		279.2	-1.10999	148.402	440.598	0	1	308	1	3	5
2015-03-28	0.8	negative	-0.25		2014-09-13	0	0	0	0	0		279.2	0	148.902	441.098	0.5	0.5	308	0	2	0
2015-01-14	0.25	negative	-0.25		2014-09-14	0	0	0	0	0		279.2	0	149.402	441.598	0.5	0.5	308	0	2	0
2014-12-12	0.75	negative	-0.25		2014-09-15	1.12488	16	4	0	12		253.86	-25.34	149.652	442.348	0.25	0.75	309	1	3	12
2014-09-01	0.4	negative	-0.25		2014-09-16	1.30833	5	1	0	4		260.74	6.87999	149.852	443.148	0.2	0.8	310	1	3	4
2014-08-05	0.55	negative	-0.25		2014-09-17	0.492857	2	0	0	2		261.38	0.640015	149.852	444.148	0	1	311	1	3	2
2014-07-07	0.4375	negative	-0.25		2014-09-18	0.3	1	0	0	1		263.82	2.44	149.852	445.148	0	1	312	1	3	1
2014-01-27	0.4	negative	-0.25		2014-09-19	0.9	2	0	0	2		259.32	-4.5	149.852	446.148	0	1	313	1	3	2
2013-11-07	0.85	negative	-0.25		2014-09-20	0	1	0	0	1		259.32	0	149.852	447.148	0	1	314	1	3	1
2013-10-23	0.15	negative	-0.25		2014-09-21	0	0	0	0	0		259.32	0	150.352	447.648	0.5	0.5	314	0	2	0
2013-08-29	0.75	negative	-0.25		2014-09-22	0.6	2	0	0	2		250.03	-9.29001	150.352	448.648	0	1	315	1	3	2
2018-09-28	0.483333	negative	-0.25		2014-09-23	0.769697	3	0	0	3		250.41	0.380005	150.352	449.648	0	1	316	1	3	3
2018-08-13	0.433333	negative	-0.25		2014-09-24	0.093254	3	1	0	2		252.14	1.73	150.686	450.314	0.333333	0.666667	317	1	3	2
2018-04-13	0.610714	negative	-0.246429		2014-09-25	0.0666667	3	0	0	3		246.95	-5.19	150.686	451.314	0	1	318	1	3	3
2018-10-05	0.716667	negative	-0.244444		2014-09-26	0	0	0	0	0		246.6	-0.349991	151.186	451.814	0.5	0.5	318	0	2	0
2016-07-03	0.477778	negative	-0.244444		2014-09-27	0	1	0	0	1		246.6	0	151.186	452.814	0	1	319	1	3	1
2017-10-08	0.588889	negative	-0.244444		2014-09-28	0	1	0	0	1		246.6	0	151.186	453.814	0	1	320	1	3	1
2018-08-06	0.55	negative	-0.24375		2014-09-29	0.46875	4	1	0	3		245.26	-1.34001	151.436	454.564	0.25	0.75	321	1	3	3
2011-02-01	0.707143	negative	-0.242857		2014-09-30	0	0	0	0	0		242.68	-2.58	151.936	455.064	0.5	0.5	321	0	2	0
2016-01-15	0.314815	negative	-0.242593		2014-10-01	0.266667	1	0	0	1		240.24	-2.43999	151.936	456.064	0	1	322	1	3	1
2018-08-08	0.522222	negative	-0.240278		2014-10-02	0.25	8	0	0	8		251.42	11.18	151.936	457.064	0	1	323	1	3	8
2018-06-28	0.51	negative	-0.24		2014-10-03	0.25	5	0	0	5		255.21	3.79001	151.936	458.064	0	1	324	1	3	5
2018-12-13	0.466667	negative	-0.238889		2014-10-04	0	1	0	0	1		255.21	0	151.936	459.064	0	1	325	1	3	1
2018-01-29	0.778571	negative	-0.238095		2014-10-05	0.608333	4	0	0	4		255.21	0	151.936	460.064	0	1	326	1	3	4
2018-08-17	0.583333	negative	-0.2375		2014-10-06	0.35625	2	0	0	2		260.62	5.40999	151.936	461.064	0	1	327	1	3	2
2018-05-04	0.4	negative	-0.2375		2014-10-07	-0.426667	5	2	0	3		259.57	-1.04999	152.336	461.664	0.4	0.6	328	1	3	3
2017-11-20	0.529167	negative	-0.2375		2014-10-08	-0.280556	5	2	0	3		259.28	-0.290008	152.736	462.264	0.4	0.6	329	1	3	3
2018-12-14	0.4	negative	-0.235		2014-10-09	0.822727	10	0	0	10		257.01	-2.26999	152.736	463.264	0	1	330	1	3	10
2013-07-26	0.466667	negative	-0.233333		2014-10-10	0.429894	9	2	0	7		236.91	-20.1	152.958	464.042	0.222222	0.777778	331	1	3	7
2018-10-23	0.491667	negative	-0.233333		2014-10-11	0.136364	2	0	0	2		236.91	0	152.958	465.042	0	1	332	1	3	2
2013-02-20	0.383333	negative	-0.233333		2014-10-12	-0.4	1	1	0	0		236.91	0	153.958	465.042	1	0	331	-1	1	1
2018-08-08	0.95	negative	-0.233333		2014-10-13	0.396296	5	0	0	5		224.59	-12.32	153.958	466.042	0	1	332	1	3	5
2017-10-27	0.733333	negative	-0.233333		2014-10-14	0	0	0	0	0		227.06	2.47	154.458	466.542	0.5	0.5	332	0	2	0
2016-05-18	0.283333	negative	-0.233333		2014-10-15	0	1	0	0	1		229.7	2.64	154.458	467.542	0	1	333	1	3	1
2018-06-13	0.405556	negative	-0.233333		2014-10-16	0	0	0	0	0		226.35	-3.34999	154.958	468.042	0.5	0.5	333	0	2	0
2018-11-27	0.677273	negative	-0.231818		2014-10-17	0	1	0	0	1		227.48	1.12999	154.958	469.042	0	1	334	1	3	1
2018-08-16	0.457792	negative	-0.230519		2014-10-18	0	1	0	0	1		227.48	0	154.958	470.042	0	1	335	1	3	1
2015-01-11	0.344444	negative	-0.227778		2014-10-19	0	0	0	0	0		227.48	0	155.458	470.542	0.5	0.5	335	0	2	0
2007-03-01	0.720833	negative	-0.227083		2014-10-20	0	1	0	0	1		230.47	2.99	155.458	471.542	0	1	336	1	3	1
2008-02-01	0.366667	negative	-0.225		2014-10-21	-0.155556	3	1	0	2		235.34	4.87	155.791	472.209	0.333333	0.666667	337	1	3	2
2018-10-26	0.725	negative	-0.225		2014-10-22	0.394444	2	1	0	1		231.1	-4.23999	156.291	472.709	0.5	0.5	336	-1	1	1
/04/8	0.575	negative	-0.225		2014-10-23	0	0	0	0	0		235.29	4.18999	156.791	473.209	0.5	0.5	336	0	2	0
2018-11-08	0.275	negative	-0.225		2014-10-24	-0.9	1	1	0	0		235.24	-0.049988	157.791	473.209	1	0	335	-1	1	1
2018-09-14	0.175	negative	-0.225		2014-10-25	0	0	0	0	0		235.24	0	158.291	473.709	0.5	0.5	335	0	2	0
2018-08-28	0.175	negative	-0.225		2014-10-26	-0.05	1	1	0	0		235.24	0	159.291	473.709	1	0	334	-1	1	1
2018-08-27	0.258333	negative	-0.225		2014-10-27	0.819697	7	0	0	7		221.67	-13.57	159.291	474.709	0	1	335	1	3	7
2013-05-14	0.15	negative	-0.225		2014-10-28	-0.145833	2	1	0	1		242.77	21.1	159.791	475.209	0.5	0.5	334	-1	1	1
2018-08-24	0.783333	negative	-0.225		2014-10-29	0.285714	1	0	0	1		238.1	-4.67	159.791	476.209	0	1	335	1	3	1
2017-11-19	0.566667	negative	-0.225		2014-10-30	-0.2	1	1	0	0		238.66	0.559998	160.791	476.209	1	0	334	-1	1	1
2018-03-27	0.415278	negative	-0.223611		2014-10-31	0	0	0	0	0		241.7	3.03999	161.291	476.709	0.5	0.5	334	0	2	0
2015-07-21	0.415278	negative	-0.223611		2014-11-01	0	0	0	0	0		241.7	0	161.791	477.209	0.5	0.5	334	0	2	0
2018-04-13	0.720671	negative	-0.223232		2014-11-02	0	0	0	0	0		241.7	0	162.291	477.709	0.5	0.5	334	0	2	0
/04/16	0.49381	negative	-0.222857		2014-11-03	0.064899	1	0	0	1		242.59	0.889999	162.291	478.709	0	1	335	1	3	1
/04/10	0.655556	negative	-0.222222		2014-11-04	0.5	5	0	0	5		238.93	-3.66	162.291	479.709	0	1	336	1	3	5
2018-12-13	0.538889	negative	-0.222222		2014-11-05	0.553463	19	4	0	15		230.97	-7.95999	162.502	480.498	0.210526	0.789474	337	1	3	15
2018-08-23	0.655556	negative	-0.222222		2014-11-06	-0.0125	6	1	0	5		241.22	10.25	162.668	481.332	0.166667	0.833333	338	1	3	5
2018-08-14	0.6	negative	-0.221212		2014-11-07	0.256818	2	0	0	2		240.2	-1.02	162.668	482.332	0	1	339	1	3	2
2018-06-19	0.568056	negative	-0.220833		2014-11-08	0	0	0	0	0		240.2	0	163.168	482.832	0.5	0.5	339	0	2	0
2016-07-11	0.714286	negative	-0.220238		2014-11-09	-0.625	1	1	0	0		240.2	0	164.168	482.832	1	0	338	-1	1	1
/04/20	0.75	negative	-0.21875		2014-11-10	0	0	0	0	0		241.93	1.73	164.668	483.332	0.5	0.5	338	0	2	0
/04/24	0.451852	negative	-0.218519		2014-11-11	0.8	2	0	0	2		251.08	9.15001	164.668	484.332	0	1	339	1	3	2
2018-07-16	0.385185	negative	-0.218519		2014-11-12	0	0	0	0	0		249.1	-1.98	165.168	484.832	0.5	0.5	339	0	2	0
2018-04-22	0.577381	negative	-0.217063		2014-11-13	0.5625	3	0	0	3		251.7	2.59999	165.168	485.832	0	1	340	1	3	3
2007-03-01	0.366667	negative	-0.216667		2014-11-14	0.25	2	0	0	2		258.68	6.98	165.168	486.832	0	1	341	1	3	2
2018-09-20	0.75	negative	-0.216667		2014-11-15	0	0	0	0	0		258.68	0	165.668	487.332	0.5	0.5	341	0	2	0
2018-09-10	0.316667	negative	-0.216667		2014-11-16	0	0	0	0	0		258.68	0	166.168	487.832	0.5	0.5	341	0	2	0
2018-08-17	0.366667	negative	-0.216667		2014-11-17	0	4	0	0	4		253.98	-4.7	166.168	488.832	0	1	342	1	3	4
2018-07-25	0.633333	negative	-0.216667		2014-11-18	-0.00666667	6	2	0	4		257.7	3.72002	166.502	489.498	0.333333	0.666667	343	1	3	4
2016-09-16	0.633333	negative	-0.216667		2014-11-19	-0.2	4	1	0	3		247.74	-9.96001	166.752	490.248	0.25	0.75	344	1	3	3
2016-10-03	0.2625	negative	-0.2125		2014-11-20	0	1	0	0	1		248.71	0.970002	166.752	491.248	0	1	345	1	3	1
2018-08-09	0.616667	negative	-0.2125		2014-11-21	-0.102222	3	1	0	2		242.78	-5.93001	167.085	491.915	0.333333	0.666667	346	1	3	2
2017-10-27	0.666667	negative	-0.2125		2014-11-22	0	1	0	0	1		242.78	0	167.085	492.915	0	1	347	1	3	1
2018-09-09	0.655556	negative	-0.211111		2014-11-23	0	2	0	0	2		242.78	0	167.085	493.915	0	1	348	1	3	2
/04/22	0.588889	negative	-0.211111		2014-11-24	0.968182	5	1	0	4		246.72	3.94	167.285	494.715	0.2	0.8	349	1	3	4
2018-09-26	0.7875	negative	-0.210938		2014-11-25	0	0	0	0	0		248.09	1.37	167.785	495.215	0.5	0.5	349	0	2	0
2018-06-22	0.671875	negative	-0.210938		2014-11-26	-0.5	1	1	0	0		248.44	0.350006	168.785	495.215	1	0	348	-1	1	1
2018-06-11	0.355	negative	-0.21		2014-11-27	0	1	0	0	1		248.44	0	168.785	496.215	0	1	349	1	3	1
2013-07-16	0.730952	negative	-0.209524		2014-11-28	0.121886	4	1	0	3		244.52	-3.92	169.035	496.965	0.25	0.75	350	1	3	3
2018-08-29	0.7125	negative	-0.208929		2014-11-29	-0.5	1	1	0	0		244.52	0	170.035	496.965	1	0	349	-1	1	1
2018-07-18	0.575	negative	-0.208333		2014-11-30	0	1	0	0	1		244.52	0	170.035	497.965	0	1	350	1	3	1
2002-02-01	0.475	negative	-0.208333		2014-12-01	0	1	0	0	1		231.64	-12.88	170.035	498.965	0	1	351	1	3	1
2018-08-24	0.458333	negative	-0.208333		2014-12-02	0	1	0	0	1		231.43	-0.210006	170.035	499.965	0	1	352	1	3	1
2014-09-05	0.2	negative	-0.208333		2014-12-03	0.606667	4	0	0	4		229.3	-2.12999	170.035	500.965	0	1	353	1	3	4
/04/30	0.0666667	negative	-0.208333		2014-12-04	0.526667	3	1	0	2		228.28	-1.02	170.368	501.632	0.333333	0.666667	354	1	3	2
2011-02-01	0.55	negative	-0.208333		2014-12-05	-0.183333	4	2	0	2		223.71	-4.56999	170.868	502.132	0.5	0.5	353	-1	1	2
2013-10-23	0.166667	negative	-0.208333		2014-12-06	0	0	0	0	0		223.71	0	171.368	502.632	0.5	0.5	353	0	2	0
2015-07-02	0.478571	negative	-0.207143		2014-12-07	0	3	0	0	3		223.71	0	171.368	503.632	0	1	354	1	3	3
2018-04-23	0.59596	negative	-0.204545		2014-12-08	1.20333	7	0	0	7		214.36	-9.35001	171.368	504.632	0	1	355	1	3	7
2018-10-07	0.154167	negative	-0.204167		2014-12-09	0.247222	5	1	0	4		216.89	2.53	171.568	505.432	0.2	0.8	356	1	3	4
2018-05-23	0.558929	negative	-0.203571		2014-12-10	0	1	0	0	1		209.84	-7.05	171.568	506.432	0	1	357	1	3	1
1931-03-01	0.269444	negative	-0.202778		2014-12-11	0	4	0	0	4		208.88	-0.959991	171.568	507.432	0	1	358	1	3	4
2018-06-20	0.406944	negative	-0.202778		2014-12-12	-0.802778	4	4	0	0		207	-1.88001	172.568	507.432	1	0	357	-1	1	4
2016-02-01	0.570909	negative	-0.202727		2014-12-13	0.2	1	0	0	1		207	0	172.568	508.432	0	1	358	1	3	1
2018-07-24	0.3975	negative	-0.2025		2014-12-14	0	1	0	0	1		207	0	172.568	509.432	0	1	359	1	3	1
2013-08-05	0.607778	negative	-0.201111		2014-12-15	0	0	0	0	0		204.04	-2.96001	173.068	509.932	0.5	0.5	359	0	2	0
2018-12-30	0.533333	negative	-0.2		2014-12-16	0	0	0	0	0		197.81	-6.23	173.568	510.432	0.5	0.5	359	0	2	0
2018-08-06	0.533333	negative	-0.2		2014-12-17	0	2	0	0	2		205.82	8.01001	173.568	511.432	0	1	360	1	3	2
2016-04-04	0.333333	negative	-0.2		2014-12-18	-0.154167	1	1	0	0		218.26	12.44	174.568	511.432	1	0	359	-1	1	1
2015-08-20	0.3	negative	-0.2		2014-12-19	0	2	0	0	2		219.29	1.03	174.568	512.432	0	1	360	1	3	2
/04/19	0.3	negative	-0.2		2014-12-20	0.0681818	1	0	0	1		219.29	0	174.568	513.432	0	1	361	1	3	1
/04/12	0.2	negative	-0.2		2014-12-21	0	0	0	0	0		219.29	0	175.068	513.932	0.5	0.5	361	0	2	0
/04/8	0.2	negative	-0.2		2014-12-22	0	0	0	0	0		222.6	3.31001	175.568	514.432	0.5	0.5	361	0	2	0
2003-03-01	0.6	negative	-0.2		2014-12-23	0.0681818	2	0	0	2		220.97	-1.63001	175.568	515.432	0	1	362	1	3	2
2010-02-01	0.5	negative	-0.2		2014-12-24	0.433333	1	0	0	1		222.26	1.28999	175.568	516.432	0	1	363	1	3	1
2004-02-01	0.4	negative	-0.2		2014-12-25	0	0	0	0	0		222.26	0	176.068	516.932	0.5	0.5	363	0	2	0
2018-12-31	0.1	negative	-0.2		2014-12-26	0.369481	11	1	0	10		227.82	5.56001	176.159	517.841	0.0909091	0.909091	364	1	3	10
2018-12-20	0.1	negative	-0.2		2014-12-27	0.6	1	0	0	1		227.82	0	176.159	518.841	0	1	365	1	3	1
2018-12-04	0	negative	-0.2		2014-12-28	0.5	2	0	0	2		227.82	0	176.159	519.841	0	1	366	1	3	2
2018-12-04	0.6625	negative	-0.2		2014-12-29	0.15	6	2	0	4		225.71	-2.11	176.493	520.507	0.333333	0.666667	367	1	3	4
2018-12-03	0.25	negative	-0.2		2014-12-30	-0.2	2	1	0	1		222.23	-3.48001	176.993	521.007	0.5	0.5	366	-1	1	1
2018-11-02	0.8	negative	-0.2		2014-12-31	4.22386	19	2	0	17		222.41	0.180008	177.098	521.902	0.105263	0.894737	367	1	3	17
2018-10-26	0.8	negative	-0.2		2015-01-01	1.6	4	0	0	4		222.41	0	177.098	522.902	0	1	368	1	3	4
2018-10-26	0.4	negative	-0.2		2015-01-02	1.64861	12	3	0	9		219.31	-3.10001	177.348	523.652	0.25	0.75	369	1	3	9
2018-10-19	0.8	negative	-0.2		2015-01-03	1.2	5	0	0	5		219.31	0	177.348	524.652	0	1	370	1	3	5
2018-10-12	0.5	negative	-0.2		2015-01-04	0	0	0	0	0		219.31	0	177.848	525.152	0.5	0.5	370	0	2	0
2018-10-09	0.4	negative	-0.2		2015-01-05	0.7	2	0	0	2		210.09	-9.22	177.848	526.152	0	1	371	1	3	2
2018-09-27	0.4	negative	-0.2		2015-01-06	0	1	0	0	1		211.28	1.19	177.848	527.152	0	1	372	1	3	1
2018-09-19	0.1	negative	-0.2		2015-01-07	1.0625	3	0	0	3		210.95	-0.330002	177.848	528.152	0	1	373	1	3	3
2018-09-19	0.7	negative	-0.2		2015-01-08	0	1	0	0	1		210.62	-0.330002	177.848	529.152	0	1	374	1	3	1
2018-09-18	0.46	negative	-0.2		2015-01-09	0.0625	1	0	0	1		206.66	-3.95999	177.848	530.152	0	1	375	1	3	1
2018-09-11	0.1	negative	-0.2		2015-01-10	0.15	2	0	0	2		206.66	0	177.848	531.152	0	1	376	1	3	2
2018-09-05	0.35	negative	-0.2		2015-01-11	0.113889	6	1	0	5		206.66	0	178.015	531.985	0.166667	0.833333	377	1	3	5
2018-08-07	0.75	negative	-0.2		2015-01-12	0.05	3	1	0	2		202.21	-4.45	178.348	532.652	0.333333	0.666667	378	1	3	2
2018-08-07	0.8	negative	-0.2		2015-01-13	0	1	0	0	1		204.25	2.03999	178.348	533.652	0	1	379	1	3	1
2018-07-19	0.8	negative	-0.2		2015-01-14	0.125947	14	4	0	10		192.69	-11.56	178.634	534.366	0.285714	0.714286	380	1	3	10
2018-07-14	0.48	negative	-0.2		2015-01-15	0	1	0	0	1		191.87	-0.820007	178.634	535.366	0	1	381	1	3	1
2018-06-26	0.05	negative	-0.2		2015-01-16	0.1	2	0	0	2		193.07	1.20001	178.634	536.366	0	1	382	1	3	2
2018-06-07	0.4	negative	-0.2		2015-01-17	0.204293	2	1	0	1		193.07	0	179.134	536.866	0.5	0.5	381	-1	1	1
2018-05-03	0.95	negative	-0.2		2015-01-18	0	0	0	0	0		193.07	0	179.634	537.366	0.5	0.5	381	0	2	0
2018-04-17	0.4	negative	-0.2		2015-01-19	0	0	0	0	0		193.07	0	180.134	537.866	0.5	0.5	381	0	2	0
2018-04-13	0.3	negative	-0.2		2015-01-20	0	0	0	0	0		191.93	-1.14001	180.634	538.366	0.5	0.5	381	0	2	0
2018-04-02	0.05	negative	-0.2		2015-01-21	0	0	0	0	0		196.57	4.64001	181.134	538.866	0.5	0.5	381	0	2	0
2018-03-23	0.4	negative	-0.2		2015-01-22	0	0	0	0	0		201.62	5.04999	181.634	539.366	0.5	0.5	381	0	2	0
2018-03-21	0.4	negative	-0.2		2015-01-23	0	1	0	0	1		201.29	-0.330002	181.634	540.366	0	1	382	1	3	1
2018-03-14	0.4	negative	-0.2		2015-01-24	0	0	0	0	0		201.29	0	182.134	540.866	0.5	0.5	382	0	2	0
2018-02-27	0.52	negative	-0.2		2015-01-25	0	0	0	0	0		201.29	0	182.634	541.366	0.5	0.5	382	0	2	0
2018-02-14	0.3	negative	-0.2		2015-01-26	0	0	0	0	0		206.55	5.26001	183.134	541.866	0.5	0.5	382	0	2	0
2018-01-11	0.5	negative	-0.2		2015-01-27	0	0	0	0	0		205.98	-0.570007	183.634	542.366	0.5	0.5	382	0	2	0
2017-12-28	0.1	negative	-0.2		2015-01-28	0	0	0	0	0		199.37	-6.61	184.134	542.866	0.5	0.5	382	0	2	0
2017-12-05	0.2	negative	-0.2		2015-01-29	0	0	0	0	0		205.2	5.83	184.634	543.366	0.5	0.5	382	0	2	0
2017-11-14	0.05	negative	-0.2		2015-01-30	0	0	0	0	0		203.6	-1.59999	185.134	543.866	0.5	0.5	382	0	2	0
2017-11-03	0.4	negative	-0.2		2015-01-31	0	0	0	0	0		203.6	0	185.634	544.366	0.5	0.5	382	0	2	0
2017-11-03	0.4	negative	-0.2		2015-02-01	0.325	2	0	0	2		203.6	0	185.634	545.366	0	1	383	1	3	2
2017-10-06	0.1	negative	-0.2		2015-02-02	0	0	0	0	0		210.94	7.34	186.134	545.866	0.5	0.5	383	0	2	0
2017-09-19	0.5	negative	-0.2		2015-02-03	0.113636	1	0	0	1		218.36	7.42	186.134	546.866	0	1	384	1	3	1
2017-07-17	0.1	negative	-0.2		2015-02-04	0	0	0	0	0		218.55	0.190002	186.634	547.366	0.5	0.5	384	0	2	0
2017-05-30	0.1	negative	-0.2		2015-02-05	0	0	0	0	0		220.99	2.44	187.134	547.866	0.5	0.5	384	0	2	0
2017-05-01	0.1	negative	-0.2		2015-02-06	0.625	4	0	0	4		217.36	-3.63	187.134	548.866	0	1	385	1	3	4
2017-03-05	0.3	negative	-0.2		2015-02-07	0	2	0	0	2		217.36	0	187.134	549.866	0	1	386	1	3	2
2017-02-17	0.05	negative	-0.2		2015-02-08	0.136364	8	0	0	8		217.36	0	187.134	550.866	0	1	387	1	3	8
2016-11-29	0.5	negative	-0.2		2015-02-09	-0.05	4	1	0	3		217.48	0.119995	187.384	551.616	0.25	0.75	388	1	3	3
2016-11-04	0.275	negative	-0.2		2015-02-10	0.825	4	0	0	4		216.29	-1.19	187.384	552.616	0	1	389	1	3	4
2016-09-15	0.1	negative	-0.2		2015-02-11	0.742614	21	3	0	18		212.8	-3.48999	187.526	553.474	0.142857	0.857143	390	1	3	18
2016-09-07	0.1	negative	-0.2		2015-02-12	1.84028	15	5	0	10		202.88	-9.92	187.86	554.14	0.333333	0.666667	391	1	3	10
2016-09-06	0.6	negative	-0.2		2015-02-13	0	0	0	0	0		203.77	0.889999	188.36	554.64	0.5	0.5	391	0	2	0
2016-07-20	0.1	negative	-0.2		2015-02-14	0	0	0	0	0		203.77	0	188.86	555.14	0.5	0.5	391	0	2	0
2016-06-29	0.55	negative	-0.2		2015-02-15	0	0	0	0	0		203.77	0	189.36	555.64	0.5	0.5	391	0	2	0
2016-06-22	0.6	negative	-0.2		2015-02-16	0	1	0	0	1		203.77	0	189.36	556.64	0	1	392	1	3	1
2016-04-02	0.275	negative	-0.2		2015-02-17	0.75	5	0	0	5		204.35	0.580002	189.36	557.64	0	1	393	1	3	5
2016-03-30	0.25	negative	-0.2		2015-02-18	0	3	0	0	3		204.46	0.110001	189.36	558.64	0	1	394	1	3	3
2016-03-18	0.7	negative	-0.2		2015-02-19	0.506061	7	1	0	6		211.71	7.25	189.503	559.497	0.142857	0.857143	395	1	3	6
2016-02-01	0.1	negative	-0.2		2015-02-20	-0.4	2	1	0	1		217.11	5.39999	190.003	559.997	0.5	0.5	394	-1	1	1
2015-08-21	0.4	negative	-0.2		2015-02-21	0	2	0	0	2		217.11	0	190.003	560.997	0	1	395	1	3	2
2015-08-05	0.1	negative	-0.2		2015-02-22	0	0	0	0	0		217.11	0	190.503	561.497	0.5	0.5	395	0	2	0
2015-04-30	0.05	negative	-0.2		2015-02-23	0.285714	1	0	0	1		207.34	-9.77	190.503	562.497	0	1	396	1	3	1
2015-04-06	0.2	negative	-0.2		2015-02-24	0.5	1	0	0	1		204.11	-3.23	190.503	563.497	0	1	397	1	3	1
2014-12-29	0.3	negative	-0.2		2015-02-25	0	0	0	0	0		203.76	-0.350006	191.003	563.997	0.5	0.5	397	0	2	0
2014-12-30	0.3	negative	-0.2		2015-02-26	-0.15	6	1	0	5		207.19	3.43001	191.169	564.831	0.166667	0.833333	398	1	3	5
2014-11-18	0.05	negative	-0.2		2015-02-27	0	0	0	0	0		203.34	-3.85001	191.669	565.331	0.5	0.5	398	0	2	0
2014-10-30	0	negative	-0.2		2015-02-28	1	1	0	0	1		203.34	0	191.669	566.331	0	1	399	1	3	1
2014-09-11	0.1	negative	-0.2		2015-03-01	1.2555	22	6	0	16		203.34	0	191.942	567.058	0.272727	0.727273	400	1	3	16
2014-08-19	0.35	negative	-0.2		2015-03-02	0.580556	7	3	0	4		197.33	-6.00999	192.371	567.629	0.428571	0.571429	401	1	3	4
2014-07-28	0.5	negative	-0.2		2015-03-03	0	0	0	0	0		199.56	2.23	192.871	568.129	0.5	0.5	401	0	2	0
2014-05-08	0.9	negative	-0.2		2015-03-04	0	0	0	0	0		202.44	2.88	193.371	568.629	0.5	0.5	401	0	2	0
2014-02-16	0.8	negative	-0.2		2015-03-05	0	1	0	0	1		200.63	-1.81	193.371	569.629	0	1	402	1	3	1
2014-02-03	0.1	negative	-0.2		2015-03-06	0	1	0	0	1		193.88	-6.75	193.371	570.629	0	1	403	1	3	1
2013-11-05	0.5	negative	-0.2		2015-03-07	0	0	0	0	0		193.88	0	193.871	571.129	0.5	0.5	403	0	2	0
2013-10-27	0.1	negative	-0.2		2015-03-08	0	0	0	0	0		193.88	0	194.371	571.629	0.5	0.5	403	0	2	0
2013-08-19	0.3	negative	-0.2		2015-03-09	0	1	0	0	1		190.88	-3	194.371	572.629	0	1	404	1	3	1
2013-08-07	0.3	negative	-0.2		2015-03-10	0	0	0	0	0		190.32	-0.559998	194.871	573.129	0.5	0.5	404	0	2	0
2013-07-20	0	negative	-0.2		2015-03-11	0.340909	4	0	0	4		193.74	3.42	194.871	574.129	0	1	405	1	3	4
2013-05-10	0.2	negative	-0.2		2015-03-12	0.789773	4	0	0	4		191.07	-2.67	194.871	575.129	0	1	406	1	3	4
/04/30	0.6	negative	-0.2		2015-03-13	0.433333	2	0	0	2		188.68	-2.39001	194.871	576.129	0	1	407	1	3	2
2019-02-01	0.266667	negative	-0.2		2015-03-14	0.4	2	1	0	1		188.68	0	195.371	576.629	0.5	0.5	406	-1	1	1
2018-09-29	0.7	negative	-0.2		2015-03-15	0.636364	5	0	0	5		188.68	0	195.371	577.629	0	1	407	1	3	5
2018-09-06	0.511111	negative	-0.2		2015-03-16	1.4375	7	1	0	6		195.7	7.02	195.513	578.487	0.142857	0.857143	408	1	3	6
2018-08-28	0.566667	negative	-0.2		2015-03-17	0	2	0	0	2		194.73	-0.970001	195.513	579.487	0	1	409	1	3	2
2018-08-27	0.366667	negative	-0.2		2015-03-18	-0.3	2	1	0	1		200.71	5.98001	196.013	579.987	0.5	0.5	408	-1	1	1
2018-05-07	0.7	negative	-0.2		2015-03-19	0.390467	9	2	0	7		195.65	-5.06001	196.236	580.764	0.222222	0.777778	409	1	3	7
2017-12-27	0.9	negative	-0.2		2015-03-20	0	0	0	0	0		198.08	2.43001	196.736	581.264	0.5	0.5	409	0	2	0
2017-10-25	0.3	negative	-0.2		2015-03-21	0	0	0	0	0		198.08	0	197.236	581.764	0.5	0.5	409	0	2	0
2016-06-23	0.8	negative	-0.2		2015-03-22	0	0	0	0	0		198.08	0	197.736	582.264	0.5	0.5	409	0	2	0
2015-05-06	0.3	negative	-0.2		2015-03-23	0	0	0	0	0		199.63	1.55	198.236	582.764	0.5	0.5	409	0	2	0
2014-06-30	0.85	negative	-0.2		2015-03-24	0	0	0	0	0		201.72	2.09	198.736	583.264	0.5	0.5	409	0	2	0
2014-01-22	0.366667	negative	-0.2		2015-03-25	0	0	0	0	0		194.3	-7.42	199.236	583.764	0.5	0.5	409	0	2	0
2018-12-04	0.733333	negative	-0.2		2015-03-26	0.227273	3	0	0	3		190.41	-3.89	199.236	584.764	0	1	410	1	3	3
2018-10-24	0.678333	negative	-0.198333		2015-03-27	0.0181818	4	0	0	4		185	-5.41	199.236	585.764	0	1	411	1	3	4
2013-08-26	0.502381	negative	-0.196429		2015-03-28	0.55	5	1	0	4		185	0	199.436	586.564	0.2	0.8	412	1	3	4
/04/3	0.288889	negative	-0.194444		2015-03-29	0.0648148	4	1	0	3		185	0	199.686	587.314	0.25	0.75	413	1	3	3
2018-12-04	0.288889	negative	-0.194444		2015-03-30	1.23523	7	0	0	7		190.57	5.57001	199.686	588.314	0	1	414	1	3	7
2013-05-15	0.52963	negative	-0.193519		2015-03-31	1.34167	5	0	0	5		188.77	-1.8	199.686	589.314	0	1	415	1	3	5
2018-04-18	0.746667	negative	-0.193333		2015-04-01	0.183333	11	2	0	9		187.59	-1.18001	199.868	590.132	0.181818	0.818182	416	1	3	9
/04/26	0.336364	negative	-0.190825		2015-04-02	0	0	0	0	0		191	3.41	200.368	590.632	0.5	0.5	416	0	2	0
/04/26	0.767857	negative	-0.190476		2015-04-03	0	0	0	0	0		191	0	200.868	591.132	0.5	0.5	416	0	2	0
2018-09-25	0.404762	negative	-0.190476		2015-04-04	0	0	0	0	0		191	0	201.368	591.632	0.5	0.5	416	0	2	0
/04/30	0.511111	negative	-0.189583		2015-04-05	0	0	0	0	0		191	0	201.868	592.132	0.5	0.5	416	0	2	0
2018-11-20	0.252083	negative	-0.189583		2015-04-06	1.73485	6	1	0	5		203.1	12.1	202.034	592.966	0.166667	0.833333	417	1	3	5
2016-07-03	0.473737	negative	-0.187879		2015-04-07	0.136364	1	0	0	1		203.25	0.149994	202.034	593.966	0	1	418	1	3	1
2014-03-01	0.5	negative	-0.1875		2015-04-08	0.47803	9	2	0	7		207.67	4.42	202.256	594.744	0.222222	0.777778	419	1	3	7
2002-02-01	0.428571	negative	-0.1875		2015-04-09	1.05	3	0	0	3		210.09	2.42	202.256	595.744	0	1	420	1	3	3
2018-09-26	0.3	negative	-0.1875		2015-04-10	-0.25	3	1	0	2		210.9	0.809998	202.59	596.41	0.333333	0.666667	421	1	3	2
2017-01-26	0.5	negative	-0.1875		2015-04-11	0	1	0	0	1		210.9	0	202.59	597.41	0	1	422	1	3	1
2017-01-19	0.5	negative	-0.1875		2015-04-12	0	1	0	0	1		210.9	0	202.59	598.41	0	1	423	1	3	1
2016-10-27	0.4625	negative	-0.1875		2015-04-13	0	0	0	0	0		209.78	-1.11999	203.09	598.91	0.5	0.5	423	0	2	0
2016-05-23	0.5	negative	-0.1875		2015-04-14	0	1	0	0	1		207.46	-2.31999	203.09	599.91	0	1	424	1	3	1
2015-05-20	0.5	negative	-0.1875		2015-04-15	0	0	0	0	0		207.83	0.369995	203.59	600.41	0.5	0.5	424	0	2	0
2015-03-16	0.508333	negative	-0.1875		2015-04-16	0	1	0	0	1		206.7	-1.13001	203.59	601.41	0	1	425	1	3	1
2014-02-24	0.5	negative	-0.1875		2015-04-17	0	0	0	0	0		206.79	0.089996	204.09	601.91	0.5	0.5	425	0	2	0
2013-09-30	0.3125	negative	-0.1875		2015-04-18	0	0	0	0	0		206.79	0	204.59	602.41	0.5	0.5	425	0	2	0
2014-11-05	0.583333	negative	-0.1875		2015-04-19	0	0	0	0	0		206.79	0	205.09	602.91	0.5	0.5	425	0	2	0
2018-12-12	0.622727	negative	-0.186364		2015-04-20	0.886364	6	1	0	5		205.27	-1.51999	205.256	603.744	0.166667	0.833333	426	1	3	5
2017-01-03	0.62963	negative	-0.185185		2015-04-21	0.359722	6	3	0	3		209.41	4.14	205.756	604.244	0.5	0.5	425	-1	1	3
2018-08-24	0.538095	negative	-0.183673		2015-04-22	1.45625	6	1	0	5		219.44	10.03	205.923	605.077	0.166667	0.833333	426	1	3	5
2018-10-31	0.816667	negative	-0.183333		2015-04-23	-1.09015	5	4	0	1		218.6	-0.839996	206.723	605.277	0.8	0.2	425	-1	1	4
2016-02-01	0.283333	negative	-0.183333		2015-04-24	0	1	0	0	1		218.43	-0.170013	206.723	606.277	0	1	426	1	3	1
2018-11-15	0.666667	negative	-0.183333		2015-04-25	0.561039	5	1	0	4		218.43	0	206.923	607.077	0.2	0.8	427	1	3	4
2018-10-08	0.383333	negative	-0.183333		2015-04-26	0	0	0	0	0		218.43	0	207.423	607.577	0.5	0.5	427	0	2	0
2018-09-20	0.516667	negative	-0.183333		2015-04-27	0.794697	7	2	0	5		231.55	13.12	207.709	608.291	0.285714	0.714286	428	1	3	5
2017-05-31	0.666667	negative	-0.183333		2015-04-28	0	1	0	0	1		230.48	-1.07001	207.709	609.291	0	1	429	1	3	1
2015-10-20	0.366667	negative	-0.183333		2015-04-29	0	0	0	0	0		232.45	1.97	208.209	609.791	0.5	0.5	429	0	2	0
2015-04-08	0.533333	negative	-0.183333		2015-04-30	-0.65	16	2	0	14		226.05	-6.39999	208.334	610.666	0.125	0.875	430	1	3	14
2014-10-10	0.133333	negative	-0.183333		2015-05-01	1.22273	6	0	0	6		226.03	-0.020004	208.334	611.666	0	1	431	1	3	6
2017-08-23	0.55	negative	-0.183333		2015-05-02	0.436111	5	2	0	3		226.03	0	208.734	612.266	0.4	0.6	432	1	3	3
2018-10-05	0.347143	negative	-0.182857		2015-05-03	0.55	3	0	0	3		226.03	0	208.734	613.266	0	1	433	1	3	3
2018-08-09	0.727273	negative	-0.181818		2015-05-04	-0.0233333	5	1	0	4		230.51	4.48	208.934	614.066	0.2	0.8	434	1	3	4
2018-07-26	0.377273	negative	-0.181818		2015-05-05	0.25	6	0	0	6		232.95	2.44	208.934	615.066	0	1	435	1	3	6
2015-04-23	0.677273	negative	-0.181818		2015-05-06	-0.89881	18	8	0	10		230.43	-2.52	209.378	615.622	0.444444	0.555556	436	1	3	10
2016-02-25	0.493333	negative	-0.18		2015-05-07	0.136364	1	0	0	1		236.8	6.37001	209.378	616.622	0	1	437	1	3	1
2017-11-14	0.285714	negative	-0.178571		2015-05-08	0.136364	2	0	0	2		236.61	-0.190002	209.378	617.622	0	1	438	1	3	2
2017-09-25	0.285714	negative	-0.178571		2015-05-09	0	1	0	0	1		236.61	0	209.378	618.622	0	1	439	1	3	1
2018-05-29	0.294444	negative	-0.177778		2015-05-10	0.4	3	0	0	3		236.61	0	209.378	619.622	0	1	440	1	3	3
2005-03-01	0.666667	negative	-0.177778		2015-05-11	0.85	6	1	0	5		239.49	2.88	209.545	620.455	0.166667	0.833333	441	1	3	5
2012-03-01	0.288889	negative	-0.175		2015-05-12	-0.075	3	1	0	2		244.74	5.25	209.878	621.122	0.333333	0.666667	442	1	3	2
2018-10-06	0.325	negative	-0.175		2015-05-13	0	0	0	0	0		243.18	-1.56001	210.378	621.622	0.5	0.5	442	0	2	0
2018-09-09	0.733333	negative	-0.175		2015-05-14	0	0	0	0	0		244.1	0.920013	210.878	622.122	0.5	0.5	442	0	2	0
2017-08-13	0.6	negative	-0.175		2015-05-15	0	0	0	0	0		248.84	4.73999	211.378	622.622	0.5	0.5	442	0	2	0
2015-02-11	0.558333	negative	-0.175		2015-05-16	0	0	0	0	0		248.84	0	211.878	623.122	0.5	0.5	442	0	2	0
/04/29	0.395833	negative	-0.175		2015-05-17	0	0	0	0	0		248.84	0	212.378	623.622	0.5	0.5	442	0	2	0
/04/24	0.675	negative	-0.175		2015-05-18	0	0	0	0	0		248.75	-0.089996	212.878	624.122	0.5	0.5	442	0	2	0
2018-08-09	0.315	negative	-0.175		2015-05-19	0	0	0	0	0		247.14	-1.61	213.378	624.622	0.5	0.5	442	0	2	0
2018-04-27	0.6875	negative	-0.175		2015-05-20	-0.1875	1	1	0	0		244.35	-2.78999	214.378	624.622	1	0	441	-1	1	1
2018-03-23	0.616667	negative	-0.175		2015-05-21	0	0	0	0	0		245.62	1.26999	214.878	625.122	0.5	0.5	441	0	2	0
2017-05-11	0.379167	negative	-0.175		2015-05-22	0	0	0	0	0		247.73	2.11	215.378	625.622	0.5	0.5	441	0	2	0
2015-05-12	0.575	negative	-0.175		2015-05-23	0	0	0	0	0		247.73	0	215.878	626.122	0.5	0.5	441	0	2	0
2015-04-23	0.65	negative	-0.175		2015-05-24	0	0	0	0	0		247.73	0	216.378	626.622	0.5	0.5	441	0	2	0
2018-05-03	0.411111	negative	-0.173611		2015-05-25	0.975	2	0	0	2		247.73	0	216.378	627.622	0	1	442	1	3	2
2018-04-26	0.581145	negative	-0.173064		2015-05-26	0	0	0	0	0		247.46	-0.269989	216.878	628.122	0.5	0.5	442	0	2	0
2018-09-18	0.480909	negative	-0.172727		2015-05-27	0	2	0	0	2		247.43	-0.030014	216.878	629.122	0	1	443	1	3	2
2018-07-19	0.322222	negative	-0.172222		2015-05-28	0.0969697	3	0	0	3		251.45	4.02	216.878	630.122	0	1	444	1	3	3
2018-08-29	0.345833	negative	-0.170833		2015-05-29	0.0925	2	1	0	1		250.8	-0.649994	217.378	630.622	0.5	0.5	443	-1	1	1
2018-08-11	0.52	negative	-0.17		2015-05-30	0	0	0	0	0		250.8	0	217.878	631.122	0.5	0.5	443	0	2	0
2018-03-30	0.77	negative	-0.17		2015-05-31	-0.1	1	1	0	0		250.8	0	218.878	631.122	1	0	442	-1	1	1
2018-10-30	0.447222	negative	-0.169444		2015-06-01	0.156111	4	0	0	4		249.45	-1.35001	218.878	632.122	0	1	443	1	3	4
/04/25	0.816667	negative	-0.166667		2015-06-02	0.075	1	0	0	1		248.35	-1.09999	218.878	633.122	0	1	444	1	3	1
/04/22	0.166667	negative	-0.166667		2015-06-03	0.530159	4	0	0	4		248.99	0.639999	218.878	634.122	0	1	445	1	3	4
/04/20	0.633333	negative	-0.166667		2015-06-04	0	0	0	0	0		245.92	-3.07001	219.378	634.622	0.5	0.5	445	0	2	0
/04/14	0.166667	negative	-0.166667		2015-06-05	0	0	0	0	0		249.14	3.22	219.878	635.122	0.5	0.5	445	0	2	0
/04/8	0.8	negative	-0.166667		2015-06-06	0	0	0	0	0		249.14	0	220.378	635.622	0.5	0.5	445	0	2	0
2004-03-01	0.366667	negative	-0.166667		2015-06-07	0	0	0	0	0		249.14	0	220.878	636.122	0.5	0.5	445	0	2	0
2013-02-01	0.166667	negative	-0.166667		2015-06-08	0	0	0	0	0		256.29	7.15001	221.378	636.622	0.5	0.5	445	0	2	0
2018-12-18	0.0666667	negative	-0.166667		2015-06-09	-0.5	3	1	0	2		256	-0.290009	221.712	637.288	0.333333	0.666667	446	1	3	2
2018-12-15	0.5	negative	-0.166667		2015-06-10	0	0	0	0	0		250.7	-5.3	222.212	637.788	0.5	0.5	446	0	2	0
2018-12-13	0.266667	negative	-0.166667		2015-06-11	0	0	0	0	0		251.41	0.710007	222.712	638.288	0.5	0.5	446	0	2	0
2018-10-28	0.433333	negative	-0.166667		2015-06-12	0	0	0	0	0		250.69	-0.720002	223.212	638.788	0.5	0.5	446	0	2	0
2018-10-08	0.416667	negative	-0.166667		2015-06-13	0	0	0	0	0		250.69	0	223.712	639.288	0.5	0.5	446	0	2	0
2018-09-05	0.25	negative	-0.166667		2015-06-14	0	0	0	0	0		250.69	0	224.212	639.788	0.5	0.5	446	0	2	0
2018-08-31	0.833333	negative	-0.166667		2015-06-15	0	1	0	0	1		250.38	-0.309997	224.212	640.788	0	1	447	1	3	1
2018-08-17	0.5125	negative	-0.166667		2015-06-16	0	0	0	0	0		253.12	2.73999	224.712	641.288	0.5	0.5	447	0	2	0
2018-08-17	0.366667	negative	-0.166667		2015-06-17	0.538095	6	0	0	6		260.41	7.29001	224.712	642.288	0	1	448	1	3	6
2018-08-08	0.408333	negative	-0.166667		2015-06-18	0.975926	2	0	0	2		261.89	1.48001	224.712	643.288	0	1	449	1	3	2
2018-08-07	0.1	negative	-0.166667		2015-06-19	1.03636	4	0	0	4		262.51	0.619995	224.712	644.288	0	1	450	1	3	4
2018-08-02	0.166667	negative	-0.166667		2015-06-20	0.541667	4	1	0	3		262.51	0	224.962	645.038	0.25	0.75	451	1	3	3
2018-07-18	0.383333	negative	-0.166667		2015-06-21	0	0	0	0	0		262.51	0	225.462	645.538	0.5	0.5	451	0	2	0
2018-07-11	0.5	negative	-0.166667		2015-06-22	0	0	0	0	0		259.79	-2.72	225.962	646.038	0.5	0.5	451	0	2	0
2018-06-28	0.166667	negative	-0.166667		2015-06-23	0	0	0	0	0		267.67	7.88	226.462	646.538	0.5	0.5	451	0	2	0
2018-06-06	0.0666667	negative	-0.166667		2015-06-24	0.3	1	0	0	1		265.17	-2.5	226.462	647.538	0	1	452	1	3	1
2018-06-06	0.0666667	negative	-0.166667		2015-06-25	0	0	0	0	0		268.79	3.62	226.962	648.038	0.5	0.5	452	0	2	0
2018-05-03	0.9	negative	-0.166667		2015-06-26	0.25	1	0	0	1		267.09	-1.70001	226.962	649.038	0	1	453	1	3	1
2018-05-03	0.0666667	negative	-0.166667		2015-06-27	0	0	0	0	0		267.09	0	227.462	649.538	0.5	0.5	453	0	2	0
2017-11-24	0.0666667	negative	-0.166667		2015-06-28	-0.15	1	1	0	0		267.09	0	228.462	649.538	1	0	452	-1	1	1
2017-09-17	0.166667	negative	-0.166667		2015-06-29	0	0	0	0	0		262.02	-5.07001	228.962	650.038	0.5	0.5	452	0	2	0
2017-04-18	0.0666667	negative	-0.166667		2015-06-30	0.6	4	0	0	4		268.26	6.24002	228.962	651.038	0	1	453	1	3	4
2017-02-08	0.0666667	negative	-0.166667		2015-07-01	1.26136	4	0	0	4		269.15	0.889984	228.962	652.038	0	1	454	1	3	4
2016-06-15	0.283333	negative	-0.166667		2015-07-02	1.77922	9	1	0	8		280.02	10.87	229.073	652.927	0.111111	0.888889	455	1	3	8
2016-05-04	0.166667	negative	-0.166667		2015-07-03	0	0	0	0	0		280.02	0	229.573	653.427	0.5	0.5	455	0	2	0
2016-03-31	0.433333	negative	-0.166667		2015-07-04	0	0	0	0	0		280.02	0	230.073	653.927	0.5	0.5	455	0	2	0
2016-02-23	0.166667	negative	-0.166667		2015-07-05	0	0	0	0	0		280.02	0	230.573	654.427	0.5	0.5	455	0	2	0
2015-10-02	0.166667	negative	-0.166667		2015-07-06	0	0	0	0	0		279.72	-0.299988	231.073	654.927	0.5	0.5	455	0	2	0
2014-12-12	0.0666667	negative	-0.166667		2015-07-07	0.6295	4	0	0	4		267.88	-11.84	231.073	655.927	0	1	456	1	3	4
2014-09-04	0.8	negative	-0.166667		2015-07-08	0.433333	3	0	0	3		254.96	-12.92	231.073	656.927	0	1	457	1	3	3
2014-02-06	0.166667	negative	-0.166667		2015-07-09	0	0	0	0	0		257.92	2.96001	231.573	657.427	0.5	0.5	457	0	2	0
2014-01-11	0.483333	negative	-0.166667		2015-07-10	-0.385714	2	1	0	1		259.15	1.22998	232.073	657.927	0.5	0.5	456	-1	1	1
2013-09-20	0.666667	negative	-0.166667		2015-07-11	0	0	0	0	0		259.15	0	232.573	658.427	0.5	0.5	456	0	2	0
2013-09-12	0.0666667	negative	-0.166667		2015-07-12	0	0	0	0	0		259.15	0	233.073	658.927	0.5	0.5	456	0	2	0
2013-07-17	0.166667	negative	-0.166667		2015-07-13	0.0676768	2	1	0	1		262.16	3.01001	233.573	659.427	0.5	0.5	455	-1	1	1
2013-05-16	0.288889	negative	-0.166667		2015-07-14	0.05	3	0	0	3		265.65	3.48999	233.573	660.427	0	1	456	1	3	3
2018-08-02	0.388889	negative	-0.166667		2015-07-15	-0.025	1	1	0	0		263.14	-2.50998	234.573	660.427	1	0	455	-1	1	1
2018-03-14	0.432593	negative	-0.165926		2015-07-16	0.441667	5	0	0	5		266.68	3.53998	234.573	661.427	0	1	456	1	3	5
2018-12-18	0.6	negative	-0.165909		2015-07-17	0.636364	6	0	0	6		274.66	7.98001	234.573	662.427	0	1	457	1	3	6
2018-12-26	0.492857	negative	-0.164286		2015-07-18	0.1	1	0	0	1		274.66	0	234.573	663.427	0	1	458	1	3	1
2018-12-10	0.388889	negative	-0.163889		2015-07-19	0	0	0	0	0		274.66	0	235.073	663.927	0.5	0.5	458	0	2	0
2018-07-18	0.363889	negative	-0.163889		2015-07-20	1.08636	6	0	0	6		282.26	7.60001	235.073	664.927	0	1	459	1	3	6
2018-12-28	0.280556	negative	-0.162963		2015-07-21	-0.508763	8	3	0	5		266.77	-15.49	235.448	665.552	0.375	0.625	460	1	3	5
2018-11-26	0.4	negative	-0.1625		2015-07-22	0	0	0	0	0		267.87	1.10001	235.948	666.052	0.5	0.5	460	0	2	0
2018-10-12	0.55	negative	-0.1625		2015-07-23	0	0	0	0	0		267.2	-0.669983	236.448	666.552	0.5	0.5	460	0	2	0
2018-09-16	0.43125	negative	-0.1625		2015-07-24	0	0	0	0	0		265.41	-1.79001	236.948	667.052	0.5	0.5	460	0	2	0
2018-08-21	0.270833	negative	-0.1625		2015-07-25	0	0	0	0	0		265.41	0	237.448	667.552	0.5	0.5	460	0	2	0
2018-06-26	0.547222	negative	-0.1625		2015-07-26	0.42	3	0	0	3		265.41	0	237.448	668.552	0	1	461	1	3	3
2018-01-03	0.3375	negative	-0.1625		2015-07-27	0	1	0	0	1		253.01	-12.4	237.448	669.552	0	1	462	1	3	1
2018-06-18	0.363721	negative	-0.162458		2015-07-28	0	0	0	0	0		264.82	11.81	237.948	670.052	0.5	0.5	462	0	2	0
2018-05-29	0.359722	negative	-0.161111		2015-07-29	1.875	7	0	0	7		263.82	-1	237.948	671.052	0	1	463	1	3	7
2018-06-25	0.177778	negative	-0.161111		2015-07-30	1.025	5	1	0	4		266.79	2.97	238.148	671.852	0.2	0.8	464	1	3	4
2018-08-13	0.442857	negative	-0.160714		2015-07-31	0.5	3	0	0	3		266.15	-0.640015	238.148	672.852	0	1	465	1	3	3
2018-06-12	0.313333	negative	-0.16		2015-08-01	0	0	0	0	0		266.15	0	238.648	673.352	0.5	0.5	465	0	2	0
2018-09-27	0.745952	negative	-0.159048		2015-08-02	0	0	0	0	0		266.15	0	239.148	673.852	0.5	0.5	465	0	2	0
2018-10-09	0.6	negative	-0.158333		2015-08-03	0	0	0	0	0		259.99	-6.16	239.648	674.352	0.5	0.5	465	0	2	0
/04/27	0.15	negative	-0.158333		2015-08-04	0	0	0	0	0		266.28	6.29001	240.148	674.852	0.5	0.5	465	0	2	0
/04/12	0.275	negative	-0.158333		2015-08-05	-0.704545	8	3	0	5		270.13	3.85001	240.523	675.477	0.375	0.625	466	1	3	5
/04/7	0.425	negative	-0.158333		2015-08-06	-1.91364	8	4	0	4		246.13	-24	241.023	675.977	0.5	0.5	465	-1	1	4
2018-06-20	0.355556	negative	-0.158333		2015-08-07	0.373864	3	1	0	2		242.51	-3.62001	241.356	676.644	0.333333	0.666667	466	1	3	2
2016-02-09	0.878571	negative	-0.157143		2015-08-08	0	0	0	0	0		242.51	0	241.856	677.144	0.5	0.5	466	0	2	0
2018-06-13	0.676667	negative	-0.156667		2015-08-09	0	0	0	0	0		242.51	0	242.356	677.644	0.5	0.5	466	0	2	0
2018-08-07	0.41	negative	-0.156667		2015-08-10	0	1	0	0	1		241.14	-1.37	242.356	678.644	0	1	467	1	3	1
2008-02-01	0.84375	negative	-0.15625		2015-08-11	1	1	0	0	1		237.37	-3.77	242.356	679.644	0	1	468	1	3	1
2018-11-11	0.525	negative	-0.15625		2015-08-12	-0.05	1	1	0	0		238.17	0.800003	243.356	679.644	1	0	467	-1	1	1
2018-08-12	0.59375	negative	-0.15625		2015-08-13	0.438447	9	4	0	5		242.51	4.34	243.8	680.2	0.444444	0.555556	468	1	3	5
2017-07-17	0.9	negative	-0.15625		2015-08-14	0.638889	4	0	0	4		243.15	0.639999	243.8	681.2	0	1	469	1	3	4
2017-01-19	0.84375	negative	-0.15625		2015-08-15	1.23636	3	0	0	3		243.15	0	243.8	682.2	0	1	470	1	3	3
/04/25	0.288889	negative	-0.155556		2015-08-16	0	0	0	0	0		243.15	0	244.3	682.7	0.5	0.5	470	0	2	0
/04/25	0.288889	negative	-0.155556		2015-08-17	0.508333	7	1	0	6		254.99	11.84	244.443	683.557	0.142857	0.857143	471	1	3	6
/04/2	0.288889	negative	-0.155556		2015-08-18	0.1625	2	0	0	2		260.72	5.73	244.443	684.557	0	1	472	1	3	2
2014-03-01	0.288889	negative	-0.155556		2015-08-19	-0.125	2	1	0	1		255.25	-5.47	244.943	685.057	0.5	0.5	471	-1	1	1
2007-03-01	0.288889	negative	-0.155556		2015-08-20	0.4	4	1	0	3		242.18	-13.07	245.193	685.807	0.25	0.75	472	1	3	3
2019-02-01	0.288889	negative	-0.155556		2015-08-21	-0.0333333	5	1	0	4		230.77	-11.41	245.393	686.607	0.2	0.8	473	1	3	4
2018-10-24	0.288889	negative	-0.155556		2015-08-22	0	0	0	0	0		230.77	0	245.893	687.107	0.5	0.5	473	0	2	0
2018-09-18	0.288889	negative	-0.155556		2015-08-23	0	0	0	0	0		230.77	0	246.393	687.607	0.5	0.5	473	0	2	0
2018-09-17	0.288889	negative	-0.155556		2015-08-24	0.35	1	0	0	1		218.87	-11.9	246.393	688.607	0	1	474	1	3	1
2018-08-20	0.288889	negative	-0.155556		2015-08-25	0	0	0	0	0		220.03	1.16	246.893	689.107	0.5	0.5	474	0	2	0
2018-07-16	0.288889	negative	-0.155556		2015-08-26	0	0	0	0	0		224.84	4.81	247.393	689.607	0.5	0.5	474	0	2	0
2018-06-19	0.288889	negative	-0.155556		2015-08-27	0.193182	1	0	0	1		242.99	18.15	247.393	690.607	0	1	475	1	3	1
2018-05-10	0.288889	negative	-0.155556		2015-08-28	0.0833333	1	0	0	1		248.48	5.48999	247.393	691.607	0	1	476	1	3	1
2018-04-17	0.288889	negative	-0.155556		2015-08-29	0	0	0	0	0		248.48	0	247.893	692.107	0.5	0.5	476	0	2	0
2018-04-16	0.288889	negative	-0.155556		2015-08-30	0.214286	2	0	0	2		248.48	0	247.893	693.107	0	1	477	1	3	2
2018-04-06	0.288889	negative	-0.155556		2015-08-31	0.183333	1	0	0	1		249.06	0.580002	247.893	694.107	0	1	478	1	3	1
2018-03-29	0.288889	negative	-0.155556		2015-09-01	-0.5375	4	2	0	2		238.63	-10.43	248.393	694.607	0.5	0.5	477	-1	1	2
2018-03-27	0.288889	negative	-0.155556		2015-09-02	-0.1	5	1	0	4		247.69	9.06	248.593	695.407	0.2	0.8	478	1	3	4
2017-10-02	0.288889	negative	-0.155556		2015-09-03	0.725	3	1	0	2		245.57	-2.11999	248.927	696.073	0.333333	0.666667	479	1	3	2
2017-07-31	0.288889	negative	-0.155556		2015-09-04	0	1	0	0	1		241.93	-3.64001	248.927	697.073	0	1	480	1	3	1
2017-07-17	0.288889	negative	-0.155556		2015-09-05	0	0	0	0	0		241.93	0	249.427	697.573	0.5	0.5	480	0	2	0
2017-07-06	0.288889	negative	-0.155556		2015-09-06	0	0	0	0	0		241.93	0	249.927	698.073	0.5	0.5	480	0	2	0
2017-07-06	0.288889	negative	-0.155556		2015-09-07	0	0	0	0	0		241.93	0	250.427	698.573	0.5	0.5	480	0	2	0
2017-07-05	0.288889	negative	-0.155556		2015-09-08	0	0	0	0	0		248.17	6.24	250.927	699.073	0.5	0.5	480	0	2	0
2017-05-03	0.288889	negative	-0.155556		2015-09-09	0	0	0	0	0		248.91	0.740006	251.427	699.573	0.5	0.5	480	0	2	0
2017-02-23	0.288889	negative	-0.155556		2015-09-10	0.625	1	0	0	1		248.48	-0.430008	251.427	700.573	0	1	481	1	3	1
2017-02-09	0.288889	negative	-0.155556		2015-09-11	0	0	0	0	0		250.24	1.76001	251.927	701.073	0.5	0.5	481	0	2	0
2017-01-03	0.288889	negative	-0.155556		2015-09-12	0	0	0	0	0		250.24	0	252.427	701.573	0.5	0.5	481	0	2	0
2016-11-22	0.288889	negative	-0.155556		2015-09-13	0	0	0	0	0		250.24	0	252.927	702.073	0.5	0.5	481	0	2	0
2016-11-03	0.288889	negative	-0.155556		2015-09-14	0	0	0	0	0		253.19	2.95	253.427	702.573	0.5	0.5	481	0	2	0
2016-10-26	0.288889	negative	-0.155556		2015-09-15	0	0	0	0	0		253.57	0.380005	253.927	703.073	0.5	0.5	481	0	2	0
2016-09-02	0.288889	negative	-0.155556		2015-09-16	0.343506	4	0	0	4		262.25	8.67999	253.927	704.073	0	1	482	1	3	4
2016-09-01	0.288889	negative	-0.155556		2015-09-17	0.4	1	0	0	1		262.07	-0.179993	253.927	705.073	0	1	483	1	3	1
2016-06-21	0.288889	negative	-0.155556		2015-09-18	0	1	0	0	1		260.62	-1.45001	253.927	706.073	0	1	484	1	3	1
2016-02-08	0.288889	negative	-0.155556		2015-09-19	0.148182	1	0	0	1		260.62	0	253.927	707.073	0	1	485	1	3	1
2015-10-20	0.288889	negative	-0.155556		2015-09-20	0	1	0	0	1		260.62	0	253.927	708.073	0	1	486	1	3	1
2015-09-27	0.288889	negative	-0.155556		2015-09-21	1.2523	10	1	0	9		264.2	3.58002	254.027	708.973	0.1	0.9	487	1	3	9
2015-09-21	0.288889	negative	-0.155556		2015-09-22	0.411111	4	0	0	4		260.94	-3.26001	254.027	709.973	0	1	488	1	3	4
2015-07-21	0.288889	negative	-0.155556		2015-09-23	1.9125	4	0	0	4		261.06	0.119996	254.027	710.973	0	1	489	1	3	4
2015-03-19	0.288889	negative	-0.155556		2015-09-24	0.2	2	0	0	2		263.12	2.06	254.027	711.973	0	1	490	1	3	2
2015-02-12	0.288889	negative	-0.155556		2015-09-25	0.216667	5	1	0	4		256.91	-6.20999	254.227	712.773	0.2	0.8	491	1	3	4
2014-12-05	0.288889	negative	-0.155556		2015-09-26	0	2	0	0	2		256.91	0	254.227	713.773	0	1	492	1	3	2
2014-11-21	0.288889	negative	-0.155556		2015-09-27	-0.155556	3	1	0	2		256.91	0	254.56	714.44	0.333333	0.666667	493	1	3	2
2014-10-22	0.288889	negative	-0.155556		2015-09-28	0	0	0	0	0		248.43	-8.48001	255.06	714.94	0.5	0.5	493	0	2	0
2014-10-21	0.288889	negative	-0.155556		2015-09-29	0.25	2	0	0	2		246.65	-1.78	255.06	715.94	0	1	494	1	3	2
2014-10-08	0.288889	negative	-0.155556		2015-09-30	0.543182	5	1	0	4		248.4	1.75	255.26	716.74	0.2	0.8	495	1	3	4
2014-09-15	0.288889	negative	-0.155556		2015-10-01	-0.25	1	1	0	0		239.88	-8.51999	256.26	716.74	1	0	494	-1	1	1
2014-07-30	0.288889	negative	-0.155556		2015-10-02	0.316667	5	1	0	4		247.57	7.69	256.46	717.54	0.2	0.8	495	1	3	4
2014-05-07	0.288889	negative	-0.155556		2015-10-03	0	0	0	0	0		247.57	0	256.96	718.04	0.5	0.5	495	0	2	0
2014-02-19	0.288889	negative	-0.155556		2015-10-04	0.0388889	2	0	0	2		247.57	0	256.96	719.04	0	1	496	1	3	2
2013-11-27	0.288889	negative	-0.155556		2015-10-05	0.2	4	0	0	4		246.15	-1.42001	256.96	720.04	0	1	497	1	3	4
2013-11-07	0.288889	negative	-0.155556		2015-10-06	0	1	0	0	1		241.46	-4.68999	256.96	721.04	0	1	498	1	3	1
2013-11-06	0.288889	negative	-0.155556		2015-10-07	0.512	2	0	0	2		231.96	-9.5	256.96	722.04	0	1	499	1	3	2
2013-11-05	0.288889	negative	-0.155556		2015-10-08	0.571429	2	0	0	2		226.72	-5.24001	256.96	723.04	0	1	500	1	3	2
2013-10-23	0.288889	negative	-0.155556		2015-10-09	-1.54444	11	3	0	8		220.69	-6.03	257.233	723.767	0.272727	0.727273	501	1	3	8
2013-10-02	0.288889	negative	-0.155556		2015-10-10	0	0	0	0	0		220.69	0	257.733	724.267	0.5	0.5	501	0	2	0
2013-10-02	0.288889	negative	-0.155556		2015-10-11	0	2	0	0	2		220.69	0	257.733	725.267	0	1	502	1	3	2
2013-06-07	0.288889	negative	-0.155556		2015-10-12	0.5	2	0	0	2		215.58	-5.11	257.733	726.267	0	1	503	1	3	2
2018-08-19	0.504167	negative	-0.155469		2015-10-13	0	0	0	0	0		219.25	3.67	258.233	726.767	0.5	0.5	503	0	2	0
2016-07-25	0.229167	negative	-0.154167		2015-10-14	1.24318	5	1	0	4		216.88	-2.36999	258.433	727.567	0.2	0.8	504	1	3	4
2014-12-18	0.366667	negative	-0.154167		2015-10-15	0.57096	3	0	0	3		221.31	4.42999	258.433	728.567	0	1	505	1	3	3
2013-11-07	0.357576	negative	-0.152727		2015-10-16	0.683333	3	0	0	3		227.01	5.7	258.433	729.567	0	1	506	1	3	3
2018-07-30	0.612963	negative	-0.151852		2015-10-17	1.16667	2	0	0	2		227.01	0	258.433	730.567	0	1	507	1	3	2
2018-08-26	0.596296	negative	-0.151852		2015-10-18	0.2	3	0	0	3		227.01	0	258.433	731.567	0	1	508	1	3	3
2017-03-01	1	negative	-0.15		2015-10-19	-0.0571429	4	1	0	3		228.1	1.09001	258.683	732.317	0.25	0.75	509	1	3	3
2014-03-01	0.8	negative	-0.15		2015-10-20	0.609127	16	4	0	12		213.03	-15.07	258.933	733.067	0.25	0.75	510	1	3	12
2018-09-13	0.55	negative	-0.15		2015-10-21	1.27262	4	0	0	4		210.09	-2.94	258.933	734.067	0	1	511	1	3	4
2018-09-09	0.55	negative	-0.15		2015-10-22	0	0	0	0	0		211.72	1.63	259.433	734.567	0.5	0.5	511	0	2	0
2018-08-08	0.6	negative	-0.15		2015-10-23	0.136364	1	0	0	1		209.09	-2.63	259.433	735.567	0	1	512	1	3	1
2018-07-19	0.75	negative	-0.15		2015-10-24	0	0	0	0	0		209.09	0	259.933	736.067	0.5	0.5	512	0	2	0
2018-03-23	0.75	negative	-0.15		2015-10-25	0	0	0	0	0		209.09	0	260.433	736.567	0.5	0.5	512	0	2	0
2016-08-10	0.1	negative	-0.15		2015-10-26	-0.4	2	1	0	1		215.26	6.17	260.933	737.067	0.5	0.5	511	-1	1	1
2016-03-16	0.75	negative	-0.15		2015-10-27	0	0	0	0	0		210.35	-4.90999	261.433	737.567	0.5	0.5	511	0	2	0
2016-03-16	0.05	negative	-0.15		2015-10-28	0	0	0	0	0		212.96	2.61	261.933	738.067	0.5	0.5	511	0	2	0
/04/4	0.6	negative	-0.15		2015-10-29	0	1	0	0	1		211.63	-1.33	261.933	739.067	0	1	512	1	3	1
2007-03-01	0.6	negative	-0.15		2015-10-30	0.65	3	1	0	2		206.93	-4.70001	262.266	739.734	0.333333	0.666667	513	1	3	2
2005-03-01	0.37	negative	-0.15		2015-10-31	0	1	0	0	1		206.93	0	262.266	740.734	0	1	514	1	3	1
2018-12-19	0.4	negative	-0.15		2015-11-01	1.55	7	0	0	7		206.93	0	262.266	741.734	0	1	515	1	3	7
2018-12-14	0.3	negative	-0.15		2015-11-02	0	0	0	0	0		213.79	6.86	262.766	742.234	0.5	0.5	515	0	2	0
2018-12-13	0.35	negative	-0.15		2015-11-03	1.24229	14	3	0	11		208.35	-5.43999	262.98	743.02	0.214286	0.785714	516	1	3	11
2018-09-18	0.5625	negative	-0.15		2015-11-04	2.1	5	0	0	5		231.63	23.28	262.98	744.02	0	1	517	1	3	5
2018-09-18	0.436111	negative	-0.15		2015-11-05	0.2	1	0	0	1		231.77	0.139999	262.98	745.02	0	1	518	1	3	1
2018-08-28	0.491667	negative	-0.15		2015-11-06	0.0208333	2	0	0	2		232.36	0.589997	262.98	746.02	0	1	519	1	3	2
2018-08-25	0.5	negative	-0.15		2015-11-07	0	0	0	0	0		232.36	0	263.48	746.52	0.5	0.5	519	0	2	0
2018-08-08	0.2	negative	-0.15		2015-11-08	0.2	2	0	0	2		232.36	0	263.48	747.52	0	1	520	1	3	2
2018-06-21	0.4	negative	-0.15		2015-11-09	0.5	1	0	0	1		225.33	-7.03	263.48	748.52	0	1	521	1	3	1
2018-05-08	0.4	negative	-0.15		2015-11-10	0.5	2	0	0	2		216.5	-8.83	263.48	749.52	0	1	522	1	3	2
2018-05-02	0.7	negative	-0.15		2015-11-11	0.01	1	0	0	1		219.08	2.58	263.48	750.52	0	1	523	1	3	1
2018-02-01	0.85	negative	-0.15		2015-11-12	0.133333	2	0	0	2		212.94	-6.14	263.48	751.52	0	1	524	1	3	2
2017-10-27	0.7125	negative	-0.15		2015-11-13	0.443182	1	0	0	1		207.19	-5.75	263.48	752.52	0	1	525	1	3	1
2017-07-13	0.4	negative	-0.15		2015-11-14	0	0	0	0	0		207.19	0	263.98	753.02	0.5	0.5	525	0	2	0
2017-07-05	0.4	negative	-0.15		2015-11-15	0.136364	3	0	0	3		207.19	0	263.98	754.02	0	1	526	1	3	3
2017-05-05	0.116667	negative	-0.15		2015-11-16	1.075	5	0	0	5		214.31	7.12	263.98	755.02	0	1	527	1	3	5
2017-04-03	0.45	negative	-0.15		2015-11-17	0.204545	2	0	0	2		214	-0.309998	263.98	756.02	0	1	528	1	3	2
2017-03-22	0.466667	negative	-0.15		2015-11-18	0	0	0	0	0		221.07	7.07001	264.48	756.52	0.5	0.5	528	0	2	0
2017-02-24	0.1	negative	-0.15		2015-11-19	0	0	0	0	0		221.8	0.729996	264.98	757.02	0.5	0.5	528	0	2	0
2016-09-03	0.7	negative	-0.15		2015-11-20	0	1	0	0	1		220.01	-1.79001	264.98	758.02	0	1	529	1	3	1
2016-06-18	0.6	negative	-0.15		2015-11-21	0	0	0	0	0		220.01	0	265.48	758.52	0.5	0.5	529	0	2	0
2016-05-18	0.2	negative	-0.15		2015-11-22	0	0	0	0	0		220.01	0	265.98	759.02	0.5	0.5	529	0	2	0
2015-12-29	0.4	negative	-0.15		2015-11-23	0	0	0	0	0		217.75	-2.26	266.48	759.52	0.5	0.5	529	0	2	0
2015-06-28	0.644444	negative	-0.15		2015-11-24	0	0	0	0	0		218.25	0.5	266.98	760.02	0.5	0.5	529	0	2	0
2015-05-06	0.5	negative	-0.15		2015-11-25	0	0	0	0	0		229.64	11.39	267.48	760.52	0.5	0.5	529	0	2	0
2015-04-01	0.35	negative	-0.15		2015-11-26	0	0	0	0	0		229.64	0	267.98	761.02	0.5	0.5	529	0	2	0
2015-02-26	0.2	negative	-0.15		2015-11-27	0	0	0	0	0		231.61	1.97	268.48	761.52	0.5	0.5	529	0	2	0
2015-02-12	0.4	negative	-0.15		2015-11-28	0	0	0	0	0		231.61	0	268.98	762.02	0.5	0.5	529	0	2	0
2014-08-21	0.4	negative	-0.15		2015-11-29	0	0	0	0	0		231.61	0	269.48	762.52	0.5	0.5	529	0	2	0
2014-05-07	0.35	negative	-0.15		2015-11-30	0	0	0	0	0		230.26	-1.35001	269.98	763.02	0.5	0.5	529	0	2	0
2014-03-31	0.55	negative	-0.15		2015-12-01	0.1875	1	0	0	1		237.19	6.93001	269.98	764.02	0	1	530	1	3	1
2014-02-19	0.4	negative	-0.15		2015-12-02	0	0	0	0	0		231.99	-5.2	270.48	764.52	0.5	0.5	530	0	2	0
2015-01-12	0.95	negative	-0.15		2015-12-03	0	0	0	0	0		232.71	0.720002	270.98	765.02	0.5	0.5	530	0	2	0
2016-06-14	0.783333	negative	-0.15		2015-12-04	0	0	0	0	0		230.38	-2.33	271.48	765.52	0.5	0.5	530	0	2	0
2018-12-06	0.630909	negative	-0.14987		2015-12-05	0	0	0	0	0		230.38	0	271.98	766.02	0.5	0.5	530	0	2	0
2018-12-18	0.347474	negative	-0.148664		2015-12-06	0	0	0	0	0		230.38	0	272.48	766.52	0.5	0.5	530	0	2	0
2018-12-04	0.485417	negative	-0.147917		2015-12-07	0	0	0	0	0		231.13	0.75	272.98	767.02	0.5	0.5	530	0	2	0
2015-08-13	0.41875	negative	-0.147917		2015-12-08	-0.0833333	2	1	0	1		226.72	-4.41	273.48	767.52	0.5	0.5	529	-1	1	1
2018-09-14	0.545238	negative	-0.147619		2015-12-09	0	0	0	0	0		224.52	-2.2	273.98	768.02	0.5	0.5	529	0	2	0
2018-06-18	0.48	negative	-0.146667		2015-12-10	1.35	5	0	0	5		227.07	2.55	273.98	769.02	0	1	530	1	3	5
2018-09-28	0.770833	negative	-0.145833		2015-12-11	0	0	0	0	0		217.02	-10.05	274.48	769.52	0.5	0.5	530	0	2	0
2017-07-27	0.270833	negative	-0.145833		2015-12-12	1	1	0	0	1		217.02	0	274.48	770.52	0	1	531	1	3	1
2017-02-17	0.304167	negative	-0.145833		2015-12-13	0	1	0	0	1		217.02	0	274.48	771.52	0	1	532	1	3	1
2014-10-28	0.270833	negative	-0.145833		2015-12-14	0	1	0	0	1		218.58	1.56	274.48	772.52	0	1	533	1	3	1
2018-12-16	0.317593	negative	-0.14537		2015-12-15	0	1	0	0	1		221.09	2.50999	274.48	773.52	0	1	534	1	3	1
2018-10-08	0.575	negative	-0.145		2015-12-16	0.4	6	0	0	6		234.51	13.42	274.48	774.52	0	1	535	1	3	6
2019-03-01	0.661667	negative	-0.145		2015-12-17	0	0	0	0	0		233.39	-1.12	274.98	775.02	0.5	0.5	535	0	2	0
2010-03-01	0.388889	negative	-0.144444		2015-12-18	0	0	0	0	0		230.46	-2.92999	275.48	775.52	0.5	0.5	535	0	2	0
2018-07-05	0.403175	negative	-0.144444		2015-12-19	0	0	0	0	0		230.46	0	275.98	776.02	0.5	0.5	535	0	2	0
2018-04-23	0.472222	negative	-0.144444		2015-12-20	0.35	1	0	0	1		230.46	0	275.98	777.02	0	1	536	1	3	1
2016-11-01	0.701389	negative	-0.143056		2015-12-21	0.675	3	0	0	3		232.56	2.09999	275.98	778.02	0	1	537	1	3	3
2018-07-15	0.52037	negative	-0.142593		2015-12-22	0.466667	1	0	0	1		229.95	-2.61	275.98	779.02	0	1	538	1	3	1
2018-08-23	0.577381	negative	-0.141667		2015-12-23	0.08	1	0	0	1		229.7	-0.25	275.98	780.02	0	1	539	1	3	1
2011-03-01	0.391667	negative	-0.141667		2015-12-24	0.5	1	0	0	1		230.57	0.87001	275.98	781.02	0	1	540	1	3	1
2018-08-18	0.3	negative	-0.141667		2015-12-25	1	1	0	0	1		230.57	0	275.98	782.02	0	1	541	1	3	1
2013-10-03	0.625	negative	-0.141667		2015-12-26	0	0	0	0	0		230.57	0	276.48	782.52	0.5	0.5	541	0	2	0
2017-12-21	0.691667	negative	-0.141667		2015-12-27	1	3	0	0	3		230.57	0	276.48	783.52	0	1	542	1	3	3
2018-09-19	0.43	negative	-0.14		2015-12-28	0.6	2	0	0	2		228.95	-1.62001	276.48	784.52	0	1	543	1	3	2
2018-11-21	0.4	negative	-0.14		2015-12-29	0.322727	11	3	0	8		237.19	8.24	276.753	785.247	0.272727	0.727273	544	1	3	8
2018-07-27	0.166667	negative	-0.14		2015-12-30	0.625	9	1	0	8		238.09	0.899994	276.864	786.136	0.111111	0.888889	545	1	3	8
/04/3	0.344444	negative	-0.138889		2015-12-31	2.45492	12	1	0	11		240.01	1.92	276.948	787.052	0.0833333	0.916667	546	1	3	11
2010-02-01	0.513492	negative	-0.138095		2016-01-01	1.34261	12	0	0	12		240.01	0	276.948	788.052	0	1	547	1	3	12
2018-10-16	0.3125	negative	-0.1375		2016-01-02	0	0	0	0	0		240.01	0	277.448	788.552	0.5	0.5	547	0	2	0
2018-09-07	0.391667	negative	-0.1375		2016-01-03	0.25	3	0	0	3		240.01	0	277.448	789.552	0	1	548	1	3	3
2018-08-06	0.4875	negative	-0.1375		2016-01-04	0.308261	8	1	0	7		223.41	-16.6	277.573	790.427	0.125	0.875	549	1	3	7
2014-11-06	0.825	negative	-0.1375		2016-01-05	0.0113636	6	1	0	5		223.43	0.019989	277.739	791.261	0.166667	0.833333	550	1	3	5
2014-03-01	0.591667	negative	-0.1375		2016-01-06	0	0	0	0	0		219.04	-4.39	278.239	791.761	0.5	0.5	550	0	2	0
2018-09-28	0.392593	negative	-0.137037		2016-01-07	0	0	0	0	0		215.65	-3.39	278.739	792.261	0.5	0.5	550	0	2	0
2018-10-28	0.722727	negative	-0.136364		2016-01-08	0.375	1	0	0	1		211	-4.64999	278.739	793.261	0	1	551	1	3	1
2018-08-12	0.591919	negative	-0.134785		2016-01-09	0	0	0	0	0		211	0	279.239	793.761	0.5	0.5	551	0	2	0
2018-08-14	0.566667	negative	-0.133333		2016-01-10	-0.375	1	1	0	0		211	0	280.239	793.761	1	0	550	-1	1	1
2018-08-13	0.233333	negative	-0.133333		2016-01-11	-0.5875	2	1	0	1		207.85	-3.14999	280.739	794.261	0.5	0.5	549	-1	1	1
2018-08-13	0.233333	negative	-0.133333		2016-01-12	0	1	0	0	1		209.97	2.11999	280.739	795.261	0	1	550	1	3	1
2018-01-22	0.233333	negative	-0.133333		2016-01-13	0	1	0	0	1		200.31	-9.66	280.739	796.261	0	1	551	1	3	1
2018-03-01	0.37	negative	-0.133333		2016-01-14	-0.25	2	1	0	1		206.18	5.86999	281.239	796.761	0.5	0.5	550	-1	1	1
2008-02-01	0.7	negative	-0.133333		2016-01-15	-0.242593	1	1	0	0		204.99	-1.18999	282.239	796.761	1	0	549	-1	1	1
2018-10-14	0.422222	negative	-0.133333		2016-01-16	0	1	0	0	1		204.99	0	282.239	797.761	0	1	550	1	3	1
2018-10-04	0.516667	negative	-0.133333		2016-01-17	-0.0555556	1	1	0	0		204.99	0	283.239	797.761	1	0	549	-1	1	1
2018-06-30	0.388889	negative	-0.133333		2016-01-18	1	1	0	0	1		204.99	0	283.239	798.761	0	1	550	1	3	1
2018-06-01	0.6	negative	-0.133333		2016-01-19	0	1	0	0	1		204.72	-0.270004	283.239	799.761	0	1	551	1	3	1
2018-04-12	0.6	negative	-0.133333		2016-01-20	0.75	2	0	0	2		198.7	-6.02	283.239	800.761	0	1	552	1	3	2
2018-03-19	0.6	negative	-0.133333		2016-01-21	0.368506	4	0	0	4		199.97	1.27	283.239	801.761	0	1	553	1	3	4
2018-03-12	0.6	negative	-0.133333		2016-01-22	0	1	0	0	1		202.55	2.58	283.239	802.761	0	1	554	1	3	1
2018-03-01	0.6	negative	-0.133333		2016-01-23	0	1	0	0	1		202.55	0	283.239	803.761	0	1	555	1	3	1
2018-02-09	0.233333	negative	-0.133333		2016-01-24	0	0	0	0	0		202.55	0	283.739	804.261	0.5	0.5	555	0	2	0
2018-01-31	0.6	negative	-0.133333		2016-01-25	-0.3	2	1	0	1		196.38	-6.17	284.239	804.761	0.5	0.5	554	-1	1	1
2018-01-19	0.6	negative	-0.133333		2016-01-26	0	1	0	0	1		193.56	-2.82001	284.239	805.761	0	1	555	1	3	1
2018-01-10	0.6	negative	-0.133333		2016-01-27	-0.0625	1	1	0	0		188.07	-5.48999	285.239	805.761	1	0	554	-1	1	1
2018-01-08	0.6	negative	-0.133333		2016-01-28	0	2	0	0	2		189.7	1.62999	285.239	806.761	0	1	555	1	3	2
2018-01-05	0.6	negative	-0.133333		2016-01-29	0.35	3	0	0	3		191.2	1.5	285.239	807.761	0	1	556	1	3	3
2018-01-02	0.6	negative	-0.133333		2016-01-30	0.666667	2	0	0	2		191.2	0	285.239	808.761	0	1	557	1	3	2
2017-12-07	0.6	negative	-0.133333		2016-01-31	0	1	0	0	1		191.2	0	285.239	809.761	0	1	558	1	3	1
2017-11-30	0.6	negative	-0.133333		2016-02-01	0.326061	15	4	0	11		196.94	5.74	285.506	810.494	0.266667	0.733333	559	1	3	11
2017-11-15	0.6	negative	-0.133333		2016-02-02	0.564286	5	0	0	5		182.78	-14.16	285.506	811.494	0	1	560	1	3	5
2017-11-10	0.6	negative	-0.133333		2016-02-03	1.71587	6	1	0	5		173.48	-9.3	285.673	812.327	0.166667	0.833333	561	1	3	5
2017-10-16	0.6	negative	-0.133333		2016-02-04	0.4	6	0	0	6		175.33	1.85001	285.673	813.327	0	1	562	1	3	6
2017-10-13	0.6	negative	-0.133333		2016-02-05	0.251905	5	0	0	5		162.6	-12.73	285.673	814.327	0	1	563	1	3	5
2017-09-25	0.6	negative	-0.133333		2016-02-06	0	0	0	0	0		162.6	0	286.173	814.827	0.5	0.5	563	0	2	0
2017-09-20	0.6	negative	-0.133333		2016-02-07	0.172222	2	0	0	2		162.6	0	286.173	815.827	0	1	564	1	3	2
2017-09-18	0.6	negative	-0.133333		2016-02-08	-1.07889	8	3	0	5		147.99	-14.61	286.548	816.452	0.375	0.625	565	1	3	5
2017-09-12	0.6	negative	-0.133333		2016-02-09	-0.0738095	4	1	0	3		148.25	0.259995	286.798	817.202	0.25	0.75	566	1	3	3
2017-09-06	0.6	negative	-0.133333		2016-02-10	1.84167	18	1	0	17		143.67	-4.58	286.853	818.147	0.0555556	0.944444	567	1	3	17
2017-09-05	0.4	negative	-0.133333		2016-02-11	0.869815	6	1	0	5		150.47	6.8	287.02	818.98	0.166667	0.833333	568	1	3	5
2017-08-30	0.6	negative	-0.133333		2016-02-12	0	1	0	0	1		151.04	0.569992	287.02	819.98	0	1	569	1	3	1
2017-08-22	0.6	negative	-0.133333		2016-02-13	0.318182	1	0	0	1		151.04	0	287.02	820.98	0	1	570	1	3	1
2017-08-11	0.6	negative	-0.133333		2016-02-14	0	0	0	0	0		151.04	0	287.52	821.48	0.5	0.5	570	0	2	0
2017-06-23	0.6	negative	-0.133333		2016-02-15	0	0	0	0	0		151.04	0	288.02	821.98	0.5	0.5	570	0	2	0
2017-06-19	0.6	negative	-0.133333		2016-02-16	0	1	0	0	1		155.17	4.13	288.02	822.98	0	1	571	1	3	1
2017-06-14	0.6	negative	-0.133333		2016-02-17	0.7	2	0	0	2		168.68	13.51	288.02	823.98	0	1	572	1	3	2
2017-06-12	0.6	negative	-0.133333		2016-02-18	0	0	0	0	0		166.77	-1.90999	288.52	824.48	0.5	0.5	572	0	2	0
2017-05-19	0.6	negative	-0.133333		2016-02-19	0	2	0	0	2		166.58	-0.190002	288.52	825.48	0	1	573	1	3	2
2017-05-12	0.6	negative	-0.133333		2016-02-20	0.80625	2	0	0	2		166.58	0	288.52	826.48	0	1	574	1	3	2
2017-05-11	0.6	negative	-0.133333		2016-02-21	0	0	0	0	0		166.58	0	289.02	826.98	0.5	0.5	574	0	2	0
2017-04-27	0.6	negative	-0.133333		2016-02-22	0	2	0	0	2		177.74	11.16	289.02	827.98	0	1	575	1	3	2
2017-04-17	0.6	negative	-0.133333		2016-02-23	0.320833	3	1	0	2		177.21	-0.529998	289.353	828.647	0.333333	0.666667	576	1	3	2
2017-04-06	0.6	negative	-0.133333		2016-02-24	0.468182	2	0	0	2		179	1.78999	289.353	829.647	0	1	577	1	3	2
2017-04-04	0.6	negative	-0.133333		2016-02-25	-0.13	3	1	0	2		187.43	8.42999	289.686	830.314	0.333333	0.666667	578	1	3	2
2017-03-27	0.6	negative	-0.133333		2016-02-26	0	2	0	0	2		190.34	2.91	289.686	831.314	0	1	579	1	3	2
2017-03-22	0.6	negative	-0.133333		2016-02-27	0	0	0	0	0		190.34	0	290.186	831.814	0.5	0.5	579	0	2	0
2017-03-06	0.6	negative	-0.133333		2016-02-28	0	0	0	0	0		190.34	0	290.686	832.314	0.5	0.5	579	0	2	0
2017-03-02	0.6	negative	-0.133333		2016-02-29	0	1	0	0	1		191.93	1.59	290.686	833.314	0	1	580	1	3	1
2017-03-01	0.6	negative	-0.133333		2016-03-01	2.90745	26	3	0	23		186.35	-5.57999	290.802	834.198	0.115385	0.884615	581	1	3	23
2017-02-23	0.6	negative	-0.133333		2016-03-02	1.11022e-16	6	1	0	5		188.34	1.98999	290.968	835.032	0.166667	0.833333	582	1	3	5
2014-12-04	0.3	negative	-0.133333		2016-03-03	0	2	0	0	2		195.74	7.40001	290.968	836.032	0	1	583	1	3	2
2013-11-08	0.533333	negative	-0.133333		2016-03-04	-0.0416667	2	1	0	1		201.04	5.29999	291.468	836.532	0.5	0.5	582	-1	1	1
2013-10-01	0.6	negative	-0.133333		2016-03-05	0	0	0	0	0		201.04	0	291.968	837.032	0.5	0.5	582	0	2	0
2013-09-16	0.166667	negative	-0.133333		2016-03-06	0	0	0	0	0		201.04	0	292.468	837.532	0.5	0.5	582	0	2	0
2016-09-21	0.733333	negative	-0.133333		2016-03-07	0.25	2	0	0	2		205.29	4.25	292.468	838.532	0	1	583	1	3	2
/04/24	0.255556	negative	-0.133333		2016-03-08	0	1	0	0	1		202.6	-2.68999	292.468	839.532	0	1	584	1	3	1
2018-05-16	0.522222	negative	-0.133333		2016-03-09	0.2625	3	0	0	3		208.72	6.11999	292.468	840.532	0	1	585	1	3	3
2018-10-01	0.594	negative	-0.133		2016-03-10	1.51818	4	0	0	4		205.18	-3.54001	292.468	841.532	0	1	586	1	3	4
2018-05-03	0.223413	negative	-0.132937		2016-03-11	0.422727	2	0	0	2		207.5	2.32001	292.468	842.532	0	1	587	1	3	2
/04/26	0.5975	negative	-0.1325		2016-03-12	0	0	0	0	0		207.5	0	292.968	843.032	0.5	0.5	587	0	2	0
/04/14	0.55	negative	-0.131818		2016-03-13	0	3	1	0	2		207.5	0	293.302	843.698	0.333333	0.666667	588	1	3	2
2013-03-01	0.427273	negative	-0.131818		2016-03-14	0.1	3	0	0	3		215.15	7.64999	293.302	844.698	0	1	589	1	3	3
2018-09-11	0.577273	negative	-0.131818		2016-03-15	0.25	1	0	0	1		218.34	3.19	293.302	845.698	0	1	590	1	3	1
2018-05-03	0.577273	negative	-0.131818		2016-03-16	-0.3	2	2	0	0		221.93	3.59	294.302	845.698	1	0	589	-1	1	2
2017-12-04	0.577273	negative	-0.131818		2016-03-17	0.7	2	0	0	2		226.38	4.45001	294.302	846.698	0	1	590	1	3	2
2015-10-14	0.577273	negative	-0.131818		2016-03-18	0.7	5	1	0	4		232.74	6.36	294.502	847.498	0.2	0.8	591	1	3	4
2014-02-26	0.727273	negative	-0.131818		2016-03-19	0	0	0	0	0		232.74	0	295.002	847.998	0.5	0.5	591	0	2	0
2018-05-18	0.5	negative	-0.13125		2016-03-20	0	2	0	0	2		232.74	0	295.002	848.998	0	1	592	1	3	2
2016-04-29	0.207778	negative	-0.131111		2016-03-21	0.533333	6	0	0	6		238.32	5.58	295.002	849.998	0	1	593	1	3	6
2017-06-06	0.428571	negative	-0.130952		2016-03-22	0.2	3	1	0	2		234.24	-4.08	295.335	850.665	0.333333	0.666667	594	1	3	2
2017-10-02	0.280556	negative	-0.130556		2016-03-23	0.3	1	0	0	1		222.58	-11.66	295.335	851.665	0	1	595	1	3	1
2013-08-10	1	negative	-0.13		2016-03-24	0.168182	4	0	0	4		227.75	5.17	295.335	852.665	0	1	596	1	3	4
2018-08-03	0.288889	negative	-0.129167		2016-03-25	0.5	2	0	0	2		227.75	0	295.335	853.665	0	1	597	1	3	2
2008-02-01	0.51875	negative	-0.129167		2016-03-26	0	1	0	0	1		227.75	0	295.335	854.665	0	1	598	1	3	1
2007-03-01	0.2375	negative	-0.128125		2016-03-27	0	1	0	0	1		227.75	0	295.335	855.665	0	1	599	1	3	1
2018-07-05	0.597222	negative	-0.128125		2016-03-28	0.586364	3	0	0	3		230.26	2.51	295.335	856.665	0	1	600	1	3	3
2018-12-31	0.644444	negative	-0.127778		2016-03-29	0.0267677	5	2	0	3		230.13	-0.12999	295.735	857.265	0.4	0.6	601	1	3	3
2018-10-29	0.179861	negative	-0.127778		2016-03-30	0.3	4	1	0	3		226.89	-3.24001	295.985	858.015	0.25	0.75	602	1	3	3
2018-10-18	0.444444	negative	-0.127778		2016-03-31	0.747391	13	1	0	12		229.77	2.88001	296.062	858.938	0.0769231	0.923077	603	1	3	12
2014-12-09	0.294444	negative	-0.127778		2016-04-01	1.11136	19	2	0	17		237.59	7.81999	296.167	859.833	0.105263	0.894737	604	1	3	17
2018-09-27	0.64375	negative	-0.125		2016-04-02	0.637121	5	1	0	4		237.59	0	296.367	860.633	0.2	0.8	605	1	3	4
/04/21	0.375	negative	-0.125		2016-04-03	-0.0777778	3	1	0	2		237.59	0	296.701	861.299	0.333333	0.666667	606	1	3	2
/04/19	0.375	negative	-0.125		2016-04-04	0.164015	15	6	0	9		246.99	9.40001	297.101	861.899	0.4	0.6	607	1	3	9
/04/8	0.125	negative	-0.125		2016-04-05	0.9	4	1	0	3		255.47	8.48	297.351	862.649	0.25	0.75	608	1	3	3
/04/7	0.3125	negative	-0.125		2016-04-06	0.964815	7	1	0	6		265.42	9.95001	297.493	863.507	0.142857	0.857143	609	1	3	6
2018-03-01	0.375	negative	-0.125		2016-04-07	0.145455	8	0	0	8		257.2	-8.22	297.493	864.507	0	1	610	1	3	8
2016-03-01	0.6	negative	-0.125		2016-04-08	0.683333	3	0	0	3		250.07	-7.13001	297.493	865.507	0	1	611	1	3	3
2011-03-01	0.283333	negative	-0.125		2016-04-09	0	0	0	0	0		250.07	0	297.993	866.007	0.5	0.5	611	0	2	0
2010-03-01	0.375	negative	-0.125		2016-04-10	0	0	0	0	0		250.07	0	298.493	866.507	0.5	0.5	611	0	2	0
2004-03-01	0.375	negative	-0.125		2016-04-11	-0.0337121	6	2	0	4		249.92	-0.150009	298.827	867.173	0.333333	0.666667	612	1	3	4
2004-03-01	1	negative	-0.125		2016-04-12	0.836364	5	0	0	5		247.82	-2.09999	298.827	868.173	0	1	613	1	3	5
2002-03-01	0.125	negative	-0.125		2016-04-13	0.71342	9	1	0	8		254.53	6.70999	298.938	869.062	0.111111	0.888889	614	1	3	8
2001-03-01	0.625	negative	-0.125		2016-04-14	0.05	4	0	0	4		251.86	-2.67	298.938	870.062	0	1	615	1	3	4
2012-02-01	0.75	negative	-0.125		2016-04-15	0.1875	1	0	0	1		254.51	2.64999	298.938	871.062	0	1	616	1	3	1
2006-02-01	0.375	negative	-0.125		2016-04-16	0.45	1	0	0	1		254.51	0	298.938	872.062	0	1	617	1	3	1
2018-12-05	0.5	negative	-0.125		2016-04-17	0	2	0	0	2		254.51	0	298.938	873.062	0	1	618	1	3	2
2018-10-29	0.5375	negative	-0.125		2016-04-18	-0.4	6	1	0	5		253.88	-0.62999	299.105	873.895	0.166667	0.833333	619	1	3	5
2018-10-16	0.375	negative	-0.125		2016-04-19	0.662825	8	0	0	8		247.37	-6.51001	299.105	874.895	0	1	620	1	3	8
2018-10-12	0.375	negative	-0.125		2016-04-20	0	0	0	0	0		249.97	2.60001	299.605	875.395	0.5	0.5	620	0	2	0
2018-10-04	0.375	negative	-0.125		2016-04-21	0	0	0	0	0		248.29	-1.68001	300.105	875.895	0.5	0.5	620	0	2	0
2018-10-03	0.125	negative	-0.125		2016-04-22	-0.025	2	1	0	1		253.75	5.46001	300.605	876.395	0.5	0.5	619	-1	1	1
2018-10-01	0.3	negative	-0.125		2016-04-23	0	0	0	0	0		253.75	0	301.105	876.895	0.5	0.5	619	0	2	0
2018-09-07	0.375	negative	-0.125		2016-04-24	0.65	3	0	0	3		253.75	0	301.105	877.895	0	1	620	1	3	3
2018-09-03	0.4	negative	-0.125		2016-04-25	-0.0333333	1	1	0	0		251.82	-1.92999	302.105	877.895	1	0	619	-1	1	1
2018-08-28	1	negative	-0.125		2016-04-26	0	2	0	0	2		253.74	1.92	302.105	878.895	0	1	620	1	3	2
2018-08-25	0.41875	negative	-0.125		2016-04-27	0.1	4	0	0	4		251.47	-2.27	302.105	879.895	0	1	621	1	3	4
2018-08-24	0.4375	negative	-0.125		2016-04-28	0.1	1	0	0	1		247.71	-3.75999	302.105	880.895	0	1	622	1	3	1
2018-08-23	0.325	negative	-0.125		2016-04-29	0.305	3	2	0	1		240.76	-6.95001	302.771	881.229	0.666667	0.333333	621	-1	1	2
2018-08-19	0.944444	negative	-0.125		2016-04-30	0.4	2	0	0	2		240.76	0	302.771	882.229	0	1	622	1	3	2
2018-08-17	0.6	negative	-0.125		2016-05-01	0	0	0	0	0		240.76	0	303.271	882.729	0.5	0.5	622	0	2	0
2018-08-13	0.6	negative	-0.125		2016-05-02	0	0	0	0	0		241.8	1.04001	303.771	883.229	0.5	0.5	622	0	2	0
2018-08-12	0.375	negative	-0.125		2016-05-03	0	0	0	0	0		232.32	-9.48	304.271	883.729	0.5	0.5	622	0	2	0
2018-08-01	1	negative	-0.125		2016-05-04	3.64747	21	3	0	18		222.56	-9.76001	304.414	884.586	0.142857	0.857143	623	1	3	18
2018-07-30	0.375	negative	-0.125		2016-05-05	-1.15	2	2	0	0		211.53	-11.03	305.414	884.586	1	0	622	-1	1	2
2018-07-23	0.375	negative	-0.125		2016-05-06	0	2	0	0	2		214.93	3.39999	305.414	885.586	0	1	623	1	3	2
2018-07-19	0.6	negative	-0.125		2016-05-07	-0.6	3	1	0	2		214.93	0	305.747	886.253	0.333333	0.666667	624	1	3	2
2018-06-12	0.625	negative	-0.125		2016-05-08	0	5	0	0	5		214.93	0	305.747	887.253	0	1	625	1	3	5
2018-06-08	0.125	negative	-0.125		2016-05-09	0.266667	1	0	0	1		208.92	-6.01	305.747	888.253	0	1	626	1	3	1
2018-06-05	0.545833	negative	-0.125		2016-05-10	-1.35	6	4	0	2		208.69	-0.229996	306.414	888.586	0.666667	0.333333	625	-1	1	4
2018-05-29	0.1	negative	-0.125		2016-05-11	0	0	0	0	0		208.96	0.270005	306.914	889.086	0.5	0.5	625	0	2	0
2018-05-03	0.541667	negative	-0.125		2016-05-12	0	1	0	0	1		207.28	-1.68001	306.914	890.086	0	1	626	1	3	1
2018-03-29	0.75	negative	-0.125		2016-05-13	0	1	0	0	1		207.61	0.330002	306.914	891.086	0	1	627	1	3	1
2018-03-07	0.375	negative	-0.125		2016-05-14	0	1	0	0	1		207.61	0	306.914	892.086	0	1	628	1	3	1
2017-11-20	0.416667	negative	-0.125		2016-05-15	0	0	0	0	0		207.61	0	307.414	892.586	0.5	0.5	628	0	2	0
2017-10-03	0.375	negative	-0.125		2016-05-16	0	1	0	0	1		208.29	0.679992	307.414	893.586	0	1	629	1	3	1
2017-08-30	0.375	negative	-0.125		2016-05-17	-0.3	1	1	0	0		204.66	-3.62999	308.414	893.586	1	0	628	-1	1	1
2017-07-04	0.354167	negative	-0.125		2016-05-18	0.434167	17	5	0	12		211.17	6.50999	308.708	894.292	0.294118	0.705882	629	1	3	12
2017-05-11	0.375	negative	-0.125		2016-05-19	-1.14	3	2	0	1		215.21	4.04001	309.375	894.625	0.666667	0.333333	628	-1	1	2
2017-05-03	1	negative	-0.125		2016-05-20	0.16	3	0	0	3		220.28	5.06999	309.375	895.625	0	1	629	1	3	3
2017-04-13	0.375	negative	-0.125		2016-05-21	0	2	0	0	2		220.28	0	309.375	896.625	0	1	630	1	3	2
2017-04-03	0.375	negative	-0.125		2016-05-22	0	1	0	0	1		220.28	0	309.375	897.625	0	1	631	1	3	1
2017-03-08	0.5625	negative	-0.125		2016-05-23	0.238907	4	1	0	3		216.22	-4.06	309.625	898.375	0.25	0.75	632	1	3	3
2016-11-29	0.4125	negative	-0.125		2016-05-24	-0.34	5	1	0	4		217.91	1.69	309.825	899.175	0.2	0.8	633	1	3	4
2016-06-09	0.375	negative	-0.125		2016-05-25	0	0	0	0	0		219.58	1.67	310.325	899.675	0.5	0.5	633	0	2	0
2016-04-01	0.1	negative	-0.125		2016-05-26	0.625	4	1	0	3		225.12	5.53999	310.575	900.425	0.25	0.75	634	1	3	3
2016-01-05	0.375	negative	-0.125		2016-05-27	0.375	3	0	0	3		223.04	-2.08	310.575	901.425	0	1	635	1	3	3
2015-08-19	0.25	negative	-0.125		2016-05-28	-0.1125	2	1	0	1		223.04	0	311.075	901.925	0.5	0.5	634	-1	1	1
2015-06-20	0.75	negative	-0.125		2016-05-29	-0.463636	2	1	0	1		223.04	0	311.575	902.425	0.5	0.5	633	-1	1	1
2015-04-22	0.375	negative	-0.125		2016-05-30	0	0	0	0	0		223.04	0	312.075	902.925	0.5	0.5	633	0	2	0
2015-03-02	0.75	negative	-0.125		2016-05-31	0.75	4	0	0	4		223.23	0.190003	312.075	903.925	0	1	634	1	3	4
2015-03-01	0.375	negative	-0.125		2016-06-01	0	1	0	0	1		219.56	-3.67	312.075	904.925	0	1	635	1	3	1
2014-10-08	0.375	negative	-0.125		2016-06-02	0.907273	5	0	0	5		218.96	-0.599991	312.075	905.925	0	1	636	1	3	5
2014-09-16	0.375	negative	-0.125		2016-06-03	0	1	0	0	1		218.99	0.029998	312.075	906.925	0	1	637	1	3	1
2014-09-15	0.75	negative	-0.125		2016-06-04	0	0	0	0	0		218.99	0	312.575	907.425	0.5	0.5	637	0	2	0
2014-04-08	0.25	negative	-0.125		2016-06-05	0	0	0	0	0		218.99	0	313.075	907.925	0.5	0.5	637	0	2	0
2013-11-01	0.375	negative	-0.125		2016-06-06	0	0	0	0	0		220.68	1.68999	313.575	908.425	0.5	0.5	637	0	2	0
2013-08-28	0.375	negative	-0.125		2016-06-07	0.703601	7	1	0	6		232.34	11.66	313.718	909.282	0.142857	0.857143	638	1	3	6
2013-08-27	0.375	negative	-0.125		2016-06-08	1.15	5	0	0	5		235.52	3.18001	313.718	910.282	0	1	639	1	3	5
2013-08-21	0.375	negative	-0.125		2016-06-09	0.404167	6	2	0	4		229.36	-6.16	314.051	910.949	0.333333	0.666667	640	1	3	4
2013-08-07	0.275	negative	-0.125		2016-06-10	0	1	0	0	1		218.79	-10.57	314.051	911.949	0	1	641	1	3	1
2013-05-29	0.6	negative	-0.125		2016-06-11	-0.05	1	1	0	0		218.79	0	315.051	911.949	1	0	640	-1	1	1
/04/20	0.625	negative	-0.125		2016-06-12	0	0	0	0	0		218.79	0	315.551	912.449	0.5	0.5	640	0	2	0
/04/8	0.65	negative	-0.123333		2016-06-13	0.5	1	0	0	1		217.87	-0.919998	315.551	913.449	0	1	641	1	3	1
2018-12-12	0.410417	negative	-0.122917		2016-06-14	1.43333	6	1	0	5		214.96	-2.90999	315.718	914.282	0.166667	0.833333	642	1	3	5
2014-01-03	0.533333	negative	-0.122222		2016-06-15	-0.166667	1	1	0	0		217.7	2.73999	316.718	914.282	1	0	641	-1	1	1
2018-10-04	0.597619	negative	-0.122024		2016-06-16	0.7	2	0	0	2		217.93	0.229996	316.718	915.282	0	1	642	1	3	2
2018-08-28	0.566667	negative	-0.121212		2016-06-17	0.1	3	0	0	3		215.47	-2.45999	316.718	916.282	0	1	643	1	3	3
/04/26	0.516667	negative	-0.120833		2016-06-18	0.1	2	1	0	1		215.47	0	317.218	916.782	0.5	0.5	642	-1	1	1
2018-10-23	0.3625	negative	-0.120833		2016-06-19	0.25	2	0	0	2		215.47	0	317.218	917.782	0	1	643	1	3	2
2017-12-18	0.484722	negative	-0.120833		2016-06-20	0	2	0	0	2		219.7	4.23	317.218	918.782	0	1	644	1	3	2
2018-07-18	0.692262	negative	-0.120238		2016-06-21	0.97037	24	2	0	22		219.61	-0.089996	317.301	919.699	0.0833333	0.916667	645	1	3	22
2001-03-01	0.56	negative	-0.12		2016-06-22	-0.0619168	17	4	0	13		196.66	-22.95	317.536	920.464	0.235294	0.764706	646	1	3	13
2018-12-10	0.376667	negative	-0.12		2016-06-23	0.579596	11	3	0	8		196.4	-0.26001	317.809	921.191	0.272727	0.727273	647	1	3	8
2018-11-05	0.4	negative	-0.12		2016-06-24	0.833333	5	0	0	5		193.15	-3.25	317.809	922.191	0	1	648	1	3	5
2018-06-21	0.438333	negative	-0.12		2016-06-25	0.4	1	0	0	1		193.15	0	317.809	923.191	0	1	649	1	3	1
2018-05-29	0.7	negative	-0.12		2016-06-26	0.1	1	0	0	1		193.15	0	317.809	924.191	0	1	650	1	3	1
2018-10-24	0.35	negative	-0.119444		2016-06-27	0	0	0	0	0		198.55	5.40001	318.309	924.691	0.5	0.5	650	0	2	0
2013-03-01	0.470536	negative	-0.11875		2016-06-28	0	0	0	0	0		201.79	3.23999	318.809	925.191	0.5	0.5	650	0	2	0
2018-08-23	0.283333	negative	-0.11875		2016-06-29	1.03333	4	1	0	3		210.19	8.40001	319.059	925.941	0.25	0.75	651	1	3	3
2015-02-11	0.28125	negative	-0.11875		2016-06-30	0.0777778	8	1	0	7		212.28	2.09	319.184	926.816	0.125	0.875	652	1	3	7
2018-11-28	0.291667	negative	-0.116667		2016-07-01	0.47601	9	2	0	7		216.5	4.22	319.406	927.594	0.222222	0.777778	653	1	3	7
2018-08-10	0.583333	negative	-0.116667		2016-07-02	0	0	0	0	0		216.5	0	319.906	928.094	0.5	0.5	653	0	2	0
2018-03-27	0.45	negative	-0.116667		2016-07-03	-0.34899	5	2	0	3		216.5	0	320.306	928.694	0.4	0.6	654	1	3	3
2017-06-22	0.3	negative	-0.116667		2016-07-04	0.1	1	0	0	1		216.5	0	320.306	929.694	0	1	655	1	3	1
2015-04-27	0.5	negative	-0.116667		2016-07-05	-0.337879	9	3	0	6		213.98	-2.52	320.64	930.36	0.333333	0.666667	656	1	3	6
2013-07-26	0.5	negative	-0.116667		2016-07-06	0.1	5	0	0	5		214.44	0.460006	320.64	931.36	0	1	657	1	3	5
/04/8	0.833333	negative	-0.116667		2016-07-07	0	0	0	0	0		215.94	1.5	321.14	931.86	0.5	0.5	657	0	2	0
2018-11-11	0.458333	negative	-0.116667		2016-07-08	0	1	0	0	1		216.78	0.839997	321.14	932.86	0	1	658	1	3	1
2016-10-28	0.658333	negative	-0.116667		2016-07-09	0.136364	2	0	0	2		216.78	0	321.14	933.86	0	1	659	1	3	2
2015-05-06	0.366667	negative	-0.116667		2016-07-10	0.20625	3	0	0	3		216.78	0	321.14	934.86	0	1	660	1	3	3
2014-06-03	0.266667	negative	-0.116667		2016-07-11	0.0797619	9	3	0	6		224.78	8	321.473	935.527	0.333333	0.666667	661	1	3	6
2018-07-03	0.534259	negative	-0.116667		2016-07-12	0.208333	5	1	0	4		224.65	-0.130005	321.673	936.327	0.2	0.8	662	1	3	4
/04/3	0.596296	negative	-0.114352		2016-07-13	0	3	0	0	3		222.53	-2.11999	321.673	937.327	0	1	663	1	3	3
2018-02-14	0.555556	negative	-0.113889		2016-07-14	-0.231818	5	2	0	3		221.53	-1	322.073	937.927	0.4	0.6	664	1	3	3
2015-01-17	0.413889	negative	-0.113889		2016-07-15	0.35	3	0	0	3		220.4	-1.13001	322.073	938.927	0	1	665	1	3	3
2018-11-17	0.393333	negative	-0.113333		2016-07-16	0.5	1	0	0	1		220.4	0	322.073	939.927	0	1	666	1	3	1
2018-10-27	0.611429	negative	-0.113333		2016-07-17	0.5	1	0	0	1		220.4	0	322.073	940.927	0	1	667	1	3	1
1931-03-01	0.6875	negative	-0.1125		2016-07-18	0.423864	4	0	0	4		226.25	5.85001	322.073	941.927	0	1	668	1	3	4
2018-09-27	0.675	negative	-0.1125		2016-07-19	-0.025	1	1	0	0		225.26	-0.990005	323.073	941.927	1	0	667	-1	1	1
2018-03-12	0.2375	negative	-0.1125		2016-07-20	1.18554	21	5	0	16		228.36	3.10001	323.311	942.689	0.238095	0.761905	668	1	3	16
2016-05-28	0.4875	negative	-0.1125		2016-07-21	-0.0272727	3	1	0	2		220.5	-7.86	323.644	943.356	0.333333	0.666667	669	1	3	2
2009-03-01	0.2625	negative	-0.1125		2016-07-22	0	2	0	0	2		222.27	1.77	323.644	944.356	0	1	670	1	3	2
2014-02-01	0.527431	negative	-0.1125		2016-07-23	0.0792208	4	1	0	3		222.27	0	323.894	945.106	0.25	0.75	671	1	3	3
2017-12-24	0.548864	negative	-0.111932		2016-07-24	0	0	0	0	0		222.27	0	324.394	945.606	0.5	0.5	671	0	2	0
2018-07-22	0.680952	negative	-0.111905		2016-07-25	0.0513889	5	2	0	3		230.01	7.73999	324.794	946.206	0.4	0.6	672	1	3	3
2018-08-08	0.530556	negative	-0.111111		2016-07-26	0.6	3	0	0	3		229.51	-0.5	324.794	947.206	0	1	673	1	3	3
2017-09-29	0.222222	negative	-0.111111		2016-07-27	0	1	0	0	1		228.49	-1.01999	324.794	948.206	0	1	674	1	3	1
2017-09-25	0.222222	negative	-0.111111		2016-07-28	-0.6	1	1	0	0		230.61	2.12	325.794	948.206	1	0	673	-1	1	1
2018-09-18	0.698148	negative	-0.111111		2016-07-29	0	0	0	0	0		234.79	4.17999	326.294	948.706	0.5	0.5	673	0	2	0
2017-12-29	0.888889	negative	-0.111111		2016-07-30	0	1	0	0	1		234.79	0	326.294	949.706	0	1	674	1	3	1
2018-10-30	0.566667	negative	-0.110714		2016-07-31	0.449621	6	1	0	5		234.79	0	326.461	950.539	0.166667	0.833333	675	1	3	5
2003-02-01	0.38	negative	-0.11		2016-08-01	1.08081	8	0	0	8		230.01	-4.78	326.461	951.539	0	1	676	1	3	8
2018-12-28	0.65	negative	-0.11		2016-08-02	-0.8	2	2	0	0		227.2	-2.81	327.461	951.539	1	0	675	-1	1	2
2018-12-03	0.28	negative	-0.11		2016-08-03	1.65617	16	0	0	16		225.79	-1.41	327.461	952.539	0	1	676	1	3	16
2018-07-03	0.389435	negative	-0.109375		2016-08-04	0	1	0	0	1		230.61	4.82001	327.461	953.539	0	1	677	1	3	1
2011-03-01	0.694643	negative	-0.108929		2016-08-05	0	0	0	0	0		230.03	-0.580002	327.961	954.039	0.5	0.5	677	0	2	0
2018-07-16	0.638333	negative	-0.108333		2016-08-06	0	0	0	0	0		230.03	0	328.461	954.539	0.5	0.5	677	0	2	0
2018-02-22	0.158333	negative	-0.108333		2016-08-07	0.161111	1	0	0	1		230.03	0	328.461	955.539	0	1	678	1	3	1
2018-08-15	0.491667	negative	-0.108333		2016-08-08	0	3	0	0	3		226.16	-3.87	328.461	956.539	0	1	679	1	3	3
2014-12-12	0.513889	negative	-0.108333		2016-08-09	-0.1	3	1	0	2		229.08	2.92	328.794	957.206	0.333333	0.666667	680	1	3	2
2015-05-29	0.5825	negative	-0.1075		2016-08-10	0.797917	7	2	0	5		225.65	-3.43001	329.08	957.92	0.285714	0.714286	681	1	3	5
2018-12-02	0.436111	negative	-0.106944		2016-08-11	0.6	4	0	0	4		224.91	-0.73999	329.08	958.92	0	1	682	1	3	4
/04/25	0.43125	negative	-0.10625		2016-08-12	0.5	2	0	0	2		225.61	0.699997	329.08	959.92	0	1	683	1	3	2
/04/20	0.6	negative	-0.105556		2016-08-13	0	0	0	0	0		225.61	0	329.58	960.42	0.5	0.5	683	0	2	0
/04/3	0.745238	negative	-0.104762		2016-08-14	0	0	0	0	0		225.61	0	330.08	960.92	0.5	0.5	683	0	2	0
2018-10-11	0.329167	negative	-0.104167		2016-08-15	0	1	0	0	1		225.59	-0.020005	330.08	961.92	0	1	684	1	3	1
2013-09-04	0.229167	negative	-0.104167		2016-08-16	0	1	0	0	1		223.61	-1.98	330.08	962.92	0	1	685	1	3	1
2018-10-31	0.25	negative	-0.104167		2016-08-17	0.78125	2	0	0	2		223.24	-0.369996	330.08	963.92	0	1	686	1	3	2
2018-10-26	0.292593	negative	-0.103704		2016-08-18	0	1	0	0	1		223.51	0.26999	330.08	964.92	0	1	687	1	3	1
2018-04-16	0.292593	negative	-0.103704		2016-08-19	0.333333	2	0	0	2		225	1.49	330.08	965.92	0	1	688	1	3	2
2017-08-07	0.292593	negative	-0.103704		2016-08-20	0	1	0	0	1		225	0	330.08	966.92	0	1	689	1	3	1
2017-05-26	0.292593	negative	-0.103704		2016-08-21	0.3	1	0	0	1		225	0	330.08	967.92	0	1	690	1	3	1
2018-08-21	0.403333	negative	-0.103333		2016-08-22	0	1	0	0	1		222.93	-2.07001	330.08	968.92	0	1	691	1	3	1
2018-12-19	0.225	negative	-0.103125		2016-08-23	1.10341	11	0	0	11		224.84	1.91	330.08	969.92	0	1	692	1	3	11
2018-12-20	0.336111	negative	-0.102778		2016-08-24	0.786364	3	0	0	3		222.62	-2.22	330.08	970.92	0	1	693	1	3	3
2018-04-17	0.250833	negative	-0.1025		2016-08-25	1.06667	4	0	0	4		220.96	-1.65999	330.08	971.92	0	1	694	1	3	4
2018-09-17	0.578869	negative	-0.1025		2016-08-26	0	1	0	0	1		219.99	-0.970002	330.08	972.92	0	1	695	1	3	1
2017-11-16	0.462963	negative	-0.101852		2016-08-27	0.142857	1	0	0	1		219.99	0	330.08	973.92	0	1	696	1	3	1
2017-11-16	0.462963	negative	-0.101852		2016-08-28	0	0	0	0	0		219.99	0	330.58	974.42	0.5	0.5	696	0	2	0
2018-07-02	0.634722	negative	-0.101389		2016-08-29	0	0	0	0	0		215.2	-4.79001	331.08	974.92	0.5	0.5	696	0	2	0
2018-05-19	0.697222	negative	-0.101389		2016-08-30	2.16737	6	0	0	6		211.34	-3.86	331.08	975.92	0	1	697	1	3	6
2018-09-30	0.271111	negative	-0.101111		2016-08-31	-0.1	3	1	0	2		212.01	0.669999	331.413	976.587	0.333333	0.666667	698	1	3	2
2018-01-25	0.374074	negative	-0.100463		2016-09-01	-0.155556	1	1	0	0		200.77	-11.24	332.413	976.587	1	0	697	-1	1	1
2017-02-28	1	negative	-0.1		2016-09-02	-0.138889	3	1	0	2		197.78	-2.99	332.747	977.253	0.333333	0.666667	698	1	3	2
2016-06-23	0.95	negative	-0.1		2016-09-03	-0.384659	3	2	0	1		197.78	0	333.413	977.587	0.666667	0.333333	697	-1	1	2
2018-09-27	0.528333	negative	-0.1		2016-09-04	0	1	0	0	1		197.78	0	333.413	978.587	0	1	698	1	3	1
2018-09-25	0.423611	negative	-0.1		2016-09-05	0.325	1	0	0	1		197.78	0	333.413	979.587	0	1	699	1	3	1
2018-05-24	0.533333	negative	-0.1		2016-09-06	0.2	4	1	0	3		202.83	5.05	333.663	980.337	0.25	0.75	700	1	3	3
2016-09-15	0.3	negative	-0.1		2016-09-07	0.55	6	1	0	5		201.71	-1.12	333.83	981.17	0.166667	0.833333	701	1	3	5
2016-06-22	0.366667	negative	-0.1		2016-09-08	0.15	1	0	0	1		197.36	-4.35001	333.83	982.17	0	1	702	1	3	1
/04/24	0.1	negative	-0.1		2016-09-09	0	0	0	0	0		194.47	-2.89	334.33	982.67	0.5	0.5	702	0	2	0
/04/23	0.6	negative	-0.1		2016-09-10	0	0	0	0	0		194.47	0	334.83	983.17	0.5	0.5	702	0	2	0
/04/10	0.4	negative	-0.1		2016-09-11	0	0	0	0	0		194.47	0	335.33	983.67	0.5	0.5	702	0	2	0
/04/4	0.6	negative	-0.1		2016-09-12	0.065	2	0	0	2		198.3	3.83	335.33	984.67	0	1	703	1	3	2
/04/4	0.6	negative	-0.1		2016-09-13	1.3	4	0	0	4		196.05	-2.25	335.33	985.67	0	1	704	1	3	4
2019-03-01	0.6	negative	-0.1		2016-09-14	0.542857	6	0	0	6		196.41	0.360001	335.33	986.67	0	1	705	1	3	6
2012-03-01	0.183333	negative	-0.1		2016-09-15	-0.163636	4	2	0	2		200.42	4.00999	335.83	987.17	0.5	0.5	704	-1	1	2
2012-03-01	0.566667	negative	-0.1		2016-09-16	-0.080303	4	1	0	3		205.4	4.98	336.08	987.92	0.25	0.75	705	1	3	3
2006-03-01	0.4	negative	-0.1		2016-09-17	0.267677	1	0	0	1		205.4	0	336.08	988.92	0	1	706	1	3	1
2005-03-01	0.4	negative	-0.1		2016-09-18	0	0	0	0	0		205.4	0	336.58	989.42	0.5	0.5	706	0	2	0
2005-03-01	0.1	negative	-0.1		2016-09-19	-0.1	3	1	0	2		206.34	0.940002	336.913	990.087	0.333333	0.666667	707	1	3	2
2012-02-01	0.6	negative	-0.1		2016-09-20	-0.05	2	1	0	1		204.64	-1.7	337.413	990.587	0.5	0.5	706	-1	1	1
2003-02-01	0.25	negative	-0.1		2016-09-21	0.696212	4	1	0	3		205.22	0.580002	337.663	991.337	0.25	0.75	707	1	3	3
2018-11-14	0.6	negative	-0.1		2016-09-22	0.225	4	0	0	4		206.43	1.20999	337.663	992.337	0	1	708	1	3	4
2018-11-05	0.45	negative	-0.1		2016-09-23	0.771793	5	0	0	5		207.45	1.02	337.663	993.337	0	1	709	1	3	5
2018-11-02	0.6	negative	-0.1		2016-09-24	0	0	0	0	0		207.45	0	338.163	993.837	0.5	0.5	709	0	2	0
2018-11-01	0.4	negative	-0.1		2016-09-25	0	0	0	0	0		207.45	0	338.663	994.337	0.5	0.5	709	0	2	0
2018-10-24	0.525	negative	-0.1		2016-09-26	0	0	0	0	0		208.99	1.54001	339.163	994.837	0.5	0.5	709	0	2	0
2018-10-24	0.1	negative	-0.1		2016-09-27	0.2	2	0	0	2		205.81	-3.18001	339.163	995.837	0	1	710	1	3	2
2018-10-16	0.6	negative	-0.1		2016-09-28	-0.0151515	1	1	0	0		206.27	0.460006	340.163	995.837	1	0	709	-1	1	1
2018-10-16	0.6	negative	-0.1		2016-09-29	0.193182	1	0	0	1		200.7	-5.57001	340.163	996.837	0	1	710	1	3	1
2018-10-14	0	negative	-0.1		2016-09-30	0	0	0	0	0		204.03	3.33	340.663	997.337	0.5	0.5	710	0	2	0
2018-10-11	0.6	negative	-0.1		2016-10-01	0	0	0	0	0		204.03	0	341.163	997.837	0.5	0.5	710	0	2	0
2018-10-11	0.275	negative	-0.1		2016-10-02	1.01111	6	0	0	6		204.03	0	341.163	998.837	0	1	711	1	3	6
2018-10-08	0.6	negative	-0.1		2016-10-03	1.8875	8	1	0	7		213.7	9.67	341.288	999.712	0.125	0.875	712	1	3	7
2018-10-05	0.6	negative	-0.1		2016-10-04	0	0	0	0	0		211.41	-2.28999	341.788	1000.21	0.5	0.5	712	0	2	0
2018-10-01	0.6	negative	-0.1		2016-10-05	0	0	0	0	0		208.46	-2.95	342.288	1000.71	0.5	0.5	712	0	2	0
2018-09-29	0.78	negative	-0.1		2016-10-06	0.597619	7	1	0	6		201	-7.46001	342.431	1001.57	0.142857	0.857143	713	1	3	6
2018-09-27	0.6	negative	-0.1		2016-10-07	0.116667	3	1	0	2		196.61	-4.39	342.765	1002.24	0.333333	0.666667	714	1	3	2
2018-09-27	0.6	negative	-0.1		2016-10-08	0	1	0	0	1		196.61	0	342.765	1003.24	0	1	715	1	3	1
2018-09-27	0.6	negative	-0.1		2016-10-09	-0.15	4	2	0	2		196.61	0	343.265	1003.74	0.5	0.5	714	-1	1	2
2018-09-27	0.6	negative	-0.1		2016-10-10	0.25	5	0	0	5		200.95	4.34	343.265	1004.74	0	1	715	1	3	5
2018-09-27	0.6	negative	-0.1		2016-10-11	0.193182	2	0	0	2		200.1	-0.849991	343.265	1005.74	0	1	716	1	3	2
2018-09-26	0.1	negative	-0.1		2016-10-12	0.316402	3	1	0	2		201.51	1.40999	343.598	1006.4	0.333333	0.666667	717	1	3	2
2018-09-23	0.1	negative	-0.1		2016-10-13	0.636364	5	0	0	5		200.24	-1.26999	343.598	1007.4	0	1	718	1	3	5
2018-09-18	0.6	negative	-0.1		2016-10-14	0.385714	2	0	0	2		196.51	-3.73001	343.598	1008.4	0	1	719	1	3	2
2018-09-18	0.435417	negative	-0.1		2016-10-15	-0.5	1	1	0	0		196.51	0	344.598	1008.4	1	0	718	-1	1	1
2018-09-14	0.446667	negative	-0.1		2016-10-16	0.540693	5	0	0	5		196.51	0	344.598	1009.4	0	1	719	1	3	5
2018-09-06	1	negative	-0.1		2016-10-17	0	2	0	0	2		193.96	-2.54999	344.598	1010.4	0	1	720	1	3	2
2018-08-24	0.625	negative	-0.1		2016-10-18	0	0	0	0	0		199.1	5.14	345.098	1010.9	0.5	0.5	720	0	2	0
2018-08-23	0.425	negative	-0.1		2016-10-19	0.795563	8	1	0	7		203.56	4.45999	345.223	1011.78	0.125	0.875	721	1	3	7
2018-08-20	0.6	negative	-0.1		2016-10-20	0.793434	8	1	0	7		199.1	-4.45999	345.348	1012.65	0.125	0.875	722	1	3	7
2018-08-14	0	negative	-0.1		2016-10-21	0	0	0	0	0		200.09	0.98999	345.848	1013.15	0.5	0.5	722	0	2	0
2018-08-14	0.5	negative	-0.1		2016-10-22	0.625	3	0	0	3		200.09	0	345.848	1014.15	0	1	723	1	3	3
2018-08-07	0.5875	negative	-0.1		2016-10-23	0	2	0	0	2		200.09	0	345.848	1015.15	0	1	724	1	3	2
2018-08-07	0.5	negative	-0.1		2016-10-24	-0.201389	4	1	0	3		202.76	2.67	346.098	1015.9	0.25	0.75	725	1	3	3
2018-08-01	0.4	negative	-0.1		2016-10-25	0	2	0	0	2		202.34	-0.419999	346.098	1016.9	0	1	726	1	3	2
2018-07-21	0	negative	-0.1		2016-10-26	2.535	23	3	0	20		202.24	-0.099991	346.228	1017.77	0.130435	0.869565	727	1	3	20
2018-07-15	0.433333	negative	-0.1		2016-10-27	-0.620833	6	3	0	3		204.01	1.76999	346.728	1018.27	0.5	0.5	726	-1	1	3
2018-06-11	0.2	negative	-0.1		2016-10-28	-0.116667	3	1	0	2		199.97	-4.03999	347.062	1018.94	0.333333	0.666667	727	1	3	2
2018-05-22	0.45	negative	-0.1		2016-10-29	0.1	3	0	0	3		199.97	0	347.062	1019.94	0	1	728	1	3	3
2018-05-07	0.433333	negative	-0.1		2016-10-30	0	0	0	0	0		199.97	0	347.562	1020.44	0.5	0.5	728	0	2	0
2018-05-02	0.616667	negative	-0.1		2016-10-31	0.15	1	0	0	1		197.73	-2.24	347.562	1021.44	0	1	729	1	3	1
2018-04-21	0.55	negative	-0.1		2016-11-01	2.15694	9	1	0	8		190.79	-6.94	347.673	1022.33	0.111111	0.888889	730	1	3	8
2018-04-17	0.5	negative	-0.1		2016-11-02	0.494246	6	1	0	5		188.02	-2.76999	347.84	1023.16	0.166667	0.833333	731	1	3	5
2018-04-13	0.4	negative	-0.1		2016-11-03	-0.155556	1	1	0	0		187.42	-0.600006	348.84	1023.16	1	0	730	-1	1	1
2017-12-01	0.4	negative	-0.1		2016-11-04	2.03869	19	3	0	16		190.56	3.14	348.997	1024	0.157895	0.842105	731	1	3	16
2017-11-20	1	negative	-0.1		2016-11-05	0	1	0	0	1		190.56	0	348.997	1025	0	1	732	1	3	1
2017-11-16	0.6	negative	-0.1		2016-11-06	0	0	0	0	0		190.56	0	349.497	1025.5	0.5	0.5	732	0	2	0
2017-10-12	0.35	negative	-0.1		2016-11-07	0.312121	2	0	0	2		193.21	2.65001	349.497	1026.5	0	1	733	1	3	2
2017-10-02	0.4	negative	-0.1		2016-11-08	0.825	2	0	0	2		194.94	1.73	349.497	1027.5	0	1	734	1	3	2
2017-09-14	0.1	negative	-0.1		2016-11-09	0.25	2	0	0	2		190.06	-4.88	349.497	1028.5	0	1	735	1	3	2
2017-08-18	0.7	negative	-0.1		2016-11-10	1.46	6	0	0	6		185.35	-4.70999	349.497	1029.5	0	1	736	1	3	6
2017-08-07	0.525	negative	-0.1		2016-11-11	0	0	0	0	0		188.56	3.20999	349.997	1030	0.5	0.5	736	0	2	0
2017-08-03	0.1	negative	-0.1		2016-11-12	0	0	0	0	0		188.56	0	350.497	1030.5	0.5	0.5	736	0	2	0
2017-08-02	0.6	negative	-0.1		2016-11-13	0.2	4	0	0	4		188.56	0	350.497	1031.5	0	1	737	1	3	4
2017-07-07	1	negative	-0.1		2016-11-14	0.0666667	1	0	0	1		181.45	-7.11	350.497	1032.5	0	1	738	1	3	1
2017-07-05	1	negative	-0.1		2016-11-15	0	0	0	0	0		183.77	2.32001	350.997	1033	0.5	0.5	738	0	2	0
2017-06-12	1	negative	-0.1		2016-11-16	0.268889	3	0	0	3		183.93	0.159989	350.997	1034	0	1	739	1	3	3
2017-05-31	0.55	negative	-0.1		2016-11-17	0.275	3	0	0	3		188.66	4.73001	350.997	1035	0	1	740	1	3	3
2017-04-02	0	negative	-0.1		2016-11-18	0.5	1	0	0	1		185.02	-3.64	350.997	1036	0	1	741	1	3	1
2017-03-15	0.15	negative	-0.1		2016-11-19	0	0	0	0	0		185.02	0	351.497	1036.5	0.5	0.5	741	0	2	0
2017-02-17	0.15	negative	-0.1		2016-11-20	-0.00555556	1	1	0	0		185.02	0	352.497	1036.5	1	0	740	-1	1	1
2017-02-15	0.15	negative	-0.1		2016-11-21	-0.1	3	1	0	2		184.52	-0.5	352.831	1037.17	0.333333	0.666667	741	1	3	2
2017-01-03	0.2	negative	-0.1		2016-11-22	-0.155556	2	1	0	1		191.17	6.64999	353.331	1037.67	0.5	0.5	740	-1	1	1
2016-12-08	0.05	negative	-0.1		2016-11-23	0.264935	5	2	0	3		193.14	1.97	353.731	1038.27	0.4	0.6	741	1	3	3
2016-11-29	0.6	negative	-0.1		2016-11-24	0.8875	2	0	0	2		193.14	0	353.731	1039.27	0	1	742	1	3	2
2016-11-21	0.1	negative	-0.1		2016-11-25	0	0	0	0	0		196.65	3.51	354.231	1039.77	0.5	0.5	742	0	2	0
2016-10-27	0.4	negative	-0.1		2016-11-26	0	0	0	0	0		196.65	0	354.731	1040.27	0.5	0.5	742	0	2	0
2016-10-26	0.4	negative	-0.1		2016-11-27	0	0	0	0	0		196.65	0	355.231	1040.77	0.5	0.5	742	0	2	0
2016-10-09	0.6	negative	-0.1		2016-11-28	0.136364	2	0	0	2		196.12	-0.529999	355.231	1041.77	0	1	743	1	3	2
2016-09-19	0.6	negative	-0.1		2016-11-29	0.158333	11	4	0	7		189.57	-6.54999	355.594	1042.41	0.363636	0.636364	744	1	3	7
2016-08-31	0.4	negative	-0.1		2016-11-30	-0.625	5	1	0	4		189.4	-0.170013	355.794	1043.21	0.2	0.8	745	1	3	4
2016-08-02	0.6	negative	-0.1		2016-12-01	0.5125	2	1	0	1		181.88	-7.51999	356.294	1043.71	0.5	0.5	744	-1	1	1
2016-07-25	0.5	negative	-0.1		2016-12-02	0	0	0	0	0		181.47	-0.410004	356.794	1044.21	0.5	0.5	744	0	2	0
2016-07-20	0.25	negative	-0.1		2016-12-03	0	0	0	0	0		181.47	0	357.294	1044.71	0.5	0.5	744	0	2	0
2016-07-14	0.6	negative	-0.1		2016-12-04	0.5	1	0	0	1		181.47	0	357.294	1045.71	0	1	745	1	3	1
2016-07-11	0.6	negative	-0.1		2016-12-05	0.5	2	0	0	2		186.8	5.33	357.294	1046.71	0	1	746	1	3	2
2016-07-05	0.1	negative	-0.1		2016-12-06	0	1	0	0	1		185.85	-0.949997	357.294	1047.71	0	1	747	1	3	1
2016-05-10	0.2	negative	-0.1		2016-12-07	0.118182	2	0	0	2		193.15	7.29999	357.294	1048.71	0	1	748	1	3	2
2016-05-04	0.4	negative	-0.1		2016-12-08	0.0363636	2	1	0	1		192.29	-0.860001	357.794	1049.21	0.5	0.5	747	-1	1	1
2016-04-04	0.4	negative	-0.1		2016-12-09	1.6	4	0	0	4		192.18	-0.11	357.794	1050.21	0	1	748	1	3	4
2016-03-29	0.55	negative	-0.1		2016-12-10	1	1	0	0	1		192.18	0	357.794	1051.21	0	1	749	1	3	1
2015-12-29	0.05	negative	-0.1		2016-12-11	0.2	1	0	0	1		192.18	0	357.794	1052.21	0	1	750	1	3	1
2015-11-03	0.4	negative	-0.1		2016-12-12	0.136364	3	0	0	3		192.43	0.25	357.794	1053.21	0	1	751	1	3	3
2015-11-03	0.2	negative	-0.1		2016-12-13	0.193182	1	0	0	1		198.15	5.72	357.794	1054.21	0	1	752	1	3	1
2015-08-05	0.4	negative	-0.1		2016-12-14	0.170455	4	0	0	4		198.69	0.540008	357.794	1055.21	0	1	753	1	3	4
2015-05-06	0.4	negative	-0.1		2016-12-15	0.0681818	1	0	0	1		197.58	-1.11	357.794	1056.21	0	1	754	1	3	1
2015-05-02	0.1125	negative	-0.1		2016-12-16	-0.3375	2	1	0	1		202.49	4.91	358.294	1056.71	0.5	0.5	753	-1	1	1
2015-04-27	0.3	negative	-0.1		2016-12-17	0.332619	4	0	0	4		202.49	0	358.294	1057.71	0	1	754	1	3	4
2015-02-12	0.4	negative	-0.1		2016-12-18	-0.7	3	1	0	2		202.49	0	358.628	1058.37	0.333333	0.666667	755	1	3	2
2015-01-02	0	negative	-0.1		2016-12-19	-1	3	2	0	1		202.73	0.239991	359.294	1058.71	0.666667	0.333333	754	-1	1	2
2014-11-24	0.6	negative	-0.1		2016-12-20	0	0	0	0	0		208.79	6.06	359.794	1059.21	0.5	0.5	754	0	2	0
2014-08-11	0.4	negative	-0.1		2016-12-21	0	0	0	0	0		207.7	-1.09	360.294	1059.71	0.5	0.5	754	0	2	0
2014-07-30	0.4	negative	-0.1		2016-12-22	0.136364	1	0	0	1		208.45	0.75	360.294	1060.71	0	1	755	1	3	1
2014-03-27	0.9	negative	-0.1		2016-12-23	0	0	0	0	0		213.34	4.89	360.794	1061.21	0.5	0.5	755	0	2	0
2014-03-07	0.15	negative	-0.1		2016-12-24	0	0	0	0	0		213.34	0	361.294	1061.71	0.5	0.5	755	0	2	0
2014-03-03	0.1	negative	-0.1		2016-12-25	0	0	0	0	0		213.34	0	361.794	1062.21	0.5	0.5	755	0	2	0
2014-02-11	0.15	negative	-0.1		2016-12-26	0	0	0	0	0		213.34	0	362.294	1062.71	0.5	0.5	755	0	2	0
2014-01-14	0.4	negative	-0.1		2016-12-27	1.43139	7	0	0	7		219.53	6.19	362.294	1063.71	0	1	756	1	3	7
2013-11-26	0.1125	negative	-0.1		2016-12-28	0.4	2	0	0	2		219.74	0.210006	362.294	1064.71	0	1	757	1	3	2
2013-11-06	0.25	negative	-0.1		2016-12-29	0.0472222	4	0	0	4		214.68	-5.06001	362.294	1065.71	0	1	758	1	3	4
2013-10-07	0.1	negative	-0.1		2016-12-30	2.86818	7	0	0	7		213.69	-0.989991	362.294	1066.71	0	1	759	1	3	7
2013-08-14	0.4	negative	-0.1		2016-12-31	0	0	0	0	0		213.69	0	362.794	1067.21	0.5	0.5	759	0	2	0
2013-08-07	0.4	negative	-0.1		2017-01-01	0	1	0	0	1		213.69	0	362.794	1068.21	0	1	760	1	3	1
2013-06-28	0.4	negative	-0.1		2017-01-02	0	1	0	0	1		213.69	0	362.794	1069.21	0	1	761	1	3	1
2013-01-01	1	negative	-0.1		2017-01-03	0.534259	11	3	0	8		216.99	3.3	363.067	1069.93	0.272727	0.727273	762	1	3	8
/04/26	0.4	negative	-0.1		2017-01-04	0.403571	6	0	0	6		226.99	10	363.067	1070.93	0	1	763	1	3	6
/04/24	0.7	negative	-0.1		2017-01-05	0	0	0	0	0		226.75	-0.240005	363.567	1071.43	0.5	0.5	763	0	2	0
2002-03-01	0.3375	negative	-0.1		2017-01-06	0	0	0	0	0		229.01	2.26	364.067	1071.93	0.5	0.5	763	0	2	0
2018-12-07	0.466667	negative	-0.1		2017-01-07	0.2	1	0	0	1		229.01	0	364.067	1072.93	0	1	764	1	3	1
2018-10-24	0.488889	negative	-0.1		2017-01-08	0.464286	3	0	0	3		229.01	0	364.067	1073.93	0	1	765	1	3	3
2018-09-30	0.522222	negative	-0.1		2017-01-09	0	0	0	0	0		231.28	2.27	364.567	1074.43	0.5	0.5	765	0	2	0
2018-09-09	0.263889	negative	-0.1		2017-01-10	0	0	0	0	0		229.87	-1.41	365.067	1074.93	0.5	0.5	765	0	2	0
2018-08-15	0.75	negative	-0.1		2017-01-11	0.130682	6	0	0	6		229.73	-0.139999	365.067	1075.93	0	1	766	1	3	6
2018-08-13	0.133333	negative	-0.1		2017-01-12	0.519697	6	1	0	5		229.59	-0.14	365.234	1076.77	0.166667	0.833333	767	1	3	5
2018-07-27	0.6	negative	-0.1		2017-01-13	0.166667	3	0	0	3		237.75	8.16	365.234	1077.77	0	1	768	1	3	3
2018-03-20	0.383333	negative	-0.1		2017-01-14	0.15	1	0	0	1		237.75	0	365.234	1078.77	0	1	769	1	3	1
2016-05-10	0.385714	negative	-0.1		2017-01-15	0.0625	1	0	0	1		237.75	0	365.234	1079.77	0	1	770	1	3	1
2015-05-31	0.25	negative	-0.1		2017-01-16	0	0	0	0	0		237.75	0	365.734	1080.27	0.5	0.5	770	0	2	0
2018-09-18	0.58	negative	-0.1		2017-01-17	0	0	0	0	0		235.58	-2.17	366.234	1080.77	0.5	0.5	770	0	2	0
2016-08-09	0.95	negative	-0.1		2017-01-18	0.824545	3	0	0	3		238.36	2.78	366.234	1081.77	0	1	771	1	3	3
2018-12-06	0.516667	negative	-0.1		2017-01-19	2.52637	14	2	0	12		243.76	5.39999	366.377	1082.62	0.142857	0.857143	772	1	3	12
2016-03-02	0.583333	negative	-0.1		2017-01-20	0.5	2	0	0	2		244.73	0.970001	366.377	1083.62	0	1	773	1	3	2
2018-10-03	0.325778	negative	-0.0991111		2017-01-21	0	0	0	0	0		244.73	0	366.877	1084.12	0.5	0.5	773	0	2	0
2018-06-12	0.202778	negative	-0.0972222		2017-01-22	0	0	0	0	0		244.73	0	367.377	1084.62	0.5	0.5	773	0	2	0
2018-03-30	0.3	negative	-0.096875		2017-01-23	0	2	0	0	2		248.92	4.19	367.377	1085.62	0	1	774	1	3	2
2018-07-27	0.372619	negative	-0.0963203		2017-01-24	0.0625	5	0	0	5		254.61	5.69	367.377	1086.62	0	1	775	1	3	5
2018-02-27	0.426984	negative	-0.0960317		2017-01-25	-0.333333	4	1	0	3		254.47	-0.14	367.627	1087.37	0.25	0.75	776	1	3	3
2018-08-24	0.514286	negative	-0.0952381		2017-01-26	0.140682	6	1	0	5		252.51	-1.96001	367.793	1088.21	0.166667	0.833333	777	1	3	5
2018-10-27	0.383673	negative	-0.094898		2017-01-27	-0.15	8	2	0	6		252.95	0.440002	368.043	1088.96	0.25	0.75	778	1	3	6
2018-08-13	0.247222	negative	-0.0944444		2017-01-28	0.1	4	0	0	4		252.95	0	368.043	1089.96	0	1	779	1	3	4
2018-11-24	0.552778	negative	-0.0939394		2017-01-29	1.69111	6	0	0	6		252.95	0	368.043	1090.96	0	1	780	1	3	6
/04/4	0.33125	negative	-0.09375		2017-01-30	0.55	4	0	0	4		250.63	-2.31999	368.043	1091.96	0	1	781	1	3	4
2001-03-01	0.25	negative	-0.09375		2017-01-31	0.633333	4	0	0	4		251.93	1.29999	368.043	1092.96	0	1	782	1	3	4
2002-02-01	0.641667	negative	-0.09375		2017-02-01	0.490306	14	3	0	11		249.24	-2.68999	368.258	1093.74	0.214286	0.785714	783	1	3	11
2015-01-14	0.25	negative	-0.09375		2017-02-02	0	1	0	0	1		251.55	2.31	368.258	1094.74	0	1	784	1	3	1
2018-06-20	0.321296	negative	-0.0935185		2017-02-03	0.836364	3	0	0	3		251.33	-0.220001	368.258	1095.74	0	1	785	1	3	3
2018-11-17	0.436333	negative	-0.0933333		2017-02-04	0	2	0	0	2		251.33	0	368.258	1096.74	0	1	786	1	3	2
2018-10-01	0.473333	negative	-0.0933333		2017-02-05	0	0	0	0	0		251.33	0	368.758	1097.24	0.5	0.5	786	0	2	0
2012-03-01	0.57	negative	-0.0933333		2017-02-06	0	0	0	0	0		257.77	6.43999	369.258	1097.74	0.5	0.5	786	0	2	0
2018-08-08	0.485714	negative	-0.0928571		2017-02-07	0.348182	3	0	0	3		257.48	-0.289978	369.258	1098.74	0	1	787	1	3	3
2013-08-19	0.716667	negative	-0.0916667		2017-02-08	1.13333	6	1	0	5		262.08	4.59998	369.424	1099.58	0.166667	0.833333	788	1	3	5
2018-11-05	0.627778	negative	-0.0916667		2017-02-09	0.174444	9	2	0	7		269.2	7.12002	369.647	1100.35	0.222222	0.777778	789	1	3	7
2018-08-08	0.285417	negative	-0.0916667		2017-02-10	0.0333333	2	1	0	1		269.23	0.029999	370.147	1100.85	0.5	0.5	788	-1	1	1
2017-12-28	0.633333	negative	-0.0916667		2017-02-11	0	0	0	0	0		269.23	0	370.647	1101.35	0.5	0.5	788	0	2	0
2018-04-18	0.815152	negative	-0.0909091		2017-02-12	0	0	0	0	0		269.23	0	371.147	1101.85	0.5	0.5	788	0	2	0
2018-09-22	0.68	negative	-0.09		2017-02-13	0	1	0	0	1		280.6	11.37	371.147	1102.85	0	1	789	1	3	1
2018-07-26	0.375	negative	-0.0895833		2017-02-14	0	1	0	0	1		280.98	0.380005	371.147	1103.85	0	1	790	1	3	1
2018-10-21	0.142857	negative	-0.0892857		2017-02-15	-0.1	2	1	0	1		279.76	-1.22	371.647	1104.35	0.5	0.5	789	-1	1	1
2018-11-19	0.322222	negative	-0.0888889		2017-02-16	-0.587879	4	1	0	3		268.95	-10.81	371.897	1105.1	0.25	0.75	790	1	3	3
2018-08-01	0.163889	negative	-0.0888889		2017-02-17	0.100833	12	4	0	8		272.23	3.28	372.23	1105.77	0.333333	0.666667	791	1	3	8
2018-07-31	0.188889	negative	-0.0888889		2017-02-18	0.4	2	0	0	2		272.23	0	372.23	1106.77	0	1	792	1	3	2
2018-11-27	0.648	negative	-0.088		2017-02-19	0.136364	2	0	0	2		272.23	0	372.23	1107.77	0	1	793	1	3	2
/04/24	0.416667	negative	-0.0875		2017-02-20	0.4	3	0	0	3		272.23	0	372.23	1108.77	0	1	794	1	3	3
2018-12-17	0.473611	negative	-0.0875		2017-02-21	0.685714	8	1	0	7		277.39	5.16	372.355	1109.65	0.125	0.875	795	1	3	7
2018-12-18	0.35	negative	-0.0875		2017-02-22	0.15	6	0	0	6		273.51	-3.88	372.355	1110.65	0	1	796	1	3	6
2018-08-24	0.0875	negative	-0.0875		2017-02-23	0.0247475	6	2	0	4		255.99	-17.52	372.688	1111.31	0.333333	0.666667	797	1	3	4
2012-03-01	0.615476	negative	-0.0869048		2017-02-24	1.85	6	1	0	5		257	1.01	372.855	1112.15	0.166667	0.833333	798	1	3	5
2018-10-03	0.469444	negative	-0.0861111		2017-02-25	0	2	0	0	2		257	0	372.855	1113.15	0	1	799	1	3	2
2018-09-12	0.591667	negative	-0.0861111		2017-02-26	0	1	0	0	1		257	0	372.855	1114.15	0	1	800	1	3	1
2018-05-23	0.427083	negative	-0.0859375		2017-02-27	0.922222	7	0	0	7		246.23	-10.77	372.855	1115.15	0	1	801	1	3	7
2017-05-09	0.357143	negative	-0.0857143		2017-02-28	0.466667	3	1	0	2		249.99	3.76001	373.188	1115.81	0.333333	0.666667	802	1	3	2
2018-08-24	0.525	negative	-0.0854167		2017-03-01	2.39881	13	2	0	11		250.02	0.029999	373.342	1116.66	0.153846	0.846154	803	1	3	11
2013-08-27	0.385615	negative	-0.0853175		2017-03-02	0.473958	7	2	0	5		250.48	0.459992	373.628	1117.37	0.285714	0.714286	804	1	3	5
2018-08-03	0.362963	negative	-0.0851852		2017-03-03	0.0472222	4	1	0	3		251.57	1.09001	373.878	1118.12	0.25	0.75	805	1	3	3
2018-03-12	0.262963	negative	-0.0851852		2017-03-04	0.5	2	0	0	2		251.57	0	373.878	1119.12	0	1	806	1	3	2
2018-12-12	0.46	negative	-0.085		2017-03-05	-0.2	2	1	0	1		251.57	0	374.378	1119.62	0.5	0.5	805	-1	1	1
/04/1	0.593182	negative	-0.0841856		2017-03-06	0.266667	3	1	0	2		251.21	-0.36	374.711	1120.29	0.333333	0.666667	806	1	3	2
2018-08-02	0.4	negative	-0.0833333		2017-03-07	0.610352	2	0	0	2		248.59	-2.62001	374.711	1121.29	0	1	807	1	3	2
/04/8	0.533333	negative	-0.0833333		2017-03-08	-0.0568182	8	2	0	6		246.87	-1.72	374.961	1122.04	0.25	0.75	808	1	3	6
/04/4	0.0833333	negative	-0.0833333		2017-03-09	0	0	0	0	0		244.9	-1.97	375.461	1122.54	0.5	0.5	808	0	2	0
2006-03-01	0.594444	negative	-0.0833333		2017-03-10	0	0	0	0	0		243.69	-1.20999	375.961	1123.04	0.5	0.5	808	0	2	0
2017-02-01	0.533333	negative	-0.0833333		2017-03-11	0	0	0	0	0		243.69	0	376.461	1123.54	0.5	0.5	808	0	2	0
2018-12-10	0.283333	negative	-0.0833333		2017-03-12	-0.8	1	1	0	0		243.69	0	377.461	1123.54	1	0	807	-1	1	1
2018-12-06	0.0833333	negative	-0.0833333		2017-03-13	0	1	0	0	1		246.17	2.48	377.461	1124.54	0	1	808	1	3	1
2018-12-06	0.0833333	negative	-0.0833333		2017-03-14	0	2	0	0	2		258	11.83	377.461	1125.54	0	1	809	1	3	2
2018-10-18	0.583333	negative	-0.0833333		2017-03-15	0.19375	13	5	0	8		255.73	-2.27	377.846	1126.15	0.384615	0.615385	810	1	3	8
2018-08-14	0.5	negative	-0.0833333		2017-03-16	0	2	0	0	2		262.05	6.31999	377.846	1127.15	0	1	811	1	3	2
2018-08-07	0.55	negative	-0.0833333		2017-03-17	0.2	3	0	0	3		261.5	-0.549988	377.846	1128.15	0	1	812	1	3	3
2018-08-07	0.228333	negative	-0.0833333		2017-03-18	0	1	0	0	1		261.5	0	377.846	1129.15	0	1	813	1	3	1
2018-07-13	0.166667	negative	-0.0833333		2017-03-19	0	0	0	0	0		261.5	0	378.346	1129.65	0.5	0.5	813	0	2	0
2018-06-13	0.0333333	negative	-0.0833333		2017-03-20	0.2	1	0	0	1		261.92	0.420013	378.346	1130.65	0	1	814	1	3	1
2018-05-12	0.25	negative	-0.0833333		2017-03-21	0.116667	1	0	0	1		250.68	-11.24	378.346	1131.65	0	1	815	1	3	1
2018-05-10	0.183333	negative	-0.0833333		2017-03-22	0.108333	7	3	0	4		255.01	4.33	378.774	1132.23	0.428571	0.571429	816	1	3	4
2018-04-26	0.0833333	negative	-0.0833333		2017-03-23	-0.0916667	4	1	0	3		254.78	-0.229996	379.024	1132.98	0.25	0.75	817	1	3	3
2017-11-16	0.0333333	negative	-0.0833333		2017-03-24	0.05	1	0	0	1		263.16	8.38001	379.024	1133.98	0	1	818	1	3	1
2017-08-02	0.0833333	negative	-0.0833333		2017-03-25	0.136364	1	0	0	1		263.16	0	379.024	1134.98	0	1	819	1	3	1
2017-07-06	0.183333	negative	-0.0833333		2017-03-26	0	0	0	0	0		263.16	0	379.524	1135.48	0.5	0.5	819	0	2	0
2017-06-09	0.683333	negative	-0.0833333		2017-03-27	0.466667	7	1	0	6		270.22	7.06	379.667	1136.33	0.142857	0.857143	820	1	3	6
2017-06-08	0.216667	negative	-0.0833333		2017-03-28	1.57232	11	1	0	10		277.45	7.23001	379.758	1137.24	0.0909091	0.909091	821	1	3	10
2016-10-20	0.477778	negative	-0.0833333		2017-03-29	0.308333	2	0	0	2		277.38	-0.070007	379.758	1138.24	0	1	822	1	3	2
2016-10-07	0.116667	negative	-0.0833333		2017-03-30	0.5	1	0	0	1		277.92	0.540008	379.758	1139.24	0	1	823	1	3	1
2016-08-10	0.233333	negative	-0.0833333		2017-03-31	0.636364	3	0	0	3		278.3	0.379975	379.758	1140.24	0	1	824	1	3	3
2016-06-09	0.0666667	negative	-0.0833333		2017-04-01	-0.858333	2	2	0	0		278.3	0	380.758	1140.24	1	0	823	-1	1	2
2016-02-08	0.35	negative	-0.0833333		2017-04-02	0.811111	5	1	0	4		278.3	0	380.958	1141.04	0.2	0.8	824	1	3	4
2015-12-08	0.583333	negative	-0.0833333		2017-04-03	2.36818	23	4	0	19		298.52	20.22	381.132	1141.87	0.173913	0.826087	825	1	3	19
2015-09-25	0.5	negative	-0.0833333		2017-04-04	1.04167	12	3	0	9		303.7	5.18002	381.382	1142.62	0.25	0.75	826	1	3	9
2015-05-06	0.0833333	negative	-0.0833333		2017-04-05	1.7875	5	0	0	5		295	-8.70001	381.382	1143.62	0	1	827	1	3	5
2013-11-07	0.466667	negative	-0.0833333		2017-04-06	0.437121	7	1	0	6		298.7	3.70001	381.525	1144.48	0.142857	0.857143	828	1	3	6
2018-11-27	0.742593	negative	-0.0833333		2017-04-07	0	0	0	0	0		302.54	3.84	382.025	1144.98	0.5	0.5	828	0	2	0
2018-05-03	0.666667	negative	-0.0833333		2017-04-08	-0.716071	3	2	0	1		302.54	0	382.691	1145.31	0.666667	0.333333	827	-1	1	2
2018-12-21	0.389773	negative	-0.0829545		2017-04-09	0	1	0	0	1		302.54	0	382.691	1146.31	0	1	828	1	3	1
/04/19	0.305093	negative	-0.0828704		2017-04-10	3.2603	17	0	0	17		312.39	9.85001	382.691	1147.31	0	1	829	1	3	17
2018-09-12	0.21875	negative	-0.08125		2017-04-11	0	1	0	0	1		308.71	-3.68002	382.691	1148.31	0	1	830	1	3	1
2018-08-31	0.5	negative	-0.08125		2017-04-12	-0.455556	2	1	0	1		296.84	-11.87	383.191	1148.81	0.5	0.5	829	-1	1	1
2017-11-22	0.630556	negative	-0.0805556		2017-04-13	1.78242	16	2	0	14		304	7.16	383.316	1149.68	0.125	0.875	830	1	3	14
2018-10-25	0.38	negative	-0.08		2017-04-14	0	0	0	0	0		304	0	383.816	1150.18	0.5	0.5	830	0	2	0
2018-09-06	0.32	negative	-0.08		2017-04-15	0	1	0	0	1		304	0	383.816	1151.18	0	1	831	1	3	1
2016-06-07	0.346667	negative	-0.08		2017-04-16	0	1	0	0	1		304	0	383.816	1152.18	0	1	832	1	3	1
2018-12-30	0.53125	negative	-0.0796875		2017-04-17	0.666667	5	1	0	4		301.44	-2.56	384.016	1152.98	0.2	0.8	833	1	3	4
2011-03-01	0.511111	negative	-0.0791667		2017-04-18	-0.516667	5	2	0	3		300.25	-1.19	384.416	1153.58	0.4	0.6	834	1	3	3
2018-11-15	0.322222	negative	-0.0791667		2017-04-19	1.0881	8	0	0	8		305.52	5.26999	384.416	1154.58	0	1	835	1	3	8
2018-10-16	0.394444	negative	-0.0786458		2017-04-20	0.95	5	0	0	5		302.51	-3.00998	384.416	1155.58	0	1	836	1	3	5
2018-12-31	0.326543	negative	-0.0783951		2017-04-21	-0.155556	5	3	0	2		305.6	3.09	385.016	1155.98	0.6	0.4	835	-1	1	3
2018-05-18	0.684375	negative	-0.078125		2017-04-22	0.5525	6	0	0	6		305.6	0	385.016	1156.98	0	1	836	1	3	6
/04/4	0.269444	negative	-0.0777778		2017-04-23	0.340476	4	0	0	4		305.6	0	385.016	1157.98	0	1	837	1	3	4
2008-03-01	0.644444	negative	-0.0777778		2017-04-24	0	0	0	0	0		308.03	2.42999	385.516	1158.48	0.5	0.5	837	0	2	0
2018-12-28	0.644444	negative	-0.0777778		2017-04-25	0.566364	5	0	0	5		313.79	5.76001	385.516	1159.48	0	1	838	1	3	5
2018-10-24	0.144444	negative	-0.0777778		2017-04-26	2.425	9	0	0	9		310.17	-3.62	385.516	1160.48	0	1	839	1	3	9
2018-10-03	0.294444	negative	-0.0777778		2017-04-27	9.99201e-16	6	2	0	4		308.63	-1.54001	385.85	1161.15	0.333333	0.666667	840	1	3	4
2018-08-20	0.394444	negative	-0.0777778		2017-04-28	0.9	2	0	0	2		314.07	5.44	385.85	1162.15	0	1	841	1	3	2
2018-08-07	0.644444	negative	-0.0777778		2017-04-29	0.359091	4	0	0	4		314.07	0	385.85	1163.15	0	1	842	1	3	4
2018-07-02	0.144444	negative	-0.0777778		2017-04-30	0.4	2	0	0	2		314.07	0	385.85	1164.15	0	1	843	1	3	2
2018-06-29	0.294444	negative	-0.0777778		2017-05-01	0.491364	9	2	0	7		322.83	8.75998	386.072	1164.93	0.222222	0.777778	844	1	3	7
2018-06-19	0.644444	negative	-0.0777778		2017-05-02	0.975	5	0	0	5		318.89	-3.93997	386.072	1165.93	0	1	845	1	3	5
2018-06-12	0.244444	negative	-0.0777778		2017-05-03	1.2956	17	4	0	13		311.02	-7.87003	386.307	1166.69	0.235294	0.764706	846	1	3	13
2018-05-23	0.144444	negative	-0.0777778		2017-05-04	1.27361	10	0	0	10		295.46	-15.56	386.307	1167.69	0	1	847	1	3	10
2018-05-15	0.177778	negative	-0.0777778		2017-05-05	-0.248954	6	2	0	4		308.35	12.89	386.641	1168.36	0.333333	0.666667	848	1	3	4
2018-03-28	0.206944	negative	-0.0777778		2017-05-06	0.8	3	0	0	3		308.35	0	386.641	1169.36	0	1	849	1	3	3
2018-03-14	0.144444	negative	-0.0777778		2017-05-07	0	2	0	0	2		308.35	0	386.641	1170.36	0	1	850	1	3	2
2017-10-13	0.144444	negative	-0.0777778		2017-05-08	0.758333	9	1	0	8		307.19	-1.16	386.752	1171.25	0.111111	0.888889	851	1	3	8
2017-10-08	0.194444	negative	-0.0777778		2017-05-09	0.661508	4	2	0	2		321.26	14.07	387.252	1171.75	0.5	0.5	850	-1	1	2
2017-07-24	0.294444	negative	-0.0777778		2017-05-10	2.08	13	0	0	13		325.22	3.95999	387.252	1172.75	0	1	851	1	3	13
2017-07-05	0.177778	negative	-0.0777778		2017-05-11	0.444697	7	4	0	3		323.1	-2.12	387.823	1173.18	0.571429	0.428571	850	-1	1	4
2017-05-09	0.294444	negative	-0.0777778		2017-05-12	0.771875	5	2	0	3		324.81	1.70999	388.223	1173.78	0.4	0.6	851	1	3	3
2017-05-03	0.644444	negative	-0.0777778		2017-05-13	0	0	0	0	0		324.81	0	388.723	1174.28	0.5	0.5	851	0	2	0
2017-04-03	0.177778	negative	-0.0777778		2017-05-14	1	1	0	0	1		324.81	0	388.723	1175.28	0	1	852	1	3	1
2016-07-01	0.294444	negative	-0.0777778		2017-05-15	0.874221	7	0	0	7		315.88	-8.92999	388.723	1176.28	0	1	853	1	3	7
2016-04-03	0.144444	negative	-0.0777778		2017-05-16	0.1	1	0	0	1		317.01	1.13001	388.723	1177.28	0	1	854	1	3	1
2015-07-13	0.144444	negative	-0.0777778		2017-05-17	0.5	5	0	0	5		306.11	-10.9	388.723	1178.28	0	1	855	1	3	5
2015-03-02	0.177778	negative	-0.0777778		2017-05-18	1.81251	7	0	0	7		313.06	6.95001	388.723	1179.28	0	1	856	1	3	7
2014-07-08	0.144444	negative	-0.0777778		2017-05-19	-0.133333	2	1	0	1		310.83	-2.23001	389.223	1179.78	0.5	0.5	855	-1	1	1
2014-02-20	0.294444	negative	-0.0777778		2017-05-20	0	0	0	0	0		310.83	0	389.723	1180.28	0.5	0.5	855	0	2	0
2013-11-19	0.344444	negative	-0.0777778		2017-05-21	0.08	3	0	0	3		310.83	0	389.723	1181.28	0	1	856	1	3	3
2013-11-07	0.144444	negative	-0.0777778		2017-05-22	-0.334596	3	2	0	1		310.35	-0.479981	390.39	1181.61	0.666667	0.333333	855	-1	1	2
2013-02-11	0.394444	negative	-0.0777778		2017-05-23	0.075	5	1	0	4		303.86	-6.49002	390.59	1182.41	0.2	0.8	856	1	3	4
/04/8	0.388889	negative	-0.0777778		2017-05-24	0.75	6	0	0	6		310.22	6.36002	390.59	1183.41	0	1	857	1	3	6
2005-03-01	0.7	negative	-0.0777778		2017-05-25	0	0	0	0	0		316.83	6.60999	391.09	1183.91	0.5	0.5	857	0	2	0
2013-10-09	0.290972	negative	-0.0763889		2017-05-26	0.362395	8	2	0	6		325.14	8.31003	391.34	1184.66	0.25	0.75	858	1	3	6
2018-06-06	0.326242	negative	-0.0760606		2017-05-27	-0.431818	3	2	0	1		325.14	0	392.007	1184.99	0.666667	0.333333	857	-1	1	2
2013-09-30	0.723636	negative	-0.0759091		2017-05-28	0.861667	7	0	0	7		325.14	0	392.007	1185.99	0	1	858	1	3	7
/04/29	0.725	negative	-0.075		2017-05-29	0	1	0	0	1		325.14	0	392.007	1186.99	0	1	859	1	3	1
/04/15	0.739815	negative	-0.075		2017-05-30	0.488279	7	2	0	5		335.1	9.95999	392.292	1187.71	0.285714	0.714286	860	1	3	5
2018-09-11	0.60625	negative	-0.075		2017-05-31	1.92667	11	3	0	8		341.01	5.91	392.565	1188.44	0.272727	0.727273	861	1	3	8
2018-07-21	0.516667	negative	-0.075		2017-06-01	0.5	3	0	0	3		340.37	-0.640015	392.565	1189.44	0	1	862	1	3	3
2018-05-29	0.75	negative	-0.075		2017-06-02	0.536364	3	0	0	3		339.85	-0.519989	392.565	1190.44	0	1	863	1	3	3
2018-03-07	0.366667	negative	-0.075		2017-06-03	0	0	0	0	0		339.85	0	393.065	1190.94	0.5	0.5	863	0	2	0
2018-02-23	0.7375	negative	-0.075		2017-06-04	0.386364	4	0	0	4		339.85	0	393.065	1191.94	0	1	864	1	3	4
2017-07-03	0.4375	negative	-0.075		2017-06-05	1.41652	11	1	0	10		347.32	7.47	393.156	1192.84	0.0909091	0.909091	865	1	3	10
2015-09-03	0.7	negative	-0.075		2017-06-06	0.352684	15	4	0	11		352.85	5.53	393.423	1193.58	0.266667	0.733333	866	1	3	11
2013-05-30	0.775	negative	-0.075		2017-06-07	0.749221	8	0	0	8		359.65	6.79999	393.423	1194.58	0	1	867	1	3	8
2002-03-01	0.2	negative	-0.075		2017-06-08	1.45964	15	2	0	13		370	10.35	393.556	1195.44	0.133333	0.866667	868	1	3	13
2018-12-10	0.433333	negative	-0.075		2017-06-09	0.354167	5	1	0	4		357.32	-12.68	393.756	1196.24	0.2	0.8	869	1	3	4
2018-09-27	0.4	negative	-0.075		2017-06-10	0	0	0	0	0		357.32	0	394.256	1196.74	0.5	0.5	869	0	2	0
2018-09-09	0.55	negative	-0.075		2017-06-11	-0.05	4	1	0	3		357.32	0	394.506	1197.49	0.25	0.75	870	1	3	3
2018-06-20	0.325	negative	-0.075		2017-06-12	1.5181	9	2	0	7		359.01	1.69	394.728	1198.27	0.222222	0.777778	871	1	3	7
2018-05-20	0.30625	negative	-0.075		2017-06-13	-0.025	4	1	0	3		375.95	16.94	394.978	1199.02	0.25	0.75	872	1	3	3
2018-04-03	0.233333	negative	-0.075		2017-06-14	-0.0469697	7	2	0	5		380.66	4.70999	395.264	1199.74	0.285714	0.714286	873	1	3	5
2017-12-13	0.225	negative	-0.075		2017-06-15	1.04667	6	1	0	5		375.34	-5.32001	395.43	1200.57	0.166667	0.833333	874	1	3	5
2014-02-26	0.35	negative	-0.075		2017-06-16	0.566667	6	0	0	6		371.4	-3.94	395.43	1201.57	0	1	875	1	3	6
2013-08-05	0.25	negative	-0.075		2017-06-17	0	0	0	0	0		371.4	0	395.93	1202.07	0.5	0.5	875	0	2	0
/04/29	0.65	negative	-0.075		2017-06-18	0	0	0	0	0		371.4	0	396.43	1202.57	0.5	0.5	875	0	2	0
2018-12-20	0.625	negative	-0.075		2017-06-19	0.366667	3	1	0	2		369.8	-1.60001	396.764	1203.24	0.333333	0.666667	876	1	3	2
2018-10-26	0.420833	negative	-0.075		2017-06-20	0.0384848	9	2	0	7		372.24	2.44	396.986	1204.01	0.222222	0.777778	877	1	3	7
2013-08-26	0.383333	negative	-0.075		2017-06-21	2.35363	7	0	0	7		376.4	4.16	396.986	1205.01	0	1	878	1	3	7
2018-10-31	0.733333	negative	-0.0744792		2017-06-22	1.22778	8	2	0	6		382.61	6.20999	397.236	1205.76	0.25	0.75	879	1	3	6
2018-08-16	0.251852	negative	-0.0740741		2017-06-23	-0.133333	4	1	0	3		383.45	0.840027	397.486	1206.51	0.25	0.75	880	1	3	3
2018-09-19	0.49375	negative	-0.0734375		2017-06-24	0.937778	4	1	0	3		383.45	0	397.736	1207.26	0.25	0.75	881	1	3	3
2018-09-07	0.291667	negative	-0.0729167		2017-06-25	0	1	0	0	1		383.45	0	397.736	1208.26	0	1	882	1	3	1
2018-05-29	0.585417	negative	-0.0729167		2017-06-26	-0.275	2	1	0	1		377.49	-5.96002	398.236	1208.76	0.5	0.5	881	-1	1	1
/04/23	0.520539	negative	-0.0727273		2017-06-27	0.4	2	0	0	2		362.37	-15.12	398.236	1209.76	0	1	882	1	3	2
/04/11	0.214286	negative	-0.0714286		2017-06-28	0.266667	3	1	0	2		371.24	8.86999	398.569	1210.43	0.333333	0.666667	883	1	3	2
2014-02-01	0.22381	negative	-0.0714286		2017-06-29	1.17767	4	0	0	4		360.75	-10.49	398.569	1211.43	0	1	884	1	3	4
2018-12-31	0.214286	negative	-0.0714286		2017-06-30	1.16136	7	0	0	7		361.61	0.859985	398.569	1212.43	0	1	885	1	3	7
2018-11-08	0.214286	negative	-0.0714286		2017-07-01	0	2	0	0	2		361.61	0	398.569	1213.43	0	1	886	1	3	2
2018-08-12	0.214286	negative	-0.0714286		2017-07-02	-0.8	2	1	0	1		361.61	0	399.069	1213.93	0.5	0.5	885	-1	1	1
2018-08-08	0.214286	negative	-0.0714286		2017-07-03	0.4	4	1	0	3		352.62	-8.98999	399.319	1214.68	0.25	0.75	886	1	3	3
2018-03-22	0.211905	negative	-0.0714286		2017-07-04	-0.125	1	1	0	0		352.62	0	400.319	1214.68	1	0	885	-1	1	1
2017-08-24	0.214286	negative	-0.0714286		2017-07-05	0.830437	25	7	0	18		327.09	-25.53	400.599	1215.4	0.28	0.72	886	1	3	18
2017-04-08	0.214286	negative	-0.0714286		2017-07-06	0.0852315	22	4	0	18		308.83	-18.26	400.781	1216.22	0.181818	0.818182	887	1	3	18
2016-11-23	0.214286	negative	-0.0714286		2017-07-07	1.31569	9	2	0	7		313.22	4.39001	401.003	1217	0.222222	0.777778	888	1	3	7
2013-11-05	0.214286	negative	-0.0714286		2017-07-08	0	1	0	0	1		313.22	0	401.003	1218	0	1	889	1	3	1
/04/7	0.436364	negative	-0.0713068		2017-07-09	0.3	3	0	0	3		313.22	0	401.003	1219	0	1	890	1	3	3
2018-03-26	0.622078	negative	-0.0709957		2017-07-10	2.20278	11	1	0	10		316.05	2.82999	401.094	1219.91	0.0909091	0.909091	891	1	3	10
/04/20	0.3625	negative	-0.0708333		2017-07-11	1.19531	6	0	0	6		327.22	11.17	401.094	1220.91	0	1	892	1	3	6
2018-08-17	0.475595	negative	-0.0702381		2017-07-12	-0.481818	5	1	0	4		329.52	2.29999	401.294	1221.71	0.2	0.8	893	1	3	4
2017-05-30	0.366829	negative	-0.0701299		2017-07-13	0.632955	9	2	0	7		323.41	-6.10998	401.517	1222.48	0.222222	0.777778	894	1	3	7
2018-09-21	0.74	negative	-0.07		2017-07-14	0.821843	6	1	0	5		327.78	4.36999	401.683	1223.32	0.166667	0.833333	895	1	3	5
2018-08-18	0.345	negative	-0.07		2017-07-15	0.566667	1	0	0	1		327.78	0	401.683	1224.32	0	1	896	1	3	1
2016-05-18	0.47	negative	-0.07		2017-07-16	-0.329545	3	1	0	2		327.78	0	402.017	1224.98	0.333333	0.666667	897	1	3	2
2018-08-31	0.461406	negative	-0.0698653		2017-07-17	1.92992	15	4	0	11		319.57	-8.20999	402.283	1225.72	0.266667	0.733333	898	1	3	11
/04/28	0.390278	negative	-0.0694444		2017-07-18	0.125	2	0	0	2		328.24	8.66998	402.283	1226.72	0	1	899	1	3	2
2018-07-16	0.430556	negative	-0.0694444		2017-07-19	-0.025	4	1	0	3		325.26	-2.97998	402.533	1227.47	0.25	0.75	900	1	3	3
2018-05-20	0.55625	negative	-0.06875		2017-07-20	0.56875	10	1	0	9		329.92	4.66	402.633	1228.37	0.1	0.9	901	1	3	9
2017-05-26	0.6625	negative	-0.06875		2017-07-21	0.478472	3	0	0	3		328.4	-1.52002	402.633	1229.37	0	1	902	1	3	3
2018-12-24	0.467708	negative	-0.0677083		2017-07-22	0	0	0	0	0		328.4	0	403.133	1229.87	0.5	0.5	902	0	2	0
2018-07-24	0.266667	negative	-0.0666667		2017-07-23	0	0	0	0	0		328.4	0	403.633	1230.37	0.5	0.5	902	0	2	0
2018-12-18	0.133333	negative	-0.0666667		2017-07-24	-0.0777778	1	1	0	0		342.52	14.12	404.633	1230.37	1	0	901	-1	1	1
/04/25	0.42	negative	-0.0666667		2017-07-25	0	0	0	0	0		339.6	-2.91998	405.133	1230.87	0.5	0.5	901	0	2	0
/04/17	0.733333	negative	-0.0666667		2017-07-26	0	0	0	0	0		343.85	4.25	405.633	1231.37	0.5	0.5	901	0	2	0
/04/12	0.433333	negative	-0.0666667		2017-07-27	0.520833	7	1	0	6		334.46	-9.39002	405.776	1232.22	0.142857	0.857143	902	1	3	6
/04/11	0.366667	negative	-0.0666667		2017-07-28	1.87603	13	1	0	12		335.07	0.610016	405.853	1233.15	0.0769231	0.923077	903	1	3	12
2012-03-01	0.366667	negative	-0.0666667		2017-07-29	1.36905	6	1	0	5		335.07	0	406.02	1233.98	0.166667	0.833333	904	1	3	5
2011-03-01	0.366667	negative	-0.0666667		2017-07-30	0.935714	3	0	0	3		335.07	0	406.02	1234.98	0	1	905	1	3	3
2008-03-01	0.541667	negative	-0.0666667		2017-07-31	1.67778	10	1	0	9		323.47	-11.6	406.12	1235.88	0.1	0.9	906	1	3	9
2002-03-01	0.4	negative	-0.0666667		2017-08-01	0	0	0	0	0		319.57	-3.89999	406.62	1236.38	0.5	0.5	906	0	2	0
2004-02-01	0.366667	negative	-0.0666667		2017-08-02	2.09738	18	2	0	16		325.89	6.32001	406.731	1237.27	0.111111	0.888889	907	1	3	16
2018-10-13	0.275	negative	-0.0666667		2017-08-03	0.667677	15	1	0	14		347.09	21.2	406.797	1238.2	0.0666667	0.933333	908	1	3	14
2018-10-04	0.241667	negative	-0.0666667		2017-08-04	0.416667	3	0	0	3		356.91	9.82001	406.797	1239.2	0	1	909	1	3	3
2018-09-29	0.05	negative	-0.0666667		2017-08-05	0	1	0	0	1		356.91	0	406.797	1240.2	0	1	910	1	3	1
2018-09-28	0.525	negative	-0.0666667		2017-08-06	0	0	0	0	0		356.91	0	407.297	1240.7	0.5	0.5	910	0	2	0
2018-08-13	0.0555556	negative	-0.0666667		2017-08-07	-0.049537	11	4	0	7		355.17	-1.73999	407.661	1241.34	0.363636	0.636364	911	1	3	7
2018-07-23	0.366667	negative	-0.0666667		2017-08-08	1.23681	8	0	0	8		365.22	10.05	407.661	1242.34	0	1	912	1	3	8
2018-07-18	0.366667	negative	-0.0666667		2017-08-09	0	0	0	0	0		363.53	-1.69	408.161	1242.84	0.5	0.5	912	0	2	0
2018-07-05	0.0333333	negative	-0.0666667		2017-08-10	0.366667	1	0	0	1		355.4	-8.13	408.161	1243.84	0	1	913	1	3	1
2018-07-02	0.3	negative	-0.0666667		2017-08-11	0.604167	7	2	0	5		357.87	2.47	408.447	1244.55	0.285714	0.714286	914	1	3	5
2018-06-13	0.191667	negative	-0.0666667		2017-08-12	0.347273	2	0	0	2		357.87	0	408.447	1245.55	0	1	915	1	3	2
2018-05-02	0.266667	negative	-0.0666667		2017-08-13	0.825	3	1	0	2		357.87	0	408.78	1246.22	0.333333	0.666667	916	1	3	2
2017-09-21	0.133333	negative	-0.0666667		2017-08-14	1.3625	7	0	0	7		363.8	5.92999	408.78	1247.22	0	1	917	1	3	7
2017-09-08	0.45	negative	-0.0666667		2017-08-15	-0.15	2	1	0	1		362.33	-1.47	409.28	1247.72	0.5	0.5	916	-1	1	1
2017-06-06	0.433333	negative	-0.0666667		2017-08-16	0.69375	4	0	0	4		362.91	0.580017	409.28	1248.72	0	1	917	1	3	4
2017-03-28	0.383333	negative	-0.0666667		2017-08-17	0.8	2	0	0	2		351.92	-10.99	409.28	1249.72	0	1	918	1	3	2
2017-03-22	0.433333	negative	-0.0666667		2017-08-18	0.666667	7	1	0	6		347.46	-4.46002	409.423	1250.58	0.142857	0.857143	919	1	3	6
2017-02-10	0.0888889	negative	-0.0666667		2017-08-19	0	5	0	0	5		347.46	0	409.423	1251.58	0	1	920	1	3	5
2016-07-31	0.575	negative	-0.0666667		2017-08-20	0	0	0	0	0		347.46	0	409.923	1252.08	0.5	0.5	920	0	2	0
2014-11-18	0.3	negative	-0.0666667		2017-08-21	0	0	0	0	0		337.86	-9.60001	410.423	1252.58	0.5	0.5	920	0	2	0
2014-09-15	0.45	negative	-0.0666667		2017-08-22	0.566667	3	1	0	2		341.35	3.49002	410.756	1253.24	0.333333	0.666667	921	1	3	2
2014-08-15	0.0666667	negative	-0.0666667		2017-08-23	0.875758	5	1	0	4		352.77	11.42	410.956	1254.04	0.2	0.8	922	1	3	4
2013-10-04	0.55	negative	-0.0666667		2017-08-24	-0.0314286	5	1	0	4		352.93	0.160004	411.156	1254.84	0.2	0.8	923	1	3	4
2004-02-01	0.6	negative	-0.0666667		2017-08-25	0.194697	7	3	0	4		348.05	-4.88001	411.585	1255.42	0.428571	0.571429	924	1	3	4
2018-11-08	0.766667	negative	-0.0666667		2017-08-26	0	0	0	0	0		348.05	0	412.085	1255.92	0.5	0.5	924	0	2	0
2017-09-20	0.433333	negative	-0.0666667		2017-08-27	0	0	0	0	0		348.05	0	412.585	1256.42	0.5	0.5	924	0	2	0
2015-08-17	0.6	negative	-0.0666667		2017-08-28	0.5	2	0	0	2		345.66	-2.38998	412.585	1257.42	0	1	925	1	3	2
2018-07-19	0.655556	negative	-0.0666667		2017-08-29	1.53659	9	0	0	9		347.36	1.69998	412.585	1258.42	0	1	926	1	3	9
2018-07-27	0.384167	negative	-0.0658333		2017-08-30	0.607292	8	3	0	5		353.18	5.82001	412.96	1259.04	0.375	0.625	927	1	3	5
2017-07-14	0.373737	negative	-0.0656566		2017-08-31	0.45	1	0	0	1		355.9	2.72	412.96	1260.04	0	1	928	1	3	1
2017-11-12	0.758333	negative	-0.065625		2017-09-01	0	1	0	0	1		355.4	-0.5	412.96	1261.04	0	1	929	1	3	1
2018-11-12	0.454762	negative	-0.0642857		2017-09-02	0.3	1	0	0	1		355.4	0	412.96	1262.04	0	1	930	1	3	1
2016-04-29	0.414931	negative	-0.0638889		2017-09-03	0	1	0	0	1		355.4	0	412.96	1263.04	0	1	931	1	3	1
/04/11	0.247222	negative	-0.0638889		2017-09-04	0	0	0	0	0		355.4	0	413.46	1263.54	0.5	0.5	931	0	2	0
2007-03-01	0.480556	negative	-0.0625		2017-09-05	-0.551667	7	3	0	4		349.59	-5.81	413.888	1264.11	0.428571	0.571429	932	1	3	4
2018-12-20	0.42	negative	-0.0625		2017-09-06	-0.133333	3	1	0	2		344.53	-5.06	414.222	1264.78	0.333333	0.666667	933	1	3	2
2018-11-27	0.6875	negative	-0.0625		2017-09-07	0.555556	2	0	0	2		350.61	6.07999	414.222	1265.78	0	1	934	1	3	2
2018-10-06	0.4375	negative	-0.0625		2017-09-08	-0.0666667	1	1	0	0		343.4	-7.20999	415.222	1265.78	1	0	933	-1	1	1
2018-09-29	0.304167	negative	-0.0625		2017-09-09	1.15	2	0	0	2		343.4	0	415.222	1266.78	0	1	934	1	3	2
2018-09-29	0.433333	negative	-0.0625		2017-09-10	0	1	0	0	1		343.4	0	415.222	1267.78	0	1	935	1	3	1
2018-08-04	0.5	negative	-0.0625		2017-09-11	0.4	3	0	0	3		363.69	20.29	415.222	1268.78	0	1	936	1	3	3
2018-07-22	0.6875	negative	-0.0625		2017-09-12	-0.122917	5	1	0	4		362.75	-0.940002	415.422	1269.58	0.2	0.8	937	1	3	4
2018-07-20	0.25	negative	-0.0625		2017-09-13	1.84636	11	1	0	10		366.23	3.48001	415.513	1270.49	0.0909091	0.909091	938	1	3	10
2018-07-18	0.452778	negative	-0.0625		2017-09-14	0.192857	7	3	0	4		377.64	11.41	415.941	1271.06	0.428571	0.571429	939	1	3	4
2018-07-18	0.6875	negative	-0.0625		2017-09-15	0.65	5	1	0	4		379.81	2.16998	416.141	1271.86	0.2	0.8	940	1	3	4
2018-07-17	0.33125	negative	-0.0625		2017-09-16	0	0	0	0	0		379.81	0	416.641	1272.36	0.5	0.5	940	0	2	0
2018-07-15	0.220833	negative	-0.0625		2017-09-17	2.30458	8	1	0	7		379.81	0	416.766	1273.23	0.125	0.875	941	1	3	7
2018-06-12	0.35	negative	-0.0625		2017-09-18	0.70303	4	1	0	3		385	5.19	417.016	1273.98	0.25	0.75	942	1	3	3
2018-05-15	0.553571	negative	-0.0625		2017-09-19	-0.1	4	2	0	2		375.1	-9.89999	417.516	1274.48	0.5	0.5	941	-1	1	2
2018-04-03	0.7	negative	-0.0625		2017-09-20	0.813312	11	3	0	8		373.91	-1.19	417.789	1275.21	0.272727	0.727273	942	1	3	8
2017-11-02	0.1875	negative	-0.0625		2017-09-21	2.0251	21	1	0	20		366.48	-7.42999	417.837	1276.16	0.047619	0.952381	943	1	3	20
2017-03-15	0.416667	negative	-0.0625		2017-09-22	0	2	0	0	2		351.09	-15.39	417.837	1277.16	0	1	944	1	3	2
2016-05-18	0.408333	negative	-0.0625		2017-09-23	0	0	0	0	0		351.09	0	418.337	1277.66	0.5	0.5	944	0	2	0
2016-04-11	0.1875	negative	-0.0625		2017-09-24	0.0125	2	0	0	2		351.09	0	418.337	1278.66	0	1	945	1	3	2
2016-04-04	0.3375	negative	-0.0625		2017-09-25	1.01032	8	3	0	5		344.99	-6.10001	418.712	1279.29	0.375	0.625	946	1	3	5
2016-01-27	0.4	negative	-0.0625		2017-09-26	2.36402	9	0	0	9		345.25	0.26001	418.712	1280.29	0	1	947	1	3	9
2014-06-17	0.3875	negative	-0.0625		2017-09-27	-0.25	2	1	0	1		340.97	-4.28	419.212	1280.79	0.5	0.5	946	-1	1	1
2014-04-15	0.7	negative	-0.0625		2017-09-28	0.6	2	0	0	2		339.6	-1.37	419.212	1281.79	0	1	947	1	3	2
2013-09-07	0.1875	negative	-0.0625		2017-09-29	2.45707	10	1	0	9		341.1	1.5	419.312	1282.69	0.1	0.9	948	1	3	9
2013-02-11	0.75	negative	-0.0625		2017-09-30	0.4	2	0	0	2		341.1	0	419.312	1283.69	0	1	949	1	3	2
2018-06-12	0.409259	negative	-0.062037		2017-10-01	0	1	0	0	1		341.1	0	419.312	1284.69	0	1	950	1	3	1
2018-08-15	0.547619	negative	-0.0619048		2017-10-02	0.0638889	7	3	0	4		341.53	0.429993	419.74	1285.26	0.428571	0.571429	951	1	3	4
2018-10-12	0.230208	negative	-0.0614583		2017-10-03	-0.188636	12	3	0	9		348.14	6.61002	419.99	1286.01	0.25	0.75	952	1	3	9
2018-03-30	0.459091	negative	-0.0606061		2017-10-04	-1	2	1	0	1		355.01	6.87	420.49	1286.51	0.5	0.5	951	-1	1	1
2017-07-28	0.62	negative	-0.06		2017-10-05	0.24	2	0	0	2		355.33	0.319977	420.49	1287.51	0	1	952	1	3	2
2018-03-27	0.52	negative	-0.06		2017-10-06	3.42431	16	2	0	14		356.88	1.55002	420.615	1288.38	0.125	0.875	953	1	3	14
2018-12-12	0.246667	negative	-0.06		2017-10-07	0	2	0	0	2		356.88	0	420.615	1289.38	0	1	954	1	3	2
2018-12-19	0.258135	negative	-0.0599206		2017-10-08	-0.322222	2	2	0	0		356.88	0	421.615	1289.38	1	0	953	-1	1	2
2018-05-13	0.402778	negative	-0.0597222		2017-10-09	0.1125	4	0	0	4		342.94	-13.94	421.615	1290.38	0	1	954	1	3	4
2018-07-12	0.51875	negative	-0.059375		2017-10-10	1.24583	12	2	0	10		355.59	12.65	421.782	1291.22	0.166667	0.833333	955	1	3	10
2018-09-19	0.575	negative	-0.0583333		2017-10-11	1.63147	5	0	0	5		354.6	-0.98999	421.782	1292.22	0	1	956	1	3	5
2018-08-27	0.65	negative	-0.0583333		2017-10-12	-0.1	2	1	0	1		355.68	1.07999	422.282	1292.72	0.5	0.5	955	-1	1	1
2017-04-01	0.866667	negative	-0.0583333		2017-10-13	-0.142929	5	2	0	3		355.57	-0.109986	422.682	1293.32	0.4	0.6	956	1	3	3
/04/26	0.45	negative	-0.0583333		2017-10-14	0.8	1	0	0	1		355.57	0	422.682	1294.32	0	1	957	1	3	1
2018-09-07	0.333333	negative	-0.0575		2017-10-15	0.307292	3	0	0	3		355.57	0	422.682	1295.32	0	1	958	1	3	3
2013-10-01	0.617857	negative	-0.0571429		2017-10-16	0.945455	6	1	0	5		350.6	-4.97	422.849	1296.15	0.166667	0.833333	959	1	3	5
2018-09-27	0.62381	negative	-0.0571429		2017-10-17	0	0	0	0	0		355.75	5.14999	423.349	1296.65	0.5	0.5	959	0	2	0
2018-08-14	0.691389	negative	-0.0566667		2017-10-18	0.835417	4	0	0	4		359.65	3.89999	423.349	1297.65	0	1	960	1	3	4
2018-08-15	0.501786	negative	-0.0565476		2017-10-19	-0.156111	3	1	0	2		351.81	-7.84	423.682	1298.32	0.333333	0.666667	961	1	3	2
2018-12-04	0.625	negative	-0.05625		2017-10-20	0.16	8	0	0	8		345.1	-6.70999	423.682	1299.32	0	1	962	1	3	8
2018-09-14	0.8125	negative	-0.05625		2017-10-21	0.282468	2	0	0	2		345.1	0	423.682	1300.32	0	1	963	1	3	2
2018-10-04	0.54375	negative	-0.05625		2017-10-22	0	0	0	0	0		345.1	0	424.182	1300.82	0.5	0.5	963	0	2	0
1931-03-01	0.459762	negative	-0.0558333		2017-10-23	0.409091	2	0	0	2		337.02	-8.08002	424.182	1301.82	0	1	964	1	3	2
2018-07-10	0.611111	negative	-0.0555556		2017-10-24	0.08125	2	1	0	1		337.34	0.320007	424.682	1302.32	0.5	0.5	963	-1	1	1
/04/24	0.263889	negative	-0.0555556		2017-10-25	0.219968	9	2	0	7		325.84	-11.5	424.904	1303.1	0.222222	0.777778	964	1	3	7
2004-03-01	0.522222	negative	-0.0555556		2017-10-26	0.077381	4	1	0	3		326.17	0.330017	425.154	1303.85	0.25	0.75	965	1	3	3
2018-11-08	0.0555556	negative	-0.0555556		2017-10-27	1.01333	12	3	0	9		320.87	-5.30002	425.404	1304.6	0.25	0.75	966	1	3	9
2018-10-08	0.163889	negative	-0.0555556		2017-10-28	0.6	2	0	0	2		320.87	0	425.404	1305.6	0	1	967	1	3	2
2018-09-14	0.222222	negative	-0.0555556		2017-10-29	0	2	0	0	2		320.87	0	425.404	1306.6	0	1	968	1	3	2
2018-09-10	0.377778	negative	-0.0555556		2017-10-30	-1.03125	6	2	0	4		320.08	-0.790008	425.737	1307.26	0.333333	0.666667	969	1	3	4
2017-06-22	0.0222222	negative	-0.0555556		2017-10-31	-0.05	1	1	0	0		331.53	11.45	426.737	1307.26	1	0	968	-1	1	1
2017-04-21	0.444444	negative	-0.0555556		2017-11-01	1.81071	15	0	0	15		321.08	-10.45	426.737	1308.26	0	1	969	1	3	15
2016-05-04	0.0555556	negative	-0.0555556		2017-11-02	0.192298	15	3	0	12		299.26	-21.82	426.937	1309.06	0.2	0.8	970	1	3	12
2016-01-17	0.163889	negative	-0.0555556		2017-11-03	1.47273	9	2	0	7		306.09	6.82999	427.16	1309.84	0.222222	0.777778	971	1	3	7
2014-09-24	0.0222222	negative	-0.0555556		2017-11-04	0	0	0	0	0		306.09	0	427.66	1310.34	0.5	0.5	971	0	2	0
2013-05-24	0.255556	negative	-0.0555556		2017-11-05	0.475	1	0	0	1		306.09	0	427.66	1311.34	0	1	972	1	3	1
2018-10-06	0.545	negative	-0.055		2017-11-06	0	0	0	0	0		302.78	-3.31	428.16	1311.84	0.5	0.5	972	0	2	0
2018-10-07	0.305	negative	-0.055		2017-11-07	0.286905	3	0	0	3		306.05	3.26999	428.16	1312.84	0	1	973	1	3	3
2018-04-18	0.455	negative	-0.055		2017-11-08	0	2	0	0	2		304.39	-1.65997	428.16	1313.84	0	1	974	1	3	2
2007-02-01	0.618182	negative	-0.0545455		2017-11-09	0.3375	5	0	0	5		302.99	-1.40003	428.16	1314.84	0	1	975	1	3	5
2017-11-16	0.651515	negative	-0.0545455		2017-11-10	-0.0927922	10	4	0	6		302.99	0	428.56	1315.44	0.4	0.6	976	1	3	6
2017-05-11	0.451515	negative	-0.0545455		2017-11-11	0	0	0	0	0		302.99	0	429.06	1315.94	0.5	0.5	976	0	2	0
2013-09-19	0.540404	negative	-0.0545455		2017-11-12	0.00198864	2	1	0	1		302.99	0	429.56	1316.44	0.5	0.5	975	-1	1	1
2002-03-01	0.479167	negative	-0.0541667		2017-11-13	1.05661	6	0	0	6		315.4	12.41	429.56	1317.44	0	1	976	1	3	6
2018-08-16	0.410417	negative	-0.0541667		2017-11-14	0.514286	8	3	0	5		308.7	-6.69998	429.935	1318.07	0.375	0.625	977	1	3	5
2018-06-12	0.393651	negative	-0.0531746		2017-11-15	0.3	4	1	0	3		311.3	2.59998	430.185	1318.82	0.25	0.75	978	1	3	3
2018-12-03	0.67963	negative	-0.0518519		2017-11-16	0.866796	20	6	0	14		312.5	1.20001	430.485	1319.52	0.3	0.7	979	1	3	14
2018-11-05	0.218519	negative	-0.0518519		2017-11-17	-0.00714286	21	4	0	17		315.05	2.54999	430.675	1320.32	0.190476	0.809524	980	1	3	17
2018-09-07	0.118519	negative	-0.0518519		2017-11-18	0.102083	1	0	0	1		315.05	0	430.675	1321.32	0	1	981	1	3	1
2018-08-07	0.25463	negative	-0.0518519		2017-11-19	0.708333	6	1	0	5		315.05	0	430.842	1322.16	0.166667	0.833333	982	1	3	5
2018-08-07	0.25463	negative	-0.0518519		2017-11-20	-0.238258	10	4	0	6		308.74	-6.31	431.242	1322.76	0.4	0.6	983	1	3	6
2018-08-06	0.296296	negative	-0.0518519		2017-11-21	0.6	4	0	0	4		317.81	9.07001	431.242	1323.76	0	1	984	1	3	4
2018-07-28	0.67963	negative	-0.0518519		2017-11-22	0.702973	4	2	0	2		312.6	-5.20999	431.742	1324.26	0.5	0.5	983	-1	1	2
2018-06-06	0.246296	negative	-0.0518519		2017-11-23	0.2	2	0	0	2		312.6	0	431.742	1325.26	0	1	984	1	3	2
2018-03-28	0.362963	negative	-0.0518519		2017-11-24	0.556905	10	2	0	8		315.55	2.94998	431.942	1326.06	0.2	0.8	985	1	3	8
2018-01-09	0.296296	negative	-0.0518519		2017-11-25	0.161756	4	1	0	3		315.55	0	432.192	1326.81	0.25	0.75	986	1	3	3
2014-10-10	0.451852	negative	-0.0518519		2017-11-26	0	0	0	0	0		315.55	0	432.692	1327.31	0.5	0.5	986	0	2	0
2015-01-02	0.172222	negative	-0.0513889		2017-11-27	0	1	0	0	1		316.81	1.26001	432.692	1328.31	0	1	987	1	3	1
2014-09-15	0.484722	negative	-0.0513889		2017-11-28	0.0252976	2	0	0	2		317.55	0.73999	432.692	1329.31	0	1	988	1	3	2
2014-02-10	0.623636	negative	-0.0509091		2017-11-29	0.75013	6	0	0	6		307.54	-10.01	432.692	1330.31	0	1	989	1	3	6
2018-10-07	0.475758	negative	-0.0501894		2017-11-30	0.783333	9	1	0	8		308.85	1.31	432.803	1331.2	0.111111	0.888889	990	1	3	8
2013-12-03	0.85	negative	-0.05		2017-12-01	-0.1	2	1	0	1		306.53	-2.32001	433.303	1331.7	0.5	0.5	989	-1	1	1
2013-11-19	0.85	negative	-0.05		2017-12-02	0.0361111	2	0	0	2		306.53	0	433.303	1332.7	0	1	990	1	3	2
2017-09-13	0.25	negative	-0.05		2017-12-03	-0.05	2	1	0	1		306.53	0	433.803	1333.2	0.5	0.5	989	-1	1	1
2018-10-22	0.866667	negative	-0.05		2017-12-04	0.27714	6	1	0	5		305.2	-1.32999	433.97	1334.03	0.166667	0.833333	990	1	3	5
2018-10-02	0.8	negative	-0.05		2017-12-05	-0.7375	5	3	0	2		303.7	-1.5	434.57	1334.43	0.6	0.4	989	-1	1	3
2018-08-09	0.166667	negative	-0.05		2017-12-06	0.0987674	1	0	0	1		313.26	9.56	434.57	1335.43	0	1	990	1	3	1
2018-07-01	0.561111	negative	-0.05		2017-12-07	-0.133333	3	1	0	2		311.24	-2.02002	434.903	1336.1	0.333333	0.666667	991	1	3	2
2016-10-09	0.516667	negative	-0.05		2017-12-08	0.5125	2	0	0	2		315.13	3.89002	434.903	1337.1	0	1	992	1	3	2
/04/26	0.125	negative	-0.05		2017-12-09	0	1	0	0	1		315.13	0	434.903	1338.1	0	1	993	1	3	1
/04/14	0.4	negative	-0.05		2017-12-10	0.2	1	0	0	1		315.13	0	434.903	1339.1	0	1	994	1	3	1
/04/14	0.3	negative	-0.05		2017-12-11	2.01732	14	2	0	12		328.91	13.78	435.046	1339.95	0.142857	0.857143	995	1	3	12
/04/5	0.2	negative	-0.05		2017-12-12	1.19777	8	0	0	8		341.03	12.12	435.046	1340.95	0	1	996	1	3	8
/04/4	0.4	negative	-0.05		2017-12-13	0.35	8	2	0	6		339.03	-2	435.296	1341.7	0.25	0.75	997	1	3	6
/04/3	0.05	negative	-0.05		2017-12-14	0	3	0	0	3		337.89	-1.13998	435.296	1342.7	0	1	998	1	3	3
2012-03-01	0.466667	negative	-0.05		2017-12-15	-0.211848	2	1	0	1		343.45	5.56	435.796	1343.2	0.5	0.5	997	-1	1	1
2019-02-01	0.4	negative	-0.05		2017-12-16	0.486439	3	0	0	3		343.45	0	435.796	1344.2	0	1	998	1	3	3
2013-02-01	0.3	negative	-0.05		2017-12-17	0.378571	3	0	0	3		343.45	0	435.796	1345.2	0	1	999	1	3	3
2018-12-22	0.05	negative	-0.05		2017-12-18	1.42159	7	1	0	6		338.87	-4.58002	435.939	1346.06	0.142857	0.857143	1000	1	3	6
2018-12-18	0.4	negative	-0.05		2017-12-19	0.292778	4	0	0	4		331.1	-7.76999	435.939	1347.06	0	1	1001	1	3	4
2018-12-10	0.55	negative	-0.05		2017-12-20	0.136364	1	0	0	1		328.98	-2.12	435.939	1348.06	0	1	1002	1	3	1
2018-12-09	0.4875	negative	-0.05		2017-12-21	0.245833	6	1	0	5		331.66	2.67999	436.105	1348.89	0.166667	0.833333	1003	1	3	5
2018-11-29	0.17	negative	-0.05		2017-12-22	0.415625	2	0	0	2		325.2	-6.45999	436.105	1349.89	0	1	1004	1	3	2
2018-11-16	0.4	negative	-0.05		2017-12-23	1.33333	4	1	0	3		325.2	0	436.355	1350.64	0.25	0.75	1005	1	3	3
2018-11-11	0.05	negative	-0.05		2017-12-24	0.666856	6	1	0	5		325.2	0	436.522	1351.48	0.166667	0.833333	1006	1	3	5
2018-10-06	0.425	negative	-0.05		2017-12-25	0	0	0	0	0		325.2	0	437.022	1351.98	0.5	0.5	1006	0	2	0
2018-10-01	0.55	negative	-0.05		2017-12-26	0	0	0	0	0		317.29	-7.91	437.522	1352.48	0.5	0.5	1006	0	2	0
2018-09-30	0.45	negative	-0.05		2017-12-27	-0.0333333	3	1	0	2		311.64	-5.64999	437.855	1353.14	0.333333	0.666667	1007	1	3	2
2018-09-28	0.3	negative	-0.05		2017-12-28	0.975	7	3	0	4		315.36	3.71997	438.284	1353.72	0.428571	0.571429	1008	1	3	4
2018-09-27	0.3	negative	-0.05		2017-12-29	0.988889	9	2	0	7		311.35	-4.00998	438.506	1354.49	0.222222	0.777778	1009	1	3	7
2018-09-27	0.425	negative	-0.05		2017-12-30	0.225	1	0	0	1		311.35	0	438.506	1355.49	0	1	1010	1	3	1
2018-09-27	0.333333	negative	-0.05		2017-12-31	0	0	0	0	0		311.35	0	439.006	1355.99	0.5	0.5	1010	0	2	0
2018-09-06	0.4	negative	-0.05		2018-01-01	0	0	0	0	0		311.35	0	439.506	1356.49	0.5	0.5	1010	0	2	0
2018-09-03	0.4	negative	-0.05		2018-01-02	-0.133333	1	1	0	0		320.53	9.17999	440.506	1356.49	1	0	1009	-1	1	1
2018-08-30	0.3	negative	-0.05		2018-01-03	1.04167	9	2	0	7		317.25	-3.28	440.728	1357.27	0.222222	0.777778	1010	1	3	7
2018-08-29	0.05	negative	-0.05		2018-01-04	0.317857	10	2	0	8		314.62	-2.63	440.928	1358.07	0.2	0.8	1011	1	3	8
2018-08-24	0	negative	-0.05		2018-01-05	-0.133333	1	1	0	0		316.58	1.95999	441.928	1358.07	1	0	1010	-1	1	1
2018-08-24	0.4	negative	-0.05		2018-01-06	0.445455	1	0	0	1		316.58	0	441.928	1359.07	0	1	1011	1	3	1
2018-08-17	0.3	negative	-0.05		2018-01-07	0	0	0	0	0		316.58	0	442.428	1359.57	0.5	0.5	1011	0	2	0
2018-08-08	0.4875	negative	-0.05		2018-01-08	0.114286	3	1	0	2		336.41	19.83	442.762	1360.24	0.333333	0.666667	1012	1	3	2
2018-07-25	0.4	negative	-0.05		2018-01-09	0.095291	5	1	0	4		333.69	-2.72	442.962	1361.04	0.2	0.8	1013	1	3	4
2018-06-18	1	negative	-0.05		2018-01-10	3.32023	19	2	0	17		334.8	1.10999	443.067	1361.93	0.105263	0.894737	1014	1	3	17
2018-06-16	0.475	negative	-0.05		2018-01-11	2.43075	14	1	0	13		337.95	3.15002	443.138	1362.86	0.0714286	0.928571	1015	1	3	13
2018-05-29	0.2	negative	-0.05		2018-01-12	1.32048	4	0	0	4		336.22	-1.73001	443.138	1363.86	0	1	1016	1	3	4
2018-05-04	0.326667	negative	-0.05		2018-01-13	0.167929	2	0	0	2		336.22	0	443.138	1364.86	0	1	1017	1	3	2
2018-01-17	0.225	negative	-0.05		2018-01-14	0	2	0	0	2		336.22	0	443.138	1365.86	0	1	1018	1	3	2
2018-01-15	0.4	negative	-0.05		2018-01-15	0.0225	6	2	0	4		336.22	0	443.472	1366.53	0.333333	0.666667	1019	1	3	4
2018-01-10	0.4	negative	-0.05		2018-01-16	0.349306	3	0	0	3		340.06	3.84	443.472	1367.53	0	1	1020	1	3	3
2017-12-03	0.4	negative	-0.05		2018-01-17	-0.05	2	1	0	1		347.16	7.10001	443.972	1368.03	0.5	0.5	1019	-1	1	1
2017-11-25	0.1	negative	-0.05		2018-01-18	0	0	0	0	0		344.57	-2.59	444.472	1368.53	0.5	0.5	1019	0	2	0
2017-10-31	0.4	negative	-0.05		2018-01-19	0.476667	3	1	0	2		350.02	5.44998	444.805	1369.2	0.333333	0.666667	1020	1	3	2
2017-09-14	0.4	negative	-0.05		2018-01-20	0.608333	5	0	0	5		350.02	0	444.805	1370.2	0	1	1021	1	3	5
2017-05-08	0.4	negative	-0.05		2018-01-21	1.2	4	1	0	3		350.02	0	445.055	1370.95	0.25	0.75	1022	1	3	3
2017-05-03	0.45	negative	-0.05		2018-01-22	0.0266667	3	1	0	2		351.56	1.54001	445.388	1371.61	0.333333	0.666667	1023	1	3	2
2017-04-21	0.175	negative	-0.05		2018-01-23	0.193182	3	0	0	3		352.79	1.23001	445.388	1372.61	0	1	1024	1	3	3
2017-03-15	0.55	negative	-0.05		2018-01-24	1.43607	6	0	0	6		345.89	-6.89999	445.388	1373.61	0	1	1025	1	3	6
2016-09-20	0.1	negative	-0.05		2018-01-25	0.442708	10	2	0	8		337.64	-8.25	445.588	1374.41	0.2	0.8	1026	1	3	8
2016-07-11	0.8	negative	-0.05		2018-01-26	0.0333333	2	0	0	2		342.85	5.20999	445.588	1375.41	0	1	1027	1	3	2
2016-06-11	0.4	negative	-0.05		2018-01-27	0	1	0	0	1		342.85	0	445.588	1376.41	0	1	1028	1	3	1
2016-05-26	0.4	negative	-0.05		2018-01-28	-0.00833333	2	1	0	1		342.85	0	446.088	1376.91	0.5	0.5	1027	-1	1	1
2016-03-22	0.45	negative	-0.05		2018-01-29	-0.238095	1	1	0	0		349.53	6.67999	447.088	1376.91	1	0	1026	-1	1	1
2016-03-13	0.4	negative	-0.05		2018-01-30	0.661667	2	0	0	2		345.82	-3.70999	447.088	1377.91	0	1	1027	1	3	2
2015-12-31	0.4	negative	-0.05		2018-01-31	0.34596	6	1	0	5		354.31	8.48999	447.255	1378.75	0.166667	0.833333	1028	1	3	5
2015-10-30	0.2	negative	-0.05		2018-02-01	-0.118144	6	1	0	5		349.25	-5.06	447.422	1379.58	0.166667	0.833333	1029	1	3	5
2015-10-20	0.4	negative	-0.05		2018-02-02	0	0	0	0	0		343.75	-5.5	447.922	1380.08	0.5	0.5	1029	0	2	0
2015-08-13	0.45	negative	-0.05		2018-02-03	0.0833333	2	0	0	2		343.75	0	447.922	1381.08	0	1	1030	1	3	2
2015-08-12	0.4	negative	-0.05		2018-02-04	0	1	0	0	1		343.75	0	447.922	1382.08	0	1	1031	1	3	1
2015-08-06	0.4	negative	-0.05		2018-02-05	2.19048	6	0	0	6		333.13	-10.62	447.922	1383.08	0	1	1032	1	3	6
2015-04-25	0.4	negative	-0.05		2018-02-06	1.71672	6	0	0	6		333.97	0.839996	447.922	1384.08	0	1	1033	1	3	6
2015-04-21	0.8	negative	-0.05		2018-02-07	0.501518	7	0	0	7		345	11.03	447.922	1385.08	0	1	1034	1	3	7
2015-02-12	0.55	negative	-0.05		2018-02-08	1.68889	6	0	0	6		315.23	-29.77	447.922	1386.08	0	1	1035	1	3	6
2015-02-09	0.4	negative	-0.05		2018-02-09	0.0472222	5	1	0	4		310.42	-4.81	448.122	1386.88	0.2	0.8	1036	1	3	4
2015-01-14	0.4	negative	-0.05		2018-02-10	0	2	0	0	2		310.42	0	448.122	1387.88	0	1	1037	1	3	2
2014-12-29	0.8	negative	-0.05		2018-02-11	0	0	0	0	0		310.42	0	448.622	1388.38	0.5	0.5	1037	0	2	0
2014-11-05	0.575	negative	-0.05		2018-02-12	0.297538	3	0	0	3		315.73	5.31	448.622	1389.38	0	1	1038	1	3	3
2014-02-26	0.35	negative	-0.05		2018-02-13	0.252778	3	0	0	3		323.66	7.92999	448.622	1390.38	0	1	1039	1	3	3
2014-02-24	0.7	negative	-0.05		2018-02-14	0.735354	7	2	0	5		322.31	-1.35001	448.907	1391.09	0.285714	0.714286	1040	1	3	5
2014-01-08	0.4	negative	-0.05		2018-02-15	1.81667	6	0	0	6		334.07	11.76	448.907	1392.09	0	1	1041	1	3	6
2013-07-17	0.4	negative	-0.05		2018-02-16	0.55	2	0	0	2		335.49	1.41998	448.907	1393.09	0	1	1042	1	3	2
2018-12-15	0.455556	negative	-0.05		2018-02-17	0	0	0	0	0		335.49	0	449.407	1393.59	0.5	0.5	1042	0	2	0
2018-10-08	0.625	negative	-0.05		2018-02-18	0	0	0	0	0		335.49	0	449.907	1394.09	0.5	0.5	1042	0	2	0
2018-09-24	0.779167	negative	-0.05		2018-02-19	0	0	0	0	0		335.49	0	450.407	1394.59	0.5	0.5	1042	0	2	0
2016-04-05	0.516667	negative	-0.05		2018-02-20	0.35	1	0	0	1		334.77	-0.720001	450.407	1395.59	0	1	1043	1	3	1
2015-03-02	0.391667	negative	-0.05		2018-02-21	0.825758	6	0	0	6		333.3	-1.47	450.407	1396.59	0	1	1044	1	3	6
/04/28	0.7	negative	-0.05		2018-02-22	0.568182	12	1	0	11		346.17	12.87	450.491	1397.51	0.0833333	0.916667	1045	1	3	11
/04/3	0.844444	negative	-0.05		2018-02-23	-0.075	1	1	0	0		352.05	5.87998	451.491	1397.51	1	0	1044	-1	1	1
2005-03-01	0.7	negative	-0.05		2018-02-24	0	0	0	0	0		352.05	0	451.991	1398.01	0.5	0.5	1044	0	2	0
2018-12-15	0.8	negative	-0.05		2018-02-25	0	1	0	0	1		352.05	0	451.991	1399.01	0	1	1045	1	3	1
2018-11-27	0.55	negative	-0.05		2018-02-26	1.43369	7	0	0	7		357.42	5.37002	451.991	1400.01	0	1	1046	1	3	7
2018-10-04	0.25	negative	-0.05		2018-02-27	-0.629022	8	3	0	5		350.99	-6.43002	452.366	1400.63	0.375	0.625	1047	1	3	5
2018-01-21	0.75	negative	-0.05		2018-02-28	0	0	0	0	0		343.06	-7.92999	452.866	1401.13	0.5	0.5	1047	0	2	0
2017-08-25	0.75	negative	-0.05		2018-03-01	2.32481	23	5	0	18		330.93	-12.13	453.083	1401.92	0.217391	0.782609	1048	1	3	18
2015-04-21	0.75	negative	-0.05		2018-03-02	0	0	0	0	0		335.12	4.19	453.583	1402.42	0.5	0.5	1048	0	2	0
2014-10-26	0.95	negative	-0.05		2018-03-03	0	0	0	0	0		335.12	0	454.083	1402.92	0.5	0.5	1048	0	2	0
2018-11-15	0.297222	negative	-0.0496032		2018-03-04	0.560317	3	0	0	3		335.12	0	454.083	1403.92	0	1	1049	1	3	3
2018-06-28	0.549286	negative	-0.0485714		2018-03-05	0.136364	3	0	0	3		333.35	-1.76999	454.083	1404.92	0	1	1050	1	3	3
/04/23	0.313571	negative	-0.0476786		2018-03-06	1.44524	8	0	0	8		328.2	-5.14999	454.083	1405.92	0	1	1051	1	3	8
2013-07-25	0.567333	negative	-0.0466667		2018-03-07	0.2425	4	2	0	2		332.3	4.09998	454.583	1406.42	0.5	0.5	1050	-1	1	2
2017-08-07	0.570833	negative	-0.0458333		2018-03-08	0.658333	3	0	0	3		329.1	-3.19998	454.583	1407.42	0	1	1051	1	3	3
2015-03-01	0.404167	negative	-0.0458333		2018-03-09	0.15	3	1	0	2		327.17	-1.92999	454.916	1408.08	0.333333	0.666667	1052	1	3	2
2017-05-01	0.77	negative	-0.045		2018-03-10	0.025	1	0	0	1		327.17	0	454.916	1409.08	0	1	1053	1	3	1
2018-09-06	0.0777778	negative	-0.0444444		2018-03-11	0.566667	9	2	0	7		327.17	0	455.139	1409.86	0.222222	0.777778	1054	1	3	7
2018-08-24	0.655556	negative	-0.0444444		2018-03-12	0.0814815	6	3	0	3		345.51	18.34	455.639	1410.36	0.5	0.5	1053	-1	1	3
2013-09-17	0.111111	negative	-0.0444444		2018-03-13	0.307268	5	1	0	4		341.84	-3.67001	455.839	1411.16	0.2	0.8	1054	1	3	4
/04/14	0.48	negative	-0.0442857		2018-03-14	0.315939	12	4	0	8		326.63	-15.21	456.172	1411.83	0.333333	0.666667	1055	1	3	8
2018-07-03	0.528095	negative	-0.0442857		2018-03-15	0	0	0	0	0		325.6	-1.03	456.672	1412.33	0.5	0.5	1055	0	2	0
2018-12-09	0.425	negative	-0.04375		2018-03-16	0.0333333	1	0	0	1		321.35	-4.25	456.672	1413.33	0	1	1056	1	3	1
2013-11-26	0.766667	negative	-0.04375		2018-03-17	0	0	0	0	0		321.35	0	457.172	1413.83	0.5	0.5	1056	0	2	0
2018-10-10	0.15625	negative	-0.04375		2018-03-18	0.0148148	2	0	0	2		321.35	0	457.172	1414.83	0	1	1057	1	3	2
2018-08-16	0.4	negative	-0.04375		2018-03-19	0.691621	6	1	0	5		313.56	-7.79001	457.339	1415.66	0.166667	0.833333	1058	1	3	5
2018-06-12	0.511905	negative	-0.0428571		2018-03-20	0.0972222	7	2	0	5		310.55	-3.01001	457.624	1416.38	0.285714	0.714286	1059	1	3	5
2018-08-01	0.430195	negative	-0.042013		2018-03-21	0.318831	7	1	0	6		316.53	5.98001	457.767	1417.23	0.142857	0.857143	1060	1	3	6
2018-08-24	0.552249	negative	-0.0419312		2018-03-22	0.364935	3	1	0	2		309.1	-7.42999	458.101	1417.9	0.333333	0.666667	1061	1	3	2
/04/11	0.0166667	negative	-0.0416667		2018-03-23	0.319444	10	3	0	7		301.54	-7.56	458.401	1418.6	0.3	0.7	1062	1	3	7
2018-12-06	0.225	negative	-0.0416667		2018-03-24	0	0	0	0	0		301.54	0	458.901	1419.1	0.5	0.5	1062	0	2	0
2018-10-23	0.147222	negative	-0.0416667		2018-03-25	0	0	0	0	0		301.54	0	459.401	1419.6	0.5	0.5	1062	0	2	0
2018-08-06	0.425	negative	-0.0416667		2018-03-26	-0.0709957	1	1	0	0		304.18	2.63998	460.401	1419.6	1	0	1061	-1	1	1
2018-07-03	0.125	negative	-0.0416667		2018-03-27	-0.0755375	24	7	0	17		279.18	-25	460.692	1420.31	0.291667	0.708333	1062	1	3	17
2018-06-08	0.313889	negative	-0.0416667		2018-03-28	2.2522	29	6	0	23		257.78	-21.4	460.899	1421.1	0.206897	0.793103	1063	1	3	23
2018-03-14	0.225	negative	-0.0416667		2018-03-29	0.032197	12	3	0	9		266.13	8.35001	461.149	1421.85	0.25	0.75	1064	1	3	9
2017-01-12	0.158333	negative	-0.0416667		2018-03-30	0.0491248	9	4	0	5		266.13	0	461.594	1422.41	0.444444	0.555556	1065	1	3	5
2016-03-04	0.116667	negative	-0.0416667		2018-03-31	0	2	0	0	2		266.13	0	461.594	1423.41	0	1	1066	1	3	2
2018-04-24	0.75	negative	-0.0416667		2018-04-01	1.275	3	0	0	3		266.13	0	461.594	1424.41	0	1	1067	1	3	3
2017-11-22	0.407316	negative	-0.0414719		2018-04-02	1.8218	19	3	0	16		252.48	-13.65	461.751	1425.25	0.157895	0.842105	1068	1	3	16
2018-03-28	0.559524	negative	-0.0410714		2018-04-03	0.448909	17	6	0	11		267.53	15.05	462.104	1425.9	0.352941	0.647059	1069	1	3	11
2015-03-01	0.213636	negative	-0.0409091		2018-04-04	1.07083	3	0	0	3		286.94	19.41	462.104	1426.9	0	1	1070	1	3	3
2016-10-12	0.396296	negative	-0.0407407		2018-04-05	1.82376	9	1	0	8		305.72	18.78	462.215	1427.78	0.111111	0.888889	1071	1	3	8
2018-09-11	0.678042	negative	-0.0404762		2018-04-06	0.726515	8	2	0	6		299.3	-6.42001	462.465	1428.53	0.25	0.75	1072	1	3	6
2004-03-01	0.48	negative	-0.04		2018-04-07	0	0	0	0	0		299.3	0	462.965	1429.03	0.5	0.5	1072	0	2	0
2018-07-11	0.24	negative	-0.04		2018-04-08	0	0	0	0	0		299.3	0	463.465	1429.53	0.5	0.5	1072	0	2	0
2018-08-31	0.451429	negative	-0.04		2018-04-09	0.40381	3	0	0	3		289.66	-9.63998	463.465	1430.53	0	1	1073	1	3	3
2018-10-16	0.458333	negative	-0.04		2018-04-10	0.367222	6	0	0	6		304.7	15.04	463.465	1431.53	0	1	1074	1	3	6
2018-11-18	0.213889	negative	-0.0388889		2018-04-11	1.67371	13	1	0	12		300.93	-3.77002	463.542	1432.46	0.0769231	0.923077	1075	1	3	12
2018-04-16	0.311111	negative	-0.0388889		2018-04-12	0.352778	6	1	0	5		294.08	-6.85001	463.709	1433.29	0.166667	0.833333	1076	1	3	5
2017-11-16	0.468981	negative	-0.0384259		2018-04-13	1.03057	16	4	0	12		300.34	6.26001	463.959	1434.04	0.25	0.75	1077	1	3	12
2018-06-12	0.517857	negative	-0.0383929		2018-04-14	0.816667	4	0	0	4		300.34	0	463.959	1435.04	0	1	1078	1	3	4
2018-06-12	0.228333	negative	-0.0383333		2018-04-15	0.0875	4	1	0	3		300.34	0	464.209	1435.79	0.25	0.75	1079	1	3	3
2018-12-12	0.425	negative	-0.0375		2018-04-16	-0.195989	8	4	0	4		291.21	-9.13	464.709	1436.29	0.5	0.5	1078	-1	1	4
2018-07-27	0.3875	negative	-0.0375		2018-04-17	1.36542	16	6	0	10		287.69	-3.51999	465.084	1436.92	0.375	0.625	1079	1	3	10
2016-12-01	0.266667	negative	-0.0375		2018-04-18	0.0880574	7	3	0	4		293.35	5.66	465.513	1437.49	0.428571	0.571429	1080	1	3	4
2015-09-01	0.5	negative	-0.0375		2018-04-19	1.32441	11	1	0	10		300.08	6.72998	465.604	1438.4	0.0909091	0.909091	1081	1	3	10
2018-08-17	0.418056	negative	-0.0375		2018-04-20	0	0	0	0	0		290.24	-9.84	466.104	1438.9	0.5	0.5	1081	0	2	0
1930-03-01	0.529167	negative	-0.0375		2018-04-21	0.138889	3	1	0	2		290.24	0	466.437	1439.56	0.333333	0.666667	1082	1	3	2
2018-08-21	0.65	negative	-0.0375		2018-04-22	-0.217063	1	1	0	0		290.24	0	467.437	1439.56	1	0	1081	-1	1	1
2016-11-02	0.6	negative	-0.0375		2018-04-23	0.90101	9	2	0	7		283.37	-6.86999	467.659	1440.34	0.222222	0.777778	1082	1	3	7
2018-10-29	0.683333	negative	-0.0375		2018-04-24	1.26672	8	1	0	7		283.46	0.089996	467.784	1441.22	0.125	0.875	1083	1	3	7
2018-12-06	0.621429	negative	-0.0357143		2018-04-25	0.240253	2	0	0	2		280.69	-2.76999	467.784	1442.22	0	1	1084	1	3	2
2018-07-05	0.307143	negative	-0.0357143		2018-04-26	-0.0466354	11	4	0	7		285.48	4.79001	468.148	1442.85	0.363636	0.636364	1085	1	3	7
2016-04-06	0.462963	negative	-0.0351852		2018-04-27	0.378056	8	1	0	7		294.08	8.59998	468.273	1443.73	0.125	0.875	1086	1	3	7
2013-02-01	0.362963	negative	-0.0351852		2018-04-28	0.5	4	0	0	4		294.08	0	468.273	1444.73	0	1	1087	1	3	4
2018-06-12	0.42	negative	-0.035		2018-04-29	0.550758	3	0	0	3		294.08	0	468.273	1445.73	0	1	1088	1	3	3
/04/21	0.380833	negative	-0.035		2018-04-30	1.7	10	2	0	8		293.9	-0.179993	468.473	1446.53	0.2	0.8	1089	1	3	8
2018-06-21	0.466465	negative	-0.0349495		2018-05-01	1.03177	7	1	0	6		299.92	6.02002	468.616	1447.38	0.142857	0.857143	1090	1	3	6
2017-08-30	0.625	negative	-0.034375		2018-05-02	2.08268	22	5	0	17		301.15	1.22998	468.843	1448.16	0.227273	0.772727	1091	1	3	17
2018-12-12	0.427273	negative	-0.0340909		2018-05-03	-1.21735	41	15	0	26		284.45	-16.7	469.209	1448.79	0.365854	0.634146	1092	1	3	26
2018-08-07	0.866667	negative	-0.0333333		2018-05-04	-0.740278	10	3	0	7		294.09	9.63998	469.509	1449.49	0.3	0.7	1093	1	3	7
2016-07-05	0.533333	negative	-0.0333333		2018-05-05	0.230952	3	0	0	3		294.09	0	469.509	1450.49	0	1	1094	1	3	3
2016-11-04	0.683333	negative	-0.0333333		2018-05-06	1.01771	9	1	0	8		294.09	0	469.62	1451.38	0.111111	0.888889	1095	1	3	8
2018-10-04	0.7	negative	-0.0333333		2018-05-07	1.56461	20	3	0	17		302.77	8.67999	469.77	1452.23	0.15	0.85	1096	1	3	17
/04/25	0.3	negative	-0.0333333		2018-05-08	0.361667	8	1	0	7		301.97	-0.799988	469.895	1453.11	0.125	0.875	1097	1	3	7
/04/7	0.466667	negative	-0.0333333		2018-05-09	0.632121	6	0	0	6		306.85	4.88	469.895	1454.11	0	1	1098	1	3	6
2013-03-01	0.233333	negative	-0.0333333		2018-05-10	0.921014	13	4	0	9		305.02	-1.83002	470.203	1454.8	0.307692	0.692308	1099	1	3	9
2018-10-08	0.533333	negative	-0.0333333		2018-05-11	0.528519	4	0	0	4		301.06	-3.95999	470.203	1455.8	0	1	1100	1	3	4
2018-09-17	0.361111	negative	-0.0333333		2018-05-12	0.286508	3	1	0	2		301.06	0	470.536	1456.46	0.333333	0.666667	1101	1	3	2
2018-09-07	0.2	negative	-0.0333333		2018-05-13	1.57264	8	1	0	7		301.06	0	470.661	1457.34	0.125	0.875	1102	1	3	7
2018-08-29	0.166667	negative	-0.0333333		2018-05-14	0.615801	5	1	0	4		291.97	-9.09	470.861	1458.14	0.2	0.8	1103	1	3	4
2018-08-24	0.322222	negative	-0.0333333		2018-05-15	-0.20438	9	3	0	6		284.18	-7.79001	471.194	1458.81	0.333333	0.666667	1104	1	3	6
2018-08-09	0.533333	negative	-0.0333333		2018-05-16	0.971825	10	1	0	9		286.48	2.30002	471.294	1459.71	0.1	0.9	1105	1	3	9
2018-01-03	0.166667	negative	-0.0333333		2018-05-17	0	1	0	0	1		284.54	-1.94	471.294	1460.71	0	1	1106	1	3	1
2016-04-25	0.3	negative	-0.0333333		2018-05-18	-0.084375	6	2	0	4		276.82	-7.72	471.628	1461.37	0.333333	0.666667	1107	1	3	4
2015-05-04	0.233333	negative	-0.0333333		2018-05-19	0.223611	5	1	0	4		276.82	0	471.828	1462.17	0.2	0.8	1108	1	3	4
2013-09-05	0.333333	negative	-0.0333333		2018-05-20	-0.589962	11	5	0	6		276.82	0	472.282	1462.72	0.454545	0.545455	1109	1	3	6
2013-08-06	0.0888889	negative	-0.0333333		2018-05-21	0.575597	17	3	0	14		284.49	7.66998	472.459	1463.54	0.176471	0.823529	1110	1	3	14
2004-02-01	0.425	negative	-0.0333333		2018-05-22	1.2506	12	2	0	10		275.01	-9.47998	472.625	1464.37	0.166667	0.833333	1111	1	3	10
2018-12-07	0.733333	negative	-0.0333333		2018-05-23	1.27202	23	6	0	17		279.07	4.06	472.886	1465.11	0.26087	0.73913	1112	1	3	17
2018-10-21	0.466667	negative	-0.0333333		2018-05-24	-0.114981	3	2	0	1		277.85	-1.22	473.553	1465.45	0.666667	0.333333	1111	-1	1	2
2018-08-02	0.133333	negative	-0.0333333		2018-05-25	0.586373	8	0	0	8		278.85	1	473.553	1466.45	0	1	1112	1	3	8
2018-06-25	0.533333	negative	-0.0333333		2018-05-26	0.675	3	0	0	3		278.85	0	473.553	1467.45	0	1	1113	1	3	3
2018-03-27	0.35	negative	-0.0333333		2018-05-27	0.875606	9	1	0	8		278.85	0	473.664	1468.34	0.111111	0.888889	1114	1	3	8
2017-06-24	0.45	negative	-0.0333333		2018-05-28	0.433333	3	0	0	3		278.85	0	473.664	1469.34	0	1	1115	1	3	3
2013-01-03	0.233333	negative	-0.0333333		2018-05-29	2.00467	17	8	0	9		283.76	4.91	474.134	1469.87	0.470588	0.529412	1116	1	3	9
2018-06-12	0.933333	negative	-0.0333333		2018-05-30	1.03568	6	1	0	5		291.72	7.95999	474.301	1470.7	0.166667	0.833333	1117	1	3	5
2018-08-29	0.72	negative	-0.0333333		2018-05-31	0.586988	14	3	0	11		284.73	-6.98999	474.515	1471.48	0.214286	0.785714	1118	1	3	11
2018-05-06	0.3075	negative	-0.0325		2018-06-01	0.0810606	3	2	0	1		291.82	7.09	475.182	1471.82	0.666667	0.333333	1117	-1	1	2
/04/27	0.263095	negative	-0.0321429		2018-06-02	0	0	0	0	0		291.82	0	475.682	1472.32	0.5	0.5	1117	0	2	0
2017-05-27	0.427273	negative	-0.0318182		2018-06-03	1.125	4	0	0	4		291.82	0	475.682	1473.32	0	1	1118	1	3	4
2018-12-12	0.56875	negative	-0.03125		2018-06-04	1.78472	12	1	0	11		296.74	4.91998	475.765	1474.23	0.0833333	0.916667	1119	1	3	11
2018-10-25	0.71875	negative	-0.03125		2018-06-05	0.317045	9	1	0	8		291.13	-5.60998	475.877	1475.12	0.111111	0.888889	1120	1	3	8
2018-08-20	0.49375	negative	-0.03125		2018-06-06	3.56062	29	4	0	25		319.5	28.37	476.014	1475.99	0.137931	0.862069	1121	1	3	25
2017-10-30	0.5625	negative	-0.03125		2018-06-07	0.735944	9	2	0	7		316.09	-3.41	476.237	1476.76	0.222222	0.777778	1122	1	3	7
2014-09-29	0.4375	negative	-0.03125		2018-06-08	2.08578	12	2	0	10		317.66	1.57001	476.403	1477.6	0.166667	0.833333	1123	1	3	10
2013-07-05	0.15625	negative	-0.03125		2018-06-09	0.1	3	0	0	3		317.66	0	476.403	1478.6	0	1	1124	1	3	3
2013-05-22	0.26875	negative	-0.03125		2018-06-10	0	0	0	0	0		317.66	0	476.903	1479.1	0.5	0.5	1124	0	2	0
2018-11-08	0.131111	negative	-0.0311111		2018-06-11	-0.26	6	3	0	3		332.1	14.44	477.403	1479.6	0.5	0.5	1123	-1	1	3
/04/20	0.495	negative	-0.03		2018-06-12	4.67044	34	13	0	21		342.77	10.67	477.786	1480.21	0.382353	0.617647	1124	1	3	21
2018-10-04	0.13	negative	-0.03		2018-06-13	-0.0864286	20	7	0	13		344.78	2.01001	478.136	1480.86	0.35	0.65	1125	1	3	13
2018-08-02	0.341667	negative	-0.0291667		2018-06-14	0	0	0	0	0		357.72	12.94	478.636	1481.36	0.5	0.5	1125	0	2	0
2018-03-27	0.585714	negative	-0.0285714		2018-06-15	0.15	2	0	0	2		358.17	0.450012	478.636	1482.36	0	1	1126	1	3	2
2018-04-26	0.365	negative	-0.0278571		2018-06-16	2.51894	16	1	0	15		358.17	0	478.698	1483.3	0.0625	0.9375	1127	1	3	15
2018-10-10	0.256944	negative	-0.0277778		2018-06-17	0.505903	3	0	0	3		358.17	0	478.698	1484.3	0	1	1128	1	3	3
2013-10-03	0.344444	negative	-0.0277778		2018-06-18	-0.171029	20	7	0	13		370.83	12.66	479.048	1484.95	0.35	0.65	1129	1	3	13
2016-02-03	0.336111	negative	-0.0277778		2018-06-19	1.94409	19	4	0	15		352.55	-18.28	479.259	1485.74	0.210526	0.789474	1130	1	3	15
2018-10-29	0.25	negative	-0.0277778		2018-06-20	0.24537	11	4	0	7		362.22	9.67001	479.622	1486.38	0.363636	0.636364	1131	1	3	7
2018-12-06	0.364881	negative	-0.027381		2018-06-21	0.416479	13	5	0	8		347.51	-14.71	480.007	1486.99	0.384615	0.615385	1132	1	3	8
2018-11-08	0.329762	negative	-0.027381		2018-06-22	1.96606	16	2	0	14		333.63	-13.88	480.132	1487.87	0.125	0.875	1133	1	3	14
/04/26	0.459975	negative	-0.0267496		2018-06-23	-0.0166667	1	1	0	0		333.63	0	481.132	1487.87	1	0	1132	-1	1	1
2014-10-07	0.24	negative	-0.0266667		2018-06-24	0.92963	3	0	0	3		333.63	0	481.132	1488.87	0	1	1133	1	3	3
/04/16	0.757778	negative	-0.0266667		2018-06-25	2.29247	16	4	0	12		333.01	-0.619995	481.382	1489.62	0.25	0.75	1134	1	3	12
2018-07-23	0.411111	negative	-0.0263889		2018-06-26	0.252262	8	3	0	5		342	8.98999	481.757	1490.24	0.375	0.625	1135	1	3	5
2018-07-23	0.506481	negative	-0.0259259		2018-06-27	0.585758	14	2	0	12		344.5	2.5	481.9	1491.1	0.142857	0.857143	1136	1	3	12
2018-10-13	0.6	negative	-0.025		2018-06-28	0.320429	18	5	0	13		349.93	5.42999	482.178	1491.82	0.277778	0.722222	1137	1	3	13
2018-08-23	0.825	negative	-0.025		2018-06-29	0.848611	4	1	0	3		342.95	-6.97998	482.428	1492.57	0.25	0.75	1138	1	3	3
2018-08-08	0.925	negative	-0.025		2018-06-30	1.4975	11	3	0	8		342.95	0	482.7	1493.3	0.272727	0.727273	1139	1	3	8
2017-11-17	0.675	negative	-0.025		2018-07-01	2.99817	14	1	0	13		342.95	0	482.772	1494.23	0.0714286	0.928571	1140	1	3	13
2016-10-26	0.475	negative	-0.025		2018-07-02	3.35553	27	5	0	22		335.07	-7.88001	482.957	1495.04	0.185185	0.814815	1141	1	3	22
2018-08-18	0.65	negative	-0.025		2018-07-03	0.55878	12	5	0	7		310.86	-24.21	483.374	1495.63	0.416667	0.583333	1142	1	3	7
/04/22	0.408333	negative	-0.025		2018-07-04	0.486389	11	2	0	9		310.86	0	483.555	1496.44	0.181818	0.818182	1143	1	3	9
/04/24	0.2	negative	-0.025		2018-07-05	1.04486	20	6	0	14		309.16	-1.69998	483.855	1497.14	0.3	0.7	1144	1	3	14
2018-03-01	0.441667	negative	-0.025		2018-07-06	0.688095	4	0	0	4		308.9	-0.26001	483.855	1498.14	0	1	1145	1	3	4
2015-03-01	0.325	negative	-0.025		2018-07-07	0.388542	8	2	0	6		308.9	0	484.105	1498.89	0.25	0.75	1146	1	3	6
2007-03-01	0.125	negative	-0.025		2018-07-08	1.475	7	0	0	7		308.9	0	484.105	1499.89	0	1	1147	1	3	7
2018-11-02	0.185	negative	-0.025		2018-07-09	0	3	0	0	3		318.51	9.61002	484.105	1500.89	0	1	1148	1	3	3
2018-09-27	0.6	negative	-0.025		2018-07-10	2.35689	17	1	0	16		322.47	3.95999	484.164	1501.84	0.0588235	0.941176	1149	1	3	16
2018-09-24	0.254167	negative	-0.025		2018-07-11	0.0822222	6	3	0	3		318.96	-3.51001	484.664	1502.34	0.5	0.5	1148	-1	1	3
2018-09-11	0.45	negative	-0.025		2018-07-12	0.745243	18	5	0	13		316.71	-2.25	484.942	1503.06	0.277778	0.722222	1149	1	3	13
2018-08-21	0.25	negative	-0.025		2018-07-13	0.966667	6	1	0	5		318.87	2.16	485.109	1503.89	0.166667	0.833333	1150	1	3	5
2018-08-20	0.2	negative	-0.025		2018-07-14	1.67345	11	1	0	10		318.87	0	485.2	1504.8	0.0909091	0.909091	1151	1	3	10
2018-08-16	0.3625	negative	-0.025		2018-07-15	0.526019	8	3	0	5		318.87	0	485.575	1505.43	0.375	0.625	1152	1	3	5
2018-07-28	0.125	negative	-0.025		2018-07-16	3.95786	21	5	0	16		310.1	-8.76999	485.813	1506.19	0.238095	0.761905	1153	1	3	16
2018-05-14	0.575	negative	-0.025		2018-07-17	1.27484	25	5	0	20		322.69	12.59	486.013	1506.99	0.2	0.8	1154	1	3	20
2018-03-28	0.2	negative	-0.025		2018-07-18	0.499206	16	7	0	9		323.85	1.16	486.45	1507.55	0.4375	0.5625	1155	1	3	9
2017-07-19	0.35	negative	-0.025		2018-07-19	1.0375	18	6	0	12		320.23	-3.62	486.784	1508.22	0.333333	0.666667	1156	1	3	12
2017-06-13	0.2	negative	-0.025		2018-07-20	0.457702	4	1	0	3		313.58	-6.65002	487.034	1508.97	0.25	0.75	1157	1	3	3
2017-04-13	0.35	negative	-0.025		2018-07-21	1.41723	14	2	0	12		313.58	0	487.176	1509.82	0.142857	0.857143	1158	1	3	12
2016-07-19	0.25	negative	-0.025		2018-07-22	1.45298	9	2	0	7		313.58	0	487.399	1510.6	0.222222	0.777778	1159	1	3	7
2016-04-22	0.35	negative	-0.025		2018-07-23	3.12002	25	4	0	21		303.2	-10.38	487.559	1511.44	0.16	0.84	1160	1	3	21
[truncated: 8,726 more rows]

## Sheet: Sheet2
fecha	pol	eventos	negative	neutral	positive		Stock	vol
41306	1.84815	18	6	0	12		38.3	0
41307	0	0	0	0	0		38.3	0
41308	0	0	0	0	0		38.3	0
41309	0	0	0	0	0		37.74	-0.559997
41310	0	0	0	0	0		38.13	0.389999
41311	0	1	0	0	1		39.17	1.04
41312	0	0	0	0	0		39.48	0.310002
41313	0	0	0	0	0		39.24	-0.239998
41314	0	1	0	0	1		39.24	0
41315	0.5	2	0	0	2		39.24	0
41316	1.23472	9	3	0	6		38.42	-0.820004
41317	0	0	0	0	0		37.89	-0.529999
41318	0	0	0	0	0		38.45	0.560002
41319	0.677435	4	0	0	4		38.27	-0.180001
41320	0	0	0	0	0		37.04	-1.23
41321	0	0	0	0	0		37.04	0
41322	0	0	0	0	0		37.04	0
41323	0	0	0	0	0		37.04	0
41324	0	0	0	0	0		39.28	2.24
41325	-0.233333	3	1	0	2		38.54	-0.739998
41326	0.0681818	1	0	0	1		35.16	-3.38
41327	0	1	0	0	1		36.11	0.950001
41328	0	0	0	0	0		36.11	0
41329	0	0	0	0	0		36.11	0
41330	0	1	0	0	1		34.38	-1.73
41331	0	0	0	0	0		34.43	0.049999
41332	0	0	0	0	0		35.1	0.669998
41333	0	0	0	0	0		34.83	-0.269996
41334	2.64562	17	3	0	14		34.65	-0.18
41335	0	0	0	0	0		34.65	0
41336	0	0	0	0	0		34.65	0
41337	0	0	0	0	0		35.58	0.93
41338	0	0	0	0	0		36.65	1.07
41339	0.15	1	0	0	1		37.69	1.04
41340	0	0	0	0	0		38.23	0.540001
41341	0	0	0	0	0		38.47	0.240001
41342	0	0	0	0	0		38.47	0
41343	0	0	0	0	0		38.47	0
41344	0	0	0	0	0		39.1	0.629997
41345	0	0	0	0	0		39.12	0.020001
41346	0	0	0	0	0		38.98	-0.139999
41347	0.0944444	1	0	0	1		36.85	-2.13
41348	0	0	0	0	0		35.29	-1.56
41349	0	0	0	0	0		35.29	0
41350	0	0	0	0	0		35.29	0
41351	0	0	0	0	0		35.15	-0.139999
41352	0	0	0	0	0		35.08	-0.07
41353	0	0	0	0	0		35.95	0.869999
41354	0	0	0	0	0		36.01	0.059997
41355	0	0	0	0	0		36.62	0.610001
41356	0	0	0	0	0		36.62	0
41357	0	0	0	0	0		36.62	0
41358	0.2875	1	0	0	1		37.53	0.91
41359	0.0333333	1	0	0	1		37.86	0.330002
41360	0.118182	1	0	0	1		38.16	0.299999
41361	0	0	0	0	0		37.89	-0.270001
41362	0	0	0	0	0		37.89	0
41363	0	0	0	0	0		37.89	0
41364	0	0	0	0	0		37.89	0
41365	0.9125	6	0	0	6		43.93	6.04
41366	0.0724747	6	1	0	5		44.34	0.41
41367	0.2	1	0	0	1		41.1	-3.24
41368	0	0	0	0	0		42.01	0.91
41369	0	0	0	0	0		41.37	-0.639999
41370	0	0	0	0	0		41.37	0
41371	0	0	0	0	0		41.37	0
41372	0	0	0	0	0		41.83	0.460003
41373	0	0	0	0	0		40.5	-1.33
41374	0	0	0	0	0		41.86	1.36
41375	0.1	2	0	0	2		43.59	1.73
41376	0.2	1	0	0	1		43.75	0.16
41377	0	0	0	0	0		43.75	0
41378	0	0	0	0	0		43.75	0
41379	0	0	0	0	0		43.3	-0.450001
41380	0	1	0	0	1		45.59	2.29
41381	0	0	0	0	0		45.45	-0.139999
41382	0	0	0	0	0		46.97	1.52
41383	0	0	0	0	0		47.83	0.860001
41384	0	0	0	0	0		47.83	0
41385	0	0	0	0	0		47.83	0
41386	0	1	0	0	1		50.19	2.36
41387	0	0	0	0	0		51.01	0.819999
41388	0	0	0	0	0		50.43	-0.579998
41389	0.488182	3	0	0	3		52	1.57
41390	1.72879	6	0	0	6		51.2	-0.799999
41391	0	0	0	0	0		51.2	0
41392	0	1	0	0	1		51.2	0
41393	0	0	0	0	0		54.94	3.74
41394	0	0	0	0	0		53.99	-0.949997
41395	0	0	0	0	0		53.28	-0.710003
41396	0	0	0	0	0		54.11	0.830002
41397	0	0	0	0	0		54.55	0.439998
41398	0	0	0	0	0		54.55	0
41399	0	0	0	0	0		54.55	0
41400	0	0	0	0	0		59.5	4.95
41401	-0.363636	2	1	0	1		55.51	-3.99
41402	0.925	11	0	0	11		55.79	0.280003
41403	0.55	7	0	0	7		69.4	13.61
41404	1.06234	10	1	0	9		76.76	7.36
41405	0	1	0	0	1		76.76	0
41406	0	1	0	0	1		76.76	0
41407	-0.425	6	1	0	5		87.8	11.04
41408	-0.3525	9	2	0	7		83.24	-4.56001
41409	0.0562109	11	3	0	8		84.84	1.6
41410	0.31553	9	2	0	7		92.25	7.41
41411	0.495455	7	1	0	6		91.5	-0.75
41412	0	1	0	0	1		91.5	0
41413	0	0	0	0	0		91.5	0
41414	0	0	0	0	0		89.94	-1.56
41415	0	0	0	0	0		87.59	-2.35001
41416	0.536932	4	1	0	3		87.24	-0.349998
41417	0.1	3	0	0	3		92.73	5.49
41418	0.314141	5	1	0	4		97.08	4.35
41419	0.2	3	0	0	3		97.08	0
41420	0	0	0	0	0		97.08	0
41421	0	1	0	0	1		97.08	0
41422	0.851515	14	2	0	12		110.33	13.25
41423	0.753571	11	1	0	10		104.63	-5.7
41424	0.0613636	5	1	0	4		104.95	0.32
41425	1.05152	11	2	0	9		97.76	-7.18999
41426	0.35	1	0	0	1		97.76	0
41427	0.125	2	0	0	2		97.76	0
41428	0	1	0	0	1		92.59	-5.17001
41429	0	1	0	0	1		94.84	2.25
41430	0.35	1	0	0	1		95.37	0.530007
41431	0	0	0	0	0		97.35	1.98
41432	0.281944	5	1	0	4		102.04	4.69
41433	0.158333	5	1	0	4		102.04	0
41434	0	0	0	0	0		102.04	0
41435	-0.118519	6	2	0	4		100.05	-1.99
41436	0	1	0	0	1		94.47	-5.58
41437	0	0	0	0	0		97.73	3.26
41438	0	0	0	0	0		98.18	0.449997
41439	0	0	0	0	0		100.3	2.12
41440	0	0	0	0	0		100.3	0
41441	0	0	0	0	0		100.3	0
41442	0	0	0	0	0		102.2	1.89999
41443	0	0	0	0	0		103.39	1.19
41444	1	4	0	0	4		104.68	1.29
41445	0.2	1	0	0	1		100.65	-4.03
41446	0.211039	1	0	0	1		99.55	-1.1
41447	0	1	0	0	1		99.55	0
41448	0	0	0	0	0		99.55	0
41449	0.136364	2	0	0	2		101.49	1.93999
41450	0	1	0	0	1		102.4	0.910004
41451	0.05	1	0	0	1		105.72	3.32
41452	-0.288636	3	1	0	2		109.25	3.53
41453	0	3	1	0	2		107.36	-1.89
41454	0	0	0	0	0		107.36	0
41455	0	0	0	0	0		107.36	0
41456	0.35	1	0	0	1		117.18	9.82
41457	0	1	0	0	1		117.82	0.64
41458	0.357143	1	0	0	1		115.24	-2.58
41459	0	0	0	0	0		115.24	0
41460	0.16875	2	1	0	1		120.09	4.85
41461	0	0	0	0	0		120.09	0
41462	0	0	0	0	0		120.09	0
41463	0	3	0	0	3		121.61	1.52
41464	0.26	8	0	0	8		123.45	1.84
41465	0.8	1	0	0	1		122.27	-1.18
41466	0	0	0	0	0		125.61	3.34
41467	0	0	0	0	0		129.9	4.28999
41468	0	1	0	0	1		129.9	0
41469	0	0	0	0	0		129.9	0
41470	1.3	3	0	0	3		127.26	-2.63999
41471	-1.05397	11	3	0	8		109.05	-18.21
41472	-0.898485	8	3	0	5		120.25	11.2
41473	0	3	0	0	3		119.03	-1.22
41474	0	0	0	0	0		119.68	0.650001
41475	-0.2	3	1	0	2		119.68	0
41476	0	0	0	0	0		119.68	0
41477	0	0	0	0	0		122.43	2.75
41478	0	0	0	0	0		122.74	0.309998
41479	0	0	0	0	0		121.7	-1.04
41480	0.103333	2	1	0	1		124.07	2.37
41481	-0.0166667	5	2	0	3		129.39	5.32
41482	0	0	0	0	0		129.39	0
41483	0	0	0	0	0		129.39	0
41484	0.708333	6	0	0	6		134.62	5.23
41485	0.475	2	0	0	2		131.74	-2.87999
41486	0	0	0	0	0		134.28	2.53999
41487	0	2	0	0	2		135.55	1.27
41488	0.282121	4	0	0	4		138	2.45
41489	0	0	0	0	0		138	0
41490	0	1	0	0	1		138	0
41491	0.574192	8	2	0	6		144.68	6.67999
41492	-0.533333	3	2	0	1		142.15	-2.53
41493	1.65076	22	4	0	18		134.23	-7.92
41494	-0.465455	7	1	0	6		153.48	19.25
41495	0.333333	2	0	0	2		153	-0.479996
41496	-0.13	1	1	0	0		153	0
41497	0.45	4	0	0	4		153	0
41498	0.236364	4	0	0	4		147.38	-5.61999
41499	0	1	0	0	1		145.43	-1.95001
41500	-0.1	2	1	0	1		139.36	-6.06999
41501	0	1	0	0	1		139.67	0.309997
41502	0.2	1	0	0	1		142	2.33
41503	0	0	0	0	0		142	0
41504	0	0	0	0	0		142	0
41505	-0.291667	2	2	0	0		144.9	2.89999
41506	-0.613636	4	1	0	3		149.58	4.68001
41507	0.288636	6	2	0	4		147.86	-1.72
41508	0.314205	3	0	0	3		157.1	9.24
41509	0.4	1	0	0	1		161.84	4.73999
41510	0.278788	1	0	0	1		161.84	0
41511	-0.00681818	2	1	0	1		161.84	0
41512	0.905137	15	4	0	11		164.22	2.38
41513	0.239683	3	2	0	1		167.01	2.78999
41514	0.825	4	1	0	3		166.45	-0.559998
41515	0.76	7	1	0	6		166.06	-0.389999
41516	0.5	3	0	0	3		169	2.94
41517	-0.4	2	1	0	1		169	0
41518	0.136364	1	0	0	1		169	0
41519	0.5	1	0	0	1		169	0
41520	0	0	0	0	0		168.94	-0.059998
41521	0.032197	4	1	0	3		170.62	1.67999
41522	1.23889	6	2	0	4		169.93	-0.690002
41523	0.741667	4	0	0	4		166.97	-2.95999
41524	-0.0625	2	1	0	1		166.97	0
41525	0	1	0	0	1		166.97	0
41526	-0.3125	3	1	0	2		160.7	-6.27
41527	0.3	1	0	0	1		166.37	5.67
41528	0	1	0	0	1		163.52	-2.84999
41529	-0.306667	4	2	0	2		164.93	1.40999
41530	-0.475	1	1	0	0		165.54	0.61
41531	0.625	1	0	0	1		165.54	0
41532	0	0	0	0	0		165.54	0
41533	0.0030303	5	1	0	4		166.58	1.04001
41534	0.0555556	5	1	0	4		166.23	-0.350006
41535	-0.4	3	1	0	2		166.22	-0.009995
41536	1.03698	8	1	0	7		177.92	11.7
41537	0.261818	6	1	0	5		183.39	5.47
41538	0.075	1	0	0	1		183.39	0
41539	0.55	2	0	0	2		183.39	0
41540	0	0	0	0	0		181.11	-2.28
41541	0	1	0	0	1		182.33	1.22
41542	0	0	0	0	0		185.24	2.91
41543	0.25	3	0	0	3		188.64	3.39999
41544	0.175	2	0	0	2		190.9	2.26
41545	0.0681818	1	0	0	1		190.9	0
41546	0.136364	2	0	0	2		190.9	0
41547	-0.0634091	6	3	0	3		193.37	2.47
41548	-0.190476	4	2	0	2		193	-0.369995
41549	1.28889	13	2	0	11		180.95	-12.05
41550	-2.54444	10	5	0	5		173.31	-7.64
41551	0.124603	7	1	0	6		180.98	7.67
41552	0	0	0	0	0		180.98	0
41553	0	1	0	0	1		180.98	0
41554	1.13295	8	1	0	7		183.07	2.09001
41555	0	0	0	0	0		174.73	-8.34001
41556	0.199167	2	1	0	1		168.78	-5.95
41557	0	0	0	0	0		172.93	4.14999
41558	0.375	4	0	0	4		178.7	5.77
41559	0	2	0	0	2		178.7	0
41560	0	0	0	0	0		178.7	0
41561	0.386364	3	0	0	3		179.72	1.02
41562	2.27386	7	0	0	7		183.94	4.22
41563	0.75	2	0	0	2		183.56	-0.380004
41564	0	0	0	0	0		182.8	-0.759995
41565	0.16	2	0	0	2		183.4	0.599991
41566	0	0	0	0	0		183.4	0
41567	0	0	0	0	0		183.4	0
41568	0.172348	3	0	0	3		172.6	-10.8
41569	0.7	3	0	0	3		171.54	-1.06001
41570	-0.897222	9	4	0	5		164.5	-7.03999
41571	0.234848	5	0	0	5		173.15	8.64999
41572	0.136364	3	0	0	3		169.66	-3.48999
41573	0.0833333	1	0	0	1		169.66	0
41574	0.122222	2	1	0	1		169.66	0
41575	0	3	0	0	3		162.86	-6.8
41576	1.86167	7	0	0	7		164.47	1.61
41577	0.5	1	0	0	1		159.22	-5.25
41578	0	0	0	0	0		159.94	0.720001
41579	0.625	2	1	0	1		162.17	2.23
41580	0	0	0	0	0		162.17	0
41581	0.233333	1	0	0	1		162.17	0
41582	0.95	10	0	0	10		175.2	13.03
41583	0.576677	22	6	0	16		176.81	1.61
41584	0.409259	11	2	0	9		151.16	-25.65
41585	0.293127	16	6	0	10		139.77	-11.39
41586	0.533333	8	1	0	7		137.95	-1.82001
41587	0	3	0	0	3		137.95	0
41588	0	2	0	0	2		137.95	0
41589	0	3	0	0	3		144.7	6.75
41590	1.25333	3	0	0	3		137.8	-6.89999
41591	0.366667	5	0	0	5		138.7	0.899994
41592	-0.025	2	1	0	1		137.6	-1.09999
41593	0	2	0	0	2		135.45	-2.15001
41594	0	0	0	0	0		135.45	0
41595	0	2	0	0	2		135.45	0
41596	1.1436	8	0	0	8		121.58	-13.87
41597	0.530501	14	2	0	12		126.09	4.50999
41598	0.133333	3	0	0	3		121.11	-4.98
41599	1.39913	6	0	0	6		122.1	0.989997
41600	0.425	2	0	0	2		121.38	-0.720001
41601	0	1	0	0	1		121.38	0
41602	0	1	0	0	1		121.38	0
41603	-0.254948	5	1	0	4		120.84	-0.540001
41604	-0.14375	3	2	0	1		120.5	-0.339996
41605	-0.388889	5	2	0	3		126.94	6.44
41606	0	0	0	0	0		126.94	0
41607	0.4	1	0	0	1		127.28	0.339997
41608	0	0	0	0	0		127.28	0
41609	0	2	0	0	2		127.28	0
41610	1.02083	5	0	0	5		124.17	-3.11
41611	0.236364	7	2	0	5		144.7	20.53
41612	0	1	0	0	1		138.95	-5.75
41613	0.548295	4	0	0	4		140.48	1.53
41614	0	0	0	0	0		137.36	-3.11999
41615	0.1	1	0	0	1		137.36	0
41616	0	0	0	0	0		137.36	0
41617	1.01136	4	1	0	3		141.6	4.24
41618	0	0	0	0	0		142.19	0.589996
41619	0.5	3	0	0	3		139.65	-2.54001
41620	0.636932	6	0	0	6		147.47	7.82001
41621	0.53125	2	0	0	2		147.65	0.179993
41622	0	1	0	0	1		147.65	0
41623	0	0	0	0	0		147.65	0
41624	0.27381	2	0	0	2		147.94	0.290008
41625	0	0	0	0	0		152.46	4.52
41626	0	0	0	0	0		147.98	-4.48001
41627	0.0481481	3	0	0	3		140.72	-7.26
41628	0.2875	1	0	0	1		143.24	2.52
41629	0	0	0	0	0		143.24	0
41630	0	0	0	0	0		143.24	0
41631	0.428571	3	0	0	3		143.55	0.309998
41632	0.971389	5	0	0	5		151.41	7.86
41633	0	0	0	0	0		151.41	0
41634	0.5	1	0	0	1		155.5	4.09
41635	0.6025	2	0	0	2		151.12	-4.38001
41636	1	3	0	0	3		151.12	0
41637	0.277778	4	0	0	4		151.12	0
41638	1.16667	5	0	0	5		152.44	1.32001
41639	-0.603838	15	4	0	11		150.43	-2.01001
41640	0.111111	1	0	0	1		150.43	0
41641	0.1	2	0	0	2		150.1	-0.329987
41642	-0.122222	2	1	0	1		149.56	-0.540008
41643	0	1	0	0	1		149.56	0
41644	0	1	0	0	1		149.56	0
41645	0	0	0	0	0		147	-2.56
41646	0.143182	3	0	0	3		149.36	2.36
41647	0.05	8	1	0	7		151.28	1.92
41648	0	0	0	0	0		147.53	-3.75
41649	0.625	2	0	0	2		145.72	-1.81
41650	-0.166667	1	1	0	0		145.72	0
41651	0	0	0	0	0		145.72	0
41652	0	0	0	0	0		139.34	-6.38
41653	2.11815	16	2	0	14		161.27	21.93
41654	0.134091	4	0	0	4		164.13	2.86
41655	0.16	3	0	0	3		170.97	6.84
41656	0.45	1	0	0	1		170.01	-0.960006
41657	0.625	1	0	0	1		170.01	0
41658	0	0	0	0	0		170.01	0
41659	0	1	0	0	1		170.01	0
41660	0.25	2	0	0	2		176.68	6.67
41661	-0.55	5	2	0	3		178.56	1.88001
41662	0.85	3	0	0	3		181.5	2.94
41663	0	0	0	0	0		174.6	-6.89999
41664	0	0	0	0	0		174.6	0
41665	0	0	0	0	0		174.6	0
41666	-0.0222222	2	1	0	1		169.62	-4.98001
41667	0	1	0	0	1		178.38	8.76001
41668	0	0	0	0	0		175.23	-3.15001
41669	0.35	1	0	0	1		182.84	7.61
41670	0.2	2	0	0	2		181.41	-1.42999
41671	1.34352	15	3	0	12		181.41	0
41672	0	0	0	0	0		181.41	0
41673	-0.2	4	1	0	3		177.11	-4.3
41674	0	2	0	0	2		178.73	1.61999
41675	0.95	4	0	0	4		174.42	-4.31
41676	-0.166667	1	1	0	0		178.38	3.96001
41677	0	0	0	0	0		186.53	8.14999
41678	0	0	0	0	0		186.53	0
41679	0	0	0	0	0		186.53	0
41680	0.211212	3	1	0	2		196.56	10.03
41681	0.796667	5	1	0	4		196.62	0.059997
41682	0.0590909	2	0	0	2		195.32	-1.29999
41683	1.125	7	0	0	7		199.63	4.31
41684	0.481515	2	0	0	2		198.23	-1.40001
41685	0	0	0	0	0		198.23	0
41686	0.362121	4	1	0	3		198.23	0
41687	0.125	1	0	0	1		198.23	0
41688	0.830303	11	0	0	11		203.7	5.47
41689	1.81384	23	2	0	21		193.64	-10.06
41690	-0.00486111	9	3	0	6		209.97	16.33
41691	-0.333333	3	1	0	2		209.6	-0.369995
41692	0	1	0	0	1		209.6	0
41693	0	1	0	0	1		209.6	0
41694	0.1125	6	2	0	4		217.65	8.04999
41695	0.637348	13	2	0	11		248	30.35
41696	2.26939	20	3	0	17		253	5
41697	2.1	10	0	0	10		252.54	-0.460007
41698	0	3	0	0	3		244.81	-7.73
41699	1.11858	28	7	0	21		244.81	0
41700	0.25	1	0	0	1		244.81	0
41701	0.693182	8	2	0	6		250.56	5.75
41702	1.10303	5	0	0	5		254.84	4.28
41703	0.8	3	0	0	3		252.66	-2.17999
41704	0.227273	2	0	0	2		252.94	0.279998
41705	0.5	4	1	0	3		246.21	-6.73
41706	0	1	0	0	1		246.21	0
41707	0	2	0	0	2		246.21	0
41708	0	2	0	0	2		238.84	-7.37001
41709	0.385795	7	0	0	7		234.41	-4.42999
41710	0.568182	3	0	0	3		241.49	7.08
41711	0.3	4	0	0	4		237.79	-3.70001
41712	1.74889	8	0	0	8		230.97	-6.81999
41713	0.05	1	0	0	1		230.97	0
41714	0	0	0	0	0		230.97	0
41715	0.5	1	0	0	1		233.98	3.01
41716	0.136364	2	0	0	2		240.04	6.06
41717	0.2	4	0	0	4		235.84	-4.2
41718	0	2	0	0	2		234.91	-0.929992
41719	0	2	0	0	2		228.89	-6.02
41720	0.25	1	0	0	1		228.89	0
41721	0	1	0	0	1		228.89	0
41722	1.00101	8	1	0	7		220.17	-8.72
41723	0	1	0	0	1		220.44	0.270004
41724	0.265152	5	0	0	5		212.96	-7.48
41725	0.234815	5	1	0	4		207.32	-5.64
41726	-0.268182	7	1	0	6		212.37	5.04999
41727	0	0	0	0	0		212.37	0
41728	0	0	0	0	0		212.37	0
41729	-0.08	6	1	0	5		208.45	-3.92
41730	0.766234	3	0	0	3		216.97	8.52
41731	0.611039	5	0	0	5		230.29	13.32
41732	0.3	2	0	0	2		225.4	-4.89
41733	1.08571	4	0	0	4		212.23	-13.17
41734	0	0	0	0	0		212.23	0
41735	0	0	0	0	0		212.23	0
41736	0	0	0	0	0		207.52	-4.70999
41737	-0.125	1	1	0	0		215.46	7.94
41738	0	0	0	0	0		216.93	1.46999
41739	0	0	0	0	0		204.19	-12.74
41740	0	1	0	0	1		203.78	-0.410003
41741	0	0	0	0	0		203.78	0
41742	0	0	0	0	0		203.78	0
41743	0.200582	8	1	0	7		198.09	-5.69
41744	1.47992	7	1	0	6		193.91	-4.17999
41745	0.125	2	0	0	2		199.11	5.2
41746	0	0	0	0	0		198.12	-0.990006
41747	0	0	0	0	0		198.12	0
41748	0	0	0	0	0		198.12	0
41749	0	0	0	0	0		198.12	0
41750	0	0	0	0	0		204.38	6.26001
41751	0	0	0	0	0		218.64	14.26
41752	0	0	0	0	0		207.99	-10.65
41753	0.25	3	0	0	3		207.86	-0.130004
41754	0	0	0	0	0		199.85	-8.01
41755	0	0	0	0	0		199.85	0
41756	0	0	0	0	0		199.85	0
41757	0.7	1	0	0	1		198.51	-1.34001
41758	0	1	0	0	1		206.92	8.41
41759	0.392857	1	0	0	1		207.89	0.970001
41760	0	0	0	0	0		207.73	-0.160003
41761	0.3	2	0	0	2		210.91	3.18001
41762	0.0533333	3	0	0	3		210.91	0
41763	1.08333	6	0	0	6		210.91	0
41764	0.277222	2	1	0	1		216.61	5.7
41765	0	0	0	0	0		207.28	-9.33
41766	0.855808	11	2	0	9		201.35	-5.92999
41767	-0.622559	8	4	0	4		178.59	-22.76
41768	0	0	0	0	0		182.26	3.67
41769	0	0	0	0	0		182.26	0
41770	0	0	0	0	0		182.26	0
41771	0	0	0	0	0		184.67	2.41
41772	0	0	0	0	0		190.16	5.49001
41773	0	0	0	0	0		190.62	0.459991
41774	1.05	2	0	0	2		188.59	-2.03
41775	0	0	0	0	0		191.56	2.97
41776	0	0	0	0	0		191.56	0
41777	0	0	0	0	0		191.56	0
41778	0	1	0	0	1		196.09	4.53
41779	-0.267361	4	2	0	2		195.3	-0.789993
41780	0.333333	1	0	0	1		199.45	4.14999
41781	0.75	5	0	0	5		204.88	5.43001
41782	0	0	0	0	0		207.3	2.42
41783	0.25	1	0	0	1		207.3	0
41784	0	0	0	0	0		207.3	0
41785	0	0	0	0	0		207.3	0
41786	0	1	0	0	1		211.56	4.26
41787	-0.25	7	1	0	6		210.24	-1.31999
41788	0	0	0	0	0		210.24	0
41789	0	1	0	0	1		207.77	-2.47
41790	0	1	0	0	1		207.77	0
41791	0	0	0	0	0		207.77	0
41792	0	0	0	0	0		204.7	-3.07001
41793	0.0333333	5	1	0	4		204.94	0.240005
41794	0.133333	3	1	0	2		203.99	-0.949997
41795	0.25	4	0	0	4		206.9	2.90999
41796	0.05	1	0	0	1		208.17	1.27
41797	0.686364	2	0	0	2		208.17	0
41798	0	1	0	0	1		208.17	0
41799	0	1	0	0	1		205.31	-2.86
41800	0.4	1	0	0	1		202.3	-3.01
41801	0	0	0	0	0		204.47	2.17
41802	1.41667	9	0	0	9		203.52	-0.949997
41803	0.00416667	1	0	0	1		206.42	2.89999
41804	0.25	2	0	0	2		206.42	0
41805	1.65	3	0	0	3		206.42	0
41806	0.434091	9	0	0	9		224.61	18.19
41807	0.870833	12	1	0	11		231.67	7.06
41808	0.4	1	0	0	1		227.12	-4.55
41809	-0.75	2	1	0	1		227.79	0.669998
41810	0.25	1	0	0	1		229.59	1.8
41811	0	1	0	0	1		229.59	0
41812	0	2	0	0	2		229.59	0
41813	0.1	5	0	0	5		237.22	7.63
41814	0.1	1	0	0	1		232.5	-4.72
41815	0	0	0	0	0		236.89	4.39
41816	0	1	0	0	1		235.6	-1.28999
41817	0.5	1	0	0	1		239.06	3.45999
41818	0	0	0	0	0		239.06	0
41819	0	0	0	0	0		239.06	0
41820	0.554167	5	1	0	4		240.06	1
41821	-0.65	2	1	0	1		239.72	-0.339997
41822	0	0	0	0	0		229.43	-10.29
41823	0	0	0	0	0		229.25	-0.179993
41824	0	0	0	0	0		229.25	0
41825	0	0	0	0	0		229.25	0
41826	0.35	1	0	0	1		229.25	0
41827	-0.25	3	1	0	2		222.66	-6.59
41828	-0.769444	6	3	0	3		219.07	-3.59
41829	0.405556	2	0	0	2		223.06	3.98999
41830	0.3	5	0	0	5		219.46	-3.59999
41831	0	0	0	0	0		218.13	-1.33
41832	0.205556	1	0	0	1		218.13	0
41833	0	0	0	0	0		218.13	0
41834	0	0	0	0	0		226.7	8.56999
41835	0	0	0	0	0		219.58	-7.11999
41836	0	0	0	0	0		217.16	-2.42
41837	0	0	0	0	0		215.4	-1.76001
41838	0	0	0	0	0		220.02	4.62001
41839	0	0	0	0	0		220.02	0
41840	0	0	0	0	0		220.02	0
41841	0	2	0	0	2		220.54	0.519989
41842	0.6	1	0	0	1		219.58	-0.959991
41843	0	0	0	0	0		222.49	2.91
41844	0	0	0	0	0		223.54	1.04999
41845	0	1	0	0	1		223.57	0.030014
41846	0	0	0	0	0		223.57	0
41847	0.4	1	0	0	1		223.57	0
41848	0.9	5	1	0	4		224.82	1.25
41849	0	0	0	0	0		225.01	0.189988
41850	-0.655556	5	3	0	2		228.92	3.91
41851	0.032197	18	1	0	17		223.3	-5.61999
41852	0	3	0	0	3		233.27	9.97
41853	0.45	1	0	0	1		233.27	0
41854	0.604861	2	0	0	2		233.27	0
41855	0	0	0	0	0		238.52	5.25
41856	-0.205556	2	1	0	1		238.49	-0.029999
41857	0	1	0	0	1		248.93	10.44
41858	1.51667	6	0	0	6		252.39	3.46001
41859	0	3	0	0	3		248.13	-4.25999
41860	0	0	0	0	0		248.13	0
41861	0	1	0	0	1		248.13	0
41862	1.23879	7	1	0	6		259.32	11.19
41863	0	1	0	0	1		259.96	0.639984
41864	0	0	0	0	0		260.31	0.350007
41865	0.2	2	0	0	2		261.38	1.07001
41866	0.183333	3	1	0	2		262.01	0.630005
41867	0.3	2	0	0	2		262.01	0
41868	0	0	0	0	0		262.01	0
41869	0.55	4	0	0	4		259.94	-2.07001
41870	-0.0636364	2	1	0	1		256.76	-3.17999
41871	0	2	0	0	2		255.71	-1.05
41872	0.186364	4	1	0	3		254.34	-1.37001
41873	0	0	0	0	0		256.78	2.44
41874	0	0	0	0	0		256.78	0
41875	0	0	0	0	0		256.78	0
41876	0.075	1	0	0	1		262.55	5.76999
41877	0	0	0	0	0		261.74	-0.809998
41878	0	0	0	0	0		263.25	1.51001
41879	0.16	2	0	0	2		263.86	0.609985
41880	1.16	6	0	0	6		269.7	5.84003
41881	0.16	2	0	0	2		269.7	0
41882	0.55	1	0	0	1		269.7	0
41883	-0.25	3	1	0	2		269.7	0
41884	0.674848	8	0	0	8		284.12	14.42
41885	1.4914	4	0	0	4		281.19	-2.92999
41886	0.344762	9	1	0	8		286.04	4.85001
41887	0.914206	5	1	0	4		277.39	-8.64999
41888	0	0	0	0	0		277.39	0
41889	0.761364	2	0	0	2		277.39	0
41890	0.05	3	0	0	3		282.11	4.71997
41891	0	1	0	0	1		278.48	-3.62997
41892	-0.625	1	1	0	0		281.1	2.62
41893	0.75	3	1	0	2		280.31	-0.790008
41894	0	5	0	0	5		279.2	-1.10999
41895	0	0	0	0	0		279.2	0
41896	0	0	0	0	0		279.2	0
41897	1.12488	16	4	0	12		253.86	-25.34
41898	1.30833	5	1	0	4		260.74	6.87999
41899	0.492857	2	0	0	2		261.38	0.640015
41900	0.3	1	0	0	1		263.82	2.44
41901	0.9	2	0	0	2		259.32	-4.5
41902	0	1	0	0	1		259.32	0
41903	0	0	0	0	0		259.32	0
41904	0.6	2	0	0	2		250.03	-9.29001
41905	0.769697	3	0	0	3		250.41	0.380005
41906	0.093254	3	1	0	2		252.14	1.73
41907	0.0666667	3	0	0	3		246.95	-5.19
41908	0	0	0	0	0		246.6	-0.349991
41909	0	1	0	0	1		246.6	0
41910	0	1	0	0	1		246.6	0
41911	0.46875	4	1	0	3		245.26	-1.34001
41912	0	0	0	0	0		242.68	-2.58
41913	0.266667	1	0	0	1		240.24	-2.43999
41914	0.25	8	0	0	8		251.42	11.18
41915	0.25	5	0	0	5		255.21	3.79001
41916	0	1	0	0	1		255.21	0
41917	0.608333	4	0	0	4		255.21	0
41918	0.35625	2	0	0	2		260.62	5.40999
41919	-0.426667	5	2	0	3		259.57	-1.04999
41920	-0.280556	5	2	0	3		259.28	-0.290008
41921	0.822727	10	0	0	10		257.01	-2.26999
41922	0.429894	9	2	0	7		236.91	-20.1
41923	0.136364	2	0	0	2		236.91	0
41924	-0.4	1	1	0	0		236.91	0
41925	0.396296	5	0	0	5		224.59	-12.32
41926	0	0	0	0	0		227.06	2.47
41927	0	1	0	0	1		229.7	2.64
41928	0	0	0	0	0		226.35	-3.34999
41929	0	1	0	0	1		227.48	1.12999
41930	0	1	0	0	1		227.48	0
41931	0	0	0	0	0		227.48	0
41932	0	1	0	0	1		230.47	2.99
41933	-0.155556	3	1	0	2		235.34	4.87
41934	0.394444	2	1	0	1		231.1	-4.23999
41935	0	0	0	0	0		235.29	4.18999
41936	-0.9	1	1	0	0		235.24	-0.049988
41937	0	0	0	0	0		235.24	0
41938	-0.05	1	1	0	0		235.24	0
41939	0.819697	7	0	0	7		221.67	-13.57
41940	-0.145833	2	1	0	1		242.77	21.1
41941	0.285714	1	0	0	1		238.1	-4.67
41942	-0.2	1	1	0	0		238.66	0.559998
41943	0	0	0	0	0		241.7	3.03999
41944	0	0	0	0	0		241.7	0
41945	0	0	0	0	0		241.7	0
41946	0.064899	1	0	0	1		242.59	0.889999
41947	0.5	5	0	0	5		238.93	-3.66
41948	0.553463	19	4	0	15		230.97	-7.95999
41949	-0.0125	6	1	0	5		241.22	10.25
41950	0.256818	2	0	0	2		240.2	-1.02
41951	0	0	0	0	0		240.2	0
41952	-0.625	1	1	0	0		240.2	0
41953	0	0	0	0	0		241.93	1.73
41954	0.8	2	0	0	2		251.08	9.15001
41955	0	0	0	0	0		249.1	-1.98
41956	0.5625	3	0	0	3		251.7	2.59999
41957	0.25	2	0	0	2		258.68	6.98
41958	0	0	0	0	0		258.68	0
41959	0	0	0	0	0		258.68	0
41960	0	4	0	0	4		253.98	-4.7
41961	-0.00666667	6	2	0	4		257.7	3.72002
41962	-0.2	4	1	0	3		247.74	-9.96001
41963	0	1	0	0	1		248.71	0.970002
41964	-0.102222	3	1	0	2		242.78	-5.93001
41965	0	1	0	0	1		242.78	0
41966	0	2	0	0	2		242.78	0
41967	0.968182	5	1	0	4		246.72	3.94
41968	0	0	0	0	0		248.09	1.37
41969	-0.5	1	1	0	0		248.44	0.350006
41970	0	1	0	0	1		248.44	0
41971	0.121886	4	1	0	3		244.52	-3.92
41972	-0.5	1	1	0	0		244.52	0
41973	0	1	0	0	1		244.52	0
41974	0	1	0	0	1		231.64	-12.88
41975	0	1	0	0	1		231.43	-0.210006
41976	0.606667	4	0	0	4		229.3	-2.12999
41977	0.526667	3	1	0	2		228.28	-1.02
41978	-0.183333	4	2	0	2		223.71	-4.56999
41979	0	0	0	0	0		223.71	0
41980	0	3	0	0	3		223.71	0
41981	1.20333	7	0	0	7		214.36	-9.35001
41982	0.247222	5	1	0	4		216.89	2.53
41983	0	1	0	0	1		209.84	-7.05
41984	0	4	0	0	4		208.88	-0.959991
41985	-0.802778	4	4	0	0		207	-1.88001
41986	0.2	1	0	0	1		207	0
41987	0	1	0	0	1		207	0
41988	0	0	0	0	0		204.04	-2.96001
41989	0	0	0	0	0		197.81	-6.23
41990	0	2	0	0	2		205.82	8.01001
41991	-0.154167	1	1	0	0		218.26	12.44
41992	0	2	0	0	2		219.29	1.03
41993	0.0681818	1	0	0	1		219.29	0
41994	0	0	0	0	0		219.29	0
41995	0	0	0	0	0		222.6	3.31001
41996	0.0681818	2	0	0	2		220.97	-1.63001
41997	0.433333	1	0	0	1		222.26	1.28999
41998	0	0	0	0	0		222.26	0
41999	0.369481	11	1	0	10		227.82	5.56001
42000	0.6	1	0	0	1		227.82	0
42001	0.5	2	0	0	2		227.82	0
42002	0.15	6	2	0	4		225.71	-2.11
42003	-0.2	2	1	0	1		222.23	-3.48001
42004	4.22386	19	2	0	17		222.41	0.180008
42005	1.6	4	0	0	4		222.41	0
42006	1.64861	12	3	0	9		219.31	-3.10001
42007	1.2	5	0	0	5		219.31	0
42008	0	0	0	0	0		219.31	0
42009	0.7	2	0	0	2		210.09	-9.22
42010	0	1	0	0	1		211.28	1.19
42011	1.0625	3	0	0	3		210.95	-0.330002
42012	0	1	0	0	1		210.62	-0.330002
42013	0.0625	1	0	0	1		206.66	-3.95999
42014	0.15	2	0	0	2		206.66	0
42015	0.113889	6	1	0	5		206.66	0
42016	0.05	3	1	0	2		202.21	-4.45
42017	0	1	0	0	1		204.25	2.03999
42018	0.125947	14	4	0	10		192.69	-11.56
42019	0	1	0	0	1		191.87	-0.820007
42020	0.1	2	0	0	2		193.07	1.20001
42021	0.204293	2	1	0	1		193.07	0
42022	0	0	0	0	0		193.07	0
42023	0	0	0	0	0		193.07	0
42024	0	0	0	0	0		191.93	-1.14001
42025	0	0	0	0	0		196.57	4.64001
42026	0	0	0	0	0		201.62	5.04999
42027	0	1	0	0	1		201.29	-0.330002
42028	0	0	0	0	0		201.29	0
42029	0	0	0	0	0		201.29	0
42030	0	0	0	0	0		206.55	5.26001
42031	0	0	0	0	0		205.98	-0.570007
42032	0	0	0	0	0		199.37	-6.61
42033	0	0	0	0	0		205.2	5.83
42034	0	0	0	0	0		203.6	-1.59999
42035	0	0	0	0	0		203.6	0
42036	0.325	2	0	0	2		203.6	0
42037	0	0	0	0	0		210.94	7.34
42038	0.113636	1	0	0	1		218.36	7.42
42039	0	0	0	0	0		218.55	0.190002
42040	0	0	0	0	0		220.99	2.44
42041	0.625	4	0	0	4		217.36	-3.63
42042	0	2	0	0	2		217.36	0
42043	0.136364	8	0	0	8		217.36	0
42044	-0.05	4	1	0	3		217.48	0.119995
42045	0.825	4	0	0	4		216.29	-1.19
42046	0.742614	21	3	0	18		212.8	-3.48999
42047	1.84028	15	5	0	10		202.88	-9.92
42048	0	0	0	0	0		203.77	0.889999
42049	0	0	0	0	0		203.77	0
42050	0	0	0	0	0		203.77	0
42051	0	1	0	0	1		203.77	0
42052	0.75	5	0	0	5		204.35	0.580002
42053	0	3	0	0	3		204.46	0.110001
42054	0.506061	7	1	0	6		211.71	7.25
42055	-0.4	2	1	0	1		217.11	5.39999
42056	0	2	0	0	2		217.11	0
42057	0	0	0	0	0		217.11	0
42058	0.285714	1	0	0	1		207.34	-9.77
42059	0.5	1	0	0	1		204.11	-3.23
42060	0	0	0	0	0		203.76	-0.350006
42061	-0.15	6	1	0	5		207.19	3.43001
42062	0	0	0	0	0		203.34	-3.85001
42063	1	1	0	0	1		203.34	0
42064	1.2555	22	6	0	16		203.34	0
42065	0.580556	7	3	0	4		197.33	-6.00999
42066	0	0	0	0	0		199.56	2.23
42067	0	0	0	0	0		202.44	2.88
42068	0	1	0	0	1		200.63	-1.81
42069	0	1	0	0	1		193.88	-6.75
42070	0	0	0	0	0		193.88	0
42071	0	0	0	0	0		193.88	0
42072	0	1	0	0	1		190.88	-3
42073	0	0	0	0	0		190.32	-0.559998
42074	0.340909	4	0	0	4		193.74	3.42
42075	0.789773	4	0	0	4		191.07	-2.67
42076	0.433333	2	0	0	2		188.68	-2.39001
42077	0.4	2	1	0	1		188.68	0
42078	0.636364	5	0	0	5		188.68	0
42079	1.4375	7	1	0	6		195.7	7.02
42080	0	2	0	0	2		194.73	-0.970001
42081	-0.3	2	1	0	1		200.71	5.98001
42082	0.390467	9	2	0	7		195.65	-5.06001
42083	0	0	0	0	0		198.08	2.43001
42084	0	0	0	0	0		198.08	0
42085	0	0	0	0	0		198.08	0
42086	0	0	0	0	0		199.63	1.55
42087	0	0	0	0	0		201.72	2.09
42088	0	0	0	0	0		194.3	-7.42
42089	0.227273	3	0	0	3		190.41	-3.89
42090	0.0181818	4	0	0	4		185	-5.41
42091	0.55	5	1	0	4		185	0
42092	0.0648148	4	1	0	3		185	0
42093	1.23523	7	0	0	7		190.57	5.57001
42094	1.34167	5	0	0	5		188.77	-1.8
42095	0.183333	11	2	0	9		187.59	-1.18001
42096	0	0	0	0	0		191	3.41
42097	0	0	0	0	0		191	0
42098	0	0	0	0	0		191	0
42099	0	0	0	0	0		191	0
42100	1.73485	6	1	0	5		203.1	12.1
42101	0.136364	1	0	0	1		203.25	0.149994
42102	0.47803	9	2	0	7		207.67	4.42
42103	1.05	3	0	0	3		210.09	2.42
42104	-0.25	3	1	0	2		210.9	0.809998
42105	0	1	0	0	1		210.9	0
42106	0	1	0	0	1		210.9	0
42107	0	0	0	0	0		209.78	-1.11999
42108	0	1	0	0	1		207.46	-2.31999
42109	0	0	0	0	0		207.83	0.369995
42110	0	1	0	0	1		206.7	-1.13001
42111	0	0	0	0	0		206.79	0.089996
42112	0	0	0	0	0		206.79	0
42113	0	0	0	0	0		206.79	0
42114	0.886364	6	1	0	5		205.27	-1.51999
42115	0.359722	6	3	0	3		209.41	4.14
42116	1.45625	6	1	0	5		219.44	10.03
42117	-1.09015	5	4	0	1		218.6	-0.839996
42118	0	1	0	0	1		218.43	-0.170013
42119	0.561039	5	1	0	4		218.43	0
42120	0	0	0	0	0		218.43	0
42121	0.794697	7	2	0	5		231.55	13.12
42122	0	1	0	0	1		230.48	-1.07001
42123	0	0	0	0	0		232.45	1.97
42124	-0.65	16	2	0	14		226.05	-6.39999
42125	1.22273	6	0	0	6		226.03	-0.020004
42126	0.436111	5	2	0	3		226.03	0
42127	0.55	3	0	0	3		226.03	0
42128	-0.0233333	5	1	0	4		230.51	4.48
42129	0.25	6	0	0	6		232.95	2.44
42130	-0.89881	18	8	0	10		230.43	-2.52
42131	0.136364	1	0	0	1		236.8	6.37001
42132	0.136364	2	0	0	2		236.61	-0.190002
42133	0	1	0	0	1		236.61	0
42134	0.4	3	0	0	3		236.61	0
42135	0.85	6	1	0	5		239.49	2.88
42136	-0.075	3	1	0	2		244.74	5.25
42137	0	0	0	0	0		243.18	-1.56001
42138	0	0	0	0	0		244.1	0.920013
42139	0	0	0	0	0		248.84	4.73999
42140	0	0	0	0	0		248.84	0
42141	0	0	0	0	0		248.84	0
42142	0	0	0	0	0		248.75	-0.089996
42143	0	0	0	0	0		247.14	-1.61
42144	-0.1875	1	1	0	0		244.35	-2.78999
42145	0	0	0	0	0		245.62	1.26999
42146	0	0	0	0	0		247.73	2.11
42147	0	0	0	0	0		247.73	0
42148	0	0	0	0	0		247.73	0
42149	0.975	2	0	0	2		247.73	0
42150	0	0	0	0	0		247.46	-0.269989
42151	0	2	0	0	2		247.43	-0.030014
42152	0.0969697	3	0	0	3		251.45	4.02
42153	0.0925	2	1	0	1		250.8	-0.649994
42154	0	0	0	0	0		250.8	0
42155	-0.1	1	1	0	0		250.8	0
42156	0.156111	4	0	0	4		249.45	-1.35001
42157	0.075	1	0	0	1		248.35	-1.09999
42158	0.530159	4	0	0	4		248.99	0.639999
42159	0	0	0	0	0		245.92	-3.07001
42160	0	0	0	0	0		249.14	3.22
42161	0	0	0	0	0		249.14	0
42162	0	0	0	0	0		249.14	0
42163	0	0	0	0	0		256.29	7.15001
42164	-0.5	3	1	0	2		256	-0.290009
42165	0	0	0	0	0		250.7	-5.3
42166	0	0	0	0	0		251.41	0.710007
42167	0	0	0	0	0		250.69	-0.720002
42168	0	0	0	0	0		250.69	0
42169	0	0	0	0	0		250.69	0
42170	0	1	0	0	1		250.38	-0.309997
42171	0	0	0	0	0		253.12	2.73999
42172	0.538095	6	0	0	6		260.41	7.29001
42173	0.975926	2	0	0	2		261.89	1.48001
42174	1.03636	4	0	0	4		262.51	0.619995
42175	0.541667	4	1	0	3		262.51	0
42176	0	0	0	0	0		262.51	0
42177	0	0	0	0	0		259.79	-2.72
42178	0	0	0	0	0		267.67	7.88
42179	0.3	1	0	0	1		265.17	-2.5
42180	0	0	0	0	0		268.79	3.62
42181	0.25	1	0	0	1		267.09	-1.70001
42182	0	0	0	0	0		267.09	0
42183	-0.15	1	1	0	0		267.09	0
42184	0	0	0	0	0		262.02	-5.07001
42185	0.6	4	0	0	4		268.26	6.24002
42186	1.26136	4	0	0	4		269.15	0.889984
42187	1.77922	9	1	0	8		280.02	10.87
42188	0	0	0	0	0		280.02	0
42189	0	0	0	0	0		280.02	0
42190	0	0	0	0	0		280.02	0
42191	0	0	0	0	0		279.72	-0.299988
42192	0.6295	4	0	0	4		267.88	-11.84
42193	0.433333	3	0	0	3		254.96	-12.92
42194	0	0	0	0	0		257.92	2.96001
42195	-0.385714	2	1	0	1		259.15	1.22998
42196	0	0	0	0	0		259.15	0
42197	0	0	0	0	0		259.15	0
42198	0.0676768	2	1	0	1		262.16	3.01001
42199	0.05	3	0	0	3		265.65	3.48999
42200	-0.025	1	1	0	0		263.14	-2.50998
42201	0.441667	5	0	0	5		266.68	3.53998
42202	0.636364	6	0	0	6		274.66	7.98001
42203	0.1	1	0	0	1		274.66	0
42204	0	0	0	0	0		274.66	0
42205	1.08636	6	0	0	6		282.26	7.60001
42206	-0.508763	8	3	0	5		266.77	-15.49
42207	0	0	0	0	0		267.87	1.10001
42208	0	0	0	0	0		267.2	-0.669983
42209	0	0	0	0	0		265.41	-1.79001
42210	0	0	0	0	0		265.41	0
42211	0.42	3	0	0	3		265.41	0
42212	0	1	0	0	1		253.01	-12.4
42213	0	0	0	0	0		264.82	11.81
42214	1.875	7	0	0	7		263.82	-1
42215	1.025	5	1	0	4		266.79	2.97
42216	0.5	3	0	0	3		266.15	-0.640015
42217	0	0	0	0	0		266.15	0
42218	0	0	0	0	0		266.15	0
42219	0	0	0	0	0		259.99	-6.16
42220	0	0	0	0	0		266.28	6.29001
42221	-0.704545	8	3	0	5		270.13	3.85001
42222	-1.91364	8	4	0	4		246.13	-24
42223	0.373864	3	1	0	2		242.51	-3.62001
42224	0	0	0	0	0		242.51	0
42225	0	0	0	0	0		242.51	0
42226	0	1	0	0	1		241.14	-1.37
42227	1	1	0	0	1		237.37	-3.77
42228	-0.05	1	1	0	0		238.17	0.800003
42229	0.438447	9	4	0	5		242.51	4.34
42230	0.638889	4	0	0	4		243.15	0.639999
42231	1.23636	3	0	0	3		243.15	0
42232	0	0	0	0	0		243.15	0
42233	0.508333	7	1	0	6		254.99	11.84
42234	0.1625	2	0	0	2		260.72	5.73
42235	-0.125	2	1	0	1		255.25	-5.47
42236	0.4	4	1	0	3		242.18	-13.07
42237	-0.0333333	5	1	0	4		230.77	-11.41
42238	0	0	0	0	0		230.77	0
42239	0	0	0	0	0		230.77	0
42240	0.35	1	0	0	1		218.87	-11.9
42241	0	0	0	0	0		220.03	1.16
42242	0	0	0	0	0		224.84	4.81
42243	0.193182	1	0	0	1		242.99	18.15
42244	0.0833333	1	0	0	1		248.48	5.48999
42245	0	0	0	0	0		248.48	0
42246	0.214286	2	0	0	2		248.48	0
42247	0.183333	1	0	0	1		249.06	0.580002
42248	-0.5375	4	2	0	2		238.63	-10.43
42249	-0.1	5	1	0	4		247.69	9.06
42250	0.725	3	1	0	2		245.57	-2.11999
42251	0	1	0	0	1		241.93	-3.64001
42252	0	0	0	0	0		241.93	0
42253	0	0	0	0	0		241.93	0
42254	0	0	0	0	0		241.93	0
42255	0	0	0	0	0		248.17	6.24
42256	0	0	0	0	0		248.91	0.740006
42257	0.625	1	0	0	1		248.48	-0.430008
42258	0	0	0	0	0		250.24	1.76001
42259	0	0	0	0	0		250.24	0
42260	0	0	0	0	0		250.24	0
42261	0	0	0	0	0		253.19	2.95
42262	0	0	0	0	0		253.57	0.380005
42263	0.343506	4	0	0	4		262.25	8.67999
42264	0.4	1	0	0	1		262.07	-0.179993
42265	0	1	0	0	1		260.62	-1.45001
42266	0.148182	1	0	0	1		260.62	0
42267	0	1	0	0	1		260.62	0
42268	1.2523	10	1	0	9		264.2	3.58002
42269	0.411111	4	0	0	4		260.94	-3.26001
42270	1.9125	4	0	0	4		261.06	0.119996
42271	0.2	2	0	0	2		263.12	2.06
42272	0.216667	5	1	0	4		256.91	-6.20999
42273	0	2	0	0	2		256.91	0
42274	-0.155556	3	1	0	2		256.91	0
42275	0	0	0	0	0		248.43	-8.48001
42276	0.25	2	0	0	2		246.65	-1.78
42277	0.543182	5	1	0	4		248.4	1.75
42278	-0.25	1	1	0	0		239.88	-8.51999
42279	0.316667	5	1	0	4		247.57	7.69
42280	0	0	0	0	0		247.57	0
42281	0.0388889	2	0	0	2		247.57	0
42282	0.2	4	0	0	4		246.15	-1.42001
42283	0	1	0	0	1		241.46	-4.68999
42284	0.512	2	0	0	2		231.96	-9.5
42285	0.571429	2	0	0	2		226.72	-5.24001
42286	-1.54444	11	3	0	8		220.69	-6.03
42287	0	0	0	0	0		220.69	0
42288	0	2	0	0	2		220.69	0
42289	0.5	2	0	0	2		215.58	-5.11
42290	0	0	0	0	0		219.25	3.67
42291	1.24318	5	1	0	4		216.88	-2.36999
42292	0.57096	3	0	0	3		221.31	4.42999
42293	0.683333	3	0	0	3		227.01	5.7
42294	1.16667	2	0	0	2		227.01	0
42295	0.2	3	0	0	3		227.01	0
42296	-0.0571429	4	1	0	3		228.1	1.09001
42297	0.609127	16	4	0	12		213.03	-15.07
42298	1.27262	4	0	0	4		210.09	-2.94
42299	0	0	0	0	0		211.72	1.63
42300	0.136364	1	0	0	1		209.09	-2.63
42301	0	0	0	0	0		209.09	0
42302	0	0	0	0	0		209.09	0
42303	-0.4	2	1	0	1		215.26	6.17
42304	0	0	0	0	0		210.35	-4.90999
42305	0	0	0	0	0		212.96	2.61
42306	0	1	0	0	1		211.63	-1.33
42307	0.65	3	1	0	2		206.93	-4.70001
42308	0	1	0	0	1		206.93	0
42309	1.55	7	0	0	7		206.93	0
42310	0	0	0	0	0		213.79	6.86
42311	1.24229	14	3	0	11		208.35	-5.43999
42312	2.1	5	0	0	5		231.63	23.28
42313	0.2	1	0	0	1		231.77	0.139999
42314	0.0208333	2	0	0	2		232.36	0.589997
42315	0	0	0	0	0		232.36	0
42316	0.2	2	0	0	2		232.36	0
42317	0.5	1	0	0	1		225.33	-7.03
42318	0.5	2	0	0	2		216.5	-8.83
42319	0.01	1	0	0	1		219.08	2.58
42320	0.133333	2	0	0	2		212.94	-6.14
42321	0.443182	1	0	0	1		207.19	-5.75
42322	0	0	0	0	0		207.19	0
42323	0.136364	3	0	0	3		207.19	0
42324	1.075	5	0	0	5		214.31	7.12
42325	0.204545	2	0	0	2		214	-0.309998
42326	0	0	0	0	0		221.07	7.07001
42327	0	0	0	0	0		221.8	0.729996
42328	0	1	0	0	1		220.01	-1.79001
42329	0	0	0	0	0		220.01	0
42330	0	0	0	0	0		220.01	0
42331	0	0	0	0	0		217.75	-2.26
42332	0	0	0	0	0		218.25	0.5
42333	0	0	0	0	0		229.64	11.39
42334	0	0	0	0	0		229.64	0
42335	0	0	0	0	0		231.61	1.97
42336	0	0	0	0	0		231.61	0
42337	0	0	0	0	0		231.61	0
42338	0	0	0	0	0		230.26	-1.35001
42339	0.1875	1	0	0	1		237.19	6.93001
42340	0	0	0	0	0		231.99	-5.2
42341	0	0	0	0	0		232.71	0.720002
42342	0	0	0	0	0		230.38	-2.33
42343	0	0	0	0	0		230.38	0
42344	0	0	0	0	0		230.38	0
42345	0	0	0	0	0		231.13	0.75
42346	-0.0833333	2	1	0	1		226.72	-4.41
42347	0	0	0	0	0		224.52	-2.2
42348	1.35	5	0	0	5		227.07	2.55
42349	0	0	0	0	0		217.02	-10.05
42350	1	1	0	0	1		217.02	0
42351	0	1	0	0	1		217.02	0
42352	0	1	0	0	1		218.58	1.56
42353	0	1	0	0	1		221.09	2.50999
42354	0.4	6	0	0	6		234.51	13.42
42355	0	0	0	0	0		233.39	-1.12
42356	0	0	0	0	0		230.46	-2.92999
42357	0	0	0	0	0		230.46	0
42358	0.35	1	0	0	1		230.46	0
42359	0.675	3	0	0	3		232.56	2.09999
42360	0.466667	1	0	0	1		229.95	-2.61
42361	0.08	1	0	0	1		229.7	-0.25
42362	0.5	1	0	0	1		230.57	0.87001
42363	1	1	0	0	1		230.57	0
42364	0	0	0	0	0		230.57	0
42365	1	3	0	0	3		230.57	0
42366	0.6	2	0	0	2		228.95	-1.62001
42367	0.322727	11	3	0	8		237.19	8.24
42368	0.625	9	1	0	8		238.09	0.899994
42369	2.45492	12	1	0	11		240.01	1.92
42370	1.34261	12	0	0	12		240.01	0
42371	0	0	0	0	0		240.01	0
42372	0.25	3	0	0	3		240.01	0
42373	0.308261	8	1	0	7		223.41	-16.6
42374	0.0113636	6	1	0	5		223.43	0.019989
42375	0	0	0	0	0		219.04	-4.39
42376	0	0	0	0	0		215.65	-3.39
42377	0.375	1	0	0	1		211	-4.64999
42378	0	0	0	0	0		211	0
42379	-0.375	1	1	0	0		211	0
42380	-0.5875	2	1	0	1		207.85	-3.14999
42381	0	1	0	0	1		209.97	2.11999
42382	0	1	0	0	1		200.31	-9.66
42383	-0.25	2	1	0	1		206.18	5.86999
42384	-0.242593	1	1	0	0		204.99	-1.18999
42385	0	1	0	0	1		204.99	0
42386	-0.0555556	1	1	0	0		204.99	0
42387	1	1	0	0	1		204.99	0
42388	0	1	0	0	1		204.72	-0.270004
42389	0.75	2	0	0	2		198.7	-6.02
42390	0.368506	4	0	0	4		199.97	1.27
42391	0	1	0	0	1		202.55	2.58
42392	0	1	0	0	1		202.55	0
42393	0	0	0	0	0		202.55	0
42394	-0.3	2	1	0	1		196.38	-6.17
42395	0	1	0	0	1		193.56	-2.82001
42396	-0.0625	1	1	0	0		188.07	-5.48999
42397	0	2	0	0	2		189.7	1.62999
42398	0.35	3	0	0	3		191.2	1.5
42399	0.666667	2	0	0	2		191.2	0
42400	0	1	0	0	1		191.2	0
42401	0.326061	15	4	0	11		196.94	5.74
42402	0.564286	5	0	0	5		182.78	-14.16
42403	1.71587	6	1	0	5		173.48	-9.3
42404	0.4	6	0	0	6		175.33	1.85001
42405	0.251905	5	0	0	5		162.6	-12.73
42406	0	0	0	0	0		162.6	0
42407	0.172222	2	0	0	2		162.6	0
42408	-1.07889	8	3	0	5		147.99	-14.61
42409	-0.0738095	4	1	0	3		148.25	0.259995
42410	1.84167	18	1	0	17		143.67	-4.58
42411	0.869815	6	1	0	5		150.47	6.8
42412	0	1	0	0	1		151.04	0.569992
42413	0.318182	1	0	0	1		151.04	0
42414	0	0	0	0	0		151.04	0
42415	0	0	0	0	0		151.04	0
42416	0	1	0	0	1		155.17	4.13
42417	0.7	2	0	0	2		168.68	13.51
42418	0	0	0	0	0		166.77	-1.90999
42419	0	2	0	0	2		166.58	-0.190002
42420	0.80625	2	0	0	2		166.58	0
42421	0	0	0	0	0		166.58	0
42422	0	2	0	0	2		177.74	11.16
42423	0.320833	3	1	0	2		177.21	-0.529998
42424	0.468182	2	0	0	2		179	1.78999
42425	-0.13	3	1	0	2		187.43	8.42999
42426	0	2	0	0	2		190.34	2.91
42427	0	0	0	0	0		190.34	0
42428	0	0	0	0	0		190.34	0
42429	0	1	0	0	1		191.93	1.59
42430	2.90745	26	3	0	23		186.35	-5.57999
42431	1.11022e-16	6	1	0	5		188.34	1.98999
42432	0	2	0	0	2		195.74	7.40001
42433	-0.0416667	2	1	0	1		201.04	5.29999
42434	0	0	0	0	0		201.04	0
42435	0	0	0	0	0		201.04	0
42436	0.25	2	0	0	2		205.29	4.25
42437	0	1	0	0	1		202.6	-2.68999
42438	0.2625	3	0	0	3		208.72	6.11999
42439	1.51818	4	0	0	4		205.18	-3.54001
42440	0.422727	2	0	0	2		207.5	2.32001
42441	0	0	0	0	0		207.5	0
42442	0	3	1	0	2		207.5	0
42443	0.1	3	0	0	3		215.15	7.64999
42444	0.25	1	0	0	1		218.34	3.19
42445	-0.3	2	2	0	0		221.93	3.59
42446	0.7	2	0	0	2		226.38	4.45001
42447	0.7	5	1	0	4		232.74	6.36
42448	0	0	0	0	0		232.74	0
42449	0	2	0	0	2		232.74	0
42450	0.533333	6	0	0	6		238.32	5.58
42451	0.2	3	1	0	2		234.24	-4.08
42452	0.3	1	0	0	1		222.58	-11.66
42453	0.168182	4	0	0	4		227.75	5.17
42454	0.5	2	0	0	2		227.75	0
42455	0	1	0	0	1		227.75	0
42456	0	1	0	0	1		227.75	0
42457	0.586364	3	0	0	3		230.26	2.51
42458	0.0267677	5	2	0	3		230.13	-0.12999
42459	0.3	4	1	0	3		226.89	-3.24001
42460	0.747391	13	1	0	12		229.77	2.88001
42461	1.11136	19	2	0	17		237.59	7.81999
42462	0.637121	5	1	0	4		237.59	0
42463	-0.0777778	3	1	0	2		237.59	0
42464	0.164015	15	6	0	9		246.99	9.40001
42465	0.9	4	1	0	3		255.47	8.48
42466	0.964815	7	1	0	6		265.42	9.95001
42467	0.145455	8	0	0	8		257.2	-8.22
42468	0.683333	3	0	0	3		250.07	-7.13001
42469	0	0	0	0	0		250.07	0
42470	0	0	0	0	0		250.07	0
42471	-0.0337121	6	2	0	4		249.92	-0.150009
42472	0.836364	5	0	0	5		247.82	-2.09999
42473	0.71342	9	1	0	8		254.53	6.70999
42474	0.05	4	0	0	4		251.86	-2.67
42475	0.1875	1	0	0	1		254.51	2.64999
42476	0.45	1	0	0	1		254.51	0
42477	0	2	0	0	2		254.51	0
42478	-0.4	6	1	0	5		253.88	-0.62999
42479	0.662825	8	0	0	8		247.37	-6.51001
42480	0	0	0	0	0		249.97	2.60001
42481	0	0	0	0	0		248.29	-1.68001
42482	-0.025	2	1	0	1		253.75	5.46001
42483	0	0	0	0	0		253.75	0
42484	0.65	3	0	0	3		253.75	0
42485	-0.0333333	1	1	0	0		251.82	-1.92999
42486	0	2	0	0	2		253.74	1.92
42487	0.1	4	0	0	4		251.47	-2.27
42488	0.1	1	0	0	1		247.71	-3.75999
42489	0.305	3	2	0	1		240.76	-6.95001
42490	0.4	2	0	0	2		240.76	0
42491	0	0	0	0	0		240.76	0
42492	0	0	0	0	0		241.8	1.04001
42493	0	0	0	0	0		232.32	-9.48
42494	3.64747	21	3	0	18		222.56	-9.76001
42495	-1.15	2	2	0	0		211.53	-11.03
42496	0	2	0	0	2		214.93	3.39999
42497	-0.6	3	1	0	2		214.93	0
42498	0	5	0	0	5		214.93	0
42499	0.266667	1	0	0	1		208.92	-6.01
42500	-1.35	6	4	0	2		208.69	-0.229996
42501	0	0	0	0	0		208.96	0.270005
42502	0	1	0	0	1		207.28	-1.68001
42503	0	1	0	0	1		207.61	0.330002
42504	0	1	0	0	1		207.61	0
42505	0	0	0	0	0		207.61	0
42506	0	1	0	0	1		208.29	0.679992
42507	-0.3	1	1	0	0		204.66	-3.62999
42508	0.434167	17	5	0	12		211.17	6.50999
42509	-1.14	3	2	0	1		215.21	4.04001
42510	0.16	3	0	0	3		220.28	5.06999
42511	0	2	0	0	2		220.28	0
42512	0	1	0	0	1		220.28	0
42513	0.238907	4	1	0	3		216.22	-4.06
42514	-0.34	5	1	0	4		217.91	1.69
42515	0	0	0	0	0		219.58	1.67
42516	0.625	4	1	0	3		225.12	5.53999
42517	0.375	3	0	0	3		223.04	-2.08
42518	-0.1125	2	1	0	1		223.04	0
42519	-0.463636	2	1	0	1		223.04	0
42520	0	0	0	0	0		223.04	0
42521	0.75	4	0	0	4		223.23	0.190003
42522	0	1	0	0	1		219.56	-3.67
42523	0.907273	5	0	0	5		218.96	-0.599991
42524	0	1	0	0	1		218.99	0.029998
42525	0	0	0	0	0		218.99	0
42526	0	0	0	0	0		218.99	0
42527	0	0	0	0	0		220.68	1.68999
42528	0.703601	7	1	0	6		232.34	11.66
42529	1.15	5	0	0	5		235.52	3.18001
42530	0.404167	6	2	0	4		229.36	-6.16
42531	0	1	0	0	1		218.79	-10.57
42532	-0.05	1	1	0	0		218.79	0
42533	0	0	0	0	0		218.79	0
42534	0.5	1	0	0	1		217.87	-0.919998
42535	1.43333	6	1	0	5		214.96	-2.90999
42536	-0.166667	1	1	0	0		217.7	2.73999
42537	0.7	2	0	0	2		217.93	0.229996
42538	0.1	3	0	0	3		215.47	-2.45999
42539	0.1	2	1	0	1		215.47	0
42540	0.25	2	0	0	2		215.47	0
42541	0	2	0	0	2		219.7	4.23
42542	0.97037	24	2	0	22		219.61	-0.089996
42543	-0.0619168	17	4	0	13		196.66	-22.95
42544	0.579596	11	3	0	8		196.4	-0.26001
42545	0.833333	5	0	0	5		193.15	-3.25
42546	0.4	1	0	0	1		193.15	0
42547	0.1	1	0	0	1		193.15	0
42548	0	0	0	0	0		198.55	5.40001
42549	0	0	0	0	0		201.79	3.23999
42550	1.03333	4	1	0	3		210.19	8.40001
42551	0.0777778	8	1	0	7		212.28	2.09
42552	0.47601	9	2	0	7		216.5	4.22
42553	0	0	0	0	0		216.5	0
42554	-0.34899	5	2	0	3		216.5	0
42555	0.1	1	0	0	1		216.5	0
42556	-0.337879	9	3	0	6		213.98	-2.52
42557	0.1	5	0	0	5		214.44	0.460006
42558	0	0	0	0	0		215.94	1.5
42559	0	1	0	0	1		216.78	0.839997
42560	0.136364	2	0	0	2		216.78	0
42561	0.20625	3	0	0	3		216.78	0
42562	0.0797619	9	3	0	6		224.78	8
42563	0.208333	5	1	0	4		224.65	-0.130005
42564	0	3	0	0	3		222.53	-2.11999
42565	-0.231818	5	2	0	3		221.53	-1
42566	0.35	3	0	0	3		220.4	-1.13001
42567	0.5	1	0	0	1		220.4	0
42568	0.5	1	0	0	1		220.4	0
42569	0.423864	4	0	0	4		226.25	5.85001
42570	-0.025	1	1	0	0		225.26	-0.990005
42571	1.18554	21	5	0	16		228.36	3.10001
42572	-0.0272727	3	1	0	2		220.5	-7.86
42573	0	2	0	0	2		222.27	1.77
42574	0.0792208	4	1	0	3		222.27	0
42575	0	0	0	0	0		222.27	0
42576	0.0513889	5	2	0	3		230.01	7.73999
42577	0.6	3	0	0	3		229.51	-0.5
42578	0	1	0	0	1		228.49	-1.01999
42579	-0.6	1	1	0	0		230.61	2.12
42580	0	0	0	0	0		234.79	4.17999
42581	0	1	0	0	1		234.79	0
42582	0.449621	6	1	0	5		234.79	0
42583	1.08081	8	0	0	8		230.01	-4.78
42584	-0.8	2	2	0	0		227.2	-2.81
42585	1.65617	16	0	0	16		225.79	-1.41
42586	0	1	0	0	1		230.61	4.82001
42587	0	0	0	0	0		230.03	-0.580002
42588	0	0	0	0	0		230.03	0
42589	0.161111	1	0	0	1		230.03	0
42590	0	3	0	0	3		226.16	-3.87
42591	-0.1	3	1	0	2		229.08	2.92
42592	0.797917	7	2	0	5		225.65	-3.43001
42593	0.6	4	0	0	4		224.91	-0.73999
42594	0.5	2	0	0	2		225.61	0.699997
42595	0	0	0	0	0		225.61	0
42596	0	0	0	0	0		225.61	0
42597	0	1	0	0	1		225.59	-0.020005
42598	0	1	0	0	1		223.61	-1.98
42599	0.78125	2	0	0	2		223.24	-0.369996
42600	0	1	0	0	1		223.51	0.26999
42601	0.333333	2	0	0	2		225	1.49
42602	0	1	0	0	1		225	0
42603	0.3	1	0	0	1		225	0
42604	0	1	0	0	1		222.93	-2.07001
42605	1.10341	11	0	0	11		224.84	1.91
42606	0.786364	3	0	0	3		222.62	-2.22
42607	1.06667	4	0	0	4		220.96	-1.65999
42608	0	1	0	0	1		219.99	-0.970002
42609	0.142857	1	0	0	1		219.99	0
42610	0	0	0	0	0		219.99	0
42611	0	0	0	0	0		215.2	-4.79001
42612	2.16737	6	0	0	6		211.34	-3.86
42613	-0.1	3	1	0	2		212.01	0.669999
42614	-0.155556	1	1	0	0		200.77	-11.24
42615	-0.138889	3	1	0	2		197.78	-2.99
42616	-0.384659	3	2	0	1		197.78	0
42617	0	1	0	0	1		197.78	0
42618	0.325	1	0	0	1		197.78	0
42619	0.2	4	1	0	3		202.83	5.05
42620	0.55	6	1	0	5		201.71	-1.12
42621	0.15	1	0	0	1		197.36	-4.35001
42622	0	0	0	0	0		194.47	-2.89
42623	0	0	0	0	0		194.47	0
42624	0	0	0	0	0		194.47	0
42625	0.065	2	0	0	2		198.3	3.83
42626	1.3	4	0	0	4		196.05	-2.25
42627	0.542857	6	0	0	6		196.41	0.360001
42628	-0.163636	4	2	0	2		200.42	4.00999
42629	-0.080303	4	1	0	3		205.4	4.98
42630	0.267677	1	0	0	1		205.4	0
42631	0	0	0	0	0		205.4	0
42632	-0.1	3	1	0	2		206.34	0.940002
42633	-0.05	2	1	0	1		204.64	-1.7
42634	0.696212	4	1	0	3		205.22	0.580002
42635	0.225	4	0	0	4		206.43	1.20999
42636	0.771793	5	0	0	5		207.45	1.02
42637	0	0	0	0	0		207.45	0
42638	0	0	0	0	0		207.45	0
42639	0	0	0	0	0		208.99	1.54001
42640	0.2	2	0	0	2		205.81	-3.18001
42641	-0.0151515	1	1	0	0		206.27	0.460006
42642	0.193182	1	0	0	1		200.7	-5.57001
42643	0	0	0	0	0		204.03	3.33
42644	0	0	0	0	0		204.03	0
42645	1.01111	6	0	0	6		204.03	0
42646	1.8875	8	1	0	7		213.7	9.67
42647	0	0	0	0	0		211.41	-2.28999
42648	0	0	0	0	0		208.46	-2.95
42649	0.597619	7	1	0	6		201	-7.46001
42650	0.116667	3	1	0	2		196.61	-4.39
42651	0	1	0	0	1		196.61	0
42652	-0.15	4	2	0	2		196.61	0
42653	0.25	5	0	0	5		200.95	4.34
42654	0.193182	2	0	0	2		200.1	-0.849991
42655	0.316402	3	1	0	2		201.51	1.40999
42656	0.636364	5	0	0	5		200.24	-1.26999
42657	0.385714	2	0	0	2		196.51	-3.73001
42658	-0.5	1	1	0	0		196.51	0
42659	0.540693	5	0	0	5		196.51	0
42660	0	2	0	0	2		193.96	-2.54999
42661	0	0	0	0	0		199.1	5.14
42662	0.795563	8	1	0	7		203.56	4.45999
42663	0.793434	8	1	0	7		199.1	-4.45999
42664	0	0	0	0	0		200.09	0.98999
42665	0.625	3	0	0	3		200.09	0
42666	0	2	0	0	2		200.09	0
42667	-0.201389	4	1	0	3		202.76	2.67
42668	0	2	0	0	2		202.34	-0.419999
42669	2.535	23	3	0	20		202.24	-0.099991
42670	-0.620833	6	3	0	3		204.01	1.76999
42671	-0.116667	3	1	0	2		199.97	-4.03999
42672	0.1	3	0	0	3		199.97	0
42673	0	0	0	0	0		199.97	0
42674	0.15	1	0	0	1		197.73	-2.24
42675	2.15694	9	1	0	8		190.79	-6.94
42676	0.494246	6	1	0	5		188.02	-2.76999
42677	-0.155556	1	1	0	0		187.42	-0.600006
42678	2.03869	19	3	0	16		190.56	3.14
42679	0	1	0	0	1		190.56	0
42680	0	0	0	0	0		190.56	0
42681	0.312121	2	0	0	2		193.21	2.65001
42682	0.825	2	0	0	2		194.94	1.73
42683	0.25	2	0	0	2		190.06	-4.88
42684	1.46	6	0	0	6		185.35	-4.70999
42685	0	0	0	0	0		188.56	3.20999
42686	0	0	0	0	0		188.56	0
42687	0.2	4	0	0	4		188.56	0
42688	0.0666667	1	0	0	1		181.45	-7.11
42689	0	0	0	0	0		183.77	2.32001
42690	0.268889	3	0	0	3		183.93	0.159989
42691	0.275	3	0	0	3		188.66	4.73001
42692	0.5	1	0	0	1		185.02	-3.64
42693	0	0	0	0	0		185.02	0
42694	-0.00555556	1	1	0	0		185.02	0
42695	-0.1	3	1	0	2		184.52	-0.5
42696	-0.155556	2	1	0	1		191.17	6.64999
42697	0.264935	5	2	0	3		193.14	1.97
42698	0.8875	2	0	0	2		193.14	0
42699	0	0	0	0	0		196.65	3.51
42700	0	0	0	0	0		196.65	0
42701	0	0	0	0	0		196.65	0
42702	0.136364	2	0	0	2		196.12	-0.529999
42703	0.158333	11	4	0	7		189.57	-6.54999
42704	-0.625	5	1	0	4		189.4	-0.170013
42705	0.5125	2	1	0	1		181.88	-7.51999
42706	0	0	0	0	0		181.47	-0.410004
42707	0	0	0	0	0		181.47	0
42708	0.5	1	0	0	1		181.47	0
42709	0.5	2	0	0	2		186.8	5.33
42710	0	1	0	0	1		185.85	-0.949997
42711	0.118182	2	0	0	2		193.15	7.29999
42712	0.0363636	2	1	0	1		192.29	-0.860001
42713	1.6	4	0	0	4		192.18	-0.11
42714	1	1	0	0	1		192.18	0
42715	0.2	1	0	0	1		192.18	0
42716	0.136364	3	0	0	3		192.43	0.25
42717	0.193182	1	0	0	1		198.15	5.72
42718	0.170455	4	0	0	4		198.69	0.540008
42719	0.0681818	1	0	0	1		197.58	-1.11
42720	-0.3375	2	1	0	1		202.49	4.91
42721	0.332619	4	0	0	4		202.49	0
42722	-0.7	3	1	0	2		202.49	0
42723	-1	3	2	0	1		202.73	0.239991
42724	0	0	0	0	0		208.79	6.06
42725	0	0	0	0	0		207.7	-1.09
42726	0.136364	1	0	0	1		208.45	0.75
42727	0	0	0	0	0		213.34	4.89
42728	0	0	0	0	0		213.34	0
42729	0	0	0	0	0		213.34	0
42730	0	0	0	0	0		213.34	0
42731	1.43139	7	0	0	7		219.53	6.19
42732	0.4	2	0	0	2		219.74	0.210006
42733	0.0472222	4	0	0	4		214.68	-5.06001
42734	2.86818	7	0	0	7		213.69	-0.989991
42735	0	0	0	0	0		213.69	0
42736	0	1	0	0	1		213.69	0
42737	0	1	0	0	1		213.69	0
42738	0.534259	11	3	0	8		216.99	3.3
42739	0.403571	6	0	0	6		226.99	10
42740	0	0	0	0	0		226.75	-0.240005
42741	0	0	0	0	0		229.01	2.26
42742	0.2	1	0	0	1		229.01	0
42743	0.464286	3	0	0	3		229.01	0
42744	0	0	0	0	0		231.28	2.27
42745	0	0	0	0	0		229.87	-1.41
42746	0.130682	6	0	0	6		229.73	-0.139999
42747	0.519697	6	1	0	5		229.59	-0.14
42748	0.166667	3	0	0	3		237.75	8.16
42749	0.15	1	0	0	1		237.75	0
42750	0.0625	1	0	0	1		237.75	0
42751	0	0	0	0	0		237.75	0
42752	0	0	0	0	0		235.58	-2.17
42753	0.824545	3	0	0	3		238.36	2.78
42754	2.52637	14	2	0	12		243.76	5.39999
42755	0.5	2	0	0	2		244.73	0.970001
42756	0	0	0	0	0		244.73	0
42757	0	0	0	0	0		244.73	0
42758	0	2	0	0	2		248.92	4.19
42759	0.0625	5	0	0	5		254.61	5.69
42760	-0.333333	4	1	0	3		254.47	-0.14
42761	0.140682	6	1	0	5		252.51	-1.96001
42762	-0.15	8	2	0	6		252.95	0.440002
42763	0.1	4	0	0	4		252.95	0
42764	1.69111	6	0	0	6		252.95	0
42765	0.55	4	0	0	4		250.63	-2.31999
42766	0.633333	4	0	0	4		251.93	1.29999
42767	0.490306	14	3	0	11		249.24	-2.68999
42768	0	1	0	0	1		251.55	2.31
42769	0.836364	3	0	0	3		251.33	-0.220001
42770	0	2	0	0	2		251.33	0
42771	0	0	0	0	0		251.33	0
42772	0	0	0	0	0		257.77	6.43999
42773	0.348182	3	0	0	3		257.48	-0.289978
42774	1.13333	6	1	0	5		262.08	4.59998
42775	0.174444	9	2	0	7		269.2	7.12002
42776	0.0333333	2	1	0	1		269.23	0.029999
42777	0	0	0	0	0		269.23	0
42778	0	0	0	0	0		269.23	0
42779	0	1	0	0	1		280.6	11.37
42780	0	1	0	0	1		280.98	0.380005
42781	-0.1	2	1	0	1		279.76	-1.22
42782	-0.587879	4	1	0	3		268.95	-10.81
42783	0.100833	12	4	0	8		272.23	3.28
42784	0.4	2	0	0	2		272.23	0
42785	0.136364	2	0	0	2		272.23	0
42786	0.4	3	0	0	3		272.23	0
42787	0.685714	8	1	0	7		277.39	5.16
42788	0.15	6	0	0	6		273.51	-3.88
42789	0.0247475	6	2	0	4		255.99	-17.52
42790	1.85	6	1	0	5		257	1.01
42791	0	2	0	0	2		257	0
42792	0	1	0	0	1		257	0
42793	0.922222	7	0	0	7		246.23	-10.77
42794	0.466667	3	1	0	2		249.99	3.76001
42795	2.39881	13	2	0	11		250.02	0.029999
42796	0.473958	7	2	0	5		250.48	0.459992
42797	0.0472222	4	1	0	3		251.57	1.09001
42798	0.5	2	0	0	2		251.57	0
42799	-0.2	2	1	0	1		251.57	0
42800	0.266667	3	1	0	2		251.21	-0.36
42801	0.610352	2	0	0	2		248.59	-2.62001
42802	-0.0568182	8	2	0	6		246.87	-1.72
42803	0	0	0	0	0		244.9	-1.97
42804	0	0	0	0	0		243.69	-1.20999
42805	0	0	0	0	0		243.69	0
42806	-0.8	1	1	0	0		243.69	0
42807	0	1	0	0	1		246.17	2.48
42808	0	2	0	0	2		258	11.83
42809	0.19375	13	5	0	8		255.73	-2.27
42810	0	2	0	0	2		262.05	6.31999
42811	0.2	3	0	0	3		261.5	-0.549988
42812	0	1	0	0	1		261.5	0
42813	0	0	0	0	0		261.5	0
42814	0.2	1	0	0	1		261.92	0.420013
42815	0.116667	1	0	0	1		250.68	-11.24
42816	0.108333	7	3	0	4		255.01	4.33
42817	-0.0916667	4	1	0	3		254.78	-0.229996
42818	0.05	1	0	0	1		263.16	8.38001
42819	0.136364	1	0	0	1		263.16	0
42820	0	0	0	0	0		263.16	0
42821	0.466667	7	1	0	6		270.22	7.06
42822	1.57232	11	1	0	10		277.45	7.23001
42823	0.308333	2	0	0	2		277.38	-0.070007
42824	0.5	1	0	0	1		277.92	0.540008
42825	0.636364	3	0	0	3		278.3	0.379975
42826	-0.858333	2	2	0	0		278.3	0
42827	0.811111	5	1	0	4		278.3	0
42828	2.36818	23	4	0	19		298.52	20.22
42829	1.04167	12	3	0	9		303.7	5.18002
42830	1.7875	5	0	0	5		295	-8.70001
42831	0.437121	7	1	0	6		298.7	3.70001
42832	0	0	0	0	0		302.54	3.84
42833	-0.716071	3	2	0	1		302.54	0
42834	0	1	0	0	1		302.54	0
42835	3.2603	17	0	0	17		312.39	9.85001
42836	0	1	0	0	1		308.71	-3.68002
42837	-0.455556	2	1	0	1		296.84	-11.87
42838	1.78242	16	2	0	14		304	7.16
42839	0	0	0	0	0		304	0
42840	0	1	0	0	1		304	0
42841	0	1	0	0	1		304	0
42842	0.666667	5	1	0	4		301.44	-2.56
42843	-0.516667	5	2	0	3		300.25	-1.19
42844	1.0881	8	0	0	8		305.52	5.26999
42845	0.95	5	0	0	5		302.51	-3.00998
42846	-0.155556	5	3	0	2		305.6	3.09
42847	0.5525	6	0	0	6		305.6	0
42848	0.340476	4	0	0	4		305.6	0
42849	0	0	0	0	0		308.03	2.42999
42850	0.566364	5	0	0	5		313.79	5.76001
42851	2.425	9	0	0	9		310.17	-3.62
42852	9.99201e-16	6	2	0	4		308.63	-1.54001
42853	0.9	2	0	0	2		314.07	5.44
42854	0.359091	4	0	0	4		314.07	0
42855	0.4	2	0	0	2		314.07	0
42856	0.491364	9	2	0	7		322.83	8.75998
42857	0.975	5	0	0	5		318.89	-3.93997
42858	1.2956	17	4	0	13		311.02	-7.87003
42859	1.27361	10	0	0	10		295.46	-15.56
42860	-0.248954	6	2	0	4		308.35	12.89
42861	0.8	3	0	0	3		308.35	0
42862	0	2	0	0	2		308.35	0
42863	0.758333	9	1	0	8		307.19	-1.16
42864	0.661508	4	2	0	2		321.26	14.07
42865	2.08	13	0	0	13		325.22	3.95999
42866	0.444697	7	4	0	3		323.1	-2.12
42867	0.771875	5	2	0	3		324.81	1.70999
42868	0	0	0	0	0		324.81	0
42869	1	1	0	0	1		324.81	0
42870	0.874221	7	0	0	7		315.88	-8.92999
42871	0.1	1	0	0	1		317.01	1.13001
42872	0.5	5	0	0	5		306.11	-10.9
42873	1.81251	7	0	0	7		313.06	6.95001
42874	-0.133333	2	1	0	1		310.83	-2.23001
42875	0	0	0	0	0		310.83	0
42876	0.08	3	0	0	3		310.83	0
42877	-0.334596	3	2	0	1		310.35	-0.479981
42878	0.075	5	1	0	4		303.86	-6.49002
42879	0.75	6	0	0	6		310.22	6.36002
42880	0	0	0	0	0		316.83	6.60999
42881	0.362395	8	2	0	6		325.14	8.31003
42882	-0.431818	3	2	0	1		325.14	0
42883	0.861667	7	0	0	7		325.14	0
42884	0	1	0	0	1		325.14	0
42885	0.488279	7	2	0	5		335.1	9.95999
42886	1.92667	11	3	0	8		341.01	5.91
42887	0.5	3	0	0	3		340.37	-0.640015
42888	0.536364	3	0	0	3		339.85	-0.519989
42889	0	0	0	0	0		339.85	0
42890	0.386364	4	0	0	4		339.85	0
42891	1.41652	11	1	0	10		347.32	7.47
42892	0.352684	15	4	0	11		352.85	5.53
42893	0.749221	8	0	0	8		359.65	6.79999
42894	1.45964	15	2	0	13		370	10.35
42895	0.354167	5	1	0	4		357.32	-12.68
42896	0	0	0	0	0		357.32	0
42897	-0.05	4	1	0	3		357.32	0
42898	1.5181	9	2	0	7		359.01	1.69
42899	-0.025	4	1	0	3		375.95	16.94
42900	-0.0469697	7	2	0	5		380.66	4.70999
42901	1.04667	6	1	0	5		375.34	-5.32001
42902	0.566667	6	0	0	6		371.4	-3.94
42903	0	0	0	0	0		371.4	0
42904	0	0	0	0	0		371.4	0
42905	0.366667	3	1	0	2		369.8	-1.60001
42906	0.0384848	9	2	0	7		372.24	2.44
42907	2.35363	7	0	0	7		376.4	4.16
42908	1.22778	8	2	0	6		382.61	6.20999
42909	-0.133333	4	1	0	3		383.45	0.840027
42910	0.937778	4	1	0	3		383.45	0
42911	0	1	0	0	1		383.45	0
42912	-0.275	2	1	0	1		377.49	-5.96002
42913	0.4	2	0	0	2		362.37	-15.12
42914	0.266667	3	1	0	2		371.24	8.86999
42915	1.17767	4	0	0	4		360.75	-10.49
42916	1.16136	7	0	0	7		361.61	0.859985
42917	0	2	0	0	2		361.61	0
42918	-0.8	2	1	0	1		361.61	0
42919	0.4	4	1	0	3		352.62	-8.98999
42920	-0.125	1	1	0	0		352.62	0
42921	0.830437	25	7	0	18		327.09	-25.53
42922	0.0852315	22	4	0	18		308.83	-18.26
42923	1.31569	9	2	0	7		313.22	4.39001
42924	0	1	0	0	1		313.22	0
42925	0.3	3	0	0	3		313.22	0
42926	2.20278	11	1	0	10		316.05	2.82999
42927	1.19531	6	0	0	6		327.22	11.17
42928	-0.481818	5	1	0	4		329.52	2.29999
42929	0.632955	9	2	0	7		323.41	-6.10998
42930	0.821843	6	1	0	5		327.78	4.36999
42931	0.566667	1	0	0	1		327.78	0
42932	-0.329545	3	1	0	2		327.78	0
42933	1.92992	15	4	0	11		319.57	-8.20999
42934	0.125	2	0	0	2		328.24	8.66998
42935	-0.025	4	1	0	3		325.26	-2.97998
42936	0.56875	10	1	0	9		329.92	4.66
42937	0.478472	3	0	0	3		328.4	-1.52002
42938	0	0	0	0	0		328.4	0
42939	0	0	0	0	0		328.4	0
42940	-0.0777778	1	1	0	0		342.52	14.12
42941	0	0	0	0	0		339.6	-2.91998
42942	0	0	0	0	0		343.85	4.25
42943	0.520833	7	1	0	6		334.46	-9.39002
42944	1.87603	13	1	0	12		335.07	0.610016
42945	1.36905	6	1	0	5		335.07	0
42946	0.935714	3	0	0	3		335.07	0
42947	1.67778	10	1	0	9		323.47	-11.6
42948	0	0	0	0	0		319.57	-3.89999
42949	2.09738	18	2	0	16		325.89	6.32001
42950	0.667677	15	1	0	14		347.09	21.2
42951	0.416667	3	0	0	3		356.91	9.82001
42952	0	1	0	0	1		356.91	0
42953	0	0	0	0	0		356.91	0
42954	-0.049537	11	4	0	7		355.17	-1.73999
42955	1.23681	8	0	0	8		365.22	10.05
42956	0	0	0	0	0		363.53	-1.69
42957	0.366667	1	0	0	1		355.4	-8.13
42958	0.604167	7	2	0	5		357.87	2.47
42959	0.347273	2	0	0	2		357.87	0
42960	0.825	3	1	0	2		357.87	0
42961	1.3625	7	0	0	7		363.8	5.92999
42962	-0.15	2	1	0	1		362.33	-1.47
42963	0.69375	4	0	0	4		362.91	0.580017
42964	0.8	2	0	0	2		351.92	-10.99
42965	0.666667	7	1	0	6		347.46	-4.46002
42966	0	5	0	0	5		347.46	0
42967	0	0	0	0	0		347.46	0
42968	0	0	0	0	0		337.86	-9.60001
42969	0.566667	3	1	0	2		341.35	3.49002
42970	0.875758	5	1	0	4		352.77	11.42
42971	-0.0314286	5	1	0	4		352.93	0.160004
42972	0.194697	7	3	0	4		348.05	-4.88001
42973	0	0	0	0	0		348.05	0
42974	0	0	0	0	0		348.05	0
42975	0.5	2	0	0	2		345.66	-2.38998
42976	1.53659	9	0	0	9		347.36	1.69998
42977	0.607292	8	3	0	5		353.18	5.82001
42978	0.45	1	0	0	1		355.9	2.72
42979	0	1	0	0	1		355.4	-0.5
42980	0.3	1	0	0	1		355.4	0
42981	0	1	0	0	1		355.4	0
42982	0	0	0	0	0		355.4	0
42983	-0.551667	7	3	0	4		349.59	-5.81
42984	-0.133333	3	1	0	2		344.53	-5.06
42985	0.555556	2	0	0	2		350.61	6.07999
42986	-0.0666667	1	1	0	0		343.4	-7.20999
42987	1.15	2	0	0	2		343.4	0
42988	0	1	0	0	1		343.4	0
42989	0.4	3	0	0	3		363.69	20.29
42990	-0.122917	5	1	0	4		362.75	-0.940002
42991	1.84636	11	1	0	10		366.23	3.48001
42992	0.192857	7	3	0	4		377.64	11.41
42993	0.65	5	1	0	4		379.81	2.16998
42994	0	0	0	0	0		379.81	0
42995	2.30458	8	1	0	7		379.81	0
42996	0.70303	4	1	0	3		385	5.19
42997	-0.1	4	2	0	2		375.1	-9.89999
42998	0.813312	11	3	0	8		373.91	-1.19
42999	2.0251	21	1	0	20		366.48	-7.42999
43000	0	2	0	0	2		351.09	-15.39
43001	0	0	0	0	0		351.09	0
43002	0.0125	2	0	0	2		351.09	0
43003	1.01032	8	3	0	5		344.99	-6.10001
43004	2.36402	9	0	0	9		345.25	0.26001
43005	-0.25	2	1	0	1		340.97	-4.28
43006	0.6	2	0	0	2		339.6	-1.37
43007	2.45707	10	1	0	9		341.1	1.5
43008	0.4	2	0	0	2		341.1	0
43009	0	1	0	0	1		341.1	0
43010	0.0638889	7	3	0	4		341.53	0.429993
43011	-0.188636	12	3	0	9		348.14	6.61002
43012	-1	2	1	0	1		355.01	6.87
43013	0.24	2	0	0	2		355.33	0.319977
43014	3.42431	16	2	0	14		356.88	1.55002
43015	0	2	0	0	2		356.88	0
43016	-0.322222	2	2	0	0		356.88	0
43017	0.1125	4	0	0	4		342.94	-13.94
43018	1.24583	12	2	0	10		355.59	12.65
43019	1.63147	5	0	0	5		354.6	-0.98999
43020	-0.1	2	1	0	1		355.68	1.07999
43021	-0.142929	5	2	0	3		355.57	-0.109986
43022	0.8	1	0	0	1		355.57	0
43023	0.307292	3	0	0	3		355.57	0
43024	0.945455	6	1	0	5		350.6	-4.97
43025	0	0	0	0	0		355.75	5.14999
43026	0.835417	4	0	0	4		359.65	3.89999
43027	-0.156111	3	1	0	2		351.81	-7.84
43028	0.16	8	0	0	8		345.1	-6.70999
43029	0.282468	2	0	0	2		345.1	0
43030	0	0	0	0	0		345.1	0
43031	0.409091	2	0	0	2		337.02	-8.08002
43032	0.08125	2	1	0	1		337.34	0.320007
43033	0.219968	9	2	0	7		325.84	-11.5
43034	0.077381	4	1	0	3		326.17	0.330017
43035	1.01333	12	3	0	9		320.87	-5.30002
43036	0.6	2	0	0	2		320.87	0
43037	0	2	0	0	2		320.87	0
43038	-1.03125	6	2	0	4		320.08	-0.790008
43039	-0.05	1	1	0	0		331.53	11.45
43040	1.81071	15	0	0	15		321.08	-10.45
43041	0.192298	15	3	0	12		299.26	-21.82
43042	1.47273	9	2	0	7		306.09	6.82999
43043	0	0	0	0	0		306.09	0
43044	0.475	1	0	0	1		306.09	0
43045	0	0	0	0	0		302.78	-3.31
43046	0.286905	3	0	0	3		306.05	3.26999
43047	0	2	0	0	2		304.39	-1.65997
43048	0.3375	5	0	0	5		302.99	-1.40003
43049	-0.0927922	10	4	0	6		302.99	0
43050	0	0	0	0	0		302.99	0
43051	0.00198864	2	1	0	1		302.99	0
43052	1.05661	6	0	0	6		315.4	12.41
43053	0.514286	8	3	0	5		308.7	-6.69998
43054	0.3	4	1	0	3		311.3	2.59998
43055	0.866796	20	6	0	14		312.5	1.20001
43056	-0.00714286	21	4	0	17		315.05	2.54999
43057	0.102083	1	0	0	1		315.05	0
43058	0.708333	6	1	0	5		315.05	0
43059	-0.238258	10	4	0	6		308.74	-6.31
43060	0.6	4	0	0	4		317.81	9.07001
43061	0.702973	4	2	0	2		312.6	-5.20999
43062	0.2	2	0	0	2		312.6	0
43063	0.556905	10	2	0	8		315.55	2.94998
43064	0.161756	4	1	0	3		315.55	0
43065	0	0	0	0	0		315.55	0
43066	0	1	0	0	1		316.81	1.26001
43067	0.0252976	2	0	0	2		317.55	0.73999
43068	0.75013	6	0	0	6		307.54	-10.01
43069	0.783333	9	1	0	8		308.85	1.31
43070	-0.1	2	1	0	1		306.53	-2.32001
43071	0.0361111	2	0	0	2		306.53	0
43072	-0.05	2	1	0	1		306.53	0
43073	0.27714	6	1	0	5		305.2	-1.32999
43074	-0.7375	5	3	0	2		303.7	-1.5
43075	0.0987674	1	0	0	1		313.26	9.56
43076	-0.133333	3	1	0	2		311.24	-2.02002
43077	0.5125	2	0	0	2		315.13	3.89002
43078	0	1	0	0	1		315.13	0
43079	0.2	1	0	0	1		315.13	0
43080	2.01732	14	2	0	12		328.91	13.78
43081	1.19777	8	0	0	8		341.03	12.12
43082	0.35	8	2	0	6		339.03	-2
43083	0	3	0	0	3		337.89	-1.13998
43084	-0.211848	2	1	0	1		343.45	5.56
43085	0.486439	3	0	0	3		343.45	0
43086	0.378571	3	0	0	3		343.45	0
43087	1.42159	7	1	0	6		338.87	-4.58002
43088	0.292778	4	0	0	4		331.1	-7.76999
43089	0.136364	1	0	0	1		328.98	-2.12
43090	0.245833	6	1	0	5		331.66	2.67999
43091	0.415625	2	0	0	2		325.2	-6.45999
43092	1.33333	4	1	0	3		325.2	0
43093	0.666856	6	1	0	5		325.2	0
43094	0	0	0	0	0		325.2	0
43095	0	0	0	0	0		317.29	-7.91
43096	-0.0333333	3	1	0	2		311.64	-5.64999
43097	0.975	7	3	0	4		315.36	3.71997
43098	0.988889	9	2	0	7		311.35	-4.00998
43099	0.225	1	0	0	1		311.35	0
43100	0	0	0	0	0		311.35	0
43101	0	0	0	0	0		311.35	0
43102	-0.133333	1	1	0	0		320.53	9.17999
43103	1.04167	9	2	0	7		317.25	-3.28
43104	0.317857	10	2	0	8		314.62	-2.63
43105	-0.133333	1	1	0	0		316.58	1.95999
43106	0.445455	1	0	0	1		316.58	0
43107	0	0	0	0	0		316.58	0
43108	0.114286	3	1	0	2		336.41	19.83
43109	0.095291	5	1	0	4		333.69	-2.72
43110	3.32023	19	2	0	17		334.8	1.10999
43111	2.43075	14	1	0	13		337.95	3.15002
43112	1.32048	4	0	0	4		336.22	-1.73001
43113	0.167929	2	0	0	2		336.22	0
43114	0	2	0	0	2		336.22	0
43115	0.0225	6	2	0	4		336.22	0
43116	0.349306	3	0	0	3		340.06	3.84
43117	-0.05	2	1	0	1		347.16	7.10001
43118	0	0	0	0	0		344.57	-2.59
43119	0.476667	3	1	0	2		350.02	5.44998
43120	0.608333	5	0	0	5		350.02	0
43121	1.2	4	1	0	3		350.02	0
43122	0.0266667	3	1	0	2		351.56	1.54001
43123	0.193182	3	0	0	3		352.79	1.23001
43124	1.43607	6	0	0	6		345.89	-6.89999
43125	0.442708	10	2	0	8		337.64	-8.25
43126	0.0333333	2	0	0	2		342.85	5.20999
43127	0	1	0	0	1		342.85	0
43128	-0.00833333	2	1	0	1		342.85	0
43129	-0.238095	1	1	0	0		349.53	6.67999
43130	0.661667	2	0	0	2		345.82	-3.70999
43131	0.34596	6	1	0	5		354.31	8.48999
43132	-0.118144	6	1	0	5		349.25	-5.06
43133	0	0	0	0	0		343.75	-5.5
43134	0.0833333	2	0	0	2		343.75	0
43135	0	1	0	0	1		343.75	0
43136	2.19048	6	0	0	6		333.13	-10.62
43137	1.71672	6	0	0	6		333.97	0.839996
43138	0.501518	7	0	0	7		345	11.03
43139	1.68889	6	0	0	6		315.23	-29.77
43140	0.0472222	5	1	0	4		310.42	-4.81
43141	0	2	0	0	2		310.42	0
43142	0	0	0	0	0		310.42	0
43143	0.297538	3	0	0	3		315.73	5.31
43144	0.252778	3	0	0	3		323.66	7.92999
43145	0.735354	7	2	0	5		322.31	-1.35001
43146	1.81667	6	0	0	6		334.07	11.76
43147	0.55	2	0	0	2		335.49	1.41998
43148	0	0	0	0	0		335.49	0
43149	0	0	0	0	0		335.49	0
43150	0	0	0	0	0		335.49	0
43151	0.35	1	0	0	1		334.77	-0.720001
43152	0.825758	6	0	0	6		333.3	-1.47
43153	0.568182	12	1	0	11		346.17	12.87
43154	-0.075	1	1	0	0		352.05	5.87998
43155	0	0	0	0	0		352.05	0
43156	0	1	0	0	1		352.05	0
43157	1.43369	7	0	0	7		357.42	5.37002
43158	-0.629022	8	3	0	5		350.99	-6.43002
43159	0	0	0	0	0		343.06	-7.92999
43160	2.32481	23	5	0	18		330.93	-12.13
43161	0	0	0	0	0		335.12	4.19
43162	0	0	0	0	0		335.12	0
43163	0.560317	3	0	0	3		335.12	0
43164	0.136364	3	0	0	3		333.35	-1.76999
43165	1.44524	8	0	0	8		328.2	-5.14999
43166	0.2425	4	2	0	2		332.3	4.09998
43167	0.658333	3	0	0	3		329.1	-3.19998
43168	0.15	3	1	0	2		327.17	-1.92999
43169	0.025	1	0	0	1		327.17	0
43170	0.566667	9	2	0	7		327.17	0
43171	0.0814815	6	3	0	3		345.51	18.34
43172	0.307268	5	1	0	4		341.84	-3.67001
43173	0.315939	12	4	0	8		326.63	-15.21
43174	0	0	0	0	0		325.6	-1.03
43175	0.0333333	1	0	0	1		321.35	-4.25
43176	0	0	0	0	0		321.35	0
43177	0.0148148	2	0	0	2		321.35	0
43178	0.691621	6	1	0	5		313.56	-7.79001
43179	0.0972222	7	2	0	5		310.55	-3.01001
43180	0.318831	7	1	0	6		316.53	5.98001
43181	0.364935	3	1	0	2		309.1	-7.42999
43182	0.319444	10	3	0	7		301.54	-7.56
43183	0	0	0	0	0		301.54	0
43184	0	0	0	0	0		301.54	0
43185	-0.0709957	1	1	0	0		304.18	2.63998
43186	-0.0755375	24	7	0	17		279.18	-25
43187	2.2522	29	6	0	23		257.78	-21.4
43188	0.032197	12	3	0	9		266.13	8.35001
43189	0.0491248	9	4	0	5		266.13	0
43190	0	2	0	0	2		266.13	0
43191	1.275	3	0	0	3		266.13	0
43192	1.8218	19	3	0	16		252.48	-13.65
43193	0.448909	17	6	0	11		267.53	15.05
43194	1.07083	3	0	0	3		286.94	19.41
43195	1.82376	9	1	0	8		305.72	18.78
43196	0.726515	8	2	0	6		299.3	-6.42001
43197	0	0	0	0	0		299.3	0
43198	0	0	0	0	0		299.3	0
43199	0.40381	3	0	0	3		289.66	-9.63998
43200	0.367222	6	0	0	6		304.7	15.04
43201	1.67371	13	1	0	12		300.93	-3.77002
43202	0.352778	6	1	0	5		294.08	-6.85001
43203	1.03057	16	4	0	12		300.34	6.26001
43204	0.816667	4	0	0	4		300.34	0
43205	0.0875	4	1	0	3		300.34	0
43206	-0.195989	8	4	0	4		291.21	-9.13
43207	1.36542	16	6	0	10		287.69	-3.51999
43208	0.0880574	7	3	0	4		293.35	5.66
43209	1.32441	11	1	0	10		300.08	6.72998
43210	0	0	0	0	0		290.24	-9.84
43211	0.138889	3	1	0	2		290.24	0
43212	-0.217063	1	1	0	0		290.24	0
43213	0.90101	9	2	0	7		283.37	-6.86999
43214	1.26672	8	1	0	7		283.46	0.089996
43215	0.240253	2	0	0	2		280.69	-2.76999
43216	-0.0466354	11	4	0	7		285.48	4.79001
43217	0.378056	8	1	0	7		294.08	8.59998
43218	0.5	4	0	0	4		294.08	0
43219	0.550758	3	0	0	3		294.08	0
43220	1.7	10	2	0	8		293.9	-0.179993
43221	1.03177	7	1	0	6		299.92	6.02002
43222	2.08268	22	5	0	17		301.15	1.22998
43223	-1.21735	41	15	0	26		284.45	-16.7
43224	-0.740278	10	3	0	7		294.09	9.63998
43225	0.230952	3	0	0	3		294.09	0
43226	1.01771	9	1	0	8		294.09	0
43227	1.56461	20	3	0	17		302.77	8.67999
43228	0.361667	8	1	0	7		301.97	-0.799988
43229	0.632121	6	0	0	6		306.85	4.88
43230	0.921014	13	4	0	9		305.02	-1.83002
43231	0.528519	4	0	0	4		301.06	-3.95999
43232	0.286508	3	1	0	2		301.06	0
43233	1.57264	8	1	0	7		301.06	0
43234	0.615801	5	1	0	4		291.97	-9.09
43235	-0.20438	9	3	0	6		284.18	-7.79001
43236	0.971825	10	1	0	9		286.48	2.30002
43237	0	1	0	0	1		284.54	-1.94
43238	-0.084375	6	2	0	4		276.82	-7.72
43239	0.223611	5	1	0	4		276.82	0
43240	-0.589962	11	5	0	6		276.82	0
43241	0.575597	17	3	0	14		284.49	7.66998
43242	1.2506	12	2	0	10		275.01	-9.47998
43243	1.27202	23	6	0	17		279.07	4.06
43244	-0.114981	3	2	0	1		277.85	-1.22
43245	0.586373	8	0	0	8		278.85	1
43246	0.675	3	0	0	3		278.85	0
43247	0.875606	9	1	0	8		278.85	0
43248	0.433333	3	0	0	3		278.85	0
43249	2.00467	17	8	0	9		283.76	4.91
43250	1.03568	6	1	0	5		291.72	7.95999
43251	0.586988	14	3	0	11		284.73	-6.98999
43252	0.0810606	3	2	0	1		291.82	7.09
43253	0	0	0	0	0		291.82	0
43254	1.125	4	0	0	4		291.82	0
43255	1.78472	12	1	0	11		296.74	4.91998
43256	0.317045	9	1	0	8		291.13	-5.60998
43257	3.56062	29	4	0	25		319.5	28.37
43258	0.735944	9	2	0	7		316.09	-3.41
43259	2.08578	12	2	0	10		317.66	1.57001
43260	0.1	3	0	0	3		317.66	0
43261	0	0	0	0	0		317.66	0
43262	-0.26	6	3	0	3		332.1	14.44
43263	4.67044	34	13	0	21		342.77	10.67
43264	-0.0864286	20	7	0	13		344.78	2.01001
43265	0	0	0	0	0		357.72	12.94
43266	0.15	2	0	0	2		358.17	0.450012
43267	2.51894	16	1	0	15		358.17	0
43268	0.505903	3	0	0	3		358.17	0
43269	-0.171029	20	7	0	13		370.83	12.66
43270	1.94409	19	4	0	15		352.55	-18.28
43271	0.24537	11	4	0	7		362.22	9.67001
43272	0.416479	13	5	0	8		347.51	-14.71
43273	1.96606	16	2	0	14		333.63	-13.88
43274	-0.0166667	1	1	0	0		333.63	0
43275	0.92963	3	0	0	3		333.63	0
43276	2.29247	16	4	0	12		333.01	-0.619995
43277	0.252262	8	3	0	5		342	8.98999
43278	0.585758	14	2	0	12		344.5	2.5
43279	0.320429	18	5	0	13		349.93	5.42999
43280	0.848611	4	1	0	3		342.95	-6.97998
43281	1.4975	11	3	0	8		342.95	0
43282	2.99817	14	1	0	13		342.95	0
43283	3.35553	27	5	0	22		335.07	-7.88001
43284	0.55878	12	5	0	7		310.86	-24.21
43285	0.486389	11	2	0	9		310.86	0
43286	1.04486	20	6	0	14		309.16	-1.69998
43287	0.688095	4	0	0	4		308.9	-0.26001
43288	0.388542	8	2	0	6		308.9	0
43289	1.475	7	0	0	7		308.9	0
43290	0	3	0	0	3		318.51	9.61002
43291	2.35689	17	1	0	16		322.47	3.95999
43292	0.0822222	6	3	0	3		318.96	-3.51001
43293	0.745243	18	5	0	13		316.71	-2.25
43294	0.966667	6	1	0	5		318.87	2.16
43295	1.67345	11	1	0	10		318.87	0
43296	0.526019	8	3	0	5		318.87	0
43297	3.95786	21	5	0	16		310.1	-8.76999
43298	1.27484	25	5	0	20		322.69	12.59
43299	0.499206	16	7	0	9		323.85	1.16
43300	1.0375	18	6	0	12		320.23	-3.62
43301	0.457702	4	1	0	3		313.58	-6.65002
43302	1.41723	14	2	0	12		313.58	0
43303	1.45298	9	2	0	7		313.58	0
43304	3.12002	25	4	0	21		303.2	-10.38
[truncated: 162 more rows]

## Sheet: Sheet1
fecha	eventos	negative	neutral	positive		neg	pos	-	+				Index
1930-03-01	6	0	3	3	0	0	1	0	1	3	2	0	0
2001-02-01	3	0	1	2		0	3	0	2	2	3	1	1
2001-03-01	29	3	13	13		0.230769	4	0.230769	1	13	2	0	1
2001-03-01	29	3	13	13		0.461538	5	0.230769	1	13	2	0	1
2001-07-01	2	0	2	0		0.461538	5	0	0	2	2	0	1
2002-02-01	11	3	6	2		0.961538	5.33333	0.5	0.333333	6	2	0	1
2002-03-01	12	3	6	3		1.46154	5.83333	0.5	0.5	6	2	0	1
2002-07-01	1	0	1	0		1.46154	5.83333	0	0	1	2	0	1
2003-02-01	9	3	2	4		2.96154	7.83333	1.5	2	4	3	1	2
2003-03-01	12	1	5	6		3.16154	9.03333	0.2	1.2	6	3	1	3
2003-06-01	1	0	0	1		3.16154	9.03333	0	0	1	3	1	4
2003-07-01	2	0	1	1		3.16154	10.0333	0	1	1	2	0	4
2004-02-01	20	1	8	11		3.28654	11.4083	0.125	1.375	11	3	1	5
2004-03-01	28	4	12	12		3.61987	12.4083	0.333333	1	12	2	0	5
2005-02-01	14	1	6	7		3.78654	13.575	0.166667	1.16667	7	3	1	6
2005-03-01	21	6	6	9		4.78654	15.075	1	1.5	9	3	1	7
2006-02-01	9	2	3	4		5.45321	16.4083	0.666667	1.33333	4	3	1	8
2006-03-01	21	3	10	8		5.75321	17.2083	0.3	0.8	10	2	0	8
2007-02-01	15	1	5	9		5.95321	19.0083	0.2	1.8	9	3	1	9
2007-03-01	17	5	8	4		6.57821	19.5083	0.625	0.5	8	2	0	9
2007-07-01	1	0	1	0		6.57821	19.5083	0	0	1	2	0	9
2008-02-01	18	4	8	6		7.07821	20.2583	0.5	0.75	8	2	0	9
2008-03-01	24	2	12	10		7.24487	21.0917	0.166667	0.833333	12	2	0	9
2009-03-01	2	1	0	1		7.24487	21.0917	0	0	1	1	-1	8
2010-02-01	4	2	1	1		9.24487	22.0917	2	1	2	1	-1	7
2010-03-01	16	4	3	9		10.5782	25.0917	1.33333	3	9	3	1	8
2011-02-01	17	2	10	5		10.7782	25.5917	0.2	0.5	10	2	0	8
2011-03-01	22	3	12	7		11.0282	26.175	0.25	0.583333	12	2	0	8
2012-02-01	10	4	4	2		12.0282	26.675	1	0.5	4	1	-1	7
2012-03-01	19	4	7	8		12.5996	27.8179	0.571429	1.14286	8	3	1	8
2013-02-01	18	4	7	7		13.1711	28.8179	0.571429	1	7	2	0	8
2013-02-06	1	0	1	0		13.1711	28.8179	0	0	1	2	0	8
2013-02-09	1	0	1	0		13.1711	28.8179	0	0	1	2	0	8
2013-02-10	2	0	1	1		13.1711	29.8179	0	1	1	2	0	8
2013-02-11	9	1	5	3		13.3711	30.4179	0.2	0.6	5	2	0	8
2013-02-14	4	0	1	3		13.3711	33.4179	0	3	3	3	1	9
2013-02-20	3	1	2	0		13.8711	33.4179	0.5	0	2	2	0	9
2013-02-21	1	0	1	0		13.8711	33.4179	0	0	1	2	0	9
2013-02-22	1	0	1	0		13.8711	33.4179	0	0	1	2	0	9
2013-02-25	1	0	1	0		13.8711	33.4179	0	0	1	2	0	9
2013-03-01	17	2	4	11		14.3711	36.1679	0.5	2.75	11	3	1	10
2013-03-06	1	0	0	1		14.3711	36.1679	0	0	1	3	1	11
2013-03-14	1	0	1	0		14.3711	36.1679	0	0	1	2	0	11
2013-03-25	1	0	0	1		14.3711	36.1679	0	0	1	3	1	12
2013-03-26	1	0	1	0		14.3711	36.1679	0	0	1	2	0	12
2013-03-27	1	0	0	1		14.3711	36.1679	0	0	1	3	1	13
2013-05-07	2	1	0	1		14.3711	36.1679	0	0	1	1	-1	12
2013-05-08	11	0	9	2		14.3711	36.3901	0	0.222222	9	2	0	12
2013-05-09	7	0	6	1		14.3711	36.5567	0	0.166667	6	2	0	12
2013-05-10	10	1	5	4		14.5711	37.3567	0.2	0.8	5	2	0	12
2013-05-11	1	0	1	0		14.5711	37.3567	0	0	1	2	0	12
2013-05-12	1	0	1	0		14.5711	37.3567	0	0	1	2	0	12
2013-05-13	6	1	4	1		14.8211	37.6067	0.25	0.25	4	2	0	12
2013-05-14	9	2	4	3		15.3211	38.3567	0.5	0.75	4	2	0	12
2013-05-15	11	3	5	3		15.9211	38.9567	0.6	0.6	5	2	0	12
2013-05-16	9	2	3	4		16.5877	40.2901	0.666667	1.33333	4	3	1	13
2013-05-17	7	1	4	2		16.8377	40.7901	0.25	0.5	4	2	0	13
2013-05-18	1	0	1	0		16.8377	40.7901	0	0	1	2	0	13
2013-05-22	4	0	1	3		16.8377	43.7901	0	3	3	3	1	14
2013-05-23	3	0	2	1		16.8377	44.2901	0	0.5	2	2	0	14
2013-05-24	5	0	3	2		16.8377	44.9567	0	0.666667	3	2	0	14
2013-05-25	3	0	2	1		16.8377	45.4567	0	0.5	2	2	0	14
2013-05-27	1	0	1	0		16.8377	45.4567	0	0	1	2	0	14
2013-05-28	14	2	6	6		17.1711	46.4567	0.333333	1	6	2	0	14
2013-05-29	11	1	7	3		17.3139	46.8853	0.142857	0.428571	7	2	0	14
2013-05-30	5	0	4	1		17.3139	47.1353	0	0.25	4	2	0	14
2013-05-31	11	1	6	4		17.4806	47.802	0.166667	0.666667	6	2	0	14
2013-06-01	1	0	0	1		17.4806	47.802	0	0	1	3	1	15
2013-06-02	2	0	1	1		17.4806	48.802	0	1	1	2	0	15
2013-06-03	1	0	1	0		17.4806	48.802	0	0	1	2	0	15
2013-06-04	1	0	1	0		17.4806	48.802	0	0	1	2	0	15
2013-06-05	1	0	0	1		17.4806	48.802	0	0	1	3	1	16
2013-06-07	5	1	3	1		17.8139	49.1353	0.333333	0.333333	3	2	0	16
2013-06-08	5	0	4	1		17.8139	49.3853	0	0.25	4	2	0	16
2013-06-10	6	2	2	2		18.8139	50.3853	1	1	2	1	-1	15
2013-06-11	1	0	1	0		18.8139	50.3853	0	0	1	2	0	15
2013-06-19	4	0	2	2		18.8139	51.3853	0	1	2	2	0	15
2013-06-20	1	0	0	1		18.8139	51.3853	0	0	1	3	1	16
2013-06-21	1	0	0	1		18.8139	51.3853	0	0	1	3	1	17
2013-06-22	1	0	1	0		18.8139	51.3853	0	0	1	2	0	17
2013-06-24	2	0	1	1		18.8139	52.3853	0	1	1	2	0	17
2013-06-25	1	0	1	0		18.8139	52.3853	0	0	1	2	0	17
2013-06-26	1	0	1	0		18.8139	52.3853	0	0	1	2	0	17
2013-06-27	3	1	1	1		19.8139	53.3853	1	1	1	1	-1	16
2013-06-28	3	1	1	1		20.8139	54.3853	1	1	1	1	-1	15
2013-07-01	1	0	0	1		20.8139	54.3853	0	0	1	3	1	16
2013-07-02	1	0	1	0		20.8139	54.3853	0	0	1	2	0	16
2013-07-03	1	0	0	1		20.8139	54.3853	0	0	1	3	1	17
2013-07-05	2	0	1	1		20.8139	55.3853	0	1	1	2	0	17
2013-07-08	3	0	3	0		20.8139	55.3853	0	0	3	2	0	17
2013-07-09	8	0	6	2		20.8139	55.7187	0	0.333333	6	2	0	17
2013-07-10	1	0	0	1		20.8139	55.7187	0	0	1	3	1	18
2013-07-13	1	0	1	0		20.8139	55.7187	0	0	1	2	0	18
2013-07-15	3	0	1	2		20.8139	57.7187	0	2	2	3	1	19
2013-07-16	11	3	5	3		21.4139	58.3187	0.6	0.6	5	2	0	19
2013-07-17	8	2	4	2		21.9139	58.8187	0.5	0.5	4	2	0	19
2013-07-18	3	0	3	0		21.9139	58.8187	0	0	3	2	0	19
2013-07-20	3	1	2	0		22.4139	58.8187	0.5	0	2	2	0	19
2013-07-25	2	0	1	1		22.4139	59.8187	0	1	1	2	0	19
2013-07-26	5	2	2	1		23.4139	60.3187	1	0.5	2	1	-1	18
2013-07-29	6	0	2	4		23.4139	62.3187	0	2	4	3	1	19
2013-07-30	2	0	1	1		23.4139	63.3187	0	1	1	2	0	19
2013-09-01	1	0	0	1		23.4139	63.3187	0	0	1	3	1	20
2013-09-02	1	0	0	1		23.4139	63.3187	0	0	1	3	1	21
2013-09-04	4	1	2	1		23.9139	63.8187	0.5	0.5	2	2	0	21
2013-09-05	6	1	2	3		24.4139	65.3187	0.5	1.5	3	3	1	22
2013-09-06	4	0	1	3		24.4139	68.3187	0	3	3	3	1	23
2013-09-07	2	0	2	0		24.4139	68.3187	0	0	2	2	0	23
2013-09-08	1	0	1	0		24.4139	68.3187	0	0	1	2	0	23
2013-09-09	3	1	2	0		24.9139	68.3187	0.5	0	2	2	0	23
2013-09-10	1	0	0	1		24.9139	68.3187	0	0	1	3	1	24
2013-09-11	1	0	1	0		24.9139	68.3187	0	0	1	2	0	24
2013-09-12	4	2	1	1		26.9139	69.3187	2	1	2	1	-1	23
2013-09-13	1	1	0	0		26.9139	69.3187	0	0	1	1	-1	22
2013-09-14	1	0	0	1		26.9139	69.3187	0	0	1	3	1	23
2013-09-16	5	1	3	1		27.2473	69.652	0.333333	0.333333	3	2	0	23
2013-09-17	5	0	5	0		27.2473	69.652	0	0	5	2	0	23
2013-09-18	3	1	2	0		27.7473	69.652	0.5	0	2	2	0	23
2013-09-19	8	0	3	5		27.7473	71.3187	0	1.66667	5	3	1	24
2013-09-20	6	1	2	3		28.2473	72.8187	0.5	1.5	3	3	1	25
2013-09-21	1	0	1	0		28.2473	72.8187	0	0	1	2	0	25
2013-09-22	2	0	1	1		28.2473	73.8187	0	1	1	2	0	25
2013-09-24	1	0	1	0		28.2473	73.8187	0	0	1	2	0	25
2013-09-26	3	0	2	1		28.2473	74.3187	0	0.5	2	2	0	25
2013-09-27	2	0	1	1		28.2473	75.3187	0	1	1	2	0	25
2013-09-28	1	0	1	0		28.2473	75.3187	0	0	1	2	0	25
2013-09-29	2	0	1	1		28.2473	76.3187	0	1	1	2	0	25
2013-09-30	6	2	3	1		28.9139	76.652	0.666667	0.333333	3	2	0	25
2013-10-01	4	1	3	0		29.2473	76.652	0.333333	0	3	2	0	25
2013-10-02	13	2	6	5		29.5806	77.4853	0.333333	0.833333	6	2	0	25
2013-10-03	10	4	6	0		30.2473	77.4853	0.666667	0	6	2	0	25
2013-10-04	7	0	6	1		30.2473	77.652	0	0.166667	6	2	0	25
2013-10-06	1	0	1	0		30.2473	77.652	0	0	1	2	0	25
2013-10-07	8	1	5	2		30.4473	78.052	0.2	0.4	5	2	0	25
2013-10-09	2	0	1	1		30.4473	79.052	0	1	1	2	0	25
2013-10-11	4	0	3	1		30.4473	79.3853	0	0.333333	3	2	0	25
2013-10-12	2	0	2	0		30.4473	79.3853	0	0	2	2	0	25
2013-10-14	3	0	1	2		30.4473	81.3853	0	2	2	3	1	26
2013-10-15	7	0	2	5		30.4473	83.8853	0	2.5	5	3	1	27
2013-10-16	2	0	0	2		30.4473	83.8853	0	0	2	3	1	28
2013-10-18	2	0	1	1		30.4473	84.8853	0	1	1	2	0	28
2013-10-21	3	0	2	1		30.4473	85.3853	0	0.5	2	2	0	28
2013-10-22	3	0	1	2		30.4473	87.3853	0	2	2	3	1	29
2013-10-23	9	4	5	0		31.2473	87.3853	0.8	0	5	2	0	29
2013-10-24	5	0	4	1		31.2473	87.6353	0	0.25	4	2	0	29
2013-10-25	3	0	2	1		31.2473	88.1353	0	0.5	2	2	0	29
2013-10-26	1	0	1	0		31.2473	88.1353	0	0	1	2	0	29
2013-10-27	2	1	0	1		31.2473	88.1353	0	0	1	1	-1	28
2013-10-28	3	0	3	0		31.2473	88.1353	0	0	3	2	0	28
2013-10-29	7	0	1	6		31.2473	94.1353	0	6	6	3	1	29
2013-10-30	1	0	0	1		31.2473	94.1353	0	0	1	3	1	30
2013-11-01	2	1	0	1		31.2473	94.1353	0	0	1	1	-1	29
2013-11-03	1	0	0	1		31.2473	94.1353	0	0	1	3	1	30
2013-11-04	10	0	8	2		31.2473	94.3853	0	0.25	8	2	0	30
2013-11-05	22	2	14	6		31.3901	94.8139	0.142857	0.428571	14	2	0	30
2013-11-06	11	2	7	2		31.6758	95.0996	0.285714	0.285714	7	2	0	30
2013-11-07	16	4	8	4		32.1758	95.5996	0.5	0.5	8	2	0	30
2013-11-08	8	1	5	2		32.3758	95.9996	0.2	0.4	5	2	0	30
2013-11-09	3	0	3	0		32.3758	95.9996	0	0	3	2	0	30
2013-11-10	2	0	2	0		32.3758	95.9996	0	0	2	2	0	30
2013-11-11	3	0	3	0		32.3758	95.9996	0	0	3	2	0	30
2013-11-12	3	0	1	2		32.3758	97.9996	0	2	2	3	1	31
2013-11-13	5	0	4	1		32.3758	98.2496	0	0.25	4	2	0	31
2013-11-14	2	0	2	0		32.3758	98.2496	0	0	2	2	0	31
2013-11-15	2	0	2	0		32.3758	98.2496	0	0	2	2	0	31
2013-11-17	2	0	2	0		32.3758	98.2496	0	0	2	2	0	31
2013-11-18	8	0	5	3		32.3758	98.8496	0	0.6	5	2	0	31
2013-11-19	14	0	10	4		32.3758	99.2496	0	0.4	10	2	0	31
2013-11-20	3	0	2	1		32.3758	99.7496	0	0.5	2	2	0	31
2013-11-21	6	0	2	4		32.3758	101.75	0	2	4	3	1	32
2013-11-22	2	0	1	1		32.3758	102.75	0	1	1	2	0	32
2013-11-23	1	0	1	0		32.3758	102.75	0	0	1	2	0	32
2013-11-24	1	0	1	0		32.3758	102.75	0	0	1	2	0	32
2013-11-25	5	1	3	1		32.7092	103.083	0.333333	0.333333	3	2	0	32
2013-11-26	3	1	2	0		33.2092	103.083	0.5	0	2	2	0	32
2013-11-27	5	2	3	0		33.8758	103.083	0.666667	0	3	2	0	32
2013-11-29	1	0	0	1		33.8758	103.083	0	0	1	3	1	33
2014-02-01	15	1	8	6		34.0008	103.833	0.125	0.75	8	2	0	33
2014-02-01	15	1	8	6		34.1258	104.583	0.125	0.75	8	2	0	33
2014-02-03	4	1	3	0		34.4592	104.583	0.333333	0	3	2	0	33
2014-02-04	2	0	2	0		34.4592	104.583	0	0	2	2	0	33
2014-02-05	4	0	2	2		34.4592	105.583	0	1	2	2	0	33
2014-02-06	1	1	0	0		34.4592	105.583	0	0	1	1	-1	32
2014-02-10	3	0	2	1		34.4592	106.083	0	0.5	2	2	0	32
2014-02-11	5	1	0	4		34.4592	106.083	0	0	4	3	1	33
2014-02-12	2	0	2	0		34.4592	106.083	0	0	2	2	0	33
2014-02-13	7	0	5	2		34.4592	106.483	0	0.4	5	2	0	33
2014-02-14	2	0	0	2		34.4592	106.483	0	0	2	3	1	34
2014-02-16	4	1	1	2		35.4592	108.483	1	2	2	3	1	35
2014-02-17	1	0	0	1		35.4592	108.483	0	0	1	3	1	36
2014-02-18	11	0	7	4		35.4592	109.054	0	0.571429	7	2	0	36
2014-02-19	23	2	12	9		35.6258	109.804	0.166667	0.75	12	2	0	36
2014-02-20	9	2	4	3		36.1258	110.554	0.5	0.75	4	2	0	36
2014-02-21	3	1	1	1		37.1258	111.554	1	1	1	1	-1	35
2014-02-22	1	0	1	0		37.1258	111.554	0	0	1	2	0	35
2014-02-23	1	0	1	0		37.1258	111.554	0	0	1	2	0	35
2014-02-24	6	1	3	2		37.4592	112.221	0.333333	0.666667	3	2	0	35
2014-02-25	13	2	6	5		37.7925	113.054	0.333333	0.833333	6	2	0	35
2014-02-26	20	1	11	8		37.8834	113.782	0.0909091	0.727273	11	2	0	35
2014-02-27	10	0	6	4		37.8834	114.448	0	0.666667	6	2	0	35
2014-02-28	3	0	3	0		37.8834	114.448	0	0	3	2	0	35
2014-03-01	28	7	14	7		38.3834	114.948	0.5	0.5	14	2	0	35
2014-03-01	28	7	14	7		38.8834	115.448	0.5	0.5	14	2	0	35
2014-03-02	1	0	0	1		38.8834	115.448	0	0	1	3	1	36
2014-03-03	8	2	2	4		39.8834	117.448	1	2	4	3	1	37
2014-03-04	5	0	2	3		39.8834	118.948	0	1.5	3	3	1	38
2014-03-05	3	0	2	1		39.8834	119.448	0	0.5	2	2	0	38
2014-03-06	2	0	1	1		39.8834	120.448	0	1	1	2	0	38
2014-03-07	4	1	2	1		40.3834	120.948	0.5	0.5	2	2	0	38
2014-03-08	1	0	1	0		40.3834	120.948	0	0	1	2	0	38
2014-03-09	2	0	2	0		40.3834	120.948	0	0	2	2	0	38
2014-03-10	2	0	2	0		40.3834	120.948	0	0	2	2	0	38
2014-03-11	7	0	4	3		40.3834	121.698	0	0.75	4	2	0	38
2014-03-12	3	0	0	3		40.3834	121.698	0	0	3	3	1	39
2014-03-13	4	0	3	1		40.3834	122.032	0	0.333333	3	2	0	39
2014-03-14	8	0	5	3		40.3834	122.632	0	0.6	5	2	0	39
2014-03-15	1	0	1	0		40.3834	122.632	0	0	1	2	0	39
2014-03-17	1	0	0	1		40.3834	122.632	0	0	1	3	1	40
2014-03-18	2	0	1	1		40.3834	123.632	0	1	1	2	0	40
2014-03-19	4	0	3	1		40.3834	123.965	0	0.333333	3	2	0	40
2014-03-20	2	0	2	0		40.3834	123.965	0	0	2	2	0	40
2014-03-21	2	0	2	0		40.3834	123.965	0	0	2	2	0	40
2014-03-22	1	0	0	1		40.3834	123.965	0	0	1	3	1	41
2014-03-23	1	0	1	0		40.3834	123.965	0	0	1	2	0	41
2014-03-24	8	1	4	3		40.6334	124.715	0.25	0.75	4	2	0	41
2014-03-25	1	0	1	0		40.6334	124.715	0	0	1	2	0	41
2014-03-26	5	0	3	2		40.6334	125.382	0	0.666667	3	2	0	41
2014-03-27	5	1	3	1		40.9667	125.715	0.333333	0.333333	3	2	0	41
2014-03-28	7	1	4	2		41.2167	126.215	0.25	0.5	4	2	0	41
2014-03-31	6	1	5	0		41.4167	126.215	0.2	0	5	2	0	41
2014-05-02	2	0	1	1		41.4167	127.215	0	1	1	2	0	41
2014-05-03	3	0	3	0		41.4167	127.215	0	0	3	2	0	41
2014-05-04	6	0	5	1		41.4167	127.415	0	0.2	5	2	0	41
2014-05-05	2	1	0	1		41.4167	127.415	0	0	1	1	-1	40
2014-05-07	11	2	4	5		41.9167	128.665	0.5	1.25	5	3	1	41
2014-05-08	8	4	1	3		45.9167	131.665	4	3	4	1	-1	40
2014-05-15	2	0	0	2		45.9167	131.665	0	0	2	3	1	41
2014-05-19	1	0	1	0		45.9167	131.665	0	0	1	2	0	41
2014-05-20	4	2	0	2		45.9167	131.665	0	0	2	1	-1	40
2014-05-21	1	0	0	1		45.9167	131.665	0	0	1	3	1	41
2014-05-22	5	0	2	3		45.9167	133.165	0	1.5	3	3	1	42
2014-05-24	1	0	0	1		45.9167	133.165	0	0	1	3	1	43
2014-05-27	1	0	1	0		45.9167	133.165	0	0	1	2	0	43
2014-05-28	7	1	6	0		46.0834	133.165	0.166667	0	6	2	0	43
2014-05-30	1	0	1	0		46.0834	133.165	0	0	1	2	0	43
2014-05-31	1	0	1	0		46.0834	133.165	0	0	1	2	0	43
2014-06-03	5	1	3	1		46.4167	133.498	0.333333	0.333333	3	2	0	43
2014-06-04	3	1	1	1		47.4167	134.498	1	1	1	1	-1	42
2014-06-05	4	0	3	1		47.4167	134.832	0	0.333333	3	2	0	42
2014-06-06	1	0	1	0		47.4167	134.832	0	0	1	2	0	42
2014-06-07	2	0	0	2		47.4167	134.832	0	0	2	3	1	43
2014-06-08	1	0	1	0		47.4167	134.832	0	0	1	2	0	43
2014-06-09	1	0	1	0		47.4167	134.832	0	0	1	2	0	43
2014-06-10	1	0	0	1		47.4167	134.832	0	0	1	3	1	44
2014-06-12	9	0	6	3		47.4167	135.332	0	0.5	6	2	0	44
2014-06-13	1	0	1	0		47.4167	135.332	0	0	1	2	0	44
2014-06-14	2	0	1	1		47.4167	136.332	0	1	1	2	0	44
2014-06-15	3	0	1	2		47.4167	138.332	0	2	2	3	1	45
2014-06-16	9	0	7	2		47.4167	138.617	0	0.285714	7	2	0	45
2014-06-17	12	0	9	3		47.4167	138.951	0	0.333333	9	2	0	45
2014-06-18	1	0	0	1		47.4167	138.951	0	0	1	3	1	46
2014-06-19	2	1	1	0		48.4167	138.951	1	0	1	1	-1	45
2014-06-20	1	0	0	1		48.4167	138.951	0	0	1	3	1	46
2014-06-21	1	0	1	0		48.4167	138.951	0	0	1	2	0	46
2014-06-22	2	0	2	0		48.4167	138.951	0	0	2	2	0	46
2014-06-23	5	0	4	1		48.4167	139.201	0	0.25	4	2	0	46
2014-06-24	1	0	0	1		48.4167	139.201	0	0	1	3	1	47
2014-06-26	1	0	1	0		48.4167	139.201	0	0	1	2	0	47
2014-06-27	1	0	0	1		48.4167	139.201	0	0	1	3	1	48
2014-06-30	5	1	2	2		48.9167	140.201	0.5	1	2	2	0	48
2014-07-01	2	1	1	0		49.9167	140.201	1	0	1	1	-1	47
2014-07-06	1	0	0	1		49.9167	140.201	0	0	1	3	1	48
2014-07-07	3	1	2	0		50.4167	140.201	0.5	0	2	2	0	48
2014-07-08	6	2	3	1		51.0834	140.534	0.666667	0.333333	3	2	0	48
2014-07-09	2	0	0	2		51.0834	140.534	0	0	2	3	1	49
2014-07-10	5	0	4	1		51.0834	140.784	0	0.25	4	2	0	49
2014-07-12	1	0	0	1		51.0834	140.784	0	0	1	3	1	50
2014-07-21	2	0	2	0		51.0834	140.784	0	0	2	2	0	50
2014-07-22	1	0	0	1		51.0834	140.784	0	0	1	3	1	51
2014-07-25	1	0	1	0		51.0834	140.784	0	0	1	2	0	51
2014-07-27	1	0	0	1		51.0834	140.784	0	0	1	3	1	52
2014-07-28	5	1	2	2		51.5834	141.784	0.5	1	2	2	0	52
2014-07-30	5	3	2	0		53.0834	141.784	1.5	0	3	1	-1	51
2014-07-31	18	1	14	3		53.1548	141.998	0.0714286	0.214286	14	2	0	51
2014-09-01	3	1	2	0		53.6548	141.998	0.5	0	2	2	0	51
2014-09-02	8	0	4	4		53.6548	142.998	0	1	4	2	0	51
2014-09-03	4	0	1	3		53.6548	145.998	0	3	3	3	1	52
2014-09-04	9	1	6	2		53.8215	146.332	0.166667	0.333333	6	2	0	52
2014-09-05	5	1	1	3		54.8215	149.332	1	3	3	3	1	53
2014-09-07	2	0	0	2		54.8215	149.332	0	0	2	3	1	54
2014-09-08	3	0	3	0		54.8215	149.332	0	0	3	2	0	54
2014-09-09	1	0	1	0		54.8215	149.332	0	0	1	2	0	54
2014-09-10	1	1	0	0		54.8215	149.332	0	0	1	1	-1	53
2014-09-11	3	1	0	2		54.8215	149.332	0	0	2	3	1	54
2014-09-12	5	0	5	0		54.8215	149.332	0	0	5	2	0	54
2014-09-15	16	2	8	6		55.0715	150.082	0.25	0.75	8	2	0	54
2014-09-16	5	1	2	2		55.5715	151.082	0.5	1	2	2	0	54
2014-09-17	2	0	1	1		55.5715	152.082	0	1	1	2	0	54
2014-09-18	1	0	0	1		55.5715	152.082	0	0	1	3	1	55
2014-09-19	2	0	0	2		55.5715	152.082	0	0	2	3	1	56
2014-09-20	1	0	1	0		55.5715	152.082	0	0	1	2	0	56
2014-09-22	2	0	1	1		55.5715	153.082	0	1	1	2	0	56
2014-09-23	3	0	1	2		55.5715	155.082	0	2	2	3	1	57
2014-09-24	3	0	2	1		55.5715	155.582	0	0.5	2	2	0	57
2014-09-25	3	0	3	0		55.5715	155.582	0	0	3	2	0	57
2014-09-27	1	0	1	0		55.5715	155.582	0	0	1	2	0	57
2014-09-28	1	0	1	0		55.5715	155.582	0	0	1	2	0	57
2014-09-29	4	0	3	1		55.5715	155.915	0	0.333333	3	2	0	57
2014-10-01	1	0	0	1		55.5715	155.915	0	0	1	3	1	58
2014-10-02	8	0	7	1		55.5715	156.058	0	0.142857	7	2	0	58
2014-10-03	5	0	4	1		55.5715	156.308	0	0.25	4	2	0	58
2014-10-04	1	0	1	0		55.5715	156.308	0	0	1	2	0	58
2014-10-05	4	0	2	2		55.5715	157.308	0	1	2	2	0	58
2014-10-06	2	0	0	2		55.5715	157.308	0	0	2	3	1	59
2014-10-07	5	1	4	0		55.8215	157.308	0.25	0	4	2	0	59
2014-10-08	5	2	3	0		56.4882	157.308	0.666667	0	3	2	0	59
2014-10-09	10	0	5	5		56.4882	158.308	0	1	5	2	0	59
2014-10-10	9	1	6	2		56.6548	158.641	0.166667	0.333333	6	2	0	59
2014-10-11	2	0	1	1		56.6548	159.641	0	1	1	2	0	59
2014-10-12	1	1	0	0		56.6548	159.641	0	0	1	1	-1	58
2014-10-13	5	0	4	1		56.6548	159.891	0	0.25	4	2	0	58
2014-10-15	1	0	1	0		56.6548	159.891	0	0	1	2	0	58
2014-10-17	1	0	1	0		56.6548	159.891	0	0	1	2	0	58
2014-10-18	1	0	1	0		56.6548	159.891	0	0	1	2	0	58
2014-10-20	1	0	1	0		56.6548	159.891	0	0	1	2	0	58
2014-10-21	3	1	2	0		57.1548	159.891	0.5	0	2	2	0	58
2014-10-22	2	1	0	1		57.1548	159.891	0	0	1	1	-1	57
2014-10-24	1	1	0	0		57.1548	159.891	0	0	1	1	-1	56
2014-10-26	1	0	1	0		57.1548	159.891	0	0	1	2	0	56
2014-10-27	7	0	4	3		57.1548	160.641	0	0.75	4	2	0	56
2014-10-28	2	1	1	0		58.1548	160.641	1	0	1	1	-1	55
2014-10-29	1	0	0	1		58.1548	160.641	0	0	1	3	1	56
2014-10-30	1	1	0	0		58.1548	160.641	0	0	1	1	-1	55
2014-11-03	1	0	1	0		58.1548	160.641	0	0	1	2	0	55
2014-11-04	5	0	3	2		58.1548	161.308	0	0.666667	3	2	0	55
2014-11-05	19	3	10	6		58.4548	161.908	0.3	0.6	10	2	0	55
2014-11-06	6	1	4	1		58.7048	162.158	0.25	0.25	4	2	0	55
2014-11-07	2	0	1	1		58.7048	163.158	0	1	1	2	0	55
2014-11-09	1	1	0	0		58.7048	163.158	0	0	1	1	-1	54
2014-11-11	2	0	1	1		58.7048	164.158	0	1	1	2	0	54
2014-11-13	3	0	2	1		58.7048	164.658	0	0.5	2	2	0	54
2014-11-14	2	0	1	1		58.7048	165.658	0	1	1	2	0	54
2014-11-17	4	0	4	0		58.7048	165.658	0	0	4	2	0	54
2014-11-18	6	1	4	1		58.9548	165.908	0.25	0.25	4	2	0	54
2014-11-19	4	1	2	1		59.4548	166.408	0.5	0.5	2	2	0	54
2014-11-20	1	0	1	0		59.4548	166.408	0	0	1	2	0	54
2014-11-21	3	1	2	0		59.9548	166.408	0.5	0	2	2	0	54
2014-11-22	1	0	1	0		59.9548	166.408	0	0	1	2	0	54
2014-11-23	2	0	2	0		59.9548	166.408	0	0	2	2	0	54
2014-11-24	5	1	2	2		60.4548	167.408	0.5	1	2	2	0	54
2014-11-26	1	1	0	0		60.4548	167.408	0	0	1	1	-1	53
2014-11-27	1	0	1	0		60.4548	167.408	0	0	1	2	0	53
2014-11-28	4	1	1	2		61.4548	169.408	1	2	2	3	1	54
2014-11-29	1	1	0	0		61.4548	169.408	0	0	1	1	-1	53
2014-11-30	1	0	1	0		61.4548	169.408	0	0	1	2	0	53
2015-02-01	2	0	1	1		61.4548	170.408	0	1	1	2	0	53
2015-02-03	1	0	0	1		61.4548	170.408	0	0	1	3	1	54
2015-02-06	4	0	3	1		61.4548	170.741	0	0.333333	3	2	0	54
2015-02-07	2	0	2	0		61.4548	170.741	0	0	2	2	0	54
2015-02-08	8	0	7	1		61.4548	170.884	0	0.142857	7	2	0	54
2015-02-09	4	0	4	0		61.4548	170.884	0	0	4	2	0	54
2015-02-10	4	0	2	2		61.4548	171.884	0	1	2	2	0	54
2015-02-11	21	3	14	4		61.6691	172.17	0.214286	0.285714	14	2	0	54
2015-02-12	15	4	4	7		62.6691	173.92	1	1.75	7	3	1	55
2015-02-16	1	0	1	0		62.6691	173.92	0	0	1	2	0	55
2015-02-17	5	0	3	2		62.6691	174.586	0	0.666667	3	2	0	55
2015-02-18	3	0	3	0		62.6691	174.586	0	0	3	2	0	55
2015-02-19	7	1	2	4		63.1691	176.586	0.5	2	4	3	1	56
2015-02-20	2	1	1	0		64.1691	176.586	1	0	1	1	-1	55
2015-02-21	2	0	2	0		64.1691	176.586	0	0	2	2	0	55
2015-02-23	1	0	0	1		64.1691	176.586	0	0	1	3	1	56
2015-02-24	1	0	0	1		64.1691	176.586	0	0	1	3	1	57
2015-02-26	6	1	5	0		64.3691	176.586	0.2	0	5	2	0	57
2015-02-28	1	0	0	1		64.3691	176.586	0	0	1	3	1	58
2015-03-01	22	1	14	7		64.4405	177.086	0.0714286	0.5	14	2	0	58
2015-03-01	22	1	14	7		64.512	177.586	0.0714286	0.5	14	2	0	58
2015-03-02	7	1	4	2		64.762	178.086	0.25	0.5	4	2	0	58
2015-03-05	1	0	1	0		64.762	178.086	0	0	1	2	0	58
2015-03-06	1	0	1	0		64.762	178.086	0	0	1	2	0	58
2015-03-09	1	0	1	0		64.762	178.086	0	0	1	2	0	58
2015-03-11	4	0	2	2		64.762	179.086	0	1	2	2	0	58
2015-03-12	4	0	1	3		64.762	182.086	0	3	3	3	1	59
2015-03-13	2	0	1	1		64.762	183.086	0	1	1	2	0	59
2015-03-14	2	1	0	1		64.762	183.086	0	0	1	1	-1	58
2015-03-15	5	0	3	2		64.762	183.753	0	0.666667	3	2	0	58
2015-03-16	7	1	2	4		65.262	185.753	0.5	2	4	3	1	59
2015-03-17	2	0	2	0		65.262	185.753	0	0	2	2	0	59
2015-03-18	2	1	0	1		65.262	185.753	0	0	1	1	-1	58
2015-03-19	9	2	4	3		65.762	186.503	0.5	0.75	4	2	0	58
2015-03-26	3	0	2	1		65.762	187.003	0	0.5	2	2	0	58
2015-03-27	4	0	4	0		65.762	187.003	0	0	4	2	0	58
2015-03-28	5	1	2	2		66.262	188.003	0.5	1	2	2	0	58
2015-03-29	4	1	2	1		66.762	188.503	0.5	0.5	2	2	0	58
2015-03-30	7	0	5	2		66.762	188.903	0	0.4	5	2	0	58
2015-03-31	5	0	2	3		66.762	190.403	0	1.5	3	3	1	59
2015-05-01	6	0	2	4		66.762	192.403	0	2	4	3	1	60
2015-05-02	5	1	3	1		67.0953	192.736	0.333333	0.333333	3	2	0	60
2015-05-03	3	0	1	2		67.0953	194.736	0	2	2	3	1	61
2015-05-04	5	0	5	0		67.0953	194.736	0	0	5	2	0	61
2015-05-05	6	0	5	1		67.0953	194.936	0	0.2	5	2	0	61
2015-05-06	18	7	7	4		68.0953	195.508	1	0.571429	7	1	-1	60
2015-05-07	1	0	0	1		68.0953	195.508	0	0	1	3	1	61
2015-05-08	2	0	1	1		68.0953	196.508	0	1	1	2	0	61
2015-05-09	1	0	1	0		68.0953	196.508	0	0	1	2	0	61
2015-05-10	3	0	1	2		68.0953	198.508	0	2	2	3	1	62
2015-05-11	6	1	2	3		68.5953	200.008	0.5	1.5	3	3	1	63
2015-05-12	3	1	1	1		69.5953	201.008	1	1	1	1	-1	62
2015-05-20	1	1	0	0		69.5953	201.008	0	0	1	1	-1	61
2015-05-25	2	0	0	2		69.5953	201.008	0	0	2	3	1	62
2015-05-27	2	0	2	0		69.5953	201.008	0	0	2	2	0	62
2015-05-28	3	0	3	0		69.5953	201.008	0	0	3	2	0	62
2015-05-29	2	1	0	1		69.5953	201.008	0	0	1	1	-1	61
2015-05-31	1	0	1	0		69.5953	201.008	0	0	1	2	0	61
2015-06-01	4	0	3	1		69.5953	201.341	0	0.333333	3	2	0	61
2015-06-02	1	0	1	0		69.5953	201.341	0	0	1	2	0	61
2015-06-03	4	0	2	2		69.5953	202.341	0	1	2	2	0	61
2015-06-09	3	1	2	0		70.0953	202.341	0.5	0	2	2	0	61
2015-06-15	1	0	1	0		70.0953	202.341	0	0	1	2	0	61
2015-06-17	6	0	4	2		70.0953	202.841	0	0.5	4	2	0	61
2015-06-18	2	0	0	2		70.0953	202.841	0	0	2	3	1	62
2015-06-19	4	0	1	3		70.0953	205.841	0	3	3	3	1	63
2015-06-20	4	1	1	2		71.0953	207.841	1	2	2	3	1	64
2015-06-24	1	0	0	1		71.0953	207.841	0	0	1	3	1	65
2015-06-26	1	0	0	1		71.0953	207.841	0	0	1	3	1	66
2015-06-28	1	1	0	0		71.0953	207.841	0	0	1	1	-1	65
2015-06-30	4	0	3	1		71.0953	208.174	0	0.333333	3	2	0	65
2015-07-01	4	0	1	3		71.0953	211.174	0	3	3	3	1	66
2015-07-02	9	1	2	6		71.5953	214.174	0.5	3	6	3	1	67
2015-07-07	4	0	1	3		71.5953	217.174	0	3	3	3	1	68
2015-07-08	3	0	2	1		71.5953	217.674	0	0.5	2	2	0	68
2015-07-10	2	1	0	1		71.5953	217.674	0	0	1	1	-1	67
2015-07-13	2	0	1	1		71.5953	218.674	0	1	1	2	0	67
2015-07-14	3	0	3	0		71.5953	218.674	0	0	3	2	0	67
2015-07-15	1	0	1	0		71.5953	218.674	0	0	1	2	0	67
2015-07-16	5	0	4	1		71.5953	218.924	0	0.25	4	2	0	67
2015-07-17	6	0	3	3		71.5953	219.924	0	1	3	2	0	67
2015-07-18	1	0	0	1		71.5953	219.924	0	0	1	3	1	68
2015-07-20	6	0	3	3		71.5953	220.924	0	1	3	2	0	68
2015-07-21	8	3	3	2		72.5953	221.591	1	0.666667	3	1	-1	67
2015-07-26	3	0	2	1		72.5953	222.091	0	0.5	2	2	0	67
2015-07-27	1	0	1	0		72.5953	222.091	0	0	1	2	0	67
2015-07-29	7	0	4	3		72.5953	222.841	0	0.75	4	2	0	67
2015-07-30	5	0	3	2		72.5953	223.508	0	0.666667	3	2	0	67
2015-07-31	3	0	1	2		72.5953	225.508	0	2	2	3	1	68
2015-09-01	4	1	3	0		72.9286	225.508	0.333333	0	3	2	0	68
2015-09-02	5	1	3	1		73.262	225.841	0.333333	0.333333	3	2	0	68
2015-09-03	3	0	2	1		73.262	226.341	0	0.5	2	2	0	68
2015-09-04	1	0	1	0		73.262	226.341	0	0	1	2	0	68
2015-09-10	1	0	0	1		73.262	226.341	0	0	1	3	1	69
2015-09-16	4	0	1	3		73.262	229.341	0	3	3	3	1	70
2015-09-17	1	0	0	1		73.262	229.341	0	0	1	3	1	71
2015-09-18	1	0	1	0		73.262	229.341	0	0	1	2	0	71
2015-09-19	1	0	0	1		73.262	229.341	0	0	1	3	1	72
2015-09-20	1	0	1	0		73.262	229.341	0	0	1	2	0	72
2015-09-21	10	1	6	3		73.4286	229.841	0.166667	0.5	6	2	0	72
2015-09-22	4	0	2	2		73.4286	230.841	0	1	2	2	0	72
2015-09-23	4	0	1	3		73.4286	233.841	0	3	3	3	1	73
2015-09-24	2	0	1	1		73.4286	234.841	0	1	1	2	0	73
2015-09-25	5	0	4	1		73.4286	235.091	0	0.25	4	2	0	73
2015-09-26	2	0	2	0		73.4286	235.091	0	0	2	2	0	73
2015-09-27	3	1	2	0		73.9286	235.091	0.5	0	2	2	0	73
2015-09-29	2	0	1	1		73.9286	236.091	0	1	1	2	0	73
2015-09-30	5	1	2	2		74.4286	237.091	0.5	1	2	2	0	73
2015-10-01	1	1	0	0		74.4286	237.091	0	0	1	1	-1	72
2015-10-02	5	1	3	1		74.762	237.424	0.333333	0.333333	3	2	0	72
2015-10-04	2	0	2	0		74.762	237.424	0	0	2	2	0	72
2015-10-05	4	0	3	1		74.762	237.758	0	0.333333	3	2	0	72
2015-10-06	1	0	1	0		74.762	237.758	0	0	1	2	0	72
2015-10-07	2	0	1	1		74.762	238.758	0	1	1	2	0	72
2015-10-08	2	0	0	2		74.762	238.758	0	0	2	3	1	73
2015-10-09	11	3	6	2		75.262	239.091	0.5	0.333333	6	2	0	73
2015-10-11	2	0	2	0		75.262	239.091	0	0	2	2	0	73
2015-10-12	2	0	1	1		75.262	240.091	0	1	1	2	0	73
2015-10-14	5	1	1	3		76.262	243.091	1	3	3	3	1	74
2015-10-15	3	0	1	2		76.262	245.091	0	2	2	3	1	75
2015-10-16	3	0	1	2		76.262	247.091	0	2	2	3	1	76
2015-10-17	2	0	0	2		76.262	247.091	0	0	2	3	1	77
2015-10-18	3	0	2	1		76.262	247.591	0	0.5	2	2	0	77
2015-10-19	4	1	2	1		76.762	248.091	0.5	0.5	2	2	0	77
2015-10-20	16	3	8	5		77.137	248.716	0.375	0.625	8	2	0	77
2015-10-21	4	0	1	3		77.137	251.716	0	3	3	3	1	78
2015-10-23	1	0	0	1		77.137	251.716	0	0	1	3	1	79
2015-10-26	2	1	1	0		78.137	251.716	1	0	1	1	-1	78
2015-10-29	1	0	1	0		78.137	251.716	0	0	1	2	0	78
2015-10-30	3	0	1	2		78.137	253.716	0	2	2	3	1	79
2015-10-31	1	0	1	0		78.137	253.716	0	0	1	2	0	79
2015-11-01	7	0	3	4		78.137	255.049	0	1.33333	4	3	1	80
2015-11-03	14	3	7	4		78.5655	255.621	0.428571	0.571429	7	2	0	80
2015-11-04	5	0	2	3		78.5655	257.121	0	1.5	3	3	1	81
2015-11-05	1	0	0	1		78.5655	257.121	0	0	1	3	1	82
2015-11-06	2	0	2	0		78.5655	257.121	0	0	2	2	0	82
2015-11-08	2	0	1	1		78.5655	258.121	0	1	1	2	0	82
2015-11-09	1	0	0	1		78.5655	258.121	0	0	1	3	1	83
2015-11-10	2	0	1	1		78.5655	259.121	0	1	1	2	0	83
2015-11-11	1	0	1	0		78.5655	259.121	0	0	1	2	0	83
2015-11-12	2	0	1	1		78.5655	260.121	0	1	1	2	0	83
2015-11-13	1	0	0	1		78.5655	260.121	0	0	1	3	1	84
2015-11-15	3	0	2	1		78.5655	260.621	0	0.5	2	2	0	84
2015-11-16	5	0	2	3		78.5655	262.121	0	1.5	3	3	1	85
2015-11-17	2	0	1	1		78.5655	263.121	0	1	1	2	0	85
2015-11-20	1	0	1	0		78.5655	263.121	0	0	1	2	0	85
2016-02-01	15	4	8	3		79.0655	263.496	0.5	0.375	8	2	0	85
2016-02-01	15	4	8	3		79.5655	263.871	0.5	0.375	8	2	0	85
2016-02-02	5	0	2	3		79.5655	265.371	0	1.5	3	3	1	86
2016-02-03	6	0	1	5		79.5655	270.371	0	5	5	3	1	87
2016-02-04	6	0	4	2		79.5655	270.871	0	0.5	4	2	0	87
2016-02-05	5	0	4	1		79.5655	271.121	0	0.25	4	2	0	87
2016-02-07	2	0	1	1		79.5655	272.121	0	1	1	2	0	87
2016-02-08	8	2	5	1		79.9655	272.321	0.4	0.2	5	2	0	87
2016-02-09	4	1	3	0		80.2989	272.321	0.333333	0	3	2	0	87
2016-02-10	18	1	9	8		80.41	273.21	0.111111	0.888889	9	2	0	87
2016-02-11	6	1	1	4		81.41	277.21	1	4	4	3	1	88
2016-02-12	1	0	1	0		81.41	277.21	0	0	1	2	0	88
2016-02-13	1	0	0	1		81.41	277.21	0	0	1	3	1	89
2016-02-16	1	0	1	0		81.41	277.21	0	0	1	2	0	89
2016-02-17	2	0	1	1		81.41	278.21	0	1	1	2	0	89
2016-02-19	2	0	2	0		81.41	278.21	0	0	2	2	0	89
2016-02-20	2	0	0	2		81.41	278.21	0	0	2	3	1	90
2016-02-22	2	0	2	0		81.41	278.21	0	0	2	2	0	90
2016-02-23	3	1	1	1		82.41	279.21	1	1	1	1	-1	89
2016-02-24	2	0	0	2		82.41	279.21	0	0	2	3	1	90
2016-02-25	3	1	2	0		82.91	279.21	0.5	0	2	2	0	90
2016-02-26	2	0	2	0		82.91	279.21	0	0	2	2	0	90
2016-02-29	1	0	1	0		82.91	279.21	0	0	1	2	0	90
2016-03-01	26	3	12	11		83.16	280.126	0.25	0.916667	12	2	0	90
2016-03-01	26	3	12	11		83.41	281.043	0.25	0.916667	12	2	0	90
2016-03-02	6	0	5	1		83.41	281.243	0	0.2	5	2	0	90
2016-03-03	2	0	2	0		83.41	281.243	0	0	2	2	0	90
2016-03-04	2	0	2	0		83.41	281.243	0	0	2	2	0	90
2016-03-07	2	0	1	1		83.41	282.243	0	1	1	2	0	90
2016-03-08	1	0	1	0		83.41	282.243	0	0	1	2	0	90
2016-03-09	3	0	2	1		83.41	282.743	0	0.5	2	2	0	90
2016-03-10	4	0	0	4		83.41	282.743	0	0	4	3	1	91
2016-03-11	2	0	1	1		83.41	283.743	0	1	1	2	0	91
2016-03-13	3	0	3	0		83.41	283.743	0	0	3	2	0	91
2016-03-14	3	0	2	1		83.41	284.243	0	0.5	2	2	0	91
2016-03-15	1	0	0	1		83.41	284.243	0	0	1	3	1	92
2016-03-16	2	2	0	0		83.41	284.243	0	0	2	1	-1	91
2016-03-17	2	0	0	2		83.41	284.243	0	0	2	3	1	92
2016-03-18	5	1	2	2		83.91	285.243	0.5	1	2	2	0	92
2016-03-20	2	0	2	0		83.91	285.243	0	0	2	2	0	92
2016-03-21	6	0	3	3		83.91	286.243	0	1	3	2	0	92
2016-03-22	3	0	1	2		83.91	288.243	0	2	2	3	1	93
2016-03-23	1	0	0	1		83.91	288.243	0	0	1	3	1	94
2016-03-24	4	0	3	1		83.91	288.576	0	0.333333	3	2	0	94
2016-03-25	2	0	1	1		83.91	289.576	0	1	1	2	0	94
2016-03-26	1	0	1	0		83.91	289.576	0	0	1	2	0	94
2016-03-27	1	0	1	0		83.91	289.576	0	0	1	2	0	94
2016-03-28	3	0	1	2		83.91	291.576	0	2	2	3	1	95
2016-03-29	5	1	3	1		84.2433	291.91	0.333333	0.333333	3	2	0	95
2016-03-30	4	1	2	1		84.7433	292.41	0.5	0.5	2	2	0	95
2016-03-31	13	1	10	2		84.8433	292.61	0.1	0.2	10	2	0	95
2016-05-04	21	2	8	11		85.0933	293.985	0.25	1.375	11	3	1	96
2016-05-05	2	2	0	0		85.0933	293.985	0	0	2	1	-1	95
2016-05-06	2	0	2	0		85.0933	293.985	0	0	2	2	0	95
2016-05-07	3	1	1	1		86.0933	294.985	1	1	1	1	-1	94
2016-05-08	5	0	5	0		86.0933	294.985	0	0	5	2	0	94
2016-05-09	1	0	0	1		86.0933	294.985	0	0	1	3	1	95
2016-05-10	6	3	3	0		87.0933	294.985	1	0	3	1	-1	94
2016-05-12	1	0	1	0		87.0933	294.985	0	0	1	2	0	94
2016-05-13	1	0	1	0		87.0933	294.985	0	0	1	2	0	94
2016-05-14	1	0	1	0		87.0933	294.985	0	0	1	2	0	94
2016-05-16	1	0	1	0		87.0933	294.985	0	0	1	2	0	94
2016-05-17	1	1	0	0		87.0933	294.985	0	0	1	1	-1	93
2016-05-18	17	3	11	3		87.366	295.258	0.272727	0.272727	11	2	0	93
2016-05-19	3	2	0	1		87.366	295.258	0	0	2	1	-1	92
2016-05-20	3	0	2	1		87.366	295.758	0	0.5	2	2	0	92
2016-05-21	2	0	2	0		87.366	295.758	0	0	2	2	0	92
2016-05-22	1	0	1	0		87.366	295.758	0	0	1	2	0	92
2016-05-23	4	1	1	2		88.366	297.758	1	2	2	3	1	93
2016-05-24	5	1	4	0		88.616	297.758	0.25	0	4	2	0	93
2016-05-26	4	0	1	3		88.616	300.758	0	3	3	3	1	94
2016-05-27	3	0	2	1		88.616	301.258	0	0.5	2	2	0	94
2016-05-28	2	1	1	0		89.616	301.258	1	0	1	1	-1	93
2016-05-29	2	1	0	1		89.616	301.258	0	0	1	1	-1	92
2016-05-31	4	0	2	2		89.616	302.258	0	1	2	2	0	92
2016-06-01	1	0	1	0		89.616	302.258	0	0	1	2	0	92
2016-06-02	5	0	3	2		89.616	302.924	0	0.666667	3	2	0	92
2016-06-03	1	0	1	0		89.616	302.924	0	0	1	2	0	92
2016-06-07	7	0	4	3		89.616	303.674	0	0.75	4	2	0	92
2016-06-08	5	0	3	2		89.616	304.341	0	0.666667	3	2	0	92
2016-06-09	6	1	3	2		89.9494	305.008	0.333333	0.666667	3	2	0	92
2016-06-10	1	0	1	0		89.9494	305.008	0	0	1	2	0	92
2016-06-11	1	0	1	0		89.9494	305.008	0	0	1	2	0	92
2016-06-13	1	0	0	1		89.9494	305.008	0	0	1	3	1	93
2016-06-14	6	1	2	3		90.4494	306.508	0.5	1.5	3	3	1	94
2016-06-15	1	1	0	0		90.4494	306.508	0	0	1	1	-1	93
2016-06-16	2	0	0	2		90.4494	306.508	0	0	2	3	1	94
2016-06-17	3	0	2	1		90.4494	307.008	0	0.5	2	2	0	94
2016-06-18	2	1	0	1		90.4494	307.008	0	0	1	1	-1	93
2016-06-19	2	0	1	1		90.4494	308.008	0	1	1	2	0	93
2016-06-20	2	0	2	0		90.4494	308.008	0	0	2	2	0	93
2016-06-21	24	2	17	5		90.567	308.302	0.117647	0.294118	17	2	0	93
2016-06-22	17	4	10	3		90.967	308.602	0.4	0.3	10	2	0	93
2016-06-23	11	3	5	3		91.567	309.202	0.6	0.6	5	2	0	93
2016-06-24	5	0	3	2		91.567	309.868	0	0.666667	3	2	0	93
2016-06-25	1	0	0	1		91.567	309.868	0	0	1	3	1	94
2016-06-26	1	0	0	1		91.567	309.868	0	0	1	3	1	95
2016-06-29	4	1	1	2		92.567	311.868	1	2	2	3	1	96
2016-06-30	8	1	6	1		92.7337	312.035	0.166667	0.166667	6	2	0	96
2016-07-01	9	1	4	4		92.9837	313.035	0.25	1	4	2	0	96
2016-07-03	5	2	3	0		93.6504	313.035	0.666667	0	3	2	0	96
2016-07-04	1	0	0	1		93.6504	313.035	0	0	1	3	1	97
2016-07-05	9	2	7	0		93.9361	313.035	0.285714	0	7	2	0	97
2016-07-06	5	0	4	1		93.9361	313.285	0	0.25	4	2	0	97
2016-07-08	1	0	1	0		93.9361	313.285	0	0	1	2	0	97
2016-07-09	2	0	1	1		93.9361	314.285	0	1	1	2	0	97
2016-07-10	3	0	2	1		93.9361	314.785	0	0.5	2	2	0	97
2016-07-11	9	2	6	1		94.2694	314.952	0.333333	0.166667	6	2	0	97
2016-07-12	5	1	3	1		94.6027	315.285	0.333333	0.333333	3	2	0	97
2016-07-13	3	0	3	0		94.6027	315.285	0	0	3	2	0	97
2016-07-14	5	2	2	1		95.6027	315.785	1	0.5	2	1	-1	96
2016-07-15	3	0	2	1		95.6027	316.285	0	0.5	2	2	0	96
2016-07-16	1	0	0	1		95.6027	316.285	0	0	1	3	1	97
2016-07-17	1	0	0	1		95.6027	316.285	0	0	1	3	1	98
2016-07-18	4	0	2	2		95.6027	317.285	0	1	2	2	0	98
2016-07-19	1	0	1	0		95.6027	317.285	0	0	1	2	0	98
2016-07-20	21	4	8	9		96.1027	318.41	0.5	1.125	9	3	1	99
2016-07-21	3	1	0	2		96.1027	318.41	0	0	2	3	1	100
2016-07-22	2	0	2	0		96.1027	318.41	0	0	2	2	0	100
2016-07-23	4	1	1	2		97.1027	320.41	1	2	2	3	1	101
2016-07-25	5	2	1	2		99.1027	322.41	2	2	2	1	-1	100
2016-07-26	3	0	1	2		99.1027	324.41	0	2	2	3	1	101
2016-07-27	1	0	1	0		99.1027	324.41	0	0	1	2	0	101
2016-07-28	1	1	0	0		99.1027	324.41	0	0	1	1	-1	100
2016-07-30	1	0	1	0		99.1027	324.41	0	0	1	2	0	100
2016-07-31	6	0	5	1		99.1027	324.61	0	0.2	5	2	0	100
2016-09-01	1	1	0	0		99.1027	324.61	0	0	1	1	-1	99
2016-09-02	3	1	2	0		99.6027	324.61	0.5	0	2	2	0	99
2016-09-03	3	2	0	1		99.6027	324.61	0	0	2	1	-1	98
2016-09-04	1	0	1	0		99.6027	324.61	0	0	1	2	0	98
2016-09-05	1	0	0	1		99.6027	324.61	0	0	1	3	1	99
2016-09-06	4	1	2	1		100.103	325.11	0.5	0.5	2	2	0	99
2016-09-07	6	1	2	3		100.603	326.61	0.5	1.5	3	3	1	100
2016-09-08	1	0	0	1		100.603	326.61	0	0	1	3	1	101
2016-09-12	2	0	2	0		100.603	326.61	0	0	2	2	0	101
2016-09-13	4	0	2	2		100.603	327.61	0	1	2	2	0	101
2016-09-14	6	0	4	2		100.603	328.11	0	0.5	4	2	0	101
2016-09-15	4	2	1	1		102.603	329.11	2	1	2	1	-1	100
2016-09-16	4	1	2	1		103.103	329.61	0.5	0.5	2	2	0	100
2016-09-17	1	0	0	1		103.103	329.61	0	0	1	3	1	101
2016-09-19	3	1	2	0		103.603	329.61	0.5	0	2	2	0	101
2016-09-20	2	0	2	0		103.603	329.61	0	0	2	2	0	101
2016-09-21	4	1	0	3		103.603	329.61	0	0	3	3	1	102
2016-09-22	4	0	2	2		103.603	330.61	0	1	2	2	0	102
2016-09-23	5	0	2	3		103.603	332.11	0	1.5	3	3	1	103
2016-09-27	2	0	1	1		103.603	333.11	0	1	1	2	0	103
2016-09-28	1	0	1	0		103.603	333.11	0	0	1	2	0	103
2016-09-29	1	0	0	1		103.603	333.11	0	0	1	3	1	104
2016-10-02	6	0	4	2		103.603	333.61	0	0.5	4	2	0	104
2016-10-03	8	1	2	5		104.103	336.11	0.5	2.5	5	3	1	105
2016-10-06	7	1	3	3		104.436	337.11	0.333333	1	3	2	0	105
2016-10-07	3	0	2	1		104.436	337.61	0	0.5	2	2	0	105
2016-10-08	1	0	1	0		104.436	337.61	0	0	1	2	0	105
2016-10-09	4	1	3	0		104.769	337.61	0.333333	0	3	2	0	105
2016-10-10	5	0	4	1		104.769	337.86	0	0.25	4	2	0	105
2016-10-11	2	0	1	1		104.769	338.86	0	1	1	2	0	105
2016-10-12	3	0	2	1		104.769	339.36	0	0.5	2	2	0	105
2016-10-13	5	0	3	2		104.769	340.027	0	0.666667	3	2	0	105
2016-10-14	2	0	1	1		104.769	341.027	0	1	1	2	0	105
2016-10-15	1	1	0	0		104.769	341.027	0	0	1	1	-1	104
2016-10-16	5	0	3	2		104.769	341.693	0	0.666667	3	2	0	104
2016-10-17	2	0	2	0		104.769	341.693	0	0	2	2	0	104
2016-10-19	8	1	2	5		105.269	344.193	0.5	2.5	5	3	1	105
2016-10-20	8	0	4	4		105.269	345.193	0	1	4	2	0	105
2016-10-22	3	0	2	1		105.269	345.693	0	0.5	2	2	0	105
2016-10-23	2	0	2	0		105.269	345.693	0	0	2	2	0	105
2016-10-24	4	1	2	1		105.769	346.193	0.5	0.5	2	2	0	105
2016-10-25	2	0	2	0		105.769	346.193	0	0	2	2	0	105
2016-10-26	23	2	11	10		105.951	347.102	0.181818	0.909091	11	2	0	105
2016-10-27	6	3	3	0		106.951	347.102	1	0	3	1	-1	104
2016-10-28	3	1	2	0		107.451	347.102	0.5	0	2	2	0	104
2016-10-29	3	0	2	1		107.451	347.602	0	0.5	2	2	0	104
2016-10-31	1	0	0	1		107.451	347.602	0	0	1	3	1	105
2016-11-01	9	1	5	3		107.651	348.202	0.2	0.6	5	2	0	105
2016-11-02	6	0	4	2		107.651	348.702	0	0.5	4	2	0	105
2016-11-03	1	1	0	0		107.651	348.702	0	0	1	1	-1	104
2016-11-04	19	1	14	4		107.723	348.988	0.0714286	0.285714	14	2	0	104
2016-11-05	1	0	1	0		107.723	348.988	0	0	1	2	0	104
2016-11-07	2	0	1	1		107.723	349.988	0	1	1	2	0	104
2016-11-08	2	0	0	2		107.723	349.988	0	0	2	3	1	105
2016-11-09	2	0	1	1		107.723	350.988	0	1	1	2	0	105
2016-11-10	6	0	1	5		107.723	355.988	0	5	5	3	1	106
2016-11-13	4	0	3	1		107.723	356.321	0	0.333333	3	2	0	106
2016-11-14	1	0	1	0		107.723	356.321	0	0	1	2	0	106
2016-11-16	3	0	1	2		107.723	358.321	0	2	2	3	1	107
2016-11-17	3	0	2	1		107.723	358.821	0	0.5	2	2	0	107
2016-11-18	1	0	0	1		107.723	358.821	0	0	1	3	1	108
2016-11-20	1	0	1	0		107.723	358.821	0	0	1	2	0	108
2016-11-21	3	1	2	0		108.223	358.821	0.5	0	2	2	0	108
2016-11-22	2	1	1	0		109.223	358.821	1	0	1	1	-1	107
2016-11-23	5	1	2	2		109.723	359.821	0.5	1	2	2	0	107
2016-11-24	2	0	0	2		109.723	359.821	0	0	2	3	1	108
2016-11-28	2	0	1	1		109.723	360.821	0	1	1	2	0	108
2016-11-29	11	4	3	4		111.056	362.155	1.33333	1.33333	4	1	-1	107
2016-11-30	5	1	3	1		111.389	362.488	0.333333	0.333333	3	2	0	107
2017-02-01	14	1	8	5		111.514	363.113	0.125	0.625	8	2	0	107
2017-02-01	14	1	8	5		111.639	363.738	0.125	0.625	8	2	0	107
2017-02-02	1	0	1	0		111.639	363.738	0	0	1	2	0	107
2017-02-03	3	0	1	2		111.639	365.738	0	2	2	3	1	108
2017-02-04	2	0	2	0		111.639	365.738	0	0	2	2	0	108
2017-02-07	3	0	1	2		111.639	367.738	0	2	2	3	1	109
2017-02-08	6	1	2	3		112.139	369.238	0.5	1.5	3	3	1	110
2017-02-09	9	2	4	3		112.639	369.988	0.5	0.75	4	2	0	110
2017-02-10	2	0	1	1		112.639	370.988	0	1	1	2	0	110
2017-02-13	1	0	1	0		112.639	370.988	0	0	1	2	0	110
2017-02-14	1	0	1	0		112.639	370.988	0	0	1	2	0	110
2017-02-15	2	1	1	0		113.639	370.988	1	0	1	1	-1	109
2017-02-16	4	1	2	1		114.139	371.488	0.5	0.5	2	2	0	109
2017-02-17	12	4	5	3		114.939	372.088	0.8	0.6	5	2	0	109
2017-02-18	2	0	1	1		114.939	373.088	0	1	1	2	0	109
2017-02-19	2	0	1	1		114.939	374.088	0	1	1	2	0	109
2017-02-20	3	0	2	1		114.939	374.588	0	0.5	2	2	0	109
2017-02-21	8	1	4	3		115.189	375.338	0.25	0.75	4	2	0	109
2017-02-22	6	0	5	1		115.189	375.538	0	0.2	5	2	0	109
2017-02-23	6	2	3	1		115.856	375.871	0.666667	0.333333	3	2	0	109
2017-02-24	6	1	1	4		116.856	379.871	1	4	4	3	1	110
2017-02-25	2	0	2	0		116.856	379.871	0	0	2	2	0	110
2017-02-26	1	0	1	0		116.856	379.871	0	0	1	2	0	110
2017-02-27	7	0	5	2		116.856	380.271	0	0.4	5	2	0	110
2017-02-28	3	1	1	1		117.856	381.271	1	1	1	1	-1	109
2017-03-01	13	2	4	7		118.356	383.021	0.5	1.75	7	3	1	110
2017-03-01	13	2	4	7		118.856	384.771	0.5	1.75	7	3	1	111
2017-03-02	7	1	4	2		119.106	385.271	0.25	0.5	4	2	0	111
2017-03-03	4	1	2	1		119.606	385.771	0.5	0.5	2	2	0	111
2017-03-04	2	0	1	1		119.606	386.771	0	1	1	2	0	111
2017-03-05	2	1	1	0		120.606	386.771	1	0	1	1	-1	110
2017-03-06	3	1	1	1		121.606	387.771	1	1	1	1	-1	109
2017-03-07	2	0	1	1		121.606	388.771	0	1	1	2	0	109
2017-03-08	8	2	3	3		122.273	389.771	0.666667	1	3	2	0	109
2017-03-12	1	1	0	0		122.273	389.771	0	0	1	1	-1	108
2017-03-13	1	0	1	0		122.273	389.771	0	0	1	2	0	108
2017-03-14	2	0	2	0		122.273	389.771	0	0	2	2	0	108
2017-03-15	13	3	6	4		122.773	390.438	0.5	0.666667	6	2	0	108
2017-03-16	2	0	2	0		122.773	390.438	0	0	2	2	0	108
2017-03-17	3	0	2	1		122.773	390.938	0	0.5	2	2	0	108
2017-03-18	1	0	1	0		122.773	390.938	0	0	1	2	0	108
2017-03-20	1	0	0	1		122.773	390.938	0	0	1	3	1	109
2017-03-21	1	0	0	1		122.773	390.938	0	0	1	3	1	110
2017-03-22	7	2	4	1		123.273	391.188	0.5	0.25	4	2	0	110
2017-03-23	4	1	1	2		124.273	393.188	1	2	2	3	1	111
2017-03-24	1	0	1	0		124.273	393.188	0	0	1	2	0	111
2017-03-25	1	0	0	1		124.273	393.188	0	0	1	3	1	112
2017-03-27	7	1	4	2		124.523	393.688	0.25	0.5	4	2	0	112
2017-03-28	11	0	7	4		124.523	394.26	0	0.571429	7	2	0	112
2017-03-29	2	0	1	1		124.523	395.26	0	1	1	2	0	112
2017-03-30	1	0	0	1		124.523	395.26	0	0	1	3	1	113
2017-03-31	3	0	1	2		124.523	397.26	0	2	2	3	1	114
2017-05-01	9	1	5	3		124.723	397.86	0.2	0.6	5	2	0	114
2017-05-02	5	0	2	3		124.723	399.36	0	1.5	3	3	1	115
2017-05-03	17	2	9	6		124.945	400.026	0.222222	0.666667	9	2	0	115
2017-05-04	10	0	6	4		124.945	400.693	0	0.666667	6	2	0	115
2017-05-05	6	2	2	2		125.945	401.693	1	1	2	1	-1	114
2017-05-06	3	0	2	1		125.945	402.193	0	0.5	2	2	0	114
2017-05-07	2	0	2	0		125.945	402.193	0	0	2	2	0	114
2017-05-08	9	0	7	2		125.945	402.479	0	0.285714	7	2	0	114
2017-05-09	4	0	2	2		125.945	403.479	0	1	2	2	0	114
2017-05-10	13	0	8	5		125.945	404.104	0	0.625	8	2	0	114
2017-05-11	7	3	2	2		127.445	405.104	1.5	1	3	1	-1	113
2017-05-12	5	2	1	2		129.445	407.104	2	2	2	1	-1	112
2017-05-14	1	0	0	1		129.445	407.104	0	0	1	3	1	113
2017-05-15	7	0	3	4		129.445	408.437	0	1.33333	4	3	1	114
2017-05-16	1	0	1	0		129.445	408.437	0	0	1	2	0	114
2017-05-17	5	0	4	1		129.445	408.687	0	0.25	4	2	0	114
2017-05-18	7	0	3	4		129.445	410.02	0	1.33333	4	3	1	115
2017-05-19	2	1	1	0		130.445	410.02	1	0	1	1	-1	114
2017-05-21	3	0	3	0		130.445	410.02	0	0	3	2	0	114
2017-05-22	3	2	0	1		130.445	410.02	0	0	2	1	-1	113
2017-05-23	5	1	2	2		130.945	411.02	0.5	1	2	2	0	113
2017-05-24	6	0	4	2		130.945	411.52	0	0.5	4	2	0	113
2017-05-26	8	1	5	2		131.145	411.92	0.2	0.4	5	2	0	113
2017-05-27	3	1	2	0		131.645	411.92	0.5	0	2	2	0	113
2017-05-28	7	0	5	2		131.645	412.32	0	0.4	5	2	0	113
2017-05-29	1	0	1	0		131.645	412.32	0	0	1	2	0	113
2017-05-30	7	1	2	4		132.145	414.32	0.5	2	4	3	1	114
2017-05-31	11	3	3	5		133.145	415.987	1	1.66667	5	3	1	115
2017-06-01	3	0	2	1		133.145	416.487	0	0.5	2	2	0	115
2017-06-02	3	0	1	2		133.145	418.487	0	2	2	3	1	116
2017-06-04	4	0	2	2		133.145	419.487	0	1	2	2	0	116
2017-06-05	11	0	6	5		133.145	420.32	0	0.833333	6	2	0	116
2017-06-06	15	2	9	4		133.367	420.765	0.222222	0.444444	9	2	0	116
2017-06-07	8	0	5	3		133.367	421.365	0	0.6	5	2	0	116
2017-06-08	15	1	12	2		133.45	421.531	0.0833333	0.166667	12	2	0	116
2017-06-09	5	0	4	1		133.45	421.781	0	0.25	4	2	0	116
2017-06-11	4	1	2	1		133.95	422.281	0.5	0.5	2	2	0	116
2017-06-12	9	2	3	4		134.617	423.615	0.666667	1.33333	4	3	1	117
2017-06-13	4	0	4	0		134.617	423.615	0	0	4	2	0	117
2017-06-14	7	2	3	2		135.284	424.281	0.666667	0.666667	3	2	0	117
2017-06-15	6	1	1	4		136.284	428.281	1	4	4	3	1	118
2017-06-16	6	0	2	4		136.284	430.281	0	2	4	3	1	119
2017-06-19	3	1	1	1		137.284	431.281	1	1	1	1	-1	118
2017-06-20	9	2	4	3		137.784	432.031	0.5	0.75	4	2	0	118
2017-06-21	7	0	2	5		137.784	434.531	0	2.5	5	3	1	119
2017-06-22	8	1	4	3		138.034	435.281	0.25	0.75	4	2	0	119
2017-06-23	4	1	3	0		138.367	435.281	0.333333	0	3	2	0	119
2017-06-24	4	0	1	3		138.367	438.281	0	3	3	3	1	120
2017-06-25	1	0	1	0		138.367	438.281	0	0	1	2	0	120
2017-06-26	2	1	1	0		139.367	438.281	1	0	1	1	-1	119
2017-06-27	2	0	1	1		139.367	439.281	0	1	1	2	0	119
2017-06-28	3	1	0	2		139.367	439.281	0	0	2	3	1	120
2017-06-29	4	0	2	2		139.367	440.281	0	1	2	2	0	120
2017-06-30	7	0	3	4		139.367	441.615	0	1.33333	4	3	1	121
2017-07-01	2	0	2	0		139.367	441.615	0	0	2	2	0	121
2017-07-02	2	1	1	0		140.367	441.615	1	0	1	1	-1	120
2017-07-03	4	0	2	2		140.367	442.615	0	1	2	2	0	120
2017-07-04	1	1	0	0		140.367	442.615	0	0	1	1	-1	119
2017-07-05	25	6	12	7		140.867	443.198	0.5	0.583333	12	2	0	119
2017-07-06	22	3	14	5		141.081	443.555	0.214286	0.357143	14	2	0	119
2017-07-07	9	2	2	5		142.081	446.055	1	2.5	5	3	1	120
2017-07-08	1	0	1	0		142.081	446.055	0	0	1	2	0	120
2017-07-09	3	0	1	2		142.081	448.055	0	2	2	3	1	121
2017-07-10	11	0	6	5		142.081	448.889	0	0.833333	6	2	0	121
2017-07-11	6	0	2	4		142.081	450.889	0	2	4	3	1	122
2017-07-12	5	1	2	2		142.581	451.889	0.5	1	2	2	0	122
2017-07-13	9	2	3	4		143.248	453.222	0.666667	1.33333	4	3	1	123
2017-07-14	6	0	4	2		143.248	453.722	0	0.5	4	2	0	123
2017-07-15	1	0	0	1		143.248	453.722	0	0	1	3	1	124
2017-07-16	3	1	1	1		144.248	454.722	1	1	1	1	-1	123
2017-07-17	15	4	5	6		145.048	455.922	0.8	1.2	6	3	1	124
2017-07-18	2	0	1	1		145.048	456.922	0	1	1	2	0	124
2017-07-19	4	0	4	0		145.048	456.922	0	0	4	2	0	124
2017-07-20	10	1	7	2		145.191	457.208	0.142857	0.285714	7	2	0	124
2017-07-21	3	0	2	1		145.191	457.708	0	0.5	2	2	0	124
2017-07-24	1	0	1	0		145.191	457.708	0	0	1	2	0	124
2017-07-27	7	1	4	2		145.441	458.208	0.25	0.5	4	2	0	124
2017-07-28	13	0	6	7		145.441	459.374	0	1.16667	7	3	1	125
2017-07-29	6	0	3	3		145.441	460.374	0	1	3	2	0	125
2017-07-30	3	0	0	3		145.441	460.374	0	0	3	3	1	126
2017-07-31	10	1	4	5		145.691	461.624	0.25	1.25	5	3	1	127
2017-09-01	1	0	1	0		145.691	461.624	0	0	1	2	0	127
2017-09-02	1	0	0	1		145.691	461.624	0	0	1	3	1	128
2017-09-03	1	0	1	0		145.691	461.624	0	0	1	2	0	128
2017-09-05	7	3	3	1		146.691	461.958	1	0.333333	3	1	-1	127
2017-09-06	3	1	2	0		147.191	461.958	0.5	0	2	2	0	127
2017-09-07	2	0	1	1		147.191	462.958	0	1	1	2	0	127
2017-09-08	1	0	1	0		147.191	462.958	0	0	1	2	0	127
2017-09-09	2	0	0	2		147.191	462.958	0	0	2	3	1	128
2017-09-10	1	0	1	0		147.191	462.958	0	0	1	2	0	128
2017-09-11	3	0	1	2		147.191	464.958	0	2	2	3	1	129
2017-09-12	5	1	4	0		147.441	464.958	0.25	0	4	2	0	129
2017-09-13	11	0	4	7		147.441	466.708	0	1.75	7	3	1	130
2017-09-14	7	2	4	1		147.941	466.958	0.5	0.25	4	2	0	130
2017-09-15	5	1	2	2		148.441	467.958	0.5	1	2	2	0	130
2017-09-17	8	1	2	5		148.941	470.458	0.5	2.5	5	3	1	131
2017-09-18	4	1	1	2		149.941	472.458	1	2	2	3	1	132
2017-09-19	4	2	1	1		151.941	473.458	2	1	2	1	-1	131
2017-09-20	11	2	5	4		152.341	474.258	0.4	0.8	5	2	0	131
2017-09-21	21	0	15	6		152.341	474.658	0	0.4	15	2	0	131
2017-09-22	2	0	2	0		152.341	474.658	0	0	2	2	0	131
2017-09-24	2	0	2	0		152.341	474.658	0	0	2	2	0	131
2017-09-25	8	3	1	4		155.341	478.658	3	4	4	3	1	132
2017-09-26	9	0	3	6		155.341	480.658	0	2	6	3	1	133
2017-09-27	2	1	1	0		156.341	480.658	1	0	1	1	-1	132
2017-09-28	2	0	0	2		156.341	480.658	0	0	2	3	1	133
2017-09-29	10	1	4	5		156.591	481.908	0.25	1.25	5	3	1	134
2017-09-30	2	0	1	1		156.591	482.908	0	1	1	2	0	134
2017-10-01	1	0	1	0		156.591	482.908	0	0	1	2	0	134
2017-10-02	7	3	2	2		158.091	483.908	1.5	1	3	1	-1	133
2017-10-03	12	3	7	2		158.519	484.193	0.428571	0.285714	7	2	0	133
2017-10-04	2	1	1	0		159.519	484.193	1	0	1	1	-1	132
2017-10-05	2	0	1	1		159.519	485.193	0	1	1	2	0	132
2017-10-06	16	1	6	9		159.686	486.693	0.166667	1.5	9	3	1	133
2017-10-07	2	0	2	0		159.686	486.693	0	0	2	2	0	133
2017-10-08	2	1	1	0		160.686	486.693	1	0	1	1	-1	132
2017-10-09	4	0	3	1		160.686	487.027	0	0.333333	3	2	0	132
2017-10-10	12	2	5	5		161.086	488.027	0.4	1	5	2	0	132
2017-10-11	5	0	2	3		161.086	489.527	0	1.5	3	3	1	133
2017-10-12	2	1	1	0		162.086	489.527	1	0	1	1	-1	132
2017-10-13	5	1	4	0		162.336	489.527	0.25	0	4	2	0	132
2017-10-14	1	0	0	1		162.336	489.527	0	0	1	3	1	133
2017-10-15	3	0	1	2		162.336	491.527	0	2	2	3	1	134
2017-10-16	6	1	3	2		162.669	492.193	0.333333	0.666667	3	2	0	134
2017-10-18	4	0	2	2		162.669	493.193	0	1	2	2	0	134
2017-10-19	3	1	1	1		163.669	494.193	1	1	1	1	-1	133
2017-10-20	8	0	7	1		163.669	494.336	0	0.142857	7	2	0	133
2017-10-21	2	0	1	1		163.669	495.336	0	1	1	2	0	133
2017-10-23	2	0	0	2		163.669	495.336	0	0	2	3	1	134
2017-10-24	2	0	1	1		163.669	496.336	0	1	1	2	0	134
2017-10-25	9	2	5	2		164.069	496.736	0.4	0.4	5	2	0	134
2017-10-26	4	1	1	2		165.069	498.736	1	2	2	3	1	135
2017-10-27	12	3	4	5		165.819	499.986	0.75	1.25	5	3	1	136
2017-10-28	2	0	0	2		165.819	499.986	0	0	2	3	1	137
2017-10-29	2	0	2	0		165.819	499.986	0	0	2	2	0	137
2017-10-30	6	1	5	0		166.019	499.986	0.2	0	5	2	0	137
2017-10-31	1	0	1	0		166.019	499.986	0	0	1	2	0	137
2017-11-01	15	0	9	6		166.019	500.653	0	0.666667	9	2	0	137
2017-11-02	15	2	8	5		166.269	501.278	0.25	0.625	8	2	0	137
2017-11-03	9	2	2	5		167.269	503.778	1	2.5	5	3	1	138
2017-11-05	1	0	0	1		167.269	503.778	0	0	1	3	1	139
2017-11-07	3	0	2	1		167.269	504.278	0	0.5	2	2	0	139
2017-11-08	2	0	2	0		167.269	504.278	0	0	2	2	0	139
2017-11-09	5	0	3	2		167.269	504.944	0	0.666667	3	2	0	139
2017-11-10	10	4	2	4		169.269	506.944	2	2	4	1	-1	138
2017-11-12	2	0	2	0		169.269	506.944	0	0	2	2	0	138
2017-11-13	6	0	2	4		169.269	508.944	0	2	4	3	1	139
2017-11-14	8	3	2	3		170.769	510.444	1.5	1.5	3	1	-1	138
2017-11-15	4	1	2	1		171.269	510.944	0.5	0.5	2	2	0	138
2017-11-16	20	3	11	6		171.542	511.49	0.272727	0.545455	11	2	0	138
2017-11-17	21	3	11	7		171.815	512.126	0.272727	0.636364	11	2	0	138
2017-11-18	1	0	0	1		171.815	512.126	0	0	1	3	1	139
2017-11-19	6	1	2	3		172.315	513.626	0.5	1.5	3	3	1	140
2017-11-20	10	4	4	2		173.315	514.126	1	0.5	4	1	-1	139
2017-11-21	4	0	3	1		173.315	514.46	0	0.333333	3	2	0	139
2017-11-22	4	0	2	2		173.315	515.46	0	1	2	2	0	139
2017-11-23	2	0	1	1		173.315	516.46	0	1	1	2	0	139
2017-11-24	10	2	3	5		173.982	518.126	0.666667	1.66667	5	3	1	140
2017-11-25	4	0	4	0		173.982	518.126	0	0	4	2	0	140
2017-11-27	1	0	1	0		173.982	518.126	0	0	1	2	0	140
2017-11-28	2	0	2	0		173.982	518.126	0	0	2	2	0	140
2017-11-29	6	0	4	2		173.982	518.626	0	0.5	4	2	0	140
2017-11-30	9	1	5	3		174.182	519.226	0.2	0.6	5	2	0	140
2018-02-01	6	1	5	0		174.382	519.226	0.2	0	5	2	0	140
2018-02-03	2	0	2	0		174.382	519.226	0	0	2	2	0	140
2018-02-04	1	0	1	0		174.382	519.226	0	0	1	2	0	140
2018-02-05	6	0	2	4		174.382	521.226	0	2	4	3	1	141
2018-02-06	6	0	1	5		174.382	526.226	0	5	5	3	1	142
2018-02-07	7	0	5	2		174.382	526.626	0	0.4	5	2	0	142
2018-02-08	6	0	3	3		174.382	527.626	0	1	3	2	0	142
2018-02-09	5	1	3	1		174.715	527.96	0.333333	0.333333	3	2	0	142
2018-02-10	2	0	2	0		174.715	527.96	0	0	2	2	0	142
2018-02-12	3	0	2	1		174.715	528.46	0	0.5	2	2	0	142
2018-02-13	3	0	1	2		174.715	530.46	0	2	2	3	1	143
2018-02-14	7	2	3	2		175.382	531.126	0.666667	0.666667	3	2	0	143
2018-02-15	6	0	1	5		175.382	536.126	0	5	5	3	1	144
2018-02-16	2	0	0	2		175.382	536.126	0	0	2	3	1	145
2018-02-20	1	0	0	1		175.382	536.126	0	0	1	3	1	146
2018-02-21	6	0	3	3		175.382	537.126	0	1	3	2	0	146
2018-02-22	12	1	9	2		175.493	537.349	0.111111	0.222222	9	2	0	146
2018-02-23	1	0	1	0		175.493	537.349	0	0	1	2	0	146
2018-02-25	1	0	1	0		175.493	537.349	0	0	1	2	0	146
2018-02-26	7	0	2	5		175.493	539.849	0	2.5	5	3	1	147
2018-02-27	8	2	4	2		175.993	540.349	0.5	0.5	4	2	0	147
2018-03-01	23	3	11	9		176.265	541.167	0.272727	0.818182	11	2	0	147
2018-03-01	23	3	11	9		176.538	541.985	0.272727	0.818182	11	2	0	147
2018-03-04	3	0	0	3		176.538	541.985	0	0	3	3	1	148
2018-03-05	3	0	2	1		176.538	542.485	0	0.5	2	2	0	148
2018-03-06	8	0	4	4		176.538	543.485	0	1	4	2	0	148
2018-03-07	4	1	1	2		177.538	545.485	1	2	2	3	1	149
2018-03-08	3	0	1	2		177.538	547.485	0	2	2	3	1	150
2018-03-09	3	1	0	2		177.538	547.485	0	0	2	3	1	151
2018-03-10	1	0	1	0		177.538	547.485	0	0	1	2	0	151
2018-03-11	9	2	2	5		178.538	549.985	1	2.5	5	3	1	152
2018-03-12	6	2	3	1		179.205	550.318	0.666667	0.333333	3	2	0	152
2018-03-13	5	1	2	2		179.705	551.318	0.5	1	2	2	0	152
2018-03-14	12	2	6	4		180.038	551.985	0.333333	0.666667	6	2	0	152
2018-03-16	1	0	1	0		180.038	551.985	0	0	1	2	0	152
2018-03-18	2	0	2	0		180.038	551.985	0	0	2	2	0	152
2018-03-19	6	1	3	2		180.372	552.652	0.333333	0.666667	3	2	0	152
2018-03-20	7	1	4	2		180.622	553.152	0.25	0.5	4	2	0	152
2018-03-21	7	1	3	3		180.955	554.152	0.333333	1	3	2	0	152
2018-03-22	3	0	1	2		180.955	556.152	0	2	2	3	1	153
2018-03-23	10	3	5	2		181.555	556.552	0.6	0.4	5	2	0	153
2018-03-26	1	0	1	0		181.555	556.552	0	0	1	2	0	153
2018-03-27	24	4	16	4		181.805	556.802	0.25	0.25	16	2	0	153
2018-03-28	29	2	18	9		181.916	557.302	0.111111	0.5	18	2	0	153
2018-03-29	12	3	5	4		182.516	558.102	0.6	0.8	5	2	0	153
2018-03-30	9	2	4	3		183.016	558.852	0.5	0.75	4	2	0	153
2018-03-31	2	0	2	0		183.016	558.852	0	0	2	2	0	153
2018-05-01	7	1	3	3		183.349	559.852	0.333333	1	3	2	0	153
2018-05-02	22	4	7	11		183.921	561.423	0.571429	1.57143	11	3	1	154
2018-05-03	41	13	15	13		184.787	562.29	0.866667	0.866667	15	2	0	154
2018-05-04	10	2	8	0		185.037	562.29	0.25	0	8	2	0	154
2018-05-05	3	0	2	1		185.037	562.79	0	0.5	2	2	0	154
2018-05-06	9	0	6	3		185.037	563.29	0	0.5	6	2	0	154
2018-05-07	20	3	10	7		185.337	563.99	0.3	0.7	10	2	0	154
2018-05-08	8	1	4	3		185.587	564.74	0.25	0.75	4	2	0	154
2018-05-09	6	0	4	2		185.587	565.24	0	0.5	4	2	0	154
2018-05-10	13	3	5	5		186.187	566.24	0.6	1	5	2	0	154
2018-05-11	4	0	3	1		186.187	566.573	0	0.333333	3	2	0	154
2018-05-12	3	0	2	1		186.187	567.073	0	0.5	2	2	0	154
2018-05-13	8	0	3	5		186.187	568.74	0	1.66667	5	3	1	155
2018-05-14	5	0	4	1		186.187	568.99	0	0.25	4	2	0	155
2018-05-15	9	1	7	1		186.33	569.133	0.142857	0.142857	7	2	0	155
2018-05-16	10	1	3	6		186.664	571.133	0.333333	2	6	3	1	156
2018-05-17	1	0	1	0		186.664	571.133	0	0	1	2	0	156
2018-05-18	6	1	4	1		186.914	571.383	0.25	0.25	4	2	0	156
2018-05-19	5	1	2	2		187.414	572.383	0.5	1	2	2	0	156
2018-05-20	11	3	6	2		187.914	572.716	0.5	0.333333	6	2	0	156
2018-05-21	17	2	9	6		188.136	573.383	0.222222	0.666667	9	2	0	156
2018-05-22	12	1	6	5		188.302	574.216	0.166667	0.833333	6	2	0	156
2018-05-23	23	4	12	7		188.636	574.799	0.333333	0.583333	12	2	0	156
2018-05-24	3	1	2	0		189.136	574.799	0.5	0	2	2	0	156
2018-05-25	8	0	5	3		189.136	575.399	0	0.6	5	2	0	156
2018-05-26	3	0	1	2		189.136	577.399	0	2	2	3	1	157
2018-05-27	9	1	3	5		189.469	579.066	0.333333	1.66667	5	3	1	158
2018-05-28	3	0	2	1		189.469	579.566	0	0.5	2	2	0	158
2018-05-29	17	5	6	6		190.302	580.566	0.833333	1	6	2	0	158
2018-05-30	6	1	1	4		191.302	584.566	1	4	4	3	1	159
2018-05-31	14	3	5	6		191.902	585.766	0.6	1.2	6	3	1	160
2018-06-01	3	1	1	1		192.902	586.766	1	1	1	1	-1	159
2018-06-01	3	1	1	1		193.902	587.766	1	1	1	1	-1	158
2018-06-03	4	0	1	3		193.902	590.766	0	3	3	3	1	159
2018-06-04	12	1	7	4		194.045	591.337	0.142857	0.571429	7	2	0	159
2018-06-05	9	1	5	3		194.245	591.937	0.2	0.6	5	2	0	159
2018-06-06	29	2	14	13		194.388	592.866	0.142857	0.928571	14	2	0	159
2018-06-07	9	2	3	4		195.055	594.199	0.666667	1.33333	4	3	1	160
2018-06-08	12	1	6	5		195.222	595.033	0.166667	0.833333	6	2	0	160
2018-06-09	3	0	2	1		195.222	595.533	0	0.5	2	2	0	160
2018-06-11	6	3	2	1		196.722	596.033	1.5	0.5	3	1	-1	159
2018-06-12	34	2	17	15		196.839	596.915	0.117647	0.882353	17	2	0	159
2018-06-13	20	4	9	7		197.284	597.693	0.444444	0.777778	9	2	0	159
2018-06-15	2	0	1	1		197.284	598.693	0	1	1	2	0	159
2018-06-16	16	0	9	7		197.284	599.47	0	0.777778	9	2	0	159
2018-06-17	3	0	2	1		197.284	599.97	0	0.5	2	2	0	159
2018-06-18	20	6	7	7		198.141	600.97	0.857143	1	7	2	0	159
2018-06-19	19	2	10	7		198.341	601.67	0.2	0.7	10	2	0	159
2018-06-20	11	2	6	3		198.674	602.17	0.333333	0.5	6	2	0	159
2018-06-21	13	2	8	3		198.924	602.545	0.25	0.375	8	2	0	159
2018-06-22	16	2	6	8		199.257	603.879	0.333333	1.33333	8	3	1	160
2018-06-23	1	0	1	0		199.257	603.879	0	0	1	2	0	160
2018-06-24	3	0	0	3		199.257	603.879	0	0	3	3	1	161
2018-06-25	16	2	7	7		199.543	604.879	0.285714	1	7	2	0	161
2018-06-26	8	3	2	3		201.043	606.379	1.5	1.5	3	1	-1	160
2018-06-27	14	1	10	3		201.143	606.679	0.1	0.3	10	2	0	160
2018-06-28	18	4	8	6		201.643	607.429	0.5	0.75	8	2	0	160
2018-06-29	4	0	1	3		201.643	610.429	0	3	3	3	1	161
2018-06-30	11	2	2	7		202.643	613.929	1	3.5	7	3	1	162
2018-07-01	14	0	7	7		202.643	614.929	0	1	7	2	0	162
2018-07-02	27	2	15	10		202.776	615.595	0.133333	0.666667	15	2	0	162
2018-07-03	12	3	4	5		203.526	616.845	0.75	1.25	5	3	1	163
2018-07-04	11	2	4	5		204.026	618.095	0.5	1.25	5	3	1	164
2018-07-05	20	4	8	8		204.526	619.095	0.5	1	8	2	0	164
2018-07-06	4	0	1	3		204.526	622.095	0	3	3	3	1	165
2018-07-07	8	2	3	3		205.193	623.095	0.666667	1	3	2	0	165
2018-07-08	7	0	2	5		205.193	625.595	0	2.5	5	3	1	166
2018-07-09	3	0	3	0		205.193	625.595	0	0	3	2	0	166
2018-07-10	17	0	9	8		205.193	626.484	0	0.888889	9	2	0	166
2018-07-11	6	1	4	1		205.443	626.734	0.25	0.25	4	2	0	166
2018-07-12	18	3	10	5		205.743	627.234	0.3	0.5	10	2	0	166
2018-07-13	6	0	3	3		205.743	628.234	0	1	3	2	0	166
2018-07-14	11	1	4	6		205.993	629.734	0.25	1.5	6	3	1	167
2018-07-15	8	2	4	2		206.493	630.234	0.5	0.5	4	2	0	167
2018-07-16	21	4	6	11		207.16	632.068	0.666667	1.83333	11	3	1	168
2018-07-17	25	4	11	10		207.523	632.977	0.363636	0.909091	11	2	0	168
2018-07-18	16	4	8	4		208.023	633.477	0.5	0.5	8	2	0	168
2018-07-19	18	4	6	8		208.69	634.81	0.666667	1.33333	8	3	1	169
2018-07-20	4	0	2	2		208.69	635.81	0	1	2	2	0	169
2018-07-21	14	1	7	6		208.833	636.667	0.142857	0.857143	7	2	0	169
2018-07-22	9	1	3	5		209.166	638.334	0.333333	1.66667	5	3	1	170
2018-07-23	25	1	12	12		209.25	639.334	0.0833333	1	12	2	0	170
2018-07-24	23	2	9	12		209.472	640.667	0.222222	1.33333	12	3	1	171
2018-07-25	11	3	5	3		210.072	641.267	0.6	0.6	5	2	0	171
2018-07-26	14	4	4	6		211.072	642.767	1	1.5	6	3	1	172
2018-07-27	17	2	11	4		211.254	643.131	0.181818	0.363636	11	2	0	172
2018-07-28	4	0	3	1		211.254	643.464	0	0.333333	3	2	0	172
2018-07-30	19	3	9	7		211.587	644.242	0.333333	0.777778	9	2	0	172
2018-07-31	9	0	7	2		211.587	644.528	0	0.285714	7	2	0	172
2018-09-01	1	0	0	1		211.587	644.528	0	0	1	3	1	173
2018-09-02	1	0	0	1		211.587	644.528	0	0	1	3	1	174
2018-09-03	12	2	7	3		211.873	644.956	0.285714	0.428571	7	2	0	174
2018-09-04	9	0	5	4		211.873	645.756	0	0.8	5	2	0	174
2018-09-05	28	3	13	12		212.103	646.679	0.230769	0.923077	13	2	0	174
2018-09-06	14	2	5	7		212.503	648.079	0.4	1.4	7	3	1	175
2018-09-07	74	7	34	33		212.709	649.05	0.205882	0.970588	34	2	0	175
2018-09-08	4	0	2	2		212.709	650.05	0	1	2	2	0	175
2018-09-09	16	5	3	8		214.376	652.717	1.66667	2.66667	8	3	1	176
2018-09-10	14	1	9	4		214.487	653.161	0.111111	0.444444	9	2	0	176
2018-09-11	22	3	14	5		214.701	653.518	0.214286	0.357143	14	2	0	176
2018-09-12	23	0	13	10		214.701	654.287	0	0.769231	13	2	0	176
2018-09-13	3	2	0	1		214.701	654.287	0	0	2	1	-1	175
2018-09-14	17	6	7	4		215.559	654.859	0.857143	0.571429	7	2	0	175
2018-09-15	4	0	0	4		215.559	654.859	0	0	4	3	1	176
2018-09-16	19	3	7	9		215.987	656.145	0.428571	1.28571	9	3	1	177
2018-09-17	22	6	6	10		216.987	657.811	1	1.66667	10	3	1	178
2018-09-18	35	14	10	11		218.387	658.911	1.4	1.1	14	1	-1	177
2018-09-19	20	3	12	5		218.637	659.328	0.25	0.416667	12	2	0	177
2018-09-20	11	3	3	5		219.637	660.995	1	1.66667	5	3	1	178
2018-09-21	15	0	7	8		219.637	662.137	0	1.14286	8	3	1	179
2018-09-22	17	2	6	9		219.97	663.637	0.333333	1.5	9	3	1	180
2018-09-23	7	1	1	5		220.97	668.637	1	5	5	3	1	181
2018-09-24	17	1	9	7		221.082	669.415	0.111111	0.777778	9	2	0	181
2018-09-25	16	2	7	7		221.367	670.415	0.285714	1	7	2	0	181
2018-09-26	18	5	4	9		222.617	672.665	1.25	2.25	9	3	1	182
2018-09-27	57	11	25	21		223.057	673.505	0.44	0.84	25	2	0	182
2018-09-28	41	5	23	13		223.275	674.07	0.217391	0.565217	23	2	0	182
2018-09-29	26	5	6	15		224.108	676.57	0.833333	2.5	15	3	1	183
2018-09-30	23	2	10	11		224.308	677.67	0.2	1.1	11	3	1	184
2018-10-01	34	5	14	15		224.665	678.742	0.357143	1.07143	15	3	1	185
2018-10-02	22	2	13	7		224.819	679.28	0.153846	0.538462	13	2	0	185
2018-10-03	20	1	8	11		224.944	680.655	0.125	1.375	11	3	1	186
2018-10-04	34	4	15	15		225.211	681.655	0.266667	1	15	2	0	186
2018-10-05	21	4	9	8		225.655	682.544	0.444444	0.888889	9	2	0	186
2018-10-06	10	2	4	4		226.155	683.544	0.5	1	4	2	0	186
2018-10-07	11	2	3	6		226.822	685.544	0.666667	2	6	3	1	187
2018-10-08	28	6	15	7		227.222	686.011	0.4	0.466667	15	2	0	187
2018-10-09	15	3	7	5		227.65	686.725	0.428571	0.714286	7	2	0	187
2018-10-10	21	1	14	6		227.722	687.154	0.0714286	0.428571	14	2	0	187
2018-10-11	12	3	3	6		228.722	689.154	1	2	6	3	1	188
2018-10-12	15	4	6	5		229.388	689.987	0.666667	0.833333	6	2	0	188
2018-10-13	8	0	2	6		229.388	692.987	0	3	6	3	1	189
2018-10-14	15	3	3	9		230.388	695.987	1	3	9	3	1	190
2018-10-15	1	0	0	1		230.388	695.987	0	0	1	3	1	191
2018-10-16	20	5	7	8		231.103	697.13	0.714286	1.14286	8	3	1	192
2018-10-17	6	2	1	3		233.103	700.13	2	3	3	3	1	193
2018-10-18	16	2	7	7		233.388	701.13	0.285714	1	7	2	0	193
2018-10-19	12	2	5	5		233.788	702.13	0.4	1	5	2	0	193
2018-10-20	7	0	4	3		233.788	702.88	0	0.75	4	2	0	193
2018-10-21	9	1	6	2		233.955	703.213	0.166667	0.333333	6	2	0	193
2018-10-22	11	2	3	6		234.622	705.213	0.666667	2	6	3	1	194
2018-10-23	31	3	14	14		234.836	706.213	0.214286	1	14	2	0	194
2018-10-24	48	10	15	23		235.503	707.747	0.666667	1.53333	23	3	1	195
2018-10-25	25	4	9	12		235.947	709.08	0.444444	1.33333	12	3	1	196
2018-10-26	35	6	24	5		236.197	709.288	0.25	0.208333	24	2	0	196
2018-10-27	15	1	10	4		236.297	709.688	0.1	0.4	10	2	0	196
2018-10-28	15	3	6	6		236.797	710.688	0.5	1	6	2	0	196
2018-10-29	17	2	6	9		237.131	712.188	0.333333	1.5	9	3	1	197
2018-10-30	12	2	7	3		237.416	712.617	0.285714	0.428571	7	2	0	197
2018-10-31	21	3	4	14		238.166	716.117	0.75	3.5	14	3	1	198
2018-11-01	11	2	5	4		238.566	716.917	0.4	0.8	5	2	0	198
2018-11-02	18	4	7	7		239.138	717.917	0.571429	1	7	2	0	198
2018-11-03	7	1	3	3		239.471	718.917	0.333333	1	3	2	0	198
2018-11-04	4	0	4	0		239.471	718.917	0	0	4	2	0	198
2018-11-05	17	3	10	4		239.771	719.317	0.3	0.4	10	2	0	198
2018-11-06	4	0	1	3		239.771	722.317	0	3	3	3	1	199
2018-11-07	13	1	2	10		240.271	727.317	0.5	5	10	3	1	200
2018-11-08	19	2	10	7		240.471	728.017	0.2	0.7	10	2	0	200
2018-11-09	8	0	8	0		240.471	728.017	0	0	8	2	0	200
2018-11-10	6	1	2	3		240.971	729.517	0.5	1.5	3	3	1	201
2018-11-11	11	4	3	4		242.304	730.85	1.33333	1.33333	4	1	-1	200
2018-11-12	4	0	3	1		242.304	731.183	0	0.333333	3	2	0	200
2018-11-13	10	2	3	5		242.971	732.85	0.666667	1.66667	5	3	1	201
2018-11-14	9	2	6	1		243.304	733.017	0.333333	0.166667	6	2	0	201
2018-11-15	16	2	8	6		243.554	733.767	0.25	0.75	8	2	0	201
2018-11-16	11	1	4	6		243.804	735.267	0.25	1.5	6	3	1	202
2018-11-17	11	2	4	5		244.304	736.517	0.5	1.25	5	3	1	203
2018-11-18	4	0	2	2		244.304	737.517	0	1	2	2	0	203
2018-11-19	15	1	9	5		244.415	738.072	0.111111	0.555556	9	2	0	203
2018-11-20	5	2	2	1		245.415	738.572	1	0.5	2	1	-1	202
2018-11-21	14	1	7	6		245.558	739.429	0.142857	0.857143	7	2	0	202
2018-11-22	4	0	0	4		245.558	739.429	0	0	4	3	1	203
2018-11-23	10	1	4	5		245.808	740.679	0.25	1.25	5	3	1	204
2018-11-24	7	0	2	5		245.808	743.179	0	2.5	5	3	1	205
2018-11-25	1	0	0	1		245.808	743.179	0	0	1	3	1	206
2018-11-26	17	2	8	7		246.058	744.054	0.25	0.875	8	2	0	206
2018-11-27	14	1	7	6		246.201	744.912	0.142857	0.857143	7	2	0	206
2018-11-28	7	1	3	3		246.534	745.912	0.333333	1	3	2	0	206
2018-11-29	3	0	1	2		246.534	747.912	0	2	2	3	1	207
2018-11-30	15	1	2	12		247.034	753.912	0.5	6	12	3	1	208
2019-02-01	13	4	4	5		248.034	755.162	1	1.25	5	3	1	209
2019-03-01	19	3	7	9		248.463	756.447	0.428571	1.28571	9	3	1	210
2013-04-01	6	0	2	4		0	2	0	2	4	3	1	1
2014-04-01	3	0	1	2		0	4	0	2	2	3	1	2
2015-04-01	11	2	7	2		0.285714	4.28571	0.285714	0.285714	7	2	0	2
2016-04-01	19	2	11	6		0.467532	4.83117	0.181818	0.545455	11	2	0	2
2017-04-01	2	1	1	0		1.46753	4.83117	1	0	1	1	-1	1
2018-04-01	3	0	0	3		1.46753	4.83117	0	0	3	3	1	2
2013-08-01	2	0	2	0		1.46753	4.83117	0	0	2	2	0	2
2014-08-01	3	0	3	0		1.46753	4.83117	0	0	3	2	0	2
2016-08-01	8	0	5	3		1.46753	5.43117	0	0.6	5	2	0	2
2018-08-01	56	9	24	23		1.84253	6.3895	0.375	0.958333	24	2	0	2
2013-12-01	2	0	2	0		1.84253	6.3895	0	0	2	2	0	2
2014-12-01	1	0	1	0		1.84253	6.3895	0	0	1	2	0	2
2015-12-01	1	0	0	1		1.84253	6.3895	0	0	1	3	1	3
2016-12-01	2	0	1	1		1.84253	7.3895	0	1	1	2	0	3
2017-12-01	2	1	1	0		2.84253	7.3895	1	0	1	1	-1	2
2018-12-01	3	0	1	2		2.84253	9.3895	0	2	2	3	1	3
2013-01-01	3	1	1	1		3.84253	10.3895	1	1	1	1	-1	2
2014-01-01	2	1	0	1		3.84253	10.3895	0	0	1	1	-1	1
2015-01-01	4	0	2	2		3.84253	11.3895	0	1	2	2	0	1
2016-01-01	12	0	9	3		3.84253	11.7228	0	0.333333	9	2	0	1
2017-01-01	1	0	1	0		3.84253	11.7228	0	0	1	2	0	1
2015-04-10	3	1	2	0		4.34253	11.7228	0.5	0	2	2	0	1
2017-04-10	17	0	7	10		4.34253	13.1514	0	1.42857	10	3	1	2
2018-04-10	6	0	5	1		4.34253	13.3514	0	0.2	5	2	0	2
2013-08-10	1	1	0	0		4.34253	13.3514	0	0	1	1	-1	1
2014-08-10	1	0	1	0		4.34253	13.3514	0	0	1	2	0	1
2015-08-10	1	0	1	0		4.34253	13.3514	0	0	1	2	0	1
2016-08-10	7	1	4	2		4.59253	13.8514	0.25	0.5	4	2	0	1
2017-08-10	1	0	0	1		4.59253	13.8514	0	0	1	3	1	2
2018-08-10	20	2	11	7		4.77435	14.4878	0.181818	0.636364	11	2	0	2
2014-12-10	1	0	1	0		4.77435	14.4878	0	0	1	2	0	2
2015-12-10	5	0	2	3		4.77435	15.9878	0	1.5	3	3	1	3
2016-12-10	1	0	0	1		4.77435	15.9878	0	0	1	3	1	4
2017-12-10	1	0	0	1		4.77435	15.9878	0	0	1	3	1	5
2018-12-10	17	3	9	5		5.10768	16.5433	0.333333	0.555556	9	2	0	5
2014-01-10	2	0	1	1		5.10768	17.5433	0	1	1	2	0	5
2015-01-10	2	0	1	1		5.10768	18.5433	0	1	1	2	0	5
2016-01-10	1	1	0	0		5.10768	18.5433	0	0	1	1	-1	4
2018-01-10	19	1	8	10		5.23268	19.7933	0.125	1.25	10	3	1	5
10h10 hours ago	1	0	1	0		5.23268	19.7933	0	0	1	2	0	5
2013-04-11	2	0	1	1		5.23268	20.7933	0	1	1	2	0	5
2014-04-11	1	0	1	0		5.23268	20.7933	0	0	1	2	0	5
2015-04-11	1	0	1	0		5.23268	20.7933	0	0	1	2	0	5
2016-04-11	6	0	6	0		5.23268	20.7933	0	0	6	2	0	5
2017-04-11	1	0	1	0		5.23268	20.7933	0	0	1	2	0	5
2018-04-11	13	1	6	6		5.39935	21.7933	0.166667	1	6	2	0	5
2013-08-11	4	0	2	2		5.39935	22.7933	0	1	2	2	0	5
2014-08-11	7	1	1	5		6.39935	27.7933	1	5	5	3	1	6
2015-08-11	1	0	0	1		6.39935	27.7933	0	0	1	3	1	7
2016-08-11	4	0	2	2		6.39935	28.7933	0	1	2	2	0	7
2017-08-11	7	2	2	3		7.39935	30.2933	1	1.5	3	3	1	8
2018-08-11	13	1	4	8		7.64935	32.2933	0.25	2	8	3	1	9
2013-12-11	3	0	2	1		7.64935	32.7933	0	0.5	2	2	0	9
2014-12-11	4	0	4	0		7.64935	32.7933	0	0	4	2	0	9
2016-12-11	1	0	0	1		7.64935	32.7933	0	0	1	3	1	10
2017-12-11	14	1	6	7		7.81602	33.96	0.166667	1.16667	7	3	1	11
2018-12-11	7	0	4	3		7.81602	34.71	0	0.75	4	2	0	11
2014-01-11	1	1	0	0		7.81602	34.71	0	0	1	1	-1	10
2015-01-11	6	1	4	1		8.06602	34.96	0.25	0.25	4	2	0	10
2016-01-11	2	1	0	1		8.06602	34.96	0	0	1	1	-1	9
2017-01-11	6	0	6	0		8.06602	34.96	0	0	6	2	0	9
2018-01-11	14	1	5	8		8.26602	36.56	0.2	1.6	8	3	1	10
2013-04-12	1	0	0	1		8.26602	36.56	0	0	1	3	1	11
2015-04-12	1	0	1	0		8.26602	36.56	0	0	1	2	0	11
2016-04-12	5	0	3	2		8.26602	37.2267	0	0.666667	3	2	0	11
2017-04-12	2	1	0	1		8.26602	37.2267	0	0	1	1	-1	10
2018-04-12	6	1	2	3		8.76602	38.7267	0.5	1.5	3	3	1	11
2013-08-12	4	0	2	2		8.76602	39.7267	0	1	2	2	0	11
2014-08-12	1	0	1	0		8.76602	39.7267	0	0	1	2	0	11
2015-08-12	1	0	1	0		8.76602	39.7267	0	0	1	2	0	11
2016-08-12	2	0	1	1		8.76602	40.7267	0	1	1	2	0	11
2017-08-12	2	0	1	1		8.76602	41.7267	0	1	1	2	0	11
2018-08-12	20	3	9	8		9.09935	42.6155	0.333333	0.888889	9	2	0	11
2013-12-12	6	0	3	3		9.09935	43.6155	0	1	3	2	0	11
2014-12-12	4	4	0	0		9.09935	43.6155	0	0	4	1	-1	10
2015-12-12	1	0	0	1		9.09935	43.6155	0	0	1	3	1	11
2016-12-12	3	0	2	1		9.09935	44.1155	0	0.5	2	2	0	11
2017-12-12	8	0	4	4		9.09935	45.1155	0	1	4	2	0	11
2018-12-12	16	5	8	3		9.72435	45.4905	0.625	0.375	8	2	0	11
2015-01-12	3	1	1	1		10.7244	46.4905	1	1	1	1	-1	10
2016-01-12	1	0	1	0		10.7244	46.4905	0	0	1	2	0	10
2017-01-12	6	0	4	2		10.7244	46.9905	0	0.5	4	2	0	10
2018-01-12	4	0	1	3		10.7244	49.9905	0	3	3	3	1	11
2016-04-13	9	1	6	2		10.891	50.3239	0.166667	0.333333	6	2	0	11
2017-04-13	16	1	9	6		11.0021	50.9905	0.111111	0.666667	9	2	0	11
2018-04-13	16	4	8	4		11.5021	51.4905	0.5	0.5	8	2	0	11
2013-08-13	1	0	1	0		11.5021	51.4905	0	0	1	2	0	11
2015-08-13	9	3	3	3		12.5021	52.4905	1	1	3	1	-1	10
2017-08-13	3	1	0	2		12.5021	52.4905	0	0	2	3	1	11
2018-08-13	33	7	17	9		12.9139	53.02	0.411765	0.529412	17	2	0	11
2013-12-13	2	0	0	2		12.9139	53.02	0	0	2	3	1	12
2014-12-13	1	0	0	1		12.9139	53.02	0	0	1	3	1	13
2015-12-13	1	0	1	0		12.9139	53.02	0	0	1	2	0	13
2016-12-13	1	0	0	1		12.9139	53.02	0	0	1	3	1	14
2017-12-13	8	0	7	1		12.9139	53.1628	0	0.142857	7	2	0	14
2018-12-13	18	5	5	8		13.9139	54.7628	1	1.6	8	3	1	15
2015-01-13	1	0	1	0		13.9139	54.7628	0	0	1	2	0	15
2016-01-13	1	0	1	0		13.9139	54.7628	0	0	1	2	0	15
2017-01-13	3	0	2	1		13.9139	55.2628	0	0.5	2	2	0	15
2018-01-13	2	0	1	1		13.9139	56.2628	0	1	1	2	0	15
2014-04-14	8	1	4	3		14.1639	57.0128	0.25	0.75	4	2	0	15
2015-04-14	1	0	1	0		14.1639	57.0128	0	0	1	2	0	15
2016-04-14	4	0	4	0		14.1639	57.0128	0	0	4	2	0	15
2018-04-14	4	0	1	3		14.1639	60.0128	0	3	3	3	1	16
2013-08-14	2	1	1	0		15.1639	60.0128	1	0	1	1	-1	15
2014-08-14	2	0	1	1		15.1639	61.0128	0	1	1	2	0	15
2015-08-14	4	0	1	3		15.1639	64.0128	0	3	3	3	1	16
2017-08-14	7	0	4	3		15.1639	64.7628	0	0.75	4	2	0	16
2018-08-14	31	5	15	11		15.4972	65.4962	0.333333	0.733333	15	2	0	16
2013-12-14	1	0	1	0		15.4972	65.4962	0	0	1	2	0	16
2014-12-14	1	0	1	0		15.4972	65.4962	0	0	1	2	0	16
2015-12-14	1	0	1	0		15.4972	65.4962	0	0	1	2	0	16
2016-12-14	4	0	3	1		15.4972	65.8295	0	0.333333	3	2	0	16
2017-12-14	3	0	3	0		15.4972	65.8295	0	0	3	2	0	16
2018-12-14	8	2	3	3		16.1639	66.8295	0.666667	1	3	2	0	16
2014-01-14	16	1	6	9		16.3306	68.3295	0.166667	1.5	9	3	1	17
2015-01-14	14	2	8	4		16.5806	68.8295	0.25	0.5	8	2	0	17
2016-01-14	2	1	1	0		17.5806	68.8295	1	0	1	1	-1	16
2017-01-14	1	0	0	1		17.5806	68.8295	0	0	1	3	1	17
2018-01-14	2	0	2	0		17.5806	68.8295	0	0	2	2	0	17
2014-04-15	7	0	2	5		17.5806	71.3295	0	2.5	5	3	1	18
2016-04-15	1	0	0	1		17.5806	71.3295	0	0	1	3	1	19
2017-04-15	1	0	1	0		17.5806	71.3295	0	0	1	2	0	19
2018-04-15	4	1	2	1		18.0806	71.8295	0.5	0.5	2	2	0	19
2013-08-15	1	0	1	0		18.0806	71.8295	0	0	1	2	0	19
2014-08-15	3	0	2	1		18.0806	72.3295	0	0.5	2	2	0	19
2015-08-15	3	0	0	3		18.0806	72.3295	0	0	3	3	1	20
2016-08-15	1	0	1	0		18.0806	72.3295	0	0	1	2	0	20
2017-08-15	2	1	0	1		18.0806	72.3295	0	0	1	1	-1	19
2018-08-15	29	1	17	11		18.1394	72.9765	0.0588235	0.647059	17	2	0	19
2015-12-15	1	0	1	0		18.1394	72.9765	0	0	1	2	0	19
2016-12-15	1	0	1	0		18.1394	72.9765	0	0	1	2	0	19
2017-12-15	2	1	1	0		19.1394	72.9765	1	0	1	1	-1	18
2018-12-15	13	1	7	5		19.2822	73.6908	0.142857	0.714286	7	2	0	18
2014-01-15	4	0	3	1		19.2822	74.0242	0	0.333333	3	2	0	18
2015-01-15	1	0	1	0		19.2822	74.0242	0	0	1	2	0	18
2016-01-15	1	1	0	0		19.2822	74.0242	0	0	1	1	-1	17
2017-01-15	1	0	1	0		19.2822	74.0242	0	0	1	2	0	17
2018-01-15	6	1	3	2		19.6156	74.6908	0.333333	0.666667	3	2	0	17
2013-04-16	1	0	1	0		19.6156	74.6908	0	0	1	2	0	17
2014-04-16	2	0	1	1		19.6156	75.6908	0	1	1	2	0	17
2015-04-16	1	0	1	0		19.6156	75.6908	0	0	1	2	0	17
2016-04-16	1	0	0	1		19.6156	75.6908	0	0	1	3	1	18
2017-04-16	1	0	1	0		19.6156	75.6908	0	0	1	2	0	18
2018-04-16	8	2	5	1		20.0156	75.8908	0.4	0.2	5	2	0	18
2013-08-16	1	0	0	1		20.0156	75.8908	0	0	1	3	1	19
2014-08-16	2	0	1	1		20.0156	76.8908	0	1	1	2	0	19
2016-08-16	1	0	1	0		20.0156	76.8908	0	0	1	2	0	19
2017-08-16	4	0	2	2		20.0156	77.8908	0	1	2	2	0	19
2018-08-16	25	3	13	9		20.2463	78.5831	0.230769	0.692308	13	2	0	19
2013-12-16	2	0	1	1		20.2463	79.5831	0	1	1	2	0	19
2015-12-16	6	0	4	2		20.2463	80.0831	0	0.5	4	2	0	19
2016-12-16	2	1	1	0		21.2463	80.0831	1	0	1	1	-1	18
2017-12-16	3	0	1	2		21.2463	82.0831	0	2	2	3	1	19
2018-12-16	1	1	0	0		21.2463	82.0831	0	0	1	1	-1	18
2013-01-16	1	0	0	1		21.2463	82.0831	0	0	1	3	1	19
2014-01-16	3	0	2	1		21.2463	82.5831	0	0.5	2	2	0	19
2015-01-16	2	0	1	1		21.2463	83.5831	0	1	1	2	0	19
2016-01-16	1	0	1	0		21.2463	83.5831	0	0	1	2	0	19
2018-01-16	3	0	2	1		21.2463	84.0831	0	0.5	2	2	0	19
2016-04-17	2	0	2	0		21.2463	84.0831	0	0	2	2	0	19
2017-04-17	5	1	3	1		21.5797	84.4165	0.333333	0.333333	3	2	0	19
2018-04-17	16	6	3	7		23.5797	86.7498	2	2.33333	7	3	1	20
2015-08-17	7	0	5	2		23.5797	87.1498	0	0.4	5	2	0	20
2016-08-17	2	0	1	1		23.5797	88.1498	0	1	1	2	0	20
2017-08-17	2	0	1	1		23.5797	89.1498	0	1	1	2	0	20
2018-08-17	41	7	13	21		24.1181	90.7652	0.538462	1.61538	21	3	1	21
2014-12-17	2	0	2	0		24.1181	90.7652	0	0	2	2	0	21
2016-12-17	4	0	1	3		24.1181	93.7652	0	3	3	3	1	22
2017-12-17	3	0	1	2		24.1181	95.7652	0	2	2	3	1	23
2018-12-17	11	1	5	5		24.3181	96.7652	0.2	1	5	2	0	23
2013-01-17	1	0	0	1		24.3181	96.7652	0	0	1	3	1	24
2014-01-17	1	0	0	1		24.3181	96.7652	0	0	1	3	1	25
2015-01-17	2	1	0	1		24.3181	96.7652	0	0	1	1	-1	24
2016-01-17	1	0	1	0		24.3181	96.7652	0	0	1	2	0	24
2018-01-17	2	0	2	0		24.3181	96.7652	0	0	2	2	0	24
2016-04-18	6	1	5	0		24.5181	96.7652	0.2	0	5	2	0	24
2017-04-18	5	2	3	0		25.1848	96.7652	0.666667	0	3	2	0	24
2018-04-18	7	1	3	3		25.5181	97.7652	0.333333	1	3	2	0	24
2014-08-18	4	0	2	2		25.5181	98.7652	0	1	2	2	0	24
2015-08-18	2	0	1	1		25.5181	99.7652	0	1	1	2	0	24
2016-08-18	1	0	1	0		25.5181	99.7652	0	0	1	2	0	24
2017-08-18	7	1	4	2		25.7681	100.265	0.25	0.5	4	2	0	24
2018-08-18	17	2	7	8		26.0539	101.408	0.285714	1.14286	8	3	1	25
2014-12-18	1	1	0	0		26.0539	101.408	0	0	1	1	-1	24
2016-12-18	3	1	2	0		26.5539	101.408	0.5	0	2	2	0	24
2017-12-18	7	1	2	4		27.0539	103.408	0.5	2	4	3	1	25
2018-12-18	20	6	9	5		27.7205	103.964	0.666667	0.555556	9	2	0	25
2014-01-18	1	0	0	1		27.7205	103.964	0	0	1	3	1	26
2016-01-18	1	0	0	1		27.7205	103.964	0	0	1	3	1	27
2017-01-18	3	0	0	3		27.7205	103.964	0	0	3	3	1	28
2016-04-19	8	0	5	3		27.7205	104.564	0	0.6	5	2	0	28
2017-04-19	8	0	5	3		27.7205	105.164	0	0.6	5	2	0	28
2018-04-19	11	1	3	7		28.0539	107.497	0.333333	2.33333	7	3	1	29
2013-08-19	2	1	1	0		29.0539	107.497	1	0	1	1	-1	28
2014-08-19	2	1	0	1		29.0539	107.497	0	0	1	1	-1	27
2015-08-19	2	1	1	0		30.0539	107.497	1	0	1	1	-1	26
2016-08-19	2	0	1	1		30.0539	108.497	0	1	1	2	0	26
2017-08-19	5	0	5	0		30.0539	108.497	0	0	5	2	0	26
2018-08-19	7	2	3	2		30.7205	109.164	0.666667	0.666667	3	2	0	26
2013-12-19	3	0	3	0		30.7205	109.164	0	0	3	2	0	26
2014-12-19	2	0	2	0		30.7205	109.164	0	0	2	2	0	26
2016-12-19	3	2	1	0		32.7205	109.164	2	0	2	1	-1	25
2017-12-19	4	0	3	1		32.7205	109.497	0	0.333333	3	2	0	25
2018-12-19	13	3	3	7		33.7205	111.83	1	2.33333	7	3	1	26
2016-01-19	1	0	1	0		33.7205	111.83	0	0	1	2	0	26
2017-01-19	14	2	4	8		34.2205	113.83	0.5	2	8	3	1	27
2018-01-19	3	1	1	1		35.2205	114.83	1	1	1	1	-1	26
1h1 hour ago	3	0	3	0		35.2205	114.83	0	0	3	2	0	26
2013-04-02	6	1	3	2		35.5539	115.497	0.333333	0.666667	3	2	0	26
2014-04-02	5	0	2	3		35.5539	116.997	0	1.5	3	3	1	27
2016-04-02	5	1	1	3		36.5539	119.997	1	3	3	3	1	28
2017-04-02	5	1	2	2		37.0539	120.997	0.5	1	2	2	0	28
2018-04-02	19	1	11	7		37.1448	121.633	0.0909091	0.636364	11	2	0	28
2013-08-02	4	0	3	1		37.1448	121.967	0	0.333333	3	2	0	28
2014-08-02	1	0	0	1		37.1448	121.967	0	0	1	3	1	29
2016-08-02	2	2	0	0		37.1448	121.967	0	0	2	1	-1	28
2017-08-02	18	1	10	7		37.2448	122.667	0.1	0.7	10	2	0	28
2018-08-02	30	3	16	11		37.4323	123.354	0.1875	0.6875	16	2	0	28
2013-12-02	5	0	1	4		37.4323	127.354	0	4	4	3	1	29
2014-12-02	1	0	1	0		37.4323	127.354	0	0	1	2	0	29
2017-12-02	2	0	2	0		37.4323	127.354	0	0	2	2	0	29
2018-12-02	4	1	1	2		38.4323	129.354	1	2	2	3	1	30
2013-01-02	2	0	2	0		38.4323	129.354	0	0	2	2	0	30
2014-01-02	2	0	1	1		38.4323	130.354	0	1	1	2	0	30
2015-01-02	12	1	8	3		38.5573	130.729	0.125	0.375	8	2	0	30
2017-01-02	1	0	1	0		38.5573	130.729	0	0	1	2	0	30
2018-01-02	1	1	0	0		38.5573	130.729	0	0	1	1	-1	29
2015-04-20	6	1	2	3		39.0573	132.229	0.5	1.5	3	3	1	30
2017-04-20	5	0	3	2		39.0573	132.896	0	0.666667	3	2	0	30
2013-08-20	4	1	2	1		39.5573	133.396	0.5	0.5	2	2	0	30
2014-08-20	2	0	2	0		39.5573	133.396	0	0	2	2	0	30
2015-08-20	4	1	2	1		40.0573	133.896	0.5	0.5	2	2	0	30
2016-08-20	1	0	1	0		40.0573	133.896	0	0	1	2	0	30
2018-08-20	35	4	17	14		40.2926	134.719	0.235294	0.823529	17	2	0	30
2013-12-20	1	0	0	1		40.2926	134.719	0	0	1	3	1	31
2014-12-20	1	0	1	0		40.2926	134.719	0	0	1	2	0	31
2015-12-20	1	0	0	1		40.2926	134.719	0	0	1	3	1	32
2017-12-20	1	0	0	1		40.2926	134.719	0	0	1	3	1	33
2018-12-20	14	3	7	4		40.7211	135.291	0.428571	0.571429	7	2	0	33
2014-01-20	1	0	1	0		40.7211	135.291	0	0	1	2	0	33
2016-01-20	2	0	1	1		40.7211	136.291	0	1	1	2	0	33
2017-01-20	2	0	1	1		40.7211	137.291	0	1	1	2	0	33
2018-01-20	5	0	3	2		40.7211	137.957	0	0.666667	3	2	0	33
20h20 hours ago	1	0	1	0		40.7211	137.957	0	0	1	2	0	33
2015-04-21	6	1	3	2		41.0545	138.624	0.333333	0.666667	3	2	0	33
2017-04-21	5	1	3	1		41.3878	138.957	0.333333	0.333333	3	2	0	33
2018-04-21	3	1	1	1		42.3878	139.957	1	1	1	1	-1	32
2013-08-21	6	2	1	3		44.3878	142.957	2	3	3	3	1	33
2014-08-21	4	1	1	2		45.3878	144.957	1	2	2	3	1	34
2015-08-21	5	1	3	1		45.7211	145.291	0.333333	0.333333	3	2	0	34
2016-08-21	1	0	0	1		45.7211	145.291	0	0	1	3	1	35
2018-08-21	22	2	9	11		45.9433	146.513	0.222222	1.22222	11	3	1	36
2015-12-21	3	0	1	2		45.9433	148.513	0	2	2	3	1	37
2017-12-21	6	1	3	2		46.2767	149.18	0.333333	0.666667	3	2	0	37
2018-12-21	10	1	5	4		46.4767	149.98	0.2	0.8	5	2	0	37
2014-01-21	2	0	1	1		46.4767	150.98	0	1	1	2	0	37
2016-01-21	4	0	2	2		46.4767	151.98	0	1	2	2	0	37
2018-01-21	4	0	2	2		46.4767	152.98	0	1	2	2	0	37
2013-04-22	1	0	1	0		46.4767	152.98	0	0	1	2	0	37
2015-04-22	6	1	1	4		47.4767	156.98	1	4	4	3	1	38
2016-04-22	2	0	2	0		47.4767	156.98	0	0	2	2	0	38
2017-04-22	6	0	5	1		47.4767	157.18	0	0.2	5	2	0	38
2018-04-22	1	1	0	0		47.4767	157.18	0	0	1	1	-1	37
2013-08-22	3	0	1	2		47.4767	159.18	0	2	2	3	1	38
2016-08-22	1	0	1	0		47.4767	159.18	0	0	1	2	0	38
2017-08-22	3	1	1	1		48.4767	160.18	1	1	1	1	-1	37
2018-08-22	3	0	1	2		48.4767	162.18	0	2	2	3	1	38
2015-12-22	1	0	0	1		48.4767	162.18	0	0	1	3	1	39
2016-12-22	1	0	0	1		48.4767	162.18	0	0	1	3	1	40
2017-12-22	2	0	0	2		48.4767	162.18	0	0	2	3	1	41
2018-12-22	11	1	5	5		48.6767	163.18	0.2	1	5	2	0	41
2013-01-22	1	0	0	1		48.6767	163.18	0	0	1	3	1	42
2014-01-22	5	2	3	0		49.3433	163.18	0.666667	0	3	2	0	42
2016-01-22	1	0	1	0		49.3433	163.18	0	0	1	2	0	42
2018-01-22	3	1	1	1		50.3433	164.18	1	1	1	1	-1	41
2015-04-23	5	4	1	0		54.3433	164.18	4	0	4	1	-1	40
2017-04-23	4	0	2	2		54.3433	165.18	0	1	2	2	0	40
2018-04-23	9	2	3	4		55.01	166.513	0.666667	1.33333	4	3	1	41
2013-08-23	1	0	0	1		55.01	166.513	0	0	1	3	1	42
2016-08-23	11	0	9	2		55.01	166.735	0	0.222222	9	2	0	42
2017-08-23	5	1	2	2		55.51	167.735	0.5	1	2	2	0	42
2018-08-23	25	9	8	8		56.635	168.735	1.125	1	9	1	-1	41
2013-12-23	3	0	2	1		56.635	169.235	0	0.5	2	2	0	41
2014-12-23	2	0	2	0		56.635	169.235	0	0	2	2	0	41
2015-12-23	1	0	1	0		56.635	169.235	0	0	1	2	0	41
2017-12-23	4	1	0	3		56.635	169.235	0	0	3	3	1	42
2018-12-23	7	2	2	3		57.635	170.735	1	1.5	3	3	1	43
2014-01-23	3	0	2	1		57.635	171.235	0	0.5	2	2	0	43
2015-01-23	1	0	1	0		57.635	171.235	0	0	1	2	0	43
2016-01-23	1	0	1	0		57.635	171.235	0	0	1	2	0	43
2017-01-23	2	0	2	0		57.635	171.235	0	0	2	2	0	43
2018-01-23	3	0	2	1		57.635	171.735	0	0.5	2	2	0	43
2014-04-24	3	0	2	1		57.635	172.235	0	0.5	2	2	0	43
2015-04-24	1	0	1	0		57.635	172.235	0	0	1	2	0	43
2016-04-24	3	0	2	1		57.635	172.735	0	0.5	2	2	0	43
2018-04-24	8	0	3	5		57.635	174.402	0	1.66667	5	3	1	44
2013-08-24	1	0	0	1		57.635	174.402	0	0	1	3	1	45
2015-08-24	1	0	0	1		57.635	174.402	0	0	1	3	1	46
2016-08-24	3	0	0	3		57.635	174.402	0	0	3	3	1	47
2017-08-24	5	0	5	0		57.635	174.402	0	0	5	2	0	47
2018-08-24	39	9	21	9		58.0636	174.83	0.428571	0.428571	21	2	0	47
2013-12-24	5	0	3	2		58.0636	175.497	0	0.666667	3	2	0	47
2014-12-24	1	0	0	1		58.0636	175.497	0	0	1	3	1	48
2015-12-24	1	0	0	1		58.0636	175.497	0	0	1	3	1	49
2017-12-24	6	1	2	3		58.5636	176.997	0.5	1.5	3	3	1	50
2018-12-24	12	0	6	6		58.5636	177.997	0	1	6	2	0	50
2017-01-24	5	0	5	0		58.5636	177.997	0	0	5	2	0	50
2018-01-24	6	0	2	4		58.5636	179.997	0	2	4	3	1	51
2013-04-25	3	0	1	2		58.5636	181.997	0	2	2	3	1	52
2015-04-25	5	0	3	2		58.5636	182.664	0	0.666667	3	2	0	52
2016-04-25	1	0	1	0		58.5636	182.664	0	0	1	2	0	52
2017-04-25	5	0	3	2		58.5636	183.33	0	0.666667	3	2	0	52
2018-04-25	2	0	0	2		58.5636	183.33	0	0	2	3	1	53
2013-08-25	2	0	2	0		58.5636	183.33	0	0	2	2	0	53
2014-08-25	1	0	1	0		58.5636	183.33	0	0	1	2	0	53
2016-08-25	4	0	0	4		58.5636	183.33	0	0	4	3	1	54
2017-08-25	7	2	2	3		59.5636	184.83	1	1.5	3	3	1	55
2018-08-25	12	2	4	6		60.0636	186.33	0.5	1.5	6	3	1	56
2015-12-25	1	0	0	1		60.0636	186.33	0	0	1	3	1	57
2018-12-25	1	0	0	1		60.0636	186.33	0	0	1	3	1	58
2016-01-25	2	1	0	1		60.0636	186.33	0	0	1	1	-1	57
2017-01-25	4	1	3	0		60.3969	186.33	0.333333	0	3	2	0	57
2018-01-25	10	2	5	3		60.7969	186.93	0.4	0.6	5	2	0	57
2013-04-26	6	0	3	3		60.7969	187.93	0	1	3	2	0	57
2016-04-26	2	0	2	0		60.7969	187.93	0	0	2	2	0	57
2017-04-26	9	0	5	4		60.7969	188.73	0	0.8	5	2	0	57
2018-04-26	11	2	7	2		61.0826	189.016	0.285714	0.285714	7	2	0	57
2013-08-26	15	3	5	7		61.6826	190.416	0.6	1.4	7	3	1	58
2016-08-26	1	0	1	0		61.6826	190.416	0	0	1	2	0	58
2018-08-26	12	1	3	8		62.016	193.083	0.333333	2.66667	8	3	1	59
2013-12-26	1	0	0	1		62.016	193.083	0	0	1	3	1	60
2014-12-26	11	1	5	5		62.216	194.083	0.2	1	5	2	0	60
2018-12-26	9	1	3	5		62.5493	195.749	0.333333	1.66667	5	3	1	61
2016-01-26	1	0	1	0		62.5493	195.749	0	0	1	2	0	61
2017-01-26	6	1	3	2		62.8826	196.416	0.333333	0.666667	3	2	0	61
2018-01-26	2	0	2	0		62.8826	196.416	0	0	2	2	0	61
2015-04-27	7	2	2	3		63.8826	197.916	1	1.5	3	3	1	62
2016-04-27	4	0	3	1		63.8826	198.249	0	0.333333	3	2	0	62
2017-04-27	6	2	3	1		64.5493	198.583	0.666667	0.333333	3	2	0	62
2018-04-27	8	1	4	3		64.7993	199.333	0.25	0.75	4	2	0	62
2013-08-27	3	1	1	1		65.7993	200.333	1	1	1	1	-1	61
2015-08-27	1	0	0	1		65.7993	200.333	0	0	1	3	1	62
2016-08-27	1	0	0	1		65.7993	200.333	0	0	1	3	1	63
2018-08-27	31	4	15	12		66.066	201.133	0.266667	0.8	15	2	0	63
2013-12-27	2	0	0	2		66.066	201.133	0	0	2	3	1	64
2014-12-27	1	0	0	1		66.066	201.133	0	0	1	3	1	65
2015-12-27	3	0	1	2		66.066	203.133	0	2	2	3	1	66
2016-12-27	7	0	3	4		66.066	204.466	0	1.33333	4	3	1	67
2017-12-27	3	1	1	1		67.066	205.466	1	1	1	1	-1	66
2018-12-27	9	3	2	4		68.566	207.466	1.5	2	4	3	1	67
2014-01-27	2	1	0	1		68.566	207.466	0	0	1	1	-1	66
2016-01-27	1	0	1	0		68.566	207.466	0	0	1	2	0	66
2017-01-27	8	2	5	1		68.966	207.666	0.4	0.2	5	2	0	66
2018-01-27	1	0	1	0		68.966	207.666	0	0	1	2	0	66
27m27 minutes ago	1	0	1	0		68.966	207.666	0	0	1	2	0	66
2013-04-28	1	0	1	0		68.966	207.666	0	0	1	2	0	66
2014-04-28	1	0	0	1		68.966	207.666	0	0	1	3	1	67
2015-04-28	1	0	1	0		68.966	207.666	0	0	1	2	0	67
2016-04-28	1	0	0	1		68.966	207.666	0	0	1	3	1	68
2017-04-28	2	0	0	2		68.966	207.666	0	0	2	3	1	69
2018-04-28	4	0	3	1		68.966	207.999	0	0.333333	3	2	0	69
2013-08-28	4	1	1	2		69.966	209.999	1	2	2	3	1	70
2014-08-28	2	0	1	1		69.966	210.999	0	1	1	2	0	70
2015-08-28	1	0	1	0		69.966	210.999	0	0	1	2	0	70
2017-08-28	2	0	1	1		69.966	211.999	0	1	1	2	0	70
2018-08-28	18	6	8	4		70.716	212.499	0.75	0.5	8	2	0	70
2013-12-28	3	0	2	1		70.716	212.999	0	0.5	2	2	0	70
2014-12-28	2	0	1	1		70.716	213.999	0	1	1	2	0	70
2015-12-28	2	0	1	1		70.716	214.999	0	1	1	2	0	70
2016-12-28	2	0	1	1		70.716	215.999	0	1	1	2	0	70
2017-12-28	7	1	4	2		70.966	216.499	0.25	0.5	4	2	0	70
2018-12-28	25	2	10	13		71.166	217.799	0.2	1.3	13	3	1	71
2014-01-28	1	0	1	0		71.166	217.799	0	0	1	2	0	71
2016-01-28	2	0	2	0		71.166	217.799	0	0	2	2	0	71
2017-01-28	4	0	3	1		71.166	218.133	0	0.333333	3	2	0	71
2018-01-28	2	0	2	0		71.166	218.133	0	0	2	2	0	71
2014-04-29	1	0	1	0		71.166	218.133	0	0	1	2	0	71
2016-04-29	3	1	1	1		72.166	219.133	1	1	1	1	-1	70
2017-04-29	4	0	2	2		72.166	220.133	0	1	2	2	0	70
2018-04-29	3	0	1	2		72.166	222.133	0	2	2	3	1	71
2013-08-29	7	1	2	4		72.666	224.133	0.5	2	4	3	1	72
2014-08-29	6	0	3	3		72.666	225.133	0	1	3	2	0	72
2017-08-29	9	0	4	5		72.666	226.383	0	1.25	5	3	1	73
2018-08-29	19	4	5	10		73.466	228.383	0.8	2	10	3	1	74
2013-12-29	4	0	2	2		73.466	229.383	0	1	2	2	0	74
2014-12-29	6	1	4	1		73.716	229.633	0.25	0.25	4	2	0	74
2015-12-29	11	3	4	4		74.466	230.633	0.75	1	4	2	0	74
2016-12-29	4	0	4	0		74.466	230.633	0	0	4	2	0	74
2017-12-29	9	2	4	3		74.966	231.383	0.5	0.75	4	2	0	74
2016-01-29	3	0	2	1		74.966	231.883	0	0.5	2	2	0	74
2017-01-29	6	0	1	5		74.966	236.883	0	5	5	3	1	75
2018-01-29	1	1	0	0		74.966	236.883	0	0	1	1	-1	74
2013-04-03	1	0	0	1		74.966	236.883	0	0	1	3	1	75
2014-04-03	2	0	1	1		74.966	237.883	0	1	1	2	0	75
2016-04-03	3	0	3	0		74.966	237.883	0	0	3	2	0	75
2017-04-03	23	3	10	10		75.266	238.883	0.3	1	10	2	0	75
2018-04-03	17	3	8	6		75.641	239.633	0.375	0.75	8	2	0	75
2014-08-03	2	0	0	2		75.641	239.633	0	0	2	3	1	76
2016-08-03	16	0	12	4		75.641	239.966	0	0.333333	12	2	0	76
2017-08-03	15	1	11	3		75.7319	240.239	0.0909091	0.272727	11	2	0	76
2018-08-03	15	1	9	5		75.843	240.794	0.111111	0.555556	9	2	0	76
2013-12-03	7	1	4	2		76.093	241.294	0.25	0.5	4	2	0	76
2014-12-03	4	0	2	2		76.093	242.294	0	1	2	2	0	76
2017-12-03	2	0	2	0		76.093	242.294	0	0	2	2	0	76
2018-12-03	17	2	9	6		76.3152	242.961	0.222222	0.666667	9	2	0	76
2013-01-03	4	0	2	2		76.3152	243.961	0	1	2	2	0	76
2014-01-03	2	1	1	0		77.3152	243.961	1	0	1	1	-1	75
2015-01-03	5	0	3	2		77.3152	244.628	0	0.666667	3	2	0	75
2016-01-03	3	0	2	1		77.3152	245.128	0	0.5	2	2	0	75
2017-01-03	11	3	4	4		78.0652	246.128	0.75	1	4	2	0	75
2018-01-03	9	1	4	4		78.3152	247.128	0.25	1	4	2	0	75
2014-04-30	1	0	0	1		78.3152	247.128	0	0	1	3	1	76
2015-04-30	16	2	14	0		78.4581	247.128	0.142857	0	14	2	0	76
2016-04-30	2	0	1	1		78.4581	248.128	0	1	1	2	0	76
2017-04-30	2	0	1	1		78.4581	249.128	0	1	1	2	0	76
2018-04-30	10	2	3	5		79.1247	250.794	0.666667	1.66667	5	3	1	77
2013-08-30	3	0	2	1		79.1247	251.294	0	0.5	2	2	0	77
2014-08-30	2	0	1	1		79.1247	252.294	0	1	1	2	0	77
2015-08-30	2	0	1	1		79.1247	253.294	0	1	1	2	0	77
2016-08-30	6	0	1	5		79.1247	258.294	0	5	5	3	1	78
2017-08-30	8	2	3	3		79.7914	259.294	0.666667	1	3	2	0	78
2018-08-30	5	1	2	2		80.2914	260.294	0.5	1	2	2	0	78
2013-12-30	5	0	3	2		80.2914	260.961	0	0.666667	3	2	0	78
2014-12-30	2	1	1	0		81.2914	260.961	1	0	1	1	-1	77
2015-12-30	9	0	6	3		81.2914	261.461	0	0.5	6	2	0	77
2016-12-30	7	0	2	5		81.2914	263.961	0	2.5	5	3	1	78
2017-12-30	1	0	0	1		81.2914	263.961	0	0	1	3	1	79
2018-12-30	5	1	2	2		81.7914	264.961	0.5	1	2	2	0	79
2014-01-30	1	0	0	1		81.7914	264.961	0	0	1	3	1	80
2016-01-30	2	0	0	2		81.7914	264.961	0	0	2	3	1	81
2017-01-30	4	0	2	2		81.7914	265.961	0	1	2	2	0	81
2018-01-30	2	0	0	2		81.7914	265.961	0	0	2	3	1	82
2013-08-31	2	1	1	0		82.7914	265.961	1	0	1	1	-1	81
2014-08-31	1	0	0	1		82.7914	265.961	0	0	1	3	1	82
2015-08-31	1	0	0	1		82.7914	265.961	0	0	1	3	1	83
2016-08-31	3	1	2	0		83.2914	265.961	0.5	0	2	2	0	83
2017-08-31	1	0	0	1		83.2914	265.961	0	0	1	3	1	84
2018-08-31	16	1	9	6		83.4025	266.628	0.111111	0.666667	9	2	0	84
2013-12-31	15	3	8	4		83.7775	267.128	0.375	0.5	8	2	0	84
2014-12-31	19	2	6	11		84.1108	268.961	0.333333	1.83333	11	3	1	85
2015-12-31	12	0	6	6		84.1108	269.961	0	1	6	2	0	85
2018-12-31	26	2	14	10		84.2537	270.675	0.142857	0.714286	14	2	0	85
2014-01-31	2	0	1	1		84.2537	271.675	0	1	1	2	0	85
2016-01-31	1	0	1	0		84.2537	271.675	0	0	1	2	0	85
2017-01-31	4	0	2	2		84.2537	272.675	0	1	2	2	0	85
2018-01-31	6	1	3	2		84.587	273.342	0.333333	0.666667	3	2	0	85
33m33 minutes ago	1	0	1	0		84.587	273.342	0	0	1	2	0	85
2014-04-04	4	0	1	3		84.587	276.342	0	3	3	3	1	86
2016-04-04	15	5	5	5		85.587	277.342	1	1	5	1	-1	85
2017-04-04	12	3	3	6		86.587	279.342	1	2	6	3	1	86
2018-04-04	3	0	1	2		86.587	281.342	0	2	2	3	1	87
2013-08-04	1	0	1	0		86.587	281.342	0	0	1	2	0	87
2016-08-04	1	0	1	0		86.587	281.342	0	0	1	2	0	87
2017-08-04	3	0	2	1		86.587	281.842	0	0.5	2	2	0	87
2018-08-04	10	0	4	6		86.587	283.342	0	1.5	6	3	1	88
2013-12-04	1	0	1	0		86.587	283.342	0	0	1	2	0	88
2014-12-04	3	1	0	2		86.587	283.342	0	0	2	3	1	89
2016-12-04	1	0	0	1		86.587	283.342	0	0	1	3	1	90
2017-12-04	6	1	3	2		86.9204	284.009	0.333333	0.666667	3	2	0	90
2018-12-04	17	7	4	6		88.6704	285.509	1.75	1.5	7	1	-1	89
2013-01-04	7	0	4	3		88.6704	286.259	0	0.75	4	2	0	89
2014-01-04	1	0	1	0		88.6704	286.259	0	0	1	2	0	89
2016-01-04	8	0	7	1		88.6704	286.402	0	0.142857	7	2	0	89
2017-01-04	6	0	4	2		88.6704	286.902	0	0.5	4	2	0	89
2018-01-04	10	2	4	4		89.1704	287.902	0.5	1	4	2	0	89
2016-04-05	4	0	2	2		89.1704	288.902	0	1	2	2	0	89
2017-04-05	5	0	1	4		89.1704	292.902	0	4	4	3	1	90
2018-04-05	9	0	3	6		89.1704	294.902	0	2	6	3	1	91
2013-08-05	8	1	3	4		89.5037	296.235	0.333333	1.33333	4	3	1	92
2014-08-05	2	1	1	0		90.5037	296.235	1	0	1	1	-1	91
2015-08-05	8	3	4	1		91.2537	296.485	0.75	0.25	4	2	0	91
2017-08-05	1	0	1	0		91.2537	296.485	0	0	1	2	0	91
2018-08-05	3	1	2	0		91.7537	296.485	0.5	0	2	2	0	91
2013-12-05	4	0	2	2		91.7537	297.485	0	1	2	2	0	91
2014-12-05	4	2	1	1		93.7537	298.485	2	1	2	1	-1	90
2016-12-05	2	0	1	1		93.7537	299.485	0	1	1	2	0	90
2017-12-05	5	3	0	2		93.7537	299.485	0	0	3	1	-1	89
2018-12-05	2	1	0	1		93.7537	299.485	0	0	1	1	-1	88
2014-01-05	1	0	1	0		93.7537	299.485	0	0	1	2	0	88
2015-01-05	2	0	0	2		93.7537	299.485	0	0	2	3	1	89
2016-01-05	6	1	4	1		94.0037	299.735	0.25	0.25	4	2	0	89
2018-01-05	1	1	0	0		94.0037	299.735	0	0	1	1	-1	88
2015-04-06	6	1	1	4		95.0037	304.235	1	4	4	3	1	89
2016-04-06	7	0	5	2		95.0037	304.635	0	0.4	5	2	0	89
2017-04-06	7	1	3	3		95.337	305.635	0.333333	1	3	2	0	89
2018-04-06	8	1	5	2		95.537	306.035	0.2	0.4	5	2	0	89
2013-08-06	3	1	2	0		96.037	306.035	0.5	0	2	2	0	89
2014-08-06	1	0	1	0		96.037	306.035	0	0	1	2	0	89
2015-08-06	8	3	3	2		97.037	306.702	1	0.666667	3	1	-1	88
2018-08-06	17	4	6	7		97.7037	307.868	0.666667	1.16667	7	3	1	89
2016-12-06	1	0	1	0		97.7037	307.868	0	0	1	2	0	89
2017-12-06	1	0	1	0		97.7037	307.868	0	0	1	2	0	89
2018-12-06	19	3	10	6		98.0037	308.468	0.3	0.6	10	2	0	89
2013-01-06	1	0	0	1		98.0037	308.468	0	0	1	3	1	90
2015-01-06	1	0	1	0		98.0037	308.468	0	0	1	2	0	90
2018-01-06	1	0	0	1		98.0037	308.468	0	0	1	3	1	91
2015-04-07	1	0	0	1		98.0037	308.468	0	0	1	3	1	92
2016-04-07	8	0	7	1		98.0037	308.611	0	0.142857	7	2	0	92
2013-08-07	22	4	8	10		98.5037	309.861	0.5	1.25	10	3	1	93
2014-08-07	6	0	2	4		98.5037	311.861	0	2	4	3	1	94
2015-08-07	3	1	0	2		98.5037	311.861	0	0	2	3	1	95
2016-08-07	1	0	0	1		98.5037	311.861	0	0	1	3	1	96
2017-08-07	11	3	7	1		98.9323	312.004	0.428571	0.142857	7	2	0	96
2018-08-07	85	10	45	30		99.1545	312.671	0.222222	0.666667	45	2	0	96
2013-12-07	1	0	0	1		99.1545	312.671	0	0	1	3	1	97
2014-12-07	3	0	3	0		99.1545	312.671	0	0	3	2	0	97
2016-12-07	2	0	1	1		99.1545	313.671	0	1	1	2	0	97
2017-12-07	3	1	2	0		99.6545	313.671	0.5	0	2	2	0	97
2018-12-07	20	1	9	10		99.7656	314.782	0.111111	1.11111	10	3	1	98
2013-01-07	2	0	2	0		99.7656	314.782	0	0	2	2	0	98
2014-01-07	3	0	2	1		99.7656	315.282	0	0.5	2	2	0	98
2015-01-07	3	0	0	3		99.7656	315.282	0	0	3	3	1	99
2017-01-07	1	0	0	1		99.7656	315.282	0	0	1	3	1	100
2014-04-08	1	1	0	0		99.7656	315.282	0	0	1	1	-1	99
2015-04-08	9	2	2	5		100.766	317.782	1	2.5	5	3	1	100
2016-04-08	3	0	1	2		100.766	319.782	0	2	2	3	1	101
2017-04-08	3	1	1	1		101.766	320.782	1	1	1	1	-1	100
2013-08-08	7	1	4	2		102.016	321.282	0.25	0.5	4	2	0	100
2014-08-08	3	0	3	0		102.016	321.282	0	0	3	2	0	100
2016-08-08	3	0	3	0		102.016	321.282	0	0	3	2	0	100
2017-08-08	8	0	4	4		102.016	322.282	0	1	4	2	0	100
2018-08-08	54	7	30	17		102.249	322.848	0.233333	0.566667	30	2	0	100
2014-12-08	7	0	2	5		102.249	325.348	0	2.5	5	3	1	101
2015-12-08	2	0	2	0		102.249	325.348	0	0	2	2	0	101
2016-12-08	2	1	0	1		102.249	325.348	0	0	1	1	-1	100
2017-12-08	2	0	1	1		102.249	326.348	0	1	1	2	0	100
2018-12-08	6	1	0	5		102.249	326.348	0	0	5	3	1	101
2014-01-08	8	0	7	1		102.249	326.491	0	0.142857	7	2	0	101
2015-01-08	1	0	1	0		102.249	326.491	0	0	1	2	0	101
2016-01-08	1	0	0	1		102.249	326.491	0	0	1	3	1	102
2017-01-08	3	0	2	1		102.249	326.991	0	0.5	2	2	0	102
2018-01-08	3	1	1	1		103.249	327.991	1	1	1	1	-1	101
2015-04-09	3	0	1	2		103.249	329.991	0	2	2	3	1	102
2017-04-09	1	0	1	0		103.249	329.991	0	0	1	2	0	102
2018-04-09	3	0	1	2		103.249	331.991	0	2	2	3	1	103
2013-08-09	2	0	1	1		103.249	332.991	0	1	1	2	0	103
2016-08-09	3	0	3	0		103.249	332.991	0	0	3	2	0	103
2018-08-09	40	5	20	15		103.499	333.741	0.25	0.75	20	2	0	103
2013-12-09	4	1	0	3		103.499	333.741	0	0	3	3	1	104
2014-12-09	5	1	2	2		103.999	334.741	0.5	1	2	2	0	104
2016-12-09	4	0	2	2		103.999	335.741	0	1	2	2	0	104
2017-12-09	1	0	1	0		103.999	335.741	0	0	1	2	0	104
2018-12-09	15	0	11	4		103.999	336.105	0	0.363636	11	2	0	104
2015-01-09	1	0	1	0		103.999	336.105	0	0	1	2	0	104
2018-01-09	5	0	4	1		103.999	336.355	0	0.25	4	2	0	104

## Sheet: time series
Date	Open	High	Low	Close	Adj Close	Volume
2010-07-08	16.14	17.52	15.57	17.46	17.46	7711400
2010-07-09	17.58	17.9	16.55	17.4	17.4	4050600
2010-07-12	17.95	18.07	17	17.05	17.05	2202500
2010-07-13	17.39	18.64	16.9	18.14	18.14	2680100
2010-07-14	17.94	20.15	17.76	19.84	19.84	4195200
2010-07-15	19.94	21.5	19	19.89	19.89	3739800
2010-07-16	20.7	21.3	20.05	20.64	20.64	2621300
2010-07-19	21.37	22.25	20.92	21.91	21.91	2486500
2010-07-20	21.85	21.85	20.05	20.3	20.3	1825300
2010-07-21	20.66	20.9	19.5	20.22	20.22	1252500
2010-07-22	20.5	21.25	20.37	21	21	957800
2010-07-23	21.19	21.56	21.06	21.29	21.29	653600
2010-07-26	21.5	21.5	20.3	20.95	20.95	922200
2010-07-27	20.91	21.18	20.26	20.55	20.55	619700
2010-07-28	20.55	20.9	20.51	20.72	20.72	467200
2010-07-29	20.77	20.88	20	20.35	20.35	616000
2010-07-30	20.2	20.44	19.55	19.94	19.94	426900
2010-08-02	20.5	20.97	20.33	20.92	20.92	718100
2010-08-03	21	21.95	20.82	21.95	21.95	1230500
2010-08-04	21.95	22.18	20.85	21.26	21.26	913000
2010-08-05	21.54	21.55	20.05	20.45	20.45	796200
2010-08-06	20.1	20.16	19.52	19.59	19.59	741900
2010-08-09	19.9	19.98	19.45	19.6	19.6	812700
2010-08-10	19.65	19.65	18.82	19.03	19.03	1281300
2010-08-11	18.69	18.88	17.85	17.9	17.9	797600
2010-08-12	17.8	17.9	17.39	17.6	17.6	691000
2010-08-13	18.18	18.45	17.66	18.32	18.32	634000
2010-08-16	18.45	18.8	18.26	18.78	18.78	485800
2010-08-17	18.96	19.4	18.78	19.15	19.15	447900
2010-08-18	19.59	19.59	18.6	18.77	18.77	601300
2010-08-19	18.54	19.25	18.33	18.79	18.79	579100
2010-08-20	18.65	19.11	18.51	19.1	19.1	296000
2010-08-23	19.09	20.39	19	20.13	20.13	1088100
2010-08-24	19.25	19.71	18.95	19.2	19.2	673100
2010-08-25	19.16	19.98	18.56	19.9	19.9	503300
2010-08-26	19.89	20.27	19.6	19.75	19.75	433800
2010-08-27	19.75	19.87	19.5	19.7	19.7	379600
2010-08-30	19.7	20.19	19.61	19.87	19.87	732800
2010-08-31	19.66	19.79	19.33	19.48	19.48	201100
2010-09-01	19.62	20.69	19.6	20.45	20.45	494900
2010-09-02	20.37	21.24	20.31	21.06	21.06	487100
2010-09-03	20.87	21.3	20.66	21.05	21.05	434600
2010-09-07	20.61	21	20.5	20.54	20.54	243400
2010-09-08	20.66	20.95	20.6	20.9	20.9	288400
2010-09-09	21	21.05	20.69	20.71	20.71	376200
2010-09-10	20.75	20.93	19.76	20.17	20.17	386600
2010-09-13	20.89	20.9	20.5	20.72	20.72	360800
2010-09-14	20.54	21.6	20.53	21.12	21.12	654700
2010-09-15	20.98	22	20.79	21.98	21.98	684600
2010-09-16	22.15	23.16	20.84	20.94	20.94	2684500
2010-09-17	21.02	21.32	19.8	20.23	20.23	1198500
2010-09-20	20.67	21.35	20.16	21.06	21.06	947500
2010-09-21	20.89	21.55	20.67	20.77	20.77	796000
2010-09-22	20.87	20.95	19.8	19.87	19.87	962900
2010-09-23	19.89	20.14	19.5	19.56	19.56	668100
2010-09-24	19.95	20.19	19.65	20.1	20.1	578900
2010-09-27	20.4	20.81	20.05	20.53	20.53	418600
2010-09-28	21.04	21.49	20.76	21.4	21.4	1214500
2010-09-29	21.19	22.03	21.13	21.98	21.98	1969300
2010-09-30	22	22.15	20.19	20.41	20.41	2195800
2010-10-01	20.69	20.75	20.31	20.6	20.6	597700
2010-10-04	20.43	21.17	20.3	20.99	20.99	643600
2010-10-05	21.15	21.28	21.01	21.12	21.12	332000
2010-10-06	21.06	21.26	20.32	20.46	20.46	313400
2010-10-07	20.57	20.64	20.34	20.43	20.43	141000
2010-10-08	20.43	20.79	20.39	20.43	20.43	267800
2010-10-11	20.44	20.7	20.07	20.24	20.24	171200
2010-10-12	20.2	20.28	20.03	20.24	20.24	244000
2010-10-13	20.64	20.85	20.36	20.54	20.54	318200
2010-10-14	21	21.03	20.4	20.75	20.75	294800
2010-10-15	20.89	20.9	20.25	20.54	20.54	284700
2010-10-18	20.52	20.64	20.22	20.23	20.23	162800
2010-10-19	20.2	20.41	20	20.05	20.05	245200
2010-10-20	20.16	20.69	20.04	20.65	20.65	312500
2010-10-21	20.61	20.95	20.45	20.75	20.75	417100
2010-10-22	20.68	20.93	20.55	20.72	20.72	161100
2010-10-25	20.94	20.98	20.73	20.85	20.85	118500
2010-10-26	20.8	21.87	20.51	21.36	21.36	660900
2010-10-27	21.25	21.38	20.65	21	21	356500
2010-10-28	21.39	21.5	20.96	21.19	21.19	224200
2010-10-29	21.14	21.85	21.05	21.84	21.84	280600
2010-11-01	21.94	22.75	21.31	21.41	21.41	455800
2010-11-02	21.68	21.88	21.05	21.25	21.25	322500
2010-11-03	21.28	22.5	21.16	21.77	21.77	372600
2010-11-04	22.6	25.33	22.15	24.9	24.9	1874000
2010-11-05	24.87	24.97	23.72	24.44	24.44	1011000
2010-11-08	24.5	25	24.03	24.98	24.98	509500
2010-11-09	25	25.69	24.05	24.63	24.63	956400
2010-11-10	24.48	29.97	24.05	29.36	29.36	3060500
2010-11-11	28.6	29.1	27.33	28.04	28.04	1945300
2010-11-12	28.25	30.5	28.07	29.84	29.84	2729100
2010-11-15	30.22	32.94	30.22	30.8	30.8	2622900
2010-11-16	31	31.4	28.42	29.67	29.67	1347600
2010-11-17	30.2	30.75	28.61	29.49	29.49	750000
2010-11-18	30.67	30.74	28.92	29.89	29.89	956100
2010-11-19	30.16	31.37	29.7	30.99	30.99	1150500
2010-11-22	31.57	33.45	31.5	33.4	33.4	1529700
2010-11-23	33.29	35.68	32.19	34.57	34.57	1577800
2010-11-24	35.27	35.97	34.33	35.47	35.47	1425000
2010-11-26	35.6	36	34.75	35.32	35.32	350600
2010-11-29	35.41	35.95	33.33	34.33	34.33	1145600
2010-11-30	33.74	35.33	33.41	35.33	35.33	2222600
2010-12-01	35.87	36.42	33.45	34.35	34.35	1299200
2010-12-02	34.01	34.3	31.2	32.35	32.35	2007000
2010-12-03	32.01	32.25	30.87	31.49	31.49	1160100
2010-12-06	31.35	31.45	29.56	30.31	30.31	1274400
2010-12-07	30.49	32.4	30.05	31.56	31.56	1311300
2010-12-08	32.48	32.49	31.52	32.37	32.37	660000
2010-12-09	32.51	32.72	31.65	32.05	32.05	406000
2010-12-10	32.05	32.92	31.13	31.52	31.52	429400
2010-12-13	31.64	31.77	30.4	30.55	30.55	410400
2010-12-14	30.29	30.39	27.76	28.53	28.53	1765700
2010-12-15	28.67	29.97	28.53	29.6	29.6	742900
2010-12-16	30	30.91	29.65	30.81	30.81	790100
2010-12-17	31.34	31.54	30.71	31.36	31.36	813000
2010-12-20	31.64	32.19	31.26	31.7	31.7	523400
2010-12-21	31.8	32.69	31.71	32.26	32.26	777700
2010-12-22	32.25	32.86	31.7	32.63	32.63	833300
2010-12-23	31.26	32.48	29.92	30.09	30.09	1552600
2010-12-27	28.02	28.58	25.06	25.55	25.55	9301900
2010-12-28	25.85	26.75	25	26.41	26.41	4056300
2010-12-29	27.03	28.01	26.5	27.73	27.73	3319200
2010-12-30	27.7	27.9	26.38	26.5	26.5	2041100
2010-12-31	26.57	27.25	26.5	26.63	26.63	1417900
2011-01-03	26.84	27	25.9	26.62	26.62	1283000
2011-01-04	26.66	26.95	26.02	26.67	26.67	1187400
2011-01-05	26.48	26.9	26.19	26.83	26.83	1446700
2011-01-06	26.83	28	26.81	27.88	27.88	2061200
2011-01-07	28	28.58	27.9	28.24	28.24	2247900
2011-01-10	28.17	28.68	28.05	28.45	28.45	1342700
2011-01-11	28.59	28.71	26.92	26.96	26.96	1710200
2011-01-12	27.01	27.4	26.52	26.96	26.96	964400
2011-01-13	26.96	26.97	26.16	26.22	26.22	723600
2011-01-14	26.15	26.58	25.61	25.75	25.75	1192000
2011-01-18	25.48	25.64	24.75	25.64	25.64	1621700
2011-01-19	25.27	25.47	23.75	24.03	24.03	2371500
2011-01-20	24.03	24.45	22.37	22.62	22.62	2279900
2011-01-21	23.12	23.59	22.71	23.04	23.04	1217000
2011-01-24	23.53	24.81	23.23	24.49	24.49	1645100
2011-01-25	24.65	24.89	24.02	24.68	24.68	1271500
2011-01-26	24.71	24.88	24.1	24.75	24.75	1079900
2011-01-27	24.74	25.08	24.53	24.92	24.92	895700
2011-01-28	24.88	24.88	23.75	24.01	24.01	1048400
2011-01-31	24.05	24.12	23.5	24.1	24.1	830300
2011-02-01	24.31	24.73	23.54	23.91	23.91	707800
2011-02-02	24.16	24.18	23.67	23.94	23.94	569500
2011-02-03	23.82	23.9	23.15	23.63	23.63	512000
2011-02-04	23.44	23.67	23.22	23.46	23.46	544000
2011-02-07	23.26	23.26	22.88	23.07	23.07	895100
2011-02-08	23.78	25.25	23	24.49	24.49	3504900
2011-02-09	24.13	24.18	22.79	23.21	23.21	2635600
2011-02-10	23.26	23.64	22.81	23.22	23.22	836100
2011-02-11	23.25	23.75	22.94	23.25	23.25	634500
2011-02-14	23.64	24.14	23.05	23.08	23.08	1283100
2011-02-15	23.01	23.17	22.56	22.84	22.84	953700
2011-02-16	23.1	24.97	23.07	24.73	24.73	4115100
2011-02-17	24.63	25.49	23.55	23.6	23.6	2618400
2011-02-18	23.33	23.49	22.96	23.18	23.18	2370700
2011-02-22	22.88	23	21.78	21.87	21.87	2064600
2011-02-23	22.18	22.5	21.11	21.83	21.83	1605600
2011-02-24	21.78	22.58	21.5	22.53	22.53	1055300
2011-02-25	22.81	23.85	22.69	23.61	23.61	1346300
2011-02-28	23.74	24.1	23.5	23.89	23.89	1051200
2011-03-01	24.05	24.32	23.7	23.94	23.94	1106400
2011-03-02	23.82	24.28	23.73	24.02	24.02	663300
2011-03-03	24.48	24.79	24.06	24.36	24.36	640200
2011-03-04	24.48	24.99	23.78	24.95	24.95	1580100
2011-03-07	24.93	25.4	24.7	24.94	24.94	2033600
2011-03-08	24.6	24.96	24	24.66	24.66	1399900
2011-03-09	24.66	24.99	24.27	24.72	24.72	924800
2011-03-10	24.44	24.49	23.73	24.01	24.01	1017000
2011-03-11	23.85	24.25	23.53	24.07	24.07	930800
2011-03-14	23.82	24	23.2	23.25	23.25	1166000
2011-03-15	22.2	22.96	21.8	22.95	22.95	1318800
2011-03-16	22.86	23.25	22.69	22.82	22.82	1169700
2011-03-17	23.24	23.43	22.64	22.81	22.81	922600
2011-03-18	23.19	23.19	22.51	22.96	22.96	687900
2011-03-21	23.05	23.05	22.54	22.73	22.73	411700
2011-03-22	22.73	22.86	22	22.19	22.19	582900
2011-03-23	22.11	22.27	21.77	22.21	22.21	422800
2011-03-24	22.14	22.38	21.98	22.33	22.33	462200
2011-03-25	22.43	23	22.4	22.75	22.75	568000
2011-03-28	22.7	23.54	22.55	23.25	23.25	1058100
2011-03-29	23.3	24	23.21	23.92	23.92	755400
2011-03-30	24.11	24.49	23.01	23.71	23.71	1223300
2011-03-31	26.55	28.71	26.5	27.75	27.75	11517800
2011-04-01	27.45	28.18	26.57	26.66	26.66	2864800
2011-04-04	26.83	27	25.23	25.83	25.83	2609300
2011-04-05	25.9	27	25.69	26.7	26.7	3180900
2011-04-06	26.99	27.01	25.8	26.49	26.49	1288300
2011-04-07	26.85	27.94	26.45	27.24	27.24	2810300
2011-04-08	27.58	27.6	26.36	26.49	26.49	1946400
2011-04-11	26.47	26.53	25.02	25.27	25.27	1369400
2011-04-12	25.08	25.21	24.3	24.65	24.65	1357400
2011-04-13	25.13	25.69	24.81	24.93	24.93	1211500
2011-04-14	24.87	25.28	24.2	25.14	25.14	983400
2011-04-15	25.65	26.18	25.41	25.58	25.58	943500
2011-04-18	25.13	25.62	24.36	25.03	25.03	1033900
2011-04-19	25.26	25.26	24.65	25.16	25.16	548700
2011-04-20	25.7	26.09	25.3	25.75	25.75	837200
2011-04-21	25.85	26.98	25.59	26.74	26.74	1386100
2011-04-25	26.7	26.73	25.97	26.39	26.39	800900
2011-04-26	26.66	27.25	26.31	26.93	26.93	1400000
2011-04-27	26.93	27.36	26.63	27.08	27.08	996900
2011-04-28	27.07	27.69	26.72	27.66	27.66	1600000
2011-04-29	27.69	27.87	27.42	27.6	27.6	726000
2011-05-02	27.6	27.8	27.06	27.45	27.45	784600
2011-05-03	27.38	27.39	26.5	26.87	26.87	913900
2011-05-04	26.78	27	25.75	26.69	26.69	1044500
2011-05-05	27.2	27.44	26.17	26.44	26.44	1218500
2011-05-06	26.9	27.7	26.62	27.12	27.12	981700
2011-05-09	27	28	26.85	27.91	27.91	916400
2011-05-10	28.24	28.95	27.91	28.33	28.33	1535300
2011-05-11	28.2	28.3	26.92	27.07	27.07	962500
2011-05-12	27.07	27.74	26.65	27.67	27.67	628000
2011-05-13	28	28.19	27.3	27.55	27.55	661500
2011-05-16	27.99	27.99	26.55	26.6	26.6	755700
2011-05-17	27	27	25.72	25.96	25.96	1234200
2011-05-18	26.1	26.47	25.52	26.35	26.35	729500
2011-05-19	27.03	28.44	26.6	28.2	28.2	2655100
2011-05-20	28.26	28.28	27.35	27.97	27.97	842500
2011-05-23	27.62	27.62	26.62	26.82	26.82	863600
2011-05-24	27.02	27.5	26.6	26.72	26.72	613700
2011-05-25	26.9	29.01	26.17	28.98	28.98	4693100
2011-05-26	28.82	29.76	28.1	29.48	29.48	3336900
2011-05-27	29.54	29.67	28.82	29.55	29.55	1687100
2011-05-31	29.69	30.28	29.55	30.14	30.14	3290500
2011-06-01	30	30.1	28.38	28.52	28.52	1529900
2011-06-02	28.52	29.32	28.51	28.76	28.76	986300
2011-06-03	29.95	31.5	29.5	30.13	30.13	6209200
2011-06-06	30.1	30.13	28.26	28.7	28.7	2331100
2011-06-07	28.94	29.39	28.26	28.37	28.37	1222100
2011-06-08	28.44	28.6	27.02	27.12	27.12	1695900
2011-06-09	27.43	28.1	27.1	27.62	27.62	1603200
2011-06-10	27.52	28.3	27.35	27.86	27.86	1566600
2011-06-13	28.07	28.88	27.88	28.43	28.43	1713400
2011-06-14	28.54	29.7	28.52	28.6	28.6	1573400
2011-06-15	28.44	28.45	27.07	27.32	27.32	1345000
2011-06-16	27.67	28	25.74	26.5	26.5	1842200
2011-06-17	26.87	27.7	26.14	26.5	26.5	1714000
2011-06-20	26.29	26.46	25.5	26.01	26.01	1537800
2011-06-21	26.24	27.73	26	27.53	27.53	1496000
2011-06-22	27.37	28.25	27.1	27.21	27.21	1475600
2011-06-23	27.2	27.72	26.21	27.71	27.71	1170000
2011-06-24	27.64	27.97	27.26	27.57	27.57	3608500
2011-06-27	27.73	28.28	27.31	27.46	27.46	1809400
2011-06-28	27.79	28.25	27.67	28.11	28.11	889200
2011-06-29	28.5	29.09	28.07	28.29	28.29	1461800
2011-06-30	28.5	29.33	28.4	29.13	29.13	946700
2011-07-01	29.07	29.6	28.8	29.02	29.02	854900
2011-07-05	29.02	29.52	28.71	29.14	29.14	996000
2011-07-06	29.14	29.14	28.55	28.96	28.96	926900
2011-07-07	29.14	30	29.01	29.73	29.73	1327900
2011-07-08	29.89	29.89	28.59	28.81	28.81	1240600
2011-07-11	28.4	28.53	28	28.35	28.35	975800
2011-07-12	28.37	29.09	28	28.17	28.17	1045400
2011-07-13	28.43	29.03	27.9	28.64	28.64	1066000
2011-07-14	28.53	28.96	27.25	27.61	27.61	1159000
2011-07-15	27.79	27.83	27.4	27.58	27.58	709000
2011-07-18	27.34	27.45	26.63	27.23	27.23	851900
2011-07-19	27.58	28.11	27.54	27.89	27.89	1026100
2011-07-20	28	30.44	27.8	28.69	28.69	3048300
2011-07-21	28.91	29.16	28.1	28.7	28.7	1011500
2011-07-22	28.7	29.54	28.55	29.29	29.29	583500
2011-07-25	29.01	29.25	28.44	28.49	28.49	673300
2011-07-26	28.31	28.77	27.97	28	28	760600
2011-07-27	28.5	28.5	27.51	27.64	27.64	958500
2011-07-28	27.6	28.55	27.54	28.17	28.17	938700
2011-07-29	27.8	28.4	27.5	28.17	28.17	948200
2011-08-01	28.67	28.98	28.21	28.77	28.77	1164900
2011-08-02	28.69	29.2	27.27	27.34	27.34	1549400
2011-08-03	27.5	27.83	26.34	27.2	27.2	1794500
2011-08-04	26.51	26.89	24.67	24.75	24.75	3064500
2011-08-05	24.99	25.38	22.83	24.24	24.24	1964400
2011-08-08	23.1	24.44	23.1	23.64	23.64	2608500
2011-08-09	24.15	25.45	23.7	25.06	25.06	1333400
2011-08-10	25.44	25.44	23.63	23.82	23.82	1564200
2011-08-11	24.04	25.75	24	25.3	25.3	836500
2011-08-12	25.6	27.14	25.36	26.31	26.31	1009100
2011-08-15	26.62	26.75	25.93	26.23	26.23	738600
2011-08-16	26.13	26.54	25.83	26.1	26.1	537700
2011-08-17	26.39	26.65	25.51	25.83	25.83	643700
2011-08-18	25	25.15	23.47	24.26	24.26	1056600
2011-08-19	23.86	24.22	22	22.3	22.3	1375300
2011-08-22	23.11	23.8	21.68	21.95	21.95	986100
2011-08-23	21.93	23.11	21.5	22.96	22.96	869000
2011-08-24	23.1	23.93	22.83	23.87	23.87	684300
2011-08-25	23.87	23.87	22.9	23.11	23.11	679800
2011-08-26	22.71	23.95	22.07	23.73	23.73	761800
2011-08-29	24.22	24.85	24.02	24.71	24.71	803400
2011-08-30	24.5	24.77	24.09	24.63	24.63	366200
2011-08-31	24.8	25.5	24.28	24.74	24.74	823800
2011-09-01	24.66	24.87	23.84	24	24	848100
2011-09-02	23.66	23.99	22.68	23.07	23.07	769900
2011-09-06	22.5	23.2	22.29	22.94	22.94	809800
2011-09-07	23.39	24	23.28	23.84	23.84	459200
2011-09-08	23.58	24.03	23.28	23.61	23.61	505700
2011-09-09	23.37	23.57	22.55	22.97	22.97	669300
2011-09-12	22.5	23.31	22.45	22.88	22.88	566600
2011-09-13	23.01	24.1	22.75	24.08	24.08	726500
2011-09-14	24.25	24.84	23.79	24.34	24.34	830800
2011-09-15	24.58	24.93	24.33	24.82	24.82	562600
2011-09-16	24.78	25.84	24.49	25.8	25.8	1417100
2011-09-19	24.95	25.81	23.82	25.77	25.77	1157400
2011-09-20	25.98	26.6	25.67	26.01	26.01	1180400
2011-09-21	25.95	26.95	25.7	25.85	25.85	987600
2011-09-22	25.64	26.11	24.88	25.63	25.63	775800
2011-09-23	25.49	26.62	25.35	26.38	26.38	1156400
2011-09-26	26.52	26.52	24.9	25.52	25.52	934800
2011-09-27	26	26.99	25.57	26.19	26.19	674500
2011-09-28	26	26.5	24.51	24.59	24.59	723300
2011-09-29	25.72	25.82	23.55	24.12	24.12	929600
2011-09-30	24.8	24.89	23.49	24.39	24.39	1336100
2011-10-03	24.95	25	23.25	23.73	23.73	1023200
2011-10-04	23.29	24.32	22.93	23.66	23.66	1200300
2011-10-05	24.03	25.84	23.35	25.37	25.37	1229500
2011-10-06	25.37	27.6	25.02	26.96	26.96	1769100
2011-10-07	26.98	27.6	26.05	26.99	26.99	1311600
2011-10-10	27.31	28.18	27	27.88	27.88	923500
2011-10-11	27.51	27.77	27.09	27.61	27.61	575700
2011-10-12	27.25	28	27.2	27.8	27.8	1123400
2011-10-13	27.63	28.47	27.44	27.94	27.94	1043500
2011-10-14	28	28.55	27.26	28.05	28.05	1400500
2011-10-17	27.86	28	27.26	27.42	27.42	754500
2011-10-18	27.3	28.43	26.71	28.34	28.34	999700
2011-10-19	28.02	28.06	27.3	27.57	27.57	792900
2011-10-20	27.44	27.47	27	27.34	27.34	999700
2011-10-21	27.4	28.3	27.01	28.03	28.03	1142600
2011-10-24	27.87	28.89	27.75	28.55	28.55	940600
2011-10-25	28.23	28.86	27.8	28.25	28.25	654400
2011-10-26	28.19	28.37	27.4	27.98	27.98	510500
2011-10-27	28.34	28.95	28.11	28.76	28.76	869400
2011-10-28	28.5	30	28.01	29.87	29.87	1264000
2011-10-31	29.5	29.51	28.75	29.37	29.37	1134000
2011-11-01	28.39	28.92	28	28.88	28.88	635200
2011-11-02	29	29.26	28.25	28.71	28.71	875300
2011-11-03	30	32.49	29.53	32.46	32.46	2509700
2011-11-04	31.46	32.4	30.51	32.31	32.31	3032900
2011-11-07	31.64	32	30.75	31.27	31.27	1266300
2011-11-08	31.37	32	30.72	31.84	31.84	1167900
2011-11-09	30.87	31.49	30.3	30.88	30.88	953700
2011-11-10	30.94	31.5	30.65	31.33	31.33	747300
2011-11-11	31.9	34.5	30.57	33.64	33.64	3868300
2011-11-14	33	33.54	32.62	33.22	33.22	1325700
2011-11-15	32.92	34.4	32.73	33.93	33.93	891000
2011-11-16	33.48	35	33.4	34.94	34.94	1833200
2011-11-17	34.5	34.9	33.19	33.68	33.68	1349300
2011-11-18	33.64	34.11	32.54	32.6	32.6	902800
2011-11-21	32.44	32.44	31.05	31.76	31.76	1031600
2011-11-22	31.76	32.79	31.05	32.07	32.07	732600
2011-11-23	31.76	32.05	31.25	31.45	31.45	451800
2011-11-25	31.55	32.41	31.08	31.66	31.66	239600
2011-11-28	32	33.28	31.81	32.56	32.56	681200
2011-11-29	32.49	33.07	31.63	31.75	31.75	591100
2011-11-30	32.5	32.93	32.22	32.74	32.74	760300
2011-12-01	32.57	33.99	31.98	32.6	32.6	1030200
2011-12-02	32.83	33.69	32.4	33.3	33.3	802800
2011-12-05	33.53	35	33.43	34.42	34.42	1160100
2011-12-06	34.2	34.98	34.03	34.87	34.87	951800
2011-12-07	34.63	34.89	33.8	34.19	34.19	674300
2011-12-08	30.84	31.65	29.61	30.89	30.89	3305800
2011-12-09	30.54	31.12	30.28	31.04	31.04	1239500
2011-12-12	30.44	30.62	30.02	30.41	30.41	758700
2011-12-13	30.57	30.93	28.91	29.45	29.45	994100
2011-12-14	29.5	29.68	28	28.53	28.53	1163900
2011-12-15	28.67	29.17	28.12	28.62	28.62	700300
2011-12-16	28.79	28.93	27.98	28	28	1029700
2011-12-19	28.09	28.5	27.37	27.75	27.75	987000
2011-12-20	28.05	28.45	27.72	27.9	27.9	843300
2011-12-21	27.91	28.07	26.03	27.57	27.57	1705500
2011-12-22	27.6	28.05	27.3	27.77	27.77	1009400
2011-12-23	28	28	27.52	27.9	27.9	591400
2011-12-27	27.66	28.77	27.64	28.57	28.57	777500
2011-12-28	28.99	29.24	28.04	28.51	28.51	575200
2011-12-29	28.59	29.34	28.55	28.73	28.73	488200
2011-12-30	28.49	28.98	28.25	28.56	28.56	339800
2012-01-03	28.94	29.5	27.65	28.08	28.08	928100
2012-01-04	28.21	28.67	27.5	27.71	27.71	630100
2012-01-05	27.76	27.93	26.85	27.12	27.12	1005500
2012-01-06	27.2	27.79	26.41	26.91	26.91	986300
2012-01-09	27	27.49	26.12	27.25	27.25	897000
2012-01-10	27.44	27.76	27.25	27.62	27.62	671800
2012-01-11	27.62	28.38	27.3	28.23	28.23	672300
2012-01-12	28.48	28.62	27.81	28.25	28.25	729300
2012-01-13	28.4	28.5	22.64	22.79	22.79	5500400
2012-01-17	26.62	27.34	26.41	26.6	26.6	4651600
2012-01-18	26.69	26.88	26.25	26.81	26.81	1260200
2012-01-19	27.19	27.74	26.61	26.76	26.76	1246300
2012-01-20	26.9	27	26.4	26.6	26.6	662300
2012-01-23	26.81	27.21	26.6	26.77	26.77	594600
2012-01-24	26.63	27.68	26.44	27.42	27.42	858000
2012-01-25	27.27	28.01	27.05	27.97	27.97	611200
2012-01-26	28.07	29.58	28	28.94	28.94	1271100
2012-01-27	28.5	29.72	28.5	29.33	29.33	748400
2012-01-30	29.49	29.61	28.53	29.57	29.57	729000
2012-01-31	29.9	30	28.87	29.07	29.07	956400
2012-02-01	29.07	29.7	29	29.58	29.58	523200
2012-02-02	29.72	30.88	29.61	30.25	30.25	805700
2012-02-03	30.41	31.33	30.25	31.15	31.15	764500
2012-02-06	31.1	31.9	31.05	31.8	31.8	652100
2012-02-07	31.8	31.8	30.82	31.6	31.6	1021600
2012-02-08	31.6	32.01	31.29	31.93	31.93	623700
2012-02-09	32	32.9	31.43	32.58	32.58	1277100
2012-02-10	32.26	32.27	29.84	31.1	31.1	1874200
2012-02-13	31.55	32.06	30.9	31.49	31.49	1157900
2012-02-14	31.74	33.79	31.4	33.17	33.17	1810800
2012-02-15	33.1	34.41	32.27	33.6	33.6	2761800
2012-02-16	33.5	34.51	32.54	34.18	34.18	2219700
2012-02-17	33.99	34.97	33.5	34.97	34.97	1376700
2012-02-21	34.87	34.87	33.81	34.5	34.5	1135800
2012-02-22	34.5	34.72	32.5	34.22	34.22	1654600
2012-02-23	33.99	34.97	33.56	34.53	34.53	820400
2012-02-24	34.23	34.52	33.27	33.75	33.75	959900
2012-02-27	33.41	34	33	33.62	33.62	606000
2012-02-28	33.64	34.44	33.17	33.81	33.81	612200
2012-02-29	33.81	34.12	33.14	33.41	33.41	535700
2012-03-01	33.51	34.5	33.31	34.41	34.41	703500
2012-03-02	34.4	34.5	33.71	34.04	34.04	550000
2012-03-05	34.35	34.4	33.46	33.77	33.77	467000
2012-03-06	33.25	33.28	32.62	33.11	33.11	573800
2012-03-07	33.12	33.31	32.91	33.12	33.12	364900
2012-03-08	33.11	33.49	33.04	33.07	33.07	633300
2012-03-09	33.2	35.31	33.2	34.74	34.74	1553400
2012-03-12	34.69	36.29	34.6	36.01	36.01	1963300
2012-03-13	36.51	36.59	35.5	36.09	36.09	1001600
2012-03-14	36	36	34.8	35.29	35.29	851500
2012-03-15	35.28	35.48	34.78	35	35	571600
2012-03-16	34.9	35.89	34.83	35.32	35.32	729300
2012-03-19	35.26	35.32	34.54	34.98	34.98	1015600
2012-03-20	34.98	35.2	34.57	34.96	34.96	567000
2012-03-21	34.94	35.3	34.6	35.15	35.15	607200
2012-03-22	34.97	35.15	34.3	34.4	34.4	522400
2012-03-23	34.26	34.63	33.15	34.08	34.08	1170600
2012-03-26	35.59	38.09	35.04	37.4	37.4	3140500
2012-03-27	37.16	39.95	37.03	37.94	37.94	2539200
2012-03-28	37.78	38.44	37.11	37.85	37.85	955000
2012-03-29	38.19	38.19	37.03	37.33	37.33	796400
2012-03-30	37.52	37.94	36.68	37.24	37.24	886400
2012-04-02	37.33	37.97	36.53	36.58	36.58	1028600
2012-04-03	36.7	38.47	36.67	38.01	38.01	1098100
2012-04-04	35.27	35.49	34.69	35	35	4481800
2012-04-05	35.1	35.44	34.41	34.48	34.48	1509400
2012-04-09	34.1	34.29	33.1	33.15	33.15	1655700
2012-04-10	33.15	33.85	32.1	32.46	32.46	1847700
2012-04-11	33.24	33.29	32.01	33.09	33.09	1105500
2012-04-12	33.77	34.48	32.92	33.44	33.44	1033900
2012-04-13	33.94	34.04	32.85	33.59	33.59	649600
2012-04-16	33.41	33.7	32.09	32.25	32.25	1099600
2012-04-17	32.43	33.07	32.04	32.24	32.24	1115500
2012-04-18	32.09	32.75	31.53	32.66	32.66	823100
2012-04-19	32.75	33.43	32.5	33.16	33.16	774900
2012-04-20	33.14	33.73	32.94	33.16	33.16	821800
2012-04-23	32.86	32.97	31.71	31.94	31.94	890800
2012-04-24	31.82	32.2	31	31.82	31.82	674500
2012-04-25	32.07	32.99	32.07	32.91	32.91	712200
2012-04-26	32.96	33.52	32.91	33.49	33.49	425300
2012-04-27	33.6	33.63	32.91	33.34	33.34	591000
2012-04-30	33.27	33.36	32.58	33.13	33.13	413900
2012-05-01	33.13	34.21	33.13	33.78	33.78	659000
2012-05-02	33.5	34.39	33.39	33.94	33.94	497300
2012-05-03	33.91	34	32.13	32.46	32.46	841300
2012-05-04	32.32	32.46	31.4	31.83	31.83	1247500
2012-05-07	31.96	32.58	31.61	32.47	32.47	1158000
2012-05-08	32.5	32.73	29.37	30.19	30.19	3097200
2012-05-09	30.3	30.77	29.76	30.06	30.06	1947900
2012-05-10	32.97	34.68	32.4	32.96	32.96	5556300
2012-05-11	32.49	33.44	32.16	32.25	32.25	1221300
2012-05-14	31.92	32.13	30.05	30.06	30.06	1380900
2012-05-15	30.26	30.96	29.22	29.43	29.43	1585700
2012-05-16	29.58	30.18	28.88	29.18	29.18	1257100
2012-05-17	29.3	29.79	28.24	28.57	28.57	1149000
2012-05-18	28.37	28.46	26.83	27.56	27.56	1616500
2012-05-21	27.58	29.26	27.12	28.77	28.77	1475200
2012-05-22	30.1	31.34	30	30.8	30.8	2366200
2012-05-23	30.56	31.05	29.5	31.02	31.02	1220400
2012-05-24	31.25	31.25	29.69	30.28	30.28	1075600
2012-05-25	30.16	30.41	29.2	29.81	29.81	757000
2012-05-29	30.01	31.93	30.01	31.69	31.69	1650000
2012-05-30	31.08	31.42	30.24	30.41	30.41	1307200
2012-05-31	30.07	30.29	28.75	29.5	29.5	1118700
2012-06-01	28.53	29.16	27.76	28.15	28.15	885800
2012-06-04	28.03	28.41	27.11	27.88	27.88	1030900
2012-06-05	27.84	28.39	27.56	27.91	27.91	630900
2012-06-06	28.2	29.45	28.14	29.22	29.22	909900
2012-06-07	29.81	29.87	28.85	28.93	28.93	492100
2012-06-08	28.86	30.19	28.15	30.08	30.08	881100
2012-06-11	30.31	31	28.96	29.12	29.12	636000
2012-06-12	29.23	29.84	28.81	29.66	29.66	569000
2012-06-13	29.55	30.64	29.47	29.77	29.77	844100
2012-06-14	30.18	30.65	28.62	29.39	29.39	872200
2012-06-15	29.39	29.95	28.81	29.91	29.91	646800
2012-06-18	29.94	32.33	29.5	31.84	31.84	1256800
2012-06-19	32.02	32.66	31.5	32.09	32.09	911100
2012-06-20	33.5	34.5	33.21	33.78	33.78	3422400
2012-06-21	34.26	34.28	31.84	32.19	32.19	1891900
2012-06-22	32.6	33.98	32.46	33.79	33.79	3046600
2012-06-25	33.94	34.12	32.75	33.11	33.11	1498500
2012-06-26	32.05	32.35	31.39	31.61	31.61	2613900
2012-06-27	31.9	32.45	31.57	31.96	31.96	1047200
2012-06-28	31.9	32.11	30.62	31.41	31.41	914100
2012-06-29	32.8	32.8	31	31.29	31.29	1125800
2012-07-02	31.35	31.8	30.19	30.4	30.4	1315600
2012-07-03	30.6	31	30.4	30.66	30.66	947000
2012-07-05	30.81	31.67	30.8	31.23	31.23	1253800
2012-07-06	30.99	31.73	30.8	30.99	30.99	784500
2012-07-09	30.94	31.83	30.67	31.49	31.49	910500
2012-07-10	31.54	32.48	30.89	31.27	31.27	758400
2012-07-11	31.57	31.68	31.01	31.51	31.51	638600
2012-07-12	31.29	33.01	30.8	32.7	32.7	1125700
2012-07-13	32.97	34.4	32.83	34.25	34.25	1304800
2012-07-16	34.32	36	33.9	35.96	35.96	1744000
2012-07-17	35	35.21	32.38	33.35	33.35	2569300
2012-07-18	31.42	33.67	31.06	32.15	32.15	2881900
2012-07-19	32.72	33.15	32.04	32.27	32.27	1435900
2012-07-20	32.07	32.25	31.25	31.79	31.79	1568500
2012-07-23	31.05	31.3	30.62	30.66	30.66	1386800
2012-07-24	30.66	31.04	29.62	29.84	29.84	1500300
2012-07-25	29.92	29.98	28.75	28.95	28.95	2842200
2012-07-26	29.9	30	27.64	28.13	28.13	2262300
2012-07-27	28.71	29.66	28.1	29.51	29.51	1673000
2012-07-30	29.51	30.25	27.21	27.35	27.35	2065200
2012-07-31	27.54	27.97	27.35	27.42	27.42	1575100
2012-08-01	27.99	27.99	26.03	26.25	26.25	1592300
2012-08-02	26.84	26.85	25.52	26.1	26.1	1305100
2012-08-03	26.9	27.55	26.74	27.27	27.27	1209500
2012-08-06	27.55	28.7	27.55	28.27	28.27	1528200
2012-08-07	28.77	30.9	28.5	30.25	30.25	2387200
2012-08-08	29.9	30	28.59	29.09	29.09	1308900
2012-08-09	29.52	30	29.13	29.41	29.41	672600
2012-08-10	29.31	29.94	29.31	29.94	29.94	707400
2012-08-13	29.69	31.3	29.1	31.17	31.17	870100
2012-08-14	30.75	31.17	29.26	29.42	29.42	793400
2012-08-15	29.39	29.7	28.81	29.4	29.4	525400
2012-08-16	29.53	30.39	29.5	30.3	30.3	669000
2012-08-17	30.29	30.71	29.98	30.01	30.01	508200
2012-08-20	30.15	30.39	29.1	29.51	29.51	1179100
2012-08-21	29.58	30	29	29.11	29.11	761600
2012-08-22	29.01	30.04	29.01	29.95	29.95	775500
2012-08-23	30	30.85	29.65	30.73	30.73	1471000
2012-08-24	30.06	30.24	29.41	29.5	29.5	1429400
2012-08-27	29.57	29.7	28.17	28.32	28.32	1350400
2012-08-28	28.4	29.38	28	28.69	28.69	1402700
2012-08-29	28.49	28.64	28.02	28.41	28.41	838900
2012-08-30	28.6	28.74	28.1	28.41	28.41	656400
2012-08-31	28.61	28.84	28.2	28.52	28.52	539800
2012-09-04	28.52	28.99	27.9	28.14	28.14	752500
2012-09-05	28.01	28.5	27.81	27.94	27.94	639300
2012-09-06	28	28.9	27.9	28.55	28.55	841700
2012-09-07	28.55	29.57	28.5	29.35	29.35	953200
2012-09-10	29.2	29.35	27.3	27.37	27.37	1483300
2012-09-11	27.76	28.16	27.4	27.8	27.8	1014900
2012-09-12	27.9	28.58	27.8	28.28	28.28	1145200
2012-09-13	28.57	29.5	28.48	29.48	29.48	1484700
2012-09-14	30	30.65	29.65	30.39	30.39	1536600
2012-09-17	32.35	32.78	31.51	32.54	32.54	3212800
2012-09-18	31.88	31.9	30.68	31.34	31.34	1788500
2012-09-19	31	31.74	30.94	31.05	31.05	1048500
2012-09-20	30.93	31.5	30.68	30.9	30.9	912400
2012-09-21	31.1	31.49	29.54	30.02	30.02	1870000
2012-09-24	29.51	31.03	29.4	30.66	30.66	1301900
2012-09-25	28.62	29.48	27.53	27.66	27.66	5680400
2012-09-26	27.66	28.4	27.48	27.54	27.54	1527200
2012-09-27	27.82	28.54	27.6	28.49	28.49	1758600
2012-09-28	28.73	29.89	28.61	29.28	29.28	4343400
2012-10-01	29.5	29.89	29	29.16	29.16	884400
2012-10-02	29.28	29.89	29	29.8	29.8	729000
2012-10-03	29.75	29.95	29.24	29.3	29.3	1052800
2012-10-04	30	30.1	28.65	29.4	29.4	1541300
2012-10-05	29.7	29.81	28.68	28.89	28.89	938600
2012-10-08	28.86	29.4	28.61	29.25	29.25	889700
[truncated: 1,694 more rows]
