# Supplementary material for: Measuring information flux between social media and stock prices with Transfer Entropy
Source: PLoS One. 2021 Sep 23;16(9):e0257686. doi: 10.1371/journal.pone.0257686 (PMC8459996; doi:10.1371/journal.pone.0257686)
Supplement: S1 Data — (ZIP) [file pone.0257686.s001.zip › DATA BASES/8.-TESLA/TESLA/tsla3.csv]

	0	1	2	3	4	5	6
0	fecha	tweet	TextBlob	clean	subjectivity	sentiment	polarity
1	Apr 23	Let's examine this vehicle fire mortality study that @elonmusk links to, and the implications for Tesla. Hint: they are devastating. (thread) $TSLA There were 480 civilian vehicle deaths per year from vehicle fire from 2003-2007, per the report... (1/n) https://www.nfpa.org/News-and-Research/Data-research-and-tools/ARCHIVED/Fire-statistics/Vehicle-fires/Vehicle-fire-trends-and-patternsÂ â€¦https:…	let's examine this vehicle fire mortality study that @elonmusk links to, and the implications for tesla. hint: they are devastating. (thread) $tsla there were 480 civilian vehicle deaths per year from vehicle fire from 2003-2007, per the report... (1/n) over a quarter million gasoline vehicle fires per year in usa alone	let's examine this vehicle fire mortality study that @elonmusk links to, and the implications for tesla. hint: they are devastating. (thread) $tsla there were 480 civilian vehicle deaths per year from vehicle fire from 2003-2007, per the report... (1/n) over a quarter million gasoline vehicle fires per year in usa alone	1.0	negative	-1.0
2	Apr 5	$TSLA is a wake-up call for rival automakers' and their 'awful' software, says longtime finance host https://www.teslarati.com/tesla-tsla-wake-up-call-rivals-software-videoÂ â€¦	$tsla is a wake-up call for rival automakers' and their 'awful' software, says longtime finance host	$tsla is a wake-up call for rival automakers' and their 'awful' software, says longtime finance host	1.0	negative	-1.0
3	feb-28	This $TSLA news is objectively terrible Thatâ€™s my contribution for the night	this $tsla news is objectively terrible that is my contribution for the night	this $tsla news is objectively terrible that is my contribution for the night	1.0	negative	-1.0
4	Jan 24	roadster deposit refund requests - not being refunded. shocking $tsla $tslaqpic.twitter.com/6MgIU1jsFE	roadster deposit refund requests - not being refunded. shocking $tsla $tslaqpic.twitter.com/6mgiu1jsfe	roadster deposit refund requests - not being refunded. shocking $tsla $tslaqpic.twitter.com/6mgiu1jsfe	1.0	negative	-1.0
5	30-nov-18	This confirms $35K Model 3 was a pipe dream and was used to mislead investors and customers. $TSLA is now valued as mass market automaker at $60B market cap despite it being a niche luxury car maker with terrible customer reviews. https://jalopnik.com/teslas-35-000-model-3-would-cost-38-000-to-make-right-1830776447Â â€¦	this confirms $35k model 3 was a pipe dream and was used to mislead investors and customers. $tsla is now valued as mass market automaker at $60b market cap despite it being a niche luxury car maker with terrible customer reviews.	this confirms $35k model 3 was a pipe dream and was used to mislead investors and customers. $tsla is now valued as mass market automaker at $60b market cap despite it being a niche luxury car maker with terrible customer reviews.	1.0	negative	-1.0
6	26-oct-18	$TSLAQ: â€œGuys! Factory safety! Tesla is the worst!! @lorakolodny and @reveal said so!! They donâ€™t report their injuries and Cal-OSHA is now on the hunt!! $TSLA IS LIKE SO GOING TO ZERO!!!!â€œ Reality: https://www.tesla.com/blog/one-year-in-tesla-updateÂ â€¦pic.twitter.com/A1rFQDlvB2	$tslaq: guys! factory safety! tesla is the worst!! @lorakolodny and @reveal said so!! they dont report their injuries and cal-osha is now on the hunt!! $tsla is like so going to zero!!!! reality:	$tslaq: guys! factory safety! tesla is the worst!! @lorakolodny and @reveal said so!! they dont report their injuries and cal-osha is now on the hunt!! $tsla is like so going to zero!!!! reality:	1.0	negative	-1.0
7	17-sep-18	Breakdown of biased Tesla reporting by news outlets. @business, @businessinsider, and @CNBC are the worst offenders. $TSLA Source: Zach and CleanTechnica. pic.twitter.com/zYVXdWW5Wq	breakdown of biased tesla reporting by news outlets. @business, @businessinsider, and @cnbc are the worst offenders. $tsla source: zach and cleantechnica. pic.twitter.com/zyvxdww5wq	breakdown of biased tesla reporting by news outlets. @business, @businessinsider, and @cnbc are the worst offenders. $tsla source: zach and cleantechnica. pic.twitter.com/zyvxdww5wq	1.0	negative	-1.0
8	09-sep-18	Insane UBS Bias On Tesla â€” UBS Analyst Recommended Selling $TSLA 18 Times In 2 Years, Recommended Buying $GM 35 Times In 7Â Years https://cleantechnica.com/2018/09/10/insane-ubs-bias-on-tesla-ubs-analyst-recommended-selling-tsla-18-times-in-2-years-recommended-buying-gm-35-times-in-7-years/Â â€¦pic.twitter.com/JcQc1dXGG0	insane ubs bias on tesla ubs analyst recommended selling $tsla 18 times in 2 years, recommended buying $gm 35 times in 7years	insane ubs bias on tesla ubs analyst recommended selling $tsla 18 times in 2 years, recommended buying $gm 35 times in 7years	1.0	negative	-1.0
9	30-jul-18	Man, earnings must *really* be terrible $TSLA pic.twitter.com/h1hJc57zgC	man, earnings must *really* be terrible $tsla pic.twitter.com/h1hjc57zgc	man, earnings must *really* be terrible $tsla pic.twitter.com/h1hjc57zgc	1.0	negative	-1.0
10	17-jul-18	Those evil $TSLA shorts must be tying up the phone lines in a denial-of-service attack. Will they stop at nothing?? pic.twitter.com/gdt7L4CAcE	those evil $tsla shorts must be tying up the phone lines in a denial-of-service attack. will they stop at nothing?? pic.twitter.com/gdt7l4cace	those evil $tsla shorts must be tying up the phone lines in a denial-of-service attack. will they stop at nothing?? pic.twitter.com/gdt7l4cace	1.0	negative	-1.0
11	03-may-18	.@CNBCnow bringing on 2 analysts to talk about $TSLA. Romit Shah from Nomura (who just called the conference call a "Steve Jobs moment") has a price target of $420 and Robert Cihra from Guggenheim has a price target of $430. Pathetic.	.@cnbcnow bringing on 2 analysts to talk about $tsla. romit shah from nomura (who just called the conference call a "steve jobs moment") has a price target of $420 and robert cihra from guggenheim has a price target of $430. pathetic.	.@cnbcnow bringing on 2 analysts to talk about $tsla. romit shah from nomura (who just called the conference call a "steve jobs moment") has a price target of $420 and robert cihra from guggenheim has a price target of $430. pathetic.	1.0	negative	-1.0
12	03-may-18	CEO of â€œThe Boring Companyâ€� cuts off question on $TSLA conference call for being â€œboringâ€�	ceo of the boring company cuts off question on $tsla conference call for being boring	ceo of the boring company cuts off question on $tsla conference call for being boring	1.0	negative	-1.0
13	27-feb-18	The Tesla comp package is insane. Elon makes nothing unless the stock almost doubles and he reaches $20 bil in rev or $1.5 bil in EBITA. If he does he makes like $400 mil in option gains. Then goes up in $50 bil increments of market cap. I like it! His strike is $350 $tsla	the tesla comp package is insane. elon makes nothing unless the stock almost doubles and he reaches $20 bil in rev or $1.5 bil in ebita. if he does he makes like $400 mil in option gains. then goes up in $50 bil increments of market cap. i like it! his strike is $350 $tsla	the tesla comp package is insane. elon makes nothing unless the stock almost doubles and he reaches $20 bil in rev or $1.5 bil in ebita. if he does he makes like $400 mil in option gains. then goes up in $50 bil increments of market cap. i like it! his strike is $350 $tsla	1.0	negative	-1.0
14	30-oct-17	Pissed Off Tesla Driver Goes On 25 Minute Rant Over Horrific 1st Year Of Ownership $TSLA - zeropointnow http://ibankcoin.com/zeropointnow/2017/10/30/pissed-off-tesla-owner-goes-on-25-minute-rant-over-horrific-1st-year-with-car-tsla/Â â€¦	pissed off tesla driver goes on 25 minute rant over horrific 1st year of ownership $tsla - zeropointnow	pissed off tesla driver goes on 25 minute rant over horrific 1st year of ownership $tsla - zeropointnow	1.0	negative	-1.0
15	04-oct-17	Are $TSLA investors concerned that the company's namesake died destitute in 1943, despite his genius, outrageous showmanship and inventions?	are $tsla investors concerned that the company's namesake died destitute in 1943, despite his genius, outrageous showmanship and inventions?	are $tsla investors concerned that the company's namesake died destitute in 1943, despite his genius, outrageous showmanship and inventions?	1.0	negative	-1.0
16	12-jul-17	The worst may be yet to come for Tesla $TSLA. https://app.hedgeye.com/insights/60469-9-reasons-to-be-bearish-on-tesla-tsla?type=bearishÂ â€¦	the worst may be yet to come for tesla $tsla.	the worst may be yet to come for tesla $tsla.	1.0	negative	-1.0
17	05-jul-17	The Goldman analyst who downgraded Tesla today has one of the worst track records on Wall Street https://stocktwits.com/TEZLA/message/87866234?utm_medium=community-twitter&utm_source=twitter.com&utm_campaign=outboundteamÂ â€¦ $TSLA	the goldman analyst who downgraded tesla today has one of the worst track records on wall street $tsla	the goldman analyst who downgraded tesla today has one of the worst track records on wall street $tsla	1.0	negative	-1.0
18	30-nov-16	$TSLA looks just terrible - has anybody gotten around to reading that WSJ piece on their accounting yet? Can't believe it's not $150	$tsla looks just terrible - has anybody gotten around to reading that wsj piece on their accounting yet? can't believe it's not $150	$tsla looks just terrible - has anybody gotten around to reading that wsj piece on their accounting yet? can't believe it's not $150	1.0	negative	-1.0
19	01-jul-16	It is outrageous that reporting on the fatal $TSLA accident involving autopilot driving aid suggests a lack of regulation is the problem.	it is outrageous that reporting on the fatal $tsla accident involving autopilot driving aid suggests a lack of regulation is the problem.	it is outrageous that reporting on the fatal $tsla accident involving autopilot driving aid suggests a lack of regulation is the problem.	1.0	negative	-1.0
20	19-may-16	Tesla CEO @elonmusk seeks $b to speed up his already 'borderline insane' Model 3 production schedule $TSLA . That's	tesla ceo @elonmusk seeks $b to speed up his already 'borderline insane' model 3 production schedule $tsla . that's	tesla ceo @elonmusk seeks $b to speed up his already 'borderline insane' model 3 production schedule $tsla . that's	1.0	negative	-1.0
21	08-feb-16	Tesla stock just had its worst day since 2014 http://cnnmon.ie/1T1ag72Â $TSLA By @jackiewattlespic.twitter.com/UgIjygZd8u	tesla stock just had its worst day since 2014 $tsla by @jackiewattlespic.twitter.com/ugijygzd8u	tesla stock just had its worst day since 2014 $tsla by @jackiewattlespic.twitter.com/ugijygzd8u	1.0	negative	-1.0
22	6 Aug 2015	Tesla's 10% decline is worst drop this year, wiping out $3 billion in market cap http://on.mktw.net/1Dx2flkÂ $TSLA pic.twitter.com/ydR7TlEMJ6	tesla's 10% decline is worst drop this year, wiping out $3 billion in market cap $tsla pic.twitter.com/ydr7tlemj6	tesla's 10% decline is worst drop this year, wiping out $3 billion in market cap $tsla pic.twitter.com/ydr7tlemj6	1.0	negative	-1.0
23	06-may-15	Test-Driving Teslaâ€™s Model S P85D: Touchscreen Fits Bill, 'Insane Mode' Thrills $TSLA http://buff.ly/1RaGXNTÂ via @thestreettech	test-driving teslas model s p85d: touchscreen fits bill, 'insane mode' thrills $tsla via @thestreettech	test-driving teslas model s p85d: touchscreen fits bill, 'insane mode' thrills $tsla via @thestreettech	1.0	negative	-1.0
24	8 Apr 2015	For those wondering,...new $TSLA Model S 70D will be dual motor all-wheel drive,..but it will NOT have an "Insane Mode"	for those wondering,...new $tsla model s 70d will be dual motor all-wheel drive,..but it will not have an "insane mode"	for those wondering,...new $tsla model s 70d will be dual motor all-wheel drive,..but it will not have an "insane mode"	1.0	negative	-1.0
25	12-feb-15	Is $TSLA running out of juice? Q4 earnings forget to activate Insane Mode: http://mot.ly/1ypS88OÂ via @danielsparkspic.twitter.com/V7rPcHdMjT	is $tsla running out of juice? q4 earnings forget to activate insane mode: via @danielsparkspic.twitter.com/v7rpchdmjt	is $tsla running out of juice? q4 earnings forget to activate insane mode: via @danielsparkspic.twitter.com/v7rpchdmjt	1.0	negative	-1.0
26	1 Jan 2014	"@SeekingAlpha: The 4 Worst Stocks For 2014 http://seekingalpha.com/article/1923561-the-4-worst-stocks-for-2014?source=feed_fÂ â€¦ $HLF $FB $TSLA $TWTR"	"@seekingalpha: the 4 worst stocks for 2014 $hlf $fb $tsla $twtr"	"@seekingalpha: the 4 worst stocks for 2014 $hlf $fb $tsla $twtr"	1.0	negative	-1.0
27	31 Dec 2013	The 4 Worst Stocks For 2014 http://seekingalpha.com/article/1923561-the-4-worst-stocks-for-2014?source=feed_fÂ â€¦ $HLF $FB $TSLA $TWTR	the 4 worst stocks for 2014 $hlf $fb $tsla $twtr	the 4 worst stocks for 2014 $hlf $fb $tsla $twtr	1.0	negative	-1.0
28	03-oct-13	Tesla's worst nightmare sparked as car catches fire: http://bloom.bg/1a1Slo5Â , via @bsurveillance $TSLA	tesla's worst nightmare sparked as car catches fire: via @bsurveillance $tsla	tesla's worst nightmare sparked as car catches fire: via @bsurveillance $tsla	1.0	negative	-1.0
29	17-jul-13	And you know what looks an awful like corn before it crashed? $TSLA... it may take time but that thing will fill its gap at 62.37	and you know what looks an awful like corn before it crashed? $tsla... it may take time but that thing will fill its gap at 62.37	and you know what looks an awful like corn before it crashed? $tsla... it may take time but that thing will fill its gap at 62.37	1.0	negative	-1.0
30	16-jul-13	Tesla has its worst day since January 2012 after Goldman Sachs says stock's six-month price target is $84. http://on.mktw.net/15jt1YzÂ $TSLA	tesla has its worst day since january 2012 after goldman sachs says stock's six-month price target is $84. $tsla	tesla has its worst day since january 2012 after goldman sachs says stock's six-month price target is $84. $tsla	1.0	negative	-1.0
31	28-may-13	CHART OF THE DAY: The Absolutely Insane Explosion Of Tesla's Stock $TSLA by @jyarow http://read.bi/11w07WT	chart of the day: the absolutely insane explosion of tesla's stock $tsla by @jyarow	chart of the day: the absolutely insane explosion of tesla's stock $tsla by @jyarow	1.0	negative	-1.0
32	mar-25	Be greedy when others are fearful. $TSLA pic.twitter.com/4T1Uq1xaei	be greedy when others are fearful. $tsla pic.twitter.com/4t1uq1xaei	be greedy when others are fearful. $tsla pic.twitter.com/4t1uq1xaei	1.0	negative	-0.9
33	29-sep-18	$tsla @Tesla #ElonMusk #Tesla Itâ€™s for Yesterday . When everybody was selling i was buying. As #Buffet said before: be greedy when everyone is fearful and fearful when everyone is greedy. You should Never bet against Elon Musk. Iâ€™m waiting for Monday to see itâ€™s flying. pic.twitter.com/DFtBx5VSU8	$tsla @tesla #elonmusk #tesla its for yesterday . when everybody was selling i was buying. as #buffet said before: be greedy when everyone is fearful and fearful when everyone is greedy. you should never bet against elon musk. i am waiting for monday to see its flying. pic.twitter.com/dftbx5vsu8	$tsla @tesla #elonmusk #tesla its for yesterday . when everybody was selling i was buying. as #buffet said before: be greedy when everyone is fearful and fearful when everyone is greedy. you should never bet against elon musk. i am waiting for monday to see its flying. pic.twitter.com/dftbx5vsu8	1.0	negative	-0.9
34	24-oct-14	Friday's Fearful Outlook as #Ebola Hits NYC: $SPY $DIA $AMZN $TSLA $TM #Amazon -- http://www.philstockworld.com/2014/10/24/view-single-comment-4789401/Â â€¦pic.twitter.com/VNG0raQ01g	friday's fearful outlook as #ebola hits nyc: $spy $dia $amzn $tsla $tm #amazon --	friday's fearful outlook as #ebola hits nyc: $spy $dia $amzn $tsla $tm #amazon --	1.0	negative	-0.9
35	02-nov-18	People ask me why I hate Elon. This is why I hate Elon. This is why everyone should hate Elon. $TSLA https://twitter.com/GeniusInv/status/1058522485585518592Â â€¦ $TSLA $TSLAQ pic.twitter.com/AM5z2XYtuQ	people ask me why i hate elon. this is why i hate elon. this is why everyone should hate elon. $tsla $tsla $tslaq pic.twitter.com/am5z2xytuq	people ask me why i hate elon. this is why i hate elon. this is why everyone should hate elon. $tsla $tsla $tslaq pic.twitter.com/am5z2xytuq	0.9	negative	-0.8000000000000002
36	Apr 29	Tesla Model 3 Performance Acceleration is crazy 0-133KM/h. This should be on your bucket list experience Tesla insane acceleration. #Tesla #TeslaChina #Model3Performance #China #ç‰¹æ–¯æ‹‰ #ä¸­å›½ $TSLA pic.twitter.com/WuNzhlNcod	tesla model 3 performance acceleration is crazy 0-133km/h. this should be on your bucket list experience tesla insane acceleration. #tesla #teslachina #model3performance #china # # $tsla pic.twitter.com/wunzhlncod	tesla model 3 performance acceleration is crazy 0-133km/h. this should be on your bucket list experience tesla insane acceleration. #tesla #teslachina #model3performance #china # # $tsla pic.twitter.com/wunzhlncod	0.95	negative	-0.8
37	Apr 24	I have no position in $TSLA because I'm not an idiot.	i have no position in $tsla because i'm not an idiot.	i have no position in $tsla because i'm not an idiot.	0.8	negative	-0.8
38	feb-06	what happened to 10k per week what happened to $35k base price WITHOUT factoring in the tax credit what happened to meme review? $tsla $tslaq	what happened to 10k per week what happened to $35k base price without factoring in the tax credit what happened to meme review? $tsla $tslaq	what happened to 10k per week what happened to $35k base price without factoring in the tax credit what happened to meme review? $tsla $tslaq	1.0	negative	-0.8
39	Jan 18	Tesla is trimming 7% of its workforce amid preparations for the $35K base Model 3's production ramp $TSLA https://www.teslarati.com/tesla-model-3-35k-base-model-layoffs-7-percent-breaking-news/Â â€¦	tesla is trimming 7% of its workforce amid preparations for the $35k base model 3's production ramp $tsla	tesla is trimming 7% of its workforce amid preparations for the $35k base model 3's production ramp $tsla	1.0	negative	-0.8
40	4 Dec 2018	Anatomy of a moron. $TSLA pic.twitter.com/qSneHLaRzO	anatomy of a moron. $tsla pic.twitter.com/qsnehlarzo	anatomy of a moron. $tsla pic.twitter.com/qsnehlarzo	1.0	negative	-0.8
41	20 Aug 2018	"Elon was one of THE chillest dudes that I've ever met. There is no camera off, no camera on mode. He kinda made you forget that - holy crap - there is a mastermind billionaire in the room" $TSLA $TSLAPhttps://www.youtube.com/watch?v=Tz9ZuI0PSSIÂ â€¦	"elon was one of the chillest dudes that i've ever met. there is no camera off, no camera on mode. he kinda made you forget that - holy crap - there is a mastermind billionaire in the room" $tsla $tslap	"elon was one of the chillest dudes that i've ever met. there is no camera off, no camera on mode. he kinda made you forget that - holy crap - there is a mastermind billionaire in the room" $tsla $tslap	0.8	negative	-0.8
42	17-nov-17	We need to ban this sort of hate speech. $TSLA pic.twitter.com/7r1uNyBxaI	we need to ban this sort of hate speech. $tsla pic.twitter.com/7r1unybxai	we need to ban this sort of hate speech. $tsla pic.twitter.com/7r1unybxai	0.9	negative	-0.8
43	02-nov-17	Elon's base > Trump's base An EPS miss isn't changing anything. He gives them an identity. $TSLA	elon's base > trump's base an eps miss isn't changing anything. he gives them an identity. $tsla	elon's base > trump's base an eps miss isn't changing anything. he gives them an identity. $tsla	1.0	negative	-0.8
44	02-jul-17	$TSLA monthly base breakout out on expanding volume pic.twitter.com/9P2Wxs5G8U	$tsla monthly base breakout out on expanding volume pic.twitter.com/9p2wxs5g8u	$tsla monthly base breakout out on expanding volume pic.twitter.com/9p2wxs5g8u	1.0	negative	-0.8
45	8 Apr 2017	$TSLA weekly monster base pic.twitter.com/WimAR5UVoJ	$tsla weekly monster base pic.twitter.com/wimar5uvoj	$tsla weekly monster base pic.twitter.com/wimar5uvoj	1.0	negative	-0.8
46	1 Apr 2017	$TSLA monthly monster base pic.twitter.com/AlI1Hvnmwp	$tsla monthly monster base pic.twitter.com/ali1hvnmwp	$tsla monthly monster base pic.twitter.com/ali1hvnmwp	1.0	negative	-0.8
47	23-mar-17	$TSLA monthly monster base pic.twitter.com/wmY1PSlkWP	$tsla monthly monster base pic.twitter.com/wmy1pslkwp	$tsla monthly monster base pic.twitter.com/wmy1pslkwp	1.0	negative	-0.8
48	12-mar-17	$TSLA monthly. Monster base pic.twitter.com/EWaGbTgfv2	$tsla monthly. monster base pic.twitter.com/ewagbtgfv2	$tsla monthly. monster base pic.twitter.com/ewagbtgfv2	1.0	negative	-0.8
49	08-mar-17	$TSLA weekly monster base pic.twitter.com/QU5fd2aylI	$tsla weekly monster base pic.twitter.com/qu5fd2ayli	$tsla weekly monster base pic.twitter.com/qu5fd2ayli	1.0	negative	-0.8
50	16-feb-17	Insightful article on @elonmusk and Tesla SpaceX and the crazy man. $tsla Elon Musk Is Really Boring http://bloom.bg/2lmp9Y0	insightful article on @elonmusk and tesla spacex and the crazy man. $tsla elon musk is really boring	insightful article on @elonmusk and tesla spacex and the crazy man. $tsla elon musk is really boring	0.95	negative	-0.8
51	07-may-16	If you value Tesla per car sold, youâ€™re an idiot $TSLA http://ow.ly/ASy83000dYJ	if you value tesla per car sold, youre an idiot $tsla	if you value tesla per car sold, youre an idiot $tsla	0.8	negative	-0.8
52	05-may-16	Do you value $TSLA by the number of cars sold? If so, you're an idiot, says @JeffReevesIP http://on.mktw.net/1q1S1mRÂ pic.twitter.com/a4MV3WCb5A	do you value $tsla by the number of cars sold? if so, you're an idiot, says @jeffreevesip	do you value $tsla by the number of cars sold? if so, you're an idiot, says @jeffreevesip	0.8	negative	-0.8
53	09-oct-15	Elon Musk clarifies: "Yo, I donâ€™t hate Apple" http://on.mktw.net/1P4N0EgÂ $TSLA $AAPLpic.twitter.com/XG3QlpvAFe	elon musk clarifies: "yo, i dont hate apple" $tsla $aaplpic.twitter.com/xg3qlpvafe	elon musk clarifies: "yo, i dont hate apple" $tsla $aaplpic.twitter.com/xg3qlpvafe	0.9	negative	-0.8
54	09-oct-15	It may be "the Tesla graveyard," but Elon Musk doesn't HATE Apple. http://on.mktw.net/1RyPglQÂ $AAPL $TSLA pic.twitter.com/D6XGE4fx3G	it may be "the tesla graveyard," but elon musk doesn't hate apple. $aapl $tsla pic.twitter.com/d6xge4fx3g	it may be "the tesla graveyard," but elon musk doesn't hate apple. $aapl $tsla pic.twitter.com/d6xge4fx3g	0.9	negative	-0.8
55	6 Aug 2015	hate to get between the snake & the car @vergecars $TSLA snake plug the stuff of nightmares http://theverge.com/2015/8/6/91090Â â€¦pic.twitter.com/O0IRkHsoxD	hate to get between the snake & the car @vergecars $tsla snake plug the stuff of nightmares	hate to get between the snake & the car @vergecars $tsla snake plug the stuff of nightmares	0.9	negative	-0.8
56	Apr 30	Here's the abjectly stupid Autopilot clip @parkerharris19 deleted before locking his account, h/t to Anonymous Contributor #429. $tslaQ $TSLA https://i.imgur.com/6ejJ54R.mp4	here's the abjectly stupid autopilot clip @parkerharris19 deleted before locking his account, h/t to anonymous contributor #429. $tslaq $tsla	here's the abjectly stupid autopilot clip @parkerharris19 deleted before locking his account, h/t to anonymous contributor #429. $tslaq $tsla	1.0	negative	-0.7999999999999999
57	6 Aug 2015	How to take advantage of stupid traders who treat the stock market like a casino ---> http://claytrader.com/videos/live-options-trade-how-to-be-the-casino/Â â€¦ $TSLA $AAPL $SPY	how to take advantage of stupid traders who treat the stock market like a casino ---> $tsla $aapl $spy	how to take advantage of stupid traders who treat the stock market like a casino ---> $tsla $aapl $spy	1.0	negative	-0.7999999999999999
58	16 Aug 2018	$TSLAQ : â€œTesla is so terrible at manufacturing! They installed the wrong trim accent color!! Other OEMs never do that!! $TSLA IS A ZERO!!!!â€� Reality: https://jalopnik.com/bmw-has-at-least-one-quality-control-inspector-who-play-1793020065Â â€¦	$tslaq : tesla is so terrible at manufacturing! they installed the wrong trim accent color!! other oems never do that!! $tsla is a zero!!!! reality:	$tslaq : tesla is so terrible at manufacturing! they installed the wrong trim accent color!! other oems never do that!! $tsla is a zero!!!! reality:	0.7583333333333333	negative	-0.7526957194010416
59	mar-12	I am talking to departed $tsla engineers, and what I am hearing is absolutely atrocious. Ignoring their advice, and making stupid decisions, @elonmusk brought production hell upon himself.	i am talking to departed $tsla engineers, and what i am hearing is absolutely atrocious. ignoring their advice, and making stupid decisions, @elonmusk brought production hell upon himself.	i am talking to departed $tsla engineers, and what i am hearing is absolutely atrocious. ignoring their advice, and making stupid decisions, @elonmusk brought production hell upon himself.	1.0	negative	-0.75
60	mar-02	Please consider investigating the tragic incident in Davie FL as well. A father of five died when his driverâ€™s side wheel fell off and the car burst into flames. $TSLA $TSLAQ	please consider investigating the tragic incident in davie fl as well. a father of five died when his drivers side wheel fell off and the car burst into flames. $tsla $tslaq	please consider investigating the tragic incident in davie fl as well. a father of five died when his drivers side wheel fell off and the car burst into flames. $tsla $tslaq	0.75	negative	-0.75
61	Jan 24	1/ Just got to my mom's basement where where Chef has already set up my lunch. I don't think you'll be disappointed. $TSLA cc @PlugInFUD @hotpockets	1/ just got to my mom's basement where where chef has already set up my lunch. i don't think you'll be disappointed. $tsla cc @pluginfud @hotpockets	1/ just got to my mom's basement where where chef has already set up my lunch. i don't think you'll be disappointed. $tsla cc @pluginfud @hotpockets	0.75	negative	-0.75
62	3 Apr 2017	$TSLA stock price = (Car Sales + Rockets + Gigafactories + Media Hype + Government Subsidies - Cash Burn) * X Solve for X	$tsla stock price = (car sales + rockets + gigafactories + media hype + government subsidies - cash burn) * x solve for x	$tsla stock price = (car sales + rockets + gigafactories + media hype + government subsidies - cash burn) * x solve for x	1.0	negative	-0.75
63	20-jul-16	Well out of the money as I believe if the $TSLA/$SCTY deal falls apart $SCTY could go to zero.https://twitter.com/eriz35/status/755750392302972930Â â€¦ the premium on them is crazy! What strike/date?	well out of the money as i believe if the $tsla/$scty deal falls apart $scty could go to zero. the premium on them is crazy! what strike/date?	well out of the money as i believe if the $tsla/$scty deal falls apart $scty could go to zero. the premium on them is crazy! what strike/date?	0.9	negative	-0.75
64	19-jun-14	Just went you think Tesla can't get any cooler, they do this: http://i.imgur.com/ARp0g9K.pngÂ [found via Reddit] $tsla	just went you think tesla can't get any cooler, they do this: [found via reddit] $tsla	just went you think tesla can't get any cooler, they do this: [found via reddit] $tsla	1.0	negative	-0.75
65	28-mar-14	$TSLA adding titanium underbody shield and aluminum deflector plates to Model S, says Elon Musk: http://bit.ly/1jdTaRlÂ (h/t @Lebeaucarnews)	$tsla adding titanium underbody shield and aluminum deflector plates to model s, says elon musk: (h/t @lebeaucarnews)	$tsla adding titanium underbody shield and aluminum deflector plates to model s, says elon musk: (h/t @lebeaucarnews)	1.0	negative	-0.75
66	03-oct-13	#Tesla stock plummets after viral video of battery on fire: http://yhoo.it/15KFpWoÂ (via @AP). $TSLA on @YahooFinance: http://finance.yahoo.com/q?s=tsla	#tesla stock plummets after viral video of battery on fire: (via @ap). $tsla on @yahoofinance:	#tesla stock plummets after viral video of battery on fire: (via @ap). $tsla on @yahoofinance:	1.0	negative	-0.75
67	20 Aug 2013	Highest safety rating ever? #Tesla says Model S ranks as safest #car: http://yhoo.it/14TmMsrÂ (via @CNBC) $TSLA #autos #cars Cc: @YahooAutos	highest safety rating ever? #tesla says model s ranks as safest #car: (via @cnbc) $tsla #autos #cars cc: @yahooautos	highest safety rating ever? #tesla says model s ranks as safest #car: (via @cnbc) $tsla #autos #cars cc: @yahooautos	1.0	negative	-0.75
68	8 Aug 2013	#Tesla Model S got another rave review, this one from Nat'l Highway Traffic Safety Admin.'s crash tests: http://yhoo.it/1evuLRSÂ (@CNN) $TSLA	#tesla model s got another rave review, this one from nat'l highway traffic safety admin.'s crash tests: (@cnn) $tsla	#tesla model s got another rave review, this one from nat'l highway traffic safety admin.'s crash tests: (@cnn) $tsla	1.0	negative	-0.75
69	13 Dec 2018	This is a sick man. $TSLA pic.twitter.com/YXX3MGqbyJ	this is a sick man. $tsla pic.twitter.com/yxx3mgqbyj	this is a sick man. $tsla pic.twitter.com/yxx3mgqbyj	0.8571428571428571	negative	-0.7142857142857143
70	13-jun-18	Crazy Eddie Memoirs: I thought buying stock towards the end would distance me from the fraud. I was wrong. $TSLA https://twitter.com/issaquahfunds/status/1006999775227596800?s=21Â â€¦ $TSLA Musk buying $25MM of stock smells awfully like Jeff Skilling to meâ€¦.	crazy eddie memoirs: i thought buying stock towards the end would distance me from the fraud. i was wrong. $tsla $tsla musk buying $25mm of stock smells awfully like jeff skilling to me.	crazy eddie memoirs: i thought buying stock towards the end would distance me from the fraud. i was wrong. $tsla $tsla musk buying $25mm of stock smells awfully like jeff skilling to me.	0.9333333333333332	negative	-0.7000000000000001
71	Apr 25	David Robinson: Tesla's solar business takes an ugly turn $TSLA https://buffalonews.com/2019/04/25/david-robinson-teslas-solar-business-takes-an-ugly-turn/Â â€¦	david robinson: tesla's solar business takes an ugly turn $tsla	david robinson: tesla's solar business takes an ugly turn $tsla	1.0	negative	-0.7
72	Apr 24	Any way you slice this up Tesla has cash to continue and the worst is behind it. #Tesla has $2.2 bil in cash $TSLA	any way you slice this up tesla has cash to continue and the worst is behind it. #tesla has $2.2 bil in cash $tsla	any way you slice this up tesla has cash to continue and the worst is behind it. #tesla has $2.2 bil in cash $tsla	0.85	negative	-0.7
73	28-sep-18	$TSLA looks like it could get ugly into the close	$tsla looks like it could get ugly into the close	$tsla looks like it could get ugly into the close	1.0	negative	-0.7
74	2 Aug 2016	Here's why you should be watching crude oil prices for the rest of the summer: http://eepurl.com/b_97c1Â $CL_F $XOM $SPY $TSLA	here's why you should be watching crude oil prices for the rest of the summer: $cl_f $xom $spy $tsla	here's why you should be watching crude oil prices for the rest of the summer: $cl_f $xom $spy $tsla	1.0	negative	-0.7
75	11 Jan 2016	My kids will be shocked I know how to drive a car. Just like I am shocked my dad knows how to fix a car. $TSLA https://twitter.com/TeslaMotors/status/686311690967724032Â â€¦ Introducing Summon http://ts.la/xN	my kids will be shocked i know how to drive a car. just like i am shocked my dad knows how to fix a car. $tsla introducing summon	my kids will be shocked i know how to drive a car. just like i am shocked my dad knows how to fix a car. $tsla introducing summon	0.8	negative	-0.7
76	31 Dec 2014	YR %, /-, $TSLA 47.85%, $FB 42.77%, $TWTR -43.64%, $AAPL 37.72%, $GLD -2.19%, $SLV -19.51%, Wti Crude $OIL -41.11%, @NG.1 NatGas -33.12%	yr %, /-, $tsla 47.85%, $fb 42.77%, $twtr -43.64%, $aapl 37.72%, $gld -2.19%, $slv -19.51%, wti crude $oil -41.11%, @ng.1 natgas -33.12%	yr %, /-, $tsla 47.85%, $fb 42.77%, $twtr -43.64%, $aapl 37.72%, $gld -2.19%, $slv -19.51%, wti crude $oil -41.11%, @ng.1 natgas -33.12%	1.0	negative	-0.7
77	feb-27	THIS DAY IN $TSLAQ HISTORY: Daaamn!!! Look at those Toyota Mirai sales! Seems this tweet wasn't bad news for $TSLA. Just bad news for @BertelSchmitt's credibility. @BertelSchmitt 4 years ago:pic.twitter.com/XrFHz5C9iV	this day in $tslaq history: daaamn!!! look at those toyota mirai sales! seems this tweet wasn't bad news for $tsla. just bad news for @bertelschmitt's credibility. @bertelschmitt 4 years ago:pic.twitter.com/xrfhz5c9iv	this day in $tslaq history: daaamn!!! look at those toyota mirai sales! seems this tweet wasn't bad news for $tsla. just bad news for @bertelschmitt's credibility. @bertelschmitt 4 years ago:pic.twitter.com/xrfhz5c9iv	0.6666666666666666	negative	-0.6999999999999998
78	Jan 28	$21.6 million put option trade on Tesla Bad news coming? Buyer 6000 $TSLA June $275 puts for $36.00	$21.6 million put option trade on tesla bad news coming? buyer 6000 $tsla june $275 puts for $36.00	$21.6 million put option trade on tesla bad news coming? buyer 6000 $tsla june $275 puts for $36.00	0.6666666666666666	negative	-0.6999999999999998
79	Jan 21	â€œThe paid trolls arenâ€™t even hiding it anymore. Paid to spread bad things about Tesla.â€� $TSLA pic.twitter.com/NDugY1rSsD	the paid trolls arent even hiding it anymore. paid to spread bad things about tesla. $tsla pic.twitter.com/ndugy1rssd	the paid trolls arent even hiding it anymore. paid to spread bad things about tesla. $tsla pic.twitter.com/ndugy1rssd	0.6666666666666666	negative	-0.6999999999999998
80	11-sep-18	Just a reminder of the bad guys weâ€™re fighting. #VW #ClimateChange #HurricaneFlorence $tsla #teslahttp://www.latimes.com/business/la-fi-volkswagen-trial-20180910-story.htmlÂ â€¦	just a reminder of the bad guys were fighting. #vw #climatechange #hurricaneflorence $tsla #tesla	just a reminder of the bad guys were fighting. #vw #climatechange #hurricaneflorence $tsla #tesla	0.6666666666666666	negative	-0.6999999999999998
81	27-mar-18	We collect bad loans for Ziggurat http://Ecex.ExchangeÂ #bitcoin #cryptocurrency #blockchain #crypto #ico #trading #ethereum #eth #btc #cryptocurrencies $AMZN $ETSY $BABA $WMT $TGT $KR $JPM $FB $WFC $GOO $TWTR $agn $aapl $brk $crm $QQQ $ibm $LABU $TSLA pic.twitter.com/a4s7Cahbu3	we collect bad loans for ziggurat #bitcoin #cryptocurrency #blockchain #crypto #ico #trading #ethereum #eth #btc #cryptocurrencies $amzn $etsy $baba $wmt $tgt $kr $jpm $fb $wfc $goo $twtr $agn $aapl $brk $crm $qqq $ibm $labu $tsla pic.twitter.com/a4s7cahbu3	we collect bad loans for ziggurat #bitcoin #cryptocurrency #blockchain #crypto #ico #trading #ethereum #eth #btc #cryptocurrencies $amzn $etsy $baba $wmt $tgt $kr $jpm $fb $wfc $goo $twtr $agn $aapl $brk $crm $qqq $ibm $labu $tsla pic.twitter.com/a4s7cahbu3	0.6666666666666666	negative	-0.6999999999999998
82	20-sep-17	Some embarrassing news for Tesla $TSLA... The car maker is bad at manufacturing cars. https://app.hedgeye.com/insights/62064-we-still-don-t-like-the-future-of-tesla-s-stockÂ â€¦	some embarrassing news for tesla $tsla... the car maker is bad at manufacturing cars.	some embarrassing news for tesla $tsla... the car maker is bad at manufacturing cars.	0.6666666666666666	negative	-0.6999999999999998
83	18 Dec 2016	#Tesla: Don't Trip Over Bad Track Record ... $tsla #lithium #renewables #ev #carshttp://ow.ly/YTqh306RRE2	#tesla: don't trip over bad track record ... $tsla #lithium #renewables #ev #cars	#tesla: don't trip over bad track record ... $tsla #lithium #renewables #ev #cars	0.6666666666666666	negative	-0.6999999999999998
84	10-may-16	I admire and am inspired by @elonmusk but beginning to see signs of @eikebatista with margin 4 $TSLA and $SCTY. Could all unravel 2016 bad.	i admire and am inspired by @elonmusk but beginning to see signs of @eikebatista with margin 4 $tsla and $scty. could all unravel 2016 bad.	i admire and am inspired by @elonmusk but beginning to see signs of @eikebatista with margin 4 $tsla and $scty. could all unravel 2016 bad.	0.6666666666666666	negative	-0.6999999999999998
85	5 Aug 2015	Tesla stock drops 6% after some bad news from Elon Musk http://cnnmon.ie/1gaXdA3Â $TSLA pic.twitter.com/N8KqF2ob6W	tesla stock drops 6% after some bad news from elon musk $tsla pic.twitter.com/n8kqf2ob6w	tesla stock drops 6% after some bad news from elon musk $tsla pic.twitter.com/n8kqf2ob6w	0.6666666666666666	negative	-0.6999999999999998
86	26 Dec 2014	$tsla bad at math? 244 EPA range, 40-50% improvement acc. To press release means 344-366 not 400. @BertelSchmitt	$tsla bad at math? 244 epa range, 40-50% improvement acc. to press release means 344-366 not 400. @bertelschmitt	$tsla bad at math? 244 epa range, 40-50% improvement acc. to press release means 344-366 not 400. @bertelschmitt	0.6666666666666666	negative	-0.6999999999999998
87	21 Aug 2013	Kevin Marder: A market with bad breadth via @mardermarket http://ow.ly/o97doÂ $COMPX $SPX $LNKD $FB $TSLA $NFLX	kevin marder: a market with bad breadth via @mardermarket $compx $spx $lnkd $fb $tsla $nflx	kevin marder: a market with bad breadth via @mardermarket $compx $spx $lnkd $fb $tsla $nflx	0.6666666666666666	negative	-0.6999999999999998
88	14-may-13	Tuesday links: bond disappointments, $HYG comparisons and why you are a bad driver. http://stks.co/jVVNÂ $SPX $AMZN $NFLX $SNE $TSLA $SYLD	tuesday links: bond disappointments, $hyg comparisons and why you are a bad driver. $spx $amzn $nflx $sne $tsla $syld	tuesday links: bond disappointments, $hyg comparisons and why you are a bad driver. $spx $amzn $nflx $sne $tsla $syld	0.6666666666666666	negative	-0.6999999999999998
89	Apr 30	Growth in $TSLA's accumulated deficit: 2010: ($414,982) 2011: ($669,392) 2012: ($1,065,606) 2013: ($1,139,620) 2014: ($1,433,682) 2015: ($2,322,323) 2016: ($2,997,237) 2017: ($4,974,299) 2018: ($5,317,832) Current: ($5,923,305) Annual growth rate: 38%	growth in $tsla's accumulated deficit: 2010: ($414,982) 2011: ($669,392) 2012: ($1,065,606) 2013: ($1,139,620) 2014: ($1,433,682) 2015: ($2,322,323) 2016: ($2,997,237) 2017: ($4,974,299) 2018: ($5,317,832) current: ($5,923,305) annual growth rate: 38%	growth in $tsla's accumulated deficit: 2010: ($414,982) 2011: ($669,392) 2012: ($1,065,606) 2013: ($1,139,620) 2014: ($1,433,682) 2015: ($2,322,323) 2016: ($2,997,237) 2017: ($4,974,299) 2018: ($5,317,832) current: ($5,923,305) annual growth rate: 38%	0.9454545454545454	negative	-0.6818181818181818
90	21 Dec 2018	Another $TSLAQ #DumDum theory bites the dust. Shocking! $TSLA https://twitter.com/nextmove_de/status/1076054205423648768Â â€¦ Breaking news: @Tesla #Model3 configurator opens in #Germany @nextmove_de starts some serious #Christmas Shopping... pic.twitter.com/V9U7otaiU2	another $tslaq #dumdum theory bites the dust. shocking! $tsla breaking news: @tesla #model3 configurator opens in #germany @nextmove_de starts some serious #christmas shopping... pic.twitter.com/v9u7otaiu2	another $tslaq #dumdum theory bites the dust. shocking! $tsla breaking news: @tesla #model3 configurator opens in #germany @nextmove_de starts some serious #christmas shopping... pic.twitter.com/v9u7otaiu2	0.8333333333333333	negative	-0.6666666666666666
91	14-oct-18	Make the impossible possibleâ€”Tesla $TSLA https://twitter.com/cleantechnica/status/1051588917688918016Â â€¦ 8 â€œImpossibleâ€� Goals TeslaÂ Achieved https://cleantechnica.com/2018/10/14/8-impossible-goals-tesla-achieved/Â â€¦ pic.twitter.com/AvUSGSSsqa	make the impossible possibletesla $tsla 8 impossible goals teslaachieved pic.twitter.com/avusgsssqa	make the impossible possibletesla $tsla 8 impossible goals teslaachieved pic.twitter.com/avusgsssqa	1.0	negative	-0.6666666666666666
92	21-may-18	I want to prepare you in advance for the coming onslaught of Tweets whereby Subsidy Fire-Fraud Boy tells you that Consumer Reports is an idiotic, biased publication with no idea what it's talking about... $TSLAQ $TSLA pic.twitter.com/5lOajTWwZR	i want to prepare you in advance for the coming onslaught of tweets whereby subsidy fire-fraud boy tells you that consumer reports is an idiotic, biased publication with no idea what it's talking about... $tslaq $tsla pic.twitter.com/5loajtwwzr	i want to prepare you in advance for the coming onslaught of tweets whereby subsidy fire-fraud boy tells you that consumer reports is an idiotic, biased publication with no idea what it's talking about... $tslaq $tsla pic.twitter.com/5loajtwwzr	0.8333333333333334	negative	-0.6666666666666666
93	mar-06	$TSLA : this is your core owner base: a jilted brooklyn hipster complaining about how he was into the "underwear panda orchestra" before they went "mainstream" and that all the newbie fans are "lame". pic.twitter.com/ahqGh7IOpU	$tsla : this is your core owner base: a jilted brooklyn hipster complaining about how he was into the "underwear panda orchestra" before they went "mainstream" and that all the newbie fans are "lame". pic.twitter.com/ahqgh7iopu	$tsla : this is your core owner base: a jilted brooklyn hipster complaining about how he was into the "underwear panda orchestra" before they went "mainstream" and that all the newbie fans are "lame". pic.twitter.com/ahqgh7iopu	0.875	negative	-0.65
94	27 Jan 2017	$PCLN $TSLA $NFLX $REN $CLVS $AMZN $FB $EBAY $FDX idiots just buyin blindly at this point, happened in 2008 at that peak also,they'll learn	$pcln $tsla $nflx $ren $clvs $amzn $fb $ebay $fdx idiots just buyin blindly at this point, happened in 2008 at that peak also,they'll learn	$pcln $tsla $nflx $ren $clvs $amzn $fb $ebay $fdx idiots just buyin blindly at this point, happened in 2008 at that peak also,they'll learn	0.7333333333333334	negative	-0.65
95	01-jul-14	$TSLA OH MY about to go viral. Thur 246 gets 251 in play a HOY. MM GOT SILLY STUPID yesterday w premium. GIFTS everywhere	$tsla oh my about to go viral. thur 246 gets 251 in play a hoy. mm got silly stupid yesterday w premium. gifts everywhere	$tsla oh my about to go viral. thur 246 gets 251 in play a hoy. mm got silly stupid yesterday w premium. gifts everywhere	0.9375	negative	-0.6499999999999999
96	25-oct-18	Shout out to the Three Musketeers @mayemusk @bonnienorman and @AndreaSJames , who never stopped believing in @elonmusk $TSLA https://twitter.com/bonnienorman/status/1055219516349665280Â â€¦ I'm working really hard at not mocking the assholes who have trolled me & others. Because I don't want to stoop to their miserable level. But you know I'm thinking it. pic.twitter.com/oHZnGCMfBv	shout out to the three musketeers @mayemusk @bonnienorman and @andreasjames , who never stopped believing in @elonmusk $tsla i'm working really hard at not mocking the assholes who have trolled me & others. because i don't want to stoop to their miserable level. but you know i'm thinking it. pic.twitter.com/ohzngcmfbv	shout out to the three musketeers @mayemusk @bonnienorman and @andreasjames , who never stopped believing in @elonmusk $tsla i'm working really hard at not mocking the assholes who have trolled me & others. because i don't want to stoop to their miserable level. but you know i'm thinking it. pic.twitter.com/ohzngcmfbv	0.7708333333333333	negative	-0.6458333333333334
97	Jan 11	$TSLA - #SpaceX 1/ Elon is laying off 10% of his SpaceX workforce. I feel bad for the employees. What irks me is that he wasted $$$ and SpaceX engineering resources A) to build that BS tunnel for Boring Companyhttps://www.latimes.com/business/la-fi-spacex-layoffs-20190111-story.html?outputType=amp&__twitter_impression=trueÂ â€¦	$tsla - #spacex 1/ elon is laying off 10% of his spacex workforce. i feel bad for the employees. what irks me is that he wasted $$$ and spacex engineering resources a) to build that bs tunnel for boring company	$tsla - #spacex 1/ elon is laying off 10% of his spacex workforce. i feel bad for the employees. what irks me is that he wasted $$$ and spacex engineering resources a) to build that bs tunnel for boring company	0.5555555555555555	negative	-0.6333333333333333
98	5 Aug 2018	So Teslaâ€™s CEO garners kudos for apologizing to a skeptical sell-side analyst, then equates the short-sellers to Hitler?! $TSLA https://twitter.com/elonmusk/status/1026073171638738944Â â€¦ Dang, turns out even Hitler was shorting Tesla stock â€¦ https://m.youtube.com/watch?v=wxEClGh6MusÂ â€¦	so teslas ceo garners kudos for apologizing to a skeptical sell-side analyst, then equates the short-sellers to hitler?! $tsla dang, turns out even hitler was shorting tesla stock	so teslas ceo garners kudos for apologizing to a skeptical sell-side analyst, then equates the short-sellers to hitler?! $tsla dang, turns out even hitler was shorting tesla stock	0.5	negative	-0.625
99	17-jul-18	Target $TSLA: Episode Two (The Test Drive) I don't believe its cars matter at all to the fate of Tesla at this point; for me, the dumbest bull line is: "But have you driven one, bro?" Irrelevant! Nevertheless, I can now say: "Yes, I have." And guess what? It's a car, bro.	target $tsla: episode two (the test drive) i don't believe its cars matter at all to the fate of tesla at this point; for me, the dumbest bull line is: "but have you driven one, bro?" irrelevant! nevertheless, i can now say: "yes, i have." and guess what? it's a car, bro.	target $tsla: episode two (the test drive) i don't believe its cars matter at all to the fate of tesla at this point; for me, the dumbest bull line is: "but have you driven one, bro?" irrelevant! nevertheless, i can now say: "yes, i have." and guess what? it's a car, bro.	1.0	negative	-0.625
100	16-jul-18	Which automotive expert do I listen to ? Detroitâ€™s @MunroAssociates OR Wall Streetâ€™s Uncle Thanos @WallStCynic , Mad boy Speigel @markbspiegel & Larry Fossil Fuel @MontanaSkeptic1 $TSLA $TSLAQhttps://youtu.be/pAS-yjWj9DY	which automotive expert do i listen to ? detroits @munroassociates or wall streets uncle thanos @wallstcynic , mad boy speigel @markbspiegel & larry fossil fuel @montanaskeptic1 $tsla $tslaq	which automotive expert do i listen to ? detroits @munroassociates or wall streets uncle thanos @wallstcynic , mad boy speigel @markbspiegel & larry fossil fuel @montanaskeptic1 $tsla $tslaq	1.0	negative	-0.625
101	09-nov-14	Doubting is thinking: Tesla keeps ZEV scam alive...by building a fake swap station! http://doubtingisthinking.blogspot.com.es/2014/11/tesla-keeps-zev-scam-aliveby-building.htmlÂ â€¦ $TSLA	doubting is thinking: tesla keeps zev scam alive...by building a fake swap station! $tsla	doubting is thinking: tesla keeps zev scam alive...by building a fake swap station! $tsla	1.0	negative	-0.625
102	10-sep-14	Elon Musk used reverse psychology, or have $TSLA investors gone mad? pic.twitter.com/k2HDIjz6xg	elon musk used reverse psychology, or have $tsla investors gone mad? pic.twitter.com/k2hdijz6xg	elon musk used reverse psychology, or have $tsla investors gone mad? pic.twitter.com/k2hdijz6xg	1.0	negative	-0.625
103	03-oct-13	Tesla Model S catches fireâ€”in the wrong way: http://cnb.cx/GAKANAÂ (via @Lebeaucarnews) $TSLA	tesla model s catches firein the wrong way: (via @lebeaucarnews) $tsla	tesla model s catches firein the wrong way: (via @lebeaucarnews) $tsla	0.95	negative	-0.625
104	Apr 12	I got distracted by someone brazenly texting while driving. I was so aghast that I almost rear-ended someone. I was going ~10 mph without Autopilot enabled. Guess what saved me and the person in front...my Model 3's forward collision warning system! Thank you @Tesla! $TSLA https://twitter.com/Ev_Investor/status/1116804684860145664Â â€¦ There is over a million accidents in the US every year from d…	i got distracted by someone brazenly texting while driving. i was so aghast that i almost rear-ended someone. i was going ~10 mph without autopilot enabled. guess what saved me and the person in front...my model 3's forward collision warning system! thank you @tesla! $tsla there is over a million accidents in the us every year from distracted driving in manual (non level 2) cars. data shows bigge…	i got distracted by someone brazenly texting while driving. i was so aghast that i almost rear-ended someone. i was going ~10 mph without autopilot enabled. guess what saved me and the person in front...my model 3's forward collision warning system! thank you @tesla! $tsla there is over a million accidents in the us every year from distracted driving in manual (non level 2) cars. data shows bigge…	0.7	negative	-0.61875
105	mar-22	Here you go @danahull, base SR deliveries. Can @business please correct the blatantly false statement now? cc: @tsrandall @EVNewsDaily @TeslaPodcast @elonmusk @DMC_Ryan @mayemusk $TSLA pic.twitter.com/x7hte3IRyw	here you go @danahull, base sr deliveries. can @business please correct the blatantly false statement now? cc: @tsrandall @evnewsdaily @teslapodcast @elonmusk @dmc_ryan @mayemusk $tsla pic.twitter.com/x7hte3iryw	here you go @danahull, base sr deliveries. can @business please correct the blatantly false statement now? cc: @tsrandall @evnewsdaily @teslapodcast @elonmusk @dmc_ryan @mayemusk $tsla pic.twitter.com/x7hte3iryw	0.8	negative	-0.6000000000000001
106	Apr 21	Holy jumping fucking shitballs $TSLA https://twitter.com/ShanghaiJayin/status/1119997229530406913/video/1Â â€¦	holy jumping fucking shitballs $tsla	holy jumping fucking shitballs $tsla	0.8	negative	-0.6
107	Apr 20	No comparison. In LA for the holiday, Iâ€™m struck that all of my #Uber drivers are unhappy that their take rate dropped by 25% in March. Like $LYFT, Uber is an accident waiting to happen, which $TSLAâ€™s autonomy day on Monday will crystalize. $XBT will trounce $UBER.https://twitter.com/j3todaro/status/1118650722608984064Â â€¦ What would you rather invest in? Bitcoin at $92 bil valuationâ€¦	no comparison. in la for the holiday, i am struck that all of my #uber drivers are unhappy that their take rate dropped by 25% in march. like $lyft, uber is an accident waiting to happen, which $tslas autonomy day on monday will crystalize. $xbt will trounce $uber. what would you rather invest in? bitcoin at $92 bil valuation	no comparison. in la for the holiday, i am struck that all of my #uber drivers are unhappy that their take rate dropped by 25% in march. like $lyft, uber is an accident waiting to happen, which $tslas autonomy day on monday will crystalize. $xbt will trounce $uber. what would you rather invest in? bitcoin at $92 bil valuation	0.9	negative	-0.6
108	Apr 5	I now have all of the hardware I need to perform cold fusion. I just need to write the software that will operate the cold fusion reactor (also need to build). I will be holding an investor session on April 22, and will be selling deposits for $420 each thereafter. $TSLA pic.twitter.com/EZ8I52HnLJ	i now have all of the hardware i need to perform cold fusion. i just need to write the software that will operate the cold fusion reactor (also need to build). i will be holding an investor session on april 22, and will be selling deposits for $420 each thereafter. $tsla pic.twitter.com/ez8i52hnlj	i now have all of the hardware i need to perform cold fusion. i just need to write the software that will operate the cold fusion reactor (also need to build). i will be holding an investor session on april 22, and will be selling deposits for $420 each thereafter. $tsla pic.twitter.com/ez8i52hnlj	1.0	negative	-0.6
109	mar-26	$TSLA: "Hey, we should build a factory in subsidy-rich China and capture some of that market share." China: We're cutting EV subsidies 50% and phasing them out by 2020. $TSLA: "..." https://seekingalpha.com/news/3445740-china-scales-back-ev-subsidiesÂ â€¦pic.twitter.com/Vkk5f9GrKv	$tsla: "hey, we should build a factory in subsidy-rich china and capture some of that market share." china: we're cutting ev subsidies 50% and phasing them out by 2020. $tsla: "..."	$tsla: "hey, we should build a factory in subsidy-rich china and capture some of that market share." china: we're cutting ev subsidies 50% and phasing them out by 2020. $tsla: "..."	0.9	negative	-0.6
110	mar-14	BOOKMARK THIS POST: $TSLA IS NEVER GOING TO ZERO AND ITS TICKER WILL NEVER BE $TSLAQ YOU FUCKING AUTISTS	bookmark this post: $tsla is never going to zero and its ticker will never be $tslaq you fucking autists	bookmark this post: $tsla is never going to zero and its ticker will never be $tslaq you fucking autists	0.8	negative	-0.6
111	mar-14	Crazy amount of Tesla fans in here Tesla Model Y unveiling $TSLA #Tesla #ModelYpic.twitter.com/rbmB6jRwuE	crazy amount of tesla fans in here tesla model y unveiling $tsla #tesla #modelypic.twitter.com/rbmb6jrwue	crazy amount of tesla fans in here tesla model y unveiling $tsla #tesla #modelypic.twitter.com/rbmb6jrwue	0.9	negative	-0.6
112	mar-04	This is how crazy in my area, u get to see Tesla everywhere $TSLA #Teslapic.twitter.com/8YBynv7PHC	this is how crazy in my area, you get to see tesla everywhere $tsla #teslapic.twitter.com/8ybynv7phc	this is how crazy in my area, you get to see tesla everywhere $tsla #teslapic.twitter.com/8ybynv7phc	0.9	negative	-0.6
113	Jan 30	Tesla didnt miss, all the analysts guessing missed. Tesla nails it. They are profitable and growing like crazy. $TSLA	tesla didnt miss, all the analysts guessing missed. tesla nails it. they are profitable and growing like crazy. $tsla	tesla didnt miss, all the analysts guessing missed. tesla nails it. they are profitable and growing like crazy. $tsla	0.9	negative	-0.6
114	Jan 28	Didn't think I could still be shocked by a Tesla customer abuse story. I was wrong. Again. $TSLA $TSLAQpic.twitter.com/f3RlIdHN3A	didn't think i could still be shocked by a tesla customer abuse story. i was wrong. again. $tsla $tslaqpic.twitter.com/f3rlidhn3a	didn't think i could still be shocked by a tesla customer abuse story. i was wrong. again. $tsla $tslaqpic.twitter.com/f3rlidhn3a	0.8500000000000001	negative	-0.6
115	27 Dec 2018	Tesla notches a 48th road fatality Whether you use NHTSA or IIHS data, there is no foundation for @elonmusk's claim that $TSLA makes the safest cars. In fact, Teslas are conspicuously dangerous compared to vehicles in their class. h/t @WombatPickledhttps://docs.google.com/spreadsheets/d/1ESnyJ4b7m96OCjs3GSQ6EGF7YOMuv0XV-ROXTYIazTs/edit?usp=sharingÂ â€¦	tesla notches a 48th road fatality whether you use nhtsa or iihs data, there is no foundation for @elonmusk's claim that $tsla makes the safest cars. in fact, teslas are conspicuously dangerous compared to vehicles in their class. h/t @wombatpickled	tesla notches a 48th road fatality whether you use nhtsa or iihs data, there is no foundation for @elonmusk's claim that $tsla makes the safest cars. in fact, teslas are conspicuously dangerous compared to vehicles in their class. h/t @wombatpickled	0.9	negative	-0.6
116	17-oct-18	Tesla's Autopilot takes the wheel as driver suffers pulmonary embolism http://zd.net/2bar9zoÂ $tsla	tesla's autopilot takes the wheel as driver suffers pulmonary embolism $tsla	tesla's autopilot takes the wheel as driver suffers pulmonary embolism $tsla	0.7	negative	-0.6
117	12-oct-18	Crazy Eddie Memoirs: If you sell the vision, your bagholders will ignore the fraud. $TSLA pic.twitter.com/AZeTQYDvyF	crazy eddie memoirs: if you sell the vision, your bagholders will ignore the fraud. $tsla pic.twitter.com/azetqydvyf	crazy eddie memoirs: if you sell the vision, your bagholders will ignore the fraud. $tsla pic.twitter.com/azetqydvyf	0.9	negative	-0.6
118	18-sep-18	Vancouver #Tesla $tsla is delivering Model 3s until 10pm everyday. Demand is insane. pic.twitter.com/rKHN86wj3z	vancouver #tesla $tsla is delivering model 3s until 10pm everyday. demand is insane. pic.twitter.com/rkhn86wj3z	vancouver #tesla $tsla is delivering model 3s until 10pm everyday. demand is insane. pic.twitter.com/rkhn86wj3z	0.8	negative	-0.6
119	14-sep-18	What? A mainstream journalist writing about the $TSLA Model 3s stacking up in a Burbank CA lot & questioning what that says about demand? Thank you, @russ1mitchell, I was afraid I would never see the day. http://www.latimes.com/business/autos/la-fi-hy-tesla-sales-delivery-problems-20180912-story.htmlÂ â€¦	what? a mainstream journalist writing about the $tsla model 3s stacking up in a burbank ca lot & questioning what that says about demand? thank you, @russ1mitchell, i was afraid i would never see the day.	what? a mainstream journalist writing about the $tsla model 3s stacking up in a burbank ca lot & questioning what that says about demand? thank you, @russ1mitchell, i was afraid i would never see the day.	0.9	negative	-0.6
120	28 Aug 2018	Crazy Eddie Memoirs: Never double-down on stupidity. $TSLA pic.twitter.com/9PMq8GNfbi	crazy eddie memoirs: never double-down on stupidity. $tsla pic.twitter.com/9pmq8gnfbi	crazy eddie memoirs: never double-down on stupidity. $tsla pic.twitter.com/9pmq8gnfbi	0.95	negative	-0.6
121	27 Aug 2018	Cowen out with a scathing note on $TSLA. Underperform PT $200 via @businesspic.twitter.com/e9tiZlzMJq	cowen out with a scathing note on $tsla. underperform pt $200 via @businesspic.twitter.com/e9tizlzmjq	cowen out with a scathing note on $tsla. underperform pt $200 via @businesspic.twitter.com/e9tizlzmjq	1.0	negative	-0.6
122	20 Aug 2018	elon buying bitcoin so he can pump price and then use artificial value to make $TSLA profitable again	elon buying bitcoin so he can pump price and then use artificial value to make $tsla profitable again	elon buying bitcoin so he can pump price and then use artificial value to make $tsla profitable again	1.0	negative	-0.6
123	9 Aug 2018	Crazy Eddie Memoirs: If you are going to screw your creditors, stick with the unsecured creditors. Avoid stiffing any creditor who can file a mechanics lien. $TSLA https://twitter.com/IvroMaster/status/1027603188093001728Â â€¦ $tsla $5.5million lien pic.twitter.com/RftC59PewN	crazy eddie memoirs: if you are going to screw your creditors, stick with the unsecured creditors. avoid stiffing any creditor who can file a mechanics lien. $tsla $tsla $5.5million lien pic.twitter.com/rftc59pewn	crazy eddie memoirs: if you are going to screw your creditors, stick with the unsecured creditors. avoid stiffing any creditor who can file a mechanics lien. $tsla $tsla $5.5million lien pic.twitter.com/rftc59pewn	0.9	negative	-0.6
124	25-jun-18	Crazy Eddie Memoirs: When @ThorntonLOglove said our inventory numbers didn't add up we ignored him and the market ignored him too. $TSLA https://www.benzinga.com/analyst-ratings/analyst-color/18/06/11920483/bernstein-teslas-auto-services-gross-margins-dont-add-u#/nullÂ â€¦	crazy eddie memoirs: when @thorntonloglove said our inventory numbers didn't add up we ignored him and the market ignored him too. $tsla #/null	crazy eddie memoirs: when @thorntonloglove said our inventory numbers didn't add up we ignored him and the market ignored him too. $tsla #/null	0.9	negative	-0.6
125	18-jun-18	Please fucking believe @skabooshka knows how to research frauds. $TSLA pic.twitter.com/6zMjY2MsJe	please fucking believe @skabooshka knows how to research frauds. $tsla pic.twitter.com/6zmjy2msje	please fucking believe @skabooshka knows how to research frauds. $tsla pic.twitter.com/6zmjy2msje	0.8	negative	-0.6
126	02-may-18	The price of Musk cutting off analysts? For Tesla, it's $2 billion https://reut.rs/2FBWk0nÂ by @alexandriasage @SonamR20 $TSLA pic.twitter.com/u7up1ND6rY	the price of musk cutting off analysts? for tesla, it's $2 billion by @alexandriasage @sonamr20 $tsla pic.twitter.com/u7up1nd6ry	the price of musk cutting off analysts? for tesla, it's $2 billion by @alexandriasage @sonamr20 $tsla pic.twitter.com/u7up1nd6ry	0.9	negative	-0.6
127	30 Apr 2018	Tip for Fraudsters: Get labeled a â€œvisionaryâ€� so when the hope you sell to bagholders doesnâ€™t happen itâ€™s called a disappointment rather than a lie. $TSLA $OSTK	tip for fraudsters: get labeled a visionary so when the hope you sell to bagholders doesnt happen its called a disappointment rather than a lie. $tsla $ostk	tip for fraudsters: get labeled a visionary so when the hope you sell to bagholders doesnt happen its called a disappointment rather than a lie. $tsla $ostk	0.4	negative	-0.6
128	11-mar-18	Tesla employees, customers, vendors, partners "For all of the attention on Elon Musk, he causes 2/3rds of our problems........" $TSLA $TSLAQ #Muskhttps://twitter.com/shirazzzz/status/972896509506318336Â â€¦ .@elonmusk For all the attention on SpaceX "Tesla causes 2/3 of my problems. Tesla is a problem magnet, it's crazy."	tesla employees, customers, vendors, partners "for all of the attention on elon musk, he causes 2/3rds of our problems........" $tsla $tslaq #musk .@elonmusk for all the attention on spacex "tesla causes 2/3 of my problems. tesla is a problem magnet, it's crazy."	tesla employees, customers, vendors, partners "for all of the attention on elon musk, he causes 2/3rds of our problems........" $tsla $tslaq #musk .@elonmusk for all the attention on spacex "tesla causes 2/3 of my problems. tesla is a problem magnet, it's crazy."	0.9	negative	-0.6
129	06-jul-17	$TSLA shares car-crash after disappointing deliveries. Hear what our experts have been saying. #TSLA #Teslahttps://youtu.be/C0o6ghMx_M8	$tsla shares car-crash after disappointing deliveries. hear what our experts have been saying. #tsla #tesla	$tsla shares car-crash after disappointing deliveries. hear what our experts have been saying. #tsla #tesla	0.7	negative	-0.6
130	05-jul-17	Is it me or do Elon musk's plans seem to go from genius to crazy on days when I lost 25 bucks on the stock? $tsla	is it me or do elon musk's plans seem to go from genius to crazy on days when i lost 25 bucks on the stock? $tsla	is it me or do elon musk's plans seem to go from genius to crazy on days when i lost 25 bucks on the stock? $tsla	0.9	negative	-0.6
131	12 Apr 2017	What Teslaâ€™s â€œInexplicableâ€� â€œPonzi Schemeâ€� Valuation Says about the Stock Market: http://wolfstreet.com/2017/04/11/tesla-gm-comparison-market-share-income-valuation/Â â€¦ $TSLA $GM $Fpic.twitter.com/mvtgYh1qMZ	what teslas inexplicable ponzi scheme valuation says about the stock market: $tsla $gm $fpic.twitter.com/mvtgyh1qmz	what teslas inexplicable ponzi scheme valuation says about the stock market: $tsla $gm $fpic.twitter.com/mvtgyh1qmz	0.9	negative	-0.6
132	19-oct-16	It's a depressing day when a company announcing "all our cars have the hardware to drive themselves" is a disappointment. $TSLA.	it's a depressing day when a company announcing "all our cars have the hardware to drive themselves" is a disappointment. $tsla.	it's a depressing day when a company announcing "all our cars have the hardware to drive themselves" is a disappointment. $tsla.	0.65	negative	-0.6
133	28-jul-16	.@TeslaMotors workers aren't too crazy about Elon Musk's autopilot plans Here's why: http://cnnmon.ie/2a73WsiÂ $TSLA pic.twitter.com/vwY4dXJLMB	.@teslamotors workers aren't too crazy about elon musk's autopilot plans here's why: $tsla pic.twitter.com/vwy4dxjlmb	.@teslamotors workers aren't too crazy about elon musk's autopilot plans here's why: $tsla pic.twitter.com/vwy4dxjlmb	0.9	negative	-0.6
134	29-may-16	The inconvenient truth $TSLA and the environmentalists ignore #BigOilpic.twitter.com/UFFgHnyf1Z	the inconvenient truth $tsla and the environmentalists ignore #bigoilpic.twitter.com/uffghnyf1z	the inconvenient truth $tsla and the environmentalists ignore #bigoilpic.twitter.com/uffghnyf1z	1.0	negative	-0.6
135	4 Apr 2016	Tesla shares give up some gains after disappointing first-quarter sales: http://reut.rs/1qqrFvCÂ $TSLA pic.twitter.com/zOlvFbyZdB	tesla shares give up some gains after disappointing first-quarter sales: $tsla pic.twitter.com/zolvfbyzdb	tesla shares give up some gains after disappointing first-quarter sales: $tsla pic.twitter.com/zolvfbyzdb	0.7	negative	-0.6
136	01-feb-16	In cutting $TSLA price target by 26%, Morgan Stanley drops Model 3 sales estimates for '18 from 30,000 to 5,000 saying it expects delays.	in cutting $tsla price target by 26%, morgan stanley drops model 3 sales estimates for '18 from 30,000 to 5,000 saying it expects delays.	in cutting $tsla price target by 26%, morgan stanley drops model 3 sales estimates for '18 from 30,000 to 5,000 saying it expects delays.	0.9	negative	-0.6
137	10-jul-15	A question we all ask ourselves sometimes: Elon Musk wonders if heâ€™s crazy $TSLA http://on.mktw.net/1D2EhJ5Â pic.twitter.com/U0ateStd8r	a question we all ask ourselves sometimes: elon musk wonders if hes crazy $tsla	a question we all ask ourselves sometimes: elon musk wonders if hes crazy $tsla	0.9	negative	-0.6
138	14-mar-15	The #SXSW anti-robot protest isn't crazy, Elon Musk and Stephen Hawking agree http://ibdn.uz/Kl7qSÂ $TSLA $MSFTpic.twitter.com/npwMekc4oQ	the #sxsw anti-robot protest isn't crazy, elon musk and stephen hawking agree $tsla $msftpic.twitter.com/npwmekc4oq	the #sxsw anti-robot protest isn't crazy, elon musk and stephen hawking agree $tsla $msftpic.twitter.com/npwmekc4oq	0.9	negative	-0.6
139	19-nov-14	Morgan Stanley slashing $TSLA 2015 EPS, cutting #'s to $2.45 from $4.39 way below consensus of $2.99	morgan stanley slashing $tsla 2015 eps, cutting #'s to $2.45 from $4.39 way below consensus of $2.99	morgan stanley slashing $tsla 2015 eps, cutting #'s to $2.45 from $4.39 way below consensus of $2.99	0.9	negative	-0.6
140	14 Apr 2014	Some Crazy Sic Moves #SassyMusings 14/14/14 $SPX $SPY $TSLA $SSYS $IWM $IBB $VIX $QQQ http://stks.co/g0VC1	some crazy sic moves #sassymusings 14/14/14 $spx $spy $tsla $ssys $iwm $ibb $vix $qqq	some crazy sic moves #sassymusings 14/14/14 $spx $spy $tsla $ssys $iwm $ibb $vix $qqq	0.9	negative	-0.6
141	25-feb-14	Tesla surges ahead despite 'crazy' valuation http://bloom.bg/1c5Qp4jÂ $TSLA	tesla surges ahead despite 'crazy' valuation $tsla	tesla surges ahead despite 'crazy' valuation $tsla	0.9	negative	-0.6
142	31 Dec 2013	Commented on: "Why Is Almost Everybody In The Auto Industry Afraid Of Tesla Motors?" http://seekingalpha.com/a/154sdÂ $TSLA	commented on: "why is almost everybody in the auto industry afraid of tesla motors?" $tsla	commented on: "why is almost everybody in the auto industry afraid of tesla motors?" $tsla	0.9	negative	-0.6
143	10-jun-13	Barron's Pours Cold Water on Tesla $TSLA; CEO Musk Hangs Up http://stks.co/jYoo	barron's pours cold water on tesla $tsla; ceo musk hangs up	barron's pours cold water on tesla $tsla; ceo musk hangs up	1.0	negative	-0.6
144	31-may-13	Elon Musk Says He Quit Mark Zuckerberg's PAC Because It Was Too Cynical $FB $TSLA by @stevekovachhttp://read.bi/1433STi	elon musk says he quit mark zuckerberg's pac because it was too cynical $fb $tsla by @stevekovach	elon musk says he quit mark zuckerberg's pac because it was too cynical $fb $tsla by @stevekovach	1.0	negative	-0.6
145	13-may-13	In Summary, The Tesla Model S Is A Dirty Car http://seekingalpha.com/a/unipÂ $TSLA	in summary, the tesla model s is a dirty car $tsla	in summary, the tesla model s is a dirty car $tsla	0.8	negative	-0.6
146	10 Dec 2018	100k #tesla #Model3 on the road and no fires, not one, even after the fake whistle blower lies. But 5000 Jaguar #Ipace on the road and one exploded. Looking into this but this could be bad for Jaguar. $tsla https://electrek.co/2018/12/10/jaguar-i-pace-fire-investigating-cause/Â â€¦	100k #tesla #model3 on the road and no fires, not one, even after the fake whistle blower lies. but 5000 jaguar #ipace on the road and one exploded. looking into this but this could be bad for jaguar. $tsla	100k #tesla #model3 on the road and no fires, not one, even after the fake whistle blower lies. but 5000 jaguar #ipace on the road and one exploded. looking into this but this could be bad for jaguar. $tsla	0.8333333333333333	negative	-0.5999999999999999
147	03-may-18	"Boring, bonehead questions are not cool." - Tesla CEO @elonmusk on Bernstein's Toni Sacconaghi's question on the $TSLA earnings call. Here's Toni's response: pic.twitter.com/7Y7ridNFs5	"boring, bonehead questions are not cool." - tesla ceo @elonmusk on bernstein's toni sacconaghi's question on the $tsla earnings call. here's toni's response: pic.twitter.com/7y7ridnfs5	"boring, bonehead questions are not cool." - tesla ceo @elonmusk on bernstein's toni sacconaghi's question on the $tsla earnings call. here's toni's response: pic.twitter.com/7y7ridnfs5	0.825	negative	-0.5875
148	03-may-18	'Boring bonehead questions are not cool': Elon Musk cuts off analysts during conference call, causing $TSLA shares to tumble https://reut.rs/2FDHfesÂ pic.twitter.com/OOyA7RtrWt	'boring bonehead questions are not cool': elon musk cuts off analysts during conference call, causing $tsla shares to tumble	'boring bonehead questions are not cool': elon musk cuts off analysts during conference call, causing $tsla shares to tumble	0.825	negative	-0.5875
149	18-sep-18	$TSLA $TSLAQ Congrats to those who predicted Tesla was sitting on very bad news this past weekend.	$tsla $tslaq congrats to those who predicted tesla was sitting on very bad news this past weekend.	$tsla $tslaq congrats to those who predicted tesla was sitting on very bad news this past weekend.	0.5583333333333333	negative	-0.5799999999999998
150	04-may-18	Tesla chief Elon Muskâ€™s refusal to answer 'boring' Wall Street questions about finances sends shares down https://reut.rs/2FFXeZMÂ by @Tech_Correspond $TSLA pic.twitter.com/sKgIMU6gRU	tesla chief elon musks refusal to answer 'boring' wall street questions about finances sends shares down by @tech_correspond $tsla pic.twitter.com/skgimu6gru	tesla chief elon musks refusal to answer 'boring' wall street questions about finances sends shares down by @tech_correspond $tsla pic.twitter.com/skgimu6gru	0.6444444444444445	negative	-0.5777777777777778
151	08-may-14	Tesla is down 10% in pre-market trading and that's one of its worst ever post-earnings drops http://stks.co/t0IgYÂ $TSLA	tesla is down 10% in pre-market trading and that's one of its worst ever post-earnings drops $tsla	tesla is down 10% in pre-market trading and that's one of its worst ever post-earnings drops $tsla	0.6444444444444445	negative	-0.5777777777777778
152	05-sep-13	.@mamtabadkar does a pro job breaking down Damodaran who says that $TSLA is insanely overvalued. http://www.businessinsider.com/aswath-damodaran-tesla-fair-value-2013-9Â â€¦	.@mamtabadkar does a pro job breaking down damodaran who says that $tsla is insanely overvalued.	.@mamtabadkar does a pro job breaking down damodaran who says that $tsla is insanely overvalued.	0.6444444444444445	negative	-0.5777777777777778
153	16-jul-13	$TSLA shares now down $17 (13.57%). Tesla's worst one-day drop since Jan. 2012.	$tsla shares now down $17 (13.57%). tesla's worst one-day drop since jan. 2012.	$tsla shares now down $17 (13.57%). tesla's worst one-day drop since jan. 2012.	0.6444444444444445	negative	-0.5777777777777778
154	Jan 10	Letâ€™s see: Headline begins â€œMusk Says...â€� Article includes the phrase â€œIf his tweets are to be believed...â€� Shame on you, @Bloomberg for writing crap like this. Seriously $TSLAQ $TSLA Musk Says Tesla Roadster to Swap SpaceX Thrusters for Rear Seats https://www.bloomberg.com/news/articles/2019-01-09/musk-says-tesla-roadster-to-swap-spacex-thrusters-for-rear-seatsÂ â€¦	lets see: headline begins musk says... article includes the phrase if his tweets are to be believed... shame on you, @bloomberg for writing crap like this. seriously $tslaq $tsla musk says tesla roadster to swap spacex thrusters for rear seats	lets see: headline begins musk says... article includes the phrase if his tweets are to be believed... shame on you, @bloomberg for writing crap like this. seriously $tslaq $tsla musk says tesla roadster to swap spacex thrusters for rear seats	0.7333333333333334	negative	-0.5666666666666667
155	Apr 22	Elon Musk: "The fundamental message that consumers should be taking from today is that it's financially insane to buy anything other than a Tesla. It will be like owning a horse in 3 years." /1 https://cleantechnica.com/2019/04/22/tesla-autonomy-day-video-is-live/Â â€¦ #Tesla $TSLA pic.twitter.com/uLsNORxA3x	elon musk: "the fundamental message that consumers should be taking from today is that it's financially insane to buy anything other than a tesla. it will be like owning a horse in 3 years." /1 #tesla $tsla pic.twitter.com/ulsnorxa3x	elon musk: "the fundamental message that consumers should be taking from today is that it's financially insane to buy anything other than a tesla. it will be like owning a horse in 3 years." /1 #tesla $tsla pic.twitter.com/ulsnorxa3x	0.6875	negative	-0.5625
156	7 Aug 2018	Today = (pedo + short burn of the century + boneheaded + saboteur + FSD hardware + fake shingle + semi battery claims + boring co claims + flamethrower) x 10 $TSLA	today = (pedo + short burn of the century + boneheaded + saboteur + fsd hardware + fake shingle + semi battery claims + boring co claims + flamethrower) x 10 $tsla	today = (pedo + short burn of the century + boneheaded + saboteur + fsd hardware + fake shingle + semi battery claims + boring co claims + flamethrower) x 10 $tsla	0.825	negative	-0.5625
157	7 Aug 2015	How creepy! The sinister looking refueling robot from #tesla ... this metal snake will charge your Model S $tsla https://twitter.com/TeslaMotors/status/629305813912326146Â â€¦ Charger prototype finding its way to Model S. https://amp.twimg.com/v/f9b5e350-f51c-4755-aa6e-e720b07a64aaÂ â€¦	how creepy! the sinister looking refueling robot from #tesla ... this metal snake will charge your model s $tsla charger prototype finding its way to model s.	how creepy! the sinister looking refueling robot from #tesla ... this metal snake will charge your model s $tsla charger prototype finding its way to model s.	1.0	negative	-0.5625
158	1 Aug 2018	Based on the letter, I think $TSLA drew the remainder of the ABL facility. This would imply that $TSLA is now constrained by the facility size limit, rather than borrowing base calculation. This would mean that additional assets don't provide additional liquidity...	based on the letter, i think $tsla drew the remainder of the abl facility. this would imply that $tsla is now constrained by the facility size limit, rather than borrowing base calculation. this would mean that additional assets don't provide additional liquidity...	based on the letter, i think $tsla drew the remainder of the abl facility. this would imply that $tsla is now constrained by the facility size limit, rather than borrowing base calculation. this would mean that additional assets don't provide additional liquidity...	0.84375	negative	-0.55625
159	11-nov-18	Oct 28, 2018: @elonmusk OMG ELON! I ORDERED A MODEL 3 AND GOT IT IN A WEEK! YAHOOO!!!!! Nov 11, 2018: @elonmusk HOLY FUCK ELON! THIS PIECE OF SHIT IS GOING TO KILL SOMEONE!!!!! #LivingTheTeslaDream $TSLA $TSLAQ pic.twitter.com/4PjBiEGlYG	oct 28, 2018: @elonmusk omg elon! i ordered a model 3 and got it in a week! yahooo!!!!! nov 11, 2018: @elonmusk holy fuck elon! this piece of shit is going to kill someone!!!!! #livingthetesladream $tsla $tslaq pic.twitter.com/4pjbieglyg	oct 28, 2018: @elonmusk omg elon! i ordered a model 3 and got it in a week! yahooo!!!!! nov 11, 2018: @elonmusk holy fuck elon! this piece of shit is going to kill someone!!!!! #livingthetesladream $tsla $tslaq pic.twitter.com/4pjbieglyg	0.7	negative	-0.55517578125
160	Jan 23	This Porsche Taycan looks sick! $TSLA might be in trouble... pic.twitter.com/rfpuN9TxZr	this porsche taycan looks sick! $tsla might be in trouble... pic.twitter.com/rfpun9txzr	this porsche taycan looks sick! $tsla might be in trouble... pic.twitter.com/rfpun9txzr	0.5285714285714286	negative	-0.5464285714285715
161	Apr 5	"Nobody has got electronics at all like @Tesla" "their engineering is to die for" "money machine" "If @elonmusk says something, it's hard for me to say I don't believe it because everything he says makes me look stupid if I say it can't be done." $TSLA https://www.youtube.com/watch?v=2DucRxWz_58Â â€¦	"nobody has got electronics at all like @tesla" "their engineering is to die for" "money machine" "if @elonmusk says something, it's hard for me to say i don't believe it because everything he says makes me look stupid if i say it can't be done." $tsla	"nobody has got electronics at all like @tesla" "their engineering is to die for" "money machine" "if @elonmusk says something, it's hard for me to say i don't believe it because everything he says makes me look stupid if i say it can't be done." $tsla	0.7708333333333333	negative	-0.5458333333333333
162	28-jun-18	$TSLAQ : â€œOMG guys, Teslaâ€™s demand is vanishing! Forget weâ€™ve been wrong about all the other blatantly false claims!! This one is for realsies!! $TSLA IS STILL A ZERO!!!!â€� The rest of the world: pic.twitter.com/oCyTdajPVI	$tslaq : omg guys, teslas demand is vanishing! forget weve been wrong about all the other blatantly false claims!! this one is for realsies!! $tsla is still a zero!!!! the rest of the world: pic.twitter.com/ocytdajpvi	$tslaq : omg guys, teslas demand is vanishing! forget weve been wrong about all the other blatantly false claims!! this one is for realsies!! $tsla is still a zero!!!! the rest of the world: pic.twitter.com/ocytdajpvi	0.625	negative	-0.5416666666666666
163	28-sep-18	People who are this morning focusing solely on what the SEC will do to Musk are terribly miscalculating the risk associated with having an angry SEC and DOJ digging through $TSLA's filing cabinets. What they might unearth could be the the worst yet to come.	people who are this morning focusing solely on what the sec will do to musk are terribly miscalculating the risk associated with having an angry sec and doj digging through $tsla's filing cabinets. what they might unearth could be the the worst yet to come.	people who are this morning focusing solely on what the sec will do to musk are terribly miscalculating the risk associated with having an angry sec and doj digging through $tsla's filing cabinets. what they might unearth could be the the worst yet to come.	0.8400000000000001	negative	-0.54
164	27-jun-18	Things that are too silly to spend time discussing: (1) truck, (2) semi, (3) Model Y, (4) GAAP profit, (5) Tesla Mobility, (6) energy/solar ramp, (7) Boring Co. Things worth talking about: (1) disappearing M3 demand, (2) disappearing cash, (3) aging S/X, (4) fraud, (5) BK. $TSLA	things that are too silly to spend time discussing: (1) truck, (2) semi, (3) model y, (4) gaap profit, (5) tesla mobility, (6) energy/solar ramp, (7) boring co. things worth talking about: (1) disappearing m3 demand, (2) disappearing cash, (3) aging s/x, (4) fraud, (5) bk. $tsla	things that are too silly to spend time discussing: (1) truck, (2) semi, (3) model y, (4) gaap profit, (5) tesla mobility, (6) energy/solar ramp, (7) boring co. things worth talking about: (1) disappearing m3 demand, (2) disappearing cash, (3) aging s/x, (4) fraud, (5) bk. $tsla	0.795	negative	-0.54
165	feb-28	The so-called surprise @Tesla announcement may be a dud but you got to hand it to @elonmusk: he knows how to stick it to the shorts. and not just the pros, but the annoying, lightweight morons on twitter who dont have enough money to keep up with him and his stock pumping $TSLA	the so-called surprise @tesla announcement may be a dud but you got to hand it to @elonmusk: he knows how to stick it to the shorts. and not just the pros, but the annoying, lightweight morons on twitter who dont have enough money to keep up with him and his stock pumping $tsla	the so-called surprise @tesla announcement may be a dud but you got to hand it to @elonmusk: he knows how to stick it to the shorts. and not just the pros, but the annoying, lightweight morons on twitter who dont have enough money to keep up with him and his stock pumping $tsla	0.7999999999999999	negative	-0.5333333333333333
166	24-oct-18	Iâ€™m just going to say it. As a finance and accounting executive, in my opinion it is mathematically impossible to grow revenues in excess of 70% and experience a sequential decline in opex. $tsla numbers are fraudulent. Any who participated in this farce belong in prison.	i am just going to say it. as a finance and accounting executive, in my opinion it is mathematically impossible to grow revenues in excess of 70% and experience a sequential decline in opex. $tsla numbers are fraudulent. any who participated in this farce belong in prison.	i am just going to say it. as a finance and accounting executive, in my opinion it is mathematically impossible to grow revenues in excess of 70% and experience a sequential decline in opex. $tsla numbers are fraudulent. any who participated in this farce belong in prison.	0.75	negative	-0.5333333333333333
167	06-oct-18	We just had the WORST phantom braking incident in our Tesla. It was so bad, that my girlfriend broke down, cried, and started shaking. This is a TERRIBLE and UNSAFE vehicle. There are NO excuses! Tesla is absolute garbage and Iâ€™m done with it. @elonmusk @Tesla #tesla $tsla $tslaqpic.twitter.com/XgkZpf3xAq	we just had the worst phantom braking incident in our tesla. it was so bad, that my girlfriend broke down, cried, and started shaking. this is a terrible and unsafe vehicle. there are no excuses! tesla is absolute garbage and i am done with it. @elonmusk @tesla #tesla $tsla $tslaqpic.twitter.com/xgkzpf3xaq	we just had the worst phantom braking incident in our tesla. it was so bad, that my girlfriend broke down, cried, and started shaking. this is a terrible and unsafe vehicle. there are no excuses! tesla is absolute garbage and i am done with it. @elonmusk @tesla #tesla $tsla $tslaqpic.twitter.com/xgkzpf3xaq	0.7711111111111111	negative	-0.531111111111111
168	5 Dec 2017	$TSLA autpilot that breaks speed limits, crosses the centre line, can't distinguish a hill from a curve (warning: long boring video!) https://www.youtube.com/watch?v=hHFtYo8p45I&feature=youtu.beÂ â€¦	$tsla autpilot that breaks speed limits, crosses the centre line, can't distinguish a hill from a curve (warning: long boring video!)	$tsla autpilot that breaks speed limits, crosses the centre line, can't distinguish a hill from a curve (warning: long boring video!)	0.7	negative	-0.525
169	19-oct-18	Devastating for $TSLA Autopilot. $TSLAQ EuroNCAP is saying that a new CPU will not help. Sensors are the problem. "However, with the sensors the Tesla has, this is nearly impossible to do reliably" @TeslaCharts @markbspiegel https://cdn.euroncap.com/media/41590/euro-ncap-automated-driving-2018-tesla-model-s-datasheet.201810171432105270.pdfÂ â€¦	devastating for $tsla autopilot. $tslaq euroncap is saying that a new cpu will not help. sensors are the problem. "however, with the sensors the tesla has, this is nearly impossible to do reliably" @teslacharts @markbspiegel	devastating for $tsla autopilot. $tslaq euroncap is saying that a new cpu will not help. sensors are the problem. "however, with the sensors the tesla has, this is nearly impossible to do reliably" @teslacharts @markbspiegel	0.8181818181818182	negative	-0.51010101010101
170	Apr 4	Tesla's $35,000 base Model 3 still doesn't exist | Itâ€™s never easy with this company. Everything is about the promotion. $TSLA https://electrek.co/2019/04/04/tesla-model-3-base-doesnt-exist/Â â€¦	tesla's $35,000 base model 3 still doesn't exist | its never easy with this company. everything is about the promotion. $tsla	tesla's $35,000 base model 3 still doesn't exist | its never easy with this company. everything is about the promotion. $tsla	0.9166666666666667	negative	-0.5083333333333333
171	Apr 22	â€œWhere were the signs?â€�, they will ask. â€œHow could we have known?!â€� $TSLA https://twitter.com/nickbunkley/status/1120429722519912449Â â€¦ Musk on where he came up with some of the figures he's presenting to show that Tesla cars can make money for their owners by being used as robotaxis: "We just randomly threw some numbers on there."	where were the signs?, they will ask. how could we have known?! $tsla musk on where he came up with some of the figures he's presenting to show that tesla cars can make money for their owners by being used as robotaxis: "we just randomly threw some numbers on there."	where were the signs?, they will ask. how could we have known?! $tsla musk on where he came up with some of the figures he's presenting to show that tesla cars can make money for their owners by being used as robotaxis: "we just randomly threw some numbers on there."	0.5	negative	-0.5
172	Apr 5	Horrible numbers for the S&X out of Germany in March $TSLA Model S: 82 (vs 304 March 2018) Model X: 61 (vs 124 March 2018) Attached German numbers for March and Q1 2019. pic.twitter.com/tMFwLRSCy7	horrible numbers for the s&x out of germany in march $tsla model s: 82 (vs 304 march 2018) model x: 61 (vs 124 march 2018) attached german numbers for march and q1 2019. pic.twitter.com/tmfwlrscy7	horrible numbers for the s&x out of germany in march $tsla model s: 82 (vs 304 march 2018) model x: 61 (vs 124 march 2018) attached german numbers for march and q1 2019. pic.twitter.com/tmfwlrscy7	0.5	negative	-0.5
173	mar-26	If $TSLA goes to $100 or under before Friday of this week Iâ€™ll get this photo of Ross Gerberâ€™s screaming face tattooed on me. This is not a joke. pic.twitter.com/EUN3Tid5k2	if $tsla goes to $100 or under before friday of this week ill get this photo of ross gerbers screaming face tattooed on me. this is not a joke. pic.twitter.com/eun3tid5k2	if $tsla goes to $100 or under before friday of this week ill get this photo of ross gerbers screaming face tattooed on me. this is not a joke. pic.twitter.com/eun3tid5k2	1.0	negative	-0.5
174	mar-24	Moody was 100% wrong on EVERY metric they predicted and used to downgrade $TSLA. https://cleantechnica.com/2019/03/23/no-wall-street-tesla-has-no-cash-or-liquidity-problem-and-a-p-s-for-elon-musk/Â â€¦pic.twitter.com/EBJFT2g4NY	moody was 100% wrong on every metric they predicted and used to downgrade $tsla.	moody was 100% wrong on every metric they predicted and used to downgrade $tsla.	0.9	negative	-0.5
175	mar-05	Morgan Stanley says automakers want to sell cars like Tesla does but can't: 'It's against the law' Ooops...... Sorry for them. $TSLA #Teslahttps://twitter.com/CNBC/status/1102995710314725377Â â€¦ Morgan Stanley says automakers want to sell cars like Tesla does but can't: 'It's against the law' https://cnb.cx/2TwSZur	morgan stanley says automakers want to sell cars like tesla does but can't: 'it's against the law' ooops...... sorry for them. $tsla #tesla morgan stanley says automakers want to sell cars like tesla does but can't: 'it's against the law'	morgan stanley says automakers want to sell cars like tesla does but can't: 'it's against the law' ooops...... sorry for them. $tsla #tesla morgan stanley says automakers want to sell cars like tesla does but can't: 'it's against the law'	1.0	negative	-0.5
176	feb-13	Turns out $TSLA is jumping into a complicated situation in China. https://www.businessinsider.com/tesla-challenges-china-expansion-2019-2Â â€¦	turns out $tsla is jumping into a complicated situation in china.	turns out $tsla is jumping into a complicated situation in china.	1.0	negative	-0.5
177	Jan 30	Musk updated reservations on an hourly basis when they started taking them. Today: "they're irrelevant" $TSLA	musk updated reservations on an hourly basis when they started taking them. today: "they're irrelevant" $tsla	musk updated reservations on an hourly basis when they started taking them. today: "they're irrelevant" $tsla	1.0	negative	-0.5
178	Jan 18	@passthebeano Another blind today via @entylawyer $TSLA pic.twitter.com/XgqZPMJuB8	@passthebeano another blind today via @entylawyer $tsla pic.twitter.com/xgqzpmjub8	@passthebeano another blind today via @entylawyer $tsla pic.twitter.com/xgqzpmjub8	0.6666666666666666	negative	-0.5
179	Jan 18	"Sorry for all these numbers." $TSLA pic.twitter.com/EzyDhWU5Cm	"sorry for all these numbers." $tsla pic.twitter.com/ezydhwu5cm	"sorry for all these numbers." $tsla pic.twitter.com/ezydhwu5cm	1.0	negative	-0.5
180	Jan 17	Could $TSLA be killing the referral program because it's illegal? https://www.autonews.com/article/20170908/OEM/170909790/tesla-referral-programs-draw-new-round-of-complaints-from-calif-dealersÂ â€¦	could $tsla be killing the referral program because it's illegal?	could $tsla be killing the referral program because it's illegal?	0.5	negative	-0.5
181	Jan 15	I gotta give it to these guys, they take being wrong like champs and just keep on tweeting like nothing ever happened. Just a warning for anyone using their information to bet against $TSLA. pic.twitter.com/Z7L3NJNaYx	i gotta give it to these guys, they take being wrong like champs and just keep on tweeting like nothing ever happened. just a warning for anyone using their information to bet against $tsla. pic.twitter.com/z7l3njnayx	i gotta give it to these guys, they take being wrong like champs and just keep on tweeting like nothing ever happened. just a warning for anyone using their information to bet against $tsla. pic.twitter.com/z7l3njnayx	0.9	negative	-0.5
182	Jan 2	so weird Tesla I though the issue was production not demand?? $TSLA	so weird tesla i though the issue was production not demand?? $tsla	so weird tesla i though the issue was production not demand?? $tsla	1.0	negative	-0.5
183	18 Dec 2018	Apple doesn't have a gigafactory so they would be unable to mass produce an EV. Apple is trying to make car software, maybe that will work within a Tesla. I think apple and tesla integration makes a lot of sense. Could a strategic partnership be on the horizon? $aapl $TSLA	apple doesn't have a gigafactory so they would be unable to mass produce an ev. apple is trying to make car software, maybe that will work within a tesla. i think apple and tesla integration makes a lot of sense. could a strategic partnership be on the horizon? $aapl $tsla	apple doesn't have a gigafactory so they would be unable to mass produce an ev. apple is trying to make car software, maybe that will work within a tesla. i think apple and tesla integration makes a lot of sense. could a strategic partnership be on the horizon? $aapl $tsla	0.5	negative	-0.5
184	17 Dec 2018	Next! Now is Pricing (China) of Tesla Performance Model 3 vs BMW M3 & M4 @Tesla PM3: $81,160 USD BMW M3: $162,000 USD BMW M4: $184,000 USD NOW, You tell me what to buy?! Demand of PM3 in China gonna be insane!! $TSLA #Tesla #Model3 #China #TeslaChinapic.twitter.com/GAxy1vaca7	next! now is pricing (china) of tesla performance model 3 vs bmw m3 & m4 @tesla pm3: $81,160 usd bmw m3: $162,000 usd bmw m4: $184,000 usd now, you tell me what to buy?! demand of pm3 in china gonna be insane!! $tsla #tesla #model3 #china #teslachinapic.twitter.com/gaxy1vaca7	next! now is pricing (china) of tesla performance model 3 vs bmw m3 & m4 @tesla pm3: $81,160 usd bmw m3: $162,000 usd bmw m4: $184,000 usd now, you tell me what to buy?! demand of pm3 in china gonna be insane!! $tsla #tesla #model3 #china #teslachinapic.twitter.com/gaxy1vaca7	0.5	negative	-0.5
185	12 Dec 2018	Biz idea: 1. Buy a verified, blue check-mark Twitter account 2. Charge $TSLA plebs $5 to retweet their horrific Lemon problems 3. Elicit immediate response from Elon pic.twitter.com/uidiChmLjk	biz idea: 1. buy a verified, blue check-mark twitter account 2. charge $tsla plebs $5 to retweet their horrific lemon problems 3. elicit immediate response from elon pic.twitter.com/uidichmljk	biz idea: 1. buy a verified, blue check-mark twitter account 2. charge $tsla plebs $5 to retweet their horrific lemon problems 3. elicit immediate response from elon pic.twitter.com/uidichmljk	0.55	negative	-0.5
186	15-nov-18	Watch this interview and tell me Kimbal Musk is not a bimbo $TSLA https://twitter.com/QTRResearch/status/1063103592314343425Â â€¦ MUST SEE: Watch Stuart Varney humiliate and embarrass Kimbal Musk on Fox Business News. Kimbal repeats himself like Marco Rubio in that one debate. "I'm sorry, it's over," Varney says. (h/t @zbiotech) â€¦	watch this interview and tell me kimbal musk is not a bimbo $tsla must see: watch stuart varney humiliate and embarrass kimbal musk on fox business news. kimbal repeats himself like marco rubio in that one debate. "i'm sorry, it's over," varney says. (h/t @zbiotech)	watch this interview and tell me kimbal musk is not a bimbo $tsla must see: watch stuart varney humiliate and embarrass kimbal musk on fox business news. kimbal repeats himself like marco rubio in that one debate. "i'm sorry, it's over," varney says. (h/t @zbiotech)	1.0	negative	-0.5
187	10-nov-18	Just in case you ever think my $TSLAQ quotes are ever inaccurate or exaggerated. I donâ€™t make this stuff up folks. I call them #DumDums for a reason $TSLA pic.twitter.com/VMHx0B0cg3	just in case you ever think my $tslaq quotes are ever inaccurate or exaggerated. i dont make this stuff up folks. i call them #dumdums for a reason $tsla pic.twitter.com/vmhx0b0cg3	just in case you ever think my $tslaq quotes are ever inaccurate or exaggerated. i dont make this stuff up folks. i call them #dumdums for a reason $tsla pic.twitter.com/vmhx0b0cg3	1.0	negative	-0.5
188	26-oct-18	Setting aside his friendship w/Elon Musk, WTF is with this transcript?! And Silicon Valley. Read for yourself. $ORCL $TSLA https://www.streetinsider.com/dr/news.php?id=14748583Â â€¦	setting aside his friendship w/elon musk, what the fuck is with this transcript?! and silicon valley. read for yourself. $orcl $tsla	setting aside his friendship w/elon musk, what the fuck is with this transcript?! and silicon valley. read for yourself. $orcl $tsla	0.6	negative	-0.5
189	24-oct-18	$3.02 in non-GAAP EPS annualizes to $12 in annual earnings power and an ability to generate cash and pay bills and add to cash on hand, and in a *snap,* $300 per share $TSLA doesnâ€™t seem expensive. What a ride. pic.twitter.com/mhAcC9JioC	$3.02 in non-gaap eps annualizes to $12 in annual earnings power and an ability to generate cash and pay bills and add to cash on hand, and in a *snap,* $300 per share $tsla doesnt seem expensive. what a ride. pic.twitter.com/mhacc9jioc	$3.02 in non-gaap eps annualizes to $12 in annual earnings power and an ability to generate cash and pay bills and add to cash on hand, and in a *snap,* $300 per share $tsla doesnt seem expensive. what a ride. pic.twitter.com/mhacc9jioc	0.7	negative	-0.5
190	24-oct-18	I'm sorry for being so conservative with my $1 EPS. $TSLA #NotSellingAShareBefore2500	i'm sorry for being so conservative with my $1 eps. $tsla #notsellingasharebefore2500	i'm sorry for being so conservative with my $1 eps. $tsla #notsellingasharebefore2500	1.0	negative	-0.5
191	24-oct-18	Quote of the Day ahead of $TSLA earnings: "If Tesla is unable to report a profit in Q3 & Q4 with Model 3 ASPs ~$60k, we struggle to understand how they will be profitable when ASPs normalize at ~$45k." - Colin Langan UBS Auto Analyst who has a "sell" rating on $TSLA	quote of the day ahead of $tsla earnings: "if tesla is unable to report a profit in q3 & q4 with model 3 asps ~$60k, we struggle to understand how they will be profitable when asps normalize at ~$45k." - colin langan ubs auto analyst who has a "sell" rating on $tsla	quote of the day ahead of $tsla earnings: "if tesla is unable to report a profit in q3 & q4 with model 3 asps ~$60k, we struggle to understand how they will be profitable when asps normalize at ~$45k." - colin langan ubs auto analyst who has a "sell" rating on $tsla	0.5	negative	-0.5
192	23-oct-18	Out of $VXX for today. Trying to make sense of this absurd $TSLA article by @CitronResearch which was all too conveniently timed and repeating absurd pumps: 1. Wholly-owed China factory 2. Europe factory 3. Semi-truck production 4. Model Y unveil It's all	out of $vxx for today. trying to make sense of this absurd $tsla article by @citronresearch which was all too conveniently timed and repeating absurd pumps: 1. wholly-owed china factory 2. europe factory 3. semi-truck production 4. model y unveil it's all	out of $vxx for today. trying to make sense of this absurd $tsla article by @citronresearch which was all too conveniently timed and repeating absurd pumps: 1. wholly-owed china factory 2. europe factory 3. semi-truck production 4. model y unveil it's all	1.0	negative	-0.5
193	22-oct-18	Supplier unable to collect $213,000 from $TSLA https://twitter.com/PlainSite/status/1054470167978221568Â â€¦ Verify, Inc. v. Tesla, Inc. et al pic.twitter.com/RlqcNrRGuK	supplier unable to collect $213,000 from $tsla verify, inc. v. tesla, inc. et al pic.twitter.com/rlqcnrrguk	supplier unable to collect $213,000 from $tsla verify, inc. v. tesla, inc. et al pic.twitter.com/rlqcnrrguk	0.5	negative	-0.5
194	21-oct-18	$TSLAQ: â€œAll the institutional funds are dumping Tesla shares! They know itâ€™s going down!! Itâ€™s just a matter of time now!!! $TSLA IS A ZERO!!!!â€� Reality: https://twitter.com/vincent13031925/status/1054044828449689600Â â€¦ Fidelity Management & Research Increased 6,777,188 shares of Tesla in Q3 2018, total holding 20,705,707 shares or 12.137% $TSLA	$tslaq: all the institutional funds are dumping tesla shares! they know its going down!! its just a matter of time now!!! $tsla is a zero!!!! reality: fidelity management & research increased 6,777,188 shares of tesla in q3 2018, total holding 20,705,707 shares or 12.137% $tsla	$tslaq: all the institutional funds are dumping tesla shares! they know its going down!! its just a matter of time now!!! $tsla is a zero!!!! reality: fidelity management & research increased 6,777,188 shares of tesla in q3 2018, total holding 20,705,707 shares or 12.137% $tsla	0.5194444444444445	negative	-0.5
195	24-sep-18	The biggest lie Elon has ever told, and that's saying something. It was so outrageous, that it could only have been told with expressed intent to deceive. In the US capital markets today, this is known as fraud, unless you are a billionaire. $TSLA https://www.cnbc.com/2018/09/24/tesla-solar-roof-tiles-where-are-they.html?__source=twitter%7CmainÂ â€¦	the biggest lie elon has ever told, and that's saying something. it was so outrageous, that it could only have been told with expressed intent to deceive. in the us capital markets today, this is known as fraud, unless you are a billionaire. $tsla	the biggest lie elon has ever told, and that's saying something. it was so outrageous, that it could only have been told with expressed intent to deceive. in the us capital markets today, this is known as fraud, unless you are a billionaire. $tsla	1.0	negative	-0.5
196	22-sep-18	We are witnessing desperate lying by the $TSLAQ cult. It was a lie when they claimed Model S demand was exhausted. They were lying when they claimed Model X demand was dying. $TSLA pic.twitter.com/pfpq348kEv	we are witnessing desperate lying by the $tslaq cult. it was a lie when they claimed model s demand was exhausted. they were lying when they claimed model x demand was dying. $tsla pic.twitter.com/pfpq348kev	we are witnessing desperate lying by the $tslaq cult. it was a lie when they claimed model s demand was exhausted. they were lying when they claimed model x demand was dying. $tsla pic.twitter.com/pfpq348kev	0.85	negative	-0.5
197	18-sep-18	Do they not check these things? #etron #fail #teslakillercemetery $TSLA pic.twitter.com/1XszkAViaa	do they not check these things? #etron #fail #teslakillercemetery $tsla pic.twitter.com/1xszkaviaa	do they not check these things? #etron #fail #teslakillercemetery $tsla pic.twitter.com/1xszkaviaa	0.29999999999999993	negative	-0.5
198	24 Aug 2018	Canâ€™t think of anytime in history. Goldman Sachs and Morgan Stanley working together failed to make a commission. Something to think about. #tesla420 #tesla $tsla	can not think of anytime in history. goldman sachs and morgan stanley working together failed to make a commission. something to think about. #tesla420 #tesla $tsla	can not think of anytime in history. goldman sachs and morgan stanley working together failed to make a commission. something to think about. #tesla420 #tesla $tsla	0.3	negative	-0.5
199	16 Aug 2018	*BREAKING $TSLA NEWS* â€œTwo anonymous Tesla employees reported a fellow employee to management for burning popcorn in the breakroom microwave two days in a row. Tesla management reportedly did nothing to reprimand the popcorn burner.â€� Iâ€™ll keep you updated as this story develops. pic.twitter.com/x8CZ0cw2kU	*breaking $tsla news* two anonymous tesla employees reported a fellow employee to management for burning popcorn in the breakroom microwave two days in a row. tesla management reportedly did nothing to reprimand the popcorn burner. ill keep you updated as this story develops. pic.twitter.com/x8cz0cw2ku	*breaking $tsla news* two anonymous tesla employees reported a fellow employee to management for burning popcorn in the breakroom microwave two days in a row. tesla management reportedly did nothing to reprimand the popcorn burner. ill keep you updated as this story develops. pic.twitter.com/x8cz0cw2ku	1.0	negative	-0.5
200	27-jul-18	This is one of the few $80,000 Model 3â€™s. Doubtful heâ€™s a short-seller. Itâ€™s as if $TSLA doesnâ€™t even care about the delivered product. https://www.reddit.com/r/teslamotors/comments/925ss0/just_took_delivery_of_my_performance_model_3/Â â€¦	this is one of the few $80,000 model 3s. doubtful hes a short-seller. its as if $tsla doesnt even care about the delivered product.	this is one of the few $80,000 model 3s. doubtful hes a short-seller. its as if $tsla doesnt even care about the delivered product.	0.5	negative	-0.5
201	26-jul-18	Dear Tesla FinTwit-Keep in mind that $TSLA trades about $2B in share value per day. Which means the share base turns over once a month! Even faster if you adjust for float/short position/core institutional investors. The vast majority of $TSLA interest is as a trading vehicle.	dear tesla fintwit-keep in mind that $tsla trades about $2b in share value per day. which means the share base turns over once a month! even faster if you adjust for float/short position/core institutional investors. the vast majority of $tsla interest is as a trading vehicle.	dear tesla fintwit-keep in mind that $tsla trades about $2b in share value per day. which means the share base turns over once a month! even faster if you adjust for float/short position/core institutional investors. the vast majority of $tsla interest is as a trading vehicle.	1.0	negative	-0.5
202	25-jul-18	$TSLAQ: â€œTesla and Elon are total bullies!! They silence their critics by force!! They are so desperate! $TSLA IS A ZERO!!!â€� Reality: Larry the Fossil Guy was running a smear campaign against @elonmusk and Tesla. He even taunted Elon to to come after him.https://twitter.com/icannot_enough/status/1021956787426213888?s=21Â â€¦ pic.twitter.com/qdieXxqTK6	$tslaq: tesla and elon are total bullies!! they silence their critics by force!! they are so desperate! $tsla is a zero!!! reality: larry the fossil guy was running a smear campaign against @elonmusk and tesla. he even taunted elon to to come after him. pic.twitter.com/qdiexxqtk6	$tslaq: tesla and elon are total bullies!! they silence their critics by force!! they are so desperate! $tsla is a zero!!! reality: larry the fossil guy was running a smear campaign against @elonmusk and tesla. he even taunted elon to to come after him. pic.twitter.com/qdiexxqtk6	0.875	negative	-0.5
203	28-jun-18	/4 Update: Twitter caught on to @markbspiegel's relevance scam. They deleted 4,711 of his fake followers yesterday. $TSLA $TSLAQpic.twitter.com/PHmxtd53qz	/4 update: twitter caught on to @markbspiegel's relevance scam. they deleted 4,711 of his fake followers yesterday. $tsla $tslaqpic.twitter.com/phmxtd53qz	/4 update: twitter caught on to @markbspiegel's relevance scam. they deleted 4,711 of his fake followers yesterday. $tsla $tslaqpic.twitter.com/phmxtd53qz	1.0	negative	-0.5
204	31-may-18	The lead syndicate lender of $TSLA's ABL has been ordered by the Fed to reduce risk taking. Hmmm... where to start? Deutsche Bankâ€™s U.S. operations deemed â€˜troubledâ€™ by Fed https://www.wsj.com/articles/deutsche-banks-u-s-operations-deemed-troubled-by-fed-1527768310Â â€¦ via @WSJ	the lead syndicate lender of $tsla's abl has been ordered by the fed to reduce risk taking. hmmm... where to start? deutsche banks you.s. operations deemed troubled by fed via @wsj	the lead syndicate lender of $tsla's abl has been ordered by the fed to reduce risk taking. hmmm... where to start? deutsche banks you.s. operations deemed troubled by fed via @wsj	1.0	negative	-0.5
205	20-may-18	And people downgraded their margin projections. Silly analysts. #tesla will make their margins. #model3 $tsla https://twitter.com/teslamotorsclub/status/998199074749927424Â â€¦ Tesla Releases Info on Dual-Motor Model 3; Performance Version to Cost $78K https://teslamotorsclub.com/blog/2018/05/20/tesla-releases-info-on-dual-motor-model-3-performance-version-to-cost-78k/Â â€¦ #Tesla #Model3 pic.twi…	and people downgraded their margin projections. silly analysts. #tesla will make their margins. #model3 $tsla tesla releases info on dual-motor model 3; performance version to cost $78k #tesla #model3 pic.twitter.com/mmskshjrzz	and people downgraded their margin projections. silly analysts. #tesla will make their margins. #model3 $tsla tesla releases info on dual-motor model 3; performance version to cost $78k #tesla #model3 pic.twitter.com/mmskshjrzz	0.875	negative	-0.5
206	10-may-18	$TSLA trading up to $310s while the bonds dip to an 86 handle. Someone has it wrong. @markbspiegel	$tsla trading up to $310s while the bonds dip to an 86 handle. someone has it wrong. @markbspiegel	$tsla trading up to $310s while the bonds dip to an 86 handle. someone has it wrong. @markbspiegel	0.9	negative	-0.5
207	3 Apr 2018	What $TSLA shorts learned this week: 1) Tesla can build lots of cars after all, 2) The Moody downgrade was meaningless because Tesla doesn't anticipate needing cash, 3) the AP/recall issues are immaterial, 4) Musk loves trolling the trolls, 5) Don't bet against @elonmusk.	what $tsla shorts learned this week: 1) tesla can build lots of cars after all, 2) the moody downgrade was meaningless because tesla doesn't anticipate needing cash, 3) the ap/recall issues are immaterial, 4) musk loves trolling the trolls, 5) don't bet against @elonmusk.	what $tsla shorts learned this week: 1) tesla can build lots of cars after all, 2) the moody downgrade was meaningless because tesla doesn't anticipate needing cash, 3) the ap/recall issues are immaterial, 4) musk loves trolling the trolls, 5) don't bet against @elonmusk.	1.0	negative	-0.5
208	29 Dec 2017	"For $TSLA, deliver, donâ€™t promise, in 2018" https://www.wsj.com/articles/for-tesla-deliver-dont-promise-in-2018-1514564541Â â€¦ "This will be the year [Musk] will be judged on operations, not hype." SNEAK PREVIEW: THE VERDICT WILL BE "GUILTY" $TSLAQ	"for $tsla, deliver, dont promise, in 2018" "this will be the year [musk] will be judged on operations, not hype." sneak preview: the verdict will be "guilty" $tslaq	"for $tsla, deliver, dont promise, in 2018" "this will be the year [musk] will be judged on operations, not hype." sneak preview: the verdict will be "guilty" $tslaq	1.0	negative	-0.5
209	17-nov-17	Will Elon Musk's electric truck project prove to be an expensive distraction for #Tesla? @alexandriasage reports: http://reut.rs/2hxSdskÂ $TSLA pic.twitter.com/D9Y24JsC2t	will elon musk's electric truck project prove to be an expensive distraction for #tesla? @alexandriasage reports: $tsla pic.twitter.com/d9y24jsc2t	will elon musk's electric truck project prove to be an expensive distraction for #tesla? @alexandriasage reports: $tsla pic.twitter.com/d9y24jsc2t	0.7	negative	-0.5
210	10-nov-17	$TSLA @barronsonline article on Tesla needs editorial support. What auto companies have failed to survive in the "monumental" EV shift? How is ~1.3% v. 1% LY share of US sales "monumental"? If you look at TSLA financials, one might see 'survive' as an optimistic characterization.pic.twitter.com/EjwExle0pP	$tsla @barronsonline article on tesla needs editorial support. what auto companies have failed to survive in the "monumental" ev shift? how is ~1.3% v. 1% ly share of us sales "monumental"? if you look at tsla financials, one might see 'survive' as an optimistic characterization.pic.twitter.com/ejwexle0pp	$tsla @barronsonline article on tesla needs editorial support. what auto companies have failed to survive in the "monumental" ev shift? how is ~1.3% v. 1% ly share of us sales "monumental"? if you look at tsla financials, one might see 'survive' as an optimistic characterization.pic.twitter.com/ejwexle0pp	0.3	negative	-0.5
211	10-nov-17	Wrong again. $TSLA isn't the iPhone of the EV revolution. It's the Blackberry with one difference: Blackberry was once profitable. https://seekingalpha.com/news/3310953-tesla-evs-apple-cell-phones-nomura-analyst-raves?uprof=45&dr=1#email_linkÂ â€¦	wrong again. $tsla isn't the iphone of the ev revolution. it's the blackberry with one difference: blackberry was once profitable. #email_link	wrong again. $tsla isn't the iphone of the ev revolution. it's the blackberry with one difference: blackberry was once profitable. #email_link	0.9	negative	-0.5
212	20-jul-17	Current $TSLA adj eps forecasts from FactSet 2017: ($6.06) 2018: ($.85) 2019: $4.91 1 Year ago: 2017:$2.62 2018: $6.26 2019: $11.94	current $tsla adj eps forecasts from factset 2017: ($6.06) 2018: ($.85) 2019: $4.91 1 year ago: 2017:$2.62 2018: $6.26 2019: $11.94	current $tsla adj eps forecasts from factset 2017: ($6.06) 2018: ($.85) 2019: $4.91 1 year ago: 2017:$2.62 2018: $6.26 2019: $11.94	0.7999999999999999	negative	-0.5
213	16-jul-17	$TSLA vulnerable with bear pennant below 21/50 MA and trendline. Earnings 8/2 pic.twitter.com/3OEi7beL6X	$tsla vulnerable with bear pennant below 21/50 ma and trendline. earnings 8/2 pic.twitter.com/3oei7bel6x	$tsla vulnerable with bear pennant below 21/50 ma and trendline. earnings 8/2 pic.twitter.com/3oei7bel6x	0.5	negative	-0.5
214	23-may-17	InvestorAlmanac - Tesla: Over-Hyped, Lousy Company Destined for Bankruptcy (Vilas Capital) | Too optimistic? $TSLA https://investoralmanac.com/2017/05/21/tesla-over-hyped-lousy-company-destined-for-bankruptcy-vilas-capital/?__s=kzrfcfxkuw2szegyo1u1Â â€¦	investoralmanac - tesla: over-hyped, lousy company destined for bankruptcy (vilas capital) | too optimistic? $tsla	investoralmanac - tesla: over-hyped, lousy company destined for bankruptcy (vilas capital) | too optimistic? $tsla	0.5	negative	-0.5
215	19 Dec 2016	Uber is wrong to compare its self-driving cars to Tesla's Autopilot â€” here's why $TSLA http://buff.ly/2i7PJPKÂ pic.twitter.com/wkUNtYw7jP	uber is wrong to compare its self-driving cars to tesla's autopilot here's why $tsla	uber is wrong to compare its self-driving cars to tesla's autopilot here's why $tsla	0.9	negative	-0.5
216	19 Dec 2016	Carlos Ghosn built a few #gigafactories himself. He thinks they are a stupid idea. $tsla http://www.forbes.com/sites/bertelschmitt/2016/12/16/carlos-ghosn-explains-why-making-your-own-batteries-is-dumb/#3d4c907c2276Â â€¦	carlos ghosn built a few #gigafactories himself. he thinks they are a stupid idea. $tsla #3d4c907c2276	carlos ghosn built a few #gigafactories himself. he thinks they are a stupid idea. $tsla #3d4c907c2276	0.55	negative	-0.5
217	15-oct-16	$TSLA looking vulnerable pic.twitter.com/ja8ZHJJJGC	$tsla looking vulnerable pic.twitter.com/ja8zhjjjgc	$tsla looking vulnerable pic.twitter.com/ja8zhjjjgc	0.5	negative	-0.5
218	22-jun-16	Chanos: â€˜Brazen' SolarCity deal is â€˜corporate governance at its worstâ€™ $SCTY $TSLA http://www.cnbc.com/2016/06/22/chanos-bail-out-of-solarcity-a-corporate-governance-at-its-worst.htmlÂ â€¦	chanos: brazen' solarcity deal is corporate governance at its worst $scty $tsla	chanos: brazen' solarcity deal is corporate governance at its worst $scty $tsla	0.5	negative	-0.5
219	10-may-16	Assumptions behind $TSLA Model 3 production plan from 10-Q. Piece of cake! pic.twitter.com/1CdPz9PDF9	assumptions behind $tsla model 3 production plan from 10-q. piece of cake! pic.twitter.com/1cdpz9pdf9	assumptions behind $tsla model 3 production plan from 10-q. piece of cake! pic.twitter.com/1cdpz9pdf9	0.7	negative	-0.5
220	11-feb-16	$TWTR $TSLA $EXPE was blind, but now can see... (some anyway) Some PT's ...pic.twitter.com/ztD2wydIaB	$twtr $tsla $expe was blind, but now can see... (some anyway) some pt's ...pic.twitter.com/ztd2wydiab	$twtr $tsla $expe was blind, but now can see... (some anyway) some pt's ...pic.twitter.com/ztd2wydiab	0.6666666666666666	negative	-0.5
221	25 Jan 2016	Why Cadillac thinks #Tesla got it wrong $GM $TSLA #China @rickjnewman http://yhoo.it/1RJkRURÂ pic.twitter.com/axuipGm8vA	why cadillac thinks #tesla got it wrong $gm $tsla #china @rickjnewman	why cadillac thinks #tesla got it wrong $gm $tsla #china @rickjnewman	0.9	negative	-0.5
222	29 Dec 2015	$TSLA downright angry at this point--Pay the Man his Money :https://www.youtube.com/watch?v=RwEIjbfOHD0Â â€¦	$tsla downright angry at this point--pay the man his money :	$tsla downright angry at this point--pay the man his money :	1.0	negative	-0.5
223	20-oct-15	$TSLA shares are falling after the Tesla Model S fails to impress @ConsumerReports http://yhoo.it/1LBoPrtÂ pic.twitter.com/HBOfZQWvwo	$tsla shares are falling after the tesla model s fails to impress @consumerreports	$tsla shares are falling after the tesla model s fails to impress @consumerreports	0.3	negative	-0.5
224	19-oct-15	$TSLA Tesla Autopilot fail videos emerge, because nobody likes to listen http://cnet.co/1NQLDJq	$tsla tesla autopilot fail videos emerge, because nobody likes to listen	$tsla tesla autopilot fail videos emerge, because nobody likes to listen	0.29999999999999993	negative	-0.5
225	01-sep-15	Cramer: '$GPRO $W $TSLA all still too expensive here'	cramer: '$gpro $w $tsla all still too expensive here'	cramer: '$gpro $w $tsla all still too expensive here'	0.7	negative	-0.5
226	09-jun-15	How about this call Chanos Said He Was Short $TSLA and $NFLX at a 2013 Hedge Fund Conference, worst call ever?http://blogs.wsj.com/moneybeat/2013/10/07/chanos-lays-out-bearish-thesis-on-tesla/Â â€¦	how about this call chanos said he was short $tsla and $nflx at a 2013 hedge fund conference, worst call ever?	how about this call chanos said he was short $tsla and $nflx at a 2013 hedge fund conference, worst call ever?	0.65	negative	-0.5
227	11-may-15	$TSLA looks angry	$tsla looks angry	$tsla looks angry	1.0	negative	-0.5
228	1 Apr 2015	So sad. That Model W press release was lame MT @danielrock: $TSLA April Fools prank moves stock: http://www.reuters.com/article/2015/04/01/us-tesla-motors-hoax-idUSKBN0MS5F720150401?feedType=RSS&feedName=businessNewsÂ â€¦	so sad. that model w press release was lame mt @danielrock: $tsla april fools prank moves stock:	so sad. that model w press release was lame mt @danielrock: $tsla april fools prank moves stock:	0.875	negative	-0.5
229	19-feb-15	Snuck into Adam Jonas' silly MS update on $TSLA this morning,was a 1,300 cut in 2015 deliveries,from 54,257 to 52,943,from his 1/21/15 rpt.	snuck into adam jonas' silly ms update on $tsla this morning,was a 1,300 cut in 2015 deliveries,from 54,257 to 52,943,from his 1/21/15 rpt.	snuck into adam jonas' silly ms update on $tsla this morning,was a 1,300 cut in 2015 deliveries,from 54,257 to 52,943,from his 1/21/15 rpt.	0.875	negative	-0.5
230	31 Dec 2014	Wednesday links: complicated advice, market streaks and what finance-types learned in 2014. http://stks.co/j1V4bÂ $SPY $VNQ $JO $TSLA $UUP	wednesday links: complicated advice, market streaks and what finance-types learned in 2014. $spy $vnq $jo $tsla $uup	wednesday links: complicated advice, market streaks and what finance-types learned in 2014. $spy $vnq $jo $tsla $uup	1.0	negative	-0.5
231	29-nov-14	Jay Leno hopes Tesla's critics are wrong http://yhoo.it/1C5kfSsÂ $TSLA	jay leno hopes tesla's critics are wrong $tsla	jay leno hopes tesla's critics are wrong $tsla	0.9	negative	-0.5
232	26-nov-14	Jay Leno hopes Tesla's critics are wrong http://yhoo.it/1uwAGwWÂ $TSLA	jay leno hopes tesla's critics are wrong $tsla	jay leno hopes tesla's critics are wrong $tsla	0.9	negative	-0.5
233	08-jul-14	"Have to be blind not to see bubbles in HY issues, credit quality & ylds, nosebleed valuations of fashionable cos like$NFLX $TSLA" #Klarman	"have to be blind not to see bubbles in hy issues, credit quality & ylds, nosebleed valuations of fashionable cos like$nflx $tsla" #klarman	"have to be blind not to see bubbles in hy issues, credit quality & ylds, nosebleed valuations of fashionable cos like$nflx $tsla" #klarman	0.6666666666666666	negative	-0.5
234	20-may-14	Tesla $TSLA Keeps Proving the Naysayers Wrong - Morgan Stanley http://stks.co/t0LUV	tesla $tsla keeps proving the naysayers wrong - morgan stanley	tesla $tsla keeps proving the naysayers wrong - morgan stanley	0.9	negative	-0.5
235	21-feb-14	This is so sad to look at. $TSLA #icouldveboughtinat40bucks #missedoppurtunities @TeslaMotorspic.twitter.com/MTbgL0lKvs	this is so sad to look at. $tsla #icouldveboughtinat40bucks #missedoppurtunities @teslamotorspic.twitter.com/mtbgl0lkvs	this is so sad to look at. $tsla #icouldveboughtinat40bucks #missedoppurtunities @teslamotorspic.twitter.com/mtbgl0lkvs	1.0	negative	-0.5
236	20-feb-14	Why it`s so difficult to be a contrarian trader: Trading Card 49 #trading #stocks #wisdom $FB $TWTR $TSLA $NFLXpic.twitter.com/Hs4P8iqfLg	why it`s so difficult to be a contrarian trader: trading card 49 #trading #stocks #wisdom $fb $twtr $tsla $nflxpic.twitter.com/hs4p8iqflg	why it`s so difficult to be a contrarian trader: trading card 49 #trading #stocks #wisdom $fb $twtr $tsla $nflxpic.twitter.com/hs4p8iqflg	1.0	negative	-0.5
237	30-sep-13	When all else fails, go with Tesla. $TSLA pic.twitter.com/z2pbPj9EZA	when all else fails, go with tesla. $tsla pic.twitter.com/z2pbpj9eza	when all else fails, go with tesla. $tsla pic.twitter.com/z2pbpj9eza	0.3	negative	-0.5
238	26 Aug 2013	Fake Hitler Shorts Tesla $TSLA and Losses His Mind http://stks.co/bgL5	fake hitler shorts tesla $tsla and losses his mind	fake hitler shorts tesla $tsla and losses his mind	1.0	negative	-0.5
239	7 Aug 2013	After another shocking profit from Tesla, shares spike after recent snag http://onforb.es/1450T8XÂ via @forbes $TSLA	after another shocking profit from tesla, shares spike after recent snag via @forbes $tsla	after another shocking profit from tesla, shares spike after recent snag via @forbes $tsla	0.625	negative	-0.5
240	6 Aug 2013	Is Tesla the next Amazon? A series of shocking similarities say "Yes." SEE: http://cnb.cx/16xjcbTÂ $AMZN $TSLA	is tesla the next amazon? a series of shocking similarities say "yes." see: $amzn $tsla	is tesla the next amazon? a series of shocking similarities say "yes." see: $amzn $tsla	0.5	negative	-0.5
241	28-may-13	Instead of $TSLA being an expensive folly for @ElonMusk, he's turned his $800m stake into a $2.5bn stake in 6 monthspic.twitter.com/6t9y80oCmj	instead of $tsla being an expensive folly for @elonmusk, he's turned his $800m stake into a $2.5bn stake in 6 monthspic.twitter.com/6t9y80ocmj	instead of $tsla being an expensive folly for @elonmusk, he's turned his $800m stake into a $2.5bn stake in 6 monthspic.twitter.com/6t9y80ocmj	0.7	negative	-0.5
242	07-may-13	Self-driving, electric car. What could go wrong? $TSLA CEO Talking With $GOOG abt â€˜Autopilotâ€™ http://bloom.bg/12PbZyFÂ via @BloombergNews	self-driving, electric car. what could go wrong? $tsla ceo talking with $goog abt autopilot via @bloombergnews	self-driving, electric car. what could go wrong? $tsla ceo talking with $goog abt autopilot via @bloombergnews	0.9	negative	-0.5
243	2 Apr 2013	Can't wait to see the charts @elonmusk busts out to defend $TSLA's unrealistic $500/month lease bait: http://www.businessinsider.com/can-you-really-get-a-tesla-model-s-for-under-500-dollars-per-month-2013-4Â â€¦ by @TheStalwart	can't wait to see the charts @elonmusk busts out to defend $tsla's unrealistic $500/month lease bait: by @thestalwart	can't wait to see the charts @elonmusk busts out to defend $tsla's unrealistic $500/month lease bait: by @thestalwart	1.0	negative	-0.5
244	feb-05	SCOOP (I THINK) Tesla base model 3 price down to 42,900! $TSLA $TSLAQ	scoop (i think) tesla base model 3 price down to 42,900! $tsla $tslaq	scoop (i think) tesla base model 3 price down to 42,900! $tsla $tslaq	0.6444444444444445	negative	-0.49722222222222223
245	25-nov-13	If i am mean for not buying my daughter a $TSLA so be it! Call me Grinch!	if i am mean for not buying my daughter a $tsla so be it! call me grinch!	if i am mean for not buying my daughter a $tsla so be it! call me grinch!	0.6875	negative	-0.48828125
246	7 Aug 2018	Sorry Tesla Shorts!! U all fucked now! Go private at $420 and u all will take a forever lost! I mean FOREVER with 0 chance to revenge! $TSLA $TSLAQ pic.twitter.com/qh6Ntl7c8V	sorry tesla shorts!! you all fucked now! go private at $420 and you all will take a forever lost! i mean forever with 0 chance to revenge! $tsla $tslaq pic.twitter.com/qh6ntl7c8v	sorry tesla shorts!! you all fucked now! go private at $420 and you all will take a forever lost! i mean forever with 0 chance to revenge! $tsla $tslaq pic.twitter.com/qh6ntl7c8v	0.690625	negative	-0.48046875
247	26-sep-18	The sad thing about $tsla shorts is they have wasted millions of dollars and years trying to destroy a company that is trying to make Earth hospitable for their children. So pathetic and sad.	the sad thing about $tsla shorts is they have wasted millions of dollars and years trying to destroy a company that is trying to make earth hospitable for their children. so pathetic and sad.	the sad thing about $tsla shorts is they have wasted millions of dollars and years trying to destroy a company that is trying to make earth hospitable for their children. so pathetic and sad.	0.6	negative	-0.48
248	10-oct-18	mkt still very bad. tech sell-off possibly into November. as i warned u all starting weeks ago, this could be worst ER season for tech names in 5 yrs. be prepared. $amzn $googl $fb $aapl $nflx $nvda $mu $baba $msft $intc $tsla	mkt still very bad. tech sell-off possibly into november. as i warned you all starting weeks ago, this could be worst er season for tech names in 5 yrs. be prepared. $amzn $googl $fb $aapl $nflx $nvda $mu $baba $msft $intc $tsla	mkt still very bad. tech sell-off possibly into november. as i warned you all starting weeks ago, this could be worst er season for tech names in 5 yrs. be prepared. $amzn $googl $fb $aapl $nflx $nvda $mu $baba $msft $intc $tsla	0.7416666666666667	negative	-0.4774999999999999
249	13-sep-13	Elon Musk on shorting Tesla: Still not a good idea, but 'not as crazy' as it was a year ago $TSLA http://blogs.marketwatch.com/need-to-know/2013/09/13/5-gut-checks-before-the-stock-market-opens/Â â€¦	elon musk on shorting tesla: still not a good idea, but 'not as crazy' as it was a year ago $tsla	elon musk on shorting tesla: still not a good idea, but 'not as crazy' as it was a year ago $tsla	0.75	negative	-0.475
250	26-jul-18	i do believe this is the basket that @markbspiegel had put all his eggs. $tsla https://twitter.com/vincent13031925/status/1022508119543271424Â â€¦ Jag I-Pace is now experiencing several months delay, some disappointed customers said. â€œTesla killerâ€� with bottleneck? Wait, but not even in scale production yet! $TSLA pic.twitter.com/rbRQR8rEiC	i do believe this is the basket that @markbspiegel had put all his eggs. $tsla jag i-pace is now experiencing several months delay, some disappointed customers said. tesla killer with bottleneck? wait, but not even in scale production yet! $tsla pic.twitter.com/rbrqr8reic	i do believe this is the basket that @markbspiegel had put all his eggs. $tsla jag i-pace is now experiencing several months delay, some disappointed customers said. tesla killer with bottleneck? wait, but not even in scale production yet! $tsla pic.twitter.com/rbrqr8reic	0.375	negative	-0.46875
251	26-jul-18	Jag I-Pace is now experiencing several months delay, some disappointed customers said. â€œTesla killerâ€� with bottleneck? Wait, but not even in scale production yet! $TSLA pic.twitter.com/rbRQR8rEiC	jag i-pace is now experiencing several months delay, some disappointed customers said. tesla killer with bottleneck? wait, but not even in scale production yet! $tsla pic.twitter.com/rbrqr8reic	jag i-pace is now experiencing several months delay, some disappointed customers said. tesla killer with bottleneck? wait, but not even in scale production yet! $tsla pic.twitter.com/rbrqr8reic	0.375	negative	-0.46875
252	03-may-18	Don't buy my stock--how is that Musk-ism dishonest!! ?? $TSLA	don't buy my stock--how is that musk-ism dishonest!! ?? $tsla	don't buy my stock--how is that musk-ism dishonest!! ?? $tsla	0.5	negative	-0.46875
253	20-mar-18	don't follow my view on this but $TSLA chart looks awful and there is major support 3-5% lower that needs to hold.	don't follow my view on this but $tsla chart looks awful and there is major support 3-5% lower that needs to hold.	don't follow my view on this but $tsla chart looks awful and there is major support 3-5% lower that needs to hold.	0.75	negative	-0.46875
254	07-nov-18	Attention Teslemmings and idiot "tech" analysts who cover $TSLA but have never been in any other car factory: "trigger warning" video here... https://twitter.com/Tweetermeyer/status/1060363826393214981Â â€¦ Lynk & Co's #aliendreadnought #mmpt pic.twitter.com/9AO6wc9cyn	attention teslemmings and idiot "tech" analysts who cover $tsla but have never been in any other car factory: "trigger warning" video here... lynk & co's #aliendreadnought #mmpt pic.twitter.com/9ao6wc9cyn	attention teslemmings and idiot "tech" analysts who cover $tsla but have never been in any other car factory: "trigger warning" video here... lynk & co's #aliendreadnought #mmpt pic.twitter.com/9ao6wc9cyn	0.5875	negative	-0.4625
255	27-sep-18	According to TrueDelta, the Model 3 is the least reliable car you can buy - and it isn't even close. Sad! $TSLA https://www.truedelta.com/reliability-by-generation?o=2&d=DESCÂ â€¦pic.twitter.com/42WG6d931A	according to truedelta, the model 3 is the least reliable car you can buy - and it isn't even close. sad! $tsla	according to truedelta, the model 3 is the least reliable car you can buy - and it isn't even close. sad! $tsla	0.7	negative	-0.4625
256	6 Dec 2018	$TSLAQ: â€œTeslaâ€™s South Australia battery project was a total hoax!! Terrible idea!! Complete vaporware!! Just a stupid stock pumpy stunt!!! $TSLA IS A ZERO!!!!â€� Reality: https://www.energy-storage.news/news/undeniable-success-south-australias-129mwh-tesla-battery?utm_source=rss-feeds&utm_medium=rss&utm_campaign=generalÂ â€¦	$tslaq: teslas south australia battery project was a total hoax!! terrible idea!! complete vaporware!! just a stupid stock pumpy stunt!!! $tsla is a zero!!!! reality:	$tslaq: teslas south australia battery project was a total hoax!! terrible idea!! complete vaporware!! just a stupid stock pumpy stunt!!! $tsla is a zero!!!! reality:	0.7875	negative	-0.4609375
257	14 Jan 2015	Tesla's stock suffers power failure after Elon Musk's profit projection http://on.wsj.com/1APLdtnÂ via @WSJMoneyBeat $TSLA	tesla's stock suffers power failure after elon musk's profit projection via @wsjmoneybeat $tsla	tesla's stock suffers power failure after elon musk's profit projection via @wsjmoneybeat $tsla	0.5	negative	-0.45833333333333337
258	27 Dec 2018	Elon Musk, August 29, 2018 -- â€œI hope he f*cking sues me." Now - "I was kidding bro, it was just an opinion" Sad ! bullies always chicken out when you fight back ! $TSLA pic.twitter.com/faPXTkKanC	elon musk, august 29, 2018 -- i hope he f*cking sues me." now - "i was kidding bro, it was just an opinion" sad ! bullies always chicken out when you fight back ! $tsla pic.twitter.com/fapxtkkanc	elon musk, august 29, 2018 -- i hope he f*cking sues me." now - "i was kidding bro, it was just an opinion" sad ! bullies always chicken out when you fight back ! $tsla pic.twitter.com/fapxtkkanc	0.6875	negative	-0.45625000000000004
259	01-may-18	still hard to believe this is happening, but stoked to anounce @HyperChangeTV will be on $TSLA's Q1 earnings call tomorrow, please email me with what you want asked!! (galileorussell@gmail.com) https://youtu.be/knf_eNSoCRQ	still hard to believe this is happening, but stoked to anounce @hyperchangetv will be on $tsla's q1 earnings call tomorrow, please email me with what you want asked!! (galileorussell@gmail.com)	still hard to believe this is happening, but stoked to anounce @hyperchangetv will be on $tsla's q1 earnings call tomorrow, please email me with what you want asked!! (galileorussell@gmail.com)	0.5416666666666666	negative	-0.45572916666666674
260	Jan 15	Why audits are useless and give investors a false sense of security. (Source: ACFE Report) $TSLA $TSLAQ $OSTK $OSTKQ etcpic.twitter.com/BhweIgJHEy	why audits are useless and give investors a false sense of security. (source: acfe report) $tsla $tslaq $ostk $ostkq etcpic.twitter.com/bhweigjhey	why audits are useless and give investors a false sense of security. (source: acfe report) $tsla $tslaq $ostk $ostkq etcpic.twitter.com/bhweigjhey	0.4	negative	-0.45000000000000007
261	Apr 23	Add @IsTeslaWorth0 to the list of randomly suspended $TSLAQ accounts. WTF @jack @twittersecurity??? $TSLA pic.twitter.com/juLhAnpxg0	add @isteslaworth0 to the list of randomly suspended $tslaq accounts. what the fuck @jack @twittersecurity??? $tsla pic.twitter.com/julhanpxg0	add @isteslaworth0 to the list of randomly suspended $tslaq accounts. what the fuck @jack @twittersecurity??? $tsla pic.twitter.com/julhanpxg0	0.55	negative	-0.45
262	14-sep-18	Whatever your view on the stock, this is a company in complete disarray, with terrible controls. $TSLA http://www.latimes.com/business/autos/la-fi-hy-tesla-sales-delivery-problems-20180912-story.htmlÂ â€¦	whatever your view on the stock, this is a company in complete disarray, with terrible controls. $tsla	whatever your view on the stock, this is a company in complete disarray, with terrible controls. $tsla	0.7	negative	-0.45
263	7 Aug 2018	Musk succeeded at changing the Twitter conversation from no demand, inventory and quality problems to some absurd notion of the largest LBO in history by a factor of 2. He canâ€™t win the fundamental argument, So change it to something no one can prove. Scam continues. $TSLA $TSLAQ	musk succeeded at changing the twitter conversation from no demand, inventory and quality problems to some absurd notion of the largest lbo in history by a factor of 2. he can not win the fundamental argument, so change it to something no one can prove. scam continues. $tsla $tslaq	musk succeeded at changing the twitter conversation from no demand, inventory and quality problems to some absurd notion of the largest lbo in history by a factor of 2. he can not win the fundamental argument, so change it to something no one can prove. scam continues. $tsla $tslaq	0.7	negative	-0.45
264	11-jun-18	Shorts were betting on Elon being a criminal. Close, but wrong auto company. $TSLA https://abcnews.go.com/International/wireStory/german-prosecutors-probe-audi-head-stadler-emissions-case-55804257Â â€¦	shorts were betting on elon being a criminal. close, but wrong auto company. $tsla	shorts were betting on elon being a criminal. close, but wrong auto company. $tsla	0.7250000000000001	negative	-0.45
265	17 Apr 2018	which one is it in $TSLA - the bull case of a failed breakdown this month? Or the bear case of a retest of broken support? pic.twitter.com/H0yG8867Nr	which one is it in $tsla - the bull case of a failed breakdown this month? or the bear case of a retest of broken support? pic.twitter.com/h0yg8867nr	which one is it in $tsla - the bull case of a failed breakdown this month? or the bear case of a retest of broken support? pic.twitter.com/h0yg8867nr	0.35	negative	-0.45
266	28-mar-18	Oh wow. This is horrible. $TSLA https://abc7ne.ws/2GShYzEÂ pic.twitter.com/fbQ8cCgrFH	oh wow. this is horrible. $tsla	oh wow. this is horrible. $tsla	1.0	negative	-0.45
267	17 Apr 2018	$TSLA These daily acts of desperation from Elon are so transparent and do not inspire confidence. That email was embarrassing. Even my worst boss would not have written such a stupid and immature email.	$tsla these daily acts of desperation from elon are so transparent and do not inspire confidence. that email was embarrassing. even my worst boss would not have written such a stupid and immature email.	$tsla these daily acts of desperation from elon are so transparent and do not inspire confidence. that email was embarrassing. even my worst boss would not have written such a stupid and immature email.	0.625	negative	-0.44999999999999996
268	11-jun-17	What this Tesla stock chart reveals: 1. Tesla has found cure for common cold. 2. Tesla has found way to solve world hunger. $TSLA pic.twitter.com/Jj8m8S4EjV	what this tesla stock chart reveals: 1. tesla has found cure for common cold. 2. tesla has found way to solve world hunger. $tsla pic.twitter.com/jj8m8s4ejv	what this tesla stock chart reveals: 1. tesla has found cure for common cold. 2. tesla has found way to solve world hunger. $tsla pic.twitter.com/jj8m8s4ejv	0.75	negative	-0.44999999999999996
269	30 Apr 2015	This week has taken on an unpleasant repetitive quality. Dreading $TSLA. http://finance.yahoo.com/news/elon-musk-bingo-night-finally-201341494.htmlÂ â€¦pic.twitter.com/PcLCONGyK8	this week has taken on an unpleasant repetitive quality. dreading $tsla.	this week has taken on an unpleasant repetitive quality. dreading $tsla.	0.6	negative	-0.44999999999999996
270	05-jul-18	I mean, how BAD must be the news that is about to drop be if a CEO of a $60B company has resorted to this shit? Asking for a bunch of nefarious, FUD spreading, evil short sellers.... $TSLA pic.twitter.com/BK4OFiuQc0	i mean, how bad must be the news that is about to drop be if a ceo of a $60b company has resorted to this shit? asking for a bunch of nefarious, fud spreading, evil short sellers.... $tsla pic.twitter.com/bk4ofiuqc0	i mean, how bad must be the news that is about to drop be if a ceo of a $60b company has resorted to this shit? asking for a bunch of nefarious, fud spreading, evil short sellers.... $tsla pic.twitter.com/bk4ofiuqc0	0.6908333333333333	negative	-0.4424999999999999
271	1 Aug 2018	To be clear it's H2 in 2018, $TSLA has not even broken ground let alone signed a deal in Shanghai to produce any cars nor raised capital and yet Elon's response to Tesla making 1million cars in 2020 is "There's this place called shanghai"!!!!	to be clear it's h2 in 2018, $tsla has not even broken ground let alone signed a deal in shanghai to produce any cars nor raised capital and yet elon's response to tesla making 1million cars in 2020 is "there's this place called shanghai"!!!!	to be clear it's h2 in 2018, $tsla has not even broken ground let alone signed a deal in shanghai to produce any cars nor raised capital and yet elon's response to tesla making 1million cars in 2020 is "there's this place called shanghai"!!!!	0.39166666666666666	negative	-0.43828125
272	16-sep-18	Wow, Tesla still delivering 100+ Model 3 in Toronto Canada per day even $14,000 Rebate has expired! $TSLA https://twitter.com/urdeep/status/1041141513256726528Â â€¦ You bears are in for a surprise, shocked to see #Tesla delivering over a 100 Model 3s a day in Toronto even after the $14,000 Rebate has expired! This is insane! They rented Pearson International to accommodate the additionalâ€¦	wow, tesla still delivering 100+ model 3 in toronto canada per day even $14,000 rebate has expired! $tsla you bears are in for a surprise, shocked to see #tesla delivering over a 100 model 3s a day in toronto even after the $14,000 rebate has expired! this is insane! they rented pearson international to accommodate the additional	wow, tesla still delivering 100+ model 3 in toronto canada per day even $14,000 rebate has expired! $tsla you bears are in for a surprise, shocked to see #tesla delivering over a 100 model 3s a day in toronto even after the $14,000 rebate has expired! this is insane! they rented pearson international to accommodate the additional	0.7	negative	-0.4375
273	05-oct-18	David Einhorn ominously compares Tesla to pre-crash Lehman, saying â€œLike Lehman, we think the deception is about to catch up.â€� Then again, Einhorn's hedge fund is having its worst year everâ€”with significantly worse returns than $TSLA so far in 2018. https://www.bloomberg.com/news/articles/2018-10-05/einhorn-assails-tesla-saying-carmaker-s-woes-resemble-lehmanÂ â€¦pic.twitter.com/o4BrG0cVyB	david einhorn ominously compares tesla to pre-crash lehman, saying like lehman, we think the deception is about to catch up. then again, einhorn's hedge fund is having its worst year everwith significantly worse returns than $tsla so far in 2018.	david einhorn ominously compares tesla to pre-crash lehman, saying like lehman, we think the deception is about to catch up. then again, einhorn's hedge fund is having its worst year everwith significantly worse returns than $tsla so far in 2018.	0.8666666666666667	negative	-0.4333333333333333
274	11 Dec 2017	LIVE: Elon Musk sells $600,000 of Boring hats and changes his Twitter bio to 'hat salesman' $TSLA http://yhoo.it/2l1AsqjÂ pic.twitter.com/SnBzNFhhGM	live: elon musk sells $600,000 of boring hats and changes his twitter bio to 'hat salesman' $tsla	live: elon musk sells $600,000 of boring hats and changes his twitter bio to 'hat salesman' $tsla	0.75	negative	-0.4318181818181818
275	25 Aug 2017	New details emerge around the person funding $TSLA's tunnel boring company... pic.twitter.com/Adfu8edWNu	new details emerge around the person funding $tsla's tunnel boring company... pic.twitter.com/adfu8edwnu	new details emerge around the person funding $tsla's tunnel boring company... pic.twitter.com/adfu8edwnu	0.7272727272727273	negative	-0.4318181818181818
276	21-jul-15	This $TSLA gap down is ugly. Lotta overnight longs there bout to get punked on those weeklies	this $tsla gap down is ugly. lotta overnight longs there bout to get punked on those weeklies	this $tsla gap down is ugly. lotta overnight longs there bout to get punked on those weeklies	0.6444444444444445	negative	-0.42777777777777776
277	05-may-14	#China Slows Down - How Bad Is It and What Can You Do About It? $FXI $FXP #Alibaba $QIHU $BIDU $TSLA -- http://www.philstockworld.com/2014/05/05/monday-market-momentum-slowing-on-china-data/Â â€¦	#china slows down - how bad is it and what can you do about it? $fxi $fxp #alibaba $qihu $bidu $tsla --	#china slows down - how bad is it and what can you do about it? $fxi $fxp #alibaba $qihu $bidu $tsla --	0.47777777777777775	negative	-0.4277777777777777
278	27-jun-13	ALL IN $bbry Think im crazy? I have been ALL IN three 3 times in the past 6 years: $aapl Jan 2012, $tsla May 2013, and now $bbry June 2013	all in $bbry think i am crazy? i have been all in three 3 times in the past 6 years: $aapl jan 2012, $tsla may 2013, and now $bbry june 2013	all in $bbry think i am crazy? i have been all in three 3 times in the past 6 years: $aapl jan 2012, $tsla may 2013, and now $bbry june 2013	0.575	negative	-0.425
279	04-jul-18	The sad part of the $tsla production debacle: It was very predictable a year ago with rudimentary knowledge of car production. Analysts failed.	the sad part of the $tsla production debacle: it was very predictable a year ago with rudimentary knowledge of car production. analysts failed.	the sad part of the $tsla production debacle: it was very predictable a year ago with rudimentary knowledge of car production. analysts failed.	0.65	negative	-0.42
280	05-sep-17	#Investors #China #debt at extreme #tech #bubble insane be very careful $GOOG $AAPL $NFLX $AMZN $FB $TSLA $MSFT $QQQ $CSCO $INTC $ORCL $QCOMpic.twitter.com/pTwinEdnJJ	#investors #china #debt at extreme #tech #bubble insane be very careful $goog $aapl $nflx $amzn $fb $tsla $msft $qqq $csco $intc $orcl $qcompic.twitter.com/ptwinednjj	#investors #china #debt at extreme #tech #bubble insane be very careful $goog $aapl $nflx $amzn $fb $tsla $msft $qqq $csco $intc $orcl $qcompic.twitter.com/ptwinednjj	1.0	negative	-0.4183333333333333
281	23-nov-18	Crazy $TSLA domination in Norway today, registrations up 285% against the IPace today! Jag demand clearly dried up, NO BUYERS! Or a small set of data that means nothing over the length of a quarter, but $TSLAQ logic here depends on which way the wind blows.	crazy $tsla domination in norway today, registrations up 285% against the ipace today! jag demand clearly dried up, no buyers! or a small set of data that means nothing over the length of a quarter, but $tslaq logic here depends on which way the wind blows.	crazy $tsla domination in norway today, registrations up 285% against the ipace today! jag demand clearly dried up, no buyers! or a small set of data that means nothing over the length of a quarter, but $tslaq logic here depends on which way the wind blows.	0.6333333333333333	negative	-0.4166666666666667
282	02-nov-17	Have been begging @RepKevinBrady to get rid of the ridiculous $7500 credit for Electric Vehicles...It's GONE! #LanceRobertsShow $TSLA	have been begging @repkevinbrady to get rid of the ridiculous $7500 credit for electric vehicles...it's gone! #lancerobertsshow $tsla	have been begging @repkevinbrady to get rid of the ridiculous $7500 credit for electric vehicles...it's gone! #lancerobertsshow $tsla	1.0	negative	-0.41666666666666663
283	05-nov-14	Despite new highs w/ gain on $SPX $INDU, market internals are weak led by nasty selloff on $LNKD $TSLA $NUS $SSYS $TRIP $GPRO $WYNN, etc.	despite new highs w/ gain on $spx $indu, market internals are weak led by nasty selloff on $lnkd $tsla $nus $ssys $trip $gpro $wynn, etc.	despite new highs w/ gain on $spx $indu, market internals are weak led by nasty selloff on $lnkd $tsla $nus $ssys $trip $gpro $wynn, etc.	0.6931818181818182	negative	-0.4128787878787879
284	29-mar-18	3/ $TSLA appears to be in the midst of learning a very expensive and painful lesson about the pitfalls of hyper automating final assembly. This appears to explain some of the common product defects found in their cars pic.twitter.com/WbjIgcnalS	3/ $tsla appears to be in the midst of learning a very expensive and painful lesson about the pitfalls of hyper automating final assembly. this appears to explain some of the common product defects found in their cars pic.twitter.com/wbjigcnals	3/ $tsla appears to be in the midst of learning a very expensive and painful lesson about the pitfalls of hyper automating final assembly. this appears to explain some of the common product defects found in their cars pic.twitter.com/wbjigcnals	0.8275	negative	-0.41250000000000003
285	17-jul-17	Know nothing about $TSLA other than my admiration for Musk as an inventor. But as chart patterns go, this is an ugly one pic.twitter.com/6dTCeZnRud	know nothing about $tsla other than my admiration for musk as an inventor. but as chart patterns go, this is an ugly one pic.twitter.com/6dtceznrud	know nothing about $tsla other than my admiration for musk as an inventor. but as chart patterns go, this is an ugly one pic.twitter.com/6dtceznrud	0.6875	negative	-0.4125
286	31-jul-14	So does everyone here want me to come out and say buy $TSLA? I mean isn't that what people want? You hated my short $DDD call	so does everyone here want me to come out and say buy $tsla? i mean isn't that what people want? you hated my short $ddd call	so does everyone here want me to come out and say buy $tsla? i mean isn't that what people want? you hated my short $ddd call	0.5625	negative	-0.4041666666666666
287	Apr 18	.@tesla just offered me $40k for my 2016 Model S, which I bought for $116k. And you claim it does not depreciate? You are providing false and misleading information to your investors. $tsla $tslaq	.@tesla just offered me $40k for my 2016 model s, which i bought for $116k. and you claim it does not depreciate? you are providing false and misleading information to your investors. $tsla $tslaq	.@tesla just offered me $40k for my 2016 model s, which i bought for $116k. and you claim it does not depreciate? you are providing false and misleading information to your investors. $tsla $tslaq	0.6	negative	-0.4000000000000001
288	14-jul-16	.@ConsumerReports says $TSLA should change name of autopilot system b/c it gives drivers a false sense vehicle can steer itself always.	.@consumerreports says $tsla should change name of autopilot system b/c it gives drivers a false sense vehicle can steer itself always.	.@consumerreports says $tsla should change name of autopilot system b/c it gives drivers a false sense vehicle can steer itself always.	0.6	negative	-0.4000000000000001
289	Apr 24	The Q2 $TSLA loss will be WORSE than Q1's and Q3 will be worse than Q2. $TSLAQ	the q2 $tsla loss will be worse than q1's and q3 will be worse than q2. $tslaq	the q2 $tsla loss will be worse than q1's and q3 will be worse than q2. $tslaq	0.6	negative	-0.4
290	feb-28	By the way is $TSLA hosting a secret conference call where theyâ€™re doling out material guidance and ducking questions on margin? And if so, sans an 8-K, how does that not pornographically violate securities laws? @SEC_Enforcement	by the way is $tsla hosting a secret conference call where theyre doling out material guidance and ducking questions on margin? and if so, sans an 8-OK, how does that not pornographically violate securities laws? @sec_enforcement	by the way is $tsla hosting a secret conference call where theyre doling out material guidance and ducking questions on margin? and if so, sans an 8-OK, how does that not pornographically violate securities laws? @sec_enforcement	0.7	negative	-0.4
291	feb-17	That poor Yamaha dealership $TSLA https://twitter.com/Clutter_Monster/status/1096673704765988865Â â€¦ @TeslaPodcast #Model3 arrived in #Frankfurt pic.twitter.com/OWpETaCPpQ	that poor yamaha dealership $tsla @teslapodcast #model3 arrived in #frankfurt pic.twitter.com/owpetacppq	that poor yamaha dealership $tsla @teslapodcast #model3 arrived in #frankfurt pic.twitter.com/owpetacppq	0.6	negative	-0.4
292	feb-12	A record number of teslemmings are 90 days behind on their car registrations $TSLA https://twitter.com/Lebeaucarnews/status/1095465461544701952Â â€¦ A record number of Americans are 90 days behind on their car payments http://dlvr.it/QymMx6Â pic.twitter.com/G1qK7FsPri	a record number of teslemmings are 90 days behind on their car registrations $tsla a record number of americans are 90 days behind on their car payments pic.twitter.com/g1qk7fspri	a record number of teslemmings are 90 days behind on their car registrations $tsla a record number of americans are 90 days behind on their car payments pic.twitter.com/g1qk7fspri	0.7	negative	-0.4
293	Jan 30	Secret message to CuraÃ§ao: T(omorrow) B(rings) H(ell) S(ell) M(y) H(oldings) H/T @JoeyExperience $TSLA pic.twitter.com/Vf4iFmWpg5	secret message to curaao: t(omorrow) b(rings) h(ell) s(ell) m(y) h(oldings) h/t @joeyexperience $tsla pic.twitter.com/vf4ifmwpg5	secret message to curaao: t(omorrow) b(rings) h(ell) s(ell) m(y) h(oldings) h/t @joeyexperience $tsla pic.twitter.com/vf4ifmwpg5	0.7	negative	-0.4
294	Jan 18	JUST IN: Tesla says it is reducing full-time employee headcount by approximately 7 percent $TSLA pic.twitter.com/stqJb10ovR	just in: tesla says it is reducing full-time employee headcount by approximately 7 percent $tsla pic.twitter.com/stqjb10ovr	just in: tesla says it is reducing full-time employee headcount by approximately 7 percent $tsla pic.twitter.com/stqjb10ovr	0.6	negative	-0.4
295	20 Dec 2018	Toyotaâ€™s Camry plant is scaling back production in response to slumping sales and the article below blames their decline on SUVs & crossovers... *rather than even mentioning* the sedan that overtook their sales rank (by revenue), the Tesla Model 3. $TSLA https://twitter.com/EcoHeliGuy/status/1075846426255536128Â â€¦ What no one will tell you is that Toyota needs 3 assembly lines to do what Tesl…	toyotas camry plant is scaling back production in response to slumping sales and the article below blames their decline on suvs & crossovers... *rather than even mentioning* the sedan that overtook their sales rank (by revenue), the tesla model 3. $tsla what no one will tell you is that toyota needs 3 assembly lines to do what tesla is attempting on one line (ga3): toyota production system equiva…	toyotas camry plant is scaling back production in response to slumping sales and the article below blames their decline on suvs & crossovers... *rather than even mentioning* the sedan that overtook their sales rank (by revenue), the tesla model 3. $tsla what no one will tell you is that toyota needs 3 assembly lines to do what tesla is attempting on one line (ga3): toyota production system equiva…	0.45	negative	-0.4
296	18 Dec 2018	If anyone does not understand that building a â€œmass transitâ€� system that requires you to buy a luxury sedan to use it is, to put it mildly, fucking retarded, there is no hope. $tsla https://twitter.com/elonmusk/status/1075227467239940096Â â€¦ Tesla in @boringcompany tunnel with retractable wheel gear that turns a car into a rail-guided train & back again pic.twitter.com/3a6i0NoSmi	if anyone does not understand that building a mass transit system that requires you to buy a luxury sedan to use it is, to put it mildly, fucking retarded, there is no hope. $tsla tesla in @boringcompany tunnel with retractable wheel gear that turns a car into a rail-guided train & back again pic.twitter.com/3a6i0nosmi	if anyone does not understand that building a mass transit system that requires you to buy a luxury sedan to use it is, to put it mildly, fucking retarded, there is no hope. $tsla tesla in @boringcompany tunnel with retractable wheel gear that turns a car into a rail-guided train & back again pic.twitter.com/3a6i0nosmi	0.4	negative	-0.4
297	18 Dec 2018	I think we'll soon reach a point where even Elon Musk will be tired of Elon Musk's lies and bullshit. $TSLA	i think we'll soon reach a point where even elon musk will be tired of elon musk's lies and bullshit. $tsla	i think we'll soon reach a point where even elon musk will be tired of elon musk's lies and bullshit. $tsla	0.7	negative	-0.4
298	20-nov-18	This is going to be 1,000x worse than Holmes/Theranos. $TSLA $TSLAQpic.twitter.com/NU0rh9AspC	this is going to be 1,000x worse than holmes/theranos. $tsla $tslaqpic.twitter.com/nu0rh9aspc	this is going to be 1,000x worse than holmes/theranos. $tsla $tslaqpic.twitter.com/nu0rh9aspc	0.6	negative	-0.4
299	25-oct-18	For every AP mile driven by Waymo, Tesla has driven 148 miles. Tell me, who's behind on data again? $TSLA $TSLAQ $GOOG $GOOGLpic.twitter.com/dgTVb5T23e	for every ap mile driven by waymo, tesla has driven 148 miles. tell me, who's behind on data again? $tsla $tslaq $goog $googlpic.twitter.com/dgtvb5t23e	for every ap mile driven by waymo, tesla has driven 148 miles. tell me, who's behind on data again? $tsla $tslaq $goog $googlpic.twitter.com/dgtvb5t23e	0.7	negative	-0.4
300	01-oct-18	The NYT gives the world a peek at Elon's Summer of Secret Stuffing. $TSLA $TSLAQhttps://www.nytimes.com/2018/10/01/business/tesla-cars-questions.htmlÂ â€¦	the nyt gives the world a peek at elon's summer of secret stuffing. $tsla $tslaq	the nyt gives the world a peek at elon's summer of secret stuffing. $tsla $tslaq	0.7	negative	-0.4
301	18-sep-18	Elonâ€™s week: * sued by diver * â€œdelivery logistics hellâ€� * reports of criminal probe * Audi launches 1st production EV $TSLA @CNBC	elons week: * sued by diver * delivery logistics hell * reports of criminal probe * audi launches 1st production ev $tsla @cnbc	elons week: * sued by diver * delivery logistics hell * reports of criminal probe * audi launches 1st production ev $tsla @cnbc	0.55	negative	-0.4
302	17-sep-18	Kimbal Musk is that prototypical idiot younger brother $TSLA https://www.cnbc.com/video/2018/09/17/kimbal-musk-says-his-brother-elon-is-doing-great.htmlÂ â€¦	kimbal musk is that prototypical idiot younger brother $tsla	kimbal musk is that prototypical idiot younger brother $tsla	0.4	negative	-0.4
303	17 Aug 2018	I told my daughter if $TSLA goes to zero this month I'll get her a pony. Fuck.	i told my daughter if $tsla goes to zero this month i'll get her a pony. fuck.	i told my daughter if $tsla goes to zero this month i'll get her a pony. fuck.	0.6	negative	-0.4
304	14 Aug 2018	Keep in mind that if private, itâ€™s doubtful that Tesla could avail itself of $200MM per quarter in cash, from share-based compensation. $TSLA	keep in mind that if private, its doubtful that tesla could avail itself of $200mm per quarter in cash, from share-based compensation. $tsla	keep in mind that if private, its doubtful that tesla could avail itself of $200mm per quarter in cash, from share-based compensation. $tsla	0.6375	negative	-0.4
305	1 Aug 2018	â€œFuck, didnâ€™t expect $tsla shorts to appear on @BagholderQuotesâ€� pic.twitter.com/ngzuMR8cvH	fuck, didnt expect $tsla shorts to appear on @bagholderquotes pic.twitter.com/ngzumr8cvh	fuck, didnt expect $tsla shorts to appear on @bagholderquotes pic.twitter.com/ngzumr8cvh	0.6	negative	-0.4
306	07-jul-18	ICYMI: Quoth the Raven #47 - What the Fuck is Elon Musk Doing? http://www.podbean.com/media/share/pb-qt9j6-949fc2Â â€¦ $TSLA	icymi: quoth the raven #47 - what the fuck is elon musk doing? $tsla	icymi: quoth the raven #47 - what the fuck is elon musk doing? $tsla	0.6	negative	-0.4
307	27-may-18	ICE manufacturer cartel secret meeting. $TSLA @Teslapic.twitter.com/iArq1R5xYF	ice manufacturer cartel secret meeting. $tsla @teslapic.twitter.com/iarq1r5xyf	ice manufacturer cartel secret meeting. $tsla @teslapic.twitter.com/iarq1r5xyf	0.7	negative	-0.4
308	15-may-18	It gets worse: Tesla now has to compete with $50,000 electric BMWs going for $54/month: https://www.sovereignman.com/trends/it-gets-worse-tesla-now-has-to-compete-with-50000-electric-bmws-going-for-54-month-23427/Â â€¦ by @thesovereignman $TSLA pic.twitter.com/xa3kXP3o1F	it gets worse: tesla now has to compete with $50,000 electric bmws going for $54/month: by @thesovereignman $tsla pic.twitter.com/xa3kxp3o1f	it gets worse: tesla now has to compete with $50,000 electric bmws going for $54/month: by @thesovereignman $tsla pic.twitter.com/xa3kxp3o1f	0.6	negative	-0.4
309	03-may-18	A thin line separates genius and madness. Itâ€™s called the bottom line. $TSLA	a thin line separates genius and madness. its called the bottom line. $tsla	a thin line separates genius and madness. its called the bottom line. $tsla	0.8500000000000001	negative	-0.4
310	3 Apr 2018	My Forbes piece on $TSLA's deliveries. Sequential declines of 22% on the S and 23% on the X are really worrisome. To shift focus from higher-margin products to a lower-margin one (the 3) is fiscally insane. https://lnkd.in/dZx2ugJÂ https://lnkd.in/dZp5zN8	my forbes piece on $tsla's deliveries. sequential declines of 22% on the s and 23% on the x are really worrisome. to shift focus from higher-margin products to a lower-margin one (the 3) is fiscally insane.	my forbes piece on $tsla's deliveries. sequential declines of 22% on the s and 23% on the x are really worrisome. to shift focus from higher-margin products to a lower-margin one (the 3) is fiscally insane.	0.6	negative	-0.4
311	09-mar-18	Oh. My. Fuck. (h/t @Keubiko) $TSLA pic.twitter.com/rFPmPUo7gA	oh. my. fuck. (h/t @keubiko) $tsla pic.twitter.com/rfpmpuo7ga	oh. my. fuck. (h/t @keubiko) $tsla pic.twitter.com/rfpmpuo7ga	0.6	negative	-0.4
312	5 Dec 2017	"GM Delivers November Record 418,225 Vehicles in China" http://media.gm.com/media/cn/en/gm/news.detail.html/content/Pages/news/cn/en/2017/December/1205_sales.htmlÂ â€¦ MEANWHILE, $TSLA DELIVERED APPROXIMATELY 1000 $GM $TSLAQ	"gm delivers november record 418,225 vehicles in china" meanwhile, $tsla delivered approximately 1000 $gm $tslaq	"gm delivers november record 418,225 vehicles in china" meanwhile, $tsla delivered approximately 1000 $gm $tslaq	0.6	negative	-0.4
313	24-nov-17	Here's the secret behind how #Tesla design is so eye-catching, read here: http://ow.ly/S6WU30gNv8CÂ $TSLA #TeslaMotors #ElectricVehicle #ElonMusk	here's the secret behind how #tesla design is so eye-catching, read here: $tsla #teslamotors #electricvehicle #elonmusk	here's the secret behind how #tesla design is so eye-catching, read here: $tsla #teslamotors #electricvehicle #elonmusk	0.7	negative	-0.4
314	03-oct-17	Father of Jaguar I-Pace explains why only suicidal idiots skimp a rigorous pre-production run. Learn from it, $tsla. https://www.forbes.com/sites/bertelschmitt/2017/06/16/the-road-from-high-octane-to-high-tech-is-dangerous-father-of-tesla-beater-jaguar-says-why/Â â€¦pic.twitter.com/CUfi5GN7nF	father of jaguar i-pace explains why only suicidal idiots skimp a rigorous pre-production run. learn from it, $tsla.	father of jaguar i-pace explains why only suicidal idiots skimp a rigorous pre-production run. learn from it, $tsla.	0.9	negative	-0.4
315	19-sep-17	Secret clause leaves taxpayers on the line for SolarCity boondoggle http://nyp.st/2xOmvl3Â $TSLA	secret clause leaves taxpayers on the line for solarcity boondoggle $tsla	secret clause leaves taxpayers on the line for solarcity boondoggle $tsla	0.7	negative	-0.4
316	15-sep-17	An all-electric 18-wheeler than can roll in platoons with just one driver? Tesla, you keep raising the game. $TSLA https://www.fool.com/investing/2017/09/14/tesla-inc-to-unveil-a-semi-truck-its-unreal-says-m.aspxÂ â€¦	an all-electric 18-wheeler than can roll in platoons with just one driver? tesla, you keep raising the game. $tsla	an all-electric 18-wheeler than can roll in platoons with just one driver? tesla, you keep raising the game. $tsla	0.4	negative	-0.4
317	15 Aug 2017	$TSLA 2nd stage cup base forms a handle as volume dries up. Std pivot at 370. pic.twitter.com/qfhf94I19s	$tsla 2nd stage cup base forms a handle as volume dries up. std pivot at 370. pic.twitter.com/qfhf94i19s	$tsla 2nd stage cup base forms a handle as volume dries up. std pivot at 370. pic.twitter.com/qfhf94i19s	0.5	negative	-0.4
318	20-jun-17	Here's Audi trying to step up their troll game. $TSLA $VLKAY https://stocktwits.com/Alexp755/message/86405496?utm_medium=community-twitter&utm_source=twitter.com&utm_campaign=outboundteamÂ â€¦pic.twitter.com/0NYuQMhBES	here's audi trying to step up their troll game. $tsla $vlkay	here's audi trying to step up their troll game. $tsla $vlkay	0.4	negative	-0.4
319	31-may-17	$TSLA monthly moving out of massive base on expanding volume pic.twitter.com/jocTdS4Y3T	$tsla monthly moving out of massive base on expanding volume pic.twitter.com/joctds4y3t	$tsla monthly moving out of massive base on expanding volume pic.twitter.com/joctds4y3t	1.0	negative	-0.4
320	27-may-17	$TSLA monthly massive base pic.twitter.com/X9afLE0Yn3	$tsla monthly massive base pic.twitter.com/x9afle0yn3	$tsla monthly massive base pic.twitter.com/x9afle0yn3	1.0	negative	-0.4
321	22-may-17	During Fields' three-year tenure, Ford shares dropped 40 percent and the company fell behind Tesla in market cap. #CheddarLIVE $F $TSLA pic.twitter.com/wBDdAZpHRQ	during fields' three-year tenure, ford shares dropped 40 percent and the company fell behind tesla in market cap. #cheddarlive $f $tsla pic.twitter.com/wbddazphrq	during fields' three-year tenure, ford shares dropped 40 percent and the company fell behind tesla in market cap. #cheddarlive $f $tsla pic.twitter.com/wbddazphrq	0.7	negative	-0.4
322	18 Apr 2017	Batteries could be Teslaâ€™s secret weapon #electricvehicles #energystorage #renewables #lithium #cobalt $TSLA https://goo.gl/VUau4KÂ pic.twitter.com/eS18YlINbn	batteries could be teslas secret weapon #electricvehicles #energystorage #renewables #lithium #cobalt $tsla	batteries could be teslas secret weapon #electricvehicles #energystorage #renewables #lithium #cobalt $tsla	0.7	negative	-0.4
323	4 Apr 2017	Tesla busts through $300. Up again. Haters got to hate. But shorts have to cover. Eventually. 27% of float short. Ouch. $tsla	tesla busts through $300. up again. haters got to hate. but shorts have to cover. eventually. 27% of float short. ouch. $tsla	tesla busts through $300. up again. haters got to hate. but shorts have to cover. eventually. 27% of float short. ouch. $tsla	0.6	negative	-0.4
324	16 Dec 2016	$tsla has been broken & out of play for over a year. This Descending channel could be taken out in 2017 ++ on radar pic.twitter.com/nGOHDda4m1	$tsla has been broken & out of play for over a year. this descending channel could be taken out in 2017 ++ on radar pic.twitter.com/ngohdda4m1	$tsla has been broken & out of play for over a year. this descending channel could be taken out in 2017 ++ on radar pic.twitter.com/ngohdda4m1	0.4	negative	-0.4
325	23-jul-16	$TSLA & $SCTY reportedly close to a merger agreement. Musk's vision is really going to be put to the test vs. bleak fundamental outlook	$tsla & $scty reportedly close to a merger agreement. musk's vision is really going to be put to the test vs. bleak fundamental outlook	$tsla & $scty reportedly close to a merger agreement. musk's vision is really going to be put to the test vs. bleak fundamental outlook	0.6	negative	-0.4
326	18 Apr 2016	$AAPL $TSLA Apple runs secret car lab in Berlin with 15-20 employees, report says http://appleinsider.com/articles/16/04/18/apple-runs-secret-car-lab-in-berlin-with-15-20-employees-report-saysÂ â€¦	$aapl $tsla apple runs secret car lab in berlin with 15-20 employees, report says	$aapl $tsla apple runs secret car lab in berlin with 15-20 employees, report says	0.7	negative	-0.4
327	26-oct-15	Elon entirely confused by reports Telsas will be made in China $TSLA http://on.mktw.net/1kId6RgÂ pic.twitter.com/3hW0uHcxmm	elon entirely confused by reports telsas will be made in china $tsla	elon entirely confused by reports telsas will be made in china $tsla	0.7	negative	-0.4
328	02-sep-15	This looks like a car for a dad ...lmao WTF is gonna pay $132k to drive a volvo looking car. $TSLA pic.twitter.com/Y5BnEzmzo6	this looks like a car for a dad ...lmao what the fuck is gonna pay $132k to drive a volvo looking car. $tsla pic.twitter.com/y5bnezmzo6	this looks like a car for a dad ...lmao what the fuck is gonna pay $132k to drive a volvo looking car. $tsla pic.twitter.com/y5bnezmzo6	0.6	negative	-0.4
329	13 Aug 2015	$TSLA is raising $500 million for a spending spree -- and Elon Musk's behind it http://bit.ly/1DNwq8f	$tsla is raising $500 million for a spending spree -- and elon musk's behind it	$tsla is raising $500 million for a spending spree -- and elon musk's behind it	0.7	negative	-0.4
330	06-may-15	5 secrets behind Elon Muskâ€™s style $TSLA http://www.usatoday.com/story/money/cars/2015/05/06/tesla-elon-musk-five-things-to-learn/70887866/Â â€¦pic.twitter.com/eoYILRxaVs	5 secrets behind elon musks style $tsla	5 secrets behind elon musks style $tsla	0.7	negative	-0.4
331	23 Apr 2015	Nasdaq hits all-time highs, still 27% behind the 8-Ball $QQQ $AAPL $GOOGL $AMZN $SPY $TSLA $NDX $MACROpic.twitter.com/MQbGcvWv8L	nasdaq hits all-time highs, still 27% behind the 8-ball $qqq $aapl $googl $amzn $spy $tsla $ndx $macropic.twitter.com/mqbgcvwv8l	nasdaq hits all-time highs, still 27% behind the 8-ball $qqq $aapl $googl $amzn $spy $tsla $ndx $macropic.twitter.com/mqbgcvwv8l	0.7	negative	-0.4
332	18-mar-15	Game On At Nvidia, Chipmaker To Tesla And Robot Cars? http://ibdn.uz/KvW9NÂ $NVDA $TSLA $NXPI $FSL $VLKAYpic.twitter.com/ucsPJhjgr0	game on at nvidia, chipmaker to tesla and robot cars? $nvda $tsla $nxpi $fsl $vlkaypic.twitter.com/ucspjhjgr0	game on at nvidia, chipmaker to tesla and robot cars? $nvda $tsla $nxpi $fsl $vlkaypic.twitter.com/ucspjhjgr0	0.4	negative	-0.4
333	20-feb-15	Why Apple is targeting battery pioneers for its secret car project. $TSLA $AAPLhttp://bloom.bg/1Jsv5pa	why apple is targeting battery pioneers for its secret car project. $tsla $aapl	why apple is targeting battery pioneers for its secret car project. $tsla $aapl	0.7	negative	-0.4
334	05-nov-14	Tesla has decreased its 2014 delivery goal to 33,000 from 35,000 in all of 2014. http://trib.al/1NUOF3EÂ $TSLA pic.twitter.com/nsi2pxWTYa	tesla has decreased its 2014 delivery goal to 33,000 from 35,000 in all of 2014. $tsla pic.twitter.com/nsi2pxwtya	tesla has decreased its 2014 delivery goal to 33,000 from 35,000 in all of 2014. $tsla pic.twitter.com/nsi2pxwtya	0.7	negative	-0.4
335	12-oct-14	The battery pack in a Tesla Model S costs approximately $30,000. http://on.wsj.com/1oYy3mmÂ $TSLA pic.twitter.com/wYyZ5BjNl4	the battery pack in a tesla model s costs approximately $30,000. $tsla pic.twitter.com/wyyz5bjnl4	the battery pack in a tesla model s costs approximately $30,000. $tsla pic.twitter.com/wyyz5bjnl4	0.6	negative	-0.4
336	07-oct-14	The battery pack in a Tesla Model S costs approximately $30,000. http://on.wsj.com/1s0NM9dÂ $TSLA pic.twitter.com/j000LfSPoh	the battery pack in a tesla model s costs approximately $30,000. $tsla pic.twitter.com/j000lfspoh	the battery pack in a tesla model s costs approximately $30,000. $tsla pic.twitter.com/j000lfspoh	0.6	negative	-0.4
337	30-jul-14	$TSLA even though there was time/price at that last low...now it's a crap shoot through earnings pic.twitter.com/PRqEYjPKkr	$tsla even though there was time/price at that last low...now it's a crap shoot through earnings pic.twitter.com/prqeyjpkkr	$tsla even though there was time/price at that last low...now it's a crap shoot through earnings pic.twitter.com/prqeyjpkkr	0.43333333333333335	negative	-0.4
338	18-sep-13	Tesla to get in the (90%) driverless car game http://on.mktw.net/1a3LR8BÂ $TSLA	tesla to get in the (90%) driverless car game $tsla	tesla to get in the (90%) driverless car game $tsla	0.4	negative	-0.4
339	31 Aug 2013	$TSLA... A target of 182 is now very likely and could give way to a violent reversal. http://stks.co/pQmt	$tsla... a target of 182 is now very likely and could give way to a violent reversal.	$tsla... a target of 182 is now very likely and could give way to a violent reversal.	1.0	negative	-0.4
340	16-may-13	RT @jimcramer: We are fascinated with $TSLA because it is real, because the car is great--go sit in one!--because the street hated it!	rt @jimcramer: we are fascinated with $tsla because it is real, because the car is great--go sit in one!--because the street hated it!	rt @jimcramer: we are fascinated with $tsla because it is real, because the car is great--go sit in one!--because the street hated it!	0.5	negative	-0.4
341	11-feb-13	Tesla stock dips on poor Model S review http://stks.co/cKTMÂ via @LaMonicaBuzz $TSLA	tesla stock dips on poor model s review via @lamonicabuzz $tsla	tesla stock dips on poor model s review via @lamonicabuzz $tsla	0.6	negative	-0.4
342	mar-01	Oh my fucking God, if you are short $TSLA and wondering who your counterparty is, all I can say is Merry fucking Christmas pic.twitter.com/jJv117GAH3	oh my fucking god, if you are short $tsla and wondering who your counterparty is, all i can say is merry fucking christmas pic.twitter.com/jjv117gah3	oh my fucking god, if you are short $tsla and wondering who your counterparty is, all i can say is merry fucking christmas pic.twitter.com/jjv117gah3	0.6333333333333334	negative	-0.39999999999999997
343	Jan 1	Crazy Eddie Memoirs: At the 1986 annual meeting investors and employees welcomed Eddie by standing up and shouting, â€œEddie, Eddie, Eddie, ....â€� A couple of years later the stock was zero, Crazy Eddie was bankrupt, and all its employees were out of jobs. $TSLA $TSLAQpic.twitter.com/t4u9m0YN7E	crazy eddie memoirs: at the 1986 annual meeting investors and employees welcomed eddie by standing up and shouting, eddie, eddie, eddie, .... a couple of years later the stock was zero, crazy eddie was bankrupt, and all its employees were out of jobs. $tsla $tslaqpic.twitter.com/t4u9m0yn7e	crazy eddie memoirs: at the 1986 annual meeting investors and employees welcomed eddie by standing up and shouting, eddie, eddie, eddie, .... a couple of years later the stock was zero, crazy eddie was bankrupt, and all its employees were out of jobs. $tsla $tslaqpic.twitter.com/t4u9m0yn7e	0.6	negative	-0.39999999999999997
344	28-oct-18	Stupid move by $IBM... could've used 2/3 of that fund to buy $amd or 1/3 to buy $dbx... OR, even smarter options is use 1/3 to create joint venture w/ $tsla for chip biz... IBM to acquire Red Hat in deal valued at $34 billion https://cnb.cx/2zbte6D	stupid move by $ibm... could've used 2/3 of that fund to buy $amd or 1/3 to buy $dbx... or, even smarter options is use 1/3 to create joint venture w/ $tsla for chip biz... ibm to acquire red hat in deal valued at $34 billion	stupid move by $ibm... could've used 2/3 of that fund to buy $amd or 1/3 to buy $dbx... or, even smarter options is use 1/3 to create joint venture w/ $tsla for chip biz... ibm to acquire red hat in deal valued at $34 billion	0.5	negative	-0.39999999999999997
345	07-jun-18	No position in $tsla but short sellers are insane. In era of $100 billion funds, Tesla to be losing a few billion is nothing for Musk Vision	no position in $tsla but short sellers are insane. in era of $100 billion funds, tesla to be losing a few billion is nothing for musk vision	no position in $tsla but short sellers are insane. in era of $100 billion funds, tesla to be losing a few billion is nothing for musk vision	0.46666666666666673	negative	-0.39999999999999997
346	3 Apr 2018	Q1 2017 S+X deliveries: 25K (this was the "stormy weather in shortville", remember?) Q4 2017 S+X deliveries: 28.3K (worst gross margins ever - heavy discounts) Q1 2018 S+X deliveries: 21.8K I guess you are running out of Californian show-offs and subsidies? $TSLA $TSLAQ	q1 2017 s+x deliveries: 25k (this was the "stormy weather in shortville", remember?) q4 2017 s+x deliveries: 28.3k (worst gross margins ever - heavy discounts) q1 2018 s+x deliveries: 21.8k i guess you are running out of californian show-offs and subsidies? $tsla $tslaq	q1 2017 s+x deliveries: 25k (this was the "stormy weather in shortville", remember?) q4 2017 s+x deliveries: 28.3k (worst gross margins ever - heavy discounts) q1 2018 s+x deliveries: 21.8k i guess you are running out of californian show-offs and subsidies? $tsla $tslaq	0.5	negative	-0.39999999999999997
347	12 Dec 2018	Wow this is insane!! Tesla Model 3 in Oslo, Norway Absolutely insane !! Thanks Akin again!! $TSLA #Tesla #Model3 #Norwayhttps://twitter.com/DouglasKontakt/status/1072879791815229440Â â€¦ @vincent13031925 @Model3Owners @EuropeTesla @teslaownersSV @Tesla @TeslaModel3News @Teslarati @elonmusk @TeslaOwnersWW â€¦	wow this is insane!! tesla model 3 in oslo, norway absolutely insane !! thanks akin again!! $tsla #tesla #model3 #norway @vincent13031925 @model3owners @europetesla @teslaownerssv @tesla @teslamodel3news @teslarati @elonmusk @teslaownersww	wow this is insane!! tesla model 3 in oslo, norway absolutely insane !! thanks akin again!! $tsla #tesla #model3 #norway @vincent13031925 @model3owners @europetesla @teslaownerssv @tesla @teslamodel3news @teslarati @elonmusk @teslaownersww	0.8	negative	-0.396875
348	09-oct-15	Short-Seller Jim Chanos Makes Teslaâ€™s Tough Week Even Worse http://on.wsj.com/1VJwicJÂ $TSLA	short-seller jim chanos makes teslas tough week even worse $tsla	short-seller jim chanos makes teslas tough week even worse $tsla	0.7166666666666667	negative	-0.3944444444444445
349	mar-14	Hmmmm serving toast and jam hors dâ€™oeuvres and giving away mini jams at the Y event - WHAT DOES IT MEAN?! #modelY #tesla $TSLA pic.twitter.com/HGVjf1TE47	hmmmm serving toast and jam hors doeuvres and giving away mini jams at the y event - what does it mean?! #modely #tesla $tsla pic.twitter.com/hgvjf1te47	hmmmm serving toast and jam hors doeuvres and giving away mini jams at the y event - what does it mean?! #modely #tesla $tsla pic.twitter.com/hgvjf1te47	0.6875	negative	-0.390625
350	08-oct-18	Don't be mean google! $TSLA pic.twitter.com/0GG5pD27Dw	don't be mean google! $tsla pic.twitter.com/0gg5pd27dw	don't be mean google! $tsla pic.twitter.com/0gg5pd27dw	0.6875	negative	-0.390625
351	07-jul-18	â€œ $TSLA is no more financially troubled then Berkshire Hathaway, Tencent, Google or Apple...to be financially troubled it would mean you can't raise $.â€� pic.twitter.com/YONyUAkEvh	$tsla is no more financially troubled then berkshire hathaway, tencent, google or apple...to be financially troubled it would mean you can't raise $. pic.twitter.com/yonyuakevh	$tsla is no more financially troubled then berkshire hathaway, tencent, google or apple...to be financially troubled it would mean you can't raise $. pic.twitter.com/yonyuakevh	0.796875	negative	-0.390625
352	24-may-16	Very scathing 32 page short piece out on $TSLA by Devonshire Research Group (part2) comparing $TSLA accounting to Worldcom and Enron	very scathing 32 page short piece out on $tsla by devonshire research group (part2) comparing $tsla accounting to worldcom and enron	very scathing 32 page short piece out on $tsla by devonshire research group (part2) comparing $tsla accounting to worldcom and enron	0.65	negative	-0.39
353	24-oct-16	Why @Michael_Khouw thinks it could be a tough week for $TSLA pic.twitter.com/3mDyEMMhQd	why @michael_khouw thinks it could be a tough week for $tsla pic.twitter.com/3mdyemmhqd	why @michael_khouw thinks it could be a tough week for $tsla pic.twitter.com/3mdyemmhqd	0.8333333333333334	negative	-0.3888888888888889
354	31-oct-18	SCOOP: Looks like we have some circumstantial confirmation that Mid-range Model-3 is just a software limited (or bad battery) LR. Tesla hasn't offered Silver Metallic for a 1.5 months, pulling it way before they launched the Lemur. what say you @elonmusk $tsla $tslaqpic.twitter.com/aakegyJlqE	scoop: looks like we have some circumstantial confirmation that mid-range model-3 is just a software limited (or bad battery) lr. tesla hasn't offered silver metallic for a 1.5 months, pulling it way before they launched the lemur. what say you @elonmusk $tsla $tslaqpic.twitter.com/aakegyjlqe	scoop: looks like we have some circumstantial confirmation that mid-range model-3 is just a software limited (or bad battery) lr. tesla hasn't offered silver metallic for a 1.5 months, pulling it way before they launched the lemur. what say you @elonmusk $tsla $tslaqpic.twitter.com/aakegyjlqe	0.40476190476190477	negative	-0.3857142857142856
355	28-mar-18	With one day left in March, Tesla is down 24.86% MTD â€” on pace for its worst month ever. $TSLA @CNBCpic.twitter.com/T3URsqRphG	with one day left in march, tesla is down 24.86% mtd on pace for its worst month ever. $tsla @cnbcpic.twitter.com/t3ursqrphg	with one day left in march, tesla is down 24.86% mtd on pace for its worst month ever. $tsla @cnbcpic.twitter.com/t3ursqrphg	0.42962962962962964	negative	-0.38518518518518524
356	Apr 5	With the EPA giving it a range of a mere 204 miles, @audi will be finding it very difficult to polish this Ã‰tron (<- French word for turd ). $TSLA pic.twitter.com/Zuc5Jo6QKl	with the epa giving it a range of a mere 204 miles, @audi will be finding it very difficult to polish this tron (<- french word for turd ). $tsla pic.twitter.com/zuc5jo6qkl	with the epa giving it a range of a mere 204 miles, @audi will be finding it very difficult to polish this tron (<- french word for turd ). $tsla pic.twitter.com/zuc5jo6qkl	0.5	negative	-0.3833333333333333
357	20-nov-17	@elonmusk I (unfortunately) canceled my Model 3 reservation. I understand it will take 60 business days to refund my money. Are things that bad at $tsla? This is a problem with others, apparently: https://tinyurl.com/yay37oxz	@elonmusk i (unfortunately) canceled my model 3 reservation. i understand it will take 60 business days to refund my money. are things that bad at $tsla? this is a problem with others, apparently:	@elonmusk i (unfortunately) canceled my model 3 reservation. i understand it will take 60 business days to refund my money. are things that bad at $tsla? this is a problem with others, apparently:	0.6722222222222222	negative	-0.38333333333333325
358	19-nov-18	Elon posted 21 tweets today, and every one of them was either (1) a blatant lie, (2) materially misleading or (3) a false promise he can't possibly deliver upon. 21 LIES in one day from a public company CEO. And the SEC/DOJ are content to let him clown them. Just pathetic. $TSLA	elon posted 21 tweets today, and every one of them was either (1) a blatant lie, (2) materially misleading or (3) a false promise he can't possibly deliver upon. 21 lies in one day from a public company ceo. and the sec/doj are content to let him clown them. just pathetic. $tsla	elon posted 21 tweets today, and every one of them was either (1) a blatant lie, (2) materially misleading or (3) a false promise he can't possibly deliver upon. 21 lies in one day from a public company ceo. and the sec/doj are content to let him clown them. just pathetic. $tsla	0.6333333333333334	negative	-0.38
359	Apr 16	Elon Musk Puts an End to @tesla Goodwill Repairs. Buyers beware of shoddy quality! $TSLA $TSLAQhttps://evbite.com/tesla-puts-an-end-to-goodwill-repairs/Â â€¦	elon musk puts an end to @tesla goodwill repairs. buyers beware of shoddy quality! $tsla $tslaq	elon musk puts an end to @tesla goodwill repairs. buyers beware of shoddy quality! $tsla $tslaq	0.5	negative	-0.375
360	Apr 16	Things I wouldn't do two days before a judge decides on a revised settlement arising from inappropriate tweets: like fake financial projections, antagonize journalists, make outrageously false and dangerous product claims. $TSLA pic.twitter.com/Ux1uZaigfa	things i wouldn't do two days before a judge decides on a revised settlement arising from inappropriate tweets: like fake financial projections, antagonize journalists, make outrageously false and dangerous product claims. $tsla pic.twitter.com/ux1uzaigfa	things i wouldn't do two days before a judge decides on a revised settlement arising from inappropriate tweets: like fake financial projections, antagonize journalists, make outrageously false and dangerous product claims. $tsla pic.twitter.com/ux1uzaigfa	0.625	negative	-0.375
361	02-oct-18	Omg all automakers are reporting negative numbers except Teslaâ€”theyâ€™re blaming the hurricane. I guess Tesla is hurricane-proof! #Tesla $TSLA	omg all automakers are reporting negative numbers except teslatheyre blaming the hurricane. i guess tesla is hurricane-proof! #tesla $tsla	omg all automakers are reporting negative numbers except teslatheyre blaming the hurricane. i guess tesla is hurricane-proof! #tesla $tsla	0.4	negative	-0.375
362	29 Aug 2018	BREAKING: (Bloomberg Terminal) Tesla's chief people officer, Gabby Toledano, has left the company $TSLA	breaking: (bloomberg terminal) tesla's chief people officer, gabby toledano, has left the company $tsla	breaking: (bloomberg terminal) tesla's chief people officer, gabby toledano, has left the company $tsla	0.5	negative	-0.375
363	25 Jan 2018	One of my favorites on $TSLA. Gets it wrong in 2013, Musk even tells them they are wrong and ends interviews. 4 years later they admit they were wrong then go on, once again, with reasons why they think stock will underperformâ€¦ https://www.barrons.com/articles/tesla-buy-the-car-not-the-stock-1501909965Â â€¦pic.twitter.com/mnDqflKpOY	one of my favorites on $tsla. gets it wrong in 2013, musk even tells them they are wrong and ends interviews. 4 years later they admit they were wrong then go on, once again, with reasons why they think stock will underperform	one of my favorites on $tsla. gets it wrong in 2013, musk even tells them they are wrong and ends interviews. 4 years later they admit they were wrong then go on, once again, with reasons why they think stock will underperform	0.675	negative	-0.375
364	4 Jan 2018	Just sent to me in a DM by a buddy: "Tesla is fucking nuts. The worse they execute the stronger the stock. Other companies miss by 60%. They miss by 60% and no reaction." $TSLA	just sent to me in a dm by a buddy: "tesla is fucking nuts. the worse they execute the stronger the stock. other companies miss by 60%. they miss by 60% and no reaction." $tsla	just sent to me in a dm by a buddy: "tesla is fucking nuts. the worse they execute the stronger the stock. other companies miss by 60%. they miss by 60% and no reaction." $tsla	0.5916666666666667	negative	-0.375
365	10-oct-17	Morgan Stanley raised its Tesla tgt $10.3bn by tweaking: (a) terminal multiple (b) WACC on a business that doesn't exist yet $TSLA	morgan stanley raised its tesla tgt $10.3bn by tweaking: (a) terminal multiple (b) wacc on a business that doesn't exist yet $tsla	morgan stanley raised its tesla tgt $10.3bn by tweaking: (a) terminal multiple (b) wacc on a business that doesn't exist yet $tsla	0.5	negative	-0.375
366	05-may-17	Non-Farm Friday - Fed Spins a Weak Economy #Fed #Yellen #Silver $SLW $TSLA #Tesla #Commodities -- http://www.philstockworld.com/2017/05/05/non-farm-friday-fed-spins-a-weak-economy/Â â€¦pic.twitter.com/J3L4QgYLTm	non-farm friday - fed spins a weak economy #fed #yellen #silver $slw $tsla #tesla #commodities --	non-farm friday - fed spins a weak economy #fed #yellen #silver $slw $tsla #tesla #commodities --	0.625	negative	-0.375
367	29-nov-16	$TSLA Norway Nov deliveries stand at Abyssmal 121 cars as of today, First 2 months now at 255 cars, worst 2 months since 6 quarters	$tsla norway nov deliveries stand at abyssmal 121 cars as of today, first 2 months now at 255 cars, worst 2 months since 6 quarters	$tsla norway nov deliveries stand at abyssmal 121 cars as of today, first 2 months now at 255 cars, worst 2 months since 6 quarters	0.6666666666666666	negative	-0.375
368	10 Jan 2016	$TSLA with it being weak, chances are for it to move towards 200. If it finds support at 210 can see 215-220. pic.twitter.com/IYjM97DfXd	$tsla with it being weak, chances are for it to move towards 200. if it finds support at 210 can see 215-220. pic.twitter.com/iyjm97dfxd	$tsla with it being weak, chances are for it to move towards 200. if it finds support at 210 can see 215-220. pic.twitter.com/iyjm97dfxd	0.625	negative	-0.375
369	15-may-13	this elon musk is loco. he is buying $100mln of stock in $TSLA secondary. i have NEVER seen that before!	this elon musk is loco. he is buying $100mln of stock in $tsla secondary. i have never seen that before!	this elon musk is loco. he is buying $100mln of stock in $tsla secondary. i have never seen that before!	0.3	negative	-0.375
370	feb-02	Tesla's solar business is shrinking and at a 5-year low. It's market share is under 10% after peaking at 33%. The solar roof unveiled 2 years ago is expensive and still being tested. And $TSLA is cutting jobs. Not a lot to be optimistic about in Buffalo. https://buffalonews.com/2019/01/31/david-robinson-for-tesla-more-delays-for-solar-roof/Â â€¦	tesla's solar business is shrinking and at a 5-year low. it's market share is under 10% after peaking at 33%. the solar roof unveiled 2 years ago is expensive and still being tested. and $tsla is cutting jobs. not a lot to be optimistic about in buffalo.	tesla's solar business is shrinking and at a 5-year low. it's market share is under 10% after peaking at 33%. the solar roof unveiled 2 years ago is expensive and still being tested. and $tsla is cutting jobs. not a lot to be optimistic about in buffalo.	0.6333333333333333	negative	-0.3666666666666667
371	22 Dec 2018	Dear $TSLAQ - if you reply to any of Elon's tweets you risk the wrath of @jack. As shocking as these stories are, I believe them. Tells you all you need to know about the long-term equity value of both $TSLA and $TWTR IMO...https://twitter.com/TitoElBandito/status/1076457779735474176Â â€¦ I'm back after a 4 day suspension for my account allegedly "indicating it was compromised or hacked" $tsla	dear $tslaq - if you reply to any of elon's tweets you risk the wrath of @jack. as shocking as these stories are, i believe them. tells you all you need to know about the long-term equity value of both $tsla and $twtr imo... i'm back after a 4 day suspension for my account allegedly "indicating it was compromised or hacked" $tsla	dear $tslaq - if you reply to any of elon's tweets you risk the wrath of @jack. as shocking as these stories are, i believe them. tells you all you need to know about the long-term equity value of both $tsla and $twtr imo... i'm back after a 4 day suspension for my account allegedly "indicating it was compromised or hacked" $tsla	0.3666666666666667	negative	-0.3666666666666667
372	04-oct-18	Hey Elon, honey - We don't have a position in any securities of Tesla. Never have. In fact, we don't care who loves or hates you or your company. So, please tell us, should it be illegal when a CEO under investigation by the SEC and DOJ doesn't disclose it? $TSLA https://twitter.com/elonmusk/status/1047998560782827520Â â€¦ What they do should be illegal	hey elon, honey - we don't have a position in any securities of tesla. never have. in fact, we don't care who loves or hates you or your company. so, please tell us, should it be illegal when a ceo under investigation by the sec and doj doesn't disclose it? $tsla what they do should be illegal	hey elon, honey - we don't have a position in any securities of tesla. never have. in fact, we don't care who loves or hates you or your company. so, please tell us, should it be illegal when a ceo under investigation by the sec and doj doesn't disclose it? $tsla what they do should be illegal	0.5333333333333333	negative	-0.3666666666666667
373	04-jun-14	It's so dangerous when people blindly trade momentum without considering downside risk and valuation - $FSLR $TSLA $FEYE $ZU $SCTY -- short	it's so dangerous when people blindly trade momentum without considering downside risk and valuation - $fslr $tsla $feye $zu $scty -- short	it's so dangerous when people blindly trade momentum without considering downside risk and valuation - $fslr $tsla $feye $zu $scty -- short	0.6222222222222222	negative	-0.3666666666666667
374	07-sep-18	The Millenial 60/40 -- 60% $TSLA and 40% Crypto -- is falling on hard times!	the millenial 60/40 -- 60% $tsla and 40% crypto -- is falling on hard times!	the millenial 60/40 -- 60% $tsla and 40% crypto -- is falling on hard times!	0.5416666666666666	negative	-0.36458333333333337
375	23 Aug 2018	Part 2: Colin Langan from UBS not only downgraded Tesla (absolutely ridiculous) 15 days ago, he also upgraded $F 1 month ago & $GM 10 months ago. And now we all understand why he loves to spread nonsense analytics about $TSLA And sadly he is also dead wrong with his upgrade!! pic.twitter.com/Assk17UzmR	part 2: colin langan from ubs not only downgraded tesla (absolutely ridiculous) 15 days ago, he also upgraded $f 1 month ago & $gm 10 months ago. and now we all understand why he loves to spread nonsense analytics about $tsla and sadly he is also dead wrong with his upgrade!! pic.twitter.com/assk17uzmr	part 2: colin langan from ubs not only downgraded tesla (absolutely ridiculous) 15 days ago, he also upgraded $f 1 month ago & $gm 10 months ago. and now we all understand why he loves to spread nonsense analytics about $tsla and sadly he is also dead wrong with his upgrade!! pic.twitter.com/assk17uzmr	0.86	negative	-0.36291666666666667
376	05-nov-18	Absolutely devastating report on @elonmusk's deplorable treatment of worker injuries at $TSLA. Reckless disregard of employee health & safety is unlikely to go unnoticed by USG. And it makes the 3Q call safety filibuster all the more odious https://www.revealnews.org/article/inside-teslas-factory-a-medical-clinic-designed-to-ignore-injured-workers/Â â€¦	absolutely devastating report on @elonmusk's deplorable treatment of worker injuries at $tsla. reckless disregard of employee health & safety is unlikely to go unnoticed by usg. and it makes the 3q call safety filibuster all the more odious	absolutely devastating report on @elonmusk's deplorable treatment of worker injuries at $tsla. reckless disregard of employee health & safety is unlikely to go unnoticed by usg. and it makes the 3q call safety filibuster all the more odious	0.7	negative	-0.36000000000000004
377	20-may-18	$TSLAQ #CEO : â€œOMG, the performance Model 3 is more expensive than a BMW M3!! Elon is a liar!! $TSLA IS STILL A ZERO!!!â€� Reality: The tweets subtly implying the BMW M3 is cheaper comparing a lease payment to cash/loan come off as desperate. pic.twitter.com/w72pRYQ4RF	$tslaq #ceo : omg, the performance model 3 is more expensive than a bmw m3!! elon is a liar!! $tsla is still a zero!!! reality: the tweets subtly implying the bmw m3 is cheaper comparing a lease payment to cash/loan come off as desperate. pic.twitter.com/w72pryq4rf	$tslaq #ceo : omg, the performance model 3 is more expensive than a bmw m3!! elon is a liar!! $tsla is still a zero!!! reality: the tweets subtly implying the bmw m3 is cheaper comparing a lease payment to cash/loan come off as desperate. pic.twitter.com/w72pryq4rf	0.675	negative	-0.3583333333333333
378	14-sep-17	$TSLA another sick call/trade back in Dec. https://twitter.com/hulkcapital/status/812000157432762372Â â€¦ Trade Idea: $TSLA Jan 19th 2018 $400 Call at $1.60	$tsla another sick call/trade back in dec. trade idea: $tsla jan 19th 2018 $400 call at $1.60	$tsla another sick call/trade back in dec. trade idea: $tsla jan 19th 2018 $400 call at $1.60	0.42857142857142855	negative	-0.35714285714285715
379	24-mar-14	The #NASDAQ Composite is having its worst day in nearly 2 months, down 1.9%. â€¢ $ALXN: -8% â€¢ $NFLX: -7% â€¢ $TSLA: -7% â€¢ $FB: -5% â€¢ $TRIP: -5%	the #nasdaq composite is having its worst day in nearly 2 months, down 1.9%. $alxn: -8% $nflx: -7% $tsla: -7% $fb: -5% $trip: -5%	the #nasdaq composite is having its worst day in nearly 2 months, down 1.9%. $alxn: -8% $nflx: -7% $tsla: -7% $fb: -5% $trip: -5%	0.562962962962963	negative	-0.35185185185185186
380	18-oct-18	In a desperate hail mary, it appears $TSLA is taking excess RWD stock that was priced at $49K, limiting the range, and selling it for $45K (which $TSLA shows as $33.5K on their website after assumed tax credit and fuel savings). This is end game stuff https://twitter.com/JustGamblingFTW/status/1053051350437769217Â â€¦ Not even close. It is 45k car. There used to be a 49k Long Range RWD. That is g…	in a desperate hail mary, it appears $tsla is taking excess rwd stock that was priced at $49k, limiting the range, and selling it for $45k (which $tsla shows as $33.5k on their website after assumed tax credit and fuel savings). this is end game stuff not even close. it is 45k car. there used to be a 49k long range rwd. that is gone.	in a desperate hail mary, it appears $tsla is taking excess rwd stock that was priced at $49k, limiting the range, and selling it for $45k (which $tsla shows as $33.5k on their website after assumed tax credit and fuel savings). this is end game stuff not even close. it is 45k car. there used to be a 49k long range rwd. that is gone.	0.6	negative	-0.35000000000000003
381	17-sep-18	And yes the Saudis did want to buy Tesla now that it is off, the PIF is investing with crap Lucid motors. Again proving how far ahead Tesla is in EV and battery production. $TSLA	and yes the saudis did want to buy tesla now that it is off, the pif is investing with crap lucid motors. again proving how far ahead tesla is in ev and battery production. $tsla	and yes the saudis did want to buy tesla now that it is off, the pif is investing with crap lucid motors. again proving how far ahead tesla is in ev and battery production. $tsla	0.9	negative	-0.35000000000000003
382	12-jul-18	The hottest $TSLAQ trend since 2010 has been to constantly spread blatantly false information regarding $TSLA while using very questionable tactics to do so. pic.twitter.com/NAD0SR3fmP	the hottest $tslaq trend since 2010 has been to constantly spread blatantly false information regarding $tsla while using very questionable tactics to do so. pic.twitter.com/nad0sr3fmp	the hottest $tslaq trend since 2010 has been to constantly spread blatantly false information regarding $tsla while using very questionable tactics to do so. pic.twitter.com/nad0sr3fmp	0.6444444444444445	negative	-0.35000000000000003
383	Apr 11	One of the lies central to the $TSLA pump is that it is a cutting edge battery technology company. It is not. Panasonic is the battery supplier, and it's cutting investment in Tesla factory. Demand is dead. The fraud is unraveling. $TSLAQhttps://www.thedrive.com/news/27381/panasonic-axes-future-investments-in-tesla-factories-amid-dwindling-demand-reportÂ â€¦	one of the lies central to the $tsla pump is that it is a cutting edge battery technology company. it is not. panasonic is the battery supplier, and it's cutting investment in tesla factory. demand is dead. the fraud is unraveling. $tslaq	one of the lies central to the $tsla pump is that it is a cutting edge battery technology company. it is not. panasonic is the battery supplier, and it's cutting investment in tesla factory. demand is dead. the fraud is unraveling. $tslaq	0.6124999999999999	negative	-0.35
384	mar-05	Broken ball joint on Model X. Tesla trying to blame it on a curb rash. Even fans encouraging owner to lodge an NHTSA complaint. $tsla https://teslamotorsclub.com/tmc/threads/model-x-arm-control-disconnects-from-wheel-at-low-speed.144561/Â â€¦pic.twitter.com/0a7wqaAxiz	broken ball joint on model x. tesla trying to blame it on a curb rash. even fans encouraging owner to lodge an nhtsa complaint. $tsla	broken ball joint on model x. tesla trying to blame it on a curb rash. even fans encouraging owner to lodge an nhtsa complaint. $tsla	0.30000000000000004	negative	-0.35
385	feb-23	A must read: "Germanyâ€™s car giants bet so heavily on diesel â€“ helped in part by falsified emissions data â€“ that they failed to grasp the changes on the horizon." #Tesla $TSLA https://www.handelsblatt.com/24026414.html?share=twitterÂ â€¦	a must read: "germanys car giants bet so heavily on diesel helped in part by falsified emissions data that they failed to grasp the changes on the horizon." #tesla $tsla	a must read: "germanys car giants bet so heavily on diesel helped in part by falsified emissions data that they failed to grasp the changes on the horizon." #tesla $tsla	0.4	negative	-0.35
386	Jan 30	When $TSLA is all promises & flashy lights, critics say there's no substance. Now we get substantive Q4 report & outlook, and critics say story is dead. Tesla's humming: Will prove out profitability on lower cost M3 variant, expand overseas, intro MY, and all will be well.	when $tsla is all promises & flashy lights, critics say there's no substance. now we get substantive q4 report & outlook, and critics say story is dead. tesla's humming: will prove out profitability on lower cost m3 variant, expand overseas, intro my, and all will be well.	when $tsla is all promises & flashy lights, critics say there's no substance. now we get substantive q4 report & outlook, and critics say story is dead. tesla's humming: will prove out profitability on lower cost m3 variant, expand overseas, intro my, and all will be well.	0.45	negative	-0.35
387	27 Dec 2018	$TSLA is either running a fraudulent check kiting operation, or they are monumentally incompetent. Or both. pic.twitter.com/7sfF0AtKGL	$tsla is either running a fraudulent check kiting operation, or they are monumentally incompetent. or both. pic.twitter.com/7sff0atkgl	$tsla is either running a fraudulent check kiting operation, or they are monumentally incompetent. or both. pic.twitter.com/7sff0atkgl	0.3666666666666667	negative	-0.35
388	23 Dec 2018	Everyone who didnâ€™t look at miracle quarter Q3â€™s interest income as % of cash balance will be shocked when $TSLA files for chapter 11 before paying anyone back. https://twitter.com/Reuters/status/1076943139661844480Â â€¦ Elon Musk says Tesla to pay customers for missed tax credits https://reut.rs/2Cxm3sBÂ pic.twitter.com/I6m0bcp3F7	everyone who didnt look at miracle quarter q3s interest income as % of cash balance will be shocked when $tsla files for chapter 11 before paying anyone back. elon musk says tesla to pay customers for missed tax credits pic.twitter.com/i6m0bcp3f7	everyone who didnt look at miracle quarter q3s interest income as % of cash balance will be shocked when $tsla files for chapter 11 before paying anyone back. elon musk says tesla to pay customers for missed tax credits pic.twitter.com/i6m0bcp3f7	0.4	negative	-0.35
389	16-nov-18	Crazy Eddie Memoirs: Stupid and out-to-lunch relatives are dangerous for fraud. $TSLA $TSLAQhttps://twitter.com/TezzlaCFO/status/1063097071249645568Â â€¦ Surreal interview by $TSLA BoD Kimbal Musk. He talks about how "Plant a seed day" will improve Tesla's financials and resolve the issues of corporate governance atâ€¦	crazy eddie memoirs: stupid and out-to-lunch relatives are dangerous for fraud. $tsla $tslaq surreal interview by $tsla bod kimbal musk. he talks about how "plant a seed day" will improve tesla's financials and resolve the issues of corporate governance at	crazy eddie memoirs: stupid and out-to-lunch relatives are dangerous for fraud. $tsla $tslaq surreal interview by $tsla bod kimbal musk. he talks about how "plant a seed day" will improve tesla's financials and resolve the issues of corporate governance at	0.76	negative	-0.35
390	11-nov-18	What's up with all these panel gaps? Seems McLaren needs $tsla's help. Not good for a $250k car. $tslaqpic.twitter.com/o2fidsGUZi	what's up with all these panel gaps? seems mclaren needs $tsla's help. not good for a $250k car. $tslaqpic.twitter.com/o2fidsguzi	what's up with all these panel gaps? seems mclaren needs $tsla's help. not good for a $250k car. $tslaqpic.twitter.com/o2fidsguzi	0.6000000000000001	negative	-0.35
391	07-oct-18	The ugly reality of gas-guzzlers is starting to surface, read here: http://ow.ly/OQrJ30m8hwaÂ $TSLA #TeslaMotors #TeslaModel3 #TeslaModelS #TeslaModelX #Tesla #ElectricVehicle #ElonMusk	the ugly reality of gas-guzzlers is starting to surface, read here: $tsla #teslamotors #teslamodel3 #teslamodels #teslamodelx #tesla #electricvehicle #elonmusk	the ugly reality of gas-guzzlers is starting to surface, read here: $tsla #teslamotors #teslamodel3 #teslamodels #teslamodelx #tesla #electricvehicle #elonmusk	0.55	negative	-0.35
392	22-sep-18	$GM tried to flood the market as $TSLA was ramping Model 3 production by introducing Bolt just ahead of Model 3, by underpricing it as loss-leader, and by marketing it heavily. And it failed: pic.twitter.com/jnIf5whSTZ	$gm tried to flood the market as $tsla was ramping model 3 production by introducing bolt just ahead of model 3, by underpricing it as loss-leader, and by marketing it heavily. and it failed: pic.twitter.com/jnif5whstz	$gm tried to flood the market as $tsla was ramping model 3 production by introducing bolt just ahead of model 3, by underpricing it as loss-leader, and by marketing it heavily. and it failed: pic.twitter.com/jnif5whstz	0.4	negative	-0.35
393	18-sep-18	One would expect the government to look at Elons stupid tweet. I canâ€™t imagine them trying to prove what his intent was as he was on acid according to Azealia. Imagine that interview. This will go far. $tsla #tesla	one would expect the government to look at elons stupid tweet. i can not imagine them trying to prove what his intent was as he was on acid according to azealia. imagine that interview. this will go far. $tsla #tesla	one would expect the government to look at elons stupid tweet. i can not imagine them trying to prove what his intent was as he was on acid according to azealia. imagine that interview. this will go far. $tsla #tesla	1.0	negative	-0.35
394	16-sep-18	So today Elon tweeted out blatant horseshit, yet again. This reminded me of something that has been bouncing around in my head for a few weeks about $TSLA and $TSLAQ, so indulge me in yet another thread. /1	so today elon tweeted out blatant horseshit, yet again. this reminded me of something that has been bouncing around in my head for a few weeks about $tsla and $tslaq, so indulge me in yet another thread. /1	so today elon tweeted out blatant horseshit, yet again. this reminded me of something that has been bouncing around in my head for a few weeks about $tsla and $tslaq, so indulge me in yet another thread. /1	0.3	negative	-0.35
395	1 Aug 2018	Adam Jonas putting out a note from Morgan Stanley saying he was dead wrong on #Tesla numbers. Upping all his estimates. $tsla #toldyouso	adam jonas putting out a note from morgan stanley saying he was dead wrong on #tesla numbers. upping all his estimates. $tsla #toldyouso	adam jonas putting out a note from morgan stanley saying he was dead wrong on #tesla numbers. upping all his estimates. $tsla #toldyouso	0.65	negative	-0.35
396	04-jun-18	"If we can't do well in Germany it's not a good sign" @elonmusk Oct 2013 Munich. $tsla getting its head handed in Germany https://twitter.com/auto_schmidt/status/1003650267596967937Â â€¦ #Tesla's registrations in Europe's largest market, Germany, continue to disappoint. May 2018: 200 (-37.9% YoY)â€¦	"if we can't do well in germany it's not a good sign" @elonmusk oct 2013 munich. $tsla getting its head handed in germany #tesla's registrations in europe's largest market, germany, continue to disappoint. may 2018: 200 (-37.9% yoy)	"if we can't do well in germany it's not a good sign" @elonmusk oct 2013 munich. $tsla getting its head handed in germany #tesla's registrations in europe's largest market, germany, continue to disappoint. may 2018: 200 (-37.9% yoy)	0.6000000000000001	negative	-0.35
397	26-oct-17	Looking for upscale barista in LA, while laying-off manufacturing employees? Not wise, @elonmusk $TSLA https://www.tesla.com/careers/job/barista-56558Â â€¦	looking for upscale barista in la, while laying-off manufacturing employees? not wise, @elonmusk $tsla	looking for upscale barista in la, while laying-off manufacturing employees? not wise, @elonmusk $tsla	0.9	negative	-0.35
398	18-may-16	That is friggin so Criminal. $gs upgrades $tsla the day of the secondary to jack it up - then slam	that is friggin so criminal. $gs upgrades $tsla the day of the secondary to jack it up - then slam	that is friggin so criminal. $gs upgrades $tsla the day of the secondary to jack it up - then slam	0.42500000000000004	negative	-0.35
399	05-may-16	When someone tries to push a stock based on some crazy metric, remember this: http://on.mktw.net/1VL87PDÂ $TSLA $F $AAPLpic.twitter.com/HepP23ijFD	when someone tries to push a stock based on some crazy metric, remember this: $tsla $f $aaplpic.twitter.com/hepp23ijfd	when someone tries to push a stock based on some crazy metric, remember this: $tsla $f $aaplpic.twitter.com/hepp23ijfd	0.65	negative	-0.35
400	23-oct-13	$TSLA and $LNKD now below their 50-dma's - not a good sign for the market.	$tsla and $lnkd now below their 50-dma's - not a good sign for the market.	$tsla and $lnkd now below their 50-dma's - not a good sign for the market.	0.6000000000000001	negative	-0.35
401	29-may-18	Based on no filings today, it has been 173 days since a $tsla insider has sold a share outside of a 10b5-1 plan. No 10b5-1 plans have been created or modified for 173 days. Insiders know something that is undisclosed. A 10k and a 10q have been filed since. What is the bad news?	based on no filings today, it has been 173 days since a $tsla insider has sold a share outside of a 10b5-1 plan. no 10b5-1 plans have been created or modified for 173 days. insiders know something that is undisclosed. a 10k and a 10q have been filed since. what is the bad news?	based on no filings today, it has been 173 days since a $tsla insider has sold a share outside of a 10b5-1 plan. no 10b5-1 plans have been created or modified for 173 days. insiders know something that is undisclosed. a 10k and a 10q have been filed since. what is the bad news?	0.35833333333333334	negative	-0.3499999999999999
402	13-jul-17	My thoughts on "Bad hit pieces" adapting to markets in 2017 and whether $TSLA is the next Enron. pic.twitter.com/cCMiwdWZwu	my thoughts on "bad hit pieces" adapting to markets in 2017 and whether $tsla is the next enron. pic.twitter.com/ccmiwdwzwu	my thoughts on "bad hit pieces" adapting to markets in 2017 and whether $tsla is the next enron. pic.twitter.com/ccmiwdwzwu	0.3333333333333333	negative	-0.3499999999999999
403	28-may-14	Shows u how bad of a short I am. Look at $tsla today. That's what I wanted yesterday. Entries and exits matter	shows you how bad of a short i am. look at $tsla today. that's what i wanted yesterday. entries and exits matter	shows you how bad of a short i am. look at $tsla today. that's what i wanted yesterday. entries and exits matter	0.4833333333333333	negative	-0.3499999999999999
404	22 Jan 2014	10. $TSLA continues to drive up the cornholio highway on Captain Hedgie - staying short Musk, bad idea	10. $tsla continues to drive up the cornholio highway on captain hedgie - staying short musk, bad idea	10. $tsla continues to drive up the cornholio highway on captain hedgie - staying short musk, bad idea	0.4833333333333333	negative	-0.3499999999999999
405	3 Dec 2013	After months of bad press, #Tesla's shares may be a buy, says one technical strategist: http://finance.yahoo.com/video/tesla-headed-160-minimum-strategist-213055966.htmlÂ â€¦ $TSLA (via @CNBCNumbers)	after months of bad press, #tesla's shares may be a buy, says one technical strategist: $tsla (via @cnbcnumbers)	after months of bad press, #tesla's shares may be a buy, says one technical strategist: $tsla (via @cnbcnumbers)	0.3833333333333333	negative	-0.3499999999999999
406	02-oct-18	Does anyone believe $TSLA has less than 2,000 inventory/loaner/display Model 3s right now? All-Time M3 Produced: 94,268 All-Time M3 Delivered: (84,241) Q3 M3 In Transit: (8,048) --------------------------------------- Q3 M3 Inventory: 1,979	does anyone believe $tsla has less than 2,000 inventory/loaner/display model 3s right now? all-time m3 produced: 94,268 all-time m3 delivered: (84,241) q3 m3 in transit: (8,048) --------------------------------------- q3 m3 inventory: 1,979	does anyone believe $tsla has less than 2,000 inventory/loaner/display model 3s right now? all-time m3 produced: 94,268 all-time m3 delivered: (84,241) q3 m3 in transit: (8,048) --------------------------------------- q3 m3 inventory: 1,979	0.6505952380952381	negative	-0.34523809523809523
407	03-sep-16	The infamous "Make the numbers!!" call is officially out. Next stop is usually to "Make up the numbers" $TSLA pic.twitter.com/kvQ3cNuuWB	the infamous "make the numbers!!" call is officially out. next stop is usually to "make up the numbers" $tsla pic.twitter.com/kvq3cnuuwb	the infamous "make the numbers!!" call is officially out. next stop is usually to "make up the numbers" $tsla pic.twitter.com/kvq3cnuuwb	0.4166666666666667	negative	-0.34375
408	28-nov-14	Will Tesla capitalise on the fall in crude prices by producing a gas fuelled car?! $TSLA down 1.4% ahead of the open but Ford $F up 1.0%!	will tesla capitalise on the fall in crude prices by producing a gas fuelled car?! $tsla down 1.4% ahead of the open but ford $f up 1.0%!	will tesla capitalise on the fall in crude prices by producing a gas fuelled car?! $tsla down 1.4% ahead of the open but ford $f up 1.0%!	0.5962962962962963	negative	-0.34351851851851856
409	14-nov-18	its funny how i agree with much (not all) of the $TSLA short thesis but the nasty disgusting angry $TSLAQ troll crowd has me rooting for @elonmusk	its funny how i agree with much (not all) of the $tsla short thesis but the nasty disgusting angry $tslaq troll crowd has me rooting for @elonmusk	its funny how i agree with much (not all) of the $tsla short thesis but the nasty disgusting angry $tslaq troll crowd has me rooting for @elonmusk	0.75	negative	-0.3416666666666666
410	04-jul-18	If the CEO of any other carmaker in the world skipped production brake-testing to fake a stock-pumping milestone, he'd be fired in 24 hours. $TSLA with Musk at the helm is now institutionally unfinanceble, yet without his promotion it's just a broke car company. Game over. $TSLAQ	if the ceo of any other carmaker in the world skipped production brake-testing to fake a stock-pumping milestone, he'd be fired in 24 hours. $tsla with musk at the helm is now institutionally unfinanceble, yet without his promotion it's just a broke car company. game over. $tslaq	if the ceo of any other carmaker in the world skipped production brake-testing to fake a stock-pumping milestone, he'd be fired in 24 hours. $tsla with musk at the helm is now institutionally unfinanceble, yet without his promotion it's just a broke car company. game over. $tslaq	0.5916666666666667	negative	-0.3416666666666666
411	feb-03	The mentality of the ICE car makers, everyone. Similar know-it-alls said landing reusable rockets was impossible. Their stubbornness and lack of #GrowthMindset are relegating them to historyâ€™s dustbin. They wonâ€™t be missed. $TSLA $TSLAQpic.twitter.com/QTNl0NLki2	the mentality of the ice car makers, everyone. similar know-it-alls said landing reusable rockets was impossible. their stubbornness and lack of #growthmindset are relegating them to historys dustbin. they will not be missed. $tsla $tslaqpic.twitter.com/qtnl0nlki2	the mentality of the ice car makers, everyone. similar know-it-alls said landing reusable rockets was impossible. their stubbornness and lack of #growthmindset are relegating them to historys dustbin. they will not be missed. $tsla $tslaqpic.twitter.com/qtnl0nlki2	0.7	negative	-0.3333333333333333
412	12 Dec 2018	We all know Tesla knows they canâ€™t get $167M from Tripp. Those with a know they want to know who Tripp was working for. $TSLA $TSLAQ https://twitter.com/ElectrekCo/status/1072614088897904646Â â€¦ Tesla is seeking a ridiculous $167 million in damages from whistleblower/saboteur https://electrek.co/2018/12/11/tesla-tripp-lawsuit-million-damage-whistleblower-saboteur/Â â€¦ by @fredericlambert pic.…	we all know tesla knows they can not get $167m from tripp. those with a know they want to know who tripp was working for. $tsla $tslaq tesla is seeking a ridiculous $167 million in damages from whistleblower/saboteur by @fredericlambert pic.twitter.com/zfkf3uyr0d	we all know tesla knows they can not get $167m from tripp. those with a know they want to know who tripp was working for. $tsla $tslaq tesla is seeking a ridiculous $167 million in damages from whistleblower/saboteur by @fredericlambert pic.twitter.com/zfkf3uyr0d	1.0	negative	-0.3333333333333333
413	29-sep-18	@elonmusk seriously. Well played. $TSLA $TSLAQpic.twitter.com/1OQT89DSIi	@elonmusk seriously. well played. $tsla $tslaqpic.twitter.com/1oqt89dsii	@elonmusk seriously. well played. $tsla $tslaqpic.twitter.com/1oqt89dsii	0.6666666666666666	negative	-0.3333333333333333
414	07-sep-18	Serious question I just posed to $TSLA @Tesla PR -- do you guys have a corp policy on drugs and are employees given drug tests that screen for marijuana use?	serious question i just posed to $tsla @tesla pr -- do you guys have a corp policy on drugs and are employees given drug tests that screen for marijuana use?	serious question i just posed to $tsla @tesla pr -- do you guys have a corp policy on drugs and are employees given drug tests that screen for marijuana use?	0.6666666666666666	negative	-0.3333333333333333
415	03-jul-18	A tense and short-tempered Chief Executive Elon Musk, changing rules, mandatory weekend shifts: inside Tesla's #Model3 building sprint https://reut.rs/2KwJJD2Â by @alexandriasage @sal19 $TSLA Follow our #Charged auto industry coverage: https://reut.rs/2z5eeubÂ pic.twitter.com/TCZjLqbvts	a tense and short-tempered chief executive elon musk, changing rules, mandatory weekend shifts: inside tesla's #model3 building sprint by @alexandriasage @sal19 $tsla follow our #charged auto industry coverage:	a tense and short-tempered chief executive elon musk, changing rules, mandatory weekend shifts: inside tesla's #model3 building sprint by @alexandriasage @sal19 $tsla follow our #charged auto industry coverage:	0.5	negative	-0.3333333333333333
416	31-may-18	If GM Is Serious, It Will Still Take About 16 Years To Catch Up To Tesla https://cleantechnica.com/2017/11/19/gm-serious-will-still-take-16-years-catch-tesla/Â â€¦ $TSLA	if gm is serious, it will still take about 16 years to catch up to tesla $tsla	if gm is serious, it will still take about 16 years to catch up to tesla $tsla	0.6666666666666666	negative	-0.3333333333333333
417	20-may-18	These $TSLA shorts are seriously delusional. pic.twitter.com/Il0CrfIM5v	these $tsla shorts are seriously delusional. pic.twitter.com/il0crfim5v	these $tsla shorts are seriously delusional. pic.twitter.com/il0crfim5v	0.6666666666666666	negative	-0.3333333333333333
418	15 Apr 2018	ANALYST: â€œBetting against @elonmusk is not only insane but total stupidityâ€”equivalent to committing a `Career Suicide.â€™â€™â€™ $TSLA cc @cgrantwsj https://www.wsj.com/articles/how-teslas-musk-makes-a-strategy-out-of-defiance-1523793601Â â€¦	analyst: betting against @elonmusk is not only insane but total stupidityequivalent to committing a `career suicide. $tsla cc @cgrantwsj	analyst: betting against @elonmusk is not only insane but total stupidityequivalent to committing a `career suicide. $tsla cc @cgrantwsj	0.9166666666666666	negative	-0.3333333333333333
419	4 Jan 2018	Seriously, why are you even reading that Tesla announcement? https://www.bloomberg.com/gadfly/articles/2018-01-04/tesla-4q-delivery-numbers-why-read-the-announcementÂ â€¦ via @gadfly $TSLA	seriously, why are you even reading that tesla announcement? via @gadfly $tsla	seriously, why are you even reading that tesla announcement? via @gadfly $tsla	0.6666666666666666	negative	-0.3333333333333333
420	14-nov-17	"If you wouldnâ€™t be short a multi-billion-dollar loss-making enterprise in a cyclical business, with a leveraged balance sheet, questionable accounting, every executive leaving, run by a CEO with a questionable relationship with the truth, what would you be short?-Chanos on $TSLA	"if you wouldnt be short a multi-billion-dollar loss-making enterprise in a cyclical business, with a leveraged balance sheet, questionable accounting, every executive leaving, run by a ceo with a questionable relationship with the truth, what would you be short?-chanos on $tsla	"if you wouldnt be short a multi-billion-dollar loss-making enterprise in a cyclical business, with a leveraged balance sheet, questionable accounting, every executive leaving, run by a ceo with a questionable relationship with the truth, what would you be short?-chanos on $tsla	0.7666666666666666	negative	-0.3333333333333333
421	17-feb-17	â€œSeriously Delinquentâ€� U.S. Auto Loans Surge: http://wolfstreet.com/2017/02/16/seriously-delinquent-auto-loans-subprime/Â â€¦ $GM $F $TSLA pic.twitter.com/Ep0xTTKt8Z	seriously delinquent you.s. auto loans surge: $gm $f $tsla pic.twitter.com/ep0xttkt8z	seriously delinquent you.s. auto loans surge: $gm $f $tsla pic.twitter.com/ep0xttkt8z	0.6666666666666666	negative	-0.3333333333333333
422	25 Jan 2017	To hide all the unsold $TSLA ? https://twitter.com/ElectrekCo/status/824238813614604288Â â€¦ Elon Musk says he will 'seriously' start digging a tunnel 'in a month or so' to address traffic problems in LA https://electrek.co/2017/01/25/elon-musk-tunnel-digging/Â â€¦ pic.twitter.com/fT9EbA7JeT	to hide all the unsold $tsla ? elon musk says he will 'seriously' start digging a tunnel 'in a month or so' to address traffic problems in la pic.twitter.com/ft9eba7jet	to hide all the unsold $tsla ? elon musk says he will 'seriously' start digging a tunnel 'in a month or so' to address traffic problems in la pic.twitter.com/ft9eba7jet	0.6666666666666666	negative	-0.3333333333333333
423	27-oct-16	$TSLA is making serious $$. http://www.fool.com/investing/2016/10/27/tesla-motors-inc-reports-a-profit-as-sales-jump.aspxÂ â€¦	$tsla is making serious $$.	$tsla is making serious $$.	0.6666666666666666	negative	-0.3333333333333333
424	4 Apr 2016	Dual Motor option for #model3 will be less expensive that for #modelS <$5,000 #TeslaModel3 $TSLA pic.twitter.com/LyQVxHMBz4	dual motor option for #model3 will be less expensive that for #models <$5,000 #teslamodel3 $tsla pic.twitter.com/lyqvxhmbz4	dual motor option for #model3 will be less expensive that for #models <$5,000 #teslamodel3 $tsla pic.twitter.com/lyqvxhmbz4	0.3833333333333333	negative	-0.3333333333333333
425	23 Apr 2015	.@elonmusk got paid $35,360 in 2014. Seriously (but he's still got a hefty war chest) http://cnnmon.ie/1ySF56EÂ $TSLA pic.twitter.com/yN5dxA9iaB	.@elonmusk got paid $35,360 in 2014. seriously (but he's still got a hefty war chest) $tsla pic.twitter.com/yn5dxa9iab	.@elonmusk got paid $35,360 in 2014. seriously (but he's still got a hefty war chest) $tsla pic.twitter.com/yn5dxa9iab	0.6666666666666666	negative	-0.3333333333333333
426	19-mar-15	Seriously ELON, that's all you could bring today $TSLA?	seriously elon, that's all you could bring today $tsla?	seriously elon, that's all you could bring today $tsla?	0.6666666666666666	negative	-0.3333333333333333
427	08-may-14	$TSLA gives an ominous sign as it completes the infamous Black Swan Chart Pattern pic.twitter.com/IrVrQ3SMk7	$tsla gives an ominous sign as it completes the infamous black swan chart pattern pic.twitter.com/irvrq3smk7	$tsla gives an ominous sign as it completes the infamous black swan chart pattern pic.twitter.com/irvrq3smk7	0.7166666666666667	negative	-0.3333333333333333
428	27-nov-13	another ridiculous day w/ @smartertrader this dude has #momentum figured out $GOOG $TSLA $PCLN $NFLX et al might splurge on a turkey fryer	another ridiculous day w/ @smartertrader this dude has #momentum figured out $goog $tsla $pcln $nflx et al might splurge on a turkey fryer	another ridiculous day w/ @smartertrader this dude has #momentum figured out $goog $tsla $pcln $nflx et al might splurge on a turkey fryer	1.0	negative	-0.3333333333333333
429	mar-26	Hard to appreciate how much private jets improve enjoyment of commuting until you try it. Driving is painful - I don't know how you commoners do it every day. $TSLA	hard to appreciate how much private jets improve enjoyment of commuting until you try it. driving is painful - i don't know how you commoners do it every day. $tsla	hard to appreciate how much private jets improve enjoyment of commuting until you try it. driving is painful - i don't know how you commoners do it every day. $tsla	0.6055555555555555	negative	-0.33055555555555555
430	03-mar-17	$nvda under $100. We like it down here. Tesla holding $250. We think these two companies make $snap look silly. $tsla #nvidia	$nvda under $100. we like it down here. tesla holding $250. we think these two companies make $snap look silly. $tsla #nvidia	$nvda under $100. we like it down here. tesla holding $250. we think these two companies make $snap look silly. $tsla #nvidia	0.5819444444444445	negative	-0.3277777777777778
431	18-jun-18	Crazy Eddie Memoirs: If I had a bagholder like this guy, I couldâ€™ve been bigger than Enron. $TSLA https://twitter.com/gerberkawasaki/status/1008832686121611264?s=21Â â€¦ Not surprised at all. Sick and desperate ICE companies and short sellers trying to sabotage Tesla. $tsla https://twitter.com/cnbcnow/status/1008830749720629253Â â€¦	crazy eddie memoirs: if i had a bagholder like this guy, i couldve been bigger than enron. $tsla not surprised at all. sick and desperate ice companies and short sellers trying to sabotage tesla. $tsla	crazy eddie memoirs: if i had a bagholder like this guy, i couldve been bigger than enron. $tsla not surprised at all. sick and desperate ice companies and short sellers trying to sabotage tesla. $tsla	0.7428571428571428	negative	-0.3273809523809524
432	08-nov-18	$TSLAQ: â€œTeslasâ€™ 0-60 is a total gimmick! Those cars canâ€™t drive around race track without totally like breaking down!!! The Model 3 is going to be a terrible track car!!! $TSLA IS A ZERO!!!!â€� Reality: hat tip @MotorTrend https://www.motortrend.com/cars/tesla/model-3/2019/tesla-model-3-performance-track-mode-release-version-review/Â â€¦pic.twitter.com/77sbLO569T	$tslaq: teslas 0-60 is a total gimmick! those cars can not drive around race track without totally like breaking down!!! the model 3 is going to be a terrible track car!!! $tsla is a zero!!!! reality: hat tip @motortrend	$tslaq: teslas 0-60 is a total gimmick! those cars can not drive around race track without totally like breaking down!!! the model 3 is going to be a terrible track car!!! $tsla is a zero!!!! reality: hat tip @motortrend	0.6972222222222222	negative	-0.3259548611111111
433	mar-10	So basically $TSLA was going to close the stores, but then did some analysis and saw that was a horrible idea and the quarter is a mess, so they threaten to raise prices to get customers to buy in 1Q. Too much noise....	so basically $tsla was going to close the stores, but then did some analysis and saw that was a horrible idea and the quarter is a mess, so they threaten to raise prices to get customers to buy in 1q. too much noise....	so basically $tsla was going to close the stores, but then did some analysis and saw that was a horrible idea and the quarter is a mess, so they threaten to raise prices to get customers to buy in 1q. too much noise....	0.4583333333333333	negative	-0.325
434	21-may-18	$TSLA stopping distance from 60mph was 7 feet longer than a full sized Ford F-150 This is about the worst Consumer Reports review of any car I've ever seen. $TSLA is going to 0. Bankruptcy ahead. https://twitter.com/zerohedge/status/998603066353094656Â â€¦ Tesla Stock Slides After Consumer Reports Warns Of "Braking, Controls, & Ride Quality Issues" https://www.zerohedge.com/news/2018-05-21/tesla-…	$tsla stopping distance from 60mph was 7 feet longer than a full sized ford f-150 this is about the worst consumer reports review of any car i've ever seen. $tsla is going to 0. bankruptcy ahead. tesla stock slides after consumer reports warns of "braking, controls, & ride quality issues"	$tsla stopping distance from 60mph was 7 feet longer than a full sized ford f-150 this is about the worst consumer reports review of any car i've ever seen. $tsla is going to 0. bankruptcy ahead. tesla stock slides after consumer reports warns of "braking, controls, & ride quality issues"	0.775	negative	-0.325
435	11 Apr 2018	You can't claim 'A' and then include 'B' in the same paragraph. The person who wrote this has a shocking lack of empathy. As in effectively no capacity for empathy. There will come a time in our society where such people are not held up as heroes to emulate. $TSLA pic.twitter.com/LbhJNEWusF	you can't claim 'a' and then include 'b' in the same paragraph. the person who wrote this has a shocking lack of empathy. as in effectively no capacity for empathy. there will come a time in our society where such people are not held up as heroes to emulate. $tsla pic.twitter.com/lbhjnewusf	you can't claim 'a' and then include 'b' in the same paragraph. the person who wrote this has a shocking lack of empathy. as in effectively no capacity for empathy. there will come a time in our society where such people are not held up as heroes to emulate. $tsla pic.twitter.com/lbhjnewusf	0.60625	negative	-0.325
436	19-oct-17	Consumer Reports expects Tesla's Model 3 to have 'average reliability'. $TSLA calls that prediction absurd. http://cnb.cx/2kZS8Ci	consumer reports expects tesla's model 3 to have 'average reliability'. $tsla calls that prediction absurd.	consumer reports expects tesla's model 3 to have 'average reliability'. $tsla calls that prediction absurd.	0.7	negative	-0.325
437	1 Aug 2018	"Tesla expects to become profitable in 2016, shares surge".. Wrong article my bad, I meant Musk said they will be cash flow positive in Q3 2018, shares surge. $TSLA https://www.reuters.com/article/us-tesla-results/tesla-expects-to-become-profitable-in-2016-shares-surge-idUSKCN0VJ2J6Â â€¦	"tesla expects to become profitable in 2016, shares surge".. wrong article my bad, i meant musk said they will be cash flow positive in q3 2018, shares surge. $tsla	"tesla expects to become profitable in 2016, shares surge".. wrong article my bad, i meant musk said they will be cash flow positive in q3 2018, shares surge. $tsla	0.7040404040404041	negative	-0.32424242424242417
438	Apr 24	Q1 $tsla impressions. Yikes. $2.2 of cash includes draw addtnl ABL capacity, cash = sub 2 w/out it. No promised service centers & mobile fleet to match installed base. A/R lingering high despite promises wouldnâ€™t, something up. Capex estimates = no Y, semi, service, or growth	q1 $tsla impressions. yikes. $2.2 of cash includes draw addtnl abl capacity, cash = sub 2 w/out it. no promised service centers & mobile fleet to match installed base. a/are lingering high despite promises wouldnt, something up. capex estimates = no y, semi, service, or growth	q1 $tsla impressions. yikes. $2.2 of cash includes draw addtnl abl capacity, cash = sub 2 w/out it. no promised service centers & mobile fleet to match installed base. a/are lingering high despite promises wouldnt, something up. capex estimates = no y, semi, service, or growth	0.77	negative	-0.32
439	20-feb-14	$WMT misses! Bad Sign for the Broad Market - Lots of Ways to play it @ http://www.philstockworld.com/2014/02/20/thursday-failure-wal-mart-misses-americans-officially-out-of-money/Â â€¦ #BeTheHouse #WalMart #Tesla $TSLA #Banksters	$wmt misses! bad sign for the broad market - lots of ways to play it @ #bethehouse #walmart #tesla $tsla #banksters	$wmt misses! bad sign for the broad market - lots of ways to play it @ #bethehouse #walmart #tesla $tsla #banksters	0.4895833333333333	negative	-0.3187499999999999
440	17 Aug 2018	$TSLA down as Elon Musk's tweet saga gets worse and worse https://bloom.bg/2PfOuzrÂ pic.twitter.com/zx2jsAzHFj	$tsla down as elon musk's tweet saga gets worse and worse	$tsla down as elon musk's tweet saga gets worse and worse	0.4962962962962963	negative	-0.31851851851851853
441	26-sep-18	Musk blames a trailer shortage for Tesla's Model 3 delivery delays. Auto haulers are dubious http://www.latimes.com/business/autos/la-fi-hy-tesla-truck-trailers-20180926-story.htmlÂ â€¦ Another day. Another 'questionable' excuse from Voltdemort... LA Times & @russ1mitchell on this...mainstream waking up to the story behind the story $TSLA $TSLAQ	musk blames a trailer shortage for tesla's model 3 delivery delays. auto haulers are dubious another day. another 'questionable' excuse from voltdemort... la times & @russ1mitchell on this...mainstream waking up to the story behind the story $tsla $tslaq	musk blames a trailer shortage for tesla's model 3 delivery delays. auto haulers are dubious another day. another 'questionable' excuse from voltdemort... la times & @russ1mitchell on this...mainstream waking up to the story behind the story $tsla $tslaq	0.5833333333333334	negative	-0.3166666666666667
442	03-mar-14	Monday links: luck and skill, $RSX bears and embracing failure. http://stks.co/g0LlYÂ $XLV $XLP $MUB $JNK $Y $TSLA $IBM $BRKB $AAPL	monday links: luck and skill, $rsx bears and embracing failure. $xlv $xlp $mub $jnk $y $tsla $ibm $brkb $aapl	monday links: luck and skill, $rsx bears and embracing failure. $xlv $xlp $mub $jnk $y $tsla $ibm $brkb $aapl	0.3	negative	-0.3166666666666667
443	Jan 3	Tesla's $2,000 price cut doesn't mean it has a demand problem - Business Insider $TSLA https://www.businessinsider.com/tesla-price-cut-doesnt-mean-it-has-demand-problem-2019-1Â â€¦	tesla's $2,000 price cut doesn't mean it has a demand problem - business insider $tsla	tesla's $2,000 price cut doesn't mean it has a demand problem - business insider $tsla	0.6875	negative	-0.3125
444	13-nov-18	But but but but Neural nets and other bs... $TSLA https://twitter.com/CNBC/status/1062443987024396291Â â€¦ "Tesla has no autopilot, they call it beta? Wait, I'm sorry, what car company puts out a feature and calls it 'beta?' That doesn't count." Tesla makes a lot of mistakes, Apple co-founder Steve Wozniak says. https://cnb.cx/2QFz1c6Â pic.twitter.com/RaZkCgPeDQ	but but but but neural nets and other bs... $tsla "tesla has no autopilot, they call it beta? wait, i'm sorry, what car company puts out a feature and calls it 'beta?' that doesn't count." tesla makes a lot of mistakes, apple co-founder steve wozniak says. pic.twitter.com/razkcgpedq	but but but but neural nets and other bs... $tsla "tesla has no autopilot, they call it beta? wait, i'm sorry, what car company puts out a feature and calls it 'beta?' that doesn't count." tesla makes a lot of mistakes, apple co-founder steve wozniak says. pic.twitter.com/razkcgpedq	0.6875	negative	-0.3125
445	25-oct-18	H/T @QTRResearch $TSLA sliding as bulls furiously Googling what SG&A and COGS mean pic.twitter.com/SRNl1rB4xb	h/t @qtrresearch $tsla sliding as bulls furiously googling what sg&a and cogs mean pic.twitter.com/srnl1rb4xb	h/t @qtrresearch $tsla sliding as bulls furiously googling what sg&a and cogs mean pic.twitter.com/srnl1rb4xb	0.6875	negative	-0.3125
446	22-oct-18	I mean come on, even the LA County Fire Department is filing liens on $TSLA - come on @elonmusk pay your damn bills!pic.twitter.com/XrmtqyQn4X	i mean come on, even the la county fire department is filing liens on $tsla - come on @elonmusk pay your damn bills!pic.twitter.com/xrmtqyqn4x	i mean come on, even the la county fire department is filing liens on $tsla - come on @elonmusk pay your damn bills!pic.twitter.com/xrmtqyqn4x	0.6875	negative	-0.3125
447	08-oct-18	Check out this half-baked attempt to mimic Tesla's alien dreadnought by Mercedes-Benz No tent. No outdoor paint spraying. No stacks of bumpers. No piles of garbage. No derelict rail head. Legacy automakers just don't get it! Not selling a share until $4200 $TSLA $TSLAQpic.twitter.com/kxa4IhpqlF	check out this half-baked attempt to mimic tesla's alien dreadnought by mercedes-benz no tent. no outdoor paint spraying. no stacks of bumpers. no piles of garbage. no derelict rail head. legacy automakers just don't get it! not selling a share until $4200 $tsla $tslaqpic.twitter.com/kxa4ihpqlf	check out this half-baked attempt to mimic tesla's alien dreadnought by mercedes-benz no tent. no outdoor paint spraying. no stacks of bumpers. no piles of garbage. no derelict rail head. legacy automakers just don't get it! not selling a share until $4200 $tsla $tslaqpic.twitter.com/kxa4ihpqlf	0.75	negative	-0.3125
448	30-may-18	1/ $TSLA. Donâ€™t mean to distract from Muskâ€™s battles with the media, but yesterday someone asked us (again) why the stock is so resilient.	1/ $tsla. dont mean to distract from musks battles with the media, but yesterday someone asked us (again) why the stock is so resilient.	1/ $tsla. dont mean to distract from musks battles with the media, but yesterday someone asked us (again) why the stock is so resilient.	0.6875	negative	-0.3125
449	21 Apr 2015	See investor @justinpulitzer's tweets on $AAPL, $FB, and $TSLA over time (and what they mean, sans-jargon): http://graphics.wsj.com/social-markets/	see investor @justinpulitzer's tweets on $aapl, $fb, and $tsla over time (and what they mean, sans-jargon):	see investor @justinpulitzer's tweets on $aapl, $fb, and $tsla over time (and what they mean, sans-jargon):	0.6875	negative	-0.3125
450	09-sep-13	Wait. You mean $TSLA isn't going to just keep going up forever? http://on.mktw.net/1ayhEmD	wait. you mean $tsla isn't going to just keep going up forever?	wait. you mean $tsla isn't going to just keep going up forever?	0.6875	negative	-0.3125
451	Jan 17	GM is so far behind Tesla on battery technology. They don't even bother to replace battery packs every 25k miles like Tesla does. Sad! $TSLA https://twitter.com/Automotive_News/status/1085713540684623872Â â€¦ Barra: We've sold over 200,000 electric vehicles -- and we have yet to replace a battery pack. #ANWorldCongress	gm is so far behind tesla on battery technology. they don't even bother to replace battery packs every 25k miles like tesla does. sad! $tsla barra: we've sold over 200,000 electric vehicles -- and we have yet to replace a battery pack. #anworldcongress	gm is so far behind tesla on battery technology. they don't even bother to replace battery packs every 25k miles like tesla does. sad! $tsla barra: we've sold over 200,000 electric vehicles -- and we have yet to replace a battery pack. #anworldcongress	0.9	negative	-0.30833333333333335
452	18-sep-18	on US Atty looking at @Tesla $TSLA: almost pro forma given the @SEC_Enforcement investigation BUT will guarantee a deep dive by investigators into his emails and if theres one that shows he was tweeting funding secured merely to screw the shorts, he has a serious criminal issue	on us atty looking at @tesla $tsla: almost pro forma given the @sec_enforcement investigation but will guarantee a deep dive by investigators into his emails and if theres one that shows he was tweeting funding secured merely to screw the shorts, he has a serious criminal issue	on us atty looking at @tesla $tsla: almost pro forma given the @sec_enforcement investigation but will guarantee a deep dive by investigators into his emails and if theres one that shows he was tweeting funding secured merely to screw the shorts, he has a serious criminal issue	0.5291666666666667	negative	-0.30833333333333335
453	24 Aug 2018	So, back to the stock, it trades at 100x fake 2024 earnings, there is a fake buyout, a real SEC investigation, and numerous competitive threats. Also, and hear me out, thereâ€™s a chance Elon didnâ€™t tell us all the bad news. $TSLA	so, back to the stock, it trades at 100x fake 2024 earnings, there is a fake buyout, a real sec investigation, and numerous competitive threats. also, and hear me out, theres a chance elon didnt tell us all the bad news. $tsla	so, back to the stock, it trades at 100x fake 2024 earnings, there is a fake buyout, a real sec investigation, and numerous competitive threats. also, and hear me out, theres a chance elon didnt tell us all the bad news. $tsla	0.6777777777777777	negative	-0.3083333333333333
454	2 Aug 2018	"U can never kill an idea." #surgical #accuracy #Weatherman $TSLA What a sick pump. #Crypto - this is what you're missing out. You only have yourself to blame. pic.twitter.com/jznrNJn0Q2	"you can never kill an idea." #surgical #accuracy #weatherman $tsla what a sick pump. #crypto - this is what you're missing out. you only have yourself to blame. pic.twitter.com/jznrnjn0q2	"you can never kill an idea." #surgical #accuracy #weatherman $tsla what a sick pump. #crypto - this is what you're missing out. you only have yourself to blame. pic.twitter.com/jznrnjn0q2	0.6357142857142857	negative	-0.3047619047619048
455	mar-06	Is it that hard to understand that people want Teslas and not electric cars ? Just because a car is electric it doesn't mean it will sell. The car industry as we knew it is finished. $tsla $tslaq	is it that hard to understand that people want teslas and not electric cars ? just because a car is electric it doesn't mean it will sell. the car industry as we knew it is finished. $tsla $tslaq	is it that hard to understand that people want teslas and not electric cars ? just because a car is electric it doesn't mean it will sell. the car industry as we knew it is finished. $tsla $tslaq	0.6145833333333333	negative	-0.30208333333333337
456	Apr 16	If $TSLA pays Panasonic what it owes Panasonic, it is game over. Plan B? Shit on them in the media. $TSLAQ https://www.businessinsider.com/panasonic-battery-cell-operations-tesla-gigafactory-chaotic-2019-4Â â€¦	if $tsla pays panasonic what it owes panasonic, it is game over. plan b? shit on them in the media. $tslaq	if $tsla pays panasonic what it owes panasonic, it is game over. plan b? shit on them in the media. $tslaq	0.6000000000000001	negative	-0.30000000000000004
457	Jan 19	Mini SCOOP: $TSLA reorg also includes forced demotions at Giga From the http://layoff.comÂ $TSLAQpic.twitter.com/YvYIftDaIo	mini scoop: $tsla reorg also includes forced demotions at giga from the $tslaqpic.twitter.com/yvyiftdaio	mini scoop: $tsla reorg also includes forced demotions at giga from the $tslaqpic.twitter.com/yvyiftdaio	0.2	negative	-0.30000000000000004
458	23 Aug 2018	$tsla The masses slowly wake. Joele Frank, please report to Fremont, we have a problem. https://nypost.com/2018/08/23/tesla-insiders-say-its-a-s-tshow-under-beleaguered-elon-musk/Â â€¦	$tsla the masses slowly wake. joele frank, please report to fremont, we have a problem.	$tsla the masses slowly wake. joele frank, please report to fremont, we have a problem.	0.39999999999999997	negative	-0.30000000000000004
459	23 Dec 2017	$TSLA investors: I dare you to find a worse investment. Fortress: Hold my beer. https://twitter.com/WSJ/status/944653795002408960Â â€¦ Fortress, which invests in distressed assets, has come to the aid of blood-testing firm Theranos http://on.wsj.com/2pmyhQ0	$tsla investors: i dare you to find a worse investment. fortress: hold my beer. fortress, which invests in distressed assets, has come to the aid of blood-testing firm theranos	$tsla investors: i dare you to find a worse investment. fortress: hold my beer. fortress, which invests in distressed assets, has come to the aid of blood-testing firm theranos	0.5	negative	-0.30000000000000004
460	27 Jan 2017	To those who doubted the $LAC / @GanfengLithium deal. Even the CNY holiday didn't slow the #lithium investment timetable. $SQM #ARG $TSLA pic.twitter.com/rv4cB0ypyg	to those who doubted the $lac / @ganfenglithium deal. even the cny holiday didn't slow the #lithium investment timetable. $sqm #arg $tsla pic.twitter.com/rv4cb0ypyg	to those who doubted the $lac / @ganfenglithium deal. even the cny holiday didn't slow the #lithium investment timetable. $sqm #arg $tsla pic.twitter.com/rv4cb0ypyg	0.39999999999999997	negative	-0.30000000000000004
461	20 Apr 2015	Tesla Motors' Model X rollout may be so slow, it'll gather moss http://ibdn.uz/LSTaAÂ $TSLA $GOOGLpic.twitter.com/5mQLshxpKp	tesla motors' model x rollout may be so slow, it'll gather moss $tsla $googlpic.twitter.com/5mqlshxpkp	tesla motors' model x rollout may be so slow, it'll gather moss $tsla $googlpic.twitter.com/5mqlshxpkp	0.39999999999999997	negative	-0.30000000000000004
462	Apr 24	No matter how you spin it, $TSLA had its largest ever negative cash flow from operations in Q1 2019. pic.twitter.com/88UEyc6oHZ	no matter how you spin it, $tsla had its largest ever negative cash flow from operations in q1 2019. pic.twitter.com/88ueyc6ohz	no matter how you spin it, $tsla had its largest ever negative cash flow from operations in q1 2019. pic.twitter.com/88ueyc6ohz	0.4	negative	-0.3
463	Apr 4	Dear world: $TSLAQ was two months ahead of you on this deliveries fiasco. I know it is difficult to see it now, but the same data that foretold Q1 is indicating Q2 will be worse. You've been warned. $TSLA	dear world: $tslaq was two months ahead of you on this deliveries fiasco. i know it is difficult to see it now, but the same data that foretold q1 is indicating q2 will be worse. you've been warned. $tsla	dear world: $tslaq was two months ahead of you on this deliveries fiasco. i know it is difficult to see it now, but the same data that foretold q1 is indicating q2 will be worse. you've been warned. $tsla	0.5750000000000001	negative	-0.3
464	mar-16	Insanely un-American. The car dealers are like the mafia. This is total BS. #tesla $tsla #texashttps://twitter.com/ElectrekCo/status/1107039792427134984Â â€¦ Texas is trying to block Tesla from even servicing its cars in direct sale battle with car dealers https://electrek.co/2019/03/16/tesla-service-ban-texas/Â â€¦ by @fredericlambert pic.twitter.com/ZuOmkwwoXQ	insanely un-american. the car dealers are like the mafia. this is total bs. #tesla $tsla #texas texas is trying to block tesla from even servicing its cars in direct sale battle with car dealers by @fredericlambert pic.twitter.com/zuomkwwoxq	insanely un-american. the car dealers are like the mafia. this is total bs. #tesla $tsla #texas texas is trying to block tesla from even servicing its cars in direct sale battle with car dealers by @fredericlambert pic.twitter.com/zuomkwwoxq	0.7166666666666667	negative	-0.3
465	feb-25	â€” #NewsCapsule â€” #Claim: Sales of 500,000 @Tesla cars in 2020 is an impossibility as a 6y CAGR of 65% is never been done by any complex product manufacturer. #Date: 17/Sep/2014 #Source: @markbspiegel https://seekingalpha.com/article/2501685-why-projections-for-tesla-to-sell-500000-cars-in-2020-are-absurdÂ â€¦ #Tesla #EV #News $TSLA pic.twitter.com/hDZ6hujGeH	#newscapsule #claim: sales of 500,000 @tesla cars in 2020 is an impossibility as a 6y cagr of 65% is never been done by any complex product manufacturer. #date: 17/sep/2014 #source: @markbspiegel #tesla #ev #news $tsla pic.twitter.com/hdz6hujgeh	#newscapsule #claim: sales of 500,000 @tesla cars in 2020 is an impossibility as a 6y cagr of 65% is never been done by any complex product manufacturer. #date: 17/sep/2014 #source: @markbspiegel #tesla #ev #news $tsla pic.twitter.com/hdz6hujgeh	0.4	negative	-0.3
466	feb-19	â€œAt this point I donâ€™t even care if I make money on my puts. just want to see King Fraud - and any of his peons (enablers) that knowingly helped perpetuate the fraud - put in jail and stripped of their ill gotten gains.â€� $TSLA(s) pic.twitter.com/6YurXaE5wu	at this point i dont even care if i make money on my puts. just want to see king fraud - and any of his peons (enablers) that knowingly helped perpetuate the fraud - put in jail and stripped of their ill gotten gains. $tsla(s) pic.twitter.com/6yurxae5wu	at this point i dont even care if i make money on my puts. just want to see king fraud - and any of his peons (enablers) that knowingly helped perpetuate the fraud - put in jail and stripped of their ill gotten gains. $tsla(s) pic.twitter.com/6yurxae5wu	0.5	negative	-0.3
467	feb-19	Spotted two Model 3s in Shanghai today, itâ€™s going to be a common sight once shipment have arrived. #Tesla #TeslaChina #China #Model3 #ç‰¹æ–¯æ‹‰ $TSLA pic.twitter.com/QrPNAe1v6w	spotted two model 3s in shanghai today, its going to be a common sight once shipment have arrived. #tesla #teslachina #china #model3 # $tsla pic.twitter.com/qrpnae1v6w	spotted two model 3s in shanghai today, its going to be a common sight once shipment have arrived. #tesla #teslachina #china #model3 # $tsla pic.twitter.com/qrpnae1v6w	0.5	negative	-0.3
468	Jan 11	So Elon Musk is building his rocket for Mars, planning Moon mission and at same cutting 10% of workforce? Sounds legit. $TSLA https://twitter.com/business/status/1083890994779693056Â â€¦ Elon Musk's SpaceX plans to cut about 10% of its workforce https://bloom.bg/2D1ZgFe	so elon musk is building his rocket for mars, planning moon mission and at same cutting 10% of workforce? sounds legit. $tsla elon musk's spacex plans to cut about 10% of its workforce	so elon musk is building his rocket for mars, planning moon mission and at same cutting 10% of workforce? sounds legit. $tsla elon musk's spacex plans to cut about 10% of its workforce	0.5125	negative	-0.3
469	19 Dec 2018	$GM selling plants, $F Ford is a debt time bomb, $NSANY Nissan is a headless chicken, German legacy automakers brands tarnished forever by emissions scandal. All failing to transition to EV and $TSLA forming a monopoly in the space. ICE will collapse quicker than people think.	$gm selling plants, $f ford is a debt time bomb, $nsany nissan is a headless chicken, german legacy automakers brands tarnished forever by emissions scandal. all failing to transition to ev and $tsla forming a monopoly in the space. ice will collapse quicker than people think.	$gm selling plants, $f ford is a debt time bomb, $nsany nissan is a headless chicken, german legacy automakers brands tarnished forever by emissions scandal. all failing to transition to ev and $tsla forming a monopoly in the space. ice will collapse quicker than people think.	0.475	negative	-0.3
470	02-nov-18	$TSLA, the production constrained company with no need to resort to bulk sales, somehow has at least $116M in receivables from one "entity": pic.twitter.com/DwMsDrCRBK	$tsla, the production constrained company with no need to resort to bulk sales, somehow has at least $116m in receivables from one "entity": pic.twitter.com/dwmsdrcrbk	$tsla, the production constrained company with no need to resort to bulk sales, somehow has at least $116m in receivables from one "entity": pic.twitter.com/dwmsdrcrbk	0.4	negative	-0.3
471	16-oct-18	Teslaâ€™s stock $TSLA jumps as judge approves settlement of SECâ€™s complaint against Elon Musk https://electrek.co/2018/10/16/tesla-judge-approves-settlement-of-secs-complaint-tsla-elon-musk/Â â€¦ by @FredericLambertpic.twitter.com/7aYXiMhV1R	teslas stock $tsla jumps as judge approves settlement of secs complaint against elon musk by @fredericlambertpic.twitter.com/7ayximhv1r	teslas stock $tsla jumps as judge approves settlement of secs complaint against elon musk by @fredericlambertpic.twitter.com/7ayximhv1r	0.2	negative	-0.3
472	09-oct-18	"If JC Penney and Sears are somehow still not bankrupt, my least concern is Tesla." - Ross Gerber on CNBC, four days ago $TSLA https://twitter.com/Spencerjakab/status/1049846508152074240Â â€¦ Sears hires advisers to prepare bankruptcy filing $SHLD https://www.wsj.com/articles/sears-hires-advisers-to-prepare-bankruptcy-filing-1539136189Â â€¦	"if jc penney and sears are somehow still not bankrupt, my least concern is tesla." - ross gerber on cnbc, four days ago $tsla sears hires advisers to prepare bankruptcy filing $shld	"if jc penney and sears are somehow still not bankrupt, my least concern is tesla." - ross gerber on cnbc, four days ago $tsla sears hires advisers to prepare bankruptcy filing $shld	0.4	negative	-0.3
473	13-sep-18	Tesla $TSLA loses another VP, but it probably wonâ€™t have issues filling vacant executive posts https://www.teslarati.com/tesla-tsla-executive-departures-vacancies-tigress-cio/Â â€¦	tesla $tsla loses another vp, but it probably will not have issues filling vacant executive posts	tesla $tsla loses another vp, but it probably will not have issues filling vacant executive posts	0.1	negative	-0.3
474	07-sep-18	Is it too late for $TSLA to pivot into marijuana?	is it too late for $tsla to pivot into marijuana?	is it too late for $tsla to pivot into marijuana?	0.6	negative	-0.3
475	03-sep-18	Somehow lost in the BS is that Tesla is going to make at least 50k #Model3 this qtr. not year. Quarter. The want to be EV players (Germans) canâ€™t get to this production level annually on any model anytime soon. $tsla	somehow lost in the bs is that tesla is going to make at least 50k #model3 this qtr. not year. quarter. the want to be ev players (germans) can not get to this production level annually on any model anytime soon. $tsla	somehow lost in the bs is that tesla is going to make at least 50k #model3 this qtr. not year. quarter. the want to be ev players (germans) can not get to this production level annually on any model anytime soon. $tsla	0.4	negative	-0.3
476	24 Aug 2018	If @tesla and @elonmusk had any respect for their shareholders whatsoever they would not have dumped this news on a Friday night in late August at 11 PM eastern. $TSLA	if @tesla and @elonmusk had any respect for their shareholders whatsoever they would not have dumped this news on a friday night in late august at 11 pm eastern. $tsla	if @tesla and @elonmusk had any respect for their shareholders whatsoever they would not have dumped this news on a friday night in late august at 11 pm eastern. $tsla	0.6	negative	-0.3
477	10 Aug 2018	I sued @elonmusk and @Tesla for securities fraud today. Lets review the complaint filed by @ClassActionLaw. $TSLA $â€¦ https://www.pscp.tv/w/bj4-qzUzMzM2OTR8MWpNS2dFWXJRRWJKTBGuN6mU7qo0aIvqOoGWqRNAns5SZ1EZWJQEXFTnAZBnÂ â€¦	i sued @elonmusk and @tesla for securities fraud today. lets review the complaint filed by @classactionlaw. $tsla $	i sued @elonmusk and @tesla for securities fraud today. lets review the complaint filed by @classactionlaw. $tsla $	0.2	negative	-0.3
478	9 Aug 2018	Remember Tesla makes cars and they are up to 5500 a week. I guess all the current noise is missing the last hysterical issue. $TSLA #Tesla #TeslaModel3https://www.bloomberg.com/graphics/2018-tesla-tracker/Â â€¦	remember tesla makes cars and they are up to 5500 a week. i guess all the current noise is missing the last hysterical issue. $tsla #tesla #teslamodel3	remember tesla makes cars and they are up to 5500 a week. i guess all the current noise is missing the last hysterical issue. $tsla #tesla #teslamodel3	0.37916666666666665	negative	-0.3
479	7 Aug 2018	$80 billion LBO of a company w/ negative EBITDA? Don't think so. $TSLA	$80 billion lbo of a company w/ negative ebitda? don't think so. $tsla	$80 billion lbo of a company w/ negative ebitda? don't think so. $tsla	0.4	negative	-0.3
480	25-jul-18	Tesla $TSLA We have an inverted front end of a CDS curve with a $50B equity market cap?? Never seen something like this... Cost of Credit Default Protection 2 Year: 642 5 Year: 641 *CDS curve implies equity should be at least $10B lower, imho	tesla $tsla we have an inverted front end of a cds curve with a $50b equity market cap?? never seen something like this... cost of credit default protection 2 year: 642 5 year: 641 *cds curve implies equity should be at least $10b lower, imho	tesla $tsla we have an inverted front end of a cds curve with a $50b equity market cap?? never seen something like this... cost of credit default protection 2 year: 642 5 year: 641 *cds curve implies equity should be at least $10b lower, imho	0.4	negative	-0.3
481	24-jul-18	Hey stock-price-bro crowd, here is $TSLA stock price performance versus Nasdaq: 1yr: -33%, 2yr: -22.7%, 3yr: -39%, 4yr: -50.2%. The fundamentals of this company reek, and despite urban myth to the contrary, its stock market performance stinks too. $TLSA. RT.	hey stock-price-bro crowd, here is $tsla stock price performance versus nasdaq: 1yr: -33%, 2yr: -22.7%, 3yr: -39%, 4yr: -50.2%. the fundamentals of this company reek, and despite urban myth to the contrary, its stock market performance stinks too. $tlsa. rt.	hey stock-price-bro crowd, here is $tsla stock price performance versus nasdaq: 1yr: -33%, 2yr: -22.7%, 3yr: -39%, 4yr: -50.2%. the fundamentals of this company reek, and despite urban myth to the contrary, its stock market performance stinks too. $tlsa. rt.	0.25	negative	-0.3
482	30-jun-18	$tsla shorts are so desperate they are even paying people to write hit pieces about @FredericLambert Who runs a tech site focused on Tesla and others. In my almost 10 years of following Tech I have never seen this. $tslaq	$tsla shorts are so desperate they are even paying people to write hit pieces about @fredericlambert who runs a tech site focused on tesla and others. in my almost 10 years of following tech i have never seen this. $tslaq	$tsla shorts are so desperate they are even paying people to write hit pieces about @fredericlambert who runs a tech site focused on tesla and others. in my almost 10 years of following tech i have never seen this. $tslaq	0.55	negative	-0.3
483	26-jun-18	The fact that a tweet about trucks that don't exist added $300M onto $TSLA market cap in seconds - while at the same time the co. is TORCHING cash & HAND building Model 3s from SCRAPS in a fucking tent - tells you everything you need to know about the buyers/owners of this stock. pic.twitter.com/4zJT9xY2pm	the fact that a tweet about trucks that don't exist added $300m onto $tsla market cap in seconds - while at the same time the co. is torching cash & hand building model 3s from scraps in a fucking tent - tells you everything you need to know about the buyers/owners of this stock. pic.twitter.com/4zjt9xy2pm	the fact that a tweet about trucks that don't exist added $300m onto $tsla market cap in seconds - while at the same time the co. is torching cash & hand building model 3s from scraps in a fucking tent - tells you everything you need to know about the buyers/owners of this stock. pic.twitter.com/4zjt9xy2pm	0.4625	negative	-0.3
484	23-may-18	Tesla $TSLA could see a 50% rally as negative media coverage gets â€˜increasingly immaterial,â€™ says Baird - https://www.teslarati.com/tesla-tsla-shares-50-percent-rally-negative-media-coverage-baird/Â â€¦pic.twitter.com/yvfypwTQTT	tesla $tsla could see a 50% rally as negative media coverage gets increasingly immaterial, says baird -	tesla $tsla could see a 50% rally as negative media coverage gets increasingly immaterial, says baird -	0.4	negative	-0.3
485	02-may-18	I thought I was going insane but it's not just me: there's no breakout of free cash flow in this $TSLA letter to shareholders	i thought i was going insane but it's not just me: there's no breakout of free cash flow in this $tsla letter to shareholders	i thought i was going insane but it's not just me: there's no breakout of free cash flow in this $tsla letter to shareholders	0.9	negative	-0.3
486	30-mar-18	I think the problem here is some reporters are too negative $TSLA	i think the problem here is some reporters are too negative $tsla	i think the problem here is some reporters are too negative $tsla	0.4	negative	-0.3
487	13-mar-18	$AMZN and $NVDA are a bit pricey... but at least they have real businesses... $TSLA is just stupid... #NoSkidMarks https://twitter.com/stewartbutton/status/972943952239357952Â â€¦	$amzn and $nvda are a bit pricey... but at least they have real businesses... $tsla is just stupid... #noskidmarks	$amzn and $nvda are a bit pricey... but at least they have real businesses... $tsla is just stupid... #noskidmarks	0.5666666666666668	negative	-0.3
488	15 Jan 2018	It's as if you took $TSLA touchscreen and added some common sense https://twitter.com/dfsullivan/status/952767646629552130Â â€¦	it's as if you took $tsla touchscreen and added some common sense	it's as if you took $tsla touchscreen and added some common sense	0.5	negative	-0.3
489	05-sep-17	What does the CEO of $ALB have in common with Steve Jobs? "ALB's "Reality Distortion Field"" https://www.linkedin.com/pulse/albs-reality-distortion-field-joe-lowryÂ â€¦ $SQM $TSLA #lithiumpic.twitter.com/P2Yb1HJgCM	what does the ceo of $alb have in common with steve jobs? "alb's "reality distortion field"" $sqm $tsla #lithiumpic.twitter.com/p2yb1hjgcm	what does the ceo of $alb have in common with steve jobs? "alb's "reality distortion field"" $sqm $tsla #lithiumpic.twitter.com/p2yb1hjgcm	0.5	negative	-0.3
490	11 Aug 2017	$TSLA Patrick Degorce of Theleme Partners is betting the stock to decline with 285K shs of Put options. He holds no Tesla common shares.	$tsla patrick degorce of theleme partners is betting the stock to decline with 285k shs of put options. he holds no tesla common shares.	$tsla patrick degorce of theleme partners is betting the stock to decline with 285k shs of put options. he holds no tesla common shares.	0.5	negative	-0.3
491	7 Aug 2017	1/ $TSLA conveniently burying negative margins into the service line. If bulls understand nothing else please study this table. pic.twitter.com/Lu8sgb5LGI	1/ $tsla conveniently burying negative margins into the service line. if bulls understand nothing else please study this table. pic.twitter.com/lu8sgb5lgi	1/ $tsla conveniently burying negative margins into the service line. if bulls understand nothing else please study this table. pic.twitter.com/lu8sgb5lgi	0.4	negative	-0.3
492	15-jun-17	#Model3 test drives will begin late 2017 https://electrek.co/2017/06/15/tesla-model-3-test-drives/Â â€¦ via @ElectrekCo #TeslaModel3 #Tesla $TSLA pic.twitter.com/hehoGMZnrf	#model3 test drives will begin late 2017 via @electrekco #teslamodel3 #tesla $tsla pic.twitter.com/hehogmznrf	#model3 test drives will begin late 2017 via @electrekco #teslamodel3 #tesla $tsla pic.twitter.com/hehogmznrf	0.6	negative	-0.3
493	14-jun-17	Buying $TSLA shares at todayâ€™s price may carry some risk. But driving a Model X carries the least risk of any SUV. https://www.fool.com/investing/2017/06/13/tesla-incs-model-x-is-awarded-highest-safety-ratin.aspxÂ â€¦	buying $tsla shares at todays price may carry some risk. but driving a model x carries the least risk of any suv.	buying $tsla shares at todays price may carry some risk. but driving a model x carries the least risk of any suv.	0.4	negative	-0.3
494	15-mar-17	$250m secondary plus $750m represents about 5 months at anticipated fy2017 cash burn for $TSLA @CNBCFastMoney @OptionsActionhttps://twitter.com/CNBCnow/status/842111594628825089Â â€¦ BREAKING: Tesla announces common stock offering of $250 million http://cnb.cx/2ntu7AS	$250m secondary plus $750m represents about 5 months at anticipated fy2017 cash burn for $tsla @cnbcfastmoney @optionsaction breaking: tesla announces common stock offering of $250 million	$250m secondary plus $750m represents about 5 months at anticipated fy2017 cash burn for $tsla @cnbcfastmoney @optionsaction breaking: tesla announces common stock offering of $250 million	0.4	negative	-0.3
495	15-mar-17	Tesla $TSLA Announces $250M Offering of Common Stock, $750M in Convertible Senior Notes https://www.streetinsider.com/Corporate+News/Tesla+%28TSLA%29+Announces+%24250M+Offering+of+Common+Stock%2C+%24750M+in+Convertible+Senior+Notes/12672754.htmlÂ â€¦	tesla $tsla announces $250m offering of common stock, $750m in convertible senior notes	tesla $tsla announces $250m offering of common stock, $750m in convertible senior notes	0.5	negative	-0.3
496	09-feb-17	$TSLA spinning the late arrival of M3 test vehicles as "pre-production" and the stock runs. Just when you thought you'd seen everything.	$tsla spinning the late arrival of m3 test vehicles as "pre-production" and the stock runs. just when you thought you'd seen everything.	$tsla spinning the late arrival of m3 test vehicles as "pre-production" and the stock runs. just when you thought you'd seen everything.	0.6	negative	-0.3
497	23-nov-16	Hertz cutting rates on $TSLA Model S rentals, through next March http://e.hertzusa.brierleycrm.com/public/read_message.jsp;jsessionid=0;vsdmapw502?sigreq=1982043691Â â€¦	hertz cutting rates on $tsla model s rentals, through next march	hertz cutting rates on $tsla model s rentals, through next march	0.45	negative	-0.3
498	06-oct-16	Axiom is upgrading $SCTY and Goldman is downgrading $TSLA - starting this morning off in the fucking twilight zone pic.twitter.com/uyby0zCSMa	axiom is upgrading $scty and goldman is downgrading $tsla - starting this morning off in the fucking twilight zone pic.twitter.com/uyby0zcsma	axiom is upgrading $scty and goldman is downgrading $tsla - starting this morning off in the fucking twilight zone pic.twitter.com/uyby0zcsma	0.45	negative	-0.3
499	21-jul-16	Last May, Elon Musk said demand for $TSLA energy home batteries was "like crazy off the hook." Can anyone show me in the income statement?	last may, elon musk said demand for $tsla energy home batteries was "like crazy off the hook." can anyone show me in the income statement?	last may, elon musk said demand for $tsla energy home batteries was "like crazy off the hook." can anyone show me in the income statement?	0.48333333333333334	negative	-0.3
500	30-jun-16	the common thing between $TSLA and $CMG is that Elon's less-gifted* foodie brother Kimbal Musk sits on both boards *-subjective estimate	the common thing between $tsla and $cmg is that elon's less-gifted* foodie brother kimbal musk sits on both boards *-subjective estimate	the common thing between $tsla and $cmg is that elon's less-gifted* foodie brother kimbal musk sits on both boards *-subjective estimate	0.5	negative	-0.3
501	23-jun-16	ATTN: $TSLA shareholders, all this will be yours some day, probably at the point of maximum negative cash flow. https://twitter.com/SpaceX/status/746052988964200448Â â€¦ Backbone of Crew Dragon, the crew-carrying version of Dragon 2 spacecraft, undergoing structural load testing pic.twitter.com/FRgeWJVJ7z	attn: $tsla shareholders, all this will be yours some day, probably at the point of maximum negative cash flow. backbone of crew dragon, the crew-carrying version of dragon 2 spacecraft, undergoing structural load testing pic.twitter.com/frgewjvj7z	attn: $tsla shareholders, all this will be yours some day, probably at the point of maximum negative cash flow. backbone of crew dragon, the crew-carrying version of dragon 2 spacecraft, undergoing structural load testing pic.twitter.com/frgewjvj7z	0.4	negative	-0.3
502	22-jun-16	What do $TSLA and $SCTY have in common ?pic.twitter.com/dns9MaD6Gu	what do $tsla and $scty have in common ?pic.twitter.com/dns9mad6gu	what do $tsla and $scty have in common ?pic.twitter.com/dns9mad6gu	0.5	negative	-0.3
503	19-may-16	Here's how the market reacted when Tesla announced its $2 billion secondary offering: http://stocktwits.com/Lach14/message/55119840?utm_medium=community-twitter&utm_source=t.co&utm_campaign=outboundteamÂ â€¦ $TSLA $GS	here's how the market reacted when tesla announced its $2 billion secondary offering: $tsla $gs	here's how the market reacted when tesla announced its $2 billion secondary offering: $tsla $gs	0.3	negative	-0.3
504	17-may-16	Countdown to $TSLA secondary in... pic.twitter.com/rEYf5hDfQg	countdown to $tsla secondary in... pic.twitter.com/reyf5hdfqg	countdown to $tsla secondary in... pic.twitter.com/reyf5hdfqg	0.3	negative	-0.3
505	13 Apr 2016	Tesla loses another executive as its VP of Regulatory Affairs leaves $TSLA http://electrek.co/2016/04/13/tesla-executive-vp-regulatory-affairs/Â â€¦pic.twitter.com/tgaVSU3Q4C	tesla loses another executive as its vp of regulatory affairs leaves $tsla	tesla loses another executive as its vp of regulatory affairs leaves $tsla	0.1	negative	-0.3
506	03-nov-15	BREAKING: #Tesla produced a record 13,091 vehicles, Gigafactory ahead of schedule, Model 3 unveiling late March. $TSLA +9% after hours	breaking: #tesla produced a record 13,091 vehicles, gigafactory ahead of schedule, model 3 unveiling late march. $tsla +9% after hours	breaking: #tesla produced a record 13,091 vehicles, gigafactory ahead of schedule, model 3 unveiling late march. $tsla +9% after hours	0.6	negative	-0.3
507	13 Aug 2015	$TSLA pr Tesla Announces $500 Million Common Stock Offering http://finance.yahoo.com/news/tesla-announces-500-million-common-110845482.html?soc_src=mediacontentstory&soc_trk=twÂ â€¦	$tsla pr tesla announces $500 million common stock offering	$tsla pr tesla announces $500 million common stock offering	0.5	negative	-0.3
508	11-feb-15	The P85D Model S. Will it convince buyers $TSLA can grow sales in cold weather states. Test drive next @SquawkCNBCpic.twitter.com/PaiSRuUiEz	the p85d model s. will it convince buyers $tsla can grow sales in cold weather states. test drive next @squawkcnbcpic.twitter.com/paisruuiez	the p85d model s. will it convince buyers $tsla can grow sales in cold weather states. test drive next @squawkcnbcpic.twitter.com/paisruuiez	0.5	negative	-0.3
509	25-feb-14	Why #Tesla 's Crazy Market Valuations are Driving us back to #CASH!!! $TSLA $NFLX $AMZN $GOOG #partylikeits1999 --http://bit.ly/1k8nZ90	why #tesla 's crazy market valuations are driving us back to #cash!!! $tsla $nflx $amzn $goog #partylikeits1999 --	why #tesla 's crazy market valuations are driving us back to #cash!!! $tsla $nflx $amzn $goog #partylikeits1999 --	0.45	negative	-0.3
510	31 Dec 2013	Stocks You Should Not Own For 2014 http://seekingalpha.com/article/1921191-stocks-you-should-not-own-for-2014?source=tweetÂ â€¦ $IBM $INTC $TSLA $TWTR	stocks you should not own for 2014 $ibm $intc $tsla $twtr	stocks you should not own for 2014 $ibm $intc $tsla $twtr	1.0	negative	-0.3
511	07-nov-13	Elon Musk Loses $1.5 Billion In 2 Days On Tesla, SolarCity Stock Sell-Offs http://ibdn.uz/qBq6DÂ $TSLA $SCTYpic.twitter.com/MFntK33PZX	elon musk loses $1.5 billion in 2 days on tesla, solarcity stock sell-offs $tsla $sctypic.twitter.com/mfntk33pzx	elon musk loses $1.5 billion in 2 days on tesla, solarcity stock sell-offs $tsla $sctypic.twitter.com/mfntk33pzx	0.1	negative	-0.3
512	12-sep-13	Elon Musk: 'Not As Crazy' To Short Tesla Stock Now http://ibdn.uz/oPoE2Â $TSLA by @IBD_GRich	elon musk: 'not as crazy' to short tesla stock now $tsla by @ibd_grich	elon musk: 'not as crazy' to short tesla stock now $tsla by @ibd_grich	0.6	negative	-0.3
513	26 Aug 2013	1/2 when trades in $TSLA $NFLX $FB $DDD etc. r like shooting fish in a barrel something nasty usually in near future..	1/2 when trades in $tsla $nflx $fb $ddd etc. are like shooting fish in a barrel something nasty usually in near future..	1/2 when trades in $tsla $nflx $fb $ddd etc. are like shooting fish in a barrel something nasty usually in near future..	0.5083333333333333	negative	-0.3
514	10-jun-13	$TSLA is up 190%+ since this 2/21 negative article in Barron's: http://online.barrons.com/article/SB50001424052748704103204578318110054681882.htmlÂ â€¦	$tsla is up 190%+ since this 2/21 negative article in barron's:	$tsla is up 190%+ since this 2/21 negative article in barron's:	0.4	negative	-0.3
515	17-may-13	Tesla Motors reports pricing of secondary share offering of 3.39M shares @ $92.24 each $$ $TSLA	tesla motors reports pricing of secondary share offering of 3.39m shares @ $92.24 each $$ $tsla	tesla motors reports pricing of secondary share offering of 3.39m shares @ $92.24 each $$ $tsla	0.3	negative	-0.3
516	15-may-13	ALERT: Tesla announcing offering of 2.7M shares of common stock; CEO Musk intends to purchase $100M of common stock in offering. $TSLA	alert: tesla announcing offering of 2.7m shares of common stock; ceo musk intends to purchase $100m of common stock in offering. $tsla	alert: tesla announcing offering of 2.7m shares of common stock; ceo musk intends to purchase $100m of common stock in offering. $tsla	0.5	negative	-0.3
517	Apr 22	Feel bad for my 6 year old. Have to come home and tell him heâ€™ll never drive a car. #tesla #FSD $tsla	feel bad for my 6 year old. have to come home and tell him hell never drive a car. #tesla #fsd $tsla	feel bad for my 6 year old. have to come home and tell him hell never drive a car. #tesla #fsd $tsla	0.43333333333333335	negative	-0.29999999999999993
518	17-jul-18	Wow. @lopezlinette is deleting her bullish $TSLA tweets. Too bad the Internet remembers. Check them out from @TeslaBull $TSLAQ https://twitter.com/TeslaBull/status/1019275765450305536Â â€¦	wow. @lopezlinette is deleting her bullish $tsla tweets. too bad the internet remembers. check them out from @teslabull $tslaq	wow. @lopezlinette is deleting her bullish $tsla tweets. too bad the internet remembers. check them out from @teslabull $tslaq	0.8333333333333333	negative	-0.29999999999999993
519	02-jul-18	Itâ€™s almost as if all these $TSLA execs have been reading â€œBad Bloodâ€� in June. #Culpabilityhttps://twitter.com/timkhiggins/status/1013871186856427520Â â€¦ Doug Field isn't returning to Tesla, source tells me. The senior vice president of engineering had been on leave that began in early May.	its almost as if all these $tsla execs have been reading bad blood in june. #culpability doug field isn't returning to tesla, source tells me. the senior vice president of engineering had been on leave that began in early may.	its almost as if all these $tsla execs have been reading bad blood in june. #culpability doug field isn't returning to tesla, source tells me. the senior vice president of engineering had been on leave that began in early may.	0.4833333333333333	negative	-0.29999999999999993
520	feb-12	I sense an elevated level of boredom in both sides of the $TSLA trade, even though the story is (almost)crazier than ever. Itâ€™s like a TV show that goes on for one season too many. Which is bad for showman Elon, and not so bad for the bears.	i sense an elevated level of boredom in both sides of the $tsla trade, even though the story is (almost)crazier than ever. its like a tv show that goes on for one season too many. which is bad for showman elon, and not so bad for the bears.	i sense an elevated level of boredom in both sides of the $tsla trade, even though the story is (almost)crazier than ever. its like a tv show that goes on for one season too many. which is bad for showman elon, and not so bad for the bears.	0.611111111111111	negative	-0.2999999999999999
521	mar-08	Crazy Eddie Memoirs: Fraud requires hard work and dedication. Sometimes Iâ€™d end up sleeping next to the paper shredders. $TSLA $TSLAQhttps://twitter.com/GerberKawasaki/status/1104158658995212289Â â€¦ I also saw the famed Tesla factory room where Elon slept. I think his chief of staff slept there too. Elon gave up th couch and slept under the desk. #dedication $tsla	crazy eddie memoirs: fraud requires hard work and dedication. sometimes i would end up sleeping next to the paper shredders. $tsla $tslaq i also saw the famed tesla factory room where elon slept. i think his chief of staff slept there too. elon gave up th couch and slept under the desk. #dedication $tsla	crazy eddie memoirs: fraud requires hard work and dedication. sometimes i would end up sleeping next to the paper shredders. $tsla $tslaq i also saw the famed tesla factory room where elon slept. i think his chief of staff slept there too. elon gave up th couch and slept under the desk. #dedication $tsla	0.48055555555555557	negative	-0.2972222222222222
522	01-nov-18	Either these folks are nuts, and these photos are not real, and all of this is sort of *pretend* or Tesla is a skanked up fraud beyond even the craziest fantasies of its wildest critics. Iâ€™ve made my bet, short $tsla etc, but this is ... seriously, seriously beyond crazy. https://twitter.com/Paul91701736/status/1057813098474717184Â â€¦ This is...provocative. Model Xs and Model 3s, some which ha…	either these folks are nuts, and these photos are not real, and all of this is sort of *pretend* or tesla is a skanked up fraud beyond even the craziest fantasies of its wildest critics. i have made my bet, short $tsla etc, but this is ... seriously, seriously beyond crazy. this is...provocative. model xs and model 3s, some which had already been wrapped for delivery, gutted! hoods removed and no…	either these folks are nuts, and these photos are not real, and all of this is sort of *pretend* or tesla is a skanked up fraud beyond even the craziest fantasies of its wildest critics. i have made my bet, short $tsla etc, but this is ... seriously, seriously beyond crazy. this is...provocative. model xs and model 3s, some which had already been wrapped for delivery, gutted! hoods removed and no…	0.5416666666666666	negative	-0.29583333333333334
523	feb-28	â€œI will take him at his word.â€� Donald Trump said that brutal Dictator Kim Jong-un was unaware of Otto Warmbierâ€™s treatment while imprisoned in North Korea. Yeah and I will believe Elon Musk (or is it Tusk) next tweet on $TSLA pic.twitter.com/5zeJ32A3qK	i will take him at his word. donald trump said that brutal dictator kim jong-un was unaware of otto warmbiers treatment while imprisoned in north korea. yeah and i will believe elon musk (or is it tusk) next tweet on $tsla pic.twitter.com/5zej32a3qk	i will take him at his word. donald trump said that brutal dictator kim jong-un was unaware of otto warmbiers treatment while imprisoned in north korea. yeah and i will believe elon musk (or is it tusk) next tweet on $tsla pic.twitter.com/5zej32a3qk	0.5	negative	-0.2916666666666667
524	Jan 18	â€œI also want to emphasize that we are making this hard decision now so that we never have to do it again.â€� Elon Musk in his letter to staff in June 2018 announcing 10% workforce reduction $TSLA $TSLAQ	i also want to emphasize that we are making this hard decision now so that we never have to do it again. elon musk in his letter to staff in june 2018 announcing 10% workforce reduction $tsla $tslaq	i also want to emphasize that we are making this hard decision now so that we never have to do it again. elon musk in his letter to staff in june 2018 announcing 10% workforce reduction $tsla $tslaq	0.5416666666666666	negative	-0.2916666666666667
525	8 Dec 2018	Looks like this will be a hard hitting interview $TSLA pic.twitter.com/dcBagvpYXi	looks like this will be a hard hitting interview $tsla pic.twitter.com/dcbagvpyxi	looks like this will be a hard hitting interview $tsla pic.twitter.com/dcbagvpyxi	0.5416666666666666	negative	-0.2916666666666667
526	29 Aug 2018	Tesla's lead in battery tech looking stronger every day. Legacy OEMs are learning that fact the hard way. $TSLA $TSLQ #Teslahttps://www.wsj.com/articles/gms-electric-dream-in-china-suddenly-looks-underpowered-1535542446Â â€¦	tesla's lead in battery tech looking stronger every day. legacy oems are learning that fact the hard way. $tsla $tslq #tesla	tesla's lead in battery tech looking stronger every day. legacy oems are learning that fact the hard way. $tsla $tslq #tesla	0.5416666666666666	negative	-0.2916666666666667
527	11-mar-18	Theyâ€™re working hard to get up to 2500 a week. Elon likes pressure. $tsla #teslahttps://www.bloomberg.com/news/articles/2018-03-11/tesla-temporarily-suspended-model-3-production-in-late-februaryÂ â€¦	theyre working hard to get up to 2500 a week. elon likes pressure. $tsla #tesla	theyre working hard to get up to 2500 a week. elon likes pressure. $tsla #tesla	0.5416666666666666	negative	-0.2916666666666667
528	15 Dec 2017	Musk tweets hard. @elonmusk (h/t @colincampbell) $TSLA https://twitter.com/colincampbell/status/941701390610718720/photo/1pic.twitter.com/Livu5zfUpG	musk tweets hard. @elonmusk (h/t @colincampbell) $tsla	musk tweets hard. @elonmusk (h/t @colincampbell) $tsla	0.5416666666666666	negative	-0.2916666666666667
529	07-jul-17	$TSLA: If my asshole brother in law is all about buying the model 3, then its time to sell hard.	$tsla: if my asshole brother in law is all about buying the model 3, then its time to sell hard.	$tsla: if my asshole brother in law is all about buying the model 3, then its time to sell hard.	0.5416666666666666	negative	-0.2916666666666667
530	20-jul-16	Tesla has raised equity or convertible debt in every year since IPO. Hard to see that changing any time soon. $TSLA https://www.tesla.com/blog/master-plan-part-deuxÂ â€¦	tesla has raised equity or convertible debt in every year since ipo. hard to see that changing any time soon. $tsla	tesla has raised equity or convertible debt in every year since ipo. hard to see that changing any time soon. $tsla	0.5416666666666666	negative	-0.2916666666666667
531	12-jul-16	$TSLA hard to borrow now.	$tsla hard to borrow now.	$tsla hard to borrow now.	0.5416666666666666	negative	-0.2916666666666667
532	01-mar-16	Tesla's stock is dropping hard, after news short-seller Citron is taking aim: http://on.mktw.net/1Rk3e94Â $TSLA pic.twitter.com/Zbd1oEGN03	tesla's stock is dropping hard, after news short-seller citron is taking aim: $tsla pic.twitter.com/zbd1oegn03	tesla's stock is dropping hard, after news short-seller citron is taking aim: $tsla pic.twitter.com/zbd1oegn03	0.5416666666666666	negative	-0.2916666666666667
533	08-jul-14	.@JeffFlock looks at parabolic surge in beef prices today on @FoxBusiness. Hard to tell #cattle fm $TSLA on a chart. pic.twitter.com/6yhq56caN0	.@jeffflock looks at parabolic surge in beef prices today on @foxbusiness. hard to tell #cattle fm $tsla on a chart. pic.twitter.com/6yhq56can0	.@jeffflock looks at parabolic surge in beef prices today on @foxbusiness. hard to tell #cattle fm $tsla on a chart. pic.twitter.com/6yhq56can0	0.5416666666666666	negative	-0.2916666666666667
534	07-sep-18	How reckless is Elon Musk? He knew his CAO had resigned, and not only did he keep the appointment with Rogan, he smoked weed live. Anybody holding this stock over the weekend is insane. $TSLA	how reckless is elon musk? he knew his cao had resigned, and not only did he keep the appointment with rogan, he smoked weed live. anybody holding this stock over the weekend is insane. $tsla	how reckless is elon musk? he knew his cao had resigned, and not only did he keep the appointment with rogan, he smoked weed live. anybody holding this stock over the weekend is insane. $tsla	0.8333333333333334	negative	-0.2878787878787879
535	1 Aug 2018	This will be epic call, Musky meltdown already started. $tsla $tslaqhttps://twitter.com/elonmusk/status/1024561920173457408Â â€¦ Tragic. Will send Einhorn a box of short shorts to comfort him through this difficult time.	this will be epic call, musky meltdown already started. $tsla $tslaq tragic. will send einhorn a box of short shorts to comfort him through this difficult time.	this will be epic call, musky meltdown already started. $tsla $tslaq tragic. will send einhorn a box of short shorts to comfort him through this difficult time.	0.6125	negative	-0.2875
536	22-jun-18	Tip for Fraudsters: When all else fails, paint yourself as a victim. $TSLA pic.twitter.com/72YHxeR82s	tip for fraudsters: when all else fails, paint yourself as a victim. $tsla pic.twitter.com/72yhxer82s	tip for fraudsters: when all else fails, paint yourself as a victim. $tsla pic.twitter.com/72yhxer82s	0.175	negative	-0.2875
537	29-mar-15	$TSLA channel down continues, broke out of 35 point range last week, ugly pic.twitter.com/0IrrPtDgdR	$tsla channel down continues, broke out of 35 point range last week, ugly pic.twitter.com/0irrptdgdr	$tsla channel down continues, broke out of 35 point range last week, ugly pic.twitter.com/0irrptdgdr	0.4518518518518519	negative	-0.28518518518518515
538	mar-10	Of the EVs Tesla is the brand which stands out with the highest number of accidents per 10k km driven. It's also the brand which drives the least number of kms before an accident. Additional the damages are expensive and take a long time to be repaired. $tsla $tslaq	of the evs tesla is the brand which stands out with the highest number of accidents per 10k km driven. it's also the brand which drives the least number of kms before an accident. additional the damages are expensive and take a long time to be repaired. $tsla $tslaq	of the evs tesla is the brand which stands out with the highest number of accidents per 10k km driven. it's also the brand which drives the least number of kms before an accident. additional the damages are expensive and take a long time to be repaired. $tsla $tslaq	0.5	negative	-0.2833333333333334
539	feb-13	NASA refuses to award $150MM launch contract to a company headed by a CEO who is a "recreational drugs" user and calls himself "Chief Designer" and is subject of criminal DoJ investigation. The company protests. End of story. $TSLA https://twitter.com/washingtonpost/status/1095899701390573568Â â€¦ SpaceX protests a $150 million launch contract NASA awarded to its chief rival, a Boeing-Lockheed Ma…	nasa refuses to award $150mm launch contract to a company headed by a ceo who is a "recreational drugs" user and calls himself "chief designer" and is subject of criminal doj investigation. the company protests. end of story. $tsla spacex protests a $150 million launch contract nasa awarded to its chief rival, a boeing-lockheed martin venture	nasa refuses to award $150mm launch contract to a company headed by a ceo who is a "recreational drugs" user and calls himself "chief designer" and is subject of criminal doj investigation. the company protests. end of story. $tsla spacex protests a $150 million launch contract nasa awarded to its chief rival, a boeing-lockheed martin venture	0.44166666666666665	negative	-0.2833333333333333
540	07-sep-18	INSANE: In other words, this guy was one of the only people in the room that actually knew what he was doing and Musk ignored him $TSLA pic.twitter.com/NhkfzGo5yn	insane: in other words, this guy was one of the only people in the room that actually knew what he was doing and musk ignored him $tsla pic.twitter.com/nhkfzgo5yn	insane: in other words, this guy was one of the only people in the room that actually knew what he was doing and musk ignored him $tsla pic.twitter.com/nhkfzgo5yn	0.61875	negative	-0.28125
541	20-may-14	So no more imminent MS-underwritten converts? RT @jamielissette: Gigafactory. â€œYou mean giggle-factory? MS on $TSLA	so no more imminent ms-underwritten converts? rt @jamielissette: gigafactory. you mean giggle-factory? ms on $tsla	so no more imminent ms-underwritten converts? rt @jamielissette: gigafactory. you mean giggle-factory? ms on $tsla	0.59375	negative	-0.28125
542	12 Dec 2014	Silver Lining in those beaten down names: $BABA could break out its descending channel soon; $GPRO bottomed; $TSLA selloff seems exhausted.	silver lining in those beaten down names: $baba could break out its descending channel soon; $gpro bottomed; $tsla selloff seems exhausted.	silver lining in those beaten down names: $baba could break out its descending channel soon; $gpro bottomed; $tsla selloff seems exhausted.	0.49444444444444446	negative	-0.2777777777777778
543	5 Dec 2014	Tech momo names continue to act poorly in this tape. $AMZN, $PCLN, $TSLA, $LNKD, $CMG, $GOOGL, $TWTR, $CRM, $GPRO, $PANW all down today.	tech momo names continue to act poorly in this tape. $amzn, $pcln, $tsla, $lnkd, $cmg, $googl, $twtr, $crm, $gpro, $panw all down today.	tech momo names continue to act poorly in this tape. $amzn, $pcln, $tsla, $lnkd, $cmg, $googl, $twtr, $crm, $gpro, $panw all down today.	0.4444444444444444	negative	-0.2777777777777778
544	Jan 24	Wire transfers do not take four months to complete I've had large wires go missing. You trace them with a fed number, recall them, re-send them This smells wrong. $TSLA https://twitter.com/PlugInFUD/status/1088481096185073664Â â€¦ roadster deposit refund requests - not being refunded. shocking $tsla $tslaq pic.twitter.com/6MgIU1jsFE	wire transfers do not take four months to complete i've had large wires go missing. you trace them with a fed number, recall them, re-send them this smells wrong. $tsla roadster deposit refund requests - not being refunded. shocking $tsla $tslaq pic.twitter.com/6mgiu1jsfe	wire transfers do not take four months to complete i've had large wires go missing. you trace them with a fed number, recall them, re-send them this smells wrong. $tsla roadster deposit refund requests - not being refunded. shocking $tsla $tslaq pic.twitter.com/6mgiu1jsfe	0.5557142857142857	negative	-0.27714285714285714
545	26-nov-18	â€œGM reinventing itself by cutting workforce by 15%â€� Iâ€™m old enough to remember when $TSLA shorts said Tesla was going out of business for cutting 9% of itâ€™s workforce.	gm reinventing itself by cutting workforce by 15% i am old enough to remember when $tsla shorts said tesla was going out of business for cutting 9% of its workforce.	gm reinventing itself by cutting workforce by 15% i am old enough to remember when $tsla shorts said tesla was going out of business for cutting 9% of its workforce.	0.625	negative	-0.275
546	13-nov-18	Tesla is turning over key employees faster than Crazy Eddie turned over its fake inventory. It never ends well. $TSLA https://twitter.com/temp_worker/status/1062462751619145730Â â€¦ $TSLA departure Michael Rossiter Director Global Planning and Business Operations 2016 - Sep 2018â€¦	tesla is turning over key employees faster than crazy eddie turned over its fake inventory. it never ends well. $tsla $tsla departure michael rossiter director global planning and business operations 2016 - sep 2018	tesla is turning over key employees faster than crazy eddie turned over its fake inventory. it never ends well. $tsla $tsla departure michael rossiter director global planning and business operations 2016 - sep 2018	0.725	negative	-0.275
547	18 Aug 2018	News spread by journalists : - GM-Bolt will kill the Model 3 - Model 3 ramp is a fail - No demand for the Model 3 Reality : - Bolt ? Never see one. - Tesla is about to produce the 100.000 th Model 3, at a profit - Waiting list still as long as before production started $TSLA	news spread by journalists : - gm-bolt will kill the model 3 - model 3 ramp is a fail - no demand for the model 3 reality : - bolt ? never see one. - tesla is about to produce the 100.000 th model 3, at a profit - waiting list still as long as before production started $tsla	news spread by journalists : - gm-bolt will kill the model 3 - model 3 ramp is a fail - no demand for the model 3 reality : - bolt ? never see one. - tesla is about to produce the 100.000 th model 3, at a profit - waiting list still as long as before production started $tsla	0.35	negative	-0.275
548	12-jul-18	I feel like I'm reading a book where the ending is obvious but the author keeps repeating things over and over to add pages, and I'm worn out and bored as hell and just waiting for the f*cking thing to finally end. $TSLA	i feel like i'm reading a book where the ending is obvious but the author keeps repeating things over and over to add pages, and i'm worn out and bored as hell and just waiting for the f*cking thing to finally end. $tsla	i feel like i'm reading a book where the ending is obvious but the author keeps repeating things over and over to add pages, and i'm worn out and bored as hell and just waiting for the f*cking thing to finally end. $tsla	0.825	negative	-0.275
549	26-jun-17	$TSLA monthly base with higher highs and expanding volume pic.twitter.com/FytIlafIjw	$tsla monthly base with higher highs and expanding volume pic.twitter.com/fytilafijw	$tsla monthly base with higher highs and expanding volume pic.twitter.com/fytilafijw	0.75	negative	-0.275
550	9 Dec 2013	Buying a Tesla with bitcoin? Not so fast: http://cnb.cx/19wBKYrÂ (via @jmorganteen) $TSLA $BTC	buying a tesla with bitcoin? not so fast: (via @jmorganteen) $tsla $btc	buying a tesla with bitcoin? not so fast: (via @jmorganteen) $tsla $btc	0.8	negative	-0.275
551	18-jun-18	Not surprised at all. Sick and desperate ICE companies and short sellers trying to sabotage Tesla. $tsla https://twitter.com/cnbcnow/status/1008830749720629253Â â€¦ BREAKING: Elon Musk emails employees about 'extensive and damaging sabotage' by employee https://www.cnbc.com/2018/06/18/elon-musk-email-employee-conducted-extensive-and-damaging-sabotage.htmlÂ â€¦	not surprised at all. sick and desperate ice companies and short sellers trying to sabotage tesla. $tsla breaking: elon musk emails employees about 'extensive and damaging sabotage' by employee	not surprised at all. sick and desperate ice companies and short sellers trying to sabotage tesla. $tsla breaking: elon musk emails employees about 'extensive and damaging sabotage' by employee	0.6780952380952381	negative	-0.27285714285714285
552	23-may-18	$TSLA Elon's defensiveness and childlike behavior this past week make me think problems are worse than previously thought. For those of us who've been around awhile, I think it's quite telling.	$tsla elon's defensiveness and childlike behavior this past week make me think problems are worse than previously thought. for those of us who've been around awhile, i think it's quite telling.	$tsla elon's defensiveness and childlike behavior this past week make me think problems are worse than previously thought. for those of us who've been around awhile, i think it's quite telling.	0.33888888888888885	negative	-0.2722222222222222
553	13-jun-18	"Emanuel and Boring officials said itâ€™s too early to provide a timeline for the projectâ€™s completion or its estimated cost, but they said Boring would pay for the entire project." Will be interesting to watch Tesla issue debt in #muniland -- $TSLA https://twitter.com/BillRuthhart/status/1007090113334120454Â â€¦ Chicago Mayor Rahm Emanuel's administration has tapped billionaire tech mogul @Elo…	"emanuel and boring officials said its too early to provide a timeline for the projects completion or its estimated cost, but they said boring would pay for the entire project." will be interesting to watch tesla issue debt in #muniland -- $tsla chicago mayor rahm emanuel's administration has tapped billionaire tech mogul @elonmusk's boring company to build high-speed transit tunnels that would t…	"emanuel and boring officials said its too early to provide a timeline for the projects completion or its estimated cost, but they said boring would pay for the entire project." will be interesting to watch tesla issue debt in #muniland -- $tsla chicago mayor rahm emanuel's administration has tapped billionaire tech mogul @elonmusk's boring company to build high-speed transit tunnels that would t…	0.7035714285714285	negative	-0.2714285714285714
554	10-nov-17	Did $tsla "autopilot" just kill a cyclist in England? Any one incident can be debated ad nauseam, but these cars are dangerous beta tests, plain and simple. http://www.sunderlandecho.com/news/pensioner-cyclist-dies-after-collision-with-car-1-8852063Â â€¦	did $tsla "autopilot" just kill a cyclist in england? any one incident can be debated ad nauseam, but these cars are dangerous beta tests, plain and simple.	did $tsla "autopilot" just kill a cyclist in england? any one incident can be debated ad nauseam, but these cars are dangerous beta tests, plain and simple.	0.5380952380952381	negative	-0.2714285714285714
555	Apr 3	By September 1987, Crazy Eddie supposedly had twice the amount of inventory on hand needed to meet demand. Six weeks later, we lost control of the company in a hostile takeover and new management soon discovered that half of Crazy Eddieâ€™s inventory was EMPTY BOXES. $TSLA $TSLAQhttps://twitter.com/PlugInFUD/status/1113602846317056002Â â€¦ WHY THE FUCK DID TESLA BUILD 77000 CARS WHEN THEY ONLY SO…	by september 1987, crazy eddie supposedly had twice the amount of inventory on hand needed to meet demand. six weeks later, we lost control of the company in a hostile takeover and new management soon discovered that half of crazy eddies inventory was empty boxes. $tsla $tslaq why the fuck did tesla build 77000 cars when they only sold 63000 and already had a buttload of inventory going into this…	by september 1987, crazy eddie supposedly had twice the amount of inventory on hand needed to meet demand. six weeks later, we lost control of the company in a hostile takeover and new management soon discovered that half of crazy eddies inventory was empty boxes. $tsla $tslaq why the fuck did tesla build 77000 cars when they only sold 63000 and already had a buttload of inventory going into this…	0.5764309764309765	negative	-0.27003367003367
556	29-sep-18	We encourage @wired and @wsj editors lamenting about how tough the SEC is on @elonmusk to note that Mr. Committed to Transparencyâ€™s company still hasnâ€™t filed an 8-K, issued a press release, blog post, or even a tweet about his DOJ probe or SEC lawsuit. Investors be damned? $TSLA https://twitter.com/WIRED/status/1046107515396804609Â â€¦ Opinion: "The SEC might succeed in removing Musk, but th…	we encourage @wired and @wsj editors lamenting about how tough the sec is on @elonmusk to note that mr. committed to transparencys company still hasnt filed an 8-OK, issued a press release, blog post, or even a tweet about his doj probe or sec lawsuit. investors be damned? $tsla opinion: "the sec might succeed in removing musk, but that doesnt mean that it should ... we need our crazy dreamers, a…	we encourage @wired and @wsj editors lamenting about how tough the sec is on @elonmusk to note that mr. committed to transparencys company still hasnt filed an 8-OK, issued a press release, blog post, or even a tweet about his doj probe or sec lawsuit. investors be damned? $tsla opinion: "the sec might succeed in removing musk, but that doesnt mean that it should ... we need our crazy dreamers, a…	0.7034722222222222	negative	-0.2668981481481481
557	mar-02	Tesla will not be lowering prices further. Itâ€™s insane you can get a Tesla now for $500 a month. It was almost $800 a month before Thursday. You can spend as much as $1400 a month for a loaded S or X. Almost everyone can get a Tesla. $tsla	tesla will not be lowering prices further. its insane you can get a tesla now for $500 a month. it was almost $800 a month before thursday. you can spend as much as $1400 a month for a loaded s or x. almost everyone can get a tesla. $tsla	tesla will not be lowering prices further. its insane you can get a tesla now for $500 a month. it was almost $800 a month before thursday. you can spend as much as $1400 a month for a loaded s or x. almost everyone can get a tesla. $tsla	0.5666666666666667	negative	-0.26666666666666666
558	feb-07	My parents have a $TSLA Model 3, during the coldest days recently (-25F), it used 100 miles of battery in just 20 miles round trip. https://twitter.com/CNBC/status/1093374797172613120Â â€¦ AAA confirms what Tesla, BMW, Nissan electric car owners suspected â€” cold weather saps EV range. Even turning on the car drains power https://cnb.cx/2DkzLhE	my parents have a $tsla model 3, during the coldest days recently (-25f), it used 100 miles of battery in just 20 miles round trip. aaa confirms what tesla, bmw, nissan electric car owners suspected cold weather saps ev range. even turning on the car drains power	my parents have a $tsla model 3, during the coldest days recently (-25f), it used 100 miles of battery in just 20 miles round trip. aaa confirms what tesla, bmw, nissan electric car owners suspected cold weather saps ev range. even turning on the car drains power	0.5499999999999999	negative	-0.26666666666666666
559	25-oct-18	Sandy Munro on @business: "Tesla is the sun thatâ€™s melting the ICE age.â€� "The naysayers are going to have a horrible awakening.â€� â€œNobodyâ€™s got anything quite like it." "It takes anybody else that wants to copy the Tesla [Model] 3 four years.â€� â€œThe 3 is a big deal." $TSLA pic.twitter.com/wr4L98atCs	sandy munro on @business: "tesla is the sun that is melting the ice age. "the naysayers are going to have a horrible awakening. nobodys got anything quite like it." "it takes anybody else that wants to copy the tesla [model] 3 four years. the 3 is a big deal." $tsla pic.twitter.com/wr4l98atcs	sandy munro on @business: "tesla is the sun that is melting the ice age. "the naysayers are going to have a horrible awakening. nobodys got anything quite like it." "it takes anybody else that wants to copy the tesla [model] 3 four years. the 3 is a big deal." $tsla pic.twitter.com/wr4l98atcs	0.4000000000000001	negative	-0.26666666666666666
560	30 Aug 2018	1/ THREAD I'm sorry, but this absurd @business article on $TSLA just has to be called out. I have no idea what these writers (@n_rausch21 & @claireeboston) were thinking. @danahull's involvement is less clear.https://www.bloomberg.com/news/articles/2018-08-30/tesla-s-crown-jewels-might-help-it-land-the-next-round-of-cashÂ â€¦	1/ thread i'm sorry, but this absurd @business article on $tsla just has to be called out. i have no idea what these writers (@n_rausch21 & @claireeboston) were thinking. @danahull's involvement is less clear.	1/ thread i'm sorry, but this absurd @business article on $tsla just has to be called out. i have no idea what these writers (@n_rausch21 & @claireeboston) were thinking. @danahull's involvement is less clear.	0.6125	negative	-0.26666666666666666
561	13 Aug 2018	Pattern? Common scheme & plan? â€œFunding securedâ€� , â€œall thatâ€™s needed is shareholder voteâ€�, â€œsaboteurâ€�, â€œhackerâ€�, â€œheavily armed,on way to shoot up gigafactoryâ€�-sounds like a habitual exaggerator. What part of $TSLA â€˜s Complaint or @elonmusk â€˜s allegations will be believed now?	pattern? common scheme & plan? funding secured , all that is needed is shareholder vote, saboteur, hacker, heavily armed,on way to shoot up gigafactory-sounds like a habitual exaggerator. what part of $tsla s complaint or @elonmusk s allegations will be believed now?	pattern? common scheme & plan? funding secured , all that is needed is shareholder vote, saboteur, hacker, heavily armed,on way to shoot up gigafactory-sounds like a habitual exaggerator. what part of $tsla s complaint or @elonmusk s allegations will be believed now?	0.39999999999999997	negative	-0.26666666666666666
562	19 Apr 2018	When you figure cost the of ownership you must consider the total cost for energy and depreciation. This makes Tesla one of the least expensive cars to operate over time. #tesla #model3 $TSLA	when you figure cost the of ownership you must consider the total cost for energy and depreciation. this makes tesla one of the least expensive cars to operate over time. #tesla #model3 $tsla	when you figure cost the of ownership you must consider the total cost for energy and depreciation. this makes tesla one of the least expensive cars to operate over time. #tesla #model3 $tsla	0.6166666666666666	negative	-0.26666666666666666
563	12-may-17	$tsla massive rip happening!! as I said over and over again, WHEN it takes 327, gonna hike all the way to 336 fast and violent!! lol:D https://twitter.com/option_snipper/status/863026750552502272Â â€¦ bot $tsla may19 330c at 3.30	$tsla massive rip happening!! as i said over and over again, when it takes 327, gonna hike all the way to 336 fast and violent!! lol:d bot $tsla may19 330c at 3.30	$tsla massive rip happening!! as i said over and over again, when it takes 327, gonna hike all the way to 336 fast and violent!! lol:d bot $tsla may19 330c at 3.30	0.8666666666666667	negative	-0.26666666666666666
564	27 Apr 2017	$TSLA massive base going into earnings next week pic.twitter.com/uxvOwJzFjU	$tsla massive base going into earnings next week pic.twitter.com/uxvowjzfju	$tsla massive base going into earnings next week pic.twitter.com/uxvowjzfju	0.6666666666666666	negative	-0.26666666666666666
565	Dec 31	"MR sucks in cold weather. Not willing to sacrifice the comfort of passengers or my speed, I had to make 2 40-minute stops on a 310 mile trip. With all ins and outs this added at least 1.5 hours to a relatively shop trip. Weather was around 30F, the avg speed around 70mph." $TSLA pic.twitter.com/ibzIZExZrK	"mr sucks in cold weather. not willing to sacrifice the comfort of passengers or my speed, i had to make 2 40-minute stops on a 310 mile trip. with all ins and outs this added at least 1.5 hours to a relatively shop trip. weather was around 30f, the avg speed around 70mph." $tsla pic.twitter.com/ibzizexzrk	"mr sucks in cold weather. not willing to sacrifice the comfort of passengers or my speed, i had to make 2 40-minute stops on a 310 mile trip. with all ins and outs this added at least 1.5 hours to a relatively shop trip. weather was around 30f, the avg speed around 70mph." $tsla pic.twitter.com/ibzizexzrk	0.48999999999999994	negative	-0.265
566	17-nov-18	No! Absolutely no demand like the Tesla said, those are fake, photoshop, blah blah blah.... See to believe guys & girls. Itâ€™s time to stop those non sense FUDs Mega Tesla Model 3 hurricanes in Italy is happening. $TSLA #Tesla #Model3 #Italy #Model3StoreWavehttps://twitter.com/teslectrics/status/1063770694704599040Â â€¦ No demand? Little . pic.twitter.com/amcEe3r9fn	no! absolutely no demand like the tesla said, those are fake, photoshop, blah blah blah.... see to believe guys & girls. its time to stop those non sense fuds mega tesla model 3 hurricanes in italy is happening. $tsla #tesla #model3 #italy #model3storewave no demand? little . pic.twitter.com/amcee3r9fn	no! absolutely no demand like the tesla said, those are fake, photoshop, blah blah blah.... see to believe guys & girls. its time to stop those non sense fuds mega tesla model 3 hurricanes in italy is happening. $tsla #tesla #model3 #italy #model3storewave no demand? little . pic.twitter.com/amcee3r9fn	0.7999999999999999	negative	-0.2625
567	25-oct-17	Baird cuts estimate for $TSLA due to pressure on margins for Model 3: "We believe the Model 3 ramp is 1-2 months behind schedule."	baird cuts estimate for $tsla due to pressure on margins for model 3: "we believe the model 3 ramp is 1-2 months behind schedule."	baird cuts estimate for $tsla due to pressure on margins for model 3: "we believe the model 3 ramp is 1-2 months behind schedule."	0.5375	negative	-0.2625
568	23 Aug 2018	TESLA FEVER TREATMENT First the bad news. There is no cure. $TSLA To relieve this condition visit a Tesla Store. DO NOT take a test drive as this will worsen the condition. Order a Tesla then take a cold shower. When delivered take a SHORT drive every day. Fever will subside.	tesla fever treatment first the bad news. there is no cure. $tsla to relieve this condition visit a tesla store. do not take a test drive as this will worsen the condition. order a tesla then take a cold shower. when delivered take a short drive every day. fever will subside.	tesla fever treatment first the bad news. there is no cure. $tsla to relieve this condition visit a tesla store. do not take a test drive as this will worsen the condition. order a tesla then take a cold shower. when delivered take a short drive every day. fever will subside.	0.575	negative	-0.26249999999999996
569	17-jul-18	I have a burger restaurant. Base burger is $.99 But, I can't afford to sell them, I'll lose money and go broke. But I keep it on the menu, and have a big sign out front. Most burgers go for $7-$9. When people order the base burger, I tell them it's not available. $TSLA pic.twitter.com/gMLzZzdeIz	i have a burger restaurant. base burger is $.99 but, i can't afford to sell them, i'll lose money and go broke. but i keep it on the menu, and have a big sign out front. most burgers go for $7-$9. when people order the base burger, i tell them it's not available. $tsla pic.twitter.com/gmlzzzdeiz	i have a burger restaurant. base burger is $.99 but, i can't afford to sell them, i'll lose money and go broke. but i keep it on the menu, and have a big sign out front. most burgers go for $7-$9. when people order the base burger, i tell them it's not available. $tsla pic.twitter.com/gmlzzzdeiz	0.6	negative	-0.26
570	26 Apr 2018	Must read for understanding the massive (foolhardy) short bet against $TSLA. It puts the fervent disinformation campaign into context: media manipulation to profit from weakening the stock. A very dangerous gamble for unsophisticated investors. $TSLAQhttps://cleantechnica.com/2018/04/26/the-fascinating-tesla-short-story/Â â€¦	must read for understanding the massive (foolhardy) short bet against $tsla. it puts the fervent disinformation campaign into context: media manipulation to profit from weakening the stock. a very dangerous gamble for unsophisticated investors. $tslaq	must read for understanding the massive (foolhardy) short bet against $tsla. it puts the fervent disinformation campaign into context: media manipulation to profit from weakening the stock. a very dangerous gamble for unsophisticated investors. $tslaq	0.7666666666666666	negative	-0.26
571	17-oct-18	1/ This is crazy. Either this is a total BS excuse (which his $tsla fanboys will likely swallow) or Musk is the worst CEO of a $50 billion company I have ever heard of. $tslaq @TeslaChartshttps://twitter.com/elonmusk/status/1052356093534302208Â â€¦ Just reviewed Teslaâ€™s service locations in North America & realized we have major gaps in geographic coverage! Sorry for this foolish oversight. Tes…	1/ this is crazy. either this is a total bs excuse (which his $tsla fanboys will likely swallow) or musk is the worst ceo of a $50 billion company i have ever heard of. $tslaq @teslacharts just reviewed teslas service locations in north america & realized we have major gaps in geographic coverage! sorry for this foolish oversight. tesla will aim to cover all regions of na (not just big cities) wi…	1/ this is crazy. either this is a total bs excuse (which his $tsla fanboys will likely swallow) or musk is the worst ceo of a $50 billion company i have ever heard of. $tslaq @teslacharts just reviewed teslas service locations in north america & realized we have major gaps in geographic coverage! sorry for this foolish oversight. tesla will aim to cover all regions of na (not just big cities) wi…	0.6625	negative	-0.258984375
572	mar-19	Teslas can be serviced in Shanghai and all over China, but not in Texas (purely due to corruption). How is this even possible? Very sad. $tsla #tesla #ç‰¹æ–¯æ‹‰ @KHancock4TX @danahull @nytimes @CNN @FoxNews	teslas can be serviced in shanghai and all over china, but not in texas (purely due to corruption). how is this even possible? very sad. $tsla #tesla # @khancock4tx @danahull @nytimes @cnn @foxnews	teslas can be serviced in shanghai and all over china, but not in texas (purely due to corruption). how is this even possible? very sad. $tsla #tesla # @khancock4tx @danahull @nytimes @cnn @foxnews	0.7916666666666666	negative	-0.25833333333333336
573	Apr 30	So the first quarter, which was bad enough to erase all profitable quarters in the companyâ€™s life and still leave $200m+ in red ink, was actually worse than it looked. $TSLA https://twitter.com/russ1mitchell/status/1123336078973267968Â â€¦ Tesla 1Q: Ugly gets uglier. https://www.latimes.com/business/autos/la-fi-hy-tesla-musk-revenue-sec-filing-20190430-story.htmlÂ â€¦ pic.twitter.com/kFMGY4kuuf	so the first quarter, which was bad enough to erase all profitable quarters in the companys life and still leave $200m+ in red ink, was actually worse than it looked. $tsla tesla 1q: ugly gets uglier. pic.twitter.com/kfmgy4kuuf	so the first quarter, which was bad enough to erase all profitable quarters in the companys life and still leave $200m+ in red ink, was actually worse than it looked. $tsla tesla 1q: ugly gets uglier. pic.twitter.com/kfmgy4kuuf	0.5166666666666667	negative	-0.2583333333333333
574	31-may-18	Silicon Valley heads acknowledging publicly that Elon Musk is dumb and his ideas are dumb. This is going to get worse. $TSLA https://twitter.com/markbspiegel/status/1002161009912614912Â â€¦ "Google billionaire Eric Schmidt: Elon Musk is â€˜exactly wrongâ€™ about A.I., he â€˜doesnâ€™t understand" https://cnb.cx/2LEZepiÂ ANOTHER POTENTIAL BAILOUT DOWN THE DRAIN $TSLAQ $TSLA	silicon valley heads acknowledging publicly that elon musk is dumb and his ideas are dumb. this is going to get worse. $tsla "google billionaire eric schmidt: elon musk is exactly wrong about a.i., he doesnt understand" another potential bailout down the drain $tslaq $tsla	silicon valley heads acknowledging publicly that elon musk is dumb and his ideas are dumb. this is going to get worse. $tsla "google billionaire eric schmidt: elon musk is exactly wrong about a.i., he doesnt understand" another potential bailout down the drain $tslaq $tsla	0.5507936507936507	negative	-0.25793650793650796
575	mar-24	Can somebody not blocked by Tom Randall ask him to explain why $TSLA jumped ~50,000 VINs when they started production of the Model 3 SR+? Couldn't be because they wanted to manipulate his tracker, right? At some point, you are either stupid or a co-conspirator. $TSLAQpic.twitter.com/Gw3X4g93hl	can somebody not blocked by tom randall ask him to explain why $tsla jumped ~50,000 vins when they started production of the model 3 sr+? couldn't be because they wanted to manipulate his tracker, right? at some point, you are either stupid or a co-conspirator. $tslaqpic.twitter.com/gw3x4g93hl	can somebody not blocked by tom randall ask him to explain why $tsla jumped ~50,000 vins when they started production of the model 3 sr+? couldn't be because they wanted to manipulate his tracker, right? at some point, you are either stupid or a co-conspirator. $tslaqpic.twitter.com/gw3x4g93hl	0.7678571428571428	negative	-0.2571428571428571
576	17-nov-17	Sorry Ferrari, but Tesla's New $250,000 Roadster Just Changed the Supercar Game $TSLA $GM $RACE https://www.thestreet.com/story/14395203/1/tesla-roadster-changed-the-supercar-game.htmlÂ â€¦ via @TheStreet	sorry ferrari, but tesla's new $250,000 roadster just changed the supercar game $tsla $gm $race via @thestreet	sorry ferrari, but tesla's new $250,000 roadster just changed the supercar game $tsla $gm $race via @thestreet	0.6181818181818182	negative	-0.2545454545454546
577	4 Dec 2018	Guess what kids. Tesla breaking out today! Up another $9 putting the nail in the coffin of the shorts. It was a long hard battle this year. But we won! Go @elonmusk and @Tesla ! #EV $tsla #tesla420pic.twitter.com/KuYu1gY6UG	guess what kids. tesla breaking out today! up another $9 putting the nail in the coffin of the shorts. it was a long hard battle this year. but we won! go @elonmusk and @tesla ! #ev $tsla #tesla420pic.twitter.com/kuyu1gy6ug	guess what kids. tesla breaking out today! up another $9 putting the nail in the coffin of the shorts. it was a long hard battle this year. but we won! go @elonmusk and @tesla ! #ev $tsla #tesla420pic.twitter.com/kuyu1gy6ug	0.4708333333333333	negative	-0.2528645833333334
578	22-may-17	Sacconaghi of Bernstein joins @PowerLunch to talk $TSLA Model 3. He put deposit down- cust svc "not good," no idea when car to be delivered	sacconaghi of bernstein joins @powerlunch to talk $tsla model 3. he put deposit down- cust svc "not good," no idea when car to be delivered	sacconaghi of bernstein joins @powerlunch to talk $tsla model 3. he put deposit down- cust svc "not good," no idea when car to be delivered	0.44444444444444453	negative	-0.25277777777777777
579	08-may-14	Tesla shares down 8% on the heels of a disappointing second quarter outlook: http://cnb.cx/Yb3X2jÂ $TSLA	tesla shares down 8% on the heels of a disappointing second quarter outlook: $tsla	tesla shares down 8% on the heels of a disappointing second quarter outlook: $tsla	0.32962962962962966	negative	-0.2518518518518518
580	Apr 29	Soon, people will start claiming that @Teslaâ€™s no-LiDAR approach was â€œobviousâ€�, as if they knew all along. But Iâ€™ll always remember this meeting from 2017 that I witnessed firsthand. 4/4 $TSLA @elonmusk	soon, people will start claiming that @teslas no-lidar approach was obvious, as if they knew all along. but ill always remember this meeting from 2017 that i witnessed firsthand. 4/4 $tsla @elonmusk	soon, people will start claiming that @teslas no-lidar approach was obvious, as if they knew all along. but ill always remember this meeting from 2017 that i witnessed firsthand. 4/4 $tsla @elonmusk	0.75	negative	-0.25
581	Apr 26	Troubling fire problems with ICE vehicles. 168k ICE car fires in 2017. Thatâ€™s 460 a day. It just takes one spark... #tesla $tsla https://twitter.com/JStricklandWSB/status/1121482254499246082Â â€¦ â€œIt was pretty terrifyingâ€� â€“ Man escapes raging car fire, and he says Jiffy Lube is to blame: https://2wsb.tv/2IBbatJÂ â€“ I'm investigating how a simple oil change could have led to the inferno,…	troubling fire problems with ice vehicles. 168k ice car fires in 2017. that is 460 a day. it just takes one spark... #tesla $tsla it was pretty terrifying man escapes raging car fire, and he says jiffy lube is to blame: i'm investigating how a simple oil change could have led to the inferno, today at 5 p.m. on channel 2 pic.twitter.com/7vuhsmldpr	troubling fire problems with ice vehicles. 168k ice car fires in 2017. that is 460 a day. it just takes one spark... #tesla $tsla it was pretty terrifying man escapes raging car fire, and he says jiffy lube is to blame: i'm investigating how a simple oil change could have led to the inferno, today at 5 p.m. on channel 2 pic.twitter.com/7vuhsmldpr	0.7857142857142857	negative	-0.25
582	Apr 24	Hey $TSLAQ, let's give a round of applause to @CoverDrive12 for his ever-well reasoned predictions! $TSLA https://twitter.com/CoverDrive12/status/1119286341999710208Â â€¦ 7/ Bottom line: GAAP loss of $600 million. $3.37 per share. $2.17 non-GAAP. pic.twitter.com/0TqCfs0zz2	hey $tslaq, let's give a round of applause to @coverdrive12 for his ever-well reasoned predictions! $tsla 7/ bottom line: gaap loss of $600 million. $3.37 per share. $2.17 non-gaap. pic.twitter.com/0tqcfs0zz2	hey $tslaq, let's give a round of applause to @coverdrive12 for his ever-well reasoned predictions! $tsla 7/ bottom line: gaap loss of $600 million. $3.37 per share. $2.17 non-gaap. pic.twitter.com/0tqcfs0zz2	0.4	negative	-0.25
583	mar-28	$TSLA might be facing â€˜excessiveâ€™ negativity from skeptics, but analysts are seeing a silver lining for Model 3 deliveries https://www.teslarati.com/tesla-tsla-q1-2019-model-3-estimates-excessive-negativityÂ â€¦	$tsla might be facing excessive negativity from skeptics, but analysts are seeing a silver lining for model 3 deliveries	$tsla might be facing excessive negativity from skeptics, but analysts are seeing a silver lining for model 3 deliveries	1.0	negative	-0.25
584	mar-08	Opinion of a friendâ€™s friend who works at Tesla. Has claimed to sell all his shares and references shady delivery #s (counting returned cars 2x when resold). Take with grain of salt bc I donâ€™t know this person. $TSLA pic.twitter.com/DfewQ0T001	opinion of a friends friend who works at tesla. has claimed to sell all his shares and references shady delivery #s (counting returned cars 2x when resold). take with grain of salt bc i dont know this person. $tsla pic.twitter.com/dfewq0t001	opinion of a friends friend who works at tesla. has claimed to sell all his shares and references shady delivery #s (counting returned cars 2x when resold). take with grain of salt bc i dont know this person. $tsla pic.twitter.com/dfewq0t001	0.625	negative	-0.25
585	feb-26	If anything is wrong with @SEC_Enforcement in the $TSLA matter, itâ€™s that youâ€™ve been allowed to continue serving as an officer of a public company.	if anything is wrong with @sec_enforcement in the $tsla matter, its that youve been allowed to continue serving as an officer of a public company.	if anything is wrong with @sec_enforcement in the $tsla matter, its that youve been allowed to continue serving as an officer of a public company.	0.48333333333333334	negative	-0.25
586	feb-20	Amazon $AMZN World's Biggest Tech Employer; Tesla $TSLA Employees Anxious re Layoffs https://www.domainmondo.com/2019/02/amazon-amzn-biggest-tech-employer-tesla.htmlÂ â€¦ #jobs #technology #layoffs #stocks #StockMarket #investors #Tesla #Amazonpic.twitter.com/4wOaEToJDB	amazon $amzn world's biggest tech employer; tesla $tsla employees anxious re layoffs #jobs #technology #layoffs #stocks #stockmarket #investors #tesla #amazonpic.twitter.com/4woaetojdb	amazon $amzn world's biggest tech employer; tesla $tsla employees anxious re layoffs #jobs #technology #layoffs #stocks #stockmarket #investors #tesla #amazonpic.twitter.com/4woaetojdb	1.0	negative	-0.25
587	feb-13	Price swings in Tesla over the past 2 years... 1) Mar '17 - Sep '17: +61% 2) Sep '17 - Apr '18: -37% 3) Apr '18 - Aug '18: +59% 4) Aug '18 - Oct '18: -36% 5) Oct '18 - Dec '18: +53% 6) Dec '18 - Jan '19: -27% $TSLA pic.twitter.com/kOX3QidROF	price swings in tesla over the past 2 years... 1) mar '17 - sep '17: +61% 2) sep '17 - apr '18: -37% 3) apr '18 - aug '18: +59% 4) aug '18 - oct '18: -36% 5) oct '18 - dec '18: +53% 6) dec '18 - jan '19: -27% $tsla pic.twitter.com/kox3qidrof	price swings in tesla over the past 2 years... 1) mar '17 - sep '17: +61% 2) sep '17 - apr '18: -37% 3) apr '18 - aug '18: +59% 4) aug '18 - oct '18: -36% 5) oct '18 - dec '18: +53% 6) dec '18 - jan '19: -27% $tsla pic.twitter.com/kox3qidrof	0.25	negative	-0.25
588	Jan 30	Every time I hear a $TSLA earnings call I think "This is it! They'll NEVER top this one." Yet they always do.	every time i hear a $tsla earnings call i think "this is it! they'll never top this one." yet they always do.	every time i hear a $tsla earnings call i think "this is it! they'll never top this one." yet they always do.	0.5	negative	-0.25
589	Jan 24	What it feels like watching $TSLA stock the past week. pic.twitter.com/TXfy0G7gc7	what it feels like watching $tsla stock the past week. pic.twitter.com/txfy0g7gc7	what it feels like watching $tsla stock the past week. pic.twitter.com/txfy0g7gc7	0.25	negative	-0.25
590	Jan 21	There will be virtually no more VINs from pre-October 31 deliveries to consumers hitting NMVTIS. Think about that. #ExplainTheVINs $TSLA pic.twitter.com/TbAf7bcmiI	there will be virtually no more vins from pre-october 31 deliveries to consumers hitting nmvtis. think about that. #explainthevins $tsla pic.twitter.com/tbaf7bcmii	there will be virtually no more vins from pre-october 31 deliveries to consumers hitting nmvtis. think about that. #explainthevins $tsla pic.twitter.com/tbaf7bcmii	0.5	negative	-0.25
591	Jan 18	Tesla to cut workforce by 7 percent, sees small fourth-quarter profit https://reut.rs/2FK0HKjÂ $TSLA pic.twitter.com/Sqz1xbErlL	tesla to cut workforce by 7 percent, sees small fourth-quarter profit $tsla pic.twitter.com/sqz1xberll	tesla to cut workforce by 7 percent, sees small fourth-quarter profit $tsla pic.twitter.com/sqz1xberll	0.4	negative	-0.25
592	Jan 8	$TSLA up $8 pre-market as Larry Ellison discloses a stake in the company that everyone has known about for 4 months already. How can you not love the bulls?	$tsla up $8 pre-market as larry ellison discloses a stake in the company that everyone has known about for 4 months already. how can you not love the bulls?	$tsla up $8 pre-market as larry ellison discloses a stake in the company that everyone has known about for 4 months already. how can you not love the bulls?	0.6	negative	-0.25
593	Jan 3	If, after everything weâ€™ve seen the past 5 years, youâ€™re still arguing that $TSLA is a zero, then thereâ€™s no hope for you. I suspect when itâ€™s all over, no one will remember the $TSLAQ #DumDumspic.twitter.com/t7Bu1ZX5rS	if, after everything weve seen the past 5 years, youre still arguing that $tsla is a zero, then theres no hope for you. i suspect when its all over, no one will remember the $tslaq #dumdumspic.twitter.com/t7bu1zx5rs	if, after everything weve seen the past 5 years, youre still arguing that $tsla is a zero, then theres no hope for you. i suspect when its all over, no one will remember the $tslaq #dumdumspic.twitter.com/t7bu1zx5rs	0.25	negative	-0.25
594	Jan 2	So sad to see $TSLA under attack by Big Carwash pic.twitter.com/DzqUH5W34K	so sad to see $tsla under attack by big carwash pic.twitter.com/dzquh5w34k	so sad to see $tsla under attack by big carwash pic.twitter.com/dzquh5w34k	0.55	negative	-0.25
595	23 Dec 2018	"Our car needs to be designed and built with such accuracy and precision that, if an owner measures dimensions, panel gaps and flushness, and their measurements don't match the Model 3 specs, it just means that their measuring tape is wrong." $TSLA pic.twitter.com/h0b2luNKYC	"our car needs to be designed and built with such accuracy and precision that, if an owner measures dimensions, panel gaps and flushness, and their measurements don't match the model 3 specs, it just means that their measuring tape is wrong." $tsla pic.twitter.com/h0b2lunkyc	"our car needs to be designed and built with such accuracy and precision that, if an owner measures dimensions, panel gaps and flushness, and their measurements don't match the model 3 specs, it just means that their measuring tape is wrong." $tsla pic.twitter.com/h0b2lunkyc	0.7	negative	-0.25
596	7 Dec 2018	One-time offer for $TSLAQ, If you sign up now to read this article and it fails to convince you to cover your short position, I will refund your payment tonight. This offer stands until 4 p.m. Eastern. $TSLA #NotSellingAShareBefore2500https://www.patreon.com/posts/23146715	one-time offer for $tslaq, if you sign up now to read this article and it fails to convince you to cover your short position, i will refund your payment tonight. this offer stands until 4 p.m. eastern. $tsla #notsellingasharebefore2500	one-time offer for $tslaq, if you sign up now to read this article and it fails to convince you to cover your short position, i will refund your payment tonight. this offer stands until 4 p.m. eastern. $tsla #notsellingasharebefore2500	0.3	negative	-0.25
597	6 Dec 2018	Sorry news got out that we don't have cash to meet our March obligations. Hopefully all $TSLA pumps work and stock stays above $360 so that march note can be paid in mix of stock and cash. https://twitter.com/zerohedge/status/1070793800577110016Â â€¦ TESLA SAID TO PLAN PAYING MARCH NOTE HOLDERS MIX OF STOCK, CASH assuming stock remains where it is	sorry news got out that we don't have cash to meet our march obligations. hopefully all $tsla pumps work and stock stays above $360 so that march note can be paid in mix of stock and cash. tesla said to plan paying march note holders mix of stock, cash assuming stock remains where it is	sorry news got out that we don't have cash to meet our march obligations. hopefully all $tsla pumps work and stock stays above $360 so that march note can be paid in mix of stock and cash. tesla said to plan paying march note holders mix of stock, cash assuming stock remains where it is	0.55	negative	-0.25
598	03-nov-18	Listen to the @reveal podcast and then go back and listen to the unbelievable bs on the $TSLA Q3 earnings call. Then try not to get angry.	listen to the @reveal podcast and then go back and listen to the unbelievable bs on the $tsla q3 earnings call. then try not to get angry.	listen to the @reveal podcast and then go back and listen to the unbelievable bs on the $tsla q3 earnings call. then try not to get angry.	0.6666666666666666	negative	-0.25
599	24-oct-18	Tesla $TSLA shatters Wall St. Q3 estimates, surprises with $312M profit, Model 3 margins soar past 20% https://www.teslarati.com/tesla-tsla-q3-2018-earnings-financial-results/Â â€¦	tesla $tsla shatters wall st. q3 estimates, surprises with $312m profit, model 3 margins soar past 20%	tesla $tsla shatters wall st. q3 estimates, surprises with $312m profit, model 3 margins soar past 20%	0.25	negative	-0.25
600	01-oct-18	$TSLAQ minority opinion - I don't want the SEC or DOJ to intervene anymore, don't want the ref to decide the game. Do it after. I don't want the media to write anything neg-, don't care if they pump. Let the story run its course. $TSLA will be decided by liens and bondholders.	$tslaq minority opinion - i don't want the sec or doj to intervene anymore, don't want the ref to decide the game. do it after. i don't want the media to write anything neg-, don't care if they pump. let the story run its course. $tsla will be decided by liens and bondholders.	$tslaq minority opinion - i don't want the sec or doj to intervene anymore, don't want the ref to decide the game. do it after. i don't want the media to write anything neg-, don't care if they pump. let the story run its course. $tsla will be decided by liens and bondholders.	0.5	negative	-0.25
601	30-sep-18	NY Times: â€œThe S.E.C. is continuing to look into the companyâ€™s past claims about its production goals, and the Justice Department was also looking into Mr. Muskâ€™s tweet.â€� $TSLA.	ny times: the s.e.c. is continuing to look into the companys past claims about its production goals, and the justice department was also looking into mr. musks tweet. $tsla.	ny times: the s.e.c. is continuing to look into the companys past claims about its production goals, and the justice department was also looking into mr. musks tweet. $tsla.	0.25	negative	-0.25
602	20-sep-18	Tesla $TSLA blazes past $300 as it shrugs off criticism, focuses on Model 3 deliveries https://www.teslarati.com/tesla-tsla-blazes-past-300-model-3-deliveries/Â â€¦	tesla $tsla blazes past $300 as it shrugs off criticism, focuses on model 3 deliveries	tesla $tsla blazes past $300 as it shrugs off criticism, focuses on model 3 deliveries	0.25	negative	-0.25
603	17-sep-18	Alright so here are the details of the moon mission : 1) Cost - somewhere between $2B - $10B. 2) When - 2025 maybe, not sure. 3) Training for mission - not decided. 4) Goal of the mission ? Art $TSLA	alright so here are the details of the moon mission : 1) cost - somewhere between $2b - $10b. 2) when - 2025 maybe, not sure. 3) training for mission - not decided. 4) goal of the mission ? art $tsla	alright so here are the details of the moon mission : 1) cost - somewhere between $2b - $10b. 2) when - 2025 maybe, not sure. 3) training for mission - not decided. 4) goal of the mission ? art $tsla	0.8888888888888888	negative	-0.25
604	14-sep-18	relieved to learn that the fund manager of largest $tsla outside investor is unable to articulate a bull case for the company. $tslaq @BaillieGifford	relieved to learn that the fund manager of largest $tsla outside investor is unable to articulate a bull case for the company. $tslaq @bailliegifford	relieved to learn that the fund manager of largest $tsla outside investor is unable to articulate a bull case for the company. $tslaq @bailliegifford	0.275	negative	-0.25
605	09-sep-18	If production growth continues as in the past 2Â½ years, $TSLA will have an output of 3 million electric vehicles in 2021. Thatâ€™s 4 years ahead of planhttps://cleantechnica.com/2018/09/09/elon-musks-2015-forecasts-compared-to-today-the-future-looks-bright/Â â€¦	if production growth continues as in the past 2 years, $tsla will have an output of 3 million electric vehicles in 2021. that is 4 years ahead of plan	if production growth continues as in the past 2 years, $tsla will have an output of 3 million electric vehicles in 2021. that is 4 years ahead of plan	0.25	negative	-0.25
606	05-sep-18	Those who shorted $TSLA's fake buyout last month are now outperforming $TSLA longs who bought in February 2014.	those who shorted $tsla's fake buyout last month are now outperforming $tsla longs who bought in february 2014.	those who shorted $tsla's fake buyout last month are now outperforming $tsla longs who bought in february 2014.	0.5333333333333333	negative	-0.25
607	27 Aug 2018	I have no horse in this @Tesla fight between the longs and the shorts but I do know this $TSLA needs cash and @elonmusk picked the worst possible time to meltdown before the entire financial business he needs to give him money https://seekingalpha.com/amp/article/4201501-tesla-recapitalization-look-likeÂ â€¦ Sent from my iPhone	i have no horse in this @tesla fight between the longs and the shorts but i do know this $tsla needs cash and @elonmusk picked the worst possible time to meltdown before the entire financial business he needs to give him money sent from my iphone	i have no horse in this @tesla fight between the longs and the shorts but i do know this $tsla needs cash and @elonmusk picked the worst possible time to meltdown before the entire financial business he needs to give him money sent from my iphone	0.65625	negative	-0.25
608	24 Aug 2018	I was wrong. And Iâ€™m pumped. $TSLA https://twitter.com/Tesla/status/1033191002033381376Â â€¦ Staying Public https://www.tesla.com/blog/staying-publicÂ â€¦	i was wrong. and i am pumped. $tsla staying public	i was wrong. and i am pumped. $tsla staying public	0.48333333333333334	negative	-0.25
609	23 Aug 2018	Things $TSLA is doing to show Q3 cash flow - delay deposit refunds to 45 days - shutting production - asking suppliers for refunds/lower pricing - not paying small vendors - paying off $500M line & reborrowing before 9/30 to save on interest & window dress balance sheet	things $tsla is doing to show q3 cash flow - delay deposit refunds to 45 days - shutting production - asking suppliers for refunds/lower pricing - not paying small vendors - paying off $500m line & reborrowing before 9/30 to save on interest & window dress balance sheet	things $tsla is doing to show q3 cash flow - delay deposit refunds to 45 days - shutting production - asking suppliers for refunds/lower pricing - not paying small vendors - paying off $500m line & reborrowing before 9/30 to save on interest & window dress balance sheet	0.4	negative	-0.25
610	13 Aug 2018	$TSLA $60 billion mkt cap for technology and no production expertise... Iâ€™m angry no one but the shorts are stepping up to protect the public. Shorts and institutional investors can protect themselves but no one is speaking up for individuals..disgrace @andrewrsorkin @jimcramer	$tsla $60 billion mkt cap for technology and no production expertise... i am angry no one but the shorts are stepping up to protect the public. shorts and institutional investors can protect themselves but no one is speaking up for individuals..disgrace @andrewrsorkin @jimcramer	$tsla $60 billion mkt cap for technology and no production expertise... i am angry no one but the shorts are stepping up to protect the public. shorts and institutional investors can protect themselves but no one is speaking up for individuals..disgrace @andrewrsorkin @jimcramer	0.5333333333333333	negative	-0.25
611	8 Aug 2018	"It is illegal for a director or officer of a public company â€œto knowingly or recklessly make material misstatements about that companyâ€� Are these Harvard and Columbia Law professors FUD shorties too? Or rules dont apply to $TSLA ? https://www.nytimes.com/2018/08/08/business/elon-musk-tesla-sec.htmlÂ â€¦pic.twitter.com/oXXnxNHJUT	"it is illegal for a director or officer of a public company to knowingly or recklessly make material misstatements about that company are these harvard and columbia law professors fud shorties too? or rules dont apply to $tsla ?	"it is illegal for a director or officer of a public company to knowingly or recklessly make material misstatements about that company are these harvard and columbia law professors fud shorties too? or rules dont apply to $tsla ?	0.2833333333333333	negative	-0.25
612	6 Aug 2018	"We have attained the rated range. But only by crawling along, denied heating, A/C, stereo, HUD, lane-assist, wipers, headlights. Real-driving range is below 200 miles, I reckon." *This* is competition? WTF Jaguar?! #TeslaKillerCemetery $TSLA $TSLAQhttps://www.topgear.com/car-news/electric/tgs-big-jaguar-i-pace-test-part-5-how-far-can-it-actually-goÂ â€¦	"we have attained the rated range. but only by crawling along, denied heating, a/c, stereo, hud, lane-assist, wipers, headlights. real-driving range is below 200 miles, i reckon." *this* is competition? what the fuck jaguar?! #teslakillercemetery $tsla $tslaq	"we have attained the rated range. but only by crawling along, denied heating, a/c, stereo, hud, lane-assist, wipers, headlights. real-driving range is below 200 miles, i reckon." *this* is competition? what the fuck jaguar?! #teslakillercemetery $tsla $tslaq	0.8	negative	-0.25
613	1 Aug 2018	From Tesla Q2 Earnings Conference Call: Musk Says 'We Will Not Raise Any Equity At Any Point. For China Gigafactory , Our Plan Will Be To Use A Loan From Some Local Banks...' Sorry WallSt, u guys miss out the biggest opportunity of the century. $TSLA	from tesla q2 earnings conference call: musk says 'we will not raise any equity at any point. for china gigafactory , our plan will be to use a loan from some local banks...' sorry wallst, you guys miss out the biggest opportunity of the century. $tsla	from tesla q2 earnings conference call: musk says 'we will not raise any equity at any point. for china gigafactory , our plan will be to use a loan from some local banks...' sorry wallst, you guys miss out the biggest opportunity of the century. $tsla	0.5	negative	-0.25
614	12-jul-18	So after two years of promoting the $35k car and taking in hundreds of millions of dollars in deposits, the $35k car is gone, and the lowest-priced car you can actually buy is $49k before options. And the $1k deposit ended up being meaningless. Where the f*ck is the @FTC? $TSLA https://twitter.com/eriz35/status/1017505581182210049Â â€¦	so after two years of promoting the $35k car and taking in hundreds of millions of dollars in deposits, the $35k car is gone, and the lowest-priced car you can actually buy is $49k before options. and the $1k deposit ended up being meaningless. where the f*ck is the @ftc? $tsla	so after two years of promoting the $35k car and taking in hundreds of millions of dollars in deposits, the $35k car is gone, and the lowest-priced car you can actually buy is $49k before options. and the $1k deposit ended up being meaningless. where the f*ck is the @ftc? $tsla	0.55	negative	-0.25
615	05-jul-18	Elon, this line of thinking is absurd. Kynikos runs its positions at 1%-3% of its assets. If $TSLA went to 0 tomorrow, it would put some extra lint in Chanosâ€™s pocket. Heâ€™s vocal about you and $TSLA because pointing out your dishonesty is how he is #MakingTheWorldABetterPlace	elon, this line of thinking is absurd. kynikos runs its positions at 1%-3% of its assets. if $tsla went to 0 tomorrow, it would put some extra lint in chanoss pocket. hes vocal about you and $tsla because pointing out your dishonesty is how he is #makingtheworldabetterplace	elon, this line of thinking is absurd. kynikos runs its positions at 1%-3% of its assets. if $tsla went to 0 tomorrow, it would put some extra lint in chanoss pocket. hes vocal about you and $tsla because pointing out your dishonesty is how he is #makingtheworldabetterplace	0.55	negative	-0.25
616	18-jun-18	Let me reiterate: $TSLA "caught the saboteur" prior to the fire. And yet there's another fire? So, there are multiple saboteurs, running around $TSLA, like fucking freedom fighters in 1943 France? WTF?	let me reiterate: $tsla "caught the saboteur" prior to the fire. and yet there's another fire? so, there are multiple saboteurs, running around $tsla, like fucking freedom fighters in 1943 france? what the fuck?	let me reiterate: $tsla "caught the saboteur" prior to the fire. and yet there's another fire? so, there are multiple saboteurs, running around $tsla, like fucking freedom fighters in 1943 france? what the fuck?	0.35	negative	-0.25
617	23-may-18	Elon, it's one thing to damage the fortunes of those who choose to believe in you and $TSLA. It's another to impugn the integrity of the media - doing so makes you corrosive to our republic. An unfortunate status for someone of your potential. P.S. I think you lie a lot.	elon, it's one thing to damage the fortunes of those who choose to believe in you and $tsla. it's another to impugn the integrity of the media - doing so makes you corrosive to our republic. an unfortunate status for someone of your potential. p.s. i think you lie a lot.	elon, it's one thing to damage the fortunes of those who choose to believe in you and $tsla. it's another to impugn the integrity of the media - doing so makes you corrosive to our republic. an unfortunate status for someone of your potential. p.s. i think you lie a lot.	1.0	negative	-0.25
618	10-may-18	â€œJapan's Panasonic is growing wary of the risks posed by its battery partnership with Tesla, the American electric car maker, which has been eating through capital while production of its mass-market sedan struggles to get off the ground.â€� $TSLA	japan's panasonic is growing wary of the risks posed by its battery partnership with tesla, the american electric car maker, which has been eating through capital while production of its mass-market sedan struggles to get off the ground. $tsla	japan's panasonic is growing wary of the risks posed by its battery partnership with tesla, the american electric car maker, which has been eating through capital while production of its mass-market sedan struggles to get off the ground. $tsla	0.35	negative	-0.25
619	07-may-18	Tesla's latest 10Q shows why Elon Musk should answer boring questions: https://www.bloomberg.com/view/articles/2018-05-07/tesla-first-quarter-10-q-shows-why-it-should-answer-questionsÂ â€¦ via @bopinion $TSLA	tesla's latest 10q shows why elon musk should answer boring questions: via @bopinion $tsla	tesla's latest 10q shows why elon musk should answer boring questions: via @bopinion $tsla	0.95	negative	-0.25
620	30 Apr 2018	hi @elonmusk & @tesla 150 $TSLA shareholders, representing 63K+ shares ($18M+) have reached out to you in the past 4 days to encourage you to allow me on your upcoming Q1 earnings call & give retail investors a voice by asking a crowdsourced question. let's make this happen?	hi @elonmusk & @tesla 150 $tsla shareholders, representing 63k+ shares ($18m+) have reached out to you in the past 4 days to encourage you to allow me on your upcoming q1 earnings call & give retail investors a voice by asking a crowdsourced question. let's make this happen?	hi @elonmusk & @tesla 150 $tsla shareholders, representing 63k+ shares ($18m+) have reached out to you in the past 4 days to encourage you to allow me on your upcoming q1 earnings call & give retail investors a voice by asking a crowdsourced question. let's make this happen?	0.25	negative	-0.25
621	10-oct-17	Dear $TSLA @Tesla It is time for you to get a clue about lithium supply. You canâ€™t fully rely on Panasonic. Amateur hour needs to end.pic.twitter.com/SN7AZKHGN0	dear $tsla @tesla it is time for you to get a clue about lithium supply. you can not fully rely on panasonic. amateur hour needs to end.pic.twitter.com/sn7azkhgn0	dear $tsla @tesla it is time for you to get a clue about lithium supply. you can not fully rely on panasonic. amateur hour needs to end.pic.twitter.com/sn7azkhgn0	0.25	negative	-0.25
622	03-oct-17	Check out the early movers: $TSLA lower after posting disappointing Model 3 production numbers, while $LEN gets a boost off earnings.pic.twitter.com/XduGEczzym	check out the early movers: $tsla lower after posting disappointing model 3 production numbers, while $len gets a boost off earnings.pic.twitter.com/xdugeczzym	check out the early movers: $tsla lower after posting disappointing model 3 production numbers, while $len gets a boost off earnings.pic.twitter.com/xdugeczzym	0.5	negative	-0.25
623	27-sep-17	$TSLA no love while $QQQ at the highs.Something brewing there maybe.	$tsla no love while $qqq at the highs.something brewing there maybe.	$tsla no love while $qqq at the highs.something brewing there maybe.	0.6	negative	-0.25
624	25 Aug 2017	This @WSJ article, well sourced, strikes directly at Musk's credibility. The Donald Trump of CEO's. @CGrantWSJ $TSLA https://twitter.com/aatilley/status/900781482079277056Â â€¦ Musk declines to comment on WSJ article because he's unhappy with their past articles https://www.wsj.com/articles/teslas-push-to-build-a-self-driving-car-sparks-dissent-among-its-engineers-1503593742Â â€¦ pic.twitter.com/…	this @wsj article, well sourced, strikes directly at musk's credibility. the donald trump of ceo's. @cgrantwsj $tsla musk declines to comment on wsj article because he's unhappy with their past articles pic.twitter.com/tp8vusubd0	this @wsj article, well sourced, strikes directly at musk's credibility. the donald trump of ceo's. @cgrantwsj $tsla musk declines to comment on wsj article because he's unhappy with their past articles pic.twitter.com/tp8vusubd0	0.5166666666666667	negative	-0.25
625	05-jul-17	Tesla sales were up 53% qtr over qtr. not many companies doing that. $tsla	tesla sales were up 53% qtr over qtr. not many companies doing that. $tsla	tesla sales were up 53% qtr over qtr. not many companies doing that. $tsla	0.5	negative	-0.25
626	28-jun-17	Next two days could be insane rippers especially for $TSLA quarterly sales catalyst next week. Shorts are toast and they know it!	next two days could be insane rippers especially for $tsla quarterly sales catalyst next week. shorts are toast and they know it!	next two days could be insane rippers especially for $tsla quarterly sales catalyst next week. shorts are toast and they know it!	0.5	negative	-0.25
627	20-jun-17	Terrific Tuesday - What Could Possibly Go Wrong? $AMZN $WFM $TWX $TSLA $SCTY $S $WMT https://goo.gl/3GpFww	terrific tuesday - what could possibly go wrong? $amzn $wfm $twx $tsla $scty $s $wmt	terrific tuesday - what could possibly go wrong? $amzn $wfm $twx $tsla $scty $s $wmt	0.95	negative	-0.25
628	08-jun-17	Elon Musk's latest project, The Boring Company, is anything but. #CheddarLIVE $TSLA pic.twitter.com/688UdGI9ZO	elon musk's latest project, the boring company, is anything but. #cheddarlive $tsla pic.twitter.com/688udgi9zo	elon musk's latest project, the boring company, is anything but. #cheddarlive $tsla pic.twitter.com/688udgi9zo	0.95	negative	-0.25
629	06-jun-17	It keeps growing bc they are still including cancelled reservations. I cancelled mine 29 days ago and it's still "processing". Shady. $TSLA	it keeps growing bc they are still including cancelled reservations. i cancelled mine 29 days ago and it's still "processing". shady. $tsla	it keeps growing bc they are still including cancelled reservations. i cancelled mine 29 days ago and it's still "processing". shady. $tsla	0.625	negative	-0.25
630	21 Apr 2017	In honor of Earth Day tomorrow our traders are bringing you stocks that will turn your portfolio green! $MOS $TSLA $BABA $SEDGpic.twitter.com/5l1GixIrJY	in honor of earth day tomorrow our traders are bringing you stocks that will turn your portfolio green! $mos $tsla $baba $sedgpic.twitter.com/5l1gixirjy	in honor of earth day tomorrow our traders are bringing you stocks that will turn your portfolio green! $mos $tsla $baba $sedgpic.twitter.com/5l1gixirjy	0.3	negative	-0.25
631	4 Apr 2017	$TSLA call sweeps are seeing unbelievable moves as the stock explodes to ATHs: http://bit.ly/2h5mgVLÂ pic.twitter.com/pOXRkrCEVB	$tsla call sweeps are seeing unbelievable moves as the stock explodes to aths:	$tsla call sweeps are seeing unbelievable moves as the stock explodes to aths:	1.0	negative	-0.25
632	21-feb-17	$TSLA as a stock is expensive ~ 40x EV/EBITDA, but the options are actually (relatively) inexpensive. @OptionsAction bullish into earnings.	$tsla as a stock is expensive ~ 40x ev/ebitda, but the options are actually (relatively) inexpensive. @optionsaction bullish into earnings.	$tsla as a stock is expensive ~ 40x ev/ebitda, but the options are actually (relatively) inexpensive. @optionsaction bullish into earnings.	0.35	negative	-0.25
633	05-jul-16	One of the few items I covered this morning was Tesla because if a death and slow sales can't hurt them then nothing can $TSLA	one of the few items i covered this morning was tesla because if a death and slow sales can't hurt them then nothing can $tsla	one of the few items i covered this morning was tesla because if a death and slow sales can't hurt them then nothing can $tsla	0.25	negative	-0.25
634	21-jun-16	RT <private>: $TSLA management should be focusing on Model 3 ramp, not integrating a solar company, this deal is awful on so many levels	rt <private>: $tsla management should be focusing on model 3 ramp, not integrating a solar company, this deal is awful on so many levels	rt <private>: $tsla management should be focusing on model 3 ramp, not integrating a solar company, this deal is awful on so many levels	0.75	negative	-0.25
635	4 Apr 2016	Shown here: business as usual at the $TSLA plant pic.twitter.com/ZqQHqAhXUe	shown here: business as usual at the $tsla plant pic.twitter.com/zqqhqahxue	shown here: business as usual at the $tsla plant pic.twitter.com/zqqhqahxue	0.25	negative	-0.25
636	1 Apr 2016	A disturbing $TSLA trend QTR is following... pic.twitter.com/5nmCrBQbqA	a disturbing $tsla trend qtr is following... pic.twitter.com/5nmcrbqbqa	a disturbing $tsla trend qtr is following... pic.twitter.com/5nmcrbqbqa	0.45	negative	-0.25
637	10-feb-16	$TSLA omitted FCF (which it has given in the past) in its shareholder letter, but did find room to note "media enthusiasm" for Autopilot.	$tsla omitted fcf (which it has given in the past) in its shareholder letter, but did find room to note "media enthusiasm" for autopilot.	$tsla omitted fcf (which it has given in the past) in its shareholder letter, but did find room to note "media enthusiasm" for autopilot.	0.25	negative	-0.25
638	14 Jan 2016	If you're unable to trade puts one day and calls the next then sit this environment out. $aapl $nflx $amzn $tsla ..	if you're unable to trade puts one day and calls the next then sit this environment out. $aapl $nflx $amzn $tsla ..	if you're unable to trade puts one day and calls the next then sit this environment out. $aapl $nflx $amzn $tsla ..	0.25	negative	-0.25
639	01-oct-15	Ill tell you, I call them my "Big 6" $AAPL $BABA $FB $GPRO $TSLA $TWTR	ill tell you, i call them my "big 6" $aapl $baba $fb $gpro $tsla $twtr	ill tell you, i call them my "big 6" $aapl $baba $fb $gpro $tsla $twtr	0.55	negative	-0.25
640	30-sep-15	If you would have bought $TSLA instead of a base model 2010 Tesla Roadster car in July '10, your shares would be worth $1.4 million today.	if you would have bought $tsla instead of a base model 2010 tesla roadster car in july '10, your shares would be worth $1.4 million today.	if you would have bought $tsla instead of a base model 2010 tesla roadster car in july '10, your shares would be worth $1.4 million today.	0.55	negative	-0.25
641	06-may-15	Tesla earnings coming up -- here's a look at how shares responded in the past $TSLA http://on.mktw.net/1QnDKcDÂ pic.twitter.com/2TdvYUgLQn	tesla earnings coming up -- here's a look at how shares responded in the past $tsla	tesla earnings coming up -- here's a look at how shares responded in the past $tsla	0.25	negative	-0.25
642	10 Apr 2015	Is Tesla stock past its prime? Wall Street thinks these stocks will tank: http://cnnmon.ie/1as3Ye9Â $TSLA pic.twitter.com/WzGjP0Jnlf	is tesla stock past its prime? wall street thinks these stocks will tank: $tsla pic.twitter.com/wzgjp0jnlf	is tesla stock past its prime? wall street thinks these stocks will tank: $tsla pic.twitter.com/wzgjp0jnlf	0.25	negative	-0.25
643	28-mar-15	I love the car, $TSLA, not the stock which is a cult. China sales particularly miserable... WHY? @RogerAttick	i love the car, $tsla, not the stock which is a cult. china sales particularly miserable... why? @rogerattick	i love the car, $tsla, not the stock which is a cult. china sales particularly miserable... why? @rogerattick	0.8	negative	-0.25
644	14 Jan 2015	On @CNBCFastMoney this past Monday, @timseymour talked about $TSLA printing $180.00 ... well, almost there	on @cnbcfastmoney this past monday, @timseymour talked about $tsla printing $180.00 ... well, almost there	on @cnbcfastmoney this past monday, @timseymour talked about $tsla printing $180.00 ... well, almost there	0.25	negative	-0.25
645	12 Dec 2014	Tesla shares saw their worst two weeks in more than a year http://trib.al/cVcves9Â $TSLA pic.twitter.com/sPkRUT1Dme	tesla shares saw their worst two weeks in more than a year $tsla pic.twitter.com/spkrut1dme	tesla shares saw their worst two weeks in more than a year $tsla pic.twitter.com/spkrut1dme	0.75	negative	-0.25
646	01-sep-14	340: Try to keep your trading mistakes small $SPY $EURUSD $FB $TSLA $NFLXpic.twitter.com/ol2ym9C76G	340: try to keep your trading mistakes small $spy $eurusd $fb $tsla $nflxpic.twitter.com/ol2ym9c76g	340: try to keep your trading mistakes small $spy $eurusd $fb $tsla $nflxpic.twitter.com/ol2ym9c76g	0.4	negative	-0.25
647	5 Aug 2014	I'm guessing everyone said it was expensive too RT @jfahmy: $TSLA has a similar chart pattern to $GM's from 1911-1915 https://twitter.com/jfahmy/status/496847258025861120/photo/1pic.twitter.com/UPS6XyK9RR	i'm guessing everyone said it was expensive too rt @jfahmy: $tsla has a similar chart pattern to $gm's from 1911-1915	i'm guessing everyone said it was expensive too rt @jfahmy: $tsla has a similar chart pattern to $gm's from 1911-1915	0.55	negative	-0.25
648	07-jul-14	$TSLA a carbon copy of nflx here 2 silly downgrades of nflx and goes lower THEN GS upgrades and you get 30 pt day... TSLA next	$tsla a carbon copy of nflx here 2 silly downgrades of nflx and goes lower then gs upgrades and you get 30 pt day... tsla next	$tsla a carbon copy of nflx here 2 silly downgrades of nflx and goes lower then gs upgrades and you get 30 pt day... tsla next	0.4375	negative	-0.25
649	27 Jan 2014	It took #Tesla 6 days to go from NY to LA - http://www.bloomberg.com/news/2014-01-26/tesla-completes-l-a-to-new-york-electric-model-s-drive-chargers.htmlÂ â€¦ - I think I'd rather have a Camry and 80 round trips on a plane! $TSLA	it took #tesla 6 days to go from ny to la - - i think i'd rather have a camry and 80 round trips on a plane! $tsla	it took #tesla 6 days to go from ny to la - - i think i'd rather have a camry and 80 round trips on a plane! $tsla	0.4	negative	-0.25
650	07-nov-13	All comparisons are now off-there's nothing this expensive save $AMZN, $TSLA, $SCTY, $NFLX--on possible eps ..$TWTR--Cult like	all comparisons are now off-there's nothing this expensive save $amzn, $tsla, $scty, $nflx--on possible eps ..$twtr--cult like	all comparisons are now off-there's nothing this expensive save $amzn, $tsla, $scty, $nflx--on possible eps ..$twtr--cult like	0.85	negative	-0.25
651	23-oct-13	Trades do change- $tsla failed to take back the 21 day that controlled the stock with any conviction- and now it's giving up the 50day	trades do change- $tsla failed to take back the 21 day that controlled the stock with any conviction- and now it's giving up the 50day	trades do change- $tsla failed to take back the 21 day that controlled the stock with any conviction- and now it's giving up the 50day	0.15	negative	-0.25
652	29 Aug 2013	.@slangwise Gut checks: A bleak time for stocks is looming, Tesla's 'stock-buying orgy' and more. $djia $spx $tsla http://on.mktw.net/17oc6VG	.@slangwise gut checks: a bleak time for stocks is looming, tesla's 'stock-buying orgy' and more. $djia $spx $tsla	.@slangwise gut checks: a bleak time for stocks is looming, tesla's 'stock-buying orgy' and more. $djia $spx $tsla	0.75	negative	-0.25
653	28-sep-18	You think Tesla is bad. Facebook is a real problem $tsla $fb	you think tesla is bad. facebook is a real problem $tsla $fb	you think tesla is bad. facebook is a real problem $tsla $fb	0.48333333333333334	negative	-0.24999999999999992
654	13 Aug 2018	Whoops guys my bad. I told Elon if you told someone on the phone "You'reInvestingNoTakebacks" then hung up before they have a chance to tell you otherwise, they're legally bound to work with you $tsla	whoops guys my bad. i told elon if you told someone on the phone "you'reinvestingnotakebacks" then hung up before they have a chance to tell you otherwise, they're legally bound to work with you $tsla	whoops guys my bad. i told elon if you told someone on the phone "you'reinvestingnotakebacks" then hung up before they have a chance to tell you otherwise, they're legally bound to work with you $tsla	0.43333333333333335	negative	-0.24999999999999992
655	13 Apr 2018	My analysis is as follows: Elon Musk used to be crazy, but smart with a wicked sense of whatâ€™s next. Now heâ€™s just crazy (sigh). $TSLA will not be profitable or cash flow + in this decade (maybe ever), so must raise money or go bankrupt... #NoSkidMarkspic.twitter.com/crVBmzAXuO	my analysis is as follows: elon musk used to be crazy, but smart with a wicked sense of whats next. now hes just crazy (sigh). $tsla will not be profitable or cash flow + in this decade (maybe ever), so must raise money or go bankrupt... #noskidmarkspic.twitter.com/crvbmzaxuo	my analysis is as follows: elon musk used to be crazy, but smart with a wicked sense of whats next. now hes just crazy (sigh). $tsla will not be profitable or cash flow + in this decade (maybe ever), so must raise money or go bankrupt... #noskidmarkspic.twitter.com/crvbmzaxuo	0.6107142857142858	negative	-0.2464285714285714
656	05-oct-18	I'll be on #CNBC today at 1:10 pm pst talking Tesla, tweeting and the SEC. Hang in there Tesla fans, its a tough market today all around. Even Apple is getting hammered. Its October. $AAPL $TSLA @CNBCClosingBell	i'll be on #cnbc today at 1:10 pm pst talking tesla, tweeting and the sec. hang in there tesla fans, its a tough market today all around. even apple is getting hammered. its october. $aapl $tsla @cnbcclosingbell	i'll be on #cnbc today at 1:10 pm pst talking tesla, tweeting and the sec. hang in there tesla fans, its a tough market today all around. even apple is getting hammered. its october. $aapl $tsla @cnbcclosingbell	0.7166666666666667	negative	-0.24444444444444446
657	03-jul-16	Was out on the deck dozing on this 3-day July 4 weekend and dreamed $TSLA guided down today, Sunday. Then I woke up.... #seriously?	was out on the deck dozing on this 3-day july 4 weekend and dreamed $tsla guided down today, sunday. then i woke up.... #seriously?	was out on the deck dozing on this 3-day july 4 weekend and dreamed $tsla guided down today, sunday. then i woke up.... #seriously?	0.47777777777777775	negative	-0.24444444444444446
658	08-oct-17	This is how fake news spreads, seriously. Nobody, including the WSJ, has reported the Model 3 is being built "all" by hand. $TSLA https://twitter.com/teslarati/status/917180722380627968Â â€¦ Elon Musk's video of Model 3's body line in action dispels reports of cars being built all by hand - http://www.teslarati.com/video-tesla-model-3-production-body-line-in-action/Â â€¦ pic.twitter.com/yb1Y4SBpny	this is how fake news spreads, seriously. nobody, including the wsj, has reported the model 3 is being built "all" by hand. $tsla elon musk's video of model 3's body line in action dispels reports of cars being built all by hand - pic.twitter.com/yb1y4sbpny	this is how fake news spreads, seriously. nobody, including the wsj, has reported the model 3 is being built "all" by hand. $tsla elon musk's video of model 3's body line in action dispels reports of cars being built all by hand - pic.twitter.com/yb1y4sbpny	0.5888888888888889	negative	-0.24444444444444444
659	6 Aug 2018	I think there is plenty of room for EV makers in the US besides Tesla but it seems the commitment from Europe and US car companies are too little too late. Tesla will dominate this market. #EV $TSLA	i think there is plenty of room for ev makers in the us besides tesla but it seems the commitment from europe and us car companies are too little too late. tesla will dominate this market. #ev $tsla	i think there is plenty of room for ev makers in the us besides tesla but it seems the commitment from europe and us car companies are too little too late. tesla will dominate this market. #ev $tsla	0.55	negative	-0.24375
660	feb-11	Serial liar who lies about everything would never lie about his company's financials, right? Fake products, fake takeover tweet, fake rockets. But the financials are a red line. Despite not CAO and Doogie Howser as CFO. And also the stock price is $310. Got it Jim. $TSLA	serial liar who lies about everything would never lie about his company's financials, right? fake products, fake takeover tweet, fake rockets. but the financials are a red line. despite not cao and doogie howser as cfo. and also the stock price is $310. got it jim. $tsla	serial liar who lies about everything would never lie about his company's financials, right? fake products, fake takeover tweet, fake rockets. but the financials are a red line. despite not cao and doogie howser as cfo. and also the stock price is $310. got it jim. $tsla	0.7071428571428571	negative	-0.24285714285714288
661	15 Jan 2016	Pre-mkt action ->> $FB down $4 $AMZN off $20 $AAPL minus $3 $GOOGL negative $20 $NFLX giving back $5 $QQQ falls $3 $TSLA drops $8 #nasty	pre-mkt action ->> $fb down $4 $amzn off $20 $aapl minus $3 $googl negative $20 $nflx giving back $5 $qqq falls $3 $tsla drops $8 #nasty	pre-mkt action ->> $fb down $4 $amzn off $20 $aapl minus $3 $googl negative $20 $nflx giving back $5 $qqq falls $3 $tsla drops $8 #nasty	0.3148148148148148	negative	-0.2425925925925926
662	8 Aug 2018	Elon Musk is dead serious. If you doubt this plan or viability you will lose money. Just a little warning for you. #tesla $tsla	elon musk is dead serious. if you doubt this plan or viability you will lose money. just a little warning for you. #tesla $tsla	elon musk is dead serious. if you doubt this plan or viability you will lose money. just a little warning for you. #tesla $tsla	0.5222222222222223	negative	-0.24027777777777778
663	28-jun-18	$TSLA competition is hopelessly behind in core technology, but almost nobody is paying attention But one firm â€” Germanyâ€™s Berenberg â€” has noticed something else Wall Street may be missing: a crucial battery technology that it says could be a game changer http://markets.businessinsider.com/news/stocks/tesla-stock-price-has-remarkable-battery-tech-that-has-been-largely-overlooked-2018-6-10273…	$tsla competition is hopelessly behind in core technology, but almost nobody is paying attention but one firm germanys berenberg has noticed something else wall street may be missing: a crucial battery technology that it says could be a game changer	$tsla competition is hopelessly behind in core technology, but almost nobody is paying attention but one firm germanys berenberg has noticed something else wall street may be missing: a crucial battery technology that it says could be a game changer	0.51	negative	-0.24000000000000005
664	13 Dec 2018	The â€˜Tesla Killerâ€™sâ€™ failure is partly behind the current resilience of $TSLA stock in the market https://www.teslarati.com/tesla-killer-failure-tsla-resilience-stock-market/Â â€¦	the tesla killers failure is partly behind the current resilience of $tsla stock in the market	the tesla killers failure is partly behind the current resilience of $tsla stock in the market	0.4666666666666666	negative	-0.23888888888888893
665	29 Jan 2018	If $TSLA is in talks with $SQM, they have the right company but the wrong country. @EduardoBitranâ€™s deal puts Chile at the wrong place on the hydroxide cost curve. #LiOHinOzhttps://www.ft.com/content/5df19f04-01c7-11e8-9650-9c0ad2d7c5b5?segmentid=acee4131-99c2-09d3-a635-873e61754ec6Â â€¦	if $tsla is in talks with $sqm, they have the right company but the wrong country. @eduardobitrans deal puts chile at the wrong place on the hydroxide cost curve. #liohinoz	if $tsla is in talks with $sqm, they have the right company but the wrong country. @eduardobitrans deal puts chile at the wrong place on the hydroxide cost curve. #liohinoz	0.7785714285714286	negative	-0.2380952380952381
666	17 Aug 2018	"[Musk] said he was bracing for 'at least a few months of extreme torture from short-sellers, who are desperately pushing a narrative that will possibly result in Teslaâ€™s destruction.'â€� If shorts can destroy $TSLA after raising $19bn in capital, it's his fault, not theirs	"[musk] said he was bracing for 'at least a few months of extreme torture from short-sellers, who are desperately pushing a narrative that will possibly result in teslas destruction.' if shorts can destroy $tsla after raising $19bn in capital, it's his fault, not theirs	"[musk] said he was bracing for 'at least a few months of extreme torture from short-sellers, who are desperately pushing a narrative that will possibly result in teslas destruction.' if shorts can destroy $tsla after raising $19bn in capital, it's his fault, not theirs	0.5833333333333334	negative	-0.23750000000000002
667	04-may-18	Apparently if you are worried about the gross margin profile of the Model 3( the car that is central to the $TSLA thesis) you are asking boring questions	apparently if you are worried about the gross margin profile of the model 3( the car that is central to the $tsla thesis) you are asking boring questions	apparently if you are worried about the gross margin profile of the model 3( the car that is central to the $tsla thesis) you are asking boring questions	0.4	negative	-0.2375
668	20-nov-17	$TSLA wants your deposit $ immediately. Refunds take time, however. What do you think this is-a state-of-the-art technology company? https://twitter.com/marcfitapelli/status/932680286093086720Â â€¦ @elonmusk I (unfortunately) canceled my Model 3 reservation. I understand it will take 60 business days to refund my money. Are things that bad at $tsla? This is a problem with others, apparently: http…	$tsla wants your deposit $ immediately. refunds take time, however. what do you think this is-a state-of-the-art technology company? @elonmusk i (unfortunately) canceled my model 3 reservation. i understand it will take 60 business days to refund my money. are things that bad at $tsla? this is a problem with others, apparently:	$tsla wants your deposit $ immediately. refunds take time, however. what do you think this is-a state-of-the-art technology company? @elonmusk i (unfortunately) canceled my model 3 reservation. i understand it will take 60 business days to refund my money. are things that bad at $tsla? this is a problem with others, apparently:	0.5291666666666667	negative	-0.23749999999999993
669	14 Dec 2018	$TSLAQ: â€œWe spent so much time and effort into this and you guys are just a bunch of meanies! $TSLA IS A ZERO and our false claims prove it!!â€� Reality: No. Your collective work was crap. Try again and be an adult about it. Garbage in, garbage out. pic.twitter.com/fvneiOt15p	$tslaq: we spent so much time and effort into this and you guys are just a bunch of meanies! $tsla is a zero and our false claims prove it!! reality: no. your collective work was crap. try again and be an adult about it. garbage in, garbage out. pic.twitter.com/fvneiot15p	$tslaq: we spent so much time and effort into this and you guys are just a bunch of meanies! $tsla is a zero and our false claims prove it!! reality: no. your collective work was crap. try again and be an adult about it. garbage in, garbage out. pic.twitter.com/fvneiot15p	0.4	negative	-0.23500000000000001
670	26-jul-13	Epic $DB piece on $TSLA: "we base our valuation on 20x late-decade EPS of $14, discounted back 4 years"	epic $db piece on $tsla: "we base our valuation on 20x late-decade eps of $14, discounted back 4 years"	epic $db piece on $tsla: "we base our valuation on 20x late-decade eps of $14, discounted back 4 years"	0.4666666666666666	negative	-0.23333333333333336
671	23-oct-18	To members of $TSLAQ who are still tweeting at Andrew Left criticizing his assumptions: Stop. Just stop. He doesn't believe a word he wrote. It's all just penny stock pumper stuff. Fake. Not real. If you're a serious person you'll ignore him and keep your eyes on the prize. $TSLA	to members of $tslaq who are still tweeting at andrew left criticizing his assumptions: stop. just stop. he doesn't believe a word he wrote. it's all just penny stock pumper stuff. fake. not real. if you're a serious person you'll ignore him and keep your eyes on the prize. $tsla	to members of $tslaq who are still tweeting at andrew left criticizing his assumptions: stop. just stop. he doesn't believe a word he wrote. it's all just penny stock pumper stuff. fake. not real. if you're a serious person you'll ignore him and keep your eyes on the prize. $tsla	0.4916666666666667	negative	-0.23333333333333334
672	20-feb-13	EARNINGS ALERT: Tesla expects to be profitable this quarter, which is sooner than previous guidance of late 2013. $TSLA	earnings alert: tesla expects to be profitable this quarter, which is sooner than previous guidance of late 2013. $tsla	earnings alert: tesla expects to be profitable this quarter, which is sooner than previous guidance of late 2013. $tsla	0.3833333333333333	negative	-0.23333333333333334
673	8 Aug 2018	Say what you will about all this $tsla noise but know this. An S-3 filing, or even a PIPE under 144A, is now impossible with absolute certainty. pic.twitter.com/pQdlPnbSdS	say what you will about all this $tsla noise but know this. an s-3 filing, or even a pipe under 144a, is now impossible with absolute certainty. pic.twitter.com/pqdlpnbsds	say what you will about all this $tsla noise but know this. an s-3 filing, or even a pipe under 144a, is now impossible with absolute certainty. pic.twitter.com/pqdlpnbsds	0.95	negative	-0.2333333333333333
674	27-oct-17	November 1 should be fun for $TSLA: not only will it report its worst quarter ever,but the Republican tax bill slashing EV credits comes out	november 1 should be fun for $tsla: not only will it report its worst quarter ever,but the republican tax bill slashing ev credits comes out	november 1 should be fun for $tsla: not only will it report its worst quarter ever,but the republican tax bill slashing ev credits comes out	0.7333333333333334	negative	-0.2333333333333333
675	18-may-16	I guess $gs doesn't have Chinese walls. $tsla. Maybe the media should discuss this. https://twitter.com/reddogt3/status/733025295654064128Â â€¦. I'll make Some calls That is friggin so Criminal. $gs upgrades $tsla the day of the secondary to jack it up - then slam	i guess $gs doesn't have chinese walls. $tsla. maybe the media should discuss this. i'll make some calls that is friggin so criminal. $gs upgrades $tsla the day of the secondary to jack it up - then slam	i guess $gs doesn't have chinese walls. $tsla. maybe the media should discuss this. i'll make some calls that is friggin so criminal. $gs upgrades $tsla the day of the secondary to jack it up - then slam	0.2833333333333334	negative	-0.2333333333333333
676	13-jun-18	$tsla shorts are all rooting for a @Tesla @elonmusk bankruptcy that will put almost 40,000 people without work please dont come into twitter saying how bad Elon is for recent lay offs for profitability. You people are as low class as you can get $tslaq	$tsla shorts are all rooting for a @tesla @elonmusk bankruptcy that will put almost 40,000 people without work please dont come into twitter saying how bad elon is for recent lay offs for profitability. you people are as low class as you can get $tslaq	$tsla shorts are all rooting for a @tesla @elonmusk bankruptcy that will put almost 40,000 people without work please dont come into twitter saying how bad elon is for recent lay offs for profitability. you people are as low class as you can get $tslaq	0.4055555555555555	negative	-0.23333333333333328
677	27-nov-18	Crazy Eddie Memoirs: Towards the end paranoia set in as Eddie distrusted his immediate familyâ€™s intentions. He hired ex-Mossad and ex-Shin Bet agents to spy on his wife, mistress turned new wife, father, brothers, sister, and brother-in-law. $TSLA $TSLAQhttps://twitter.com/TESLAcharts/status/1067570518646288386Â â€¦ Doesnâ€™t Elon make cars? Why does he need counter intelligence professionals? …	crazy eddie memoirs: towards the end paranoia set in as eddie distrusted his immediate familys intentions. he hired ex-mossad and ex-shin bet agents to spy on his wife, mistress turned new wife, father, brothers, sister, and brother-in-law. $tsla $tslaq doesnt elon make cars? why does he need counter intelligence professionals? $tsla pic.twitter.com/coplhtchws	crazy eddie memoirs: towards the end paranoia set in as eddie distrusted his immediate familys intentions. he hired ex-mossad and ex-shin bet agents to spy on his wife, mistress turned new wife, father, brothers, sister, and brother-in-law. $tsla $tslaq doesnt elon make cars? why does he need counter intelligence professionals? $tsla pic.twitter.com/coplhtchws	0.6772727272727272	negative	-0.2318181818181818
678	Jan 8	"Tesla Model 3 can go 20 miles on the energy required to just refine a gallon of fuel. That does not include the energy content of the raw oil itself." $TSLA https://www.reddit.com/r/teslamotors/comments/adraoh/the_thermodynamics_of_electrics_is_such_a_leap/Â â€¦	"tesla model 3 can go 20 miles on the energy required to just refine a gallon of fuel. that does not include the energy content of the raw oil itself." $tsla	"tesla model 3 can go 20 miles on the energy required to just refine a gallon of fuel. that does not include the energy content of the raw oil itself." $tsla	0.46153846153846156	negative	-0.23076923076923078
679	16 Aug 2018	Crazy Eddie Memoirs: Towards the end, Eddie grew increasingly paranoid. He purged his father, brothers, and other rivals within the family. He hired ex-Mossad operatives to wiretap his ex-wife and other family members. $TSLA https://twitter.com/MattGoldstein26/status/1030147558067392512Â â€¦ New Tesla whistleblower retained by attorney Stuart Meissner has gone to SEC with complaint that alleges t…	crazy eddie memoirs: towards the end, eddie grew increasingly paranoid. he purged his father, brothers, and other rivals within the family. he hired ex-mossad operatives to wiretap his ex-wife and other family members. $tsla new tesla whistleblower retained by attorney stuart meissner has gone to sec with complaint that alleges the company failed to disclose theft of materials from a factory and …	crazy eddie memoirs: towards the end, eddie grew increasingly paranoid. he purged his father, brothers, and other rivals within the family. he hired ex-mossad operatives to wiretap his ex-wife and other family members. $tsla new tesla whistleblower retained by attorney stuart meissner has gone to sec with complaint that alleges the company failed to disclose theft of materials from a factory and …	0.4577922077922078	negative	-0.2305194805194805
680	11 Jan 2015	$TSLA : path of least resistance still remains down. pic.twitter.com/5vD3f74p8O	$tsla : path of least resistance still remains down. pic.twitter.com/5vd3f74p8o	$tsla : path of least resistance still remains down. pic.twitter.com/5vd3f74p8o	0.34444444444444444	negative	-0.2277777777777778
681	mar-07	Guys, letâ€™s keep rocking rocking rocking roll, crazy pile driver is roaring, construction fellas at giga3 are fighting. Itâ€™s not hard to see that Tesla will finish the assembly line by May. $TSLA #China #TeslaChina #GF3 #SpaceX .@elonmusk .@pewdiepie #Teslaq #NASDAQpic.twitter.com/XluL9xvUh5	guys, lets keep rocking rocking rocking roll, crazy pile driver is roaring, construction fellas at giga3 are fighting. its not hard to see that tesla will finish the assembly line by may. $tsla #china #teslachina #gf3 #spacex .@elonmusk .@pewdiepie #teslaq #nasdaqpic.twitter.com/xlul9xvuh5	guys, lets keep rocking rocking rocking roll, crazy pile driver is roaring, construction fellas at giga3 are fighting. its not hard to see that tesla will finish the assembly line by may. $tsla #china #teslachina #gf3 #spacex .@elonmusk .@pewdiepie #teslaq #nasdaqpic.twitter.com/xlul9xvuh5	0.7208333333333333	negative	-0.2270833333333333
682	feb-08	How can a #tesla reporter be unbiased when his head is planted in the $tsla short/bear echo chamber? Answer: he can't. Almost every Twitter account @latimes' @russ1mitchell follows on #tesla is a short seller/bear (details below) $tsla #pravduh https://twitter.com/tesla_truth/status/1093977320551985152Â â€¦ 1/ Shorts block Tesla customers & fans to hide evidence of their illegal activity from peo…	how can a #tesla reporter be unbiased when his head is planted in the $tsla short/bear echo chamber? answer: he can't. almost every twitter account @latimes' @russ1mitchell follows on #tesla is a short seller/bear (details below) $tsla #pravduh 1/ shorts block tesla customers & fans to hide evidence of their illegal activity from people who are noticing they create a false public perception with …	how can a #tesla reporter be unbiased when his head is planted in the $tsla short/bear echo chamber? answer: he can't. almost every twitter account @latimes' @russ1mitchell follows on #tesla is a short seller/bear (details below) $tsla #pravduh 1/ shorts block tesla customers & fans to hide evidence of their illegal activity from people who are noticing they create a false public perception with …	0.36666666666666664	negative	-0.22500000000000003
683	26-oct-18	"Why should I believe you as opposed to my friend Elon while I am out here watching this rocket land, which I think is really cool, and you are there in front of your Apple Mac typing up an article saying Elonâ€™s an idiot?" $TSLA #NotSellingAShareBefore2500https://www.cnbc.com/2018/10/26/oracle-founder-larry-ellison-discloses-big-personal-stake-in-tesla.htmlÂ â€¦	"why should i believe you as opposed to my friend elon while i am out here watching this rocket land, which i think is really cool, and you are there in front of your apple mac typing up an article saying elons an idiot?" $tsla #notsellingasharebefore2500	"why should i believe you as opposed to my friend elon while i am out here watching this rocket land, which i think is really cool, and you are there in front of your apple mac typing up an article saying elons an idiot?" $tsla #notsellingasharebefore2500	0.7250000000000001	negative	-0.22500000000000003
684	Apr 8	YOUR DAILY REMINDER THAT ELON MUSK IS SMARTER AND BETTER THAN YOU AND $TSLA IS NEVER GOING TO BE $TSLAQ AND YOU'RE ALL MORONS FOR BETTING AGAINST THE MAN IN THE FUCKING SPACE ROCKET pic.twitter.com/5oK8YFLJgI	your daily reminder that elon musk is smarter and better than you and $tsla is never going to be $tslaq and you're all morons for betting against the man in the fucking space rocket pic.twitter.com/5ok8yfljgi	your daily reminder that elon musk is smarter and better than you and $tsla is never going to be $tslaq and you're all morons for betting against the man in the fucking space rocket pic.twitter.com/5ok8yfljgi	0.575	negative	-0.225
685	08-nov-18	"To be eligible for inclusion, Standard & Poor's requires companies to be profitable for four consecutive quarters on a GAAP basis." $TSLA https://twitter.com/EddyElfenbein/status/1060566996885082112Â â€¦ Macquarie said Tesla may join the S&P 500 next year. I'm skeptical. https://www.cnbc.com/2018/11/08/tesla-shares-rise-on-hopes-stock-will-join-the-sp-500-benchmark.htmlÂ â€¦	"to be eligible for inclusion, standard & poor's requires companies to be profitable for four consecutive quarters on a gaap basis." $tsla macquarie said tesla may join the s&p 500 next year. i'm skeptical.	"to be eligible for inclusion, standard & poor's requires companies to be profitable for four consecutive quarters on a gaap basis." $tsla macquarie said tesla may join the s&p 500 next year. i'm skeptical.	0.275	negative	-0.225
686	14-sep-18	'Tesla production picks up in the past few days as end of record quarter approaches' $TSLA	'tesla production picks up in the past few days as end of record quarter approaches' $tsla	'tesla production picks up in the past few days as end of record quarter approaches' $tsla	0.175	negative	-0.225
687	28 Aug 2018	A Tesla Semi truck prototype has been traveling around the southwest of the US the past few weeks, using its Supercharger network $TSLA #TeslaSemi #Teslapic.twitter.com/rrdnBEnFz0	a tesla semi truck prototype has been traveling around the southwest of the us the past few weeks, using its supercharger network $tsla #teslasemi #teslapic.twitter.com/rrdnbenfz0	a tesla semi truck prototype has been traveling around the southwest of the us the past few weeks, using its supercharger network $tsla #teslasemi #teslapic.twitter.com/rrdnbenfz0	0.175	negative	-0.225
688	27 Aug 2018	Note: not one sell-side $TSLA analyst- even the dopey idiot "tech analysts" trying to cover a CAR company- spotted this Silicon Carbide shortage that's killing $TSLA production. (Of course it goes without saying they're also missing the slack DEMAND.) https://twitter.com/skabooshka/status/1034153186070654976Â â€¦ FORCE MAJEURE I believe that Tesla Model 3 production has been impaired for the last…	note: not one sell-side $tsla analyst- even the dopey idiot "tech analysts" trying to cover a car company- spotted this silicon carbide shortage that's killing $tsla production. (of course it goes without saying they're also missing the slack demand.) force majeure i believe that tesla model 3 production has been impaired for the last several weeks due to a severe supply chain disruption having t…	note: not one sell-side $tsla analyst- even the dopey idiot "tech analysts" trying to cover a car company- spotted this silicon carbide shortage that's killing $tsla production. (of course it goes without saying they're also missing the slack demand.) force majeure i believe that tesla model 3 production has been impaired for the last several weeks due to a severe supply chain disruption having t…	0.25833333333333336	negative	-0.225
689	14-may-13	Fear of missing out keeps pushing #Dow up. Tesla falls 5% after 57% rally over past 3 days http://on.wsj.com/YHDcoQÂ #worldstream #wsj $TSLA	fear of missing out keeps pushing #dow up. tesla falls 5% after 57% rally over past 3 days #worldstream #wsj $tsla	fear of missing out keeps pushing #dow up. tesla falls 5% after 57% rally over past 3 days #worldstream #wsj $tsla	0.15	negative	-0.225
690	24 Aug 2018	Target $TSLA: Episode Eight (Bad Air Day) Today's outing to our favorite industrial site was flown in the absolute worst visibility conditions I've seen in 10+ years. Thank you, distant wildfires! Here's our establishing site photo from 8/17 and the scene today, unretouched. pic.twitter.com/SPy0Y8cQgH	target $tsla: episode eight (bad air day) today's outing to our favorite industrial site was flown in the absolute worst visibility conditions i've seen in 10+ years. thank you, distant wildfires! here's our establishing site photo from 8/17 and the scene today, unretouched. pic.twitter.com/spy0y8cqgh	target $tsla: episode eight (bad air day) today's outing to our favorite industrial site was flown in the absolute worst visibility conditions i've seen in 10+ years. thank you, distant wildfires! here's our establishing site photo from 8/17 and the scene today, unretouched. pic.twitter.com/spy0y8cqgh	0.7833333333333333	negative	-0.22499999999999995
691	19-nov-17	What's really bad about the $TSLA Q3 is not just that they reported $1.3 billion in negative free cash flow it's that they used some shenanigans to not report that it's really negative $1.7 billion https://twitter.com/MontanaSkeptic1/status/931910739924869120Â â€¦	what's really bad about the $tsla q3 is not just that they reported $1.3 billion in negative free cash flow it's that they used some shenanigans to not report that it's really negative $1.7 billion	what's really bad about the $tsla q3 is not just that they reported $1.3 billion in negative free cash flow it's that they used some shenanigans to not report that it's really negative $1.7 billion	0.5666666666666667	negative	-0.22499999999999992
692	27-mar-18	Tesla is selling-off hard today. It's down 5% and hitting its lowest levels since April 2017 https://stocktwits.com/PensionPulse/message/117814882Â â€¦ $TSLA	tesla is selling-off hard today. it's down 5% and hitting its lowest levels since april 2017 $tsla	tesla is selling-off hard today. it's down 5% and hitting its lowest levels since april 2017 $tsla	0.41527777777777775	negative	-0.22361111111111115
693	21-jul-15	Tesla is getting hit hard in pre-market trading. Down over 4% because of this analyst downgrade -> http://stks.co/a2FkiÂ $TSLA	tesla is getting hit hard in pre-market trading. down over 4% because of this analyst downgrade -> $tsla	tesla is getting hit hard in pre-market trading. down over 4% because of this analyst downgrade -> $tsla	0.41527777777777775	negative	-0.22361111111111115
694	13 Apr 2018	This is a reminder that $SCTY, a Musk company, used to claim it was â€œcash flow positiveâ€� right up until it needed a bailout. And hey Elon, the Economist was curing someone elseâ€™s analysis $TSLA https://twitter.com/elonmusk/status/984705630106673152Â â€¦ The Economist used to be boring, but smart with a wicked dry wit. Now itâ€™s just boring (sigh). Tesla will be profitable & cash flow+ in Q…	this is a reminder that $scty, a musk company, used to claim it was cash flow positive right up until it needed a bailout. and hey elon, the economist was curing someone elses analysis $tsla the economist used to be boring, but smart with a wicked dry wit. now its just boring (sigh). tesla will be profitable & cash flow+ in q3 & q4, so obv no need to raise money.	this is a reminder that $scty, a musk company, used to claim it was cash flow positive right up until it needed a bailout. and hey elon, the economist was curing someone elses analysis $tsla the economist used to be boring, but smart with a wicked dry wit. now its just boring (sigh). tesla will be profitable & cash flow+ in q3 & q4, so obv no need to raise money.	0.7206709956709956	negative	-0.22323232323232323
695	Apr 16	Short sellers intentionally trying to plan a wreck to make @Tesla look bad $TSLA y'all see this right? @elonmusk https://twitter.com/enn_nafnlaus/status/1118283513030160390Â â€¦ Hey @elonmusk - just letting you know that as we speak, short sellers are discussing trying to deliberately cause an accident with one of your FSD vehicles in order to make Tesla look bad. pic.twitter.com/q0XjhGFt7I	short sellers intentionally trying to plan a wreck to make @tesla look bad $tsla y'all see this right? @elonmusk hey @elonmusk - just letting you know that as we speak, short sellers are discussing trying to deliberately cause an accident with one of your fsd vehicles in order to make tesla look bad. pic.twitter.com/q0xjhgft7i	short sellers intentionally trying to plan a wreck to make @tesla look bad $tsla y'all see this right? @elonmusk hey @elonmusk - just letting you know that as we speak, short sellers are discussing trying to deliberately cause an accident with one of your fsd vehicles in order to make tesla look bad. pic.twitter.com/q0xjhgft7i	0.4938095238095238	negative	-0.22285714285714278
696	Apr 10	It's been less than a week since $TSLA reported production&delivery #'s for Q1. @tsrandall has been proven wrong, his @business tracker estimate was off by 21%. Yet @tsrandall continues to report utter nonsense: $TSLAQ has never ever produced in excess of 7k or a sustained 5k+.pic.twitter.com/2NlNW0dAIY	it's been less than a week since $tsla reported production&delivery #'s for q1. @tsrandall has been proven wrong, his @business tracker estimate was off by 21%. yet @tsrandall continues to report utter nonsense: $tslaq has never ever produced in excess of 7k or a sustained 5k+.pic.twitter.com/2nlnw0daiy	it's been less than a week since $tsla reported production&delivery #'s for q1. @tsrandall has been proven wrong, his @business tracker estimate was off by 21%. yet @tsrandall continues to report utter nonsense: $tslaq has never ever produced in excess of 7k or a sustained 5k+.pic.twitter.com/2nlnw0daiy	0.6555555555555556	negative	-0.2222222222222222
697	13 Dec 2018	$TSLA total registrations in Germany for November 2018: Tesla S 81, Tesla X 40. Sources say that almost half of them had been registered by #Tesla dealers. #Tesla falls behind Ferrari & Bentley . Congrats!	$tsla total registrations in germany for november 2018: tesla s 81, tesla x 40. sources say that almost half of them had been registered by #tesla dealers. #tesla falls behind ferrari & bentley . congrats!	$tsla total registrations in germany for november 2018: tesla s 81, tesla x 40. sources say that almost half of them had been registered by #tesla dealers. #tesla falls behind ferrari & bentley . congrats!	0.5388888888888889	negative	-0.2222222222222222
698	23 Aug 2018	A 100% takedown of a seemingly corrupt UBS breakdown of the Tesla Model 3, that was repeated (without critical analysis) by @timkhiggins and @CNBC . UBS previously threatened Electrek with lawyers. Now Sandy Munro is being sued for his Model 3 report. Coincidence? $TSLA $TSLAQhttps://twitter.com/Gfilche/status/1032728479928934400Â â€¦ here's the vid FYI: https://youtu.be/w-Uz5gPQ6Bs	a 100% takedown of a seemingly corrupt ubs breakdown of the tesla model 3, that was repeated (without critical analysis) by @timkhiggins and @cnbc . ubs previously threatened electrek with lawyers. now sandy munro is being sued for his model 3 report. coincidence? $tsla $tslaq here's the vid fyi:	a 100% takedown of a seemingly corrupt ubs breakdown of the tesla model 3, that was repeated (without critical analysis) by @timkhiggins and @cnbc . ubs previously threatened electrek with lawyers. now sandy munro is being sued for his model 3 report. coincidence? $tsla $tslaq here's the vid fyi:	0.6555555555555556	negative	-0.2222222222222222
699	Jan 7	$TSLAQ: â€œTesla is a fraud! They are hiding drugs in cars, fake rockets, and tunnels (yes, they are really saying this)! The FBI will raid them any second now! Just you wait! My worthless puts will come back to life! $TSLA IS A ZERO!!!!â€� Reality: Donâ€™t spoil it for the #DumDumshttps://twitter.com/YunLinSJ/status/1082179735470301184Â â€¦ Did y'all notice YahooFinance showing sometime in last …	$tslaq: tesla is a fraud! they are hiding drugs in cars, fake rockets, and tunnels (yes, they are really saying this)! the fbi will raid them any second now! just you wait! my worthless puts will come back to life! $tsla is a zero!!!! reality: dont spoil it for the #dumdums did y'all notice yahoofinance showing sometime in last 90 days, $tsla analysts upped 2019 eps from $2.94 to $6.88? i didn't,…	$tslaq: tesla is a fraud! they are hiding drugs in cars, fake rockets, and tunnels (yes, they are really saying this)! the fbi will raid them any second now! just you wait! my worthless puts will come back to life! $tsla is a zero!!!! reality: dont spoil it for the #dumdums did y'all notice yahoofinance showing sometime in last 90 days, $tsla analysts upped 2019 eps from $2.94 to $6.88? i didn't,…	0.45238095238095244	negative	-0.22142857142857145
700	14 Aug 2018	Wait a minute. Are you this source in the NYT story @GerberKawasaki? You tweeted the story mins after it was live. Itâ€™s a negative story but you flattered the â€˜account.â€™ Psych 101. Tell me my gut is wrong. @elonmusk @nealboudette @jbsgreenberg @katekelly @Landonthomasjr $TSLA pic.twitter.com/RtVAGMtqii	wait a minute. are you this source in the nyt story @gerberkawasaki? you tweeted the story mins after it was live. its a negative story but you flattered the account. psych 101. tell me my gut is wrong. @elonmusk @nealboudette @jbsgreenberg @katekelly @landonthomasjr $tsla pic.twitter.com/rtvagmtqii	wait a minute. are you this source in the nyt story @gerberkawasaki? you tweeted the story mins after it was live. its a negative story but you flattered the account. psych 101. tell me my gut is wrong. @elonmusk @nealboudette @jbsgreenberg @katekelly @landonthomasjr $tsla pic.twitter.com/rtvagmtqii	0.6	negative	-0.2212121212121212
701	19-jun-18	Everyone's so frickin obsessed with $TSLA shorts. Just buy an Aug19 or Jan20 Put. Bet youre premium & STFU! It's embarrassing watching Pro Traders constantly spew the same shit over & over. There's tons of shorts out there that don't require CEO REVENGE TRADING. Total mugs game!	everyone's so frickin obsessed with $tsla shorts. just buy an aug19 or jan20 put. bet youre premium & stfu! it's embarrassing watching pro traders constantly spew the same shit over & over. there's tons of shorts out there that don't require ceo revenge trading. total mugs game!	everyone's so frickin obsessed with $tsla shorts. just buy an aug19 or jan20 put. bet youre premium & stfu! it's embarrassing watching pro traders constantly spew the same shit over & over. there's tons of shorts out there that don't require ceo revenge trading. total mugs game!	0.5680555555555555	negative	-0.22083333333333333
702	11-jul-16	W/out gov't largesse none of Elon's businesses exist. He's making $TSLA a target. Dumb thing for a smart guy to do https://twitter.com/emc_slc/status/752635060533096448Â â€¦ @CNBCnow so a guy watching a movie while using beta software is material. Weird.	w/out gov't largesse none of elon's businesses exist. he's making $tsla a target. dumb thing for a smart guy to do @cnbcnow so a guy watching a movie while using beta software is material. weird.	w/out gov't largesse none of elon's businesses exist. he's making $tsla a target. dumb thing for a smart guy to do @cnbcnow so a guy watching a movie while using beta software is material. weird.	0.7142857142857143	negative	-0.22023809523809523
703	Apr 20	If you write for a major media publication, the headline should be something along the lines of "Days Before Event, Tesla Seeks To Restrict Reporting About Questionable Self Driving Claims." Because that is what appears to be going on. $TSLA	if you write for a major media publication, the headline should be something along the lines of "days before event, tesla seeks to restrict reporting about questionable self driving claims." because that is what appears to be going on. $tsla	if you write for a major media publication, the headline should be something along the lines of "days before event, tesla seeks to restrict reporting about questionable self driving claims." because that is what appears to be going on. $tsla	0.75	negative	-0.21875
704	Apr 24	We can all agree $tsla $tslaq sales are slumping. Down 31% Q/Q. Canâ€™t rule out a rebound but slump could also persist. Yet Tesla is ADDING capacity. Mod Y line and Shanghai. The 100+ year history of auto industry has shown ramping production amid a slump is a bad combo /1	we can all agree $tsla $tslaq sales are slumping. down 31% q/q. can not rule out a rebound but slump could also persist. yet tesla is adding capacity. mod y line and shanghai. the 100+ year history of auto industry has shown ramping production amid a slump is a bad combo /1	we can all agree $tsla $tslaq sales are slumping. down 31% q/q. can not rule out a rebound but slump could also persist. yet tesla is adding capacity. mod y line and shanghai. the 100+ year history of auto industry has shown ramping production amid a slump is a bad combo /1	0.4518518518518519	negative	-0.21851851851851847
705	16-jul-18	Model 3 page remains down. Want to cancel your $TSLA reservation, too bad for you! Musk wins again! https://twitter.com/stkbullgod/status/1018843846799757313Â â€¦	model 3 page remains down. want to cancel your $tsla reservation, too bad for you! musk wins again!	model 3 page remains down. want to cancel your $tsla reservation, too bad for you! musk wins again!	0.38518518518518513	negative	-0.21851851851851847
706	Jan 21	Mark Spiegel Stanphyl Capital had another horrendous year. This is also a fund that is short too. "For 2018, the fund was down approximately 17.7% while the S&P 500 was down approximately 4.4% and the Russell 2000 was down approximately 11.0%." #tesla victim. $TSLA	mark spiegel stanphyl capital had another horrendous year. this is also a fund that is short too. "for 2018, the fund was down approximately 17.7% while the s&p 500 was down approximately 4.4% and the russell 2000 was down approximately 11.0%." #tesla victim. $tsla	mark spiegel stanphyl capital had another horrendous year. this is also a fund that is short too. "for 2018, the fund was down approximately 17.7% while the s&p 500 was down approximately 4.4% and the russell 2000 was down approximately 11.0%." #tesla victim. $tsla	0.3770833333333333	negative	-0.21770833333333336
707	22 Apr 2018	Experts say Tesla has repeated car industry mistakes from the 1980s | Musk is discovering that large-scale car manufacturing is really hard, and it's not easy to improve on the methods of conventional automakers. $tsla https://arstechnica.com/cars/2018/04/experts-say-tesla-has-repeated-car-industry-mistakes-from-the-1980s/Â â€¦	experts say tesla has repeated car industry mistakes from the 1980s | musk is discovering that large-scale car manufacturing is really hard, and it's not easy to improve on the methods of conventional automakers. $tsla	experts say tesla has repeated car industry mistakes from the 1980s | musk is discovering that large-scale car manufacturing is really hard, and it's not easy to improve on the methods of conventional automakers. $tsla	0.5773809523809524	negative	-0.21706349206349204
708	feb-20	Teslaâ€™s general counsel leaving after not even one quarter w/ the company - and just weeks after the companyâ€™s CFO announced his surprise â€œretirementâ€œ. The story breaks hours after Musk tweeted completely false production guidance for 2019 that he was forced to retract. $TSLA pic.twitter.com/sltWBK1TBz	teslas general counsel leaving after not even one quarter w/ the company - and just weeks after the companys cfo announced his surprise retirement. the story breaks hours after musk tweeted completely false production guidance for 2019 that he was forced to retract. $tsla pic.twitter.com/sltwbk1tbz	teslas general counsel leaving after not even one quarter w/ the company - and just weeks after the companys cfo announced his surprise retirement. the story breaks hours after musk tweeted completely false production guidance for 2019 that he was forced to retract. $tsla pic.twitter.com/sltwbk1tbz	0.43333333333333335	negative	-0.2166666666666667
709	mar-07	Spoke to leasing manager of a mall with a $TSLA store. Rent is paid through March. The mall owner, which leases to $TSLA in multiple locations, is in the dark about $TSLA's plans. Unilateral lease terminations caught mall industry by surprise.	spoke to leasing manager of a mall with a $tsla store. rent is paid through march. the mall owner, which leases to $tsla in multiple locations, is in the dark about $tsla's plans. unilateral lease terminations caught mall industry by surprise.	spoke to leasing manager of a mall with a $tsla store. rent is paid through march. the mall owner, which leases to $tsla in multiple locations, is in the dark about $tsla's plans. unilateral lease terminations caught mall industry by surprise.	0.3666666666666667	negative	-0.21666666666666667
710	20-sep-18	After carefully examining stock analysis performed by people who believe #Tesla is on the verge of bankruptcy, I believe I may have deciphered a subtle pattern in their breaking news evaluation algorithm: $TSLA $TSLAQpic.twitter.com/nEgXtMpbfi	after carefully examining stock analysis performed by people who believe #tesla is on the verge of bankruptcy, i believe i may have deciphered a subtle pattern in their breaking news evaluation algorithm: $tsla $tslaqpic.twitter.com/negxtmpbfi	after carefully examining stock analysis performed by people who believe #tesla is on the verge of bankruptcy, i believe i may have deciphered a subtle pattern in their breaking news evaluation algorithm: $tsla $tslaqpic.twitter.com/negxtmpbfi	0.75	negative	-0.21666666666666667
711	10-sep-18	Dear $TSLAQ The next time some mentally deficient $TSLA bull asks you if you've driven one, copy and past this into your response.... pic.twitter.com/R1CN3zz5eQ	dear $tslaq the next time some mentally deficient $tsla bull asks you if you've driven one, copy and past this into your response.... pic.twitter.com/r1cn3zz5eq	dear $tslaq the next time some mentally deficient $tsla bull asks you if you've driven one, copy and past this into your response.... pic.twitter.com/r1cn3zz5eq	0.31666666666666665	negative	-0.21666666666666667
712	17 Aug 2018	Disappointing that an hour long interview with @elonmusk needed to be laced with #sensationalistjournalism. Next time, Elon, consider granting an interview with someone that doesnâ€™t care about clicks. @Gfilche, @DMC_Ryan, and I are waiting. @tesla $TSLA https://www.nytimes.com/2018/08/16/business/elon-musk-interview-tesla.htmlÂ â€¦	disappointing that an hour long interview with @elonmusk needed to be laced with #sensationalistjournalism. next time, elon, consider granting an interview with someone that doesnt care about clicks. @gfilche, @dmc_ryan, and i are waiting. @tesla $tsla	disappointing that an hour long interview with @elonmusk needed to be laced with #sensationalistjournalism. next time, elon, consider granting an interview with someone that doesnt care about clicks. @gfilche, @dmc_ryan, and i are waiting. @tesla $tsla	0.3666666666666667	negative	-0.21666666666666667
713	25-jul-18	Serious question, is $TSLA going to follow the Tech selloff or Auto selloff tomorrow? Or will it continue to go up on news of the SEC investigating the whistleblower allegations?	serious question, is $tsla going to follow the tech selloff or auto selloff tomorrow? or will it continue to go up on news of the sec investigating the whistleblower allegations?	serious question, is $tsla going to follow the tech selloff or auto selloff tomorrow? or will it continue to go up on news of the sec investigating the whistleblower allegations?	0.6333333333333333	negative	-0.21666666666666667
[truncated: 10,819 more rows]
