# Supplementary material for: Measuring information flux between social media and stock prices with Transfer Entropy
Source: PLoS One. 2021 Sep 23;16(9):e0257686. doi: 10.1371/journal.pone.0257686 (PMC8459996; doi:10.1371/journal.pone.0257686)
Supplement: S1 Data — (ZIP) [file pone.0257686.s001.zip › DATA BASES/8.-TESLA/TESLA/tsla3.xlsx]

## Sheet: tsla3
fecha	subjectivity	sentiment	polarity		fecha	eventos	negative	neutral	positive		Stock	neg	pos	-	+
2019-05-04	1	negative	-1		2013-02-01	18	4	7	7		38.3	0.571429	1	0.571429	1			2	7
2019-01-24	1	negative	-1		2013-02-02	0	0	0	0		38.3	0.571429	1	0	0
2018-11-30	1	negative	-1		2013-02-03	0	0	0	0		38.3	0.571429	1	0	0
2018-10-26	1	negative	-1		2013-02-04	0	0	0	0		37.74	0.571429	1	0	0
2018-09-17	1	negative	-1		2013-02-05	0	0	0	0		38.13	0.571429	1	0	0
2018-09-09	1	negative	-1		2013-02-06	1	0	1	0		39.17	0.571429	1	0	0
2018-07-30	1	negative	-1		2013-02-07	0	0	0	0		39.48	0.571429	1	0	0
2018-07-17	1	negative	-1		2013-02-08	0	0	0	0		39.24	0.571429	1	0	0
2018-05-03	1	negative	-1		2013-02-09	1	0	1	0		39.24	0.571429	1	0	0
2018-05-03	1	negative	-1		2013-02-10	2	0	1	1		39.24	0.571429	2	0	1
2018-02-27	1	negative	-1		2013-02-11	9	1	5	3		38.42	0.771429	2.6	0.2	0.6
2017-10-30	1	negative	-1		2013-02-12	0	0	0	0		37.89	0.771429	2.6	0	0
2017-10-04	1	negative	-1		2013-02-13	0	0	0	0		38.45	0.771429	2.6	0	0
2017-07-12	1	negative	-1		2013-02-14	4	0	1	3		38.27	0.771429	5.6	0	3
2017-07-05	1	negative	-1		2013-02-15	0	0	0	0		37.04	0.771429	5.6	0	0
2016-11-30	1	negative	-1		2013-02-16	0	0	0	0		37.04	0.771429	5.6	0	0
2016-07-01	1	negative	-1		2013-02-17	0	0	0	0		37.04	0.771429	5.6	0	0
2016-05-19	1	negative	-1		2013-02-18	0	0	0	0		37.04	0.771429	5.6	0	0
2016-02-08	1	negative	-1		2013-02-19	0	0	0	0		39.28	0.771429	5.6	0	0
2015-08-06	1	negative	-1		2013-02-20	3	1	2	0		38.54	1.27143	5.6	0.5	0
2015-05-06	1	negative	-1		2013-02-21	1	0	1	0		35.16	1.27143	5.6	0	0
2015-04-08	1	negative	-1		2013-02-22	1	0	1	0		36.11	1.27143	5.6	0	0
2015-02-12	1	negative	-1		2013-02-23	0	0	0	0		36.11	1.27143	5.6	0	0
1 Jan 2014	1	negative	-1		2013-02-24	0	0	0	0		36.11	1.27143	5.6	0	0
31 Dec 2013	1	negative	-1		2013-02-25	1	0	1	0		34.38	1.27143	5.6	0	0
2013-10-03	1	negative	-1		2013-02-26	0	0	0	0		34.43	1.27143	5.6	0	0
2013-07-17	1	negative	-1		2013-02-27	0	0	0	0		35.1	1.27143	5.6	0	0
2013-07-16	1	negative	-1		2013-02-28	0	0	0	0		34.83	1.27143	5.6	0	0
2013-05-28	1	negative	-1		2013-03-01	17	2	4	11		34.65	1.77143	8.35	0.5	2.75
2018-09-29	1	negative	-0.9		2013-03-02	0	0	0	0		34.65	1.77143	8.35	0	0
2014-10-24	1	negative	-0.9		2013-03-03	0	0	0	0		34.65	1.77143	8.35	0	0
2018-11-02	0.9	negative	-0.8		2013-03-04	0	0	0	0		35.58	1.77143	8.35	0	0
/04/29	0.95	negative	-0.8		2013-03-05	0	0	0	0		36.65	1.77143	8.35	0	0
/04/24	0.8	negative	-0.8		2013-03-06	1	0	0	1		37.69	1.77143	8.35	0	0
2006-02-01	1	negative	-0.8		2013-03-07	0	0	0	0		38.23	1.77143	8.35	0	0
4 Dec 2018	1	negative	-0.8		2013-03-08	0	0	0	0		38.47	1.77143	8.35	0	0
2018-08-20	0.8	negative	-0.8		2013-03-09	0	0	0	0		38.47	1.77143	8.35	0	0
2017-11-17	0.9	negative	-0.8		2013-03-10	0	0	0	0		38.47	1.77143	8.35	0	0
2017-11-02	1	negative	-0.8		2013-03-11	0	0	0	0		39.1	1.77143	8.35	0	0
2017-07-02	1	negative	-0.8		2013-03-12	0	0	0	0		39.12	1.77143	8.35	0	0
2017-04-08	1	negative	-0.8		2013-03-13	0	0	0	0		38.98	1.77143	8.35	0	0
2017-04-01	1	negative	-0.8		2013-03-14	1	0	1	0		36.85	1.77143	8.35	0	0
2017-03-23	1	negative	-0.8		2013-03-15	0	0	0	0		35.29	1.77143	8.35	0	0
2017-03-12	1	negative	-0.8		2013-03-16	0	0	0	0		35.29	1.77143	8.35	0	0
2017-03-08	1	negative	-0.8		2013-03-17	0	0	0	0		35.29	1.77143	8.35	0	0
2017-02-16	0.95	negative	-0.8		2013-03-18	0	0	0	0		35.15	1.77143	8.35	0	0
2016-05-07	0.8	negative	-0.8		2013-03-19	0	0	0	0		35.08	1.77143	8.35	0	0
2016-05-05	0.8	negative	-0.8		2013-03-20	0	0	0	0		35.95	1.77143	8.35	0	0
2015-10-09	0.9	negative	-0.8		2013-03-21	0	0	0	0		36.01	1.77143	8.35	0	0
2015-10-09	0.9	negative	-0.8		2013-03-22	0	0	0	0		36.62	1.77143	8.35	0	0
2015-08-06	0.9	negative	-0.8		2013-03-23	0	0	0	0		36.62	1.77143	8.35	0	0
/04/30	1	negative	-0.8		2013-03-24	0	0	0	0		36.62	1.77143	8.35	0	0
2015-08-06	1	negative	-0.8		2013-03-25	1	0	0	1		37.53	1.77143	8.35	0	0
2018-08-16	0.758333	negative	-0.752696		2013-03-26	1	0	1	0		37.86	1.77143	8.35	0	0
2012-03-01	1	negative	-0.75		2013-03-27	1	0	0	1		38.16	1.77143	8.35	0	0
2002-03-01	0.75	negative	-0.75		2013-03-28	0	0	0	0		37.89	1.77143	8.35	0	0
2017-04-03	1	negative	-0.75		2013-03-29	0	0	0	0		37.89	1.77143	8.35	0	0
2016-07-20	0.9	negative	-0.75		2013-03-30	0	0	0	0		37.89	1.77143	8.35	0	0
2014-06-19	1	negative	-0.75		2013-03-31	0	0	0	0		37.89	1.77143	8.35	0	0
2014-03-28	1	negative	-0.75		2013-04-01	6	0	2	4		43.93	1.77143	10.35	0	2
2013-10-03	1	negative	-0.75		2013-04-02	6	1	3	2		44.34	2.10476	11.0167	0.333333	0.666667
2013-08-20	1	negative	-0.75		2013-04-03	1	0	0	1		41.1	2.10476	11.0167	0	0
2013-08-08	1	negative	-0.75		2013-04-04	0	0	0	0		42.01	2.10476	11.0167	0	0
13 Dec 2018	0.857143	negative	-0.714286		2013-04-05	0	0	0	0		41.37	2.10476	11.0167	0	0
2018-06-13	0.933333	negative	-0.7		2013-04-06	0	0	0	0		41.37	2.10476	11.0167	0	0
/04/25	1	negative	-0.7		2013-04-07	0	0	0	0		41.37	2.10476	11.0167	0	0
/04/24	0.85	negative	-0.7		2013-04-08	0	0	0	0		41.83	2.10476	11.0167	0	0
2018-09-28	1	negative	-0.7		2013-04-09	0	0	0	0		40.5	2.10476	11.0167	0	0
2016-08-02	1	negative	-0.7		2013-04-10	0	0	0	0		41.86	2.10476	11.0167	0	0
11 Jan 2016	0.8	negative	-0.7		2013-04-11	2	0	1	1		43.59	2.10476	12.0167	0	1
31 Dec 2014	1	negative	-0.7		2013-04-12	1	0	0	1		43.75	2.10476	12.0167	0	0
2018-09-11	0.666667	negative	-0.7		2013-04-13	0	0	0	0		43.75	2.10476	12.0167	0	0
2018-03-27	0.666667	negative	-0.7		2013-04-14	0	0	0	0		43.75	2.10476	12.0167	0	0
2017-09-20	0.666667	negative	-0.7		2013-04-15	0	0	0	0		43.3	2.10476	12.0167	0	0
18 Dec 2016	0.666667	negative	-0.7		2013-04-16	1	0	1	0		45.59	2.10476	12.0167	0	0
2016-05-10	0.666667	negative	-0.7		2013-04-17	0	0	0	0		45.45	2.10476	12.0167	0	0
2015-08-05	0.666667	negative	-0.7		2013-04-18	0	0	0	0		46.97	2.10476	12.0167	0	0
26 Dec 2014	0.666667	negative	-0.7		2013-04-19	0	0	0	0		47.83	2.10476	12.0167	0	0
2013-08-21	0.666667	negative	-0.7		2013-04-20	0	0	0	0		47.83	2.10476	12.0167	0	0
2013-05-14	0.666667	negative	-0.7		2013-04-21	0	0	0	0		47.83	2.10476	12.0167	0	0
/04/30	0.945455	negative	-0.681818		2013-04-22	1	0	1	0		50.19	2.10476	12.0167	0	0
21 Dec 2018	0.833333	negative	-0.666667		2013-04-23	0	0	0	0		51.01	2.10476	12.0167	0	0
2018-10-14	1	negative	-0.666667		2013-04-24	0	0	0	0		50.43	2.10476	12.0167	0	0
2018-05-21	0.833333	negative	-0.666667		2013-04-25	3	0	1	2		52	2.10476	14.0167	0	2
2006-03-01	0.875	negative	-0.65		2013-04-26	6	0	3	3		51.2	2.10476	15.0167	0	1
27 Jan 2017	0.733333	negative	-0.65		2013-04-27	0	0	0	0		51.2	2.10476	15.0167	0	0
2014-07-01	0.9375	negative	-0.65		2013-04-28	1	0	1	0		51.2	2.10476	15.0167	0	0
2018-10-25	0.770833	negative	-0.645833		2013-04-29	0	0	0	0		54.94	2.10476	15.0167	0	0
2018-08-05	0.5	negative	-0.625		2013-04-30	0	0	0	0		53.99	2.10476	15.0167	0	0
2018-07-17	1	negative	-0.625		2013-05-01	0	0	0	0		53.28	2.10476	15.0167	0	0
2018-07-16	1	negative	-0.625		2013-05-02	0	0	0	0		54.11	2.10476	15.0167	0	0
2014-11-09	1	negative	-0.625		2013-05-03	0	0	0	0		54.55	2.10476	15.0167	0	0
2014-09-10	1	negative	-0.625		2013-05-04	0	0	0	0		54.55	2.10476	15.0167	0	0
2013-10-03	0.95	negative	-0.625		2013-05-05	0	0	0	0		54.55	2.10476	15.0167	0	0
/04/12	0.7	negative	-0.61875		2013-05-06	0	0	0	0		59.5	2.10476	15.0167	0	0
/04/21	0.8	negative	-0.6		2013-05-07	2	1	0	1		55.51	2.10476	15.0167	0	0
/04/20	0.9	negative	-0.6		2013-05-08	11	0	9	2		55.79	2.10476	15.2389	0	0.222222
/04/5	1	negative	-0.6		2013-05-09	7	0	6	1		69.4	2.10476	15.4056	0	0.166667
2014-03-01	0.8	negative	-0.6		2013-05-10	10	1	5	4		76.76	2.30476	16.2056	0.2	0.8
2014-03-01	0.9	negative	-0.6		2013-05-11	1	0	1	0		76.76	2.30476	16.2056	0	0
2004-03-01	0.9	negative	-0.6		2013-05-12	1	0	1	0		76.76	2.30476	16.2056	0	0
27 Dec 2018	0.9	negative	-0.6		2013-05-13	6	1	4	1		87.8	2.55476	16.4556	0.25	0.25
2018-10-17	0.7	negative	-0.6		2013-05-14	9	2	4	3		83.24	3.05476	17.2056	0.5	0.75
2018-10-12	0.9	negative	-0.6		2013-05-15	11	3	5	3		84.84	3.65476	17.8056	0.6	0.6
2018-09-18	0.8	negative	-0.6		2013-05-16	9	2	3	4		92.25	4.32143	19.1389	0.666667	1.33333
2018-09-14	0.9	negative	-0.6		2013-05-17	7	1	4	2		91.5	4.57143	19.6389	0.25	0.5
2018-08-28	0.95	negative	-0.6		2013-05-18	1	0	1	0		91.5	4.57143	19.6389	0	0
2018-08-27	1	negative	-0.6		2013-05-19	0	0	0	0		91.5	4.57143	19.6389	0	0
2018-08-20	1	negative	-0.6		2013-05-20	0	0	0	0		89.94	4.57143	19.6389	0	0
2018-08-09	0.9	negative	-0.6		2013-05-21	0	0	0	0		87.59	4.57143	19.6389	0	0
2018-06-25	0.9	negative	-0.6		2013-05-22	4	0	1	3		87.24	4.57143	22.6389	0	3
2018-06-18	0.8	negative	-0.6		2013-05-23	3	0	2	1		92.73	4.57143	23.1389	0	0.5
2018-05-02	0.9	negative	-0.6		2013-05-24	5	0	3	2		97.08	4.57143	23.8056	0	0.666667
2018-04-30	0.4	negative	-0.6		2013-05-25	3	0	2	1		97.08	4.57143	24.3056	0	0.5
2018-03-11	0.9	negative	-0.6		2013-05-26	0	0	0	0		97.08	4.57143	24.3056	0	0
2017-07-06	0.7	negative	-0.6		2013-05-27	1	0	1	0		97.08	4.57143	24.3056	0	0
2017-07-05	0.9	negative	-0.6		2013-05-28	14	2	6	6		110.33	4.90476	25.3056	0.333333	1
2017-04-12	0.9	negative	-0.6		2013-05-29	11	1	7	3		104.63	5.04762	25.7341	0.142857	0.428571
2016-10-19	0.65	negative	-0.6		2013-05-30	5	0	4	1		104.95	5.04762	25.9841	0	0.25
2016-07-28	0.9	negative	-0.6		2013-05-31	11	1	6	4		97.76	5.21429	26.6508	0.166667	0.666667
2016-05-29	1	negative	-0.6		2013-06-01	1	0	0	1		97.76	5.21429	26.6508	0	0
2016-04-04	0.7	negative	-0.6		2013-06-02	2	0	1	1		97.76	5.21429	27.6508	0	1
2016-02-01	0.9	negative	-0.6		2013-06-03	1	0	1	0		92.59	5.21429	27.6508	0	0
2015-07-10	0.9	negative	-0.6		2013-06-04	1	0	1	0		94.84	5.21429	27.6508	0	0
2015-03-14	0.9	negative	-0.6		2013-06-05	1	0	0	1		95.37	5.21429	27.6508	0	0
2014-11-19	0.9	negative	-0.6		2013-06-06	0	0	0	0		97.35	5.21429	27.6508	0	0
2014-04-14	0.9	negative	-0.6		2013-06-07	5	1	3	1		102.04	5.54762	27.9841	0.333333	0.333333
2014-02-25	0.9	negative	-0.6		2013-06-08	5	0	4	1		102.04	5.54762	28.2341	0	0.25
31 Dec 2013	0.9	negative	-0.6		2013-06-09	0	0	0	0		102.04	5.54762	28.2341	0	0
2013-06-10	1	negative	-0.6		2013-06-10	6	2	2	2		100.05	6.54762	29.2341	1	1
2013-05-31	1	negative	-0.6		2013-06-11	1	0	1	0		94.47	6.54762	29.2341	0	0
2013-05-13	0.8	negative	-0.6		2013-06-12	0	0	0	0		97.73	6.54762	29.2341	0	0
10 Dec 2018	0.833333	negative	-0.6		2013-06-13	0	0	0	0		98.18	6.54762	29.2341	0	0
2018-05-03	0.825	negative	-0.5875		2013-06-14	0	0	0	0		100.3	6.54762	29.2341	0	0
2018-05-03	0.825	negative	-0.5875		2013-06-15	0	0	0	0		100.3	6.54762	29.2341	0	0
2018-09-18	0.558333	negative	-0.58		2013-06-16	0	0	0	0		100.3	6.54762	29.2341	0	0
2018-05-04	0.644444	negative	-0.577778		2013-06-17	0	0	0	0		102.2	6.54762	29.2341	0	0
2014-05-08	0.644444	negative	-0.577778		2013-06-18	0	0	0	0		103.39	6.54762	29.2341	0	0
2013-09-05	0.644444	negative	-0.577778		2013-06-19	4	0	2	2		104.68	6.54762	30.2341	0	1
2013-07-16	0.644444	negative	-0.577778		2013-06-20	1	0	0	1		100.65	6.54762	30.2341	0	0
/04/22	0.6875	negative	-0.5625		2013-06-21	1	0	0	1		99.55	6.54762	30.2341	0	0
2018-08-07	0.825	negative	-0.5625		2013-06-22	1	0	1	0		99.55	6.54762	30.2341	0	0
2015-08-07	1	negative	-0.5625		2013-06-23	0	0	0	0		99.55	6.54762	30.2341	0	0
2018-08-01	0.84375	negative	-0.55625		2013-06-24	2	0	1	1		101.49	6.54762	31.2341	0	1
2018-11-11	0.7	negative	-0.555176		2013-06-25	1	0	1	0		102.4	6.54762	31.2341	0	0
/04/5	0.770833	negative	-0.545833		2013-06-26	1	0	1	0		105.72	6.54762	31.2341	0	0
2018-06-28	0.625	negative	-0.541667		2013-06-27	3	1	1	1		109.25	7.54762	32.2341	1	1
2018-09-28	0.84	negative	-0.54		2013-06-28	3	1	1	1		107.36	8.54762	33.2341	1	1
2018-06-27	0.795	negative	-0.54		2013-06-29	0	0	0	0		107.36	8.54762	33.2341	0	0
2018-10-24	0.75	negative	-0.533333		2013-06-30	0	0	0	0		107.36	8.54762	33.2341	0	0
2018-10-06	0.771111	negative	-0.531111		2013-07-01	1	0	0	1		117.18	8.54762	33.2341	0	0
5 Dec 2017	0.7	negative	-0.525		2013-07-02	1	0	1	0		117.82	8.54762	33.2341	0	0
2018-10-19	0.818182	negative	-0.510101		2013-07-03	1	0	0	1		115.24	8.54762	33.2341	0	0
/04/4	0.916667	negative	-0.508333		2013-07-04	0	0	0	0		115.24	8.54762	33.2341	0	0
/04/22	0.5	negative	-0.5		2013-07-05	2	0	1	1		120.09	8.54762	34.2341	0	1
/04/5	0.5	negative	-0.5		2013-07-06	0	0	0	0		120.09	8.54762	34.2341	0	0
2005-03-01	1	negative	-0.5		2013-07-07	0	0	0	0		120.09	8.54762	34.2341	0	0
2013-02-01	1	negative	-0.5		2013-07-08	3	0	3	0		121.61	8.54762	34.2341	0	0
18 Dec 2018	0.5	negative	-0.5		2013-07-09	8	0	6	2		123.45	8.54762	34.5675	0	0.333333
17 Dec 2018	0.5	negative	-0.5		2013-07-10	1	0	0	1		122.27	8.54762	34.5675	0	0
12 Dec 2018	0.55	negative	-0.5		2013-07-11	0	0	0	0		125.61	8.54762	34.5675	0	0
2018-11-15	1	negative	-0.5		2013-07-12	0	0	0	0		129.9	8.54762	34.5675	0	0
2018-11-10	1	negative	-0.5		2013-07-13	1	0	1	0		129.9	8.54762	34.5675	0	0
2018-10-26	0.6	negative	-0.5		2013-07-14	0	0	0	0		129.9	8.54762	34.5675	0	0
2018-10-24	0.7	negative	-0.5		2013-07-15	3	0	1	2		127.26	8.54762	36.5675	0	2
2018-10-24	1	negative	-0.5		2013-07-16	11	3	5	3		109.05	9.14762	37.1675	0.6	0.6
2018-10-24	0.5	negative	-0.5		2013-07-17	8	2	4	2		120.25	9.64762	37.6675	0.5	0.5
2018-10-23	1	negative	-0.5		2013-07-18	3	0	3	0		119.03	9.64762	37.6675	0	0
2018-10-22	0.5	negative	-0.5		2013-07-19	0	0	0	0		119.68	9.64762	37.6675	0	0
2018-10-21	0.519444	negative	-0.5		2013-07-20	3	1	2	0		119.68	10.1476	37.6675	0.5	0
2018-09-24	1	negative	-0.5		2013-07-21	0	0	0	0		119.68	10.1476	37.6675	0	0
2018-09-22	0.85	negative	-0.5		2013-07-22	0	0	0	0		122.43	10.1476	37.6675	0	0
2018-09-18	0.3	negative	-0.5		2013-07-23	0	0	0	0		122.74	10.1476	37.6675	0	0
2018-08-24	0.3	negative	-0.5		2013-07-24	0	0	0	0		121.7	10.1476	37.6675	0	0
2018-08-16	1	negative	-0.5		2013-07-25	2	0	1	1		124.07	10.1476	38.6675	0	1
2018-07-27	0.5	negative	-0.5		2013-07-26	5	2	2	1		129.39	11.1476	39.1675	1	0.5
2018-07-26	1	negative	-0.5		2013-07-27	0	0	0	0		129.39	11.1476	39.1675	0	0
2018-07-25	0.875	negative	-0.5		2013-07-28	0	0	0	0		129.39	11.1476	39.1675	0	0
2018-06-28	1	negative	-0.5		2013-07-29	6	0	2	4		134.62	11.1476	41.1675	0	2
2018-05-31	1	negative	-0.5		2013-07-30	2	0	1	1		131.74	11.1476	42.1675	0	1
2018-05-20	0.875	negative	-0.5		2013-07-31	0	0	0	0		134.28	11.1476	42.1675	0	0
2018-05-10	0.9	negative	-0.5		2013-08-01	2	0	2	0		135.55	11.1476	42.1675	0	0
2018-04-03	1	negative	-0.5		2013-08-02	4	0	3	1		138	11.1476	42.5008	0	0.333333
29 Dec 2017	1	negative	-0.5		2013-08-03	0	0	0	0		138	11.1476	42.5008	0	0
2017-11-17	0.7	negative	-0.5		2013-08-04	1	0	1	0		138	11.1476	42.5008	0	0
2017-11-10	0.3	negative	-0.5		2013-08-05	8	1	3	4		144.68	11.481	43.8341	0.333333	1.33333
2017-11-10	0.9	negative	-0.5		2013-08-06	3	1	2	0		142.15	11.981	43.8341	0.5	0
2017-07-20	0.8	negative	-0.5		2013-08-07	22	4	8	10		134.23	12.481	45.0841	0.5	1.25
2017-07-16	0.5	negative	-0.5		2013-08-08	7	1	4	2		153.48	12.731	45.5841	0.25	0.5
2017-05-23	0.5	negative	-0.5		2013-08-09	2	0	1	1		153	12.731	46.5841	0	1
19 Dec 2016	0.9	negative	-0.5		2013-08-10	1	1	0	0		153	12.731	46.5841	0	0
19 Dec 2016	0.55	negative	-0.5		2013-08-11	4	0	2	2		153	12.731	47.5841	0	1
2016-10-15	0.5	negative	-0.5		2013-08-12	4	0	2	2		147.38	12.731	48.5841	0	1
2016-06-22	0.5	negative	-0.5		2013-08-13	1	0	1	0		145.43	12.731	48.5841	0	0
2016-05-10	0.7	negative	-0.5		2013-08-14	2	1	1	0		139.36	13.731	48.5841	1	0
2016-02-11	0.666667	negative	-0.5		2013-08-15	1	0	1	0		139.67	13.731	48.5841	0	0
25 Jan 2016	0.9	negative	-0.5		2013-08-16	1	0	0	1		142	13.731	48.5841	0	0
29 Dec 2015	1	negative	-0.5		2013-08-17	0	0	0	0		142	13.731	48.5841	0	0
2015-10-20	0.3	negative	-0.5		2013-08-18	0	0	0	0		142	13.731	48.5841	0	0
2015-10-19	0.3	negative	-0.5		2013-08-19	2	1	1	0		144.9	14.731	48.5841	1	0
2015-09-01	0.7	negative	-0.5		2013-08-20	4	1	2	1		149.58	15.231	49.0841	0.5	0.5
2015-06-09	0.65	negative	-0.5		2013-08-21	6	2	1	3		147.86	17.231	52.0841	2	3
2015-05-11	1	negative	-0.5		2013-08-22	3	0	1	2		157.1	17.231	54.0841	0	2
2015-04-01	0.875	negative	-0.5		2013-08-23	1	0	0	1		161.84	17.231	54.0841	0	0
2015-02-19	0.875	negative	-0.5		2013-08-24	1	0	0	1		161.84	17.231	54.0841	0	0
31 Dec 2014	1	negative	-0.5		2013-08-25	2	0	2	0		161.84	17.231	54.0841	0	0
2014-11-29	0.9	negative	-0.5		2013-08-26	15	3	5	7		164.22	17.831	55.4841	0.6	1.4
2014-11-26	0.9	negative	-0.5		2013-08-27	3	1	1	1		167.01	18.831	56.4841	1	1
2014-07-08	0.666667	negative	-0.5		2013-08-28	4	1	1	2		166.45	19.831	58.4841	1	2
2014-05-20	0.9	negative	-0.5		2013-08-29	7	1	2	4		166.06	20.331	60.4841	0.5	2
2014-02-21	1	negative	-0.5		2013-08-30	3	0	2	1		169	20.331	60.9841	0	0.5
2014-02-20	1	negative	-0.5		2013-08-31	2	1	1	0		169	21.331	60.9841	1	0
2013-09-30	0.3	negative	-0.5		2013-09-01	1	0	0	1		169	21.331	60.9841	0	0
2013-08-26	1	negative	-0.5		2013-09-02	1	0	0	1		169	21.331	60.9841	0	0
2013-08-07	0.625	negative	-0.5		2013-09-03	0	0	0	0		168.94	21.331	60.9841	0	0
2013-08-06	0.5	negative	-0.5		2013-09-04	4	1	2	1		170.62	21.831	61.4841	0.5	0.5
2013-05-28	0.7	negative	-0.5		2013-09-05	6	1	2	3		169.93	22.331	62.9841	0.5	1.5
2013-05-07	0.9	negative	-0.5		2013-09-06	4	0	1	3		166.97	22.331	65.9841	0	3
2013-04-02	1	negative	-0.5		2013-09-07	2	0	2	0		166.97	22.331	65.9841	0	0
2005-02-01	0.644444	negative	-0.497222		2013-09-08	1	0	1	0		166.97	22.331	65.9841	0	0
2013-11-25	0.6875	negative	-0.488281		2013-09-09	3	1	2	0		160.7	22.831	65.9841	0.5	0
2018-08-07	0.690625	negative	-0.480469		2013-09-10	1	0	0	1		166.37	22.831	65.9841	0	0
2018-09-26	0.6	negative	-0.48		2013-09-11	1	0	1	0		163.52	22.831	65.9841	0	0
2018-10-10	0.741667	negative	-0.4775		2013-09-12	4	2	1	1		164.93	24.831	66.9841	2	1
2013-09-13	0.75	negative	-0.475		2013-09-13	1	1	0	0		165.54	24.831	66.9841	0	0
2018-07-26	0.375	negative	-0.46875		2013-09-14	1	0	0	1		165.54	24.831	66.9841	0	0
2018-07-26	0.375	negative	-0.46875		2013-09-15	0	0	0	0		165.54	24.831	66.9841	0	0
2018-05-03	0.5	negative	-0.46875		2013-09-16	5	1	3	1		166.58	25.1643	67.3175	0.333333	0.333333
2018-03-20	0.75	negative	-0.46875		2013-09-17	5	0	5	0		166.23	25.1643	67.3175	0	0
2018-11-07	0.5875	negative	-0.4625		2013-09-18	3	1	2	0		166.22	25.6643	67.3175	0.5	0
2018-09-27	0.7	negative	-0.4625		2013-09-19	8	0	3	5		177.92	25.6643	68.9841	0	1.66667
6 Dec 2018	0.7875	negative	-0.460938		2013-09-20	6	1	2	3		183.39	26.1643	70.4841	0.5	1.5
14 Jan 2015	0.5	negative	-0.458333		2013-09-21	1	0	1	0		183.39	26.1643	70.4841	0	0
27 Dec 2018	0.6875	negative	-0.45625		2013-09-22	2	0	1	1		183.39	26.1643	71.4841	0	1
2018-05-01	0.541667	negative	-0.455729		2013-09-23	0	0	0	0		181.11	26.1643	71.4841	0	0
/04/23	0.55	negative	-0.45		2013-09-24	1	0	1	0		182.33	26.1643	71.4841	0	0
2018-09-14	0.7	negative	-0.45		2013-09-25	0	0	0	0		185.24	26.1643	71.4841	0	0
2018-08-07	0.7	negative	-0.45		2013-09-26	3	0	2	1		188.64	26.1643	71.9841	0	0.5
2018-06-11	0.725	negative	-0.45		2013-09-27	2	0	1	1		190.9	26.1643	72.9841	0	1
2018-04-17	0.35	negative	-0.45		2013-09-28	1	0	1	0		190.9	26.1643	72.9841	0	0
2018-03-28	1	negative	-0.45		2013-09-29	2	0	1	1		190.9	26.1643	73.9841	0	1
2018-04-17	0.625	negative	-0.45		2013-09-30	6	2	3	1		193.37	26.831	74.3175	0.666667	0.333333
2017-06-11	0.75	negative	-0.45		2013-10-01	4	1	3	0		193	27.1643	74.3175	0.333333	0
2015-04-30	0.6	negative	-0.45		2013-10-02	13	2	6	5		180.95	27.4976	75.1508	0.333333	0.833333
2018-07-05	0.690833	negative	-0.4425		2013-10-03	10	4	6	0		173.31	28.1643	75.1508	0.666667	0
2018-08-01	0.391667	negative	-0.438281		2013-10-04	7	0	6	1		180.98	28.1643	75.3175	0	0.166667
2018-09-16	0.7	negative	-0.4375		2013-10-05	0	0	0	0		180.98	28.1643	75.3175	0	0
2018-10-05	0.866667	negative	-0.433333		2013-10-06	1	0	1	0		180.98	28.1643	75.3175	0	0
11 Dec 2017	0.75	negative	-0.431818		2013-10-07	8	1	5	2		183.07	28.3643	75.7175	0.2	0.4
2017-08-25	0.727273	negative	-0.431818		2013-10-08	0	0	0	0		174.73	28.3643	75.7175	0	0
2015-07-21	0.644444	negative	-0.427778		2013-10-09	2	0	1	1		168.78	28.3643	76.7175	0	1
2014-05-05	0.477778	negative	-0.427778		2013-10-10	0	0	0	0		172.93	28.3643	76.7175	0	0
2013-06-27	0.575	negative	-0.425		2013-10-11	4	0	3	1		178.7	28.3643	77.0508	0	0.333333
2018-07-04	0.65	negative	-0.42		2013-10-12	2	0	2	0		178.7	28.3643	77.0508	0	0
2017-09-05	1	negative	-0.418333		2013-10-13	0	0	0	0		178.7	28.3643	77.0508	0	0
2018-11-23	0.633333	negative	-0.416667		2013-10-14	3	0	1	2		179.72	28.3643	79.0508	0	2
2017-11-02	1	negative	-0.416667		2013-10-15	7	0	2	5		183.94	28.3643	81.5508	0	2.5
2014-11-05	0.693182	negative	-0.412879		2013-10-16	2	0	0	2		183.56	28.3643	81.5508	0	0
2018-03-29	0.8275	negative	-0.4125		2013-10-17	0	0	0	0		182.8	28.3643	81.5508	0	0
2017-07-17	0.6875	negative	-0.4125		2013-10-18	2	0	1	1		183.4	28.3643	82.5508	0	1
2014-07-31	0.5625	negative	-0.404167		2013-10-19	0	0	0	0		183.4	28.3643	82.5508	0	0
/04/18	0.6	negative	-0.4		2013-10-20	0	0	0	0		183.4	28.3643	82.5508	0	0
2016-07-14	0.6	negative	-0.4		2013-10-21	3	0	2	1		172.6	28.3643	83.0508	0	0.5
/04/24	0.6	negative	-0.4		2013-10-22	3	0	1	2		171.54	28.3643	85.0508	0	2
2017-02-01	0.6	negative	-0.4		2013-10-23	9	4	5	0		164.5	29.1643	85.0508	0.8	0
2012-02-01	0.7	negative	-0.4		2013-10-24	5	0	4	1		173.15	29.1643	85.3008	0	0.25
20 Dec 2018	0.45	negative	-0.4		2013-10-25	3	0	2	1		169.66	29.1643	85.8008	0	0.5
18 Dec 2018	0.4	negative	-0.4		2013-10-26	1	0	1	0		169.66	29.1643	85.8008	0	0
18 Dec 2018	0.7	negative	-0.4		2013-10-27	2	1	0	1		169.66	29.1643	85.8008	0	0
2018-11-20	0.6	negative	-0.4		2013-10-28	3	0	3	0		162.86	29.1643	85.8008	0	0
2018-10-25	0.7	negative	-0.4		2013-10-29	7	0	1	6		164.47	29.1643	91.8008	0	6
2018-10-01	0.7	negative	-0.4		2013-10-30	1	0	0	1		159.22	29.1643	91.8008	0	0
2018-09-18	0.55	negative	-0.4		2013-10-31	0	0	0	0		159.94	29.1643	91.8008	0	0
2018-09-17	0.4	negative	-0.4		2013-11-01	2	1	0	1		162.17	29.1643	91.8008	0	0
2018-08-17	0.6	negative	-0.4		2013-11-02	0	0	0	0		162.17	29.1643	91.8008	0	0
2018-08-14	0.6375	negative	-0.4		2013-11-03	1	0	0	1		162.17	29.1643	91.8008	0	0
2018-08-01	0.6	negative	-0.4		2013-11-04	10	0	8	2		175.2	29.1643	92.0508	0	0.25
2018-07-07	0.6	negative	-0.4		2013-11-05	22	2	14	6		176.81	29.3071	92.4794	0.142857	0.428571
2018-05-27	0.7	negative	-0.4		2013-11-06	11	2	7	2		151.16	29.5929	92.7651	0.285714	0.285714
2018-05-15	0.6	negative	-0.4		2013-11-07	16	4	8	4		139.77	30.0929	93.2651	0.5	0.5
2018-05-03	0.85	negative	-0.4		2013-11-08	8	1	5	2		137.95	30.2929	93.6651	0.2	0.4
2018-04-03	0.6	negative	-0.4		2013-11-09	3	0	3	0		137.95	30.2929	93.6651	0	0
2018-03-09	0.6	negative	-0.4		2013-11-10	2	0	2	0		137.95	30.2929	93.6651	0	0
5 Dec 2017	0.6	negative	-0.4		2013-11-11	3	0	3	0		144.7	30.2929	93.6651	0	0
2017-11-24	0.7	negative	-0.4		2013-11-12	3	0	1	2		137.8	30.2929	95.6651	0	2
2017-10-03	0.9	negative	-0.4		2013-11-13	5	0	4	1		138.7	30.2929	95.9151	0	0.25
2017-09-19	0.7	negative	-0.4		2013-11-14	2	0	2	0		137.6	30.2929	95.9151	0	0
2017-09-15	0.4	negative	-0.4		2013-11-15	2	0	2	0		135.45	30.2929	95.9151	0	0
2017-08-15	0.5	negative	-0.4		2013-11-16	0	0	0	0		135.45	30.2929	95.9151	0	0
2017-06-20	0.4	negative	-0.4		2013-11-17	2	0	2	0		135.45	30.2929	95.9151	0	0
2017-05-31	1	negative	-0.4		2013-11-18	8	0	5	3		121.58	30.2929	96.5151	0	0.6
2017-05-27	1	negative	-0.4		2013-11-19	14	0	10	4		126.09	30.2929	96.9151	0	0.4
2017-05-22	0.7	negative	-0.4		2013-11-20	3	0	2	1		121.11	30.2929	97.4151	0	0.5
2017-04-18	0.7	negative	-0.4		2013-11-21	6	0	2	4		122.1	30.2929	99.4151	0	2
2017-04-04	0.6	negative	-0.4		2013-11-22	2	0	1	1		121.38	30.2929	100.415	0	1
16 Dec 2016	0.4	negative	-0.4		2013-11-23	1	0	1	0		121.38	30.2929	100.415	0	0
2016-07-23	0.6	negative	-0.4		2013-11-24	1	0	1	0		121.38	30.2929	100.415	0	0
2016-04-18	0.7	negative	-0.4		2013-11-25	5	1	3	1		120.84	30.6262	100.748	0.333333	0.333333
2015-10-26	0.7	negative	-0.4		2013-11-26	3	1	2	0		120.5	31.1262	100.748	0.5	0
2015-09-02	0.6	negative	-0.4		2013-11-27	5	2	3	0		126.94	31.7929	100.748	0.666667	0
2015-08-13	0.7	negative	-0.4		2013-11-28	0	0	0	0		126.94	31.7929	100.748	0	0
2015-05-06	0.7	negative	-0.4		2013-11-29	1	0	0	1		127.28	31.7929	100.748	0	0
2015-04-23	0.7	negative	-0.4		2013-11-30	0	0	0	0		127.28	31.7929	100.748	0	0
2015-03-18	0.4	negative	-0.4		2013-12-01	0	0	0	0		127.28	31.7929	100.748	0	0
2015-02-20	0.7	negative	-0.4		2013-12-02	0	0	0	0		124.17	31.7929	100.748	0	0
2014-11-05	0.7	negative	-0.4		2013-12-03	0	0	0	0		144.7	31.7929	100.748	0	0
2014-10-12	0.6	negative	-0.4		2013-12-04	0	0	0	0		138.95	31.7929	100.748	0	0
2014-10-07	0.6	negative	-0.4		2013-12-05	0	0	0	0		140.48	31.7929	100.748	0	0
2014-07-30	0.433333	negative	-0.4		2013-12-06	0	0	0	0		137.36	31.7929	100.748	0	0
2013-09-18	0.4	negative	-0.4		2013-12-07	0	0	0	0		137.36	31.7929	100.748	0	0
2013-08-31	1	negative	-0.4		2013-12-08	0	0	0	0		137.36	31.7929	100.748	0	0
2013-05-16	0.5	negative	-0.4		2013-12-09	0	0	0	0		141.6	31.7929	100.748	0	0
2013-02-11	0.6	negative	-0.4		2013-12-10	0	0	0	0		142.19	31.7929	100.748	0	0
2001-03-01	0.633333	negative	-0.4		2013-12-11	0	0	0	0		139.65	31.7929	100.748	0	0
2018-10-28	0.5	negative	-0.4		2013-12-12	0	0	0	0		147.47	31.7929	100.748	0	0
2018-06-07	0.466667	negative	-0.4		2013-12-13	0	0	0	0		147.65	31.7929	100.748	0	0
2018-04-03	0.5	negative	-0.4		2013-12-14	0	0	0	0		147.65	31.7929	100.748	0	0
12 Dec 2018	0.8	negative	-0.396875		2013-12-15	0	0	0	0		147.65	31.7929	100.748	0	0
2015-10-09	0.716667	negative	-0.394444		2013-12-16	0	0	0	0		147.94	31.7929	100.748	0	0
2014-03-01	0.6875	negative	-0.390625		2013-12-17	0	0	0	0		152.46	31.7929	100.748	0	0
2018-10-08	0.6875	negative	-0.390625		2013-12-18	0	0	0	0		147.98	31.7929	100.748	0	0
2018-07-07	0.796875	negative	-0.390625		2013-12-19	0	0	0	0		140.72	31.7929	100.748	0	0
2016-05-24	0.65	negative	-0.39		2013-12-20	0	0	0	0		143.24	31.7929	100.748	0	0
2016-10-24	0.833333	negative	-0.388889		2013-12-21	0	0	0	0		143.24	31.7929	100.748	0	0
2018-10-31	0.404762	negative	-0.385714		2013-12-22	0	0	0	0		143.24	31.7929	100.748	0	0
2018-03-28	0.42963	negative	-0.385185		2013-12-23	0	0	0	0		143.55	31.7929	100.748	0	0
/04/5	0.5	negative	-0.383333		2013-12-24	0	0	0	0		151.41	31.7929	100.748	0	0
2017-11-20	0.672222	negative	-0.383333		2013-12-25	0	0	0	0		151.41	31.7929	100.748	0	0
2018-11-19	0.633333	negative	-0.38		2013-12-26	0	0	0	0		155.5	31.7929	100.748	0	0
/04/16	0.5	negative	-0.375		2013-12-27	0	0	0	0		151.12	31.7929	100.748	0	0
/04/16	0.625	negative	-0.375		2013-12-28	0	0	0	0		151.12	31.7929	100.748	0	0
2018-10-02	0.4	negative	-0.375		2013-12-29	0	0	0	0		151.12	31.7929	100.748	0	0
2018-08-29	0.5	negative	-0.375		2013-12-30	0	0	0	0		152.44	31.7929	100.748	0	0
25 Jan 2018	0.675	negative	-0.375		2013-12-31	0	0	0	0		150.43	31.7929	100.748	0	0
4 Jan 2018	0.591667	negative	-0.375		2014-01-01	0	0	0	0		150.43	31.7929	100.748	0	0
2017-10-10	0.5	negative	-0.375		2014-01-02	0	0	0	0		150.1	31.7929	100.748	0	0
2017-05-05	0.625	negative	-0.375		2014-01-03	0	0	0	0		149.56	31.7929	100.748	0	0
2016-11-29	0.666667	negative	-0.375		2014-01-04	0	0	0	0		149.56	31.7929	100.748	0	0
10 Jan 2016	0.625	negative	-0.375		2014-01-05	0	0	0	0		149.56	31.7929	100.748	0	0
2013-05-15	0.3	negative	-0.375		2014-01-06	0	0	0	0		147	31.7929	100.748	0	0
2002-02-01	0.633333	negative	-0.366667		2014-01-07	0	0	0	0		149.36	31.7929	100.748	0	0
22 Dec 2018	0.366667	negative	-0.366667		2014-01-08	0	0	0	0		151.28	31.7929	100.748	0	0
2018-10-04	0.533333	negative	-0.366667		2014-01-09	0	0	0	0		147.53	31.7929	100.748	0	0
2014-06-04	0.622222	negative	-0.366667		2014-01-10	0	0	0	0		145.72	31.7929	100.748	0	0
2018-09-07	0.541667	negative	-0.364583		2014-01-11	0	0	0	0		145.72	31.7929	100.748	0	0
2018-08-23	0.86	negative	-0.362917		2014-01-12	0	0	0	0		145.72	31.7929	100.748	0	0
2018-11-05	0.7	negative	-0.36		2014-01-13	0	0	0	0		139.34	31.7929	100.748	0	0
2018-05-20	0.675	negative	-0.358333		2014-01-14	0	0	0	0		161.27	31.7929	100.748	0	0
2017-09-14	0.428571	negative	-0.357143		2014-01-15	0	0	0	0		164.13	31.7929	100.748	0	0
2014-03-24	0.562963	negative	-0.351852		2014-01-16	0	0	0	0		170.97	31.7929	100.748	0	0
2018-10-18	0.6	negative	-0.35		2014-01-17	0	0	0	0		170.01	31.7929	100.748	0	0
2018-09-17	0.9	negative	-0.35		2014-01-18	0	0	0	0		170.01	31.7929	100.748	0	0
2018-07-12	0.644444	negative	-0.35		2014-01-19	0	0	0	0		170.01	31.7929	100.748	0	0
/04/11	0.6125	negative	-0.35		2014-01-20	0	0	0	0		170.01	31.7929	100.748	0	0
2005-03-01	0.3	negative	-0.35		2014-01-21	0	0	0	0		176.68	31.7929	100.748	0	0
27 Dec 2018	0.366667	negative	-0.35		2014-01-22	0	0	0	0		178.56	31.7929	100.748	0	0
23 Dec 2018	0.4	negative	-0.35		2014-01-23	0	0	0	0		181.5	31.7929	100.748	0	0
2018-11-16	0.76	negative	-0.35		2014-01-24	0	0	0	0		174.6	31.7929	100.748	0	0
2018-11-11	0.6	negative	-0.35		2014-01-25	0	0	0	0		174.6	31.7929	100.748	0	0
2018-10-07	0.55	negative	-0.35		2014-01-26	0	0	0	0		174.6	31.7929	100.748	0	0
2018-09-22	0.4	negative	-0.35		2014-01-27	0	0	0	0		169.62	31.7929	100.748	0	0
2018-09-18	1	negative	-0.35		2014-01-28	0	0	0	0		178.38	31.7929	100.748	0	0
2018-09-16	0.3	negative	-0.35		2014-01-29	0	0	0	0		175.23	31.7929	100.748	0	0
2018-08-01	0.65	negative	-0.35		2014-01-30	0	0	0	0		182.84	31.7929	100.748	0	0
2018-06-04	0.6	negative	-0.35		2014-01-31	0	0	0	0		181.41	31.7929	100.748	0	0
2017-10-26	0.9	negative	-0.35		2014-02-01	15	1	8	6		181.41	31.9179	101.498	0.125	0.75
2016-05-18	0.425	negative	-0.35		2014-02-02	0	0	0	0		181.41	31.9179	101.498	0	0
2016-05-05	0.65	negative	-0.35		2014-02-03	4	1	3	0		177.11	32.2512	101.498	0.333333	0
2013-10-23	0.6	negative	-0.35		2014-02-04	2	0	2	0		178.73	32.2512	101.498	0	0
2018-05-29	0.358333	negative	-0.35		2014-02-05	4	0	2	2		174.42	32.2512	102.498	0	1
2017-07-13	0.333333	negative	-0.35		2014-02-06	1	1	0	0		178.38	32.2512	102.498	0	0
2014-05-28	0.483333	negative	-0.35		2014-02-07	0	0	0	0		186.53	32.2512	102.498	0	0
22 Jan 2014	0.483333	negative	-0.35		2014-02-08	0	0	0	0		186.53	32.2512	102.498	0	0
3 Dec 2013	0.383333	negative	-0.35		2014-02-09	0	0	0	0		186.53	32.2512	102.498	0	0
2018-10-02	0.650595	negative	-0.345238		2014-02-10	3	0	2	1		196.56	32.2512	102.998	0	0.5
2016-09-03	0.416667	negative	-0.34375		2014-02-11	5	1	0	4		196.62	32.2512	102.998	0	0
2014-11-28	0.596296	negative	-0.343519		2014-02-12	2	0	2	0		195.32	32.2512	102.998	0	0
2018-11-14	0.75	negative	-0.341667		2014-02-13	7	0	5	2		199.63	32.2512	103.398	0	0.4
2018-07-04	0.591667	negative	-0.341667		2014-02-14	2	0	0	2		198.23	32.2512	103.398	0	0
2003-02-01	0.7	negative	-0.333333		2014-02-15	0	0	0	0		198.23	32.2512	103.398	0	0
12 Dec 2018	1	negative	-0.333333		2014-02-16	4	1	1	2		198.23	33.2512	105.398	1	2
2018-09-29	0.666667	negative	-0.333333		2014-02-17	1	0	0	1		198.23	33.2512	105.398	0	0
2018-09-07	0.666667	negative	-0.333333		2014-02-18	11	0	7	4		203.7	33.2512	105.97	0	0.571429
2018-07-03	0.5	negative	-0.333333		2014-02-19	23	2	12	9		193.64	33.4179	106.72	0.166667	0.75
2018-05-31	0.666667	negative	-0.333333		2014-02-20	9	2	4	3		209.97	33.9179	107.47	0.5	0.75
2018-05-20	0.666667	negative	-0.333333		2014-02-21	3	1	1	1		209.6	34.9179	108.47	1	1
2018-04-15	0.916667	negative	-0.333333		2014-02-22	1	0	1	0		209.6	34.9179	108.47	0	0
4 Jan 2018	0.666667	negative	-0.333333		2014-02-23	1	0	1	0		209.6	34.9179	108.47	0	0
2017-11-14	0.766667	negative	-0.333333		2014-02-24	6	1	3	2		217.65	35.2512	109.137	0.333333	0.666667
2017-02-17	0.666667	negative	-0.333333		2014-02-25	13	2	6	5		248	35.5845	109.97	0.333333	0.833333
25 Jan 2017	0.666667	negative	-0.333333		2014-02-26	20	1	11	8		253	35.6754	110.697	0.0909091	0.727273
2016-10-27	0.666667	negative	-0.333333		2014-02-27	10	0	6	4		252.54	35.6754	111.364	0	0.666667
2016-04-04	0.383333	negative	-0.333333		2014-02-28	3	0	3	0		244.81	35.6754	111.364	0	0
2015-04-23	0.666667	negative	-0.333333		2014-03-01	28	7	14	7		244.81	36.1754	111.864	0.5	0.5
2015-03-19	0.666667	negative	-0.333333		2014-03-02	1	0	0	1		244.81	36.1754	111.864	0	0
2014-05-08	0.716667	negative	-0.333333		2014-03-03	8	2	2	4		250.56	37.1754	113.864	1	2
2013-11-27	1	negative	-0.333333		2014-03-04	5	0	2	3		254.84	37.1754	115.364	0	1.5
2017-03-03	0.581944	negative	-0.327778		2014-03-05	3	0	2	1		252.66	37.1754	115.864	0	0.5
2018-06-18	0.742857	negative	-0.327381		2014-03-06	2	0	1	1		252.94	37.1754	116.864	0	1
2018-11-08	0.697222	negative	-0.325955		2014-03-07	4	1	2	1		246.21	37.6754	117.364	0.5	0.5
2010-03-01	0.458333	negative	-0.325		2014-03-08	1	0	1	0		246.21	37.6754	117.364	0	0
2018-05-21	0.775	negative	-0.325		2014-03-09	2	0	2	0		246.21	37.6754	117.364	0	0
2018-04-11	0.60625	negative	-0.325		2014-03-10	2	0	2	0		238.84	37.6754	117.364	0	0
2017-10-19	0.7	negative	-0.325		2014-03-11	7	0	4	3		234.41	37.6754	118.114	0	0.75
2018-08-01	0.70404	negative	-0.324242		2014-03-12	3	0	0	3		241.49	37.6754	118.114	0	0
/04/24	0.77	negative	-0.32		2014-03-13	4	0	3	1		237.79	37.6754	118.447	0	0.333333
2014-02-20	0.489583	negative	-0.31875		2014-03-14	8	0	5	3		230.97	37.6754	119.047	0	0.6
2018-08-17	0.496296	negative	-0.318519		2014-03-15	1	0	1	0		230.97	37.6754	119.047	0	0
2018-09-26	0.583333	negative	-0.316667		2014-03-16	0	0	0	0		230.97	37.6754	119.047	0	0
2014-03-03	0.3	negative	-0.316667		2014-03-17	1	0	0	1		233.98	37.6754	119.047	0	0
2018-11-13	0.6875	negative	-0.3125		2014-03-18	2	0	1	1		240.04	37.6754	120.047	0	1
2018-10-25	0.6875	negative	-0.3125		2014-03-19	4	0	3	1		235.84	37.6754	120.38	0	0.333333
2018-10-22	0.6875	negative	-0.3125		2014-03-20	2	0	2	0		234.91	37.6754	120.38	0	0
2018-10-08	0.75	negative	-0.3125		2014-03-21	2	0	2	0		228.89	37.6754	120.38	0	0
2018-05-30	0.6875	negative	-0.3125		2014-03-22	1	0	0	1		228.89	37.6754	120.38	0	0
2015-04-21	0.6875	negative	-0.3125		2014-03-23	1	0	1	0		228.89	37.6754	120.38	0	0
2013-09-09	0.6875	negative	-0.3125		2014-03-24	8	1	4	3		220.17	37.9254	121.13	0.25	0.75
2018-09-18	0.529167	negative	-0.308333		2014-03-25	1	0	1	0		220.44	37.9254	121.13	0	0
2018-08-24	0.677778	negative	-0.308333		2014-03-26	5	0	3	2		212.96	37.9254	121.797	0	0.666667
2018-08-02	0.635714	negative	-0.304762		2014-03-27	5	1	3	1		207.32	38.2588	122.13	0.333333	0.333333
2006-03-01	0.614583	negative	-0.302083		2014-03-28	7	1	4	2		212.37	38.5088	122.63	0.25	0.5
/04/16	0.6	negative	-0.3		2014-03-29	0	0	0	0		212.37	38.5088	122.63	0	0
2018-08-23	0.4	negative	-0.3		2014-03-30	0	0	0	0		212.37	38.5088	122.63	0	0
23 Dec 2017	0.5	negative	-0.3		2014-03-31	6	1	5	0		208.45	38.7088	122.63	0.2	0
27 Jan 2017	0.4	negative	-0.3		2014-04-01	3	0	1	2		216.97	38.7088	124.63	0	2
2015-04-20	0.4	negative	-0.3		2014-04-02	5	0	2	3		230.29	38.7088	126.13	0	1.5
/04/24	0.4	negative	-0.3		2014-04-03	2	0	1	1		225.4	38.7088	127.13	0	1
/04/4	0.575	negative	-0.3		2014-04-04	4	0	1	3		212.23	38.7088	130.13	0	3
2016-03-01	0.716667	negative	-0.3		2014-04-05	0	0	0	0		212.23	38.7088	130.13	0	0
2019-02-01	0.5	negative	-0.3		2014-04-06	0	0	0	0		212.23	38.7088	130.13	0	0
2019-02-01	0.5	negative	-0.3		2014-04-07	0	0	0	0		207.52	38.7088	130.13	0	0
19 Dec 2018	0.475	negative	-0.3		2014-04-08	1	1	0	0		215.46	38.7088	130.13	0	0
2018-11-02	0.4	negative	-0.3		2014-04-09	0	0	0	0		216.93	38.7088	130.13	0	0
2018-10-16	0.2	negative	-0.3		2014-04-10	0	0	0	0		204.19	38.7088	130.13	0	0
2018-10-09	0.4	negative	-0.3		2014-04-11	1	0	1	0		203.78	38.7088	130.13	0	0
2018-09-13	0.1	negative	-0.3		2014-04-12	0	0	0	0		203.78	38.7088	130.13	0	0
2018-09-07	0.6	negative	-0.3		2014-04-13	0	0	0	0		203.78	38.7088	130.13	0	0
2018-09-03	0.4	negative	-0.3		2014-04-14	8	1	4	3		198.09	38.9588	130.88	0.25	0.75
2018-08-24	0.6	negative	-0.3		2014-04-15	7	0	2	5		193.91	38.9588	133.38	0	2.5
2018-08-10	0.2	negative	-0.3		2014-04-16	2	0	1	1		199.11	38.9588	134.38	0	1
2018-08-09	0.379167	negative	-0.3		2014-04-17	0	0	0	0		198.12	38.9588	134.38	0	0
2018-08-07	0.4	negative	-0.3		2014-04-18	0	0	0	0		198.12	38.9588	134.38	0	0
2018-07-25	0.4	negative	-0.3		2014-04-19	0	0	0	0		198.12	38.9588	134.38	0	0
2018-07-24	0.25	negative	-0.3		2014-04-20	0	0	0	0		198.12	38.9588	134.38	0	0
2018-06-30	0.55	negative	-0.3		2014-04-21	0	0	0	0		204.38	38.9588	134.38	0	0
2018-06-26	0.4625	negative	-0.3		2014-04-22	0	0	0	0		218.64	38.9588	134.38	0	0
2018-05-23	0.4	negative	-0.3		2014-04-23	0	0	0	0		207.99	38.9588	134.38	0	0
2018-05-02	0.9	negative	-0.3		2014-04-24	3	0	2	1		207.86	38.9588	134.88	0	0.5
2018-03-30	0.4	negative	-0.3		2014-04-25	0	0	0	0		199.85	38.9588	134.88	0	0
2018-03-13	0.566667	negative	-0.3		2014-04-26	0	0	0	0		199.85	38.9588	134.88	0	0
15 Jan 2018	0.5	negative	-0.3		2014-04-27	0	0	0	0		199.85	38.9588	134.88	0	0
2017-09-05	0.5	negative	-0.3		2014-04-28	1	0	0	1		198.51	38.9588	134.88	0	0
2017-08-11	0.5	negative	-0.3		2014-04-29	1	0	1	0		206.92	38.9588	134.88	0	0
2017-08-07	0.4	negative	-0.3		2014-04-30	1	0	0	1		207.89	38.9588	134.88	0	0
2017-06-15	0.6	negative	-0.3		2014-05-01	0	0	0	0		207.73	38.9588	134.88	0	0
2017-06-14	0.4	negative	-0.3		2014-05-02	2	0	1	1		210.91	38.9588	135.88	0	1
2017-03-15	0.4	negative	-0.3		2014-05-03	3	0	3	0		210.91	38.9588	135.88	0	0
2017-03-15	0.5	negative	-0.3		2014-05-04	6	0	5	1		210.91	38.9588	136.08	0	0.2
2017-02-09	0.6	negative	-0.3		2014-05-05	2	1	0	1		216.61	38.9588	136.08	0	0
2016-11-23	0.45	negative	-0.3		2014-05-06	0	0	0	0		207.28	38.9588	136.08	0	0
2016-10-06	0.45	negative	-0.3		2014-05-07	11	2	4	5		201.35	39.4588	137.33	0.5	1.25
2016-07-21	0.483333	negative	-0.3		2014-05-08	8	4	1	3		178.59	43.4588	140.33	4	3
2016-06-30	0.5	negative	-0.3		2014-05-09	0	0	0	0		182.26	43.4588	140.33	0	0
2016-06-23	0.4	negative	-0.3		2014-05-10	0	0	0	0		182.26	43.4588	140.33	0	0
2016-06-22	0.5	negative	-0.3		2014-05-11	0	0	0	0		182.26	43.4588	140.33	0	0
2016-05-19	0.3	negative	-0.3		2014-05-12	0	0	0	0		184.67	43.4588	140.33	0	0
2016-05-17	0.3	negative	-0.3		2014-05-13	0	0	0	0		190.16	43.4588	140.33	0	0
2016-04-13	0.1	negative	-0.3		2014-05-14	0	0	0	0		190.62	43.4588	140.33	0	0
2015-11-03	0.6	negative	-0.3		2014-05-15	2	0	0	2		188.59	43.4588	140.33	0	0
2015-08-13	0.5	negative	-0.3		2014-05-16	0	0	0	0		191.56	43.4588	140.33	0	0
2015-02-11	0.5	negative	-0.3		2014-05-17	0	0	0	0		191.56	43.4588	140.33	0	0
2014-02-25	0.45	negative	-0.3		2014-05-18	0	0	0	0		191.56	43.4588	140.33	0	0
31 Dec 2013	1	negative	-0.3		2014-05-19	1	0	1	0		196.09	43.4588	140.33	0	0
2013-11-07	0.1	negative	-0.3		2014-05-20	4	2	0	2		195.3	43.4588	140.33	0	0
2013-09-12	0.6	negative	-0.3		2014-05-21	1	0	0	1		199.45	43.4588	140.33	0	0
2013-08-26	0.508333	negative	-0.3		2014-05-22	5	0	2	3		204.88	43.4588	141.83	0	1.5
2013-06-10	0.4	negative	-0.3		2014-05-23	0	0	0	0		207.3	43.4588	141.83	0	0
2013-05-17	0.3	negative	-0.3		2014-05-24	1	0	0	1		207.3	43.4588	141.83	0	0
2013-05-15	0.5	negative	-0.3		2014-05-25	0	0	0	0		207.3	43.4588	141.83	0	0
/04/22	0.433333	negative	-0.3		2014-05-26	0	0	0	0		207.3	43.4588	141.83	0	0
2018-07-17	0.833333	negative	-0.3		2014-05-27	1	0	1	0		211.56	43.4588	141.83	0	0
2018-07-02	0.483333	negative	-0.3		2014-05-28	7	1	6	0		210.24	43.6254	141.83	0.166667	0
2012-02-01	0.611111	negative	-0.3		2014-05-29	0	0	0	0		210.24	43.6254	141.83	0	0
2008-03-01	0.480556	negative	-0.297222		2014-05-30	1	0	1	0		207.77	43.6254	141.83	0	0
2018-11-01	0.541667	negative	-0.295833		2014-05-31	1	0	1	0		207.77	43.6254	141.83	0	0
8 Dec 2018	0.541667	negative	-0.291667		2014-06-01	0	0	0	0		207.77	43.6254	141.83	0	0
2018-08-29	0.541667	negative	-0.291667		2014-06-02	0	0	0	0		204.7	43.6254	141.83	0	0
2018-03-11	0.541667	negative	-0.291667		2014-06-03	5	1	3	1		204.94	43.9588	142.164	0.333333	0.333333
15 Dec 2017	0.541667	negative	-0.291667		2014-06-04	3	1	1	1		203.99	44.9588	143.164	1	1
2017-07-07	0.541667	negative	-0.291667		2014-06-05	4	0	3	1		206.9	44.9588	143.497	0	0.333333
2016-07-20	0.541667	negative	-0.291667		2014-06-06	1	0	1	0		208.17	44.9588	143.497	0	0
2016-07-12	0.541667	negative	-0.291667		2014-06-07	2	0	0	2		208.17	44.9588	143.497	0	0
2016-03-01	0.541667	negative	-0.291667		2014-06-08	1	0	1	0		208.17	44.9588	143.497	0	0
2014-07-08	0.541667	negative	-0.291667		2014-06-09	1	0	1	0		205.31	44.9588	143.497	0	0
2018-09-07	0.833333	negative	-0.287879		2014-06-10	1	0	0	1		202.3	44.9588	143.497	0	0
2018-08-01	0.6125	negative	-0.2875		2014-06-11	0	0	0	0		204.47	44.9588	143.497	0	0
2018-06-22	0.175	negative	-0.2875		2014-06-12	9	0	6	3		203.52	44.9588	143.997	0	0.5
2015-03-29	0.451852	negative	-0.285185		2014-06-13	1	0	1	0		206.42	44.9588	143.997	0	0
2010-03-01	0.5	negative	-0.283333		2014-06-14	2	0	1	1		206.42	44.9588	144.997	0	1
2013-02-01	0.441667	negative	-0.283333		2014-06-15	3	0	1	2		206.42	44.9588	146.997	0	2
2018-09-07	0.61875	negative	-0.28125		2014-06-16	9	0	7	2		224.61	44.9588	147.283	0	0.285714
2014-05-20	0.59375	negative	-0.28125		2014-06-17	12	0	9	3		231.67	44.9588	147.616	0	0.333333
12 Dec 2014	0.494444	negative	-0.277778		2014-06-18	1	0	0	1		227.12	44.9588	147.616	0	0
5 Dec 2014	0.444444	negative	-0.277778		2014-06-19	2	1	1	0		227.79	45.9588	147.616	1	0
2018-11-26	0.625	negative	-0.275		2014-06-20	1	0	0	1		229.59	45.9588	147.616	0	0
2018-11-13	0.725	negative	-0.275		2014-06-21	1	0	1	0		229.59	45.9588	147.616	0	0
2018-08-18	0.35	negative	-0.275		2014-06-22	2	0	2	0		229.59	45.9588	147.616	0	0
2018-07-12	0.825	negative	-0.275		2014-06-23	5	0	4	1		237.22	45.9588	147.866	0	0.25
2017-06-26	0.75	negative	-0.275		2014-06-24	1	0	0	1		232.5	45.9588	147.866	0	0
9 Dec 2013	0.8	negative	-0.275		2014-06-25	0	0	0	0		236.89	45.9588	147.866	0	0
2018-06-18	0.678095	negative	-0.272857		2014-06-26	1	0	1	0		235.6	45.9588	147.866	0	0
2018-05-23	0.338889	negative	-0.272222		2014-06-27	1	0	0	1		239.06	45.9588	147.866	0	0
2018-06-13	0.703571	negative	-0.271429		2014-06-28	0	0	0	0		239.06	45.9588	147.866	0	0
2017-11-10	0.538095	negative	-0.271429		2014-06-29	0	0	0	0		239.06	45.9588	147.866	0	0
/04/3	0.576431	negative	-0.270034		2014-06-30	5	1	2	2		240.06	46.4588	148.866	0.5	1
2018-09-29	0.703472	negative	-0.266898		2014-07-01	2	1	1	0		239.72	47.4588	148.866	1	0
2002-03-01	0.566667	negative	-0.266667		2014-07-02	0	0	0	0		229.43	47.4588	148.866	0	0
2007-02-01	0.55	negative	-0.266667		2014-07-03	0	0	0	0		229.25	47.4588	148.866	0	0
2018-10-25	0.4	negative	-0.266667		2014-07-04	0	0	0	0		229.25	47.4588	148.866	0	0
2018-08-30	0.6125	negative	-0.266667		2014-07-05	0	0	0	0		229.25	47.4588	148.866	0	0
2018-08-13	0.4	negative	-0.266667		2014-07-06	1	0	0	1		229.25	47.4588	148.866	0	0
2018-04-19	0.616667	negative	-0.266667		2014-07-07	3	1	2	0		222.66	47.9588	148.866	0.5	0
2017-05-12	0.866667	negative	-0.266667		2014-07-08	6	2	3	1		219.07	48.6254	149.199	0.666667	0.333333
2017-04-27	0.666667	negative	-0.266667		2014-07-09	2	0	0	2		223.06	48.6254	149.199	0	0
2018-11-17	0.8	negative	-0.2625		2014-07-10	5	0	4	1		219.46	48.6254	149.449	0	0.25
2017-10-25	0.5375	negative	-0.2625		2014-07-11	0	0	0	0		218.13	48.6254	149.449	0	0
2018-08-23	0.575	negative	-0.2625		2014-07-12	1	0	0	1		218.13	48.6254	149.449	0	0
2018-07-17	0.6	negative	-0.26		2014-07-13	0	0	0	0		218.13	48.6254	149.449	0	0
2018-04-26	0.766667	negative	-0.26		2014-07-14	0	0	0	0		226.7	48.6254	149.449	0	0
2018-10-17	0.6625	negative	-0.258984		2014-07-15	0	0	0	0		219.58	48.6254	149.449	0	0
2019-03-01	0.791667	negative	-0.258333		2014-07-16	0	0	0	0		217.16	48.6254	149.449	0	0
/04/30	0.516667	negative	-0.258333		2014-07-17	0	0	0	0		215.4	48.6254	149.449	0	0
2018-05-31	0.550794	negative	-0.257937		2014-07-18	0	0	0	0		220.02	48.6254	149.449	0	0
2017-11-17	0.618182	negative	-0.254545		2014-07-19	0	0	0	0		220.02	48.6254	149.449	0	0
4 Dec 2018	0.470833	negative	-0.252865		2014-07-20	0	0	0	0		220.02	48.6254	149.449	0	0
2017-05-22	0.444444	negative	-0.252778		2014-07-21	2	0	2	0		220.54	48.6254	149.449	0	0
2014-05-08	0.32963	negative	-0.251852		2014-07-22	1	0	0	1		219.58	48.6254	149.449	0	0
/04/29	0.75	negative	-0.25		2014-07-23	0	0	0	0		222.49	48.6254	149.449	0	0
/04/26	0.785714	negative	-0.25		2014-07-24	0	0	0	0		223.54	48.6254	149.449	0	0
/04/24	0.4	negative	-0.25		2014-07-25	1	0	1	0		223.57	48.6254	149.449	0	0
2008-03-01	0.625	negative	-0.25		2014-07-26	0	0	0	0		223.57	48.6254	149.449	0	0
2013-02-01	0.25	negative	-0.25		2014-07-27	1	0	0	1		223.57	48.6254	149.449	0	0
23 Dec 2018	0.7	negative	-0.25		2014-07-28	5	1	2	2		224.82	49.1254	150.449	0.5	1
7 Dec 2018	0.3	negative	-0.25		2014-07-29	0	0	0	0		225.01	49.1254	150.449	0	0
6 Dec 2018	0.55	negative	-0.25		2014-07-30	5	3	2	0		228.92	50.6254	150.449	1.5	0
2018-11-03	0.666667	negative	-0.25		2014-07-31	18	1	14	3		223.3	50.6969	150.664	0.0714286	0.214286
2018-10-24	0.25	negative	-0.25		2014-08-01	3	0	3	0		233.27	50.6969	150.664	0	0
2018-10-01	0.5	negative	-0.25		2014-08-02	1	0	0	1		233.27	50.6969	150.664	0	0
2018-09-30	0.25	negative	-0.25		2014-08-03	2	0	0	2		233.27	50.6969	150.664	0	0
2018-09-20	0.25	negative	-0.25		2014-08-04	0	0	0	0		238.52	50.6969	150.664	0	0
2018-09-17	0.888889	negative	-0.25		2014-08-05	2	1	1	0		238.49	51.6969	150.664	1	0
2018-09-14	0.275	negative	-0.25		2014-08-06	1	0	1	0		248.93	51.6969	150.664	0	0
2018-09-09	0.25	negative	-0.25		2014-08-07	6	0	2	4		252.39	51.6969	152.664	0	2
2018-09-05	0.533333	negative	-0.25		2014-08-08	3	0	3	0		248.13	51.6969	152.664	0	0
2018-08-27	0.65625	negative	-0.25		2014-08-09	0	0	0	0		248.13	51.6969	152.664	0	0
2018-08-24	0.483333	negative	-0.25		2014-08-10	1	0	1	0		248.13	51.6969	152.664	0	0
2018-08-23	0.4	negative	-0.25		2014-08-11	7	1	1	5		259.32	52.6969	157.664	1	5
2018-08-13	0.533333	negative	-0.25		2014-08-12	1	0	1	0		259.96	52.6969	157.664	0	0
2018-08-08	0.283333	negative	-0.25		2014-08-13	0	0	0	0		260.31	52.6969	157.664	0	0
2018-08-06	0.8	negative	-0.25		2014-08-14	2	0	1	1		261.38	52.6969	158.664	0	1
2018-08-01	0.5	negative	-0.25		2014-08-15	3	0	2	1		262.01	52.6969	159.164	0	0.5
2018-07-12	0.55	negative	-0.25		2014-08-16	2	0	1	1		262.01	52.6969	160.164	0	1
2018-07-05	0.55	negative	-0.25		2014-08-17	0	0	0	0		262.01	52.6969	160.164	0	0
2018-06-18	0.35	negative	-0.25		2014-08-18	4	0	2	2		259.94	52.6969	161.164	0	1
2018-05-23	1	negative	-0.25		2014-08-19	2	1	0	1		256.76	52.6969	161.164	0	0
2018-05-10	0.35	negative	-0.25		2014-08-20	2	0	2	0		255.71	52.6969	161.164	0	0
2018-05-07	0.95	negative	-0.25		2014-08-21	4	1	1	2		254.34	53.6969	163.164	1	2
2018-04-30	0.25	negative	-0.25		2014-08-22	0	0	0	0		256.78	53.6969	163.164	0	0
2017-10-10	0.25	negative	-0.25		2014-08-23	0	0	0	0		256.78	53.6969	163.164	0	0
2017-10-03	0.5	negative	-0.25		2014-08-24	0	0	0	0		256.78	53.6969	163.164	0	0
2017-09-27	0.6	negative	-0.25		2014-08-25	1	0	1	0		262.55	53.6969	163.164	0	0
2017-08-25	0.516667	negative	-0.25		2014-08-26	0	0	0	0		261.74	53.6969	163.164	0	0
2017-07-05	0.5	negative	-0.25		2014-08-27	0	0	0	0		263.25	53.6969	163.164	0	0
2017-06-28	0.5	negative	-0.25		2014-08-28	2	0	1	1		263.86	53.6969	164.164	0	1
2017-06-20	0.95	negative	-0.25		2014-08-29	6	0	3	3		269.7	53.6969	165.164	0	1
2017-06-08	0.95	negative	-0.25		2014-08-30	2	0	1	1		269.7	53.6969	166.164	0	1
2017-06-06	0.625	negative	-0.25		2014-08-31	1	0	0	1		269.7	53.6969	166.164	0	0
2017-04-21	0.3	negative	-0.25		2014-09-01	3	1	2	0		269.7	54.1969	166.164	0.5	0
2017-04-04	1	negative	-0.25		2014-09-02	8	0	4	4		284.12	54.1969	167.164	0	1
2017-02-21	0.35	negative	-0.25		2014-09-03	4	0	1	3		281.19	54.1969	170.164	0	3
2016-07-05	0.25	negative	-0.25		2014-09-04	9	1	6	2		286.04	54.3635	170.497	0.166667	0.333333
2016-06-21	0.75	negative	-0.25		2014-09-05	5	1	1	3		277.39	55.3635	173.497	1	3
2016-04-04	0.25	negative	-0.25		2014-09-06	0	0	0	0		277.39	55.3635	173.497	0	0
2016-04-01	0.45	negative	-0.25		2014-09-07	2	0	0	2		277.39	55.3635	173.497	0	0
2016-02-10	0.25	negative	-0.25		2014-09-08	3	0	3	0		282.11	55.3635	173.497	0	0
14 Jan 2016	0.25	negative	-0.25		2014-09-09	1	0	1	0		278.48	55.3635	173.497	0	0
2015-10-01	0.55	negative	-0.25		2014-09-10	1	1	0	0		281.1	55.3635	173.497	0	0
2015-09-30	0.55	negative	-0.25		2014-09-11	3	1	0	2		280.31	55.3635	173.497	0	0
2015-05-06	0.25	negative	-0.25		2014-09-12	5	0	5	0		279.2	55.3635	173.497	0	0
2015-04-10	0.25	negative	-0.25		2014-09-13	0	0	0	0		279.2	55.3635	173.497	0	0
2015-03-28	0.8	negative	-0.25		2014-09-14	0	0	0	0		279.2	55.3635	173.497	0	0
14 Jan 2015	0.25	negative	-0.25		2014-09-15	16	2	8	6		253.86	55.6135	174.247	0.25	0.75
12 Dec 2014	0.75	negative	-0.25		2014-09-16	5	1	2	2		260.74	56.1135	175.247	0.5	1
2014-09-01	0.4	negative	-0.25		2014-09-17	2	0	1	1		261.38	56.1135	176.247	0	1
2014-08-05	0.55	negative	-0.25		2014-09-18	1	0	0	1		263.82	56.1135	176.247	0	0
2014-07-07	0.4375	negative	-0.25		2014-09-19	2	0	0	2		259.32	56.1135	176.247	0	0
27 Jan 2014	0.4	negative	-0.25		2014-09-20	1	0	1	0		259.32	56.1135	176.247	0	0
2013-11-07	0.85	negative	-0.25		2014-09-21	0	0	0	0		259.32	56.1135	176.247	0	0
2013-10-23	0.15	negative	-0.25		2014-09-22	2	0	1	1		250.03	56.1135	177.247	0	1
2013-08-29	0.75	negative	-0.25		2014-09-23	3	0	1	2		250.41	56.1135	179.247	0	2
2018-09-28	0.483333	negative	-0.25		2014-09-24	3	0	2	1		252.14	56.1135	179.747	0	0.5
2018-08-13	0.433333	negative	-0.25		2014-09-25	3	0	3	0		246.95	56.1135	179.747	0	0
2018-04-13	0.610714	negative	-0.246429		2014-09-26	0	0	0	0		246.6	56.1135	179.747	0	0
2018-10-05	0.716667	negative	-0.244444		2014-09-27	1	0	1	0		246.6	56.1135	179.747	0	0
2016-07-03	0.477778	negative	-0.244444		2014-09-28	1	0	1	0		246.6	56.1135	179.747	0	0
2017-10-08	0.588889	negative	-0.244444		2014-09-29	4	0	3	1		245.26	56.1135	180.08	0	0.333333
2018-08-06	0.55	negative	-0.24375		2014-09-30	0	0	0	0		242.68	56.1135	180.08	0	0
2011-02-01	0.707143	negative	-0.242857		2014-10-01	1	0	0	1		240.24	56.1135	180.08	0	0
15 Jan 2016	0.314815	negative	-0.242593		2014-10-02	8	0	7	1		251.42	56.1135	180.223	0	0.142857
2018-08-08	0.522222	negative	-0.240278		2014-10-03	5	0	4	1		255.21	56.1135	180.473	0	0.25
2018-06-28	0.51	negative	-0.24		2014-10-04	1	0	1	0		255.21	56.1135	180.473	0	0
13 Dec 2018	0.466667	negative	-0.238889		2014-10-05	4	0	2	2		255.21	56.1135	181.473	0	1
29 Jan 2018	0.778571	negative	-0.238095		2014-10-06	2	0	0	2		260.62	56.1135	181.473	0	0
2018-08-17	0.583333	negative	-0.2375		2014-10-07	5	1	4	0		259.57	56.3635	181.473	0.25	0
2018-05-04	0.4	negative	-0.2375		2014-10-08	5	2	3	0		259.28	57.0302	181.473	0.666667	0
2017-11-20	0.529167	negative	-0.2375		2014-10-09	10	0	5	5		257.01	57.0302	182.473	0	1
14 Dec 2018	0.4	negative	-0.235		2014-10-10	9	1	6	2		236.91	57.1969	182.807	0.166667	0.333333
2013-07-26	0.466667	negative	-0.233333		2014-10-11	2	0	1	1		236.91	57.1969	183.807	0	1
2018-10-23	0.491667	negative	-0.233333		2014-10-12	1	1	0	0		236.91	57.1969	183.807	0	0
2013-02-20	0.383333	negative	-0.233333		2014-10-13	5	0	4	1		224.59	57.1969	184.057	0	0.25
2018-08-08	0.95	negative	-0.233333		2014-10-14	0	0	0	0		227.06	57.1969	184.057	0	0
2017-10-27	0.733333	negative	-0.233333		2014-10-15	1	0	1	0		229.7	57.1969	184.057	0	0
2016-05-18	0.283333	negative	-0.233333		2014-10-16	0	0	0	0		226.35	57.1969	184.057	0	0
2018-06-13	0.405556	negative	-0.233333		2014-10-17	1	0	1	0		227.48	57.1969	184.057	0	0
2018-11-27	0.677273	negative	-0.231818		2014-10-18	1	0	1	0		227.48	57.1969	184.057	0	0
2018-08-16	0.457792	negative	-0.230519		2014-10-19	0	0	0	0		227.48	57.1969	184.057	0	0
11 Jan 2015	0.344444	negative	-0.227778		2014-10-20	1	0	1	0		230.47	57.1969	184.057	0	0
2007-03-01	0.720833	negative	-0.227083		2014-10-21	3	1	2	0		235.34	57.6969	184.057	0.5	0
2008-02-01	0.366667	negative	-0.225		2014-10-22	2	1	0	1		231.1	57.6969	184.057	0	0
2018-10-26	0.725	negative	-0.225		2014-10-23	0	0	0	0		235.29	57.6969	184.057	0	0
/04/8	0.575	negative	-0.225		2014-10-24	1	1	0	0		235.24	57.6969	184.057	0	0
2018-11-08	0.275	negative	-0.225		2014-10-25	0	0	0	0		235.24	57.6969	184.057	0	0
2018-09-14	0.175	negative	-0.225		2014-10-26	1	0	1	0		235.24	57.6969	184.057	0	0
2018-08-28	0.175	negative	-0.225		2014-10-27	7	0	4	3		221.67	57.6969	184.807	0	0.75
2018-08-27	0.258333	negative	-0.225		2014-10-28	2	1	1	0		242.77	58.6969	184.807	1	0
2013-05-14	0.15	negative	-0.225		2014-10-29	1	0	0	1		238.1	58.6969	184.807	0	0
2018-08-24	0.783333	negative	-0.225		2014-10-30	1	1	0	0		238.66	58.6969	184.807	0	0
2017-11-19	0.566667	negative	-0.225		2014-10-31	0	0	0	0		241.7	58.6969	184.807	0	0
2018-03-27	0.415278	negative	-0.223611		2014-11-01	0	0	0	0		241.7	58.6969	184.807	0	0
2015-07-21	0.415278	negative	-0.223611		2014-11-02	0	0	0	0		241.7	58.6969	184.807	0	0
2018-04-13	0.720671	negative	-0.223232		2014-11-03	1	0	1	0		242.59	58.6969	184.807	0	0
/04/16	0.49381	negative	-0.222857		2014-11-04	5	0	3	2		238.93	58.6969	185.473	0	0.666667
/04/10	0.655556	negative	-0.222222		2014-11-05	19	3	10	6		230.97	58.9969	186.073	0.3	0.6
13 Dec 2018	0.538889	negative	-0.222222		2014-11-06	6	1	4	1		241.22	59.2469	186.323	0.25	0.25
2018-08-23	0.655556	negative	-0.222222		2014-11-07	2	0	1	1		240.2	59.2469	187.323	0	1
2018-08-14	0.6	negative	-0.221212		2014-11-08	0	0	0	0		240.2	59.2469	187.323	0	0
2018-06-19	0.568056	negative	-0.220833		2014-11-09	1	1	0	0		240.2	59.2469	187.323	0	0
2016-07-11	0.714286	negative	-0.220238		2014-11-10	0	0	0	0		241.93	59.2469	187.323	0	0
/04/20	0.75	negative	-0.21875		2014-11-11	2	0	1	1		251.08	59.2469	188.323	0	1
/04/24	0.451852	negative	-0.218519		2014-11-12	0	0	0	0		249.1	59.2469	188.323	0	0
2018-07-16	0.385185	negative	-0.218519		2014-11-13	3	0	2	1		251.7	59.2469	188.823	0	0.5
2018-04-22	0.577381	negative	-0.217063		2014-11-14	2	0	1	1		258.68	59.2469	189.823	0	1
2007-03-01	0.366667	negative	-0.216667		2014-11-15	0	0	0	0		258.68	59.2469	189.823	0	0
2018-09-20	0.75	negative	-0.216667		2014-11-16	0	0	0	0		258.68	59.2469	189.823	0	0
2018-09-10	0.316667	negative	-0.216667		2014-11-17	4	0	4	0		253.98	59.2469	189.823	0	0
2018-08-17	0.366667	negative	-0.216667		2014-11-18	6	1	4	1		257.7	59.4969	190.073	0.25	0.25
2018-07-25	0.633333	negative	-0.216667		2014-11-19	4	1	2	1		247.74	59.9969	190.573	0.5	0.5
2016-09-16	0.633333	negative	-0.216667		2014-11-20	1	0	1	0		248.71	59.9969	190.573	0	0
2016-10-03	0.2625	negative	-0.2125		2014-11-21	3	1	2	0		242.78	60.4969	190.573	0.5	0
2018-08-09	0.616667	negative	-0.2125		2014-11-22	1	0	1	0		242.78	60.4969	190.573	0	0
2017-10-27	0.666667	negative	-0.2125		2014-11-23	2	0	2	0		242.78	60.4969	190.573	0	0
2018-09-09	0.655556	negative	-0.211111		2014-11-24	5	1	2	2		246.72	60.9969	191.573	0.5	1
/04/22	0.588889	negative	-0.211111		2014-11-25	0	0	0	0		248.09	60.9969	191.573	0	0
2018-09-26	0.7875	negative	-0.210938		2014-11-26	1	1	0	0		248.44	60.9969	191.573	0	0
2018-06-22	0.671875	negative	-0.210938		2014-11-27	1	0	1	0		248.44	60.9969	191.573	0	0
2018-06-11	0.355	negative	-0.21		2014-11-28	4	1	1	2		244.52	61.9969	193.573	1	2
2013-07-16	0.730952	negative	-0.209524		2014-11-29	1	1	0	0		244.52	61.9969	193.573	0	0
2018-08-29	0.7125	negative	-0.208929		2014-11-30	1	0	1	0		244.52	61.9969	193.573	0	0
2018-07-18	0.575	negative	-0.208333		2014-12-01	0	0	0	0		231.64	61.9969	193.573	0	0
2002-02-01	0.475	negative	-0.208333		2014-12-02	0	0	0	0		231.43	61.9969	193.573	0	0
2018-08-24	0.458333	negative	-0.208333		2014-12-03	0	0	0	0		229.3	61.9969	193.573	0	0
2014-09-05	0.2	negative	-0.208333		2014-12-04	0	0	0	0		228.28	61.9969	193.573	0	0
/04/30	0.0666667	negative	-0.208333		2014-12-05	0	0	0	0		223.71	61.9969	193.573	0	0
2011-02-01	0.55	negative	-0.208333		2014-12-06	0	0	0	0		223.71	61.9969	193.573	0	0
2013-10-23	0.166667	negative	-0.208333		2014-12-07	0	0	0	0		223.71	61.9969	193.573	0	0
2015-07-02	0.478571	negative	-0.207143		2014-12-08	0	0	0	0		214.36	61.9969	193.573	0	0
2018-04-23	0.59596	negative	-0.204545		2014-12-09	0	0	0	0		216.89	61.9969	193.573	0	0
2018-10-07	0.154167	negative	-0.204167		2014-12-10	0	0	0	0		209.84	61.9969	193.573	0	0
2018-05-23	0.558929	negative	-0.203571		2014-12-11	0	0	0	0		208.88	61.9969	193.573	0	0
1931-03-01	0.269444	negative	-0.202778		2014-12-12	0	0	0	0		207	61.9969	193.573	0	0
2018-06-20	0.406944	negative	-0.202778		2014-12-13	0	0	0	0		207	61.9969	193.573	0	0
2016-02-01	0.570909	negative	-0.202727		2014-12-14	0	0	0	0		207	61.9969	193.573	0	0
2018-07-24	0.3975	negative	-0.2025		2014-12-15	0	0	0	0		204.04	61.9969	193.573	0	0
2013-08-05	0.607778	negative	-0.201111		2014-12-16	0	0	0	0		197.81	61.9969	193.573	0	0
30 Dec 2018	0.533333	negative	-0.2		2014-12-17	0	0	0	0		205.82	61.9969	193.573	0	0
2018-08-06	0.533333	negative	-0.2		2014-12-18	0	0	0	0		218.26	61.9969	193.573	0	0
2016-04-04	0.333333	negative	-0.2		2014-12-19	0	0	0	0		219.29	61.9969	193.573	0	0
2015-08-20	0.3	negative	-0.2		2014-12-20	0	0	0	0		219.29	61.9969	193.573	0	0
/04/19	0.3	negative	-0.2		2014-12-21	0	0	0	0		219.29	61.9969	193.573	0	0
/04/12	0.2	negative	-0.2		2014-12-22	0	0	0	0		222.6	61.9969	193.573	0	0
/04/8	0.2	negative	-0.2		2014-12-23	0	0	0	0		220.97	61.9969	193.573	0	0
2003-03-01	0.6	negative	-0.2		2014-12-24	0	0	0	0		222.26	61.9969	193.573	0	0
2010-02-01	0.5	negative	-0.2		2014-12-25	0	0	0	0		222.26	61.9969	193.573	0	0
2004-02-01	0.4	negative	-0.2		2014-12-26	0	0	0	0		227.82	61.9969	193.573	0	0
31 Dec 2018	0.1	negative	-0.2		2014-12-27	0	0	0	0		227.82	61.9969	193.573	0	0
20 Dec 2018	0.1	negative	-0.2		2014-12-28	0	0	0	0		227.82	61.9969	193.573	0	0
4 Dec 2018	0	negative	-0.2		2014-12-29	0	0	0	0		225.71	61.9969	193.573	0	0
4 Dec 2018	0.6625	negative	-0.2		2014-12-30	0	0	0	0		222.23	61.9969	193.573	0	0
3 Dec 2018	0.25	negative	-0.2		2014-12-31	0	0	0	0		222.41	61.9969	193.573	0	0
2018-11-02	0.8	negative	-0.2		2015-01-01	0	0	0	0		222.41	61.9969	193.573	0	0
2018-10-26	0.8	negative	-0.2		2015-01-02	0	0	0	0		219.31	61.9969	193.573	0	0
2018-10-26	0.4	negative	-0.2		2015-01-03	0	0	0	0		219.31	61.9969	193.573	0	0
2018-10-19	0.8	negative	-0.2		2015-01-04	0	0	0	0		219.31	61.9969	193.573	0	0
2018-10-12	0.5	negative	-0.2		2015-01-05	0	0	0	0		210.09	61.9969	193.573	0	0
2018-10-09	0.4	negative	-0.2		2015-01-06	0	0	0	0		211.28	61.9969	193.573	0	0
2018-09-27	0.4	negative	-0.2		2015-01-07	0	0	0	0		210.95	61.9969	193.573	0	0
2018-09-19	0.1	negative	-0.2		2015-01-08	0	0	0	0		210.62	61.9969	193.573	0	0
2018-09-19	0.7	negative	-0.2		2015-01-09	0	0	0	0		206.66	61.9969	193.573	0	0
2018-09-18	0.46	negative	-0.2		2015-01-10	0	0	0	0		206.66	61.9969	193.573	0	0
2018-09-11	0.1	negative	-0.2		2015-01-11	0	0	0	0		206.66	61.9969	193.573	0	0
2018-09-05	0.35	negative	-0.2		2015-01-12	0	0	0	0		202.21	61.9969	193.573	0	0
2018-08-07	0.75	negative	-0.2		2015-01-13	0	0	0	0		204.25	61.9969	193.573	0	0
2018-08-07	0.8	negative	-0.2		2015-01-14	0	0	0	0		192.69	61.9969	193.573	0	0
2018-07-19	0.8	negative	-0.2		2015-01-15	0	0	0	0		191.87	61.9969	193.573	0	0
2018-07-14	0.48	negative	-0.2		2015-01-16	0	0	0	0		193.07	61.9969	193.573	0	0
2018-06-26	0.05	negative	-0.2		2015-01-17	0	0	0	0		193.07	61.9969	193.573	0	0
2018-06-07	0.4	negative	-0.2		2015-01-18	0	0	0	0		193.07	61.9969	193.573	0	0
2018-05-03	0.95	negative	-0.2		2015-01-19	0	0	0	0		193.07	61.9969	193.573	0	0
2018-04-17	0.4	negative	-0.2		2015-01-20	0	0	0	0		191.93	61.9969	193.573	0	0
2018-04-13	0.3	negative	-0.2		2015-01-21	0	0	0	0		196.57	61.9969	193.573	0	0
2018-04-02	0.05	negative	-0.2		2015-01-22	0	0	0	0		201.62	61.9969	193.573	0	0
2018-03-23	0.4	negative	-0.2		2015-01-23	0	0	0	0		201.29	61.9969	193.573	0	0
2018-03-21	0.4	negative	-0.2		2015-01-24	0	0	0	0		201.29	61.9969	193.573	0	0
2018-03-14	0.4	negative	-0.2		2015-01-25	0	0	0	0		201.29	61.9969	193.573	0	0
2018-02-27	0.52	negative	-0.2		2015-01-26	0	0	0	0		206.55	61.9969	193.573	0	0
2018-02-14	0.3	negative	-0.2		2015-01-27	0	0	0	0		205.98	61.9969	193.573	0	0
11 Jan 2018	0.5	negative	-0.2		2015-01-28	0	0	0	0		199.37	61.9969	193.573	0	0
28 Dec 2017	0.1	negative	-0.2		2015-01-29	0	0	0	0		205.2	61.9969	193.573	0	0
5 Dec 2017	0.2	negative	-0.2		2015-01-30	0	0	0	0		203.6	61.9969	193.573	0	0
2017-11-14	0.05	negative	-0.2		2015-01-31	0	0	0	0		203.6	61.9969	193.573	0	0
2017-11-03	0.4	negative	-0.2		2015-02-01	2	0	1	1		203.6	61.9969	194.573	0	1
2017-11-03	0.4	negative	-0.2		2015-02-02	0	0	0	0		210.94	61.9969	194.573	0	0
2017-10-06	0.1	negative	-0.2		2015-02-03	1	0	0	1		218.36	61.9969	194.573	0	0
2017-09-19	0.5	negative	-0.2		2015-02-04	0	0	0	0		218.55	61.9969	194.573	0	0
2017-07-17	0.1	negative	-0.2		2015-02-05	0	0	0	0		220.99	61.9969	194.573	0	0
2017-05-30	0.1	negative	-0.2		2015-02-06	4	0	3	1		217.36	61.9969	194.907	0	0.333333
2017-05-01	0.1	negative	-0.2		2015-02-07	2	0	2	0		217.36	61.9969	194.907	0	0
2017-03-05	0.3	negative	-0.2		2015-02-08	8	0	7	1		217.36	61.9969	195.049	0	0.142857
2017-02-17	0.05	negative	-0.2		2015-02-09	4	0	4	0		217.48	61.9969	195.049	0	0
2016-11-29	0.5	negative	-0.2		2015-02-10	4	0	2	2		216.29	61.9969	196.049	0	1
2016-11-04	0.275	negative	-0.2		2015-02-11	21	3	14	4		212.8	62.2111	196.335	0.214286	0.285714
2016-09-15	0.1	negative	-0.2		2015-02-12	15	4	4	7		202.88	63.2111	198.085	1	1.75
2016-09-07	0.1	negative	-0.2		2015-02-13	0	0	0	0		203.77	63.2111	198.085	0	0
2016-09-06	0.6	negative	-0.2		2015-02-14	0	0	0	0		203.77	63.2111	198.085	0	0
2016-07-20	0.1	negative	-0.2		2015-02-15	0	0	0	0		203.77	63.2111	198.085	0	0
2016-06-29	0.55	negative	-0.2		2015-02-16	1	0	1	0		203.77	63.2111	198.085	0	0
2016-06-22	0.6	negative	-0.2		2015-02-17	5	0	3	2		204.35	63.2111	198.752	0	0.666667
2016-04-02	0.275	negative	-0.2		2015-02-18	3	0	3	0		204.46	63.2111	198.752	0	0
2016-03-30	0.25	negative	-0.2		2015-02-19	7	1	2	4		211.71	63.7111	200.752	0.5	2
2016-03-18	0.7	negative	-0.2		2015-02-20	2	1	1	0		217.11	64.7111	200.752	1	0
2016-02-01	0.1	negative	-0.2		2015-02-21	2	0	2	0		217.11	64.7111	200.752	0	0
2015-08-21	0.4	negative	-0.2		2015-02-22	0	0	0	0		217.11	64.7111	200.752	0	0
2015-08-05	0.1	negative	-0.2		2015-02-23	1	0	0	1		207.34	64.7111	200.752	0	0
2015-04-30	0.05	negative	-0.2		2015-02-24	1	0	0	1		204.11	64.7111	200.752	0	0
2015-04-06	0.2	negative	-0.2		2015-02-25	0	0	0	0		203.76	64.7111	200.752	0	0
29 Dec 2014	0.3	negative	-0.2		2015-02-26	6	1	5	0		207.19	64.9111	200.752	0.2	0
30 Dec 2014	0.3	negative	-0.2		2015-02-27	0	0	0	0		203.34	64.9111	200.752	0	0
2014-11-18	0.05	negative	-0.2		2015-02-28	1	0	0	1		203.34	64.9111	200.752	0	0
2014-10-30	0	negative	-0.2		2015-03-01	22	1	14	7		203.34	64.9826	201.252	0.0714286	0.5
2014-09-11	0.1	negative	-0.2		2015-03-02	7	1	4	2		197.33	65.2326	201.752	0.25	0.5
2014-08-19	0.35	negative	-0.2		2015-03-03	0	0	0	0		199.56	65.2326	201.752	0	0
2014-07-28	0.5	negative	-0.2		2015-03-04	0	0	0	0		202.44	65.2326	201.752	0	0
2014-05-08	0.9	negative	-0.2		2015-03-05	1	0	1	0		200.63	65.2326	201.752	0	0
2014-02-16	0.8	negative	-0.2		2015-03-06	1	0	1	0		193.88	65.2326	201.752	0	0
2014-02-03	0.1	negative	-0.2		2015-03-07	0	0	0	0		193.88	65.2326	201.752	0	0
2013-11-05	0.5	negative	-0.2		2015-03-08	0	0	0	0		193.88	65.2326	201.752	0	0
2013-10-27	0.1	negative	-0.2		2015-03-09	1	0	1	0		190.88	65.2326	201.752	0	0
2013-08-19	0.3	negative	-0.2		2015-03-10	0	0	0	0		190.32	65.2326	201.752	0	0
2013-08-07	0.3	negative	-0.2		2015-03-11	4	0	2	2		193.74	65.2326	202.752	0	1
2013-07-20	0	negative	-0.2		2015-03-12	4	0	1	3		191.07	65.2326	205.752	0	3
2013-05-10	0.2	negative	-0.2		2015-03-13	2	0	1	1		188.68	65.2326	206.752	0	1
/04/30	0.6	negative	-0.2		2015-03-14	2	1	0	1		188.68	65.2326	206.752	0	0
2019-02-01	0.266667	negative	-0.2		2015-03-15	5	0	3	2		188.68	65.2326	207.419	0	0.666667
2018-09-29	0.7	negative	-0.2		2015-03-16	7	1	2	4		195.7	65.7326	209.419	0.5	2
2018-09-06	0.511111	negative	-0.2		2015-03-17	2	0	2	0		194.73	65.7326	209.419	0	0
2018-08-28	0.566667	negative	-0.2		2015-03-18	2	1	0	1		200.71	65.7326	209.419	0	0
2018-08-27	0.366667	negative	-0.2		2015-03-19	9	2	4	3		195.65	66.2326	210.169	0.5	0.75
2018-05-07	0.7	negative	-0.2		2015-03-20	0	0	0	0		198.08	66.2326	210.169	0	0
27 Dec 2017	0.9	negative	-0.2		2015-03-21	0	0	0	0		198.08	66.2326	210.169	0	0
2017-10-25	0.3	negative	-0.2		2015-03-22	0	0	0	0		198.08	66.2326	210.169	0	0
2016-06-23	0.8	negative	-0.2		2015-03-23	0	0	0	0		199.63	66.2326	210.169	0	0
2015-05-06	0.3	negative	-0.2		2015-03-24	0	0	0	0		201.72	66.2326	210.169	0	0
2014-06-30	0.85	negative	-0.2		2015-03-25	0	0	0	0		194.3	66.2326	210.169	0	0
22 Jan 2014	0.366667	negative	-0.2		2015-03-26	3	0	2	1		190.41	66.2326	210.669	0	0.5
4 Dec 2018	0.733333	negative	-0.2		2015-03-27	4	0	4	0		185	66.2326	210.669	0	0
2018-10-24	0.678333	negative	-0.198333		2015-03-28	5	1	2	2		185	66.7326	211.669	0.5	1
2013-08-26	0.502381	negative	-0.196429		2015-03-29	4	1	2	1		185	67.2326	212.169	0.5	0.5
/04/3	0.288889	negative	-0.194444		2015-03-30	7	0	5	2		190.57	67.2326	212.569	0	0.4
4 Dec 2018	0.288889	negative	-0.194444		2015-03-31	5	0	2	3		188.77	67.2326	214.069	0	1.5
2013-05-15	0.52963	negative	-0.193519		2015-04-01	11	2	7	2		187.59	67.5183	214.354	0.285714	0.285714
2018-04-18	0.746667	negative	-0.193333		2015-04-02	0	0	0	0		191	67.5183	214.354	0	0
/04/26	0.336364	negative	-0.190825		2015-04-03	0	0	0	0		191	67.5183	214.354	0	0
/04/26	0.767857	negative	-0.190476		2015-04-04	0	0	0	0		191	67.5183	214.354	0	0
2018-09-25	0.404762	negative	-0.190476		2015-04-05	0	0	0	0		191	67.5183	214.354	0	0
/04/30	0.511111	negative	-0.189583		2015-04-06	6	1	1	4		203.1	68.5183	218.354	1	4
2018-11-20	0.252083	negative	-0.189583		2015-04-07	1	0	0	1		203.25	68.5183	218.354	0	0
2016-07-03	0.473737	negative	-0.187879		2015-04-08	9	2	2	5		207.67	69.5183	220.854	1	2.5
2014-03-01	0.5	negative	-0.1875		2015-04-09	3	0	1	2		210.09	69.5183	222.854	0	2
2002-02-01	0.428571	negative	-0.1875		2015-04-10	3	1	2	0		210.9	70.0183	222.854	0.5	0
2018-09-26	0.3	negative	-0.1875		2015-04-11	1	0	1	0		210.9	70.0183	222.854	0	0
26 Jan 2017	0.5	negative	-0.1875		2015-04-12	1	0	1	0		210.9	70.0183	222.854	0	0
19 Jan 2017	0.5	negative	-0.1875		2015-04-13	0	0	0	0		209.78	70.0183	222.854	0	0
2016-10-27	0.4625	negative	-0.1875		2015-04-14	1	0	1	0		207.46	70.0183	222.854	0	0
2016-05-23	0.5	negative	-0.1875		2015-04-15	0	0	0	0		207.83	70.0183	222.854	0	0
2015-05-20	0.5	negative	-0.1875		2015-04-16	1	0	1	0		206.7	70.0183	222.854	0	0
2015-03-16	0.508333	negative	-0.1875		2015-04-17	0	0	0	0		206.79	70.0183	222.854	0	0
2014-02-24	0.5	negative	-0.1875		2015-04-18	0	0	0	0		206.79	70.0183	222.854	0	0
2013-09-30	0.3125	negative	-0.1875		2015-04-19	0	0	0	0		206.79	70.0183	222.854	0	0
2014-11-05	0.583333	negative	-0.1875		2015-04-20	6	1	2	3		205.27	70.5183	224.354	0.5	1.5
12 Dec 2018	0.622727	negative	-0.186364		2015-04-21	6	1	3	2		209.41	70.8516	225.021	0.333333	0.666667
3 Jan 2017	0.62963	negative	-0.185185		2015-04-22	6	1	1	4		219.44	71.8516	229.021	1	4
2018-08-24	0.538095	negative	-0.183673		2015-04-23	5	4	1	0		218.6	75.8516	229.021	4	0
2018-10-31	0.816667	negative	-0.183333		2015-04-24	1	0	1	0		218.43	75.8516	229.021	0	0
2016-02-01	0.283333	negative	-0.183333		2015-04-25	5	0	3	2		218.43	75.8516	229.688	0	0.666667
2018-11-15	0.666667	negative	-0.183333		2015-04-26	0	0	0	0		218.43	75.8516	229.688	0	0
2018-10-08	0.383333	negative	-0.183333		2015-04-27	7	2	2	3		231.55	76.8516	231.188	1	1.5
2018-09-20	0.516667	negative	-0.183333		2015-04-28	1	0	1	0		230.48	76.8516	231.188	0	0
2017-05-31	0.666667	negative	-0.183333		2015-04-29	0	0	0	0		232.45	76.8516	231.188	0	0
2015-10-20	0.366667	negative	-0.183333		2015-04-30	16	2	14	0		226.05	76.9945	231.188	0.142857	0
2015-04-08	0.533333	negative	-0.183333		2015-05-01	6	0	2	4		226.03	76.9945	233.188	0	2
2014-10-10	0.133333	negative	-0.183333		2015-05-02	5	1	3	1		226.03	77.3278	233.521	0.333333	0.333333
2017-08-23	0.55	negative	-0.183333		2015-05-03	3	0	1	2		226.03	77.3278	235.521	0	2
2018-10-05	0.347143	negative	-0.182857		2015-05-04	5	0	5	0		230.51	77.3278	235.521	0	0
2018-08-09	0.727273	negative	-0.181818		2015-05-05	6	0	5	1		232.95	77.3278	235.721	0	0.2
2018-07-26	0.377273	negative	-0.181818		2015-05-06	18	7	7	4		230.43	78.3278	236.292	1	0.571429
2015-04-23	0.677273	negative	-0.181818		2015-05-07	1	0	0	1		236.8	78.3278	236.292	0	0
2016-02-25	0.493333	negative	-0.18		2015-05-08	2	0	1	1		236.61	78.3278	237.292	0	1
2017-11-14	0.285714	negative	-0.178571		2015-05-09	1	0	1	0		236.61	78.3278	237.292	0	0
2017-09-25	0.285714	negative	-0.178571		2015-05-10	3	0	1	2		236.61	78.3278	239.292	0	2
2018-05-29	0.294444	negative	-0.177778		2015-05-11	6	1	2	3		239.49	78.8278	240.792	0.5	1.5
2005-03-01	0.666667	negative	-0.177778		2015-05-12	3	1	1	1		244.74	79.8278	241.792	1	1
2012-03-01	0.288889	negative	-0.175		2015-05-13	0	0	0	0		243.18	79.8278	241.792	0	0
2018-10-06	0.325	negative	-0.175		2015-05-14	0	0	0	0		244.1	79.8278	241.792	0	0
2018-09-09	0.733333	negative	-0.175		2015-05-15	0	0	0	0		248.84	79.8278	241.792	0	0
2017-08-13	0.6	negative	-0.175		2015-05-16	0	0	0	0		248.84	79.8278	241.792	0	0
2015-02-11	0.558333	negative	-0.175		2015-05-17	0	0	0	0		248.84	79.8278	241.792	0	0
/04/29	0.395833	negative	-0.175		2015-05-18	0	0	0	0		248.75	79.8278	241.792	0	0
/04/24	0.675	negative	-0.175		2015-05-19	0	0	0	0		247.14	79.8278	241.792	0	0
2018-08-09	0.315	negative	-0.175		2015-05-20	1	1	0	0		244.35	79.8278	241.792	0	0
2018-04-27	0.6875	negative	-0.175		2015-05-21	0	0	0	0		245.62	79.8278	241.792	0	0
2018-03-23	0.616667	negative	-0.175		2015-05-22	0	0	0	0		247.73	79.8278	241.792	0	0
2017-05-11	0.379167	negative	-0.175		2015-05-23	0	0	0	0		247.73	79.8278	241.792	0	0
2015-05-12	0.575	negative	-0.175		2015-05-24	0	0	0	0		247.73	79.8278	241.792	0	0
2015-04-23	0.65	negative	-0.175		2015-05-25	2	0	0	2		247.73	79.8278	241.792	0	0
2018-05-03	0.411111	negative	-0.173611		2015-05-26	0	0	0	0		247.46	79.8278	241.792	0	0
2018-04-26	0.581145	negative	-0.173064		2015-05-27	2	0	2	0		247.43	79.8278	241.792	0	0
2018-09-18	0.480909	negative	-0.172727		2015-05-28	3	0	3	0		251.45	79.8278	241.792	0	0
2018-07-19	0.322222	negative	-0.172222		2015-05-29	2	1	0	1		250.8	79.8278	241.792	0	0
2018-08-29	0.345833	negative	-0.170833		2015-05-30	0	0	0	0		250.8	79.8278	241.792	0	0
2018-08-11	0.52	negative	-0.17		2015-05-31	1	0	1	0		250.8	79.8278	241.792	0	0
2018-03-30	0.77	negative	-0.17		2015-06-01	4	0	3	1		249.45	79.8278	242.126	0	0.333333
2018-10-30	0.447222	negative	-0.169444		2015-06-02	1	0	1	0		248.35	79.8278	242.126	0	0
/04/25	0.816667	negative	-0.166667		2015-06-03	4	0	2	2		248.99	79.8278	243.126	0	1
/04/22	0.166667	negative	-0.166667		2015-06-04	0	0	0	0		245.92	79.8278	243.126	0	0
/04/20	0.633333	negative	-0.166667		2015-06-05	0	0	0	0		249.14	79.8278	243.126	0	0
/04/14	0.166667	negative	-0.166667		2015-06-06	0	0	0	0		249.14	79.8278	243.126	0	0
/04/8	0.8	negative	-0.166667		2015-06-07	0	0	0	0		249.14	79.8278	243.126	0	0
2004-03-01	0.366667	negative	-0.166667		2015-06-08	0	0	0	0		256.29	79.8278	243.126	0	0
2013-02-01	0.166667	negative	-0.166667		2015-06-09	3	1	2	0		256	80.3278	243.126	0.5	0
18 Dec 2018	0.0666667	negative	-0.166667		2015-06-10	0	0	0	0		250.7	80.3278	243.126	0	0
15 Dec 2018	0.5	negative	-0.166667		2015-06-11	0	0	0	0		251.41	80.3278	243.126	0	0
13 Dec 2018	0.266667	negative	-0.166667		2015-06-12	0	0	0	0		250.69	80.3278	243.126	0	0
2018-10-28	0.433333	negative	-0.166667		2015-06-13	0	0	0	0		250.69	80.3278	243.126	0	0
2018-10-08	0.416667	negative	-0.166667		2015-06-14	0	0	0	0		250.69	80.3278	243.126	0	0
2018-09-05	0.25	negative	-0.166667		2015-06-15	1	0	1	0		250.38	80.3278	243.126	0	0
2018-08-31	0.833333	negative	-0.166667		2015-06-16	0	0	0	0		253.12	80.3278	243.126	0	0
2018-08-17	0.5125	negative	-0.166667		2015-06-17	6	0	4	2		260.41	80.3278	243.626	0	0.5
2018-08-17	0.366667	negative	-0.166667		2015-06-18	2	0	0	2		261.89	80.3278	243.626	0	0
2018-08-08	0.408333	negative	-0.166667		2015-06-19	4	0	1	3		262.51	80.3278	246.626	0	3
2018-08-07	0.1	negative	-0.166667		2015-06-20	4	1	1	2		262.51	81.3278	248.626	1	2
2018-08-02	0.166667	negative	-0.166667		2015-06-21	0	0	0	0		262.51	81.3278	248.626	0	0
2018-07-18	0.383333	negative	-0.166667		2015-06-22	0	0	0	0		259.79	81.3278	248.626	0	0
2018-07-11	0.5	negative	-0.166667		2015-06-23	0	0	0	0		267.67	81.3278	248.626	0	0
2018-06-28	0.166667	negative	-0.166667		2015-06-24	1	0	0	1		265.17	81.3278	248.626	0	0
2018-06-06	0.0666667	negative	-0.166667		2015-06-25	0	0	0	0		268.79	81.3278	248.626	0	0
2018-06-06	0.0666667	negative	-0.166667		2015-06-26	1	0	0	1		267.09	81.3278	248.626	0	0
2018-05-03	0.9	negative	-0.166667		2015-06-27	0	0	0	0		267.09	81.3278	248.626	0	0
2018-05-03	0.0666667	negative	-0.166667		2015-06-28	1	1	0	0		267.09	81.3278	248.626	0	0
2017-11-24	0.0666667	negative	-0.166667		2015-06-29	0	0	0	0		262.02	81.3278	248.626	0	0
2017-09-17	0.166667	negative	-0.166667		2015-06-30	4	0	3	1		268.26	81.3278	248.959	0	0.333333
2017-04-18	0.0666667	negative	-0.166667		2015-07-01	4	0	1	3		269.15	81.3278	251.959	0	3
2017-02-08	0.0666667	negative	-0.166667		2015-07-02	9	1	2	6		280.02	81.8278	254.959	0.5	3
2016-06-15	0.283333	negative	-0.166667		2015-07-03	0	0	0	0		280.02	81.8278	254.959	0	0
2016-05-04	0.166667	negative	-0.166667		2015-07-04	0	0	0	0		280.02	81.8278	254.959	0	0
2016-03-31	0.433333	negative	-0.166667		2015-07-05	0	0	0	0		280.02	81.8278	254.959	0	0
2016-02-23	0.166667	negative	-0.166667		2015-07-06	0	0	0	0		279.72	81.8278	254.959	0	0
2015-10-02	0.166667	negative	-0.166667		2015-07-07	4	0	1	3		267.88	81.8278	257.959	0	3
12 Dec 2014	0.0666667	negative	-0.166667		2015-07-08	3	0	2	1		254.96	81.8278	258.459	0	0.5
2014-09-04	0.8	negative	-0.166667		2015-07-09	0	0	0	0		257.92	81.8278	258.459	0	0
2014-02-06	0.166667	negative	-0.166667		2015-07-10	2	1	0	1		259.15	81.8278	258.459	0	0
11 Jan 2014	0.483333	negative	-0.166667		2015-07-11	0	0	0	0		259.15	81.8278	258.459	0	0
2013-09-20	0.666667	negative	-0.166667		2015-07-12	0	0	0	0		259.15	81.8278	258.459	0	0
2013-09-12	0.0666667	negative	-0.166667		2015-07-13	2	0	1	1		262.16	81.8278	259.459	0	1
2013-07-17	0.166667	negative	-0.166667		2015-07-14	3	0	3	0		265.65	81.8278	259.459	0	0
2013-05-16	0.288889	negative	-0.166667		2015-07-15	1	0	1	0		263.14	81.8278	259.459	0	0
2018-08-02	0.388889	negative	-0.166667		2015-07-16	5	0	4	1		266.68	81.8278	259.709	0	0.25
2018-03-14	0.432593	negative	-0.165926		2015-07-17	6	0	3	3		274.66	81.8278	260.709	0	1
18 Dec 2018	0.6	negative	-0.165909		2015-07-18	1	0	0	1		274.66	81.8278	260.709	0	0
26 Dec 2018	0.492857	negative	-0.164286		2015-07-19	0	0	0	0		274.66	81.8278	260.709	0	0
10 Dec 2018	0.388889	negative	-0.163889		2015-07-20	6	0	3	3		282.26	81.8278	261.709	0	1
2018-07-18	0.363889	negative	-0.163889		2015-07-21	8	3	3	2		266.77	82.8278	262.376	1	0.666667
28 Dec 2018	0.280556	negative	-0.162963		2015-07-22	0	0	0	0		267.87	82.8278	262.376	0	0
2018-11-26	0.4	negative	-0.1625		2015-07-23	0	0	0	0		267.2	82.8278	262.376	0	0
2018-10-12	0.55	negative	-0.1625		2015-07-24	0	0	0	0		265.41	82.8278	262.376	0	0
2018-09-16	0.43125	negative	-0.1625		2015-07-25	0	0	0	0		265.41	82.8278	262.376	0	0
2018-08-21	0.270833	negative	-0.1625		2015-07-26	3	0	2	1		265.41	82.8278	262.876	0	0.5
2018-06-26	0.547222	negative	-0.1625		2015-07-27	1	0	1	0		253.01	82.8278	262.876	0	0
3 Jan 2018	0.3375	negative	-0.1625		2015-07-28	0	0	0	0		264.82	82.8278	262.876	0	0
2018-06-18	0.363721	negative	-0.162458		2015-07-29	7	0	4	3		263.82	82.8278	263.626	0	0.75
2018-05-29	0.359722	negative	-0.161111		2015-07-30	5	0	3	2		266.79	82.8278	264.292	0	0.666667
2018-06-25	0.177778	negative	-0.161111		2015-07-31	3	0	1	2		266.15	82.8278	266.292	0	2
2018-08-13	0.442857	negative	-0.160714		2015-08-01	0	0	0	0		266.15	82.8278	266.292	0	0
2018-06-12	0.313333	negative	-0.16		2015-08-02	0	0	0	0		266.15	82.8278	266.292	0	0
2018-09-27	0.745952	negative	-0.159048		2015-08-03	0	0	0	0		259.99	82.8278	266.292	0	0
2018-10-09	0.6	negative	-0.158333		2015-08-04	0	0	0	0		266.28	82.8278	266.292	0	0
/04/27	0.15	negative	-0.158333		2015-08-05	8	3	4	1		270.13	83.5778	266.542	0.75	0.25
/04/12	0.275	negative	-0.158333		2015-08-06	8	3	3	2		246.13	84.5778	267.209	1	0.666667
/04/7	0.425	negative	-0.158333		2015-08-07	3	1	0	2		242.51	84.5778	267.209	0	0
2018-06-20	0.355556	negative	-0.158333		2015-08-08	0	0	0	0		242.51	84.5778	267.209	0	0
2016-02-09	0.878571	negative	-0.157143		2015-08-09	0	0	0	0		242.51	84.5778	267.209	0	0
2018-06-13	0.676667	negative	-0.156667		2015-08-10	1	0	1	0		241.14	84.5778	267.209	0	0
2018-08-07	0.41	negative	-0.156667		2015-08-11	1	0	0	1		237.37	84.5778	267.209	0	0
2008-02-01	0.84375	negative	-0.15625		2015-08-12	1	0	1	0		238.17	84.5778	267.209	0	0
2018-11-11	0.525	negative	-0.15625		2015-08-13	9	3	3	3		242.51	85.5778	268.209	1	1
2018-08-12	0.59375	negative	-0.15625		2015-08-14	4	0	1	3		243.15	85.5778	271.209	0	3
2017-07-17	0.9	negative	-0.15625		2015-08-15	3	0	0	3		243.15	85.5778	271.209	0	0
19 Jan 2017	0.84375	negative	-0.15625		2015-08-16	0	0	0	0		243.15	85.5778	271.209	0	0
/04/25	0.288889	negative	-0.155556		2015-08-17	7	0	5	2		254.99	85.5778	271.609	0	0.4
/04/25	0.288889	negative	-0.155556		2015-08-18	2	0	1	1		260.72	85.5778	272.609	0	1
/04/2	0.288889	negative	-0.155556		2015-08-19	2	1	1	0		255.25	86.5778	272.609	1	0
2014-03-01	0.288889	negative	-0.155556		2015-08-20	4	1	2	1		242.18	87.0778	273.109	0.5	0.5
2007-03-01	0.288889	negative	-0.155556		2015-08-21	5	1	3	1		230.77	87.4111	273.442	0.333333	0.333333
2019-02-01	0.288889	negative	-0.155556		2015-08-22	0	0	0	0		230.77	87.4111	273.442	0	0
2018-10-24	0.288889	negative	-0.155556		2015-08-23	0	0	0	0		230.77	87.4111	273.442	0	0
2018-09-18	0.288889	negative	-0.155556		2015-08-24	1	0	0	1		218.87	87.4111	273.442	0	0
2018-09-17	0.288889	negative	-0.155556		2015-08-25	0	0	0	0		220.03	87.4111	273.442	0	0
2018-08-20	0.288889	negative	-0.155556		2015-08-26	0	0	0	0		224.84	87.4111	273.442	0	0
2018-07-16	0.288889	negative	-0.155556		2015-08-27	1	0	0	1		242.99	87.4111	273.442	0	0
2018-06-19	0.288889	negative	-0.155556		2015-08-28	1	0	1	0		248.48	87.4111	273.442	0	0
2018-05-10	0.288889	negative	-0.155556		2015-08-29	0	0	0	0		248.48	87.4111	273.442	0	0
2018-04-17	0.288889	negative	-0.155556		2015-08-30	2	0	1	1		248.48	87.4111	274.442	0	1
2018-04-16	0.288889	negative	-0.155556		2015-08-31	1	0	0	1		249.06	87.4111	274.442	0	0
2018-04-06	0.288889	negative	-0.155556		2015-09-01	4	1	3	0		238.63	87.7445	274.442	0.333333	0
2018-03-29	0.288889	negative	-0.155556		2015-09-02	5	1	3	1		247.69	88.0778	274.776	0.333333	0.333333
2018-03-27	0.288889	negative	-0.155556		2015-09-03	3	0	2	1		245.57	88.0778	275.276	0	0.5
2017-10-02	0.288889	negative	-0.155556		2015-09-04	1	0	1	0		241.93	88.0778	275.276	0	0
2017-07-31	0.288889	negative	-0.155556		2015-09-05	0	0	0	0		241.93	88.0778	275.276	0	0
2017-07-17	0.288889	negative	-0.155556		2015-09-06	0	0	0	0		241.93	88.0778	275.276	0	0
2017-07-06	0.288889	negative	-0.155556		2015-09-07	0	0	0	0		241.93	88.0778	275.276	0	0
2017-07-06	0.288889	negative	-0.155556		2015-09-08	0	0	0	0		248.17	88.0778	275.276	0	0
2017-07-05	0.288889	negative	-0.155556		2015-09-09	0	0	0	0		248.91	88.0778	275.276	0	0
2017-05-03	0.288889	negative	-0.155556		2015-09-10	1	0	0	1		248.48	88.0778	275.276	0	0
2017-02-23	0.288889	negative	-0.155556		2015-09-11	0	0	0	0		250.24	88.0778	275.276	0	0
2017-02-09	0.288889	negative	-0.155556		2015-09-12	0	0	0	0		250.24	88.0778	275.276	0	0
3 Jan 2017	0.288889	negative	-0.155556		2015-09-13	0	0	0	0		250.24	88.0778	275.276	0	0
2016-11-22	0.288889	negative	-0.155556		2015-09-14	0	0	0	0		253.19	88.0778	275.276	0	0
2016-11-03	0.288889	negative	-0.155556		2015-09-15	0	0	0	0		253.57	88.0778	275.276	0	0
2016-10-26	0.288889	negative	-0.155556		2015-09-16	4	0	1	3		262.25	88.0778	278.276	0	3
2016-09-02	0.288889	negative	-0.155556		2015-09-17	1	0	0	1		262.07	88.0778	278.276	0	0
2016-09-01	0.288889	negative	-0.155556		2015-09-18	1	0	1	0		260.62	88.0778	278.276	0	0
2016-06-21	0.288889	negative	-0.155556		2015-09-19	1	0	0	1		260.62	88.0778	278.276	0	0
2016-02-08	0.288889	negative	-0.155556		2015-09-20	1	0	1	0		260.62	88.0778	278.276	0	0
2015-10-20	0.288889	negative	-0.155556		2015-09-21	10	1	6	3		264.2	88.2445	278.776	0.166667	0.5
2015-09-27	0.288889	negative	-0.155556		2015-09-22	4	0	2	2		260.94	88.2445	279.776	0	1
2015-09-21	0.288889	negative	-0.155556		2015-09-23	4	0	1	3		261.06	88.2445	282.776	0	3
2015-07-21	0.288889	negative	-0.155556		2015-09-24	2	0	1	1		263.12	88.2445	283.776	0	1
2015-03-19	0.288889	negative	-0.155556		2015-09-25	5	0	4	1		256.91	88.2445	284.026	0	0.25
2015-02-12	0.288889	negative	-0.155556		2015-09-26	2	0	2	0		256.91	88.2445	284.026	0	0
5 Dec 2014	0.288889	negative	-0.155556		2015-09-27	3	1	2	0		256.91	88.7445	284.026	0.5	0
2014-11-21	0.288889	negative	-0.155556		2015-09-28	0	0	0	0		248.43	88.7445	284.026	0	0
2014-10-22	0.288889	negative	-0.155556		2015-09-29	2	0	1	1		246.65	88.7445	285.026	0	1
2014-10-21	0.288889	negative	-0.155556		2015-09-30	5	1	2	2		248.4	89.2445	286.026	0.5	1
2014-10-08	0.288889	negative	-0.155556		2015-10-01	1	1	0	0		239.88	89.2445	286.026	0	0
2014-09-15	0.288889	negative	-0.155556		2015-10-02	5	1	3	1		247.57	89.5778	286.359	0.333333	0.333333
2014-07-30	0.288889	negative	-0.155556		2015-10-03	0	0	0	0		247.57	89.5778	286.359	0	0
2014-05-07	0.288889	negative	-0.155556		2015-10-04	2	0	2	0		247.57	89.5778	286.359	0	0
2014-02-19	0.288889	negative	-0.155556		2015-10-05	4	0	3	1		246.15	89.5778	286.692	0	0.333333
2013-11-27	0.288889	negative	-0.155556		2015-10-06	1	0	1	0		241.46	89.5778	286.692	0	0
2013-11-07	0.288889	negative	-0.155556		2015-10-07	2	0	1	1		231.96	89.5778	287.692	0	1
2013-11-06	0.288889	negative	-0.155556		2015-10-08	2	0	0	2		226.72	89.5778	287.692	0	0
2013-11-05	0.288889	negative	-0.155556		2015-10-09	11	3	6	2		220.69	90.0778	288.026	0.5	0.333333
2013-10-23	0.288889	negative	-0.155556		2015-10-10	0	0	0	0		220.69	90.0778	288.026	0	0
2013-10-02	0.288889	negative	-0.155556		2015-10-11	2	0	2	0		220.69	90.0778	288.026	0	0
2013-10-02	0.288889	negative	-0.155556		2015-10-12	2	0	1	1		215.58	90.0778	289.026	0	1
2013-06-07	0.288889	negative	-0.155556		2015-10-13	0	0	0	0		219.25	90.0778	289.026	0	0
2018-08-19	0.504167	negative	-0.155469		2015-10-14	5	1	1	3		216.88	91.0778	292.026	1	3
2016-07-25	0.229167	negative	-0.154167		2015-10-15	3	0	1	2		221.31	91.0778	294.026	0	2
18 Dec 2014	0.366667	negative	-0.154167		2015-10-16	3	0	1	2		227.01	91.0778	296.026	0	2
2013-11-07	0.357576	negative	-0.152727		2015-10-17	2	0	0	2		227.01	91.0778	296.026	0	0
2018-07-30	0.612963	negative	-0.151852		2015-10-18	3	0	2	1		227.01	91.0778	296.526	0	0.5
2018-08-26	0.596296	negative	-0.151852		2015-10-19	4	1	2	1		228.1	91.5778	297.026	0.5	0.5
2017-03-01	1	negative	-0.15		2015-10-20	16	3	8	5			91.9528	297.651	0.375	0.625
2014-03-01	0.8	negative	-0.15		2015-10-21	4	0	1	3			91.9528	300.651	0	3
2018-09-13	0.55	negative	-0.15		2015-10-22	0	0	0	0			91.9528	300.651	0	0
2018-09-09	0.55	negative	-0.15		2015-10-23	1	0	0	1			91.9528	300.651	0	0
2018-08-08	0.6	negative	-0.15		2015-10-24	0	0	0	0			91.9528	300.651	0	0
2018-07-19	0.75	negative	-0.15		2015-10-25	0	0	0	0			91.9528	300.651	0	0
2018-03-23	0.75	negative	-0.15		2015-10-26	2	1	1	0			92.9528	300.651	1	0
2016-08-10	0.1	negative	-0.15		2015-10-27	0	0	0	0			92.9528	300.651	0	0
2016-03-16	0.75	negative	-0.15		2015-10-28	0	0	0	0			92.9528	300.651	0	0
2016-03-16	0.05	negative	-0.15		2015-10-29	1	0	1	0			92.9528	300.651	0	0
/04/4	0.6	negative	-0.15		2015-10-30	3	0	1	2			92.9528	302.651	0	2
2007-03-01	0.6	negative	-0.15		2015-10-31	1	0	1	0			92.9528	302.651	0	0
2005-03-01	0.37	negative	-0.15		2015-11-01	7	0	3	4			92.9528	303.984	0	1.33333
19 Dec 2018	0.4	negative	-0.15		2015-11-02	0	0	0	0			92.9528	303.984	0	0
14 Dec 2018	0.3	negative	-0.15		2015-11-03	14	3	7	4			93.3814	304.555	0.428571	0.571429
13 Dec 2018	0.35	negative	-0.15		2015-11-04	5	0	2	3			93.3814	306.055	0	1.5
2018-09-18	0.5625	negative	-0.15		2015-11-05	1	0	0	1			93.3814	306.055	0	0
2018-09-18	0.436111	negative	-0.15		2015-11-06	2	0	2	0			93.3814	306.055	0	0
2018-08-28	0.491667	negative	-0.15		2015-11-07	0	0	0	0			93.3814	306.055	0	0
2018-08-25	0.5	negative	-0.15		2015-11-08	2	0	1	1			93.3814	307.055	0	1
2018-08-08	0.2	negative	-0.15		2015-11-09	1	0	0	1			93.3814	307.055	0	0
2018-06-21	0.4	negative	-0.15		2015-11-10	2	0	1	1			93.3814	308.055	0	1
2018-05-08	0.4	negative	-0.15		2015-11-11	1	0	1	0			93.3814	308.055	0	0
2018-05-02	0.7	negative	-0.15		2015-11-12	2	0	1	1			93.3814	309.055	0	1
2018-02-01	0.85	negative	-0.15		2015-11-13	1	0	0	1			93.3814	309.055	0	0
2017-10-27	0.7125	negative	-0.15		2015-11-14	0	0	0	0			93.3814	309.055	0	0
2017-07-13	0.4	negative	-0.15		2015-11-15	3	0	2	1			93.3814	309.555	0	0.5
2017-07-05	0.4	negative	-0.15		2015-11-16	5	0	2	3			93.3814	311.055	0	1.5
2017-05-05	0.116667	negative	-0.15		2015-11-17	2	0	1	1			93.3814	312.055	0	1
2017-04-03	0.45	negative	-0.15		2015-11-18	0	0	0	0			93.3814	312.055	0	0
2017-03-22	0.466667	negative	-0.15		2015-11-19	0	0	0	0			93.3814	312.055	0	0
2017-02-24	0.1	negative	-0.15		2015-11-20	1	0	1	0			93.3814	312.055	0	0
2016-09-03	0.7	negative	-0.15		2015-11-21	0	0	0	0			93.3814	312.055	0	0
2016-06-18	0.6	negative	-0.15		2015-11-22	0	0	0	0			93.3814	312.055	0	0
2016-05-18	0.2	negative	-0.15		2015-11-23	0	0	0	0			93.3814	312.055	0	0
29 Dec 2015	0.4	negative	-0.15		2015-11-24	0	0	0	0			93.3814	312.055	0	0
2015-06-28	0.644444	negative	-0.15		2015-11-25	0	0	0	0			93.3814	312.055	0	0
2015-05-06	0.5	negative	-0.15		2015-11-26	0	0	0	0			93.3814	312.055	0	0
2015-04-01	0.35	negative	-0.15		2015-11-27	0	0	0	0			93.3814	312.055	0	0
2015-02-26	0.2	negative	-0.15		2015-11-28	0	0	0	0			93.3814	312.055	0	0
2015-02-12	0.4	negative	-0.15		2015-11-29	0	0	0	0			93.3814	312.055	0	0
2014-08-21	0.4	negative	-0.15		2015-11-30	0	0	0	0			93.3814	312.055	0	0
2014-05-07	0.35	negative	-0.15		2015-12-01	0	0	0	0			93.3814	312.055	0	0
2014-03-31	0.55	negative	-0.15		2015-12-02	0	0	0	0			93.3814	312.055	0	0
2014-02-19	0.4	negative	-0.15		2015-12-03	0	0	0	0			93.3814	312.055	0	0
12 Jan 2015	0.95	negative	-0.15		2015-12-04	0	0	0	0			93.3814	312.055	0	0
2016-06-14	0.783333	negative	-0.15		2015-12-05	0	0	0	0			93.3814	312.055	0	0
6 Dec 2018	0.630909	negative	-0.14987		2015-12-06	0	0	0	0			93.3814	312.055	0	0
18 Dec 2018	0.347474	negative	-0.148664		2015-12-07	0	0	0	0			93.3814	312.055	0	0
4 Dec 2018	0.485417	negative	-0.147917		2015-12-08	0	0	0	0			93.3814	312.055	0	0
2015-08-13	0.41875	negative	-0.147917		2015-12-09	0	0	0	0			93.3814	312.055	0	0
2018-09-14	0.545238	negative	-0.147619		2015-12-10	0	0	0	0			93.3814	312.055	0	0
2018-06-18	0.48	negative	-0.146667		2015-12-11	0	0	0	0			93.3814	312.055	0	0
2018-09-28	0.770833	negative	-0.145833		2015-12-12	0	0	0	0			93.3814	312.055	0	0
2017-07-27	0.270833	negative	-0.145833		2015-12-13	0	0	0	0			93.3814	312.055	0	0
2017-02-17	0.304167	negative	-0.145833		2015-12-14	0	0	0	0			93.3814	312.055	0	0
2014-10-28	0.270833	negative	-0.145833		2015-12-15	0	0	0	0			93.3814	312.055	0	0
16 Dec 2018	0.317593	negative	-0.14537		2015-12-16	0	0	0	0			93.3814	312.055	0	0
2018-10-08	0.575	negative	-0.145		2015-12-17	0	0	0	0			93.3814	312.055	0	0
2019-03-01	0.661667	negative	-0.145		2015-12-18	0	0	0	0			93.3814	312.055	0	0
2010-03-01	0.388889	negative	-0.144444		2015-12-19	0	0	0	0			93.3814	312.055	0	0
2018-07-05	0.403175	negative	-0.144444		2015-12-20	0	0	0	0			93.3814	312.055	0	0
2018-04-23	0.472222	negative	-0.144444		2015-12-21	0	0	0	0			93.3814	312.055	0	0
2016-11-01	0.701389	negative	-0.143056		2015-12-22	0	0	0	0			93.3814	312.055	0	0
2018-07-15	0.52037	negative	-0.142593		2015-12-23	0	0	0	0			93.3814	312.055	0	0
2018-08-23	0.577381	negative	-0.141667		2015-12-24	0	0	0	0			93.3814	312.055	0	0
2011-03-01	0.391667	negative	-0.141667		2015-12-25	0	0	0	0			93.3814	312.055	0	0
2018-08-18	0.3	negative	-0.141667		2015-12-26	0	0	0	0			93.3814	312.055	0	0
2013-10-03	0.625	negative	-0.141667		2015-12-27	0	0	0	0			93.3814	312.055	0	0
21 Dec 2017	0.691667	negative	-0.141667		2015-12-28	0	0	0	0			93.3814	312.055	0	0
2018-09-19	0.43	negative	-0.14		2015-12-29	0	0	0	0			93.3814	312.055	0	0
2018-11-21	0.4	negative	-0.14		2015-12-30	0	0	0	0			93.3814	312.055	0	0
2018-07-27	0.166667	negative	-0.14		2015-12-31	0	0	0	0			93.3814	312.055	0	0
/04/3	0.344444	negative	-0.138889		2016-01-01	0	0	0	0			93.3814	312.055	0	0
2010-02-01	0.513492	negative	-0.138095		2016-01-02	0	0	0	0			93.3814	312.055	0	0
2018-10-16	0.3125	negative	-0.1375		2016-01-03	0	0	0	0			93.3814	312.055	0	0
2018-09-07	0.391667	negative	-0.1375		2016-01-04	0	0	0	0			93.3814	312.055	0	0
2018-08-06	0.4875	negative	-0.1375		2016-01-05	0	0	0	0			93.3814	312.055	0	0
2014-11-06	0.825	negative	-0.1375		2016-01-06	0	0	0	0			93.3814	312.055	0	0
2014-03-01	0.591667	negative	-0.1375		2016-01-07	0	0	0	0			93.3814	312.055	0	0
2018-09-28	0.392593	negative	-0.137037		2016-01-08	0	0	0	0			93.3814	312.055	0	0
2018-10-28	0.722727	negative	-0.136364		2016-01-09	0	0	0	0			93.3814	312.055	0	0
2018-08-12	0.591919	negative	-0.134785		2016-01-10	0	0	0	0			93.3814	312.055	0	0
2018-08-14	0.566667	negative	-0.133333		2016-01-11	0	0	0	0			93.3814	312.055	0	0
2018-08-13	0.233333	negative	-0.133333		2016-01-12	0	0	0	0			93.3814	312.055	0	0
2018-08-13	0.233333	negative	-0.133333		2016-01-13	0	0	0	0			93.3814	312.055	0	0
22 Jan 2018	0.233333	negative	-0.133333		2016-01-14	0	0	0	0			93.3814	312.055	0	0
2018-03-01	0.37	negative	-0.133333		2016-01-15	0	0	0	0			93.3814	312.055	0	0
2008-02-01	0.7	negative	-0.133333		2016-01-16	0	0	0	0			93.3814	312.055	0	0
2018-10-14	0.422222	negative	-0.133333		2016-01-17	0	0	0	0			93.3814	312.055	0	0
2018-10-04	0.516667	negative	-0.133333		2016-01-18	0	0	0	0			93.3814	312.055	0	0
2018-06-30	0.388889	negative	-0.133333		2016-01-19	0	0	0	0			93.3814	312.055	0	0
2018-06-01	0.6	negative	-0.133333		2016-01-20	0	0	0	0			93.3814	312.055	0	0
2018-04-12	0.6	negative	-0.133333		2016-01-21	0	0	0	0			93.3814	312.055	0	0
2018-03-19	0.6	negative	-0.133333		2016-01-22	0	0	0	0			93.3814	312.055	0	0
2018-03-12	0.6	negative	-0.133333		2016-01-23	0	0	0	0			93.3814	312.055	0	0
2018-03-01	0.6	negative	-0.133333		2016-01-24	0	0	0	0			93.3814	312.055	0	0
2018-02-09	0.233333	negative	-0.133333		2016-01-25	0	0	0	0			93.3814	312.055	0	0
31 Jan 2018	0.6	negative	-0.133333		2016-01-26	0	0	0	0			93.3814	312.055	0	0
19 Jan 2018	0.6	negative	-0.133333		2016-01-27	0	0	0	0			93.3814	312.055	0	0
10 Jan 2018	0.6	negative	-0.133333		2016-01-28	0	0	0	0			93.3814	312.055	0	0
8 Jan 2018	0.6	negative	-0.133333		2016-01-29	0	0	0	0			93.3814	312.055	0	0
5 Jan 2018	0.6	negative	-0.133333		2016-01-30	0	0	0	0			93.3814	312.055	0	0
2 Jan 2018	0.6	negative	-0.133333		2016-01-31	0	0	0	0			93.3814	312.055	0	0
7 Dec 2017	0.6	negative	-0.133333		2016-02-01	15	4	8	3			93.8814	312.43	0.5	0.375
2017-11-30	0.6	negative	-0.133333		2016-02-02	5	0	2	3			93.8814	313.93	0	1.5
2017-11-15	0.6	negative	-0.133333		2016-02-03	6	0	1	5			93.8814	318.93	0	5
2017-11-10	0.6	negative	-0.133333		2016-02-04	6	0	4	2			93.8814	319.43	0	0.5
2017-10-16	0.6	negative	-0.133333		2016-02-05	5	0	4	1			93.8814	319.68	0	0.25
2017-10-13	0.6	negative	-0.133333		2016-02-06	0	0	0	0			93.8814	319.68	0	0
2017-09-25	0.6	negative	-0.133333		2016-02-07	2	0	1	1			93.8814	320.68	0	1
2017-09-20	0.6	negative	-0.133333		2016-02-08	8	2	5	1			94.2814	320.88	0.4	0.2
2017-09-18	0.6	negative	-0.133333		2016-02-09	4	1	3	0			94.6147	320.88	0.333333	0
2017-09-12	0.6	negative	-0.133333		2016-02-10	18	1	9	8			94.7258	321.769	0.111111	0.888889
2017-09-06	0.6	negative	-0.133333		2016-02-11	6	1	1	4			95.7258	325.769	1	4
2017-09-05	0.4	negative	-0.133333		2016-02-12	1	0	1	0			95.7258	325.769	0	0
2017-08-30	0.6	negative	-0.133333		2016-02-13	1	0	0	1			95.7258	325.769	0	0
2017-08-22	0.6	negative	-0.133333		2016-02-14	0	0	0	0			95.7258	325.769	0	0
2017-08-11	0.6	negative	-0.133333		2016-02-15	0	0	0	0			95.7258	325.769	0	0
2017-06-23	0.6	negative	-0.133333		2016-02-16	1	0	1	0			95.7258	325.769	0	0
2017-06-19	0.6	negative	-0.133333		2016-02-17	2	0	1	1			95.7258	326.769	0	1
2017-06-14	0.6	negative	-0.133333		2016-02-18	0	0	0	0			95.7258	326.769	0	0
2017-06-12	0.6	negative	-0.133333		2016-02-19	2	0	2	0			95.7258	326.769	0	0
2017-05-19	0.6	negative	-0.133333		2016-02-20	2	0	0	2			95.7258	326.769	0	0
2017-05-12	0.6	negative	-0.133333		2016-02-21	0	0	0	0			95.7258	326.769	0	0
2017-05-11	0.6	negative	-0.133333		2016-02-22	2	0	2	0			95.7258	326.769	0	0
2017-04-27	0.6	negative	-0.133333		2016-02-23	3	1	1	1			96.7258	327.769	1	1
2017-04-17	0.6	negative	-0.133333		2016-02-24	2	0	0	2			96.7258	327.769	0	0
2017-04-06	0.6	negative	-0.133333		2016-02-25	3	1	2	0			97.2258	327.769	0.5	0
2017-04-04	0.6	negative	-0.133333		2016-02-26	2	0	2	0			97.2258	327.769	0	0
2017-03-27	0.6	negative	-0.133333		2016-02-27	0	0	0	0			97.2258	327.769	0	0
2017-03-22	0.6	negative	-0.133333		2016-02-28	0	0	0	0			97.2258	327.769	0	0
2017-03-06	0.6	negative	-0.133333		2016-02-29	1	0	1	0			97.2258	327.769	0	0
2017-03-02	0.6	negative	-0.133333		2016-03-01	26	3	12	11			97.4758	328.686	0.25	0.916667
2017-03-01	0.6	negative	-0.133333		2016-03-02	6	0	5	1			97.4758	328.886	0	0.2
2017-02-23	0.6	negative	-0.133333		2016-03-03	2	0	2	0			97.4758	328.886	0	0
4 Dec 2014	0.3	negative	-0.133333		2016-03-04	2	0	2	0			97.4758	328.886	0	0
2013-11-08	0.533333	negative	-0.133333		2016-03-05	0	0	0	0			97.4758	328.886	0	0
2013-10-01	0.6	negative	-0.133333		2016-03-06	0	0	0	0			97.4758	328.886	0	0
2013-09-16	0.166667	negative	-0.133333		2016-03-07	2	0	1	1			97.4758	329.886	0	1
2016-09-21	0.733333	negative	-0.133333		2016-03-08	1	0	1	0			97.4758	329.886	0	0
/04/24	0.255556	negative	-0.133333		2016-03-09	3	0	2	1			97.4758	330.386	0	0.5
2018-05-16	0.522222	negative	-0.133333		2016-03-10	4	0	0	4			97.4758	330.386	0	0
2018-10-01	0.594	negative	-0.133		2016-03-11	2	0	1	1			97.4758	331.386	0	1
2018-05-03	0.223413	negative	-0.132937		2016-03-12	0	0	0	0			97.4758	331.386	0	0
/04/26	0.5975	negative	-0.1325		2016-03-13	3	0	3	0			97.4758	331.386	0	0
/04/14	0.55	negative	-0.131818		2016-03-14	3	0	2	1			97.4758	331.886	0	0.5
2013-03-01	0.427273	negative	-0.131818		2016-03-15	1	0	0	1			97.4758	331.886	0	0
2018-09-11	0.577273	negative	-0.131818		2016-03-16	2	2	0	0			97.4758	331.886	0	0
2018-05-03	0.577273	negative	-0.131818		2016-03-17	2	0	0	2			97.4758	331.886	0	0
4 Dec 2017	0.577273	negative	-0.131818		2016-03-18	5	1	2	2			97.9758	332.886	0.5	1
2015-10-14	0.577273	negative	-0.131818		2016-03-19	0	0	0	0			97.9758	332.886	0	0
2014-02-26	0.727273	negative	-0.131818		2016-03-20	2	0	2	0			97.9758	332.886	0	0
2018-05-18	0.5	negative	-0.13125		2016-03-21	6	0	3	3			97.9758	333.886	0	1
2016-04-29	0.207778	negative	-0.131111		2016-03-22	3	0	1	2			97.9758	335.886	0	2
2017-06-06	0.428571	negative	-0.130952		2016-03-23	1	0	0	1			97.9758	335.886	0	0
2017-10-02	0.280556	negative	-0.130556		2016-03-24	4	0	3	1			97.9758	336.219	0	0.333333
2013-08-10	1	negative	-0.13		2016-03-25	2	0	1	1			97.9758	337.219	0	1
2018-08-03	0.288889	negative	-0.129167		2016-03-26	1	0	1	0			97.9758	337.219	0	0
2008-02-01	0.51875	negative	-0.129167		2016-03-27	1	0	1	0			97.9758	337.219	0	0
2007-03-01	0.2375	negative	-0.128125		2016-03-28	3	0	1	2			97.9758	339.219	0	2
2018-07-05	0.597222	negative	-0.128125		2016-03-29	5	1	3	1			98.3092	339.553	0.333333	0.333333
31 Dec 2018	0.644444	negative	-0.127778		2016-03-30	4	1	2	1			98.8092	340.053	0.5	0.5
2018-10-29	0.179861	negative	-0.127778		2016-03-31	13	1	10	2			98.9092	340.253	0.1	0.2
2018-10-18	0.444444	negative	-0.127778		2016-04-01	19	2	11	6			99.091	340.798	0.181818	0.545455
9 Dec 2014	0.294444	negative	-0.127778		2016-04-02	5	1	1	3			100.091	343.798	1	3
2018-09-27	0.64375	negative	-0.125		2016-04-03	3	0	3	0			100.091	343.798	0	0
/04/21	0.375	negative	-0.125		2016-04-04	15	5	5	5			101.091	344.798	1	1
/04/19	0.375	negative	-0.125		2016-04-05	4	0	2	2			101.091	345.798	0	1
/04/8	0.125	negative	-0.125		2016-04-06	7	0	5	2			101.091	346.198	0	0.4
/04/7	0.3125	negative	-0.125		2016-04-07	8	0	7	1			101.091	346.341	0	0.142857
2018-03-01	0.375	negative	-0.125		2016-04-08	3	0	1	2			101.091	348.341	0	2
2016-03-01	0.6	negative	-0.125		2016-04-09	0	0	0	0			101.091	348.341	0	0
2011-03-01	0.283333	negative	-0.125		2016-04-10	0	0	0	0			101.091	348.341	0	0
2010-03-01	0.375	negative	-0.125		2016-04-11	6	0	6	0			101.091	348.341	0	0
2004-03-01	0.375	negative	-0.125		2016-04-12	5	0	3	2			101.091	349.008	0	0.666667
2004-03-01	1	negative	-0.125		2016-04-13	9	1	6	2			101.258	349.341	0.166667	0.333333
2002-03-01	0.125	negative	-0.125		2016-04-14	4	0	4	0			101.258	349.341	0	0
2001-03-01	0.625	negative	-0.125		2016-04-15	1	0	0	1			101.258	349.341	0	0
2012-02-01	0.75	negative	-0.125		2016-04-16	1	0	0	1			101.258	349.341	0	0
2006-02-01	0.375	negative	-0.125		2016-04-17	2	0	2	0			101.258	349.341	0	0
5 Dec 2018	0.5	negative	-0.125		2016-04-18	6	1	5	0			101.458	349.341	0.2	0
2018-10-29	0.5375	negative	-0.125		2016-04-19	8	0	5	3			101.458	349.941	0	0.6
2018-10-16	0.375	negative	-0.125		2016-04-20	0	0	0	0			101.458	349.941	0	0
2018-10-12	0.375	negative	-0.125		2016-04-21	0	0	0	0			101.458	349.941	0	0
2018-10-04	0.375	negative	-0.125		2016-04-22	2	0	2	0			101.458	349.941	0	0
2018-10-03	0.125	negative	-0.125		2016-04-23	0	0	0	0			101.458	349.941	0	0
2018-10-01	0.3	negative	-0.125		2016-04-24	3	0	2	1			101.458	350.441	0	0.5
2018-09-07	0.375	negative	-0.125		2016-04-25	1	0	1	0			101.458	350.441	0	0
2018-09-03	0.4	negative	-0.125		2016-04-26	2	0	2	0			101.458	350.441	0	0
2018-08-28	1	negative	-0.125		2016-04-27	4	0	3	1			101.458	350.774	0	0.333333
2018-08-25	0.41875	negative	-0.125		2016-04-28	1	0	0	1			101.458	350.774	0	0
2018-08-24	0.4375	negative	-0.125		2016-04-29	3	1	1	1			102.458	351.774	1	1
2018-08-23	0.325	negative	-0.125		2016-04-30	2	0	1	1			102.458	352.774	0	1
2018-08-19	0.944444	negative	-0.125		2016-05-01	0	0	0	0			102.458	352.774	0	0
2018-08-17	0.6	negative	-0.125		2016-05-02	0	0	0	0			102.458	352.774	0	0
2018-08-13	0.6	negative	-0.125		2016-05-03	0	0	0	0			102.458	352.774	0	0
2018-08-12	0.375	negative	-0.125		2016-05-04	21	2	8	11			102.708	354.149	0.25	1.375
2018-08-01	1	negative	-0.125		2016-05-05	2	2	0	0			102.708	354.149	0	0
2018-07-30	0.375	negative	-0.125		2016-05-06	2	0	2	0			102.708	354.149	0	0
2018-07-23	0.375	negative	-0.125		2016-05-07	3	1	1	1			103.708	355.149	1	1
2018-07-19	0.6	negative	-0.125		2016-05-08	5	0	5	0			103.708	355.149	0	0
2018-06-12	0.625	negative	-0.125		2016-05-09	1	0	0	1			103.708	355.149	0	0
2018-06-08	0.125	negative	-0.125		2016-05-10	6	3	3	0			104.708	355.149	1	0
2018-06-05	0.545833	negative	-0.125		2016-05-11	0	0	0	0			104.708	355.149	0	0
2018-05-29	0.1	negative	-0.125		2016-05-12	1	0	1	0			104.708	355.149	0	0
2018-05-03	0.541667	negative	-0.125		2016-05-13	1	0	1	0			104.708	355.149	0	0
2018-03-29	0.75	negative	-0.125		2016-05-14	1	0	1	0			104.708	355.149	0	0
2018-03-07	0.375	negative	-0.125		2016-05-15	0	0	0	0			104.708	355.149	0	0
2017-11-20	0.416667	negative	-0.125		2016-05-16	1	0	1	0			104.708	355.149	0	0
2017-10-03	0.375	negative	-0.125		2016-05-17	1	1	0	0			104.708	355.149	0	0
2017-08-30	0.375	negative	-0.125		2016-05-18	17	3	11	3			104.98	355.422	0.272727	0.272727
2017-07-04	0.354167	negative	-0.125		2016-05-19	3	2	0	1			104.98	355.422	0	0
2017-05-11	0.375	negative	-0.125		2016-05-20	3	0	2	1			104.98	355.922	0	0.5
2017-05-03	1	negative	-0.125		2016-05-21	2	0	2	0			104.98	355.922	0	0
2017-04-13	0.375	negative	-0.125		2016-05-22	1	0	1	0			104.98	355.922	0	0
2017-04-03	0.375	negative	-0.125		2016-05-23	4	1	1	2			105.98	357.922	1	2
2017-03-08	0.5625	negative	-0.125		2016-05-24	5	1	4	0			106.23	357.922	0.25	0
2016-11-29	0.4125	negative	-0.125		2016-05-25	0	0	0	0			106.23	357.922	0	0
2016-06-09	0.375	negative	-0.125		2016-05-26	4	0	1	3			106.23	360.922	0	3
2016-04-01	0.1	negative	-0.125		2016-05-27	3	0	2	1			106.23	361.422	0	0.5
5 Jan 2016	0.375	negative	-0.125		2016-05-28	2	1	1	0			107.23	361.422	1	0
2015-08-19	0.25	negative	-0.125		2016-05-29	2	1	0	1			107.23	361.422	0	0
2015-06-20	0.75	negative	-0.125		2016-05-30	0	0	0	0			107.23	361.422	0	0
2015-04-22	0.375	negative	-0.125		2016-05-31	4	0	2	2			107.23	362.422	0	1
2015-03-02	0.75	negative	-0.125		2016-06-01	1	0	1	0			107.23	362.422	0	0
2015-03-01	0.375	negative	-0.125		2016-06-02	5	0	3	2			107.23	363.089	0	0.666667
2014-10-08	0.375	negative	-0.125		2016-06-03	1	0	1	0			107.23	363.089	0	0
2014-09-16	0.375	negative	-0.125		2016-06-04	0	0	0	0			107.23	363.089	0	0
2014-09-15	0.75	negative	-0.125		2016-06-05	0	0	0	0			107.23	363.089	0	0
2014-04-08	0.25	negative	-0.125		2016-06-06	0	0	0	0			107.23	363.089	0	0
2013-11-01	0.375	negative	-0.125		2016-06-07	7	0	4	3			107.23	363.839	0	0.75
2013-08-28	0.375	negative	-0.125		2016-06-08	5	0	3	2			107.23	364.505	0	0.666667
2013-08-27	0.375	negative	-0.125		2016-06-09	6	1	3	2			107.564	365.172	0.333333	0.666667
2013-08-21	0.375	negative	-0.125		2016-06-10	1	0	1	0			107.564	365.172	0	0
2013-08-07	0.275	negative	-0.125		2016-06-11	1	0	1	0			107.564	365.172	0	0
2013-05-29	0.6	negative	-0.125		2016-06-12	0	0	0	0			107.564	365.172	0	0
/04/20	0.625	negative	-0.125		2016-06-13	1	0	0	1			107.564	365.172	0	0
/04/8	0.65	negative	-0.123333		2016-06-14	6	1	2	3			108.064	366.672	0.5	1.5
12 Dec 2018	0.410417	negative	-0.122917		2016-06-15	1	1	0	0			108.064	366.672	0	0
3 Jan 2014	0.533333	negative	-0.122222		2016-06-16	2	0	0	2			108.064	366.672	0	0
2018-10-04	0.597619	negative	-0.122024		2016-06-17	3	0	2	1			108.064	367.172	0	0.5
2018-08-28	0.566667	negative	-0.121212		2016-06-18	2	1	0	1			108.064	367.172	0	0
/04/26	0.516667	negative	-0.120833		2016-06-19	2	0	1	1			108.064	368.172	0	1
2018-10-23	0.3625	negative	-0.120833		2016-06-20	2	0	2	0			108.064	368.172	0	0
18 Dec 2017	0.484722	negative	-0.120833		2016-06-21	24	2	17	5			108.181	368.466	0.117647	0.294118
2018-07-18	0.692262	negative	-0.120238		2016-06-22	17	4	10	3			108.581	368.766	0.4	0.3
2001-03-01	0.56	negative	-0.12		2016-06-23	11	3	5	3			109.181	369.366	0.6	0.6
10 Dec 2018	0.376667	negative	-0.12		2016-06-24	5	0	3	2			109.181	370.033	0	0.666667
2018-11-05	0.4	negative	-0.12		2016-06-25	1	0	0	1			109.181	370.033	0	0
2018-06-21	0.438333	negative	-0.12		2016-06-26	1	0	0	1			109.181	370.033	0	0
2018-05-29	0.7	negative	-0.12		2016-06-27	0	0	0	0			109.181	370.033	0	0
2018-10-24	0.35	negative	-0.119444		2016-06-28	0	0	0	0			109.181	370.033	0	0
2013-03-01	0.470536	negative	-0.11875		2016-06-29	4	1	1	2			110.181	372.033	1	2
2018-08-23	0.283333	negative	-0.11875		2016-06-30	8	1	6	1			110.348	372.199	0.166667	0.166667
2015-02-11	0.28125	negative	-0.11875		2016-07-01	9	1	4	4			110.598	373.199	0.25	1
2018-11-28	0.291667	negative	-0.116667		2016-07-02	0	0	0	0			110.598	373.199	0	0
2018-08-10	0.583333	negative	-0.116667		2016-07-03	5	2	3	0			111.265	373.199	0.666667	0
2018-03-27	0.45	negative	-0.116667		2016-07-04	1	0	0	1			111.265	373.199	0	0
2017-06-22	0.3	negative	-0.116667		2016-07-05	9	2	7	0			111.55	373.199	0.285714	0
2015-04-27	0.5	negative	-0.116667		2016-07-06	5	0	4	1			111.55	373.449	0	0.25
2013-07-26	0.5	negative	-0.116667		2016-07-07	0	0	0	0			111.55	373.449	0	0
/04/8	0.833333	negative	-0.116667		2016-07-08	1	0	1	0			111.55	373.449	0	0
2018-11-11	0.458333	negative	-0.116667		2016-07-09	2	0	1	1			111.55	374.449	0	1
2016-10-28	0.658333	negative	-0.116667		2016-07-10	3	0	2	1			111.55	374.949	0	0.5
2015-05-06	0.366667	negative	-0.116667		2016-07-11	9	2	6	1			111.884	375.116	0.333333	0.166667
2014-06-03	0.266667	negative	-0.116667		2016-07-12	5	1	3	1			112.217	375.449	0.333333	0.333333
2018-07-03	0.534259	negative	-0.116667		2016-07-13	3	0	3	0			112.217	375.449	0	0
/04/3	0.596296	negative	-0.114352		2016-07-14	5	2	2	1			113.217	375.949	1	0.5
2018-02-14	0.555556	negative	-0.113889		2016-07-15	3	0	2	1			113.217	376.449	0	0.5
17 Jan 2015	0.413889	negative	-0.113889		2016-07-16	1	0	0	1			113.217	376.449	0	0
2018-11-17	0.393333	negative	-0.113333		2016-07-17	1	0	0	1			113.217	376.449	0	0
2018-10-27	0.611429	negative	-0.113333		2016-07-18	4	0	2	2			113.217	377.449	0	1
1931-03-01	0.6875	negative	-0.1125		2016-07-19	1	0	1	0			113.217	377.449	0	0
2018-09-27	0.675	negative	-0.1125		2016-07-20	21	4	8	9			113.717	378.574	0.5	1.125
2018-03-12	0.2375	negative	-0.1125		2016-07-21	3	1	0	2			113.717	378.574	0	0
2016-05-28	0.4875	negative	-0.1125		2016-07-22	2	0	2	0			113.717	378.574	0	0
2009-03-01	0.2625	negative	-0.1125		2016-07-23	4	1	1	2			114.717	380.574	1	2
2014-02-01	0.527431	negative	-0.1125		2016-07-24	0	0	0	0			114.717	380.574	0	0
24 Dec 2017	0.548864	negative	-0.111932		2016-07-25	5	2	1	2			116.717	382.574	2	2
2018-07-22	0.680952	negative	-0.111905		2016-07-26	3	0	1	2			116.717	384.574	0	2
2018-08-08	0.530556	negative	-0.111111		2016-07-27	1	0	1	0			116.717	384.574	0	0
2017-09-29	0.222222	negative	-0.111111		2016-07-28	1	1	0	0			116.717	384.574	0	0
2017-09-25	0.222222	negative	-0.111111		2016-07-29	0	0	0	0			116.717	384.574	0	0
2018-09-18	0.698148	negative	-0.111111		2016-07-30	1	0	1	0			116.717	384.574	0	0
29 Dec 2017	0.888889	negative	-0.111111		2016-07-31	6	0	5	1			116.717	384.774	0	0.2
2018-10-30	0.566667	negative	-0.110714		2016-08-01	8	0	5	3			116.717	385.374	0	0.6
2003-02-01	0.38	negative	-0.11		2016-08-02	2	2	0	0			116.717	385.374	0	0
28 Dec 2018	0.65	negative	-0.11		2016-08-03	16	0	12	4			116.717	385.708	0	0.333333
3 Dec 2018	0.28	negative	-0.11		2016-08-04	1	0	1	0			116.717	385.708	0	0
2018-07-03	0.389435	negative	-0.109375		2016-08-05	0	0	0	0			116.717	385.708	0	0
2011-03-01	0.694643	negative	-0.108929		2016-08-06	0	0	0	0			116.717	385.708	0	0
2018-07-16	0.638333	negative	-0.108333		2016-08-07	1	0	0	1			116.717	385.708	0	0
2018-02-22	0.158333	negative	-0.108333		2016-08-08	3	0	3	0			116.717	385.708	0	0
2018-08-15	0.491667	negative	-0.108333		2016-08-09	3	0	3	0			116.717	385.708	0	0
12 Dec 2014	0.513889	negative	-0.108333		2016-08-10	7	1	4	2			116.967	386.208	0.25	0.5
2015-05-29	0.5825	negative	-0.1075		2016-08-11	4	0	2	2			116.967	387.208	0	1
2 Dec 2018	0.436111	negative	-0.106944		2016-08-12	2	0	1	1			116.967	388.208	0	1
/04/25	0.43125	negative	-0.10625		2016-08-13	0	0	0	0			116.967	388.208	0	0
/04/20	0.6	negative	-0.105556		2016-08-14	0	0	0	0			116.967	388.208	0	0
/04/3	0.745238	negative	-0.104762		2016-08-15	1	0	1	0			116.967	388.208	0	0
2018-10-11	0.329167	negative	-0.104167		2016-08-16	1	0	1	0			116.967	388.208	0	0
2013-09-04	0.229167	negative	-0.104167		2016-08-17	2	0	1	1			116.967	389.208	0	1
2018-10-31	0.25	negative	-0.104167		2016-08-18	1	0	1	0			116.967	389.208	0	0
2018-10-26	0.292593	negative	-0.103704		2016-08-19	2	0	1	1			116.967	390.208	0	1
2018-04-16	0.292593	negative	-0.103704		2016-08-20	1	0	1	0			116.967	390.208	0	0
2017-08-07	0.292593	negative	-0.103704		2016-08-21	1	0	0	1			116.967	390.208	0	0
2017-05-26	0.292593	negative	-0.103704		2016-08-22	1	0	1	0			116.967	390.208	0	0
2018-08-21	0.403333	negative	-0.103333		2016-08-23	11	0	9	2			116.967	390.43	0	0.222222
19 Dec 2018	0.225	negative	-0.103125		2016-08-24	3	0	0	3			116.967	390.43	0	0
20 Dec 2018	0.336111	negative	-0.102778		2016-08-25	4	0	0	4			116.967	390.43	0	0
2018-04-17	0.250833	negative	-0.1025		2016-08-26	1	0	1	0			116.967	390.43	0	0
2018-09-17	0.578869	negative	-0.1025		2016-08-27	1	0	0	1			116.967	390.43	0	0
2017-11-16	0.462963	negative	-0.101852		2016-08-28	0	0	0	0			116.967	390.43	0	0
2017-11-16	0.462963	negative	-0.101852		2016-08-29	0	0	0	0			116.967	390.43	0	0
2018-07-02	0.634722	negative	-0.101389		2016-08-30	6	0	1	5			116.967	395.43	0	5
2018-05-19	0.697222	negative	-0.101389		2016-08-31	3	1	2	0			117.467	395.43	0.5	0
2018-09-30	0.271111	negative	-0.101111		2016-09-01	1	1	0	0			117.467	395.43	0	0
25 Jan 2018	0.374074	negative	-0.100463		2016-09-02	3	1	2	0			117.967	395.43	0.5	0
2017-02-28	1	negative	-0.1		2016-09-03	3	2	0	1			117.967	395.43	0	0
2016-06-23	0.95	negative	-0.1		2016-09-04	1	0	1	0			117.967	395.43	0	0
2018-09-27	0.528333	negative	-0.1		2016-09-05	1	0	0	1			117.967	395.43	0	0
2018-09-25	0.423611	negative	-0.1		2016-09-06	4	1	2	1			118.467	395.93	0.5	0.5
2018-05-24	0.533333	negative	-0.1		2016-09-07	6	1	2	3			118.967	397.43	0.5	1.5
2016-09-15	0.3	negative	-0.1		2016-09-08	1	0	0	1			118.967	397.43	0	0
2016-06-22	0.366667	negative	-0.1		2016-09-09	0	0	0	0			118.967	397.43	0	0
/04/24	0.1	negative	-0.1		2016-09-10	0	0	0	0			118.967	397.43	0	0
/04/23	0.6	negative	-0.1		2016-09-11	0	0	0	0			118.967	397.43	0	0
/04/10	0.4	negative	-0.1		2016-09-12	2	0	2	0			118.967	397.43	0	0
/04/4	0.6	negative	-0.1		2016-09-13	4	0	2	2			118.967	398.43	0	1
/04/4	0.6	negative	-0.1		2016-09-14	6	0	4	2			118.967	398.93	0	0.5
2019-03-01	0.6	negative	-0.1		2016-09-15	4	2	1	1			120.967	399.93	2	1
2012-03-01	0.183333	negative	-0.1		2016-09-16	4	1	2	1			121.467	400.43	0.5	0.5
2012-03-01	0.566667	negative	-0.1		2016-09-17	1	0	0	1			121.467	400.43	0	0
2006-03-01	0.4	negative	-0.1		2016-09-18	0	0	0	0			121.467	400.43	0	0
2005-03-01	0.4	negative	-0.1		2016-09-19	3	1	2	0			121.967	400.43	0.5	0
2005-03-01	0.1	negative	-0.1		2016-09-20	2	0	2	0			121.967	400.43	0	0
2012-02-01	0.6	negative	-0.1		2016-09-21	4	1	0	3			121.967	400.43	0	0
2003-02-01	0.25	negative	-0.1		2016-09-22	4	0	2	2			121.967	401.43	0	1
2018-11-14	0.6	negative	-0.1		2016-09-23	5	0	2	3			121.967	402.93	0	1.5
2018-11-05	0.45	negative	-0.1		2016-09-24	0	0	0	0			121.967	402.93	0	0
2018-11-02	0.6	negative	-0.1		2016-09-25	0	0	0	0			121.967	402.93	0	0
2018-11-01	0.4	negative	-0.1		2016-09-26	0	0	0	0			121.967	402.93	0	0
2018-10-24	0.525	negative	-0.1		2016-09-27	2	0	1	1			121.967	403.93	0	1
2018-10-24	0.1	negative	-0.1		2016-09-28	1	0	1	0			121.967	403.93	0	0
2018-10-16	0.6	negative	-0.1		2016-09-29	1	0	0	1			121.967	403.93	0	0
2018-10-16	0.6	negative	-0.1		2016-09-30	0	0	0	0			121.967	403.93	0	0
2018-10-14	0	negative	-0.1		2016-10-01	0	0	0	0			121.967	403.93	0	0
2018-10-11	0.6	negative	-0.1		2016-10-02	6	0	4	2			121.967	404.43	0	0.5
2018-10-11	0.275	negative	-0.1		2016-10-03	8	1	2	5			122.467	406.93	0.5	2.5
2018-10-08	0.6	negative	-0.1		2016-10-04	0	0	0	0			122.467	406.93	0	0
2018-10-05	0.6	negative	-0.1		2016-10-05	0	0	0	0			122.467	406.93	0	0
2018-10-01	0.6	negative	-0.1		2016-10-06	7	1	3	3			122.8	407.93	0.333333	1
2018-09-29	0.78	negative	-0.1		2016-10-07	3	0	2	1			122.8	408.43	0	0.5
2018-09-27	0.6	negative	-0.1		2016-10-08	1	0	1	0			122.8	408.43	0	0
2018-09-27	0.6	negative	-0.1		2016-10-09	4	1	3	0			123.134	408.43	0.333333	0
2018-09-27	0.6	negative	-0.1		2016-10-10	5	0	4	1			123.134	408.68	0	0.25
2018-09-27	0.6	negative	-0.1		2016-10-11	2	0	1	1			123.134	409.68	0	1
2018-09-27	0.6	negative	-0.1		2016-10-12	3	0	2	1			123.134	410.18	0	0.5
2018-09-26	0.1	negative	-0.1		2016-10-13	5	0	3	2			123.134	410.847	0	0.666667
2018-09-23	0.1	negative	-0.1		2016-10-14	2	0	1	1			123.134	411.847	0	1
2018-09-18	0.6	negative	-0.1		2016-10-15	1	1	0	0			123.134	411.847	0	0
2018-09-18	0.435417	negative	-0.1		2016-10-16	5	0	3	2			123.134	412.513	0	0.666667
2018-09-14	0.446667	negative	-0.1		2016-10-17	2	0	2	0			123.134	412.513	0	0
2018-09-06	1	negative	-0.1		2016-10-18	0	0	0	0			123.134	412.513	0	0
2018-08-24	0.625	negative	-0.1		2016-10-19	8	1	2	5			123.634	415.013	0.5	2.5
2018-08-23	0.425	negative	-0.1		2016-10-20	8	0	4	4			123.634	416.013	0	1
2018-08-20	0.6	negative	-0.1		2016-10-21	0	0	0	0			123.634	416.013	0	0
2018-08-14	0	negative	-0.1		2016-10-22	3	0	2	1			123.634	416.513	0	0.5
2018-08-14	0.5	negative	-0.1		2016-10-23	2	0	2	0			123.634	416.513	0	0
2018-08-07	0.5875	negative	-0.1		2016-10-24	4	1	2	1			124.134	417.013	0.5	0.5
2018-08-07	0.5	negative	-0.1		2016-10-25	2	0	2	0			124.134	417.013	0	0
2018-08-01	0.4	negative	-0.1		2016-10-26	23	2	11	10			124.316	417.922	0.181818	0.909091
2018-07-21	0	negative	-0.1		2016-10-27	6	3	3	0			125.316	417.922	1	0
2018-07-15	0.433333	negative	-0.1		2016-10-28	3	1	2	0			125.816	417.922	0.5	0
2018-06-11	0.2	negative	-0.1		2016-10-29	3	0	2	1			125.816	418.422	0	0.5
2018-05-22	0.45	negative	-0.1		2016-10-30	0	0	0	0			125.816	418.422	0	0
2018-05-07	0.433333	negative	-0.1		2016-10-31	1	0	0	1			125.816	418.422	0	0
2018-05-02	0.616667	negative	-0.1		2016-11-01	9	1	5	3			126.016	419.022	0.2	0.6
2018-04-21	0.55	negative	-0.1		2016-11-02	6	0	4	2			126.016	419.522	0	0.5
2018-04-17	0.5	negative	-0.1		2016-11-03	1	1	0	0			126.016	419.522	0	0
2018-04-13	0.4	negative	-0.1		2016-11-04	19	1	14	4			126.087	419.808	0.0714286	0.285714
1 Dec 2017	0.4	negative	-0.1		2016-11-05	1	0	1	0			126.087	419.808	0	0
2017-11-20	1	negative	-0.1		2016-11-06	0	0	0	0			126.087	419.808	0	0
2017-11-16	0.6	negative	-0.1		2016-11-07	2	0	1	1			126.087	420.808	0	1
2017-10-12	0.35	negative	-0.1		2016-11-08	2	0	0	2			126.087	420.808	0	0
2017-10-02	0.4	negative	-0.1		2016-11-09	2	0	1	1			126.087	421.808	0	1
2017-09-14	0.1	negative	-0.1		2016-11-10	6	0	1	5			126.087	426.808	0	5
2017-08-18	0.7	negative	-0.1		2016-11-11	0	0	0	0			126.087	426.808	0	0
2017-08-07	0.525	negative	-0.1		2016-11-12	0	0	0	0			126.087	426.808	0	0
2017-08-03	0.1	negative	-0.1		2016-11-13	4	0	3	1			126.087	427.142	0	0.333333
2017-08-02	0.6	negative	-0.1		2016-11-14	1	0	1	0			126.087	427.142	0	0
2017-07-07	1	negative	-0.1		2016-11-15	0	0	0	0			126.087	427.142	0	0
2017-07-05	1	negative	-0.1		2016-11-16	3	0	1	2			126.087	429.142	0	2
2017-06-12	1	negative	-0.1		2016-11-17	3	0	2	1			126.087	429.642	0	0.5
2017-05-31	0.55	negative	-0.1		2016-11-18	1	0	0	1			126.087	429.642	0	0
2017-04-02	0	negative	-0.1		2016-11-19	0	0	0	0			126.087	429.642	0	0
2017-03-15	0.15	negative	-0.1		2016-11-20	1	0	1	0			126.087	429.642	0	0
2017-02-17	0.15	negative	-0.1		2016-11-21	3	1	2	0			126.587	429.642	0.5	0
2017-02-15	0.15	negative	-0.1		2016-11-22	2	1	1	0			127.587	429.642	1	0
3 Jan 2017	0.2	negative	-0.1		2016-11-23	5	1	2	2			128.087	430.642	0.5	1
8 Dec 2016	0.05	negative	-0.1		2016-11-24	2	0	0	2			128.087	430.642	0	0
2016-11-29	0.6	negative	-0.1		2016-11-25	0	0	0	0			128.087	430.642	0	0
2016-11-21	0.1	negative	-0.1		2016-11-26	0	0	0	0			128.087	430.642	0	0
2016-10-27	0.4	negative	-0.1		2016-11-27	0	0	0	0			128.087	430.642	0	0
2016-10-26	0.4	negative	-0.1		2016-11-28	2	0	1	1			128.087	431.642	0	1
2016-10-09	0.6	negative	-0.1		2016-11-29	11	4	3	4			129.42	432.975	1.33333	1.33333
2016-09-19	0.6	negative	-0.1		2016-11-30	5	1	3	1			129.754	433.308	0.333333	0.333333
2016-08-31	0.4	negative	-0.1		2016-12-01	0	0	0	0			129.754	433.308	0	0
2016-08-02	0.6	negative	-0.1		2016-12-02	0	0	0	0			129.754	433.308	0	0
2016-07-25	0.5	negative	-0.1		2016-12-03	0	0	0	0			129.754	433.308	0	0
2016-07-20	0.25	negative	-0.1		2016-12-04	0	0	0	0			129.754	433.308	0	0
2016-07-14	0.6	negative	-0.1		2016-12-05	0	0	0	0			129.754	433.308	0	0
2016-07-11	0.6	negative	-0.1		2016-12-06	0	0	0	0			129.754	433.308	0	0
2016-07-05	0.1	negative	-0.1		2016-12-07	0	0	0	0			129.754	433.308	0	0
2016-05-10	0.2	negative	-0.1		2016-12-08	0	0	0	0			129.754	433.308	0	0
2016-05-04	0.4	negative	-0.1		2016-12-09	0	0	0	0			129.754	433.308	0	0
2016-04-04	0.4	negative	-0.1		2016-12-10	0	0	0	0			129.754	433.308	0	0
2016-03-29	0.55	negative	-0.1		2016-12-11	0	0	0	0			129.754	433.308	0	0
29 Dec 2015	0.05	negative	-0.1		2016-12-12	0	0	0	0			129.754	433.308	0	0
2015-11-03	0.4	negative	-0.1		2016-12-13	0	0	0	0			129.754	433.308	0	0
2015-11-03	0.2	negative	-0.1		2016-12-14	0	0	0	0			129.754	433.308	0	0
2015-08-05	0.4	negative	-0.1		2016-12-15	0	0	0	0			129.754	433.308	0	0
2015-05-06	0.4	negative	-0.1		2016-12-16	0	0	0	0			129.754	433.308	0	0
2015-05-02	0.1125	negative	-0.1		2016-12-17	0	0	0	0			129.754	433.308	0	0
2015-04-27	0.3	negative	-0.1		2016-12-18	0	0	0	0			129.754	433.308	0	0
2015-02-12	0.4	negative	-0.1		2016-12-19	0	0	0	0			129.754	433.308	0	0
2 Jan 2015	0	negative	-0.1		2016-12-20	0	0	0	0			129.754	433.308	0	0
2014-11-24	0.6	negative	-0.1		2016-12-21	0	0	0	0			129.754	433.308	0	0
2014-08-11	0.4	negative	-0.1		2016-12-22	0	0	0	0			129.754	433.308	0	0
2014-07-30	0.4	negative	-0.1		2016-12-23	0	0	0	0			129.754	433.308	0	0
2014-03-27	0.9	negative	-0.1		2016-12-24	0	0	0	0			129.754	433.308	0	0
2014-03-07	0.15	negative	-0.1		2016-12-25	0	0	0	0			129.754	433.308	0	0
2014-03-03	0.1	negative	-0.1		2016-12-26	0	0	0	0			129.754	433.308	0	0
2014-02-11	0.15	negative	-0.1		2016-12-27	0	0	0	0			129.754	433.308	0	0
14 Jan 2014	0.4	negative	-0.1		2016-12-28	0	0	0	0			129.754	433.308	0	0
2013-11-26	0.1125	negative	-0.1		2016-12-29	0	0	0	0			129.754	433.308	0	0
2013-11-06	0.25	negative	-0.1		2016-12-30	0	0	0	0			129.754	433.308	0	0
2013-10-07	0.1	negative	-0.1		2016-12-31	0	0	0	0			129.754	433.308	0	0
2013-08-14	0.4	negative	-0.1		2017-01-01	0	0	0	0			129.754	433.308	0	0
2013-08-07	0.4	negative	-0.1		2017-01-02	0	0	0	0			129.754	433.308	0	0
2013-06-28	0.4	negative	-0.1		2017-01-03	0	0	0	0			129.754	433.308	0	0
1 Jan 2013	1	negative	-0.1		2017-01-04	0	0	0	0			129.754	433.308	0	0
/04/26	0.4	neutral	-0.1		2017-01-05	0	0	0	0			129.754	433.308	0	0
/04/24	0.7	neutral	-0.1		2017-01-06	0	0	0	0			129.754	433.308	0	0
2002-03-01	0.3375	neutral	-0.1		2017-01-07	0	0	0	0			129.754	433.308	0	0
7 Dec 2018	0.466667	neutral	-0.1		2017-01-08	0	0	0	0			129.754	433.308	0	0
2018-10-24	0.488889	neutral	-0.1		2017-01-09	0	0	0	0			129.754	433.308	0	0
2018-09-30	0.522222	neutral	-0.1		2017-01-10	0	0	0	0			129.754	433.308	0	0
2018-09-09	0.263889	neutral	-0.1		2017-01-11	0	0	0	0			129.754	433.308	0	0
2018-08-15	0.75	neutral	-0.1		2017-01-12	0	0	0	0			129.754	433.308	0	0
2018-08-13	0.133333	neutral	-0.1		2017-01-13	0	0	0	0			129.754	433.308	0	0
2018-07-27	0.6	neutral	-0.1		2017-01-14	0	0	0	0			129.754	433.308	0	0
2018-03-20	0.383333	neutral	-0.1		2017-01-15	0	0	0	0			129.754	433.308	0	0
2016-05-10	0.385714	neutral	-0.1		2017-01-16	0	0	0	0			129.754	433.308	0	0
2015-05-31	0.25	neutral	-0.1		2017-01-17	0	0	0	0			129.754	433.308	0	0
2018-09-18	0.58	neutral	-0.1		2017-01-18	0	0	0	0			129.754	433.308	0	0
2016-08-09	0.95	neutral	-0.1		2017-01-19	0	0	0	0			129.754	433.308	0	0
6 Dec 2018	0.516667	neutral	-0.1		2017-01-20	0	0	0	0			129.754	433.308	0	0
2016-03-02	0.583333	neutral	-0.1		2017-01-21	0	0	0	0			129.754	433.308	0	0
2018-10-03	0.325778	neutral	-0.0991111		2017-01-22	0	0	0	0			129.754	433.308	0	0
2018-06-12	0.202778	neutral	-0.0972222		2017-01-23	0	0	0	0			129.754	433.308	0	0
2018-03-30	0.3	neutral	-0.096875		2017-01-24	0	0	0	0			129.754	433.308	0	0
2018-07-27	0.372619	neutral	-0.0963203		2017-01-25	0	0	0	0			129.754	433.308	0	0
2018-02-27	0.426984	neutral	-0.0960317		2017-01-26	0	0	0	0			129.754	433.308	0	0
2018-08-24	0.514286	neutral	-0.0952381		2017-01-27	0	0	0	0			129.754	433.308	0	0
2018-10-27	0.383673	neutral	-0.094898		2017-01-28	0	0	0	0			129.754	433.308	0	0
2018-08-13	0.247222	neutral	-0.0944444		2017-01-29	0	0	0	0			129.754	433.308	0	0
2018-11-24	0.552778	neutral	-0.0939394		2017-01-30	0	0	0	0			129.754	433.308	0	0
/04/4	0.33125	neutral	-0.09375		2017-01-31	0	0	0	0			129.754	433.308	0	0
2001-03-01	0.25	neutral	-0.09375		2017-02-01	14	1	8	5			129.879	433.933	0.125	0.625
2002-02-01	0.641667	neutral	-0.09375		2017-02-02	1	0	1	0			129.879	433.933	0	0
14 Jan 2015	0.25	neutral	-0.09375		2017-02-03	3	0	1	2			129.879	435.933	0	2
2018-06-20	0.321296	neutral	-0.0935185		2017-02-04	2	0	2	0			129.879	435.933	0	0
2018-11-17	0.436333	neutral	-0.0933333		2017-02-05	0	0	0	0			129.879	435.933	0	0
2018-10-01	0.473333	neutral	-0.0933333		2017-02-06	0	0	0	0			129.879	435.933	0	0
2012-03-01	0.57	neutral	-0.0933333		2017-02-07	3	0	1	2			129.879	437.933	0	2
2018-08-08	0.485714	neutral	-0.0928571		2017-02-08	6	1	2	3			130.379	439.433	0.5	1.5
2013-08-19	0.716667	neutral	-0.0916667		2017-02-09	9	2	4	3			130.879	440.183	0.5	0.75
2018-11-05	0.627778	neutral	-0.0916667		2017-02-10	2	0	1	1			130.879	441.183	0	1
2018-08-08	0.285417	neutral	-0.0916667		2017-02-11	0	0	0	0			130.879	441.183	0	0
28 Dec 2017	0.633333	neutral	-0.0916667		2017-02-12	0	0	0	0			130.879	441.183	0	0
2018-04-18	0.815152	neutral	-0.0909091		2017-02-13	1	0	1	0			130.879	441.183	0	0
2018-09-22	0.68	neutral	-0.09		2017-02-14	1	0	1	0			130.879	441.183	0	0
2018-07-26	0.375	neutral	-0.0895833		2017-02-15	2	1	1	0			131.879	441.183	1	0
2018-10-21	0.142857	neutral	-0.0892857		2017-02-16	4	1	2	1			132.379	441.683	0.5	0.5
2018-11-19	0.322222	neutral	-0.0888889		2017-02-17	12	4	5	3			133.179	442.283	0.8	0.6
2018-08-01	0.163889	neutral	-0.0888889		2017-02-18	2	0	1	1			133.179	443.283	0	1
2018-07-31	0.188889	neutral	-0.0888889		2017-02-19	2	0	1	1			133.179	444.283	0	1
2018-11-27	0.648	neutral	-0.088		2017-02-20	3	0	2	1			133.179	444.783	0	0.5
/04/24	0.416667	neutral	-0.0875		2017-02-21	8	1	4	3			133.429	445.533	0.25	0.75
17 Dec 2018	0.473611	neutral	-0.0875		2017-02-22	6	0	5	1			133.429	445.733	0	0.2
18 Dec 2018	0.35	neutral	-0.0875		2017-02-23	6	2	3	1			134.095	446.067	0.666667	0.333333
2018-08-24	0.0875	neutral	-0.0875		2017-02-24	6	1	1	4			135.095	450.067	1	4
2012-03-01	0.615476	neutral	-0.0869048		2017-02-25	2	0	2	0			135.095	450.067	0	0
2018-10-03	0.469444	neutral	-0.0861111		2017-02-26	1	0	1	0			135.095	450.067	0	0
2018-09-12	0.591667	neutral	-0.0861111		2017-02-27	7	0	5	2			135.095	450.467	0	0.4
2018-05-23	0.427083	neutral	-0.0859375		2017-02-28	3	1	1	1			136.095	451.467	1	1
2017-05-09	0.357143	neutral	-0.0857143		2017-03-01	13	2	4	7			136.595	453.217	0.5	1.75
2018-08-24	0.525	neutral	-0.0854167		2017-03-02	7	1	4	2			136.845	453.717	0.25	0.5
2013-08-27	0.385615	neutral	-0.0853175		2017-03-03	4	1	2	1			137.345	454.217	0.5	0.5
2018-08-03	0.362963	neutral	-0.0851852		2017-03-04	2	0	1	1			137.345	455.217	0	1
2018-03-12	0.262963	neutral	-0.0851852		2017-03-05	2	1	1	0			138.345	455.217	1	0
12 Dec 2018	0.46	neutral	-0.085		2017-03-06	3	1	1	1			139.345	456.217	1	1
/04/1	0.593182	neutral	-0.0841856		2017-03-07	2	0	1	1			139.345	457.217	0	1
2018-08-02	0.4	neutral	-0.0833333		2017-03-08	8	2	3	3			140.012	458.217	0.666667	1
/04/8	0.533333	neutral	-0.0833333		2017-03-09	0	0	0	0			140.012	458.217	0	0
/04/4	0.0833333	neutral	-0.0833333		2017-03-10	0	0	0	0			140.012	458.217	0	0
2006-03-01	0.594444	neutral	-0.0833333		2017-03-11	0	0	0	0			140.012	458.217	0	0
2017-02-01	0.533333	neutral	-0.0833333		2017-03-12	1	1	0	0			140.012	458.217	0	0
10 Dec 2018	0.283333	neutral	-0.0833333		2017-03-13	1	0	1	0			140.012	458.217	0	0
6 Dec 2018	0.0833333	neutral	-0.0833333		2017-03-14	2	0	2	0			140.012	458.217	0	0
6 Dec 2018	0.0833333	neutral	-0.0833333		2017-03-15	13	3	6	4			140.512	458.883	0.5	0.666667
2018-10-18	0.583333	neutral	-0.0833333		2017-03-16	2	0	2	0			140.512	458.883	0	0
2018-08-14	0.5	neutral	-0.0833333		2017-03-17	3	0	2	1			140.512	459.383	0	0.5
2018-08-07	0.55	neutral	-0.0833333		2017-03-18	1	0	1	0			140.512	459.383	0	0
2018-08-07	0.228333	neutral	-0.0833333		2017-03-19	0	0	0	0			140.512	459.383	0	0
2018-07-13	0.166667	neutral	-0.0833333		2017-03-20	1	0	0	1			140.512	459.383	0	0
2018-06-13	0.0333333	neutral	-0.0833333		2017-03-21	1	0	0	1			140.512	459.383	0	0
2018-05-12	0.25	neutral	-0.0833333		2017-03-22	7	2	4	1			141.012	459.633	0.5	0.25
2018-05-10	0.183333	neutral	-0.0833333		2017-03-23	4	1	1	2			142.012	461.633	1	2
2018-04-26	0.0833333	neutral	-0.0833333		2017-03-24	1	0	1	0			142.012	461.633	0	0
2017-11-16	0.0333333	neutral	-0.0833333		2017-03-25	1	0	0	1			142.012	461.633	0	0
2017-08-02	0.0833333	neutral	-0.0833333		2017-03-26	0	0	0	0			142.012	461.633	0	0
2017-07-06	0.183333	neutral	-0.0833333		2017-03-27	7	1	4	2			142.262	462.133	0.25	0.5
2017-06-09	0.683333	neutral	-0.0833333		2017-03-28	11	0	7	4			142.262	462.705	0	0.571429
2017-06-08	0.216667	neutral	-0.0833333		2017-03-29	2	0	1	1			142.262	463.705	0	1
2016-10-20	0.477778	neutral	-0.0833333		2017-03-30	1	0	0	1			142.262	463.705	0	0
2016-10-07	0.116667	neutral	-0.0833333		2017-03-31	3	0	1	2			142.262	465.705	0	2
2016-08-10	0.233333	neutral	-0.0833333		2017-04-01	2	1	1	0			143.262	465.705	1	0
2016-06-09	0.0666667	neutral	-0.0833333		2017-04-02	5	1	2	2			143.762	466.705	0.5	1
2016-02-08	0.35	neutral	-0.0833333		2017-04-03	23	3	10	10			144.062	467.705	0.3	1
8 Dec 2015	0.583333	neutral	-0.0833333		2017-04-04	12	3	3	6			145.062	469.705	1	2
2015-09-25	0.5	neutral	-0.0833333		2017-04-05	5	0	1	4			145.062	473.705	0	4
2015-05-06	0.0833333	neutral	-0.0833333		2017-04-06	7	1	3	3			145.395	474.705	0.333333	1
2013-11-07	0.466667	neutral	-0.0833333		2017-04-07	0	0	0	0			145.395	474.705	0	0
2018-11-27	0.742593	neutral	-0.0833333		2017-04-08	3	1	1	1			146.395	475.705	1	1
2018-05-03	0.666667	neutral	-0.0833333		2017-04-09	1	0	1	0			146.395	475.705	0	0
21 Dec 2018	0.389773	neutral	-0.0829545		2017-04-10	17	0	7	10			146.395	477.133	0	1.42857
/04/19	0.305093	neutral	-0.0828704		2017-04-11	1	0	1	0			146.395	477.133	0	0
2018-09-12	0.21875	neutral	-0.08125		2017-04-12	2	1	0	1			146.395	477.133	0	0
2018-08-31	0.5	neutral	-0.08125		2017-04-13	16	1	9	6			146.506	477.8	0.111111	0.666667
2017-11-22	0.630556	neutral	-0.0805556		2017-04-14	0	0	0	0			146.506	477.8	0	0
2018-10-25	0.38	neutral	-0.08		2017-04-15	1	0	1	0			146.506	477.8	0	0
2018-09-06	0.32	neutral	-0.08		2017-04-16	1	0	1	0			146.506	477.8	0	0
2016-06-07	0.346667	neutral	-0.08		2017-04-17	5	1	3	1			146.84	478.133	0.333333	0.333333
30 Dec 2018	0.53125	neutral	-0.0796875		2017-04-18	5	2	3	0			147.506	478.133	0.666667	0
2011-03-01	0.511111	neutral	-0.0791667		2017-04-19	8	0	5	3			147.506	478.733	0	0.6
2018-11-15	0.322222	neutral	-0.0791667		2017-04-20	5	0	3	2			147.506	479.4	0	0.666667
2018-10-16	0.394444	neutral	-0.0786458		2017-04-21	5	1	3	1			147.84	479.733	0.333333	0.333333
31 Dec 2018	0.326543	neutral	-0.0783951		2017-04-22	6	0	5	1			147.84	479.933	0	0.2
2018-05-18	0.684375	neutral	-0.078125		2017-04-23	4	0	2	2			147.84	480.933	0	1
/04/4	0.269444	neutral	-0.0777778		2017-04-24	0	0	0	0			147.84	480.933	0	0
2008-03-01	0.644444	neutral	-0.0777778		2017-04-25	5	0	3	2			147.84	481.6	0	0.666667
28 Dec 2018	0.644444	neutral	-0.0777778		2017-04-26	9	0	5	4			147.84	482.4	0	0.8
2018-10-24	0.144444	neutral	-0.0777778		2017-04-27	6	2	3	1			148.506	482.733	0.666667	0.333333
2018-10-03	0.294444	neutral	-0.0777778		2017-04-28	2	0	0	2			148.506	482.733	0	0
2018-08-20	0.394444	neutral	-0.0777778		2017-04-29	4	0	2	2			148.506	483.733	0	1
2018-08-07	0.644444	neutral	-0.0777778		2017-04-30	2	0	1	1			148.506	484.733	0	1
2018-07-02	0.144444	neutral	-0.0777778		2017-05-01	9	1	5	3			148.706	485.333	0.2	0.6
2018-06-29	0.294444	neutral	-0.0777778		2017-05-02	5	0	2	3			148.706	486.833	0	1.5
2018-06-19	0.644444	neutral	-0.0777778		2017-05-03	17	2	9	6			148.929	487.5	0.222222	0.666667
2018-06-12	0.244444	neutral	-0.0777778		2017-05-04	10	0	6	4			148.929	488.167	0	0.666667
2018-05-23	0.144444	neutral	-0.0777778		2017-05-05	6	2	2	2			149.929	489.167	1	1
2018-05-15	0.177778	neutral	-0.0777778		2017-05-06	3	0	2	1			149.929	489.667	0	0.5
2018-03-28	0.206944	neutral	-0.0777778		2017-05-07	2	0	2	0			149.929	489.667	0	0
2018-03-14	0.144444	neutral	-0.0777778		2017-05-08	9	0	7	2			149.929	489.952	0	0.285714
2017-10-13	0.144444	neutral	-0.0777778		2017-05-09	4	0	2	2			149.929	490.952	0	1
2017-10-08	0.194444	neutral	-0.0777778		2017-05-10	13	0	8	5			149.929	491.577	0	0.625
2017-07-24	0.294444	neutral	-0.0777778		2017-05-11	7	3	2	2			151.429	492.577	1.5	1
2017-07-05	0.177778	neutral	-0.0777778		2017-05-12	5	2	1	2			153.429	494.577	2	2
2017-05-09	0.294444	neutral	-0.0777778		2017-05-13	0	0	0	0			153.429	494.577	0	0
2017-05-03	0.644444	neutral	-0.0777778		2017-05-14	1	0	0	1			153.429	494.577	0	0
2017-04-03	0.177778	neutral	-0.0777778		2017-05-15	7	0	3	4			153.429	495.911	0	1.33333
2016-07-01	0.294444	neutral	-0.0777778		2017-05-16	1	0	1	0			153.429	495.911	0	0
2016-04-03	0.144444	neutral	-0.0777778		2017-05-17	5	0	4	1			153.429	496.161	0	0.25
2015-07-13	0.144444	neutral	-0.0777778		2017-05-18	7	0	3	4			153.429	497.494	0	1.33333
2015-03-02	0.177778	neutral	-0.0777778		2017-05-19	2	1	1	0			154.429	497.494	1	0
2014-07-08	0.144444	neutral	-0.0777778		2017-05-20	0	0	0	0			154.429	497.494	0	0
2014-02-20	0.294444	neutral	-0.0777778		2017-05-21	3	0	3	0			154.429	497.494	0	0
2013-11-19	0.344444	neutral	-0.0777778		2017-05-22	3	2	0	1			154.429	497.494	0	0
2013-11-07	0.144444	neutral	-0.0777778		2017-05-23	5	1	2	2			154.929	498.494	0.5	1
2013-02-11	0.394444	neutral	-0.0777778		2017-05-24	6	0	4	2			154.929	498.994	0	0.5
/04/8	0.388889	neutral	-0.0777778		2017-05-25	0	0	0	0			154.929	498.994	0	0
2005-03-01	0.7	neutral	-0.0777778		2017-05-26	8	1	5	2			155.129	499.394	0.2	0.4
2013-10-09	0.290972	neutral	-0.0763889		2017-05-27	3	1	2	0			155.629	499.394	0.5	0
2018-06-06	0.326242	neutral	-0.0760606		2017-05-28	7	0	5	2			155.629	499.794	0	0.4
2013-09-30	0.723636	neutral	-0.0759091		2017-05-29	1	0	1	0			155.629	499.794	0	0
/04/29	0.725	neutral	-0.075		2017-05-30	7	1	2	4			156.129	501.794	0.5	2
/04/15	0.739815	neutral	-0.075		2017-05-31	11	3	3	5			157.129	503.461	1	1.66667
2018-09-11	0.60625	neutral	-0.075		2017-06-01	3	0	2	1			157.129	503.961	0	0.5
2018-07-21	0.516667	neutral	-0.075		2017-06-02	3	0	1	2			157.129	505.961	0	2
2018-05-29	0.75	neutral	-0.075		2017-06-03	0	0	0	0			157.129	505.961	0	0
2018-03-07	0.366667	neutral	-0.075		2017-06-04	4	0	2	2			157.129	506.961	0	1
2018-02-23	0.7375	neutral	-0.075		2017-06-05	11	0	6	5			157.129	507.794	0	0.833333
2017-07-03	0.4375	neutral	-0.075		2017-06-06	15	2	9	4			157.351	508.238	0.222222	0.444444
2015-09-03	0.7	neutral	-0.075		2017-06-07	8	0	5	3			157.351	508.838	0	0.6
2013-05-30	0.775	neutral	-0.075		2017-06-08	15	1	12	2			157.434	509.005	0.0833333	0.166667
2002-03-01	0.2	neutral	-0.075		2017-06-09	5	0	4	1			157.434	509.255	0	0.25
10 Dec 2018	0.433333	neutral	-0.075		2017-06-10	0	0	0	0			157.434	509.255	0	0
2018-09-27	0.4	neutral	-0.075		2017-06-11	4	1	2	1			157.934	509.755	0.5	0.5
2018-09-09	0.55	neutral	-0.075		2017-06-12	9	2	3	4			158.601	511.088	0.666667	1.33333
2018-06-20	0.325	neutral	-0.075		2017-06-13	4	0	4	0			158.601	511.088	0	0
2018-05-20	0.30625	neutral	-0.075		2017-06-14	7	2	3	2			159.268	511.755	0.666667	0.666667
2018-04-03	0.233333	neutral	-0.075		2017-06-15	6	1	1	4			160.268	515.755	1	4
13 Dec 2017	0.225	neutral	-0.075		2017-06-16	6	0	2	4			160.268	517.755	0	2
2014-02-26	0.35	neutral	-0.075		2017-06-17	0	0	0	0			160.268	517.755	0	0
2013-08-05	0.25	neutral	-0.075		2017-06-18	0	0	0	0			160.268	517.755	0	0
/04/29	0.65	neutral	-0.075		2017-06-19	3	1	1	1			161.268	518.755	1	1
20 Dec 2018	0.625	neutral	-0.075		2017-06-20	9	2	4	3			161.768	519.505	0.5	0.75
2018-10-26	0.420833	neutral	-0.075		2017-06-21	7	0	2	5			161.768	522.005	0	2.5
2013-08-26	0.383333	neutral	-0.075		2017-06-22	8	1	4	3			162.018	522.755	0.25	0.75
2018-10-31	0.733333	neutral	-0.0744792		2017-06-23	4	1	3	0			162.351	522.755	0.333333	0
2018-08-16	0.251852	neutral	-0.0740741		2017-06-24	4	0	1	3			162.351	525.755	0	3
2018-09-19	0.49375	neutral	-0.0734375		2017-06-25	1	0	1	0			162.351	525.755	0	0
2018-09-07	0.291667	neutral	-0.0729167		2017-06-26	2	1	1	0			163.351	525.755	1	0
2018-05-29	0.585417	neutral	-0.0729167		2017-06-27	2	0	1	1			163.351	526.755	0	1
/04/23	0.520539	neutral	-0.0727273		2017-06-28	3	1	0	2			163.351	526.755	0	0
/04/11	0.214286	neutral	-0.0714286		2017-06-29	4	0	2	2			163.351	527.755	0	1
2014-02-01	0.22381	neutral	-0.0714286		2017-06-30	7	0	3	4			163.351	529.088	0	1.33333
31 Dec 2018	0.214286	neutral	-0.0714286		2017-07-01	2	0	2	0			163.351	529.088	0	0
2018-11-08	0.214286	neutral	-0.0714286		2017-07-02	2	1	1	0			164.351	529.088	1	0
2018-08-12	0.214286	neutral	-0.0714286		2017-07-03	4	0	2	2			164.351	530.088	0	1
2018-08-08	0.214286	neutral	-0.0714286		2017-07-04	1	1	0	0			164.351	530.088	0	0
2018-03-22	0.211905	neutral	-0.0714286		2017-07-05	25	6	12	7			164.851	530.672	0.5	0.583333
2017-08-24	0.214286	neutral	-0.0714286		2017-07-06	22	3	14	5			165.065	531.029	0.214286	0.357143
2017-04-08	0.214286	neutral	-0.0714286		2017-07-07	9	2	2	5			166.065	533.529	1	2.5
2016-11-23	0.214286	neutral	-0.0714286		2017-07-08	1	0	1	0			166.065	533.529	0	0
2013-11-05	0.214286	neutral	-0.0714286		2017-07-09	3	0	1	2			166.065	535.529	0	2
/04/7	0.436364	neutral	-0.0713068		2017-07-10	11	0	6	5			166.065	536.362	0	0.833333
2018-03-26	0.622078	neutral	-0.0709957		2017-07-11	6	0	2	4			166.065	538.362	0	2
/04/20	0.3625	neutral	-0.0708333		2017-07-12	5	1	2	2			166.565	539.362	0.5	1
2018-08-17	0.475595	neutral	-0.0702381		2017-07-13	9	2	3	4			167.232	540.695	0.666667	1.33333
2017-05-30	0.366829	neutral	-0.0701299		2017-07-14	6	0	4	2			167.232	541.195	0	0.5
2018-09-21	0.74	neutral	-0.07		2017-07-15	1	0	0	1			167.232	541.195	0	0
2018-08-18	0.345	neutral	-0.07		2017-07-16	3	1	1	1			168.232	542.195	1	1
2016-05-18	0.47	neutral	-0.07		2017-07-17	15	4	5	6			169.032	543.395	0.8	1.2
2018-08-31	0.461406	neutral	-0.0698653		2017-07-18	2	0	1	1			169.032	544.395	0	1
/04/28	0.390278	neutral	-0.0694444		2017-07-19	4	0	4	0			169.032	544.395	0	0
2018-07-16	0.430556	neutral	-0.0694444		2017-07-20	10	1	7	2			169.175	544.681	0.142857	0.285714
2018-05-20	0.55625	neutral	-0.06875		2017-07-21	3	0	2	1			169.175	545.181	0	0.5
2017-05-26	0.6625	neutral	-0.06875		2017-07-22	0	0	0	0			169.175	545.181	0	0
24 Dec 2018	0.467708	neutral	-0.0677083		2017-07-23	0	0	0	0			169.175	545.181	0	0
2018-07-24	0.266667	neutral	-0.0666667		2017-07-24	1	0	1	0			169.175	545.181	0	0
18 Dec 2018	0.133333	neutral	-0.0666667		2017-07-25	0	0	0	0			169.175	545.181	0	0
/04/25	0.42	neutral	-0.0666667		2017-07-26	0	0	0	0			169.175	545.181	0	0
/04/17	0.733333	neutral	-0.0666667		2017-07-27	7	1	4	2			169.425	545.681	0.25	0.5
/04/12	0.433333	neutral	-0.0666667		2017-07-28	13	0	6	7			169.425	546.848	0	1.16667
/04/11	0.366667	neutral	-0.0666667		2017-07-29	6	0	3	3			169.425	547.848	0	1
2012-03-01	0.366667	neutral	-0.0666667		2017-07-30	3	0	0	3			169.425	547.848	0	0
2011-03-01	0.366667	neutral	-0.0666667		2017-07-31	10	1	4	5			169.675	549.098	0.25	1.25
2008-03-01	0.541667	neutral	-0.0666667		2017-08-01	0	0	0	0			169.675	549.098	0	0
2002-03-01	0.4	neutral	-0.0666667		2017-08-02	18	1	10	7			169.775	549.798	0.1	0.7
2004-02-01	0.366667	neutral	-0.0666667		2017-08-03	15	1	11	3			169.866	550.071	0.0909091	0.272727
2018-10-13	0.275	neutral	-0.0666667		2017-08-04	3	0	2	1			169.866	550.571	0	0.5
2018-10-04	0.241667	neutral	-0.0666667		2017-08-05	1	0	1	0			169.866	550.571	0	0
2018-09-29	0.05	neutral	-0.0666667		2017-08-06	0	0	0	0			169.866	550.571	0	0
2018-09-28	0.525	neutral	-0.0666667		2017-08-07	11	3	7	1			170.294	550.713	0.428571	0.142857
2018-08-13	0.0555556	neutral	-0.0666667		2017-08-08	8	0	4	4			170.294	551.713	0	1
2018-07-23	0.366667	neutral	-0.0666667		2017-08-09	0	0	0	0			170.294	551.713	0	0
2018-07-18	0.366667	neutral	-0.0666667		2017-08-10	1	0	0	1			170.294	551.713	0	0
2018-07-05	0.0333333	neutral	-0.0666667		2017-08-11	7	2	2	3			171.294	553.213	1	1.5
2018-07-02	0.3	neutral	-0.0666667		2017-08-12	2	0	1	1			171.294	554.213	0	1
2018-06-13	0.191667	neutral	-0.0666667		2017-08-13	3	1	0	2			171.294	554.213	0	0
2018-05-02	0.266667	neutral	-0.0666667		2017-08-14	7	0	4	3			171.294	554.963	0	0.75
2017-09-21	0.133333	neutral	-0.0666667		2017-08-15	2	1	0	1			171.294	554.963	0	0
2017-09-08	0.45	neutral	-0.0666667		2017-08-16	4	0	2	2			171.294	555.963	0	1
2017-06-06	0.433333	neutral	-0.0666667		2017-08-17	2	0	1	1			171.294	556.963	0	1
2017-03-28	0.383333	neutral	-0.0666667		2017-08-18	7	1	4	2			171.544	557.463	0.25	0.5
2017-03-22	0.433333	neutral	-0.0666667		2017-08-19	5	0	5	0			171.544	557.463	0	0
2017-02-10	0.0888889	neutral	-0.0666667		2017-08-20	0	0	0	0			171.544	557.463	0	0
2016-07-31	0.575	neutral	-0.0666667		2017-08-21	0	0	0	0			171.544	557.463	0	0
2014-11-18	0.3	neutral	-0.0666667		2017-08-22	3	1	1	1			172.544	558.463	1	1
2014-09-15	0.45	neutral	-0.0666667		2017-08-23	5	1	2	2			173.044	559.463	0.5	1
2014-08-15	0.0666667	neutral	-0.0666667		2017-08-24	5	0	5	0			173.044	559.463	0	0
2013-10-04	0.55	neutral	-0.0666667		2017-08-25	7	2	2	3			174.044	560.963	1	1.5
2004-02-01	0.6	neutral	-0.0666667		2017-08-26	0	0	0	0			174.044	560.963	0	0
2018-11-08	0.766667	neutral	-0.0666667		2017-08-27	0	0	0	0			174.044	560.963	0	0
2017-09-20	0.433333	neutral	-0.0666667		2017-08-28	2	0	1	1			174.044	561.963	0	1
2015-08-17	0.6	neutral	-0.0666667		2017-08-29	9	0	4	5			174.044	563.213	0	1.25
2018-07-19	0.655556	neutral	-0.0666667		2017-08-30	8	2	3	3			174.711	564.213	0.666667	1
2018-07-27	0.384167	neutral	-0.0658333		2017-08-31	1	0	0	1			174.711	564.213	0	0
2017-07-14	0.373737	neutral	-0.0656566		2017-09-01	1	0	1	0			174.711	564.213	0	0
2017-11-12	0.758333	neutral	-0.065625		2017-09-02	1	0	0	1			174.711	564.213	0	0
2018-11-12	0.454762	neutral	-0.0642857		2017-09-03	1	0	1	0			174.711	564.213	0	0
2016-04-29	0.414931	neutral	-0.0638889		2017-09-04	0	0	0	0			174.711	564.213	0	0
/04/11	0.247222	neutral	-0.0638889		2017-09-05	7	3	3	1			175.711	564.547	1	0.333333
2007-03-01	0.480556	neutral	-0.0625		2017-09-06	3	1	2	0			176.211	564.547	0.5	0
20 Dec 2018	0.42	neutral	-0.0625		2017-09-07	2	0	1	1			176.211	565.547	0	1
2018-11-27	0.6875	neutral	-0.0625		2017-09-08	1	0	1	0			176.211	565.547	0	0
2018-10-06	0.4375	neutral	-0.0625		2017-09-09	2	0	0	2			176.211	565.547	0	0
2018-09-29	0.304167	neutral	-0.0625		2017-09-10	1	0	1	0			176.211	565.547	0	0
2018-09-29	0.433333	neutral	-0.0625		2017-09-11	3	0	1	2			176.211	567.547	0	2
2018-08-04	0.5	neutral	-0.0625		2017-09-12	5	1	4	0			176.461	567.547	0.25	0
2018-07-22	0.6875	neutral	-0.0625		2017-09-13	11	0	4	7			176.461	569.297	0	1.75
2018-07-20	0.25	neutral	-0.0625		2017-09-14	7	2	4	1			176.961	569.547	0.5	0.25
2018-07-18	0.452778	neutral	-0.0625		2017-09-15	5	1	2	2			177.461	570.547	0.5	1
2018-07-18	0.6875	neutral	-0.0625		2017-09-16	0	0	0	0			177.461	570.547	0	0
2018-07-17	0.33125	neutral	-0.0625		2017-09-17	8	1	2	5			177.961	573.047	0.5	2.5
2018-07-15	0.220833	neutral	-0.0625		2017-09-18	4	1	1	2			178.961	575.047	1	2
2018-06-12	0.35	neutral	-0.0625		2017-09-19	4	2	1	1			180.961	576.047	2	1
2018-05-15	0.553571	neutral	-0.0625		2017-09-20	11	2	5	4			181.361	576.847	0.4	0.8
2018-04-03	0.7	neutral	-0.0625		2017-09-21	21	0	15	6			181.361	577.247	0	0.4
2017-11-02	0.1875	neutral	-0.0625		2017-09-22	2	0	2	0			181.361	577.247	0	0
2017-03-15	0.416667	neutral	-0.0625		2017-09-23	0	0	0	0			181.361	577.247	0	0
2016-05-18	0.408333	neutral	-0.0625		2017-09-24	2	0	2	0			181.361	577.247	0	0
2016-04-11	0.1875	neutral	-0.0625		2017-09-25	8	3	1	4			184.361	581.247	3	4
2016-04-04	0.3375	neutral	-0.0625		2017-09-26	9	0	3	6			184.361	583.247	0	2
27 Jan 2016	0.4	neutral	-0.0625		2017-09-27	2	1	1	0			185.361	583.247	1	0
2014-06-17	0.3875	neutral	-0.0625		2017-09-28	2	0	0	2			185.361	583.247	0	0
2014-04-15	0.7	neutral	-0.0625		2017-09-29	10	1	4	5			185.611	584.497	0.25	1.25
2013-09-07	0.1875	neutral	-0.0625		2017-09-30	2	0	1	1			185.611	585.497	0	1
2013-02-11	0.75	neutral	-0.0625		2017-10-01	1	0	1	0			185.611	585.497	0	0
2018-06-12	0.409259	neutral	-0.062037		2017-10-02	7	3	2	2			187.111	586.497	1.5	1
2018-08-15	0.547619	neutral	-0.0619048		2017-10-03	12	3	7	2			187.539	586.783	0.428571	0.285714
2018-10-12	0.230208	neutral	-0.0614583		2017-10-04	2	1	1	0			188.539	586.783	1	0
2018-03-30	0.459091	neutral	-0.0606061		2017-10-05	2	0	1	1			188.539	587.783	0	1
2017-07-28	0.62	neutral	-0.06		2017-10-06	16	1	6	9			188.706	589.283	0.166667	1.5
2018-03-27	0.52	neutral	-0.06		2017-10-07	2	0	2	0			188.706	589.283	0	0
12 Dec 2018	0.246667	neutral	-0.06		2017-10-08	2	1	1	0			189.706	589.283	1	0
19 Dec 2018	0.258135	neutral	-0.0599206		2017-10-09	4	0	3	1			189.706	589.616	0	0.333333
2018-05-13	0.402778	neutral	-0.0597222		2017-10-10	12	2	5	5			190.106	590.616	0.4	1
2018-07-12	0.51875	neutral	-0.059375		2017-10-11	5	0	2	3			190.106	592.116	0	1.5
2018-09-19	0.575	neutral	-0.0583333		2017-10-12	2	1	1	0			191.106	592.116	1	0
2018-08-27	0.65	neutral	-0.0583333		2017-10-13	5	1	4	0			191.356	592.116	0.25	0
2017-04-01	0.866667	neutral	-0.0583333		2017-10-14	1	0	0	1			191.356	592.116	0	0
/04/26	0.45	neutral	-0.0583333		2017-10-15	3	0	1	2			191.356	594.116	0	2
2018-09-07	0.333333	neutral	-0.0575		2017-10-16	6	1	3	2			191.689	594.783	0.333333	0.666667
2013-10-01	0.617857	neutral	-0.0571429		2017-10-17	0	0	0	0			191.689	594.783	0	0
2018-09-27	0.62381	neutral	-0.0571429		2017-10-18	4	0	2	2			191.689	595.783	0	1
2018-08-14	0.691389	neutral	-0.0566667		2017-10-19	3	1	1	1			192.689	596.783	1	1
2018-08-15	0.501786	neutral	-0.0565476		2017-10-20	8	0	7	1			192.689	596.925	0	0.142857
4 Dec 2018	0.625	neutral	-0.05625		2017-10-21	2	0	1	1			192.689	597.925	0	1
2018-09-14	0.8125	neutral	-0.05625		2017-10-22	0	0	0	0			192.689	597.925	0	0
2018-10-04	0.54375	neutral	-0.05625		2017-10-23	2	0	0	2			192.689	597.925	0	0
1931-03-01	0.459762	neutral	-0.0558333		2017-10-24	2	0	1	1			192.689	598.925	0	1
2018-07-10	0.611111	neutral	-0.0555556		2017-10-25	9	2	5	2			193.089	599.325	0.4	0.4
/04/24	0.263889	neutral	-0.0555556		2017-10-26	4	1	1	2			194.089	601.325	1	2
2004-03-01	0.522222	neutral	-0.0555556		2017-10-27	12	3	4	5			194.839	602.575	0.75	1.25
2018-11-08	0.0555556	neutral	-0.0555556		2017-10-28	2	0	0	2			194.839	602.575	0	0
2018-10-08	0.163889	neutral	-0.0555556		2017-10-29	2	0	2	0			194.839	602.575	0	0
2018-09-14	0.222222	neutral	-0.0555556		2017-10-30	6	1	5	0			195.039	602.575	0.2	0
2018-09-10	0.377778	neutral	-0.0555556		2017-10-31	1	0	1	0			195.039	602.575	0	0
2017-06-22	0.0222222	neutral	-0.0555556		2017-11-01	15	0	9	6			195.039	603.242	0	0.666667
2017-04-21	0.444444	neutral	-0.0555556		2017-11-02	15	2	8	5			195.289	603.867	0.25	0.625
2016-05-04	0.0555556	neutral	-0.0555556		2017-11-03	9	2	2	5			196.289	606.367	1	2.5
17 Jan 2016	0.163889	neutral	-0.0555556		2017-11-04	0	0	0	0			196.289	606.367	0	0
2014-09-24	0.0222222	neutral	-0.0555556		2017-11-05	1	0	0	1			196.289	606.367	0	0
2013-05-24	0.255556	neutral	-0.0555556		2017-11-06	0	0	0	0			196.289	606.367	0	0
2018-10-06	0.545	neutral	-0.055		2017-11-07	3	0	2	1			196.289	606.867	0	0.5
2018-10-07	0.305	neutral	-0.055		2017-11-08	2	0	2	0			196.289	606.867	0	0
2018-04-18	0.455	neutral	-0.055		2017-11-09	5	0	3	2			196.289	607.534	0	0.666667
2007-02-01	0.618182	neutral	-0.0545455		2017-11-10	10	4	2	4			198.289	609.534	2	2
2017-11-16	0.651515	neutral	-0.0545455		2017-11-11	0	0	0	0			198.289	609.534	0	0
2017-05-11	0.451515	neutral	-0.0545455		2017-11-12	2	0	2	0			198.289	609.534	0	0
2013-09-19	0.540404	neutral	-0.0545455		2017-11-13	6	0	2	4			198.289	611.534	0	2
2002-03-01	0.479167	neutral	-0.0541667		2017-11-14	8	3	2	3			199.789	613.034	1.5	1.5
2018-08-16	0.410417	neutral	-0.0541667		2017-11-15	4	1	2	1			200.289	613.534	0.5	0.5
2018-06-12	0.393651	neutral	-0.0531746		2017-11-16	20	3	11	6			200.562	614.079	0.272727	0.545455
3 Dec 2018	0.67963	neutral	-0.0518519		2017-11-17	21	3	11	7			200.835	614.716	0.272727	0.636364
2018-11-05	0.218519	neutral	-0.0518519		2017-11-18	1	0	0	1			200.835	614.716	0	0
2018-09-07	0.118519	neutral	-0.0518519		2017-11-19	6	1	2	3			201.335	616.216	0.5	1.5
2018-08-07	0.25463	neutral	-0.0518519		2017-11-20	10	4	4	2			202.335	616.716	1	0.5
2018-08-07	0.25463	neutral	-0.0518519		2017-11-21	4	0	3	1			202.335	617.049	0	0.333333
2018-08-06	0.296296	neutral	-0.0518519		2017-11-22	4	0	2	2			202.335	618.049	0	1
2018-07-28	0.67963	neutral	-0.0518519		2017-11-23	2	0	1	1			202.335	619.049	0	1
2018-06-06	0.246296	neutral	-0.0518519		2017-11-24	10	2	3	5			203.002	620.716	0.666667	1.66667
2018-03-28	0.362963	neutral	-0.0518519		2017-11-25	4	0	4	0			203.002	620.716	0	0
9 Jan 2018	0.296296	neutral	-0.0518519		2017-11-26	0	0	0	0			203.002	620.716	0	0
2014-10-10	0.451852	neutral	-0.0518519		2017-11-27	1	0	1	0			203.002	620.716	0	0
2 Jan 2015	0.172222	neutral	-0.0513889		2017-11-28	2	0	2	0			203.002	620.716	0	0
2014-09-15	0.484722	neutral	-0.0513889		2017-11-29	6	0	4	2			203.002	621.216	0	0.5
2014-02-10	0.623636	neutral	-0.0509091		2017-11-30	9	1	5	3			203.202	621.816	0.2	0.6
2018-10-07	0.475758	neutral	-0.0501894		2017-12-01	0	0	0	0			203.202	621.816	0	0
3 Dec 2013	0.85	neutral	-0.05		2017-12-02	0	0	0	0			203.202	621.816	0	0
2013-11-19	0.85	neutral	-0.05		2017-12-03	0	0	0	0			203.202	621.816	0	0
2017-09-13	0.25	neutral	-0.05		2017-12-04	0	0	0	0			203.202	621.816	0	0
2018-10-22	0.866667	neutral	-0.05		2017-12-05	0	0	0	0			203.202	621.816	0	0
2018-10-02	0.8	neutral	-0.05		2017-12-06	0	0	0	0			203.202	621.816	0	0
2018-08-09	0.166667	neutral	-0.05		2017-12-07	0	0	0	0			203.202	621.816	0	0
2018-07-01	0.561111	neutral	-0.05		2017-12-08	0	0	0	0			203.202	621.816	0	0
2016-10-09	0.516667	neutral	-0.05		2017-12-09	0	0	0	0			203.202	621.816	0	0
/04/26	0.125	neutral	-0.05		2017-12-10	0	0	0	0			203.202	621.816	0	0
/04/14	0.4	neutral	-0.05		2017-12-11	0	0	0	0			203.202	621.816	0	0
/04/14	0.3	neutral	-0.05		2017-12-12	0	0	0	0			203.202	621.816	0	0
/04/5	0.2	neutral	-0.05		2017-12-13	0	0	0	0			203.202	621.816	0	0
/04/4	0.4	neutral	-0.05		2017-12-14	0	0	0	0			203.202	621.816	0	0
/04/3	0.05	neutral	-0.05		2017-12-15	0	0	0	0			203.202	621.816	0	0
2012-03-01	0.466667	neutral	-0.05		2017-12-16	0	0	0	0			203.202	621.816	0	0
2019-02-01	0.4	neutral	-0.05		2017-12-17	0	0	0	0			203.202	621.816	0	0
2013-02-01	0.3	neutral	-0.05		2017-12-18	0	0	0	0			203.202	621.816	0	0
22 Dec 2018	0.05	neutral	-0.05		2017-12-19	0	0	0	0			203.202	621.816	0	0
18 Dec 2018	0.4	neutral	-0.05		2017-12-20	0	0	0	0			203.202	621.816	0	0
10 Dec 2018	0.55	neutral	-0.05		2017-12-21	0	0	0	0			203.202	621.816	0	0
9 Dec 2018	0.4875	neutral	-0.05		2017-12-22	0	0	0	0			203.202	621.816	0	0
2018-11-29	0.17	neutral	-0.05		2017-12-23	0	0	0	0			203.202	621.816	0	0
2018-11-16	0.4	neutral	-0.05		2017-12-24	0	0	0	0			203.202	621.816	0	0
2018-11-11	0.05	neutral	-0.05		2017-12-25	0	0	0	0			203.202	621.816	0	0
2018-10-06	0.425	neutral	-0.05		2017-12-26	0	0	0	0			203.202	621.816	0	0
2018-10-01	0.55	neutral	-0.05		2017-12-27	0	0	0	0			203.202	621.816	0	0
2018-09-30	0.45	neutral	-0.05		2017-12-28	0	0	0	0			203.202	621.816	0	0
2018-09-28	0.3	neutral	-0.05		2017-12-29	0	0	0	0			203.202	621.816	0	0
2018-09-27	0.3	neutral	-0.05		2017-12-30	0	0	0	0			203.202	621.816	0	0
2018-09-27	0.425	neutral	-0.05		2017-12-31	0	0	0	0			203.202	621.816	0	0
2018-09-27	0.333333	neutral	-0.05		2018-01-01	0	0	0	0			203.202	621.816	0	0
2018-09-06	0.4	neutral	-0.05		2018-01-02	0	0	0	0			203.202	621.816	0	0
2018-09-03	0.4	neutral	-0.05		2018-01-03	0	0	0	0			203.202	621.816	0	0
2018-08-30	0.3	neutral	-0.05		2018-01-04	0	0	0	0			203.202	621.816	0	0
2018-08-29	0.05	neutral	-0.05		2018-01-05	0	0	0	0			203.202	621.816	0	0
2018-08-24	0	neutral	-0.05		2018-01-06	0	0	0	0			203.202	621.816	0	0
2018-08-24	0.4	neutral	-0.05		2018-01-07	0	0	0	0			203.202	621.816	0	0
2018-08-17	0.3	neutral	-0.05		2018-01-08	0	0	0	0			203.202	621.816	0	0
2018-08-08	0.4875	neutral	-0.05		2018-01-09	0	0	0	0			203.202	621.816	0	0
2018-07-25	0.4	neutral	-0.05		2018-01-10	0	0	0	0			203.202	621.816	0	0
2018-06-18	1	neutral	-0.05		2018-01-11	0	0	0	0			203.202	621.816	0	0
2018-06-16	0.475	neutral	-0.05		2018-01-12	0	0	0	0			203.202	621.816	0	0
2018-05-29	0.2	neutral	-0.05		2018-01-13	0	0	0	0			203.202	621.816	0	0
2018-05-04	0.326667	neutral	-0.05		2018-01-14	0	0	0	0			203.202	621.816	0	0
17 Jan 2018	0.225	neutral	-0.05		2018-01-15	0	0	0	0			203.202	621.816	0	0
15 Jan 2018	0.4	neutral	-0.05		2018-01-16	0	0	0	0			203.202	621.816	0	0
10 Jan 2018	0.4	neutral	-0.05		2018-01-17	0	0	0	0			203.202	621.816	0	0
3 Dec 2017	0.4	neutral	-0.05		2018-01-18	0	0	0	0			203.202	621.816	0	0
2017-11-25	0.1	neutral	-0.05		2018-01-19	0	0	0	0			203.202	621.816	0	0
2017-10-31	0.4	neutral	-0.05		2018-01-20	0	0	0	0			203.202	621.816	0	0
2017-09-14	0.4	neutral	-0.05		2018-01-21	0	0	0	0			203.202	621.816	0	0
2017-05-08	0.4	neutral	-0.05		2018-01-22	0	0	0	0			203.202	621.816	0	0
2017-05-03	0.45	neutral	-0.05		2018-01-23	0	0	0	0			203.202	621.816	0	0
2017-04-21	0.175	neutral	-0.05		2018-01-24	0	0	0	0			203.202	621.816	0	0
2017-03-15	0.55	neutral	-0.05		2018-01-25	0	0	0	0			203.202	621.816	0	0
2016-09-20	0.1	neutral	-0.05		2018-01-26	0	0	0	0			203.202	621.816	0	0
2016-07-11	0.8	neutral	-0.05		2018-01-27	0	0	0	0			203.202	621.816	0	0
2016-06-11	0.4	neutral	-0.05		2018-01-28	0	0	0	0			203.202	621.816	0	0
2016-05-26	0.4	neutral	-0.05		2018-01-29	0	0	0	0			203.202	621.816	0	0
2016-03-22	0.45	neutral	-0.05		2018-01-30	0	0	0	0			203.202	621.816	0	0
2016-03-13	0.4	neutral	-0.05		2018-01-31	0	0	0	0			203.202	621.816	0	0
31 Dec 2015	0.4	neutral	-0.05		2018-02-01	6	1	5	0			203.402	621.816	0.2	0
2015-10-30	0.2	neutral	-0.05		2018-02-02	0	0	0	0			203.402	621.816	0	0
2015-10-20	0.4	neutral	-0.05		2018-02-03	2	0	2	0			203.402	621.816	0	0
2015-08-13	0.45	neutral	-0.05		2018-02-04	1	0	1	0			203.402	621.816	0	0
2015-08-12	0.4	neutral	-0.05		2018-02-05	6	0	2	4			203.402	623.816	0	2
2015-08-06	0.4	neutral	-0.05		2018-02-06	6	0	1	5			203.402	628.816	0	5
2015-04-25	0.4	neutral	-0.05		2018-02-07	7	0	5	2			203.402	629.216	0	0.4
2015-04-21	0.8	neutral	-0.05		2018-02-08	6	0	3	3			203.402	630.216	0	1
2015-02-12	0.55	neutral	-0.05		2018-02-09	5	1	3	1			203.735	630.549	0.333333	0.333333
2015-02-09	0.4	neutral	-0.05		2018-02-10	2	0	2	0			203.735	630.549	0	0
14 Jan 2015	0.4	neutral	-0.05		2018-02-11	0	0	0	0			203.735	630.549	0	0
29 Dec 2014	0.8	neutral	-0.05		2018-02-12	3	0	2	1			203.735	631.049	0	0.5
2014-11-05	0.575	neutral	-0.05		2018-02-13	3	0	1	2			203.735	633.049	0	2
2014-02-26	0.35	neutral	-0.05		2018-02-14	7	2	3	2			204.402	633.716	0.666667	0.666667
2014-02-24	0.7	neutral	-0.05		2018-02-15	6	0	1	5			204.402	638.716	0	5
8 Jan 2014	0.4	neutral	-0.05		2018-02-16	2	0	0	2			204.402	638.716	0	0
2013-07-17	0.4	neutral	-0.05		2018-02-17	0	0	0	0			204.402	638.716	0	0
15 Dec 2018	0.455556	neutral	-0.05		2018-02-18	0	0	0	0			204.402	638.716	0	0
2018-10-08	0.625	neutral	-0.05		2018-02-19	0	0	0	0			204.402	638.716	0	0
2018-09-24	0.779167	neutral	-0.05		2018-02-20	1	0	0	1			204.402	638.716	0	0
2016-04-05	0.516667	neutral	-0.05		2018-02-21	6	0	3	3			204.402	639.716	0	1
2015-03-02	0.391667	neutral	-0.05		2018-02-22	12	1	9	2			204.513	639.938	0.111111	0.222222
/04/28	0.7	neutral	-0.05		2018-02-23	1	0	1	0			204.513	639.938	0	0
/04/3	0.844444	neutral	-0.05		2018-02-24	0	0	0	0			204.513	639.938	0	0
2005-03-01	0.7	neutral	-0.05		2018-02-25	1	0	1	0			204.513	639.938	0	0
15 Dec 2018	0.8	neutral	-0.05		2018-02-26	7	0	2	5			204.513	642.438	0	2.5
2018-11-27	0.55	neutral	-0.05		2018-02-27	8	2	4	2			205.013	642.938	0.5	0.5
2018-10-04	0.25	neutral	-0.05		2018-02-28	0	0	0	0			205.013	642.938	0	0
21 Jan 2018	0.75	neutral	-0.05		2018-03-01	23	3	11	9			205.285	643.756	0.272727	0.818182
2017-08-25	0.75	neutral	-0.05		2018-03-02	0	0	0	0			205.285	643.756	0	0
2015-04-21	0.75	neutral	-0.05		2018-03-03	0	0	0	0			205.285	643.756	0	0
2014-10-26	0.95	neutral	-0.05		2018-03-04	3	0	0	3			205.285	643.756	0	0
2018-11-15	0.297222	neutral	-0.0496032		2018-03-05	3	0	2	1			205.285	644.256	0	0.5
2018-06-28	0.549286	neutral	-0.0485714		2018-03-06	8	0	4	4			205.285	645.256	0	1
/04/23	0.313571	neutral	-0.0476786		2018-03-07	4	1	1	2			206.285	647.256	1	2
2013-07-25	0.567333	neutral	-0.0466667		2018-03-08	3	0	1	2			206.285	649.256	0	2
2017-08-07	0.570833	neutral	-0.0458333		2018-03-09	3	1	0	2			206.285	649.256	0	0
2015-03-01	0.404167	neutral	-0.0458333		2018-03-10	1	0	1	0			206.285	649.256	0	0
2017-05-01	0.77	neutral	-0.045		2018-03-11	9	2	2	5			207.285	651.756	1	2.5
2018-09-06	0.0777778	neutral	-0.0444444		2018-03-12	6	2	3	1			207.952	652.089	0.666667	0.333333
2018-08-24	0.655556	neutral	-0.0444444		2018-03-13	5	1	2	2			208.452	653.089	0.5	1
2013-09-17	0.111111	neutral	-0.0444444		2018-03-14	12	2	6	4			208.785	653.756	0.333333	0.666667
/04/14	0.48	neutral	-0.0442857		2018-03-15	0	0	0	0			208.785	653.756	0	0
2018-07-03	0.528095	neutral	-0.0442857		2018-03-16	1	0	1	0			208.785	653.756	0	0
9 Dec 2018	0.425	neutral	-0.04375		2018-03-17	0	0	0	0			208.785	653.756	0	0
2013-11-26	0.766667	neutral	-0.04375		2018-03-18	2	0	2	0			208.785	653.756	0	0
2018-10-10	0.15625	neutral	-0.04375		2018-03-19	6	1	3	2			209.119	654.423	0.333333	0.666667
2018-08-16	0.4	neutral	-0.04375		2018-03-20	7	1	4	2			209.369	654.923	0.25	0.5
2018-06-12	0.511905	neutral	-0.0428571		2018-03-21	7	1	3	3			209.702	655.923	0.333333	1
2018-08-01	0.430195	neutral	-0.042013		2018-03-22	3	0	1	2			209.702	657.923	0	2
2018-08-24	0.552249	neutral	-0.0419312		2018-03-23	10	3	5	2			210.302	658.323	0.6	0.4
/04/11	0.0166667	neutral	-0.0416667		2018-03-24	0	0	0	0			210.302	658.323	0	0
6 Dec 2018	0.225	neutral	-0.0416667		2018-03-25	0	0	0	0			210.302	658.323	0	0
2018-10-23	0.147222	neutral	-0.0416667		2018-03-26	1	0	1	0			210.302	658.323	0	0
2018-08-06	0.425	neutral	-0.0416667		2018-03-27	24	4	16	4			210.552	658.573	0.25	0.25
2018-07-03	0.125	neutral	-0.0416667		2018-03-28	29	2	18	9			210.663	659.073	0.111111	0.5
2018-06-08	0.313889	neutral	-0.0416667		2018-03-29	12	3	5	4			211.263	659.873	0.6	0.8
2018-03-14	0.225	neutral	-0.0416667		2018-03-30	9	2	4	3			211.763	660.623	0.5	0.75
12 Jan 2017	0.158333	neutral	-0.0416667		2018-03-31	2	0	2	0			211.763	660.623	0	0
2016-03-04	0.116667	neutral	-0.0416667		2018-04-01	3	0	0	3			211.763	660.623	0	0
2018-04-24	0.75	neutral	-0.0416667		2018-04-02	19	1	11	7			211.854	661.259	0.0909091	0.636364
2017-11-22	0.407316	neutral	-0.0414719		2018-04-03	17	3	8	6			212.229	662.009	0.375	0.75
2018-03-28	0.559524	neutral	-0.0410714		2018-04-04	3	0	1	2			212.229	664.009	0	2
2015-03-01	0.213636	neutral	-0.0409091		2018-04-05	9	0	3	6			212.229	666.009	0	2
2016-10-12	0.396296	neutral	-0.0407407		2018-04-06	8	1	5	2			212.429	666.409	0.2	0.4
2018-09-11	0.678042	neutral	-0.0404762		2018-04-07	0	0	0	0			212.429	666.409	0	0
2004-03-01	0.48	neutral	-0.04		2018-04-08	0	0	0	0			212.429	666.409	0	0
2018-07-11	0.24	neutral	-0.04		2018-04-09	3	0	1	2			212.429	668.409	0	2
2018-08-31	0.451429	neutral	-0.04		2018-04-10	6	0	5	1			212.429	668.609	0	0.2
2018-10-16	0.458333	neutral	-0.04		2018-04-11	13	1	6	6			212.596	669.609	0.166667	1
2018-11-18	0.213889	neutral	-0.0388889		2018-04-12	6	1	2	3			213.096	671.109	0.5	1.5
2018-04-16	0.311111	neutral	-0.0388889		2018-04-13	16	4	8	4			213.596	671.609	0.5	0.5
2017-11-16	0.468981	neutral	-0.0384259		2018-04-14	4	0	1	3			213.596	674.609	0	3
2018-06-12	0.517857	neutral	-0.0383929		2018-04-15	4	1	2	1			214.096	675.109	0.5	0.5
2018-06-12	0.228333	neutral	-0.0383333		2018-04-16	8	2	5	1			214.496	675.309	0.4	0.2
12 Dec 2018	0.425	neutral	-0.0375		2018-04-17	16	6	3	7			216.496	677.642	2	2.33333
2018-07-27	0.3875	neutral	-0.0375		2018-04-18	7	1	3	3			216.829	678.642	0.333333	1
1 Dec 2016	0.266667	neutral	-0.0375		2018-04-19	11	1	3	7			217.162	680.976	0.333333	2.33333
2015-09-01	0.5	neutral	-0.0375		2018-04-20	0	0	0	0			217.162	680.976	0	0
2018-08-17	0.418056	neutral	-0.0375		2018-04-21	3	1	1	1			218.162	681.976	1	1
1930-03-01	0.529167	neutral	-0.0375		2018-04-22	1	1	0	0			218.162	681.976	0	0
2018-08-21	0.65	neutral	-0.0375		2018-04-23	9	2	3	4			218.829	683.309	0.666667	1.33333
2016-11-02	0.6	neutral	-0.0375		2018-04-24	8	0	3	5			218.829	684.976	0	1.66667
2018-10-29	0.683333	neutral	-0.0375		2018-04-25	2	0	0	2			218.829	684.976	0	0
6 Dec 2018	0.621429	neutral	-0.0357143		2018-04-26	11	2	7	2			219.115	685.261	0.285714	0.285714
2018-07-05	0.307143	neutral	-0.0357143		2018-04-27	8	1	4	3			219.365	686.011	0.25	0.75
2016-04-06	0.462963	neutral	-0.0351852		2018-04-28	4	0	3	1			219.365	686.345	0	0.333333
2013-02-01	0.362963	neutral	-0.0351852		2018-04-29	3	0	1	2			219.365	688.345	0	2
2018-06-12	0.42	neutral	-0.035		2018-04-30	10	2	3	5			220.031	690.011	0.666667	1.66667
/04/21	0.380833	neutral	-0.035		2018-05-01	7	1	3	3			220.365	691.011	0.333333	1
2018-06-21	0.466465	neutral	-0.0349495		2018-05-02	22	4	7	11			220.936	692.583	0.571429	1.57143
2017-08-30	0.625	neutral	-0.034375		2018-05-03	41	13	15	13			221.803	693.449	0.866667	0.866667
12 Dec 2018	0.427273	neutral	-0.0340909		2018-05-04	10	2	8	0			222.053	693.449	0.25	0
2018-08-07	0.866667	neutral	-0.0333333		2018-05-05	3	0	2	1			222.053	693.949	0	0.5
2016-07-05	0.533333	neutral	-0.0333333		2018-05-06	9	0	6	3			222.053	694.449	0	0.5
2016-11-04	0.683333	neutral	-0.0333333		2018-05-07	20	3	10	7			222.353	695.149	0.3	0.7
2018-10-04	0.7	neutral	-0.0333333		2018-05-08	8	1	4	3			222.603	695.899	0.25	0.75
/04/25	0.3	neutral	-0.0333333		2018-05-09	6	0	4	2			222.603	696.399	0	0.5
/04/7	0.466667	neutral	-0.0333333		2018-05-10	13	3	5	5			223.203	697.399	0.6	1
2013-03-01	0.233333	neutral	-0.0333333		2018-05-11	4	0	3	1			223.203	697.733	0	0.333333
2018-10-08	0.533333	neutral	-0.0333333		2018-05-12	3	0	2	1			223.203	698.233	0	0.5
2018-09-17	0.361111	neutral	-0.0333333		2018-05-13	8	0	3	5			223.203	699.899	0	1.66667
2018-09-07	0.2	neutral	-0.0333333		2018-05-14	5	0	4	1			223.203	700.149	0	0.25
2018-08-29	0.166667	neutral	-0.0333333		2018-05-15	9	1	7	1			223.346	700.292	0.142857	0.142857
2018-08-24	0.322222	neutral	-0.0333333		2018-05-16	10	1	3	6			223.679	702.292	0.333333	2
2018-08-09	0.533333	neutral	-0.0333333		2018-05-17	1	0	1	0			223.679	702.292	0	0
3 Jan 2018	0.166667	neutral	-0.0333333		2018-05-18	6	1	4	1			223.929	702.542	0.25	0.25
2016-04-25	0.3	neutral	-0.0333333		2018-05-19	5	1	2	2			224.429	703.542	0.5	1
2015-05-04	0.233333	neutral	-0.0333333		2018-05-20	11	3	6	2			224.929	703.876	0.5	0.333333
2013-09-05	0.333333	neutral	-0.0333333		2018-05-21	17	2	9	6			225.151	704.542	0.222222	0.666667
2013-08-06	0.0888889	neutral	-0.0333333		2018-05-22	12	1	6	5			225.318	705.376	0.166667	0.833333
2004-02-01	0.425	neutral	-0.0333333		2018-05-23	23	4	12	7			225.651	705.959	0.333333	0.583333
7 Dec 2018	0.733333	neutral	-0.0333333		2018-05-24	3	1	2	0			226.151	705.959	0.5	0
2018-10-21	0.466667	neutral	-0.0333333		2018-05-25	8	0	5	3			226.151	706.559	0	0.6
2018-08-02	0.133333	neutral	-0.0333333		2018-05-26	3	0	1	2			226.151	708.559	0	2
2018-06-25	0.533333	neutral	-0.0333333		2018-05-27	9	1	3	5			226.485	710.226	0.333333	1.66667
2018-03-27	0.35	neutral	-0.0333333		2018-05-28	3	0	2	1			226.485	710.726	0	0.5
2017-06-24	0.45	neutral	-0.0333333		2018-05-29	17	5	6	6			227.318	711.726	0.833333	1
3 Jan 2013	0.233333	neutral	-0.0333333		2018-05-30	6	1	1	4			228.318	715.726	1	4
2018-06-12	0.933333	neutral	-0.0333333		2018-05-31	14	3	5	6			228.918	716.926	0.6	1.2
2018-08-29	0.72	neutral	-0.0333333		2018-06-01	3	1	1	1			229.918	717.926	1	1
2018-05-06	0.3075	neutral	-0.0325		2018-06-02	0	0	0	0			229.918	717.926	0	0
/04/27	0.263095	neutral	-0.0321429		2018-06-03	4	0	1	3			229.918	720.926	0	3
2017-05-27	0.427273	neutral	-0.0318182		2018-06-04	12	1	7	4			230.061	721.497	0.142857	0.571429
12 Dec 2018	0.56875	neutral	-0.03125		2018-06-05	9	1	5	3			230.261	722.097	0.2	0.6
2018-10-25	0.71875	neutral	-0.03125		2018-06-06	29	2	14	13			230.404	723.026	0.142857	0.928571
2018-08-20	0.49375	neutral	-0.03125		2018-06-07	9	2	3	4			231.07	724.359	0.666667	1.33333
2017-10-30	0.5625	neutral	-0.03125		2018-06-08	12	1	6	5			231.237	725.192	0.166667	0.833333
2014-09-29	0.4375	neutral	-0.03125		2018-06-09	3	0	2	1			231.237	725.692	0	0.5
2013-07-05	0.15625	neutral	-0.03125		2018-06-10	0	0	0	0			231.237	725.692	0	0
2013-05-22	0.26875	neutral	-0.03125		2018-06-11	6	3	2	1			232.737	726.192	1.5	0.5
2018-11-08	0.131111	neutral	-0.0311111		2018-06-12	34	2	17	15			232.855	727.075	0.117647	0.882353
/04/20	0.495	neutral	-0.03		2018-06-13	20	4	9	7			233.299	727.852	0.444444	0.777778
2018-10-04	0.13	neutral	-0.03		2018-06-14	0	0	0	0			233.299	727.852	0	0
2018-08-02	0.341667	neutral	-0.0291667		2018-06-15	2	0	1	1			233.299	728.852	0	1
2018-03-27	0.585714	neutral	-0.0285714		2018-06-16	16	0	9	7			233.299	729.63	0	0.777778
2018-04-26	0.365	neutral	-0.0278571		2018-06-17	3	0	2	1			233.299	730.13	0	0.5
2018-10-10	0.256944	neutral	-0.0277778		2018-06-18	20	6	7	7			234.156	731.13	0.857143	1
2013-10-03	0.344444	neutral	-0.0277778		2018-06-19	19	2	10	7			234.356	731.83	0.2	0.7
2016-02-03	0.336111	neutral	-0.0277778		2018-06-20	11	2	6	3			234.69	732.33	0.333333	0.5
2018-10-29	0.25	neutral	-0.0277778		2018-06-21	13	2	8	3			234.94	732.705	0.25	0.375
6 Dec 2018	0.364881	neutral	-0.027381		2018-06-22	16	2	6	8			235.273	734.039	0.333333	1.33333
2018-11-08	0.329762	neutral	-0.027381		2018-06-23	1	0	1	0			235.273	734.039	0	0
/04/26	0.459975	neutral	-0.0267496		2018-06-24	3	0	0	3			235.273	734.039	0	0
2014-10-07	0.24	neutral	-0.0266667		2018-06-25	16	2	7	7			235.559	735.039	0.285714	1
/04/16	0.757778	neutral	-0.0266667		2018-06-26	8	3	2	3			237.059	736.539	1.5	1.5
2018-07-23	0.411111	neutral	-0.0263889		2018-06-27	14	1	10	3			237.159	736.839	0.1	0.3
2018-07-23	0.506481	neutral	-0.0259259		2018-06-28	18	4	8	6			237.659	737.589	0.5	0.75
2018-10-13	0.6	neutral	-0.025		2018-06-29	4	0	1	3			237.659	740.589	0	3
2018-08-23	0.825	neutral	-0.025		2018-06-30	11	2	2	7			238.659	744.089	1	3.5
2018-08-08	0.925	neutral	-0.025		2018-07-01	14	0	7	7			238.659	745.089	0	1
2017-11-17	0.675	neutral	-0.025		2018-07-02	27	2	15	10			238.792	745.755	0.133333	0.666667
2016-10-26	0.475	neutral	-0.025		2018-07-03	12	3	4	5			239.542	747.005	0.75	1.25
2018-08-18	0.65	neutral	-0.025		2018-07-04	11	2	4	5			240.042	748.255	0.5	1.25
/04/22	0.408333	neutral	-0.025		2018-07-05	20	4	8	8			240.542	749.255	0.5	1
/04/24	0.2	neutral	-0.025		2018-07-06	4	0	1	3			240.542	752.255	0	3
2018-03-01	0.441667	neutral	-0.025		2018-07-07	8	2	3	3			241.209	753.255	0.666667	1
2015-03-01	0.325	neutral	-0.025		2018-07-08	7	0	2	5			241.209	755.755	0	2.5
2007-03-01	0.125	neutral	-0.025		2018-07-09	3	0	3	0			241.209	755.755	0	0
2018-11-02	0.185	neutral	-0.025		2018-07-10	17	0	9	8			241.209	756.644	0	0.888889
2018-09-27	0.6	neutral	-0.025		2018-07-11	6	1	4	1			241.459	756.894	0.25	0.25
2018-09-24	0.254167	neutral	-0.025		2018-07-12	18	3	10	5			241.759	757.394	0.3	0.5
2018-09-11	0.45	neutral	-0.025		2018-07-13	6	0	3	3			241.759	758.394	0	1
2018-08-21	0.25	neutral	-0.025		2018-07-14	11	1	4	6			242.009	759.894	0.25	1.5
2018-08-20	0.2	neutral	-0.025		2018-07-15	8	2	4	2			242.509	760.394	0.5	0.5
2018-08-16	0.3625	neutral	-0.025		2018-07-16	21	4	6	11			243.175	762.227	0.666667	1.83333
2018-07-28	0.125	neutral	-0.025		2018-07-17	25	4	11	10			243.539	763.136	0.363636	0.909091
2018-05-14	0.575	neutral	-0.025		2018-07-18	16	4	8	4			244.039	763.636	0.5	0.5
2018-03-28	0.2	neutral	-0.025		2018-07-19	18	4	6	8			244.706	764.97	0.666667	1.33333
2017-07-19	0.35	neutral	-0.025		2018-07-20	4	0	2	2			244.706	765.97	0	1
2017-06-13	0.2	neutral	-0.025		2018-07-21	14	1	7	6			244.848	766.827	0.142857	0.857143
2017-04-13	0.35	neutral	-0.025		2018-07-22	9	1	3	5			245.182	768.494	0.333333	1.66667
2016-07-19	0.25	neutral	-0.025		2018-07-23	25	1	12	12			245.265	769.494	0.0833333	1
[truncated: 8,727 more rows]

## Sheet: Sheet1
fecha	eventos	negative	neutral	positive		neg	pos	-	+				Index
1930-03-01	6	0	3	3	0	0	1	0	1	3	2	0	0
2001-02-01	3	0	1	2		0	3	0	2	2	3	1	1
2001-03-01	29	3	13	13		0.230769	4	0.230769	1	13	2	0	1
2001-03-01	29	3	13	13		0.461538	5	0.230769	1	13	2	0	1
2001-07-01	2	0	2	0		0.461538	5	0	0	2	2	0	1
2002-02-01	11	3	6	2		0.961538	5.33333	0.5	0.333333	6	2	0	1
2002-03-01	12	3	6	3		1.46154	5.83333	0.5	0.5	6	2	0	1
2002-07-01	1	0	1	0		1.46154	5.83333	0	0	1	2	0	1
2003-02-01	9	3	2	4		2.96154	7.83333	1.5	2	4	3	1	2
2003-03-01	12	1	5	6		3.16154	9.03333	0.2	1.2	6	3	1	3
2003-06-01	1	0	0	1		3.16154	9.03333	0	0	1	3	1	4
2003-07-01	2	0	1	1		3.16154	10.0333	0	1	1	2	0	4
2004-02-01	20	1	8	11		3.28654	11.4083	0.125	1.375	11	3	1	5
2004-03-01	28	4	12	12		3.61987	12.4083	0.333333	1	12	2	0	5
2005-02-01	14	1	6	7		3.78654	13.575	0.166667	1.16667	7	3	1	6
2005-03-01	21	6	6	9		4.78654	15.075	1	1.5	9	3	1	7
2006-02-01	9	2	3	4		5.45321	16.4083	0.666667	1.33333	4	3	1	8
2006-03-01	21	3	10	8		5.75321	17.2083	0.3	0.8	10	2	0	8
2007-02-01	15	1	5	9		5.95321	19.0083	0.2	1.8	9	3	1	9
2007-03-01	17	5	8	4		6.57821	19.5083	0.625	0.5	8	2	0	9
2007-07-01	1	0	1	0		6.57821	19.5083	0	0	1	2	0	9
2008-02-01	18	4	8	6		7.07821	20.2583	0.5	0.75	8	2	0	9
2008-03-01	24	2	12	10		7.24487	21.0917	0.166667	0.833333	12	2	0	9
2009-03-01	2	1	0	1		7.24487	21.0917	0	0	1	1	-1	8
2010-02-01	4	2	1	1		9.24487	22.0917	2	1	2	1	-1	7
2010-03-01	16	4	3	9		10.5782	25.0917	1.33333	3	9	3	1	8
2011-02-01	17	2	10	5		10.7782	25.5917	0.2	0.5	10	2	0	8
2011-03-01	22	3	12	7		11.0282	26.175	0.25	0.583333	12	2	0	8
2012-02-01	10	4	4	2		12.0282	26.675	1	0.5	4	1	-1	7
2012-03-01	19	4	7	8		12.5996	27.8179	0.571429	1.14286	8	3	1	8
2013-02-01	18	4	7	7		13.1711	28.8179	0.571429	1	7	2	0	8
2013-02-06	1	0	1	0		13.1711	28.8179	0	0	1	2	0	8
2013-02-09	1	0	1	0		13.1711	28.8179	0	0	1	2	0	8
2013-02-10	2	0	1	1		13.1711	29.8179	0	1	1	2	0	8
2013-02-11	9	1	5	3		13.3711	30.4179	0.2	0.6	5	2	0	8
2013-02-14	4	0	1	3		13.3711	33.4179	0	3	3	3	1	9
2013-02-20	3	1	2	0		13.8711	33.4179	0.5	0	2	2	0	9
2013-02-21	1	0	1	0		13.8711	33.4179	0	0	1	2	0	9
2013-02-22	1	0	1	0		13.8711	33.4179	0	0	1	2	0	9
2013-02-25	1	0	1	0		13.8711	33.4179	0	0	1	2	0	9
2013-03-01	17	2	4	11		14.3711	36.1679	0.5	2.75	11	3	1	10
2013-03-06	1	0	0	1		14.3711	36.1679	0	0	1	3	1	11
2013-03-14	1	0	1	0		14.3711	36.1679	0	0	1	2	0	11
2013-03-25	1	0	0	1		14.3711	36.1679	0	0	1	3	1	12
2013-03-26	1	0	1	0		14.3711	36.1679	0	0	1	2	0	12
2013-03-27	1	0	0	1		14.3711	36.1679	0	0	1	3	1	13
2013-05-07	2	1	0	1		14.3711	36.1679	0	0	1	1	-1	12
2013-05-08	11	0	9	2		14.3711	36.3901	0	0.222222	9	2	0	12
2013-05-09	7	0	6	1		14.3711	36.5567	0	0.166667	6	2	0	12
2013-05-10	10	1	5	4		14.5711	37.3567	0.2	0.8	5	2	0	12
2013-05-11	1	0	1	0		14.5711	37.3567	0	0	1	2	0	12
2013-05-12	1	0	1	0		14.5711	37.3567	0	0	1	2	0	12
2013-05-13	6	1	4	1		14.8211	37.6067	0.25	0.25	4	2	0	12
2013-05-14	9	2	4	3		15.3211	38.3567	0.5	0.75	4	2	0	12
2013-05-15	11	3	5	3		15.9211	38.9567	0.6	0.6	5	2	0	12
2013-05-16	9	2	3	4		16.5877	40.2901	0.666667	1.33333	4	3	1	13
2013-05-17	7	1	4	2		16.8377	40.7901	0.25	0.5	4	2	0	13
2013-05-18	1	0	1	0		16.8377	40.7901	0	0	1	2	0	13
2013-05-22	4	0	1	3		16.8377	43.7901	0	3	3	3	1	14
2013-05-23	3	0	2	1		16.8377	44.2901	0	0.5	2	2	0	14
2013-05-24	5	0	3	2		16.8377	44.9567	0	0.666667	3	2	0	14
2013-05-25	3	0	2	1		16.8377	45.4567	0	0.5	2	2	0	14
2013-05-27	1	0	1	0		16.8377	45.4567	0	0	1	2	0	14
2013-05-28	14	2	6	6		17.1711	46.4567	0.333333	1	6	2	0	14
2013-05-29	11	1	7	3		17.3139	46.8853	0.142857	0.428571	7	2	0	14
2013-05-30	5	0	4	1		17.3139	47.1353	0	0.25	4	2	0	14
2013-05-31	11	1	6	4		17.4806	47.802	0.166667	0.666667	6	2	0	14
2013-06-01	1	0	0	1		17.4806	47.802	0	0	1	3	1	15
2013-06-02	2	0	1	1		17.4806	48.802	0	1	1	2	0	15
2013-06-03	1	0	1	0		17.4806	48.802	0	0	1	2	0	15
2013-06-04	1	0	1	0		17.4806	48.802	0	0	1	2	0	15
2013-06-05	1	0	0	1		17.4806	48.802	0	0	1	3	1	16
2013-06-07	5	1	3	1		17.8139	49.1353	0.333333	0.333333	3	2	0	16
2013-06-08	5	0	4	1		17.8139	49.3853	0	0.25	4	2	0	16
2013-06-10	6	2	2	2		18.8139	50.3853	1	1	2	1	-1	15
2013-06-11	1	0	1	0		18.8139	50.3853	0	0	1	2	0	15
2013-06-19	4	0	2	2		18.8139	51.3853	0	1	2	2	0	15
2013-06-20	1	0	0	1		18.8139	51.3853	0	0	1	3	1	16
2013-06-21	1	0	0	1		18.8139	51.3853	0	0	1	3	1	17
2013-06-22	1	0	1	0		18.8139	51.3853	0	0	1	2	0	17
2013-06-24	2	0	1	1		18.8139	52.3853	0	1	1	2	0	17
2013-06-25	1	0	1	0		18.8139	52.3853	0	0	1	2	0	17
2013-06-26	1	0	1	0		18.8139	52.3853	0	0	1	2	0	17
2013-06-27	3	1	1	1		19.8139	53.3853	1	1	1	1	-1	16
2013-06-28	3	1	1	1		20.8139	54.3853	1	1	1	1	-1	15
2013-07-01	1	0	0	1		20.8139	54.3853	0	0	1	3	1	16
2013-07-02	1	0	1	0		20.8139	54.3853	0	0	1	2	0	16
2013-07-03	1	0	0	1		20.8139	54.3853	0	0	1	3	1	17
2013-07-05	2	0	1	1		20.8139	55.3853	0	1	1	2	0	17
2013-07-08	3	0	3	0		20.8139	55.3853	0	0	3	2	0	17
2013-07-09	8	0	6	2		20.8139	55.7187	0	0.333333	6	2	0	17
2013-07-10	1	0	0	1		20.8139	55.7187	0	0	1	3	1	18
2013-07-13	1	0	1	0		20.8139	55.7187	0	0	1	2	0	18
2013-07-15	3	0	1	2		20.8139	57.7187	0	2	2	3	1	19
2013-07-16	11	3	5	3		21.4139	58.3187	0.6	0.6	5	2	0	19
2013-07-17	8	2	4	2		21.9139	58.8187	0.5	0.5	4	2	0	19
2013-07-18	3	0	3	0		21.9139	58.8187	0	0	3	2	0	19
2013-07-20	3	1	2	0		22.4139	58.8187	0.5	0	2	2	0	19
2013-07-25	2	0	1	1		22.4139	59.8187	0	1	1	2	0	19
2013-07-26	5	2	2	1		23.4139	60.3187	1	0.5	2	1	-1	18
2013-07-29	6	0	2	4		23.4139	62.3187	0	2	4	3	1	19
2013-07-30	2	0	1	1		23.4139	63.3187	0	1	1	2	0	19
2013-09-01	1	0	0	1		23.4139	63.3187	0	0	1	3	1	20
2013-09-02	1	0	0	1		23.4139	63.3187	0	0	1	3	1	21
2013-09-04	4	1	2	1		23.9139	63.8187	0.5	0.5	2	2	0	21
2013-09-05	6	1	2	3		24.4139	65.3187	0.5	1.5	3	3	1	22
2013-09-06	4	0	1	3		24.4139	68.3187	0	3	3	3	1	23
2013-09-07	2	0	2	0		24.4139	68.3187	0	0	2	2	0	23
2013-09-08	1	0	1	0		24.4139	68.3187	0	0	1	2	0	23
2013-09-09	3	1	2	0		24.9139	68.3187	0.5	0	2	2	0	23
2013-09-10	1	0	0	1		24.9139	68.3187	0	0	1	3	1	24
2013-09-11	1	0	1	0		24.9139	68.3187	0	0	1	2	0	24
2013-09-12	4	2	1	1		26.9139	69.3187	2	1	2	1	-1	23
2013-09-13	1	1	0	0		26.9139	69.3187	0	0	1	1	-1	22
2013-09-14	1	0	0	1		26.9139	69.3187	0	0	1	3	1	23
2013-09-16	5	1	3	1		27.2473	69.652	0.333333	0.333333	3	2	0	23
2013-09-17	5	0	5	0		27.2473	69.652	0	0	5	2	0	23
2013-09-18	3	1	2	0		27.7473	69.652	0.5	0	2	2	0	23
2013-09-19	8	0	3	5		27.7473	71.3187	0	1.66667	5	3	1	24
2013-09-20	6	1	2	3		28.2473	72.8187	0.5	1.5	3	3	1	25
2013-09-21	1	0	1	0		28.2473	72.8187	0	0	1	2	0	25
2013-09-22	2	0	1	1		28.2473	73.8187	0	1	1	2	0	25
2013-09-24	1	0	1	0		28.2473	73.8187	0	0	1	2	0	25
2013-09-26	3	0	2	1		28.2473	74.3187	0	0.5	2	2	0	25
2013-09-27	2	0	1	1		28.2473	75.3187	0	1	1	2	0	25
2013-09-28	1	0	1	0		28.2473	75.3187	0	0	1	2	0	25
2013-09-29	2	0	1	1		28.2473	76.3187	0	1	1	2	0	25
2013-09-30	6	2	3	1		28.9139	76.652	0.666667	0.333333	3	2	0	25
2013-10-01	4	1	3	0		29.2473	76.652	0.333333	0	3	2	0	25
2013-10-02	13	2	6	5		29.5806	77.4853	0.333333	0.833333	6	2	0	25
2013-10-03	10	4	6	0		30.2473	77.4853	0.666667	0	6	2	0	25
2013-10-04	7	0	6	1		30.2473	77.652	0	0.166667	6	2	0	25
2013-10-06	1	0	1	0		30.2473	77.652	0	0	1	2	0	25
2013-10-07	8	1	5	2		30.4473	78.052	0.2	0.4	5	2	0	25
2013-10-09	2	0	1	1		30.4473	79.052	0	1	1	2	0	25
2013-10-11	4	0	3	1		30.4473	79.3853	0	0.333333	3	2	0	25
2013-10-12	2	0	2	0		30.4473	79.3853	0	0	2	2	0	25
2013-10-14	3	0	1	2		30.4473	81.3853	0	2	2	3	1	26
2013-10-15	7	0	2	5		30.4473	83.8853	0	2.5	5	3	1	27
2013-10-16	2	0	0	2		30.4473	83.8853	0	0	2	3	1	28
2013-10-18	2	0	1	1		30.4473	84.8853	0	1	1	2	0	28
2013-10-21	3	0	2	1		30.4473	85.3853	0	0.5	2	2	0	28
2013-10-22	3	0	1	2		30.4473	87.3853	0	2	2	3	1	29
2013-10-23	9	4	5	0		31.2473	87.3853	0.8	0	5	2	0	29
2013-10-24	5	0	4	1		31.2473	87.6353	0	0.25	4	2	0	29
2013-10-25	3	0	2	1		31.2473	88.1353	0	0.5	2	2	0	29
2013-10-26	1	0	1	0		31.2473	88.1353	0	0	1	2	0	29
2013-10-27	2	1	0	1		31.2473	88.1353	0	0	1	1	-1	28
2013-10-28	3	0	3	0		31.2473	88.1353	0	0	3	2	0	28
2013-10-29	7	0	1	6		31.2473	94.1353	0	6	6	3	1	29
2013-10-30	1	0	0	1		31.2473	94.1353	0	0	1	3	1	30
2013-11-01	2	1	0	1		31.2473	94.1353	0	0	1	1	-1	29
2013-11-03	1	0	0	1		31.2473	94.1353	0	0	1	3	1	30
2013-11-04	10	0	8	2		31.2473	94.3853	0	0.25	8	2	0	30
2013-11-05	22	2	14	6		31.3901	94.8139	0.142857	0.428571	14	2	0	30
2013-11-06	11	2	7	2		31.6758	95.0996	0.285714	0.285714	7	2	0	30
2013-11-07	16	4	8	4		32.1758	95.5996	0.5	0.5	8	2	0	30
2013-11-08	8	1	5	2		32.3758	95.9996	0.2	0.4	5	2	0	30
2013-11-09	3	0	3	0		32.3758	95.9996	0	0	3	2	0	30
2013-11-10	2	0	2	0		32.3758	95.9996	0	0	2	2	0	30
2013-11-11	3	0	3	0		32.3758	95.9996	0	0	3	2	0	30
2013-11-12	3	0	1	2		32.3758	97.9996	0	2	2	3	1	31
2013-11-13	5	0	4	1		32.3758	98.2496	0	0.25	4	2	0	31
2013-11-14	2	0	2	0		32.3758	98.2496	0	0	2	2	0	31
2013-11-15	2	0	2	0		32.3758	98.2496	0	0	2	2	0	31
2013-11-17	2	0	2	0		32.3758	98.2496	0	0	2	2	0	31
2013-11-18	8	0	5	3		32.3758	98.8496	0	0.6	5	2	0	31
2013-11-19	14	0	10	4		32.3758	99.2496	0	0.4	10	2	0	31
2013-11-20	3	0	2	1		32.3758	99.7496	0	0.5	2	2	0	31
2013-11-21	6	0	2	4		32.3758	101.75	0	2	4	3	1	32
2013-11-22	2	0	1	1		32.3758	102.75	0	1	1	2	0	32
2013-11-23	1	0	1	0		32.3758	102.75	0	0	1	2	0	32
2013-11-24	1	0	1	0		32.3758	102.75	0	0	1	2	0	32
2013-11-25	5	1	3	1		32.7092	103.083	0.333333	0.333333	3	2	0	32
2013-11-26	3	1	2	0		33.2092	103.083	0.5	0	2	2	0	32
2013-11-27	5	2	3	0		33.8758	103.083	0.666667	0	3	2	0	32
2013-11-29	1	0	0	1		33.8758	103.083	0	0	1	3	1	33
2014-02-01	15	1	8	6		34.0008	103.833	0.125	0.75	8	2	0	33
2014-02-01	15	1	8	6		34.1258	104.583	0.125	0.75	8	2	0	33
2014-02-03	4	1	3	0		34.4592	104.583	0.333333	0	3	2	0	33
2014-02-04	2	0	2	0		34.4592	104.583	0	0	2	2	0	33
2014-02-05	4	0	2	2		34.4592	105.583	0	1	2	2	0	33
2014-02-06	1	1	0	0		34.4592	105.583	0	0	1	1	-1	32
2014-02-10	3	0	2	1		34.4592	106.083	0	0.5	2	2	0	32
2014-02-11	5	1	0	4		34.4592	106.083	0	0	4	3	1	33
2014-02-12	2	0	2	0		34.4592	106.083	0	0	2	2	0	33
2014-02-13	7	0	5	2		34.4592	106.483	0	0.4	5	2	0	33
2014-02-14	2	0	0	2		34.4592	106.483	0	0	2	3	1	34
2014-02-16	4	1	1	2		35.4592	108.483	1	2	2	3	1	35
2014-02-17	1	0	0	1		35.4592	108.483	0	0	1	3	1	36
2014-02-18	11	0	7	4		35.4592	109.054	0	0.571429	7	2	0	36
2014-02-19	23	2	12	9		35.6258	109.804	0.166667	0.75	12	2	0	36
2014-02-20	9	2	4	3		36.1258	110.554	0.5	0.75	4	2	0	36
2014-02-21	3	1	1	1		37.1258	111.554	1	1	1	1	-1	35
2014-02-22	1	0	1	0		37.1258	111.554	0	0	1	2	0	35
2014-02-23	1	0	1	0		37.1258	111.554	0	0	1	2	0	35
2014-02-24	6	1	3	2		37.4592	112.221	0.333333	0.666667	3	2	0	35
2014-02-25	13	2	6	5		37.7925	113.054	0.333333	0.833333	6	2	0	35
2014-02-26	20	1	11	8		37.8834	113.782	0.0909091	0.727273	11	2	0	35
2014-02-27	10	0	6	4		37.8834	114.448	0	0.666667	6	2	0	35
2014-02-28	3	0	3	0		37.8834	114.448	0	0	3	2	0	35
2014-03-01	28	7	14	7		38.3834	114.948	0.5	0.5	14	2	0	35
2014-03-01	28	7	14	7		38.8834	115.448	0.5	0.5	14	2	0	35
2014-03-02	1	0	0	1		38.8834	115.448	0	0	1	3	1	36
2014-03-03	8	2	2	4		39.8834	117.448	1	2	4	3	1	37
2014-03-04	5	0	2	3		39.8834	118.948	0	1.5	3	3	1	38
2014-03-05	3	0	2	1		39.8834	119.448	0	0.5	2	2	0	38
2014-03-06	2	0	1	1		39.8834	120.448	0	1	1	2	0	38
2014-03-07	4	1	2	1		40.3834	120.948	0.5	0.5	2	2	0	38
2014-03-08	1	0	1	0		40.3834	120.948	0	0	1	2	0	38
2014-03-09	2	0	2	0		40.3834	120.948	0	0	2	2	0	38
2014-03-10	2	0	2	0		40.3834	120.948	0	0	2	2	0	38
2014-03-11	7	0	4	3		40.3834	121.698	0	0.75	4	2	0	38
2014-03-12	3	0	0	3		40.3834	121.698	0	0	3	3	1	39
2014-03-13	4	0	3	1		40.3834	122.032	0	0.333333	3	2	0	39
2014-03-14	8	0	5	3		40.3834	122.632	0	0.6	5	2	0	39
2014-03-15	1	0	1	0		40.3834	122.632	0	0	1	2	0	39
2014-03-17	1	0	0	1		40.3834	122.632	0	0	1	3	1	40
2014-03-18	2	0	1	1		40.3834	123.632	0	1	1	2	0	40
2014-03-19	4	0	3	1		40.3834	123.965	0	0.333333	3	2	0	40
2014-03-20	2	0	2	0		40.3834	123.965	0	0	2	2	0	40
2014-03-21	2	0	2	0		40.3834	123.965	0	0	2	2	0	40
2014-03-22	1	0	0	1		40.3834	123.965	0	0	1	3	1	41
2014-03-23	1	0	1	0		40.3834	123.965	0	0	1	2	0	41
2014-03-24	8	1	4	3		40.6334	124.715	0.25	0.75	4	2	0	41
2014-03-25	1	0	1	0		40.6334	124.715	0	0	1	2	0	41
2014-03-26	5	0	3	2		40.6334	125.382	0	0.666667	3	2	0	41
2014-03-27	5	1	3	1		40.9667	125.715	0.333333	0.333333	3	2	0	41
2014-03-28	7	1	4	2		41.2167	126.215	0.25	0.5	4	2	0	41
2014-03-31	6	1	5	0		41.4167	126.215	0.2	0	5	2	0	41
2014-05-02	2	0	1	1		41.4167	127.215	0	1	1	2	0	41
2014-05-03	3	0	3	0		41.4167	127.215	0	0	3	2	0	41
2014-05-04	6	0	5	1		41.4167	127.415	0	0.2	5	2	0	41
2014-05-05	2	1	0	1		41.4167	127.415	0	0	1	1	-1	40
2014-05-07	11	2	4	5		41.9167	128.665	0.5	1.25	5	3	1	41
2014-05-08	8	4	1	3		45.9167	131.665	4	3	4	1	-1	40
2014-05-15	2	0	0	2		45.9167	131.665	0	0	2	3	1	41
2014-05-19	1	0	1	0		45.9167	131.665	0	0	1	2	0	41
2014-05-20	4	2	0	2		45.9167	131.665	0	0	2	1	-1	40
2014-05-21	1	0	0	1		45.9167	131.665	0	0	1	3	1	41
2014-05-22	5	0	2	3		45.9167	133.165	0	1.5	3	3	1	42
2014-05-24	1	0	0	1		45.9167	133.165	0	0	1	3	1	43
2014-05-27	1	0	1	0		45.9167	133.165	0	0	1	2	0	43
2014-05-28	7	1	6	0		46.0834	133.165	0.166667	0	6	2	0	43
2014-05-30	1	0	1	0		46.0834	133.165	0	0	1	2	0	43
2014-05-31	1	0	1	0		46.0834	133.165	0	0	1	2	0	43
2014-06-03	5	1	3	1		46.4167	133.498	0.333333	0.333333	3	2	0	43
2014-06-04	3	1	1	1		47.4167	134.498	1	1	1	1	-1	42
2014-06-05	4	0	3	1		47.4167	134.832	0	0.333333	3	2	0	42
2014-06-06	1	0	1	0		47.4167	134.832	0	0	1	2	0	42
2014-06-07	2	0	0	2		47.4167	134.832	0	0	2	3	1	43
2014-06-08	1	0	1	0		47.4167	134.832	0	0	1	2	0	43
2014-06-09	1	0	1	0		47.4167	134.832	0	0	1	2	0	43
2014-06-10	1	0	0	1		47.4167	134.832	0	0	1	3	1	44
2014-06-12	9	0	6	3		47.4167	135.332	0	0.5	6	2	0	44
2014-06-13	1	0	1	0		47.4167	135.332	0	0	1	2	0	44
2014-06-14	2	0	1	1		47.4167	136.332	0	1	1	2	0	44
2014-06-15	3	0	1	2		47.4167	138.332	0	2	2	3	1	45
2014-06-16	9	0	7	2		47.4167	138.617	0	0.285714	7	2	0	45
2014-06-17	12	0	9	3		47.4167	138.951	0	0.333333	9	2	0	45
2014-06-18	1	0	0	1		47.4167	138.951	0	0	1	3	1	46
2014-06-19	2	1	1	0		48.4167	138.951	1	0	1	1	-1	45
2014-06-20	1	0	0	1		48.4167	138.951	0	0	1	3	1	46
2014-06-21	1	0	1	0		48.4167	138.951	0	0	1	2	0	46
2014-06-22	2	0	2	0		48.4167	138.951	0	0	2	2	0	46
2014-06-23	5	0	4	1		48.4167	139.201	0	0.25	4	2	0	46
2014-06-24	1	0	0	1		48.4167	139.201	0	0	1	3	1	47
2014-06-26	1	0	1	0		48.4167	139.201	0	0	1	2	0	47
2014-06-27	1	0	0	1		48.4167	139.201	0	0	1	3	1	48
2014-06-30	5	1	2	2		48.9167	140.201	0.5	1	2	2	0	48
2014-07-01	2	1	1	0		49.9167	140.201	1	0	1	1	-1	47
2014-07-06	1	0	0	1		49.9167	140.201	0	0	1	3	1	48
2014-07-07	3	1	2	0		50.4167	140.201	0.5	0	2	2	0	48
2014-07-08	6	2	3	1		51.0834	140.534	0.666667	0.333333	3	2	0	48
2014-07-09	2	0	0	2		51.0834	140.534	0	0	2	3	1	49
2014-07-10	5	0	4	1		51.0834	140.784	0	0.25	4	2	0	49
2014-07-12	1	0	0	1		51.0834	140.784	0	0	1	3	1	50
2014-07-21	2	0	2	0		51.0834	140.784	0	0	2	2	0	50
2014-07-22	1	0	0	1		51.0834	140.784	0	0	1	3	1	51
2014-07-25	1	0	1	0		51.0834	140.784	0	0	1	2	0	51
2014-07-27	1	0	0	1		51.0834	140.784	0	0	1	3	1	52
2014-07-28	5	1	2	2		51.5834	141.784	0.5	1	2	2	0	52
2014-07-30	5	3	2	0		53.0834	141.784	1.5	0	3	1	-1	51
2014-07-31	18	1	14	3		53.1548	141.998	0.0714286	0.214286	14	2	0	51
2014-09-01	3	1	2	0		53.6548	141.998	0.5	0	2	2	0	51
2014-09-02	8	0	4	4		53.6548	142.998	0	1	4	2	0	51
2014-09-03	4	0	1	3		53.6548	145.998	0	3	3	3	1	52
2014-09-04	9	1	6	2		53.8215	146.332	0.166667	0.333333	6	2	0	52
2014-09-05	5	1	1	3		54.8215	149.332	1	3	3	3	1	53
2014-09-07	2	0	0	2		54.8215	149.332	0	0	2	3	1	54
2014-09-08	3	0	3	0		54.8215	149.332	0	0	3	2	0	54
2014-09-09	1	0	1	0		54.8215	149.332	0	0	1	2	0	54
2014-09-10	1	1	0	0		54.8215	149.332	0	0	1	1	-1	53
2014-09-11	3	1	0	2		54.8215	149.332	0	0	2	3	1	54
2014-09-12	5	0	5	0		54.8215	149.332	0	0	5	2	0	54
2014-09-15	16	2	8	6		55.0715	150.082	0.25	0.75	8	2	0	54
2014-09-16	5	1	2	2		55.5715	151.082	0.5	1	2	2	0	54
2014-09-17	2	0	1	1		55.5715	152.082	0	1	1	2	0	54
2014-09-18	1	0	0	1		55.5715	152.082	0	0	1	3	1	55
2014-09-19	2	0	0	2		55.5715	152.082	0	0	2	3	1	56
2014-09-20	1	0	1	0		55.5715	152.082	0	0	1	2	0	56
2014-09-22	2	0	1	1		55.5715	153.082	0	1	1	2	0	56
2014-09-23	3	0	1	2		55.5715	155.082	0	2	2	3	1	57
2014-09-24	3	0	2	1		55.5715	155.582	0	0.5	2	2	0	57
2014-09-25	3	0	3	0		55.5715	155.582	0	0	3	2	0	57
2014-09-27	1	0	1	0		55.5715	155.582	0	0	1	2	0	57
2014-09-28	1	0	1	0		55.5715	155.582	0	0	1	2	0	57
2014-09-29	4	0	3	1		55.5715	155.915	0	0.333333	3	2	0	57
2014-10-01	1	0	0	1		55.5715	155.915	0	0	1	3	1	58
2014-10-02	8	0	7	1		55.5715	156.058	0	0.142857	7	2	0	58
2014-10-03	5	0	4	1		55.5715	156.308	0	0.25	4	2	0	58
2014-10-04	1	0	1	0		55.5715	156.308	0	0	1	2	0	58
2014-10-05	4	0	2	2		55.5715	157.308	0	1	2	2	0	58
2014-10-06	2	0	0	2		55.5715	157.308	0	0	2	3	1	59
2014-10-07	5	1	4	0		55.8215	157.308	0.25	0	4	2	0	59
2014-10-08	5	2	3	0		56.4882	157.308	0.666667	0	3	2	0	59
2014-10-09	10	0	5	5		56.4882	158.308	0	1	5	2	0	59
2014-10-10	9	1	6	2		56.6548	158.641	0.166667	0.333333	6	2	0	59
2014-10-11	2	0	1	1		56.6548	159.641	0	1	1	2	0	59
2014-10-12	1	1	0	0		56.6548	159.641	0	0	1	1	-1	58
2014-10-13	5	0	4	1		56.6548	159.891	0	0.25	4	2	0	58
2014-10-15	1	0	1	0		56.6548	159.891	0	0	1	2	0	58
2014-10-17	1	0	1	0		56.6548	159.891	0	0	1	2	0	58
2014-10-18	1	0	1	0		56.6548	159.891	0	0	1	2	0	58
2014-10-20	1	0	1	0		56.6548	159.891	0	0	1	2	0	58
2014-10-21	3	1	2	0		57.1548	159.891	0.5	0	2	2	0	58
2014-10-22	2	1	0	1		57.1548	159.891	0	0	1	1	-1	57
2014-10-24	1	1	0	0		57.1548	159.891	0	0	1	1	-1	56
2014-10-26	1	0	1	0		57.1548	159.891	0	0	1	2	0	56
2014-10-27	7	0	4	3		57.1548	160.641	0	0.75	4	2	0	56
2014-10-28	2	1	1	0		58.1548	160.641	1	0	1	1	-1	55
2014-10-29	1	0	0	1		58.1548	160.641	0	0	1	3	1	56
2014-10-30	1	1	0	0		58.1548	160.641	0	0	1	1	-1	55
2014-11-03	1	0	1	0		58.1548	160.641	0	0	1	2	0	55
2014-11-04	5	0	3	2		58.1548	161.308	0	0.666667	3	2	0	55
2014-11-05	19	3	10	6		58.4548	161.908	0.3	0.6	10	2	0	55
2014-11-06	6	1	4	1		58.7048	162.158	0.25	0.25	4	2	0	55
2014-11-07	2	0	1	1		58.7048	163.158	0	1	1	2	0	55
2014-11-09	1	1	0	0		58.7048	163.158	0	0	1	1	-1	54
2014-11-11	2	0	1	1		58.7048	164.158	0	1	1	2	0	54
2014-11-13	3	0	2	1		58.7048	164.658	0	0.5	2	2	0	54
2014-11-14	2	0	1	1		58.7048	165.658	0	1	1	2	0	54
2014-11-17	4	0	4	0		58.7048	165.658	0	0	4	2	0	54
2014-11-18	6	1	4	1		58.9548	165.908	0.25	0.25	4	2	0	54
2014-11-19	4	1	2	1		59.4548	166.408	0.5	0.5	2	2	0	54
2014-11-20	1	0	1	0		59.4548	166.408	0	0	1	2	0	54
2014-11-21	3	1	2	0		59.9548	166.408	0.5	0	2	2	0	54
2014-11-22	1	0	1	0		59.9548	166.408	0	0	1	2	0	54
2014-11-23	2	0	2	0		59.9548	166.408	0	0	2	2	0	54
2014-11-24	5	1	2	2		60.4548	167.408	0.5	1	2	2	0	54
2014-11-26	1	1	0	0		60.4548	167.408	0	0	1	1	-1	53
2014-11-27	1	0	1	0		60.4548	167.408	0	0	1	2	0	53
2014-11-28	4	1	1	2		61.4548	169.408	1	2	2	3	1	54
2014-11-29	1	1	0	0		61.4548	169.408	0	0	1	1	-1	53
2014-11-30	1	0	1	0		61.4548	169.408	0	0	1	2	0	53
2015-02-01	2	0	1	1		61.4548	170.408	0	1	1	2	0	53
2015-02-03	1	0	0	1		61.4548	170.408	0	0	1	3	1	54
2015-02-06	4	0	3	1		61.4548	170.741	0	0.333333	3	2	0	54
2015-02-07	2	0	2	0		61.4548	170.741	0	0	2	2	0	54
2015-02-08	8	0	7	1		61.4548	170.884	0	0.142857	7	2	0	54
2015-02-09	4	0	4	0		61.4548	170.884	0	0	4	2	0	54
2015-02-10	4	0	2	2		61.4548	171.884	0	1	2	2	0	54
2015-02-11	21	3	14	4		61.6691	172.17	0.214286	0.285714	14	2	0	54
2015-02-12	15	4	4	7		62.6691	173.92	1	1.75	7	3	1	55
2015-02-16	1	0	1	0		62.6691	173.92	0	0	1	2	0	55
2015-02-17	5	0	3	2		62.6691	174.586	0	0.666667	3	2	0	55
2015-02-18	3	0	3	0		62.6691	174.586	0	0	3	2	0	55
2015-02-19	7	1	2	4		63.1691	176.586	0.5	2	4	3	1	56
2015-02-20	2	1	1	0		64.1691	176.586	1	0	1	1	-1	55
2015-02-21	2	0	2	0		64.1691	176.586	0	0	2	2	0	55
2015-02-23	1	0	0	1		64.1691	176.586	0	0	1	3	1	56
2015-02-24	1	0	0	1		64.1691	176.586	0	0	1	3	1	57
2015-02-26	6	1	5	0		64.3691	176.586	0.2	0	5	2	0	57
2015-02-28	1	0	0	1		64.3691	176.586	0	0	1	3	1	58
2015-03-01	22	1	14	7		64.4405	177.086	0.0714286	0.5	14	2	0	58
2015-03-01	22	1	14	7		64.512	177.586	0.0714286	0.5	14	2	0	58
2015-03-02	7	1	4	2		64.762	178.086	0.25	0.5	4	2	0	58
2015-03-05	1	0	1	0		64.762	178.086	0	0	1	2	0	58
2015-03-06	1	0	1	0		64.762	178.086	0	0	1	2	0	58
2015-03-09	1	0	1	0		64.762	178.086	0	0	1	2	0	58
2015-03-11	4	0	2	2		64.762	179.086	0	1	2	2	0	58
2015-03-12	4	0	1	3		64.762	182.086	0	3	3	3	1	59
2015-03-13	2	0	1	1		64.762	183.086	0	1	1	2	0	59
2015-03-14	2	1	0	1		64.762	183.086	0	0	1	1	-1	58
2015-03-15	5	0	3	2		64.762	183.753	0	0.666667	3	2	0	58
2015-03-16	7	1	2	4		65.262	185.753	0.5	2	4	3	1	59
2015-03-17	2	0	2	0		65.262	185.753	0	0	2	2	0	59
2015-03-18	2	1	0	1		65.262	185.753	0	0	1	1	-1	58
2015-03-19	9	2	4	3		65.762	186.503	0.5	0.75	4	2	0	58
2015-03-26	3	0	2	1		65.762	187.003	0	0.5	2	2	0	58
2015-03-27	4	0	4	0		65.762	187.003	0	0	4	2	0	58
2015-03-28	5	1	2	2		66.262	188.003	0.5	1	2	2	0	58
2015-03-29	4	1	2	1		66.762	188.503	0.5	0.5	2	2	0	58
2015-03-30	7	0	5	2		66.762	188.903	0	0.4	5	2	0	58
2015-03-31	5	0	2	3		66.762	190.403	0	1.5	3	3	1	59
2015-05-01	6	0	2	4		66.762	192.403	0	2	4	3	1	60
2015-05-02	5	1	3	1		67.0953	192.736	0.333333	0.333333	3	2	0	60
2015-05-03	3	0	1	2		67.0953	194.736	0	2	2	3	1	61
2015-05-04	5	0	5	0		67.0953	194.736	0	0	5	2	0	61
2015-05-05	6	0	5	1		67.0953	194.936	0	0.2	5	2	0	61
2015-05-06	18	7	7	4		68.0953	195.508	1	0.571429	7	1	-1	60
2015-05-07	1	0	0	1		68.0953	195.508	0	0	1	3	1	61
2015-05-08	2	0	1	1		68.0953	196.508	0	1	1	2	0	61
2015-05-09	1	0	1	0		68.0953	196.508	0	0	1	2	0	61
2015-05-10	3	0	1	2		68.0953	198.508	0	2	2	3	1	62
2015-05-11	6	1	2	3		68.5953	200.008	0.5	1.5	3	3	1	63
2015-05-12	3	1	1	1		69.5953	201.008	1	1	1	1	-1	62
2015-05-20	1	1	0	0		69.5953	201.008	0	0	1	1	-1	61
2015-05-25	2	0	0	2		69.5953	201.008	0	0	2	3	1	62
2015-05-27	2	0	2	0		69.5953	201.008	0	0	2	2	0	62
2015-05-28	3	0	3	0		69.5953	201.008	0	0	3	2	0	62
2015-05-29	2	1	0	1		69.5953	201.008	0	0	1	1	-1	61
2015-05-31	1	0	1	0		69.5953	201.008	0	0	1	2	0	61
2015-06-01	4	0	3	1		69.5953	201.341	0	0.333333	3	2	0	61
2015-06-02	1	0	1	0		69.5953	201.341	0	0	1	2	0	61
2015-06-03	4	0	2	2		69.5953	202.341	0	1	2	2	0	61
2015-06-09	3	1	2	0		70.0953	202.341	0.5	0	2	2	0	61
2015-06-15	1	0	1	0		70.0953	202.341	0	0	1	2	0	61
2015-06-17	6	0	4	2		70.0953	202.841	0	0.5	4	2	0	61
2015-06-18	2	0	0	2		70.0953	202.841	0	0	2	3	1	62
2015-06-19	4	0	1	3		70.0953	205.841	0	3	3	3	1	63
2015-06-20	4	1	1	2		71.0953	207.841	1	2	2	3	1	64
2015-06-24	1	0	0	1		71.0953	207.841	0	0	1	3	1	65
2015-06-26	1	0	0	1		71.0953	207.841	0	0	1	3	1	66
2015-06-28	1	1	0	0		71.0953	207.841	0	0	1	1	-1	65
2015-06-30	4	0	3	1		71.0953	208.174	0	0.333333	3	2	0	65
2015-07-01	4	0	1	3		71.0953	211.174	0	3	3	3	1	66
2015-07-02	9	1	2	6		71.5953	214.174	0.5	3	6	3	1	67
2015-07-07	4	0	1	3		71.5953	217.174	0	3	3	3	1	68
2015-07-08	3	0	2	1		71.5953	217.674	0	0.5	2	2	0	68
2015-07-10	2	1	0	1		71.5953	217.674	0	0	1	1	-1	67
2015-07-13	2	0	1	1		71.5953	218.674	0	1	1	2	0	67
2015-07-14	3	0	3	0		71.5953	218.674	0	0	3	2	0	67
2015-07-15	1	0	1	0		71.5953	218.674	0	0	1	2	0	67
2015-07-16	5	0	4	1		71.5953	218.924	0	0.25	4	2	0	67
2015-07-17	6	0	3	3		71.5953	219.924	0	1	3	2	0	67
2015-07-18	1	0	0	1		71.5953	219.924	0	0	1	3	1	68
2015-07-20	6	0	3	3		71.5953	220.924	0	1	3	2	0	68
2015-07-21	8	3	3	2		72.5953	221.591	1	0.666667	3	1	-1	67
2015-07-26	3	0	2	1		72.5953	222.091	0	0.5	2	2	0	67
2015-07-27	1	0	1	0		72.5953	222.091	0	0	1	2	0	67
2015-07-29	7	0	4	3		72.5953	222.841	0	0.75	4	2	0	67
2015-07-30	5	0	3	2		72.5953	223.508	0	0.666667	3	2	0	67
2015-07-31	3	0	1	2		72.5953	225.508	0	2	2	3	1	68
2015-09-01	4	1	3	0		72.9286	225.508	0.333333	0	3	2	0	68
2015-09-02	5	1	3	1		73.262	225.841	0.333333	0.333333	3	2	0	68
2015-09-03	3	0	2	1		73.262	226.341	0	0.5	2	2	0	68
2015-09-04	1	0	1	0		73.262	226.341	0	0	1	2	0	68
2015-09-10	1	0	0	1		73.262	226.341	0	0	1	3	1	69
2015-09-16	4	0	1	3		73.262	229.341	0	3	3	3	1	70
2015-09-17	1	0	0	1		73.262	229.341	0	0	1	3	1	71
2015-09-18	1	0	1	0		73.262	229.341	0	0	1	2	0	71
2015-09-19	1	0	0	1		73.262	229.341	0	0	1	3	1	72
2015-09-20	1	0	1	0		73.262	229.341	0	0	1	2	0	72
2015-09-21	10	1	6	3		73.4286	229.841	0.166667	0.5	6	2	0	72
2015-09-22	4	0	2	2		73.4286	230.841	0	1	2	2	0	72
2015-09-23	4	0	1	3		73.4286	233.841	0	3	3	3	1	73
2015-09-24	2	0	1	1		73.4286	234.841	0	1	1	2	0	73
2015-09-25	5	0	4	1		73.4286	235.091	0	0.25	4	2	0	73
2015-09-26	2	0	2	0		73.4286	235.091	0	0	2	2	0	73
2015-09-27	3	1	2	0		73.9286	235.091	0.5	0	2	2	0	73
2015-09-29	2	0	1	1		73.9286	236.091	0	1	1	2	0	73
2015-09-30	5	1	2	2		74.4286	237.091	0.5	1	2	2	0	73
2015-10-01	1	1	0	0		74.4286	237.091	0	0	1	1	-1	72
2015-10-02	5	1	3	1		74.762	237.424	0.333333	0.333333	3	2	0	72
2015-10-04	2	0	2	0		74.762	237.424	0	0	2	2	0	72
2015-10-05	4	0	3	1		74.762	237.758	0	0.333333	3	2	0	72
2015-10-06	1	0	1	0		74.762	237.758	0	0	1	2	0	72
2015-10-07	2	0	1	1		74.762	238.758	0	1	1	2	0	72
2015-10-08	2	0	0	2		74.762	238.758	0	0	2	3	1	73
2015-10-09	11	3	6	2		75.262	239.091	0.5	0.333333	6	2	0	73
2015-10-11	2	0	2	0		75.262	239.091	0	0	2	2	0	73
2015-10-12	2	0	1	1		75.262	240.091	0	1	1	2	0	73
2015-10-14	5	1	1	3		76.262	243.091	1	3	3	3	1	74
2015-10-15	3	0	1	2		76.262	245.091	0	2	2	3	1	75
2015-10-16	3	0	1	2		76.262	247.091	0	2	2	3	1	76
2015-10-17	2	0	0	2		76.262	247.091	0	0	2	3	1	77
2015-10-18	3	0	2	1		76.262	247.591	0	0.5	2	2	0	77
2015-10-19	4	1	2	1		76.762	248.091	0.5	0.5	2	2	0	77
2015-10-20	16	3	8	5		77.137	248.716	0.375	0.625	8	2	0	77
2015-10-21	4	0	1	3		77.137	251.716	0	3	3	3	1	78
2015-10-23	1	0	0	1		77.137	251.716	0	0	1	3	1	79
2015-10-26	2	1	1	0		78.137	251.716	1	0	1	1	-1	78
2015-10-29	1	0	1	0		78.137	251.716	0	0	1	2	0	78
2015-10-30	3	0	1	2		78.137	253.716	0	2	2	3	1	79
2015-10-31	1	0	1	0		78.137	253.716	0	0	1	2	0	79
2015-11-01	7	0	3	4		78.137	255.049	0	1.33333	4	3	1	80
2015-11-03	14	3	7	4		78.5655	255.621	0.428571	0.571429	7	2	0	80
2015-11-04	5	0	2	3		78.5655	257.121	0	1.5	3	3	1	81
2015-11-05	1	0	0	1		78.5655	257.121	0	0	1	3	1	82
2015-11-06	2	0	2	0		78.5655	257.121	0	0	2	2	0	82
2015-11-08	2	0	1	1		78.5655	258.121	0	1	1	2	0	82
2015-11-09	1	0	0	1		78.5655	258.121	0	0	1	3	1	83
2015-11-10	2	0	1	1		78.5655	259.121	0	1	1	2	0	83
2015-11-11	1	0	1	0		78.5655	259.121	0	0	1	2	0	83
2015-11-12	2	0	1	1		78.5655	260.121	0	1	1	2	0	83
2015-11-13	1	0	0	1		78.5655	260.121	0	0	1	3	1	84
2015-11-15	3	0	2	1		78.5655	260.621	0	0.5	2	2	0	84
2015-11-16	5	0	2	3		78.5655	262.121	0	1.5	3	3	1	85
2015-11-17	2	0	1	1		78.5655	263.121	0	1	1	2	0	85
2015-11-20	1	0	1	0		78.5655	263.121	0	0	1	2	0	85
2016-02-01	15	4	8	3		79.0655	263.496	0.5	0.375	8	2	0	85
2016-02-01	15	4	8	3		79.5655	263.871	0.5	0.375	8	2	0	85
2016-02-02	5	0	2	3		79.5655	265.371	0	1.5	3	3	1	86
2016-02-03	6	0	1	5		79.5655	270.371	0	5	5	3	1	87
2016-02-04	6	0	4	2		79.5655	270.871	0	0.5	4	2	0	87
2016-02-05	5	0	4	1		79.5655	271.121	0	0.25	4	2	0	87
2016-02-07	2	0	1	1		79.5655	272.121	0	1	1	2	0	87
2016-02-08	8	2	5	1		79.9655	272.321	0.4	0.2	5	2	0	87
2016-02-09	4	1	3	0		80.2989	272.321	0.333333	0	3	2	0	87
2016-02-10	18	1	9	8		80.41	273.21	0.111111	0.888889	9	2	0	87
2016-02-11	6	1	1	4		81.41	277.21	1	4	4	3	1	88
2016-02-12	1	0	1	0		81.41	277.21	0	0	1	2	0	88
2016-02-13	1	0	0	1		81.41	277.21	0	0	1	3	1	89
2016-02-16	1	0	1	0		81.41	277.21	0	0	1	2	0	89
2016-02-17	2	0	1	1		81.41	278.21	0	1	1	2	0	89
2016-02-19	2	0	2	0		81.41	278.21	0	0	2	2	0	89
2016-02-20	2	0	0	2		81.41	278.21	0	0	2	3	1	90
2016-02-22	2	0	2	0		81.41	278.21	0	0	2	2	0	90
2016-02-23	3	1	1	1		82.41	279.21	1	1	1	1	-1	89
2016-02-24	2	0	0	2		82.41	279.21	0	0	2	3	1	90
2016-02-25	3	1	2	0		82.91	279.21	0.5	0	2	2	0	90
2016-02-26	2	0	2	0		82.91	279.21	0	0	2	2	0	90
2016-02-29	1	0	1	0		82.91	279.21	0	0	1	2	0	90
2016-03-01	26	3	12	11		83.16	280.126	0.25	0.916667	12	2	0	90
2016-03-01	26	3	12	11		83.41	281.043	0.25	0.916667	12	2	0	90
2016-03-02	6	0	5	1		83.41	281.243	0	0.2	5	2	0	90
2016-03-03	2	0	2	0		83.41	281.243	0	0	2	2	0	90
2016-03-04	2	0	2	0		83.41	281.243	0	0	2	2	0	90
2016-03-07	2	0	1	1		83.41	282.243	0	1	1	2	0	90
2016-03-08	1	0	1	0		83.41	282.243	0	0	1	2	0	90
2016-03-09	3	0	2	1		83.41	282.743	0	0.5	2	2	0	90
2016-03-10	4	0	0	4		83.41	282.743	0	0	4	3	1	91
2016-03-11	2	0	1	1		83.41	283.743	0	1	1	2	0	91
2016-03-13	3	0	3	0		83.41	283.743	0	0	3	2	0	91
2016-03-14	3	0	2	1		83.41	284.243	0	0.5	2	2	0	91
2016-03-15	1	0	0	1		83.41	284.243	0	0	1	3	1	92
2016-03-16	2	2	0	0		83.41	284.243	0	0	2	1	-1	91
2016-03-17	2	0	0	2		83.41	284.243	0	0	2	3	1	92
2016-03-18	5	1	2	2		83.91	285.243	0.5	1	2	2	0	92
2016-03-20	2	0	2	0		83.91	285.243	0	0	2	2	0	92
2016-03-21	6	0	3	3		83.91	286.243	0	1	3	2	0	92
2016-03-22	3	0	1	2		83.91	288.243	0	2	2	3	1	93
2016-03-23	1	0	0	1		83.91	288.243	0	0	1	3	1	94
2016-03-24	4	0	3	1		83.91	288.576	0	0.333333	3	2	0	94
2016-03-25	2	0	1	1		83.91	289.576	0	1	1	2	0	94
2016-03-26	1	0	1	0		83.91	289.576	0	0	1	2	0	94
2016-03-27	1	0	1	0		83.91	289.576	0	0	1	2	0	94
2016-03-28	3	0	1	2		83.91	291.576	0	2	2	3	1	95
2016-03-29	5	1	3	1		84.2433	291.91	0.333333	0.333333	3	2	0	95
2016-03-30	4	1	2	1		84.7433	292.41	0.5	0.5	2	2	0	95
2016-03-31	13	1	10	2		84.8433	292.61	0.1	0.2	10	2	0	95
2016-05-04	21	2	8	11		85.0933	293.985	0.25	1.375	11	3	1	96
2016-05-05	2	2	0	0		85.0933	293.985	0	0	2	1	-1	95
2016-05-06	2	0	2	0		85.0933	293.985	0	0	2	2	0	95
2016-05-07	3	1	1	1		86.0933	294.985	1	1	1	1	-1	94
2016-05-08	5	0	5	0		86.0933	294.985	0	0	5	2	0	94
2016-05-09	1	0	0	1		86.0933	294.985	0	0	1	3	1	95
2016-05-10	6	3	3	0		87.0933	294.985	1	0	3	1	-1	94
2016-05-12	1	0	1	0		87.0933	294.985	0	0	1	2	0	94
2016-05-13	1	0	1	0		87.0933	294.985	0	0	1	2	0	94
2016-05-14	1	0	1	0		87.0933	294.985	0	0	1	2	0	94
2016-05-16	1	0	1	0		87.0933	294.985	0	0	1	2	0	94
2016-05-17	1	1	0	0		87.0933	294.985	0	0	1	1	-1	93
2016-05-18	17	3	11	3		87.366	295.258	0.272727	0.272727	11	2	0	93
2016-05-19	3	2	0	1		87.366	295.258	0	0	2	1	-1	92
2016-05-20	3	0	2	1		87.366	295.758	0	0.5	2	2	0	92
2016-05-21	2	0	2	0		87.366	295.758	0	0	2	2	0	92
2016-05-22	1	0	1	0		87.366	295.758	0	0	1	2	0	92
2016-05-23	4	1	1	2		88.366	297.758	1	2	2	3	1	93
2016-05-24	5	1	4	0		88.616	297.758	0.25	0	4	2	0	93
2016-05-26	4	0	1	3		88.616	300.758	0	3	3	3	1	94
2016-05-27	3	0	2	1		88.616	301.258	0	0.5	2	2	0	94
2016-05-28	2	1	1	0		89.616	301.258	1	0	1	1	-1	93
2016-05-29	2	1	0	1		89.616	301.258	0	0	1	1	-1	92
2016-05-31	4	0	2	2		89.616	302.258	0	1	2	2	0	92
2016-06-01	1	0	1	0		89.616	302.258	0	0	1	2	0	92
2016-06-02	5	0	3	2		89.616	302.924	0	0.666667	3	2	0	92
2016-06-03	1	0	1	0		89.616	302.924	0	0	1	2	0	92
2016-06-07	7	0	4	3		89.616	303.674	0	0.75	4	2	0	92
2016-06-08	5	0	3	2		89.616	304.341	0	0.666667	3	2	0	92
2016-06-09	6	1	3	2		89.9494	305.008	0.333333	0.666667	3	2	0	92
2016-06-10	1	0	1	0		89.9494	305.008	0	0	1	2	0	92
2016-06-11	1	0	1	0		89.9494	305.008	0	0	1	2	0	92
2016-06-13	1	0	0	1		89.9494	305.008	0	0	1	3	1	93
2016-06-14	6	1	2	3		90.4494	306.508	0.5	1.5	3	3	1	94
2016-06-15	1	1	0	0		90.4494	306.508	0	0	1	1	-1	93
2016-06-16	2	0	0	2		90.4494	306.508	0	0	2	3	1	94
2016-06-17	3	0	2	1		90.4494	307.008	0	0.5	2	2	0	94
2016-06-18	2	1	0	1		90.4494	307.008	0	0	1	1	-1	93
2016-06-19	2	0	1	1		90.4494	308.008	0	1	1	2	0	93
2016-06-20	2	0	2	0		90.4494	308.008	0	0	2	2	0	93
2016-06-21	24	2	17	5		90.567	308.302	0.117647	0.294118	17	2	0	93
2016-06-22	17	4	10	3		90.967	308.602	0.4	0.3	10	2	0	93
2016-06-23	11	3	5	3		91.567	309.202	0.6	0.6	5	2	0	93
2016-06-24	5	0	3	2		91.567	309.868	0	0.666667	3	2	0	93
2016-06-25	1	0	0	1		91.567	309.868	0	0	1	3	1	94
2016-06-26	1	0	0	1		91.567	309.868	0	0	1	3	1	95
2016-06-29	4	1	1	2		92.567	311.868	1	2	2	3	1	96
2016-06-30	8	1	6	1		92.7337	312.035	0.166667	0.166667	6	2	0	96
2016-07-01	9	1	4	4		92.9837	313.035	0.25	1	4	2	0	96
2016-07-03	5	2	3	0		93.6504	313.035	0.666667	0	3	2	0	96
2016-07-04	1	0	0	1		93.6504	313.035	0	0	1	3	1	97
2016-07-05	9	2	7	0		93.9361	313.035	0.285714	0	7	2	0	97
2016-07-06	5	0	4	1		93.9361	313.285	0	0.25	4	2	0	97
2016-07-08	1	0	1	0		93.9361	313.285	0	0	1	2	0	97
2016-07-09	2	0	1	1		93.9361	314.285	0	1	1	2	0	97
2016-07-10	3	0	2	1		93.9361	314.785	0	0.5	2	2	0	97
2016-07-11	9	2	6	1		94.2694	314.952	0.333333	0.166667	6	2	0	97
2016-07-12	5	1	3	1		94.6027	315.285	0.333333	0.333333	3	2	0	97
2016-07-13	3	0	3	0		94.6027	315.285	0	0	3	2	0	97
2016-07-14	5	2	2	1		95.6027	315.785	1	0.5	2	1	-1	96
2016-07-15	3	0	2	1		95.6027	316.285	0	0.5	2	2	0	96
2016-07-16	1	0	0	1		95.6027	316.285	0	0	1	3	1	97
2016-07-17	1	0	0	1		95.6027	316.285	0	0	1	3	1	98
2016-07-18	4	0	2	2		95.6027	317.285	0	1	2	2	0	98
2016-07-19	1	0	1	0		95.6027	317.285	0	0	1	2	0	98
2016-07-20	21	4	8	9		96.1027	318.41	0.5	1.125	9	3	1	99
2016-07-21	3	1	0	2		96.1027	318.41	0	0	2	3	1	100
2016-07-22	2	0	2	0		96.1027	318.41	0	0	2	2	0	100
2016-07-23	4	1	1	2		97.1027	320.41	1	2	2	3	1	101
2016-07-25	5	2	1	2		99.1027	322.41	2	2	2	1	-1	100
2016-07-26	3	0	1	2		99.1027	324.41	0	2	2	3	1	101
2016-07-27	1	0	1	0		99.1027	324.41	0	0	1	2	0	101
2016-07-28	1	1	0	0		99.1027	324.41	0	0	1	1	-1	100
2016-07-30	1	0	1	0		99.1027	324.41	0	0	1	2	0	100
2016-07-31	6	0	5	1		99.1027	324.61	0	0.2	5	2	0	100
2016-09-01	1	1	0	0		99.1027	324.61	0	0	1	1	-1	99
2016-09-02	3	1	2	0		99.6027	324.61	0.5	0	2	2	0	99
2016-09-03	3	2	0	1		99.6027	324.61	0	0	2	1	-1	98
2016-09-04	1	0	1	0		99.6027	324.61	0	0	1	2	0	98
2016-09-05	1	0	0	1		99.6027	324.61	0	0	1	3	1	99
2016-09-06	4	1	2	1		100.103	325.11	0.5	0.5	2	2	0	99
2016-09-07	6	1	2	3		100.603	326.61	0.5	1.5	3	3	1	100
2016-09-08	1	0	0	1		100.603	326.61	0	0	1	3	1	101
2016-09-12	2	0	2	0		100.603	326.61	0	0	2	2	0	101
2016-09-13	4	0	2	2		100.603	327.61	0	1	2	2	0	101
2016-09-14	6	0	4	2		100.603	328.11	0	0.5	4	2	0	101
2016-09-15	4	2	1	1		102.603	329.11	2	1	2	1	-1	100
2016-09-16	4	1	2	1		103.103	329.61	0.5	0.5	2	2	0	100
2016-09-17	1	0	0	1		103.103	329.61	0	0	1	3	1	101
2016-09-19	3	1	2	0		103.603	329.61	0.5	0	2	2	0	101
2016-09-20	2	0	2	0		103.603	329.61	0	0	2	2	0	101
2016-09-21	4	1	0	3		103.603	329.61	0	0	3	3	1	102
2016-09-22	4	0	2	2		103.603	330.61	0	1	2	2	0	102
2016-09-23	5	0	2	3		103.603	332.11	0	1.5	3	3	1	103
2016-09-27	2	0	1	1		103.603	333.11	0	1	1	2	0	103
2016-09-28	1	0	1	0		103.603	333.11	0	0	1	2	0	103
2016-09-29	1	0	0	1		103.603	333.11	0	0	1	3	1	104
2016-10-02	6	0	4	2		103.603	333.61	0	0.5	4	2	0	104
2016-10-03	8	1	2	5		104.103	336.11	0.5	2.5	5	3	1	105
2016-10-06	7	1	3	3		104.436	337.11	0.333333	1	3	2	0	105
2016-10-07	3	0	2	1		104.436	337.61	0	0.5	2	2	0	105
2016-10-08	1	0	1	0		104.436	337.61	0	0	1	2	0	105
2016-10-09	4	1	3	0		104.769	337.61	0.333333	0	3	2	0	105
2016-10-10	5	0	4	1		104.769	337.86	0	0.25	4	2	0	105
2016-10-11	2	0	1	1		104.769	338.86	0	1	1	2	0	105
2016-10-12	3	0	2	1		104.769	339.36	0	0.5	2	2	0	105
2016-10-13	5	0	3	2		104.769	340.027	0	0.666667	3	2	0	105
2016-10-14	2	0	1	1		104.769	341.027	0	1	1	2	0	105
2016-10-15	1	1	0	0		104.769	341.027	0	0	1	1	-1	104
2016-10-16	5	0	3	2		104.769	341.693	0	0.666667	3	2	0	104
2016-10-17	2	0	2	0		104.769	341.693	0	0	2	2	0	104
2016-10-19	8	1	2	5		105.269	344.193	0.5	2.5	5	3	1	105
2016-10-20	8	0	4	4		105.269	345.193	0	1	4	2	0	105
2016-10-22	3	0	2	1		105.269	345.693	0	0.5	2	2	0	105
2016-10-23	2	0	2	0		105.269	345.693	0	0	2	2	0	105
2016-10-24	4	1	2	1		105.769	346.193	0.5	0.5	2	2	0	105
2016-10-25	2	0	2	0		105.769	346.193	0	0	2	2	0	105
2016-10-26	23	2	11	10		105.951	347.102	0.181818	0.909091	11	2	0	105
2016-10-27	6	3	3	0		106.951	347.102	1	0	3	1	-1	104
2016-10-28	3	1	2	0		107.451	347.102	0.5	0	2	2	0	104
2016-10-29	3	0	2	1		107.451	347.602	0	0.5	2	2	0	104
2016-10-31	1	0	0	1		107.451	347.602	0	0	1	3	1	105
2016-11-01	9	1	5	3		107.651	348.202	0.2	0.6	5	2	0	105
2016-11-02	6	0	4	2		107.651	348.702	0	0.5	4	2	0	105
2016-11-03	1	1	0	0		107.651	348.702	0	0	1	1	-1	104
2016-11-04	19	1	14	4		107.723	348.988	0.0714286	0.285714	14	2	0	104
2016-11-05	1	0	1	0		107.723	348.988	0	0	1	2	0	104
2016-11-07	2	0	1	1		107.723	349.988	0	1	1	2	0	104
2016-11-08	2	0	0	2		107.723	349.988	0	0	2	3	1	105
2016-11-09	2	0	1	1		107.723	350.988	0	1	1	2	0	105
2016-11-10	6	0	1	5		107.723	355.988	0	5	5	3	1	106
2016-11-13	4	0	3	1		107.723	356.321	0	0.333333	3	2	0	106
2016-11-14	1	0	1	0		107.723	356.321	0	0	1	2	0	106
2016-11-16	3	0	1	2		107.723	358.321	0	2	2	3	1	107
2016-11-17	3	0	2	1		107.723	358.821	0	0.5	2	2	0	107
2016-11-18	1	0	0	1		107.723	358.821	0	0	1	3	1	108
2016-11-20	1	0	1	0		107.723	358.821	0	0	1	2	0	108
2016-11-21	3	1	2	0		108.223	358.821	0.5	0	2	2	0	108
2016-11-22	2	1	1	0		109.223	358.821	1	0	1	1	-1	107
2016-11-23	5	1	2	2		109.723	359.821	0.5	1	2	2	0	107
2016-11-24	2	0	0	2		109.723	359.821	0	0	2	3	1	108
2016-11-28	2	0	1	1		109.723	360.821	0	1	1	2	0	108
2016-11-29	11	4	3	4		111.056	362.155	1.33333	1.33333	4	1	-1	107
2016-11-30	5	1	3	1		111.389	362.488	0.333333	0.333333	3	2	0	107
2017-02-01	14	1	8	5		111.514	363.113	0.125	0.625	8	2	0	107
2017-02-01	14	1	8	5		111.639	363.738	0.125	0.625	8	2	0	107
2017-02-02	1	0	1	0		111.639	363.738	0	0	1	2	0	107
2017-02-03	3	0	1	2		111.639	365.738	0	2	2	3	1	108
2017-02-04	2	0	2	0		111.639	365.738	0	0	2	2	0	108
2017-02-07	3	0	1	2		111.639	367.738	0	2	2	3	1	109
2017-02-08	6	1	2	3		112.139	369.238	0.5	1.5	3	3	1	110
2017-02-09	9	2	4	3		112.639	369.988	0.5	0.75	4	2	0	110
2017-02-10	2	0	1	1		112.639	370.988	0	1	1	2	0	110
2017-02-13	1	0	1	0		112.639	370.988	0	0	1	2	0	110
2017-02-14	1	0	1	0		112.639	370.988	0	0	1	2	0	110
2017-02-15	2	1	1	0		113.639	370.988	1	0	1	1	-1	109
2017-02-16	4	1	2	1		114.139	371.488	0.5	0.5	2	2	0	109
2017-02-17	12	4	5	3		114.939	372.088	0.8	0.6	5	2	0	109
2017-02-18	2	0	1	1		114.939	373.088	0	1	1	2	0	109
2017-02-19	2	0	1	1		114.939	374.088	0	1	1	2	0	109
2017-02-20	3	0	2	1		114.939	374.588	0	0.5	2	2	0	109
2017-02-21	8	1	4	3		115.189	375.338	0.25	0.75	4	2	0	109
2017-02-22	6	0	5	1		115.189	375.538	0	0.2	5	2	0	109
2017-02-23	6	2	3	1		115.856	375.871	0.666667	0.333333	3	2	0	109
2017-02-24	6	1	1	4		116.856	379.871	1	4	4	3	1	110
2017-02-25	2	0	2	0		116.856	379.871	0	0	2	2	0	110
2017-02-26	1	0	1	0		116.856	379.871	0	0	1	2	0	110
2017-02-27	7	0	5	2		116.856	380.271	0	0.4	5	2	0	110
2017-02-28	3	1	1	1		117.856	381.271	1	1	1	1	-1	109
2017-03-01	13	2	4	7		118.356	383.021	0.5	1.75	7	3	1	110
2017-03-01	13	2	4	7		118.856	384.771	0.5	1.75	7	3	1	111
2017-03-02	7	1	4	2		119.106	385.271	0.25	0.5	4	2	0	111
2017-03-03	4	1	2	1		119.606	385.771	0.5	0.5	2	2	0	111
2017-03-04	2	0	1	1		119.606	386.771	0	1	1	2	0	111
2017-03-05	2	1	1	0		120.606	386.771	1	0	1	1	-1	110
2017-03-06	3	1	1	1		121.606	387.771	1	1	1	1	-1	109
2017-03-07	2	0	1	1		121.606	388.771	0	1	1	2	0	109
2017-03-08	8	2	3	3		122.273	389.771	0.666667	1	3	2	0	109
2017-03-12	1	1	0	0		122.273	389.771	0	0	1	1	-1	108
2017-03-13	1	0	1	0		122.273	389.771	0	0	1	2	0	108
2017-03-14	2	0	2	0		122.273	389.771	0	0	2	2	0	108
2017-03-15	13	3	6	4		122.773	390.438	0.5	0.666667	6	2	0	108
2017-03-16	2	0	2	0		122.773	390.438	0	0	2	2	0	108
2017-03-17	3	0	2	1		122.773	390.938	0	0.5	2	2	0	108
2017-03-18	1	0	1	0		122.773	390.938	0	0	1	2	0	108
2017-03-20	1	0	0	1		122.773	390.938	0	0	1	3	1	109
2017-03-21	1	0	0	1		122.773	390.938	0	0	1	3	1	110
2017-03-22	7	2	4	1		123.273	391.188	0.5	0.25	4	2	0	110
2017-03-23	4	1	1	2		124.273	393.188	1	2	2	3	1	111
2017-03-24	1	0	1	0		124.273	393.188	0	0	1	2	0	111
2017-03-25	1	0	0	1		124.273	393.188	0	0	1	3	1	112
2017-03-27	7	1	4	2		124.523	393.688	0.25	0.5	4	2	0	112
2017-03-28	11	0	7	4		124.523	394.26	0	0.571429	7	2	0	112
2017-03-29	2	0	1	1		124.523	395.26	0	1	1	2	0	112
2017-03-30	1	0	0	1		124.523	395.26	0	0	1	3	1	113
2017-03-31	3	0	1	2		124.523	397.26	0	2	2	3	1	114
2017-05-01	9	1	5	3		124.723	397.86	0.2	0.6	5	2	0	114
2017-05-02	5	0	2	3		124.723	399.36	0	1.5	3	3	1	115
2017-05-03	17	2	9	6		124.945	400.026	0.222222	0.666667	9	2	0	115
2017-05-04	10	0	6	4		124.945	400.693	0	0.666667	6	2	0	115
2017-05-05	6	2	2	2		125.945	401.693	1	1	2	1	-1	114
2017-05-06	3	0	2	1		125.945	402.193	0	0.5	2	2	0	114
2017-05-07	2	0	2	0		125.945	402.193	0	0	2	2	0	114
2017-05-08	9	0	7	2		125.945	402.479	0	0.285714	7	2	0	114
2017-05-09	4	0	2	2		125.945	403.479	0	1	2	2	0	114
2017-05-10	13	0	8	5		125.945	404.104	0	0.625	8	2	0	114
2017-05-11	7	3	2	2		127.445	405.104	1.5	1	3	1	-1	113
2017-05-12	5	2	1	2		129.445	407.104	2	2	2	1	-1	112
2017-05-14	1	0	0	1		129.445	407.104	0	0	1	3	1	113
2017-05-15	7	0	3	4		129.445	408.437	0	1.33333	4	3	1	114
2017-05-16	1	0	1	0		129.445	408.437	0	0	1	2	0	114
2017-05-17	5	0	4	1		129.445	408.687	0	0.25	4	2	0	114
2017-05-18	7	0	3	4		129.445	410.02	0	1.33333	4	3	1	115
2017-05-19	2	1	1	0		130.445	410.02	1	0	1	1	-1	114
2017-05-21	3	0	3	0		130.445	410.02	0	0	3	2	0	114
2017-05-22	3	2	0	1		130.445	410.02	0	0	2	1	-1	113
2017-05-23	5	1	2	2		130.945	411.02	0.5	1	2	2	0	113
2017-05-24	6	0	4	2		130.945	411.52	0	0.5	4	2	0	113
2017-05-26	8	1	5	2		131.145	411.92	0.2	0.4	5	2	0	113
2017-05-27	3	1	2	0		131.645	411.92	0.5	0	2	2	0	113
2017-05-28	7	0	5	2		131.645	412.32	0	0.4	5	2	0	113
2017-05-29	1	0	1	0		131.645	412.32	0	0	1	2	0	113
2017-05-30	7	1	2	4		132.145	414.32	0.5	2	4	3	1	114
2017-05-31	11	3	3	5		133.145	415.987	1	1.66667	5	3	1	115
2017-06-01	3	0	2	1		133.145	416.487	0	0.5	2	2	0	115
2017-06-02	3	0	1	2		133.145	418.487	0	2	2	3	1	116
2017-06-04	4	0	2	2		133.145	419.487	0	1	2	2	0	116
2017-06-05	11	0	6	5		133.145	420.32	0	0.833333	6	2	0	116
2017-06-06	15	2	9	4		133.367	420.765	0.222222	0.444444	9	2	0	116
2017-06-07	8	0	5	3		133.367	421.365	0	0.6	5	2	0	116
2017-06-08	15	1	12	2		133.45	421.531	0.0833333	0.166667	12	2	0	116
2017-06-09	5	0	4	1		133.45	421.781	0	0.25	4	2	0	116
2017-06-11	4	1	2	1		133.95	422.281	0.5	0.5	2	2	0	116
2017-06-12	9	2	3	4		134.617	423.615	0.666667	1.33333	4	3	1	117
2017-06-13	4	0	4	0		134.617	423.615	0	0	4	2	0	117
2017-06-14	7	2	3	2		135.284	424.281	0.666667	0.666667	3	2	0	117
2017-06-15	6	1	1	4		136.284	428.281	1	4	4	3	1	118
2017-06-16	6	0	2	4		136.284	430.281	0	2	4	3	1	119
2017-06-19	3	1	1	1		137.284	431.281	1	1	1	1	-1	118
2017-06-20	9	2	4	3		137.784	432.031	0.5	0.75	4	2	0	118
2017-06-21	7	0	2	5		137.784	434.531	0	2.5	5	3	1	119
2017-06-22	8	1	4	3		138.034	435.281	0.25	0.75	4	2	0	119
2017-06-23	4	1	3	0		138.367	435.281	0.333333	0	3	2	0	119
2017-06-24	4	0	1	3		138.367	438.281	0	3	3	3	1	120
2017-06-25	1	0	1	0		138.367	438.281	0	0	1	2	0	120
2017-06-26	2	1	1	0		139.367	438.281	1	0	1	1	-1	119
2017-06-27	2	0	1	1		139.367	439.281	0	1	1	2	0	119
2017-06-28	3	1	0	2		139.367	439.281	0	0	2	3	1	120
2017-06-29	4	0	2	2		139.367	440.281	0	1	2	2	0	120
2017-06-30	7	0	3	4		139.367	441.615	0	1.33333	4	3	1	121
2017-07-01	2	0	2	0		139.367	441.615	0	0	2	2	0	121
2017-07-02	2	1	1	0		140.367	441.615	1	0	1	1	-1	120
2017-07-03	4	0	2	2		140.367	442.615	0	1	2	2	0	120
2017-07-04	1	1	0	0		140.367	442.615	0	0	1	1	-1	119
2017-07-05	25	6	12	7		140.867	443.198	0.5	0.583333	12	2	0	119
2017-07-06	22	3	14	5		141.081	443.555	0.214286	0.357143	14	2	0	119
2017-07-07	9	2	2	5		142.081	446.055	1	2.5	5	3	1	120
2017-07-08	1	0	1	0		142.081	446.055	0	0	1	2	0	120
2017-07-09	3	0	1	2		142.081	448.055	0	2	2	3	1	121
2017-07-10	11	0	6	5		142.081	448.889	0	0.833333	6	2	0	121
2017-07-11	6	0	2	4		142.081	450.889	0	2	4	3	1	122
2017-07-12	5	1	2	2		142.581	451.889	0.5	1	2	2	0	122
2017-07-13	9	2	3	4		143.248	453.222	0.666667	1.33333	4	3	1	123
2017-07-14	6	0	4	2		143.248	453.722	0	0.5	4	2	0	123
2017-07-15	1	0	0	1		143.248	453.722	0	0	1	3	1	124
2017-07-16	3	1	1	1		144.248	454.722	1	1	1	1	-1	123
2017-07-17	15	4	5	6		145.048	455.922	0.8	1.2	6	3	1	124
2017-07-18	2	0	1	1		145.048	456.922	0	1	1	2	0	124
2017-07-19	4	0	4	0		145.048	456.922	0	0	4	2	0	124
2017-07-20	10	1	7	2		145.191	457.208	0.142857	0.285714	7	2	0	124
2017-07-21	3	0	2	1		145.191	457.708	0	0.5	2	2	0	124
2017-07-24	1	0	1	0		145.191	457.708	0	0	1	2	0	124
2017-07-27	7	1	4	2		145.441	458.208	0.25	0.5	4	2	0	124
2017-07-28	13	0	6	7		145.441	459.374	0	1.16667	7	3	1	125
2017-07-29	6	0	3	3		145.441	460.374	0	1	3	2	0	125
2017-07-30	3	0	0	3		145.441	460.374	0	0	3	3	1	126
2017-07-31	10	1	4	5		145.691	461.624	0.25	1.25	5	3	1	127
2017-09-01	1	0	1	0		145.691	461.624	0	0	1	2	0	127
2017-09-02	1	0	0	1		145.691	461.624	0	0	1	3	1	128
2017-09-03	1	0	1	0		145.691	461.624	0	0	1	2	0	128
2017-09-05	7	3	3	1		146.691	461.958	1	0.333333	3	1	-1	127
2017-09-06	3	1	2	0		147.191	461.958	0.5	0	2	2	0	127
2017-09-07	2	0	1	1		147.191	462.958	0	1	1	2	0	127
2017-09-08	1	0	1	0		147.191	462.958	0	0	1	2	0	127
2017-09-09	2	0	0	2		147.191	462.958	0	0	2	3	1	128
2017-09-10	1	0	1	0		147.191	462.958	0	0	1	2	0	128
2017-09-11	3	0	1	2		147.191	464.958	0	2	2	3	1	129
2017-09-12	5	1	4	0		147.441	464.958	0.25	0	4	2	0	129
2017-09-13	11	0	4	7		147.441	466.708	0	1.75	7	3	1	130
2017-09-14	7	2	4	1		147.941	466.958	0.5	0.25	4	2	0	130
2017-09-15	5	1	2	2		148.441	467.958	0.5	1	2	2	0	130
2017-09-17	8	1	2	5		148.941	470.458	0.5	2.5	5	3	1	131
2017-09-18	4	1	1	2		149.941	472.458	1	2	2	3	1	132
2017-09-19	4	2	1	1		151.941	473.458	2	1	2	1	-1	131
2017-09-20	11	2	5	4		152.341	474.258	0.4	0.8	5	2	0	131
2017-09-21	21	0	15	6		152.341	474.658	0	0.4	15	2	0	131
2017-09-22	2	0	2	0		152.341	474.658	0	0	2	2	0	131
2017-09-24	2	0	2	0		152.341	474.658	0	0	2	2	0	131
2017-09-25	8	3	1	4		155.341	478.658	3	4	4	3	1	132
2017-09-26	9	0	3	6		155.341	480.658	0	2	6	3	1	133
2017-09-27	2	1	1	0		156.341	480.658	1	0	1	1	-1	132
2017-09-28	2	0	0	2		156.341	480.658	0	0	2	3	1	133
2017-09-29	10	1	4	5		156.591	481.908	0.25	1.25	5	3	1	134
2017-09-30	2	0	1	1		156.591	482.908	0	1	1	2	0	134
2017-10-01	1	0	1	0		156.591	482.908	0	0	1	2	0	134
2017-10-02	7	3	2	2		158.091	483.908	1.5	1	3	1	-1	133
2017-10-03	12	3	7	2		158.519	484.193	0.428571	0.285714	7	2	0	133
2017-10-04	2	1	1	0		159.519	484.193	1	0	1	1	-1	132
2017-10-05	2	0	1	1		159.519	485.193	0	1	1	2	0	132
2017-10-06	16	1	6	9		159.686	486.693	0.166667	1.5	9	3	1	133
2017-10-07	2	0	2	0		159.686	486.693	0	0	2	2	0	133
2017-10-08	2	1	1	0		160.686	486.693	1	0	1	1	-1	132
2017-10-09	4	0	3	1		160.686	487.027	0	0.333333	3	2	0	132
2017-10-10	12	2	5	5		161.086	488.027	0.4	1	5	2	0	132
2017-10-11	5	0	2	3		161.086	489.527	0	1.5	3	3	1	133
2017-10-12	2	1	1	0		162.086	489.527	1	0	1	1	-1	132
2017-10-13	5	1	4	0		162.336	489.527	0.25	0	4	2	0	132
2017-10-14	1	0	0	1		162.336	489.527	0	0	1	3	1	133
2017-10-15	3	0	1	2		162.336	491.527	0	2	2	3	1	134
2017-10-16	6	1	3	2		162.669	492.193	0.333333	0.666667	3	2	0	134
2017-10-18	4	0	2	2		162.669	493.193	0	1	2	2	0	134
2017-10-19	3	1	1	1		163.669	494.193	1	1	1	1	-1	133
2017-10-20	8	0	7	1		163.669	494.336	0	0.142857	7	2	0	133
2017-10-21	2	0	1	1		163.669	495.336	0	1	1	2	0	133
2017-10-23	2	0	0	2		163.669	495.336	0	0	2	3	1	134
2017-10-24	2	0	1	1		163.669	496.336	0	1	1	2	0	134
2017-10-25	9	2	5	2		164.069	496.736	0.4	0.4	5	2	0	134
2017-10-26	4	1	1	2		165.069	498.736	1	2	2	3	1	135
2017-10-27	12	3	4	5		165.819	499.986	0.75	1.25	5	3	1	136
2017-10-28	2	0	0	2		165.819	499.986	0	0	2	3	1	137
2017-10-29	2	0	2	0		165.819	499.986	0	0	2	2	0	137
2017-10-30	6	1	5	0		166.019	499.986	0.2	0	5	2	0	137
2017-10-31	1	0	1	0		166.019	499.986	0	0	1	2	0	137
2017-11-01	15	0	9	6		166.019	500.653	0	0.666667	9	2	0	137
2017-11-02	15	2	8	5		166.269	501.278	0.25	0.625	8	2	0	137
2017-11-03	9	2	2	5		167.269	503.778	1	2.5	5	3	1	138
2017-11-05	1	0	0	1		167.269	503.778	0	0	1	3	1	139
2017-11-07	3	0	2	1		167.269	504.278	0	0.5	2	2	0	139
2017-11-08	2	0	2	0		167.269	504.278	0	0	2	2	0	139
2017-11-09	5	0	3	2		167.269	504.944	0	0.666667	3	2	0	139
2017-11-10	10	4	2	4		169.269	506.944	2	2	4	1	-1	138
2017-11-12	2	0	2	0		169.269	506.944	0	0	2	2	0	138
2017-11-13	6	0	2	4		169.269	508.944	0	2	4	3	1	139
2017-11-14	8	3	2	3		170.769	510.444	1.5	1.5	3	1	-1	138
2017-11-15	4	1	2	1		171.269	510.944	0.5	0.5	2	2	0	138
2017-11-16	20	3	11	6		171.542	511.49	0.272727	0.545455	11	2	0	138
2017-11-17	21	3	11	7		171.815	512.126	0.272727	0.636364	11	2	0	138
2017-11-18	1	0	0	1		171.815	512.126	0	0	1	3	1	139
2017-11-19	6	1	2	3		172.315	513.626	0.5	1.5	3	3	1	140
2017-11-20	10	4	4	2		173.315	514.126	1	0.5	4	1	-1	139
2017-11-21	4	0	3	1		173.315	514.46	0	0.333333	3	2	0	139
2017-11-22	4	0	2	2		173.315	515.46	0	1	2	2	0	139
2017-11-23	2	0	1	1		173.315	516.46	0	1	1	2	0	139
2017-11-24	10	2	3	5		173.982	518.126	0.666667	1.66667	5	3	1	140
2017-11-25	4	0	4	0		173.982	518.126	0	0	4	2	0	140
2017-11-27	1	0	1	0		173.982	518.126	0	0	1	2	0	140
2017-11-28	2	0	2	0		173.982	518.126	0	0	2	2	0	140
2017-11-29	6	0	4	2		173.982	518.626	0	0.5	4	2	0	140
2017-11-30	9	1	5	3		174.182	519.226	0.2	0.6	5	2	0	140
2018-02-01	6	1	5	0		174.382	519.226	0.2	0	5	2	0	140
2018-02-03	2	0	2	0		174.382	519.226	0	0	2	2	0	140
2018-02-04	1	0	1	0		174.382	519.226	0	0	1	2	0	140
2018-02-05	6	0	2	4		174.382	521.226	0	2	4	3	1	141
2018-02-06	6	0	1	5		174.382	526.226	0	5	5	3	1	142
2018-02-07	7	0	5	2		174.382	526.626	0	0.4	5	2	0	142
2018-02-08	6	0	3	3		174.382	527.626	0	1	3	2	0	142
2018-02-09	5	1	3	1		174.715	527.96	0.333333	0.333333	3	2	0	142
2018-02-10	2	0	2	0		174.715	527.96	0	0	2	2	0	142
2018-02-12	3	0	2	1		174.715	528.46	0	0.5	2	2	0	142
2018-02-13	3	0	1	2		174.715	530.46	0	2	2	3	1	143
2018-02-14	7	2	3	2		175.382	531.126	0.666667	0.666667	3	2	0	143
2018-02-15	6	0	1	5		175.382	536.126	0	5	5	3	1	144
2018-02-16	2	0	0	2		175.382	536.126	0	0	2	3	1	145
2018-02-20	1	0	0	1		175.382	536.126	0	0	1	3	1	146
2018-02-21	6	0	3	3		175.382	537.126	0	1	3	2	0	146
2018-02-22	12	1	9	2		175.493	537.349	0.111111	0.222222	9	2	0	146
2018-02-23	1	0	1	0		175.493	537.349	0	0	1	2	0	146
2018-02-25	1	0	1	0		175.493	537.349	0	0	1	2	0	146
2018-02-26	7	0	2	5		175.493	539.849	0	2.5	5	3	1	147
2018-02-27	8	2	4	2		175.993	540.349	0.5	0.5	4	2	0	147
2018-03-01	23	3	11	9		176.265	541.167	0.272727	0.818182	11	2	0	147
2018-03-01	23	3	11	9		176.538	541.985	0.272727	0.818182	11	2	0	147
2018-03-04	3	0	0	3		176.538	541.985	0	0	3	3	1	148
2018-03-05	3	0	2	1		176.538	542.485	0	0.5	2	2	0	148
2018-03-06	8	0	4	4		176.538	543.485	0	1	4	2	0	148
2018-03-07	4	1	1	2		177.538	545.485	1	2	2	3	1	149
2018-03-08	3	0	1	2		177.538	547.485	0	2	2	3	1	150
2018-03-09	3	1	0	2		177.538	547.485	0	0	2	3	1	151
2018-03-10	1	0	1	0		177.538	547.485	0	0	1	2	0	151
2018-03-11	9	2	2	5		178.538	549.985	1	2.5	5	3	1	152
2018-03-12	6	2	3	1		179.205	550.318	0.666667	0.333333	3	2	0	152
2018-03-13	5	1	2	2		179.705	551.318	0.5	1	2	2	0	152
2018-03-14	12	2	6	4		180.038	551.985	0.333333	0.666667	6	2	0	152
2018-03-16	1	0	1	0		180.038	551.985	0	0	1	2	0	152
2018-03-18	2	0	2	0		180.038	551.985	0	0	2	2	0	152
2018-03-19	6	1	3	2		180.372	552.652	0.333333	0.666667	3	2	0	152
2018-03-20	7	1	4	2		180.622	553.152	0.25	0.5	4	2	0	152
2018-03-21	7	1	3	3		180.955	554.152	0.333333	1	3	2	0	152
2018-03-22	3	0	1	2		180.955	556.152	0	2	2	3	1	153
2018-03-23	10	3	5	2		181.555	556.552	0.6	0.4	5	2	0	153
2018-03-26	1	0	1	0		181.555	556.552	0	0	1	2	0	153
2018-03-27	24	4	16	4		181.805	556.802	0.25	0.25	16	2	0	153
2018-03-28	29	2	18	9		181.916	557.302	0.111111	0.5	18	2	0	153
2018-03-29	12	3	5	4		182.516	558.102	0.6	0.8	5	2	0	153
2018-03-30	9	2	4	3		183.016	558.852	0.5	0.75	4	2	0	153
2018-03-31	2	0	2	0		183.016	558.852	0	0	2	2	0	153
2018-05-01	7	1	3	3		183.349	559.852	0.333333	1	3	2	0	153
2018-05-02	22	4	7	11		183.921	561.423	0.571429	1.57143	11	3	1	154
2018-05-03	41	13	15	13		184.787	562.29	0.866667	0.866667	15	2	0	154
2018-05-04	10	2	8	0		185.037	562.29	0.25	0	8	2	0	154
2018-05-05	3	0	2	1		185.037	562.79	0	0.5	2	2	0	154
2018-05-06	9	0	6	3		185.037	563.29	0	0.5	6	2	0	154
2018-05-07	20	3	10	7		185.337	563.99	0.3	0.7	10	2	0	154
2018-05-08	8	1	4	3		185.587	564.74	0.25	0.75	4	2	0	154
2018-05-09	6	0	4	2		185.587	565.24	0	0.5	4	2	0	154
2018-05-10	13	3	5	5		186.187	566.24	0.6	1	5	2	0	154
2018-05-11	4	0	3	1		186.187	566.573	0	0.333333	3	2	0	154
2018-05-12	3	0	2	1		186.187	567.073	0	0.5	2	2	0	154
2018-05-13	8	0	3	5		186.187	568.74	0	1.66667	5	3	1	155
2018-05-14	5	0	4	1		186.187	568.99	0	0.25	4	2	0	155
2018-05-15	9	1	7	1		186.33	569.133	0.142857	0.142857	7	2	0	155
2018-05-16	10	1	3	6		186.664	571.133	0.333333	2	6	3	1	156
2018-05-17	1	0	1	0		186.664	571.133	0	0	1	2	0	156
2018-05-18	6	1	4	1		186.914	571.383	0.25	0.25	4	2	0	156
2018-05-19	5	1	2	2		187.414	572.383	0.5	1	2	2	0	156
2018-05-20	11	3	6	2		187.914	572.716	0.5	0.333333	6	2	0	156
2018-05-21	17	2	9	6		188.136	573.383	0.222222	0.666667	9	2	0	156
2018-05-22	12	1	6	5		188.302	574.216	0.166667	0.833333	6	2	0	156
2018-05-23	23	4	12	7		188.636	574.799	0.333333	0.583333	12	2	0	156
2018-05-24	3	1	2	0		189.136	574.799	0.5	0	2	2	0	156
2018-05-25	8	0	5	3		189.136	575.399	0	0.6	5	2	0	156
2018-05-26	3	0	1	2		189.136	577.399	0	2	2	3	1	157
2018-05-27	9	1	3	5		189.469	579.066	0.333333	1.66667	5	3	1	158
2018-05-28	3	0	2	1		189.469	579.566	0	0.5	2	2	0	158
2018-05-29	17	5	6	6		190.302	580.566	0.833333	1	6	2	0	158
2018-05-30	6	1	1	4		191.302	584.566	1	4	4	3	1	159
2018-05-31	14	3	5	6		191.902	585.766	0.6	1.2	6	3	1	160
2018-06-01	3	1	1	1		192.902	586.766	1	1	1	1	-1	159
2018-06-01	3	1	1	1		193.902	587.766	1	1	1	1	-1	158
2018-06-03	4	0	1	3		193.902	590.766	0	3	3	3	1	159
2018-06-04	12	1	7	4		194.045	591.337	0.142857	0.571429	7	2	0	159
2018-06-05	9	1	5	3		194.245	591.937	0.2	0.6	5	2	0	159
2018-06-06	29	2	14	13		194.388	592.866	0.142857	0.928571	14	2	0	159
2018-06-07	9	2	3	4		195.055	594.199	0.666667	1.33333	4	3	1	160
2018-06-08	12	1	6	5		195.222	595.033	0.166667	0.833333	6	2	0	160
2018-06-09	3	0	2	1		195.222	595.533	0	0.5	2	2	0	160
2018-06-11	6	3	2	1		196.722	596.033	1.5	0.5	3	1	-1	159
2018-06-12	34	2	17	15		196.839	596.915	0.117647	0.882353	17	2	0	159
2018-06-13	20	4	9	7		197.284	597.693	0.444444	0.777778	9	2	0	159
2018-06-15	2	0	1	1		197.284	598.693	0	1	1	2	0	159
2018-06-16	16	0	9	7		197.284	599.47	0	0.777778	9	2	0	159
2018-06-17	3	0	2	1		197.284	599.97	0	0.5	2	2	0	159
2018-06-18	20	6	7	7		198.141	600.97	0.857143	1	7	2	0	159
2018-06-19	19	2	10	7		198.341	601.67	0.2	0.7	10	2	0	159
2018-06-20	11	2	6	3		198.674	602.17	0.333333	0.5	6	2	0	159
2018-06-21	13	2	8	3		198.924	602.545	0.25	0.375	8	2	0	159
2018-06-22	16	2	6	8		199.257	603.879	0.333333	1.33333	8	3	1	160
2018-06-23	1	0	1	0		199.257	603.879	0	0	1	2	0	160
2018-06-24	3	0	0	3		199.257	603.879	0	0	3	3	1	161
2018-06-25	16	2	7	7		199.543	604.879	0.285714	1	7	2	0	161
2018-06-26	8	3	2	3		201.043	606.379	1.5	1.5	3	1	-1	160
2018-06-27	14	1	10	3		201.143	606.679	0.1	0.3	10	2	0	160
2018-06-28	18	4	8	6		201.643	607.429	0.5	0.75	8	2	0	160
2018-06-29	4	0	1	3		201.643	610.429	0	3	3	3	1	161
2018-06-30	11	2	2	7		202.643	613.929	1	3.5	7	3	1	162
2018-07-01	14	0	7	7		202.643	614.929	0	1	7	2	0	162
2018-07-02	27	2	15	10		202.776	615.595	0.133333	0.666667	15	2	0	162
2018-07-03	12	3	4	5		203.526	616.845	0.75	1.25	5	3	1	163
2018-07-04	11	2	4	5		204.026	618.095	0.5	1.25	5	3	1	164
2018-07-05	20	4	8	8		204.526	619.095	0.5	1	8	2	0	164
2018-07-06	4	0	1	3		204.526	622.095	0	3	3	3	1	165
2018-07-07	8	2	3	3		205.193	623.095	0.666667	1	3	2	0	165
2018-07-08	7	0	2	5		205.193	625.595	0	2.5	5	3	1	166
2018-07-09	3	0	3	0		205.193	625.595	0	0	3	2	0	166
2018-07-10	17	0	9	8		205.193	626.484	0	0.888889	9	2	0	166
2018-07-11	6	1	4	1		205.443	626.734	0.25	0.25	4	2	0	166
2018-07-12	18	3	10	5		205.743	627.234	0.3	0.5	10	2	0	166
2018-07-13	6	0	3	3		205.743	628.234	0	1	3	2	0	166
2018-07-14	11	1	4	6		205.993	629.734	0.25	1.5	6	3	1	167
2018-07-15	8	2	4	2		206.493	630.234	0.5	0.5	4	2	0	167
2018-07-16	21	4	6	11		207.16	632.068	0.666667	1.83333	11	3	1	168
2018-07-17	25	4	11	10		207.523	632.977	0.363636	0.909091	11	2	0	168
2018-07-18	16	4	8	4		208.023	633.477	0.5	0.5	8	2	0	168
2018-07-19	18	4	6	8		208.69	634.81	0.666667	1.33333	8	3	1	169
2018-07-20	4	0	2	2		208.69	635.81	0	1	2	2	0	169
2018-07-21	14	1	7	6		208.833	636.667	0.142857	0.857143	7	2	0	169
2018-07-22	9	1	3	5		209.166	638.334	0.333333	1.66667	5	3	1	170
2018-07-23	25	1	12	12		209.25	639.334	0.0833333	1	12	2	0	170
2018-07-24	23	2	9	12		209.472	640.667	0.222222	1.33333	12	3	1	171
2018-07-25	11	3	5	3		210.072	641.267	0.6	0.6	5	2	0	171
2018-07-26	14	4	4	6		211.072	642.767	1	1.5	6	3	1	172
2018-07-27	17	2	11	4		211.254	643.131	0.181818	0.363636	11	2	0	172
2018-07-28	4	0	3	1		211.254	643.464	0	0.333333	3	2	0	172
2018-07-30	19	3	9	7		211.587	644.242	0.333333	0.777778	9	2	0	172
2018-07-31	9	0	7	2		211.587	644.528	0	0.285714	7	2	0	172
2018-09-01	1	0	0	1		211.587	644.528	0	0	1	3	1	173
2018-09-02	1	0	0	1		211.587	644.528	0	0	1	3	1	174
2018-09-03	12	2	7	3		211.873	644.956	0.285714	0.428571	7	2	0	174
2018-09-04	9	0	5	4		211.873	645.756	0	0.8	5	2	0	174
2018-09-05	28	3	13	12		212.103	646.679	0.230769	0.923077	13	2	0	174
2018-09-06	14	2	5	7		212.503	648.079	0.4	1.4	7	3	1	175
2018-09-07	74	7	34	33		212.709	649.05	0.205882	0.970588	34	2	0	175
2018-09-08	4	0	2	2		212.709	650.05	0	1	2	2	0	175
2018-09-09	16	5	3	8		214.376	652.717	1.66667	2.66667	8	3	1	176
2018-09-10	14	1	9	4		214.487	653.161	0.111111	0.444444	9	2	0	176
2018-09-11	22	3	14	5		214.701	653.518	0.214286	0.357143	14	2	0	176
2018-09-12	23	0	13	10		214.701	654.287	0	0.769231	13	2	0	176
2018-09-13	3	2	0	1		214.701	654.287	0	0	2	1	-1	175
2018-09-14	17	6	7	4		215.559	654.859	0.857143	0.571429	7	2	0	175
2018-09-15	4	0	0	4		215.559	654.859	0	0	4	3	1	176
2018-09-16	19	3	7	9		215.987	656.145	0.428571	1.28571	9	3	1	177
2018-09-17	22	6	6	10		216.987	657.811	1	1.66667	10	3	1	178
2018-09-18	35	14	10	11		218.387	658.911	1.4	1.1	14	1	-1	177
2018-09-19	20	3	12	5		218.637	659.328	0.25	0.416667	12	2	0	177
2018-09-20	11	3	3	5		219.637	660.995	1	1.66667	5	3	1	178
2018-09-21	15	0	7	8		219.637	662.137	0	1.14286	8	3	1	179
2018-09-22	17	2	6	9		219.97	663.637	0.333333	1.5	9	3	1	180
2018-09-23	7	1	1	5		220.97	668.637	1	5	5	3	1	181
2018-09-24	17	1	9	7		221.082	669.415	0.111111	0.777778	9	2	0	181
2018-09-25	16	2	7	7		221.367	670.415	0.285714	1	7	2	0	181
2018-09-26	18	5	4	9		222.617	672.665	1.25	2.25	9	3	1	182
2018-09-27	57	11	25	21		223.057	673.505	0.44	0.84	25	2	0	182
2018-09-28	41	5	23	13		223.275	674.07	0.217391	0.565217	23	2	0	182
2018-09-29	26	5	6	15		224.108	676.57	0.833333	2.5	15	3	1	183
2018-09-30	23	2	10	11		224.308	677.67	0.2	1.1	11	3	1	184
2018-10-01	34	5	14	15		224.665	678.742	0.357143	1.07143	15	3	1	185
2018-10-02	22	2	13	7		224.819	679.28	0.153846	0.538462	13	2	0	185
2018-10-03	20	1	8	11		224.944	680.655	0.125	1.375	11	3	1	186
2018-10-04	34	4	15	15		225.211	681.655	0.266667	1	15	2	0	186
2018-10-05	21	4	9	8		225.655	682.544	0.444444	0.888889	9	2	0	186
2018-10-06	10	2	4	4		226.155	683.544	0.5	1	4	2	0	186
2018-10-07	11	2	3	6		226.822	685.544	0.666667	2	6	3	1	187
2018-10-08	28	6	15	7		227.222	686.011	0.4	0.466667	15	2	0	187
2018-10-09	15	3	7	5		227.65	686.725	0.428571	0.714286	7	2	0	187
2018-10-10	21	1	14	6		227.722	687.154	0.0714286	0.428571	14	2	0	187
2018-10-11	12	3	3	6		228.722	689.154	1	2	6	3	1	188
2018-10-12	15	4	6	5		229.388	689.987	0.666667	0.833333	6	2	0	188
2018-10-13	8	0	2	6		229.388	692.987	0	3	6	3	1	189
2018-10-14	15	3	3	9		230.388	695.987	1	3	9	3	1	190
2018-10-15	1	0	0	1		230.388	695.987	0	0	1	3	1	191
2018-10-16	20	5	7	8		231.103	697.13	0.714286	1.14286	8	3	1	192
2018-10-17	6	2	1	3		233.103	700.13	2	3	3	3	1	193
2018-10-18	16	2	7	7		233.388	701.13	0.285714	1	7	2	0	193
2018-10-19	12	2	5	5		233.788	702.13	0.4	1	5	2	0	193
2018-10-20	7	0	4	3		233.788	702.88	0	0.75	4	2	0	193
2018-10-21	9	1	6	2		233.955	703.213	0.166667	0.333333	6	2	0	193
2018-10-22	11	2	3	6		234.622	705.213	0.666667	2	6	3	1	194
2018-10-23	31	3	14	14		234.836	706.213	0.214286	1	14	2	0	194
2018-10-24	48	10	15	23		235.503	707.747	0.666667	1.53333	23	3	1	195
2018-10-25	25	4	9	12		235.947	709.08	0.444444	1.33333	12	3	1	196
2018-10-26	35	6	24	5		236.197	709.288	0.25	0.208333	24	2	0	196
2018-10-27	15	1	10	4		236.297	709.688	0.1	0.4	10	2	0	196
2018-10-28	15	3	6	6		236.797	710.688	0.5	1	6	2	0	196
2018-10-29	17	2	6	9		237.131	712.188	0.333333	1.5	9	3	1	197
2018-10-30	12	2	7	3		237.416	712.617	0.285714	0.428571	7	2	0	197
2018-10-31	21	3	4	14		238.166	716.117	0.75	3.5	14	3	1	198
2018-11-01	11	2	5	4		238.566	716.917	0.4	0.8	5	2	0	198
2018-11-02	18	4	7	7		239.138	717.917	0.571429	1	7	2	0	198
2018-11-03	7	1	3	3		239.471	718.917	0.333333	1	3	2	0	198
2018-11-04	4	0	4	0		239.471	718.917	0	0	4	2	0	198
2018-11-05	17	3	10	4		239.771	719.317	0.3	0.4	10	2	0	198
2018-11-06	4	0	1	3		239.771	722.317	0	3	3	3	1	199
2018-11-07	13	1	2	10		240.271	727.317	0.5	5	10	3	1	200
2018-11-08	19	2	10	7		240.471	728.017	0.2	0.7	10	2	0	200
2018-11-09	8	0	8	0		240.471	728.017	0	0	8	2	0	200
2018-11-10	6	1	2	3		240.971	729.517	0.5	1.5	3	3	1	201
2018-11-11	11	4	3	4		242.304	730.85	1.33333	1.33333	4	1	-1	200
2018-11-12	4	0	3	1		242.304	731.183	0	0.333333	3	2	0	200
2018-11-13	10	2	3	5		242.971	732.85	0.666667	1.66667	5	3	1	201
2018-11-14	9	2	6	1		243.304	733.017	0.333333	0.166667	6	2	0	201
2018-11-15	16	2	8	6		243.554	733.767	0.25	0.75	8	2	0	201
2018-11-16	11	1	4	6		243.804	735.267	0.25	1.5	6	3	1	202
2018-11-17	11	2	4	5		244.304	736.517	0.5	1.25	5	3	1	203
2018-11-18	4	0	2	2		244.304	737.517	0	1	2	2	0	203
2018-11-19	15	1	9	5		244.415	738.072	0.111111	0.555556	9	2	0	203
2018-11-20	5	2	2	1		245.415	738.572	1	0.5	2	1	-1	202
2018-11-21	14	1	7	6		245.558	739.429	0.142857	0.857143	7	2	0	202
2018-11-22	4	0	0	4		245.558	739.429	0	0	4	3	1	203
2018-11-23	10	1	4	5		245.808	740.679	0.25	1.25	5	3	1	204
2018-11-24	7	0	2	5		245.808	743.179	0	2.5	5	3	1	205
2018-11-25	1	0	0	1		245.808	743.179	0	0	1	3	1	206
2018-11-26	17	2	8	7		246.058	744.054	0.25	0.875	8	2	0	206
2018-11-27	14	1	7	6		246.201	744.912	0.142857	0.857143	7	2	0	206
2018-11-28	7	1	3	3		246.534	745.912	0.333333	1	3	2	0	206
2018-11-29	3	0	1	2		246.534	747.912	0	2	2	3	1	207
2018-11-30	15	1	2	12		247.034	753.912	0.5	6	12	3	1	208
2019-02-01	13	4	4	5		248.034	755.162	1	1.25	5	3	1	209
2019-03-01	19	3	7	9		248.463	756.447	0.428571	1.28571	9	3	1	210
2013-04-01	6	0	2	4		0	2	0	2	4	3	1	1
2014-04-01	3	0	1	2		0	4	0	2	2	3	1	2
2015-04-01	11	2	7	2		0.285714	4.28571	0.285714	0.285714	7	2	0	2
2016-04-01	19	2	11	6		0.467532	4.83117	0.181818	0.545455	11	2	0	2
2017-04-01	2	1	1	0		1.46753	4.83117	1	0	1	1	-1	1
2018-04-01	3	0	0	3		1.46753	4.83117	0	0	3	3	1	2
2013-08-01	2	0	2	0		1.46753	4.83117	0	0	2	2	0	2
2014-08-01	3	0	3	0		1.46753	4.83117	0	0	3	2	0	2
2016-08-01	8	0	5	3		1.46753	5.43117	0	0.6	5	2	0	2
2018-08-01	56	9	24	23		1.84253	6.3895	0.375	0.958333	24	2	0	2
2013-12-01	2	0	2	0		1.84253	6.3895	0	0	2	2	0	2
2014-12-01	1	0	1	0		1.84253	6.3895	0	0	1	2	0	2
2015-12-01	1	0	0	1		1.84253	6.3895	0	0	1	3	1	3
2016-12-01	2	0	1	1		1.84253	7.3895	0	1	1	2	0	3
2017-12-01	2	1	1	0		2.84253	7.3895	1	0	1	1	-1	2
2018-12-01	3	0	1	2		2.84253	9.3895	0	2	2	3	1	3
2013-01-01	3	1	1	1		3.84253	10.3895	1	1	1	1	-1	2
2014-01-01	2	1	0	1		3.84253	10.3895	0	0	1	1	-1	1
2015-01-01	4	0	2	2		3.84253	11.3895	0	1	2	2	0	1
2016-01-01	12	0	9	3		3.84253	11.7228	0	0.333333	9	2	0	1
2017-01-01	1	0	1	0		3.84253	11.7228	0	0	1	2	0	1
2015-04-10	3	1	2	0		4.34253	11.7228	0.5	0	2	2	0	1
2017-04-10	17	0	7	10		4.34253	13.1514	0	1.42857	10	3	1	2
2018-04-10	6	0	5	1		4.34253	13.3514	0	0.2	5	2	0	2
2013-08-10	1	1	0	0		4.34253	13.3514	0	0	1	1	-1	1
2014-08-10	1	0	1	0		4.34253	13.3514	0	0	1	2	0	1
2015-08-10	1	0	1	0		4.34253	13.3514	0	0	1	2	0	1
2016-08-10	7	1	4	2		4.59253	13.8514	0.25	0.5	4	2	0	1
2017-08-10	1	0	0	1		4.59253	13.8514	0	0	1	3	1	2
2018-08-10	20	2	11	7		4.77435	14.4878	0.181818	0.636364	11	2	0	2
2014-12-10	1	0	1	0		4.77435	14.4878	0	0	1	2	0	2
2015-12-10	5	0	2	3		4.77435	15.9878	0	1.5	3	3	1	3
2016-12-10	1	0	0	1		4.77435	15.9878	0	0	1	3	1	4
2017-12-10	1	0	0	1		4.77435	15.9878	0	0	1	3	1	5
2018-12-10	17	3	9	5		5.10768	16.5433	0.333333	0.555556	9	2	0	5
2014-01-10	2	0	1	1		5.10768	17.5433	0	1	1	2	0	5
2015-01-10	2	0	1	1		5.10768	18.5433	0	1	1	2	0	5
2016-01-10	1	1	0	0		5.10768	18.5433	0	0	1	1	-1	4
2018-01-10	19	1	8	10		5.23268	19.7933	0.125	1.25	10	3	1	5
10h10 hours ago	1	0	1	0		5.23268	19.7933	0	0	1	2	0	5
2013-04-11	2	0	1	1		5.23268	20.7933	0	1	1	2	0	5
2014-04-11	1	0	1	0		5.23268	20.7933	0	0	1	2	0	5
2015-04-11	1	0	1	0		5.23268	20.7933	0	0	1	2	0	5
2016-04-11	6	0	6	0		5.23268	20.7933	0	0	6	2	0	5
2017-04-11	1	0	1	0		5.23268	20.7933	0	0	1	2	0	5
2018-04-11	13	1	6	6		5.39935	21.7933	0.166667	1	6	2	0	5
2013-08-11	4	0	2	2		5.39935	22.7933	0	1	2	2	0	5
2014-08-11	7	1	1	5		6.39935	27.7933	1	5	5	3	1	6
2015-08-11	1	0	0	1		6.39935	27.7933	0	0	1	3	1	7
2016-08-11	4	0	2	2		6.39935	28.7933	0	1	2	2	0	7
2017-08-11	7	2	2	3		7.39935	30.2933	1	1.5	3	3	1	8
2018-08-11	13	1	4	8		7.64935	32.2933	0.25	2	8	3	1	9
2013-12-11	3	0	2	1		7.64935	32.7933	0	0.5	2	2	0	9
2014-12-11	4	0	4	0		7.64935	32.7933	0	0	4	2	0	9
2016-12-11	1	0	0	1		7.64935	32.7933	0	0	1	3	1	10
2017-12-11	14	1	6	7		7.81602	33.96	0.166667	1.16667	7	3	1	11
2018-12-11	7	0	4	3		7.81602	34.71	0	0.75	4	2	0	11
2014-01-11	1	1	0	0		7.81602	34.71	0	0	1	1	-1	10
2015-01-11	6	1	4	1		8.06602	34.96	0.25	0.25	4	2	0	10
2016-01-11	2	1	0	1		8.06602	34.96	0	0	1	1	-1	9
2017-01-11	6	0	6	0		8.06602	34.96	0	0	6	2	0	9
2018-01-11	14	1	5	8		8.26602	36.56	0.2	1.6	8	3	1	10
2013-04-12	1	0	0	1		8.26602	36.56	0	0	1	3	1	11
2015-04-12	1	0	1	0		8.26602	36.56	0	0	1	2	0	11
2016-04-12	5	0	3	2		8.26602	37.2267	0	0.666667	3	2	0	11
2017-04-12	2	1	0	1		8.26602	37.2267	0	0	1	1	-1	10
2018-04-12	6	1	2	3		8.76602	38.7267	0.5	1.5	3	3	1	11
2013-08-12	4	0	2	2		8.76602	39.7267	0	1	2	2	0	11
2014-08-12	1	0	1	0		8.76602	39.7267	0	0	1	2	0	11
2015-08-12	1	0	1	0		8.76602	39.7267	0	0	1	2	0	11
2016-08-12	2	0	1	1		8.76602	40.7267	0	1	1	2	0	11
2017-08-12	2	0	1	1		8.76602	41.7267	0	1	1	2	0	11
2018-08-12	20	3	9	8		9.09935	42.6155	0.333333	0.888889	9	2	0	11
2013-12-12	6	0	3	3		9.09935	43.6155	0	1	3	2	0	11
2014-12-12	4	4	0	0		9.09935	43.6155	0	0	4	1	-1	10
2015-12-12	1	0	0	1		9.09935	43.6155	0	0	1	3	1	11
2016-12-12	3	0	2	1		9.09935	44.1155	0	0.5	2	2	0	11
2017-12-12	8	0	4	4		9.09935	45.1155	0	1	4	2	0	11
2018-12-12	16	5	8	3		9.72435	45.4905	0.625	0.375	8	2	0	11
2015-01-12	3	1	1	1		10.7244	46.4905	1	1	1	1	-1	10
2016-01-12	1	0	1	0		10.7244	46.4905	0	0	1	2	0	10
2017-01-12	6	0	4	2		10.7244	46.9905	0	0.5	4	2	0	10
2018-01-12	4	0	1	3		10.7244	49.9905	0	3	3	3	1	11
2016-04-13	9	1	6	2		10.891	50.3239	0.166667	0.333333	6	2	0	11
2017-04-13	16	1	9	6		11.0021	50.9905	0.111111	0.666667	9	2	0	11
2018-04-13	16	4	8	4		11.5021	51.4905	0.5	0.5	8	2	0	11
2013-08-13	1	0	1	0		11.5021	51.4905	0	0	1	2	0	11
2015-08-13	9	3	3	3		12.5021	52.4905	1	1	3	1	-1	10
2017-08-13	3	1	0	2		12.5021	52.4905	0	0	2	3	1	11
2018-08-13	33	7	17	9		12.9139	53.02	0.411765	0.529412	17	2	0	11
2013-12-13	2	0	0	2		12.9139	53.02	0	0	2	3	1	12
2014-12-13	1	0	0	1		12.9139	53.02	0	0	1	3	1	13
2015-12-13	1	0	1	0		12.9139	53.02	0	0	1	2	0	13
2016-12-13	1	0	0	1		12.9139	53.02	0	0	1	3	1	14
2017-12-13	8	0	7	1		12.9139	53.1628	0	0.142857	7	2	0	14
2018-12-13	18	5	5	8		13.9139	54.7628	1	1.6	8	3	1	15
2015-01-13	1	0	1	0		13.9139	54.7628	0	0	1	2	0	15
2016-01-13	1	0	1	0		13.9139	54.7628	0	0	1	2	0	15
2017-01-13	3	0	2	1		13.9139	55.2628	0	0.5	2	2	0	15
2018-01-13	2	0	1	1		13.9139	56.2628	0	1	1	2	0	15
2014-04-14	8	1	4	3		14.1639	57.0128	0.25	0.75	4	2	0	15
2015-04-14	1	0	1	0		14.1639	57.0128	0	0	1	2	0	15
2016-04-14	4	0	4	0		14.1639	57.0128	0	0	4	2	0	15
2018-04-14	4	0	1	3		14.1639	60.0128	0	3	3	3	1	16
2013-08-14	2	1	1	0		15.1639	60.0128	1	0	1	1	-1	15
2014-08-14	2	0	1	1		15.1639	61.0128	0	1	1	2	0	15
2015-08-14	4	0	1	3		15.1639	64.0128	0	3	3	3	1	16
2017-08-14	7	0	4	3		15.1639	64.7628	0	0.75	4	2	0	16
2018-08-14	31	5	15	11		15.4972	65.4962	0.333333	0.733333	15	2	0	16
2013-12-14	1	0	1	0		15.4972	65.4962	0	0	1	2	0	16
2014-12-14	1	0	1	0		15.4972	65.4962	0	0	1	2	0	16
2015-12-14	1	0	1	0		15.4972	65.4962	0	0	1	2	0	16
2016-12-14	4	0	3	1		15.4972	65.8295	0	0.333333	3	2	0	16
2017-12-14	3	0	3	0		15.4972	65.8295	0	0	3	2	0	16
2018-12-14	8	2	3	3		16.1639	66.8295	0.666667	1	3	2	0	16
2014-01-14	16	1	6	9		16.3306	68.3295	0.166667	1.5	9	3	1	17
2015-01-14	14	2	8	4		16.5806	68.8295	0.25	0.5	8	2	0	17
2016-01-14	2	1	1	0		17.5806	68.8295	1	0	1	1	-1	16
2017-01-14	1	0	0	1		17.5806	68.8295	0	0	1	3	1	17
2018-01-14	2	0	2	0		17.5806	68.8295	0	0	2	2	0	17
2014-04-15	7	0	2	5		17.5806	71.3295	0	2.5	5	3	1	18
2016-04-15	1	0	0	1		17.5806	71.3295	0	0	1	3	1	19
2017-04-15	1	0	1	0		17.5806	71.3295	0	0	1	2	0	19
2018-04-15	4	1	2	1		18.0806	71.8295	0.5	0.5	2	2	0	19
2013-08-15	1	0	1	0		18.0806	71.8295	0	0	1	2	0	19
2014-08-15	3	0	2	1		18.0806	72.3295	0	0.5	2	2	0	19
2015-08-15	3	0	0	3		18.0806	72.3295	0	0	3	3	1	20
2016-08-15	1	0	1	0		18.0806	72.3295	0	0	1	2	0	20
2017-08-15	2	1	0	1		18.0806	72.3295	0	0	1	1	-1	19
2018-08-15	29	1	17	11		18.1394	72.9765	0.0588235	0.647059	17	2	0	19
2015-12-15	1	0	1	0		18.1394	72.9765	0	0	1	2	0	19
2016-12-15	1	0	1	0		18.1394	72.9765	0	0	1	2	0	19
2017-12-15	2	1	1	0		19.1394	72.9765	1	0	1	1	-1	18
2018-12-15	13	1	7	5		19.2822	73.6908	0.142857	0.714286	7	2	0	18
2014-01-15	4	0	3	1		19.2822	74.0242	0	0.333333	3	2	0	18
2015-01-15	1	0	1	0		19.2822	74.0242	0	0	1	2	0	18
2016-01-15	1	1	0	0		19.2822	74.0242	0	0	1	1	-1	17
2017-01-15	1	0	1	0		19.2822	74.0242	0	0	1	2	0	17
2018-01-15	6	1	3	2		19.6156	74.6908	0.333333	0.666667	3	2	0	17
2013-04-16	1	0	1	0		19.6156	74.6908	0	0	1	2	0	17
2014-04-16	2	0	1	1		19.6156	75.6908	0	1	1	2	0	17
2015-04-16	1	0	1	0		19.6156	75.6908	0	0	1	2	0	17
2016-04-16	1	0	0	1		19.6156	75.6908	0	0	1	3	1	18
2017-04-16	1	0	1	0		19.6156	75.6908	0	0	1	2	0	18
2018-04-16	8	2	5	1		20.0156	75.8908	0.4	0.2	5	2	0	18
2013-08-16	1	0	0	1		20.0156	75.8908	0	0	1	3	1	19
2014-08-16	2	0	1	1		20.0156	76.8908	0	1	1	2	0	19
2016-08-16	1	0	1	0		20.0156	76.8908	0	0	1	2	0	19
2017-08-16	4	0	2	2		20.0156	77.8908	0	1	2	2	0	19
2018-08-16	25	3	13	9		20.2463	78.5831	0.230769	0.692308	13	2	0	19
2013-12-16	2	0	1	1		20.2463	79.5831	0	1	1	2	0	19
2015-12-16	6	0	4	2		20.2463	80.0831	0	0.5	4	2	0	19
2016-12-16	2	1	1	0		21.2463	80.0831	1	0	1	1	-1	18
2017-12-16	3	0	1	2		21.2463	82.0831	0	2	2	3	1	19
2018-12-16	1	1	0	0		21.2463	82.0831	0	0	1	1	-1	18
2013-01-16	1	0	0	1		21.2463	82.0831	0	0	1	3	1	19
2014-01-16	3	0	2	1		21.2463	82.5831	0	0.5	2	2	0	19
2015-01-16	2	0	1	1		21.2463	83.5831	0	1	1	2	0	19
2016-01-16	1	0	1	0		21.2463	83.5831	0	0	1	2	0	19
2018-01-16	3	0	2	1		21.2463	84.0831	0	0.5	2	2	0	19
2016-04-17	2	0	2	0		21.2463	84.0831	0	0	2	2	0	19
2017-04-17	5	1	3	1		21.5797	84.4165	0.333333	0.333333	3	2	0	19
2018-04-17	16	6	3	7		23.5797	86.7498	2	2.33333	7	3	1	20
2015-08-17	7	0	5	2		23.5797	87.1498	0	0.4	5	2	0	20
2016-08-17	2	0	1	1		23.5797	88.1498	0	1	1	2	0	20
2017-08-17	2	0	1	1		23.5797	89.1498	0	1	1	2	0	20
2018-08-17	41	7	13	21		24.1181	90.7652	0.538462	1.61538	21	3	1	21
2014-12-17	2	0	2	0		24.1181	90.7652	0	0	2	2	0	21
2016-12-17	4	0	1	3		24.1181	93.7652	0	3	3	3	1	22
2017-12-17	3	0	1	2		24.1181	95.7652	0	2	2	3	1	23
2018-12-17	11	1	5	5		24.3181	96.7652	0.2	1	5	2	0	23
2013-01-17	1	0	0	1		24.3181	96.7652	0	0	1	3	1	24
2014-01-17	1	0	0	1		24.3181	96.7652	0	0	1	3	1	25
2015-01-17	2	1	0	1		24.3181	96.7652	0	0	1	1	-1	24
2016-01-17	1	0	1	0		24.3181	96.7652	0	0	1	2	0	24
2018-01-17	2	0	2	0		24.3181	96.7652	0	0	2	2	0	24
2016-04-18	6	1	5	0		24.5181	96.7652	0.2	0	5	2	0	24
2017-04-18	5	2	3	0		25.1848	96.7652	0.666667	0	3	2	0	24
2018-04-18	7	1	3	3		25.5181	97.7652	0.333333	1	3	2	0	24
2014-08-18	4	0	2	2		25.5181	98.7652	0	1	2	2	0	24
2015-08-18	2	0	1	1		25.5181	99.7652	0	1	1	2	0	24
2016-08-18	1	0	1	0		25.5181	99.7652	0	0	1	2	0	24
2017-08-18	7	1	4	2		25.7681	100.265	0.25	0.5	4	2	0	24
2018-08-18	17	2	7	8		26.0539	101.408	0.285714	1.14286	8	3	1	25
2014-12-18	1	1	0	0		26.0539	101.408	0	0	1	1	-1	24
2016-12-18	3	1	2	0		26.5539	101.408	0.5	0	2	2	0	24
2017-12-18	7	1	2	4		27.0539	103.408	0.5	2	4	3	1	25
2018-12-18	20	6	9	5		27.7205	103.964	0.666667	0.555556	9	2	0	25
2014-01-18	1	0	0	1		27.7205	103.964	0	0	1	3	1	26
2016-01-18	1	0	0	1		27.7205	103.964	0	0	1	3	1	27
2017-01-18	3	0	0	3		27.7205	103.964	0	0	3	3	1	28
2016-04-19	8	0	5	3		27.7205	104.564	0	0.6	5	2	0	28
2017-04-19	8	0	5	3		27.7205	105.164	0	0.6	5	2	0	28
2018-04-19	11	1	3	7		28.0539	107.497	0.333333	2.33333	7	3	1	29
2013-08-19	2	1	1	0		29.0539	107.497	1	0	1	1	-1	28
2014-08-19	2	1	0	1		29.0539	107.497	0	0	1	1	-1	27
2015-08-19	2	1	1	0		30.0539	107.497	1	0	1	1	-1	26
2016-08-19	2	0	1	1		30.0539	108.497	0	1	1	2	0	26
2017-08-19	5	0	5	0		30.0539	108.497	0	0	5	2	0	26
2018-08-19	7	2	3	2		30.7205	109.164	0.666667	0.666667	3	2	0	26
2013-12-19	3	0	3	0		30.7205	109.164	0	0	3	2	0	26
2014-12-19	2	0	2	0		30.7205	109.164	0	0	2	2	0	26
2016-12-19	3	2	1	0		32.7205	109.164	2	0	2	1	-1	25
2017-12-19	4	0	3	1		32.7205	109.497	0	0.333333	3	2	0	25
2018-12-19	13	3	3	7		33.7205	111.83	1	2.33333	7	3	1	26
2016-01-19	1	0	1	0		33.7205	111.83	0	0	1	2	0	26
2017-01-19	14	2	4	8		34.2205	113.83	0.5	2	8	3	1	27
2018-01-19	3	1	1	1		35.2205	114.83	1	1	1	1	-1	26
1h1 hour ago	3	0	3	0		35.2205	114.83	0	0	3	2	0	26
2013-04-02	6	1	3	2		35.5539	115.497	0.333333	0.666667	3	2	0	26
2014-04-02	5	0	2	3		35.5539	116.997	0	1.5	3	3	1	27
2016-04-02	5	1	1	3		36.5539	119.997	1	3	3	3	1	28
2017-04-02	5	1	2	2		37.0539	120.997	0.5	1	2	2	0	28
2018-04-02	19	1	11	7		37.1448	121.633	0.0909091	0.636364	11	2	0	28
2013-08-02	4	0	3	1		37.1448	121.967	0	0.333333	3	2	0	28
2014-08-02	1	0	0	1		37.1448	121.967	0	0	1	3	1	29
2016-08-02	2	2	0	0		37.1448	121.967	0	0	2	1	-1	28
2017-08-02	18	1	10	7		37.2448	122.667	0.1	0.7	10	2	0	28
2018-08-02	30	3	16	11		37.4323	123.354	0.1875	0.6875	16	2	0	28
2013-12-02	5	0	1	4		37.4323	127.354	0	4	4	3	1	29
2014-12-02	1	0	1	0		37.4323	127.354	0	0	1	2	0	29
2017-12-02	2	0	2	0		37.4323	127.354	0	0	2	2	0	29
2018-12-02	4	1	1	2		38.4323	129.354	1	2	2	3	1	30
2013-01-02	2	0	2	0		38.4323	129.354	0	0	2	2	0	30
2014-01-02	2	0	1	1		38.4323	130.354	0	1	1	2	0	30
2015-01-02	12	1	8	3		38.5573	130.729	0.125	0.375	8	2	0	30
2017-01-02	1	0	1	0		38.5573	130.729	0	0	1	2	0	30
2018-01-02	1	1	0	0		38.5573	130.729	0	0	1	1	-1	29
2015-04-20	6	1	2	3		39.0573	132.229	0.5	1.5	3	3	1	30
2017-04-20	5	0	3	2		39.0573	132.896	0	0.666667	3	2	0	30
2013-08-20	4	1	2	1		39.5573	133.396	0.5	0.5	2	2	0	30
2014-08-20	2	0	2	0		39.5573	133.396	0	0	2	2	0	30
2015-08-20	4	1	2	1		40.0573	133.896	0.5	0.5	2	2	0	30
2016-08-20	1	0	1	0		40.0573	133.896	0	0	1	2	0	30
2018-08-20	35	4	17	14		40.2926	134.719	0.235294	0.823529	17	2	0	30
2013-12-20	1	0	0	1		40.2926	134.719	0	0	1	3	1	31
2014-12-20	1	0	1	0		40.2926	134.719	0	0	1	2	0	31
2015-12-20	1	0	0	1		40.2926	134.719	0	0	1	3	1	32
2017-12-20	1	0	0	1		40.2926	134.719	0	0	1	3	1	33
2018-12-20	14	3	7	4		40.7211	135.291	0.428571	0.571429	7	2	0	33
2014-01-20	1	0	1	0		40.7211	135.291	0	0	1	2	0	33
2016-01-20	2	0	1	1		40.7211	136.291	0	1	1	2	0	33
2017-01-20	2	0	1	1		40.7211	137.291	0	1	1	2	0	33
2018-01-20	5	0	3	2		40.7211	137.957	0	0.666667	3	2	0	33
20h20 hours ago	1	0	1	0		40.7211	137.957	0	0	1	2	0	33
2015-04-21	6	1	3	2		41.0545	138.624	0.333333	0.666667	3	2	0	33
2017-04-21	5	1	3	1		41.3878	138.957	0.333333	0.333333	3	2	0	33
2018-04-21	3	1	1	1		42.3878	139.957	1	1	1	1	-1	32
2013-08-21	6	2	1	3		44.3878	142.957	2	3	3	3	1	33
2014-08-21	4	1	1	2		45.3878	144.957	1	2	2	3	1	34
2015-08-21	5	1	3	1		45.7211	145.291	0.333333	0.333333	3	2	0	34
2016-08-21	1	0	0	1		45.7211	145.291	0	0	1	3	1	35
2018-08-21	22	2	9	11		45.9433	146.513	0.222222	1.22222	11	3	1	36
2015-12-21	3	0	1	2		45.9433	148.513	0	2	2	3	1	37
2017-12-21	6	1	3	2		46.2767	149.18	0.333333	0.666667	3	2	0	37
2018-12-21	10	1	5	4		46.4767	149.98	0.2	0.8	5	2	0	37
2014-01-21	2	0	1	1		46.4767	150.98	0	1	1	2	0	37
2016-01-21	4	0	2	2		46.4767	151.98	0	1	2	2	0	37
2018-01-21	4	0	2	2		46.4767	152.98	0	1	2	2	0	37
2013-04-22	1	0	1	0		46.4767	152.98	0	0	1	2	0	37
2015-04-22	6	1	1	4		47.4767	156.98	1	4	4	3	1	38
2016-04-22	2	0	2	0		47.4767	156.98	0	0	2	2	0	38
2017-04-22	6	0	5	1		47.4767	157.18	0	0.2	5	2	0	38
2018-04-22	1	1	0	0		47.4767	157.18	0	0	1	1	-1	37
2013-08-22	3	0	1	2		47.4767	159.18	0	2	2	3	1	38
2016-08-22	1	0	1	0		47.4767	159.18	0	0	1	2	0	38
2017-08-22	3	1	1	1		48.4767	160.18	1	1	1	1	-1	37
2018-08-22	3	0	1	2		48.4767	162.18	0	2	2	3	1	38
2015-12-22	1	0	0	1		48.4767	162.18	0	0	1	3	1	39
2016-12-22	1	0	0	1		48.4767	162.18	0	0	1	3	1	40
2017-12-22	2	0	0	2		48.4767	162.18	0	0	2	3	1	41
2018-12-22	11	1	5	5		48.6767	163.18	0.2	1	5	2	0	41
2013-01-22	1	0	0	1		48.6767	163.18	0	0	1	3	1	42
2014-01-22	5	2	3	0		49.3433	163.18	0.666667	0	3	2	0	42
2016-01-22	1	0	1	0		49.3433	163.18	0	0	1	2	0	42
2018-01-22	3	1	1	1		50.3433	164.18	1	1	1	1	-1	41
2015-04-23	5	4	1	0		54.3433	164.18	4	0	4	1	-1	40
2017-04-23	4	0	2	2		54.3433	165.18	0	1	2	2	0	40
2018-04-23	9	2	3	4		55.01	166.513	0.666667	1.33333	4	3	1	41
2013-08-23	1	0	0	1		55.01	166.513	0	0	1	3	1	42
2016-08-23	11	0	9	2		55.01	166.735	0	0.222222	9	2	0	42
2017-08-23	5	1	2	2		55.51	167.735	0.5	1	2	2	0	42
2018-08-23	25	9	8	8		56.635	168.735	1.125	1	9	1	-1	41
2013-12-23	3	0	2	1		56.635	169.235	0	0.5	2	2	0	41
2014-12-23	2	0	2	0		56.635	169.235	0	0	2	2	0	41
2015-12-23	1	0	1	0		56.635	169.235	0	0	1	2	0	41
2017-12-23	4	1	0	3		56.635	169.235	0	0	3	3	1	42
2018-12-23	7	2	2	3		57.635	170.735	1	1.5	3	3	1	43
2014-01-23	3	0	2	1		57.635	171.235	0	0.5	2	2	0	43
2015-01-23	1	0	1	0		57.635	171.235	0	0	1	2	0	43
2016-01-23	1	0	1	0		57.635	171.235	0	0	1	2	0	43
2017-01-23	2	0	2	0		57.635	171.235	0	0	2	2	0	43
2018-01-23	3	0	2	1		57.635	171.735	0	0.5	2	2	0	43
2014-04-24	3	0	2	1		57.635	172.235	0	0.5	2	2	0	43
2015-04-24	1	0	1	0		57.635	172.235	0	0	1	2	0	43
2016-04-24	3	0	2	1		57.635	172.735	0	0.5	2	2	0	43
2018-04-24	8	0	3	5		57.635	174.402	0	1.66667	5	3	1	44
2013-08-24	1	0	0	1		57.635	174.402	0	0	1	3	1	45
2015-08-24	1	0	0	1		57.635	174.402	0	0	1	3	1	46
2016-08-24	3	0	0	3		57.635	174.402	0	0	3	3	1	47
2017-08-24	5	0	5	0		57.635	174.402	0	0	5	2	0	47
2018-08-24	39	9	21	9		58.0636	174.83	0.428571	0.428571	21	2	0	47
2013-12-24	5	0	3	2		58.0636	175.497	0	0.666667	3	2	0	47
2014-12-24	1	0	0	1		58.0636	175.497	0	0	1	3	1	48
2015-12-24	1	0	0	1		58.0636	175.497	0	0	1	3	1	49
2017-12-24	6	1	2	3		58.5636	176.997	0.5	1.5	3	3	1	50
2018-12-24	12	0	6	6		58.5636	177.997	0	1	6	2	0	50
2017-01-24	5	0	5	0		58.5636	177.997	0	0	5	2	0	50
2018-01-24	6	0	2	4		58.5636	179.997	0	2	4	3	1	51
2013-04-25	3	0	1	2		58.5636	181.997	0	2	2	3	1	52
2015-04-25	5	0	3	2		58.5636	182.664	0	0.666667	3	2	0	52
2016-04-25	1	0	1	0		58.5636	182.664	0	0	1	2	0	52
2017-04-25	5	0	3	2		58.5636	183.33	0	0.666667	3	2	0	52
2018-04-25	2	0	0	2		58.5636	183.33	0	0	2	3	1	53
2013-08-25	2	0	2	0		58.5636	183.33	0	0	2	2	0	53
2014-08-25	1	0	1	0		58.5636	183.33	0	0	1	2	0	53
2016-08-25	4	0	0	4		58.5636	183.33	0	0	4	3	1	54
2017-08-25	7	2	2	3		59.5636	184.83	1	1.5	3	3	1	55
2018-08-25	12	2	4	6		60.0636	186.33	0.5	1.5	6	3	1	56
2015-12-25	1	0	0	1		60.0636	186.33	0	0	1	3	1	57
2018-12-25	1	0	0	1		60.0636	186.33	0	0	1	3	1	58
2016-01-25	2	1	0	1		60.0636	186.33	0	0	1	1	-1	57
2017-01-25	4	1	3	0		60.3969	186.33	0.333333	0	3	2	0	57
2018-01-25	10	2	5	3		60.7969	186.93	0.4	0.6	5	2	0	57
2013-04-26	6	0	3	3		60.7969	187.93	0	1	3	2	0	57
2016-04-26	2	0	2	0		60.7969	187.93	0	0	2	2	0	57
2017-04-26	9	0	5	4		60.7969	188.73	0	0.8	5	2	0	57
2018-04-26	11	2	7	2		61.0826	189.016	0.285714	0.285714	7	2	0	57
2013-08-26	15	3	5	7		61.6826	190.416	0.6	1.4	7	3	1	58
2016-08-26	1	0	1	0		61.6826	190.416	0	0	1	2	0	58
2018-08-26	12	1	3	8		62.016	193.083	0.333333	2.66667	8	3	1	59
2013-12-26	1	0	0	1		62.016	193.083	0	0	1	3	1	60
2014-12-26	11	1	5	5		62.216	194.083	0.2	1	5	2	0	60
2018-12-26	9	1	3	5		62.5493	195.749	0.333333	1.66667	5	3	1	61
2016-01-26	1	0	1	0		62.5493	195.749	0	0	1	2	0	61
2017-01-26	6	1	3	2		62.8826	196.416	0.333333	0.666667	3	2	0	61
2018-01-26	2	0	2	0		62.8826	196.416	0	0	2	2	0	61
2015-04-27	7	2	2	3		63.8826	197.916	1	1.5	3	3	1	62
2016-04-27	4	0	3	1		63.8826	198.249	0	0.333333	3	2	0	62
2017-04-27	6	2	3	1		64.5493	198.583	0.666667	0.333333	3	2	0	62
2018-04-27	8	1	4	3		64.7993	199.333	0.25	0.75	4	2	0	62
2013-08-27	3	1	1	1		65.7993	200.333	1	1	1	1	-1	61
2015-08-27	1	0	0	1		65.7993	200.333	0	0	1	3	1	62
2016-08-27	1	0	0	1		65.7993	200.333	0	0	1	3	1	63
2018-08-27	31	4	15	12		66.066	201.133	0.266667	0.8	15	2	0	63
2013-12-27	2	0	0	2		66.066	201.133	0	0	2	3	1	64
2014-12-27	1	0	0	1		66.066	201.133	0	0	1	3	1	65
2015-12-27	3	0	1	2		66.066	203.133	0	2	2	3	1	66
2016-12-27	7	0	3	4		66.066	204.466	0	1.33333	4	3	1	67
2017-12-27	3	1	1	1		67.066	205.466	1	1	1	1	-1	66
2018-12-27	9	3	2	4		68.566	207.466	1.5	2	4	3	1	67
2014-01-27	2	1	0	1		68.566	207.466	0	0	1	1	-1	66
2016-01-27	1	0	1	0		68.566	207.466	0	0	1	2	0	66
2017-01-27	8	2	5	1		68.966	207.666	0.4	0.2	5	2	0	66
2018-01-27	1	0	1	0		68.966	207.666	0	0	1	2	0	66
27m27 minutes ago	1	0	1	0		68.966	207.666	0	0	1	2	0	66
2013-04-28	1	0	1	0		68.966	207.666	0	0	1	2	0	66
2014-04-28	1	0	0	1		68.966	207.666	0	0	1	3	1	67
2015-04-28	1	0	1	0		68.966	207.666	0	0	1	2	0	67
2016-04-28	1	0	0	1		68.966	207.666	0	0	1	3	1	68
2017-04-28	2	0	0	2		68.966	207.666	0	0	2	3	1	69
2018-04-28	4	0	3	1		68.966	207.999	0	0.333333	3	2	0	69
2013-08-28	4	1	1	2		69.966	209.999	1	2	2	3	1	70
2014-08-28	2	0	1	1		69.966	210.999	0	1	1	2	0	70
2015-08-28	1	0	1	0		69.966	210.999	0	0	1	2	0	70
2017-08-28	2	0	1	1		69.966	211.999	0	1	1	2	0	70
2018-08-28	18	6	8	4		70.716	212.499	0.75	0.5	8	2	0	70
2013-12-28	3	0	2	1		70.716	212.999	0	0.5	2	2	0	70
2014-12-28	2	0	1	1		70.716	213.999	0	1	1	2	0	70
2015-12-28	2	0	1	1		70.716	214.999	0	1	1	2	0	70
2016-12-28	2	0	1	1		70.716	215.999	0	1	1	2	0	70
2017-12-28	7	1	4	2		70.966	216.499	0.25	0.5	4	2	0	70
2018-12-28	25	2	10	13		71.166	217.799	0.2	1.3	13	3	1	71
2014-01-28	1	0	1	0		71.166	217.799	0	0	1	2	0	71
2016-01-28	2	0	2	0		71.166	217.799	0	0	2	2	0	71
2017-01-28	4	0	3	1		71.166	218.133	0	0.333333	3	2	0	71
2018-01-28	2	0	2	0		71.166	218.133	0	0	2	2	0	71
2014-04-29	1	0	1	0		71.166	218.133	0	0	1	2	0	71
2016-04-29	3	1	1	1		72.166	219.133	1	1	1	1	-1	70
2017-04-29	4	0	2	2		72.166	220.133	0	1	2	2	0	70
2018-04-29	3	0	1	2		72.166	222.133	0	2	2	3	1	71
2013-08-29	7	1	2	4		72.666	224.133	0.5	2	4	3	1	72
2014-08-29	6	0	3	3		72.666	225.133	0	1	3	2	0	72
2017-08-29	9	0	4	5		72.666	226.383	0	1.25	5	3	1	73
2018-08-29	19	4	5	10		73.466	228.383	0.8	2	10	3	1	74
2013-12-29	4	0	2	2		73.466	229.383	0	1	2	2	0	74
2014-12-29	6	1	4	1		73.716	229.633	0.25	0.25	4	2	0	74
2015-12-29	11	3	4	4		74.466	230.633	0.75	1	4	2	0	74
2016-12-29	4	0	4	0		74.466	230.633	0	0	4	2	0	74
2017-12-29	9	2	4	3		74.966	231.383	0.5	0.75	4	2	0	74
2016-01-29	3	0	2	1		74.966	231.883	0	0.5	2	2	0	74
2017-01-29	6	0	1	5		74.966	236.883	0	5	5	3	1	75
2018-01-29	1	1	0	0		74.966	236.883	0	0	1	1	-1	74
2013-04-03	1	0	0	1		74.966	236.883	0	0	1	3	1	75
2014-04-03	2	0	1	1		74.966	237.883	0	1	1	2	0	75
2016-04-03	3	0	3	0		74.966	237.883	0	0	3	2	0	75
2017-04-03	23	3	10	10		75.266	238.883	0.3	1	10	2	0	75
2018-04-03	17	3	8	6		75.641	239.633	0.375	0.75	8	2	0	75
2014-08-03	2	0	0	2		75.641	239.633	0	0	2	3	1	76
2016-08-03	16	0	12	4		75.641	239.966	0	0.333333	12	2	0	76
2017-08-03	15	1	11	3		75.7319	240.239	0.0909091	0.272727	11	2	0	76
2018-08-03	15	1	9	5		75.843	240.794	0.111111	0.555556	9	2	0	76
2013-12-03	7	1	4	2		76.093	241.294	0.25	0.5	4	2	0	76
2014-12-03	4	0	2	2		76.093	242.294	0	1	2	2	0	76
2017-12-03	2	0	2	0		76.093	242.294	0	0	2	2	0	76
2018-12-03	17	2	9	6		76.3152	242.961	0.222222	0.666667	9	2	0	76
2013-01-03	4	0	2	2		76.3152	243.961	0	1	2	2	0	76
2014-01-03	2	1	1	0		77.3152	243.961	1	0	1	1	-1	75
2015-01-03	5	0	3	2		77.3152	244.628	0	0.666667	3	2	0	75
2016-01-03	3	0	2	1		77.3152	245.128	0	0.5	2	2	0	75
2017-01-03	11	3	4	4		78.0652	246.128	0.75	1	4	2	0	75
2018-01-03	9	1	4	4		78.3152	247.128	0.25	1	4	2	0	75
2014-04-30	1	0	0	1		78.3152	247.128	0	0	1	3	1	76
2015-04-30	16	2	14	0		78.4581	247.128	0.142857	0	14	2	0	76
2016-04-30	2	0	1	1		78.4581	248.128	0	1	1	2	0	76
2017-04-30	2	0	1	1		78.4581	249.128	0	1	1	2	0	76
2018-04-30	10	2	3	5		79.1247	250.794	0.666667	1.66667	5	3	1	77
2013-08-30	3	0	2	1		79.1247	251.294	0	0.5	2	2	0	77
2014-08-30	2	0	1	1		79.1247	252.294	0	1	1	2	0	77
2015-08-30	2	0	1	1		79.1247	253.294	0	1	1	2	0	77
2016-08-30	6	0	1	5		79.1247	258.294	0	5	5	3	1	78
2017-08-30	8	2	3	3		79.7914	259.294	0.666667	1	3	2	0	78
2018-08-30	5	1	2	2		80.2914	260.294	0.5	1	2	2	0	78
2013-12-30	5	0	3	2		80.2914	260.961	0	0.666667	3	2	0	78
2014-12-30	2	1	1	0		81.2914	260.961	1	0	1	1	-1	77
2015-12-30	9	0	6	3		81.2914	261.461	0	0.5	6	2	0	77
2016-12-30	7	0	2	5		81.2914	263.961	0	2.5	5	3	1	78
2017-12-30	1	0	0	1		81.2914	263.961	0	0	1	3	1	79
2018-12-30	5	1	2	2		81.7914	264.961	0.5	1	2	2	0	79
2014-01-30	1	0	0	1		81.7914	264.961	0	0	1	3	1	80
2016-01-30	2	0	0	2		81.7914	264.961	0	0	2	3	1	81
2017-01-30	4	0	2	2		81.7914	265.961	0	1	2	2	0	81
2018-01-30	2	0	0	2		81.7914	265.961	0	0	2	3	1	82
2013-08-31	2	1	1	0		82.7914	265.961	1	0	1	1	-1	81
2014-08-31	1	0	0	1		82.7914	265.961	0	0	1	3	1	82
2015-08-31	1	0	0	1		82.7914	265.961	0	0	1	3	1	83
2016-08-31	3	1	2	0		83.2914	265.961	0.5	0	2	2	0	83
2017-08-31	1	0	0	1		83.2914	265.961	0	0	1	3	1	84
2018-08-31	16	1	9	6		83.4025	266.628	0.111111	0.666667	9	2	0	84
2013-12-31	15	3	8	4		83.7775	267.128	0.375	0.5	8	2	0	84
2014-12-31	19	2	6	11		84.1108	268.961	0.333333	1.83333	11	3	1	85
2015-12-31	12	0	6	6		84.1108	269.961	0	1	6	2	0	85
2018-12-31	26	2	14	10		84.2537	270.675	0.142857	0.714286	14	2	0	85
2014-01-31	2	0	1	1		84.2537	271.675	0	1	1	2	0	85
2016-01-31	1	0	1	0		84.2537	271.675	0	0	1	2	0	85
2017-01-31	4	0	2	2		84.2537	272.675	0	1	2	2	0	85
2018-01-31	6	1	3	2		84.587	273.342	0.333333	0.666667	3	2	0	85
33m33 minutes ago	1	0	1	0		84.587	273.342	0	0	1	2	0	85
2014-04-04	4	0	1	3		84.587	276.342	0	3	3	3	1	86
2016-04-04	15	5	5	5		85.587	277.342	1	1	5	1	-1	85
2017-04-04	12	3	3	6		86.587	279.342	1	2	6	3	1	86
2018-04-04	3	0	1	2		86.587	281.342	0	2	2	3	1	87
2013-08-04	1	0	1	0		86.587	281.342	0	0	1	2	0	87
2016-08-04	1	0	1	0		86.587	281.342	0	0	1	2	0	87
2017-08-04	3	0	2	1		86.587	281.842	0	0.5	2	2	0	87
2018-08-04	10	0	4	6		86.587	283.342	0	1.5	6	3	1	88
2013-12-04	1	0	1	0		86.587	283.342	0	0	1	2	0	88
2014-12-04	3	1	0	2		86.587	283.342	0	0	2	3	1	89
2016-12-04	1	0	0	1		86.587	283.342	0	0	1	3	1	90
2017-12-04	6	1	3	2		86.9204	284.009	0.333333	0.666667	3	2	0	90
2018-12-04	17	7	4	6		88.6704	285.509	1.75	1.5	7	1	-1	89
2013-01-04	7	0	4	3		88.6704	286.259	0	0.75	4	2	0	89
2014-01-04	1	0	1	0		88.6704	286.259	0	0	1	2	0	89
2016-01-04	8	0	7	1		88.6704	286.402	0	0.142857	7	2	0	89
2017-01-04	6	0	4	2		88.6704	286.902	0	0.5	4	2	0	89
2018-01-04	10	2	4	4		89.1704	287.902	0.5	1	4	2	0	89
2016-04-05	4	0	2	2		89.1704	288.902	0	1	2	2	0	89
2017-04-05	5	0	1	4		89.1704	292.902	0	4	4	3	1	90
2018-04-05	9	0	3	6		89.1704	294.902	0	2	6	3	1	91
2013-08-05	8	1	3	4		89.5037	296.235	0.333333	1.33333	4	3	1	92
2014-08-05	2	1	1	0		90.5037	296.235	1	0	1	1	-1	91
2015-08-05	8	3	4	1		91.2537	296.485	0.75	0.25	4	2	0	91
2017-08-05	1	0	1	0		91.2537	296.485	0	0	1	2	0	91
2018-08-05	3	1	2	0		91.7537	296.485	0.5	0	2	2	0	91
2013-12-05	4	0	2	2		91.7537	297.485	0	1	2	2	0	91
2014-12-05	4	2	1	1		93.7537	298.485	2	1	2	1	-1	90
2016-12-05	2	0	1	1		93.7537	299.485	0	1	1	2	0	90
2017-12-05	5	3	0	2		93.7537	299.485	0	0	3	1	-1	89
2018-12-05	2	1	0	1		93.7537	299.485	0	0	1	1	-1	88
2014-01-05	1	0	1	0		93.7537	299.485	0	0	1	2	0	88
2015-01-05	2	0	0	2		93.7537	299.485	0	0	2	3	1	89
2016-01-05	6	1	4	1		94.0037	299.735	0.25	0.25	4	2	0	89
2018-01-05	1	1	0	0		94.0037	299.735	0	0	1	1	-1	88
2015-04-06	6	1	1	4		95.0037	304.235	1	4	4	3	1	89
2016-04-06	7	0	5	2		95.0037	304.635	0	0.4	5	2	0	89
2017-04-06	7	1	3	3		95.337	305.635	0.333333	1	3	2	0	89
2018-04-06	8	1	5	2		95.537	306.035	0.2	0.4	5	2	0	89
2013-08-06	3	1	2	0		96.037	306.035	0.5	0	2	2	0	89
2014-08-06	1	0	1	0		96.037	306.035	0	0	1	2	0	89
2015-08-06	8	3	3	2		97.037	306.702	1	0.666667	3	1	-1	88
2018-08-06	17	4	6	7		97.7037	307.868	0.666667	1.16667	7	3	1	89
2016-12-06	1	0	1	0		97.7037	307.868	0	0	1	2	0	89
2017-12-06	1	0	1	0		97.7037	307.868	0	0	1	2	0	89
2018-12-06	19	3	10	6		98.0037	308.468	0.3	0.6	10	2	0	89
2013-01-06	1	0	0	1		98.0037	308.468	0	0	1	3	1	90
2015-01-06	1	0	1	0		98.0037	308.468	0	0	1	2	0	90
2018-01-06	1	0	0	1		98.0037	308.468	0	0	1	3	1	91
2015-04-07	1	0	0	1		98.0037	308.468	0	0	1	3	1	92
2016-04-07	8	0	7	1		98.0037	308.611	0	0.142857	7	2	0	92
2013-08-07	22	4	8	10		98.5037	309.861	0.5	1.25	10	3	1	93
2014-08-07	6	0	2	4		98.5037	311.861	0	2	4	3	1	94
2015-08-07	3	1	0	2		98.5037	311.861	0	0	2	3	1	95
2016-08-07	1	0	0	1		98.5037	311.861	0	0	1	3	1	96
2017-08-07	11	3	7	1		98.9323	312.004	0.428571	0.142857	7	2	0	96
2018-08-07	85	10	45	30		99.1545	312.671	0.222222	0.666667	45	2	0	96
2013-12-07	1	0	0	1		99.1545	312.671	0	0	1	3	1	97
2014-12-07	3	0	3	0		99.1545	312.671	0	0	3	2	0	97
2016-12-07	2	0	1	1		99.1545	313.671	0	1	1	2	0	97
2017-12-07	3	1	2	0		99.6545	313.671	0.5	0	2	2	0	97
2018-12-07	20	1	9	10		99.7656	314.782	0.111111	1.11111	10	3	1	98
2013-01-07	2	0	2	0		99.7656	314.782	0	0	2	2	0	98
2014-01-07	3	0	2	1		99.7656	315.282	0	0.5	2	2	0	98
2015-01-07	3	0	0	3		99.7656	315.282	0	0	3	3	1	99
2017-01-07	1	0	0	1		99.7656	315.282	0	0	1	3	1	100
2014-04-08	1	1	0	0		99.7656	315.282	0	0	1	1	-1	99
2015-04-08	9	2	2	5		100.766	317.782	1	2.5	5	3	1	100
2016-04-08	3	0	1	2		100.766	319.782	0	2	2	3	1	101
2017-04-08	3	1	1	1		101.766	320.782	1	1	1	1	-1	100
2013-08-08	7	1	4	2		102.016	321.282	0.25	0.5	4	2	0	100
2014-08-08	3	0	3	0		102.016	321.282	0	0	3	2	0	100
2016-08-08	3	0	3	0		102.016	321.282	0	0	3	2	0	100
2017-08-08	8	0	4	4		102.016	322.282	0	1	4	2	0	100
2018-08-08	54	7	30	17		102.249	322.848	0.233333	0.566667	30	2	0	100
2014-12-08	7	0	2	5		102.249	325.348	0	2.5	5	3	1	101
2015-12-08	2	0	2	0		102.249	325.348	0	0	2	2	0	101
2016-12-08	2	1	0	1		102.249	325.348	0	0	1	1	-1	100
2017-12-08	2	0	1	1		102.249	326.348	0	1	1	2	0	100
2018-12-08	6	1	0	5		102.249	326.348	0	0	5	3	1	101
2014-01-08	8	0	7	1		102.249	326.491	0	0.142857	7	2	0	101
2015-01-08	1	0	1	0		102.249	326.491	0	0	1	2	0	101
2016-01-08	1	0	0	1		102.249	326.491	0	0	1	3	1	102
2017-01-08	3	0	2	1		102.249	326.991	0	0.5	2	2	0	102
2018-01-08	3	1	1	1		103.249	327.991	1	1	1	1	-1	101
2015-04-09	3	0	1	2		103.249	329.991	0	2	2	3	1	102
2017-04-09	1	0	1	0		103.249	329.991	0	0	1	2	0	102
2018-04-09	3	0	1	2		103.249	331.991	0	2	2	3	1	103
2013-08-09	2	0	1	1		103.249	332.991	0	1	1	2	0	103
2016-08-09	3	0	3	0		103.249	332.991	0	0	3	2	0	103
2018-08-09	40	5	20	15		103.499	333.741	0.25	0.75	20	2	0	103
2013-12-09	4	1	0	3		103.499	333.741	0	0	3	3	1	104
2014-12-09	5	1	2	2		103.999	334.741	0.5	1	2	2	0	104
2016-12-09	4	0	2	2		103.999	335.741	0	1	2	2	0	104
2017-12-09	1	0	1	0		103.999	335.741	0	0	1	2	0	104
2018-12-09	15	0	11	4		103.999	336.105	0	0.363636	11	2	0	104
2015-01-09	1	0	1	0		103.999	336.105	0	0	1	2	0	104
2018-01-09	5	0	4	1		103.999	336.355	0	0.25	4	2	0	104

## Sheet: time series
Date	Open	High	Low	Close	Adj Close	Volume
2010-07-08	16.14	17.52	15.57	17.46	17.46	7711400
2010-07-09	17.58	17.9	16.55	17.4	17.4	4050600
2010-07-12	17.95	18.07	17	17.05	17.05	2202500
2010-07-13	17.39	18.64	16.9	18.14	18.14	2680100
2010-07-14	17.94	20.15	17.76	19.84	19.84	4195200
2010-07-15	19.94	21.5	19	19.89	19.89	3739800
2010-07-16	20.7	21.3	20.05	20.64	20.64	2621300
2010-07-19	21.37	22.25	20.92	21.91	21.91	2486500
2010-07-20	21.85	21.85	20.05	20.3	20.3	1825300
2010-07-21	20.66	20.9	19.5	20.22	20.22	1252500
2010-07-22	20.5	21.25	20.37	21	21	957800
2010-07-23	21.19	21.56	21.06	21.29	21.29	653600
2010-07-26	21.5	21.5	20.3	20.95	20.95	922200
2010-07-27	20.91	21.18	20.26	20.55	20.55	619700
2010-07-28	20.55	20.9	20.51	20.72	20.72	467200
2010-07-29	20.77	20.88	20	20.35	20.35	616000
2010-07-30	20.2	20.44	19.55	19.94	19.94	426900
2010-08-02	20.5	20.97	20.33	20.92	20.92	718100
2010-08-03	21	21.95	20.82	21.95	21.95	1230500
2010-08-04	21.95	22.18	20.85	21.26	21.26	913000
2010-08-05	21.54	21.55	20.05	20.45	20.45	796200
2010-08-06	20.1	20.16	19.52	19.59	19.59	741900
2010-08-09	19.9	19.98	19.45	19.6	19.6	812700
2010-08-10	19.65	19.65	18.82	19.03	19.03	1281300
2010-08-11	18.69	18.88	17.85	17.9	17.9	797600
2010-08-12	17.8	17.9	17.39	17.6	17.6	691000
2010-08-13	18.18	18.45	17.66	18.32	18.32	634000
2010-08-16	18.45	18.8	18.26	18.78	18.78	485800
2010-08-17	18.96	19.4	18.78	19.15	19.15	447900
2010-08-18	19.59	19.59	18.6	18.77	18.77	601300
2010-08-19	18.54	19.25	18.33	18.79	18.79	579100
2010-08-20	18.65	19.11	18.51	19.1	19.1	296000
2010-08-23	19.09	20.39	19	20.13	20.13	1088100
2010-08-24	19.25	19.71	18.95	19.2	19.2	673100
2010-08-25	19.16	19.98	18.56	19.9	19.9	503300
2010-08-26	19.89	20.27	19.6	19.75	19.75	433800
2010-08-27	19.75	19.87	19.5	19.7	19.7	379600
2010-08-30	19.7	20.19	19.61	19.87	19.87	732800
2010-08-31	19.66	19.79	19.33	19.48	19.48	201100
2010-09-01	19.62	20.69	19.6	20.45	20.45	494900
2010-09-02	20.37	21.24	20.31	21.06	21.06	487100
2010-09-03	20.87	21.3	20.66	21.05	21.05	434600
2010-09-07	20.61	21	20.5	20.54	20.54	243400
2010-09-08	20.66	20.95	20.6	20.9	20.9	288400
2010-09-09	21	21.05	20.69	20.71	20.71	376200
2010-09-10	20.75	20.93	19.76	20.17	20.17	386600
2010-09-13	20.89	20.9	20.5	20.72	20.72	360800
2010-09-14	20.54	21.6	20.53	21.12	21.12	654700
2010-09-15	20.98	22	20.79	21.98	21.98	684600
2010-09-16	22.15	23.16	20.84	20.94	20.94	2684500
2010-09-17	21.02	21.32	19.8	20.23	20.23	1198500
2010-09-20	20.67	21.35	20.16	21.06	21.06	947500
2010-09-21	20.89	21.55	20.67	20.77	20.77	796000
2010-09-22	20.87	20.95	19.8	19.87	19.87	962900
2010-09-23	19.89	20.14	19.5	19.56	19.56	668100
2010-09-24	19.95	20.19	19.65	20.1	20.1	578900
2010-09-27	20.4	20.81	20.05	20.53	20.53	418600
2010-09-28	21.04	21.49	20.76	21.4	21.4	1214500
2010-09-29	21.19	22.03	21.13	21.98	21.98	1969300
2010-09-30	22	22.15	20.19	20.41	20.41	2195800
2010-10-01	20.69	20.75	20.31	20.6	20.6	597700
2010-10-04	20.43	21.17	20.3	20.99	20.99	643600
2010-10-05	21.15	21.28	21.01	21.12	21.12	332000
2010-10-06	21.06	21.26	20.32	20.46	20.46	313400
2010-10-07	20.57	20.64	20.34	20.43	20.43	141000
2010-10-08	20.43	20.79	20.39	20.43	20.43	267800
2010-10-11	20.44	20.7	20.07	20.24	20.24	171200
2010-10-12	20.2	20.28	20.03	20.24	20.24	244000
2010-10-13	20.64	20.85	20.36	20.54	20.54	318200
2010-10-14	21	21.03	20.4	20.75	20.75	294800
2010-10-15	20.89	20.9	20.25	20.54	20.54	284700
2010-10-18	20.52	20.64	20.22	20.23	20.23	162800
2010-10-19	20.2	20.41	20	20.05	20.05	245200
2010-10-20	20.16	20.69	20.04	20.65	20.65	312500
2010-10-21	20.61	20.95	20.45	20.75	20.75	417100
2010-10-22	20.68	20.93	20.55	20.72	20.72	161100
2010-10-25	20.94	20.98	20.73	20.85	20.85	118500
2010-10-26	20.8	21.87	20.51	21.36	21.36	660900
2010-10-27	21.25	21.38	20.65	21	21	356500
2010-10-28	21.39	21.5	20.96	21.19	21.19	224200
2010-10-29	21.14	21.85	21.05	21.84	21.84	280600
2010-11-01	21.94	22.75	21.31	21.41	21.41	455800
2010-11-02	21.68	21.88	21.05	21.25	21.25	322500
2010-11-03	21.28	22.5	21.16	21.77	21.77	372600
2010-11-04	22.6	25.33	22.15	24.9	24.9	1874000
2010-11-05	24.87	24.97	23.72	24.44	24.44	1011000
2010-11-08	24.5	25	24.03	24.98	24.98	509500
2010-11-09	25	25.69	24.05	24.63	24.63	956400
2010-11-10	24.48	29.97	24.05	29.36	29.36	3060500
2010-11-11	28.6	29.1	27.33	28.04	28.04	1945300
2010-11-12	28.25	30.5	28.07	29.84	29.84	2729100
2010-11-15	30.22	32.94	30.22	30.8	30.8	2622900
2010-11-16	31	31.4	28.42	29.67	29.67	1347600
2010-11-17	30.2	30.75	28.61	29.49	29.49	750000
2010-11-18	30.67	30.74	28.92	29.89	29.89	956100
2010-11-19	30.16	31.37	29.7	30.99	30.99	1150500
2010-11-22	31.57	33.45	31.5	33.4	33.4	1529700
2010-11-23	33.29	35.68	32.19	34.57	34.57	1577800
2010-11-24	35.27	35.97	34.33	35.47	35.47	1425000
2010-11-26	35.6	36	34.75	35.32	35.32	350600
2010-11-29	35.41	35.95	33.33	34.33	34.33	1145600
2010-11-30	33.74	35.33	33.41	35.33	35.33	2222600
2010-12-01	35.87	36.42	33.45	34.35	34.35	1299200
2010-12-02	34.01	34.3	31.2	32.35	32.35	2007000
2010-12-03	32.01	32.25	30.87	31.49	31.49	1160100
2010-12-06	31.35	31.45	29.56	30.31	30.31	1274400
2010-12-07	30.49	32.4	30.05	31.56	31.56	1311300
2010-12-08	32.48	32.49	31.52	32.37	32.37	660000
2010-12-09	32.51	32.72	31.65	32.05	32.05	406000
2010-12-10	32.05	32.92	31.13	31.52	31.52	429400
2010-12-13	31.64	31.77	30.4	30.55	30.55	410400
2010-12-14	30.29	30.39	27.76	28.53	28.53	1765700
2010-12-15	28.67	29.97	28.53	29.6	29.6	742900
2010-12-16	30	30.91	29.65	30.81	30.81	790100
2010-12-17	31.34	31.54	30.71	31.36	31.36	813000
2010-12-20	31.64	32.19	31.26	31.7	31.7	523400
2010-12-21	31.8	32.69	31.71	32.26	32.26	777700
2010-12-22	32.25	32.86	31.7	32.63	32.63	833300
2010-12-23	31.26	32.48	29.92	30.09	30.09	1552600
2010-12-27	28.02	28.58	25.06	25.55	25.55	9301900
2010-12-28	25.85	26.75	25	26.41	26.41	4056300
2010-12-29	27.03	28.01	26.5	27.73	27.73	3319200
2010-12-30	27.7	27.9	26.38	26.5	26.5	2041100
2010-12-31	26.57	27.25	26.5	26.63	26.63	1417900
2011-01-03	26.84	27	25.9	26.62	26.62	1283000
2011-01-04	26.66	26.95	26.02	26.67	26.67	1187400
2011-01-05	26.48	26.9	26.19	26.83	26.83	1446700
2011-01-06	26.83	28	26.81	27.88	27.88	2061200
2011-01-07	28	28.58	27.9	28.24	28.24	2247900
2011-01-10	28.17	28.68	28.05	28.45	28.45	1342700
2011-01-11	28.59	28.71	26.92	26.96	26.96	1710200
2011-01-12	27.01	27.4	26.52	26.96	26.96	964400
2011-01-13	26.96	26.97	26.16	26.22	26.22	723600
2011-01-14	26.15	26.58	25.61	25.75	25.75	1192000
2011-01-18	25.48	25.64	24.75	25.64	25.64	1621700
2011-01-19	25.27	25.47	23.75	24.03	24.03	2371500
2011-01-20	24.03	24.45	22.37	22.62	22.62	2279900
2011-01-21	23.12	23.59	22.71	23.04	23.04	1217000
2011-01-24	23.53	24.81	23.23	24.49	24.49	1645100
2011-01-25	24.65	24.89	24.02	24.68	24.68	1271500
2011-01-26	24.71	24.88	24.1	24.75	24.75	1079900
2011-01-27	24.74	25.08	24.53	24.92	24.92	895700
2011-01-28	24.88	24.88	23.75	24.01	24.01	1048400
2011-01-31	24.05	24.12	23.5	24.1	24.1	830300
2011-02-01	24.31	24.73	23.54	23.91	23.91	707800
2011-02-02	24.16	24.18	23.67	23.94	23.94	569500
2011-02-03	23.82	23.9	23.15	23.63	23.63	512000
2011-02-04	23.44	23.67	23.22	23.46	23.46	544000
2011-02-07	23.26	23.26	22.88	23.07	23.07	895100
2011-02-08	23.78	25.25	23	24.49	24.49	3504900
2011-02-09	24.13	24.18	22.79	23.21	23.21	2635600
2011-02-10	23.26	23.64	22.81	23.22	23.22	836100
2011-02-11	23.25	23.75	22.94	23.25	23.25	634500
2011-02-14	23.64	24.14	23.05	23.08	23.08	1283100
2011-02-15	23.01	23.17	22.56	22.84	22.84	953700
2011-02-16	23.1	24.97	23.07	24.73	24.73	4115100
2011-02-17	24.63	25.49	23.55	23.6	23.6	2618400
2011-02-18	23.33	23.49	22.96	23.18	23.18	2370700
2011-02-22	22.88	23	21.78	21.87	21.87	2064600
2011-02-23	22.18	22.5	21.11	21.83	21.83	1605600
2011-02-24	21.78	22.58	21.5	22.53	22.53	1055300
2011-02-25	22.81	23.85	22.69	23.61	23.61	1346300
2011-02-28	23.74	24.1	23.5	23.89	23.89	1051200
2011-03-01	24.05	24.32	23.7	23.94	23.94	1106400
2011-03-02	23.82	24.28	23.73	24.02	24.02	663300
2011-03-03	24.48	24.79	24.06	24.36	24.36	640200
2011-03-04	24.48	24.99	23.78	24.95	24.95	1580100
2011-03-07	24.93	25.4	24.7	24.94	24.94	2033600
2011-03-08	24.6	24.96	24	24.66	24.66	1399900
2011-03-09	24.66	24.99	24.27	24.72	24.72	924800
2011-03-10	24.44	24.49	23.73	24.01	24.01	1017000
2011-03-11	23.85	24.25	23.53	24.07	24.07	930800
2011-03-14	23.82	24	23.2	23.25	23.25	1166000
2011-03-15	22.2	22.96	21.8	22.95	22.95	1318800
2011-03-16	22.86	23.25	22.69	22.82	22.82	1169700
2011-03-17	23.24	23.43	22.64	22.81	22.81	922600
2011-03-18	23.19	23.19	22.51	22.96	22.96	687900
2011-03-21	23.05	23.05	22.54	22.73	22.73	411700
2011-03-22	22.73	22.86	22	22.19	22.19	582900
2011-03-23	22.11	22.27	21.77	22.21	22.21	422800
2011-03-24	22.14	22.38	21.98	22.33	22.33	462200
2011-03-25	22.43	23	22.4	22.75	22.75	568000
2011-03-28	22.7	23.54	22.55	23.25	23.25	1058100
2011-03-29	23.3	24	23.21	23.92	23.92	755400
2011-03-30	24.11	24.49	23.01	23.71	23.71	1223300
2011-03-31	26.55	28.71	26.5	27.75	27.75	11517800
2011-04-01	27.45	28.18	26.57	26.66	26.66	2864800
2011-04-04	26.83	27	25.23	25.83	25.83	2609300
2011-04-05	25.9	27	25.69	26.7	26.7	3180900
2011-04-06	26.99	27.01	25.8	26.49	26.49	1288300
2011-04-07	26.85	27.94	26.45	27.24	27.24	2810300
2011-04-08	27.58	27.6	26.36	26.49	26.49	1946400
2011-04-11	26.47	26.53	25.02	25.27	25.27	1369400
2011-04-12	25.08	25.21	24.3	24.65	24.65	1357400
2011-04-13	25.13	25.69	24.81	24.93	24.93	1211500
2011-04-14	24.87	25.28	24.2	25.14	25.14	983400
2011-04-15	25.65	26.18	25.41	25.58	25.58	943500
2011-04-18	25.13	25.62	24.36	25.03	25.03	1033900
2011-04-19	25.26	25.26	24.65	25.16	25.16	548700
2011-04-20	25.7	26.09	25.3	25.75	25.75	837200
2011-04-21	25.85	26.98	25.59	26.74	26.74	1386100
2011-04-25	26.7	26.73	25.97	26.39	26.39	800900
2011-04-26	26.66	27.25	26.31	26.93	26.93	1400000
2011-04-27	26.93	27.36	26.63	27.08	27.08	996900
2011-04-28	27.07	27.69	26.72	27.66	27.66	1600000
2011-04-29	27.69	27.87	27.42	27.6	27.6	726000
2011-05-02	27.6	27.8	27.06	27.45	27.45	784600
2011-05-03	27.38	27.39	26.5	26.87	26.87	913900
2011-05-04	26.78	27	25.75	26.69	26.69	1044500
2011-05-05	27.2	27.44	26.17	26.44	26.44	1218500
2011-05-06	26.9	27.7	26.62	27.12	27.12	981700
2011-05-09	27	28	26.85	27.91	27.91	916400
2011-05-10	28.24	28.95	27.91	28.33	28.33	1535300
2011-05-11	28.2	28.3	26.92	27.07	27.07	962500
2011-05-12	27.07	27.74	26.65	27.67	27.67	628000
2011-05-13	28	28.19	27.3	27.55	27.55	661500
2011-05-16	27.99	27.99	26.55	26.6	26.6	755700
2011-05-17	27	27	25.72	25.96	25.96	1234200
2011-05-18	26.1	26.47	25.52	26.35	26.35	729500
2011-05-19	27.03	28.44	26.6	28.2	28.2	2655100
2011-05-20	28.26	28.28	27.35	27.97	27.97	842500
2011-05-23	27.62	27.62	26.62	26.82	26.82	863600
2011-05-24	27.02	27.5	26.6	26.72	26.72	613700
2011-05-25	26.9	29.01	26.17	28.98	28.98	4693100
2011-05-26	28.82	29.76	28.1	29.48	29.48	3336900
2011-05-27	29.54	29.67	28.82	29.55	29.55	1687100
2011-05-31	29.69	30.28	29.55	30.14	30.14	3290500
2011-06-01	30	30.1	28.38	28.52	28.52	1529900
2011-06-02	28.52	29.32	28.51	28.76	28.76	986300
2011-06-03	29.95	31.5	29.5	30.13	30.13	6209200
2011-06-06	30.1	30.13	28.26	28.7	28.7	2331100
2011-06-07	28.94	29.39	28.26	28.37	28.37	1222100
2011-06-08	28.44	28.6	27.02	27.12	27.12	1695900
2011-06-09	27.43	28.1	27.1	27.62	27.62	1603200
2011-06-10	27.52	28.3	27.35	27.86	27.86	1566600
2011-06-13	28.07	28.88	27.88	28.43	28.43	1713400
2011-06-14	28.54	29.7	28.52	28.6	28.6	1573400
2011-06-15	28.44	28.45	27.07	27.32	27.32	1345000
2011-06-16	27.67	28	25.74	26.5	26.5	1842200
2011-06-17	26.87	27.7	26.14	26.5	26.5	1714000
2011-06-20	26.29	26.46	25.5	26.01	26.01	1537800
2011-06-21	26.24	27.73	26	27.53	27.53	1496000
2011-06-22	27.37	28.25	27.1	27.21	27.21	1475600
2011-06-23	27.2	27.72	26.21	27.71	27.71	1170000
2011-06-24	27.64	27.97	27.26	27.57	27.57	3608500
2011-06-27	27.73	28.28	27.31	27.46	27.46	1809400
2011-06-28	27.79	28.25	27.67	28.11	28.11	889200
2011-06-29	28.5	29.09	28.07	28.29	28.29	1461800
2011-06-30	28.5	29.33	28.4	29.13	29.13	946700
2011-07-01	29.07	29.6	28.8	29.02	29.02	854900
2011-07-05	29.02	29.52	28.71	29.14	29.14	996000
2011-07-06	29.14	29.14	28.55	28.96	28.96	926900
2011-07-07	29.14	30	29.01	29.73	29.73	1327900
2011-07-08	29.89	29.89	28.59	28.81	28.81	1240600
2011-07-11	28.4	28.53	28	28.35	28.35	975800
2011-07-12	28.37	29.09	28	28.17	28.17	1045400
2011-07-13	28.43	29.03	27.9	28.64	28.64	1066000
2011-07-14	28.53	28.96	27.25	27.61	27.61	1159000
2011-07-15	27.79	27.83	27.4	27.58	27.58	709000
2011-07-18	27.34	27.45	26.63	27.23	27.23	851900
2011-07-19	27.58	28.11	27.54	27.89	27.89	1026100
2011-07-20	28	30.44	27.8	28.69	28.69	3048300
2011-07-21	28.91	29.16	28.1	28.7	28.7	1011500
2011-07-22	28.7	29.54	28.55	29.29	29.29	583500
2011-07-25	29.01	29.25	28.44	28.49	28.49	673300
2011-07-26	28.31	28.77	27.97	28	28	760600
2011-07-27	28.5	28.5	27.51	27.64	27.64	958500
2011-07-28	27.6	28.55	27.54	28.17	28.17	938700
2011-07-29	27.8	28.4	27.5	28.17	28.17	948200
2011-08-01	28.67	28.98	28.21	28.77	28.77	1164900
2011-08-02	28.69	29.2	27.27	27.34	27.34	1549400
2011-08-03	27.5	27.83	26.34	27.2	27.2	1794500
2011-08-04	26.51	26.89	24.67	24.75	24.75	3064500
2011-08-05	24.99	25.38	22.83	24.24	24.24	1964400
2011-08-08	23.1	24.44	23.1	23.64	23.64	2608500
2011-08-09	24.15	25.45	23.7	25.06	25.06	1333400
2011-08-10	25.44	25.44	23.63	23.82	23.82	1564200
2011-08-11	24.04	25.75	24	25.3	25.3	836500
2011-08-12	25.6	27.14	25.36	26.31	26.31	1009100
2011-08-15	26.62	26.75	25.93	26.23	26.23	738600
2011-08-16	26.13	26.54	25.83	26.1	26.1	537700
2011-08-17	26.39	26.65	25.51	25.83	25.83	643700
2011-08-18	25	25.15	23.47	24.26	24.26	1056600
2011-08-19	23.86	24.22	22	22.3	22.3	1375300
2011-08-22	23.11	23.8	21.68	21.95	21.95	986100
2011-08-23	21.93	23.11	21.5	22.96	22.96	869000
2011-08-24	23.1	23.93	22.83	23.87	23.87	684300
2011-08-25	23.87	23.87	22.9	23.11	23.11	679800
2011-08-26	22.71	23.95	22.07	23.73	23.73	761800
2011-08-29	24.22	24.85	24.02	24.71	24.71	803400
2011-08-30	24.5	24.77	24.09	24.63	24.63	366200
2011-08-31	24.8	25.5	24.28	24.74	24.74	823800
2011-09-01	24.66	24.87	23.84	24	24	848100
2011-09-02	23.66	23.99	22.68	23.07	23.07	769900
2011-09-06	22.5	23.2	22.29	22.94	22.94	809800
2011-09-07	23.39	24	23.28	23.84	23.84	459200
2011-09-08	23.58	24.03	23.28	23.61	23.61	505700
2011-09-09	23.37	23.57	22.55	22.97	22.97	669300
2011-09-12	22.5	23.31	22.45	22.88	22.88	566600
2011-09-13	23.01	24.1	22.75	24.08	24.08	726500
2011-09-14	24.25	24.84	23.79	24.34	24.34	830800
2011-09-15	24.58	24.93	24.33	24.82	24.82	562600
2011-09-16	24.78	25.84	24.49	25.8	25.8	1417100
2011-09-19	24.95	25.81	23.82	25.77	25.77	1157400
2011-09-20	25.98	26.6	25.67	26.01	26.01	1180400
2011-09-21	25.95	26.95	25.7	25.85	25.85	987600
2011-09-22	25.64	26.11	24.88	25.63	25.63	775800
2011-09-23	25.49	26.62	25.35	26.38	26.38	1156400
2011-09-26	26.52	26.52	24.9	25.52	25.52	934800
2011-09-27	26	26.99	25.57	26.19	26.19	674500
2011-09-28	26	26.5	24.51	24.59	24.59	723300
2011-09-29	25.72	25.82	23.55	24.12	24.12	929600
2011-09-30	24.8	24.89	23.49	24.39	24.39	1336100
2011-10-03	24.95	25	23.25	23.73	23.73	1023200
2011-10-04	23.29	24.32	22.93	23.66	23.66	1200300
2011-10-05	24.03	25.84	23.35	25.37	25.37	1229500
2011-10-06	25.37	27.6	25.02	26.96	26.96	1769100
2011-10-07	26.98	27.6	26.05	26.99	26.99	1311600
2011-10-10	27.31	28.18	27	27.88	27.88	923500
2011-10-11	27.51	27.77	27.09	27.61	27.61	575700
2011-10-12	27.25	28	27.2	27.8	27.8	1123400
2011-10-13	27.63	28.47	27.44	27.94	27.94	1043500
2011-10-14	28	28.55	27.26	28.05	28.05	1400500
2011-10-17	27.86	28	27.26	27.42	27.42	754500
2011-10-18	27.3	28.43	26.71	28.34	28.34	999700
2011-10-19	28.02	28.06	27.3	27.57	27.57	792900
2011-10-20	27.44	27.47	27	27.34	27.34	999700
2011-10-21	27.4	28.3	27.01	28.03	28.03	1142600
2011-10-24	27.87	28.89	27.75	28.55	28.55	940600
2011-10-25	28.23	28.86	27.8	28.25	28.25	654400
2011-10-26	28.19	28.37	27.4	27.98	27.98	510500
2011-10-27	28.34	28.95	28.11	28.76	28.76	869400
2011-10-28	28.5	30	28.01	29.87	29.87	1264000
2011-10-31	29.5	29.51	28.75	29.37	29.37	1134000
2011-11-01	28.39	28.92	28	28.88	28.88	635200
2011-11-02	29	29.26	28.25	28.71	28.71	875300
2011-11-03	30	32.49	29.53	32.46	32.46	2509700
2011-11-04	31.46	32.4	30.51	32.31	32.31	3032900
2011-11-07	31.64	32	30.75	31.27	31.27	1266300
2011-11-08	31.37	32	30.72	31.84	31.84	1167900
2011-11-09	30.87	31.49	30.3	30.88	30.88	953700
2011-11-10	30.94	31.5	30.65	31.33	31.33	747300
2011-11-11	31.9	34.5	30.57	33.64	33.64	3868300
2011-11-14	33	33.54	32.62	33.22	33.22	1325700
2011-11-15	32.92	34.4	32.73	33.93	33.93	891000
2011-11-16	33.48	35	33.4	34.94	34.94	1833200
2011-11-17	34.5	34.9	33.19	33.68	33.68	1349300
2011-11-18	33.64	34.11	32.54	32.6	32.6	902800
2011-11-21	32.44	32.44	31.05	31.76	31.76	1031600
2011-11-22	31.76	32.79	31.05	32.07	32.07	732600
2011-11-23	31.76	32.05	31.25	31.45	31.45	451800
2011-11-25	31.55	32.41	31.08	31.66	31.66	239600
2011-11-28	32	33.28	31.81	32.56	32.56	681200
2011-11-29	32.49	33.07	31.63	31.75	31.75	591100
2011-11-30	32.5	32.93	32.22	32.74	32.74	760300
2011-12-01	32.57	33.99	31.98	32.6	32.6	1030200
2011-12-02	32.83	33.69	32.4	33.3	33.3	802800
2011-12-05	33.53	35	33.43	34.42	34.42	1160100
2011-12-06	34.2	34.98	34.03	34.87	34.87	951800
2011-12-07	34.63	34.89	33.8	34.19	34.19	674300
2011-12-08	30.84	31.65	29.61	30.89	30.89	3305800
2011-12-09	30.54	31.12	30.28	31.04	31.04	1239500
2011-12-12	30.44	30.62	30.02	30.41	30.41	758700
2011-12-13	30.57	30.93	28.91	29.45	29.45	994100
2011-12-14	29.5	29.68	28	28.53	28.53	1163900
2011-12-15	28.67	29.17	28.12	28.62	28.62	700300
2011-12-16	28.79	28.93	27.98	28	28	1029700
2011-12-19	28.09	28.5	27.37	27.75	27.75	987000
2011-12-20	28.05	28.45	27.72	27.9	27.9	843300
2011-12-21	27.91	28.07	26.03	27.57	27.57	1705500
2011-12-22	27.6	28.05	27.3	27.77	27.77	1009400
2011-12-23	28	28	27.52	27.9	27.9	591400
2011-12-27	27.66	28.77	27.64	28.57	28.57	777500
2011-12-28	28.99	29.24	28.04	28.51	28.51	575200
2011-12-29	28.59	29.34	28.55	28.73	28.73	488200
2011-12-30	28.49	28.98	28.25	28.56	28.56	339800
2012-01-03	28.94	29.5	27.65	28.08	28.08	928100
2012-01-04	28.21	28.67	27.5	27.71	27.71	630100
2012-01-05	27.76	27.93	26.85	27.12	27.12	1005500
2012-01-06	27.2	27.79	26.41	26.91	26.91	986300
2012-01-09	27	27.49	26.12	27.25	27.25	897000
2012-01-10	27.44	27.76	27.25	27.62	27.62	671800
2012-01-11	27.62	28.38	27.3	28.23	28.23	672300
2012-01-12	28.48	28.62	27.81	28.25	28.25	729300
2012-01-13	28.4	28.5	22.64	22.79	22.79	5500400
2012-01-17	26.62	27.34	26.41	26.6	26.6	4651600
2012-01-18	26.69	26.88	26.25	26.81	26.81	1260200
2012-01-19	27.19	27.74	26.61	26.76	26.76	1246300
2012-01-20	26.9	27	26.4	26.6	26.6	662300
2012-01-23	26.81	27.21	26.6	26.77	26.77	594600
2012-01-24	26.63	27.68	26.44	27.42	27.42	858000
2012-01-25	27.27	28.01	27.05	27.97	27.97	611200
2012-01-26	28.07	29.58	28	28.94	28.94	1271100
2012-01-27	28.5	29.72	28.5	29.33	29.33	748400
2012-01-30	29.49	29.61	28.53	29.57	29.57	729000
2012-01-31	29.9	30	28.87	29.07	29.07	956400
2012-02-01	29.07	29.7	29	29.58	29.58	523200
2012-02-02	29.72	30.88	29.61	30.25	30.25	805700
2012-02-03	30.41	31.33	30.25	31.15	31.15	764500
2012-02-06	31.1	31.9	31.05	31.8	31.8	652100
2012-02-07	31.8	31.8	30.82	31.6	31.6	1021600
2012-02-08	31.6	32.01	31.29	31.93	31.93	623700
2012-02-09	32	32.9	31.43	32.58	32.58	1277100
2012-02-10	32.26	32.27	29.84	31.1	31.1	1874200
2012-02-13	31.55	32.06	30.9	31.49	31.49	1157900
2012-02-14	31.74	33.79	31.4	33.17	33.17	1810800
2012-02-15	33.1	34.41	32.27	33.6	33.6	2761800
2012-02-16	33.5	34.51	32.54	34.18	34.18	2219700
2012-02-17	33.99	34.97	33.5	34.97	34.97	1376700
2012-02-21	34.87	34.87	33.81	34.5	34.5	1135800
2012-02-22	34.5	34.72	32.5	34.22	34.22	1654600
2012-02-23	33.99	34.97	33.56	34.53	34.53	820400
2012-02-24	34.23	34.52	33.27	33.75	33.75	959900
2012-02-27	33.41	34	33	33.62	33.62	606000
2012-02-28	33.64	34.44	33.17	33.81	33.81	612200
2012-02-29	33.81	34.12	33.14	33.41	33.41	535700
2012-03-01	33.51	34.5	33.31	34.41	34.41	703500
2012-03-02	34.4	34.5	33.71	34.04	34.04	550000
2012-03-05	34.35	34.4	33.46	33.77	33.77	467000
2012-03-06	33.25	33.28	32.62	33.11	33.11	573800
2012-03-07	33.12	33.31	32.91	33.12	33.12	364900
2012-03-08	33.11	33.49	33.04	33.07	33.07	633300
2012-03-09	33.2	35.31	33.2	34.74	34.74	1553400
2012-03-12	34.69	36.29	34.6	36.01	36.01	1963300
2012-03-13	36.51	36.59	35.5	36.09	36.09	1001600
2012-03-14	36	36	34.8	35.29	35.29	851500
2012-03-15	35.28	35.48	34.78	35	35	571600
2012-03-16	34.9	35.89	34.83	35.32	35.32	729300
2012-03-19	35.26	35.32	34.54	34.98	34.98	1015600
2012-03-20	34.98	35.2	34.57	34.96	34.96	567000
2012-03-21	34.94	35.3	34.6	35.15	35.15	607200
2012-03-22	34.97	35.15	34.3	34.4	34.4	522400
2012-03-23	34.26	34.63	33.15	34.08	34.08	1170600
2012-03-26	35.59	38.09	35.04	37.4	37.4	3140500
2012-03-27	37.16	39.95	37.03	37.94	37.94	2539200
2012-03-28	37.78	38.44	37.11	37.85	37.85	955000
2012-03-29	38.19	38.19	37.03	37.33	37.33	796400
2012-03-30	37.52	37.94	36.68	37.24	37.24	886400
2012-04-02	37.33	37.97	36.53	36.58	36.58	1028600
2012-04-03	36.7	38.47	36.67	38.01	38.01	1098100
2012-04-04	35.27	35.49	34.69	35	35	4481800
2012-04-05	35.1	35.44	34.41	34.48	34.48	1509400
2012-04-09	34.1	34.29	33.1	33.15	33.15	1655700
2012-04-10	33.15	33.85	32.1	32.46	32.46	1847700
2012-04-11	33.24	33.29	32.01	33.09	33.09	1105500
2012-04-12	33.77	34.48	32.92	33.44	33.44	1033900
2012-04-13	33.94	34.04	32.85	33.59	33.59	649600
2012-04-16	33.41	33.7	32.09	32.25	32.25	1099600
2012-04-17	32.43	33.07	32.04	32.24	32.24	1115500
2012-04-18	32.09	32.75	31.53	32.66	32.66	823100
2012-04-19	32.75	33.43	32.5	33.16	33.16	774900
2012-04-20	33.14	33.73	32.94	33.16	33.16	821800
2012-04-23	32.86	32.97	31.71	31.94	31.94	890800
2012-04-24	31.82	32.2	31	31.82	31.82	674500
2012-04-25	32.07	32.99	32.07	32.91	32.91	712200
2012-04-26	32.96	33.52	32.91	33.49	33.49	425300
2012-04-27	33.6	33.63	32.91	33.34	33.34	591000
2012-04-30	33.27	33.36	32.58	33.13	33.13	413900
2012-05-01	33.13	34.21	33.13	33.78	33.78	659000
2012-05-02	33.5	34.39	33.39	33.94	33.94	497300
2012-05-03	33.91	34	32.13	32.46	32.46	841300
2012-05-04	32.32	32.46	31.4	31.83	31.83	1247500
2012-05-07	31.96	32.58	31.61	32.47	32.47	1158000
2012-05-08	32.5	32.73	29.37	30.19	30.19	3097200
2012-05-09	30.3	30.77	29.76	30.06	30.06	1947900
2012-05-10	32.97	34.68	32.4	32.96	32.96	5556300
2012-05-11	32.49	33.44	32.16	32.25	32.25	1221300
2012-05-14	31.92	32.13	30.05	30.06	30.06	1380900
2012-05-15	30.26	30.96	29.22	29.43	29.43	1585700
2012-05-16	29.58	30.18	28.88	29.18	29.18	1257100
2012-05-17	29.3	29.79	28.24	28.57	28.57	1149000
2012-05-18	28.37	28.46	26.83	27.56	27.56	1616500
2012-05-21	27.58	29.26	27.12	28.77	28.77	1475200
2012-05-22	30.1	31.34	30	30.8	30.8	2366200
2012-05-23	30.56	31.05	29.5	31.02	31.02	1220400
2012-05-24	31.25	31.25	29.69	30.28	30.28	1075600
2012-05-25	30.16	30.41	29.2	29.81	29.81	757000
2012-05-29	30.01	31.93	30.01	31.69	31.69	1650000
2012-05-30	31.08	31.42	30.24	30.41	30.41	1307200
2012-05-31	30.07	30.29	28.75	29.5	29.5	1118700
2012-06-01	28.53	29.16	27.76	28.15	28.15	885800
2012-06-04	28.03	28.41	27.11	27.88	27.88	1030900
2012-06-05	27.84	28.39	27.56	27.91	27.91	630900
2012-06-06	28.2	29.45	28.14	29.22	29.22	909900
2012-06-07	29.81	29.87	28.85	28.93	28.93	492100
2012-06-08	28.86	30.19	28.15	30.08	30.08	881100
2012-06-11	30.31	31	28.96	29.12	29.12	636000
2012-06-12	29.23	29.84	28.81	29.66	29.66	569000
2012-06-13	29.55	30.64	29.47	29.77	29.77	844100
2012-06-14	30.18	30.65	28.62	29.39	29.39	872200
2012-06-15	29.39	29.95	28.81	29.91	29.91	646800
2012-06-18	29.94	32.33	29.5	31.84	31.84	1256800
2012-06-19	32.02	32.66	31.5	32.09	32.09	911100
2012-06-20	33.5	34.5	33.21	33.78	33.78	3422400
2012-06-21	34.26	34.28	31.84	32.19	32.19	1891900
2012-06-22	32.6	33.98	32.46	33.79	33.79	3046600
2012-06-25	33.94	34.12	32.75	33.11	33.11	1498500
2012-06-26	32.05	32.35	31.39	31.61	31.61	2613900
2012-06-27	31.9	32.45	31.57	31.96	31.96	1047200
2012-06-28	31.9	32.11	30.62	31.41	31.41	914100
2012-06-29	32.8	32.8	31	31.29	31.29	1125800
2012-07-02	31.35	31.8	30.19	30.4	30.4	1315600
2012-07-03	30.6	31	30.4	30.66	30.66	947000
2012-07-05	30.81	31.67	30.8	31.23	31.23	1253800
2012-07-06	30.99	31.73	30.8	30.99	30.99	784500
2012-07-09	30.94	31.83	30.67	31.49	31.49	910500
2012-07-10	31.54	32.48	30.89	31.27	31.27	758400
2012-07-11	31.57	31.68	31.01	31.51	31.51	638600
2012-07-12	31.29	33.01	30.8	32.7	32.7	1125700
2012-07-13	32.97	34.4	32.83	34.25	34.25	1304800
2012-07-16	34.32	36	33.9	35.96	35.96	1744000
2012-07-17	35	35.21	32.38	33.35	33.35	2569300
2012-07-18	31.42	33.67	31.06	32.15	32.15	2881900
2012-07-19	32.72	33.15	32.04	32.27	32.27	1435900
2012-07-20	32.07	32.25	31.25	31.79	31.79	1568500
2012-07-23	31.05	31.3	30.62	30.66	30.66	1386800
2012-07-24	30.66	31.04	29.62	29.84	29.84	1500300
2012-07-25	29.92	29.98	28.75	28.95	28.95	2842200
2012-07-26	29.9	30	27.64	28.13	28.13	2262300
2012-07-27	28.71	29.66	28.1	29.51	29.51	1673000
2012-07-30	29.51	30.25	27.21	27.35	27.35	2065200
2012-07-31	27.54	27.97	27.35	27.42	27.42	1575100
2012-08-01	27.99	27.99	26.03	26.25	26.25	1592300
2012-08-02	26.84	26.85	25.52	26.1	26.1	1305100
2012-08-03	26.9	27.55	26.74	27.27	27.27	1209500
2012-08-06	27.55	28.7	27.55	28.27	28.27	1528200
2012-08-07	28.77	30.9	28.5	30.25	30.25	2387200
2012-08-08	29.9	30	28.59	29.09	29.09	1308900
2012-08-09	29.52	30	29.13	29.41	29.41	672600
2012-08-10	29.31	29.94	29.31	29.94	29.94	707400
2012-08-13	29.69	31.3	29.1	31.17	31.17	870100
2012-08-14	30.75	31.17	29.26	29.42	29.42	793400
2012-08-15	29.39	29.7	28.81	29.4	29.4	525400
2012-08-16	29.53	30.39	29.5	30.3	30.3	669000
2012-08-17	30.29	30.71	29.98	30.01	30.01	508200
2012-08-20	30.15	30.39	29.1	29.51	29.51	1179100
2012-08-21	29.58	30	29	29.11	29.11	761600
2012-08-22	29.01	30.04	29.01	29.95	29.95	775500
2012-08-23	30	30.85	29.65	30.73	30.73	1471000
2012-08-24	30.06	30.24	29.41	29.5	29.5	1429400
2012-08-27	29.57	29.7	28.17	28.32	28.32	1350400
2012-08-28	28.4	29.38	28	28.69	28.69	1402700
2012-08-29	28.49	28.64	28.02	28.41	28.41	838900
2012-08-30	28.6	28.74	28.1	28.41	28.41	656400
2012-08-31	28.61	28.84	28.2	28.52	28.52	539800
2012-09-04	28.52	28.99	27.9	28.14	28.14	752500
2012-09-05	28.01	28.5	27.81	27.94	27.94	639300
2012-09-06	28	28.9	27.9	28.55	28.55	841700
2012-09-07	28.55	29.57	28.5	29.35	29.35	953200
2012-09-10	29.2	29.35	27.3	27.37	27.37	1483300
2012-09-11	27.76	28.16	27.4	27.8	27.8	1014900
2012-09-12	27.9	28.58	27.8	28.28	28.28	1145200
2012-09-13	28.57	29.5	28.48	29.48	29.48	1484700
2012-09-14	30	30.65	29.65	30.39	30.39	1536600
2012-09-17	32.35	32.78	31.51	32.54	32.54	3212800
2012-09-18	31.88	31.9	30.68	31.34	31.34	1788500
2012-09-19	31	31.74	30.94	31.05	31.05	1048500
2012-09-20	30.93	31.5	30.68	30.9	30.9	912400
2012-09-21	31.1	31.49	29.54	30.02	30.02	1870000
2012-09-24	29.51	31.03	29.4	30.66	30.66	1301900
2012-09-25	28.62	29.48	27.53	27.66	27.66	5680400
2012-09-26	27.66	28.4	27.48	27.54	27.54	1527200
2012-09-27	27.82	28.54	27.6	28.49	28.49	1758600
2012-09-28	28.73	29.89	28.61	29.28	29.28	4343400
2012-10-01	29.5	29.89	29	29.16	29.16	884400
2012-10-02	29.28	29.89	29	29.8	29.8	729000
2012-10-03	29.75	29.95	29.24	29.3	29.3	1052800
2012-10-04	30	30.1	28.65	29.4	29.4	1541300
2012-10-05	29.7	29.81	28.68	28.89	28.89	938600
2012-10-08	28.86	29.4	28.61	29.25	29.25	889700
2012-10-09	29.12	29.12	28.25	28.37	28.37	1193000
2012-10-10	28.39	28.72	28.01	28.4	28.4	503600
2012-10-11	28.94	28.98	28.25	28.32	28.32	450600
2012-10-12	28.32	28.73	27.5	27.64	27.64	987600
2012-10-15	28.02	28.05	26.86	27.33	27.33	1468700
2012-10-16	27.67	28.09	27.34	28.06	28.06	479300
2012-10-17	28.25	28.84	27.8	28.82	28.82	668000
2012-10-18	28.99	28.99	27.78	28.04	28.04	741000
2012-10-19	27.83	28.2	27.3	27.74	27.74	1027400
2012-10-22	27.99	28	27.36	27.85	27.85	470200
2012-10-23	27.38	28.56	27.37	28.39	28.39	749000
2012-10-24	28.52	28.52	27.25	27.42	27.42	1016400
2012-10-25	27.8	27.8	27.45	27.52	27.52	577700
2012-10-26	27.53	27.8	27.02	27.38	27.38	477400
2012-10-31	27.7	28.35	27.37	28.13	28.13	775200
2012-11-01	28.25	29.49	28.2	29.25	29.25	1024100
2012-11-02	29.27	29.55	28.55	28.92	28.92	1030300
2012-11-05	29.8	31.58	29.33	31.5	31.5	2048900
2012-11-06	30.61	31.2	29.95	31.15	31.15	2324000
2012-11-07	31	32.05	30.81	31.54	31.54	1714500
2012-11-08	31.01	31.88	30.94	31.31	31.31	1274000
2012-11-09	30.6	30.93	29.85	30.32	30.32	863000
2012-11-12	30.29	31.42	30.16	31.07	31.07	555900
2012-11-13	31.29	32	30.72	31.61	31.61	998300
2012-11-14	31.96	32.12	31.2	31.38	31.38	871300
2012-11-15	31.3	31.44	30.5	30.82	30.82	984000
2012-11-16	31.15	32	30.59	31.84	31.84	908700
2012-11-19	32.07	33.25	31.84	32.92	32.92	1392400
2012-11-20	32.8	33.1	31.91	33	33	922500
2012-11-21	32.61	33.47	32.29	32.47	32.47	963200
2012-11-23	32.6	32.83	31.7	32.13	32.13	430300
2012-11-26	32.1	32.3	31.62	32.27	32.27	495800
2012-11-27	32.13	32.66	31.52	32.15	32.15	910800
2012-11-28	32	34.29	31.91	33.23	33.23	1525200
2012-11-29	33.44	34	32.87	33.69	33.69	1103400
2012-11-30	33.63	34.28	33.01	33.82	33.82	1420300
2012-12-03	33.89	35	33.5	34.62	34.62	2085700
2012-12-04	34.08	34.8	33.55	33.9	33.9	1263300
2012-12-05	33.82	34.19	33.58	33.71	33.71	661500
2012-12-06	33.82	34.8	33.5	33.9	33.9	660400
2012-12-07	34.3	34.49	33.85	34.17	34.17	664400
2012-12-10	34.43	34.8	34.18	34.57	34.57	929800
2012-12-11	34.6	35.5	34.46	35.28	35.28	1572600
2012-12-12	35.21	35.8	34.95	35.26	35.26	2063800
2012-12-13	35.26	35.3	32.75	33.61	33.61	2151300
2012-12-14	33.78	34.4	33.59	33.81	33.81	1023000
2012-12-17	33.77	34.5	33.75	34.4	34.4	824900
2012-12-18	34.26	35.07	34.26	34.59	34.59	1553900
2012-12-19	34.75	35.26	34.52	34.61	34.61	1298800
2012-12-20	34.51	34.79	34.05	34.43	34.43	921200
2012-12-21	33.94	34.17	33.58	34	34	1492400
2012-12-24	33.64	34.35	33.55	34.28	34.28	375800
2012-12-26	33.96	34.5	33.5	33.59	33.59	601400
2012-12-27	33.5	33.91	33	33.69	33.69	561100
2012-12-28	33.38	33.65	33.02	33.22	33.22	414100
2012-12-31	33	33.97	33	33.87	33.87	594900
2013-01-02	35	35.45	34.71	35.36	35.36	1194800
2013-01-03	35.18	35.45	34.75	34.77	34.77	742000
2013-01-04	34.8	34.8	33.92	34.4	34.4	674000
2013-01-07	34.8	34.8	33.9	34.34	34.34	442000
2013-01-08	34.5	34.5	33.11	33.68	33.68	1284000
2013-01-09	34.01	34.19	33.4	33.64	33.64	698000
2013-01-10	33.87	33.99	33.38	33.53	33.53	922500
2013-01-11	34.04	34.04	32.11	32.91	32.91	1563200
2013-01-14	33.08	33.38	32.85	33.26	33.26	925100
2013-01-15	33.11	34.25	33.08	33.9	33.9	1624200
2013-01-16	33.85	34.23	33.73	34.1	34.1	1378200
2013-01-17	34.16	34.85	33.92	34.38	34.38	1436700
2013-01-18	34.74	34.78	33.82	34.52	34.52	3555100
2013-01-22	34.56	35.55	34.26	35.19	35.19	1920200
2013-01-23	35.02	36.24	34.96	36	36	1564300
2013-01-24	36	37.72	35.84	36.99	36.99	1970400
2013-01-25	37	37.54	36.8	36.98	36.98	1287800
2013-01-28	36.86	38.71	36.86	38.03	38.03	1986000
2013-01-29	38.1	38.44	37.13	37.95	37.95	1426600
2013-01-30	37.85	38	37.43	37.52	37.52	968100
2013-01-31	37.87	37.87	36.93	37.51	37.51	901400
2013-02-01	38.17	38.5	37.62	38.3	38.3	1100600
2013-02-04	38.4	38.42	37.59	37.74	37.74	1128000
2013-02-05	38	38.65	37.68	38.13	38.13	1310200
2013-02-06	38.18	39.39	37.9	39.17	39.17	1893200
2013-02-07	39.19	39.68	38.95	39.48	39.48	1196600
2013-02-08	39.45	40	39.14	39.24	39.24	1139800
2013-02-11	37.98	39.15	37.5	38.42	38.42	3266300
2013-02-12	38.45	38.87	37.29	37.89	37.89	2261300
2013-02-13	38.3	39	38.05	38.45	38.45	966800
2013-02-14	38.64	38.75	38.21	38.27	38.27	990700
2013-02-15	38.5	38.51	36.95	37.04	37.04	2017600
2013-02-19	37.36	39.29	37.31	39.28	39.28	2701400
2013-02-20	39.3	39.65	38.46	38.54	38.54	3122000
2013-02-21	36.49	37.39	34.54	35.16	35.16	9037800
2013-02-22	35.72	36.39	35.6	36.11	36.11	2547300
2013-02-25	36.15	36.75	34.34	34.38	34.38	2889400
2013-02-26	34.46	34.96	33.8	34.43	34.43	2762900
2013-02-27	34.41	35.41	34.4	35.1	35.1	1959200
2013-02-28	35.89	36.1	34.37	34.83	34.83	1964900
2013-03-01	35	35.08	34.25	34.65	34.65	1546600
2013-03-04	34.77	35.83	34.7	35.58	35.58	1757700
2013-03-05	36	36.92	35.79	36.65	36.65	2087000
2013-03-06	37.01	37.88	36.97	37.69	37.69	1150000
2013-03-07	37.73	38.65	36.88	38.23	38.23	1158300
2013-03-08	38.06	39.44	37.36	38.47	38.47	912100
2013-03-11	38.87	39.44	38.65	39.1	39.1	1579500
2013-03-12	38.9	39.38	38.85	39.12	39.12	1275100
2013-03-13	39	39.49	38.81	38.98	38.98	822000
2013-03-14	38.9	38.91	36.77	36.85	36.85	2021000
2013-03-15	36.64	36.65	35.21	35.29	35.29	3279600
2013-03-18	35.3	36.06	34.92	35.15	35.15	1316100
2013-03-19	35.25	35.6	34.94	35.08	35.08	1098500
2013-03-20	35.26	36.07	35.16	35.95	35.95	1423000
2013-03-21	35.95	37.06	35.74	36.01	36.01	1146300
2013-03-22	36.2	36.8	36.2	36.62	36.62	440200
2013-03-25	37.1	38.52	36.77	37.53	37.53	2378800
2013-03-26	37.98	38.22	37.66	37.86	37.86	1808200
2013-03-27	37.94	38.38	37.31	38.16	38.16	1296300
2013-03-28	38.23	38.24	37.75	37.89	37.89	1158700
2013-04-01	42.36	46.68	41.7	43.93	43.93	14098500
2013-04-02	43.6	45.5	43.51	44.34	44.34	6652400
2013-04-03	43.1	43.47	40.21	41.1	41.1	5643600
2013-04-04	41.11	42.25	40.81	42.01	42.01	2264800
2013-04-05	42	42	40.5	41.37	41.37	1552400
2013-04-08	41.97	42.55	41.51	41.83	41.83	1679000
2013-04-09	41.8	41.83	40.33	40.5	40.5	1696100
2013-04-10	40.7	42.01	40.61	41.86	41.86	2121100
2013-04-11	42.06	44.55	41.75	43.59	43.59	3447400
2013-04-12	43.25	45.14	43.05	43.75	43.75	3149400
2013-04-15	43.5	43.8	42.51	43.3	43.3	1681400
2013-04-16	44.19	46.14	43.91	45.59	45.59	3180400
2013-04-17	45.5	45.95	44.54	45.45	45.45	2118500
2013-04-18	45.98	47.6	45.39	46.97	46.97	3367900
2013-04-19	47.46	49.88	47.07	47.83	47.83	3011700
2013-04-22	48.6	50.2	47.75	50.19	50.19	3939400
2013-04-23	51	52.92	50.66	51.01	51.01	3733800
2013-04-24	50.9	51.05	48.98	50.43	50.43	2630000
2013-04-25	50.5	52.4	50.5	52	52	2795900
2013-04-26	53.13	53.74	50.62	51.2	51.2	3622100
2013-04-29	51.76	54.99	51.2	54.94	54.94	3639700
2013-04-30	56	58.18	53.76	53.99	53.99	5522600
2013-05-01	55.99	55.99	53	53.28	53.28	2742800
2013-05-02	53.85	55.27	53.7	54.11	54.11	3050400
2013-05-03	56.47	56.47	54.5	54.55	54.55	3378700
2013-05-06	56.39	59.66	55.5	59.5	59.5	4366700
2013-05-07	62	62.37	55.12	55.51	55.51	9991000
2013-05-08	57.5	58.2	55.71	55.79	55.79	6769900
2013-05-09	70.12	75.77	63.69	69.4	69.4	28605000
2013-05-10	69.65	81	69.25	76.76	76.76	25082600
2013-05-13	80.99	88	79.15	87.8	87.8	22416900
2013-05-14	94.22	97.12	81.15	83.24	83.24	37163900
2013-05-15	81.8	86.88	78.11	84.84	84.84	16878700
2013-05-16	94.7	95	88.66	92.25	92.25	21614000
2013-05-17	92.5	94.44	87.5	91.5	91.5	19002200
2013-05-20	91.12	92.5	88.63	89.94	89.94	8348400
2013-05-21	88.5	89.99	85.28	87.59	87.59	8998200
2013-05-22	86.37	90.96	85.5	87.24	87.24	8568000
2013-05-23	84.81	93.01	83.05	92.73	92.73	12022200
2013-05-24	92.6	97.95	92	97.08	97.08	16124200
2013-05-28	101.55	110.75	100.3	110.33	110.33	19691900
2013-05-29	113.55	114.9	99	104.63	104.63	25099500
2013-05-30	102.46	109.54	101.2	104.95	104.95	16133700
2013-05-31	106.26	106.44	97.73	97.76	97.76	15172000
2013-06-03	97.62	97.62	88.25	92.59	92.59	19139600
2013-06-04	92.75	96.42	92.4	94.84	94.84	8856100
2013-06-05	93.66	97.97	89.11	95.37	95.37	12224800
2013-06-06	95.25	99.27	95.11	97.35	97.35	9510900
2013-06-07	98	102.9	96.7	102.04	102.04	10711600
2013-06-10	98.93	102.52	98.57	100.05	100.05	9228600
2013-06-11	98.18	98.68	94.05	94.47	94.47	7394000
2013-06-12	96.8	100.48	95.75	97.73	97.73	9192700
2013-06-13	99	99.28	95.12	98.18	98.18	5961600
2013-06-14	100	102.52	99.33	100.3	100.3	6564700
2013-06-17	103.6	104.75	101.2	102.2	102.2	7066200
2013-06-18	101.75	103.98	99.2	103.39	103.39	8795300
2013-06-19	102.06	106.67	102.01	104.68	104.68	8578900
2013-06-20	104.65	107.13	99.45	100.65	100.65	10106500
2013-06-21	103.7	103.7	97.5	99.55	99.55	11718600
2013-06-24	96.5	102.87	95.3	101.49	101.49	7119800
2013-06-25	103.1	104.2	100.55	102.4	102.4	5848700
2013-06-26	103.8	105.87	102.66	105.72	105.72	6602600
2013-06-27	106.75	110.25	106.13	109.25	109.25	8744900
2013-06-28	108.57	109.44	106.71	107.36	107.36	5748600
2013-07-01	109.36	117.77	109.15	117.18	117.18	10903600
2013-07-02	118.25	121.89	115.5	117.82	117.82	12064100
2013-07-03	118	119.25	114.27	115.24	115.24	4806700
2013-07-05	118.32	120.28	115.7	120.09	120.09	6818700
2013-07-08	121.37	122.18	118.82	121.61	121.61	7814200
2013-07-09	124.64	125.32	121.91	123.45	123.45	8603300
2013-07-10	123.19	123.25	120.79	122.27	122.27	5600100
2013-07-11	124.88	126.09	122.35	125.61	125.61	7483600
2013-07-12	125.5	129.94	124.51	129.9	129.9	11344000
2013-07-15	133.03	133.26	126.82	127.26	127.26	9922400
2013-07-16	126.28	126.32	107.3	109.05	109.05	32371900
2013-07-17	106.52	121.62	104.5	120.25	120.25	26029000
2013-07-18	120.97	122.73	116.18	119.03	119.03	11398100
2013-07-19	118.5	120.55	116.51	119.68	119.68	5890300
2013-07-22	119.89	126.68	119.88	122.43	122.43	9797800
2013-07-23	124	125.56	121.82	122.74	122.74	7736400
2013-07-24	124.47	124.5	119.56	121.7	121.7	6869000
2013-07-25	120.4	124.75	120.19	124.07	124.07	5284300
2013-07-26	128.14	130.68	126.61	129.39	129.39	9633100
2013-07-29	129.32	135.37	128.25	134.62	134.62	9678900
2013-07-30	134.8	137.49	128.18	131.74	131.74	13127000
2013-07-31	132.57	134.97	131.45	134.28	134.28	6351700
2013-08-01	135	136.52	132.63	135.55	135.55	5323600
2013-08-02	134.59	138.25	133.61	138	138	6269900
2013-08-05	140.01	144.89	139.65	144.68	144.68	10200700
2013-08-06	144.75	145.73	141.1	142.15	142.15	9254500
2013-08-07	141.89	141.95	132.36	134.23	134.23	18212200
2013-08-08	154.35	158.88	150.46	153.48	153.48	27246800
2013-08-09	152.4	155.95	151.25	153	153	8927700
2013-08-12	149.43	150.5	142.05	147.38	147.38	14912200
2013-08-13	149.5	149.84	144.45	145.43	145.43	8748900
2013-08-14	142.72	144.84	138.05	139.36	139.36	11693800
2013-08-15	136.43	143.6	135	139.67	139.67	10179200
2013-08-16	141.63	143.91	140.97	142	142	7108100
2013-08-19	143.43	147.38	142.83	144.9	144.9	8037700
2013-08-20	148.65	149.78	147	149.58	149.58	6418200
2013-08-21	150	150.31	146.25	147.86	147.86	6266300
2013-08-22	149.22	157.48	148.14	157.1	157.1	10592400
2013-08-23	157	162.3	155	161.84	161.84	12931900
2013-08-26	165.15	173	160.25	164.22	164.22	24171100
2013-08-27	162.3	168.8	160.95	167.01	167.01	17566900
2013-08-28	169.06	171.5	163.25	166.45	166.45	14740100
2013-08-29	164.22	167.75	162.51	166.06	166.06	9436000
2013-08-30	166.37	169.21	163.96	169	169	11028400
2013-09-03	173.4	173.7	166.4	168.94	168.94	12061100
2013-09-04	169.77	171.62	165.56	170.62	170.62	11475700
2013-09-05	170.1	171.5	168.25	169.93	169.93	6685300
2013-09-06	168.57	169.7	165.15	166.97	166.97	8619700
2013-09-09	163.12	164.5	158.51	160.7	160.7	14344500
2013-09-10	161.45	167.5	160.63	166.37	166.37	8967800
2013-09-11	166.41	167.9	162.13	163.52	163.52	5832500
2013-09-12	164	166.76	160.51	164.93	164.93	6160000
2013-09-13	162.77	166.37	162.16	165.54	165.54	5401200
2013-09-16	168	170.85	165.85	166.58	166.58	7574900
2013-09-17	165.08	168.42	163.36	166.23	166.23	5496900
2013-09-18	167.07	167.45	164.2	166.22	166.22	5439700
2013-09-19	170.8	180.47	169.08	177.92	177.92	15594600
2013-09-20	178.9	185.83	178.56	183.39	183.39	13401700
2013-09-23	184.48	185.48	177.11	181.11	181.11	8173400
2013-09-24	179.14	184.96	177.65	182.33	182.33	6273400
2013-09-25	183.56	186.3	180.5	185.24	185.24	8252700
2013-09-26	186.7	189.68	185.61	188.64	188.64	6614400
2013-09-27	187.52	191.28	186.43	190.9	190.9	5916400
2013-09-30	189	194.5	188	193.37	193.37	8924700
2013-10-01	193.96	194.23	188.37	193	193	7755900
2013-10-02	188.59	191.83	175.4	180.95	180.95	20775400
2013-10-03	175.05	179.69	168	173.31	173.31	23816500
2013-10-04	176.4	181.18	172.65	180.98	180.98	14414000
2013-10-07	182.46	186.73	180.26	183.07	183.07	11485600
2013-10-08	184.4	185.93	173.21	174.73	174.73	13757200
2013-10-09	174.73	174.99	161.5	168.78	168.78	15316500
2013-10-10	173.09	175.75	169.69	172.93	172.93	8883900
2013-10-11	172.75	179.29	171.2	178.7	178.7	8311100
2013-10-14	175	182.5	174.15	179.72	179.72	7769600
2013-10-15	185.28	188.79	183.18	183.94	183.94	10978500
2013-10-16	184.9	187.3	182.09	183.56	183.56	8205400
2013-10-17	183.54	184.8	180.99	182.8	182.8	6705000
2013-10-18	184.15	185.96	182.52	183.4	183.4	5930800
2013-10-21	183.28	183.39	171	172.6	172.6	11532100
2013-10-22	170.5	177.78	166.11	171.54	171.54	11386700
2013-10-23	168.91	171.81	160.15	164.5	164.5	13320400
2013-10-24	165	174.5	162.83	173.15	173.15	10825700
2013-10-25	174.21	174.5	166.8	169.66	169.66	7595500
2013-10-28	170.18	170.5	162.2	162.86	162.86	7841700
2013-10-29	162.76	165.45	153	164.47	164.47	14111700
2013-10-30	164.63	167.68	158.17	159.22	159.22	8401800
2013-10-31	155.67	162.44	153.3	159.94	159.94	9333800
2013-11-01	163	165.9	160.41	162.17	162.17	7180600
2013-11-04	165	175.39	164.22	175.2	175.2	13120400
2013-11-05	180	181.43	171.36	176.81	176.81	22467100
2013-11-06	154.81	160.73	146.35	151.16	151.16	31071700
2013-11-07	144.19	145.65	137.62	139.77	139.77	22284700
2013-11-08	136.48	140.6	132.32	137.95	137.95	22477900
2013-11-11	141	145.42	137.1	144.7	144.7	13997600
2013-11-12	144.69	144.7	136.18	137.8	137.8	14985200
2013-11-13	140.84	142.37	136.34	138.7	138.7	12658300
2013-11-14	138.92	140.4	134.11	137.6	137.6	12203700
2013-11-15	136.85	137.95	134.35	135.45	135.45	9900200
2013-11-18	135.27	135.45	119.61	121.58	121.58	23138200
2013-11-19	119.43	129	119.22	126.09	126.09	19816200
2013-11-20	126.08	127.45	119.06	121.11	121.11	13849600
2013-11-21	122.89	124.79	120.25	122.1	122.1	11903800
2013-11-22	121.58	122.75	117.93	121.38	121.38	11096700
2013-11-25	124.5	125.84	120.3	120.84	120.84	10267300
2013-11-26	119.38	122.72	116.1	120.5	120.5	13885500
2013-11-27	121.31	126.95	119.52	126.94	126.94	12367600
2013-11-29	129.77	130.59	126.98	127.28	127.28	9716200
2013-12-02	126.35	128.55	123.93	124.17	124.17	7751200
2013-12-03	132.68	144.94	131.59	144.7	144.7	25682400
2013-12-04	144.32	144.43	137.13	138.95	138.95	13147700
2013-12-05	140.15	143.35	139.5	140.48	140.48	9288400
2013-12-06	141.51	142.49	136.3	137.36	137.36	7909600
2013-12-09	137	141.7	134.21	141.6	141.6	9061500
2013-12-10	140.05	145.87	139.86	142.19	142.19	10748200
2013-12-11	141.88	143.05	139.49	139.65	139.65	7137800
2013-12-12	139.7	148.24	138.53	147.47	147.47	10767800
2013-12-13	148.05	151.8	147.32	147.65	147.65	10591900
2013-12-16	148.48	150.43	146.1	147.94	147.94	6675300
2013-12-17	147.58	154.63	146.32	152.46	152.46	10495000
2013-12-18	152.24	154.9	145.95	147.98	147.98	11581900
2013-12-19	146.9	147	139.1	140.72	140.72	12740000
2013-12-20	141.58	144.35	141.58	143.24	143.24	7412600
2013-12-23	144.85	146.24	142.6	143.55	143.55	5385500
2013-12-24	150	154.97	149.82	151.41	151.41	9941500
2013-12-26	155.04	158	154.29	155.5	155.5	7129500
2013-12-27	155.3	155.5	150.8	151.12	151.12	5460200
2013-12-30	151.12	154.81	150.75	152.44	152.44	4467500
2013-12-31	152.32	153.2	148.66	150.43	150.43	4262400
2014-01-02	149.8	152.48	146.55	150.1	150.1	6188400
2014-01-03	150	152.19	148.6	149.56	149.56	4695000
2014-01-06	150	150.4	145.24	147	147	5361100
2014-01-07	147.62	150.4	145.25	149.36	149.36	5034100
2014-01-08	148.85	153.7	148.76	151.28	151.28	6163200
2014-01-09	152.5	153.43	146.85	147.53	147.53	5382000
2014-01-10	148.46	148.9	142.25	145.72	145.72	7446100
2014-01-13	145.78	147	137.82	139.34	139.34	6316100
2014-01-14	140.5	162	136.67	161.27	161.27	27607000
2014-01-15	168.45	172.23	162.1	164.13	164.13	20465600
2014-01-16	162.5	172.7	162.4	170.97	170.97	11959400
2014-01-17	170.19	173.2	167.95	170.01	170.01	9206200
2014-01-21	171.24	177.29	170.81	176.68	176.68	9734700
2014-01-22	177.81	180.32	174.76	178.56	178.56	7022600
2014-01-23	177.23	182.38	173.42	181.5	181.5	7867400
2014-01-24	177.85	180.48	173.53	174.6	174.6	7664300
2014-01-27	175.16	177.92	164.71	169.62	169.62	8716400
2014-01-28	171.5	178.98	171	178.38	178.38	6093400
2014-01-29	175.3	179.09	173.13	175.23	175.23	5935500
2014-01-30	178	184.78	177.01	182.84	182.84	8565000
2014-01-31	178.85	186	178.51	181.41	181.41	6508800
2014-02-03	182.89	184.88	175.16	177.11	177.11	6764900
2014-02-04	180.7	181.6	176.2	178.73	178.73	4686300
2014-02-05	178.3	180.59	169.36	174.42	174.42	7268000
2014-02-06	176.3	180.11	176	178.38	178.38	5841600
2014-02-07	181.01	186.63	179.6	186.53	186.53	8928500
2014-02-10	189.34	199.3	189.32	196.56	196.56	12970700
2014-02-11	198.97	202.2	192.7	196.62	196.62	10709900
2014-02-12	195.78	198.27	194.32	195.32	195.32	5173700
2014-02-13	193.34	202.72	193.25	199.63	199.63	8029300
2014-02-14	198.1	201.88	197	198.23	198.23	6158000
2014-02-18	205.24	206	201.36	203.7	203.7	9332800
2014-02-19	203.7	203.7	193.41	193.64	193.64	16169000
2014-02-20	215.01	215.21	206.27	209.97	209.97	18002300
2014-02-21	211.64	213.98	209.19	209.6	209.6	7818800
2014-02-24	208.76	218.36	208.32	217.65	217.65	8278400
2014-02-25	230	259.2	228.45	248	248	32681700
2014-02-26	258.58	265	247.5	253	253	24604600
2014-02-27	261.25	261.9	248.33	252.54	252.54	17945800
2014-02-28	249.65	252.68	242.55	244.81	244.81	14589800
2014-03-03	237.26	251.65	234.99	250.56	250.56	13089300
2014-03-04	258.48	260	252.83	254.84	254.84	8745600
2014-03-05	256.72	256.99	251.8	252.66	252.66	5935700
2014-03-06	254.14	257.5	249.45	252.94	252.94	7361100
2014-03-07	252.94	254.85	244.41	246.21	246.21	7812300
2014-03-10	242.7	243	236.06	238.84	238.84	7728100
2014-03-11	236.5	244.6	232.43	234.41	234.41	8810100
2014-03-12	231.5	247.5	231.11	241.49	241.49	9754400
2014-03-13	243.79	244.19	234	237.79	237.79	6236300
2014-03-14	235.29	236.94	228.32	230.97	230.97	8289700
2014-03-17	234.95	237.93	230.5	233.98	233.98	5912600
2014-03-18	236.95	241.5	235.02	240.04	240.04	6242300
2014-03-19	241.39	241.55	233.51	235.84	235.84	5071300
2014-03-20	236.16	239.25	233.36	234.91	234.91	3817900
2014-03-21	236.02	236.2	227.5	228.89	228.89	8216900
2014-03-24	229.75	229.9	210.27	220.17	220.17	11328800
2014-03-25	224.14	227.05	217.9	220.44	220.44	7865400
2014-03-26	221.95	222.6	211.35	212.96	212.96	6907300
2014-03-27	212.37	213.6	203	207.32	207.32	9495700
2014-03-28	212.8	216.72	210.27	212.37	212.37	9684800
2014-03-31	216.5	216.75	206.39	208.45	208.45	8380000
2014-04-01	209.02	218.16	208.58	216.97	216.97	7371400
2014-04-02	220	230.89	218.05	230.29	230.29	10782300
2014-04-03	230.3	235.73	222	225.4	225.4	10923700
2014-04-04	226.01	228.27	211.25	212.23	212.23	11345600
2014-04-07	205.81	216.2	203.51	207.52	207.52	9855500
2014-04-08	210.05	216.49	206.42	215.46	215.46	6889300
2014-04-09	216.76	218.45	210.89	216.93	216.93	5157900
2014-04-10	216.82	217.5	203.79	204.19	204.19	7211500
2014-04-11	200.61	207	198.6	203.78	203.78	9067200
2014-04-14	207.6	208.44	194.41	198.09	198.09	7703000
2014-04-15	199.09	199.29	184.32	193.91	193.91	13659300
2014-04-16	197	199.99	190.82	199.11	199.11	7202200
2014-04-17	199.61	202.29	194.08	198.12	198.12	5926800
2014-04-21	197.08	206.2	194	204.38	204.38	5258200
2014-04-22	206.36	219.33	205.01	218.64	218.64	9804700
2014-04-23	216.33	216.74	207	207.99	207.99	7295600
2014-04-24	210.81	212.8	203.2	207.86	207.86	5495200
2014-04-25	202	206.7	197.65	199.85	199.85	6996700
2014-04-28	200	203.79	190.5	198.51	198.51	7042000
2014-04-29	198.21	207.15	195.53	206.92	206.92	5779100
2014-04-30	203.6	208.16	201.28	207.89	207.89	4440600
2014-05-01	207.08	214.02	205.69	207.73	207.73	5439900
2014-05-02	208.6	211.36	206.52	210.91	210.91	4086800
2014-05-05	209.48	217.69	208.52	216.61	216.61	5147000
2014-05-06	216.6	218.66	206.85	207.28	207.28	5636700
2014-05-07	209.64	210.2	197.25	201.35	201.35	10179300
2014-05-08	182	194.4	178	178.59	178.59	20056600
2014-05-09	179.86	183.4	177.22	182.26	182.26	8495200
2014-05-12	183.87	187.19	179.88	184.67	184.67	7002300
2014-05-13	183.76	191.34	183	190.16	190.16	7097200
2014-05-14	188.95	193.48	187.1	190.62	190.62	5406700
2014-05-15	189.98	192.66	185.3	188.59	188.59	6040400
2014-05-16	188.95	192.04	187.72	191.56	191.56	4487700
2014-05-19	190.72	196.89	190	196.09	196.09	4571700
2014-05-20	196.94	199.33	193.07	195.3	195.3	5546100
2014-05-21	196.18	199.87	194.79	199.45	199.45	5285400
2014-05-22	200.35	206.88	199.56	204.88	204.88	6214500
2014-05-23	204.53	207.76	202.5	207.3	207.3	4006800
2014-05-27	208.52	213.87	207.7	211.56	211.56	5341100
2014-05-28	210.02	212.77	205.26	210.24	210.24	5495100
2014-05-29	210.57	212.49	207.72	210.24	210.24	3692500
2014-05-30	210.3	214.8	207.02	207.77	207.77	5581100
2014-06-02	207.33	209.35	201.67	204.7	204.7	4668100
2014-06-03	203.49	208	202.59	204.94	204.94	3860800
2014-06-04	204.35	206.26	200.4	203.99	203.99	3427400
2014-06-05	204.47	209.2	204.05	206.9	206.9	4054600
2014-06-06	209.75	210.81	207.18	208.17	208.17	3073800
2014-06-09	207.95	209.99	204.2	205.31	205.31	2805700
2014-06-10	204.43	206.97	201.55	202.3	202.3	3514700
2014-06-11	201.5	205	199.25	204.47	204.47	3977500
2014-06-12	205.1	209.88	202.71	203.52	203.52	5993700
2014-06-13	204.78	206.79	201.58	206.42	206.42	3544300
2014-06-16	206.76	225.49	206.26	224.61	224.61	13246400
2014-06-17	224.11	235.54	222.85	231.67	231.67	13304900
2014-06-18	231.5	231.71	226.12	227.12	227.12	6940200
2014-06-19	228.88	235.31	227	227.79	227.79	8793100
2014-06-20	228.52	231.29	226.2	229.59	229.59	4903900
2014-06-23	229.51	238.99	228.22	237.22	237.22	7791100
2014-06-24	238.97	241.88	231.63	232.5	232.5	8075900
2014-06-25	233.05	237.55	230.24	236.89	236.89	5801600
2014-06-26	237.17	240.4	234.21	235.6	235.6	5121400
2014-06-27	234.69	240	234.5	239.06	239.06	5635000
2014-06-30	239.55	244.49	239	240.06	240.06	4828600
2014-07-01	242.46	243.44	238.7	239.72	239.72	4336100
2014-07-02	240.66	242.33	227.07	229.43	229.43	8027400
2014-07-03	231.29	231.9	224	229.25	229.25	5166700
2014-07-07	227.5	229.78	220.4	222.66	222.66	5893700
2014-07-08	218.65	220.96	214.27	219.07	219.07	7836200
2014-07-09	221.27	224.22	219.21	223.06	223.06	4115400
2014-07-10	217.18	222.22	216.04	219.46	219.46	4863900
2014-07-11	220.61	221.6	217.6	218.13	218.13	3302300
2014-07-14	219.99	228.79	215.45	226.7	226.7	7203200
2014-07-15	226.73	227.65	218.1	219.58	219.58	5718500
2014-07-16	221.82	224.8	216.82	217.16	217.16	4044500
2014-07-17	216.16	220.55	213.6	215.4	215.4	4649400
2014-07-18	215.95	221.21	215.93	220.02	220.02	4253700
2014-07-21	217.25	223.21	216.72	220.54	220.54	3822200
2014-07-22	222.19	223.3	219.11	219.58	219.58	2730000
2014-07-23	220.01	224.75	219.43	222.49	222.49	3083300
2014-07-24	223.25	225.1	220.8	223.54	223.54	3245500
2014-07-25	222.72	226.97	221.75	223.57	223.57	3087100
2014-07-28	224.25	232	221.4	224.82	224.82	6514300
2014-07-29	226.61	228.3	224.86	225.01	225.01	3382400
2014-07-30	221.92	229.6	221.04	228.92	228.92	4927800
2014-07-31	229.26	231.4	221.5	223.3	223.3	7749100
2014-08-01	226.09	237.5	226	233.27	233.27	11895800
2014-08-04	234.38	240.5	233.27	238.52	238.52	5959700
2014-08-05	237.47	242.99	235.69	238.49	238.49	5388600
2014-08-06	238.9	251.42	238.58	248.93	248.93	9249300
2014-08-07	250.12	256.69	249.12	252.39	252.39	7478900
2014-08-08	251.16	251.76	246.5	248.13	248.13	5090100
2014-08-11	255.48	263.74	255	259.32	259.32	8101300
2014-08-12	258.08	260.3	254.58	259.96	259.96	6382300
2014-08-13	262.01	265.64	259.61	260.31	260.31	6932600
2014-08-14	262.49	263	256.5	261.38	261.38	4126600
2014-08-15	261.48	262.09	258.5	262.01	262.01	3867900
2014-08-18	263.25	267.26	259.75	259.94	259.94	5849200
2014-08-19	258.87	259.33	251.62	256.76	256.76	5334800
2014-08-20	254.67	258.74	253	255.71	255.71	3027900
2014-08-21	256.52	258.8	253.26	254.34	254.34	2915600
2014-08-22	254.54	256.95	252.61	256.78	256.78	2833400
2014-08-25	258.19	263.68	258.19	262.55	262.55	4318100
2014-08-26	264.98	265.5	261.66	261.74	261.74	3818000
2014-08-27	263.5	264.24	260.29	263.25	263.25	2985100
2014-08-28	261.89	264.48	261.64	263.86	263.86	2844900
2014-08-29	268.7	272	267.51	269.7	269.7	6447100
2014-09-02	275.5	284.89	274.3	284.12	284.12	9852400
2014-09-03	287.67	288	280.1	281.19	281.19	6772300
2014-09-04	284.01	291.42	280.4	286.04	286.04	8341700
2014-09-05	282.55	282.9	272.51	277.39	277.39	11169900
2014-09-08	277.62	284.88	277.52	282.11	282.11	5501600
2014-09-09	282.99	285.49	277	278.48	278.48	4558800
2014-09-10	279.5	281.41	273.66	281.1	281.1	3781300
2014-09-11	280.46	284.79	278.63	280.31	280.31	3766100
2014-09-12	280.5	282.39	277	279.2	279.2	3324600
2014-09-15	274.37	274.4	249.13	253.86	253.86	16455400
2014-09-16	255.15	262.46	252.42	260.74	260.74	8300100
2014-09-17	262.41	264.7	259.5	261.38	261.38	5177700
2014-09-18	263.36	265.6	262.32	263.82	263.82	3692600
2014-09-19	257.99	261.43	255.27	259.32	259.32	6810900
2014-09-22	255	256.02	244.71	250.03	250.03	8214100
2014-09-23	245.22	253.8	245	250.41	250.41	5658700
2014-09-24	251.12	252.84	247.04	252.14	252.14	3749500
2014-09-25	252.52	254.96	246.1	246.95	246.95	4834200
2014-09-26	248.25	249.73	246.07	246.6	246.6	3795400
2014-09-29	244	248.64	241.38	245.26	245.26	4852700
2014-09-30	246.92	247.65	240.12	242.68	242.68	4238300
2014-10-01	242.2	242.66	235.65	240.24	240.24	5941700
2014-10-02	250.2	252.79	245.36	251.42	251.42	8998200
2014-10-03	253.06	256.5	251.03	255.21	255.21	5406300
2014-10-06	259.13	262.49	257.8	260.62	260.62	7713300
2014-10-07	258.53	261.46	255.73	259.57	259.57	4485500
2014-10-08	260.1	262.88	252.64	259.28	259.28	5055100
2014-10-09	262.25	265.54	254.4	257.01	257.01	7361300
2014-10-10	244.64	245.89	235.2	236.91	236.91	12888300
2014-10-13	238.57	238.96	221	224.59	224.59	11268700
2014-10-14	228.25	232.47	223	227.06	227.06	7105300
2014-10-15	220	230.99	217.32	229.7	229.7	9147300
2014-10-16	219.72	229.92	219.1	226.35	226.35	5399300
2014-10-17	233.38	234.77	226.55	227.48	227.48	10549400
2014-10-20	226.72	232.4	225.51	230.47	230.47	3494400
2014-10-21	234.27	235.39	230.8	235.34	235.34	4130300
2014-10-22	233.19	237.39	230.56	231.1	231.1	4116600
2014-10-23	234.66	236.28	232	235.29	235.29	3492400
2014-10-24	236.27	237.8	231.2	235.24	235.24	3463300
2014-10-27	234.25	234.61	220.31	221.67	221.67	9553300
2014-10-28	229.6	244.6	228.25	242.77	242.77	10516300
2014-10-29	241.13	241.5	235.64	238.1	238.1	4962500
2014-10-30	238.14	240.5	235.06	238.66	238.66	3228400
2014-10-31	242.51	243.12	238.75	241.7	241.7	3775300
2014-11-03	243	247.56	241.32	242.59	242.59	4203800
2014-11-04	240.49	242.35	236.53	238.93	238.93	3682600
2014-11-05	241	241.36	230.53	230.97	230.97	9045900
2014-11-06	234.49	246.69	228.5	241.22	241.22	15354700
2014-11-07	242.19	242.84	237.2	240.2	240.2	5161000
2014-11-10	239.11	242.88	236.8	241.93	241.93	4577200
2014-11-11	242.55	251.82	242	251.08	251.08	7948800
2014-11-12	249.72	252.34	245.58	249.1	249.1	5870800
2014-11-13	250.62	255.75	250.25	251.7	251.7	6236000
2014-11-14	250	258.85	248.5	258.68	258.68	6101100
2014-11-17	257.49	259	252.02	253.98	253.98	4025700
2014-11-18	255.86	259.99	255.51	257.7	257.7	4473000
2014-11-19	250.61	251.88	245.6	247.74	247.74	7918500
2014-11-20	247.95	250.93	246	248.71	248.71	3587200
2014-11-21	252.21	252.78	242.17	242.78	242.78	7485100
2014-11-24	245.2	247.6	240.64	246.72	246.72	4789700
2014-11-25	247.35	249.72	246.09	248.09	248.09	3159800
2014-11-26	248.34	249	246.6	248.44	248.44	1981200
2014-11-28	245.35	246.69	242.52	244.52	244.52	2119700
2014-12-01	241.16	242.47	229.01	231.64	231.64	8619400
2014-12-02	234.57	234.88	228	231.43	231.43	5887000
2014-12-03	226.25	229.72	225.5	229.3	229.3	5307700
2014-12-04	228.6	230.9	227.81	228.28	228.28	3855600
2014-12-05	228.67	229.39	222.26	223.71	223.71	6063600
2014-12-08	221.54	224.86	212.34	214.36	214.36	9225600
2014-12-09	209.34	217.73	204.27	216.89	216.89	9431500
2014-12-10	214.13	216.77	207.7	209.84	209.84	7314100
2014-12-11	210.53	215.43	208.23	208.88	208.88	6694400
2014-12-12	204.82	211.68	204.5	207	207	7173800
2014-12-15	209.29	209.8	202.67	204.04	204.04	5218300
2014-12-16	200.89	203.68	195.37	197.81	197.81	8426100
2014-12-17	193.06	206.65	192.65	205.82	205.82	7367800
2014-12-18	212.38	218.44	211.8	218.26	218.26	7483300
2014-12-19	220.19	220.4	214.5	219.29	219.29	6910500
2014-12-22	220	224.06	218.26	222.6	222.6	4799400
2014-12-23	223.81	224.32	219.52	220.97	220.97	4505700
2014-12-24	219.77	222.5	219.25	222.26	222.26	1332200
2014-12-26	221.51	228.5	221.5	227.82	227.82	3327000
2014-12-29	226.9	227.91	224.02	225.71	225.71	2802500
2014-12-30	223.99	225.65	221.4	222.23	222.23	2903200
2014-12-31	223.09	225.68	222.25	222.41	222.41	2402100
2015-01-02	222.87	223.25	213.26	219.31	219.31	4764400
2015-01-05	214.55	216.5	207.16	210.09	210.09	5368500
2015-01-06	210.06	214.2	204.21	211.28	211.28	6261900
2015-01-07	213.35	214.78	209.78	210.95	210.95	2968400
2015-01-08	212.81	213.8	210.01	210.62	210.62	3442500
2015-01-09	208.92	209.98	204.96	206.66	206.66	4591300
2015-01-12	203.05	204.47	199.25	202.21	202.21	5944200
2015-01-13	203.32	207.61	200.91	204.25	204.25	4477300
2015-01-14	185.83	195.2	185	192.69	192.69	11551900
2015-01-15	194.49	195.75	190	191.87	191.87	5216500
2015-01-16	190.7	194.49	189.65	193.07	193.07	3603200
2015-01-20	193.87	194.12	187.04	191.93	191.93	4489400
2015-01-21	189.55	198.68	189.51	196.57	196.57	4153000
2015-01-22	197	203.24	195.2	201.62	201.62	4116900
2015-01-23	200.29	203.5	198.33	201.29	201.29	3438600
2015-01-26	201.83	208.62	201.05	206.55	206.55	3234500
2015-01-27	204.42	208.03	203.3	205.98	205.98	2781000
2015-01-28	206.11	206.37	198.42	199.37	199.37	3149600
2015-01-29	201.07	205.98	196.5	205.2	205.2	3548100
2015-01-30	203.96	207.47	203	203.6	203.6	3007000
2015-02-02	203.97	211.95	203.3	210.94	210.94	4149200
2015-02-03	213.22	220.37	211.27	218.36	218.36	4812900
2015-02-04	218.29	221.48	216.8	218.55	218.55	3305400
2015-02-05	219.88	225.48	219.64	220.99	220.99	3522900
2015-02-06	222	223.4	216.5	217.36	217.36	3233200
2015-02-09	215.38	217.93	211.99	217.48	217.48	3472400
2015-02-10	217.55	220.5	215	216.29	216.29	5390500
2015-02-11	212.21	214.74	207.28	212.8	212.8	9769100
2015-02-12	193.57	203.09	193.28	202.88	202.88	15649600
2015-02-13	202.9	205.99	200.91	203.77	203.77	6191000
2015-02-17	205.7	205.7	201.5	204.35	204.35	3979600
2015-02-18	204.17	206.17	202.6	204.46	204.46	2708800
2015-02-19	205	212.44	203.75	211.71	211.71	5154100
2015-02-20	210.78	217.6	209.81	217.11	217.11	5982100
2015-02-23	215.66	218.2	206.33	207.34	207.34	8499800
2015-02-24	207.29	207.29	201.7	204.11	204.11	6584900
2015-02-25	204.94	207.14	202.58	203.76	203.76	3909500
2015-02-26	204	211.09	202.22	207.19	207.19	6472900
2015-02-27	206.9	208.55	202.8	203.34	203.34	3882100
2015-03-02	202.7	203.34	195.83	197.33	197.33	7922100
2015-03-03	196.81	200.24	195.32	199.56	199.56	4432300
2015-03-04	199.25	202.52	197.21	202.44	202.44	4212000
2015-03-05	202.85	206.19	200.15	200.63	200.63	4877000
2015-03-06	199.21	200.75	192.15	193.88	193.88	6712400
2015-03-09	194.39	194.49	188.25	190.88	190.88	6736700
2015-03-10	188.46	193.5	187.6	190.32	190.32	5530900
2015-03-11	191.15	196.18	191.01	193.74	193.74	4974900
2015-03-12	193.75	194.45	189.75	191.07	191.07	4149300
2015-03-13	188.95	191.75	187.32	188.68	188.68	5434300
2015-03-16	192	195.91	189.8	195.7	195.7	5628800
2015-03-17	195.43	198.71	193.94	194.73	194.73	4883200
2015-03-18	194.96	200.88	193.11	200.71	200.71	4756300
2015-03-19	202	204.59	194.53	195.65	195.65	8475200
2015-03-20	197.45	198.99	195.62	198.08	198.08	4269500
2015-03-23	198.5	200.5	197.47	199.63	199.63	2620900
2015-03-24	201.58	203.79	199.75	201.72	201.72	3649900
2015-03-25	198.27	198.59	192.7	194.3	194.3	5730400
2015-03-26	193.92	194.79	189.7	190.41	190.41	4128000
2015-03-27	189.07	189.29	181.4	185	185	8526900
2015-03-30	185.85	192.25	181.8	190.57	190.57	10089500
2015-03-31	193.53	193.76	188.41	188.77	188.77	5026600
2015-04-01	188.7	192.3	186.05	187.59	187.59	3786000
2015-04-02	190.23	193.23	190	191	191	5010400
2015-04-06	198	207.75	197.5	203.1	203.1	12455800
2015-04-07	202.51	205.06	201.14	203.25	203.25	4347900
2015-04-08	208.2	210.9	205.87	207.67	207.67	6303100
2015-04-09	208.43	210.37	206.12	210.09	210.09	3800200
2015-04-10	209.85	211.65	209	210.9	210.9	4067700
2015-04-13	210.44	213	209.05	209.78	209.78	3758200
2015-04-14	208.57	209.49	205.5	207.46	207.46	3017000
2015-04-15	207.46	209.59	206.6	207.83	207.83	1952400
2015-04-16	207.7	209.17	206.29	206.7	206.7	1659100
2015-04-17	204.99	206.88	203.5	206.79	206.79	2469900
2015-04-20	206.78	207.85	203.85	205.27	205.27	2554700
2015-04-21	205.8	210.75	204.31	209.41	209.41	3432500
2015-04-22	212.5	221.88	211.69	219.44	219.44	7863000
2015-04-23	218.27	221.48	217.15	218.6	218.6	4411200
2015-04-24	220.5	220.8	218.01	218.43	218.43	2427800
2015-04-27	222.56	238.75	222	231.55	231.55	11672600
2015-04-28	234.75	235.5	228.03	230.48	230.48	6085400
2015-04-29	230.05	234.97	227.63	232.45	232.45	3936100
2015-04-30	230.39	232.89	225.17	226.05	226.05	3911900
2015-05-01	229.94	231.77	220.41	226.03	226.03	5281700
2015-05-04	228.18	234.73	227.11	230.51	230.51	4434600
2015-05-05	237.76	239.5	229.13	232.95	232.95	5796900
2015-05-06	234.1	234.47	228.2	230.43	230.43	5270900
2015-05-07	221	237.48	220.25	236.8	236.8	9455900
2015-05-08	235.99	238.41	233.7	236.61	236.61	4668200
2015-05-11	236.29	242.88	235.31	239.49	239.49	5672300
2015-05-12	240.11	246.35	238.19	244.74	244.74	6363400
2015-05-13	247.61	248.3	242.25	243.18	243.18	5440200
2015-05-14	244.82	244.89	241.25	244.1	244.1	2895900
2015-05-15	243.93	249.4	242.5	248.84	248.84	4527600
2015-05-18	247	249.9	246	248.75	248.75	3348000
2015-05-19	248.43	251	246.15	247.14	247.14	3674200
2015-05-20	247.13	247.74	241.37	244.35	244.35	3755600
2015-05-21	243.03	246.62	242.36	245.62	245.62	1970600
2015-05-22	245.38	248.6	245.01	247.73	247.73	2223100
2015-05-26	247.68	252	246.5	247.46	247.46	3498700
2015-05-27	248.51	249.5	245.55	247.43	247.43	3408200
2015-05-28	247.03	251.8	245.05	251.45	251.45	3647300
2015-05-29	251	252.87	249.43	250.8	250.8	3781700
2015-06-01	251.41	251.6	247.47	249.45	249.45	2505100
2015-06-02	248.92	249.4	246.3	248.35	248.35	2125800
2015-06-03	248.2	250.72	247.01	248.99	248.99	1781500
2015-06-04	247.5	249.3	245.71	245.92	245.92	2453600
2015-06-05	246	249.7	245.68	249.14	249.14	3022000
2015-06-08	250.85	258.75	250.31	256.29	256.29	5001200
2015-06-09	255.4	257.74	254.14	256	256	2611100
2015-06-10	251.9	254	248.5	250.7	250.7	3454500
2015-06-11	253.26	254.37	250.43	251.41	251.41	2044100
2015-06-12	250.21	253.46	250.21	250.69	250.69	1422300
2015-06-15	249.7	251.28	246.01	250.38	250.38	2186200
2015-06-16	250.13	253.44	249.1	253.12	253.12	1984700
2015-06-17	252.17	264.36	252.02	260.41	260.41	5512900
2015-06-18	262	263.46	260.02	261.89	261.89	2782700
2015-06-19	262.4	263.8	260.1	262.51	262.51	2463000
2015-06-22	262.15	264.4	255.69	259.79	259.79	4561100
2015-06-23	260.32	268	258.57	267.67	267.67	3870800
2015-06-24	266.98	267.35	263.72	265.17	265.17	2412300
2015-06-25	266.45	271.41	265.25	268.79	268.79	2849200
2015-06-26	268.89	269.11	266	267.09	267.09	3838400
2015-06-29	261.95	265.95	260.7	262.02	262.02	3478900
2015-06-30	264.8	270.92	264	268.26	268.26	3086900
2015-07-01	271.11	272.62	267.85	269.15	269.15	2101200
2015-07-02	280.2	282.45	273.31	280.02	280.02	7163900
2015-07-06	278.88	281.69	276.3	279.72	279.72	4121900
2015-07-07	275	275.2	260.77	267.88	267.88	6105100
2015-07-08	259.32	260.8	254.31	254.96	254.96	6221100
2015-07-09	259.08	262.95	256.79	257.92	257.92	3334100
2015-07-10	262.22	263	257.82	259.15	259.15	2610900
2015-07-13	262.25	262.55	256.05	262.16	262.16	2960300
2015-07-14	262.1	265.99	260.51	265.65	265.65	1907600
2015-07-15	266.74	267.49	262.08	263.14	263.14	2021600
2015-07-16	264.22	267.2	263.16	266.68	266.68	1616000
2015-07-17	272.5	275.54	268.25	274.66	274.66	5004100
2015-07-20	275	286.65	272.54	282.26	282.26	4978500
2015-07-21	270.05	273.5	266.55	266.77	266.77	6108700
2015-07-22	261.27	269.44	260.86	267.87	267.87	3105000
2015-07-23	269.65	269.9	265.27	267.2	267.2	2227200
2015-07-24	267.38	271.09	263.92	265.41	265.41	2836500
2015-07-27	262.43	264.43	250.79	253.01	253.01	4694200
2015-07-28	255.75	265.4	251.84	264.82	264.82	3895800
2015-07-29	264.27	267.89	262	263.82	263.82	2790100
2015-07-30	262.69	266.94	262.11	266.79	266.79	2034600
2015-07-31	267.6	269.36	265.12	266.15	266.15	2222600
2015-08-03	266.29	266.71	257.07	259.99	259.99	2553500
2015-08-04	260.01	266.72	258.34	266.28	266.28	2352500
2015-08-05	263.58	271	260.4	270.13	270.13	6214300
2015-08-06	249.54	255	236.12	246.13	246.13	14623800
2015-08-07	243.58	243.73	238.39	242.51	242.51	5073400
2015-08-10	238.15	242.97	236.05	241.14	241.14	4185900
2015-08-11	237.15	239.3	234.44	237.37	237.37	4253300
2015-08-12	235	239.77	232.74	238.17	238.17	3728000
2015-08-13	239.86	246.48	239.12	242.51	242.51	4689200
2015-08-14	247.24	247.93	241.77	243.15	243.15	4351700
2015-08-17	255.56	256.59	250.51	254.99	254.99	7176700
2015-08-18	255.38	260.95	253.56	260.72	260.72	4195000
2015-08-19	260.33	260.65	255.02	255.25	255.25	3604300
2015-08-20	252.06	254.56	241.9	242.18	242.18	4905800
2015-08-21	236	243.8	230.51	230.77	230.77	6590200
2015-08-24	202.79	231.4	195	218.87	218.87	9581600
2015-08-25	230.52	230.9	219.12	220.03	220.03	4327300
2015-08-26	227.93	228	215.51	224.84	224.84	4963000
2015-08-27	231	244.75	230.81	242.99	242.99	7656000
2015-08-28	241.86	251.45	241.57	248.48	248.48	5513700
2015-08-31	245.62	254.95	245.51	249.06	249.06	4680800
2015-09-01	240.34	246	236.97	238.63	238.63	5454800
2015-09-02	245.3	247.88	239.78	247.69	247.69	4629200
2015-09-03	252.06	252.08	245	245.57	245.57	4194800
2015-09-04	240.89	244.09	238.2	241.93	241.93	3689200
2015-09-08	245.05	249.16	244.05	248.17	248.17	3138200
2015-09-09	252.05	254.25	248.3	248.91	248.91	3384700
2015-09-10	247.23	250.72	245.33	248.48	248.48	2709000
2015-09-11	247.64	250.24	244.73	250.24	250.24	2350800
2015-09-14	251.1	254.25	249.67	253.19	253.19	2890900
2015-09-15	252.75	254.6	249.5	253.57	253.57	2929300
2015-09-16	253.04	262.88	252.88	262.25	262.25	4417100
2015-09-17	263.96	265.5	260.69	262.07	262.07	3585800
2015-09-18	257.96	263.82	257.5	260.62	260.62	3739800
2015-09-21	263.98	271.57	255.8	264.2	264.2	6120200
2015-09-22	259.03	262.65	255.87	260.94	260.94	3664400
2015-09-23	261.95	262.08	257.58	261.06	261.06	2600800
2015-09-24	259.53	263.45	256.21	263.12	263.12	3448200
2015-09-25	266.61	266.91	256.15	256.91	256.91	3773400
2015-09-28	257.35	259.79	246.61	248.43	248.43	4901100
2015-09-29	250.46	254.73	245.46	246.65	246.65	3703200
2015-09-30	252	252.4	242.34	248.4	248.4	4923300
2015-10-01	247.51	248.5	237.13	239.88	239.88	4573000
2015-10-02	235.6	247.7	234.93	247.57	247.57	4424000
2015-10-05	248.84	249.84	244.13	246.15	246.15	3689900
2015-10-06	240	243.03	235.58	241.46	241.46	5225200
2015-10-07	236.63	237.7	229.12	231.96	231.96	6814000
2015-10-08	230.08	230.72	221.31	226.72	226.72	6133200
2015-10-09	220.93	224.37	218.36	220.69	220.69	6158400
2015-10-12	222.99	223	215.27	215.58	215.58	3836300
2015-10-13	213.28	222.52	211.13	219.25	219.25	5171500
2015-10-14	220.67	220.95	215.43	216.88	216.88	3104400
2015-10-15	216.43	221.73	213.7	221.31	221.31	2844200
2015-10-16	223.04	230.48	222.87	227.01	227.01	4334500
2015-10-19	226.5	231.15	224.94	228.1	228.1	2507900
2015-10-20	227.72	228.6	202	213.03	213.03	14863300
2015-10-21	211.99	214.81	208.8	210.09	210.09	4151500
2015-10-22	211.56	215.75	209.4	211.72	211.72	2825200
2015-10-23	215	215.35	207.69	209.09	209.09	4235500
2015-10-26	211.38	215.88	210	215.26	215.26	3391400
2015-10-27	214.84	217.1	207.51	210.35	210.35	3519400
2015-10-28	211.31	213.45	208.3	212.96	212.96	2728600
2015-10-29	211.75	213.75	210.64	211.63	211.63	1782400
2015-10-30	210.4	211.63	203.89	206.93	206.93	4438900
2015-11-02	208.92	215.8	207.22	213.79	213.79	3927900
2015-11-03	213.85	214.44	207.75	208.35	208.35	8332500
2015-11-04	227	232.74	225.2	231.63	231.63	12706700
2015-11-05	230.58	234.58	229.19	231.77	231.77	4496800
2015-11-06	230.7	233.36	229.5	232.36	232.36	2445300
2015-11-09	232.99	232.99	224.31	225.33	225.33	3850900
2015-11-10	223.48	223.7	216.08	216.5	216.5	4617000
2015-11-11	217.77	219.48	213.63	219.08	219.08	3347800
2015-11-12	217.85	219	212.66	212.94	212.94	2915900
2015-11-13	212.95	212.99	206.52	207.19	207.19	3430300
2015-11-16	206.09	214.98	205.8	214.31	214.31	2925400
2015-11-17	215.2	216	211.4	214	214	2148700
2015-11-18	214.5	221.38	212.52	221.07	221.07	2811900
2015-11-19	220.54	226.19	220.3	221.8	221.8	2504400
2015-11-20	223.49	225	213.58	220.01	220.01	4400700
2015-11-23	217.35	219.18	214.68	217.75	217.75	2526200
2015-11-24	215.37	221	215	218.25	218.25	2480300
2015-11-25	221.34	230.83	220.38	229.64	229.64	3990800
2015-11-27	231.06	232.25	227.01	231.61	231.61	1949400
2015-11-30	231.79	234.28	229.08	230.26	230.26	2659800
2015-12-01	231.06	238	231.05	237.19	237.19	3734000
2015-12-02	237	238.6	231.23	231.99	231.99	2981500
2015-12-03	235.48	237.45	230	232.71	232.71	2939600
2015-12-04	232.46	233.27	227.66	230.38	230.38	2573600
2015-12-07	227.7	235.63	226.15	231.13	231.13	3144200
2015-12-08	227.52	228.8	224.2	226.72	226.72	2687600
2015-12-09	226.7	227.5	220.72	224.52	224.52	3057800
2015-12-10	224.71	228.49	223.64	227.07	227.07	2067000
2015-12-11	225.24	225.75	216.64	217.02	217.02	3268700
2015-12-14	217.51	220.92	214.87	218.58	218.58	2827100
2015-12-15	221.82	222.22	218	221.09	221.09	2244400
2015-12-16	222.1	234.88	220.73	234.51	234.51	5104300
2015-12-17	233.94	237.76	229.81	233.39	233.39	3298600
2015-12-18	232.89	235.9	229.29	230.46	230.46	3014200
2015-12-21	231.69	235.83	231.08	232.56	232.56	1953200
2015-12-22	234.99	236.55	229.63	229.95	229.95	1958700
2015-12-23	232.18	233.45	228.13	229.7	229.7	1555000
2015-12-24	230.56	231.88	228.28	230.57	230.57	710300
2015-12-28	231.49	231.98	225.54	228.95	228.95	1900200
2015-12-29	230.06	237.72	229.55	237.19	237.19	2406300
2015-12-30	236.6	243.63	235.67	238.09	238.09	3697900
2015-12-31	238.51	243.45	238.37	240.01	240.01	2715000
2016-01-04	230.72	231.38	219	223.41	223.41	6827100
2016-01-05	226.36	226.89	220	223.43	223.43	3186800
2016-01-06	220	220.05	215.98	219.04	219.04	3779100
2016-01-07	214.19	218.44	213.67	215.65	215.65	3554300
2016-01-08	217.86	220.44	210.77	211	211	3628100
2016-01-11	214.01	214.45	203	207.85	207.85	4089700
2016-01-12	211.6	213.74	205.31	209.97	209.97	3091900
2016-01-13	212.01	212.65	200	200.31	200.31	4126400
2016-01-14	202.21	210	193.38	206.18	206.18	6490700
2016-01-15	198.97	205.07	197.25	204.99	204.99	5578600
2016-01-19	208.71	210.47	200.78	204.72	204.72	4038700
2016-01-20	199.4	201.28	191.25	198.7	198.7	5838600
2016-01-21	201.55	203.23	195.02	199.97	199.97	3166200
2016-01-22	204.8	205.5	199.03	202.55	202.55	3124100
2016-01-25	200.06	203.57	195.88	196.38	196.38	2698700
2016-01-26	196.7	197.82	188.88	193.56	193.56	4946800
2016-01-27	192.38	193.26	185.77	188.07	188.07	3617200
2016-01-28	190.79	191.28	182.41	189.7	189.7	4592800
2016-01-29	189.95	193.74	188.08	191.2	191.2	2852300
2016-02-01	188.76	199.52	182.75	196.94	196.94	5297600
2016-02-02	192.42	193.12	180.23	182.78	182.78	5773600
2016-02-03	183.59	183.94	170.18	173.48	173.48	7931400
2016-02-04	170.7	175.98	166.99	175.33	175.33	4363900
2016-02-05	171.3	173	157.74	162.6	162.6	9437600
2016-02-08	157.1	157.15	146	147.99	147.99	9313000
2016-02-09	142.32	159.79	141.05	148.25	148.25	8575100
2016-02-10	150.5	154.97	141.74	143.67	143.67	10406500
2016-02-11	152	163.26	147	150.47	150.47	14252400
2016-02-12	155	157.01	143.7	151.04	151.04	7235800
2016-02-16	158.7	162.95	154.11	155.17	155.17	5593800
2016-02-17	159	169.34	156.68	168.68	168.68	5825200
2016-02-18	172.42	172.95	164.77	166.77	166.77	3887600
2016-02-19	163.66	167.49	162.5	166.58	166.58	2959400
2016-02-22	170.12	178.91	169.85	177.74	177.74	5060100
2016-02-23	176.16	181.73	173.68	177.21	177.21	5984400
2016-02-24	172.75	179.5	167.84	179	179	5395600
2016-02-25	178.65	188.52	175.2	187.43	187.43	5720500
2016-02-26	188.7	192	185	190.34	190.34	6065100
2016-02-29	192.4	196.35	189.22	191.93	191.93	4499000
2016-03-01	194.25	195.95	182.7	186.35	186.35	6712200
2016-03-02	183.73	188.52	181.5	188.34	188.34	4862400
2016-03-03	188.28	197.42	184.22	195.74	195.74	4820500
2016-03-04	198	204.03	197.5	201.04	201.04	6489100
2016-03-07	197.68	209.7	197.4	205.29	205.29	5329400
2016-03-08	203.5	207.5	202.2	202.6	202.6	4178700
2016-03-09	204.52	209.37	202.79	208.72	208.72	3208600
2016-03-10	210	213.29	200.67	205.18	205.18	5183200
2016-03-11	207.93	209.42	205.33	207.5	207.5	3343100
2016-03-14	212.65	216.72	210.64	215.15	215.15	4065700
2016-03-15	214.27	218.97	211.5	218.34	218.34	3180500
2016-03-16	218	222.58	217.02	221.93	221.93	3516700
2016-03-17	221.47	228.5	220	226.38	226.38	3782900
2016-03-18	229.1	234.48	228.06	232.74	232.74	4711800
2016-03-21	235.34	239.88	235	238.32	238.32	5307800
2016-03-22	237.21	238.99	232.56	234.24	234.24	4316000
2016-03-23	232.37	234.73	222.03	222.58	222.58	4948800
2016-03-24	215.78	228.89	215	227.75	227.75	4960900
2016-03-28	231.61	234.81	225	230.26	230.26	3925700
2016-03-29	229.89	232.38	225.33	230.13	230.13	4004900
2016-03-30	235.09	235.5	226.5	226.89	226.89	4033000
2016-03-31	229.34	237.42	225.01	229.77	229.77	8012900
2016-04-01	244.83	247.9	233.25	237.59	237.59	15997500
2016-04-04	249.12	252.12	243.64	246.99	246.99	13475300
2016-04-05	240.5	256.56	240	255.47	255.47	9948700
2016-04-06	253.97	267.74	253.45	265.42	265.42	11679900
2016-04-07	266.45	269.34	254.51	257.2	257.2	8856200
2016-04-08	260.5	260.82	248.02	250.07	250.07	7363900
2016-04-11	251	258.99	245.3	249.92	249.92	9161700
2016-04-12	249.5	251.8	243.63	247.82	247.82	5750800
2016-04-13	248.51	255.5	247.33	254.53	254.53	4925600
2016-04-14	253	256.84	251.05	251.86	251.86	4120000
2016-04-15	251.31	254.6	249.12	254.51	254.51	3752400
2016-04-18	252.23	258.31	251.66	253.88	253.88	4261800
2016-04-19	253.12	254.37	241.25	247.37	247.37	6357500
2016-04-20	246.26	253.66	241.5	249.97	249.97	5194100
2016-04-21	248.99	250.9	246.91	248.29	248.29	2783100
2016-04-22	248.89	254	245.71	253.75	253.75	3786300
2016-04-25	253.01	257.38	250.76	251.82	251.82	3670300
2016-04-26	252.05	255.73	249.39	253.74	253.74	3223800
2016-04-27	252.75	255	249.4	251.47	251.47	3205800
2016-04-28	249.85	253.43	247.44	247.71	247.71	2519000
2016-04-29	248.14	248.43	237.81	240.76	240.76	5413800
2016-05-02	241.5	243.19	234.82	241.8	241.8	3843900
2016-05-03	237.36	238.91	231.62	232.32	232.32	4302200
2016-05-04	230.29	234.46	220.4	222.56	222.56	8262500
2016-05-05	228.46	228.64	209.79	211.53	211.53	11254800
2016-05-06	210.87	216.37	208.11	214.93	214.93	5685200
2016-05-09	215.72	216.15	206.8	208.92	208.92	4776400
2016-05-10	207.55	209.47	205	208.69	208.69	4065200
2016-05-11	207.59	215.48	206.05	208.96	208.96	5161900
2016-05-12	211.44	211.67	203.66	207.28	207.28	3650500
2016-05-13	207.78	211.2	206.7	207.61	207.61	2822800
2016-05-16	208.15	213.15	207.92	208.29	208.29	2949400
2016-05-17	209.05	209.82	204.02	204.66	204.66	2843600
2016-05-18	209.15	215.31	207.75	211.17	211.17	5617500
2016-05-19	213.62	216.79	207.3	215.21	215.21	6866300
2016-05-20	216.99	220.55	216.35	220.28	220.28	9007100
2016-05-23	219.87	222.6	215.86	216.22	216.22	5093200
2016-05-24	216.6	218.74	215.18	217.91	217.91	3013800
2016-05-25	217.91	221.36	216.51	219.58	219.58	3126800
2016-05-26	220.5	225.26	219.05	225.12	225.12	4064000
2016-05-27	224.99	225.93	220.75	223.04	223.04	3650300
2016-05-31	223.04	224.75	221.5	223.23	223.23	2789000
2016-06-01	221.48	222.4	216.89	219.56	219.56	2982700
2016-06-02	219.59	219.91	217.11	218.96	218.96	2009400
2016-06-03	220	221.94	218.01	218.99	218.99	2229000
2016-06-06	218	220.9	215.45	220.68	220.68	2249500
2016-06-07	222.24	234.44	221.52	232.34	232.34	6213600
2016-06-08	233.8	240.85	232.61	235.52	235.52	5972000
2016-06-09	234.98	235.33	227.06	229.36	229.36	4492100
2016-06-10	227.39	227.97	218.42	218.79	218.79	6026600
2016-06-13	219.5	225.77	217.66	217.87	217.87	4193000
2016-06-14	218.88	222.2	212.53	214.96	214.96	3580200
2016-06-15	216.95	221.9	215.13	217.7	217.7	2908500
2016-06-16	217.42	218.04	213.5	217.93	217.93	2440300
2016-06-17	217.81	219.99	214.5	215.47	215.47	3112600
2016-06-20	219.5	223.75	218.23	219.7	219.7	3555500
2016-06-21	220.68	222.57	218.81	219.61	219.61	4529000
2016-06-22	199.47	205.95	195.75	196.66	196.66	23742400
2016-06-23	195.69	197.55	192.13	196.4	196.4	10130700
2016-06-24	190.05	195.12	189.73	193.15	193.15	7026500
2016-06-27	190.86	198.81	187.87	198.55	198.55	7205400
2016-06-28	201.89	204.05	199.41	201.79	201.79	6212400
2016-06-29	205.13	211.78	203	210.19	210.19	5994900
2016-06-30	212.97	213.5	209.02	212.28	212.28	4843100
2016-07-01	206.14	218.24	206	216.5	216.5	5400000
2016-07-05	209.73	214.54	208	213.98	213.98	5175300
2016-07-06	210	215.23	209	214.44	214.44	4919900
2016-07-07	213.1	218.12	213.01	215.94	215.94	3599700
2016-07-08	217.8	219.81	214.5	216.78	216.78	4074800
2016-07-11	219.96	226.78	219.51	224.78	224.78	5429800
2016-07-12	224.1	227.5	223.22	224.65	224.65	4571300
2016-07-13	225.5	225.59	220.29	222.53	222.53	3567100
2016-07-14	223.12	224.94	221.05	221.53	221.53	2675800
2016-07-15	222.52	222.75	219.64	220.4	220.4	2234200
2016-07-18	219.64	227.09	218.3	226.25	226.25	3412100
2016-07-19	225	229.1	224.75	225.26	225.26	3115100
2016-07-20	226.47	229.8	225	228.36	228.36	2568500
2016-07-21	226	227.85	219.1	220.5	220.5	4428700
2016-07-22	221.99	224.5	218.88	222.27	222.27	2579700
2016-07-25	222.27	231.39	221.37	230.01	230.01	4490700
2016-07-26	227.69	230	225.3	229.51	229.51	3430000
2016-07-27	229.34	233.36	226.92	228.49	228.49	2885200
2016-07-28	227.95	230.76	226.6	230.61	230.61	2419100
2016-07-29	230.7	235.28	230.24	234.79	234.79	3070800
2016-08-01	235.5	236.63	229.38	230.01	230.01	4016300
2016-08-02	229.37	229.87	221.4	227.2	227.2	3934400
2016-08-03	227.37	229.7	224.21	225.79	225.79	3887800
2016-08-04	225.69	230.86	222.05	230.61	230.61	4122800
2016-08-05	230	232	227.4	230.03	230.03	3205200
2016-08-08	228	229.6	226.09	226.16	226.16	2263600
2016-08-09	226.82	231.54	226.65	229.08	229.08	2207800
2016-08-10	228.24	229.87	224.62	225.65	225.65	2338300
2016-08-11	226.17	227.57	223.41	224.91	224.91	1875800
2016-08-12	225.41	226.65	224.04	225.61	225.61	1813500
2016-08-15	226.02	229.5	224.93	225.59	225.59	2034300
2016-08-16	225.49	227.19	223.41	223.61	223.61	2267100
2016-08-17	224.33	224.83	222.8	223.24	223.24	1787100
2016-08-18	223.82	225.66	222.29	223.51	223.51	1714500
2016-08-19	223.54	225.17	222.53	225	225	1659500
2016-08-22	224.17	225.11	222.68	222.93	222.93	2065500
2016-08-23	224.32	228.49	222.8	224.84	224.84	4784400
2016-08-24	227.05	227.15	222.22	222.62	222.62	2570700
2016-08-25	223.11	223.8	220.77	220.96	220.96	1762500
2016-08-26	222.14	222.86	218.82	219.99	219.99	2239000
2016-08-29	220.15	220.4	215	215.2	215.2	3257100
2016-08-30	216.11	216.11	210.52	211.34	211.34	3168900
2016-08-31	210.43	212.6	208.65	212.01	212.01	3276500
2016-09-01	209.01	211.1	200.5	200.77	200.77	7943100
2016-09-02	202.33	203.2	196.2	197.78	197.78	5977400
2016-09-06	199.02	203.25	199	202.83	202.83	4390600
2016-09-07	205.5	206.5	200.71	201.71	201.71	3640900
2016-09-08	199.55	199.89	196.36	197.36	197.36	3370000
2016-09-09	199.09	199.92	193.7	194.47	194.47	3757000
2016-09-12	195	201.37	194.1	198.3	198.3	3715200
2016-09-13	197.06	198.49	193.45	196.05	196.05	3589400
2016-09-14	195.75	197.92	194.86	196.41	196.41	2254500
2016-09-15	196.49	202.52	196.4	200.42	200.42	3077200
2016-09-16	200.42	205.7	199	205.4	205.4	3107800
2016-09-19	207	209.43	205	206.34	206.34	2297000
2016-09-20	206.85	207.75	203.91	204.64	204.64	2410500
2016-09-21	206.37	207	201.56	205.22	205.22	2633500
2016-09-22	206.4	207.28	203	206.43	206.43	2382900
2016-09-23	205.99	210.18	205.67	207.45	207.45	2905200
2016-09-26	206.5	211	206.5	208.99	208.99	2394400
2016-09-27	209.65	209.98	204.61	205.81	205.81	3373200
2016-09-28	207.51	208.25	205.26	206.27	206.27	2088400
2016-09-29	205.6	207.33	200.58	200.7	200.7	2727000
2016-09-30	202.21	204.98	199.55	204.03	204.03	2586300
2016-10-03	212.3	215.67	208.25	213.7	213.7	5999900
2016-10-04	213.1	213.32	208.82	211.41	211.41	3541500
2016-10-05	212.24	213.15	208.12	208.46	208.46	1877500
2016-10-06	202.46	204.21	200.21	201	201	4703400
2016-10-07	201	201.32	195.8	196.61	196.61	3493000
2016-10-10	201.35	204.14	199.66	200.95	200.95	3303100
2016-10-11	201.85	202.2	198.31	200.1	200.1	2328400
2016-10-12	200.95	203.88	200.42	201.51	201.51	1970700
2016-10-13	200.5	200.9	197.05	200.24	200.24	2494600
2016-10-14	200.66	201.43	196.3	196.51	196.51	4269900
2016-10-17	197.05	198.39	192	193.96	193.96	4554100
2016-10-18	195.99	199.47	193.26	199.1	199.1	5669000
2016-10-19	199.74	206.66	198.06	203.56	203.56	6991200
2016-10-20	202.12	203	197.05	199.1	199.1	5072900
2016-10-21	198.6	201.57	197.41	200.09	200.09	2943400
2016-10-24	201	203.95	200.25	202.76	202.76	2751600
2016-10-25	202.9	204.69	201.2	202.34	202.34	2445000
2016-10-26	201	203.19	200.1	202.24	202.24	5632800
2016-10-27	211.34	213.7	201.65	204.01	204.01	13093700
2016-10-28	204	205.32	199.83	199.97	199.97	4280100
2016-10-31	202.49	202.49	195.81	197.73	197.73	4692300
2016-11-01	198.04	198.5	188.11	190.79	190.79	7060000
2016-11-02	190.05	192.7	187.51	188.02	188.02	4253400
2016-11-03	189	191.47	187.04	187.42	187.42	2653000
2016-11-04	189	193.46	185.96	190.56	190.56	5146000
2016-11-07	193.59	194.29	190.05	193.21	193.21	3870100
2016-11-08	193.79	197.49	191.26	194.94	194.94	3251400
2016-11-09	186.88	192	183.95	190.06	190.06	8173100
2016-11-10	191.05	191.61	180.42	185.35	185.35	6750300
2016-11-11	184.24	188.88	183	188.56	188.56	3988500
2016-11-14	188	188.25	178.19	181.45	181.45	6542200
2016-11-15	182.78	186.43	182.05	183.77	183.77	3902000
2016-11-16	182.65	184.73	181.21	183.93	183.93	3430400
2016-11-17	183.49	189.49	182.11	188.66	188.66	4887100
2016-11-18	190.65	193	185	185.02	185.02	5210300
2016-11-21	185.04	188.89	184.41	184.52	184.52	4361000
2016-11-22	185.84	191.47	183.71	191.17	191.17	5603400
2016-11-23	190.61	195.64	189	193.14	193.14	4885300
2016-11-25	193.64	197.24	193.64	196.65	196.65	2366100
2016-11-28	195.48	199.35	194.55	196.12	196.12	4529200
2016-11-29	195.56	196.73	189.5	189.57	189.57	4439300
2016-11-30	191	191.89	187.5	189.4	189.4	3547100
2016-12-01	188.25	188.53	181	181.88	181.88	5126400
2016-12-02	182.88	184.88	180	181.47	181.47	4042300
2016-12-05	182.51	188.89	182.51	186.8	186.8	4072200
2016-12-06	185.52	186.58	182.68	185.85	185.85	3391600
2016-12-07	186.15	193.4	185	193.15	193.15	5461900
2016-12-08	192.05	192.5	189.54	192.29	192.29	3194100
2016-12-09	190.87	193.84	190.81	192.18	192.18	2722500
2016-12-12	192.8	194.42	191.18	192.43	192.43	2438900
2016-12-13	193.18	201.28	193	198.15	198.15	6823900
2016-12-14	198.74	203	196.76	198.69	198.69	4150900
2016-12-15	198.41	200.74	197.39	197.58	197.58	3219600
2016-12-16	198.08	202.59	197.6	202.49	202.49	3779800
2016-12-19	202.49	204.45	199.84	202.73	202.73	3488100
2016-12-20	203.05	209	202.5	208.79	208.79	4689100
2016-12-21	208.45	212.23	207.41	207.7	207.7	5207600
2016-12-22	208.22	209.99	206.5	208.45	208.45	3111100
2016-12-23	208	213.45	207.71	213.34	213.34	4662900
2016-12-27	214.88	222.25	214.42	219.53	219.53	5915700
2016-12-28	221.53	223.8	217.2	219.74	219.74	3782500
2016-12-29	218.56	219.2	214.12	214.68	214.68	4035900
2016-12-30	216.3	217.5	211.68	213.69	213.69	4642600
2017-01-03	214.86	220.33	210.96	216.99	216.99	5923300
2017-01-04	214.75	228	214.31	226.99	226.99	11213500
2017-01-05	226.42	227.48	221.95	226.75	226.75	5911700
2017-01-06	226.93	230.31	225.45	229.01	229.01	5527900
2017-01-09	228.97	231.92	228	231.28	231.28	3957000
2017-01-10	232	232	226.89	229.87	229.87	3660000
2017-01-11	229.07	229.98	226.68	229.73	229.73	3650800
2017-01-12	229.06	230.7	225.58	229.59	229.59	3790200
2017-01-13	230	237.85	229.59	237.75	237.75	6093000
2017-01-17	236.7	239.96	234.37	235.58	235.58	4611900
2017-01-18	236.65	239.71	235.58	238.36	238.36	3769000
2017-01-19	247.25	248.68	240.75	243.76	243.76	7732300
2017-01-20	245.46	246	243.01	244.73	244.73	4204300
2017-01-23	245.85	250.89	245.5	248.92	248.92	6262900
2017-01-24	250	254.8	249.65	254.61	254.61	4965500
2017-01-25	257.31	258.46	251.8	254.47	254.47	5142600
2017-01-26	254.29	255.74	250.75	252.51	252.51	3152100
2017-01-27	251.38	253	248.52	252.95	252.95	3166300
2017-01-30	252.53	255.29	247.1	250.63	250.63	3801100
2017-01-31	249.24	255.89	247.7	251.93	251.93	4116100
2017-02-01	253.05	253.2	249.05	249.24	249.24	3958800
2017-02-02	248.34	252.42	247.71	251.55	251.55	2499800
2017-02-03	251.91	252.18	249.68	251.33	251.33	2186700
2017-02-06	251	257.82	250.63	257.77	257.77	3562500
2017-02-07	258.19	260	256.42	257.48	257.48	4244800
2017-02-08	257.35	263.36	256.2	262.08	262.08	3933000
2017-02-09	266.25	271.18	266.15	269.2	269.2	7820200
2017-02-10	269.79	270.95	266.11	269.23	269.23	3619700
2017-02-13	270.74	280.79	270.51	280.6	280.6	7029600
2017-02-14	279.03	287.39	278.61	280.98	280.98	7329400
2017-02-15	280	282.24	276.44	279.76	279.76	4947900
2017-02-16	277.6	280	268.5	268.95	268.95	7077300
2017-02-17	265.8	272.89	264.15	272.23	272.23	6257100
2017-02-21	275.45	281.4	274.01	277.39	277.39	5676700
2017-02-22	280.31	283.45	272.6	273.51	273.51	8755000
2017-02-23	264	264.66	255.56	255.99	255.99	14915200
2017-02-24	252.66	258.25	250.2	257	257	8171600
2017-02-27	248.17	248.36	242.01	246.23	246.23	11460800
2017-02-28	244.19	251	243.9	249.99	249.99	6078100
2017-03-01	254.18	254.85	249.11	250.02	250.02	4809500
2017-03-02	249.71	253.28	248.27	250.48	250.48	3351800
2017-03-03	250.74	251.9	249	251.57	251.57	2919400
2017-03-06	247.91	251.7	247.51	251.21	251.21	3355500
2017-03-07	251.92	253.89	248.32	248.59	248.59	3459500
2017-03-08	247	250.07	245.32	246.87	246.87	3725200
2017-03-09	247.63	248.66	243	244.9	244.9	3879300
2017-03-10	246.21	246.5	243	243.69	243.69	3066300
2017-03-13	244.82	246.85	242.78	246.17	246.17	3022600
2017-03-14	246.11	258.12	246.02	258	258	7598400
2017-03-15	257	261	254.27	255.73	255.73	5330800
2017-03-16	262.4	265.75	259.06	262.05	262.05	7132200
2017-03-17	264	265.33	261.2	261.5	261.5	6497500
2017-03-20	260.6	264.55	258.82	261.92	261.92	3614300
2017-03-21	262.83	264.8	250.24	250.68	250.68	6908600
2017-03-22	251.56	255.07	250.51	255.01	255.01	4059300
2017-03-23	255.39	257.67	253.3	254.78	254.78	3320200
2017-03-24	255.7	263.89	255.01	263.16	263.16	5647300
2017-03-27	260.6	270.57	259.75	270.22	270.22	6230800
2017-03-28	277.02	280.68	275	277.45	277.45	7987600
2017-03-29	278.34	279.6	275.54	277.38	277.38	3676200
2017-03-30	278.04	282	277.21	277.92	277.92	4148400
2017-03-31	278.73	279.68	276.32	278.3	278.3	3294600
2017-04-03	286.9	299	284.58	298.52	298.52	13888600
2017-04-04	296.89	304.81	294.53	303.7	303.7	10134600
2017-04-05	302.04	304.88	294.2	295	295	7880900
2017-04-06	296.88	301.94	294.1	298.7	298.7	5520600
2017-04-07	297.5	302.69	297.15	302.54	302.54	4579600
2017-04-10	309.15	313.73	308.71	312.39	312.39	7664500
2017-04-11	313.38	313.47	305.5	308.71	308.71	5724600
2017-04-12	306.34	308.45	296.32	296.84	296.84	6050700
2017-04-13	296.7	307.39	295.3	304	304	9284600
2017-04-17	302.7	304	298.68	301.44	301.44	4138700
2017-04-18	299.7	300.84	297.9	300.25	300.25	3035700
2017-04-19	302.46	306.62	302.11	305.52	305.52	3898000
2017-04-20	306.51	309.15	300.23	302.51	302.51	6149400
2017-04-21	302	306.4	300.42	305.6	305.6	4509800
2017-04-24	309.22	310.55	306.02	308.03	308.03	5083500
2017-04-25	308	313.98	305.86	313.79	313.79	6737700
2017-04-26	312.37	314.5	309	310.17	310.17	4695000
2017-04-27	311.69	313.09	307.5	308.63	308.63	3468600
2017-04-28	309.83	314.8	308	314.07	314.07	4463400
2017-05-01	314.88	327.25	314.81	322.83	322.83	8829600
2017-05-02	324	327.66	316.56	318.89	318.89	5382800
2017-05-03	317.67	321.53	310.45	311.02	311.02	7133400
2017-05-04	307.44	307.77	290.76	295.46	295.46	14152000
2017-05-05	298	308.55	296.8	308.35	308.35	8177300
2017-05-08	310.9	313.79	305.82	307.19	307.19	7006500
2017-05-09	309.38	321.99	309.1	321.26	321.26	9676500
2017-05-10	321.56	325.5	318.12	325.22	325.22	5741600
2017-05-11	323.4	326	319.6	323.1	323.1	4753800
2017-05-12	325.48	327	321.53	324.81	324.81	4121600
2017-05-15	318.38	320.2	312.53	315.88	315.88	7622000
2017-05-16	317.59	320.06	315.14	317.01	317.01	4152500
2017-05-17	314.39	314.63	305.5	306.11	306.11	6711900
2017-05-18	307	313.94	305.31	313.06	313.06	5653800
2017-05-19	315.5	316.5	310.2	310.83	310.83	4687600
2017-05-22	312.8	314.37	306.8	310.35	310.35	4329200
2017-05-23	310.46	310.73	303.48	303.86	303.86	4318400
2017-05-24	306.51	311	305.4	310.22	310.22	5033300
2017-05-25	311.02	316.97	307.81	316.83	316.83	5014000
2017-05-26	317.28	325.49	316.31	325.14	325.14	7802200
2017-05-30	326	336.28	325.76	335.1	335.1	7782900
2017-05-31	337.69	342.89	335.16	341.01	341.01	9963400
2017-06-01	344	344.88	337.29	340.37	340.37	7608000
2017-06-02	339.77	342.88	335.93	339.85	339.85	5590200
2017-06-05	338.5	348.44	334.21	347.32	347.32	6784400
2017-06-06	344.7	359.49	339.97	352.85	352.85	11086800
2017-06-07	356.34	360.5	355.14	359.65	359.65	9398000
2017-06-08	363.75	371.9	360.22	370	370	9009800
2017-06-09	374.42	376.87	354.8	357.32	357.32	17261400
2017-06-12	357.99	364.5	350.62	359.01	359.01	10517700
2017-06-13	367.62	376	366.61	375.95	375.95	11807900
2017-06-14	381.09	384.25	376.31	380.66	380.66	12818400
2017-06-15	372.5	375.46	366.49	375.34	375.34	10426500
2017-06-16	377.98	378.01	370.1	371.4	371.4	6731000
2017-06-19	375	376.7	367.8	369.8	369.8	6549300
2017-06-20	376.67	378.88	369.73	372.24	372.24	7438700
2017-06-21	374.35	376.99	368.02	376.4	376.4	4923200
2017-06-22	377.99	385	373.57	382.61	382.61	7529800
2017-06-23	382.45	386.99	379.35	383.45	383.45	6445800
2017-06-26	386.69	386.95	373.1	377.49	377.49	6604100
2017-06-27	376.4	376.4	362.02	362.37	362.37	6996400
2017-06-28	366.68	371.74	362.52	371.24	371.24	6302500
2017-06-29	370.61	371	354.1	360.75	360.75	8221000
2017-06-30	363.71	366.77	359.62	361.61	361.61	5848500
2017-07-03	370.24	371.35	351.5	352.62	352.62	6305400
2017-07-05	347.2	347.24	326.33	327.09	327.09	17046700
2017-07-06	317.26	320.79	306.3	308.83	308.83	19324500
2017-07-07	313.5	317	307.38	313.22	313.22	14176900
2017-07-10	312.9	317.94	303.13	316.05	316.05	13820900
2017-07-11	316	327.28	314.3	327.22	327.22	11559400
2017-07-12	330.4	333.1	324.5	329.52	329.52	10346100
2017-07-13	330.11	331.6	319.97	323.41	323.41	8594500
2017-07-14	323.19	328.42	321.22	327.78	327.78	5625200
2017-07-17	325.54	327.1	313.45	319.57	319.57	9876900
2017-07-18	317.5	329.13	315.66	328.24	328.24	6373700
2017-07-19	328.23	331.65	323.22	325.26	325.26	6357000
2017-07-20	326.9	330.22	324.2	329.92	329.92	5166200
2017-07-21	329.46	331.26	325.8	328.4	328.4	4901600
2017-07-24	330.24	343.4	330.01	342.52	342.52	8637100
2017-07-25	345	345.6	334.15	339.6	339.6	6989200
2017-07-26	340.36	345.5	338.12	343.85	343.85	4820800
2017-07-27	346	347.5	326.29	334.46	334.46	8302400
2017-07-28	336.89	339.6	332.51	335.07	335.07	4880400
2017-07-31	335.5	341.49	321.04	323.47	323.47	8535100
2017-08-01	323	324.45	316.13	319.57	319.57	8303100
2017-08-02	318.94	327.12	311.22	325.89	325.89	13091500
2017-08-03	345.33	350	343.15	347.09	347.09	13535000
2017-08-04	347	357.27	343.3	356.91	356.91	9268900
2017-08-07	357.35	359.48	352.75	355.17	355.17	6324500
2017-08-08	357.53	368.58	357.4	365.22	365.22	7449800
2017-08-09	361	370	358.95	363.53	363.53	6892100
2017-08-10	361.6	366.65	354.66	355.4	355.4	7092900
2017-08-11	356.97	361.26	353.62	357.87	357.87	4365800
2017-08-14	364.63	367.66	362.6	363.8	363.8	4502700
2017-08-15	365.2	365.49	359.37	362.33	362.33	3085100
2017-08-16	363	366.5	362.52	362.91	362.91	3413800
2017-08-17	361.21	363.3	351.59	351.92	351.92	5027700
2017-08-18	352.91	354	345.8	347.46	347.46	5408200
2017-08-21	345.82	345.82	331.85	337.86	337.86	6495400
2017-08-22	341.13	342.24	337.37	341.35	341.35	4322000
2017-08-23	338.99	353.49	338.3	352.77	352.77	4954500
2017-08-24	352.52	356.66	349.74	352.93	352.93	4584700
2017-08-25	354.24	355.69	347.3	348.05	348.05	3484000
2017-08-28	347.28	347.35	339.72	345.66	345.66	3764000
2017-08-29	339.48	349.05	338.75	347.36	347.36	4073700
2017-08-30	349.67	353.47	347	353.18	353.18	3412900
2017-08-31	353.55	358.44	352.82	355.9	355.9	4072800
2017-09-01	356.12	357.59	353.69	355.4	355.4	3049500
2017-09-05	353.8	355.49	345.89	349.59	349.59	3835100
2017-09-06	349.5	350.98	341.56	344.53	344.53	4091400
2017-09-07	345.98	352.48	343.45	350.61	350.61	4239200
2017-09-08	348.99	349.78	342.3	343.4	343.4	3263500
2017-09-11	351.35	363.71	350	363.69	363.69	7667100
2017-09-12	364.49	368.76	360.4	362.75	362.75	5972900
2017-09-13	363.82	368.07	359.59	366.23	366.23	4185200
2017-09-14	364.33	377.96	362.63	377.64	377.64	7202500
2017-09-15	374.51	380	372.7	379.81	379.81	5420500
2017-09-18	380.25	389.61	377.68	385	385	7188000
2017-09-19	380	382.39	373.57	375.1	375.1	6451900
2017-09-20	373	378.25	371.07	373.91	373.91	4919100
2017-09-21	374.9	376.83	364.51	366.48	366.48	4618200
2017-09-22	366.49	369.9	350.88	351.09	351.09	8159400
2017-09-25	353.15	357.47	342.88	344.99	344.99	7605900
2017-09-26	350.93	351.24	340.9	345.25	345.25	7156300
2017-09-27	349.9	351.49	340.5	340.97	340.97	6060300
2017-09-28	339.88	342.75	335.4	339.6	339.6	5319600
2017-09-29	341.86	344.68	338.6	341.1	341.1	5107100
2017-10-02	342.52	343.7	335.51	341.53	341.53	5286800
2017-10-03	335.9	348.55	331.28	348.14	348.14	10153600
2017-10-04	351.25	358.62	349.6	355.01	355.01	8163500
2017-10-05	356	357.44	351.35	355.33	355.33	4171700
2017-10-06	353.1	360.1	352.25	356.88	356.88	4297500
2017-10-09	349.65	351.75	342.67	342.94	342.94	7493700
2017-10-10	346.8	355.63	345.53	355.59	355.59	6978500
2017-10-11	353.89	357.6	351.15	354.6	354.6	4500800
2017-10-12	352.95	359.78	352.64	355.68	355.68	4087000
2017-10-13	356.98	358.49	353.68	355.57	355.57	3540500
2017-10-16	353.76	354.48	347.16	350.6	350.6	5375500
2017-10-17	350.91	356.22	350.07	355.75	355.75	3293300
2017-10-18	355.97	363	354.13	359.65	359.65	4939100
2017-10-19	355.56	357.15	348.2	351.81	351.81	5061800
2017-10-20	352.69	354.55	344.34	345.1	345.1	4930400
2017-10-23	349.88	349.95	336.25	337.02	337.02	5747300
2017-10-24	338.8	342.8	336.16	337.34	337.34	4491700
2017-10-25	336.7	337.5	323.56	325.84	325.84	8594100
2017-10-26	327.78	330.23	323.2	326.17	326.17	5023500
2017-10-27	319.75	324.59	316.66	320.87	320.87	6979700
2017-10-30	319.18	323.78	317.25	320.08	320.08	4254400
2017-10-31	320.23	331.95	320.18	331.53	331.53	5672300
2017-11-01	332.25	332.61	320.26	321.08	321.08	8457300
2017-11-02	300.13	308.69	292.63	299.26	299.26	19791400
2017-11-03	299.5	306.25	295.13	306.09	306.09	8894000
2017-11-06	307	307.5	299.01	302.78	302.78	6474100
2017-11-07	301.02	306.5	300.03	306.05	306.05	5294300
2017-11-08	305.5	306.89	301.3	304.39	304.39	4725300
2017-11-09	302.5	304.46	296.3	302.99	302.99	5447100
2017-11-10	302.5	308.36	301.85	302.99	302.99	4625400
2017-11-13	300.13	316.8	299.11	315.4	315.4	7584900
2017-11-14	315	316.35	306.9	308.7	308.7	5676100
2017-11-15	306.01	312.49	301.5	311.3	311.3	5978700
2017-11-16	313.99	318.14	311.3	312.5	312.5	5822100
2017-11-17	325.67	326.67	313.15	315.05	315.05	13735100
2017-11-20	313.79	315.5	304.75	308.74	308.74	8247700
2017-11-21	310.86	318.23	308.71	317.81	317.81	7261300
2017-11-22	316.77	317.42	311.84	312.6	312.6	4917600
2017-11-24	313.79	316.41	311	315.55	315.55	3244100
2017-11-27	313.25	317.34	309.51	316.81	316.81	4555900
2017-11-28	316.36	320	313.92	317.55	317.55	4949500
2017-11-29	317.3	318	301.23	307.54	307.54	8767400
2017-11-30	308.56	310.7	304.54	308.85	308.85	4351600
2017-12-01	305.44	310.32	305.05	306.53	306.53	4292900
2017-12-04	306.5	308.27	300.61	305.2	305.2	5835100
2017-12-05	302	308	301	303.7	303.7	4646500
2017-12-06	300.1	313.39	300	313.26	313.26	7195300
2017-12-07	312	318.63	311.05	311.24	311.24	4780600
2017-12-08	314.6	316.98	311.26	315.13	315.13	3468500
2017-12-11	314.63	329.01	313.75	328.91	328.91	7938000
2017-12-12	330.45	341.44	330.03	341.03	341.03	8733200
2017-12-13	340.93	344.22	336.5	339.03	339.03	6221500
2017-12-14	341.01	347.44	336.9	337.89	337.89	5799900
2017-12-15	342.04	343.9	335.76	343.45	343.45	6933200
2017-12-18	344.9	346.73	337.58	338.87	338.87	5476200
2017-12-19	340.26	341.49	330.3	331.1	331.1	6825000
2017-12-20	332.69	333.1	325.04	328.98	328.98	5953800
2017-12-21	329.59	333.74	327.21	331.66	331.66	4385200
2017-12-22	329.51	330.92	324.82	325.2	325.2	4215800
2017-12-26	323.83	323.94	316.58	317.29	317.29	4378400
2017-12-27	316	317.68	310.75	311.64	311.64	4712100
2017-12-28	311.75	315.82	309.54	315.36	315.36	4316300
2017-12-29	316.18	316.41	310	311.35	311.35	3777200
2018-01-02	312	322.11	311	320.53	320.53	4352200
2018-01-03	321	325.25	315.55	317.25	317.25	4521500
2018-01-04	312.87	318.55	305.68	314.62	314.62	9946300
2018-01-05	316.62	317.24	312	316.58	316.58	4591200
2018-01-08	316	337.02	315.5	336.41	336.41	9859400
2018-01-09	335.16	338.8	327.4	333.69	333.69	7146600
2018-01-10	332.2	337	330	334.8	334.8	4309900
2018-01-11	335.24	344.81	333.26	337.95	337.95	6645500
2018-01-12	338.63	340.41	333.67	336.22	336.22	4825100
2018-01-16	337.54	345	334.8	340.06	340.06	6474300
2018-01-17	340.47	349	339.75	347.16	347.16	7083700
2018-01-18	345.67	352.3	343.74	344.57	344.57	5685800
2018-01-19	345	350.59	342.6	350.02	350.02	4888300
2018-01-22	349.4	357.83	349.2	351.56	351.56	6210400
2018-01-23	360	360.5	351	352.79	352.79	5465400
2018-01-24	354.58	354.75	343.52	345.89	345.89	5287500
2018-01-25	348.27	349.2	336.4	337.64	337.64	6740300
2018-01-26	341.5	344	335.71	342.85	342.85	4539400
2018-01-29	339.85	350.85	338.28	349.53	349.53	4747100
2018-01-30	345.14	348.27	342.17	345.82	345.82	4717700
2018-01-31	347.51	356.19	345.19	354.31	354.31	6214100
2018-02-01	351	359.66	348.63	349.25	349.25	4197700
2018-02-02	348.44	351.95	340.51	343.75	343.75	3704800
2018-02-05	337.97	344.47	333	333.13	333.13	4464100
2018-02-06	325.21	336.22	323.5	333.97	333.97	5088400
2018-02-07	338.99	346	335.66	345	345	6969200
2018-02-08	343.31	348.62	314.6	315.23	315.23	10314600
2018-02-09	319.93	320.98	294.76	310.42	310.42	12933700
2018-02-12	316.13	318.08	306.25	315.73	315.73	6227800
2018-02-13	315.02	324.19	312.51	323.66	323.66	4560200
2018-02-14	320.84	326.17	318.52	322.31	322.31	3950700
2018-02-15	324.5	334.12	322.4	334.07	334.07	5912900
2018-02-16	332.5	343.12	331.64	335.49	335.49	5642600
2018-02-20	334.47	340.84	331.5	334.77	334.77	4009400
2018-02-21	336.03	339.69	333.17	333.3	333.3	3219600
2018-02-22	335.53	347.44	334.75	346.17	346.17	6969800
2018-02-23	347.83	354.99	347.1	352.05	352.05	5817400
2018-02-26	353.5	359	352.36	357.42	357.42	4340000
2018-02-27	356.25	359.99	350.01	350.99	350.99	4797400
2018-02-28	352.57	355.24	342.22	343.06	343.06	6069700
2018-03-01	345.01	348.67	330.07	330.93	330.93	6885600
2018-03-02	326.98	335.22	322.97	335.12	335.12	5092800
2018-03-05	332.39	337.75	329.29	333.35	333.35	3823800
2018-03-06	333.75	336.37	327.03	328.2	328.2	4285700
2018-03-07	325.44	332.5	321.74	332.3	332.3	5007300
2018-03-08	332.86	333.3	326.27	329.1	329.1	3566200
2018-03-09	324.1	328.49	322.37	327.17	327.17	5506800
2018-03-12	328.61	347.21	326.5	345.51	345.51	8264000
2018-03-13	328.61	347.21	326.5	341.84	341.84	5965800
2018-03-14	336.76	339.81	323.93	326.63	326.63	7967400
2018-03-15	329.38	332.85	321.1	325.6	325.6	6564800
2018-03-16	322.93	327.4	319.07	321.35	321.35	6117300
2018-03-19	316.5	320.75	309.67	313.56	313.56	7484300
2018-03-20	314.87	316.25	308.76	310.55	310.55	4764300
2018-03-21	310.25	322.44	310.19	316.53	316.53	5958400
2018-03-22	313.89	318.82	308.18	309.1	309.1	4939800
2018-03-23	311.25	311.25	300.45	301.54	301.54	6654900
2018-03-26	307.34	307.59	291.36	304.18	304.18	8375200
2018-03-27	304	304.27	277.18	279.18	279.18	13872000
2018-03-28	264.58	268.68	252.1	257.78	257.78	21001400
2018-03-29	256.49	270.96	248.21	266.13	266.13	15170700
2018-04-02	256.26	260.33	244.59	252.48	252.48	16114000
2018-04-03	269.82	273.35	254.49	267.53	267.53	18844400
2018-04-04	252.78	288.37	252	286.94	286.94	19896700
2018-04-05	289.34	306.26	288.2	305.72	305.72	19121100
2018-04-06	301	309.28	295.5	299.3	299.3	13520300
2018-04-09	300.37	309.5	289.21	289.66	289.66	10249800
2018-04-10	298.97	307.1	293.68	304.7	304.7	10989800
2018-04-11	300.74	308.98	299.66	300.93	300.93	7482900
2018-04-12	302.32	303.95	293.68	294.08	294.08	7608800
2018-04-13	303.6	303.95	295.98	300.34	300.34	7327200
2018-04-16	299	299.66	289.01	291.21	291.21	6338500
2018-04-17	288.87	292.17	282.51	287.69	287.69	7000000
2018-04-18	291.08	300.24	288.16	293.35	293.35	6557700
2018-04-19	291.08	301.01	288.55	300.08	300.08	6090600
2018-04-20	295.17	299.98	289.75	290.24	290.24	5627900
2018-04-23	291.29	291.62	282.33	283.37	283.37	4893400
2018-04-24	285	287.09	278.46	283.46	283.46	5685300
2018-04-25	283.5	285.16	277.25	280.69	280.69	4013600
2018-04-26	278.75	285.79	276.5	285.48	285.48	4356000
2018-04-27	285.37	294.47	283.83	294.08	294.08	4364600
2018-04-30	293.61	298.73	292.5	293.9	293.9	4228200
2018-05-01	293.51	300.82	293.22	299.92	299.92	4625600
2018-05-02	298.57	306.85	297.78	301.15	301.15	8970400
2018-05-03	278.79	288.04	275.23	284.45	284.45	17352100
2018-05-04	283	296.86	279.52	294.09	294.09	8569400
2018-05-07	297.5	305.96	295.17	302.77	302.77	8678200
2018-05-08	300.8	307.75	299	301.97	301.97	5930000
2018-05-09	300.41	307.01	300.05	306.85	306.85	5727400
2018-05-10	307.5	312.99	304.11	305.02	305.02	5651600
2018-05-11	307.7	308.88	299.08	301.06	301.06	4679600
2018-05-14	303.32	304.94	291.62	291.97	291.97	7286800
2018-05-15	285.01	286.96	280.5	284.18	284.18	9519200
2018-05-16	283.83	288.81	281.56	286.48	286.48	5674000
2018-05-17	285.9	289.19	283.97	284.54	284.54	4420600
2018-05-18	284.65	284.65	274	276.82	276.82	7251900
2018-05-21	281.33	291.49	281.3	284.49	284.49	9182600
2018-05-22	287.76	288	273.42	275.01	275.01	8945800
2018-05-23	277.76	279.91	274	279.07	279.07	5953100
2018-05-24	278.4	281.11	274.89	277.85	277.85	4176700
2018-05-25	277.63	279.64	275.61	278.85	278.85	3875100
2018-05-29	278.51	286.5	276.15	283.76	283.76	5666600
2018-05-30	283.29	295.01	281.6	291.72	291.72	7489700
2018-05-31	287.21	290.37	282.93	284.73	284.73	5919700
2018-06-01	285.86	291.95	283.84	291.82	291.82	5424400
2018-06-04	294.34	299	293.55	296.74	296.74	4797800
2018-06-05	297.7	297.8	286.74	291.13	291.13	5995200
2018-06-06	300.5	322.17	297.48	319.5	319.5	18767300
2018-06-07	316.15	330	313.58	316.09	316.09	14345300
2018-06-08	319	324.48	317.15	317.66	317.66	8205200
2018-06-11	322.51	334.66	322.5	332.1	332.1	13183500
2018-06-12	344.7	354.97	338	342.77	342.77	22347400
2018-06-13	346.71	347.2	339.8	344.78	344.78	9469800
2018-06-14	347.63	358.75	346.6	357.72	357.72	10981000
[truncated: 265 more rows]
