# Supplementary material for: Measuring information flux between social media and stock prices with Transfer Entropy
Source: PLoS One. 2021 Sep 23;16(9):e0257686. doi: 10.1371/journal.pone.0257686 (PMC8459996; doi:10.1371/journal.pone.0257686)
Supplement: S1 Data — (ZIP) [file pone.0257686.s001.zip › DATA BASES/8.-TESLA/teslalimpio.xlsx]

## Sheet: TELSA5ANOS
0	Num	Date	Date2	subjectivity	sentiment	polarity				Fecha	eventos	subjectivity	negative	neutral	positive	polarity		Fecha	eventos	subjectivity	negative	neutral	positive	polarity				Indice	stock		Index			Profitability	Gross Margin	EBITDA Margin	Operating Margin	Pretax Margin	Effective Tax Rate	Net Margin	DuPont/Earning Power	Asset Turnover	x Pretax Margin	Pretax ROA	x Leverage (Assets/Equity)	Pretax ROE	x Tax Complement	ROE	x Earnings Retention
4609	3670	2019-05-01 16:18:00	2019-05-01	0.3	neutral	0		9445		2019-05-01	30	13.146	6	17	7	1.17421		2019-05-01	30	13.146	0.2	0.566667	0.233333	1.17421	0	0	2	0.566667	234.01	-0.00859982	0		1062
4610	3671	2019-05-01 15:25:00	2019-05-01	0	neutral	0		1826		2019-04-30	28	7.07469	2	21	5	0.856585		2019-04-30	28	7.07469	0.0714286	0.75	0.178571	0.856585	0	0	2	0.75	238.69	-0.00502896	0		1062
2197	3672	2019-05-01 14:22:00	2019-05-01	0.271429	neutral	-0.0857143		7341		2019-04-29	41	10.0148	3	26	12	4.28208		2019-04-29	41	10.0148	0.0731707	0.634146	0.292683	4.28208	0	0	2	0.634146	241.47	0.0115367	0		1062
2413	3673	2019-05-01 14:21:00	2019-05-01	0.142857	neutral	-0.0714286				2019-04-28	17	5.09264	6	8	3	-0.682684		2019-04-28	17	5.09264	0.352941	0.470588	0.176471	-0.682684	0	0	2	0.470588	235.14	0	0		1062
8086	3674	2019-05-01 13:21:00	2019-05-01	0.95	positive	0.6				2019-04-27	17	4.24929	1	14	2	0.249524		2019-04-27	17	4.24929	0.0588235	0.823529	0.117647	0.249524	0	0	2	0.823529	235.14	0	0		1062
4611	3675	2019-05-01 11:24:00	2019-05-01	0	neutral	0		18612		2019-04-26	28	9.25218	6	17	5	-0.0444444		2019-04-26	28	9.25218	0.214286	0.607143	0.178571	-0.0444444	0	0	2	0.607143	235.14	-0.0224768	0		1062
4612	3676	2019-05-01 11:03:00	2019-05-01	0.75	neutral	0		0.394423		2019-04-25	42	9.20145	2	30	10	2.78121		2019-04-25	42	9.20145	0.047619	0.714286	0.238095	2.78121	0	0	2	0.714286	247.63	-0.018926	0		1062
4613	3677	2019-05-01 10:32:00	2019-05-01	0	neutral	0		0.0981087		2019-04-24	44	11.0622	4	32	8	1.9704		2019-04-24	44	11.0622	0.0909091	0.727273	0.181818	1.9704	0	0	2	0.727273	258.66	-0.0087101	0		1062
7781	3678	2019-05-01 09:54:00	2019-05-01	0.9	positive	0.4		0.507468		2019-04-23	54	8.42248	3	45	6	1.43114		2019-04-23	54	8.42248	0.0555556	0.833333	0.111111	1.43114	0	0	2	0.833333	263.9	0.00189666	0		1062
4614	3679	2019-05-01 09:34:00	2019-05-01	0.3	neutral	0				2019-04-22	61	17.307	2	35	24	8.119		2019-04-22	61	17.307	0.0327869	0.57377	0.393443	8.119	0	0	2	0.57377	262.75	-0.0170334	0		1062
7782	3680	2019-05-01 09:20:00	2019-05-01	0.9	positive	0.4				2019-04-21	11	2.87208	0	7	4	0.909794		2019-04-21	11	2.87208	0	0.636364	0.363636	0.909794	0	0	2	0.636364	273.26	0	0		1062
1765	3681	2019-05-01 09:11:00	2019-05-01	0.4	negative	-0.25				2019-04-20	8	1.64524	0	7	1	0.00238095		2019-04-20	8	1.64524	0	0.875	0.125	0.00238095	0	0	2	0.875	273.26	0	0		1062
6445	3682	2019-05-01 08:34:00	2019-05-01	0.622222	neutral	0.0861111				2019-04-19	29	8.6855	3	16	10	3.35998		2019-04-19	29	8.6855	0.103448	0.551724	0.344828	3.35998	0	0	2	0.551724	273.26	0	0		1062
4615	3683	2019-05-01 08:00:00	2019-05-01	0	neutral	0				2019-04-18	196	61.9543	23	125	48	10.6427		2019-04-18	196	61.9543	0.117347	0.637755	0.244898	10.6427	0	0	2	0.637755	273.26	0.00323834	0		1062
7402	3684	2019-05-01 07:06:00	2019-05-01	0.558333	positive	0.258333				2019-04-17	117	48.6538	12	66	39	12.9349		2019-04-17	117	48.6538	0.102564	0.564103	0.333333	12.9349	0	0	2	0.564103	271.23	-0.0033972	0		1062
1211	3685	2019-05-01 07:05:00	2019-05-01	1	negative	-0.7				2019-04-16	81	24.7889	6	52	23	6.38433		2019-04-16	81	24.7889	0.0740741	0.641975	0.283951	6.38433	0	0	2	0.641975	273.36	0.0112333	0		1062
7823	3686	2019-05-01 06:03:00	2019-05-01	0.733333	positive	0.433333				2019-04-15	121	48.1511	14	70	37	9.67502		2019-04-15	121	48.1511	0.115702	0.578512	0.305785	9.67502	0	0	2	0.578512	266.38	-0.00214677	0		1062
1875	3687	2019-05-01 05:29:00	2019-05-01	0.35	negative	-0.2				2019-04-14	50	17.7866	12	24	14	2.58867		2019-04-14	50	17.7866	0.24	0.48	0.28	2.58867	0	0	2	0.48	267.7	0	0		1062
8087	3688	2019-05-01 05:10:00	2019-05-01	0.95	positive	0.6				2019-04-13	53	16.2296	9	32	12	2.84286		2019-04-13	53	16.2296	0.169811	0.603774	0.226415	2.84286	0	0	2	0.603774	267.7	0	0		1062
2000	3689	2019-05-01 04:44:00	2019-05-01	0.5	negative	-0.15				2019-04-12	67	20.7197	5	44	18	6.10318		2019-04-12	67	20.7197	0.0746269	0.656716	0.268657	6.10318	0	0	2	0.656716	267.7	-0.0011665	0		1062
4616	3690	2019-05-01 04:19:00	2019-05-01	0	neutral	0				2019-04-11	65	20.5545	11	38	16	2.39169		2019-04-11	65	20.5545	0.169231	0.584615	0.246154	2.39169	0	0	2	0.584615	268.42	-0.0121886	0		1062
4617	3691	2019-05-01 04:00:00	2019-05-01	0	neutral	0				2019-04-10	66	24.2328	7	41	18	4.72822		2019-04-10	66	24.2328	0.106061	0.621212	0.272727	4.72822	0	0	2	0.621212	276.06	0.00593989	0		1062
8088	3692	2019-05-01 03:56:00	2019-05-01	0.95	positive	0.6				2019-04-09	94	26.6376	6	60	28	7.07138		2019-04-09	94	26.6376	0.0638298	0.638298	0.297872	7.07138	0	0	2	0.638298	272.31	-0.00141713	0		1062
4618	3693	2019-05-01 03:33:00	2019-05-01	0	neutral	0				2019-04-08	103	28.6688	7	72	24	6.56951		2019-04-08	103	28.6688	0.0679612	0.699029	0.23301	6.56951	0	0	2	0.699029	273.2	-0.00278879	0		1062
1698	3694	2019-05-01 03:32:00	2019-05-01	0.6	negative	-0.375				2019-04-07	34	11.4565	4	18	12	4.94881		2019-04-07	34	11.4565	0.117647	0.529412	0.352941	4.94881	0	0	2	0.529412	274.96	0	0		1062
1431	3695	2019-05-01 02:27:00	2019-05-01	0.7	negative	-0.4				2019-04-06	22	7.54683	3	16	3	0.59881		2019-04-06	22	7.54683	0.136364	0.727273	0.136364	0.59881	0	0	2	0.727273	274.96	0	0		1062
6471	3696	2019-05-01 02:26:00	2019-05-01	0.825	neutral	0.1				2019-04-05	73	21.5338	7	47	19	6.5336		2019-04-05	73	21.5338	0.0958904	0.643836	0.260274	6.5336	0	0	2	0.643836	274.96	0.0114914	0		1062
2414	3697	2019-05-01 01:32:00	2019-05-01	0.142857	neutral	-0.0714286				2019-04-04	61	24.0293	8	36	17	5.63178		2019-04-04	61	24.0293	0.131148	0.590164	0.278689	5.63178	0	0	2	0.590164	267.78	-0.037322	0		1062
4619	3698	2019-05-01 00:02:00	2019-05-01	0	neutral	0				2019-04-03	59	23.4847	8	32	19	6.27932		2019-04-03	59	23.4847	0.135593	0.542373	0.322034	6.27932	0	0	2	0.542373	291.81	0.00891639	0		1062
4620	3699	2019-05-01	2019-05-01	0.3	neutral	0				2019-04-02	57	17.4133	9	36	12	1.67197		2019-04-02	57	17.4133	0.157895	0.631579	0.210526	1.67197	0	0	2	0.631579	285.88	-0.00498446	0		1062
4621	3700	2019-04-30 19:18:00	2019-04-30	0.3	neutral	0				2019-04-01	57	19.0656	14	29	14	1.71133		2019-04-01	57	19.0656	0.245614	0.508772	0.245614	1.71133	0	0	2	0.508772	289.18	0.0142274	0		1062
4622	3701	2019-04-30 16:17:00	2019-04-30	0	neutral	0				2019-03-31	48	18.7745	9	26	13	3.26585		2019-03-31	48	18.7745	0.1875	0.541667	0.270833	3.26585	0	0	2	0.541667	279.86	0	0		1062
4623	3702	2019-04-30 15:57:00	2019-04-30	0.45	neutral	0				2019-03-30	11	3.38519	1	7	3	1.05926		2019-03-30	11	3.38519	0.0909091	0.636364	0.272727	1.05926	0	0	2	0.636364	279.86	0	0		1062
4624	3703	2019-04-30 15:49:00	2019-04-30	0.1	neutral	0				2019-03-29	84	35.7444	19	45	20	0.969859		2019-03-29	84	35.7444	0.22619	0.535714	0.238095	0.969859	0	0	2	0.535714	279.86	0.00192853	0		1062
4625	3704	2019-04-30 15:18:00	2019-04-30	0	neutral	0				2019-03-28	78	28.3624	8	48	22	7.84872		2019-03-28	78	28.3624	0.102564	0.615385	0.282051	7.84872	0	0	2	0.615385	278.62	0.00594816	0		1062
4626	3705	2019-04-30 15:11:00	2019-04-30	0	neutral	0				2019-03-27	85	25.0885	8	54	23	4.36009		2019-03-27	85	25.0885	0.0941176	0.635294	0.270588	4.36009	0	0	2	0.635294	274.83	0.0113022	0		1062
4627	3706	2019-04-30 14:49:00	2019-04-30	0.3	neutral	0				2019-03-26	74	27.9245	16	36	22	4.54491		2019-03-26	74	27.9245	0.216216	0.486486	0.297297	4.54491	0	0	2	0.486486	267.77	0.0120875	0		1062
4628	3707	2019-04-30 13:46:00	2019-04-30	0	neutral	0				2019-03-25	65	23.7314	8	38	19	4.30173		2019-03-25	65	23.7314	0.123077	0.584615	0.292308	4.30173	0	0	2	0.584615	260.42	-0.00680057	0		1062
4629	3708	2019-04-30 13:45:00	2019-04-30	0	neutral	0				2019-03-24	65	21.856	10	37	18	4.20536		2019-03-24	65	21.856	0.153846	0.569231	0.276923	4.20536	0	0	2	0.569231	264.53	0	0		1062
4630	3709	2019-04-30 13:44:00	2019-04-30	0	neutral	0				2019-03-23	24	3.70476	1	22	1	-0.344048		2019-03-23	24	3.70476	0.0416667	0.916667	0.0416667	-0.344048	0	0	2	0.916667	264.53	0	0		1062
4631	3710	2019-04-30 13:35:00	2019-04-30	0	neutral	0				2019-03-22	35	10.0933	6	24	5	0.0936508		2019-03-22	35	10.0933	0.171429	0.685714	0.142857	0.0936508	0	0	2	0.685714	264.53	-0.0153073	0		1062
1699	3711	2019-04-30 13:04:00	2019-04-30	0.6	negative	-0.375				2019-03-21	42	11.9679	9	22	11	0.969974		2019-03-21	42	11.9679	0.214286	0.52381	0.261905	0.969974	0	0	2	0.52381	274.02	0.000666142	0		1062
4632	3712	2019-04-30 13:00:00	2019-04-30	0	neutral	0				2019-03-20	42	9.72837	7	27	8	0.269841		2019-03-20	42	9.72837	0.166667	0.642857	0.190476	0.269841	0	0	2	0.642857	273.6	0.00984102	0		1062
4633	3713	2019-04-30 11:36:00	2019-04-30	0.3	neutral	0				2019-03-19	54	13.7424	8	35	11	1.90509		2019-03-19	54	13.7424	0.148148	0.648148	0.203704	1.90509	0	0	2	0.648148	267.47	-0.00326756	0		1062
4634	3714	2019-04-30 10:30:00	2019-04-30	0	neutral	0				2019-03-18	57	17.3985	12	32	13	1.50226		2019-03-18	57	17.3985	0.210526	0.561404	0.22807	1.50226	0	0	2	0.561404	269.49	-0.00946859	0		1062
7743	3715	2019-04-30 10:27:00	2019-04-30	0.4	positive	0.4				2019-03-17	55	20.8238	13	29	13	-0.472078		2019-03-17	55	20.8238	0.236364	0.527273	0.236364	-0.472078	0	0	2	0.527273	275.43	0	0		1062
4635	3716	2019-04-30 10:09:00	2019-04-30	0	neutral	0				2019-03-16	32	14.2103	5	16	11	2.38463		2019-03-16	32	14.2103	0.15625	0.5	0.34375	2.38463	0	0	2	0.5	275.43	0	0		1062
6268	3717	2019-04-30 09:45:00	2019-04-30	0.491684	neutral	0.0393771				2019-03-15	78	22.7131	8	45	25	6.2921		2019-03-15	78	22.7131	0.102564	0.576923	0.320513	6.2921	0	0	2	0.576923	275.43	-0.0223268	0		1062
4636	3718	2019-04-30 08:50:00	2019-04-30	0.5	neutral	0				2019-03-14	67	25.7413	14	26	27	4.01441		2019-03-14	67	25.7413	0.208955	0.38806	0.402985	4.01441	0	1	3	0.402985	289.96	0.00150036	0		1062
7744	3719	2019-04-30 08:43:00	2019-04-30	0.4	positive	0.4				2019-03-13	60	20.1424	11	34	15	0.981061		2019-03-13	60	20.1424	0.183333	0.566667	0.25	0.981061	1	0	2	0.566667	288.96	0.00849919	1		1061
6665	3720	2019-04-30 08:33:00	2019-04-30	0.701515	positive	0.112121				2019-03-12	72	25.2359	12	41	19	2.73254		2019-03-12	72	25.2359	0.166667	0.569444	0.263889	2.73254	1	0	2	0.569444	283.36	-0.0114351	1		1061
6472	3721	2019-04-30 07:52:00	2019-04-30	0.825	neutral	0.1				2019-03-11	82	30.7797	17	42	23	4.49616		2019-03-11	82	30.7797	0.207317	0.512195	0.280488	4.49616	1	0	2	0.512195	290.92	0.0102412	1		1061
4637	3722	2019-04-30 07:01:00	2019-04-30	0	neutral	0				2019-03-10	65	25.1478	10	35	20	4.9136		2019-03-10	65	25.1478	0.153846	0.538462	0.307692	4.9136	1	0	2	0.538462	284.14	0	1		1061
7891	3723	2019-04-30 06:59:00	2019-04-30	0.5	positive	0.5				2019-03-09	78	31.2986	15	40	23	4.29351		2019-03-09	78	31.2986	0.192308	0.512821	0.294872	4.29351	1	0	2	0.512821	284.14	0	1		1061
6918	3724	2019-04-30 06:16:00	2019-04-30	0.363636	positive	0.151515				2019-03-08	74	27.7753	11	40	23	6.67005		2019-03-08	74	27.7753	0.148649	0.540541	0.310811	6.67005	1	0	2	0.540541	284.14	0.0116959	1		1061
4638	3725	2019-04-30 06:03:00	2019-04-30	0	neutral	0				2019-03-07	78	30.9186	7	40	31	10.4088		2019-03-07	78	30.9186	0.0897436	0.512821	0.397436	10.4088	1	0	2	0.512821	276.59	0.000549918	1		1061
1432	3726	2019-04-30 05:01:00	2019-04-30	0.7	negative	-0.4				2019-03-06	65	23.3783	9	41	15	3.27696		2019-03-06	65	23.3783	0.138462	0.630769	0.230769	3.27696	1	0	2	0.630769	276.24	-0.000471423	1		1061
2415	3727	2019-04-30 02:20:00	2019-04-30	0.142857	neutral	-0.0714286				2019-03-05	52	20.1796	8	28	16	3.40177		2019-03-05	52	20.1796	0.153846	0.538462	0.307692	3.40177	1	0	2	0.538462	276.54	-0.0136351	1		1061
4639	3728	2019-04-29 22:23:00	2019-04-29	0	neutral	0				2019-03-04	43	6.46706	4	34	5	0.759524		2019-03-04	43	6.46706	0.0930233	0.790698	0.116279	0.759524	1	0	2	0.790698	285.36	-0.0141197	1		1061
4640	3729	2019-04-29 21:31:00	2019-04-29	0	neutral	0				2019-03-03	55	16.0942	8	32	15	3.66622		2019-03-03	55	16.0942	0.145455	0.581818	0.272727	3.66622	1	0	2	0.581818	294.79	0	1		1061
4641	3730	2019-04-29 18:07:00	2019-04-29	0.1	neutral	0				2019-03-02	53	14.3215	11	35	7	-1.47175		2019-03-02	53	14.3215	0.207547	0.660377	0.132075	-1.47175	1	0	2	0.660377	294.79	0	1		1061
8089	3731	2019-04-29 16:00:00	2019-04-29	0.95	positive	0.6				2019-03-01	59	18.6846	13	33	13	1.01566		2019-03-01	59	18.6846	0.220339	0.559322	0.220339	1.01566	1	0	2	0.559322	294.79	-0.0354743	1		1061	0.209677	0.125	-0.002	-0.115	-0.142	-	-0.147		0.15	-0.142	-0.022	6.28	-0.135	-	-0.147	-
2416	3732	2019-04-29 14:50:00	2019-04-29	0.142857	neutral	-0.0714286				2019-02-28	52	17.5922	16	27	9	-1.89499		2019-02-28	52	17.5922	0.307692	0.519231	0.173077	-1.89499	1	0	2	0.519231	319.88	0.00703517	1		1061
7139	3733	2019-04-29 14:30:00	2019-04-29	1	positive	0.2				2019-02-27	29	7.92955	3	19	7	0.52803		2019-02-27	29	7.92955	0.103448	0.655172	0.241379	0.52803	1	0	2	0.655172	314.74	0.0239398	1		1061
6450	3734	2019-04-29 13:48:00	2019-04-29	0.477273	neutral	0.0931818				2019-02-26	40	7.89333	6	29	5	-0.743333		2019-02-26	40	7.89333	0.15	0.725	0.125	-0.743333	1	0	2	0.725	297.86	-0.00132481	1		1061
7502	3735	2019-04-29 13:45:00	2019-04-29	0.1	positive	0.3				2019-02-25	56	15.0766	7	38	11	2.85382		2019-02-25	56	15.0766	0.125	0.678571	0.196429	2.85382	1	0	2	0.678571	298.77	0.00594211	1		1061
7503	3736	2019-04-29 13:45:00	2019-04-29	0.1	positive	0.3				2019-02-24	42	9.89253	4	31	7	1.87002		2019-02-24	42	9.89253	0.0952381	0.738095	0.166667	1.87002	1	0	2	0.738095	294.71	0	1		1061
4642	3737	2019-04-29 13:44:00	2019-04-29	0	neutral	0				2019-02-23	35	5.95476	1	27	7	1.88095		2019-02-23	35	5.95476	0.0285714	0.771429	0.2	1.88095	1	0	2	0.771429	294.71	0	1		1061
4643	3738	2019-04-29 13:44:00	2019-04-29	0	neutral	0				2019-02-22	56	10.6174	3	40	13	3.58939		2019-02-22	56	10.6174	0.0535714	0.714286	0.232143	3.58939	1	0	2	0.714286	294.71	0.00515873	1		1061
7686	3739	2019-04-29 13:44:00	2019-04-29	0.702273	positive	0.368182				2019-02-21	58	18.9605	5	33	20	7.11234		2019-02-21	58	18.9605	0.0862069	0.568966	0.344828	7.11234	1	0	2	0.568966	291.23	-0.0165754	1		1061
8090	3740	2019-04-29 13:42:00	2019-04-29	0.95	positive	0.6				2019-02-20	64	14.5316	4	45	15	3.13147		2019-02-20	64	14.5316	0.0625	0.703125	0.234375	3.13147	1	0	2	0.703125	302.56	-0.0043987	1		1061
1876	3741	2019-04-29 13:42:00	2019-04-29	0.35	negative	-0.2				2019-02-19	85	16.7456	12	56	17	3.60317		2019-02-19	85	16.7456	0.141176	0.658824	0.2	3.60317	1	0	2	0.658824	305.64	-0.00317127	1		1061
4644	3742	2019-04-29 13:36:00	2019-04-29	0.3	neutral	0				2019-02-18	45	10.5187	7	27	11	0.636291		2019-02-18	45	10.5187	0.155556	0.6	0.244444	0.636291	1	0	2	0.6	307.88	0	1		1061
4645	3743	2019-04-29 13:04:00	2019-04-29	0	neutral	0				2019-02-17	51	16.4354	8	30	13	1.52708		2019-02-17	51	16.4354	0.156863	0.588235	0.254902	1.52708	1	0	2	0.588235	307.88	0	1		1061
4646	3744	2019-04-29 11:44:00	2019-04-29	0	neutral	0				2019-02-16	54	12.638	10	34	10	-0.532078		2019-02-16	54	12.638	0.185185	0.62963	0.185185	-0.532078	1	0	2	0.62963	307.88	0	1		1061
6936	3745	2019-04-29 10:42:00	2019-04-29	0.54	positive	0.16				2019-02-15	71	17.4435	6	48	17	5.64604		2019-02-15	71	17.4435	0.084507	0.676056	0.239437	5.64604	1	0	2	0.676056	307.88	0.00583662	1		1061
4647	3746	2019-04-29 09:30:00	2019-04-29	0	neutral	0				2019-02-14	67	17.5066	4	45	18	4.67783		2019-02-14	67	17.5066	0.0597015	0.671642	0.268657	4.67783	1	0	2	0.671642	303.77	-0.00624551	1		1061
4648	3747	2019-04-29 08:54:00	2019-04-29	0	neutral	0				2019-02-13	63	16.1476	14	39	10	-0.175552		2019-02-13	63	16.1476	0.222222	0.619048	0.15873	-0.175552	1	0	2	0.619048	308.17	-0.00509966	1		1061
1722	3748	2019-04-29 08:40:00	2019-04-29	0.4	negative	-0.3				2019-02-12	75	14.3206	10	53	12	0.219307		2019-02-12	75	14.3206	0.133333	0.706667	0.16	0.219307	1	0	2	0.706667	311.81	-0.00143224	1		1061
4649	3749	2019-04-29 08:25:00	2019-04-29	0	neutral	0				2019-02-11	63	12.3781	9	47	7	-0.634215		2019-02-11	63	12.3781	0.142857	0.746032	0.111111	-0.634215	1	0	2	0.746032	312.84	0.00988481	1		1061
2417	3750	2019-04-29 08:20:00	2019-04-29	0.142857	neutral	-0.0714286				2019-02-10	48	14.0533	10	27	11	0.953896		2019-02-10	48	14.0533	0.208333	0.5625	0.229167	0.953896	1	0	2	0.5625	305.8	0	1		1061
4650	3751	2019-04-29 08:05:00	2019-04-29	0	neutral	0				2019-02-09	65	17.8091	14	38	13	1.45221		2019-02-09	65	17.8091	0.215385	0.584615	0.2	1.45221	1	0	2	0.584615	305.8	0	1		1061
4651	3752	2019-04-29 07:47:00	2019-04-29	0	neutral	0				2019-02-08	56	16.2093	9	33	14	2.9937		2019-02-08	56	16.2093	0.160714	0.589286	0.25	2.9937	1	0	2	0.589286	305.8	-0.00242179	1		1061
2418	3753	2019-04-29 07:40:00	2019-04-29	0.142857	neutral	-0.0714286				2019-02-07	56	13.7637	10	36	10	-0.674272		2019-02-07	56	13.7637	0.178571	0.642857	0.178571	-0.674272	1	0	2	0.642857	307.51	-0.0135013	1		1061
4652	3754	2019-04-29 07:20:00	2019-04-29	0	neutral	0				2019-02-06	47	12.4408	3	29	15	4.21611		2019-02-06	47	12.4408	0.0638298	0.617021	0.319149	4.21611	1	0	2	0.617021	317.22	-0.00561775	1		1061
8490	3755	2019-04-29 07:17:00	2019-04-29	0.3	positive	1				2019-02-05	67	19.9097	5	45	17	5.55787		2019-02-05	67	19.9097	0.0746269	0.671642	0.253731	5.55787	1	0	2	0.671642	321.35	0.0115866	1		1061
8091	3756	2019-04-29 06:59:00	2019-04-29	0.95	positive	0.6				2019-02-04	33	7.87381	4	25	4	-0.0785714		2019-02-04	33	7.87381	0.121212	0.757576	0.121212	-0.0785714	1	0	2	0.757576	312.89	0.000944907	1		1061
4653	3757	2019-04-29 06:33:00	2019-04-29	0	neutral	0				2019-02-03	41	10.4395	6	26	9	0.345238		2019-02-03	41	10.4395	0.146341	0.634146	0.219512	0.345238	1	0	2	0.634146	312.21	0	1		1061
7827	3758	2019-04-29 06:29:00	2019-04-29	0.55	positive	0.45				2019-02-02	59	18.2052	7	36	16	5.34881		2019-02-02	59	18.2052	0.118644	0.610169	0.271186	5.34881	1	0	2	0.610169	312.21	0	1		1061
4654	3759	2019-04-29 06:26:00	2019-04-29	0	neutral	0				2019-02-01	49	13.5433	8	30	11	1.13811		2019-02-01	49	13.5433	0.163265	0.612245	0.22449	1.13811	1	0	2	0.612245	312.21	0.00728014	1		1061
4655	3760	2019-04-29 05:08:00	2019-04-29	0	neutral	0				2019-01-31	61	15.216	9	42	10	1.86782		2019-01-31	61	15.216	0.147541	0.688525	0.163934	1.86782	1	0	2	0.688525	307.02	-0.00246843	1		1061
4656	3761	2019-04-29 04:51:00	2019-04-29	0	neutral	0				2019-01-30	58	15.534	12	34	12	-0.616234		2019-01-30	58	15.534	0.206897	0.586207	0.206897	-0.616234	1	0	2	0.586207	308.77	0.0162065	1		1061
1433	3762	2019-04-29 04:43:00	2019-04-29	0.7	negative	-0.4				2019-01-29	55	17.0467	9	28	18	2.28505		2019-01-29	55	17.0467	0.163636	0.509091	0.327273	2.28505	1	0	2	0.509091	297.46	0.00157966	1		1061
4657	3763	2019-04-29 04:03:00	2019-04-29	0	neutral	0				2019-01-28	68	14.1982	9	48	11	0.379317		2019-01-28	68	14.1982	0.132353	0.705882	0.161765	0.379317	1	0	2	0.705882	296.38	-0.000966048	1		1061
4658	3764	2019-04-29 03:54:00	2019-04-29	0	neutral	0				2019-01-27	57	16.6667	8	34	15	3.24255		2019-01-27	57	16.6667	0.140351	0.596491	0.263158	3.24255	1	0	2	0.596491	297.04	0	1		1061
6708	3765	2019-04-29 02:06:00	2019-04-29	0.166667	positive	0.125				2019-01-26	70	17.2114	7	46	17	3.38816		2019-01-26	70	17.2114	0.1	0.657143	0.242857	3.38816	1	0	2	0.657143	297.04	0	1		1061
4659	3766	2019-04-29 02:06:00	2019-04-29	0	neutral	0				2019-01-25	88	22.553	11	60	17	1.90851		2019-01-25	88	22.553	0.125	0.681818	0.193182	1.90851	1	0	2	0.681818	297.04	0.00816148	1		1061
8092	3767	2019-04-29 02:06:00	2019-04-29	0.95	positive	0.6				2019-01-24	98	24.5423	13	60	25	4.27324		2019-01-24	98	24.5423	0.132653	0.612245	0.255102	4.27324	1	0	2	0.612245	291.51	0.0058797	1		1061
4660	3768	2019-04-29 02:01:00	2019-04-29	0	neutral	0				2019-01-23	97	19.7364	17	69	11	-0.749528		2019-01-23	97	19.7364	0.175258	0.71134	0.113402	-0.749528	1	0	2	0.71134	287.59	-0.0167812	1		1061
1791	3769	2019-04-28 22:35:00	2019-04-28	0.421429	negative	-0.235714				2019-01-22	87	23.2991	12	50	25	4.14565		2019-01-22	87	23.2991	0.137931	0.574713	0.287356	4.14565	1	0	2	0.574713	298.92	-0.0048257	1		1061
1962	3770	2019-04-28 22:33:00	2019-04-28	0.166667	negative	-0.166667				2019-01-21	85	19.3637	8	56	21	3.36287		2019-01-21	85	19.3637	0.0941176	0.658824	0.247059	3.36287	1	0	2	0.658824	302.26	0	1		1061
4661	3771	2019-04-28 22:22:00	2019-04-28	0	neutral	0				2019-01-20	74	15.5169	8	52	14	1.48892		2019-01-20	74	15.5169	0.108108	0.702703	0.189189	1.48892	1	0	2	0.702703	302.26	0	1		1061
4662	3772	2019-04-28 21:00:00	2019-04-28	0.3	neutral	0				2019-01-19	74	18.0716	8	49	17	4.67832		2019-01-19	74	18.0716	0.108108	0.662162	0.22973	4.67832	1	0	2	0.662162	302.26	0	1		1061
4663	3773	2019-04-28 18:27:00	2019-04-28	0	neutral	0				2019-01-18	345	93.7268	38	211	96	20.175		2019-01-18	345	93.7268	0.110145	0.611594	0.278261	20.175	1	0	2	0.611594	302.26	-0.0603366	1		1061
4664	3774	2019-04-28 17:01:00	2019-04-28	0	neutral	0				2019-01-17	110	34.1627	11	69	30	6.93705		2019-01-17	110	34.1627	0.1	0.627273	0.272727	6.93705	1	0	2	0.627273	347.31	0.00157845	1		1061
1705	3775	2019-04-28 16:34:00	2019-04-28	0.866667	negative	-0.366667				2019-01-16	82	18.7639	11	58	13	1.4132		2019-01-16	82	18.7639	0.134146	0.707317	0.158537	1.4132	1	0	2	0.707317	346.05	0.00203788	1		1061
4665	3776	2019-04-28 13:46:00	2019-04-28	0	neutral	0				2019-01-15	44	11.9893	4	27	13	2.79792		2019-01-15	44	11.9893	0.0909091	0.613636	0.295455	2.79792	1	0	2	0.613636	344.43	0.0128347	1		1061
1723	3777	2019-04-28 13:37:00	2019-04-28	0.4	negative	-0.3				2019-01-14	31	10.1737	1	18	12	2.8863		2019-01-14	31	10.1737	0.0322581	0.580645	0.387097	2.8863	1	0	2	0.580645	334.4	-0.0163885	1		1061
6808	3778	2019-04-28 12:24:00	2019-04-28	0.454545	positive	0.136364				2019-01-13	34	15.5881	0	10	24	7.12798		2019-01-13	34	15.5881	0	0.294118	0.705882	7.12798	1	1	3	0.705882	347.26	0	1		1061
4666	3779	2019-04-28 10:12:00	2019-04-28	0	neutral	0				2019-01-12	25	13.9083	1	8	16	3.5625		2019-01-12	25	13.9083	0.04	0.32	0.64	3.5625	2	1	3	0.64	347.26	0	2		1060
4667	3780	2019-04-28 09:39:00	2019-04-28	0	neutral	0				2019-01-11	62	23.5351	5	23	34	7.96308		2019-01-11	62	23.5351	0.0806452	0.370968	0.548387	7.96308	3	1	3	0.548387	347.26	0.00287344	3		1059
4668	3781	2019-04-28 09:19:00	2019-04-28	0	neutral	0				2019-01-10	52	19.0896	1	27	24	7.94981		2019-01-10	52	19.0896	0.0192308	0.519231	0.461538	7.94981	4	0	2	0.519231	344.97	0.00818417	4		1058
7310	3782	2019-04-28 08:04:00	2019-04-28	0.333333	positive	0.25				2019-01-09	60	20.4245	7	31	22	5.09831		2019-01-09	60	20.4245	0.116667	0.516667	0.366667	5.09831	4	0	2	0.516667	338.53	0.00409884	4		1058
1434	3783	2019-04-28 07:05:00	2019-04-28	0.7	negative	-0.4				2019-01-08	41	16.7147	7	17	17	4.78894		2019-01-08	41	16.7147	0.170732	0.414634	0.414634	4.78894	4	1	3	0.414634	335.35	0.000505382	4		1058
1435	3784	2019-04-28 06:00:00	2019-04-28	0.7	negative	-0.4				2019-01-07	47	14.7886	4	27	16	5.7236		2019-01-07	47	14.7886	0.0851064	0.574468	0.340426	5.7236	5	0	2	0.574468	334.96	0.0229894	5		1057
8470	3785	2019-04-28 05:13:00	2019-04-28	0.75	positive	0.8				2019-01-06	26	8.50119	5	15	6	0.726551		2019-01-06	26	8.50119	0.192308	0.576923	0.230769	0.726551	5	0	2	0.576923	317.69	0	5		1057
4669	3786	2019-04-27 21:53:00	2019-04-27	0	neutral	0				2019-01-05	26	5.90096	2	19	5	0.55467		2019-01-05	26	5.90096	0.0769231	0.730769	0.192308	0.55467	5	0	2	0.730769	317.69	0	5		1057
7311	3787	2019-04-27 13:40:00	2019-04-27	0.333333	positive	0.25				2019-01-04	54	19.83	5	27	22	8.07034		2019-01-04	54	19.83	0.0925926	0.5	0.407407	8.07034	5	0	2	0.5	317.69	0.0243615	5		1057
6473	3788	2019-04-27 13:25:00	2019-04-27	0.825	neutral	0.1				2019-01-03	58	25.228	8	31	19	3.81643		2019-01-03	58	25.228	0.137931	0.534483	0.327586	3.81643	5	0	2	0.534483	300.36	-0.0138877	5		1057
4670	3789	2019-04-27 12:01:00	2019-04-27	0	neutral	0				2019-01-02	52	17.7099	3	25	24	5.2448		2019-01-02	52	17.7099	0.0576923	0.480769	0.461538	5.2448	5	0	2	0.480769	310.12	-0.0306535	5		1057
6652	3790	2019-04-27 09:10:00	2019-04-27	0.526667	positive	0.106667				2019-01-01	21	9.51	5	8	8	2.33286		2019-01-01	21	9.51	0.238095	0.380952	0.380952	2.33286	5	1	3	0.380952	332.8	0	5		1057
4671	3791	2019-04-27 09:04:00	2019-04-27	0	neutral	0				2018-12-31	3	0.742857	0	2	1	0.128571		2018-12-31	3	0.742857	0	0.666667	0.333333	0.128571	6	0	2	0.666667	332.8	-0.00139409	6		1056	1.75	0.2	0.127	0.057	0.032	0.094	0.029		0.24	0.032	0.008	6.04	0.049	0.6	0.03	1
4672	3792	2019-04-27 08:00:00	2019-04-27	0	neutral	0				2018-12-30	6	1.08889	1	4	1	-0.0722222		2018-12-30	6	1.08889	0.166667	0.666667	0.166667	-0.0722222	6	0	2	0.666667	333.87	0	6		1056
4673	3793	2019-04-27 07:05:00	2019-04-27	0	neutral	0				2018-12-29	7	1.93167	0	5	2	0.613333		2018-12-29	7	1.93167	0	0.714286	0.285714	0.613333	6	0	2	0.714286	333.87	0	6		1056
2198	3794	2019-04-27 06:12:00	2019-04-27	0.271429	neutral	-0.0857143				2018-12-28	9	2.82622	2	4	3	0.311212		2018-12-28	9	2.82622	0.222222	0.444444	0.333333	0.311212	6	0	2	0.444444	333.87	0.0237117	6		1056
4674	3795	2019-04-27 05:21:00	2019-04-27	0	neutral	0				2018-12-27	8	0.997619	1	6	1	0.107143		2018-12-27	8	0.997619	0.125	0.75	0.125	0.107143	6	0	2	0.75	316.13	-0.0134718	6		1056
6474	3796	2019-04-27 05:03:00	2019-04-27	0.825	neutral	0.1				2018-12-26	10	3.21727	0	4	6	3.29303		2018-12-26	10	3.21727	0	0.4	0.6	3.29303	6	1	3	0.6	326.09	0.0429417	6		1056
4675	3797	2019-04-27 05:01:00	2019-04-27	0	neutral	0				2018-12-25	2	0.1	0	2	0	0		2018-12-25	2	0.1	0	1	0	0	7	0	2	1	295.39	0	7		1055
6475	3798	2019-04-27 04:59:00	2019-04-27	0.825	neutral	0.1				2018-12-24	7	1.375	0	5	2	0.4		2018-12-24	7	1.375	0	0.714286	0.285714	0.4	7	0	2	0.714286	295.39	-0.0344419	7		1055
4676	3799	2019-04-27 03:21:00	2019-04-27	0	neutral	0				2018-12-23	2	1.03455	0	0	2	0.291364		2018-12-23	2	1.03455	0	0	1	0.291364	7	1	3	1	319.77	0	7		1055
1766	3800	2019-04-27 02:09:00	2019-04-27	0.5	negative	-0.25				2018-12-22	3	0.30625	0	2	1	0.175		2018-12-22	3	0.30625	0	0.666667	0.333333	0.175	8	0	2	0.666667	319.77	0	8		1054
4677	3801	2019-04-27 02:07:00	2019-04-27	0	neutral	0				2018-12-21	3	1.525	2	1	0	-0.408333		2018-12-21	3	1.525	0.666667	0.333333	0	-0.408333	8	1	3	0.666667	319.77	0.00600355	8		1054
2419	3802	2019-04-27 00:48:00	2019-04-27	0.142857	neutral	-0.0714286				2018-12-20	7	3.35	0	1	6	3.08169		2018-12-20	7	3.35	0	0.142857	0.857143	3.08169	9	1	3	0.857143	315.38	-0.023571	9		1053
4678	3803	2019-04-26 23:51:00	2019-04-26	0	neutral	0				2018-12-19	6	3.01667	2	3	1	-0.504167		2018-12-19	6	3.01667	0.333333	0.5	0.166667	-0.504167	10	0	2	0.5	332.97	-0.00526345	10		1052
4679	3804	2019-04-26 19:36:00	2019-04-26	0.3	neutral	0				2018-12-18	4	0.85	0	2	2	0.266667		2018-12-18	4	0.85	0	0.5	0.5	0.266667	10	1	3	0.5	337.03	-0.0144345	10		1052
4680	3805	2019-04-26 17:25:00	2019-04-26	0	neutral	0				2018-12-17	1	0	0	1	0	0		2018-12-17	1	0	0	1	0	0	11	0	2	1	348.42	-0.0210337	11		1051
4681	3806	2019-04-26 17:24:00	2019-04-26	0	neutral	0				2018-12-16	8	2.34044	0	5	3	0.89722		2018-12-16	8	2.34044	0	0.625	0.375	0.89722	11	0	2	0.625	365.71	0	11		1051
4682	3807	2019-04-26 16:33:00	2019-04-26	0.6875	neutral	0				2018-12-15	9	3.36536	0	2	7	1.28583		2018-12-15	9	3.36536	0	0.222222	0.777778	1.28583	11	1	3	0.777778	365.71	0	11		1051
2420	3808	2019-04-26 14:26:00	2019-04-26	0.142857	neutral	-0.0714286				2018-12-14	5	1.88542	0	3	2	0.494271		2018-12-14	5	1.88542	0	0.6	0.4	0.494271	12	0	2	0.6	365.71	-0.0129626	12		1050
2133	3809	2019-04-26 14:07:00	2019-04-26	0.6	negative	-0.1				2018-12-13	4	1.07727	0	2	2	0.564182		2018-12-13	4	1.07727	0	0.5	0.5	0.564182	12	1	3	0.5	376.79	0.0119069	12		1050
7679	3810	2019-04-26 12:01:00	2019-04-26	0.466667	positive	0.366667				2018-12-12	3	1.02361	0	1	2	0.379012		2018-12-12	3	1.02361	0	0.333333	0.666667	0.379012	13	1	3	0.666667	366.6	-0.000189508	13		1049
4683	3811	2019-04-26 11:43:00	2019-04-26	0	neutral	0				2018-12-11	6	0.966667	1	3	2	0.2		2018-12-11	6	0.966667	0.166667	0.5	0.333333	0.2	14	0	2	0.5	366.76	0.00191068	14		1048				SUMMARY OUTPUT
1877	3812	2019-04-26 11:34:00	2019-04-26	0.3	negative	-0.2				2018-12-10	9	2.9782	2	4	3	-0.382617		2018-12-10	9	2.9782	0.222222	0.444444	0.333333	-0.382617	14	0	2	0.444444	365.15	0.00862466	14		1048
2421	3813	2019-04-26 11:06:00	2019-04-26	0.142857	neutral	-0.0714286				2018-12-09	4	1.525	0	3	1	0.36875		2018-12-09	4	1.525	0	0.75	0.25	0.36875	14	0	2	0.75	357.97	0	14		1048				Regression Statistics
1230	3814	2019-04-26 10:48:00	2019-04-26	0.644444	negative	-0.427778				2018-12-08	7	4.075	0	0	7	2.62311		2018-12-08	7	4.075	0	0	1	2.62311	14	1	3	1	357.97	0	14		1048				Multiple R	0.847552
4684	3815	2019-04-26 09:57:00	2019-04-26	0	neutral	0				2018-12-07	12	4.9301	0	5	7	1.5917		2018-12-07	12	4.9301	0	0.416667	0.583333	1.5917	15	1	3	0.583333	357.97	-0.00613177	15		1047				R Square	0.718345
4685	3816	2019-04-26 08:31:00	2019-04-26	0	neutral	0				2018-12-06	11	4.03447	1	6	4	0.457008		2018-12-06	11	4.03447	0.0909091	0.545455	0.363636	0.457008	16	0	2	0.545455	363.06	0.00403795	16		1046				Adjusted R Square	0.718198
6359	3817	2019-04-26 07:50:00	2019-04-26	0.55	neutral	0.0666667				2018-12-05	5	0.967143	1	4	0	-0.21619		2018-12-05	5	0.967143	0.2	0.8	0	-0.21619	16	0	2	0.8	359.7	0	16		1046				Standard Error	43.6428
2134	3818	2019-04-26 07:36:00	2019-04-26	0.1	negative	-0.1				2018-12-04	10	4.22222	2	5	3	0.477778		2018-12-04	10	4.22222	0.2	0.5	0.3	0.477778	16	0	2	0.5	359.7	0.00146342	16		1046				Observations	1924
2422	3819	2019-04-26 06:45:00	2019-04-26	0.142857	neutral	-0.0714286				2018-12-03	3	1.225	0	1	2	1.4125		2018-12-03	3	1.225	0	0.333333	0.666667	1.4125	16	1	3	0.666667	358.49	0.00981378	16		1046
7624	3820	2019-04-26 05:34:00	2019-04-26	0.717857	positive	0.342857				2018-12-02	1	0	0	1	0	0		2018-12-02	1	0	0	1	0	0	17	0	2	1	350.48	0	17		1045				ANOVA
4686	3821	2019-04-26 05:32:00	2019-04-26	0	neutral	0				2018-12-01	10	3.03958	1	5	4	0.647917		2018-12-01	10	3.03958	0.1	0.5	0.4	0.647917	17	0	2	0.5	350.48	0	17		1045					df	SS	MS	F	Significance F
7892	3822	2019-04-26 03:49:00	2019-04-26	0.5	positive	0.5				2018-11-30	6	3.22	1	1	4	0.4075		2018-11-30	6	3.22	0.166667	0.166667	0.666667	0.4075	17	1	3	0.666667	350.48	0.0116924	17		1045				Regression	1	9.3367e+06	9.3367e+06	4901.95	0
8093	3823	2019-04-26 03:14:00	2019-04-26	0.95	positive	0.6				2018-11-29	5	1.13333	0	2	3	0.706667		2018-11-29	5	1.13333	0	0.4	0.6	0.706667	18	1	3	0.6	341.17	-0.00844612	18		1044				Residual	1922	3.66082e+06	1904.69
6915	3824	2019-04-26 03:08:00	2019-04-26	0.75	positive	0.15				2018-11-28	4	2.02222	0	3	1	0.4		2018-11-28	4	2.02222	0	0.75	0.25	0.4	19	0	2	0.75	347.87	0.00495952	19		1043				Total	1923	1.29975e+07
1436	3825	2019-04-26 02:02:00	2019-04-26	0.7	negative	-0.4				2018-11-27	4	0.65	0	2	2	0.283333		2018-11-27	4	0.65	0	0.5	0.5	0.283333	19	1	3	0.5	343.92	-0.00261865	19		1043
1437	3826	2019-04-26 02:01:00	2019-04-26	0.7	negative	-0.4				2018-11-26	7	2.15068	1	4	2	0.293788		2018-11-26	7	2.15068	0.142857	0.571429	0.285714	0.293788	20	0	2	0.571429	346	0.026085	20		1042					Coefficients	Standard Error	t Stat	P-value	Lower 95%	Upper 95%	Lower 95.0%	Upper 95.0%
2423	3827	2019-04-26 01:48:00	2019-04-26	0.142857	neutral	-0.0714286				2018-11-25	6	2.57619	1	2	3	0.534524		2018-11-25	6	2.57619	0.166667	0.333333	0.5	0.534524	20	1	3	0.5	325.83	0	20		1042				Intercept	338.757	1.80356	187.827	0	335.22	342.295	335.22	342.295
4687	3828	2019-04-26 00:36:00	2019-04-26	0.3	neutral	0				2018-11-24	2	0.436508	0	1	1	0.192063		2018-11-24	2	0.436508	0	0.5	0.5	0.192063	21	1	3	0.5	325.83	0	21		1041				X Variable 1	0.216337	0.00308992	70.0139	0	0.210277	0.222397	0.210277	0.222397
2199	3829	2019-04-26 00:12:00	2019-04-26	0.271429	neutral	-0.0857143				2018-11-23	5	1.98902	0	2	3	1.24015		2018-11-23	5	1.98902	0	0.4	0.6	1.24015	22	1	3	0.6	325.83	-0.0161697	22		1040
2424	3830	2019-04-26 00:11:00	2019-04-26	0.142857	neutral	-0.0714286				2018-11-22	5	2.27504	0	3	2	0.896543		2018-11-22	5	2.27504	0	0.6	0.4	0.896543	23	0	2	0.6	338.19	0	23		1039				SUMMARY OUTPUT
2679	3831	2019-04-25 23:38:00	2019-04-25	0.0714286	neutral	-0.0357143				2018-11-21	5	2.80139	0	2	3	0.870833		2018-11-21	5	2.80139	0	0.4	0.6	0.870833	23	1	3	0.6	338.19	-0.0117815	23		1039
2425	3832	2019-04-25 23:37:00	2019-04-25	0.142857	neutral	-0.0714286				2018-11-20	9	3.06052	1	4	4	0.553039		2018-11-20	9	3.06052	0.111111	0.444444	0.444444	0.553039	24	1	3	0.444444	347.49	-0.00741026	24		1038				Regression Statistics
4688	3833	2019-04-25 22:07:00	2019-04-25	0	neutral	0				2018-11-19	7	2.53662	0	3	4	1.07219		2018-11-19	7	2.53662	0	0.428571	0.571429	1.07219	25	1	3	0.571429	353.47	-0.00103085	25		1037				Multiple R	0.0546724
4689	3834	2019-04-25 22:06:00	2019-04-25	0	neutral	0				2018-11-18	4	1	0	1	3	0.566667		2018-11-18	4	1	0	0.25	0.75	0.566667	26	1	3	0.75	354.31	0	26		1036				R Square	0.00298908
4690	3835	2019-04-25 19:57:00	2019-04-25	0	neutral	0				2018-11-17	5	2.10556	0	2	3	1.27778		2018-11-17	5	2.10556	0	0.4	0.6	1.27778	27	1	3	0.6	354.31	0	27		1035				Adjusted R Square	0.00247007
7893	3836	2019-04-25 14:08:00	2019-04-25	0.5	positive	0.5				2018-11-16	6	2.46318	1	1	4	1.72379		2018-11-16	6	2.46318	0.166667	0.166667	0.666667	1.72379	28	1	3	0.666667	354.31	0.0072554	28		1034				Standard Error	0.0122271
7680	3837	2019-04-25 13:33:00	2019-04-25	0.52963	positive	0.366667				2018-11-15	9	2.67063	0	5	4	1.71806		2018-11-15	9	2.67063	0	0.555556	0.444444	1.71806	29	0	2	0.555556	348.44	0.00556956	29		1033				Observations	1923
4691	3838	2019-04-25 12:51:00	2019-04-25	0	neutral	0				2018-11-14	2	0.9	0	0	2	0.633333		2018-11-14	2	0.9	0	0	1	0.633333	29	1	3	1	344	0.00670477	29		1033
4692	3839	2019-04-25 11:55:00	2019-04-25	0	neutral	0				2018-11-13	4	1.49028	1	2	1	0.0888889		2018-11-13	4	1.49028	0.25	0.5	0.25	0.0888889	30	0	2	0.5	338.73	0.00965846	30		1032				ANOVA
6653	3840	2019-04-25 11:51:00	2019-04-25	0.526667	positive	0.106667				2018-11-12	3	0.3	1	2	0	-0.125		2018-11-12	3	0.3	0.333333	0.666667	0	-0.125	30	0	2	0.666667	331.28	-0.0245052	30		1032					df	SS	MS	F	Significance F
7504	3841	2019-04-25 11:51:00	2019-04-25	0.508333	positive	0.3				2018-11-11	13	4.06361	1	5	7	1.32611		2018-11-11	13	4.06361	0.0769231	0.384615	0.538462	1.32611	30	1	3	0.538462	350.51	0	30		1032				Regression	1	0.000861013	0.000861013	5.75923	0.016497
6227	3842	2019-04-25 11:47:00	2019-04-25	0.527273	neutral	0.0181818				2018-11-10	2	0.933333	0	1	1	1.02708		2018-11-10	2	0.933333	0	0.5	0.5	1.02708	31	1	3	0.5	350.51	0	31		1031				Residual	1921	0.287192	0.000149501
2426	3843	2019-04-25 11:38:00	2019-04-25	0.142857	neutral	-0.0714286				2018-11-09	5	2.0322	0	3	2	0.449242		2018-11-09	5	2.0322	0	0.6	0.4	0.449242	32	0	2	0.6	350.51	-0.00110132	32		1030				Total	1922	0.288053
2135	3844	2019-04-25 11:37:00	2019-04-25	0.6	negative	-0.1				2018-11-08	16	4.77145	0	9	7	1.92276		2018-11-08	16	4.77145	0	0.5625	0.4375	1.92276	32	0	2	0.5625	351.4	0.00402287	32		1030
4693	3845	2019-04-25 11:29:00	2019-04-25	0	neutral	0				2018-11-07	8	3.21773	0	3	5	1.05015		2018-11-07	8	3.21773	0	0.375	0.625	1.05015	32	1	3	0.625	348.16	0.00894809	32		1030					Coefficients	Standard Error	t Stat	P-value	Lower 95%	Upper 95%	Lower 95.0%	Upper 95.0%
4694	3846	2019-04-25 11:01:00	2019-04-25	0	neutral	0				2018-11-06	5	1.67718	2	2	1	0.0632937		2018-11-06	5	1.67718	0.4	0.4	0.2	0.0632937	33	0	2	0.4	341.06	-0.000432724	33		1029				Intercept	-0.000584821	0.000505405	-1.15713	0.247362	-0.00157602	0.00040638	-0.00157602	0.00040638
8094	3847	2019-04-25 11:00:00	2019-04-25	0.95	positive	0.6				2018-11-05	5	3.06346	0	0	5	2.18396		2018-11-05	5	3.06346	0	0	1	2.18396	33	1	3	1	341.4	-0.00632692	33		1029				X Variable 1	2.07921e-06	8.66396e-07	2.39984	0.016497	3.80035e-07	3.77839e-06	3.80035e-07	3.77839e-06
4695	3848	2019-04-25 08:58:00	2019-04-25	0	neutral	0				2018-11-04	4	1.80833	0	1	3	0.4375		2018-11-04	4	1.80833	0	0.25	0.75	0.4375	34	1	3	0.75	346.41	0	34		1028
4696	3849	2019-04-25 08:33:00	2019-04-25	0	neutral	0				2018-11-03	3	1.9	0	1	2	0.633333		2018-11-03	3	1.9	0	0.333333	0.666667	0.633333	35	1	3	0.666667	346.41	0	35		1027
6236	3850	2019-04-25 08:19:00	2019-04-25	0.505	neutral	0.02				2018-11-02	5	1.45476	0	3	2	0.333333		2018-11-02	5	1.45476	0	0.6	0.4	0.333333	36	0	2	0.6	346.41	0.00267863	36		1026
4697	3851	2019-04-25 07:58:00	2019-04-25	0	neutral	0				2018-11-01	10	2.33333	2	5	3	0.668333		2018-11-01	10	2.33333	0.2	0.5	0.3	0.668333	36	0	2	0.5	344.28	0.00886969	36		1026
4698	3852	2019-04-25 05:30:00	2019-04-25	0	neutral	0				2018-10-31	8	2.65381	0	4	4	1.43268		2018-10-31	8	2.65381	0	0.5	0.5	1.43268	36	1	3	0.5	337.32	0.00965979	36		1026
4699	3853	2019-04-25 04:33:00	2019-04-25	0	neutral	0				2018-10-30	11	2.36713	1	7	3	0.464815		2018-10-30	11	2.36713	0.0909091	0.636364	0.272727	0.464815	37	0	2	0.636364	329.9	-0.006468	37		1025
2427	3854	2019-04-25 03:50:00	2019-04-25	0.142857	neutral	-0.0714286				2018-10-29	12	3.43937	2	4	6	1.24921		2018-10-29	12	3.43937	0.166667	0.333333	0.5	1.24921	37	1	3	0.5	334.85	0.00515355	37		1025
2680	3855	2019-04-25 03:44:00	2019-04-25	0.0714286	neutral	-0.0357143				2018-10-28	8	3.47708	0	4	4	0.907197		2018-10-28	8	3.47708	0	0.5	0.5	0.907197	38	1	3	0.5	330.9	0	38		1024
2681	3856	2019-04-25 03:42:00	2019-04-25	0.0714286	neutral	-0.0357143				2018-10-27	14	4.69544	1	7	6	0.846475		2018-10-27	14	4.69544	0.0714286	0.5	0.428571	0.846475	39	0	2	0.5	330.9	0	39		1023
1963	3857	2019-04-25 03:37:00	2019-04-25	0.166667	negative	-0.166667				2018-10-26	18	5.97603	4	9	5	-0.489163		2018-10-26	18	5.97603	0.222222	0.5	0.277778	-0.489163	39	0	2	0.5	330.9	0.0215793	39		1023
2243	3858	2019-04-25 03:37:00	2019-04-25	0.0833333	neutral	-0.0833333				2018-10-25	20	9.4781	3	5	12	2.67551		2018-10-25	20	9.4781	0.15	0.25	0.6	2.67551	39	1	3	0.6	314.86	0.0379717	39		1023
7040	3859	2019-04-25 03:00:00	2019-04-25	0.55	positive	0.183333				2018-10-24	40	12.9449	2	24	14	4.56986		2018-10-24	40	12.9449	0.05	0.6	0.35	4.56986	40	0	2	0.6	288.5	-0.00840829	40		1022
4700	3860	2019-04-25 02:30:00	2019-04-25	0	neutral	0				2018-10-23	15	5.57488	1	7	7	2.34595		2018-10-23	15	5.57488	0.0666667	0.466667	0.466667	2.34595	40	1	3	0.466667	294.14	0.0519968	40		1022
7894	3861	2019-04-25 02:25:00	2019-04-25	0.875	positive	0.5				2018-10-22	10	3.95038	1	5	4	1.27289		2018-10-22	10	3.95038	0.1	0.5	0.4	1.27289	41	0	2	0.5	260.95	0.00158397	41		1021
4701	3862	2019-04-25 02:09:00	2019-04-25	0	neutral	0				2018-10-21	3	1.68706	0	2	1	0.299841		2018-10-21	3	1.68706	0	0.666667	0.333333	0.299841	41	0	2	0.666667	260	0	41		1021
6809	3863	2019-04-25 02:09:00	2019-04-25	0.454545	positive	0.136364				2018-10-20	3	1.385	0	1	2	0.65		2018-10-20	3	1.385	0	0.333333	0.666667	0.65	41	1	3	0.666667	260	0	41		1021
4702	3864	2019-04-25 02:08:00	2019-04-25	0	neutral	0				2018-10-19	12	5.33681	0	4	8	2.56944		2018-10-19	12	5.33681	0	0.333333	0.666667	2.56944	42	1	3	0.666667	260	-0.00648251	42		1020
8095	3865	2019-04-25 02:07:00	2019-04-25	0.95	positive	0.6				2018-10-18	11	6.03283	1	2	8	2.28604		2018-10-18	11	6.03283	0.0909091	0.181818	0.727273	2.28604	43	1	3	0.727273	263.91	-0.0127616	43		1019
7420	3866	2019-04-25 02:04:00	2019-04-25	0.546429	positive	0.264286				2018-10-17	12	3.20429	1	7	4	1.09705		2018-10-17	12	3.20429	0.0833333	0.583333	0.333333	1.09705	44	0	2	0.583333	271.78	-0.00761898	44		1018
4703	3867	2019-04-25 02:00:00	2019-04-25	0	neutral	0				2018-10-16	7	0.4875	0	7	0	0		2018-10-16	7	0.4875	0	1	0	0	44	0	2	1	276.59	0.0275485	44		1018
2428	3868	2019-04-25 01:43:00	2019-04-25	0.142857	neutral	-0.0714286				2018-10-15	10	2.22361	0	9	1	0.0402778		2018-10-15	10	2.22361	0	0.9	0.1	0.0402778	44	0	2	0.9	259.59	0.00135724	44		1018
2429	3869	2019-04-25 01:37:00	2019-04-25	0.142857	neutral	-0.0714286				2018-10-14	7	2.8102	0	4	3	0.593283		2018-10-14	7	2.8102	0	0.571429	0.428571	0.593283	44	0	2	0.571429	258.78	0	44		1018
4704	3870	2019-04-25 01:34:00	2019-04-25	0	neutral	0				2018-10-13	7	2.46694	3	2	2	-0.140278		2018-10-13	7	2.46694	0.428571	0.285714	0.285714	-0.140278	44	1	3	0.428571	258.78	0	44		1018
4705	3871	2019-04-25 01:11:00	2019-04-25	0	neutral	0				2018-10-12	14	5.57385	1	6	7	2.19858		2018-10-12	14	5.57385	0.0714286	0.428571	0.5	2.19858	45	1	3	0.5	258.78	0.011134	45		1017
4706	3872	2019-04-25 00:50:00	2019-04-25	0	neutral	0				2018-10-11	9	2.95347	0	2	7	1.41111		2018-10-11	9	2.95347	0	0.222222	0.777778	1.41111	46	1	3	0.777778	252.23	-0.00793357	46		1016
4707	3873	2019-04-24 21:09:00	2019-04-24	0	neutral	0				2018-10-10	9	2.04071	1	5	3	0.666339		2018-10-10	9	2.04071	0.111111	0.555556	0.333333	0.666339	47	0	2	0.555556	256.88	-0.00989504	47		1015
4708	3874	2019-04-24 19:41:00	2019-04-24	0	neutral	0				2018-10-09	11	4.1	0	4	7	2.63868		2018-10-09	11	4.1	0	0.363636	0.636364	2.63868	47	1	3	0.636364	262.8	0.0207136	47		1015
4709	3875	2019-04-24 18:13:00	2019-04-24	0	neutral	0				2018-10-08	18	6.98659	1	9	8	2.02106		2018-10-08	18	6.98659	0.0555556	0.5	0.444444	2.02106	48	0	2	0.5	250.56	-0.0193067	48		1014
4710	3876	2019-04-24 16:34:00	2019-04-24	0.3	neutral	0				2018-10-07	6	2.82533	2	2	2	-0.390333		2018-10-07	6	2.82533	0.333333	0.333333	0.333333	-0.390333	48	1	3	0.333333	261.95	0	48		1014
4711	3877	2019-04-24 15:18:00	2019-04-24	0.3	neutral	0				2018-10-06	5	2.04718	0	3	2	0.679548		2018-10-06	5	2.04718	0	0.6	0.4	0.679548	49	0	2	0.6	261.95	0	49		1013
7745	3878	2019-04-24 14:47:00	2019-04-24	0.4	positive	0.4				2018-10-05	22	7.87686	1	12	9	1.81926		2018-10-05	22	7.87686	0.0454545	0.545455	0.409091	1.81926	49	0	2	0.545455	261.95	-0.0317688	49		1013
1228	3879	2019-04-24 14:28:00	2019-04-24	0.522222	negative	-0.463889				2018-10-04	13	5.3013	2	7	4	1.06351		2018-10-04	13	5.3013	0.153846	0.538462	0.307692	1.06351	49	0	2	0.538462	281.83	-0.0195403	49		1013
4712	3880	2019-04-24 13:37:00	2019-04-24	0	neutral	0				2018-10-03	9	3.63723	0	5	4	1.31406		2018-10-03	9	3.63723	0	0.555556	0.444444	1.31406	49	0	2	0.555556	294.8	-0.00906787	49		1013
4713	3881	2019-04-24 12:29:00	2019-04-24	0	neutral	0				2018-10-02	23	6.46398	2	12	9	1.94927		2018-10-02	23	6.46398	0.0869565	0.521739	0.391304	1.94927	49	0	2	0.521739	301.02	-0.0137459	49		1013
4714	3882	2019-04-24 11:53:00	2019-04-24	0	neutral	0				2018-10-01	23	8.43046	7	11	5	0.605207		2018-10-01	23	8.43046	0.304348	0.478261	0.217391	0.605207	49	0	2	0.478261	310.7	0.0694725	49		1013
4715	3883	2019-04-24 11:39:00	2019-04-24	0	neutral	0				2018-09-30	10	4.14213	3	4	3	-0.211403		2018-09-30	10	4.14213	0.3	0.4	0.3	-0.211403	49	0	2	0.4	264.77	0	49		1013
8096	3884	2019-04-24 11:34:00	2019-04-24	0.95	positive	0.6				2018-09-29	22	9.08077	1	13	8	1.63435		2018-09-29	22	9.08077	0.0454545	0.590909	0.363636	1.63435	49	0	2	0.590909	264.77	0	49		1013
2200	3885	2019-04-24 11:26:00	2019-04-24	0.271429	neutral	-0.0857143				2018-09-28	26	11.5962	3	10	13	3.42464		2018-09-28	26	11.5962	0.115385	0.384615	0.5	3.42464	49	1	3	0.5	264.77	-0.0650046	49		1013
2430	3886	2019-04-24 11:23:00	2019-04-24	0.142857	neutral	-0.0714286				2018-09-27	14	5.14455	1	6	7	2.60081		2018-09-27	14	5.14455	0.0714286	0.428571	0.5	2.60081	50	1	3	0.5	307.52	-0.00289953	50		1012
4716	3887	2019-04-24 10:52:00	2019-04-24	0.1	neutral	0				2018-09-26	7	2.4725	2	3	2	-0.0239583		2018-09-26	7	2.4725	0.285714	0.428571	0.285714	-0.0239583	51	0	2	0.428571	309.58	0.0122208	51		1011
4717	3888	2019-04-24 10:22:00	2019-04-24	0	neutral	0				2018-09-25	11	5.40316	2	3	6	1.42942		2018-09-25	11	5.40316	0.181818	0.272727	0.545455	1.42942	51	1	3	0.545455	300.99	0.0018943	51		1011
4718	3889	2019-04-24 09:32:00	2019-04-24	0	neutral	0				2018-09-24	10	4.35861	2	4	4	0.652637		2018-09-24	10	4.35861	0.2	0.4	0.4	0.652637	52	1	3	0.4	299.68	0.000841328	52		1010
7746	3890	2019-04-24 09:00:00	2019-04-24	0.8	positive	0.4				2018-09-23	4	1.79394	0	1	3	0.864015		2018-09-23	4	1.79394	0	0.25	0.75	0.864015	53	1	3	0.75	299.1	0	53		1009
2431	3891	2019-04-24 08:57:00	2019-04-24	0.142857	neutral	-0.0714286				2018-09-22	4	1.25	2	1	1	-0.55		2018-09-22	4	1.25	0.5	0.25	0.25	-0.55	54	1	3	0.5	299.1	0	54		1008
8393	3892	2019-04-24 08:49:00	2019-04-24	0.6	positive	0.7				2018-09-21	4	1.29367	0	2	2	0.380274		2018-09-21	4	1.29367	0	0.5	0.5	0.380274	55	1	3	0.5	299.1	0.00111951	55		1007
2136	3893	2019-04-24 08:47:00	2019-04-24	0.6	negative	-0.1				2018-09-20	14	5.94435	1	7	6	1.47946		2018-09-20	14	5.94435	0.0714286	0.5	0.428571	1.47946	56	0	2	0.5	298.33	-0.00100331	56		1006
7747	3894	2019-04-24 08:46:00	2019-04-24	0.8	positive	0.4				2018-09-19	11	3.52222	3	5	3	0.274444		2018-09-19	11	3.52222	0.272727	0.454545	0.272727	0.274444	56	0	2	0.454545	299.02	0.0209163	56		1006
2137	3895	2019-04-24 08:36:00	2019-04-24	0.6	negative	-0.1				2018-09-18	18	8.35141	3	8	7	0.84746		2018-09-18	18	8.35141	0.166667	0.444444	0.388889	0.84746	56	0	2	0.444444	284.96	-0.0148025	56		1006
4719	3896	2019-04-24 07:32:00	2019-04-24	0	neutral	0				2018-09-17	5	1.35152	1	4	0	-0.154545		2018-09-17	5	1.35152	0.2	0.8	0	-0.154545	56	0	2	0.8	294.84	-0.000529974	56		1006
4720	3897	2019-04-24 07:14:00	2019-04-24	0	neutral	0				2018-09-16	9	3.97374	1	2	6	0.407576		2018-09-16	9	3.97374	0.111111	0.222222	0.666667	0.407576	56	1	3	0.666667	295.2	0	56		1006
7041	3898	2019-04-24 07:05:00	2019-04-24	0.55	positive	0.183333				2018-09-15	3	0.986667	0	3	0	0.0255556		2018-09-15	3	0.986667	0	1	0	0.0255556	57	0	2	1	295.2	0	57		1005
4721	3899	2019-04-24 07:00:00	2019-04-24	0	neutral	0				2018-09-14	13	5.27583	2	5	6	2.33042		2018-09-14	13	5.27583	0.153846	0.384615	0.461538	2.33042	57	1	3	0.461538	295.2	0.00852783	57		1005
4722	3900	2019-04-24 06:52:00	2019-04-24	0	neutral	0				2018-09-13	10	4.17167	2	2	6	0.924545		2018-09-13	10	4.17167	0.2	0.2	0.6	0.924545	58	1	3	0.6	289.46	-0.0016174	58		1004
2244	3901	2019-04-24 06:50:00	2019-04-24	0.0833333	neutral	-0.0833333				2018-09-12	11	5.76289	3	4	4	-0.237377		2018-09-12	11	5.76289	0.272727	0.363636	0.363636	-0.237377	59	1	3	0.363636	290.54	0.0169174	59		1003
7312	3902	2019-04-24 06:30:00	2019-04-24	0.428571	positive	0.25				2018-09-11	14	5.1431	4	6	4	-0.246071		2018-09-11	14	5.1431	0.285714	0.428571	0.285714	-0.246071	60	0	2	0.428571	279.44	-0.00931754	60		1002
4723	3903	2019-04-24 04:21:00	2019-04-24	0	neutral	0				2018-09-10	16	5.50178	1	8	7	0.929943		2018-09-10	16	5.50178	0.0625	0.5	0.4375	0.929943	60	0	2	0.5	285.5	0.0352542	60		1002
4724	3904	2019-04-24 04:21:00	2019-04-24	0	neutral	0				2018-09-09	20	9.22192	1	7	12	3.20087		2018-09-09	20	9.22192	0.05	0.35	0.6	3.20087	60	1	3	0.6	263.24	0	60		1002
4725	3905	2019-04-24 04:21:00	2019-04-24	0	neutral	0				2018-09-08	16	5.15237	3	6	7	0.527397		2018-09-08	16	5.15237	0.1875	0.375	0.4375	0.527397	61	1	3	0.4375	263.24	0	61		1001
4726	3906	2019-04-24 04:21:00	2019-04-24	0	neutral	0				2018-09-07	45	18.554	9	17	19	2.17809		2018-09-07	45	18.554	0.2	0.377778	0.422222	2.17809	62	1	3	0.422222	263.24	-0.0282772	62		1000
1438	3907	2019-04-24 02:42:00	2019-04-24	0.7	negative	-0.4				2018-09-06	12	4.6	0	4	8	3.02273		2018-09-06	12	4.6	0	0.333333	0.666667	3.02273	63	1	3	0.666667	280.95	0.000324775	63		999
4727	3908	2019-04-24 02:39:00	2019-04-24	0	neutral	0				2018-09-05	10	4.17083	2	5	3	0.389167		2018-09-05	10	4.17083	0.2	0.5	0.3	0.389167	64	0	2	0.5	280.74	-0.0125184	64		998
2432	3909	2019-04-24 02:37:00	2019-04-24	0.142857	neutral	-0.0714286				2018-09-04	12	4.28462	1	4	7	1.72144		2018-09-04	12	4.28462	0.0833333	0.333333	0.583333	1.72144	64	1	3	0.583333	288.95	-0.018695	64		998
2433	3910	2019-04-24 02:36:00	2019-04-24	0.142857	neutral	-0.0714286				2018-09-03	6	3.34561	0	4	2	1.39152		2018-09-03	6	3.34561	0	0.666667	0.333333	1.39152	65	0	2	0.666667	301.66	0	65		997
8097	3911	2019-04-24 02:33:00	2019-04-24	0.95	positive	0.6				2018-09-02	7	2.96667	0	4	3	1.15833		2018-09-02	7	2.96667	0	0.571429	0.428571	1.15833	65	0	2	0.571429	301.66	0	65		997
4728	3912	2019-04-24 02:31:00	2019-04-24	1	neutral	0				2018-09-01	10	4.44303	3	3	4	0.401081		2018-09-01	10	4.44303	0.3	0.3	0.4	0.401081	65	1	3	0.4	301.66	0	65		997	34.7934	0.223	0.139	0.061	0.04	0.061	0.037		0.24	0.04	0.009	6.49	0.064	1.15	0.074	1
4729	3913	2019-04-24 02:23:00	2019-04-24	0	neutral	0				2018-08-31	9	3.42824	0	3	6	1.66292		2018-08-31	9	3.42824	0	0.333333	0.666667	1.66292	66	1	3	0.666667	301.66	-0.00213983	66		996
2633	3914	2019-04-24 02:23:00	2019-04-24	0.235238	neutral	-0.0442857				2018-08-30	21	8.41028	2	11	8	1.27371		2018-08-30	21	8.41028	0.0952381	0.52381	0.380952	1.27371	67	0	2	0.52381	303.15	-0.00265653	67		995
4730	3915	2019-04-24 02:00:00	2019-04-24	0.3	neutral	0				2018-08-29	20	8.33056	2	13	5	1.15367		2018-08-29	20	8.33056	0.1	0.65	0.25	1.15367	67	0	2	0.65	305.01	-0.00964556	67		995
4731	3916	2019-04-24 00:02:00	2019-04-24	0	neutral	0				2018-08-28	19	8.70786	2	7	10	2.27912		2018-08-28	19	8.70786	0.105263	0.368421	0.526316	2.27912	67	1	3	0.526316	311.86	-0.0101984	67		995
4732	3917	2019-04-23 22:27:00	2019-04-23	0	neutral	0				2018-08-27	16	6.54944	1	6	9	2.59514		2018-08-27	16	6.54944	0.0625	0.375	0.5625	2.59514	68	1	3	0.5625	319.27	-0.00480235	68		994
4733	3918	2019-04-23 22:26:00	2019-04-23	0	neutral	0				2018-08-26	15	6.2666	5	4	6	0.138228		2018-08-26	15	6.2666	0.333333	0.266667	0.4	0.138228	69	1	3	0.4	322.82	0	69		993
4734	3919	2019-04-23 22:26:00	2019-04-23	0	neutral	0				2018-08-25	12	5.89671	0	7	5	1.43101		2018-08-25	12	5.89671	0	0.583333	0.416667	1.43101	70	0	2	0.583333	322.82	0	70		992
4735	3920	2019-04-23 22:26:00	2019-04-23	0	neutral	0				2018-08-24	15	6.98254	3	4	8	1.99748		2018-08-24	15	6.98254	0.2	0.266667	0.533333	1.99748	70	1	3	0.533333	322.82	0.00367476	70		992
4736	3921	2019-04-23 22:26:00	2019-04-23	0	neutral	0				2018-08-23	21	8.54589	3	9	9	0.574221		2018-08-23	21	8.54589	0.142857	0.428571	0.428571	0.574221	71	1	3	0.428571	320.1	-0.00208439	71		991
4737	3922	2019-04-23 22:25:00	2019-04-23	0	neutral	0				2018-08-22	9	3.325	1	4	4	1.37708		2018-08-22	9	3.325	0.111111	0.444444	0.444444	1.37708	72	1	3	0.444444	321.64	-0.000350895	72		990
4738	3923	2019-04-23 22:24:00	2019-04-23	0	neutral	0				2018-08-21	16	7.27664	3	4	9	2.10813		2018-08-21	16	7.27664	0.1875	0.25	0.5625	2.10813	73	1	3	0.5625	321.9	0.0185503	73		989
4739	3924	2019-04-23 22:24:00	2019-04-23	0	neutral	0				2018-08-20	18	4.80758	3	13	2	0.378157		2018-08-20	18	4.80758	0.166667	0.722222	0.111111	0.378157	74	0	2	0.722222	308.44	0.00415948	74		988
2682	3925	2019-04-23 22:19:00	2019-04-23	0.0714286	neutral	-0.0357143				2018-08-19	5	1.09811	1	3	1	-0.0151515		2018-08-19	5	1.09811	0.2	0.6	0.2	-0.0151515	74	0	2	0.6	305.5	0	74		988
2683	3926	2019-04-23 22:19:00	2019-04-23	0.0714286	neutral	-0.0357143				2018-08-18	6	1.85	2	2	2	-0.666667		2018-08-18	6	1.85	0.333333	0.333333	0.333333	-0.666667	74	1	3	0.333333	305.5	0	74		988
2684	3927	2019-04-23 22:17:00	2019-04-23	0.0714286	neutral	-0.0357143				2018-08-17	23	6.72672	2	13	8	1.89047		2018-08-17	23	6.72672	0.0869565	0.565217	0.347826	1.89047	75	0	2	0.565217	305.5	-0.0406166	75		987
4740	3928	2019-04-23 20:54:00	2019-04-23	0	neutral	0				2018-08-16	15	5.57556	2	7	6	1.64478		2018-08-16	15	5.57556	0.133333	0.466667	0.4	1.64478	75	0	2	0.466667	335.45	-0.00417456	75		987
2727	3929	2019-04-23 20:48:00	2019-04-23	0.375	neutral	-0.025				2018-08-15	20	11.8482	4	4	12	2.02143		2018-08-15	20	11.8482	0.2	0.2	0.6	2.02143	75	1	3	0.6	338.69	-0.0113274	75		987
4741	3930	2019-04-23 19:39:00	2019-04-23	0	neutral	0				2018-08-14	17	9.00167	2	3	12	1.90667		2018-08-14	17	9.00167	0.117647	0.176471	0.705882	1.90667	76	1	3	0.705882	347.64	-0.0108201	76		986
4742	3931	2019-04-23 14:34:00	2019-04-23	0	neutral	0				2018-08-13	14	7.13083	2	6	6	2.1375		2018-08-13	14	7.13083	0.142857	0.428571	0.428571	2.1375	77	1	3	0.428571	356.41	0.00112251	77		985
8457	3932	2019-04-23 14:21:00	2019-04-23	0.7	positive	0.75				2018-08-12	21	7.88393	1	9	11	4.50565		2018-08-12	21	7.88393	0.047619	0.428571	0.52381	4.50565	78	1	3	0.52381	355.49	0	78		984
2434	3933	2019-04-23 14:18:00	2019-04-23	0.142857	neutral	-0.0714286				2018-08-11	12	7.19102	1	4	7	2.98009		2018-08-11	12	7.19102	0.0833333	0.333333	0.583333	2.98009	79	1	3	0.583333	355.49	0	79		983
4743	3934	2019-04-23 14:00:00	2019-04-23	0.3	neutral	0				2018-08-10	24	10.454	4	7	13	4.72969		2018-08-10	24	10.454	0.166667	0.291667	0.541667	4.72969	80	1	3	0.541667	355.49	0.00372985	80		982
4744	3935	2019-04-23 13:58:00	2019-04-23	0	neutral	0				2018-08-09	33	10.7457	2	21	10	3.86925		2018-08-09	33	10.7457	0.0606061	0.636364	0.30303	3.86925	81	0	2	0.636364	352.45	-0.0215031	81		981
6405	3936	2019-04-23 13:58:00	2019-04-23	0.227273	neutral	0.0681818				2018-08-08	29	10.1886	2	17	10	4.01081		2018-08-08	29	10.1886	0.0689655	0.586207	0.344828	4.01081	81	0	2	0.586207	370.34	-0.0106913	81		981
6810	3937	2019-04-23 13:54:00	2019-04-23	0.454545	positive	0.136364				2018-08-07	45	17.91	8	20	17	5.01083		2018-08-07	45	17.91	0.177778	0.444444	0.377778	5.01083	81	0	2	0.444444	379.57	0.0452785	81		981
7505	3938	2019-04-23 13:53:00	2019-04-23	0.1	positive	0.3				2018-08-06	6	3.23238	1	2	3	1.48629		2018-08-06	6	3.23238	0.166667	0.333333	0.5	1.48629	81	1	3	0.5	341.99	-0.00777797	81		981
7506	3939	2019-04-23 13:53:00	2019-04-23	0.1	positive	0.3				2018-08-05	5	1.27917	1	2	2	0.276042		2018-08-05	5	1.27917	0.2	0.4	0.4	0.276042	82	1	3	0.4	348.17	0	82		980
4745	3940	2019-04-23 13:50:00	2019-04-23	0	neutral	0				2018-08-04	3	1.26326	2	0	1	-0.0356061		2018-08-04	3	1.26326	0.666667	0	0.333333	-0.0356061	83	1	3	0.666667	348.17	0	83		979
4746	3941	2019-04-23 13:27:00	2019-04-23	0	neutral	0				2018-08-03	8	2.7	0	5	3	0.522917		2018-08-03	8	2.7	0	0.625	0.375	0.522917	84	0	2	0.625	348.17	-0.00170553	84		978
4747	3942	2019-04-23 12:40:00	2019-04-23	0	neutral	0				2018-08-02	31	14.6705	2	8	21	6.08841		2018-08-02	31	14.6705	0.0645161	0.258065	0.677419	6.08841	84	1	3	0.677419	349.54	0.0651613	84		978
4748	3943	2019-04-23 12:26:00	2019-04-23	1	neutral	0				2018-08-01	49	19.7514	10	14	25	5.75595		2018-08-01	49	19.7514	0.204082	0.285714	0.510204	5.75595	85	1	3	0.510204	300.84	0.00391531	85		977
4749	3944	2019-04-23 11:40:00	2019-04-23	0	neutral	0				2018-07-31	11	3.61431	2	6	3	0.375421		2018-07-31	11	3.61431	0.181818	0.545455	0.272727	0.375421	86	0	2	0.545455	298.14	0.0117677	86		976
7436	3945	2019-04-23 11:25:00	2019-04-23	0.733333	positive	0.266667				2018-07-30	11	2.67121	1	5	5	0.736364		2018-07-30	11	2.67121	0.0909091	0.454545	0.454545	0.736364	86	1	3	0.454545	290.17	-0.010367	86		976
1808	3946	2019-04-23 11:01:00	2019-04-23	0.333333	negative	-0.233333				2018-07-29	7	3.64167	1	5	1	0.0104167		2018-07-29	7	3.64167	0.142857	0.714286	0.142857	0.0104167	87	0	2	0.714286	297.18	0	87		975
4750	3947	2019-04-23 10:25:00	2019-04-23	0	neutral	0				2018-07-28	6	2.68952	0	2	4	1.26357		2018-07-28	6	2.68952	0	0.333333	0.666667	1.26357	87	1	3	0.666667	297.18	0	87		975
4751	3948	2019-04-23 08:36:00	2019-04-23	0	neutral	0				2018-07-27	10	5.54861	1	3	6	1.40833		2018-07-27	10	5.54861	0.1	0.3	0.6	1.40833	88	1	3	0.6	297.18	-0.0136234	88		974
4752	3949	2019-04-23 08:00:00	2019-04-23	0.3	neutral	0				2018-07-26	11	4.36501	1	4	6	1.36642		2018-07-26	11	4.36501	0.0909091	0.363636	0.545455	1.36642	89	1	3	0.545455	306.65	-0.00294993	89		973
2744	3950	2019-04-23 06:49:00	2019-04-23	0.43125	neutral	-0.0145833				2018-07-25	14	6.35845	1	5	8	2.37755		2018-07-25	14	6.35845	0.0714286	0.357143	0.571429	2.37755	90	1	3	0.571429	308.74	0.0162081	90		972
4753	3951	2019-04-23 06:40:00	2019-04-23	0	neutral	0				2018-07-24	17	5.16984	4	7	6	0.477976		2018-07-24	17	5.16984	0.235294	0.411765	0.352941	0.477976	91	0	2	0.411765	297.43	-0.00834445	91		971
4754	3952	2019-04-23 06:34:00	2019-04-23	0	neutral	0				2018-07-23	20	7.46668	2	12	6	1.37445		2018-07-23	20	7.46668	0.1	0.6	0.3	1.37445	91	0	2	0.6	303.2	-0.0146191	91		971
4755	3953	2019-04-23 06:31:00	2019-04-23	0	neutral	0				2018-07-22	13	4.68258	1	6	6	0.713191		2018-07-22	13	4.68258	0.0769231	0.461538	0.461538	0.713191	91	1	3	0.461538	313.58	0	91		971
2611	3954	2019-04-23 06:15:00	2019-04-23	0.4	neutral	-0.05				2018-07-21	14	7.39167	0	4	10	3.98333		2018-07-21	14	7.39167	0	0.285714	0.714286	3.98333	92	1	3	0.714286	313.58	0	92		970
8480	3955	2019-04-23 06:11:00	2019-04-23	0.6	positive	0.976562				2018-07-20	7	3.33167	1	2	4	1.12333		2018-07-20	7	3.33167	0.142857	0.285714	0.571429	1.12333	93	1	3	0.571429	313.58	-0.00911369	93		969
1439	3956	2019-04-23 06:07:00	2019-04-23	0.7	negative	-0.4				2018-07-19	11	7.03387	4	2	5	0.203734		2018-07-19	11	7.03387	0.363636	0.181818	0.454545	0.203734	94	1	3	0.454545	320.23	-0.00488188	94		968
4756	3957	2019-04-23 05:53:00	2019-04-23	0	neutral	0				2018-07-18	6	2.67292	2	2	2	-0.05		2018-07-18	6	2.67292	0.333333	0.333333	0.333333	-0.05	95	1	3	0.333333	323.85	0.0015584	95		967
4757	3958	2019-04-23 05:33:00	2019-04-23	0	neutral	0				2018-07-17	7	1.54083	1	5	1	0.495278		2018-07-17	7	1.54083	0.142857	0.714286	0.142857	0.495278	96	0	2	0.714286	322.69	0.0172837	96		966
4758	3959	2019-04-23 05:19:00	2019-04-23	0	neutral	0				2018-07-16	10	3.4493	1	7	2	0.919599		2018-07-16	10	3.4493	0.1	0.7	0.2	0.919599	96	0	2	0.7	310.1	-0.0121119	96		966
1440	3960	2019-04-23 03:08:00	2019-04-23	0.7	negative	-0.4				2018-07-15	4	2.00833	2	1	1	-0.0472222		2018-07-15	4	2.00833	0.5	0.25	0.25	-0.0472222	96	1	3	0.5	318.87	0	96		966
6228	3961	2019-04-23 03:02:00	2019-04-23	0.527273	neutral	0.0181818				2018-07-14	6	2.64583	1	2	3	0.425		2018-07-14	6	2.64583	0.166667	0.333333	0.5	0.425	97	1	3	0.5	318.87	0	97		965
4759	3962	2019-04-23 02:59:00	2019-04-23	0	neutral	0				2018-07-13	17	5.33413	2	8	7	1.50803		2018-07-13	17	5.33413	0.117647	0.470588	0.411765	1.50803	98	0	2	0.470588	318.87	0.00295189	98		964
4760	3963	2019-04-23 02:58:00	2019-04-23	0	neutral	0				2018-07-12	23	6.88073	4	11	8	1.33921		2018-07-12	23	6.88073	0.173913	0.478261	0.347826	1.33921	98	0	2	0.478261	316.71	-0.00307445	98		964
4761	3964	2019-04-23 02:58:00	2019-04-23	0	neutral	0				2018-07-11	10	3.50229	1	3	6	1.44939		2018-07-11	10	3.50229	0.1	0.3	0.6	1.44939	98	1	3	0.6	318.96	-0.00475311	98		964
2245	3965	2019-04-23 02:54:00	2019-04-23	0.0833333	neutral	-0.0833333				2018-07-10	15	5.20505	1	10	4	0.726515		2018-07-10	15	5.20505	0.0666667	0.666667	0.266667	0.726515	99	0	2	0.666667	322.47	0.00536623	99		963
4762	3966	2019-04-23 01:45:00	2019-04-23	0	neutral	0				2018-07-09	11	2.48583	2	5	4	0.261667		2018-07-09	11	2.48583	0.181818	0.454545	0.363636	0.261667	99	0	2	0.454545	318.51	0.0133052	99		963
4763	3967	2019-04-23 01:43:00	2019-04-23	0	neutral	0				2018-07-08	3	1.51835	1	1	1	0.0773569		2018-07-08	3	1.51835	0.333333	0.333333	0.333333	0.0773569	99	1	3	0.333333	308.9	0	99		963
4764	3968	2019-04-23 01:42:00	2019-04-23	0	neutral	0				2018-07-07	8	2.845	1	4	3	0.203333		2018-07-07	8	2.845	0.125	0.5	0.375	0.203333	100	0	2	0.5	308.9	0	100		962
4765	3969	2019-04-23 01:30:00	2019-04-23	0	neutral	0				2018-07-06	8	2.088	0	4	4	0.889379		2018-07-06	8	2.088	0	0.5	0.5	0.889379	100	1	3	0.5	308.9	-0.000365404	100		962
4766	3970	2019-04-23 01:28:00	2019-04-23	0	neutral	0				2018-07-05	16	8.27438	2	5	9	3.6752		2018-07-05	16	8.27438	0.125	0.3125	0.5625	3.6752	101	1	3	0.5625	309.16	-0.00238152	101		961
4767	3971	2019-04-22 21:18:00	2019-04-22	0	neutral	0				2018-07-04	8	2.41583	1	4	3	0.49119		2018-07-04	8	2.41583	0.125	0.5	0.375	0.49119	102	0	2	0.5	310.86	0	102		960
7313	3972	2019-04-22 20:39:00	2019-04-22	0.428571	positive	0.25				2018-07-03	14	6.45319	2	5	7	1.36375		2018-07-03	14	6.45319	0.142857	0.357143	0.5	1.36375	102	1	3	0.5	310.86	-0.0325707	102		960
4768	3973	2019-04-22 19:32:00	2019-04-22	0	neutral	0				2018-07-02	17	3.97667	2	8	7	0.128838		2018-07-02	17	3.97667	0.117647	0.470588	0.411765	0.128838	103	0	2	0.470588	335.07	-0.0100953	103		959
7952	3974	2019-04-22 17:03:00	2019-04-22	0.933333	positive	0.525				2018-07-01	10	2.06111	1	5	4	0.611111		2018-07-01	10	2.06111	0.1	0.5	0.4	0.611111	103	0	2	0.5	342.95	0	103		959
2008	3975	2019-04-22 16:16:00	2019-04-22	0.4	negative	-0.15				2018-06-30	7	2.63021	1	4	2	-0.364583		2018-06-30	7	2.63021	0.142857	0.571429	0.285714	-0.364583	103	0	2	0.571429	342.95	0	103		959
4769	3976	2019-04-22 14:41:00	2019-04-22	0	neutral	0				2018-06-29	7	2.60722	1	5	1	-0.181667		2018-06-29	7	2.60722	0.142857	0.714286	0.142857	-0.181667	103	0	2	0.714286	342.95	-0.00875035	103		959
7206	3977	2019-04-22 14:32:00	2019-04-22	0.608333	positive	0.233333				2018-06-28	13	6.08455	3	6	4	0.28555		2018-06-28	13	6.08455	0.230769	0.461538	0.307692	0.28555	103	0	2	0.461538	349.93	0.00679194	103		959
4770	3978	2019-04-22 13:03:00	2019-04-22	0	neutral	0				2018-06-27	7	3.54935	0	2	5	1.75016		2018-06-27	7	3.54935	0	0.285714	0.714286	1.75016	103	1	3	0.714286	344.5	0.00316312	103		959
6631	3979	2019-04-22 13:02:00	2019-04-22	0.4	positive	0.1				2018-06-26	6	3.06364	0	3	3	1.38617		2018-06-26	6	3.06364	0	0.5	0.5	1.38617	104	1	3	0.5	342	0.0115688	104		958
6709	3980	2019-04-22 13:01:00	2019-04-22	0.475	positive	0.125				2018-06-25	3	1.0875	1	0	2	0.295833		2018-06-25	3	1.0875	0.333333	0	0.666667	0.295833	105	1	3	0.666667	333.01	-0.000807814	105		957
4771	3981	2019-04-22 12:58:00	2019-04-22	0	neutral	0				2018-06-24	3	1.37209	0	2	1	0.430061		2018-06-24	3	1.37209	0	0.666667	0.333333	0.430061	106	0	2	0.666667	333.63	0	106		956
7438	3982	2019-04-22 12:48:00	2019-04-22	0.666667	positive	0.266667				2018-06-23	3	0.95	0	0	3	0.525		2018-06-23	3	0.95	0	0	1	0.525	106	1	3	1	333.63	0	106		956
4772	3983	2019-04-22 12:31:00	2019-04-22	0	neutral	0				2018-06-22	6	1.59185	1	3	2	0.100417		2018-06-22	6	1.59185	0.166667	0.5	0.333333	0.100417	107	0	2	0.5	333.63	-0.0177022	107		955
4773	3984	2019-04-22 12:30:00	2019-04-22	0	neutral	0				2018-06-21	8	2.55455	1	3	4	0.52803		2018-06-21	8	2.55455	0.125	0.375	0.5	0.52803	107	1	3	0.5	347.51	-0.0180051	107		955
4774	3985	2019-04-22 12:26:00	2019-04-22	0	neutral	0				2018-06-20	6	2.14167	1	3	2	0.225		2018-06-20	6	2.14167	0.166667	0.5	0.333333	0.225	108	0	2	0.5	362.22	0.0117517	108		954
4775	3986	2019-04-22 12:25:00	2019-04-22	0	neutral	0				2018-06-19	3	1.4625	0	2	1	0.7875		2018-06-19	3	1.4625	0	0.666667	0.333333	0.7875	108	0	2	0.666667	352.55	-0.0219541	108		954
8382	3987	2019-04-22 12:20:00	2019-04-22	0.833333	positive	0.677083				2018-06-18	1	0	0	1	0	0		2018-06-18	1	0	0	1	0	0	108	0	2	1	370.83	0.0150856	108		954
4776	3988	2019-04-22 11:25:00	2019-04-22	0	neutral	0				2018-06-17	2	0.8	0	0	2	0.266667		2018-06-17	2	0.8	0	0	1	0.266667	108	1	3	1	358.17	0	108		954
4777	3989	2019-04-22 10:21:00	2019-04-22	0	neutral	0				2018-06-16	1	0.4	0	0	1	0.133333		2018-06-16	1	0.4	0	0	1	0.133333	109	1	3	1	358.17	0	109		953
4778	3990	2019-04-22 09:55:00	2019-04-22	0	neutral	0				2018-06-15	3	1.15833	1	2	0	-0.166667		2018-06-15	3	1.15833	0.333333	0.666667	0	-0.166667	110	0	2	0.666667	358.17	0.000545999	110		952
4779	3991	2019-04-22 09:49:00	2019-04-22	0	neutral	0				2018-06-14	6	2.29205	0	4	2	0.423864		2018-06-14	6	2.29205	0	0.666667	0.333333	0.423864	110	0	2	0.666667	357.72	0.0160012	110		952
4780	3992	2019-04-22 09:37:00	2019-04-22	0	neutral	0				2018-06-13	5	2.37857	0	1	4	0.895238		2018-06-13	5	2.37857	0	0.2	0.8	0.895238	110	1	3	0.8	344.78	0.00253927	110		952
7314	3993	2019-04-22 09:34:00	2019-04-22	0.428571	positive	0.25				2018-06-12	10	4.84444	1	2	7	1.08056		2018-06-12	10	4.84444	0.1	0.2	0.7	1.08056	111	1	3	0.7	342.77	0.0137339	111		951
4781	3994	2019-04-22 09:25:00	2019-04-22	0	neutral	0				2018-06-11	6	2.77718	1	2	3	0.237302		2018-06-11	6	2.77718	0.166667	0.333333	0.5	0.237302	112	1	3	0.5	332.1	0.0193063	112		950
8451	3995	2019-04-22 09:16:00	2019-04-22	0.976667	positive	0.731667				2018-06-10	1	0.177778	1	0	0	-0.161111		2018-06-10	1	0.177778	1	0	0	-0.161111	113	1	3	1	317.66	0	113		949
8098	3996	2019-04-22 09:15:00	2019-04-22	0.95	positive	0.6				2018-06-09	7	3.42222	0	2	5	1.19583		2018-06-09	7	3.42222	0	0.285714	0.714286	1.19583	114	1	3	0.714286	317.66	0	114		948
8099	3997	2019-04-22 09:15:00	2019-04-22	0.95	positive	0.6				2018-06-08	2	0.628571	0	1	1	0.0728571		2018-06-08	2	0.628571	0	0.5	0.5	0.0728571	115	1	3	0.5	317.66	0.00215179	115		947
6476	3998	2019-04-22 09:10:00	2019-04-22	0.825	neutral	0.1				2018-06-07	6	1.43333	0	4	2	0.633333		2018-06-07	6	1.43333	0	0.666667	0.333333	0.633333	116	0	2	0.666667	316.09	-0.00466011	116		946
7748	3999	2019-04-22 09:00:00	2019-04-22	0.8	positive	0.4				2018-06-06	9	3.65	2	3	4	0.473377		2018-06-06	9	3.65	0.222222	0.333333	0.444444	0.473377	116	1	3	0.444444	319.5	0.0403839	116		946
7749	4000	2019-04-22 08:47:00	2019-04-22	0.8	positive	0.4				2018-06-05	10	3.1781	1	4	5	0.574861		2018-06-05	10	3.1781	0.1	0.4	0.5	0.574861	117	1	3	0.5	291.13	-0.00828911	117		945
6968	4001	2019-04-22 08:47:00	2019-04-22	0.283333	positive	0.166667				2018-06-04	3	0.929167	0	1	2	0.670833		2018-06-04	3	0.929167	0	0.333333	0.666667	0.670833	118	1	3	0.666667	296.74	0.00726101	118		944
4782	4002	2019-04-22 08:44:00	2019-04-22	0	neutral	0				2018-06-03	2	0	0	2	0	0		2018-06-03	2	0	0	1	0	0	119	0	2	1	291.82	0	119		943
6588	4003	2019-04-22 08:35:00	2019-04-22	0.43	neutral	0.1				2018-06-02	4	0.64	1	3	0	-0.32		2018-06-02	4	0.64	0.25	0.75	0	-0.32	119	0	2	0.75	291.82	0	119		943
7895	4004	2019-04-22 08:22:00	2019-04-22	0.5	positive	0.5				2018-06-01	7	3.13333	1	3	3	0.618182		2018-06-01	7	3.13333	0.142857	0.428571	0.428571	0.618182	119	1	3	0.428571	291.82	0.0106818	119		943	93.4022	0.155	-0.008	-0.155	-0.182	-	-0.186		0.15	-0.182	-0.026	7.14	-0.174	-	-0.172	-
4783	4005	2019-04-22 08:08:00	2019-04-22	0	neutral	0				2018-05-31	8	2.36477	0	4	4	1.55379		2018-05-31	8	2.36477	0	0.5	0.5	1.55379	120	1	3	0.5	284.73	-0.010533	120		942
7896	4006	2019-04-22 08:03:00	2019-04-22	0.9	positive	0.5				2018-05-30	8	2.5725	2	3	3	0.205833		2018-05-30	8	2.5725	0.25	0.375	0.375	0.205833	121	1	3	0.375	291.72	0.012015	121		941
4784	4007	2019-04-22 07:40:00	2019-04-22	0	neutral	0				2018-05-29	7	1.14375	1	5	1	-0.0395833		2018-05-29	7	1.14375	0.142857	0.714286	0.142857	-0.0395833	122	0	2	0.714286	283.76	0.00758053	122		940
8372	4008	2019-04-22 07:30:00	2019-04-22	0.7	positive	0.65				2018-05-28	1	0.460714	0	0	1	0.153571		2018-05-28	1	0.460714	0	0	1	0.153571	122	1	3	1	278.85	0	122		940
6937	4009	2019-04-22 07:21:00	2019-04-22	0.54	positive	0.16				2018-05-27	3	2.00152	0	1	2	0.394205		2018-05-27	3	2.00152	0	0.333333	0.666667	0.394205	123	1	3	0.666667	278.85	0	123		939
4785	4010	2019-04-22 07:17:00	2019-04-22	0	neutral	0				2018-05-26	3	1.04286	1	1	1	-0.0857143		2018-05-26	3	1.04286	0.333333	0.333333	0.333333	-0.0857143	124	1	3	0.333333	278.85	0	124		938
7403	4011	2019-04-22 06:56:00	2019-04-22	0.3	positive	0.258333				2018-05-25	5	1.03232	0	4	1	0.225253		2018-05-25	5	1.03232	0	0.8	0.2	0.225253	125	0	2	0.8	278.85	0.00156025	125		937
4786	4012	2019-04-22 06:55:00	2019-04-22	0	neutral	0				2018-05-24	6	1.61389	1	3	2	0.719444		2018-05-24	6	1.61389	0.166667	0.5	0.333333	0.719444	125	0	2	0.5	277.85	-0.00190275	125		937
7604	4013	2019-04-22 06:48:00	2019-04-22	0.377778	positive	0.316667				2018-05-23	5	1.86667	0	2	3	0.858333		2018-05-23	5	1.86667	0	0.4	0.6	0.858333	125	1	3	0.6	279.07	0.00636466	125		937
4787	4014	2019-04-22 06:33:00	2019-04-22	0	neutral	0				2018-05-22	9	4.64167	3	4	2	-2.75833		2018-05-22	9	4.64167	0.333333	0.444444	0.222222	-2.75833	126	0	2	0.444444	275.01	-0.0147185	126		936
4788	4015	2019-04-22 06:22:00	2019-04-22	0	neutral	0				2018-05-21	12	1.67955	0	8	4	0.532197		2018-05-21	12	1.67955	0	0.666667	0.333333	0.532197	126	0	2	0.666667	284.49	0.0118695	126		936
4789	4016	2019-04-22 06:18:00	2019-04-22	0	neutral	0				2018-05-20	11	1.11111	0	10	1	0.416667		2018-05-20	11	1.11111	0	0.909091	0.0909091	0.416667	126	0	2	0.909091	276.82	0	126		936
4790	4017	2019-04-22 06:01:00	2019-04-22	0	neutral	0				2018-05-19	12	2.09722	0	8	4	1.225		2018-05-19	12	2.09722	0	0.666667	0.333333	1.225	126	0	2	0.666667	276.82	0	126		936
7315	4018	2019-04-22 05:43:00	2019-04-22	0.3125	positive	0.25				2018-05-18	16	5.55465	3	5	8	1.79765		2018-05-18	16	5.55465	0.1875	0.3125	0.5	1.79765	126	1	3	0.5	276.82	-0.0119459	126		936
4791	4019	2019-04-22 05:38:00	2019-04-22	0	neutral	0				2018-05-17	16	3.92788	0	10	6	1.87032		2018-05-17	16	3.92788	0	0.625	0.375	1.87032	127	0	2	0.625	284.54	-0.00295098	127		935
4792	4020	2019-04-22 05:30:00	2019-04-22	0	neutral	0				2018-05-16	11	2.49121	0	5	6	1.1772		2018-05-16	11	2.49121	0	0.454545	0.545455	1.1772	127	1	3	0.545455	286.48	0.00350083	127		935
4793	4021	2019-04-22 05:23:00	2019-04-22	0	neutral	0				2018-05-15	12	3.15686	3	6	3	-0.177848		2018-05-15	12	3.15686	0.25	0.5	0.25	-0.177848	128	0	2	0.5	284.18	-0.0117447	128		934
4794	4022	2019-04-22 05:19:00	2019-04-22	0	neutral	0				2018-05-14	10	2.76963	1	6	3	1.03077		2018-05-14	10	2.76963	0.1	0.6	0.3	1.03077	128	0	2	0.6	291.97	-0.0133148	128		934
4795	4023	2019-04-22 05:19:00	2019-04-22	0	neutral	0				2018-05-13	4	1.73333	0	1	3	0.414356		2018-05-13	4	1.73333	0	0.25	0.75	0.414356	128	1	3	0.75	301.06	0	128		934
4796	4024	2019-04-22 05:19:00	2019-04-22	0	neutral	0				2018-05-12	6	3.16458	0	1	5	1.48333		2018-05-12	6	3.16458	0	0.166667	0.833333	1.48333	129	1	3	0.833333	301.06	0	129		933
4797	4025	2019-04-22 05:19:00	2019-04-22	0	neutral	0				2018-05-11	10	1.94722	2	6	2	-0.197222		2018-05-11	10	1.94722	0.2	0.6	0.2	-0.197222	130	0	2	0.6	301.06	-0.00567525	130		932
6811	4026	2019-04-22 04:54:00	2019-04-22	0.454545	positive	0.136364				2018-05-10	10	2.78333	2	3	5	0.63125		2018-05-10	10	2.78333	0.2	0.3	0.5	0.63125	130	1	3	0.5	305.02	-0.00259784	130		932
1441	4027	2019-04-22 04:32:00	2019-04-22	0.7	negative	-0.4				2018-05-09	16	5.52581	3	7	6	0.327952		2018-05-09	16	5.52581	0.1875	0.4375	0.375	0.327952	131	0	2	0.4375	306.85	0.00696234	131		931
7316	4028	2019-04-22 04:10:00	2019-04-22	0.333333	positive	0.25				2018-05-08	7	1	0	6	1	0.416667		2018-05-08	7	1	0	0.857143	0.142857	0.416667	131	0	2	0.857143	301.97	-0.00114902	131		931
6692	4029	2019-04-22 03:05:00	2019-04-22	0.7	positive	0.122222				2018-05-07	10	4.6542	1	5	4	0.519356		2018-05-07	10	4.6542	0.1	0.5	0.4	0.519356	131	0	2	0.5	302.77	0.0126326	131		931
4798	4030	2019-04-22 00:54:00	2019-04-22	0.3	neutral	0				2018-05-06	12	4.3175	1	5	6	1.1275		2018-05-06	12	4.3175	0.0833333	0.416667	0.5	1.1275	131	1	3	0.5	294.09	0	131		931
4799	4031	2019-04-22 00:05:00	2019-04-22	0	neutral	0				2018-05-05	6	1.84444	0	4	2	0.329365		2018-05-05	6	1.84444	0	0.666667	0.333333	0.329365	132	0	2	0.666667	294.09	0	132		930
7042	4032	2019-04-21 23:05:00	2019-04-21	0.55	positive	0.183333				2018-05-04	11	5.16364	1	4	6	1.62397		2018-05-04	11	5.16364	0.0909091	0.363636	0.545455	1.62397	132	1	3	0.545455	294.09	0.0144743	132		930
4800	4033	2019-04-21 16:34:00	2019-04-21	0	neutral	0				2018-05-03	7	2.10556	2	4	1	-0.216667		2018-05-03	7	2.10556	0.285714	0.571429	0.142857	-0.216667	133	0	2	0.571429	284.45	-0.0247769	133		929
7662	4034	2019-04-21 15:03:00	2019-04-21	0.35	positive	0.35				2018-05-02	16	5.92917	1	11	4	0.5975		2018-05-02	16	5.92917	0.0625	0.6875	0.25	0.5975	133	0	2	0.6875	301.15	0.00177741	133		929
7663	4035	2019-04-21 14:44:00	2019-04-21	0.35	positive	0.35				2018-05-01	4	1.28333	1	2	1	-0.116667		2018-05-01	4	1.28333	0.25	0.5	0.25	-0.116667	133	0	2	0.5	299.92	0.00880587	133		929
4801	4036	2019-04-21 10:51:00	2019-04-21	0.3	neutral	0				2018-04-30	4	0.85	0	2	2	0.308333		2018-04-30	4	0.85	0	0.5	0.5	0.308333	133	1	3	0.5	293.9	-0.000265893	133		929
4802	4037	2019-04-21 10:00:00	2019-04-21	0.3	neutral	0				2018-04-29	5	0.8	0	4	1	0.6		2018-04-29	5	0.8	0	0.8	0.2	0.6	134	0	2	0.8	294.08	0	134		928
6979	4038	2019-04-21 09:40:00	2019-04-21	0.436364	positive	0.169318				2018-04-28	7	0.85	0	6	1	0.0833333		2018-04-28	7	0.85	0	0.857143	0.142857	0.0833333	134	0	2	0.857143	294.08	0	134		928
4803	4039	2019-04-21 07:36:00	2019-04-21	0.3	neutral	0				2018-04-27	20	6.005	1	13	6	1.1025		2018-04-27	20	6.005	0.05	0.65	0.3	1.1025	134	0	2	0.65	294.08	0.0128898	134		928
4804	4040	2019-04-21 07:06:00	2019-04-21	0	neutral	0				2018-04-26	4	0.575	0	3	1	0.4		2018-04-26	4	0.575	0	0.75	0.25	0.4	134	0	2	0.75	285.48	0.00734876	134		928
2435	4041	2019-04-21 01:11:00	2019-04-21	0.142857	neutral	-0.0714286				2018-04-25	5	1.86667	1	3	1	2.77556e-17		2018-04-25	5	1.86667	0.2	0.6	0.2	2.77556e-17	134	0	2	0.6	280.69	-0.00426483	134		928
2436	4042	2019-04-21 01:09:00	2019-04-21	0.142857	neutral	-0.0714286				2018-04-24	7	1.325	0	4	3	0.433333		2018-04-24	7	1.325	0	0.571429	0.428571	0.433333	134	0	2	0.571429	283.46	0.000137906	134		928
2437	4043	2019-04-20 23:37:00	2019-04-20	0.142857	neutral	-0.0714286				2018-04-23	3	0.737879	0	3	0	0.136364		2018-04-23	3	0.737879	0	1	0	0.136364	134	0	2	1	283.37	-0.0104034	134		928
2438	4044	2019-04-20 23:35:00	2019-04-20	0.142857	neutral	-0.0714286				2018-04-22	2	0.55	0	1	1	0.4		2018-04-22	2	0.55	0	0.5	0.5	0.4	134	1	3	0.5	290.24	0	134		928
7317	4045	2019-04-20 21:33:00	2019-04-20	0.75	positive	0.25				2018-04-21	2	0.269444	0	2	0	0.0472222		2018-04-21	2	0.269444	0	1	0	0.0472222	135	0	2	1	290.24	0	135		927
4805	4046	2019-04-20 13:44:00	2019-04-20	0	neutral	0				2018-04-20	4	1.2	0	1	3	0.4		2018-04-20	4	1.2	0	0.25	0.75	0.4	135	1	3	0.75	290.24	-0.0144798	135		927
4806	4047	2019-04-20 05:00:00	2019-04-20	0.3	neutral	0				2018-04-19	4	1.33556	1	1	2	0.258889		2018-04-19	4	1.33556	0.25	0.25	0.5	0.258889	136	1	3	0.5	300.08	0.00985093	136		926
4807	4048	2019-04-20 02:45:00	2019-04-20	0	neutral	0				2018-04-18	10	3.31667	0	5	5	2.56825		2018-04-18	10	3.31667	0	0.5	0.5	2.56825	137	1	3	0.5	293.35	0.00846133	137		925
2717	4049	2019-04-20 02:31:00	2019-04-20	0.166667	neutral	-0.0333333				2018-04-17	4	0.855556	2	2	0	-0.322222		2018-04-17	4	0.855556	0.5	0.5	0	-0.322222	138	0	2	0.5	287.69	-0.0052815	138		924
2439	4050	2019-04-20 01:39:00	2019-04-20	0.142857	neutral	-0.0714286				2018-04-16	6	2.67083	1	3	2	0.349405		2018-04-16	6	2.67083	0.166667	0.5	0.333333	0.349405	138	0	2	0.5	291.21	-0.0134069	138		924
4808	4051	2019-04-19 20:56:00	2019-04-19	0	neutral	0				2018-04-15	1	0.4	0	0	1	0.133333		2018-04-15	1	0.4	0	0	1	0.133333	138	1	3	1	300.34	0	138		924
7140	4052	2019-04-19 20:09:00	2019-04-19	0.2	positive	0.2				2018-04-14	2	0.4	0	2	0	-0.05		2018-04-14	2	0.4	0	1	0	-0.05	139	0	2	1	300.34	0	139		923
7897	4053	2019-04-19 18:12:00	2019-04-19	0.7	positive	0.5				2018-04-13	4	1.65	2	0	2	0.383333		2018-04-13	4	1.65	0.5	0	0.5	0.383333	139	1	3	0.5	300.34	0.0091477	139		923
4809	4054	2019-04-19 17:00:00	2019-04-19	0.3	neutral	0				2018-04-12	1	0	0	1	0	0		2018-04-12	1	0	0	1	0	0	140	0	2	1	294.08	-0.015407	140		922
4810	4055	2019-04-19 16:00:00	2019-04-19	0.1	neutral	0				2018-04-10	5	0.860714	0	3	2	0.286905		2018-04-10	5	0.860714	0	0.6	0.4	0.286905	140	0	2	0.6	304.7	0.0219839	140		922
4811	4056	2019-04-19 15:15:00	2019-04-19	0.65	neutral	0				2018-04-09	7	1.6375	0	5	2	0.364286		2018-04-09	7	1.6375	0	0.714286	0.285714	0.364286	140	0	2	0.714286	289.66	-0.0142182	140		922
4812	4057	2019-04-19 14:51:00	2019-04-19	0.65	neutral	0				2018-04-08	4	0.504167	1	2	1	0.0791667		2018-04-08	4	0.504167	0.25	0.5	0.25	0.0791667	140	0	2	0.5	299.3	0	140		922
4813	4058	2019-04-19 12:54:00	2019-04-19	0.3	neutral	0				2018-04-07	3	0.45	1	2	0	-0.166667		2018-04-07	3	0.45	0.333333	0.666667	0	-0.166667	140	0	2	0.666667	299.3	0	140		922
4814	4059	2019-04-19 11:06:00	2019-04-19	0	neutral	0				2018-04-06	4	1.6	2	2	0	-0.35		2018-04-06	4	1.6	0.5	0.5	0	-0.35	140	0	2	0.5	299.3	-0.00921715	140		922
6812	4060	2019-04-19 10:48:00	2019-04-19	0.454545	positive	0.136364				2018-04-05	3	1.60357	0	2	1	0.235714		2018-04-05	3	1.60357	0	0.666667	0.333333	0.235714	140	0	2	0.666667	305.72	0.0275328	140		922
4815	4061	2019-04-19 09:59:00	2019-04-19	0	neutral	0				2018-04-04	8	1.38889	1	5	2	0.977778		2018-04-04	8	1.38889	0.125	0.625	0.25	0.977778	140	0	2	0.625	286.94	0.0304186	140		922
2138	4062	2019-04-19 09:56:00	2019-04-19	0.6	negative	-0.1				2018-04-03	1	0.25	1	0	0	-0.175		2018-04-03	1	0.25	1	0	0	-0.175	140	1	3	1	267.53	0.0251455	140		922
2139	4063	2019-04-19 09:46:00	2019-04-19	0.6	negative	-0.1				2018-04-02	6	2.34556	2	2	2	0.297778		2018-04-02	6	2.34556	0.333333	0.333333	0.333333	0.297778	141	1	3	0.333333	252.48	-0.0228669	141		921
4816	4064	2019-04-19 09:43:00	2019-04-19	0	neutral	0				2018-04-01	9	2.68833	1	6	2	-0.0538889		2018-04-01	9	2.68833	0.111111	0.666667	0.222222	-0.0538889	142	0	2	0.666667	266.13	0	142		920
2140	4065	2019-04-19 09:35:00	2019-04-19	0.6	negative	-0.1				2018-03-30	8	2.375	0	6	2	0.333333		2018-03-30	8	2.375	0	0.75	0.25	0.333333	142	0	2	0.75	266.13	0	142		920
7507	4066	2019-04-19 09:35:00	2019-04-19	0.1	positive	0.3				2018-03-29	8	2.46833	1	2	5	1.16		2018-03-29	8	2.46833	0.125	0.25	0.625	1.16	142	1	3	0.625	266.13	0.0138446	142		920
7508	4067	2019-04-19 09:35:00	2019-04-19	0.1	positive	0.3				2018-03-28	11	3.5325	0	8	3	0.869583		2018-03-28	11	3.5325	0	0.727273	0.272727	0.869583	143	0	2	0.727273	257.78	-0.0346351	143		919
8383	4068	2019-04-19 08:23:00	2019-04-19	0.833333	positive	0.677083				2018-03-27	8	2.4684	1	3	4	0.608896		2018-03-27	8	2.4684	0.125	0.375	0.5	0.608896	143	1	3	0.5	279.18	-0.0372464	143		919
6969	4069	2019-04-19 07:27:00	2019-04-19	0.283333	positive	0.166667				2018-03-26	5	1.96875	1	2	2	0.335417		2018-03-26	5	1.96875	0.2	0.4	0.4	0.335417	144	1	3	0.4	304.18	0.0037857	144		918
2440	4070	2019-04-19 07:03:00	2019-04-19	0.142857	neutral	-0.0714286				2018-03-25	3	1.575	1	1	1	0.0583333		2018-03-25	3	1.575	0.333333	0.333333	0.333333	0.0583333	145	1	3	0.333333	301.54	0	145		917
2441	4071	2019-04-19 07:01:00	2019-04-19	0.142857	neutral	-0.0714286				2018-03-24	1	0.2	0	0	1	0.3		2018-03-24	1	0.2	0	0	1	0.3	146	1	3	1	301.54	0	146		916
2442	4072	2019-04-19 07:01:00	2019-04-19	0.142857	neutral	-0.0714286				2018-03-23	3	1.12874	0	2	1	0.232121		2018-03-23	3	1.12874	0	0.666667	0.333333	0.232121	147	0	2	0.666667	301.54	-0.0210699	147		915
2443	4073	2019-04-19 07:00:00	2019-04-19	0.142857	neutral	-0.0714286				2018-03-21	3	1.33393	0	1	2	0.365179		2018-03-21	3	1.33393	0	0.333333	0.666667	0.365179	147	1	3	0.666667	316.53	0.00828336	147		915
2444	4074	2019-04-19 06:59:00	2019-04-19	0.142857	neutral	-0.0714286				2018-03-20	2	0.0962963	0	2	0	-0.0518519		2018-03-20	2	0.0962963	0	1	0	-0.0518519	148	0	2	1	310.55	-0.00418914	148		914
8100	4075	2019-04-19 03:55:00	2019-04-19	0.45	positive	0.6				2018-03-19	2	0.3	0	2	0	0		2018-03-19	2	0.3	0	1	0	0	148	0	2	1	313.56	-0.0106577	148		914
7043	4076	2019-04-19 03:40:00	2019-04-19	0.55	positive	0.183333				2018-03-17	3	0.960714	0	1	2	0.367857		2018-03-17	3	0.960714	0	0.333333	0.666667	0.367857	148	1	3	0.666667	321.35	0	148		914
8479	4077	2019-04-19 03:04:00	2019-04-19	0.5	positive	0.953674				2018-03-16	1	1	1	0	0	-0.625		2018-03-16	1	1	1	0	0	-0.625	149	1	3	1	321.35	-0.00570609	149		913
4817	4078	2019-04-19 02:40:00	2019-04-19	0	neutral	0				2018-03-15	2	1.00091	0	0	2	0.220398		2018-03-15	2	1.00091	0	0	1	0.220398	150	1	3	1	325.6	-0.00137167	150		912
4818	4079	2019-04-19 00:33:00	2019-04-19	0	neutral	0				2018-03-14	3	1.02167	1	1	1	-0.13		2018-03-14	3	1.02167	0.333333	0.333333	0.333333	-0.13	151	1	3	0.333333	326.63	-0.0197668	151		911
4819	4080	2019-04-18 23:34:00	2019-04-18	0.3	neutral	0				2018-03-13	3	1.26389	0	1	2	0.236111		2018-03-13	3	1.26389	0	0.333333	0.666667	0.236111	152	1	3	0.666667	341.84	-0.00463776	152		910
6693	4081	2019-04-18 22:40:00	2019-04-18	0.7	positive	0.122222				2018-03-12	3	1.55	2	0	1	-0.560417		2018-03-12	3	1.55	0.666667	0	0.333333	-0.560417	153	1	3	0.666667	345.51	0.0236871	153		909
4820	4082	2019-04-18 21:31:00	2019-04-18	0	neutral	0				2018-03-11	3	0.880556	0	2	1	0.209259		2018-03-11	3	0.880556	0	0.666667	0.333333	0.209259	154	0	2	0.666667	327.17	0	154		908
4821	4083	2019-04-18 20:54:00	2019-04-18	0.3	neutral	0				2018-03-10	2	1.24091	0	0	2	0.877273		2018-03-10	2	1.24091	0	0	1	0.877273	154	1	3	1	327.17	0	154		908
6206	4084	2019-04-18 20:15:00	2019-04-18	0.275	neutral	0.00833333				2018-03-09	1	0	0	1	0	0		2018-03-09	1	0	0	1	0	0	155	0	2	1	327.17	-0.0025544	155		907
4822	4085	2019-04-18 18:18:00	2019-04-18	0	neutral	0				2018-03-08	5	1.79829	1	0	4	0.441007		2018-03-08	5	1.79829	0.2	0	0.8	0.441007	155	1	3	0.8	329.1	-0.00420244	155		907
4823	4086	2019-04-18 17:31:00	2019-04-18	0	neutral	0				2018-03-07	2	1	0	0	2	0.833333		2018-03-07	2	1	0	0	1	0.833333	156	1	3	1	332.3	0.00539173	156		906
4824	4087	2019-04-18 16:50:00	2019-04-18	0	neutral	0				2018-03-06	4	1.53342	0	1	3	0.649973		2018-03-06	4	1.53342	0	0.25	0.75	0.649973	157	1	3	0.75	328.2	-0.00676187	157		905
7141	4088	2019-04-18 15:53:00	2019-04-18	0.55	positive	0.2				2018-03-05	5	1.325	1	1	3	0.816667		2018-03-05	5	1.325	0.2	0.2	0.6	0.816667	158	1	3	0.6	333.35	-0.00229987	158		904
4825	4089	2019-04-18 15:21:00	2019-04-18	0	neutral	0				2018-03-04	3	1.53333	1	0	2	0.5		2018-03-04	3	1.53333	0.333333	0	0.666667	0.5	159	1	3	0.666667	335.12	0	159		903
4826	4090	2019-04-18 15:19:00	2019-04-18	0	neutral	0				2018-03-03	3	1.93889	0	0	3	1.15833		2018-03-03	3	1.93889	0	0	1	1.15833	160	1	3	1	335.12	0	160		902
1878	4091	2019-04-18 15:00:00	2019-04-18	0.2	negative	-0.2				2018-03-02	3	1.14421	1	1	1	-0.626852		2018-03-02	3	1.14421	0.333333	0.333333	0.333333	-0.626852	161	1	3	0.333333	335.12	0.00546421	161		901
2685	4092	2019-04-18 15:00:00	2019-04-18	0.121429	neutral	-0.0357143				2018-03-01	5	2.38	1	2	2	0.3025		2018-03-01	5	2.38	0.2	0.4	0.4	0.3025	162	1	3	0.4	330.93	-0.015634	162		900	138.216	0.134	-0.053	-0.175	-0.229	-	-0.23		0.12	-0.229	-0.028	6.13	-0.179	-	-0.163	-
4827	4093	2019-04-18 14:35:00	2019-04-18	1	neutral	0				2018-02-28	8	1.79911	0	4	4	0.859524		2018-02-28	8	1.79911	0	0.5	0.5	0.859524	163	1	3	0.5	343.06	-0.00992465	163		899
1229	4094	2019-04-18 14:32:00	2019-04-18	0.522222	negative	-0.463889				2018-02-27	1	0.4	0	0	1	0.133333		2018-02-27	1	0.4	0	0	1	0.133333	164	1	3	1	350.99	-0.0013096	164		898
4828	4095	2019-04-18 14:12:00	2019-04-18	0	neutral	0				2018-02-25	3	1.19722	0	1	2	0.270833		2018-02-25	3	1.19722	0	0.333333	0.666667	0.270833	165	1	3	0.666667	352.05	0	165		897
6449	4096	2019-04-18 13:35:00	2019-04-18	0.352273	neutral	0.0931818				2018-02-24	1	0.4	0	0	1	0.133333		2018-02-24	1	0.4	0	0	1	0.133333	166	1	3	1	352.05	0	166		896
7142	4097	2019-04-18 13:34:00	2019-04-18	0.3	positive	0.2				2018-02-23	4	0.955	0	2	2	0.498333		2018-02-23	4	0.955	0	0.5	0.5	0.498333	167	1	3	0.5	352.05	0.00731489	167		895
2721	4098	2019-04-18 13:17:00	2019-04-18	0.306984	neutral	-0.0260317				2018-02-22	6	2.24167	1	2	3	-0.3375		2018-02-22	6	2.24167	0.166667	0.333333	0.5	-0.3375	168	1	3	0.5	346.17	0.0164541	168		894
4829	4099	2019-04-18 13:05:00	2019-04-18	0	neutral	0				2018-02-21	5	1.875	1	2	2	0.358333		2018-02-21	5	1.875	0.2	0.4	0.4	0.358333	169	1	3	0.4	333.3	-0.00191122	169		893
6477	4100	2019-04-18 13:00:00	2019-04-18	0.825	neutral	0.1				2018-02-20	2	0.75	0	0	2	0.308333		2018-02-20	2	0.75	0	0	1	0.308333	170	1	3	1	334.77	-0.000933049	170		892
7509	4101	2019-04-18 12:51:00	2019-04-18	0.475	positive	0.3				2018-02-19	4	1.76786	0	1	3	1.24286		2018-02-19	4	1.76786	0	0.25	0.75	1.24286	171	1	3	0.75	335.49	0	171		891
4830	4102	2019-04-18 12:49:00	2019-04-18	0	neutral	0				2018-02-18	1	0.4	0	1	0	0		2018-02-18	1	0.4	0	1	0	0	172	0	2	1	335.49	0	172		890
6710	4103	2019-04-18 12:40:00	2019-04-18	0.166667	positive	0.125				2018-02-17	1	0.4	0	0	1	0.133333		2018-02-17	1	0.4	0	0	1	0.133333	172	1	3	1	335.49	0	172		890
4831	4104	2019-04-18 12:31:00	2019-04-18	0	neutral	0				2018-02-16	2	0	0	2	0	0		2018-02-16	2	0	0	1	0	0	173	0	2	1	335.49	0.00184208	173		889
6694	4105	2019-04-18 12:30:00	2019-04-18	0.7	positive	0.122222				2018-02-15	7	2.62955	0	3	4	1.05303		2018-02-15	7	2.62955	0	0.428571	0.571429	1.05303	173	1	3	0.571429	334.07	0.0155637	173		889
2045	4106	2019-04-18 12:29:00	2019-04-18	0.577273	negative	-0.131818				2018-02-14	3	1.05	0	1	2	0.925		2018-02-14	3	1.05	0	0.333333	0.666667	0.925	174	1	3	0.666667	322.31	-0.00181526	174		888
1442	4107	2019-04-18 12:22:00	2019-04-18	0.7	negative	-0.4				2018-02-13	4	0.920833	0	2	2	0.475		2018-02-13	4	0.920833	0	0.5	0.5	0.475	175	1	3	0.5	323.66	0.0107732	175		887
4832	4108	2019-04-18 12:18:00	2019-04-18	0	neutral	0				2018-02-12	6	1.9125	1	3	2	0.0666667		2018-02-12	6	1.9125	0.166667	0.5	0.333333	0.0666667	176	0	2	0.5	315.73	0.00736615	176		886
2445	4109	2019-04-18 12:15:00	2019-04-18	0.142857	neutral	-0.0714286				2018-02-10	3	1.65	0	1	2	1.3125		2018-02-10	3	1.65	0	0.333333	0.666667	1.3125	176	1	3	0.666667	310.42	0	176		886
4833	4110	2019-04-18 12:15:00	2019-04-18	0	neutral	0				2018-02-09	4	1.35	0	1	3	2.625		2018-02-09	4	1.35	0	0.25	0.75	2.625	177	1	3	0.75	310.42	-0.00667784	177		885
2686	4111	2019-04-18 12:07:00	2019-04-18	0.121429	neutral	-0.0357143				2018-02-08	17	5.79742	2	6	9	4.47684		2018-02-08	17	5.79742	0.117647	0.352941	0.529412	4.47684	178	1	3	0.529412	315.23	-0.0391915	178		884
2687	4112	2019-04-18 12:06:00	2019-04-18	0.121429	neutral	-0.0357143				2018-02-07	10	3.10038	4	3	3	0.207197		2018-02-07	10	3.10038	0.4	0.3	0.3	0.207197	179	1	3	0.4	345	0.0141116	179		883
1443	4113	2019-04-18 11:50:00	2019-04-18	0.7	negative	-0.4				2018-02-06	4	2.41389	1	1	2	0.165278		2018-02-06	4	2.41389	0.25	0.25	0.5	0.165278	180	1	3	0.5	333.97	0.00109371	180		882
1792	4114	2019-04-18 11:43:00	2019-04-18	0.421429	negative	-0.235714				2018-02-05	2	0.866667	0	0	2	0.316667		2018-02-05	2	0.866667	0	0	1	0.316667	181	1	3	1	333.13	-0.013629	181		881
4834	4115	2019-04-18 11:38:00	2019-04-18	0	neutral	0				2018-02-04	1	0.65	0	0	1	0.325		2018-02-04	1	0.65	0	0	1	0.325	182	1	3	1	343.75	0	182		880
1879	4116	2019-04-18 11:35:00	2019-04-18	0.35	negative	-0.2				2018-02-02	2	1.3	0	0	2	0.733333		2018-02-02	2	1.3	0	0	1	0.733333	183	1	3	1	343.75	-0.00689371	183		879
4835	4117	2019-04-18 11:30:00	2019-04-18	0.3	neutral	0				2018-02-01	5	2.51579	1	2	2	0.348869		2018-02-01	5	2.51579	0.2	0.4	0.4	0.348869	184	1	3	0.4	349.25	-0.00624699	184		878
4836	4118	2019-04-18 11:28:00	2019-04-18	0	neutral	0				2018-01-31	8	2.18542	3	5	0	-0.3		2018-01-31	8	2.18542	0.375	0.625	0	-0.3	185	0	2	0.625	354.31	0.0105333	185		877
4837	4119	2019-04-18 11:26:00	2019-04-18	0	neutral	0				2018-01-30	6	3.37879	1	1	4	0.962624		2018-01-30	6	3.37879	0.166667	0.166667	0.666667	0.962624	185	1	3	0.666667	345.82	-0.00463434	185		877
2246	4120	2019-04-18 11:20:00	2019-04-18	0.233333	neutral	-0.0833333				2018-01-29	4	0.975	0	4	0	-0.05		2018-01-29	4	0.975	0	1	0	-0.05	186	0	2	1	349.53	0.00838029	186		876
4838	4121	2019-04-18 11:15:00	2019-04-18	0	neutral	0				2018-01-28	4	1.6875	0	1	3	0.645833		2018-01-28	4	1.6875	0	0.25	0.75	0.645833	186	1	3	0.75	342.85	0	186		876
2247	4122	2019-04-18 11:12:00	2019-04-18	0.233333	neutral	-0.0833333				2018-01-27	1	0.4	0	0	1	0.133333		2018-01-27	1	0.4	0	0	1	0.133333	187	1	3	1	342.85	0	187		875
2262	4123	2019-04-18 11:01:00	2019-04-18	0.394444	neutral	-0.0777778				2018-01-26	4	1.5125	1	1	2	0.24375		2018-01-26	4	1.5125	0.25	0.25	0.5	0.24375	188	1	3	0.5	342.85	0.00665025	188		874
2141	4124	2019-04-18 11:01:00	2019-04-18	0.4	negative	-0.1				2018-01-25	5	2.36667	0	4	1	0.204167		2018-01-25	5	2.36667	0	0.8	0.2	0.204167	189	0	2	0.8	337.64	-0.0104841	189		873
4839	4125	2019-04-18 10:47:00	2019-04-18	0.15	neutral	0				2018-01-24	4	1.2	0	2	2	1.275		2018-01-24	4	1.2	0	0.5	0.5	1.275	189	1	3	0.5	345.89	-0.00857825	189		873
4840	4126	2019-04-18 10:45:00	2019-04-18	0	neutral	0				2018-01-23	6	2.61718	1	3	2	0.161086		2018-01-23	6	2.61718	0.166667	0.5	0.333333	0.161086	190	0	2	0.5	352.79	0.00151682	190		872
4841	4127	2019-04-18 10:45:00	2019-04-18	0	neutral	0				2018-01-22	2	1.18571	0	1	1	0.335714		2018-01-22	2	1.18571	0	0.5	0.5	0.335714	190	1	3	0.5	351.56	0.00190661	190		872
6478	4128	2019-04-18 10:41:00	2019-04-18	0.825	neutral	0.1				2018-01-21	1	0.6	0	0	1	0.7		2018-01-21	1	0.6	0	0	1	0.7	191	1	3	1	350.02	0	191		871
4842	4129	2019-04-18 10:41:00	2019-04-18	0	neutral	0				2018-01-20	9	3.25833	1	3	5	0.10625		2018-01-20	9	3.25833	0.111111	0.333333	0.555556	0.10625	192	1	3	0.555556	350.02	0	192		870
7958	4130	2019-04-18 10:34:00	2019-04-18	0.5125	positive	0.54375				2018-01-19	3	0.675	0	1	2	0.35		2018-01-19	3	0.675	0	0.333333	0.666667	0.35	193	1	3	0.666667	350.02	0.00681538	193		869
1205	4131	2019-04-18 10:32:00	2019-04-18	1	negative	-1				2018-01-18	14	5.92836	0	6	8	1.87741		2018-01-18	14	5.92836	0	0.428571	0.571429	1.87741	194	1	3	0.571429	344.57	-0.00325221	194		868
4843	4132	2019-04-18 10:31:00	2019-04-18	0	neutral	0				2018-01-17	4	2.11786	1	1	2	-0.825952		2018-01-17	4	2.11786	0.25	0.25	0.5	-0.825952	195	1	3	0.5	347.16	0.00897414	195		867
4844	4133	2019-04-18 10:31:00	2019-04-18	0	neutral	0				2018-01-16	3	0.734444	0	2	1	0.0488889		2018-01-16	3	0.734444	0	0.666667	0.333333	0.0488889	196	0	2	0.666667	340.06	0.00270308	196		866
4845	4134	2019-04-18 10:03:00	2019-04-18	0	neutral	0				2018-01-15	2	0.5	1	1	0	-0.2		2018-01-15	2	0.5	0.5	0.5	0	-0.2	196	0	2	0.5	337.95	0	196		866
8101	4135	2019-04-18 10:02:00	2019-04-18	0.95	positive	0.6				2018-01-14	2	0.763333	0	0	2	0.381667		2018-01-14	2	0.763333	0	0	1	0.381667	196	1	3	1	337.95	0	196		866
1988	4136	2019-04-18 09:53:00	2019-04-18	0.288889	negative	-0.155556				2018-01-13	3	2.24444	1	0	2	1.13		2018-01-13	3	2.24444	0.333333	0	0.666667	1.13	197	1	3	0.666667	337.95	0	197		865
4846	4137	2019-04-18 09:49:00	2019-04-18	0.7	neutral	0				2018-01-11	4	1.05963	0	2	2	0.461667		2018-01-11	4	1.05963	0	0.5	0.5	0.461667	198	1	3	0.5	337.95	0.00406703	198		864
1989	4138	2019-04-18 09:49:00	2019-04-18	0.288889	negative	-0.155556				2018-01-10	2	0.775	0	0	2	0.283333		2018-01-10	2	0.775	0	0	1	0.283333	199	1	3	1	334.8	0.00144224	199		863
4847	4139	2019-04-18 09:48:00	2019-04-18	0	neutral	0				2018-01-09	6	1.60707	0	2	4	1.37879		2018-01-09	6	1.60707	0	0.333333	0.666667	1.37879	200	1	3	0.666667	333.69	-0.00352571	200		862
4848	4140	2019-04-18 09:47:00	2019-04-18	0	neutral	0				2018-01-08	5	1.67344	0	3	2	0.223041		2018-01-08	5	1.67344	0	0.6	0.4	0.223041	201	0	2	0.6	336.41	0.0263854	201		861
4849	4141	2019-04-18 09:47:00	2019-04-18	0	neutral	0				2018-01-07	2	0.4	0	1	1	0.133333		2018-01-07	2	0.4	0	0.5	0.5	0.133333	201	1	3	0.5	316.58	0	201		861
6813	4142	2019-04-18 09:46:00	2019-04-18	0.454545	positive	0.136364				2018-01-06	2	0.6	0	1	1	0.7		2018-01-06	2	0.6	0	0.5	0.5	0.7	202	1	3	0.5	316.58	0	202		860
6711	4143	2019-04-18 09:44:00	2019-04-18	0.25	positive	0.125				2018-01-05	5	1.775	0	3	2	0.6		2018-01-05	5	1.775	0	0.6	0.4	0.6	203	0	2	0.6	316.58	0.00269714	203		859
6267	4144	2019-04-18 09:44:00	2019-04-18	0.397024	neutral	0.0375				2018-01-04	5	1.51458	0	2	3	0.475		2018-01-04	5	1.51458	0	0.4	0.6	0.475	203	1	3	0.6	314.62	-0.00361531	203		859
2714	4145	2019-04-18 09:43:00	2019-04-18	0.330556	neutral	-0.0333333				2018-01-03	8	2.68682	0	4	4	1.10736		2018-01-03	8	2.68682	0	0.5	0.5	1.10736	204	1	3	0.5	317.25	-0.00446705	204		858
6269	4146	2019-04-18 09:42:00	2019-04-18	0.275	neutral	0.0416667				2018-01-02	5	1.52	0	2	3	0.536667		2018-01-02	5	1.52	0	0.4	0.6	0.536667	205	1	3	0.6	320.53	0.0126198	205		857
4850	4147	2019-04-18 09:34:00	2019-04-18	0	neutral	0				2018-01-01	3	1.075	0	1	2	0.258333		2018-01-01	3	1.075	0	0.333333	0.666667	0.258333	206	1	3	0.666667	311.35	0	206		856
7421	4148	2019-04-18 09:23:00	2019-04-18	0.546429	positive	0.264286				2017-12-31	1	0.516667	0	0	1	0.466667		2017-12-31	1	0.516667	0	0	1	0.466667	207	1	3	1	311.35	0	207		855	185.571	0.133	-0.039	-0.182	-0.237	-	-0.015		0.12	-0.237	-0.027	6.76	-0.174	-	0.011	1
7218	4149	2019-04-18 09:22:00	2019-04-18	0.593182	positive	0.245455				2017-12-30	1	0.9	0	0	1	0.4		2017-12-30	1	0.9	0	0	1	0.4	208	1	3	1	311.35	0	208		854
7687	4150	2019-04-18 09:18:00	2019-04-18	0.702273	positive	0.368182				2017-12-29	3	1.825	0	0	3	1.10833		2017-12-29	3	1.825	0	0	1	1.10833	209	1	3	1	311.35	-0.00555771	209		853
8102	4151	2019-04-18 09:17:00	2019-04-18	0.95	positive	0.6				2017-12-28	4	0.375	0	4	0	0.075		2017-12-28	4	0.375	0	1	0	0.075	210	0	2	1	315.36	0.00515337	210		852
8103	4152	2019-04-18 09:08:00	2019-04-18	0.95	positive	0.6				2017-12-27	5	1.8	0	1	4	0.533333		2017-12-27	5	1.8	0	0.2	0.8	0.533333	210	1	3	0.8	311.64	-0.00780318	210		852
4851	4153	2019-04-18 08:59:00	2019-04-18	0	neutral	0				2017-12-26	1	0.4	0	0	1	0.133333		2017-12-26	1	0.4	0	0	1	0.133333	211	1	3	1	317.29	-0.0106942	211		851
1444	4154	2019-04-18 08:54:00	2019-04-18	0.7	negative	-0.4				2017-12-25	5	2.08667	0	1	4	0.85		2017-12-25	5	2.08667	0	0.2	0.8	0.85	212	1	3	0.8	325.2	0	212		850
8104	4155	2019-04-18 08:51:00	2019-04-18	0.95	positive	0.6				2017-12-24	2	0.55	1	1	0	-0.3125		2017-12-24	2	0.55	0.5	0.5	0	-0.3125	213	0	2	0.5	325.2	0	213		849
7510	4156	2019-04-18 08:39:00	2019-04-18	0.475	positive	0.3				2017-12-23	4	1.5	0	0	4	0.733333		2017-12-23	4	1.5	0	0	1	0.733333	213	1	3	1	325.2	0	213		849
4852	4157	2019-04-18 08:33:00	2019-04-18	1	neutral	0				2017-12-22	2	0.767857	1	0	1	0.0428571		2017-12-22	2	0.767857	0.5	0	0.5	0.0428571	214	1	3	0.5	325.2	-0.00854255	214		848
4853	4158	2019-04-18 08:27:00	2019-04-18	0	neutral	0				2017-12-21	1	0.4	0	0	1	0.4		2017-12-21	1	0.4	0	0	1	0.4	215	1	3	1	331.66	0.00352359	215		847
1445	4159	2019-04-18 08:13:00	2019-04-18	0.7	negative	-0.4				2017-12-20	5	0.55	0	4	1	0.4		2017-12-20	5	0.55	0	0.8	0.2	0.4	216	0	2	0.8	328.98	-0.00278968	216		846
6341	4160	2019-04-18 08:09:00	2019-04-18	0.71875	neutral	0.0520833				2017-12-19	3	0.65	0	1	2	0.383333		2017-12-19	3	0.65	0	0.333333	0.666667	0.383333	216	1	3	0.666667	331.1	-0.0100739	216		846
4854	4161	2019-04-18 08:06:00	2019-04-18	0	neutral	0				2017-12-18	3	1.18056	0	1	2	0.469792		2017-12-18	3	1.18056	0	0.333333	0.666667	0.469792	217	1	3	0.666667	338.87	-0.00583042	217		845
4855	4162	2019-04-18 08:04:00	2019-04-18	0	neutral	0				2017-12-15	1	0.578571	0	0	1	0.361905		2017-12-15	1	0.578571	0	0	1	0.361905	218	1	3	1	343.45	0.00708818	218		844
4856	4163	2019-04-18 08:03:00	2019-04-18	0	neutral	0				2017-12-14	8	2.3006	0	4	4	2.02742		2017-12-14	8	2.3006	0	0.5	0.5	2.02742	219	1	3	0.5	337.89	-0.00146277	219		843
4857	4164	2019-04-18 07:59:00	2019-04-18	0	neutral	0				2017-12-13	2	0.3	0	1	1	0.1		2017-12-13	2	0.3	0	0.5	0.5	0.1	220	1	3	0.5	339.03	-0.00255446	220		842
2446	4165	2019-04-18 07:52:00	2019-04-18	0.142857	neutral	-0.0714286				2017-12-12	4	1.20455	0	2	2	0.311364		2017-12-12	4	1.20455	0	0.5	0.5	0.311364	221	1	3	0.5	341.03	0.0157155	221		841
2688	4166	2019-04-18 07:52:00	2019-04-18	0.371429	neutral	-0.0357143				2017-12-11	2	0.625	0	1	1	0.65		2017-12-11	2	0.625	0	0.5	0.5	0.65	222	1	3	0.5	328.91	0.0185873	222		840
7750	4167	2019-04-18 07:49:00	2019-04-18	0.8	positive	0.4				2017-12-10	3	1.96458	1	0	2	-0.366667		2017-12-10	3	1.96458	0.333333	0	0.666667	-0.366667	223	1	3	0.666667	315.13	0	223		839
4858	4168	2019-04-18 07:45:00	2019-04-18	0	neutral	0				2017-12-09	4	0.528571	0	3	1	0.322857		2017-12-09	4	0.528571	0	0.75	0.25	0.322857	224	0	2	0.75	315.13	0	224		838
4859	4169	2019-04-18 07:41:00	2019-04-18	0	neutral	0				2017-12-08	1	0.525	0	0	1	0.3		2017-12-08	1	0.525	0	0	1	0.3	224	1	3	1	315.13	0.00539436	224		838
4860	4170	2019-04-18 07:36:00	2019-04-18	0	neutral	0				2017-12-07	1	0.55	0	1	0	0.05		2017-12-07	1	0.55	0	1	0	0.05	225	0	2	1	311.24	-0.00280956	225		837
6479	4171	2019-04-18 07:20:00	2019-04-18	0.825	neutral	0.1				2017-12-06	4	0.975	0	2	2	0.95		2017-12-06	4	0.975	0	0.5	0.5	0.95	225	1	3	0.5	313.26	0.0134601	225		837
7186	4172	2019-04-18 07:19:00	2019-04-18	0.491667	positive	0.216667				2017-12-05	3	0.262424	0	2	1	0.198788		2017-12-05	3	0.262424	0	0.666667	0.333333	0.198788	226	0	2	0.666667	303.7	-0.00402817	226		836
4861	4173	2019-04-18 07:17:00	2019-04-18	0	neutral	0				2017-12-03	1	0.4	0	0	1	0.133333		2017-12-03	1	0.4	0	0	1	0.133333	226	1	3	1	306.53	0	226		836
7044	4174	2019-04-18 07:04:00	2019-04-18	0.55	positive	0.183333				2017-12-02	1	0.4	0	0	1	0.133333		2017-12-02	1	0.4	0	0	1	0.133333	227	1	3	1	306.53	0	227		835
4862	4175	2019-04-18 07:04:00	2019-04-18	0	neutral	0				2017-12-01	4	1.55462	1	1	2	0.74596		2017-12-01	4	1.55462	0.25	0.25	0.5	0.74596	228	1	3	0.5	306.53	-0.00327463	228		834
7706	4176	2019-04-18 07:01:00	2019-04-18	0.694444	positive	0.375				2017-11-30	2	0.360606	0	2	0	-0.0151515		2017-11-30	2	0.360606	0	1	0	-0.0151515	229	0	2	1	308.85	0.00184599	229		833
4863	4177	2019-04-18 06:52:00	2019-04-18	0	neutral	0				2017-11-29	10	1.23333	0	8	2	0.283333		2017-11-29	10	1.23333	0	0.8	0.2	0.283333	229	0	2	0.8	307.54	-0.0139105	229		833
4864	4178	2019-04-18 06:52:00	2019-04-18	0	neutral	0				2017-11-28	1	0.05	1	0	0	-0.25		2017-11-28	1	0.05	1	0	0	-0.25	229	1	3	1	317.55	0.00101322	229		833
6738	4179	2019-04-18 06:50:00	2019-04-18	0.377273	positive	0.130682				2017-11-27	3	1.225	0	1	2	1.375		2017-11-27	3	1.225	0	0.333333	0.666667	1.375	230	1	3	0.666667	316.81	0.00173071	230		832
7511	4180	2019-04-18 06:42:00	2019-04-18	1	positive	0.3				2017-11-26	2	1.11389	0	0	2	0.486905		2017-11-26	2	1.11389	0	0	1	0.486905	231	1	3	1	315.55	0	231		831
6424	4181	2019-04-18 06:37:00	2019-04-18	0.195	neutral	0.075				2017-11-25	1	0	0	1	0	0		2017-11-25	1	0	0	1	0	0	232	0	2	1	315.55	0	232		830
4865	4182	2019-04-18 06:37:00	2019-04-18	0	neutral	0				2017-11-24	1	0.248718	0	1	0	0.0566667		2017-11-24	1	0.248718	0	1	0	0.0566667	232	0	2	1	315.55	0.00407919	232		830
4866	4183	2019-04-18 06:35:00	2019-04-18	0	neutral	0				2017-11-23	3	0.739394	1	0	2	0.115909		2017-11-23	3	0.739394	0.333333	0	0.666667	0.115909	232	1	3	0.666667	312.6	0	232		830
4867	4184	2019-04-18 06:35:00	2019-04-18	0	neutral	0				2017-11-22	1	0.58	0	0	1	0.166667		2017-11-22	1	0.58	0	0	1	0.166667	233	1	3	1	312.6	-0.00717857	233		829
4868	4185	2019-04-18 06:34:00	2019-04-18	0	neutral	0				2017-11-21	1	0.75	0	0	1	0.533333		2017-11-21	1	0.75	0	0	1	0.533333	234	1	3	1	317.81	0.0125747	234		828
4869	4186	2019-04-18 06:34:00	2019-04-18	0	neutral	0				2017-11-20	3	1.30909	0	1	2	0.210227		2017-11-20	3	1.30909	0	0.333333	0.666667	0.210227	235	1	3	0.666667	308.74	-0.00878658	235		827
4870	4187	2019-04-18 06:31:00	2019-04-18	0	neutral	0				2017-11-19	1	1	0	1	0	0		2017-11-19	1	1	0	1	0	0	236	0	2	1	315.05	0	236		826
7408	4188	2019-04-18 06:31:00	2019-04-18	0.28	positive	0.26				2017-11-18	1	0.0666667	0	1	0	0.0666667		2017-11-18	1	0.0666667	0	1	0	0.0666667	236	0	2	1	315.05	0	236		826
4871	4189	2019-04-18 06:30:00	2019-04-18	1	neutral	0				2017-11-17	8	3.53699	0	2	6	1.58232		2017-11-17	8	3.53699	0	0.25	0.75	1.58232	236	1	3	0.75	315.05	0.00352945	236		826
1947	4190	2019-04-18 06:24:00	2019-04-18	0.558056	negative	-0.184444				2017-11-16	14	1.925	0	9	5	1.09886		2017-11-16	14	1.925	0	0.642857	0.357143	1.09886	237	0	2	0.642857	312.5	0.00167092	237		825
8491	4191	2019-04-18 06:23:00	2019-04-18	0.75	positive	1				2017-11-15	5	2.05177	0	2	3	0.633838		2017-11-15	5	2.05177	0	0.4	0.6	0.633838	237	1	3	0.6	311.3	0.00364246	237		825
1709	4192	2019-04-18 06:21:00	2019-04-18	0.5	negative	-0.333333				2017-11-14	2	0	0	2	0	0		2017-11-14	2	0	0	1	0	0	238	0	2	1	308.7	-0.00932503	238		824
7606	4193	2019-04-18 06:20:00	2019-04-18	0.557143	positive	0.321429				2017-11-13	2	1.69286	1	0	1	0.0178571		2017-11-13	2	1.69286	0.5	0	0.5	0.0178571	238	1	3	0.5	315.4	0.0154313	238		824
7830	4194	2019-04-18 06:20:00	2019-04-18	0.491667	positive	0.458333				2017-11-12	1	0	0	1	0	0		2017-11-12	1	0	0	1	0	0	239	0	2	1	304.39	0	239		823
6814	4195	2019-04-18 06:14:00	2019-04-18	0.454545	positive	0.136364				2017-11-08	1	0	0	1	0	0		2017-11-08	1	0	0	1	0	0	239	0	2	1	304.39	-0.00241873	239		823
4872	4196	2019-04-18 06:13:00	2019-04-18	0	neutral	0				2017-11-04	2	0.65625	0	1	1	0.1625		2017-11-04	2	0.65625	0	0.5	0.5	0.1625	239	1	3	0.5	306.09	0	239		823
8105	4197	2019-04-18 06:12:00	2019-04-18	0.95	positive	0.6				2017-11-03	1	0	0	1	0	0		2017-11-03	1	0	0	1	0	0	240	0	2	1	306.09	0.00980045	240		822
6335	4198	2019-04-18 06:11:00	2019-04-18	0.5	neutral	0.05				2017-11-02	6	1.05	2	4	0	-0.422222		2017-11-02	6	1.05	0.333333	0.666667	0	-0.422222	240	0	2	0.666667	299.26	-0.0305646	240		822
6970	4199	2019-04-18 06:07:00	2019-04-18	0.283333	positive	0.166667				2017-11-01	3	1.9963	0	2	1	0.614815		2017-11-01	3	1.9963	0	0.666667	0.333333	0.614815	240	0	2	0.666667	321.08	-0.0139096	240		822
4873	4200	2019-04-18 06:06:00	2019-04-18	0	neutral	0				2017-10-31	1	0.59375	0	0	1	0.21875		2017-10-31	1	0.59375	0	0	1	0.21875	240	1	3	1	331.53	0.0152643	240		822
4874	4201	2019-04-18 06:06:00	2019-04-18	0	neutral	0				2017-10-30	2	0.82	0	2	0	0.155		2017-10-30	2	0.82	0	1	0	0.155	241	0	2	1	320.08	-0.00107059	241		821
4875	4202	2019-04-18 06:06:00	2019-04-18	0	neutral	0				2017-10-27	1	0.7875	0	1	0	0.0875		2017-10-27	1	0.7875	0	1	0	0.0875	241	0	2	1	320.87	-0.00711492	241		821
7898	4203	2019-04-18 06:04:00	2019-04-18	0.9	positive	0.5				2017-10-26	2	1.20455	0	0	2	0.236364		2017-10-26	2	1.20455	0	0	1	0.236364	241	1	3	1	326.17	0.000439639	241		821
8106	4204	2019-04-18 06:03:00	2019-04-18	0.95	positive	0.6				2017-10-25	1	0.5	0	0	1	0.5		2017-10-25	1	0.5	0	0	1	0.5	242	1	3	1	325.84	-0.0150634	242		820
4876	4205	2019-04-18 06:03:00	2019-04-18	0	neutral	0				2017-10-24	1	0.444444	0	0	1	0.295455		2017-10-24	1	0.444444	0	0	1	0.295455	243	1	3	1	337.34	0.000412175	243		819
4877	4206	2019-04-18 06:03:00	2019-04-18	0	neutral	0				2017-10-23	1	0.25	0	0	1	0.1875		2017-10-23	1	0.25	0	0	1	0.1875	244	1	3	1	337.02	-0.0102893	244		818
7751	4207	2019-04-18 06:02:00	2019-04-18	0.8	positive	0.4				2017-10-20	1	0	0	1	0	0		2017-10-20	1	0	0	1	0	0	245	0	2	1	345.1	-0.0179351	245		817
4878	4208	2019-04-18 06:00:00	2019-04-18	0	neutral	0				2017-10-18	1	0	0	1	0	0		2017-10-18	1	0	0	1	0	0	245	0	2	1	359.65	0.00473515	245		817
6351	4209	2019-04-18 05:56:00	2019-04-18	0.287963	neutral	0.0648148				2017-10-17	2	0.2	0	2	0	0		2017-10-17	2	0.2	0	1	0	0	245	0	2	1	355.75	0.000219788	245		817
4879	4210	2019-04-18 05:54:00	2019-04-18	0	neutral	0				2017-10-15	3	0.5	0	2	1	0.5		2017-10-15	3	0.5	0	0.666667	0.333333	0.5	245	0	2	0.666667	355.57	0	245		817
7173	4211	2019-04-18 05:54:00	2019-04-18	0.541667	positive	0.208333				2017-10-14	2	0.5	0	1	1	0.5		2017-10-14	2	0.5	0	0.5	0.5	0.5	245	1	3	0.5	355.57	0	245		817
4880	4212	2019-04-18 05:53:00	2019-04-18	0	neutral	0				2017-10-13	3	0.7	0	2	1	0.4		2017-10-13	3	0.7	0	0.666667	0.333333	0.4	246	0	2	0.666667	355.57	-0.000134317	246		816
4881	4213	2019-04-18 05:49:00	2019-04-18	0	neutral	0				2017-10-12	3	1.4	1	0	2	0.625		2017-10-12	3	1.4	0.333333	0	0.666667	0.625	246	1	3	0.666667	355.68	0.0013207	246		816
7752	4214	2019-04-18 05:48:00	2019-04-18	0.8	positive	0.4				2017-10-11	2	0.867857	0	0	2	0.742857		2017-10-11	2	0.867857	0	0	1	0.742857	247	1	3	1	354.6	-0.0012108	247		815
7451	4215	2019-04-18 05:48:00	2019-04-18	0.5	positive	0.28125				2017-10-10	3	1.1	0	1	2	0.85		2017-10-10	3	1.1	0	0.333333	0.666667	0.85	248	1	3	0.666667	355.59	0.0157314	248		814
4882	4216	2019-04-18 05:39:00	2019-04-18	0	neutral	0				2017-10-09	6	1.58571	0	2	4	1.36071		2017-10-09	6	1.58571	0	0.333333	0.666667	1.36071	249	1	3	0.666667	342.94	-0.0173041	249		813
4883	4217	2019-04-18 05:38:00	2019-04-18	0.75	neutral	0				2017-10-07	1	0.4	0	1	0	0.05		2017-10-07	1	0.4	0	1	0	0.05	250	0	2	1	356.88	0	250		812
2639	4218	2019-04-18 05:37:00	2019-04-18	0.472727	neutral	-0.0363636				2017-10-06	3	0.4	0	3	0	-0.05		2017-10-06	3	0.4	0	1	0	-0.05	250	0	2	1	356.88	0.00189036	250		812
6864	4219	2019-04-18 05:33:00	2019-04-18	0.268056	positive	0.1375				2017-10-05	4	1.83111	0	4	0	0.0441667		2017-10-05	4	1.83111	0	1	0	0.0441667	250	0	2	1	355.33	0.000391261	250		812
1880	4220	2019-04-18 05:31:00	2019-04-18	0.35	negative	-0.2				2017-10-04	3	1.63333	0	1	2	0.433333		2017-10-04	3	1.63333	0	0.333333	0.666667	0.433333	250	1	3	0.666667	355.01	0.00848666	250		812
7219	4221	2019-04-18 05:30:00	2019-04-18	0.501515	positive	0.245455				2017-10-03	1	0.716667	0	1	0	0.0916667		2017-10-03	1	0.716667	0	1	0	0.0916667	251	0	2	1	348.14	0.00832509	251		811
6205	4222	2019-04-18 05:27:00	2019-04-18	0.441667	neutral	0.00833333				2017-10-02	4	1.6	0	1	3	1.5		2017-10-02	4	1.6	0	0.25	0.75	1.5	251	1	3	0.75	341.53	-0.00437764	251		811
8107	4223	2019-04-18 05:27:00	2019-04-18	0.95	positive	0.6				2017-09-25	1	0.25	0	0	1	0.1875		2017-09-25	1	0.25	0	0	1	0.1875	252	1	3	1	344.99	-0.00761196	252		810
4884	4224	2019-04-18 05:24:00	2019-04-18	1	neutral	0				2017-09-24	1	0.2	0	0	1	0.2		2017-09-24	1	0.2	0	0	1	0.2	253	1	3	1	351.09	0	253		809
4885	4225	2019-04-18 05:21:00	2019-04-18	0	neutral	0				2017-09-22	1	0	0	1	0	0		2017-09-22	1	0	0	1	0	0	254	0	2	1	351.09	-0.0186318	254		808
4886	4226	2019-04-18 05:19:00	2019-04-18	0	neutral	0				2017-09-21	4	1.73508	0	2	2	0.402273		2017-09-21	4	1.73508	0	0.5	0.5	0.402273	254	1	3	0.5	366.48	-0.00871679	254		808
8108	4227	2019-04-18 05:18:00	2019-04-18	0.95	positive	0.6				2017-09-20	1	0.1	0	0	1	0.1		2017-09-20	1	0.1	0	0	1	0.1	255	1	3	1	373.91	-0.00137999	255		807
1700	4228	2019-04-18 05:17:00	2019-04-18	0.625	negative	-0.375				2017-09-19	1	0	0	1	0	0		2017-09-19	1	0	0	1	0	0	256	0	2	1	375.1	-0.00541932	256		806
4887	4229	2019-04-18 05:04:00	2019-04-18	0	neutral	0				2017-09-17	1	0.5	0	0	1	0.25		2017-09-17	1	0.5	0	0	1	0.25	256	1	3	1	379.81	0	256		806
4888	4230	2019-04-18 05:04:00	2019-04-18	0	neutral	0				2017-09-16	1	0.3	0	0	1	0.2		2017-09-16	1	0.3	0	0	1	0.2	257	1	3	1	379.81	0	257		805
6229	4231	2019-04-18 05:02:00	2019-04-18	0.527273	neutral	0.0181818				2017-09-15	5	5	0	0	5	2		2017-09-15	5	5	0	0	1	2	258	1	3	1	379.81	0.00248839	258		804
8109	4232	2019-04-18 05:01:00	2019-04-18	0.95	positive	0.6				2017-09-14	1	0.4	0	1	0	0		2017-09-14	1	0.4	0	1	0	0	259	0	2	1	377.64	0.0174706	259		803
7512	4233	2019-04-18 05:00:00	2019-04-18	0.95	positive	0.3				2017-09-12	2	0.851515	0	0	2	0.478788		2017-09-12	2	0.851515	0	0	1	0.478788	259	1	3	1	362.75	-0.00112394	259		803
4889	4234	2019-04-18 05:00:00	2019-04-18	0	neutral	0				2017-09-11	1	0	0	1	0	0		2017-09-11	1	0	0	1	0	0	260	0	2	1	363.69	0.0249311	260		802
4890	4235	2019-04-18 04:58:00	2019-04-18	0	neutral	0				2017-09-10	1	0	0	1	0	0		2017-09-10	1	0	0	1	0	0	260	0	2	1	343.4	0	260		802
1701	4236	2019-04-18 04:58:00	2019-04-18	0.625	negative	-0.375				2017-09-08	5	2.55	0	1	4	0.8		2017-09-08	5	2.55	0	0.2	0.8	0.8	260	1	3	0.8	343.4	-0.009024	260		802
1702	4237	2019-04-18 04:55:00	2019-04-18	0.625	negative	-0.375				2017-09-07	3	1.3875	0	1	2	1.2		2017-09-07	3	1.3875	0	0.333333	0.666667	1.2	261	1	3	0.666667	350.61	0.00759724	261		801
8110	4238	2019-04-18 04:50:00	2019-04-18	0.95	positive	0.6				2017-09-06	3	1.60606	0	0	3	0.581818		2017-09-06	3	1.60606	0	0	1	0.581818	262	1	3	1	344.53	-0.00633195	262		800
1703	4239	2019-04-18 04:50:00	2019-04-18	0.625	negative	-0.375				2017-09-05	3	1.31667	0	1	2	0.7		2017-09-05	3	1.31667	0	0.333333	0.666667	0.7	263	1	3	0.666667	349.59	-0.00715842	263		799
7899	4240	2019-04-18 04:46:00	2019-04-18	0.5	positive	0.5				2017-09-04	2	0.8375	0	0	2	0.4		2017-09-04	2	0.8375	0	0	1	0.4	264	1	3	1	355.4	0	264		798
4891	4241	2019-04-18 04:38:00	2019-04-18	1	neutral	0				2017-09-03	6	3.9875	0	0	6	1.4		2017-09-03	6	3.9875	0	0	1	1.4	265	1	3	1	355.4	0	265		797
1704	4242	2019-04-18 04:36:00	2019-04-18	0.625	negative	-0.375				2017-09-02	1	0.733333	1	0	0	-0.133333		2017-09-02	1	0.733333	1	0	0	-0.133333	266	1	3	1	355.4	0	266		796
4892	4243	2019-04-18 04:35:00	2019-04-18	0	neutral	0				2017-09-01	1	0.525	0	0	1	0.45		2017-09-01	1	0.525	0	0	1	0.45	267	1	3	1	355.4	-0.000610565	267		795	238.2	0.15	-0.045	-0.179	-0.225	-	-0.225		0.11	-0.225	-0.025	5.97	-0.137	-	-0.126	-
4893	4244	2019-04-18 04:31:00	2019-04-18	0	neutral	0				2017-08-31	1	0.7	0	0	1	0.4		2017-08-31	1	0.7	0	0	1	0.4	268	1	3	1	355.9	0.0126789	268		794
4894	4245	2019-04-18 04:25:00	2019-04-18	0.5	neutral	0				2017-08-28	1	0.425	0	0	1	0.71875		2017-08-28	1	0.425	0	0	1	0.71875	269	1	3	1	345.66	-0.00299249	269		793
4895	4246	2019-04-18 04:20:00	2019-04-18	0	neutral	0				2017-08-27	1	0.20625	0	0	1	0.175		2017-08-27	1	0.20625	0	0	1	0.175	270	1	3	1	348.05	0	270		792
4896	4247	2019-04-18 04:19:00	2019-04-18	0	neutral	0				2017-08-25	1	0	0	1	0	0		2017-08-25	1	0	0	1	0	0	271	0	2	1	348.05	-0.00604694	271		791
4897	4248	2019-04-18 04:18:00	2019-04-18	0	neutral	0				2017-08-24	3	1.33788	0	0	3	0.69053		2017-08-24	3	1.33788	0	0	1	0.69053	271	1	3	1	352.93	0.000196936	271		791
4898	4249	2019-04-18 04:16:00	2019-04-18	0	neutral	0				2017-08-23	2	0.55	0	0	2	1.1875		2017-08-23	2	0.55	0	0	1	1.1875	272	1	3	1	352.77	0.0187549	272		790
2142	4250	2019-04-18 04:15:00	2019-04-18	0.6	negative	-0.1				2017-08-21	4	1.825	0	2	2	0.875		2017-08-21	4	1.825	0	0.5	0.5	0.875	273	1	3	0.5	337.86	-0.012168	273		789
4899	4251	2019-04-18 04:15:00	2019-04-18	0	neutral	0				2017-08-19	1	0.541667	0	0	1	0.625		2017-08-19	1	0.541667	0	0	1	0.625	274	1	3	1	347.46	0	274		788
7318	4252	2019-04-18 04:12:00	2019-04-18	0.25	positive	0.25				2017-08-18	2	0.25	0	1	1	0.1875		2017-08-18	2	0.25	0	0.5	0.5	0.1875	275	1	3	0.5	347.46	-0.0199579	275		787
4900	4253	2019-04-18 04:12:00	2019-04-18	0	neutral	0				2017-08-14	1	0.573333	0	0	1	0.135		2017-08-14	1	0.573333	0	0	1	0.135	276	1	3	1	363.8	0.00713739	276		786
7404	4254	2019-04-18 04:10:00	2019-04-18	0.502778	positive	0.258333				2017-08-13	2	1.1	0	1	1	0.735417		2017-08-13	2	1.1	0	0.5	0.5	0.735417	277	1	3	0.5	357.87	0	277		785
4901	4255	2019-04-18 04:10:00	2019-04-18	0	neutral	0				2017-08-11	3	0.518182	0	2	1	0.170455		2017-08-11	3	0.518182	0	0.666667	0.333333	0.170455	278	0	2	0.666667	357.87	0.00300787	278		784
4902	4256	2019-04-18 04:10:00	2019-04-18	0	neutral	0				2017-08-10	1	0	0	1	0	0		2017-08-10	1	0	0	1	0	0	278	0	2	1	355.4	-0.00982284	278		784
4903	4257	2019-04-18 04:09:00	2019-04-18	0	neutral	0				2017-08-09	2	0.1	0	1	1	0.3		2017-08-09	2	0.1	0	0.5	0.5	0.3	278	1	3	0.5	363.53	-0.0020143	278		784
4904	4258	2019-04-18 04:03:00	2019-04-18	0	neutral	0				2017-08-08	3	1.01667	1	1	1	-0.5		2017-08-08	3	1.01667	0.333333	0.333333	0.333333	-0.5	279	1	3	0.333333	365.22	0.0121183	279		783
4905	4259	2019-04-18 04:01:00	2019-04-18	0	neutral	0				2017-08-07	2	1.37708	1	0	1	-0.10625		2017-08-07	2	1.37708	0.5	0	0.5	-0.10625	280	1	3	0.5	355.17	0.00999419	280		782
4906	4260	2019-04-18 03:50:00	2019-04-18	0	neutral	0				2017-08-03	2	0.5	1	1	0	-0.5		2017-08-03	2	0.5	0.5	0.5	0	-0.5	281	0	2	0.5	347.09	0.027371	281		781
7900	4261	2019-04-18 03:40:00	2019-04-18	0.825	positive	0.5				2017-08-02	6	2.86513	0	4	2	0.401753		2017-08-02	6	2.86513	0	0.666667	0.333333	0.401753	281	0	2	0.666667	325.89	0.00323704	281		781
4907	4262	2019-04-18 03:40:00	2019-04-18	0	neutral	0				2017-07-31	1	0	0	1	0	0		2017-07-31	1	0	0	1	0	0	281	0	2	1	323.47	-0.0153015	281		781
4908	4263	2019-04-18 03:26:00	2019-04-18	0	neutral	0				2017-07-30	1	0.197222	1	0	0	-0.255556		2017-07-30	1	0.197222	1	0	0	-0.255556	281	1	3	1	335.07	0	281		781
4909	4264	2019-04-18 03:26:00	2019-04-18	0	neutral	0				2017-07-29	2	0.1875	0	2	0	0.0875		2017-07-29	2	0.1875	0	1	0	0.0875	282	0	2	1	335.07	0	282		780
4910	4265	2019-04-18 03:25:00	2019-04-18	0	neutral	0				2017-07-28	10	0.958333	1	8	1	-0.0984848		2017-07-28	10	0.958333	0.1	0.8	0.1	-0.0984848	282	0	2	0.8	335.07	0.000791381	282		780
4911	4266	2019-04-18 03:25:00	2019-04-18	0	neutral	0				2017-07-27	2	0.6	1	1	0	-0.5		2017-07-27	2	0.6	0.5	0.5	0	-0.5	282	0	2	0.5	334.46	-0.0120249	282		780
4912	4267	2019-04-18 03:17:00	2019-04-18	0.3	neutral	0				2017-07-26	10	2.98889	1	4	5	0.95		2017-07-26	10	2.98889	0.1	0.4	0.5	0.95	282	1	3	0.5	343.85	0.00540135	282		780
4913	4268	2019-04-18 03:13:00	2019-04-18	0	neutral	0				2017-07-25	1	0.65	0	0	1	0.1		2017-07-25	1	0.65	0	0	1	0.1	283	1	3	1	339.6	-0.00371823	283		779
6480	4269	2019-04-18 02:59:00	2019-04-18	0.825	neutral	0.1				2017-07-24	1	1	1	0	0	-0.6		2017-07-24	1	1	1	0	0	-0.6	284	1	3	1	342.52	0.0182828	284		778
2447	4270	2019-04-18 02:49:00	2019-04-18	0.142857	neutral	-0.0714286				2017-07-23	3	0.9	0	1	2	0.3		2017-07-23	3	0.9	0	0.333333	0.666667	0.3	285	1	3	0.666667	328.4	0	285		777
4914	4271	2019-04-18 02:49:00	2019-04-18	0	neutral	0				2017-07-21	2	0.345238	0	1	1	0.261905		2017-07-21	2	0.345238	0	0.5	0.5	0.261905	286	1	3	0.5	328.4	-0.00200552	286		776
1990	4272	2019-04-18 02:40:00	2019-04-18	0.288889	negative	-0.155556				2017-07-20	1	0	0	1	0	0		2017-07-20	1	0	0	1	0	0	287	0	2	1	329.92	0.00617799	287		775
8111	4273	2019-04-18 02:33:00	2019-04-18	0.983333	positive	0.6				2017-07-19	1	0.392051	0	0	1	0.2		2017-07-19	1	0.392051	0	0	1	0.2	287	1	3	1	325.26	-0.00396082	287		775
4915	4274	2019-04-18 02:32:00	2019-04-18	0	neutral	0				2017-07-18	1	0	0	1	0	0		2017-07-18	1	0	0	1	0	0	288	0	2	1	328.24	0.0116255	288		774
4916	4275	2019-04-18 02:12:00	2019-04-18	0	neutral	0				2017-07-17	4	0.744318	0	3	1	0.204545		2017-07-17	4	0.744318	0	0.75	0.25	0.204545	288	0	2	0.75	319.57	-0.0110164	288		774
4917	4276	2019-04-17 22:59:00	2019-04-17	0	neutral	0				2017-07-15	3	1.3588	0	0	3	0.390741		2017-07-15	3	1.3588	0	0	1	0.390741	288	1	3	1	327.78	0	288		774
4918	4277	2019-04-17 21:22:00	2019-04-17	0	neutral	0				2017-07-14	1	0	0	1	0	0		2017-07-14	1	0	0	1	0	0	289	0	2	1	327.78	0.005829	289		773
4919	4278	2019-04-17 20:32:00	2019-04-17	0	neutral	0				2017-07-13	3	0.4625	0	2	1	0.1125		2017-07-13	3	0.4625	0	0.666667	0.333333	0.1125	289	0	2	0.666667	323.41	-0.00812831	289		773
4920	4279	2019-04-17 20:31:00	2019-04-17	0	neutral	0				2017-07-12	1	0.25	0	0	1	0.1875		2017-07-12	1	0.25	0	0	1	0.1875	289	1	3	1	329.52	0.00304192	289		773
6938	4280	2019-04-17 19:13:00	2019-04-17	0.54	positive	0.16				2017-07-11	1	0.125	0	1	0	0		2017-07-11	1	0.125	0	1	0	0	290	0	2	1	327.22	0.0150841	290		772
7442	4281	2019-04-17 18:25:00	2019-04-17	0.444444	positive	0.270833				2017-07-10	3	0.454545	0	2	1	0.136364		2017-07-10	3	0.454545	0	0.666667	0.333333	0.136364	290	0	2	0.666667	316.05	0.00390629	290		772
7707	4282	2019-04-17 17:37:00	2019-04-17	0.5	positive	0.375				2017-07-09	3	1.01364	0	2	1	0.317424		2017-07-09	3	1.01364	0	0.666667	0.333333	0.317424	290	0	2	0.666667	313.22	0	290		772
4921	4283	2019-04-17 16:58:00	2019-04-17	0	neutral	0				2017-07-08	1	0.727273	0	1	0	0.0681818		2017-07-08	1	0.727273	0	1	0	0.0681818	290	0	2	1	313.22	0	290		772
4922	4284	2019-04-17 16:52:00	2019-04-17	0	neutral	0				2017-07-07	2	0.25	0	1	1	0.3125		2017-07-07	2	0.25	0	0.5	0.5	0.3125	290	1	3	0.5	313.22	0.00613002	290		772
4923	4285	2019-04-17 16:30:00	2019-04-17	0	neutral	0				2017-07-06	5	0.983333	1	3	1	-0.25		2017-07-06	5	0.983333	0.2	0.6	0.2	-0.25	291	0	2	0.6	308.83	-0.0249478	291		771
7962	4286	2019-04-17 16:30:00	2019-04-17	0.5	positive	0.5625				2017-07-05	1	0.454545	0	0	1	0.332919		2017-07-05	1	0.454545	0	0	1	0.332919	291	1	3	1	327.09	-0.0326397	291		771
6815	4287	2019-04-17 16:04:00	2019-04-17	0.454545	positive	0.136364				2017-07-04	1	0.5	0	0	1	0.416667		2017-07-04	1	0.5	0	0	1	0.416667	292	1	3	1	352.62	0	292		770
4924	4288	2019-04-17 14:30:00	2019-04-17	0	neutral	0				2017-07-03	2	1.45	0	0	2	1.16667		2017-07-03	2	1.45	0	0	1	1.16667	293	1	3	1	352.62	-0.0109335	293		769
8394	4289	2019-04-17 14:22:00	2019-04-17	0.6	positive	0.7				2017-06-30	3	1.78333	0	1	2	0.783333		2017-06-30	3	1.78333	0	0.333333	0.666667	0.783333	294	1	3	0.666667	361.61	-0.0114143	294		768
8458	4290	2019-04-17 14:03:00	2019-04-17	0.4	positive	0.75				2017-06-28	1	0	0	1	0	0		2017-06-28	1	0	0	1	0	0	295	0	2	1	371.24	-0.00725069	295		767
4925	4291	2019-04-17 14:00:00	2019-04-17	0.75	neutral	0				2017-06-26	1	0.9	0	0	1	0.8		2017-06-26	1	0.9	0	0	1	0.8	295	1	3	1	377.49	-0.00680332	295		767
1881	4292	2019-04-17 13:42:00	2019-04-17	0.35	negative	-0.2				2017-06-23	1	0	0	1	0	0		2017-06-23	1	0	0	1	0	0	296	0	2	1	383.45	0.000952456	296		766
1446	4293	2019-04-17 13:38:00	2019-04-17	0.7	negative	-0.4				2017-06-22	1	0	0	1	0	0		2017-06-22	1	0	0	1	0	0	296	0	2	1	382.61	0.00710669	296		766
1447	4294	2019-04-17 13:16:00	2019-04-17	0.7	negative	-0.4				2017-06-21	1	0	0	1	0	0		2017-06-21	1	0	0	1	0	0	296	0	2	1	376.4	0.00768272	296		766
6481	4295	2019-04-17 13:16:00	2019-04-17	0.825	neutral	0.1				2017-06-19	1	0.5	0	1	0	0		2017-06-19	1	0.5	0	1	0	0	296	0	2	1	369.8	-0.001875	296		766
2612	4296	2019-04-17 12:59:00	2019-04-17	0.7	neutral	-0.05				2017-06-16	1	0.35	0	1	0	0.075		2017-06-16	1	0.35	0	1	0	0.075	296	0	2	1	371.4	-0.00528821	296		766
4926	4297	2019-04-17 12:47:00	2019-04-17	0	neutral	0				2017-06-13	3	1.21458	0	1	2	0.725		2017-06-13	3	1.21458	0	0.333333	0.666667	0.725	296	1	3	0.666667	375.95	0.0220728	296		766
7788	4298	2019-04-17 12:41:00	2019-04-17	0.641667	positive	0.425				2017-06-11	1	1	1	0	0	-0.5		2017-06-11	1	1	1	0	0	-0.5	297	1	3	1	357.32	0	297		765
4927	4299	2019-04-17 12:27:00	2019-04-17	0	neutral	0				2017-06-09	4	1.21667	1	1	2	0.9		2017-06-09	4	1.21667	0.25	0.25	0.5	0.9	298	1	3	0.5	357.32	-0.0151444	298		764
4928	4300	2019-04-17 12:18:00	2019-04-17	1	neutral	0				2017-06-08	2	0	0	2	0	0		2017-06-08	2	0	0	1	0	0	299	0	2	1	370	0.0123217	299		763
4929	4301	2019-04-17 12:18:00	2019-04-17	0	neutral	0				2017-06-07	1	0	0	1	0	0		2017-06-07	1	0	0	1	0	0	299	0	2	1	359.65	0.00828993	299		763
4930	4302	2019-04-17 12:14:00	2019-04-17	0	neutral	0				2017-06-06	2	0.25	0	2	0	0		2017-06-06	2	0.25	0	1	0	0	299	0	2	1	352.85	0.00686033	299		763
8112	4303	2019-04-17 12:09:00	2019-04-17	0.95	positive	0.6				2017-06-05	1	0	0	1	0	0		2017-06-05	1	0	0	1	0	0	299	0	2	1	347.32	0.00877853	299		763
6308	4304	2019-04-17 12:02:00	2019-04-17	0.4	neutral	0.05				2017-06-03	1	0	0	1	0	0		2017-06-03	1	0	0	1	0	0	299	0	2	1	340.37	0	299		763
6876	4305	2019-04-17 11:56:00	2019-04-17	0.661111	positive	0.15				2017-06-01	1	0.433333	0	1	0	-0.0666667		2017-06-01	1	0.433333	0	1	0	-0.0666667	299	0	2	1	340.37	-0.000815859	299		763	286.29	0.239	0.053	-0.086	-0.138	-	-0.144		0.11	-0.138	-0.015	5.1	-0.076	-	-0.067	-
6309	4306	2019-04-17 11:51:00	2019-04-17	0.4	neutral	0.05				2017-05-31	2	1.07333	0	1	1	0.16		2017-05-31	2	1.07333	0	0.5	0.5	0.16	299	1	3	0.5	341.01	0.0319408	299		763
7664	4307	2019-04-17 11:50:00	2019-04-17	0.575	positive	0.35				2017-05-28	1	0.645238	0	0	1	0.495238		2017-05-28	1	0.645238	0	0	1	0.495238	300	1	3	1	316.83	0	300		762
4931	4308	2019-04-17 11:48:00	2019-04-17	0	neutral	0				2017-05-25	1	0.2	0	0	1	0.1		2017-05-25	1	0.2	0	0	1	0.1	301	1	3	1	316.83	0.00915648	301		761
4932	4309	2019-04-17 11:47:00	2019-04-17	0	neutral	0				2017-05-24	1	0	0	1	0	0		2017-05-24	1	0	0	1	0	0	302	0	2	1	310.22	-0.000181963	302		760
8113	4310	2019-04-17 11:44:00	2019-04-17	0.95	positive	0.6				2017-05-22	1	0	0	1	0	0		2017-05-22	1	0	0	1	0	0	302	0	2	1	310.35	-0.0197776	302		760
4933	4311	2019-04-17 11:38:00	2019-04-17	0.0666667	neutral	0				2017-05-13	1	0.47	0	1	0	0.055		2017-05-13	1	0.47	0	1	0	0.055	302	0	2	1	324.81	0	302		760
4934	4312	2019-04-17 11:33:00	2019-04-17	0	neutral	0				2017-05-12	1	0.7	1	0	0	-0.25		2017-05-12	1	0.7	1	0	0	-0.25	302	1	3	1	324.81	0.00229242	302		760
1448	4313	2019-04-17 11:32:00	2019-04-17	0.7	negative	-0.4				2017-05-11	1	0.45	0	0	1	0.23125		2017-05-11	1	0.45	0	0	1	0.23125	303	1	3	1	323.1	-0.00284028	303		759
4935	4314	2019-04-17 11:27:00	2019-04-17	0	neutral	0				2017-05-10	3	0	0	3	0	0		2017-05-10	3	0	0	1	0	0	304	0	2	1	325.22	0.0231333	304		758
4936	4315	2019-04-17 11:23:00	2019-04-17	0.5	neutral	0				2017-05-07	1	0.75	0	0	1	0.7		2017-05-07	1	0.75	0	0	1	0.7	304	1	3	1	308.35	0	304		758
6482	4316	2019-04-17 11:23:00	2019-04-17	0.825	neutral	0.1				2017-05-06	1	0.6	1	0	0	-0.5		2017-05-06	1	0.6	1	0	0	-0.5	305	1	3	1	308.35	0	305		757
8114	4317	2019-04-17 11:22:00	2019-04-17	0.95	positive	0.6				2017-05-05	3	0.866667	0	2	1	0.4		2017-05-05	3	0.866667	0	0.666667	0.333333	0.4	306	0	2	0.666667	308.35	0.0185453	306		756
1215	4318	2019-04-17 11:21:00	2019-04-17	0.9	negative	-0.6				2017-05-04	3	1.18333	1	1	1	0.05		2017-05-04	3	1.18333	0.333333	0.333333	0.333333	0.05	306	1	3	0.333333	295.46	-0.0222896	306		756
4937	4319	2019-04-17 11:21:00	2019-04-17	0	neutral	0				2017-05-03	1	0.85	0	1	0	0		2017-05-03	1	0.85	0	1	0	0	307	0	2	1	311.02	-0.0108526	307		755
1882	4320	2019-04-17 11:20:00	2019-04-17	0.5375	negative	-0.2				2017-05-02	1	0.675	0	0	1	0.65		2017-05-02	1	0.675	0	0	1	0.65	307	1	3	1	318.89	0.0142028	307		755
7609	4321	2019-04-17 11:19:00	2019-04-17	0.725	positive	0.325				2017-04-29	1	0	0	1	0	0		2017-04-29	1	0	0	1	0	0	308	0	2	1	308.63	0	308		754
7319	4322	2019-04-17 11:13:00	2019-04-17	0.75	positive	0.25				2017-04-27	1	0.1	0	1	0	0		2017-04-27	1	0.1	0	1	0	0	308	0	2	1	308.63	-0.00720097	308		754
7513	4323	2019-04-17 11:12:00	2019-04-17	0.475	positive	0.3				2017-04-25	1	0.62963	0	0	1	0.214815		2017-04-25	1	0.62963	0	0	1	0.214815	308	1	3	1	313.79	0.0080461	308		754
8115	4324	2019-04-17 11:06:00	2019-04-17	0.95	positive	0.6				2017-04-24	1	0.5	0	0	1	0.5		2017-04-24	1	0.5	0	0	1	0.5	309	1	3	1	308.03	0.00343966	309		753
4938	4325	2019-04-17 11:00:00	2019-04-17	0.5	neutral	0				2017-04-22	1	1	0	0	1	0.8		2017-04-22	1	1	0	0	1	0.8	310	1	3	1	305.6	0	310		752
1883	4326	2019-04-17 10:58:00	2019-04-17	0.9	negative	-0.2				2017-04-21	1	0	0	1	0	0		2017-04-21	1	0	0	1	0	0	311	0	2	1	305.6	0.00441361	311		751
4939	4327	2019-04-17 10:40:00	2019-04-17	0	neutral	0				2017-04-20	5	1.43182	0	3	2	0.454545		2017-04-20	5	1.43182	0	0.6	0.4	0.454545	311	0	2	0.6	302.51	-0.00429988	311		751
2588	4328	2019-04-17 10:17:00	2019-04-17	0.4	neutral	-0.0625				2017-04-19	2	0	0	2	0	0		2017-04-19	2	0	0	1	0	0	311	0	2	1	305.52	0.00583875	311		751
6483	4329	2019-04-17 10:16:00	2019-04-17	0.825	neutral	0.1				2017-04-17	1	0.625	0	0	1	0.25		2017-04-17	1	0.625	0	0	1	0.25	311	1	3	1	301.44	-0.0036727	311		751
7143	4330	2019-04-17 10:13:00	2019-04-17	0.3	positive	0.2				2017-04-16	1	0.25	1	0	0	-0.125		2017-04-16	1	0.25	1	0	0	-0.125	312	1	3	1	304	0	312		750
1449	4331	2019-04-17 10:13:00	2019-04-17	0.7	negative	-0.4				2017-04-13	4	0.956667	0	2	2	0.501667		2017-04-13	4	0.956667	0	0.5	0.5	0.501667	313	1	3	0.5	304	0.0103512	313		749
4940	4332	2019-04-17 10:13:00	2019-04-17	0	neutral	0				2017-04-12	2	0.845833	0	0	2	0.520833		2017-04-12	2	0.845833	0	0	1	0.520833	314	1	3	1	296.84	-0.0170283	314		748
6444	4333	2019-04-17 10:04:00	2019-04-17	0.596296	neutral	0.0856481				2017-04-11	1	0	0	1	0	0		2017-04-11	1	0	0	1	0	0	315	0	2	1	308.71	-0.00514646	315		747
4941	4334	2019-04-17 09:47:00	2019-04-17	0	neutral	0				2017-04-10	8	0.766667	0	8	0	-0.0166667		2017-04-10	8	0.766667	0	1	0	-0.0166667	315	0	2	1	312.39	0.0194619	315		747
8116	4335	2019-04-17 09:43:00	2019-04-17	0.95	positive	0.6				2017-04-09	1	0	0	1	0	0		2017-04-09	1	0	0	1	0	0	315	0	2	1	298.7	0	315		747
4942	4336	2019-04-17 09:38:00	2019-04-17	0	neutral	0				2017-04-06	2	0.535714	0	1	1	0.285714		2017-04-06	2	0.535714	0	0.5	0.5	0.285714	315	1	3	0.5	298.7	0.00541322	315		747
8117	4337	2019-04-17 09:34:00	2019-04-17	0.95	positive	0.6				2017-04-05	2	1.7625	0	0	2	0.3875		2017-04-05	2	1.7625	0	0	1	0.3875	316	1	3	1	295	-0.0126228	316		746
4943	4338	2019-04-17 09:32:00	2019-04-17	0	neutral	0				2017-04-04	6	3.46786	2	3	1	-0.592857		2017-04-04	6	3.46786	0.333333	0.5	0.166667	-0.592857	317	0	2	0.5	303.7	0.00747139	317		745
4944	4339	2019-04-17 09:16:00	2019-04-17	0	neutral	0				2017-04-03	4	2.0625	1	1	2	0.7575		2017-04-03	4	2.0625	0.25	0.25	0.5	0.7575	317	1	3	0.5	298.52	0.0304602	317		745
4945	4340	2019-04-17 09:13:00	2019-04-17	0.75	neutral	0				2017-03-31	2	1.05	1	0	1	-0.176562		2017-03-31	2	1.05	0.5	0	0.5	-0.176562	318	1	3	0.5	278.3	0.000593366	318		744
8118	4341	2019-04-17 08:59:00	2019-04-17	0.95	positive	0.6				2017-03-30	2	0.8125	0	1	1	0.1875		2017-03-30	2	0.8125	0	0.5	0.5	0.1875	319	1	3	0.5	277.92	0.00084467	319		743
6816	4342	2019-04-17 08:55:00	2019-04-17	0.454545	positive	0.136364				2017-03-29	1	0.8	1	0	0	-0.6		2017-03-29	1	0.8	1	0	0	-0.6	320	1	3	1	277.38	-0.000109596	320		742
7456	4343	2019-04-17 08:43:00	2019-04-17	0.566667	positive	0.283333				2017-03-28	1	0.227273	0	1	0	0.0681818		2017-03-28	1	0.227273	0	1	0	0.0681818	321	0	2	1	277.45	0.0370194	321		741
1450	4344	2019-04-17 08:39:00	2019-04-17	0.7	negative	-0.4				2017-03-23	1	0.2	0	0	1	0.2		2017-03-23	1	0.2	0	0	1	0.2	321	1	3	1	254.78	-0.000391871	321		741
2689	4345	2019-04-17 08:38:00	2019-04-17	0.0714286	neutral	-0.0357143				2017-03-22	1	0	0	1	0	0		2017-03-22	1	0	0	1	0	0	322	0	2	1	255.01	-0.0050625	322		740
4946	4346	2019-04-17 08:36:00	2019-04-17	0.3	neutral	0				2017-03-14	1	0	0	1	0	0		2017-03-14	1	0	0	1	0	0	322	0	2	1	258	0.024782	322		740
4947	4347	2019-04-17 08:34:00	2019-04-17	0	neutral	0				2017-03-12	2	0.5	0	1	1	1		2017-03-12	2	0.5	0	0.5	0.5	1	322	1	3	0.5	243.69	0	322		740
4948	4348	2019-04-17 08:21:00	2019-04-17	0.75	neutral	0				2017-03-10	1	0	0	1	0	0		2017-03-10	1	0	0	1	0	0	323	0	2	1	243.69	-0.00215106	323		739
8119	4349	2019-04-17 08:20:00	2019-04-17	0.95	positive	0.6				2017-03-09	1	0	0	1	0	0		2017-03-09	1	0	0	1	0	0	323	0	2	1	244.9	-0.00347953	323		739
4949	4350	2019-04-17 08:18:00	2019-04-17	0.75	neutral	0				2017-03-08	1	0	0	1	0	0		2017-03-08	1	0	0	1	0	0	323	0	2	1	246.87	-0.00630474	323		739
4950	4351	2019-04-17 08:14:00	2019-04-17	0.75	neutral	0				2017-03-05	2	0.75	0	1	1	0.8		2017-03-05	2	0.75	0	0.5	0.5	0.8	323	1	3	0.5	250.48	0	323		739
4951	4352	2019-04-17 08:14:00	2019-04-17	0.6	neutral	0				2017-03-02	2	0.454545	0	1	1	0.136364		2017-03-02	2	0.454545	0	0.5	0.5	0.136364	324	1	3	0.5	250.48	0.000850402	324		738	312.064	0.248	0.044	-0.096	-0.138	-	-0.147		0.11	-0.138	-0.016	5.02	-0.076	-	-0.068	-
7901	4353	2019-04-17 08:14:00	2019-04-17	0.5	positive	0.5				2017-02-28	1	0.75	0	0	1	0.8		2017-02-28	1	0.75	0	0	1	0.8	325	1	3	1	249.99	0.00658169	325		737
7514	4354	2019-04-17 08:06:00	2019-04-17	0.675	positive	0.3				2017-02-27	1	0.288889	1	0	0	-0.155556		2017-02-27	1	0.288889	1	0	0	-0.155556	326	1	3	1	246.23	-0.0168821	326		736
4952	4355	2019-04-17 08:00:00	2019-04-17	0	neutral	0				2017-02-25	1	0.625	1	0	0	-0.3125		2017-02-25	1	0.625	1	0	0	-0.3125	327	1	3	1	255.99	0	327		735
2448	4356	2019-04-17 07:09:00	2019-04-17	0.142857	neutral	-0.0714286				2017-02-23	2	0.742361	1	1	0	-0.127778		2017-02-23	2	0.742361	0.5	0.5	0	-0.127778	328	0	2	0.5	255.99	-0.0287502	328		734
4953	4357	2019-04-17 07:04:00	2019-04-17	0	neutral	0				2017-02-22	4	1.63452	1	1	2	0.259524		2017-02-22	4	1.63452	0.25	0.25	0.5	0.259524	328	1	3	0.5	273.51	0.00730166	328		734
4954	4358	2019-04-17 07:01:00	2019-04-17	0	neutral	0				2017-02-16	3	1.38333	0	1	2	0.35		2017-02-16	3	1.38333	0	0.333333	0.666667	0.35	329	1	3	0.666667	268.95	-0.0190039	329		733
7144	4359	2019-04-17 06:57:00	2019-04-17	0.4	positive	0.2				2017-02-14	1	0.911111	1	0	0	-0.122222		2017-02-14	1	0.911111	1	0	0	-0.122222	330	1	3	1	280.98	0.018552	330		732
4955	4360	2019-04-17 06:51:00	2019-04-17	0	neutral	0				2017-02-10	2	0	0	2	0	0		2017-02-10	2	0	0	1	0	0	331	0	2	1	269.23	4.8394e-05	331		731
8373	4361	2019-04-17 06:44:00	2019-04-17	0.875	positive	0.65				2017-02-09	1	0.5	0	0	1	0.25		2017-02-09	1	0.5	0	0	1	0.25	331	1	3	1	269.2	0.0116412	331		731
1451	4362	2019-04-17 06:39:00	2019-04-17	0.7	negative	-0.4				2017-02-08	1	0	0	1	0	0		2017-02-08	1	0	0	1	0	0	332	0	2	1	262.08	0.00720151	332		730
1452	4363	2019-04-17 06:34:00	2019-04-17	0.7	negative	-0.4				2017-02-06	1	0	0	1	0	0		2017-02-06	1	0	0	1	0	0	332	0	2	1	257.77	0.010988	332		730
8374	4364	2019-04-17 06:30:00	2019-04-17	0.875	positive	0.65				2017-02-03	1	0	0	1	0	0		2017-02-03	1	0	0	1	0	0	332	0	2	1	251.33	-0.000379992	332		730
7515	4365	2019-04-17 06:23:00	2019-04-17	0.475	positive	0.3				2017-02-02	2	0	0	2	0	0		2017-02-02	2	0	0	1	0	0	332	0	2	1	251.55	-0.000655548	332		730
7320	4366	2019-04-17 06:15:00	2019-04-17	0.75	positive	0.25				2017-01-31	1	0	0	1	0	0		2017-01-31	1	0	0	1	0	0	332	0	2	1	251.93	0.00224681	332		730
4956	4367	2019-04-17 06:15:00	2019-04-17	0	neutral	0				2017-01-30	3	0.125	0	3	0	0		2017-01-30	3	0.125	0	1	0	0	332	0	2	1	250.63	-0.00400162	332		730
4957	4368	2019-04-17 06:03:00	2019-04-17	0	neutral	0				2017-01-27	2	0.65	0	0	2	1		2017-01-27	2	0.65	0	0	1	1	332	1	3	1	252.95	0.000756105	332		730
4958	4369	2019-04-17 06:00:00	2019-04-17	0	neutral	0				2017-01-26	1	0.454545	0	0	1	0.170455		2017-01-26	1	0.454545	0	0	1	0.170455	333	1	3	1	252.51	0.00621878	333		729
7789	4370	2019-04-17 05:54:00	2019-04-17	0.641667	positive	0.425				2017-01-23	2	0.95	0	0	2	0.875		2017-01-23	2	0.95	0	0	1	0.875	334	1	3	1	248.92	0.00909736	334		728
6877	4371	2019-04-17 05:40:00	2019-04-17	0.661111	positive	0.15				2017-01-19	2	1.37778	0	0	2	0.758333		2017-01-19	2	1.37778	0	0	1	0.758333	335	1	3	1	243.76	0.00972905	335		727
4959	4372	2019-04-17 05:38:00	2019-04-17	0	neutral	0				2017-01-18	2	1.75	0	0	2	1.1875		2017-01-18	2	1.75	0	0	1	1.1875	336	1	3	1	238.36	0.00509496	336		726
8120	4373	2019-04-17 05:36:00	2019-04-17	0.95	positive	0.6				2017-01-17	1	0.9	0	0	1	1		2017-01-17	1	0.9	0	0	1	1	337	1	3	1	235.58	-0.0039821	337		725
4960	4374	2019-04-17 05:33:00	2019-04-17	0	neutral	0				2017-01-14	2	0.888889	0	1	1	0.5		2017-01-14	2	0.888889	0	0.5	0.5	0.5	338	1	3	0.5	237.75	0	338		724
6213	4375	2019-04-17 05:17:00	2019-04-17	0.171429	neutral	0.0142857				2017-01-13	1	0.75	0	0	1	0.8		2017-01-13	1	0.75	0	0	1	0.8	339	1	3	1	237.75	0.0151676	339		723
4961	4376	2019-04-17 05:12:00	2019-04-17	0	neutral	0				2017-01-12	1	0.125	0	1	0	0		2017-01-12	1	0.125	0	1	0	0	340	0	2	1	229.59	-0.000529326	340		722
7321	4377	2019-04-17 04:00:00	2019-04-17	0.333333	positive	0.25				2017-01-10	2	1.4	0	1	1	0.85		2017-01-10	2	1.4	0	0.5	0.5	0.85	340	1	3	0.5	229.87	0.00162785	340		722
8121	4378	2019-04-17 03:56:00	2019-04-17	0.95	positive	0.6				2017-01-08	1	0.2	0	1	0	0		2017-01-08	1	0.2	0	1	0	0	341	0	2	1	229.01	0	341		721
2449	4379	2019-04-17 03:36:00	2019-04-17	0.142857	neutral	-0.0714286				2017-01-06	1	0.6	0	0	1	0.4375		2017-01-06	1	0.6	0	0	1	0.4375	341	1	3	1	229.01	0.0038477	341		721
8379	4380	2019-04-17 03:36:00	2019-04-17	0.85	positive	0.66875				2017-01-04	1	0	0	1	0	0		2017-01-04	1	0	0	1	0	0	342	0	2	1	226.99	0.0262225	342		720
2450	4381	2019-04-17 03:36:00	2019-04-17	0.142857	neutral	-0.0714286				2017-01-01	1	0	0	1	0	0		2017-01-01	1	0	0	1	0	0	342	0	2	1	213.69	0	342		720
4962	4382	2019-04-17 03:29:00	2019-04-17	0	neutral	0				2016-12-30	3	0.993939	1	0	2	0.568561		2016-12-30	3	0.993939	0.333333	0	0.666667	0.568561	342	1	3	0.666667	213.69	-0.00200737	342		720	333.967	0.191	0.026	-0.117	-0.091	-	-0.096		0.13	-0.091	-0.012	4.77	-0.056	-	-0.033	-
4963	4383	2019-04-17 03:28:00	2019-04-17	0	neutral	0				2016-12-29	1	0.7	0	0	1	0.25		2016-12-29	1	0.7	0	0	1	0.25	343	1	3	1	214.68	-0.0097023	343		719
4964	4384	2019-04-17 03:03:00	2019-04-17	0	neutral	0				2016-12-27	1	0.75	0	0	1	0.8		2016-12-27	1	0.75	0	0	1	0.8	344	1	3	1	219.53	0.0124216	344		718
8122	4385	2019-04-17 02:53:00	2019-04-17	0.95	positive	0.6				2016-12-23	1	0.9	0	0	1	0.8		2016-12-23	1	0.9	0	0	1	0.8	345	1	3	1	213.34	0.0093626	345		717
8123	4386	2019-04-17 02:47:00	2019-04-17	0.95	positive	0.6				2016-12-20	2	0	0	2	0	0		2016-12-20	2	0	0	1	0	0	346	0	2	1	208.79	0.0133061	346		716
6209	4387	2019-04-17 02:40:00	2019-04-17	0.605556	neutral	0.0111111				2016-12-16	2	1	0	1	1	0.75		2016-12-16	2	1	0	0.5	0.5	0.75	346	1	3	0.5	202.49	0.00822758	346		716
4965	4388	2019-04-17 02:25:00	2019-04-17	0	neutral	0				2016-12-14	1	0.5	0	1	0	0		2016-12-14	1	0.5	0	1	0	0	347	0	2	1	198.69	0.0144678	347		715
4966	4389	2019-04-17 02:18:00	2019-04-17	0	neutral	0				2016-12-11	1	0.75	0	0	1	0.5		2016-12-11	1	0.75	0	0	1	0.5	347	1	3	1	192.18	0	347		715
2046	4390	2019-04-17 02:16:00	2019-04-17	0.577273	negative	-0.131818				2016-12-09	3	0.909091	0	1	2	0.306818		2016-12-09	3	0.909091	0	0.333333	0.666667	0.306818	348	1	3	0.666667	192.18	0.0249033	348		714
4967	4391	2019-04-17 02:11:00	2019-04-17	0	neutral	0				2016-12-03	1	0	0	1	0	0		2016-12-03	1	0	0	1	0	0	349	0	2	1	181.47	0	349		713
4968	4392	2019-04-17 00:05:00	2019-04-17	0.5	neutral	0				2016-12-02	4	1.6	1	1	2	0		2016-12-02	4	1.6	0.25	0.25	0.5	0	349	1	3	0.5	181.47	-0.000980116	349		713
4969	4393	2019-04-16 22:13:00	2019-04-16	0	neutral	0				2016-12-01	1	0.2	0	0	1	0.25		2016-12-01	1	0.2	0	0	1	0.25	350	1	3	1	181.88	-0.017595	350		712
4970	4394	2019-04-16 20:30:00	2019-04-16	0	neutral	0				2016-11-30	1	0	0	1	0	0		2016-11-30	1	0	0	1	0	0	351	0	2	1	189.4	-0.0151419	351		711
4971	4395	2019-04-16 20:09:00	2019-04-16	0	neutral	0				2016-11-28	1	0.5	0	0	1	0.625		2016-11-28	1	0.5	0	0	1	0.625	351	1	3	1	196.12	-0.00117206	351		711
1453	4396	2019-04-16 18:14:00	2019-04-16	0.65	negative	-0.4				2016-11-25	1	0	0	1	0	0		2016-11-25	1	0	0	1	0	0	352	0	2	1	196.65	0.00782171	352		710
4972	4397	2019-04-16 17:48:00	2019-04-16	0	neutral	0				2016-11-24	3	1.75	0	1	2	1.3		2016-11-24	3	1.75	0	0.333333	0.666667	1.3	352	1	3	0.666667	193.14	0	352		710
7172	4398	2019-04-16 17:20:00	2019-04-16	0.364286	positive	0.207143				2016-11-23	1	0.45	0	0	1	0.2		2016-11-23	1	0.45	0	0	1	0.2	353	1	3	1	193.14	0.00445249	353		709
4973	4399	2019-04-16 16:42:00	2019-04-16	0	neutral	0				2016-11-22	1	0.2	0	0	1	0.1		2016-11-22	1	0.2	0	0	1	0.1	354	1	3	1	191.17	0.014201	354		708
2728	4400	2019-04-16 16:17:00	2019-04-16	0.35	neutral	-0.025				2016-11-18	4	0.833333	0	4	0	0		2016-11-18	4	0.833333	0	1	0	0	355	0	2	1	185.02	-0.00846115	355		707
4974	4401	2019-04-16 13:55:00	2019-04-16	0	neutral	0				2016-11-17	3	0.46875	0	2	1	0.2875		2016-11-17	3	0.46875	0	0.666667	0.333333	0.2875	355	0	2	0.666667	188.66	0.0110273	355		707
4975	4402	2019-04-16 13:50:00	2019-04-16	0.5	neutral	0				2016-11-16	1	0.5	0	0	1	0.5		2016-11-16	1	0.5	0	0	1	0.5	355	1	3	1	183.93	0.00589559	355		707
1454	4403	2019-04-16 12:39:00	2019-04-16	0.7	negative	-0.4				2016-11-14	2	0.267857	0	1	1	0.142857		2016-11-14	2	0.267857	0	0.5	0.5	0.142857	356	1	3	0.5	181.45	-0.00923564	356		706
4976	4404	2019-04-16 12:37:00	2019-04-16	0	neutral	0				2016-11-12	1	0	0	1	0	0		2016-11-12	1	0	0	1	0	0	357	0	2	1	185.35	0	357		705
4977	4405	2019-04-16 12:32:00	2019-04-16	0	neutral	0				2016-11-10	5	1.825	0	2	3	1.575		2016-11-10	5	1.825	0	0.4	0.6	1.575	357	1	3	0.6	185.35	-0.0108981	357		705
4978	4406	2019-04-16 12:16:00	2019-04-16	0	neutral	0				2016-11-09	1	0	0	1	0	0		2016-11-09	1	0	0	1	0	0	358	0	2	1	190.06	-0.0110102	358		704
4979	4407	2019-04-16 12:08:00	2019-04-16	0	neutral	0				2016-11-08	2	0.916667	0	0	2	0.733333		2016-11-08	2	0.916667	0	0	1	0.733333	358	1	3	1	194.94	0.00387135	358		704
7902	4408	2019-04-16 12:02:00	2019-04-16	0.5	positive	0.5				2016-11-07	2	1.2625	0	1	1	1		2016-11-07	2	1.2625	0	0.5	0.5	1	359	1	3	0.5	193.21	0.00599788	359		703
2275	4409	2019-04-16 11:45:00	2019-04-16	0.516667	neutral	-0.075				2016-11-06	1	1	0	1	0	0		2016-11-06	1	1	0	1	0	0	360	0	2	1	190.56	0	360		702
4980	4410	2019-04-16 11:43:00	2019-04-16	0	neutral	0				2016-11-04	2	0.989773	0	0	2	0.768182		2016-11-04	2	0.989773	0	0	1	0.768182	360	1	3	1	190.56	0.00721581	360		702
7516	4411	2019-04-16 11:42:00	2019-04-16	0.475	positive	0.3				2016-11-03	1	0.0354167	0	1	0	-0.05		2016-11-03	1	0.0354167	0	1	0	-0.05	361	0	2	1	187.42	-0.00138813	361		701
4981	4412	2019-04-16 11:22:00	2019-04-16	0	neutral	0				2016-11-02	1	0	0	1	0	0		2016-11-02	1	0	0	1	0	0	361	0	2	1	188.02	-0.00635153	361		701
6286	4413	2019-04-16 11:18:00	2019-04-16	0.4125	neutral	0.05				2016-11-01	3	0	0	3	0	0		2016-11-01	3	0	0	1	0	0	361	0	2	1	190.79	-0.015517	361		701
4982	4414	2019-04-16 11:02:00	2019-04-16	0	neutral	0				2016-10-31	2	0.208333	0	2	0	-0.0333333		2016-10-31	2	0.208333	0	1	0	-0.0333333	361	0	2	1	197.73	-0.00489229	361		701
4983	4415	2019-04-16 10:10:00	2019-04-16	0	neutral	0				2016-10-30	1	0.5	0	0	1	0.15		2016-10-30	1	0.5	0	0	1	0.15	361	1	3	1	199.97	0	361		701
4984	4416	2019-04-16 10:09:00	2019-04-16	0	neutral	0				2016-10-29	1	0.125	0	1	0	0		2016-10-29	1	0.125	0	1	0	0	362	0	2	1	199.97	0	362		700
8124	4417	2019-04-16 10:05:00	2019-04-16	0.95	positive	0.6				2016-10-28	11	1.55714	1	9	1	0.22381		2016-10-28	11	1.55714	0.0909091	0.818182	0.0909091	0.22381	362	0	2	0.818182	199.97	-0.0086866	362		700
8125	4418	2019-04-16 09:44:00	2019-04-16	0.95	positive	0.6				2016-10-27	3	1.175	0	2	1	0.328788		2016-10-27	3	1.175	0	0.666667	0.333333	0.328788	362	0	2	0.666667	204.01	0.00378438	362		700
4985	4419	2019-04-16 09:35:00	2019-04-16	0	neutral	0				2016-10-26	1	0.652273	0	0	1	0.293182		2016-10-26	1	0.652273	0	0	1	0.293182	362	1	3	1	202.24	-0.00021467	362		700
2595	4420	2019-04-16 09:22:00	2019-04-16	0.17963	neutral	-0.0518519				2016-10-25	1	0.125	0	1	0	0		2016-10-25	1	0.125	0	1	0	0	363	0	2	1	202.34	-0.000900535	363		699
4986	4421	2019-04-16 09:20:00	2019-04-16	0	neutral	0				2016-10-24	1	0.352273	0	1	0	-0.0568182		2016-10-24	1	0.352273	0	1	0	-0.0568182	363	0	2	1	202.76	0.0057569	363		699
8126	4422	2019-04-16 09:10:00	2019-04-16	0.95	positive	0.6				2016-10-23	1	0.2	0	0	1	0.25		2016-10-23	1	0.2	0	0	1	0.25	363	1	3	1	200.09	0	363		699
8127	4423	2019-04-16 09:07:00	2019-04-16	0.95	positive	0.6				2016-10-22	1	0.133333	0	1	0	-0.05		2016-10-22	1	0.133333	0	1	0	-0.05	364	0	2	1	200.09	0	364		698
4987	4424	2019-04-16 08:36:00	2019-04-16	0.3	neutral	0				2016-10-21	2	1.1	1	0	1	0.1		2016-10-21	2	1.1	0.5	0	0.5	0.1	364	1	3	0.5	200.09	0.0021541	364		698
4988	4425	2019-04-16 08:20:00	2019-04-16	0	neutral	0				2016-10-20	1	0.454545	0	0	1	0.136364		2016-10-20	1	0.454545	0	0	1	0.136364	365	1	3	1	199.1	-0.00962116	365		697
6360	4426	2019-04-16 08:20:00	2019-04-16	0.583333	neutral	0.0666667				2016-10-19	3	0.55	0	2	1	0.35		2016-10-19	3	0.55	0	0.666667	0.333333	0.35	366	0	2	0.666667	203.56	0.0153078	366		696
4989	4427	2019-04-16 08:20:00	2019-04-16	0	neutral	0				2016-10-16	4	1.29242	0	0	4	0.489394		2016-10-16	4	1.29242	0	0	1	0.489394	366	1	3	1	196.51	0	366		696
6672	4428	2019-04-16 08:13:00	2019-04-16	0.495833	positive	0.1125				2016-10-15	1	0.0833333	0	1	0	0.0833333		2016-10-15	1	0.0833333	0	1	0	0.0833333	367	0	2	1	196.51	0	367		695
7322	4429	2019-04-16 08:11:00	2019-04-16	0.333333	positive	0.25				2016-10-14	3	0.433333	0	2	1	0.333333		2016-10-14	3	0.433333	0	0.666667	0.333333	0.333333	367	0	2	0.666667	196.51	-0.0081662	367		695
4990	4430	2019-04-16 07:54:00	2019-04-16	0	neutral	0				2016-10-13	3	1.25833	0	2	1	0.341667		2016-10-13	3	1.25833	0	0.666667	0.333333	0.341667	367	0	2	0.666667	200.24	-0.00274574	367		695
7903	4431	2019-04-16 07:51:00	2019-04-16	0.5	positive	0.5				2016-10-12	3	0.166667	0	3	0	0.166667		2016-10-12	3	0.166667	0	1	0	0.166667	367	0	2	1	201.51	0.00304949	367		695
4991	4432	2019-04-16 07:47:00	2019-04-16	0	neutral	0				2016-10-11	1	0.527273	0	0	1	0.318182		2016-10-11	1	0.527273	0	0	1	0.318182	367	1	3	1	200.1	-0.0018409	367		695
7753	4433	2019-04-16 07:46:00	2019-04-16	0.6	positive	0.4				2016-10-10	2	0	0	2	0	0		2016-10-10	2	0	0	1	0	0	368	0	2	1	200.95	0.0094824	368		694
6712	4434	2019-04-16 07:36:00	2019-04-16	0.166667	positive	0.125				2016-10-08	1	0.3	1	0	0	-0.1		2016-10-08	1	0.3	1	0	0	-0.1	368	1	3	1	196.61	0	368		694
4992	4435	2019-04-16 07:33:00	2019-04-16	0	neutral	0				2016-10-07	3	0.85	0	2	1	0.45		2016-10-07	3	0.85	0	0.666667	0.333333	0.45	369	0	2	0.666667	196.61	-0.0254171	369		693
4993	4436	2019-04-16 07:31:00	2019-04-16	0	neutral	0				2016-10-05	2	0.333333	0	1	1	0.283333		2016-10-05	2	0.333333	0	0.5	0.5	0.283333	369	1	3	0.5	208.46	-0.00610279	369		693
2451	4437	2019-04-16 07:09:00	2019-04-16	0.142857	neutral	-0.0714286				2016-10-04	1	0.333333	0	0	1	0.25		2016-10-04	1	0.333333	0	0	1	0.25	370	1	3	1	211.41	-0.00467898	370		692
7067	4438	2019-04-16 07:07:00	2019-04-16	0.35	positive	0.2				2016-10-03	2	0.3125	0	2	0	0.0681818		2016-10-03	2	0.3125	0	1	0	0.0681818	371	0	2	1	213.7	0.0201105	371		691
4994	4439	2019-04-16 07:03:00	2019-04-16	0	neutral	0				2016-10-02	1	0.0833333	0	1	0	0.0833333		2016-10-02	1	0.0833333	0	1	0	0.0833333	371	0	2	1	204.03	0	371		691
7323	4440	2019-04-16 06:56:00	2019-04-16	0.333333	positive	0.25				2016-10-01	3	0.25	0	3	0	0.25		2016-10-01	3	0.25	0	1	0	0.25	371	0	2	1	204.03	0	371		691
4995	4441	2019-04-16 06:47:00	2019-04-16	0	neutral	0				2016-09-30	1	0.6	0	0	1	0.225		2016-09-30	1	0.6	0	0	1	0.225	371	1	3	1	204.03	0.00714666	371		691
6484	4442	2019-04-16 06:36:00	2019-04-16	0.825	neutral	0.1				2016-09-29	2	0.166667	0	2	0	0.166667		2016-09-29	2	0.166667	0	1	0	0.166667	372	0	2	1	200.7	-0.0118887	372		690
7517	4443	2019-04-16 06:31:00	2019-04-16	0.475	positive	0.3				2016-09-28	3	0.383333	0	2	1	0.383333		2016-09-28	3	0.383333	0	0.666667	0.333333	0.383333	372	0	2	0.666667	206.27	-0.00247736	372		690
8128	4444	2019-04-16 06:25:00	2019-04-16	0.95	positive	0.6				2016-09-24	2	0.754545	0	0	2	1.17045		2016-09-24	2	0.754545	0	0	1	1.17045	372	1	3	1	207.45	0	372		690
4996	4445	2019-04-16 06:10:00	2019-04-16	0	neutral	0				2016-09-23	1	0.9	0	0	1	0.8		2016-09-23	1	0.9	0	0	1	0.8	373	1	3	1	207.45	0.00214064	373		689
8129	4446	2019-04-16 06:07:00	2019-04-16	0.95	positive	0.6				2016-09-22	2	0.691667	0	2	0	-0.00833333		2016-09-22	2	0.691667	0	1	0	-0.00833333	374	0	2	1	206.43	0.00378227	374		688
4997	4447	2019-04-16 06:03:00	2019-04-16	0	neutral	0				2016-09-20	1	0	0	1	0	0		2016-09-20	1	0	0	1	0	0	374	0	2	1	204.64	-0.00359289	374		688
4998	4448	2019-04-16 06:00:00	2019-04-16	0.3	neutral	0				2016-09-19	1	0.3	1	0	0	-0.1		2016-09-19	1	0.3	1	0	0	-0.1	374	1	3	1	206.34	0.00198299	374		688
2452	4449	2019-04-16 05:52:00	2019-04-16	0.142857	neutral	-0.0714286				2016-09-16	1	0.75	0	1	0	0		2016-09-16	1	0.75	0	1	0	0	375	0	2	1	205.4	0.0106594	375		687
4999	4450	2019-04-16 05:41:00	2019-04-16	0	neutral	0				2016-09-15	3	0.0666667	0	3	0	0		2016-09-15	3	0.0666667	0	1	0	0	375	0	2	1	200.42	0.00877745	375		687
5000	4451	2019-04-16 05:39:00	2019-04-16	0	neutral	0				2016-09-14	1	0.5	0	0	1	0.5		2016-09-14	1	0.5	0	0	1	0.5	375	1	3	1	196.41	0.000796751	375		687
1455	4452	2019-04-16 05:38:00	2019-04-16	0.7	negative	-0.4				2016-09-13	1	0.483333	1	0	0	-0.116667		2016-09-13	1	0.483333	1	0	0	-0.116667	376	1	3	1	196.05	-0.0123606	376		686
7836	4453	2019-04-16 05:12:00	2019-04-16	0.734848	positive	0.478788				2016-09-11	1	0	0	1	0	0		2016-09-11	1	0	0	1	0	0	377	0	2	1	201.71	0	377		685
6713	4454	2019-04-16 05:01:00	2019-04-16	0.166667	positive	0.125				2016-09-07	2	0	0	2	0	0		2016-09-07	2	0	0	1	0	0	377	0	2	1	201.71	0.00202862	377		685
2631	4455	2019-04-16 04:54:00	2019-04-16	0.397222	neutral	-0.0486111				2016-09-03	1	0.333333	0	0	1	0.25		2016-09-03	1	0.333333	0	0	1	0.25	377	1	3	1	200.77	0	377		685
5001	4456	2019-04-16 04:54:00	2019-04-16	0.3	neutral	0				2016-09-01	1	0	0	1	0	0		2016-09-01	1	0	0	1	0	0	378	0	2	1	200.77	-0.0301434	378		684	362.27	0.277	0.159	0.037	0.013	0.271	0.01		0.19	0.013	0.002	4.7	0.012	0.73	0.008	1
6817	4457	2019-04-16 04:53:00	2019-04-16	0.454545	positive	0.136364				2016-08-29	2	0.9	0	0	2	0.88		2016-08-29	2	0.9	0	0	1	0.88	378	1	3	1	215.2	-0.00956069	378		684
6428	4458	2019-04-16 04:41:00	2019-04-16	0.530952	neutral	0.0761905				2016-08-28	1	0	0	1	0	0		2016-08-28	1	0	0	1	0	0	379	0	2	1	219.99	0	379		683
5002	4459	2019-04-16 04:24:00	2019-04-16	0.1	neutral	0				2016-08-27	1	0	0	1	0	0		2016-08-27	1	0	0	1	0	0	379	0	2	1	219.99	0	379		683
6714	4460	2019-04-16 04:01:00	2019-04-16	0.166667	positive	0.125				2016-08-26	1	0.75	0	0	1	0.5		2016-08-26	1	0.75	0	0	1	0.5	379	1	3	1	219.99	-0.00516122	379		683
5003	4461	2019-04-16 03:50:00	2019-04-16	0	neutral	0				2016-08-24	3	1.72121	0	1	2	0.861364		2016-08-24	3	1.72121	0	0.333333	0.666667	0.861364	380	1	3	0.666667	222.62	-0.0043094	380		682
5004	4462	2019-04-16 03:41:00	2019-04-16	0	neutral	0				2016-08-23	2	1	0	0	2	1		2016-08-23	2	1	0	0	1	1	381	1	3	1	224.84	0.00370507	381		681
7790	4463	2019-04-16 03:28:00	2019-04-16	0.641667	positive	0.425				2016-08-22	1	0.75	0	0	1	0.8		2016-08-22	1	0.75	0	0	1	0.8	382	1	3	1	222.93	-0.00401402	382		680
5005	4464	2019-04-16 02:52:00	2019-04-16	0	neutral	0				2016-08-20	1	0.375	0	0	1	0.275		2016-08-20	1	0.375	0	0	1	0.275	383	1	3	1	225	0	383		679
8130	4465	2019-04-16 02:48:00	2019-04-16	0.95	positive	0.6				2016-08-19	1	0.194444	0	1	0	-0.0777778		2016-08-19	1	0.194444	0	1	0	-0.0777778	384	0	2	1	225	0.00341049	384		678
1456	4466	2019-04-16 02:47:00	2019-04-16	0.7	negative	-0.4				2016-08-17	1	0.6	0	0	1	0.275		2016-08-17	1	0.6	0	0	1	0.275	384	1	3	1	223.24	-0.0007192	384		678
6485	4467	2019-04-16 02:30:00	2019-04-16	0.825	neutral	0.1				2016-08-16	1	0	0	1	0	0		2016-08-16	1	0	0	1	0	0	385	0	2	1	223.61	-0.00382861	385		677
5006	4468	2019-04-16 02:29:00	2019-04-16	0	neutral	0				2016-08-15	2	0.125	0	2	0	0		2016-08-15	2	0.125	0	1	0	0	385	0	2	1	225.59	-0.00011549	385		677
1457	4469	2019-04-16 02:28:00	2019-04-16	0.7	negative	-0.4				2016-08-10	1	0.467857	0	0	1	0.342857		2016-08-10	1	0.467857	0	0	1	0.342857	385	1	3	1	225.65	-0.00655185	385		677
6486	4470	2019-04-16 02:22:00	2019-04-16	0.825	neutral	0.1				2016-08-09	1	0.204762	0	1	0	-0.0738095		2016-08-09	1	0.204762	0	1	0	-0.0738095	386	0	2	1	229.08	-0.0017973	386		676
1458	4471	2019-04-16 02:22:00	2019-04-16	0.7	negative	-0.4				2016-08-07	2	0	0	2	0	0		2016-08-07	2	0	0	1	0	0	386	0	2	1	230.03	0	386		676
5007	4472	2019-04-16 02:07:00	2019-04-16	0	neutral	0				2016-08-05	1	0	0	1	0	0		2016-08-05	1	0	0	1	0	0	386	0	2	1	230.03	0.00807979	386		676
5008	4473	2019-04-16 00:56:00	2019-04-16	0	neutral	0				2016-08-03	2	0.166667	0	1	1	0.125		2016-08-03	2	0.166667	0	0.5	0.5	0.125	386	1	3	0.5	225.79	-0.00804202	386		676
1767	4474	2019-04-15 22:20:00	2019-04-15	0.888889	negative	-0.25				2016-08-01	1	0	0	1	0	0		2016-08-01	1	0	0	1	0	0	387	0	2	1	230.01	-0.00893287	387		675
5009	4475	2019-04-15 22:13:00	2019-04-15	0	neutral	0				2016-07-29	3	1	0	1	2	0.272727		2016-07-29	3	1	0	0.333333	0.666667	0.272727	387	1	3	0.666667	234.79	0.00780145	387		675
5010	4476	2019-04-15 20:25:00	2019-04-15	0	neutral	0				2016-07-28	1	0.4625	0	0	1	0.35		2016-07-28	1	0.4625	0	0	1	0.35	388	1	3	1	230.61	0.00401093	388		674
7754	4477	2019-04-15 19:59:00	2019-04-15	0.8	positive	0.4				2016-07-27	1	0.5125	0	1	0	0		2016-07-27	1	0.5125	0	1	0	0	389	0	2	1	228.49	-0.0019344	389		673
5011	4478	2019-04-15 19:54:00	2019-04-15	0.4	neutral	0				2016-07-26	1	0.333333	0	0	1	0.25		2016-07-26	1	0.333333	0	0	1	0.25	389	1	3	1	229.51	-0.000945105	389		673
7755	4479	2019-04-15 19:45:00	2019-04-15	0.8	positive	0.4				2016-07-25	1	0.5	0	0	1	0.357143		2016-07-25	1	0.5	0	0	1	0.357143	390	1	3	1	230.01	0.0183381	390		672
5012	4480	2019-04-15 19:20:00	2019-04-15	0	neutral	0				2016-07-21	1	0.35	0	0	1	0.166667		2016-07-21	1	0.35	0	0	1	0.166667	391	1	3	1	220.5	-0.0152114	391		671
5013	4481	2019-04-15 18:51:00	2019-04-15	0.3	neutral	0				2016-07-20	1	0	0	1	0	0		2016-07-20	1	0	0	1	0	0	392	0	2	1	228.36	0.00403145	392		670
5014	4482	2019-04-15 18:10:00	2019-04-15	0	neutral	0				2016-07-18	1	0.677273	0	0	1	0.468182		2016-07-18	1	0.677273	0	0	1	0.468182	392	1	3	1	226.25	0.011377	392		670
5015	4483	2019-04-15 17:59:00	2019-04-15	0	neutral	0				2016-07-17	4	0.941667	1	2	1	0.683333		2016-07-17	4	0.941667	0.25	0.5	0.25	0.683333	393	0	2	0.5	220.4	0	393		669
5016	4484	2019-04-15 16:55:00	2019-04-15	0.1	neutral	0				2016-07-16	1	1	0	0	1	0.8		2016-07-16	1	1	0	0	1	0.8	393	1	3	1	220.4	0	393		669
2632	4485	2019-04-15 16:33:00	2019-04-15	0.397222	neutral	-0.0486111				2016-07-15	1	0	0	1	0	0		2016-07-15	1	0	0	1	0	0	394	0	2	1	220.4	-0.00222097	394		668
6868	4486	2019-04-15 15:48:00	2019-04-15	0.544444	positive	0.147778				2016-07-14	1	0.8	1	0	0	-0.7		2016-07-14	1	0.8	1	0	0	-0.7	394	1	3	1	221.53	-0.00195602	394		668
6204	4487	2019-04-15 15:31:00	2019-04-15	0.410582	neutral	0.00661376				2016-07-13	1	0.333333	0	1	0	0		2016-07-13	1	0.333333	0	1	0	0	395	0	2	1	222.53	-0.0043691	395		667
5017	4488	2019-04-15 15:27:00	2019-04-15	0.397222	neutral	0				2016-07-11	1	0	0	1	0	0		2016-07-11	1	0	0	1	0	0	395	0	2	1	224.78	0.0213845	395		667
2584	4489	2019-04-15 15:13:00	2019-04-15	0.362963	neutral	-0.0648148				2016-07-10	1	0.416667	0	0	1	0.15625		2016-07-10	1	0.416667	0	0	1	0.15625	395	1	3	1	213.98	0	395		667
6415	4490	2019-04-15 14:19:00	2019-04-15	0.496296	neutral	0.0685185				2016-07-05	1	0	0	1	0	0		2016-07-05	1	0	0	1	0	0	396	0	2	1	213.98	0.0034641	396		666
8375	4491	2019-04-15 13:43:00	2019-04-15	0.875	positive	0.65				2016-07-03	1	0	0	1	0	0		2016-07-03	1	0	0	1	0	0	396	0	2	1	212.28	0	396		666
5018	4492	2019-04-15 13:40:00	2019-04-15	0	neutral	0				2016-07-02	1	0.4	0	1	0	-0.05		2016-07-02	1	0.4	0	1	0	-0.05	396	0	2	1	212.28	0	396		666
6984	4493	2019-04-15 13:30:00	2019-04-15	0.325	positive	0.175				2016-06-30	3	1.4375	2	1	0	-1.0625		2016-06-30	3	1.4375	0.666667	0.333333	0	-1.0625	396	1	3	0.666667	212.28	0.0290392	396		666
6985	4494	2019-04-15 13:27:00	2019-04-15	0.325	positive	0.175				2016-06-27	1	0.166667	0	0	1	0.4		2016-06-27	1	0.166667	0	0	1	0.4	397	1	3	1	198.55	0.0119752	397		665
6255	4495	2019-04-15 13:15:00	2019-04-15	0.51875	neutral	0.03125				2016-06-25	1	0	0	1	0	0		2016-06-25	1	0	0	1	0	0	398	0	2	1	193.15	0	398		664
6487	4496	2019-04-15 13:12:00	2019-04-15	0.825	neutral	0.1				2016-06-24	1	0.6	0	1	0	0		2016-06-24	1	0.6	0	1	0	0	398	0	2	1	193.15	-0.00724677	398		664
5019	4497	2019-04-15 13:10:00	2019-04-15	0	neutral	0				2016-06-23	2	0.5	0	1	1	0.5		2016-06-23	2	0.5	0	0.5	0.5	0.5	398	1	3	0.5	196.4	-0.000574573	398		664
5020	4498	2019-04-15 13:09:00	2019-04-15	0	neutral	0				2016-06-22	3	0.333333	0	2	1	0.3125		2016-06-22	3	0.333333	0	0.666667	0.333333	0.3125	399	0	2	0.666667	196.66	-0.0479361	399		663
5021	4499	2019-04-15 13:06:00	2019-04-15	0	neutral	0				2016-06-21	3	0.5	1	2	0	-0.125		2016-06-21	3	0.5	0.333333	0.666667	0	-0.125	399	0	2	0.666667	219.61	-0.000177937	399		663
6986	4500	2019-04-15 13:05:00	2019-04-15	0.325	positive	0.175				2016-06-20	2	0.125	0	2	0	0.0583333		2016-06-20	2	0.125	0	1	0	0.0583333	399	0	2	1	219.7	0.00351305	399		663
5022	4501	2019-04-15 12:54:00	2019-04-15	0	neutral	0				2016-06-16	1	0	0	1	0	0		2016-06-16	1	0	0	1	0	0	399	0	2	1	217.93	0.000458582	399		663
5023	4502	2019-04-15 12:47:00	2019-04-15	0	neutral	0				2016-06-15	1	0.535714	0	0	1	0.357143		2016-06-15	1	0.535714	0	0	1	0.357143	399	1	3	1	217.7	0.00550076	399		663
1459	4503	2019-04-15 12:45:00	2019-04-15	0.7	negative	-0.4				2016-06-14	4	1.53182	0	1	3	0.842898		2016-06-14	4	1.53182	0	0.25	0.75	0.842898	400	1	3	0.75	214.96	-0.00583976	400		662
1884	4504	2019-04-15 12:39:00	2019-04-15	0.35	negative	-0.2				2016-06-13	1	0	0	1	0	0		2016-06-13	1	0	0	1	0	0	401	0	2	1	217.87	-0.00183003	401		661
5024	4505	2019-04-15 12:39:00	2019-04-15	0	neutral	0				2016-06-12	1	0	0	1	0	0		2016-06-12	1	0	0	1	0	0	401	0	2	1	218.79	0	401		661
6488	4506	2019-04-15 12:34:00	2019-04-15	0.825	neutral	0.1				2016-06-10	2	0	0	2	0	0		2016-06-10	2	0	0	1	0	0	401	0	2	1	218.79	-0.0204902	401		661
6987	4507	2019-04-15 12:34:00	2019-04-15	0.325	positive	0.175				2016-06-09	3	0.55	0	2	1	0.133333		2016-06-09	3	0.55	0	0.666667	0.333333	0.133333	401	0	2	0.666667	229.36	-0.0115101	401		661
5025	4508	2019-04-15 12:28:00	2019-04-15	0	neutral	0				2016-06-08	2	0.366667	0	0	2	0.325		2016-06-08	2	0.366667	0	0	1	0.325	401	1	3	1	235.52	0.00590382	401		661
5026	4509	2019-04-15 12:14:00	2019-04-15	0	neutral	0				2016-06-07	2	0.355556	0	2	0	0.05		2016-06-07	2	0.355556	0	1	0	0.05	402	0	2	1	232.34	0.0256997	402		660
7610	4510	2019-04-15 12:13:00	2019-04-15	0.725	positive	0.325				2016-06-05	3	0.991667	0	1	2	1.075		2016-06-05	3	0.991667	0	0.333333	0.666667	1.075	402	1	3	0.666667	218.99	0	402		660
6489	4511	2019-04-15 12:11:00	2019-04-15	0.825	neutral	0.1				2016-06-03	1	0	0	1	0	0		2016-06-03	1	0	0	1	0	0	403	0	2	1	218.99	5.94952e-05	403		659
6361	4512	2019-04-15 12:10:00	2019-04-15	0.55	neutral	0.0666667				2016-06-02	1	0	0	1	0	0		2016-06-02	1	0	0	1	0	0	403	0	2	1	218.96	-0.00118842	403		659
1885	4513	2019-04-15 11:54:00	2019-04-15	0.35	negative	-0.2				2016-06-01	1	0	0	1	0	0		2016-06-01	1	0	0	1	0	0	403	0	2	1	219.56	-0.00719933	403		659	392.281	0.216	-0.043	-0.187	-0.228	-	-0.231		0.12	-0.228	-0.027	4.71	-0.166	-	-0.168	-
5027	4514	2019-04-15 11:54:00	2019-04-15	0	neutral	0				2016-05-31	2	0.891558	0	1	1	0.309253		2016-05-31	2	0.891558	0	0.5	0.5	0.309253	403	1	3	0.5	223.23	0.000369809	403		659
8131	4515	2019-04-15 11:53:00	2019-04-15	0.95	positive	0.6				2016-05-30	3	1.55	0	0	3	0.9		2016-05-30	3	1.55	0	0	1	0.9	404	1	3	1	223.04	0	404		658
2581	4516	2019-04-15 11:48:00	2019-04-15	0.333333	neutral	-0.0666667				2016-05-28	1	0	0	1	0	0		2016-05-28	1	0	0	1	0	0	405	0	2	1	223.04	0	405		657
8132	4517	2019-04-15 11:47:00	2019-04-15	0.95	positive	0.6				2016-05-27	1	0.65	0	0	1	0.55		2016-05-27	1	0.65	0	0	1	0.55	405	1	3	1	223.04	-0.00403133	405		657
2453	4518	2019-04-15 11:47:00	2019-04-15	0.142857	neutral	-0.0714286				2016-05-26	1	0	0	1	0	0		2016-05-26	1	0	0	1	0	0	406	0	2	1	225.12	0.0108213	406		656
1460	4519	2019-04-15 11:40:00	2019-04-15	0.7	negative	-0.4				2016-05-25	2	0.166667	1	1	0	-0.166667		2016-05-25	2	0.166667	0.5	0.5	0	-0.166667	406	0	2	0.5	219.58	0.00331562	406		656
6490	4520	2019-04-15 11:38:00	2019-04-15	0.825	neutral	0.1				2016-05-24	3	1.1	1	1	1	0.3		2016-05-24	3	1.1	0.333333	0.333333	0.333333	0.3	406	1	3	0.333333	217.91	0.0033813	406		656
2613	4521	2019-04-15 11:35:00	2019-04-15	0.4	neutral	-0.05				2016-05-23	2	0.9	0	1	1	0.4		2016-05-23	2	0.9	0	0.5	0.5	0.4	407	1	3	0.5	216.22	-0.0080792	407		655
5028	4522	2019-04-15 11:24:00	2019-04-15	0	neutral	0				2016-05-21	2	1.9	0	0	2	1.6		2016-05-21	2	1.9	0	0	1	1.6	408	1	3	1	220.28	0	408		654
1991	4523	2019-04-15 11:24:00	2019-04-15	0.288889	negative	-0.155556				2016-05-20	2	0	0	2	0	0		2016-05-20	2	0	0	1	0	0	409	0	2	1	220.28	0.0101126	409		653
6491	4524	2019-04-15 11:16:00	2019-04-15	0.825	neutral	0.1				2016-05-19	3	0.5	0	2	1	0.416667		2016-05-19	3	0.5	0	0.666667	0.333333	0.416667	409	0	2	0.666667	215.21	0.00823025	409		653
6666	4525	2019-04-15 11:15:00	2019-04-15	0.701515	positive	0.112121				2016-05-18	2	1.5	0	0	2	1		2016-05-18	2	1.5	0	0	1	1	409	1	3	1	211.17	0.0135992	409		653
6287	4526	2019-04-15 11:14:00	2019-04-15	0.4375	neutral	0.05				2016-05-17	1	0.325	0	0	1	0.175		2016-05-17	1	0.325	0	0	1	0.175	410	1	3	1	204.66	-0.00763543	410		652
2454	4527	2019-04-15 11:11:00	2019-04-15	0.142857	neutral	-0.0714286				2016-05-16	1	0	0	1	0	0		2016-05-16	1	0	0	1	0	0	411	0	2	1	208.29	0.00142013	411		651
8133	4528	2019-04-15 11:00:00	2019-04-15	0.9	positive	0.6				2016-05-15	1	0.25	0	0	1	0.25		2016-05-15	1	0.25	0	0	1	0.25	411	1	3	1	207.61	0	411		651
7756	4529	2019-04-15 10:59:00	2019-04-15	0.8	positive	0.4				2016-05-14	2	0.333333	0	1	1	0.25		2016-05-14	2	0.333333	0	0.5	0.5	0.25	412	1	3	0.5	207.61	0	412		650
8134	4530	2019-04-15 10:58:00	2019-04-15	0.95	positive	0.6				2016-05-13	2	1.4	0	0	2	0.725		2016-05-13	2	1.4	0	0	1	0.725	413	1	3	1	207.61	0.000690873	413		649
7757	4531	2019-04-15 10:47:00	2019-04-15	0.8	positive	0.4				2016-05-12	1	0	0	1	0	0		2016-05-12	1	0	0	1	0	0	414	0	2	1	207.28	-0.00350578	414		648
7068	4532	2019-04-15 10:39:00	2019-04-15	0.35	positive	0.2				2016-05-11	2	1.2	0	1	1	0.2		2016-05-11	2	1.2	0	0.5	0.5	0.2	414	1	3	0.5	208.96	0.000561531	414		648
1461	4533	2019-04-15 10:26:00	2019-04-15	0.7	negative	-0.4				2016-05-10	3	0	0	3	0	0		2016-05-10	3	0	0	1	0	0	415	0	2	1	208.69	-0.00047837	415		647
5029	4534	2019-04-15 10:22:00	2019-04-15	0	neutral	0				2016-05-09	1	0.7	0	0	1	0.55		2016-05-09	1	0.7	0	0	1	0.55	415	1	3	1	208.92	-0.012317	415		647
5030	4535	2019-04-15 10:14:00	2019-04-15	0	neutral	0				2016-05-08	1	0	0	1	0	0		2016-05-08	1	0	0	1	0	0	416	0	2	1	214.93	0	416		646
2755	4536	2019-04-15 10:14:00	2019-04-15	0.268889	neutral	-0.00222222				2016-05-06	3	0.788889	1	1	1	0.344444		2016-05-06	3	0.788889	0.333333	0.333333	0.333333	0.344444	416	1	3	0.333333	214.93	0.00692506	416		646
5031	4537	2019-04-15 10:04:00	2019-04-15	0	neutral	0				2016-05-05	3	0.866667	0	2	1	0.166667		2016-05-05	3	0.866667	0	0.666667	0.333333	0.166667	417	0	2	0.666667	211.53	-0.0220751	417		645
5032	4538	2019-04-15 10:01:00	2019-04-15	0	neutral	0				2016-05-04	2	0.25	0	1	1	0.3125		2016-05-04	2	0.25	0	0.5	0.5	0.3125	417	1	3	0.5	222.56	-0.0186395	417		645
2161	4539	2019-04-15 09:50:00	2019-04-15	0.294444	neutral	-0.0972222				2016-05-03	1	0	0	1	0	0		2016-05-03	1	0	0	1	0	0	418	0	2	1	232.32	-0.0173697	418		644
7145	4540	2019-04-15 09:32:00	2019-04-15	0.1	positive	0.2				2016-05-02	3	0	0	3	0	0		2016-05-02	3	0	0	1	0	0	418	0	2	1	241.8	0.00187198	418		644
6715	4541	2019-04-15 09:24:00	2019-04-15	0.166667	positive	0.125				2016-04-30	1	0.5	0	1	0	0		2016-04-30	1	0.5	0	1	0	0	418	0	2	1	240.76	0	418		644
5033	4542	2019-04-15 09:18:00	2019-04-15	0.3	neutral	0				2016-04-29	1	0	0	1	0	0		2016-04-29	1	0	0	1	0	0	418	0	2	1	240.76	-0.0123592	418		644
5034	4543	2019-04-15 09:17:00	2019-04-15	0	neutral	0				2016-04-28	2	1.05	0	0	2	0.85		2016-04-28	2	1.05	0	0	1	0.85	418	1	3	1	247.71	-0.00654263	418		644
7791	4544	2019-04-15 09:14:00	2019-04-15	0.641667	positive	0.425				2016-04-27	3	0.719048	1	1	1	0.118304		2016-04-27	3	0.719048	0.333333	0.333333	0.333333	0.118304	419	1	3	0.333333	251.47	-0.00390276	419		643
7324	4545	2019-04-15 08:49:00	2019-04-15	0.333333	positive	0.25				2016-04-26	1	0	0	1	0	0		2016-04-26	1	0	0	1	0	0	420	0	2	1	253.74	0.00329871	420		642
5035	4546	2019-04-15 08:47:00	2019-04-15	0	neutral	0				2016-04-25	3	0.454545	0	2	1	0.136364		2016-04-25	3	0.454545	0	0.666667	0.333333	0.136364	420	0	2	0.666667	251.82	-0.00331582	420		642
8135	4547	2019-04-15 08:41:00	2019-04-15	0.95	positive	0.6				2016-04-23	1	0.125	0	1	0	0		2016-04-23	1	0.125	0	1	0	0	420	0	2	1	253.75	0	420		642
2690	4548	2019-04-15 08:36:00	2019-04-15	0.104762	neutral	-0.0357143				2016-04-22	5	2.23333	0	3	2	1.3		2016-04-22	5	2.23333	0	0.6	0.4	1.3	420	0	2	0.6	253.75	0.00944683	420		642
5036	4549	2019-04-15 08:34:00	2019-04-15	0	neutral	0				2016-04-21	4	1.37338	0	1	3	0.62987		2016-04-21	4	1.37338	0	0.25	0.75	0.62987	420	1	3	0.75	248.29	-0.00292868	420		642
5037	4550	2019-04-15 08:32:00	2019-04-15	0	neutral	0				2016-04-20	2	0.522222	0	1	1	0.316667		2016-04-20	2	0.522222	0	0.5	0.5	0.316667	421	1	3	0.5	249.97	0.00454087	421		641
1462	4551	2019-04-15 08:24:00	2019-04-15	0.7	negative	-0.4				2016-04-19	1	0	0	1	0	0		2016-04-19	1	0	0	1	0	0	422	0	2	1	247.37	-0.0123578	422		640
8136	4552	2019-04-15 08:24:00	2019-04-15	0.95	positive	0.6				2016-04-17	1	0	0	1	0	0		2016-04-17	1	0	0	1	0	0	422	0	2	1	254.51	0	422		640
5038	4553	2019-04-15 08:15:00	2019-04-15	0	neutral	0				2016-04-15	1	0	0	1	0	0		2016-04-15	1	0	0	1	0	0	422	0	2	1	254.51	0.00454564	422		640
5039	4554	2019-04-15 07:36:00	2019-04-15	0.3	neutral	0				2016-04-14	1	0.75	0	0	1	0.5		2016-04-14	1	0.75	0	0	1	0.5	422	1	3	1	251.86	-0.00457978	422		640
5040	4555	2019-04-15 07:32:00	2019-04-15	0	neutral	0				2016-04-13	1	1	0	0	1	1		2016-04-13	1	1	0	0	1	1	423	1	3	1	254.53	0.0116026	423		639
2455	4556	2019-04-15 07:26:00	2019-04-15	0.142857	neutral	-0.0714286				2016-04-12	3	1.125	1	0	2	0.225		2016-04-12	3	1.125	0.333333	0	0.666667	0.225	424	1	3	0.666667	247.82	-0.00366464	424		638
2691	4557	2019-04-15 06:29:00	2019-04-15	0.0714286	neutral	-0.0357143				2016-04-11	2	0.975	0	0	2	0.466667		2016-04-11	2	0.975	0	0	1	0.466667	425	1	3	1	249.92	-0.000260598	425		637
6406	4558	2019-04-15 06:19:00	2019-04-15	0.414773	neutral	0.0681818				2016-04-10	3	1.08333	0	0	3	0.8		2016-04-10	3	1.08333	0	0	1	0.8	426	1	3	1	250.07	0	426		636
5041	4559	2019-04-15 06:16:00	2019-04-15	0	neutral	0				2016-04-09	1	0.5	0	0	1	0.5		2016-04-09	1	0.5	0	0	1	0.5	427	1	3	1	250.07	0	427		635
5042	4560	2019-04-15 06:12:00	2019-04-15	0	neutral	0				2016-04-08	4	1.87417	2	0	2	0.313333		2016-04-08	4	1.87417	0.5	0	0.5	0.313333	428	1	3	0.5	250.07	-0.0122094	428		634
7904	4561	2019-04-15 06:12:00	2019-04-15	0.9	positive	0.5				2016-04-07	3	2.21667	0	1	2	0.45		2016-04-07	3	2.21667	0	0.333333	0.666667	0.45	429	1	3	0.666667	257.2	-0.0136627	429		633
1463	4562	2019-04-15 05:43:00	2019-04-15	0.7	negative	-0.4				2016-04-06	4	1	0	4	0	-0.0166667		2016-04-06	4	1	0	1	0	-0.0166667	430	0	2	1	265.42	0.0165938	430		632
8137	4563	2019-04-15 05:42:00	2019-04-15	0.95	positive	0.6				2016-04-05	3	1.4625	0	1	2	1.3		2016-04-05	3	1.4625	0	0.333333	0.666667	1.3	430	1	3	0.666667	255.47	0.0146605	430		632
1464	4564	2019-04-15 05:39:00	2019-04-15	0.7	negative	-0.4				2016-04-04	2	0.15	1	1	0	-0.2		2016-04-04	2	0.15	0.5	0.5	0	-0.2	431	0	2	0.5	246.99	0.0168512	431		631
5043	4565	2019-04-15 05:34:00	2019-04-15	0	neutral	0				2016-04-03	2	1.025	0	1	1	0.5		2016-04-03	2	1.025	0	0.5	0.5	0.5	431	1	3	0.5	237.59	0	431		631
8138	4566	2019-04-15 05:34:00	2019-04-15	0.95	positive	0.6				2016-04-02	1	0.733333	0	0	1	0.25		2016-04-02	1	0.733333	0	0	1	0.25	432	1	3	1	237.59	0	432		630
7758	4567	2019-04-15 05:23:00	2019-04-15	0.775	positive	0.4				2016-04-01	9	4.88255	0	1	8	2.78543		2016-04-01	9	4.88255	0	0.111111	0.888889	2.78543	433	1	3	0.888889	237.59	0.0145348	433		629
6362	4568	2019-04-15 05:13:00	2019-04-15	0.65	neutral	0.0666667				2016-03-31	20	3.79107	2	12	6	1.41261		2016-03-31	20	3.79107	0.1	0.6	0.3	1.41261	434	0	2	0.6	229.77	0.00547798	434		628
6492	4569	2019-04-15 05:09:00	2019-04-15	0.825	neutral	0.1				2016-03-30	4	2.26111	0	2	2	0.965404		2016-03-30	4	2.26111	0	0.5	0.5	0.965404	434	1	3	0.5	226.89	-0.00615789	434		628
6493	4570	2019-04-15 05:03:00	2019-04-15	0.825	neutral	0.1				2016-03-29	1	0.333333	0	0	1	0.25		2016-03-29	1	0.333333	0	0	1	0.25	435	1	3	1	230.13	-0.000245244	435		627
1212	4571	2019-04-15 05:02:00	2019-04-15	1	negative	-0.7				2016-03-28	1	0.333333	0	0	1	0.25		2016-03-28	1	0.333333	0	0	1	0.25	436	1	3	1	230.26	0.00476011	436		626
7688	4572	2019-04-15 04:59:00	2019-04-15	0.702273	positive	0.368182				2016-03-26	1	0	0	1	0	0		2016-03-26	1	0	0	1	0	0	437	0	2	1	227.75	0	437		625
1465	4573	2019-04-15 04:58:00	2019-04-15	0.7	negative	-0.4				2016-03-25	2	0	0	2	0	0		2016-03-25	2	0	0	1	0	0	437	0	2	1	227.75	0	437		625
5044	4574	2019-04-15 04:58:00	2019-04-15	0	neutral	0				2016-03-24	3	0.616667	0	2	1	0.55		2016-03-24	3	0.616667	0	0.666667	0.333333	0.55	437	0	2	0.666667	227.75	0.00997224	437		625
7905	4575	2019-04-15 04:52:00	2019-04-15	0.5	positive	0.5				2016-03-23	4	1.53571	0	3	1	0.385714		2016-03-23	4	1.53571	0	0.75	0.25	0.385714	437	0	2	0.75	222.58	-0.0221749	437		625
1466	4576	2019-04-15 03:35:00	2019-04-15	0.7	negative	-0.4				2016-03-22	2	0.6	0	1	1	0.6		2016-03-22	2	0.6	0	0.5	0.5	0.6	437	1	3	0.5	234.24	-0.00749943	437		625
5045	4577	2019-04-15 03:06:00	2019-04-15	0	neutral	0				2016-03-21	6	1.35521	0	3	3	0.784375		2016-03-21	6	1.35521	0	0.5	0.5	0.784375	438	1	3	0.5	238.32	0.0102895	438		624
5046	4578	2019-04-15 03:06:00	2019-04-15	0	neutral	0				2016-03-20	2	1.28571	0	1	1	0.357143		2016-03-20	2	1.28571	0	0.5	0.5	0.357143	439	1	3	0.5	232.74	0	439		623
5047	4579	2019-04-15 03:06:00	2019-04-15	0	neutral	0				2016-03-18	4	0.445	0	3	1	0.15		2016-03-18	4	0.445	0	0.75	0.25	0.15	440	0	2	0.75	232.74	0.020655	440		622
5048	4580	2019-04-15 03:06:00	2019-04-15	0	neutral	0				2016-03-16	4	2.3496	1	1	2	-0.0448413		2016-03-16	4	2.3496	0.25	0.25	0.5	-0.0448413	440	1	3	0.5	221.93	0.0070827	440		622
7325	4581	2019-04-15 03:03:00	2019-04-15	0.333333	positive	0.25				2016-03-15	2	0.0666667	0	2	0	0		2016-03-15	2	0.0666667	0	1	0	0	441	0	2	1	218.34	0.00639196	441		621
5049	4582	2019-04-15 02:48:00	2019-04-15	0	neutral	0				2016-03-14	1	0	0	1	0	0		2016-03-14	1	0	0	1	0	0	441	0	2	1	215.15	0.0206063	441		621
1467	4583	2019-04-15 02:40:00	2019-04-15	0.7	negative	-0.4				2016-03-13	1	0.775	0	0	1	0.175		2016-03-13	1	0.775	0	0	1	0.175	441	1	3	1	205.18	0	441		621
6971	4584	2019-04-15 02:39:00	2019-04-15	0.333333	positive	0.166667				2016-03-12	3	0.7	0	1	2	0.414286		2016-03-12	3	0.7	0	0.333333	0.666667	0.414286	442	1	3	0.666667	205.18	0	442		620
8139	4585	2019-04-15 02:35:00	2019-04-15	0.95	positive	0.6				2016-03-10	3	0.9	0	1	2	0.616667		2016-03-10	3	0.9	0	0.333333	0.666667	0.616667	443	1	3	0.666667	205.18	-0.00742906	443		619
5050	4586	2019-04-15 02:28:00	2019-04-15	0	neutral	0				2016-03-09	1	0.5	0	0	1	0.5		2016-03-09	1	0.5	0	0	1	0.5	444	1	3	1	208.72	0.0129246	444		618
6878	4587	2019-04-15 02:26:00	2019-04-15	0.661111	positive	0.15				2016-03-08	3	1.21071	0	1	2	1.03571		2016-03-08	3	1.21071	0	0.333333	0.666667	1.03571	445	1	3	0.666667	202.6	-0.00572833	445		617
6494	4588	2019-04-15 02:24:00	2019-04-15	0.825	neutral	0.1				2016-03-07	1	0.8	1	0	0	-0.8		2016-03-07	1	0.8	1	0	0	-0.8	446	1	3	1	205.29	0.00908532	446		616
6407	4589	2019-04-15 02:23:00	2019-04-15	0.227273	neutral	0.0681818				2016-03-05	1	0	0	1	0	0		2016-03-05	1	0	0	1	0	0	447	0	2	1	201.04	0	447		615
8140	4590	2019-04-15 02:19:00	2019-04-15	0.95	positive	0.6				2016-03-04	2	0.533333	0	2	0	0		2016-03-04	2	0.533333	0	1	0	0	447	0	2	1	201.04	0.0116029	447		615
8141	4591	2019-04-15 02:17:00	2019-04-15	0.95	positive	0.6				2016-03-03	1	0.65	0	0	1	0.35		2016-03-03	1	0.65	0	0	1	0.35	447	1	3	1	195.74	0.016737	447		615
5051	4592	2019-04-15 02:15:00	2019-04-15	0	neutral	0				2016-03-02	1	0.7	0	0	1	0.4		2016-03-02	1	0.7	0	0	1	0.4	448	1	3	1	188.34	0.00461315	448		614
7326	4593	2019-04-15 02:06:00	2019-04-15	0.333333	positive	0.25				2016-03-01	2	0.8	0	0	2	0.7		2016-03-01	2	0.8	0	0	1	0.7	449	1	3	1	186.35	-0.0128134	449		613	425.087	0.22	-0.08	-0.216	-0.243	-	-0.246		0.13	-0.243	-0.032	9.47	-0.271	-	-0.275	-
7327	4594	2019-04-15 02:04:00	2019-04-15	0.333333	positive	0.25				2016-02-29	2	0.4	0	1	1	0.1		2016-02-29	2	0.4	0	0.5	0.5	0.1	450	1	3	0.5	191.93	0.00361279	450		612
7045	4595	2019-04-14 23:30:00	2019-04-14	0.55	positive	0.183333				2016-02-28	1	0	0	1	0	0		2016-02-28	1	0	0	1	0	0	451	0	2	1	190.34	0	451		611
6348	4596	2019-04-14 20:05:00	2019-04-14	0.711111	neutral	0.0611111				2016-02-26	1	0.1	0	0	1	0.3		2016-02-26	1	0.1	0	0	1	0.3	451	1	3	1	190.34	0.00669097	451		611
5052	4597	2019-04-14 17:49:00	2019-04-14	0.1	neutral	0				2016-02-25	1	0.333333	0	0	1	0.25		2016-02-25	1	0.333333	0	0	1	0.25	452	1	3	1	187.43	0.0199861	452		610
1747	4598	2019-04-14 13:53:00	2019-04-14	0.488889	negative	-0.255556				2016-02-24	1	0.166667	1	0	0	-0.166667		2016-02-24	1	0.166667	1	0	0	-0.166667	453	1	3	1	179	0.00436479	453		609
8142	4599	2019-04-14 13:51:00	2019-04-14	0.95	positive	0.6				2016-02-23	2	0.5	0	1	1	0.5		2016-02-23	2	0.5	0	0.5	0.5	0.5	454	1	3	0.5	177.21	0.0268654	454		608
5053	4600	2019-04-14 13:48:00	2019-04-14	0	neutral	0				2016-02-21	3	0.6625	0	1	2	0.6		2016-02-21	3	0.6625	0	0.333333	0.666667	0.6	455	1	3	0.666667	166.58	0	455		607
1468	4601	2019-04-14 13:13:00	2019-04-14	0.7	negative	-0.4				2016-02-19	1	0	0	1	0	0		2016-02-19	1	0	0	1	0	0	456	0	2	1	166.58	-0.000495076	456		606
5054	4602	2019-04-14 13:06:00	2019-04-14	0	neutral	0				2016-02-18	3	0.0666667	1	2	0	-0.1875		2016-02-18	3	0.0666667	0.333333	0.666667	0	-0.1875	456	0	2	0.666667	166.77	-0.00494564	456		606
8143	4603	2019-04-14 12:54:00	2019-04-14	0.95	positive	0.6				2016-02-17	2	0.0708333	1	1	0	-0.1		2016-02-17	2	0.0708333	0.5	0.5	0	-0.1	456	0	2	0.5	168.68	0.0362558	456		606
5055	4604	2019-04-14 12:51:00	2019-04-14	0	neutral	0				2016-02-16	5	0.2	0	4	1	0.3		2016-02-16	5	0.2	0	0.8	0.2	0.3	456	0	2	0.8	155.17	0.0117158	456		606
5056	4605	2019-04-14 12:42:00	2019-04-14	0	neutral	0				2016-02-13	1	0	0	1	0	0		2016-02-13	1	0	0	1	0	0	456	0	2	1	151.04	0	456		606
1886	4606	2019-04-14 12:36:00	2019-04-14	0.383333	negative	-0.2				2016-02-12	1	0	0	1	0	0		2016-02-12	1	0	0	1	0	0	456	0	2	1	151.04	0.0217259	456		606
5057	4607	2019-04-14 12:09:00	2019-04-14	0	neutral	0				2016-02-10	2	1.2	0	1	1	0.375		2016-02-10	2	1.2	0	0.5	0.5	0.375	456	1	3	0.5	143.67	-0.0136286	456		606
5058	4608	2019-04-14 12:09:00	2019-04-14	0	neutral	0				2016-02-09	3	1.98958	0	0	3	0.7		2016-02-09	3	1.98958	0	0	1	0.7	457	1	3	1	148.25	0.000762317	457		605
6495	4609	2019-04-14 12:02:00	2019-04-14	0.825	neutral	0.1				2016-02-08	1	0	0	1	0	0		2016-02-08	1	0	0	1	0	0	458	0	2	1	147.99	-0.0408882	458		604
1741	4610	2019-04-14 11:57:00	2019-04-14	0.466667	negative	-0.266667				2016-02-06	1	0	0	1	0	0		2016-02-06	1	0	0	1	0	0	458	0	2	1	162.6	0	458		604
1469	4611	2019-04-14 11:54:00	2019-04-14	0.7	negative	-0.4				2016-02-05	2	0.6	0	1	1	0.5		2016-02-05	2	0.6	0	0.5	0.5	0.5	458	1	3	0.5	162.6	-0.0327357	458		604
6818	4612	2019-04-14 11:23:00	2019-04-14	0.454545	positive	0.136364				2016-02-04	1	0.227273	0	1	0	0.0681818		2016-02-04	1	0.227273	0	1	0	0.0681818	459	0	2	1	175.33	0.00460683	459		603
5059	4613	2019-04-14 11:20:00	2019-04-14	0	neutral	0				2016-02-03	1	0	0	1	0	0		2016-02-03	1	0	0	1	0	0	459	0	2	1	173.48	-0.0226793	459		603
5060	4614	2019-04-14 11:15:00	2019-04-14	0	neutral	0				2016-02-02	1	0	0	1	0	0		2016-02-02	1	0	0	1	0	0	459	0	2	1	182.78	-0.0324053	459		603
2143	4615	2019-04-14 10:27:00	2019-04-14	0.4	negative	-0.1				2016-02-01	1	0	0	1	0	0		2016-02-01	1	0	0	1	0	0	459	0	2	1	196.94	0.0128461	459		603
5061	4616	2019-04-14 10:04:00	2019-04-14	0	neutral	0				2016-01-31	1	0.394444	0	0	1	0.172222		2016-01-31	1	0.394444	0	0	1	0.172222	459	1	3	1	191.2	0	459		603
5062	4617	2019-04-14 09:53:00	2019-04-14	0	neutral	0				2016-01-30	1	0.514286	0	0	1	0.171429		2016-01-30	1	0.514286	0	0	1	0.171429	460	1	3	1	191.2	0	460		602
7518	4618	2019-04-14 09:51:00	2019-04-14	0.475	positive	0.3				2016-01-29	1	0	0	1	0	0		2016-01-29	1	0	0	1	0	0	461	0	2	1	191.2	0.00342056	461		601
8376	4619	2019-04-14 09:41:00	2019-04-14	0.875	positive	0.65				2016-01-28	1	0.4	0	1	0	0		2016-01-28	1	0.4	0	1	0	0	461	0	2	1	189.7	0.00374778	461		601
5063	4620	2019-04-14 09:11:00	2019-04-14	0	neutral	0				2016-01-27	1	0.5	0	0	1	0.5		2016-01-27	1	0.5	0	0	1	0.5	461	1	3	1	188.07	-0.0124961	461		601
6443	4621	2019-04-14 09:10:00	2019-04-14	0.29697	neutral	0.0840909				2016-01-26	2	1.3	1	1	0	-0.6		2016-01-26	2	1.3	0.5	0.5	0	-0.6	462	0	2	0.5	193.56	-0.00628166	462		600
1887	4622	2019-04-14 09:07:00	2019-04-14	0.1	negative	-0.2				2016-01-25	1	0	0	1	0	0		2016-01-25	1	0	0	1	0	0	462	0	2	1	196.38	-0.013435	462		600
1888	4623	2019-04-14 09:06:00	2019-04-14	0.1	negative	-0.2				2016-01-24	1	0.5	0	0	1	0.5		2016-01-24	1	0.5	0	0	1	0.5	462	1	3	1	202.55	0	462		600
8144	4624	2019-04-14 08:54:00	2019-04-14	0.95	positive	0.6				2016-01-22	2	1.65	0	1	1	0.35		2016-01-22	2	1.65	0	0.5	0.5	0.35	463	1	3	0.5	202.55	0.00556741	463		599
7046	4625	2019-04-14 08:26:00	2019-04-14	0.266667	positive	0.183333				2016-01-21	2	1.4	0	0	2	0.5		2016-01-21	2	1.4	0	0	1	0.5	464	1	3	1	199.97	0.00276699	464		598
1470	4626	2019-04-14 07:25:00	2019-04-14	0.7	negative	-0.4				2016-01-20	1	0	0	1	0	0		2016-01-20	1	0	0	1	0	0	465	0	2	1	198.7	-0.0129624	465		597
2739	4627	2019-04-14 06:33:00	2019-04-14	0.339286	neutral	-0.0178571				2016-01-19	1	0.241667	0	1	0	0.0333333		2016-01-19	1	0.241667	0	1	0	0.0333333	465	0	2	1	204.72	-0.000572411	465		597
7906	4628	2019-04-14 05:55:00	2019-04-14	0.5	positive	0.5				2016-01-16	1	0	0	1	0	0		2016-01-16	1	0	0	1	0	0	465	0	2	1	204.99	0	465		597
7069	4629	2019-04-14 04:57:00	2019-04-14	0.316667	positive	0.2				2016-01-15	1	0	0	1	0	0		2016-01-15	1	0	0	1	0	0	465	0	2	1	204.99	-0.00251383	465		597
5064	4630	2019-04-14 04:42:00	2019-04-14	0	neutral	0				2016-01-14	1	0	0	1	0	0		2016-01-14	1	0	0	1	0	0	465	0	2	1	206.18	0.0125439	465		597
2692	4631	2019-04-14 04:33:00	2019-04-14	0.0714286	neutral	-0.0357143				2016-01-13	1	0.35	0	1	0	-0.0833333		2016-01-13	1	0.35	0	1	0	-0.0833333	465	0	2	1	200.31	-0.0160474	465		597
7611	4632	2019-04-14 04:29:00	2019-04-14	0.466667	positive	0.325				2016-01-11	1	0	0	1	0	0		2016-01-11	1	0	0	1	0	0	465	0	2	1	207.85	-0.00653241	465		597
5065	4633	2019-04-14 03:54:00	2019-04-14	0	neutral	0				2016-01-10	2	0.9	0	1	1	1		2016-01-10	2	0.9	0	0.5	0.5	1	465	1	3	0.5	211	0	465		597
5066	4634	2019-04-14 03:40:00	2019-04-14	0.125	neutral	0				2016-01-08	1	0.5	0	0	1	0.4		2016-01-08	1	0.5	0	0	1	0.4	466	1	3	1	211	-0.009467	466		596
1975	4635	2019-04-14 03:35:00	2019-04-14	0.449351	negative	-0.158766				2016-01-07	2	0.616667	0	1	1	0.25		2016-01-07	2	0.616667	0	0.5	0.5	0.25	467	1	3	0.5	215.65	-0.00677397	467		595
5067	4636	2019-04-14 03:35:00	2019-04-14	0	neutral	0				2016-01-06	3	0.994444	1	1	1	0.311111		2016-01-06	3	0.994444	0.333333	0.333333	0.333333	0.311111	468	1	3	0.333333	219.04	-0.00861806	468		594
5068	4637	2019-04-14 03:31:00	2019-04-14	0	neutral	0				2016-01-05	2	0.934848	0	0	2	0.928788		2016-01-05	2	0.934848	0	0	1	0.928788	469	1	3	1	223.43	3.88556e-05	469		593
5069	4638	2019-04-14 03:10:00	2019-04-14	0	neutral	0				2016-01-04	2	0.5	0	1	1	0.5		2016-01-04	2	0.5	0	0.5	0.5	0.5	470	1	3	0.5	223.41	-0.0276385	470		592
8145	4639	2019-04-14 02:51:00	2019-04-14	0.95	positive	0.6				2016-01-03	1	0.402778	0	0	1	0.208333		2016-01-03	1	0.402778	0	0	1	0.208333	471	1	3	1	238.09	0	471		591
1471	4640	2019-04-14 02:49:00	2019-04-14	0.7	negative	-0.4				2016-01-01	2	0.95	0	0	2	0.65		2016-01-01	2	0.95	0	0	1	0.65	472	1	3	1	238.09	0	472		590
1472	4641	2019-04-14 02:33:00	2019-04-14	0.7	negative	-0.4				2015-12-30	2	0.477273	0	1	1	0.218182		2015-12-30	2	0.477273	0	0.5	0.5	0.218182	473	1	3	0.5	238.09	0.00164477	473		589	460.75	0.18	-0.096	-0.214	-0.26	-	-0.264		0.16	-0.26	-0.04	7.44	-0.263	-	-0.267	-
7519	4642	2019-04-14 02:14:00	2019-04-14	0.475	positive	0.3				2015-12-29	2	0	0	2	0	0		2015-12-29	2	0	0	1	0	0	474	0	2	1	237.19	0.0153557	474		588
8146	4643	2019-04-14 02:08:00	2019-04-14	0.95	positive	0.6				2015-12-28	1	0.2	0	0	1	0.1		2015-12-28	1	0.2	0	0	1	0.1	474	1	3	1	228.95	-0.00306217	474		588
5070	4644	2019-04-14 01:34:00	2019-04-14	0.3	neutral	0				2015-12-26	7	0.75	0	7	0	0		2015-12-26	7	0.75	0	1	0	0	475	0	2	1	230.57	0	475		587
5071	4645	2019-04-13 19:24:00	2019-04-13	0.1	neutral	0				2015-12-25	2	0.142857	0	2	0	-0.0714286		2015-12-25	2	0.142857	0	1	0	-0.0714286	475	0	2	1	230.57	0	475		587
6641	4646	2019-04-13 17:56:00	2019-04-13	0.383333	positive	0.1				2015-12-24	1	0.454545	0	0	1	0.136364		2015-12-24	1	0.454545	0	0	1	0.136364	475	1	3	1	230.57	0.00164182	475		587
2754	4647	2019-04-13 16:25:00	2019-04-13	0.255556	neutral	-0.00277778				2015-12-23	5	1.47727	0	2	3	0.768182		2015-12-23	5	1.47727	0	0.4	0.6	0.768182	476	1	3	0.6	229.7	-0.000472419	476		586
2144	4648	2019-04-13 14:41:00	2019-04-13	0.4	negative	-0.1				2015-12-22	1	0.5625	0	0	1	0.3		2015-12-22	1	0.5625	0	0	1	0.3	477	1	3	1	229.95	-0.00490161	477		585
5072	4649	2019-04-13 13:54:00	2019-04-13	0.3	neutral	0				2015-12-21	2	1	0	1	1	0.5		2015-12-21	2	1	0	0.5	0.5	0.5	478	1	3	0.5	232.56	0.00393944	478		584
5073	4650	2019-04-13 13:49:00	2019-04-13	0	neutral	0				2015-12-20	2	0	0	2	0	0		2015-12-20	2	0	0	1	0	0	479	0	2	1	230.46	0	479		583
8395	4651	2019-04-13 13:34:00	2019-04-13	0.9	positive	0.7				2015-12-19	1	0.458333	0	0	1	0.2375		2015-12-19	1	0.458333	0	0	1	0.2375	479	1	3	1	230.46	0	479		583
8147	4652	2019-04-13 13:24:00	2019-04-13	0.95	positive	0.6				2015-12-18	4	1.52222	0	1	3	1.25556		2015-12-18	4	1.52222	0	0.25	0.75	1.25556	480	1	3	0.75	230.46	-0.00548667	480		582
2456	4653	2019-04-13 13:23:00	2019-04-13	0.142857	neutral	-0.0714286				2015-12-17	3	1	0	3	0	0		2015-12-17	3	1	0	1	0	0	481	0	2	1	233.39	-0.00207912	481		581
5074	4654	2019-04-13 13:19:00	2019-04-13	0	neutral	0				2015-12-16	2	0.333333	0	1	1	0.25		2015-12-16	2	0.333333	0	0.5	0.5	0.25	481	1	3	0.5	234.51	0.0255923	481		581
5075	4655	2019-04-13 12:56:00	2019-04-13	0	neutral	0				2015-12-15	2	0.65	0	0	2	0.45		2015-12-15	2	0.65	0	0	1	0.45	482	1	3	1	221.09	0.00806932	482		580
6879	4656	2019-04-13 12:55:00	2019-04-13	0.483333	positive	0.15				2015-12-13	2	0.5625	0	1	1	0.25		2015-12-13	2	0.5625	0	0.5	0.5	0.25	483	1	3	0.5	217.02	0	483		579
5076	4657	2019-04-13 12:34:00	2019-04-13	0	neutral	0				2015-12-12	3	1.08333	0	1	2	0.8125		2015-12-12	3	1.08333	0	0.333333	0.666667	0.8125	484	1	3	0.666667	217.02	0	484		578
5077	4658	2019-04-13 12:20:00	2019-04-13	0	neutral	0				2015-12-11	2	0.289773	0	2	0	0.0681818		2015-12-11	2	0.289773	0	1	0	0.0681818	485	0	2	1	217.02	-0.01966	485		577
1889	4659	2019-04-13 12:13:00	2019-04-13	0.35	negative	-0.2				2015-12-10	6	1.72172	0	5	1	0.179293		2015-12-10	6	1.72172	0	0.833333	0.166667	0.179293	485	0	2	0.833333	227.07	0.00490473	485		577
2736	4660	2019-04-13 11:50:00	2019-04-13	0.047619	neutral	-0.0238095				2015-12-09	3	0.8	0	1	2	0.875		2015-12-09	3	0.8	0	0.333333	0.666667	0.875	485	1	3	0.666667	224.52	-0.00423479	485		577
8471	4661	2019-04-13 11:32:00	2019-04-13	1	positive	0.8				2015-12-08	2	0.333333	0	1	1	0.25		2015-12-08	2	0.333333	0	0.5	0.5	0.25	486	1	3	0.5	226.72	-0.00836649	486		576
5078	4662	2019-04-13 11:17:00	2019-04-13	0	neutral	0				2015-12-07	1	0.2	0	0	1	0.2		2015-12-07	1	0.2	0	0	1	0.2	487	1	3	1	231.13	0.00141155	487		575
5079	4663	2019-04-13 09:44:00	2019-04-13	0	neutral	0				2015-12-06	4	0.927273	0	3	1	0.543182		2015-12-06	4	0.927273	0	0.75	0.25	0.543182	488	0	2	0.75	230.38	0	488		574
1473	4664	2019-04-13 09:40:00	2019-04-13	0.7	negative	-0.4				2015-12-05	2	1.405	1	0	1	0.275		2015-12-05	2	1.405	0.5	0	0.5	0.275	488	1	3	0.5	230.38	0	488		574
1474	4665	2019-04-13 08:57:00	2019-04-13	0.7	negative	-0.4				2015-12-04	3	1.8	0	0	3	1.05		2015-12-04	3	1.8	0	0	1	1.05	489	1	3	1	230.38	-0.00437028	489		573
6336	4666	2019-04-13 08:57:00	2019-04-13	0.5	neutral	0.05				2015-12-03	2	1.5	0	1	1	1		2015-12-03	2	1.5	0	0.5	0.5	1	490	1	3	0.5	232.71	0.00134578	490		572
8148	4667	2019-04-13 08:45:00	2019-04-13	0.95	positive	0.6				2015-12-02	2	1.15833	0	0	2	0.766667		2015-12-02	2	1.15833	0	0	1	0.766667	491	1	3	1	231.99	-0.0096271	491		571
1992	4668	2019-04-13 08:41:00	2019-04-13	0.288889	negative	-0.155556				2015-12-01	3	1.5	0	1	2	1.5		2015-12-01	3	1.5	0	0.333333	0.666667	1.5	492	1	3	0.666667	237.19	0.0128779	492		570
5080	4669	2019-04-13 07:23:00	2019-04-13	0	neutral	0				2015-11-30	1	0.4375	0	0	1	0.1875		2015-11-30	1	0.4375	0	0	1	0.1875	493	1	3	1	230.26	-0.00253882	493		569
5081	4670	2019-04-13 07:21:00	2019-04-13	0	neutral	0				2015-11-29	1	0.541667	0	0	1	0.525		2015-11-29	1	0.541667	0	0	1	0.525	494	1	3	1	231.61	0	494		568
5082	4671	2019-04-13 06:51:00	2019-04-13	0	neutral	0				2015-11-28	2	0.6	0	2	0	0		2015-11-28	2	0.6	0	1	0	0	495	0	2	1	231.61	0	495		567
1971	4672	2019-04-13 06:14:00	2019-04-13	0.196429	negative	-0.160714				2015-11-27	2	0.832143	0	0	2	0.952381		2015-11-27	2	0.832143	0	0	1	0.952381	495	1	3	1	231.61	0.00370977	495		567
2457	4673	2019-04-13 06:13:00	2019-04-13	0.142857	neutral	-0.0714286				2015-11-26	4	1.3625	0	1	3	0.725		2015-11-26	4	1.3625	0	0.25	0.75	0.725	496	1	3	0.75	229.64	0	496		566
5083	4674	2019-04-13 06:04:00	2019-04-13	0	neutral	0				2015-11-25	4	0.687879	0	2	2	0.236364		2015-11-25	4	0.687879	0	0.5	0.5	0.236364	497	1	3	0.5	229.64	0.0220933	497		565
7907	4675	2019-04-13 05:55:00	2019-04-13	0.5	positive	0.5				2015-11-24	4	0.983333	0	2	2	0.65		2015-11-24	4	0.983333	0	0.5	0.5	0.65	498	1	3	0.5	218.25	0.000996089	498		564
1475	4676	2019-04-13 05:53:00	2019-04-13	0.7	negative	-0.4				2015-11-23	2	0.675	0	2	0	-0.025		2015-11-23	2	0.675	0	1	0	-0.025	499	0	2	1	217.75	-0.00448425	499		563
2201	4677	2019-04-13 05:53:00	2019-04-13	0.271429	neutral	-0.0857143				2015-11-20	3	1.20625	0	1	2	0.7375		2015-11-20	3	1.20625	0	0.333333	0.666667	0.7375	499	1	3	0.666667	220.01	-0.00351914	499		563
2202	4678	2019-04-13 05:52:00	2019-04-13	0.271429	neutral	-0.0857143				2015-11-19	2	0	0	2	0	0		2015-11-19	2	0	0	1	0	0	500	0	2	1	221.8	0.00143172	500		562
2458	4679	2019-04-13 05:52:00	2019-04-13	0.142857	neutral	-0.0714286				2015-11-18	2	0.45	0	1	1	0.15		2015-11-18	2	0.45	0	0.5	0.5	0.15	500	1	3	0.5	221.07	0.0141161	500		562
8149	4680	2019-04-13 05:50:00	2019-04-13	0.95	positive	0.6				2015-11-17	2	0.4	0	2	0	-0.05		2015-11-17	2	0.4	0	1	0	-0.05	501	0	2	1	214	-0.000628659	501		561
8150	4681	2019-04-13 05:40:00	2019-04-13	0.95	positive	0.6				2015-11-16	1	0.166667	1	0	0	-0.166667		2015-11-16	1	0.166667	1	0	0	-0.166667	501	1	3	1	214.31	0.00278518	501		561
5084	4682	2019-04-13 05:37:00	2019-04-13	0	neutral	0				2015-11-15	2	0.5	0	1	1	0.5		2015-11-15	2	0.5	0	0.5	0.5	0.5	502	1	3	0.5	212.94	0	502		560
5085	4683	2019-04-13 05:36:00	2019-04-13	0	neutral	0				2015-11-14	1	0.666667	0	0	1	0.5		2015-11-14	1	0.666667	0	0	1	0.5	503	1	3	1	212.94	0	503		559
5086	4684	2019-04-13 05:32:00	2019-04-13	0	neutral	0				2015-11-12	2	1	0	1	1	1		2015-11-12	2	1	0	0.5	0.5	1	504	1	3	0.5	212.94	-0.0123455	504		558
5087	4685	2019-04-13 05:27:00	2019-04-13	0	neutral	0				2015-11-11	1	0.7	1	0	0	-0.4		2015-11-11	1	0.7	1	0	0	-0.4	505	1	3	1	219.08	0.00514484	505		557
2459	4686	2019-04-13 05:26:00	2019-04-13	0.142857	neutral	-0.0714286				2015-11-10	2	0.804545	1	1	0	-0.0636364		2015-11-10	2	0.804545	0.5	0.5	0	-0.0636364	506	0	2	0.5	216.5	-0.0307035	506		556
2460	4687	2019-04-13 05:25:00	2019-04-13	0.142857	neutral	-0.0714286				2015-11-08	2	0.9	1	1	0	-0.6		2015-11-08	2	0.9	0.5	0.5	0	-0.6	506	0	2	0.5	232.36	0	506		556
2693	4688	2019-04-13 05:10:00	2019-04-13	0.0714286	neutral	-0.0357143				2015-11-06	1	0.454545	0	0	1	0.136364		2015-11-06	1	0.454545	0	0	1	0.136364	506	1	3	1	232.36	0.00110414	506		556
5088	4689	2019-04-13 04:54:00	2019-04-13	0.3	neutral	0				2015-11-05	2	1	0	2	0	0.0416667		2015-11-05	2	1	0	1	0	0.0416667	507	0	2	1	231.77	0.000262412	507		555
5089	4690	2019-04-13 04:46:00	2019-04-13	0	neutral	0				2015-11-04	1	0.6	0	0	1	0.7		2015-11-04	1	0.6	0	0	1	0.7	507	1	3	1	231.63	0.0460013	507		555
7520	4691	2019-04-13 04:42:00	2019-04-13	0.475	positive	0.3				2015-11-03	2	0.344444	1	0	1	-0.0277778		2015-11-03	2	0.344444	0.5	0	0.5	-0.0277778	508	1	3	0.5	208.35	-0.0111939	508		554
1890	4692	2019-04-13 04:25:00	2019-04-13	0.5375	negative	-0.2				2015-11-02	1	0.327273	0	0	1	0.168182		2015-11-02	1	0.327273	0	0	1	0.168182	509	1	3	1	213.79	0.0141639	509		553
8151	4693	2019-04-13 04:21:00	2019-04-13	0.95	positive	0.6				2015-10-30	2	0.454545	0	1	1	0.136364		2015-10-30	2	0.454545	0	0.5	0.5	0.136364	510	1	3	0.5	206.93	-0.0097538	510		552
5090	4694	2019-04-13 04:10:00	2019-04-13	0	neutral	0				2015-10-29	3	0	0	3	0	0		2015-10-29	3	0	0	1	0	0	511	0	2	1	211.63	-0.00272081	511		551
5091	4695	2019-04-13 04:09:00	2019-04-13	0	neutral	0				2015-10-28	3	0.2	0	2	1	0.1		2015-10-28	3	0.2	0	0.666667	0.333333	0.1	511	0	2	0.666667	212.96	0.00535552	511		551
7328	4696	2019-04-13 04:08:00	2019-04-13	0.333333	positive	0.25				2015-10-27	3	1.65152	1	1	1	-0.376515		2015-10-27	3	1.65152	0.333333	0.333333	0.333333	-0.376515	511	1	3	0.333333	210.35	-0.0100208	511		551
1476	4697	2019-04-13 04:03:00	2019-04-13	0.7	negative	-0.4				2015-10-26	2	1.2625	0	0	2	0.8875		2015-10-26	2	1.2625	0	0	1	0.8875	512	1	3	1	215.26	0.0126301	512		550
5092	4698	2019-04-12 23:35:00	2019-04-12	0	neutral	0				2015-10-25	1	0	0	1	0	0		2015-10-25	1	0	0	1	0	0	513	0	2	1	209.09	0	513		549
5093	4699	2019-04-12 16:55:00	2019-04-12	0	neutral	0				2015-10-23	2	0.8	0	0	2	0.35		2015-10-23	2	0.8	0	0	1	0.35	513	1	3	1	209.09	-0.00542863	513		549
1219	4700	2019-04-12 15:23:00	2019-04-12	0.7	negative	-0.5125				2015-10-22	2	0.65	0	1	1	0.4375		2015-10-22	2	0.65	0	0.5	0.5	0.4375	514	1	3	0.5	211.72	0.00335651	514		548
2461	4701	2019-04-12 15:07:00	2019-04-12	0.142857	neutral	-0.0714286				2015-10-21	6	2.72368	0	2	4	2.0922		2015-10-21	6	2.72368	0	0.333333	0.666667	2.0922	515	1	3	0.666667	210.09	-0.00603539	515		547
5094	4702	2019-04-12 13:26:00	2019-04-12	0	neutral	0				2015-10-20	4	1.825	0	1	3	1.5		2015-10-20	4	1.825	0	0.25	0.75	1.5	516	1	3	0.75	213.03	-0.0296845	516		546
5095	4703	2019-04-12 13:22:00	2019-04-12	0	neutral	0				2015-10-19	1	0.75	0	0	1	0.7125		2015-10-19	1	0.75	0	0	1	0.7125	517	1	3	1	228.1	0.00208032	517		545
5096	4704	2019-04-12 13:02:00	2019-04-12	0.1	neutral	0				2015-10-18	1	0.1	0	1	0	0		2015-10-18	1	0.1	0	1	0	0	518	0	2	1	227.01	0	518		544
5097	4705	2019-04-12 12:53:00	2019-04-12	0	neutral	0				2015-10-17	2	1	0	0	2	0.7		2015-10-17	2	1	0	0	1	0.7	518	1	3	1	227.01	0	518		544
5098	4706	2019-04-12 12:33:00	2019-04-12	0.1	neutral	0				2015-10-16	2	0.9	0	1	1	0.8		2015-10-16	2	0.9	0	0.5	0.5	0.8	519	1	3	0.5	227.01	0.0110439	519		543
1891	4707	2019-04-12 12:29:00	2019-04-12	0.4	negative	-0.2				2015-10-15	3	0.8	0	2	1	0.3		2015-10-15	3	0.8	0	0.666667	0.333333	0.3	520	0	2	0.666667	221.31	0.00878152	520		542
5099	4708	2019-04-12 12:25:00	2019-04-12	0	neutral	0				2015-10-14	2	1.06667	1	0	1	0.5		2015-10-14	2	1.06667	0.5	0	0.5	0.5	520	1	3	0.5	216.88	-0.00472009	520		542
5100	4709	2019-04-12 12:17:00	2019-04-12	0.3	neutral	0				2015-10-13	3	0.548485	0	2	1	0.409091		2015-10-13	3	0.548485	0	0.666667	0.333333	0.409091	521	0	2	0.666667	219.25	0.00733113	521		541
6288	4710	2019-04-12 12:12:00	2019-04-12	0.4125	neutral	0.05				2015-10-12	3	1.35897	0	0	3	0.962121		2015-10-12	3	1.35897	0	0	1	0.962121	521	1	3	1	215.58	-0.0101742	521		541
5101	4711	2019-04-12 11:54:00	2019-04-12	0	neutral	0				2015-10-11	2	0	0	2	0	0		2015-10-11	2	0	0	1	0	0	522	0	2	1	220.69	0	522		540
6363	4712	2019-04-12 11:46:00	2019-04-12	0.55	neutral	0.0666667				2015-10-10	1	0.49513	0	0	1	0.211039		2015-10-10	1	0.49513	0	0	1	0.211039	522	1	3	1	220.69	0	522		540
5102	4713	2019-04-12 11:43:00	2019-04-12	0	neutral	0				2015-10-09	1	0.95	0	0	1	0.9		2015-10-09	1	0.95	0	0	1	0.9	523	1	3	1	220.69	-0.0117072	523		539
2263	4714	2019-04-12 11:42:00	2019-04-12	0.144444	neutral	-0.0777778				2015-10-08	5	1.65	0	2	3	1.25		2015-10-08	5	1.65	0	0.4	0.6	1.25	524	1	3	0.6	226.72	-0.00992328	524		538
7329	4715	2019-04-12 11:35:00	2019-04-12	0.283333	positive	0.25				2015-10-07	2	0.683333	0	1	1	0.333333		2015-10-07	2	0.683333	0	0.5	0.5	0.333333	525	1	3	0.5	231.96	-0.0174321	525		537
5103	4716	2019-04-12 11:31:00	2019-04-12	0	neutral	0				2015-10-06	1	0.535417	1	0	0	-0.55		2015-10-06	1	0.535417	1	0	0	-0.55	526	1	3	1	241.46	-0.00835462	526		536
5104	4717	2019-04-12 11:29:00	2019-04-12	0	neutral	0				2015-10-05	5	2.36667	1	1	3	0.0666667		2015-10-05	5	2.36667	0.2	0.2	0.6	0.0666667	527	1	3	0.6	246.15	0.0112058	527		535
5105	4718	2019-04-12 11:15:00	2019-04-12	0	neutral	0				2015-10-03	1	0.6	0	1	0	0.05		2015-10-03	1	0.6	0	1	0	0.05	528	0	2	1	239.88	0	528		534
2462	4719	2019-04-12 10:36:00	2019-04-12	0.142857	neutral	-0.0714286				2015-10-01	1	0	0	1	0	0		2015-10-01	1	0	0	1	0	0	528	0	2	1	239.88	-0.0151575	528		534
5106	4720	2019-04-12 10:27:00	2019-04-12	0.175	neutral	0				2015-09-30	2	1.25	0	0	2	1.25		2015-09-30	2	1.25	0	0	1	1.25	528	1	3	1	248.4	0.00307047	528		534
8152	4721	2019-04-12 10:17:00	2019-04-12	0.95	positive	0.6				2015-09-29	9	2.28889	1	4	4	0.184373		2015-09-29	9	2.28889	0.111111	0.444444	0.444444	0.184373	529	1	3	0.444444	246.65	-0.00312292	529		533
6496	4722	2019-04-12 10:11:00	2019-04-12	0.825	neutral	0.1				2015-09-28	1	0.5	0	0	1	0.136364		2015-09-28	1	0.5	0	0	1	0.136364	530	1	3	1	248.43	-0.014577	530		532
7908	4723	2019-04-12 09:54:00	2019-04-12	0.5	positive	0.5				2015-09-27	1	0.45	0	0	1	0.35		2015-09-27	1	0.45	0	0	1	0.35	531	1	3	1	256.91	0	531		531
7449	4724	2019-04-12 09:36:00	2019-04-12	0.525	positive	0.275				2015-09-26	5	2.21818	0	1	4	1.10795		2015-09-26	5	2.21818	0	0.2	0.8	1.10795	532	1	3	0.8	256.91	0	532		530
5107	4725	2019-04-12 09:16:00	2019-04-12	0.8	neutral	0				2015-09-25	2	1.18182	0	1	1	0.204545		2015-09-25	2	1.18182	0	0.5	0.5	0.204545	533	1	3	0.5	256.91	-0.0103728	533		529
8368	4726	2019-04-12 09:15:00	2019-04-12	0.611905	positive	0.628571				2015-09-24	2	0	0	2	0	0		2015-09-24	2	0	0	1	0	0	534	0	2	1	263.12	0.00341352	534		528
2145	4727	2019-04-12 09:14:00	2019-04-12	0.375	negative	-0.1				2015-09-23	2	0.5	0	2	0	0.0625		2015-09-23	2	0.5	0	1	0	0.0625	534	0	2	1	261.06	0.000732598	534		528
7909	4728	2019-04-12 08:49:00	2019-04-12	0.75	positive	0.5				2015-09-20	1	0	0	1	0	0		2015-09-20	1	0	0	1	0	0	534	0	2	1	260.62	0	534		528
1793	4729	2019-04-12 08:42:00	2019-04-12	0.421429	negative	-0.235714				2015-09-18	3	0.8	0	1	2	0.75		2015-09-18	3	0.8	0	0.333333	0.666667	0.75	534	1	3	0.666667	260.62	-0.00240959	534		528
6364	4730	2019-04-12 08:34:00	2019-04-12	0.533333	neutral	0.0666667				2015-09-17	2	0.7125	0	2	0	-0.14375		2015-09-17	2	0.7125	0	1	0	-0.14375	535	0	2	1	262.07	-0.000298177	535		527
8153	4731	2019-04-12 08:24:00	2019-04-12	0.95	positive	0.6				2015-09-16	1	0	0	1	0	0		2015-09-16	1	0	0	1	0	0	535	0	2	1	262.25	0.0152689	535		527
5108	4732	2019-04-12 08:05:00	2019-04-12	0	neutral	0				2015-09-14	1	0	0	1	0	0		2015-09-14	1	0	0	1	0	0	535	0	2	1	253.19	0.00508981	535		527
5109	4733	2019-04-12 08:05:00	2019-04-12	0	neutral	0				2015-09-13	2	0.5	0	1	1	0.45		2015-09-13	2	0.5	0	0.5	0.5	0.45	535	1	3	0.5	250.24	0	535		527
7146	4734	2019-04-12 08:00:00	2019-04-12	0.3625	positive	0.2				2015-09-12	2	0.737879	0	0	2	0.386364		2015-09-12	2	0.737879	0	0	1	0.386364	536	1	3	1	250.24	0	536		526
6990	4735	2019-04-12 07:27:00	2019-04-12	0.522222	positive	0.177778				2015-09-11	3	1.15	2	1	0	-1.1		2015-09-11	3	1.15	0.666667	0.333333	0	-1.1	537	1	3	0.666667	250.24	0.00306531	537		525
7047	4736	2019-04-12 07:12:00	2019-04-12	0.55	positive	0.183333				2015-09-10	2	0.1	0	1	1	0.3		2015-09-10	2	0.1	0	0.5	0.5	0.3	538	1	3	0.5	248.48	-0.00075092	538		524
7759	4737	2019-04-12 06:51:00	2019-04-12	0.625	positive	0.4				2015-09-09	1	0.333333	0	0	1	0.175		2015-09-09	1	0.333333	0	0	1	0.175	539	1	3	1	248.91	0.00129307	539		523
6939	4738	2019-04-12 06:50:00	2019-04-12	0.54	positive	0.16				2015-09-08	1	0.229167	0	0	1	0.1125		2015-09-08	1	0.229167	0	0	1	0.1125	540	1	3	1	248.17	0.0110596	540		522
5110	4739	2019-04-12 06:45:00	2019-04-12	0	neutral	0				2015-09-07	1	0.25	0	1	0	0		2015-09-07	1	0.25	0	1	0	0	541	0	2	1	241.93	0	541		521
5111	4740	2019-04-12 06:42:00	2019-04-12	0	neutral	0				2015-09-06	5	2.69527	0	1	4	2.12462		2015-09-06	5	2.69527	0	0.2	0.8	2.12462	541	1	3	0.8	241.93	0	541		521
5112	4741	2019-04-12 06:33:00	2019-04-12	0	neutral	0				2015-09-05	1	0	0	1	0	0		2015-09-05	1	0	0	1	0	0	542	0	2	1	241.93	0	542		520
5113	4742	2019-04-12 06:29:00	2019-04-12	0	neutral	0				2015-09-04	2	0.834848	1	0	1	-0.337879		2015-09-04	2	0.834848	0.5	0	0.5	-0.337879	542	1	3	0.5	241.93	-0.00648561	542		520
5114	4743	2019-04-12 06:19:00	2019-04-12	0	neutral	0				2015-09-03	1	1	1	0	0	-0.5		2015-09-03	1	1	1	0	0	-0.5	543	1	3	1	245.57	-0.00373315	543		519
6416	4744	2019-04-12 06:06:00	2019-04-12	0.35	neutral	0.0708333				2015-09-02	2	0.651515	0	1	1	0.572538		2015-09-02	2	0.651515	0	0.5	0.5	0.572538	544	1	3	0.5	247.69	0.0161834	544		518
6425	4745	2019-04-12 05:55:00	2019-04-12	0.35	neutral	0.075				2015-09-01	1	0	0	1	0	0		2015-09-01	1	0	0	1	0	0	545	0	2	1	238.63	-0.0185789	545		517	509.635	0.247	-0.078	-0.196	-0.243	-	-0.245		0.13	-0.243	-0.033	5.74	-0.225	-	-0.226	-
6497	4746	2019-04-12 05:53:00	2019-04-12	0.825	neutral	0.1				2015-08-31	1	0	0	1	0	0		2015-08-31	1	0	0	1	0	0	545	0	2	1	249.06	0.00101255	545		517
7521	4747	2019-04-12 05:49:00	2019-04-12	0.475	positive	0.3				2015-08-29	1	0	0	1	0	0		2015-08-29	1	0	0	1	0	0	545	0	2	1	248.48	0	545		517
7522	4748	2019-04-12 05:43:00	2019-04-12	0.475	positive	0.3				2015-08-28	4	1.975	0	0	4	2.4		2015-08-28	4	1.975	0	0	1	2.4	545	1	3	1	248.48	0.00970302	545		517
5115	4749	2019-04-12 05:25:00	2019-04-12	0	neutral	0				2015-08-27	1	0.3	0	0	1	1		2015-08-27	1	0.3	0	0	1	1	546	1	3	1	242.99	0.0337148	546		516
5116	4750	2019-04-12 05:07:00	2019-04-12	0	neutral	0				2015-08-26	2	1.14286	0	0	2	1.14286		2015-08-26	2	1.14286	0	0	1	1.14286	547	1	3	1	224.84	0.00939167	547		515
8154	4751	2019-04-12 05:02:00	2019-04-12	0.95	positive	0.6				2015-08-25	2	0.556277	0	2	0	0.0549784		2015-08-25	2	0.556277	0	1	0	0.0549784	548	0	2	1	220.03	-0.0206975	548		514
8155	4752	2019-04-12 04:45:00	2019-04-12	0.95	positive	0.6				2015-08-23	2	0.5	0	1	1	0.3		2015-08-23	2	0.5	0	0.5	0.5	0.3	548	1	3	0.5	230.77	0	548		514
5117	4753	2019-04-12 04:42:00	2019-04-12	0	neutral	0				2015-08-22	1	0	0	1	0	0		2015-08-22	1	0	0	1	0	0	549	0	2	1	230.77	0	549		513
8156	4754	2019-04-12 04:41:00	2019-04-12	0.95	positive	0.6				2015-08-21	3	1.41292	1	1	1	0.508228		2015-08-21	3	1.41292	0.333333	0.333333	0.333333	0.508228	549	1	3	0.333333	230.77	-0.0209589	549		513
7689	4755	2019-04-12 04:39:00	2019-04-12	0.702273	positive	0.368182				2015-08-20	2	0.95	0	0	2	0.95		2015-08-20	2	0.95	0	0	1	0.95	550	1	3	1	242.18	-0.0228275	550		512
5118	4756	2019-04-12 04:30:00	2019-04-12	0	neutral	0				2015-08-19	2	1.0619	0	0	2	1.03333		2015-08-19	2	1.0619	0	0	1	1.03333	551	1	3	1	255.25	-0.0092086	551		511
5119	4757	2019-04-12 04:19:00	2019-04-12	0	neutral	0				2015-08-18	2	0.65	0	1	1	0.5		2015-08-18	2	0.65	0	0.5	0.5	0.5	552	1	3	0.5	260.72	0.00965119	552		510
5120	4758	2019-04-12 04:15:00	2019-04-12	0	neutral	0				2015-08-17	4	3.5	1	3	0	-1		2015-08-17	4	3.5	0.25	0.75	0	-1	553	0	2	0.75	254.99	0.0206489	553		509
5121	4759	2019-04-12 03:08:00	2019-04-12	0	neutral	0				2015-08-16	4	0.475	0	3	1	0.5875		2015-08-16	4	0.475	0	0.75	0.25	0.5875	553	0	2	0.75	243.15	0	553		509
5122	4760	2019-04-12 03:08:00	2019-04-12	0.1	neutral	0				2015-08-15	2	0	0	2	0	0		2015-08-15	2	0	0	1	0	0	553	0	2	1	243.15	0	553		509
5123	4761	2019-04-12 03:08:00	2019-04-12	0.1	neutral	0				2015-08-14	2	0	0	2	0	0		2015-08-14	2	0	0	1	0	0	553	0	2	1	243.15	0.00114462	553		509
5124	4762	2019-04-12 02:57:00	2019-04-12	0	neutral	0				2015-08-13	2	0.288889	1	1	0	-0.155556		2015-08-13	2	0.288889	0.5	0.5	0	-0.155556	553	0	2	0.5	242.51	0.00784259	553		509
1477	4763	2019-04-12 02:57:00	2019-04-12	0.7	negative	-0.4				2015-08-12	2	0.333333	0	1	1	0.25		2015-08-12	2	0.333333	0	0.5	0.5	0.25	553	1	3	0.5	238.17	0.00146123	553		509
5125	4764	2019-04-12 00:30:00	2019-04-12	0.5	neutral	0				2015-08-11	1	0	0	1	0	0		2015-08-11	1	0	0	1	0	0	554	0	2	1	237.37	-0.00684343	554		508
2203	4765	2019-04-11 23:39:00	2019-04-11	0.271429	neutral	-0.0857143				2015-08-10	3	0	0	3	0	0		2015-08-10	3	0	0	1	0	0	554	0	2	1	241.14	-0.00246039	554		508
2204	4766	2019-04-11 23:38:00	2019-04-11	0.271429	neutral	-0.0857143				2015-08-08	1	0.477273	0	1	0	0.0681818		2015-08-08	1	0.477273	0	1	0	0.0681818	554	0	2	1	242.51	0	554		508
5126	4767	2019-04-11 22:00:00	2019-04-11	0.3	neutral	0				2015-08-07	3	1.35	2	0	1	-0.1		2015-08-07	3	1.35	0.666667	0	0.333333	-0.1	554	1	3	0.666667	242.51	-0.00643492	554		508
5127	4768	2019-04-11 21:34:00	2019-04-11	0.3	neutral	0				2015-08-06	1	0	0	1	0	0		2015-08-06	1	0	0	1	0	0	555	0	2	1	246.13	-0.0404083	555		507
5128	4769	2019-04-11 17:44:00	2019-04-11	0	neutral	0				2015-08-05	9	2.34167	0	6	3	1.35833		2015-08-05	9	2.34167	0	0.666667	0.333333	1.35833	555	0	2	0.666667	270.13	0.00623428	555		507
5129	4770	2019-04-11 17:41:00	2019-04-11	0	neutral	0				2015-08-04	2	0.25	0	2	0	0		2015-08-04	2	0.25	0	1	0	0	555	0	2	1	266.28	0.0103819	555		507
5130	4771	2019-04-11 15:28:00	2019-04-11	0	neutral	0				2015-08-03	1	0.3125	0	0	1	0.25		2015-08-03	1	0.3125	0	0	1	0.25	555	1	3	1	259.99	-0.0101698	555		507
5131	4772	2019-04-11 13:55:00	2019-04-11	0	neutral	0				2015-08-02	1	0.944444	0	1	0	0		2015-08-02	1	0.944444	0	1	0	0	556	0	2	1	266.15	0	556		506
5132	4773	2019-04-11 13:33:00	2019-04-11	0	neutral	0				2015-08-01	1	0	0	1	0	0		2015-08-01	1	0	0	1	0	0	556	0	2	1	266.15	0	556		506
5133	4774	2019-04-11 13:33:00	2019-04-11	0	neutral	0				2015-07-31	4	2.1	0	1	3	1.59167		2015-07-31	4	2.1	0	0.25	0.75	1.59167	556	1	3	0.75	266.15	-0.0010431	556		506
7523	4775	2019-04-11 13:17:00	2019-04-11	0.475	positive	0.3				2015-07-30	6	2.73254	0	2	4	1.56786		2015-07-30	6	2.73254	0	0.333333	0.666667	1.56786	557	1	3	0.666667	266.79	0.00486183	557		505
6667	4776	2019-04-11 13:15:00	2019-04-11	0.701515	positive	0.112121				2015-07-29	4	2.00833	0	1	3	1.74583		2015-07-29	4	2.00833	0	0.25	0.75	1.74583	558	1	3	0.75	263.82	-0.00164307	558		504
5134	4777	2019-04-11 13:11:00	2019-04-11	0	neutral	0				2015-07-28	2	0.477273	0	2	0	0.0681818		2015-07-28	2	0.477273	0	1	0	0.0681818	559	0	2	1	264.82	0.0198131	559		503
1794	4778	2019-04-11 12:50:00	2019-04-11	0.421429	negative	-0.235714				2015-07-27	5	2.17096	0	2	3	1.61212		2015-07-27	5	2.17096	0	0.4	0.6	1.61212	559	1	3	0.6	253.01	-0.0207796	559		503
1993	4779	2019-04-11 12:47:00	2019-04-11	0.288889	negative	-0.155556				2015-07-26	8	2.25	0	5	3	1.51333		2015-07-26	8	2.25	0	0.625	0.375	1.51333	560	0	2	0.625	265.41	0	560		502
8157	4780	2019-04-11 12:40:00	2019-04-11	0.95	positive	0.6				2015-07-25	1	0	0	1	0	0		2015-07-25	1	0	0	1	0	0	560	0	2	1	265.41	0	560		502
5135	4781	2019-04-11 12:35:00	2019-04-11	0	neutral	0				2015-07-24	2	0	0	2	0	0		2015-07-24	2	0	0	1	0	0	560	0	2	1	265.41	-0.00291918	560		502
5136	4782	2019-04-11 12:05:00	2019-04-11	0.5	neutral	0				2015-07-23	1	0.59596	0	0	1	0.189899		2015-07-23	1	0.59596	0	0	1	0.189899	560	1	3	1	267.2	-0.0010876	560		502
5137	4783	2019-04-11 12:04:00	2019-04-11	0	neutral	0				2015-07-22	2	0.444444	0	1	1	0.25		2015-07-22	2	0.444444	0	0.5	0.5	0.25	561	1	3	0.5	267.87	0.0017871	561		501
6632	4784	2019-04-11 12:03:00	2019-04-11	0.2	positive	0.1				2015-07-21	3	1.05833	0	1	2	0.875		2015-07-21	3	1.05833	0	0.333333	0.666667	0.875	562	1	3	0.666667	266.77	-0.0245124	562		500
1478	4785	2019-04-11 12:02:00	2019-04-11	0.7	negative	-0.4				2015-07-20	1	0.65	0	0	1	0.4375		2015-07-20	1	0.65	0	0	1	0.4375	563	1	3	1	282.26	0.0118539	563		499
5138	4786	2019-04-11 11:50:00	2019-04-11	0.0666667	neutral	0				2015-07-18	1	0.5	0	0	1	0.5		2015-07-18	1	0.5	0	0	1	0.5	564	1	3	1	274.66	0	564		498
5139	4787	2019-04-11 11:50:00	2019-04-11	0	neutral	0				2015-07-17	8	2.39621	0	4	4	1.51136		2015-07-17	8	2.39621	0	0.5	0.5	1.51136	565	1	3	0.5	274.66	0.012805	565		497
6365	4788	2019-04-11 11:46:00	2019-04-11	0.55	neutral	0.0666667				2015-07-16	6	1.2	0	2	4	1.2		2015-07-16	6	1.2	0	0.333333	0.666667	1.2	566	1	3	0.666667	266.68	0.00580354	566		496
7524	4789	2019-04-11 11:35:00	2019-04-11	0.475	positive	0.3				2015-07-15	9	1.7	0	7	2	1.1		2015-07-15	9	1.7	0	0.777778	0.222222	1.1	567	0	2	0.777778	263.14	-0.00412292	567		495
8158	4790	2019-04-11 11:34:00	2019-04-11	0.95	positive	0.6				2015-07-14	1	0.625	0	0	1	0.25		2015-07-14	1	0.625	0	0	1	0.25	567	1	3	1	265.65	0.00574338	567		495
5140	4791	2019-04-11 11:30:00	2019-04-11	0	neutral	0				2015-07-13	1	0.4	0	1	0	-0.0625		2015-07-13	1	0.4	0	1	0	-0.0625	568	0	2	1	262.16	0.00501523	568		494
7437	4792	2019-04-11 11:26:00	2019-04-11	0.733333	positive	0.266667				2015-07-12	1	0.6	0	0	1	0.7		2015-07-12	1	0.6	0	0	1	0.7	568	1	3	1	259.15	0	568		494
2248	4793	2019-04-11 11:06:00	2019-04-11	0.25	neutral	-0.0833333				2015-07-11	1	0	0	1	0	0		2015-07-11	1	0	0	1	0	0	569	0	2	1	259.15	0	569		493
1479	4794	2019-04-11 10:57:00	2019-04-11	0.7	negative	-0.4				2015-07-10	1	0.695833	0	1	0	-0.025		2015-07-10	1	0.695833	0	1	0	-0.025	569	0	2	1	259.15	0.00206616	569		493
2264	4795	2019-04-11 10:53:00	2019-04-11	0.144444	neutral	-0.0777778				2015-07-09	2	0.5	0	1	1	0.4		2015-07-09	2	0.5	0	0.5	0.5	0.4	569	1	3	0.5	257.92	0.00501298	569		493
6819	4796	2019-04-11 10:41:00	2019-04-11	0.454545	positive	0.136364				2015-07-08	5	2.225	1	3	1	0.858333		2015-07-08	5	2.225	0.2	0.6	0.2	0.858333	570	0	2	0.6	254.96	-0.0214682	570		492
1480	4797	2019-04-11 10:34:00	2019-04-11	0.7	negative	-0.4				2015-07-07	2	0.85	0	0	2	0.55		2015-07-07	2	0.85	0	0	1	0.55	570	1	3	1	267.88	-0.0187832	570		492
5141	4798	2019-04-11 10:22:00	2019-04-11	0	neutral	0				2015-07-06	5	1.97121	0	2	3	1.4697		2015-07-06	5	1.97121	0	0.4	0.6	1.4697	571	1	3	0.6	279.72	-0.000465513	571		491
8159	4799	2019-04-11 09:58:00	2019-04-11	0.95	positive	0.6				2015-07-05	7	2.61667	0	2	5	2.27813		2015-07-05	7	2.61667	0	0.285714	0.714286	2.27813	572	1	3	0.714286	280.02	0	572		490
7792	4800	2019-04-11 09:39:00	2019-04-11	0.641667	positive	0.425				2015-07-04	11	3.56667	1	5	5	2.4		2015-07-04	11	3.56667	0.0909091	0.454545	0.454545	2.4	573	1	3	0.454545	280.02	0	573		489
5142	4801	2019-04-11 09:34:00	2019-04-11	0	neutral	0				2015-07-03	10	2.15	0	7	3	2.04167		2015-07-03	10	2.15	0	0.7	0.3	2.04167	574	0	2	0.7	280.02	0	574		488
1953	4802	2019-04-11 09:30:00	2019-04-11	0.6	negative	-0.175				2015-07-02	7	1.57727	1	4	2	0.918182		2015-07-02	7	1.57727	0.142857	0.571429	0.285714	0.918182	574	0	2	0.571429	280.02	0.0171947	574		488
5143	4803	2019-04-11 09:23:00	2019-04-11	0	neutral	0				2015-07-01	2	0	0	2	0	0		2015-07-01	2	0	0	1	0	0	574	0	2	1	269.15	0.00143844	574		488
6820	4804	2019-04-11 09:21:00	2019-04-11	0.454545	positive	0.136364				2015-06-30	4	1.6	0	1	3	1.15		2015-06-30	4	1.6	0	0.25	0.75	1.15	574	1	3	0.75	268.26	0.00189831	574		488
7910	4805	2019-04-11 09:18:00	2019-04-11	0.5	positive	0.5				2015-06-28	1	0	0	1	0	0		2015-06-28	1	0	0	1	0	0	575	0	2	1	267.09	0	575		487
7330	4806	2019-04-11 09:17:00	2019-04-11	0.516667	positive	0.25				2015-06-27	2	0	0	2	0	0		2015-06-27	2	0	0	1	0	0	575	0	2	1	267.09	0	575		487
5144	4807	2019-04-11 09:14:00	2019-04-11	0	neutral	0				2015-06-26	12	5	0	6	6	3.7		2015-06-26	12	5	0	0.5	0.5	3.7	575	1	3	0.5	267.09	-0.0027555	575		487
5145	4808	2019-04-11 09:14:00	2019-04-11	0	neutral	0				2015-06-25	4	2.03864	0	0	4	1.27386		2015-06-25	4	2.03864	0	0	1	1.27386	576	1	3	1	268.79	0.00588871	576		486
5146	4809	2019-04-11 08:42:00	2019-04-11	0	neutral	0				2015-06-24	5	1.49444	0	2	3	0.9625		2015-06-24	5	1.49444	0	0.4	0.6	0.9625	577	1	3	0.6	265.17	-0.00407531	577		485
5147	4810	2019-04-11 08:30:00	2019-04-11	0	neutral	0				2015-06-23	12	5.86667	0	4	8	5.36667		2015-06-23	12	5.86667	0	0.333333	0.666667	5.36667	578	1	3	0.666667	267.67	0.00845385	578		484
5148	4811	2019-04-11 08:23:00	2019-04-11	0	neutral	0				2015-06-21	5	1.4	0	2	3	1.5		2015-06-21	5	1.4	0	0.4	0.6	1.5	579	1	3	0.6	262.51	0	579		483
2063	4812	2019-04-11 08:13:00	2019-04-11	0.22963	negative	-0.114352				2015-06-20	2	0	0	2	0	0		2015-06-20	2	0	0	1	0	0	580	0	2	1	262.51	0	580		482
5149	4813	2019-04-11 08:08:00	2019-04-11	0	neutral	0				2015-06-19	3	2.25893	0	1	2	1.25893		2015-06-19	3	2.25893	0	0.333333	0.666667	1.25893	580	1	3	0.666667	262.51	0.00102693	580		482
2276	4814	2019-04-11 08:01:00	2019-04-11	0.516667	neutral	-0.075				2015-06-18	2	1	1	0	1	0.3125		2015-06-18	2	1	0.5	0	0.5	0.3125	581	1	3	0.5	261.89	0.00246128	581		481
5150	4815	2019-04-11 07:54:00	2019-04-11	0.3	neutral	0				2015-06-17	2	0.454545	0	1	1	0.136364		2015-06-17	2	0.454545	0	0.5	0.5	0.136364	582	1	3	0.5	260.41	0.0123312	582		480
5151	4816	2019-04-11 07:38:00	2019-04-11	0	neutral	0				2015-06-16	1	0.125	0	1	0	0		2015-06-16	1	0.125	0	1	0	0	583	0	2	1	253.12	0.00472681	583		479
7911	4817	2019-04-11 07:34:00	2019-04-11	0.5	positive	0.5				2015-06-15	2	0.4	0	1	1	0.35		2015-06-15	2	0.4	0	0.5	0.5	0.35	583	1	3	0.5	250.38	-0.00053737	583		479
6498	4818	2019-04-11 06:43:00	2019-04-11	0.825	neutral	0.1				2015-06-14	2	0	0	2	0	0		2015-06-14	2	0	0	1	0	0	584	0	2	1	250.69	0	584		478
1481	4819	2019-04-11 05:43:00	2019-04-11	0.7	negative	-0.4				2015-06-13	2	0.875	0	0	2	0.675		2015-06-13	2	0.875	0	0	1	0.675	584	1	3	1	250.69	0	584		478
5152	4820	2019-04-11 05:35:00	2019-04-11	0	neutral	0				2015-06-12	1	0.366667	0	1	0	-0.0333333		2015-06-12	1	0.366667	0	1	0	-0.0333333	585	0	2	1	250.69	-0.00124554	585		477
2146	4821	2019-04-11 05:07:00	2019-04-11	0.4	negative	-0.1				2015-06-11	2	0	0	2	0	0		2015-06-11	2	0	0	1	0	0	585	0	2	1	251.41	0.00122823	585		477
1482	4822	2019-04-11 03:43:00	2019-04-11	0.7	negative	-0.4				2015-06-10	4	2.12302	1	0	3	0.957738		2015-06-10	4	2.12302	0.25	0	0.75	0.957738	585	1	3	0.75	250.7	-0.00908564	585		477
5153	4823	2019-04-11 03:27:00	2019-04-11	0	neutral	0				2015-06-09	1	0	0	1	0	0		2015-06-09	1	0	0	1	0	0	586	0	2	1	256	0.0117965	586		476
1768	4824	2019-04-11 03:26:00	2019-04-11	0.5	negative	-0.25				2015-06-07	2	1.1	1	0	1	0.4		2015-06-07	2	1.1	0.5	0	0.5	0.4	586	1	3	0.5	249.14	0	586		476
5154	4825	2019-04-11 03:19:00	2019-04-11	0	neutral	0				2015-06-05	1	0.95	0	0	1	0.6		2015-06-05	1	0.95	0	0	1	0.6	587	1	3	1	249.14	0.00564961	587		475
6980	4826	2019-04-11 03:14:00	2019-04-11	0.316667	positive	0.17				2015-06-04	2	0.5	0	1	1	0.2		2015-06-04	2	0.5	0	0.5	0.5	0.2	588	1	3	0.5	245.92	-0.00538807	588		474
8160	4827	2019-04-11 02:55:00	2019-04-11	0.95	positive	0.6				2015-06-03	3	1.2	0	1	2	1.4		2015-06-03	3	1.2	0	0.333333	0.666667	1.4	589	1	3	0.666667	248.99	0.00111774	589		473
5155	4828	2019-04-11 02:47:00	2019-04-11	0	neutral	0				2015-06-02	3	1.47143	0	1	2	0.707143		2015-06-02	3	1.47143	0	0.333333	0.666667	0.707143	590	1	3	0.666667	248.35	-0.00426336	590		472	565.699	0.223	-0.083	-0.178	-0.19	-	-0.193		0.15	-0.19	-0.029	9.03	-0.235	-	-0.239	-
6366	4829	2019-04-11 02:12:00	2019-04-11	0.55	neutral	0.0666667				2015-05-31	2	1.05	1	0	1	0		2015-05-31	2	1.05	0.5	0	0.5	0	591	1	3	0.5	250.8	0	591		471
2694	4830	2019-04-10 22:46:00	2019-04-10	0.0714286	neutral	-0.0357143				2015-05-30	2	0.454545	0	1	1	0.136364		2015-05-30	2	0.454545	0	0.5	0.5	0.136364	592	1	3	0.5	250.8	0	592		470
2463	4831	2019-04-10 22:45:00	2019-04-10	0.142857	neutral	-0.0714286				2015-05-29	1	0	0	1	0	0		2015-05-29	1	0	0	1	0	0	593	0	2	1	250.8	-0.0011241	593		469
2464	4832	2019-04-10 22:43:00	2019-04-10	0.142857	neutral	-0.0714286				2015-05-28	1	0	0	1	0	0		2015-05-28	1	0	0	1	0	0	593	0	2	1	251.45	0.00699929	593		469
5156	4833	2019-04-10 22:17:00	2019-04-10	0	neutral	0				2015-05-27	2	0.743939	0	0	2	0.501515		2015-05-27	2	0.743939	0	0	1	0.501515	593	1	3	1	247.43	-5.2678e-05	593		469
5157	4834	2019-04-10 22:17:00	2019-04-10	0	neutral	0				2015-05-26	3	0.633333	0	3	0	0.1		2015-05-26	3	0.633333	0	1	0	0.1	594	0	2	1	247.46	-0.000473575	594		468
5158	4835	2019-04-10 22:13:00	2019-04-10	0	neutral	0				2015-05-25	1	0.2	0	0	1	0.2		2015-05-25	1	0.2	0	0	1	0.2	594	1	3	1	247.73	0	594		468
6716	4836	2019-04-10 19:19:00	2019-04-10	0.25	positive	0.125				2015-05-23	4	1.38333	0	3	1	0.866667		2015-05-23	4	1.38333	0	0.75	0.25	0.866667	595	0	2	0.75	247.73	0	595		467
6717	4837	2019-04-10 19:18:00	2019-04-10	0.25	positive	0.125				2015-05-22	4	2.28788	0	1	3	1.0697		2015-05-22	4	2.28788	0	0.25	0.75	1.0697	595	1	3	0.75	247.73	0.00371488	595		467
5159	4838	2019-04-10 18:50:00	2019-04-10	0	neutral	0				2015-05-21	3	1.1125	0	2	1	0.3875		2015-05-21	3	1.1125	0	0.666667	0.333333	0.3875	596	0	2	0.666667	245.62	-0.00267932	596		466
5160	4839	2019-04-10 17:12:00	2019-04-10	0	neutral	0				2015-05-19	6	1.83333	1	4	1	-0.75		2015-05-19	6	1.83333	0.166667	0.666667	0.166667	-0.75	596	0	2	0.666667	247.14	-0.00282005	596		466
7070	4840	2019-04-10 16:12:00	2019-04-10	0.266667	positive	0.2				2015-05-18	3	1.16667	0	1	2	0.711111		2015-05-18	3	1.16667	0	0.333333	0.666667	0.711111	596	1	3	0.666667	248.75	-0.000157096	596		466
6310	4841	2019-04-10 13:49:00	2019-04-10	0.314286	neutral	0.05				2015-05-17	6	1.25833	0	4	2	0.966667		2015-05-17	6	1.25833	0	0.666667	0.333333	0.966667	597	0	2	0.666667	248.84	0	597		465
7784	4842	2019-04-10 13:15:00	2019-04-10	0.484848	positive	0.420455				2015-05-16	2	1.025	0	0	2	0.85		2015-05-16	2	1.025	0	0	1	0.85	597	1	3	1	248.84	0	597		465
7198	4843	2019-04-10 12:25:00	2019-04-10	0.475	positive	0.225				2015-05-15	6	3.14127	1	2	3	0.326587		2015-05-15	6	3.14127	0.166667	0.333333	0.5	0.326587	598	1	3	0.5	248.84	0.0083524	598		464
5161	4844	2019-04-10 12:23:00	2019-04-10	0	neutral	0				2015-05-14	4	1.57143	0	2	2	0.757143		2015-05-14	4	1.57143	0	0.5	0.5	0.757143	599	1	3	0.5	244.1	0.00163995	599		463
6499	4845	2019-04-10 11:50:00	2019-04-10	0.825	neutral	0.1				2015-05-13	2	0.816667	0	1	1	0.375		2015-05-13	2	0.816667	0	0.5	0.5	0.375	600	1	3	0.5	243.18	-0.00277712	600		462
8161	4846	2019-04-10 11:24:00	2019-04-10	0.95	positive	0.6				2015-05-12	7	2.89747	0	3	4	1.24508		2015-05-12	7	2.89747	0	0.428571	0.571429	1.24508	601	1	3	0.571429	244.74	0.00941757	601		461
2614	4847	2019-04-10 10:14:00	2019-04-10	0.4	neutral	-0.05				2015-05-11	3	0.954545	0	1	2	0.386364		2015-05-11	3	0.954545	0	0.333333	0.666667	0.386364	602	1	3	0.666667	239.49	0.0052543	602		460
5162	4848	2019-04-10 09:39:00	2019-04-10	0	neutral	0				2015-05-10	5	2.22143	0	2	3	1.70714		2015-05-10	5	2.22143	0	0.4	0.6	1.70714	603	1	3	0.6	236.61	0	603		459
2277	4849	2019-04-10 09:39:00	2019-04-10	0.516667	neutral	-0.075				2015-05-09	4	0.883333	0	3	1	0.8		2015-05-09	4	0.883333	0	0.75	0.25	0.8	604	0	2	0.75	236.61	0	604		458
5163	4850	2019-04-10 09:17:00	2019-04-10	0.3	neutral	0				2015-05-08	7	2.85798	0	2	5	1.37273		2015-05-08	7	2.85798	0	0.285714	0.714286	1.37273	604	1	3	0.714286	236.61	-0.000348606	604		458
7525	4851	2019-04-10 09:02:00	2019-04-10	0.475	positive	0.3				2015-05-07	3	0.893939	0	1	2	0.593182		2015-05-07	3	0.893939	0	0.333333	0.666667	0.593182	605	1	3	0.666667	236.8	0.0118427	605		457
6940	4852	2019-04-10 08:44:00	2019-04-10	0.54	positive	0.16				2015-05-06	4	2.06667	0	1	3	1.15		2015-05-06	4	2.06667	0	0.25	0.75	1.15	606	1	3	0.75	230.43	-0.0047237	606		456
5164	4853	2019-04-10 08:36:00	2019-04-10	0	neutral	0				2015-05-05	2	0.8	0	1	1	0.725		2015-05-05	2	0.8	0	0.5	0.5	0.725	607	1	3	0.5	232.95	0.00457295	607		455
8162	4854	2019-04-10 08:22:00	2019-04-10	0.95	positive	0.6				2015-05-04	2	0	0	2	0	0		2015-05-04	2	0	0	1	0	0	608	0	2	1	230.51	0.00852368	608		454
6367	4855	2019-04-10 08:17:00	2019-04-10	0.55	neutral	0.0666667				2015-05-03	2	0.3	0	1	1	1		2015-05-03	2	0.3	0	0.5	0.5	1	608	1	3	0.5	226.03	0	608		454
5165	4856	2019-04-10 08:14:00	2019-04-10	0	neutral	0				2015-05-02	1	0.6	0	0	1	0.7		2015-05-02	1	0.6	0	0	1	0.7	609	1	3	1	226.03	0	609		453
5166	4857	2019-04-10 07:40:00	2019-04-10	0	neutral	0				2015-05-01	5	1.03182	1	3	1	0.00454545		2015-05-01	5	1.03182	0.2	0.6	0.2	0.00454545	610	0	2	0.6	226.03	-3.8434e-05	610		452
6500	4858	2019-04-10 07:35:00	2019-04-10	0.825	neutral	0.1				2015-04-30	10	3.01643	0	5	5	0.856914		2015-04-30	10	3.01643	0	0.5	0.5	0.856914	610	1	3	0.5	226.05	-0.012125	610		452
5167	4859	2019-04-10 07:14:00	2019-04-10	0	neutral	0				2015-04-29	5	0.62381	0	4	1	0.130952		2015-04-29	5	0.62381	0	0.8	0.2	0.130952	611	0	2	0.8	232.45	0.00369631	611		451
5168	4860	2019-04-10 07:00:00	2019-04-10	0.5	neutral	0				2015-04-28	1	0	0	1	0	0		2015-04-28	1	0	0	1	0	0	611	0	2	1	230.48	-0.00201155	611		451
8163	4861	2019-04-10 06:49:00	2019-04-10	0.95	positive	0.6				2015-04-27	3	1.2	2	0	1	-0.3		2015-04-27	3	1.2	0.666667	0	0.333333	-0.3	611	1	3	0.666667	231.55	0.0253325	611		451
5169	4862	2019-04-10 06:34:00	2019-04-10	0	neutral	0				2015-04-25	3	1.59186	0	1	2	0.771307		2015-04-25	3	1.59186	0	0.333333	0.666667	0.771307	612	1	3	0.666667	218.43	0	612		450
5170	4863	2019-04-10 06:33:00	2019-04-10	0	neutral	0				2015-04-24	3	0.5	0	2	1	0.5		2015-04-24	3	0.5	0	0.666667	0.333333	0.5	613	0	2	0.666667	218.43	-0.000337898	613		449
5171	4864	2019-04-10 06:33:00	2019-04-10	0	neutral	0				2015-04-23	2	0.3375	0	1	1	0.175		2015-04-23	2	0.3375	0	0.5	0.5	0.175	613	1	3	0.5	218.6	-0.00166563	613		449
5172	4865	2019-04-10 06:29:00	2019-04-10	0	neutral	0				2015-04-22	8	2.27143	0	4	4	1.35714		2015-04-22	8	2.27143	0	0.5	0.5	1.35714	614	1	3	0.5	219.44	0.0289903	614		448
6501	4866	2019-04-10 06:19:00	2019-04-10	0.825	neutral	0.1				2015-04-20	2	0.75	0	0	2	0.75		2015-04-20	2	0.75	0	0	1	0.75	615	1	3	1	205.27	-0.00320403	615		447
2064	4867	2019-04-10 06:17:00	2019-04-10	0.22963	negative	-0.114352				2015-04-19	1	0.825	0	0	1	0.71875		2015-04-19	1	0.825	0	0	1	0.71875	616	1	3	1	206.79	0	616		446
7526	4868	2019-04-10 05:56:00	2019-04-10	0.475	positive	0.3				2015-04-17	2	0.9875	1	0	1	0.6875		2015-04-17	2	0.9875	0.5	0	0.5	0.6875	617	1	3	0.5	206.79	0.000189048	617		445
1483	4869	2019-04-10 05:55:00	2019-04-10	0.7	negative	-0.4				2015-04-16	2	0	0	2	0	0		2015-04-16	2	0	0	1	0	0	618	0	2	1	206.7	-0.00236777	618		444
8164	4870	2019-04-10 05:43:00	2019-04-10	0.95	positive	0.6				2015-04-15	5	1.65833	1	3	1	-0.15		2015-04-15	5	1.65833	0.2	0.6	0.2	-0.15	618	0	2	0.6	207.83	-0.00405584	618		444
5173	4871	2019-04-10 05:20:00	2019-04-10	0	neutral	0				2015-04-13	4	0.3	0	2	2	0.6		2015-04-13	4	0.3	0	0.5	0.5	0.6	618	1	3	0.5	209.78	-0.000641294	618		444
1484	4872	2019-04-10 05:16:00	2019-04-10	0.7	negative	-0.4				2015-04-12	2	0.733333	0	1	1	0.25		2015-04-12	2	0.733333	0	0.5	0.5	0.25	619	1	3	0.5	210.09	0	619		443
5174	4873	2019-04-10 05:08:00	2019-04-10	0	neutral	0				2015-04-11	3	1.15227	0	1	2	0.693182		2015-04-11	3	1.15227	0	0.333333	0.666667	0.693182	620	1	3	0.666667	210.09	0	620		442
1485	4874	2019-04-10 04:49:00	2019-04-10	0.7	negative	-0.4				2015-04-09	1	0.3	0	0	1	1		2015-04-09	1	0.3	0	0	1	1	621	1	3	1	210.09	0.00503161	621		441
6368	4875	2019-04-10 04:47:00	2019-04-10	0.55	neutral	0.0666667				2015-04-08	5	3.09697	0	1	4	1.67576		2015-04-08	5	3.09697	0	0.2	0.8	1.67576	622	1	3	0.8	207.67	0.00966382	622		440
5175	4876	2019-04-10 04:44:00	2019-04-10	0	neutral	0				2015-04-06	6	2.4	1	3	2	-0.2		2015-04-06	6	2.4	0.166667	0.5	0.333333	-0.2	623	0	2	0.5	203.1	0.0266766	623		439
8165	4877	2019-04-10 04:15:00	2019-04-10	0.95	positive	0.6				2015-04-05	1	0.1	0	1	0	0		2015-04-05	1	0.1	0	1	0	0	623	0	2	1	191	0	623		439
8166	4878	2019-04-10 03:55:00	2019-04-10	0.95	positive	0.6				2015-04-03	1	0.1625	0	0	1	0.1		2015-04-03	1	0.1625	0	0	1	0.1	623	1	3	1	191	0	623		439
6408	4879	2019-04-10 03:55:00	2019-04-10	0.227273	neutral	0.0681818				2015-04-02	1	0.433333	0	0	1	0.4		2015-04-02	1	0.433333	0	0	1	0.4	624	1	3	1	191	0.00782369	624		438
2465	4880	2019-04-10 03:55:00	2019-04-10	0.142857	neutral	-0.0714286				2015-04-01	3	1	1	2	0	-0.1875		2015-04-01	3	1	0.333333	0.666667	0	-0.1875	625	0	2	0.666667	187.59	-0.00272331	625		437
1486	4881	2019-04-10 03:46:00	2019-04-10	0.7	negative	-0.4				2015-03-31	1	0	0	1	0	0		2015-03-31	1	0	0	1	0	0	625	0	2	1	188.77	-0.00412156	625		437
2466	4882	2019-04-10 03:38:00	2019-04-10	0.142857	neutral	-0.0714286				2015-03-30	3	1.5875	0	3	0	0.0181818		2015-03-30	3	1.5875	0	1	0	0.0181818	625	0	2	1	190.57	0.0128828	625		437
2467	4883	2019-04-10 03:36:00	2019-04-10	0.142857	neutral	-0.0714286				2015-03-29	1	0.3875	0	1	0	-0.03125		2015-03-29	1	0.3875	0	1	0	-0.03125	625	0	2	1	185	0	625		437
2468	4884	2019-04-10 03:36:00	2019-04-10	0.142857	neutral	-0.0714286				2015-03-27	1	0	0	1	0	0		2015-03-27	1	0	0	1	0	0	625	0	2	1	185	-0.012518	625		437
6718	4885	2019-04-10 03:32:00	2019-04-10	0.166667	positive	0.125				2015-03-26	1	0	0	1	0	0		2015-03-26	1	0	0	1	0	0	625	0	2	1	190.41	-0.00878305	625		437
2249	4886	2019-04-10 03:26:00	2019-04-10	0.0833333	neutral	-0.0833333				2015-03-25	2	0	0	2	0	0		2015-03-25	2	0	0	1	0	0	625	0	2	1	194.3	-0.0162762	625		437
8167	4887	2019-04-10 02:52:00	2019-04-10	0.95	positive	0.6				2015-03-24	1	0.7	0	0	1	0.658333		2015-03-24	1	0.7	0	0	1	0.658333	625	1	3	1	201.72	0.00452314	625		437
5176	4888	2019-04-10 02:51:00	2019-04-10	0	neutral	0				2015-03-23	1	0.25	0	1	0	0		2015-03-23	1	0.25	0	1	0	0	626	0	2	1	199.63	0.00874598	626		436
5177	4889	2019-04-10 02:36:00	2019-04-10	0.3	neutral	0				2015-03-19	8	1.37121	0	5	3	0.369697		2015-03-19	8	1.37121	0	0.625	0.375	0.369697	626	0	2	0.625	195.65	-0.0110892	626		436
1487	4890	2019-04-10 02:35:00	2019-04-10	0.7	negative	-0.4				2015-03-18	3	1.21818	1	0	2	0.778788		2015-03-18	3	1.21818	0.333333	0	0.666667	0.778788	626	1	3	0.666667	200.71	0.0131362	626		436
2742	4891	2019-04-10 02:35:00	2019-04-10	0.701136	neutral	-0.0159091				2015-03-17	2	0.2	0	1	1	0.4		2015-03-17	2	0.2	0	0.5	0.5	0.4	627	1	3	0.5	194.73	-0.00215796	627		435
6369	4892	2019-04-10 02:10:00	2019-04-10	0.55	neutral	0.0666667				2015-03-16	2	1.125	0	0	2	0.8625		2015-03-16	2	1.125	0	0	1	0.8625	628	1	3	1	195.7	0.015865	628		434
7690	4893	2019-04-10 02:10:00	2019-04-10	0.702273	positive	0.368182				2015-03-13	4	1.78333	0	2	2	1.35		2015-03-13	4	1.78333	0	0.5	0.5	1.35	629	1	3	0.5	188.68	-0.00546667	629		433
8168	4894	2019-04-10 02:09:00	2019-04-10	0.95	positive	0.6				2015-03-12	4	0.5	0	3	1	0.5		2015-03-12	4	0.5	0	0.75	0.25	0.5	630	0	2	0.75	191.07	-0.00602679	630		432
1795	4895	2019-04-10 02:07:00	2019-04-10	0.421429	negative	-0.235714				2015-03-11	8	2.1	1	4	3	1.5		2015-03-11	8	2.1	0.125	0.5	0.375	1.5	630	0	2	0.5	193.74	0.00773486	630		432
2695	4896	2019-04-09 22:44:00	2019-04-09	0.0714286	neutral	-0.0357143				2015-03-10	4	1.33409	0	3	1	0.222727		2015-03-10	4	1.33409	0	0.75	0.25	0.222727	630	0	2	0.75	190.32	-0.00127599	630		432
2696	4897	2019-04-09 22:41:00	2019-04-09	0.0714286	neutral	-0.0357143				2015-03-09	1	1	0	0	1	0.5		2015-03-09	1	1	0	0	1	0.5	630	1	3	1	190.88	-0.00677258	630		432
2697	4898	2019-04-09 22:41:00	2019-04-09	0.0714286	neutral	-0.0357143				2015-03-08	1	0	0	1	0	0		2015-03-08	1	0	0	1	0	0	631	0	2	1	193.88	0	631		431
5178	4899	2019-04-09 18:13:00	2019-04-09	0	neutral	0				2015-03-06	1	0.225	0	0	1	0.25625		2015-03-06	1	0.225	0	0	1	0.25625	631	1	3	1	193.88	-0.0187633	631		431
5179	4900	2019-04-09 18:09:00	2019-04-09	0	neutral	0				2015-03-04	4	1.73611	1	1	2	0.165278		2015-03-04	4	1.73611	0.25	0.25	0.5	0.165278	632	1	3	0.5	202.44	0.0111032	632		430
5180	4901	2019-04-09 14:57:00	2019-04-09	0	neutral	0				2015-03-02	1	0	0	1	0	0		2015-03-02	1	0	0	1	0	0	633	0	2	1	197.33	-0.0130297	633		429	613.247	0.277	-0.027	-0.109	-0.161	-	-0.164		0.16	-0.161	-0.025	7.41	-0.174	-	-0.177	-
5181	4902	2019-04-09 13:50:00	2019-04-09	0.1	neutral	0				2015-02-28	1	0	0	1	0	0		2015-02-28	1	0	0	1	0	0	633	0	2	1	203.34	0	633		429
5182	4903	2019-04-09 13:33:00	2019-04-09	0	neutral	0				2015-02-27	5	2.45	2	1	2	0.320833		2015-02-27	5	2.45	0.4	0.2	0.4	0.320833	633	1	3	0.4	203.34	-0.00814598	633		429
5183	4904	2019-04-09 13:33:00	2019-04-09	0	neutral	0				2015-02-26	1	0.3	0	0	1	1		2015-02-26	1	0.3	0	0	1	1	634	1	3	1	207.19	0.00724987	634		428
5184	4905	2019-04-09 13:22:00	2019-04-09	0	neutral	0				2015-02-25	1	0.2	0	0	1	0.2		2015-02-25	1	0.2	0	0	1	0.2	635	1	3	1	203.76	-0.000745364	635		427
5185	4906	2019-04-09 13:09:00	2019-04-09	0	neutral	0				2015-02-24	2	1.01667	0	0	2	1.3		2015-02-24	2	1.01667	0	0	1	1.3	636	1	3	1	204.11	-0.0068188	636		426
5186	4907	2019-04-09 12:50:00	2019-04-09	0	neutral	0				2015-02-23	2	0.2	0	1	1	0.2		2015-02-23	2	0.2	0	0.5	0.5	0.2	637	1	3	0.5	207.34	0.00607471	637		425
2469	4908	2019-04-09 12:43:00	2019-04-09	0.142857	neutral	-0.0714286				2015-02-18	1	0	0	1	0	0		2015-02-18	1	0	0	1	0	0	638	0	2	1	204.46	0.000233717	638		424
6432	4909	2019-04-09 12:24:00	2019-04-09	0.42	neutral	0.08				2015-02-17	3	0	0	3	0	0		2015-02-17	3	0	0	1	0	0	638	0	2	1	204.35	0.0012344	638		424
5187	4910	2019-04-09 12:21:00	2019-04-09	0	neutral	0				2015-02-16	4	1.36212	1	1	2	0.080303		2015-02-16	4	1.36212	0.25	0.25	0.5	0.080303	638	1	3	0.5	203.77	0	638		424
5188	4911	2019-04-09 12:06:00	2019-04-09	0	neutral	0				2015-02-14	1	0	0	1	0	0		2015-02-14	1	0	0	1	0	0	639	0	2	1	203.77	0	639		423
7793	4912	2019-04-09 11:50:00	2019-04-09	0.641667	positive	0.425				2015-02-13	2	1.32083	1	1	0	-0.641667		2015-02-13	2	1.32083	0.5	0.5	0	-0.641667	639	0	2	0.5	203.77	0.00190101	639		423
8169	4913	2019-04-09 11:48:00	2019-04-09	0.95	positive	0.6				2015-02-12	1	0.0666667	0	1	0	0		2015-02-12	1	0.0666667	0	1	0	0	639	0	2	1	202.88	-0.0207324	639		423
5189	4914	2019-04-09 11:42:00	2019-04-09	0	neutral	0				2015-02-11	5	1.78333	0	3	2	1		2015-02-11	5	1.78333	0	0.6	0.4	1	639	0	2	0.6	212.8	-0.0070648	639		423
5190	4915	2019-04-09 11:41:00	2019-04-09	0	neutral	0				2015-02-10	3	1	0	3	0	0		2015-02-10	3	1	0	1	0	0	639	0	2	1	216.29	-0.00238289	639		423
5191	4916	2019-04-09 11:39:00	2019-04-09	0	neutral	0				2015-02-09	1	0	0	1	0	0		2015-02-09	1	0	0	1	0	0	639	0	2	1	217.48	0.000239689	639		423
1488	4917	2019-04-09 11:37:00	2019-04-09	0.7	negative	-0.4				2015-02-06	1	0.527273	0	0	1	0.168182		2015-02-06	1	0.527273	0	0	1	0.168182	639	1	3	1	217.36	-0.007193	639		423
5192	4918	2019-04-09 11:15:00	2019-04-09	0	neutral	0				2015-02-05	3	0.5	0	3	0	0		2015-02-05	3	0.5	0	1	0	0	640	0	2	1	220.99	0.00482181	640		422
5193	4919	2019-04-09 11:11:00	2019-04-09	0	neutral	0				2015-02-04	4	1.475	0	1	3	0.6125		2015-02-04	4	1.475	0	0.25	0.75	0.6125	640	1	3	0.75	218.55	0.000377729	640		422
6370	4920	2019-04-09 10:42:00	2019-04-09	0.55	neutral	0.0666667				2015-02-03	1	0	0	1	0	0		2015-02-03	1	0	0	1	0	0	641	0	2	1	218.36	0.0303953	641		421
5194	4921	2019-04-09 10:31:00	2019-04-09	0	neutral	0				2015-01-31	3	0.7	0	1	2	0.7		2015-01-31	3	0.7	0	0.333333	0.666667	0.7	641	1	3	0.666667	203.6	0	641		421
6821	4922	2019-04-09 09:53:00	2019-04-09	0.454545	positive	0.136364				2015-01-30	1	0.227273	0	1	0	0.0681818		2015-01-30	1	0.227273	0	1	0	0.0681818	642	0	2	1	203.6	0.00911799	642		420
6502	4923	2019-04-09 09:16:00	2019-04-09	0.825	neutral	0.1				2015-01-28	1	0	0	1	0	0		2015-01-28	1	0	0	1	0	0	642	0	2	1	199.37	-0.0141652	642		420
2470	4924	2019-04-09 09:13:00	2019-04-09	0.142857	neutral	-0.0714286				2015-01-27	1	0	0	1	0	0		2015-01-27	1	0	0	1	0	0	642	0	2	1	205.98	-0.00120016	642		420
1735	4925	2019-04-09 08:55:00	2019-04-09	0.541667	negative	-0.291667				2015-01-26	2	0.4	0	1	1	0.4375		2015-01-26	2	0.4	0	0.5	0.5	0.4375	642	1	3	0.5	206.55	0.011203	642		420
7147	4926	2019-04-09 08:50:00	2019-04-09	0.3	positive	0.2				2015-01-23	1	0.454545	0	0	1	0.136364		2015-01-23	1	0.454545	0	0	1	0.136364	643	1	3	1	201.29	0.0103049	643		419
7760	4927	2019-04-09 08:49:00	2019-04-09	0.4	positive	0.4				2015-01-21	1	0	0	1	0	0		2015-01-21	1	0	0	1	0	0	644	0	2	1	196.57	0.0103744	644		418
5195	4928	2019-04-09 08:35:00	2019-04-09	0	neutral	0				2015-01-20	3	1.43611	0	0	3	0.833333		2015-01-20	3	1.43611	0	0	1	0.833333	644	1	3	1	191.93	-0.00257196	644		418
7148	4929	2019-04-09 08:33:00	2019-04-09	0.35	positive	0.2				2015-01-19	2	0.545833	1	0	1	0.1875		2015-01-19	2	0.545833	0.5	0	0.5	0.1875	645	1	3	0.5	193.07	0	645		417
8170	4930	2019-04-09 08:31:00	2019-04-09	0.95	positive	0.6				2015-01-16	1	0	0	1	0	0		2015-01-16	1	0	0	1	0	0	646	0	2	1	193.07	0.00270775	646		416
7794	4931	2019-04-09 08:21:00	2019-04-09	0.641667	positive	0.425				2015-01-15	2	0.333333	0	1	1	0.166667		2015-01-15	2	0.333333	0	0.5	0.5	0.166667	646	1	3	0.5	191.87	-0.00185212	646		416
2265	4932	2019-04-09 08:18:00	2019-04-09	0.194444	neutral	-0.0777778				2015-01-14	1	0	0	1	0	0		2015-01-14	1	0	0	1	0	0	647	0	2	1	192.69	-0.0253029	647		415
2729	4933	2019-04-09 08:15:00	2019-04-09	0.383333	neutral	-0.025				2015-01-13	4	2.17538	1	1	2	0.723864		2015-01-13	4	2.17538	0.25	0.25	0.5	0.723864	647	1	3	0.5	204.25	0.00435942	647		415
5196	4934	2019-04-09 08:13:00	2019-04-09	0	neutral	0				2015-01-12	1	0.5	0	0	1	0.5		2015-01-12	1	0.5	0	0	1	0.5	648	1	3	1	202.21	-0.017697	648		414
2086	4935	2019-04-09 08:05:00	2019-04-09	0.883333	negative	-0.1				2015-01-08	1	0	0	1	0	0		2015-01-08	1	0	0	1	0	0	649	0	2	1	210.62	-0.0233031	649		413
5197	4936	2019-04-09 08:00:00	2019-04-09	0	neutral	0				2015-01-01	1	0.966667	0	1	0	0.0777778		2015-01-01	1	0.966667	0	1	0	0.0777778	649	0	2	1	222.23	0	649		413
6719	4937	2019-04-09 07:54:00	2019-04-09	0.825	positive	0.125				2014-12-30	1	0.454545	0	0	1	0.136364		2014-12-30	1	0.454545	0	0	1	0.136364	649	1	3	1	222.23	-0.0107892	649		413	641.167	0.274	-0.007	-0.078	-0.109	-	-0.113		0.17	-0.109	-0.018	6.4	-0.111	-	-0.115	-
5198	4938	2019-04-09 07:46:00	2019-04-09	0	neutral	0				2014-12-26	1	0	0	1	0	0		2014-12-26	1	0	0	1	0	0	650	0	2	1	227.82	0.0132585	650		412
5199	4939	2019-04-09 07:40:00	2019-04-09	0	neutral	0				2014-12-23	1	1	0	0	1	0.5		2014-12-23	1	1	0	0	1	0.5	650	1	3	1	220.97	-0.00319185	650		412
5200	4940	2019-04-09 07:32:00	2019-04-09	0	neutral	0				2014-12-22	1	0.333333	0	0	1	0.25		2014-12-22	1	0.333333	0	0	1	0.25	651	1	3	1	222.6	0.00855103	651		411
5201	4941	2019-04-09 06:45:00	2019-04-09	0	neutral	0				2014-12-18	3	1.19222	0	0	3	0.73		2014-12-18	3	1.19222	0	0	1	0.73	652	1	3	1	218.26	0.0292588	652		410
2471	4942	2019-04-09 06:14:00	2019-04-09	0.142857	neutral	-0.0714286				2014-12-15	1	0	0	1	0	0		2014-12-15	1	0	0	1	0	0	653	0	2	1	204.04	-0.00625505	653		409
2698	4943	2019-04-09 06:14:00	2019-04-09	0.104762	neutral	-0.0357143				2014-12-12	1	0.0833333	0	1	0	0.05		2014-12-12	1	0.0833333	0	1	0	0.05	653	0	2	1	207	-0.00392652	653		409
2472	4944	2019-04-09 06:14:00	2019-04-09	0.142857	neutral	-0.0714286				2014-12-11	3	0.666667	1	2	0	-0.104167		2014-12-11	3	0.666667	0.333333	0.666667	0	-0.104167	653	0	2	0.666667	208.88	-0.0019914	653		409
2473	4945	2019-04-09 06:13:00	2019-04-09	0.142857	neutral	-0.0714286				2014-12-10	1	0.0666667	0	1	0	0		2014-12-10	1	0.0666667	0	1	0	0	653	0	2	1	209.84	-0.0143513	653		409
6822	4946	2019-04-09 06:13:00	2019-04-09	0.454545	positive	0.136364				2014-12-09	2	0.572222	1	1	0	-0.124306		2014-12-09	2	0.572222	0.5	0.5	0	-0.124306	653	0	2	0.5	216.89	0.00509578	653		409
5202	4947	2019-04-09 06:07:00	2019-04-09	0	neutral	0				2014-12-08	2	0	0	2	0	0		2014-12-08	2	0	0	1	0	0	653	0	2	1	214.36	-0.0185417	653		409
5203	4948	2019-04-09 06:05:00	2019-04-09	0	neutral	0				2014-12-05	1	0.454545	0	0	1	0.136364		2014-12-05	1	0.454545	0	0	1	0.136364	653	1	3	1	223.71	-0.0107186	653		409
5204	4949	2019-04-09 06:03:00	2019-04-09	0	neutral	0				2014-12-03	2	0	0	2	0	0		2014-12-03	2	0	0	1	0	0	654	0	2	1	229.3	-0.00401558	654		408
7331	4950	2019-04-09 05:36:00	2019-04-09	0.35	positive	0.25				2014-12-02	1	0.584848	0	0	1	0.445455		2014-12-02	1	0.584848	0	0	1	0.445455	654	1	3	1	231.43	-0.0238948	654		408
5205	4951	2019-04-09 05:33:00	2019-04-09	0	neutral	0				2014-11-29	1	0.7	0	0	1	0.366667		2014-11-29	1	0.7	0	0	1	0.366667	655	1	3	1	244.52	0	655		407
6737	4952	2019-04-09 05:26:00	2019-04-09	0.262626	positive	0.128788				2014-11-28	1	0	0	1	0	0		2014-11-28	1	0	0	1	0	0	656	0	2	1	244.52	-0.00690713	656		406
7912	4953	2019-04-09 05:19:00	2019-04-09	0.5	positive	0.5				2014-11-26	3	0.93	1	1	1	0.24		2014-11-26	3	0.93	0.333333	0.333333	0.333333	0.24	656	1	3	0.333333	248.44	0.000612272	656		406
5206	4954	2019-04-09 05:14:00	2019-04-09	0	neutral	0				2014-11-25	2	1	0	1	1	0.25		2014-11-25	2	1	0	0.5	0.5	0.25	657	1	3	0.5	248.09	0.00939635	657		405
2474	4955	2019-04-09 05:13:00	2019-04-09	0.142857	neutral	-0.0714286				2014-11-21	2	0.5	0	1	1	0.5		2014-11-21	2	0.5	0	0.5	0.5	0.5	658	1	3	0.5	242.78	-0.0104804	658		404
7527	4956	2019-04-09 05:06:00	2019-04-09	0.475	positive	0.3				2014-11-20	1	0.3	0	0	1	1		2014-11-20	1	0.3	0	0	1	1	659	1	3	1	248.71	-0.0154212	659		403
7528	4957	2019-04-09 04:58:00	2019-04-09	0.475	positive	0.3				2014-11-18	1	0.25	0	0	1	0.125		2014-11-18	1	0.25	0	0	1	0.125	660	1	3	1	257.7	-0.0016484	660		402
2475	4958	2019-04-09 04:54:00	2019-04-09	0.142857	neutral	-0.0714286				2014-11-14	1	0	0	1	0	0		2014-11-14	1	0	0	1	0	0	661	0	2	1	258.68	0.0118796	661		401
8171	4959	2019-04-09 04:53:00	2019-04-09	0.95	positive	0.6				2014-11-13	2	0.65	0	1	1	0.45		2014-11-13	2	0.65	0	0.5	0.5	0.45	661	1	3	0.5	251.7	0.00450947	661		401
6207	4960	2019-04-09 04:28:00	2019-04-09	0.651136	neutral	0.00909091				2014-11-12	1	0	0	1	0	0		2014-11-12	1	0	0	1	0	0	662	0	2	1	249.1	-0.00343839	662		400
5207	4961	2019-04-09 04:25:00	2019-04-09	0	neutral	0				2014-11-11	2	1.53571	0	1	1	0.285714		2014-11-11	2	1.53571	0	0.5	0.5	0.285714	662	1	3	0.5	251.08	0.0173988	662		400
6503	4962	2019-04-09 04:17:00	2019-04-09	0.825	neutral	0.1				2014-11-08	1	0	0	1	0	0		2014-11-08	1	0	0	1	0	0	663	0	2	1	241.22	0	663		399
1489	4963	2019-04-09 04:17:00	2019-04-09	0.7	negative	-0.4				2014-11-06	3	1.4	0	1	2	0.9		2014-11-06	3	1.4	0	0.333333	0.666667	0.9	663	1	3	0.666667	241.22	0.0188577	663		399
2699	4964	2019-04-09 04:03:00	2019-04-09	0.0714286	neutral	-0.0357143				2014-11-05	1	0.227273	0	1	0	0.0681818		2014-11-05	1	0.227273	0	1	0	0.0681818	664	0	2	1	230.97	-0.0147151	664		398
2700	4965	2019-04-09 04:02:00	2019-04-09	0.0714286	neutral	-0.0357143				2014-11-04	1	0	0	1	0	0		2014-11-04	1	0	0	1	0	0	664	0	2	1	238.93	-0.00660222	664		398
2250	4966	2019-04-09 03:58:00	2019-04-09	0.0833333	neutral	-0.0833333				2014-11-03	4	2	2	0	2	-0.2		2014-11-03	4	2	0.5	0	0.5	-0.2	664	1	3	0.5	242.59	0.00159624	664		398
1946	4967	2019-04-09 03:58:00	2019-04-09	0.321429	negative	-0.185714				2014-10-31	5	1.625	1	2	2	1.45		2014-10-31	5	1.625	0.2	0.4	0.4	1.45	665	1	3	0.4	241.7	0.005497	665		397
8172	4968	2019-04-09 03:58:00	2019-04-09	0.95	positive	0.6				2014-10-30	1	0	0	1	0	0		2014-10-30	1	0	0	1	0	0	666	0	2	1	238.66	0.00102024	666		396
7529	4969	2019-04-09 03:53:00	2019-04-09	0.475	positive	0.3				2014-10-29	5	2.34394	0	1	4	1.49735		2014-10-29	5	2.34394	0	0.2	0.8	1.49735	666	1	3	0.8	238.1	-0.00843562	666		396
7593	4970	2019-04-09 03:34:00	2019-04-09	0.55	positive	0.3				2014-10-28	7	0.5	0	7	0	0		2014-10-28	7	0.5	0	1	0	0	667	0	2	1	242.77	0.0394881	667		395
5208	4971	2019-04-09 03:24:00	2019-04-09	0	neutral	0				2014-10-27	6	2.05	0	4	2	0.95		2014-10-27	6	2.05	0	0.666667	0.333333	0.95	667	0	2	0.666667	221.67	-0.0258043	667		395
6273	4972	2019-04-09 03:15:00	2019-04-09	0.597619	neutral	0.0428571				2014-10-26	1	0	0	1	0	0		2014-10-26	1	0	0	1	0	0	667	0	2	1	235.24	0	667		395
5209	4973	2019-04-09 03:03:00	2019-04-09	1	neutral	0				2014-10-25	1	0.2	0	0	1	0.1		2014-10-25	1	0.2	0	0	1	0.1	667	1	3	1	235.24	0	667		395
8173	4974	2019-04-09 02:57:00	2019-04-09	0.95	positive	0.6				2014-10-24	1	0.5	0	0	1	0.5		2014-10-24	1	0.5	0	0	1	0.5	668	1	3	1	235.24	-9.22768e-05	668		394
7913	4975	2019-04-09 02:54:00	2019-04-09	0.5	positive	0.5				2014-10-23	1	0.9	0	0	1	0.541667		2014-10-23	1	0.9	0	0	1	0.541667	669	1	3	1	235.29	-9.22849e-05	669		393
7914	4976	2019-04-09 02:54:00	2019-04-09	0.5	positive	0.5				2014-10-21	6	1.49167	1	3	2	0.0916667		2014-10-21	6	1.49167	0.166667	0.5	0.333333	0.0916667	670	0	2	0.5	235.34	0.00908134	670		392
7332	4977	2019-04-09 02:49:00	2019-04-09	0.333333	positive	0.25				2014-10-20	2	0.65	0	1	1	0.45		2014-10-20	2	0.65	0	0.5	0.5	0.45	670	1	3	0.5	230.47	0.00567119	670		392
5210	4978	2019-04-09 02:48:00	2019-04-09	0	neutral	0				2014-10-18	1	0	0	1	0	0		2014-10-18	1	0	0	1	0	0	671	0	2	1	227.48	0	671		391
1490	4979	2019-04-09 02:37:00	2019-04-09	0.7	negative	-0.4				2014-10-17	1	0	0	1	0	0		2014-10-17	1	0	0	1	0	0	671	0	2	1	227.48	0.0055528	671		391
5211	4980	2019-04-09 02:35:00	2019-04-09	0	neutral	0				2014-10-13	5	0.925	0	2	3	0.725		2014-10-13	5	0.925	0	0.4	0.6	0.725	671	1	3	0.6	224.59	-0.023193	671		391
5212	4981	2019-04-09 02:25:00	2019-04-09	0	neutral	0				2014-10-12	2	0	0	2	0	0		2014-10-12	2	0	0	1	0	0	672	0	2	1	236.91	0	672		390
7333	4982	2019-04-09 02:21:00	2019-04-09	0.333333	positive	0.25				2014-10-10	4	1.01667	0	3	1	0.75		2014-10-10	4	1.01667	0	0.75	0.25	0.75	672	0	2	0.75	236.91	-0.0353666	672		390
5213	4983	2019-04-09 02:15:00	2019-04-09	0	neutral	0				2014-10-09	4	0.454545	0	3	1	0.136364		2014-10-09	4	0.454545	0	0.75	0.25	0.136364	672	0	2	0.75	257.01	-0.00381898	672		390
7334	4984	2019-04-09 02:13:00	2019-04-09	0.333333	positive	0.25				2014-10-08	4	1.5	0	2	2	0.833333		2014-10-08	4	1.5	0	0.5	0.5	0.833333	672	1	3	0.5	259.28	-0.000485492	672		390
2476	4985	2019-04-09 02:12:00	2019-04-09	0.142857	neutral	-0.0714286				2014-10-07	3	1.07727	0	2	1	0.943182		2014-10-07	3	1.07727	0	0.666667	0.333333	0.943182	673	0	2	0.666667	259.57	-0.00175322	673		389
5214	4986	2019-04-09 02:06:00	2019-04-09	0	neutral	0				2014-10-06	2	0	0	2	0	0		2014-10-06	2	0	0	1	0	0	673	0	2	1	260.62	0.00911003	673		389
6668	4987	2019-04-09 02:04:00	2019-04-09	0.701515	positive	0.112121				2014-10-05	1	0	0	1	0	0		2014-10-05	1	0	0	1	0	0	673	0	2	1	255.21	0	673		389
7335	4988	2019-04-09 01:00:00	2019-04-09	0.4	positive	0.25				2014-10-03	2	1	0	1	1	0.5		2014-10-03	2	1	0	0.5	0.5	0.5	673	1	3	0.5	255.21	0.0262524	673		389
7048	4989	2019-04-09	2019-04-09	0.55	positive	0.183333				2014-10-01	7	2.20159	0	2	5	2.09365		2014-10-01	7	2.20159	0	0.285714	0.714286	2.09365	674	1	3	0.714286	240.24	-0.00438865	674		388
5215	4990	2019-04-08 22:52:00	2019-04-08	0	neutral	0				2014-09-30	4	0.95	0	2	2	1		2014-09-30	4	0.95	0	0.5	0.5	1	675	1	3	0.5	242.68	-0.00757505	675		387
2583	4991	2019-04-08 22:45:00	2019-04-08	0.666667	neutral	-0.0666667				2014-09-25	4	1	0	3	1	0.75		2014-09-25	4	1	0	0.75	0.25	0.75	676	0	2	0.75	246.95	-0.00903272	676		386
2701	4992	2019-04-08 22:39:00	2019-04-08	0.0714286	neutral	-0.0357143				2014-09-24	2	0.466667	0	2	0	0.0333333		2014-09-24	2	0.466667	0	1	0	0.0333333	676	0	2	1	252.14	0.00299007	676		386
5216	4993	2019-04-08 20:04:00	2019-04-08	0.25	neutral	0				2014-09-23	2	0.6	0	1	1	0.2125		2014-09-23	2	0.6	0	0.5	0.5	0.2125	676	1	3	0.5	250.41	0.000659556	676		386
6446	4994	2019-04-08 19:36:00	2019-04-08	0.505556	neutral	0.0888889				2014-09-22	7	4.79167	0	0	7	3.12083		2014-09-22	7	4.79167	0	0	1	3.12083	677	1	3	1	250.03	-0.0158439	677		385
5217	4995	2019-04-08 17:23:00	2019-04-08	0	neutral	0				2014-09-19	7	2.90455	0	3	4	1.73636		2014-09-19	7	2.90455	0	0.428571	0.571429	1.73636	678	1	3	0.571429	259.32	-0.0074717	678		384
5218	4996	2019-04-08 17:16:00	2019-04-08	0	neutral	0				2014-09-18	3	1.2	0	1	2	1		2014-09-18	3	1.2	0	0.333333	0.666667	1	679	1	3	0.666667	263.82	0.00510008	679		383
2636	4997	2019-04-08 17:01:00	2019-04-08	0.158333	neutral	-0.0416667				2014-09-16	5	1.26429	0	2	3	0.814286		2014-09-16	5	1.26429	0	0.4	0.6	0.814286	680	1	3	0.6	260.74	0.0116134	680		382
5219	4998	2019-04-08 15:28:00	2019-04-08	0	neutral	0				2014-09-15	2	0	0	2	0	0		2014-09-15	2	0	0	1	0	0	681	0	2	1	253.86	-0.0430443	681		381
5220	4999	2019-04-08 14:46:00	2019-04-08	0.3	neutral	0				2014-09-11	3	0.22381	0	2	1	0.152381		2014-09-11	3	0.22381	0	0.666667	0.333333	0.152381	681	0	2	0.666667	280.31	-0.00122227	681		381
7149	5000	2019-04-08 14:27:00	2019-04-08	0.3	positive	0.2				2014-09-10	2	0	0	2	0	0		2014-09-10	2	0	0	1	0	0	681	0	2	1	281.1	-0.0015576	681		381
5221	5001	2019-04-08 14:03:00	2019-04-08	0	neutral	0				2014-09-08	4	1.15	0	2	2	0.6		2014-09-08	4	1.15	0	0.5	0.5	0.6	681	1	3	0.5	282.11	-0.00600833	681		381
2477	5002	2019-04-08 14:01:00	2019-04-08	0.142857	neutral	-0.0714286				2014-09-04	5	0.288889	1	4	0	-0.155556		2014-09-04	5	0.288889	0.2	0.8	0	-0.155556	682	0	2	0.8	286.04	0.00742691	682		380
2205	5003	2019-04-08 14:00:00	2019-04-08	0.271429	neutral	-0.0857143				2014-09-03	1	0.473214	0	0	1	0.116071		2014-09-03	1	0.473214	0	0	1	0.116071	682	1	3	1	281.19	-0.00450192	682		380
2206	5004	2019-04-08 14:00:00	2019-04-08	0.271429	neutral	-0.0857143				2014-09-02	3	1	0	2	1	0.8		2014-09-02	3	1	0	0.666667	0.333333	0.8	683	0	2	0.666667	284.12	0.0226208	683		379
2478	5005	2019-04-08 13:58:00	2019-04-08	0.142857	neutral	-0.0714286				2014-09-01	1	0.5	0	0	1	0.4		2014-09-01	1	0.5	0	0	1	0.4	683	1	3	1	269.7	0	683		379	666.574	0.296	0.03	-0.046	-0.083	-	-0.088		0.16	-0.083	-0.014	5.68	-0.074	-	-0.078	-
5222	5006	2019-04-08 13:42:00	2019-04-08	0	neutral	0				2014-08-30	1	0.1	0	1	0	0		2014-08-30	1	0.1	0	1	0	0	684	0	2	1	269.7	0	684		378
6504	5007	2019-04-08 13:40:00	2019-04-08	0.825	neutral	0.1				2014-08-29	3	0.5	1	2	0	-0.25		2014-08-29	3	0.5	0.333333	0.666667	0	-0.25	684	0	2	0.666667	269.7	0.00950743	684		378
7189	5008	2019-04-08 13:33:00	2019-04-08	0.366667	positive	0.216667				2014-08-28	6	3.63616	0	2	4	1.84679		2014-08-28	6	3.63616	0	0.333333	0.666667	1.84679	684	1	3	0.666667	263.86	0.00100515	684		378
7409	5009	2019-04-08 12:59:00	2019-04-08	0.44	positive	0.26				2014-08-27	6	2.145	0	3	3	1.36875		2014-08-27	6	2.145	0	0.5	0.5	1.36875	685	1	3	0.5	263.25	0.0024983	685		377
5223	5010	2019-04-08 12:56:00	2019-04-08	0	neutral	0				2014-08-26	1	0.535714	0	0	1	0.285714		2014-08-26	1	0.535714	0	0	1	0.285714	686	1	3	1	261.74	-0.00134192	686		376
8174	5011	2019-04-08 12:50:00	2019-04-08	0.95	positive	0.6				2014-08-25	15	3.2	1	11	3	0.872917		2014-08-25	15	3.2	0.0666667	0.733333	0.2	0.872917	687	0	2	0.733333	262.55	0.00965081	687		375
5224	5012	2019-04-08 12:45:00	2019-04-08	0	neutral	0				2014-08-22	9	2.18799	0	5	4	1.0539		2014-08-22	9	2.18799	0	0.555556	0.444444	1.0539	687	0	2	0.555556	256.78	0.00414653	687		375
6880	5013	2019-04-08 12:28:00	2019-04-08	0.661111	positive	0.15				2014-08-21	9	4.52857	1	4	4	2.0119		2014-08-21	9	4.52857	0.111111	0.444444	0.444444	2.0119	687	1	3	0.444444	254.34	-0.00233306	687		375
5225	5014	2019-04-08 12:26:00	2019-04-08	0	neutral	0				2014-08-20	14	4.425	1	9	4	1.51061		2014-08-20	14	4.425	0.0714286	0.642857	0.285714	1.51061	688	0	2	0.642857	255.71	-0.00177966	688		374
5226	5015	2019-04-08 12:26:00	2019-04-08	0	neutral	0				2014-08-19	15	2.5	0	11	4	1.74167		2014-08-19	15	2.5	0	0.733333	0.266667	1.74167	688	0	2	0.733333	256.76	-0.00534573	688		374
7049	5016	2019-04-08 12:06:00	2019-04-08	0.55	positive	0.183333				2014-08-18	8	4.0125	0	5	3	1.4875		2014-08-18	8	4.0125	0	0.625	0.375	1.4875	688	0	2	0.625	259.94	-0.00344477	688		374
5227	5017	2019-04-08 11:53:00	2019-04-08	0	neutral	0				2014-08-16	1	0	0	1	0	0		2014-08-16	1	0	0	1	0	0	688	0	2	1	262.01	0	688		374
6505	5018	2019-04-08 11:53:00	2019-04-08	0.825	neutral	0.1				2014-08-15	9	2.40833	0	6	3	1.91667		2014-08-15	9	2.40833	0	0.666667	0.333333	1.91667	688	0	2	0.666667	262.01	0.00104552	688		374
5228	5019	2019-04-08 11:50:00	2019-04-08	0.1	neutral	0				2014-08-14	5	2.45	0	1	4	1.85		2014-08-14	5	2.45	0	0.2	0.8	1.85	688	1	3	0.8	261.38	0.00178151	688		374
1491	5020	2019-04-08 11:40:00	2019-04-08	0.7	negative	-0.4				2014-08-13	8	2.75675	0	4	4	2.03036		2014-08-13	8	2.75675	0	0.5	0.5	2.03036	689	1	3	0.5	260.31	0.000584336	689		373
7915	5021	2019-04-08 11:29:00	2019-04-08	0.5	positive	0.5				2014-08-12	6	1.92407	0	2	4	1.33333		2014-08-12	6	1.92407	0	0.333333	0.666667	1.33333	690	1	3	0.666667	259.96	0.00107049	690		372
5229	5022	2019-04-08 11:24:00	2019-04-08	0	neutral	0				2014-08-11	6	2.73571	1	2	3	1.21071		2014-08-11	6	2.73571	0.166667	0.333333	0.5	1.21071	691	1	3	0.5	259.32	0.0191567	691		371
5230	5023	2019-04-08 11:10:00	2019-04-08	0	neutral	0				2014-08-10	2	1.075	0	0	2	0.85		2014-08-10	2	1.075	0	0	1	0.85	692	1	3	1	248.13	0	692		370
6506	5024	2019-04-08 11:06:00	2019-04-08	0.825	neutral	0.1				2014-08-09	2	0.75	0	1	1	0.65		2014-08-09	2	0.75	0	0.5	0.5	0.65	693	1	3	0.5	248.13	0	693		369
5231	5025	2019-04-08 11:01:00	2019-04-08	0	neutral	0				2014-08-08	11	4.09444	0	3	8	2.5625		2014-08-08	11	4.09444	0	0.272727	0.727273	2.5625	694	1	3	0.727273	248.13	-0.00739286	694		368
5232	5026	2019-04-08 10:52:00	2019-04-08	0	neutral	0				2014-08-07	7	0.6	1	6	0	-0.2		2014-08-07	7	0.6	0.142857	0.857143	0	-0.2	695	0	2	0.857143	252.39	0.00599492	695		367
7530	5027	2019-04-08 10:51:00	2019-04-08	0.475	positive	0.3				2014-08-06	7	2.65089	0	3	4	1.97232		2014-08-06	7	2.65089	0	0.428571	0.571429	1.97232	695	1	3	0.571429	248.93	0.018607	695		367
8175	5028	2019-04-08 10:48:00	2019-04-08	0.95	positive	0.6				2014-08-05	13	3.9	0	8	5	2.51944		2014-08-05	13	3.9	0	0.615385	0.384615	2.51944	696	0	2	0.615385	238.49	-5.46253e-05	696		366
5233	5029	2019-04-08 10:46:00	2019-04-08	0	neutral	0				2014-08-04	8	2.1	0	5	3	1.15		2014-08-04	8	2.1	0	0.625	0.375	1.15	696	0	2	0.625	238.52	0.00966591	696		366
5234	5030	2019-04-08 10:46:00	2019-04-08	0	neutral	0				2014-08-03	15	5.2619	0	7	8	3.27857		2014-08-03	15	5.2619	0	0.466667	0.533333	3.27857	696	1	3	0.533333	233.27	0	696		366
7336	5031	2019-04-08 10:45:00	2019-04-08	0.4	positive	0.25				2014-08-02	10	1.91263	0	7	3	0.741288		2014-08-02	10	1.91263	0	0.7	0.3	0.741288	697	0	2	0.7	233.27	0	697		365
8176	5032	2019-04-08 10:38:00	2019-04-08	0.95	positive	0.6				2014-08-01	17	5.99717	0	9	8	3.49123		2014-08-01	17	5.99717	0	0.529412	0.470588	3.49123	697	0	2	0.529412	233.27	0.0189702	697		365
5235	5033	2019-04-08 10:37:00	2019-04-08	0	neutral	0				2014-07-31	9	3.695	0	4	5	3.26875		2014-07-31	9	3.695	0	0.444444	0.555556	3.26875	697	1	3	0.555556	223.3	-0.010795	697		365
5236	5034	2019-04-08 10:24:00	2019-04-08	0	neutral	0				2014-07-30	15	6.53957	0	6	9	3.76104		2014-07-30	15	6.53957	0	0.4	0.6	3.76104	698	1	3	0.6	228.92	0.00748192	698		364
6289	5035	2019-04-08 10:02:00	2019-04-08	0.416667	neutral	0.05				2014-07-29	18	3.0619	0	10	8	3.2744		2014-07-29	18	3.0619	0	0.555556	0.444444	3.2744	699	0	2	0.555556	225.01	0.000366853	699		363
5237	5036	2019-04-08 09:52:00	2019-04-08	0	neutral	0				2014-07-28	9	5.49643	0	2	7	4.57262		2014-07-28	9	5.49643	0	0.222222	0.777778	4.57262	699	1	3	0.777778	224.82	0.00242142	699		363
8177	5037	2019-04-08 09:52:00	2019-04-08	0.95	positive	0.6				2014-07-27	6	3.26263	0	1	5	2.62045		2014-07-27	6	3.26263	0	0.166667	0.833333	2.62045	700	1	3	0.833333	223.57	0	700		362
5238	5038	2019-04-08 09:52:00	2019-04-08	0	neutral	0				2014-07-26	10	5.36667	1	2	7	3.85		2014-07-26	10	5.36667	0.1	0.2	0.7	3.85	701	1	3	0.7	223.57	0	701		361
2047	5039	2019-04-08 09:44:00	2019-04-08	0.577273	negative	-0.131818				2014-07-25	18	6.67846	0	9	9	4.08604		2014-07-25	18	6.67846	0	0.5	0.5	4.08604	702	1	3	0.5	223.57	5.83074e-05	702		360
5239	5040	2019-04-08 09:40:00	2019-04-08	0	neutral	0				2014-07-24	4	0.8875	1	2	1	-0.1625		2014-07-24	4	0.8875	0.25	0.5	0.25	-0.1625	703	0	2	0.5	223.54	0.00204473	703		359
5240	5041	2019-04-08 09:25:00	2019-04-08	0	neutral	0				2014-07-23	24	9.05046	1	8	15	6.90597		2014-07-23	24	9.05046	0.0416667	0.333333	0.625	6.90597	703	1	3	0.625	222.49	0.00571772	703		359
5241	5042	2019-04-08 09:25:00	2019-04-08	0	neutral	0				2014-07-22	17	5.49722	0	10	7	3.03333		2014-07-22	17	5.49722	0	0.588235	0.411765	3.03333	704	0	2	0.588235	219.58	-0.00189457	704		358
5242	5043	2019-04-08 08:55:00	2019-04-08	0	neutral	0				2014-07-21	15	7.53333	0	6	9	5.6		2014-07-21	15	7.53333	0	0.4	0.6	5.6	704	1	3	0.6	220.54	0.00102519	704		358
8178	5044	2019-04-08 08:42:00	2019-04-08	0.95	positive	0.6				2014-07-20	9	4.52202	0	2	7	3.41786		2014-07-20	9	4.52202	0	0.222222	0.777778	3.41786	705	1	3	0.777778	220.02	0	705		357
2479	5045	2019-04-08 08:40:00	2019-04-08	0.142857	neutral	-0.0714286				2014-07-19	5	1.7	0	2	3	1.375		2014-07-19	5	1.7	0	0.4	0.6	1.375	706	1	3	0.6	220.02	0	706		356
6919	5046	2019-04-08 08:40:00	2019-04-08	0.508929	positive	0.151786				2014-07-18	15	6.02487	0	6	9	3.79167		2014-07-18	15	6.02487	0	0.4	0.6	3.79167	707	1	3	0.6	220.02	0.00921648	707		355
6991	5047	2019-04-08 08:39:00	2019-04-08	0.438095	positive	0.180952				2014-07-17	15	7.01818	0	5	10	3.69754		2014-07-17	15	7.01818	0	0.333333	0.666667	3.69754	708	1	3	0.666667	215.4	-0.00353415	708		354
5243	5048	2019-04-08 08:34:00	2019-04-08	0	neutral	0				2014-07-16	7	1.34394	0	5	2	0.893182		2014-07-16	7	1.34394	0	0.714286	0.285714	0.893182	709	0	2	0.714286	217.16	-0.00481294	709		353
7916	5049	2019-04-08 08:31:00	2019-04-08	0.5	positive	0.5				2014-07-15	11	6.10536	1	2	8	3.68036		2014-07-15	11	6.10536	0.0909091	0.181818	0.727273	3.68036	709	1	3	0.727273	219.58	-0.0138587	709		353
5244	5050	2019-04-08 08:25:00	2019-04-08	0	neutral	0				2014-07-14	7	1.85985	0	4	3	1.22879		2014-07-14	7	1.85985	0	0.571429	0.428571	1.22879	710	0	2	0.571429	226.7	0.0167361	710		352
7917	5051	2019-04-08 08:15:00	2019-04-08	0.5	positive	0.5				2014-07-13	7	2.95	0	3	4	2.2875		2014-07-13	7	2.95	0	0.428571	0.571429	2.2875	710	1	3	0.571429	218.13	0	710		352
6507	5052	2019-04-08 08:11:00	2019-04-08	0.825	neutral	0.1				2014-07-12	1	0.65	0	1	0	0		2014-07-12	1	0.65	0	1	0	0	711	0	2	1	218.13	0	711		351
6508	5053	2019-04-08 08:06:00	2019-04-08	0.825	neutral	0.1				2014-07-11	11	2.4	0	8	3	2.2		2014-07-11	11	2.4	0	0.727273	0.272727	2.2	711	0	2	0.727273	218.13	-0.00263998	711		351
5245	5054	2019-04-08 07:53:00	2019-04-08	0	neutral	0				2014-07-10	18	7.55	0	6	12	6.7625		2014-07-10	18	7.55	0	0.333333	0.666667	6.7625	711	1	3	0.666667	219.46	-0.00706631	711		351
5246	5055	2019-04-08 07:51:00	2019-04-08	0	neutral	0				2014-07-09	15	4.725	1	6	8	3.5875		2014-07-09	15	4.725	0.0666667	0.4	0.533333	3.5875	712	1	3	0.533333	223.06	0.00783877	712		350
1492	5056	2019-04-08 07:46:00	2019-04-08	0.7	negative	-0.4				2014-07-08	9	3.70227	0	3	6	2.94318		2014-07-08	9	3.70227	0	0.333333	0.666667	2.94318	713	1	3	0.666667	219.07	-0.00705929	713		349
5247	5057	2019-04-08 07:45:00	2019-04-08	0	neutral	0				2014-07-07	3	1.44643	0	1	2	1.00714		2014-07-07	3	1.44643	0	0.333333	0.666667	1.00714	714	1	3	0.666667	222.66	-0.0126671	714		348
5248	5058	2019-04-08 07:42:00	2019-04-08	0	neutral	0				2014-07-03	11	4.50833	0	6	5	3.23021		2014-07-03	11	4.50833	0	0.545455	0.454545	3.23021	715	0	2	0.545455	229.25	-0.000340848	715		347
7337	5059	2019-04-08 07:38:00	2019-04-08	0.333333	positive	0.25				2014-07-02	8	2.85	0	4	4	2		2014-07-02	8	2.85	0	0.5	0.5	2	715	1	3	0.5	229.43	-0.0190541	715		347
5249	5060	2019-04-08 07:30:00	2019-04-08	0	neutral	0				2014-07-01	10	3.99167	0	5	5	2.75		2014-07-01	10	3.99167	0	0.5	0.5	2.75	716	1	3	0.5	239.72	-0.000615527	716		346
5250	5061	2019-04-08 07:25:00	2019-04-08	0	neutral	0				2014-06-30	11	1.4375	0	9	2	0.35		2014-06-30	11	1.4375	0	0.818182	0.181818	0.35	717	0	2	0.818182	240.06	0.00181289	717		345
5251	5062	2019-04-08 07:24:00	2019-04-08	0	neutral	0				2014-06-29	17	8.62183	0	6	11	5.76905		2014-06-29	17	8.62183	0	0.352941	0.647059	5.76905	717	1	3	0.647059	239.06	0	717		345
5252	5063	2019-04-08 07:16:00	2019-04-08	0	neutral	0				2014-06-28	2	1.4	0	0	2	1.025		2014-06-28	2	1.4	0	0	1	1.025	718	1	3	1	239.06	0	718		344
5253	5064	2019-04-08 07:12:00	2019-04-08	0	neutral	0				2014-06-27	14	3.025	0	9	5	2.6		2014-06-27	14	3.025	0	0.642857	0.357143	2.6	719	0	2	0.642857	239.06	0.00633161	719		343
7338	5065	2019-04-08 07:04:00	2019-04-08	0.283333	positive	0.25				2014-06-26	17	5.14217	0	8	9	4.16932		2014-06-26	17	5.14217	0	0.470588	0.529412	4.16932	719	1	3	0.529412	235.6	-0.00237143	719		343
5254	5066	2019-04-08 06:57:00	2019-04-08	0	neutral	0				2014-06-25	12	3.28889	1	4	7	2.41111		2014-06-25	12	3.28889	0.0833333	0.333333	0.583333	2.41111	720	1	3	0.583333	236.89	0.00812377	720		342
5255	5067	2019-04-08 06:56:00	2019-04-08	0	neutral	0				2014-06-24	23	8.96394	0	11	12	6.28731		2014-06-24	23	8.96394	0	0.478261	0.521739	6.28731	721	1	3	0.521739	232.5	-0.00872835	721		341
7071	5068	2019-04-08 06:47:00	2019-04-08	0.35	positive	0.2				2014-06-23	13	5.175	0	4	9	4.01667		2014-06-23	13	5.175	0	0.307692	0.692308	4.01667	722	1	3	0.692308	237.22	0.0141983	722		340
5256	5069	2019-04-08 06:14:00	2019-04-08	0	neutral	0				2014-06-22	5	2.41111	0	2	3	1.12222		2014-06-22	5	2.41111	0	0.4	0.6	1.12222	723	1	3	0.6	229.59	0	723		339
2207	5070	2019-04-08 06:10:00	2019-04-08	0.271429	neutral	-0.0857143				2014-06-21	5	1.96111	0	1	4	2.44722		2014-06-21	5	1.96111	0	0.2	0.8	2.44722	724	1	3	0.8	229.59	0	724		338
2480	5071	2019-04-08 06:09:00	2019-04-08	0.142857	neutral	-0.0714286				2014-06-20	9	2.975	1	6	2	1.3875		2014-06-20	9	2.975	0.111111	0.666667	0.222222	1.3875	725	0	2	0.666667	229.59	0.00341832	725		337
2481	5072	2019-04-08 06:08:00	2019-04-08	0.142857	neutral	-0.0714286				2014-06-19	9	3.26288	0	3	6	2.40303		2014-06-19	9	3.26288	0	0.333333	0.666667	2.40303	725	1	3	0.666667	227.79	0.00127927	725		337
5257	5073	2019-04-08 05:54:00	2019-04-08	0	neutral	0				2014-06-18	22	8.76299	1	10	11	3.76878		2014-06-18	22	8.76299	0.0454545	0.454545	0.5	3.76878	726	1	3	0.5	227.12	-0.00861442	726		336
5258	5074	2019-04-08 05:46:00	2019-04-08	0	neutral	0				2014-06-17	29	11.0155	1	12	16	8.6786		2014-06-17	29	11.0155	0.0344828	0.413793	0.551724	8.6786	727	1	3	0.551724	231.67	0.0134407	727		335
2026	5075	2019-04-08 05:12:00	2019-04-08	0.4	negative	-0.133333				2014-06-16	4	1.06667	0	2	2	0.9		2014-06-16	4	1.06667	0	0.5	0.5	0.9	728	1	3	0.5	224.61	0.0366773	728		334
6509	5076	2019-04-08 04:56:00	2019-04-08	0.825	neutral	0.1				2014-06-14	3	1.35417	0	0	3	0.447917		2014-06-14	3	1.35417	0	0	1	0.447917	729	1	3	1	206.42	0	729		333
6290	5077	2019-04-08 04:05:00	2019-04-08	0.6	neutral	0.05				2014-06-13	16	3.86667	2	9	5	2.53333		2014-06-13	16	3.86667	0.125	0.5625	0.3125	2.53333	730	0	2	0.5625	206.42	0.00614467	730		332
5259	5078	2019-04-08 04:03:00	2019-04-08	0	neutral	0				2014-06-12	10	3.8	0	6	4	1.925		2014-06-12	10	3.8	0	0.6	0.4	1.925	730	0	2	0.6	203.52	-0.0020225	730		332
1493	5079	2019-04-08 03:08:00	2019-04-08	0.7	negative	-0.4				2014-06-11	8	3.45	1	3	4	1.8125		2014-06-11	8	3.45	0.125	0.375	0.5	1.8125	730	1	3	0.5	204.47	0.00463371	730		332
1494	5080	2019-04-08 03:01:00	2019-04-08	0.7	negative	-0.4				2014-06-10	11	2.43333	0	8	3	1.1		2014-06-10	11	2.43333	0	0.727273	0.272727	1.1	731	0	2	0.727273	202.3	-0.00641421	731		331
6510	5081	2019-04-08 02:59:00	2019-04-08	0.825	neutral	0.1				2014-06-09	9	5.42038	1	1	7	3.37178		2014-06-09	9	5.42038	0.111111	0.111111	0.777778	3.37178	731	1	3	0.777778	205.31	-0.00600804	731		331
7531	5082	2019-04-08 02:54:00	2019-04-08	0.475	positive	0.3				2014-06-08	4	0.616667	0	3	1	0.0166667		2014-06-08	4	0.616667	0	0.75	0.25	0.0166667	732	0	2	0.75	208.17	0	732		330
5260	5083	2019-04-08 02:54:00	2019-04-08	0.3	neutral	0				2014-06-07	11	4.18452	1	5	5	2.92024		2014-06-07	11	4.18452	0.0909091	0.454545	0.454545	2.92024	732	1	3	0.454545	208.17	0	732		330
6248	5084	2019-04-08 02:52:00	2019-04-08	0.25	neutral	0.025				2014-06-06	17	7.0369	0	5	12	5.54583		2014-06-06	17	7.0369	0	0.294118	0.705882	5.54583	733	1	3	0.705882	208.17	0.00265766	733		329
2147	5085	2019-04-08 02:50:00	2019-04-08	0.4	negative	-0.1				2014-06-05	12	3.71667	0	8	4	2.1625		2014-06-05	12	3.71667	0	0.666667	0.333333	2.1625	734	0	2	0.666667	206.9	0.00615159	734		328
5261	5086	2019-04-08 02:34:00	2019-04-08	0	neutral	0				2014-06-04	9	3.83571	0	3	6	2.90238		2014-06-04	9	3.83571	0	0.333333	0.666667	2.90238	734	1	3	0.666667	203.99	-0.00201785	734		328
6823	5087	2019-04-08 02:21:00	2019-04-08	0.454545	positive	0.136364				2014-06-03	18	5.75833	0	7	11	5.1625		2014-06-03	18	5.75833	0	0.388889	0.611111	5.1625	735	1	3	0.611111	204.94	0.0005089	735		327
7339	5088	2019-04-08 02:20:00	2019-04-08	0.333333	positive	0.25				2014-06-02	5	1.78333	1	2	2	0.735417		2014-06-02	5	1.78333	0.2	0.4	0.4	0.735417	736	1	3	0.4	204.7	-0.00646501	736		326
8179	5089	2019-04-08 02:17:00	2019-04-08	0.95	positive	0.6				2014-06-01	4	0.333333	0	3	1	0.25		2014-06-01	4	0.333333	0	0.75	0.25	0.25	737	0	2	0.75	207.77	0	737		325	708.452	0.277	0.034	-0.037	-0.079	-	-0.08		0.16	-0.079	-0.013	5.31	-0.065	-	-0.066	-
5262	5090	2019-04-08 02:03:00	2019-04-08	0	neutral	0				2014-05-31	8	3.63571	1	2	5	1.83571		2014-05-31	8	3.63571	0.125	0.25	0.625	1.83571	737	1	3	0.625	207.77	0	737		325
5263	5091	2019-04-08 02:03:00	2019-04-08	0	neutral	0				2014-05-30	7	4.30276	0	3	4	2.98912		2014-05-30	7	4.30276	0	0.428571	0.571429	2.98912	738	1	3	0.571429	207.77	-0.00513251	738		324
5264	5092	2019-04-08 00:17:00	2019-04-08	0	neutral	0				2014-05-29	8	3.38333	0	3	5	2.65833		2014-05-29	8	3.38333	0	0.375	0.625	2.65833	739	1	3	0.625	210.24	0	739		323
2702	5093	2019-04-07 22:42:00	2019-04-07	0.0714286	neutral	-0.0357143				2014-05-28	20	6.84545	0	12	8	3.91364		2014-05-28	20	6.84545	0	0.6	0.4	3.91364	740	0	2	0.6	210.24	-0.0027182	740		322
2703	5094	2019-04-07 22:40:00	2019-04-07	0.0714286	neutral	-0.0357143				2014-05-27	12	3.6	1	6	5	1.475		2014-05-27	12	3.6	0.0833333	0.5	0.416667	1.475	740	0	2	0.5	211.56	0.00883425	740		322
2251	5095	2019-04-07 22:39:00	2019-04-07	0.0833333	neutral	-0.0833333				2014-05-26	5	3.16667	1	1	3	1.415		2014-05-26	5	3.16667	0.2	0.2	0.6	1.415	740	1	3	0.6	207.3	0	740		322
5265	5096	2019-04-07 18:38:00	2019-04-07	0	neutral	0				2014-05-25	5	2.9	0	1	4	3.05		2014-05-25	5	2.9	0	0.2	0.8	3.05	741	1	3	0.8	207.3	0	741		321
6642	5097	2019-04-07 17:09:00	2019-04-07	0.383333	positive	0.1				2014-05-24	3	1.2	0	1	2	1.575		2014-05-24	3	1.2	0	0.333333	0.666667	1.575	742	1	3	0.666667	207.3	0	742		320
5266	5098	2019-04-07 15:17:00	2019-04-07	0.3	neutral	0				2014-05-23	6	1.75	0	4	2	2		2014-05-23	6	1.75	0	0.666667	0.333333	2	743	0	2	0.666667	207.3	0.00509973	743		319
7918	5099	2019-04-07 15:15:00	2019-04-07	0.5	positive	0.5				2014-05-22	12	6.21905	1	3	8	3.94821		2014-05-22	12	6.21905	0.0833333	0.25	0.666667	3.94821	743	1	3	0.666667	204.88	0.0116655	743		319
2148	5100	2019-04-07 13:45:00	2019-04-07	0.175	negative	-0.1				2014-05-21	22	6.41786	0	13	9	5.08452		2014-05-21	22	6.41786	0	0.590909	0.409091	5.08452	744	0	2	0.590909	199.45	0.00913178	744		318
5267	5101	2019-04-07 13:43:00	2019-04-07	0	neutral	0				2014-05-20	10	4.48948	0	4	6	2.92045		2014-05-20	10	4.48948	0	0.4	0.6	2.92045	744	1	3	0.6	195.3	-0.00175319	744		318
1892	5102	2019-04-07 13:21:00	2019-04-07	0.35	negative	-0.2				2014-05-19	17	4.41458	1	11	5	3.17083		2014-05-19	17	4.41458	0.0588235	0.647059	0.294118	3.17083	745	0	2	0.647059	196.09	0.0101506	745		317
1893	5103	2019-04-07 13:09:00	2019-04-07	0.35	negative	-0.2				2014-05-18	1	0.333333	0	0	1	0.233333		2014-05-18	1	0.333333	0	0	1	0.233333	745	1	3	1	191.56	0	745		317
1894	5104	2019-04-07 12:54:00	2019-04-07	0.35	negative	-0.2				2014-05-17	6	1	0	5	1	0.55		2014-05-17	6	1	0	0.833333	0.166667	0.55	746	0	2	0.833333	191.56	0	746		316
8180	5105	2019-04-07 12:54:00	2019-04-07	0.95	positive	0.6				2014-05-16	7	3.16667	1	3	3	1.85		2014-05-16	7	3.16667	0.142857	0.428571	0.428571	1.85	746	1	3	0.428571	191.56	0.00678617	746		316
5268	5106	2019-04-07 12:52:00	2019-04-07	0	neutral	0				2014-05-15	19	6.77833	0	10	9	4.58333		2014-05-15	19	6.77833	0	0.526316	0.473684	4.58333	747	0	2	0.526316	188.59	-0.0046498	747		315
8181	5107	2019-04-07 12:50:00	2019-04-07	0.95	positive	0.6				2014-05-14	29	9.64524	2	14	13	7.30833		2014-05-14	29	9.64524	0.0689655	0.482759	0.448276	7.30833	747	0	2	0.482759	190.62	0.00104928	747		315
5269	5108	2019-04-07 12:46:00	2019-04-07	0	neutral	0				2014-05-13	11	4.925	0	5	6	4.17125		2014-05-13	11	4.925	0	0.454545	0.545455	4.17125	747	1	3	0.545455	190.16	0.0127228	747		315
5270	5109	2019-04-07 12:45:00	2019-04-07	0	neutral	0				2014-05-12	10	3.83571	0	5	5	2.07738		2014-05-12	10	3.83571	0	0.5	0.5	2.07738	748	1	3	0.5	184.67	0.00570499	748		314
7795	5110	2019-04-07 11:44:00	2019-04-07	0.641667	positive	0.425				2014-05-11	2	0.183333	0	1	1	0.5		2014-05-11	2	0.183333	0	0.5	0.5	0.5	749	1	3	0.5	182.26	0	749		313
5271	5111	2019-04-07 11:38:00	2019-04-07	0	neutral	0				2014-05-10	2	0.625	0	1	1	0.25		2014-05-10	2	0.625	0	0.5	0.5	0.25	750	1	3	0.5	182.26	0	750		312
5272	5112	2019-04-07 11:31:00	2019-04-07	0	neutral	0				2014-05-09	13	6.41667	1	4	8	3.57917		2014-05-09	13	6.41667	0.0769231	0.307692	0.615385	3.57917	751	1	3	0.615385	182.26	0.00883423	751		311
8182	5113	2019-04-07 11:23:00	2019-04-07	0.95	positive	0.6				2014-05-08	8	1.08333	0	6	2	0.866667		2014-05-08	8	1.08333	0	0.75	0.25	0.866667	752	0	2	0.75	178.59	-0.0520945	752		310
5273	5114	2019-04-07 11:20:00	2019-04-07	0	neutral	0				2014-05-07	13	4.06667	0	4	9	2.6		2014-05-07	13	4.06667	0	0.307692	0.692308	2.6	752	1	3	0.692308	201.35	-0.0126058	752		310
5274	5115	2019-04-07 11:15:00	2019-04-07	0	neutral	0				2014-05-06	12	7.64167	0	3	9	5.5		2014-05-06	12	7.64167	0	0.25	0.75	5.5	753	1	3	0.75	207.28	-0.0191211	753		309
5275	5116	2019-04-07 10:43:00	2019-04-07	0	neutral	0				2014-05-05	5	2.38889	0	2	3	1.75		2014-05-05	5	2.38889	0	0.4	0.6	1.75	754	1	3	0.6	216.61	0.0115813	754		308
7532	5117	2019-04-07 07:44:00	2019-04-07	0.475	positive	0.3				2014-05-04	1	0.5	0	0	1	0.5		2014-05-04	1	0.5	0	0	1	0.5	755	1	3	1	210.91	0	755		307
8183	5118	2019-04-07 07:37:00	2019-04-07	0.95	positive	0.6				2014-05-03	8	3.06208	1	4	3	1.38167		2014-05-03	8	3.06208	0.125	0.5	0.375	1.38167	756	0	2	0.5	210.91	0	756		306
8184	5119	2019-04-07 06:48:00	2019-04-07	0.95	positive	0.6				2014-05-02	17	6.81667	0	8	9	4.75		2014-05-02	17	6.81667	0	0.470588	0.529412	4.75	756	1	3	0.529412	210.91	0.00659797	756		306
8185	5120	2019-04-07 06:44:00	2019-04-07	0.95	positive	0.6				2014-05-01	19	6.56944	0	8	11	5.65972		2014-05-01	19	6.56944	0	0.421053	0.578947	5.65972	757	1	3	0.578947	207.73	-0.000334384	757		305
8442	5121	2019-04-07 06:35:00	2019-04-07	0.8	positive	0.7				2014-04-30	13	4.46667	2	6	5	2.58125		2014-04-30	13	4.46667	0.153846	0.461538	0.384615	2.58125	758	0	2	0.461538	207.89	0.00203113	758		304
2598	5122	2019-04-07 06:34:00	2019-04-07	0.5875	neutral	-0.05				2014-04-29	21	4.95167	0	11	10	3.26241		2014-04-29	21	4.95167	0	0.52381	0.47619	3.26241	758	0	2	0.52381	206.92	0.0180201	758		304
5276	5123	2019-04-07 06:29:00	2019-04-07	0	neutral	0				2014-04-28	13	3.6	0	8	5	2.75		2014-04-28	13	3.6	0	0.615385	0.384615	2.75	758	0	2	0.615385	198.51	-0.00292179	758		304
7533	5124	2019-04-07 06:28:00	2019-04-07	0.475	positive	0.3				2014-04-27	4	1	0	3	1	0.25		2014-04-27	4	1	0	0.75	0.25	0.25	758	0	2	0.75	199.85	0	758		304
2482	5125	2019-04-07 04:38:00	2019-04-07	0.142857	neutral	-0.0714286				2014-04-26	7	3.13333	0	2	5	3.0375		2014-04-26	7	3.13333	0	0.285714	0.714286	3.0375	758	1	3	0.714286	199.85	0	758		304
5277	5126	2019-04-07 04:05:00	2019-04-07	0	neutral	0				2014-04-25	7	1.53571	0	5	2	1.08571		2014-04-25	7	1.53571	0	0.714286	0.285714	1.08571	759	0	2	0.714286	199.85	-0.0170668	759		303
5278	5127	2019-04-06 19:15:00	2019-04-06	0.3	neutral	0				2014-04-24	18	5.27619	2	9	7	2.69107		2014-04-24	18	5.27619	0.111111	0.5	0.388889	2.69107	759	0	2	0.5	207.86	-0.00027154	759		303
2149	5128	2019-04-06 19:01:00	2019-04-06	0.4	negative	-0.1				2014-04-23	25	10.8194	3	10	12	6.41667		2014-04-23	25	10.8194	0.12	0.4	0.48	6.41667	759	1	3	0.48	207.99	-0.0216872	759		303
5279	5129	2019-04-06 16:36:00	2019-04-06	0	neutral	0				2014-04-22	15	6.38333	0	7	8	4.89167		2014-04-22	15	6.38333	0	0.466667	0.533333	4.89167	760	1	3	0.533333	218.64	0.0292912	760		302
7422	5130	2019-04-06 13:41:00	2019-04-06	0.546429	positive	0.264286				2014-04-21	9	4.3	0	3	6	3.23333		2014-04-21	9	4.3	0	0.333333	0.666667	3.23333	761	1	3	0.666667	204.38	0.0135101	761		301
7919	5131	2019-04-06 12:48:00	2019-04-06	0.5	positive	0.5				2014-04-20	1	0.7	0	0	1	0.233333		2014-04-20	1	0.7	0	0	1	0.233333	762	1	3	1	198.12	0	762		300
6249	5132	2019-04-06 12:32:00	2019-04-06	0.25	neutral	0.025				2014-04-19	4	1.65	0	1	3	1.35		2014-04-19	4	1.65	0	0.25	0.75	1.35	763	1	3	0.75	198.12	0	763		299
6589	5133	2019-04-06 11:57:00	2019-04-06	0.677778	neutral	0.1				2014-04-18	15	5.55	0	5	10	6.21667		2014-04-18	15	5.55	0	0.333333	0.666667	6.21667	764	1	3	0.666667	198.12	0	764		298
5280	5134	2019-04-06 11:52:00	2019-04-06	0	neutral	0				2014-04-17	16	3.46944	1	10	5	1.70139		2014-04-17	16	3.46944	0.0625	0.625	0.3125	1.70139	765	0	2	0.625	198.12	-0.00216477	765		297
6511	5135	2019-04-06 11:13:00	2019-04-06	0.825	neutral	0.1				2014-04-16	11	7.63333	0	2	9	5.63333		2014-04-16	11	7.63333	0	0.181818	0.818182	5.63333	765	1	3	0.818182	199.11	0.0114929	765		297
2208	5136	2019-04-06 10:21:00	2019-04-06	0.271429	neutral	-0.0857143				2014-04-15	10	4.60278	0	4	6	3.62083		2014-04-15	10	4.60278	0	0.4	0.6	3.62083	766	1	3	0.6	193.91	-0.00926233	766		296
2209	5137	2019-04-06 10:20:00	2019-04-06	0.271429	neutral	-0.0857143				2014-04-14	10	2.96288	0	5	5	1.95303		2014-04-14	10	2.96288	0	0.5	0.5	1.95303	767	1	3	0.5	198.09	-0.012299	767		295
2210	5138	2019-04-06 10:19:00	2019-04-06	0.271429	neutral	-0.0857143				2014-04-13	1	0.475	0	1	0	-0.0583333		2014-04-13	1	0.475	0	1	0	-0.0583333	768	0	2	1	203.78	0	768		294
1495	5139	2019-04-06 08:41:00	2019-04-06	0.7	negative	-0.4				2014-04-12	1	0.9	0	0	1	0.541667		2014-04-12	1	0.9	0	0	1	0.541667	768	1	3	1	203.78	0	768		294
6512	5140	2019-04-06 08:12:00	2019-04-06	0.825	neutral	0.1				2014-04-11	24	9.70238	0	8	16	7.61488		2014-04-11	24	9.70238	0	0.333333	0.666667	7.61488	769	1	3	0.666667	203.78	-0.000872918	769		293
5281	5141	2019-04-06 07:44:00	2019-04-06	0	neutral	0				2014-04-10	14	5.68651	1	6	7	3.48313		2014-04-10	14	5.68651	0.0714286	0.428571	0.5	3.48313	770	1	3	0.5	204.19	-0.0262851	770		292
5282	5142	2019-04-06 07:42:00	2019-04-06	0	neutral	0				2014-04-09	12	3.5746	2	5	5	1.87659		2014-04-09	12	3.5746	0.166667	0.416667	0.416667	1.87659	771	1	3	0.416667	216.93	0.00295293	771		291
5283	5143	2019-04-06 07:26:00	2019-04-06	0	neutral	0				2014-04-08	29	15.4903	1	10	18	10.5889		2014-04-08	29	15.4903	0.0344828	0.344828	0.62069	10.5889	772	1	3	0.62069	215.46	0.0163067	772		290
7340	5144	2019-04-06 05:44:00	2019-04-06	0.333333	positive	0.25				2014-04-07	18	6.69513	0	8	10	5.48255		2014-04-07	18	6.69513	0	0.444444	0.555556	5.48255	773	1	3	0.555556	207.52	-0.0097468	773		289
6513	5145	2019-04-06 03:43:00	2019-04-06	0.825	neutral	0.1				2014-04-06	3	0.377273	0	3	0	-0.0568182		2014-04-06	3	0.377273	0	1	0	-0.0568182	774	0	2	1	212.23	0	774		288
5284	5146	2019-04-06 03:43:00	2019-04-06	0	neutral	0				2014-04-05	1	0.6	0	0	1	0.35		2014-04-05	1	0.6	0	0	1	0.35	774	1	3	1	212.23	0	774		288
2027	5147	2019-04-06 02:39:00	2019-04-06	0.3	negative	-0.133333				2014-04-04	17	6.66667	1	10	6	3.88333		2014-04-04	17	6.66667	0.0588235	0.588235	0.352941	3.88333	775	0	2	0.588235	212.23	-0.0261471	775		287
6311	5148	2019-04-06 00:25:00	2019-04-06	0.25	neutral	0.05				2014-04-03	23	10.8424	1	6	16	8.99673		2014-04-03	23	10.8424	0.0434783	0.26087	0.695652	8.99673	775	1	3	0.695652	225.4	-0.00932117	775		287
5285	5149	2019-04-05 23:42:00	2019-04-05	0	neutral	0				2014-04-02	18	9.81667	1	4	13	6.78125		2014-04-02	18	9.81667	0.0555556	0.222222	0.722222	6.78125	776	1	3	0.722222	230.29	0.0258754	776		286
5286	5150	2019-04-05 21:23:00	2019-04-05	0.4	neutral	0				2014-04-01	22	10.375	1	11	10	6.70417		2014-04-01	22	10.375	0.0454545	0.5	0.454545	6.70417	777	0	2	0.5	216.97	0.0173978	777		285
5287	5151	2019-04-05 21:13:00	2019-04-05	0	neutral	0				2014-03-31	13	5.19167	0	4	9	4.26146		2014-03-31	13	5.19167	0	0.307692	0.692308	4.26146	777	1	3	0.692308	208.45	-0.00809126	777		285
7761	5152	2019-04-05 21:02:00	2019-04-05	0.8	positive	0.4				2014-03-30	8	1.11667	1	6	1	-0.15		2014-03-30	8	1.11667	0.125	0.75	0.125	-0.15	778	0	2	0.75	212.37	0	778		284
2740	5153	2019-04-05 20:34:00	2019-04-05	0.339286	neutral	-0.0178571				2014-03-29	5	3.275	0	2	3	1.62292		2014-03-29	5	3.275	0	0.4	0.6	1.62292	778	1	3	0.6	212.37	0	778		284
7762	5154	2019-04-05 20:03:00	2019-04-05	0.8	positive	0.4				2014-03-28	8	1.93333	0	6	2	1.08333		2014-03-28	8	1.93333	0	0.75	0.25	1.08333	779	0	2	0.75	212.37	0.0104519	779		283
5288	5155	2019-04-05 20:00:00	2019-04-05	0	neutral	0				2014-03-27	16	6.46667	1	2	13	5.28125		2014-03-27	16	6.46667	0.0625	0.125	0.8125	5.28125	779	1	3	0.8125	207.32	-0.0116568	779		283
7763	5156	2019-04-05 19:48:00	2019-04-05	0.8	positive	0.4				2014-03-26	10	5.87738	1	2	7	3.28423		2014-03-26	10	5.87738	0.1	0.2	0.7	3.28423	780	1	3	0.7	212.96	-0.0149924	780		282
1994	5157	2019-04-05 19:21:00	2019-04-05	0.288889	negative	-0.155556				2014-03-25	28	16.6498	2	5	21	10.8339		2014-03-25	28	16.6498	0.0714286	0.178571	0.75	10.8339	781	1	3	0.75	220.44	0.000532268	781		281
5289	5158	2019-04-05 19:10:00	2019-04-05	0	neutral	0				2014-03-24	14	7.075	0	5	9	5.6625		2014-03-24	14	7.075	0	0.357143	0.642857	5.6625	782	1	3	0.642857	220.17	-0.0168687	782		280
5290	5159	2019-04-05 14:02:00	2019-04-05	0	neutral	0				2014-03-23	4	0.95	0	1	3	1.14375		2014-03-23	4	0.95	0	0.25	0.75	1.14375	783	1	3	0.75	228.89	0	783		279
6514	5160	2019-04-05 13:08:00	2019-04-05	0.825	neutral	0.1				2014-03-21	21	10.3662	1	8	12	6.58731		2014-03-21	21	10.3662	0.047619	0.380952	0.571429	6.58731	784	1	3	0.571429	228.89	-0.0112747	784		278
5291	5161	2019-04-05 13:06:00	2019-04-05	0	neutral	0				2014-03-20	18	8.22917	0	7	11	6.77917		2014-03-20	18	8.22917	0	0.388889	0.611111	6.77917	785	1	3	0.611111	234.91	-0.00171595	785		277
5292	5162	2019-04-05 13:02:00	2019-04-05	0	neutral	0				2014-03-19	21	9.80465	1	8	12	7.15509		2014-03-19	21	9.80465	0.047619	0.380952	0.571429	7.15509	786	1	3	0.571429	235.84	-0.00766615	786		276
5293	5163	2019-04-05 13:01:00	2019-04-05	0	neutral	0				2014-03-18	5	2	0	3	2	1.675		2014-03-18	5	2	0	0.6	0.4	1.675	787	0	2	0.6	240.04	0.0111049	787		275
6344	5164	2019-04-05 12:14:00	2019-04-05	0.498214	neutral	0.0571429				2014-03-17	15	7.61786	0	5	10	5.11161		2014-03-17	15	7.61786	0	0.333333	0.666667	5.11161	787	1	3	0.666667	233.98	0.00562315	787		275
8186	5165	2019-04-05 12:14:00	2019-04-05	0.95	positive	0.6				2014-03-16	1	0.55	0	0	1	0.1		2014-03-16	1	0.55	0	0	1	0.1	788	1	3	1	230.97	0	788		274
5294	5166	2019-04-05 11:40:00	2019-04-05	0	neutral	0				2014-03-15	2	0.375	0	1	1	0.4		2014-03-15	2	0.375	0	0.5	0.5	0.4	789	1	3	0.5	230.97	0	789		273
5295	5167	2019-04-05 11:38:00	2019-04-05	0	neutral	0				2014-03-14	12	5.52955	0	5	7	3.9447		2014-03-14	12	5.52955	0	0.416667	0.583333	3.9447	790	1	3	0.583333	230.97	-0.012638	790		272
8187	5168	2019-04-05 11:32:00	2019-04-05	0.95	positive	0.6				2014-03-13	13	6.20556	1	5	7	4.79132		2014-03-13	13	6.20556	0.0769231	0.384615	0.538462	4.79132	791	1	3	0.538462	237.79	-0.00670559	791		271
7341	5169	2019-04-05 11:15:00	2019-04-05	0.333333	positive	0.25				2014-03-12	5	1.625	0	4	1	0.25		2014-03-12	5	1.625	0	0.8	0.2	0.25	792	0	2	0.8	241.49	0.012923	792		270
5296	5170	2019-04-05 11:04:00	2019-04-05	0	neutral	0				2014-03-11	11	3.88005	3	5	3	0.10303		2014-03-11	11	3.88005	0.272727	0.454545	0.272727	0.10303	792	0	2	0.454545	234.41	-0.00813091	792		270
5297	5171	2019-04-05 10:27:00	2019-04-05	0.3	neutral	0				2014-03-10	14	7.025	1	5	8	4.65		2014-03-10	14	7.025	0.0714286	0.357143	0.571429	4.65	792	1	3	0.571429	238.84	-0.0131986	792		270
8188	5172	2019-04-05 10:15:00	2019-04-05	0.95	positive	0.6				2014-03-09	1	0.2	0	1	0	0.05		2014-03-09	1	0.2	0	1	0	0.05	793	0	2	1	246.21	0	793		269
5298	5173	2019-04-05 10:11:00	2019-04-05	0	neutral	0				2014-03-08	1	0.55	0	0	1	0.35		2014-03-08	1	0.55	0	0	1	0.35	793	1	3	1	246.21	0	793		269
5299	5174	2019-04-05 10:09:00	2019-04-05	0	neutral	0				2014-03-07	18	9.89444	0	5	13	6.76285		2014-03-07	18	9.89444	0	0.277778	0.722222	6.76285	794	1	3	0.722222	246.21	-0.0117118	794		268
5300	5175	2019-04-05 10:01:00	2019-04-05	0	neutral	0				2014-03-06	11	5.17833	1	3	7	4.31094		2014-03-06	11	5.17833	0.0909091	0.272727	0.636364	4.31094	795	1	3	0.636364	252.94	0.000481019	795		267
5301	5176	2019-04-05 10:01:00	2019-04-05	0	neutral	0				2014-03-05	12	7.395	1	3	8	5.255		2014-03-05	12	7.395	0.0833333	0.25	0.666667	5.255	796	1	3	0.666667	252.66	-0.00373109	796		266
7224	5177	2019-04-05 09:57:00	2019-04-05	0.43447	positive	0.246591				2014-03-04	11	6.53977	0	3	8	5.27443		2014-03-04	11	6.53977	0	0.272727	0.727273	5.27443	797	1	3	0.727273	254.84	0.00735585	797		265
5302	5178	2019-04-05 09:55:00	2019-04-05	0	neutral	0				2014-03-03	31	19.1789	0	8	23	15.5776		2014-03-03	31	19.1789	0	0.258065	0.741935	15.5776	798	1	3	0.741935	250.56	0.0100826	798		264
5303	5179	2019-04-05 09:45:00	2019-04-05	0	neutral	0				2014-03-02	1	0.55	0	0	1	0.4375		2014-03-02	1	0.55	0	0	1	0.4375	799	1	3	1	244.81	0	799		263	766.378	0.25	0	-0.071	-0.079	-	-0.08		0.18	-0.079	-0.014	4.93	-0.062	-	-0.063	-
8189	5180	2019-04-05 09:37:00	2019-04-05	0.95	positive	0.6				2014-02-28	18	9.9725	0	5	13	6.35521		2014-02-28	18	9.9725	0	0.277778	0.722222	6.35521	800	1	3	0.722222	244.81	-0.013501	800		262
5304	5181	2019-04-05 09:34:00	2019-04-05	0	neutral	0				2014-02-27	9	2.62778	0	5	4	2.96181		2014-02-27	9	2.62778	0	0.555556	0.444444	2.96181	801	0	2	0.555556	252.54	-0.000790357	801		261
7072	5182	2019-04-05 09:00:00	2019-04-05	0.35	positive	0.2				2014-02-26	14	7.65833	0	4	10	6.50208		2014-02-26	14	7.65833	0	0.285714	0.714286	6.50208	801	1	3	0.714286	253	0.00866884	801		261
2615	5183	2019-04-05 08:41:00	2019-04-05	0.4	neutral	-0.05				2014-02-25	30	12.064	0	10	20	11.6128		2014-02-25	30	12.064	0	0.333333	0.666667	11.6128	802	1	3	0.666667	248	0.056693	802		260
5305	5184	2019-04-05 08:38:00	2019-04-05	0	neutral	0				2014-02-24	6	3.95255	0	2	4	2.71667		2014-02-24	6	3.95255	0	0.333333	0.666667	2.71667	803	1	3	0.666667	217.65	0.0163674	803		259
1895	5185	2019-04-05 08:38:00	2019-04-05	0.35	negative	-0.2				2014-02-23	4	2.575	0	0	4	2.725		2014-02-23	4	2.575	0	0	1	2.725	804	1	3	1	209.6	0	804		258
5306	5186	2019-04-05 08:26:00	2019-04-05	0.3	neutral	0				2014-02-22	4	2.35455	0	0	4	1.34091		2014-02-22	4	2.35455	0	0	1	1.34091	805	1	3	1	209.6	0	805		257
6824	5187	2019-04-05 08:23:00	2019-04-05	0.454545	positive	0.136364				2014-02-21	9	3.96667	0	3	6	2.82708		2014-02-21	9	3.96667	0	0.333333	0.666667	2.82708	806	1	3	0.666667	209.6	-0.00076596	806		256
5307	5188	2019-04-05 08:13:00	2019-04-05	0	neutral	0				2014-02-20	5	1.95	0	2	3	1.08333		2014-02-20	5	1.95	0	0.4	0.6	1.08333	807	1	3	0.6	209.97	0.0351622	807		255
5308	5189	2019-04-05 08:03:00	2019-04-05	0	neutral	0				2014-02-19	12	4.225	3	5	4	1.8875		2014-02-19	12	4.225	0.25	0.416667	0.333333	1.8875	808	0	2	0.416667	193.64	-0.021996	808		254
5309	5190	2019-04-05 08:00:00	2019-04-05	0	neutral	0				2014-02-18	10	2.7	2	5	3	1.2375		2014-02-18	10	2.7	0.2	0.5	0.3	1.2375	808	0	2	0.5	203.7	0.0118217	808		254
6825	5191	2019-04-05 07:50:00	2019-04-05	0.454545	positive	0.136364				2014-02-17	4	2.23264	1	2	1	0.960069		2014-02-17	4	2.23264	0.25	0.5	0.25	0.960069	808	0	2	0.5	198.23	0	808		254
5310	5192	2019-04-05 07:43:00	2019-04-05	0	neutral	0				2014-02-16	3	0.95	0	1	2	0.65		2014-02-16	3	0.95	0	0.333333	0.666667	0.65	808	1	3	0.666667	198.23	0	808		254
2150	5193	2019-04-05 07:26:00	2019-04-05	0.6	negative	-0.1				2014-02-15	4	2.06389	0	2	2	1.0625		2014-02-15	4	2.06389	0	0.5	0.5	1.0625	809	1	3	0.5	198.23	0	809		253
5311	5194	2019-04-05 07:23:00	2019-04-05	0	neutral	0				2014-02-14	8	3.1404	0	2	6	2.19129		2014-02-14	8	3.1404	0	0.25	0.75	2.19129	810	1	3	0.75	198.23	-0.00305645	810		252
1940	5195	2019-04-05 07:22:00	2019-04-05	0.288889	negative	-0.194444				2014-02-13	3	1.2	0	1	2	1.25		2014-02-13	3	1.2	0	0.333333	0.666667	1.25	811	1	3	0.666667	199.63	0.00947909	811		251
5312	5196	2019-04-05 07:18:00	2019-04-05	0	neutral	0				2014-02-12	11	4.65	1	4	6	4.28125		2014-02-12	11	4.65	0.0909091	0.363636	0.545455	4.28125	812	1	3	0.545455	195.32	-0.00288095	812		250
1896	5197	2019-04-05 07:16:00	2019-04-05	0.35	negative	-0.2				2014-02-11	6	3.37321	1	1	4	1.67321		2014-02-11	6	3.37321	0.166667	0.166667	0.666667	1.67321	813	1	3	0.666667	196.62	0.000132542	813		249
6515	5198	2019-04-05 07:15:00	2019-04-05	0.825	neutral	0.1				2014-02-10	14	6.42121	0	4	10	5.46004		2014-02-10	14	6.42121	0	0.285714	0.714286	5.46004	814	1	3	0.714286	196.56	0.0227465	814		248
5313	5199	2019-04-05 07:07:00	2019-04-05	0	neutral	0				2014-02-09	7	4.21667	0	2	5	3.04375		2014-02-09	7	4.21667	0	0.285714	0.714286	3.04375	815	1	3	0.714286	186.53	0	815		247
8190	5200	2019-04-05 07:06:00	2019-04-05	0.95	positive	0.6				2014-02-07	10	5.03214	0	5	5	3.01667		2014-02-07	10	5.03214	0	0.5	0.5	3.01667	816	1	3	0.5	186.53	0.0194025	816		246
5314	5201	2019-04-05 06:57:00	2019-04-05	0	neutral	0				2014-02-06	9	4.58333	0	3	6	3.52917		2014-02-06	9	4.58333	0	0.333333	0.666667	3.52917	817	1	3	0.666667	178.38	0.00974989	817		245
1496	5202	2019-04-05 06:42:00	2019-04-05	0.7	negative	-0.4				2014-02-05	11	4.525	0	4	7	3.59167		2014-02-05	11	4.525	0	0.363636	0.636364	3.59167	818	1	3	0.636364	174.42	-0.0106012	818		244
7920	5203	2019-04-05 06:22:00	2019-04-05	0.5	positive	0.5				2014-02-04	6	3.05	0	2	4	1.89167		2014-02-04	6	3.05	0	0.333333	0.666667	1.89167	819	1	3	0.666667	178.73	0.00395436	819		243
7534	5204	2019-04-05 05:16:00	2019-04-05	0.475	positive	0.3				2014-02-03	9	4.27727	0	4	5	3.58485		2014-02-03	9	4.27727	0	0.444444	0.555556	3.58485	820	1	3	0.555556	177.11	-0.0104181	820		242
6516	5205	2019-04-05 04:23:00	2019-04-05	0.825	neutral	0.1				2014-02-02	14	2.64949	1	7	6	1.07273		2014-02-02	14	2.64949	0.0714286	0.5	0.428571	1.07273	821	0	2	0.5	181.41	0	821		241
5315	5206	2019-04-05 03:50:00	2019-04-05	0	neutral	0				2014-02-01	32	11.6007	3	14	15	5.40506		2014-02-01	32	11.6007	0.09375	0.4375	0.46875	5.40506	821	1	3	0.46875	181.41	0	821		241
6517	5207	2019-04-05 03:35:00	2019-04-05	0.825	neutral	0.1				2014-01-31	39	13.7188	1	17	21	8.82107		2014-01-31	39	13.7188	0.025641	0.435897	0.538462	8.82107	822	1	3	0.538462	181.41	-0.00340997	822		240
5316	5208	2019-04-05 03:10:00	2019-04-05	0	neutral	0				2014-01-30	41	14.2063	2	13	26	8.83172		2014-01-30	41	14.2063	0.0487805	0.317073	0.634146	8.83172	823	1	3	0.634146	182.84	0.0184628	823		239
5317	5209	2019-04-05 03:04:00	2019-04-05	0	neutral	0				2014-01-29	17	11.0063	1	3	13	6.24137		2014-01-29	17	11.0063	0.0588235	0.176471	0.764706	6.24137	824	1	3	0.764706	175.23	-0.00773772	824		238
5318	5210	2019-04-05 02:51:00	2019-04-05	0	neutral	0				2014-01-28	16	9.51786	0	3	13	7.10179		2014-01-28	16	9.51786	0	0.1875	0.8125	7.10179	825	1	3	0.8125	178.38	0.0218691	825		237
5319	5211	2019-04-05 02:43:00	2019-04-05	0	neutral	0				2014-01-27	4	3.75	0	0	4	2.55729		2014-01-27	4	3.75	0	0	1	2.55729	826	1	3	1	169.62	-0.0125672	826		236
1497	5212	2019-04-05 02:40:00	2019-04-05	0.7	negative	-0.4				2014-01-25	1	0.275	0	0	1	0.1		2014-01-25	1	0.275	0	0	1	0.1	827	1	3	1	174.6	0	827		235
5320	5213	2019-04-05 02:37:00	2019-04-05	0	neutral	0				2014-01-24	15	10.0561	1	1	13	7.47929		2014-01-24	15	10.0561	0.0666667	0.0666667	0.866667	7.47929	828	1	3	0.866667	174.6	-0.0168324	828		234
8191	5214	2019-04-05 02:28:00	2019-04-05	0.95	positive	0.6				2014-01-23	8	3.47955	0	4	4	2.32386		2014-01-23	8	3.47955	0	0.5	0.5	2.32386	829	1	3	0.5	181.5	0.00709246	829		233
5321	5215	2019-04-05 02:27:00	2019-04-05	0	neutral	0				2014-01-22	11	8.15	1	1	9	5.08333		2014-01-22	11	8.15	0.0909091	0.0909091	0.818182	5.08333	830	1	3	0.818182	178.56	0.0045968	830		232
8192	5216	2019-04-05 02:24:00	2019-04-05	0.95	positive	0.6				2014-01-21	10	3.85227	0	4	6	3.57689		2014-01-21	10	3.85227	0	0.4	0.6	3.57689	831	1	3	0.6	176.68	0.0167129	831		231
5322	5217	2019-04-05 02:23:00	2019-04-05	0	neutral	0				2014-01-20	15	4.76394	1	9	5	1.59148		2014-01-20	15	4.76394	0.0666667	0.6	0.333333	1.59148	832	0	2	0.6	170.01	0	832		230
5323	5218	2019-04-05 02:17:00	2019-04-05	0	neutral	0				2014-01-19	5	1.86621	1	2	2	0.43428		2014-01-19	5	1.86621	0.2	0.4	0.4	0.43428	832	1	3	0.4	170.01	0	832		230
5324	5219	2019-04-05 02:09:00	2019-04-05	0	neutral	0				2014-01-18	2	1.21667	0	0	2	1.29167		2014-01-18	2	1.21667	0	0	1	1.29167	833	1	3	1	170.01	0	833		229
6720	5220	2019-04-05 02:05:00	2019-04-05	0.166667	positive	0.125				2014-01-17	26	13.2499	0	8	18	10.2571		2014-01-17	26	13.2499	0	0.307692	0.692308	10.2571	834	1	3	0.692308	170.01	-0.00244546	834		228
7921	5221	2019-04-05 01:00:00	2019-04-05	0.5	positive	0.5				2014-01-16	23	9.13125	1	8	14	6.71667		2014-01-16	23	9.13125	0.0434783	0.347826	0.608696	6.71667	835	1	3	0.608696	170.97	0.0177319	835		227
5325	5222	2019-04-04 20:25:00	2019-04-04	0	neutral	0				2014-01-15	22	12.485	2	5	15	7.83062		2014-01-15	22	12.485	0.0909091	0.227273	0.681818	7.83062	836	1	3	0.681818	164.13	0.00763439	836		226
5326	5223	2019-04-04 20:23:00	2019-04-04	0	neutral	0				2014-01-14	5	1.17143	1	2	2	0.416667		2014-01-14	5	1.17143	0.2	0.4	0.4	0.416667	837	1	3	0.4	161.27	0.0634778	837		225
7665	5224	2019-04-04 18:41:00	2019-04-04	0.65	positive	0.35				2014-01-13	9	3.71667	0	3	6	3.58333		2014-01-13	9	3.71667	0	0.333333	0.666667	3.58333	838	1	3	0.666667	139.34	-0.0248045	838		224
2483	5225	2019-04-04 17:20:00	2019-04-04	0.142857	neutral	-0.0714286				2014-01-12	10	6.51667	0	2	8	5.11667		2014-01-12	10	6.51667	0	0.2	0.8	5.11667	839	1	3	0.8	147.53	0	839		223
2484	5226	2019-04-04 17:20:00	2019-04-04	0.142857	neutral	-0.0714286				2014-01-11	1	0.0708333	1	0	0	-0.1		2014-01-11	1	0.0708333	1	0	0	-0.1	840	1	3	1	147.53	0	840		222
2485	5227	2019-04-04 17:20:00	2019-04-04	0.142857	neutral	-0.0714286				2014-01-09	17	9.58705	0	2	15	8.90511		2014-01-09	17	9.58705	0	0.117647	0.882353	8.90511	841	1	3	0.882353	147.53	-0.0109012	841		221
5327	5228	2019-04-04 16:35:00	2019-04-04	0	neutral	0				2014-01-08	17	6.595	1	5	11	5.83125		2014-01-08	17	6.595	0.0588235	0.294118	0.647059	5.83125	842	1	3	0.647059	151.28	0.00554721	842		220
5328	5229	2019-04-04 14:09:00	2019-04-04	0.3	neutral	0				2014-01-07	24	11.6167	1	10	13	9.06458		2014-01-07	24	11.6167	0.0416667	0.416667	0.541667	9.06458	843	1	3	0.541667	149.36	0.00691697	843		219
6435	5230	2019-04-04 13:53:00	2019-04-04	0.716667	neutral	0.0833333				2014-01-06	8	2.60227	0	3	5	1.83068		2014-01-06	8	2.60227	0	0.375	0.625	1.83068	844	1	3	0.625	147	-0.00749812	844		218
2591	5231	2019-04-04 13:51:00	2019-04-04	0.413333	neutral	-0.06				2014-01-05	11	6.52083	1	2	8	4.51354		2014-01-05	11	6.52083	0.0909091	0.181818	0.727273	4.51354	845	1	3	0.727273	149.56	0	845		217
5329	5232	2019-04-04 13:44:00	2019-04-04	0	neutral	0				2014-01-03	4	0.7	0	2	2	1.09375		2014-01-03	4	0.7	0	0.5	0.5	1.09375	846	1	3	0.5	149.56	-0.00156526	846		216
1897	5233	2019-04-04 13:40:00	2019-04-04	0.35	negative	-0.2				2014-01-02	1	0	0	1	0	0		2014-01-02	1	0	0	1	0	0	847	0	2	1	150.1	-0.000953726	847		215
8193	5234	2019-04-04 13:02:00	2019-04-04	0.95	positive	0.6				2014-01-01	9	4.24026	0	3	6	4.3145		2014-01-01	9	4.24026	0	0.333333	0.666667	4.3145	847	1	3	0.666667	150.43	0	847		215
1898	5235	2019-04-04 12:44:00	2019-04-04	0.35	negative	-0.2				2013-12-31	1	0	0	1	0	0		2013-12-31	1	0	0	1	0	0	848	0	2	1	150.43	-0.00576451	848		214	823.232	0.255	0.039	-0.022	-0.024	-	-0.026		0.27	-0.024	-0.007	3.62	-0.024	-	-0.026	-
5330	5236	2019-04-04 12:42:00	2019-04-04	0	neutral	0				2013-12-30	13	6.81394	0	3	10	5.51075		2013-12-30	13	6.81394	0	0.230769	0.769231	5.51075	848	1	3	0.769231	152.44	0.00377702	848		214
5331	5237	2019-04-04 12:34:00	2019-04-04	0	neutral	0				2013-12-29	8	3.73056	1	1	6	2.23333		2013-12-29	8	3.73056	0.125	0.125	0.75	2.23333	849	1	3	0.75	151.12	0	849		213
5332	5238	2019-04-04 12:02:00	2019-04-04	0	neutral	0				2013-12-28	6	2.52727	0	3	3	1.77273		2013-12-28	6	2.52727	0	0.5	0.5	1.77273	850	1	3	0.5	151.12	0	850		212
8194	5239	2019-04-04 11:43:00	2019-04-04	0.95	positive	0.6				2013-12-27	7	0.8125	1	5	1	-0.05		2013-12-27	7	0.8125	0.142857	0.714286	0.142857	-0.05	851	0	2	0.714286	151.12	-0.0124085	851		211
5333	5240	2019-04-04 11:39:00	2019-04-04	0	neutral	0				2013-12-26	8	3.575	0	3	5	2.80833		2013-12-26	8	3.575	0	0.375	0.625	2.80833	851	1	3	0.625	155.5	0.0115758	851		211
6345	5241	2019-04-04 11:30:00	2019-04-04	0.666667	neutral	0.0583333				2013-12-24	7	4.46875	0	3	4	2.36875		2013-12-24	7	4.46875	0	0.428571	0.571429	2.36875	852	1	3	0.571429	151.41	0.0231514	852		210
7535	5242	2019-04-04 11:27:00	2019-04-04	0.525	positive	0.3				2013-12-23	11	5.16455	2	4	5	1.28053		2013-12-23	11	5.16455	0.181818	0.363636	0.454545	1.28053	853	1	3	0.454545	143.55	0.000938878	853		209
1498	5243	2019-04-04 11:15:00	2019-04-04	0.7	negative	-0.4				2013-12-22	6	2.00333	0	3	3	1.00729		2013-12-22	6	2.00333	0	0.5	0.5	1.00729	854	1	3	0.5	143.24	0	854		208
8195	5244	2019-04-04 11:12:00	2019-04-04	0.95	positive	0.6				2013-12-21	2	1.25455	0	0	2	0.703788		2013-12-21	2	1.25455	0	0	1	0.703788	855	1	3	1	143.24	0	855		207
6518	5245	2019-04-04 11:02:00	2019-04-04	0.825	neutral	0.1				2013-12-20	11	3.41402	1	6	4	3.01799		2013-12-20	11	3.41402	0.0909091	0.545455	0.363636	3.01799	856	0	2	0.545455	143.24	0.0077085	856		206
5334	5246	2019-04-04 10:28:00	2019-04-04	0	neutral	0				2013-12-19	21	10.5046	0	8	13	8.77917		2013-12-19	21	10.5046	0	0.380952	0.619048	8.77917	856	1	3	0.619048	140.72	-0.0218472	856		206
1769	5247	2019-04-04 10:20:00	2019-04-04	0.633333	negative	-0.25				2013-12-18	35	17.3678	1	11	23	13.0486		2013-12-18	35	17.3678	0.0285714	0.314286	0.657143	13.0486	857	1	3	0.657143	147.98	-0.0129529	857		205
5335	5248	2019-04-04 10:03:00	2019-04-04	0	neutral	0				2013-12-17	38	18.0713	3	16	19	8.10804		2013-12-17	38	18.0713	0.0789474	0.421053	0.5	8.10804	858	1	3	0.5	152.46	0.0130703	858		204
6826	5249	2019-04-04 09:49:00	2019-04-04	0.454545	positive	0.136364				2013-12-16	19	6.95278	0	9	10	5.275		2013-12-16	19	6.95278	0	0.473684	0.526316	5.275	859	1	3	0.526316	147.94	0.000852187	859		203
6519	5250	2019-04-04 09:37:00	2019-04-04	0.825	neutral	0.1				2013-12-15	4	1.55	0	0	4	1.225		2013-12-15	4	1.55	0	0	1	1.225	860	1	3	1	147.65	0	860		202
8196	5251	2019-04-04 08:47:00	2019-04-04	0.95	positive	0.6				2013-12-14	7	2.31429	0	3	4	0.603571		2013-12-14	7	2.31429	0	0.428571	0.571429	0.603571	861	1	3	0.571429	147.65	0	861		201
8197	5252	2019-04-04 08:47:00	2019-04-04	0.95	positive	0.6				2013-12-13	27	14.7469	0	5	22	14.1457		2013-12-13	27	14.7469	0	0.185185	0.814815	14.1457	862	1	3	0.814815	147.65	0.00052975	862		200
7612	5253	2019-04-04 08:46:00	2019-04-04	0.366667	positive	0.325				2013-12-12	24	8.375	0	12	12	7.38542		2013-12-12	24	8.375	0	0.5	0.5	7.38542	863	1	3	0.5	147.47	0.0236628	863		199
5336	5254	2019-04-04 08:44:00	2019-04-04	0	neutral	0				2013-12-11	29	15.2856	0	9	20	12.339		2013-12-11	29	15.2856	0	0.310345	0.689655	12.339	864	1	3	0.689655	139.65	-0.00782814	864		198
7922	5255	2019-04-04 08:38:00	2019-04-04	0.5	positive	0.5				2013-12-10	32	15.0744	0	11	21	12.218		2013-12-10	32	15.0744	0	0.34375	0.65625	12.218	865	1	3	0.65625	142.19	0.00180579	865		197
5337	5256	2019-04-04 08:26:00	2019-04-04	0	neutral	0				2013-12-09	19	8.31427	0	7	12	7.05865		2013-12-09	19	8.31427	0	0.368421	0.631579	7.05865	866	1	3	0.631579	141.6	0.013203	866		196
7170	5257	2019-04-04 07:51:00	2019-04-04	0.436667	positive	0.205				2013-12-08	7	2.7875	0	2	5	1.8		2013-12-08	7	2.7875	0	0.285714	0.714286	1.8	867	1	3	0.714286	137.36	0	867		195
7923	5258	2019-04-04 07:37:00	2019-04-04	0.825	positive	0.5				2013-12-07	3	1.6	1	1	1	-0.3		2013-12-07	3	1.6	0.333333	0.333333	0.333333	-0.3	868	1	3	0.333333	137.36	0	868		194
5338	5259	2019-04-04 07:22:00	2019-04-04	0.375	neutral	0				2013-12-06	31	15.7167	1	11	19	11.9946		2013-12-06	31	15.7167	0.0322581	0.354839	0.612903	11.9946	869	1	3	0.612903	137.36	-0.0097542	869		193
5339	5260	2019-04-04 07:20:00	2019-04-04	0	neutral	0				2013-12-05	20	8.72361	4	6	10	4.67639		2013-12-05	20	8.72361	0.2	0.3	0.5	4.67639	870	1	3	0.5	140.48	0.00475594	870		192
8198	5261	2019-04-04 07:15:00	2019-04-04	0.95	positive	0.6				2013-12-04	17	8.62917	0	5	12	5.73281		2013-12-04	17	8.62917	0	0.294118	0.705882	5.73281	871	1	3	0.705882	138.95	-0.01761	871		191
6520	5262	2019-04-04 06:51:00	2019-04-04	0.825	neutral	0.1				2013-12-03	28	15.1694	1	7	20	11.6316		2013-12-03	28	15.1694	0.0357143	0.25	0.714286	11.6316	872	1	3	0.714286	144.7	0.0664518	872		190
5340	5263	2019-04-04 06:50:00	2019-04-04	0	neutral	0				2013-12-02	10	4.00556	0	3	7	3.11875		2013-12-02	10	4.00556	0	0.3	0.7	3.11875	873	1	3	0.7	124.17	-0.0107435	873		189
5341	5264	2019-04-04 06:45:00	2019-04-04	0	neutral	0				2013-12-01	4	0	0	4	0	0		2013-12-01	4	0	0	1	0	0	874	0	2	1	127.28	0	874		188
6441	5265	2019-04-04 06:38:00	2019-04-04	0.526136	neutral	0.0840909				2013-11-30	3	1	0	1	2	0.566667		2013-11-30	3	1	0	0.333333	0.666667	0.566667	874	1	3	0.666667	127.28	0	874		188
5342	5266	2019-04-04 06:36:00	2019-04-04	0	neutral	0				2013-11-29	4	0.9	0	2	2	1.4		2013-11-29	4	0.9	0	0.5	0.5	1.4	875	1	3	0.5	127.28	0.00116166	875		187
5343	5267	2019-04-04 05:56:00	2019-04-04	0	neutral	0				2013-11-28	4	1.35905	0	2	2	0.438674		2013-11-28	4	1.35905	0	0.5	0.5	0.438674	876	1	3	0.5	126.94	0	876		186
7924	5268	2019-04-04 05:55:00	2019-04-04	0.5	positive	0.5				2013-11-27	5	2.35	0	2	3	1.6625		2013-11-27	5	2.35	0	0.4	0.6	1.6625	877	1	3	0.6	126.94	0.0226115	877		185
7691	5269	2019-04-04 03:31:00	2019-04-04	0.702273	positive	0.368182				2013-11-26	12	4.69167	1	5	6	2.81667		2013-11-26	12	4.69167	0.0833333	0.416667	0.5	2.81667	878	1	3	0.5	120.5	-0.00122366	878		184
5344	5270	2019-04-04 03:03:00	2019-04-04	0	neutral	0				2013-11-25	6	2.83988	0	4	2	1.10833		2013-11-25	6	2.83988	0	0.666667	0.333333	1.10833	879	0	2	0.666667	120.84	-0.00193642	879		183
5345	5271	2019-04-04 03:02:00	2019-04-04	0	neutral	0				2013-11-24	1	1	0	0	1	0.5		2013-11-24	1	1	0	0	1	0.5	879	1	3	1	121.38	0	879		183
6521	5272	2019-04-04 02:54:00	2019-04-04	0.825	neutral	0.1				2013-11-23	10	1.95833	1	7	2	0.3875		2013-11-23	10	1.95833	0.1	0.7	0.2	0.3875	880	0	2	0.7	121.38	0	880		182
1796	5273	2019-04-04 02:48:00	2019-04-04	0.421429	negative	-0.235714				2013-11-22	10	5.37986	2	4	4	1.34444		2013-11-22	10	5.37986	0.2	0.4	0.4	1.34444	880	1	3	0.4	121.38	-0.00256853	880		182
1499	5274	2019-04-04 02:39:00	2019-04-04	0.7	negative	-0.4				2013-11-21	14	3.79672	2	4	8	2.27634		2013-11-21	14	3.79672	0.142857	0.285714	0.571429	2.27634	881	1	3	0.571429	122.1	0.00353565	881		181
1738	5275	2019-04-04 02:27:00	2019-04-04	0.496296	negative	-0.268519				2013-11-20	9	2.56713	2	3	4	2.28981		2013-11-20	9	2.56713	0.222222	0.333333	0.444444	2.28981	882	1	3	0.444444	121.11	-0.0175006	882		180
2616	5276	2019-04-04 02:24:00	2019-04-04	0.2	neutral	-0.05				2013-11-19	33	13.0062	0	12	21	10.1518		2013-11-19	33	13.0062	0	0.363636	0.636364	10.1518	883	1	3	0.636364	126.09	0.0158185	883		179
5346	5277	2019-04-04 02:21:00	2019-04-04	0	neutral	0				2013-11-18	11	1.63333	1	7	3	0.875		2013-11-18	11	1.63333	0.0909091	0.636364	0.272727	0.875	884	0	2	0.636364	121.58	-0.0469169	884		178
6522	5278	2019-04-04 02:21:00	2019-04-04	0.825	neutral	0.1				2013-11-17	3	1	0	2	1	0.1		2013-11-17	3	1	0	0.666667	0.333333	0.1	884	0	2	0.666667	135.45	0	884		178
1500	5279	2019-04-04 02:15:00	2019-04-04	0.7	negative	-0.4				2013-11-16	2	1	0	2	0	0		2013-11-16	2	1	0	1	0	0	884	0	2	1	135.45	0	884		178
7073	5280	2019-04-04 02:13:00	2019-04-04	0.316667	positive	0.2				2013-11-15	11	1.925	1	7	3	1.9		2013-11-15	11	1.925	0.0909091	0.636364	0.272727	1.9	884	0	2	0.636364	135.45	-0.00683945	884		178
8199	5281	2019-04-04 02:12:00	2019-04-04	0.95	positive	0.6				2013-11-14	11	4.04513	1	6	4	1.44854		2013-11-14	11	4.04513	0.0909091	0.545455	0.363636	1.44854	884	0	2	0.545455	137.6	-0.003458	884		178
5347	5282	2019-04-04 02:03:00	2019-04-04	0	neutral	0				2013-11-13	27	9.0858	3	15	9	1.7517		2013-11-13	27	9.0858	0.111111	0.555556	0.333333	1.7517	884	0	2	0.555556	138.7	0.00282722	884		178
5348	5283	2019-04-03 22:25:00	2019-04-03	0	neutral	0				2013-11-12	18	6.07639	2	10	6	1.96111		2013-11-12	18	6.07639	0.111111	0.555556	0.333333	1.96111	884	0	2	0.555556	137.8	-0.0212193	884		178
5349	5284	2019-04-03 18:36:00	2019-04-03	0.3	neutral	0				2013-11-11	5	1.41786	1	2	2	0.392857		2013-11-11	5	1.41786	0.2	0.4	0.4	0.392857	884	1	3	0.4	144.7	0.0207468	884		178
1232	5285	2019-04-03 14:38:00	2019-04-03	0.462963	negative	-0.418519				2013-11-10	5	1.54375	0	3	2	1.19375		2013-11-10	5	1.54375	0	0.6	0.4	1.19375	885	0	2	0.6	137.95	0	885		177
6230	5286	2019-04-03 14:07:00	2019-04-03	0.527273	neutral	0.0181818				2013-11-09	6	2.97626	0	2	4	0.963258		2013-11-09	6	2.97626	0	0.333333	0.666667	0.963258	885	1	3	0.666667	137.95	0	885		177
7692	5287	2019-04-03 13:09:00	2019-04-03	0.702273	positive	0.368182				2013-11-08	13	4.61136	2	6	5	1.48258		2013-11-08	13	4.61136	0.153846	0.461538	0.384615	1.48258	886	0	2	0.461538	137.95	-0.00569228	886		176
7925	5288	2019-04-03 13:03:00	2019-04-03	0.944444	positive	0.5				2013-11-07	14	2.62963	1	8	5	0.868461		2013-11-07	14	2.62963	0.0714286	0.571429	0.357143	0.868461	886	0	2	0.571429	139.77	-0.0340229	886		176
5350	5289	2019-04-03 12:57:00	2019-04-03	0	neutral	0				2013-11-06	41	22.9518	0	13	28	15.4822		2013-11-06	41	22.9518	0	0.317073	0.682927	15.4822	886	1	3	0.682927	151.16	-0.0680699	886		176
6203	5290	2019-04-03 12:46:00	2019-04-03	0.633333	neutral	5.55112e-17				2013-11-05	29	13.3692	1	8	20	7.64958		2013-11-05	29	13.3692	0.0344828	0.275862	0.689655	7.64958	887	1	3	0.689655	176.81	0.00397272	887		175
7796	5291	2019-04-03 12:45:00	2019-04-03	0.641667	positive	0.425				2013-11-04	19	10.2833	3	4	12	5.38229		2013-11-04	19	10.2833	0.157895	0.210526	0.631579	5.38229	888	1	3	0.631579	175.2	0.0335636	888		174
5351	5292	2019-04-03 12:42:00	2019-04-03	0	neutral	0				2013-11-03	15	4.275	1	9	5	2.4375		2013-11-03	15	4.275	0.0666667	0.6	0.333333	2.4375	889	0	2	0.6	162.17	0	889		173
5352	5293	2019-04-03 12:38:00	2019-04-03	0	neutral	0				2013-11-02	9	4.32222	1	3	5	2.46111		2013-11-02	9	4.32222	0.111111	0.333333	0.555556	2.46111	889	1	3	0.555556	162.17	0	889		173
7926	5294	2019-04-03 11:00:00	2019-04-03	0.5	positive	0.5				2013-11-01	15	5.81111	0	8	7	2.8625		2013-11-01	15	5.81111	0	0.533333	0.466667	2.8625	890	0	2	0.533333	162.17	0.00601341	890		172
5353	5295	2019-04-03 10:32:00	2019-04-03	0	neutral	0				2013-10-31	31	16.4424	6	7	18	6.78156		2013-10-31	31	16.4424	0.193548	0.225806	0.580645	6.78156	890	1	3	0.580645	159.94	0.00195947	890		172
5354	5296	2019-04-03 10:31:00	2019-04-03	0	neutral	0				2013-10-30	49	14.4893	1	27	21	10.3561		2013-10-30	49	14.4893	0.0204082	0.55102	0.428571	10.3561	891	0	2	0.55102	159.22	-0.0140891	891		171
5355	5297	2019-04-03 10:19:00	2019-04-03	0	neutral	0				2013-10-29	24	15.1528	1	6	17	11.5431		2013-10-29	24	15.1528	0.0416667	0.25	0.708333	11.5431	891	1	3	0.708333	164.47	0.00427226	891		171
2486	5298	2019-04-03 09:59:00	2019-04-03	0.142857	neutral	-0.0714286				2013-10-28	18	12.5524	1	1	16	8.56718		2013-10-28	18	12.5524	0.0555556	0.0555556	0.888889	8.56718	892	1	3	0.888889	162.86	-0.017765	892		170
8200	5299	2019-04-03 09:52:00	2019-04-03	0.95	positive	0.6				2013-10-27	7	2.74167	0	4	3	1.37083		2013-10-27	7	2.74167	0	0.571429	0.428571	1.37083	893	0	2	0.571429	169.66	0	893		169
5356	5300	2019-04-03 09:44:00	2019-04-03	0	neutral	0				2013-10-26	9	4.15227	0	4	5	3.48523		2013-10-26	9	4.15227	0	0.444444	0.555556	3.48523	893	1	3	0.555556	169.66	0	893		169
7176	5301	2019-04-03 09:34:00	2019-04-03	0.373737	positive	0.212121				2013-10-25	27	11.425	1	13	13	6.23125		2013-10-25	27	11.425	0.037037	0.481481	0.481481	6.23125	894	1	3	0.481481	169.66	-0.00884301	894		168
1501	5302	2019-04-03 09:26:00	2019-04-03	0.7	negative	-0.4				2013-10-24	19	9.66768	0	9	10	4.67753		2013-10-24	19	9.66768	0	0.473684	0.526316	4.67753	895	1	3	0.526316	173.15	0.0222566	895		167
5357	5303	2019-04-03 08:54:00	2019-04-03	0	neutral	0				2013-10-23	25	9.00556	1	13	11	5.42083		2013-10-23	25	9.00556	0.04	0.52	0.44	5.42083	896	0	2	0.52	164.5	-0.0181995	896		166
5358	5304	2019-04-03 08:54:00	2019-04-03	0	neutral	0				2013-10-22	16	7.18611	0	8	8	5.125		2013-10-22	16	7.18611	0	0.5	0.5	5.125	896	1	3	0.5	171.54	-0.00267542	896		166
8201	5305	2019-04-03 08:52:00	2019-04-03	0.95	positive	0.6				2013-10-21	7	2.4	1	2	4	0.893182		2013-10-21	7	2.4	0.142857	0.285714	0.571429	0.893182	897	1	3	0.571429	172.6	-0.0263585	897		165
1770	5306	2019-04-03 08:49:00	2019-04-03	0.4	negative	-0.25				2013-10-20	4	0.9	0	2	2	1.425		2013-10-20	4	0.9	0	0.5	0.5	1.425	898	1	3	0.5	183.4	0	898		164
5359	5307	2019-04-03 08:47:00	2019-04-03	0.5	neutral	0				2013-10-19	5	0.854545	0	3	2	0.470455		2013-10-19	5	0.854545	0	0.6	0.4	0.470455	899	0	2	0.6	183.4	0	899		163
5360	5308	2019-04-03 08:32:00	2019-04-03	1	neutral	0				2013-10-18	8	2.95556	2	3	3	1.06667		2013-10-18	8	2.95556	0.25	0.375	0.375	1.06667	899	1	3	0.375	183.4	0.00142312	899		163
8396	5309	2019-04-03 07:33:00	2019-04-03	0.6	positive	0.7				2013-10-17	4	2.04318	1	1	2	0.88608		2013-10-17	4	2.04318	0.25	0.25	0.5	0.88608	900	1	3	0.5	182.8	-0.00180185	900		162
2617	5310	2019-04-03 07:07:00	2019-04-03	0.4	neutral	-0.05				2013-10-16	5	0.5	1	4	0	-0.125		2013-10-16	5	0.5	0.2	0.8	0	-0.125	901	0	2	0.8	183.56	-0.000898143	901		161
8202	5311	2019-04-03 06:29:00	2019-04-03	0.95	positive	0.6				2013-10-15	12	5.60625	1	6	5	0.948438		2013-10-15	12	5.60625	0.0833333	0.5	0.416667	0.948438	901	0	2	0.5	183.94	0.0100798	901		161
7423	5312	2019-04-03 06:27:00	2019-04-03	0.546429	positive	0.264286				2013-10-14	2	0	0	2	0	0		2013-10-14	2	0	0	1	0	0	901	0	2	1	179.72	0.00247187	901		161
7837	5313	2019-04-03 06:25:00	2019-04-03	0.734848	positive	0.478788				2013-10-13	5	2.7	1	2	2	0.55		2013-10-13	5	2.7	0.2	0.4	0.4	0.55	901	1	3	0.4	178.7	0	901		161
5361	5314	2019-04-03 06:25:00	2019-04-03	0	neutral	0				2013-10-12	3	2.21667	0	0	3	1.55		2013-10-12	3	2.21667	0	0	1	1.55	902	1	3	1	178.7	0	902		160
1502	5315	2019-04-03 06:19:00	2019-04-03	0.7	negative	-0.4				2013-10-11	9	4.00293	0	4	5	1.81424		2013-10-11	9	4.00293	0	0.444444	0.555556	1.81424	903	1	3	0.555556	178.7	0.0142542	903		159
5362	5316	2019-04-03 06:15:00	2019-04-03	0	neutral	0				2013-10-10	9	4.97	3	2	4	2.49375		2013-10-10	9	4.97	0.333333	0.222222	0.444444	2.49375	904	1	3	0.444444	172.93	0.0105493	904		158
8203	5317	2019-04-03 06:15:00	2019-04-03	0.95	positive	0.6				2013-10-09	10	3.17917	1	6	3	0.725		2013-10-09	10	3.17917	0.1	0.6	0.3	0.725	905	0	2	0.6	168.78	-0.0150465	905		157
5363	5318	2019-04-03 06:13:00	2019-04-03	0	neutral	0				2013-10-08	6	1.10227	1	4	1	0.0431818		2013-10-08	6	1.10227	0.166667	0.666667	0.166667	0.0431818	905	0	2	0.666667	174.73	-0.0202497	905		157
1503	5319	2019-04-03 06:09:00	2019-04-03	0.7	negative	-0.4				2013-10-07	9	3.61652	1	3	5	4.30045		2013-10-07	9	3.61652	0.111111	0.333333	0.555556	4.30045	905	1	3	0.555556	183.07	0.00498662	905		157
1504	5320	2019-04-03 06:04:00	2019-04-03	0.7	negative	-0.4				2013-10-06	7	2.60152	1	3	3	1.00379		2013-10-06	7	2.60152	0.142857	0.428571	0.428571	1.00379	906	1	3	0.428571	180.98	0	906		156
7693	5321	2019-04-03 05:50:00	2019-04-03	0.702273	positive	0.368182				2013-10-05	20	7.55571	1	13	6	1.6828		2013-10-05	20	7.55571	0.05	0.65	0.3	1.6828	907	0	2	0.65	180.98	0	907		155
6523	5322	2019-04-03 05:46:00	2019-04-03	0.825	neutral	0.1				2013-10-04	12	4.65833	1	5	6	1.88958		2013-10-04	12	4.65833	0.0833333	0.416667	0.5	1.88958	907	1	3	0.5	180.98	0.018807	907		155
5364	5323	2019-04-03 05:34:00	2019-04-03	0	neutral	0				2013-10-03	25	8.48474	7	9	9	0.687549		2013-10-03	25	8.48474	0.28	0.36	0.36	0.687549	908	1	3	0.36	173.31	-0.018735	908		154
2487	5324	2019-04-03 05:33:00	2019-04-03	0.142857	neutral	-0.0714286				2013-10-02	16	5.0889	0	9	7	2.45503		2013-10-02	16	5.0889	0	0.5625	0.4375	2.45503	909	0	2	0.5625	180.95	-0.0279987	909		153
1505	5325	2019-04-03 05:20:00	2019-04-03	0.7	negative	-0.4				2013-10-01	9	2.46301	2	4	3	0.576263		2013-10-01	9	2.46301	0.222222	0.444444	0.333333	0.576263	909	0	2	0.444444	193	-0.000831777	909		153
8443	5326	2019-04-03 05:18:00	2019-04-03	0.8	positive	0.7				2013-09-30	11	4.80278	0	3	8	4.03056		2013-09-30	11	4.80278	0	0.272727	0.727273	4.03056	909	1	3	0.727273	193.37	0.00558317	909		153
5365	5327	2019-04-03 05:15:00	2019-04-03	0	neutral	0				2013-09-29	4	2.2125	0	2	2	1.50937		2013-09-29	4	2.2125	0	0.5	0.5	1.50937	910	1	3	0.5	190.9	0	910		152
5366	5328	2019-04-03 04:47:00	2019-04-03	0	neutral	0				2013-09-28	8	1.68333	0	5	3	1.11667		2013-09-28	8	1.68333	0	0.625	0.375	1.11667	911	0	2	0.625	190.9	0	911		151
5367	5329	2019-04-03 04:21:00	2019-04-03	0	neutral	0				2013-09-27	5	1	0	4	1	0.15625		2013-09-27	5	1	0	0.8	0.2	0.15625	911	0	2	0.8	190.9	0.00517213	911		151
6524	5330	2019-04-03 03:30:00	2019-04-03	0.825	neutral	0.1				2013-09-26	14	3.12083	2	9	3	0.86875		2013-09-26	14	3.12083	0.142857	0.642857	0.214286	0.86875	911	0	2	0.642857	188.64	0.007899	911		151
6972	5331	2019-04-03 03:27:00	2019-04-03	0.333333	positive	0.166667				2013-09-25	11	2.8	0	8	3	1.625		2013-09-25	11	2.8	0	0.727273	0.272727	1.625	911	0	2	0.727273	185.24	0.00687665	911		151
1972	5332	2019-04-03 03:25:00	2019-04-03	0.321429	negative	-0.160714				2013-09-24	10	3.66667	0	3	7	3.76667		2013-09-24	10	3.66667	0	0.3	0.7	3.76667	911	1	3	0.7	182.33	0.0029157	911		151
5368	5333	2019-04-03 02:44:00	2019-04-03	0	neutral	0				2013-09-23	10	2.21984	1	5	4	0.879762		2013-09-23	10	2.21984	0.1	0.5	0.4	0.879762	912	0	2	0.5	181.11	-0.00543322	912		150
5369	5334	2019-04-03 02:42:00	2019-04-03	0	neutral	0				2013-09-22	6	2.1713	1	3	2	0.933333		2013-09-22	6	2.1713	0.166667	0.5	0.333333	0.933333	912	0	2	0.5	183.39	0	912		150
5370	5335	2019-04-03 02:41:00	2019-04-03	0	neutral	0				2013-09-21	3	0.477273	0	2	1	0.218182		2013-09-21	3	0.477273	0	0.666667	0.333333	0.218182	912	0	2	0.666667	183.39	0	912		150
7536	5336	2019-04-03 02:38:00	2019-04-03	0.475	positive	0.3				2013-09-20	14	5.85818	0	8	6	2.28879		2013-09-20	14	5.85818	0	0.571429	0.428571	2.28879	912	0	2	0.571429	183.39	0.0131509	912		150
5371	5337	2019-04-03 02:36:00	2019-04-03	0	neutral	0				2013-09-19	24	10.8028	2	10	12	4.07167		2013-09-19	24	10.8028	0.0833333	0.416667	0.5	4.07167	912	1	3	0.5	177.92	0.0295415	912		150
5372	5338	2019-04-03 02:35:00	2019-04-03	0	neutral	0				2013-09-18	9	4.56616	3	3	3	0.368876		2013-09-18	9	4.56616	0.333333	0.333333	0.333333	0.368876	913	1	3	0.333333	166.22	-2.61138e-05	913		149
8204	5339	2019-04-03 02:29:00	2019-04-03	0.95	positive	0.6				2013-09-17	28	14.3045	1	13	14	6.27652		2013-09-17	28	14.3045	0.0357143	0.464286	0.5	6.27652	914	1	3	0.5	166.23	-0.000913469	914		148
8205	5340	2019-04-03 02:14:00	2019-04-03	0.9	positive	0.6				2013-09-16	11	4.74304	0	6	5	1.9943		2013-09-16	11	4.74304	0	0.545455	0.454545	1.9943	915	0	2	0.545455	166.58	0.00271993	915		147
7927	5341	2019-04-03 00:03:00	2019-04-03	0.5	positive	0.5				2013-09-15	1	0	0	1	0	0		2013-09-15	1	0	0	1	0	0	915	0	2	1	165.54	0	915		147
1797	5342	2019-04-02 22:42:00	2019-04-02	0.421429	negative	-0.235714				2013-09-14	3	0.125	0	3	0	0		2013-09-14	3	0.125	0	1	0	0	915	0	2	1	165.54	0	915		147
1798	5343	2019-04-02 22:42:00	2019-04-02	0.421429	negative	-0.235714				2013-09-13	8	3.06515	1	3	4	0.563636		2013-09-13	8	3.06515	0.125	0.375	0.5	0.563636	915	1	3	0.5	165.54	0.00160329	915		147
2488	5344	2019-04-02 22:37:00	2019-04-02	0.142857	neutral	-0.0714286				2013-09-12	12	5.80833	1	3	8	2.80189		2013-09-12	12	5.80833	0.0833333	0.25	0.666667	2.80189	916	1	3	0.666667	164.93	0.00372875	916		146
2211	5345	2019-04-02 22:35:00	2019-04-02	0.271429	neutral	-0.0857143				2013-09-11	7	3.625	0	2	5	2.34375		2013-09-11	7	3.625	0	0.285714	0.714286	2.34375	917	1	3	0.714286	163.52	-0.00750411	917		145
2212	5346	2019-04-02 22:34:00	2019-04-02	0.271429	neutral	-0.0857143				2013-09-10	12	5.70871	2	4	6	1.43333		2013-09-10	12	5.70871	0.166667	0.333333	0.5	1.43333	918	1	3	0.5	166.37	0.0150591	918		144
2213	5347	2019-04-02 22:34:00	2019-04-02	0.271429	neutral	-0.0857143				2013-09-09	5	2.43788	0	1	4	1.25455		2013-09-09	5	2.43788	0	0.2	0.8	1.25455	919	1	3	0.8	160.7	-0.0166226	919		143
5373	5348	2019-04-02 20:31:00	2019-04-02	0	neutral	0				2013-09-08	1	0.6	0	0	1	0.7		2013-09-08	1	0.6	0	0	1	0.7	920	1	3	1	166.97	0	920		142
5374	5349	2019-04-02 20:00:00	2019-04-02	0.3	neutral	0				2013-09-07	3	0.875	0	2	1	0.478125		2013-09-07	3	0.875	0	0.666667	0.333333	0.478125	921	0	2	0.666667	166.97	0	921		141
6941	5350	2019-04-02 19:43:00	2019-04-02	0.54	positive	0.16				2013-09-06	15	3.69452	2	11	2	-0.186724		2013-09-06	15	3.69452	0.133333	0.733333	0.133333	-0.186724	921	0	2	0.733333	166.97	-0.00763159	921		141
5375	5351	2019-04-02 18:59:00	2019-04-02	0.5	neutral	0				2013-09-05	9	2.81111	2	2	5	1.41389		2013-09-05	9	2.81111	0.222222	0.222222	0.555556	1.41389	921	1	3	0.555556	169.93	-0.00175989	921		141
5376	5352	2019-04-02 16:27:00	2019-04-02	0	neutral	0				2013-09-04	10	1.44116	1	8	1	-0.0762626		2013-09-04	10	1.44116	0.1	0.8	0.1	-0.0762626	922	0	2	0.8	170.62	0.00429743	922		140
5377	5353	2019-04-02 16:06:00	2019-04-02	0	neutral	0				2013-09-03	7	3.25227	0	3	4	2.06818		2013-09-03	7	3.25227	0	0.428571	0.571429	2.06818	922	1	3	0.571429	168.94	-0.00015421	922		140
5378	5354	2019-04-02 16:06:00	2019-04-02	0	neutral	0				2013-09-02	5	1.97096	0	2	3	0.653788		2013-09-02	5	1.97096	0	0.4	0.6	0.653788	923	1	3	0.6	169	0	923		139
5379	5355	2019-04-02 13:46:00	2019-04-02	0	neutral	0				2013-09-01	2	0.1	0	1	1	0.3		2013-09-01	2	0.1	0	0.5	0.5	0.3	924	1	3	0.5	169	0	924		138	899.451	0.238	-0.005	-0.071	-0.087	-	-0.089		0.21	-0.087	-0.019	3.84	-0.063	-	-0.065	-
2278	5356	2019-04-02 13:35:00	2019-04-02	0.475	neutral	-0.075				2013-08-31	2	0.7	0	1	1	0.6		2013-08-31	2	0.7	0	0.5	0.5	0.6	925	1	3	0.5	169	0	925		137
5380	5357	2019-04-02 13:17:00	2019-04-02	0	neutral	0				2013-08-30	8	2.85833	0	4	4	2.53636		2013-08-30	8	2.85833	0	0.5	0.5	2.53636	926	1	3	0.5	169	0.00762168	926		136
5381	5358	2019-04-02 12:51:00	2019-04-02	0	neutral	0				2013-08-29	16	5.22147	2	7	7	1.7323		2013-08-29	16	5.22147	0.125	0.4375	0.4375	1.7323	927	1	3	0.4375	166.06	-0.00101876	927		135
2048	5359	2019-04-02 12:13:00	2019-04-02	0.577273	negative	-0.131818				2013-08-28	15	4.83333	0	9	6	2.9375		2013-08-28	15	4.83333	0	0.6	0.4	2.9375	928	0	2	0.6	166.45	-0.00145867	928		134
6827	5360	2019-04-02 12:09:00	2019-04-02	0.454545	positive	0.136364				2013-08-27	14	5.96152	1	7	6	1.37712		2013-08-27	14	5.96152	0.0714286	0.5	0.428571	1.37712	928	0	2	0.5	167.01	0.00731641	928		134
5382	5361	2019-04-02 11:24:00	2019-04-02	0	neutral	0				2013-08-26	17	6.68889	1	10	6	2.37292		2013-08-26	17	6.68889	0.0588235	0.588235	0.352941	2.37292	928	0	2	0.588235	164.22	0.00634019	928		134
1506	5362	2019-04-02 10:46:00	2019-04-02	0.7	negative	-0.4				2013-08-25	16	3.49821	1	11	4	2.03571		2013-08-25	16	3.49821	0.0625	0.6875	0.25	2.03571	928	0	2	0.6875	161.84	0	928		134
5383	5363	2019-04-02 10:31:00	2019-04-02	0	neutral	0				2013-08-24	4	0.742857	0	3	1	0.267857		2013-08-24	4	0.742857	0	0.75	0.25	0.267857	928	0	2	0.75	161.84	0	928		134
6828	5364	2019-04-02 08:55:00	2019-04-02	0.454545	positive	0.136364				2013-08-23	26	9.8971	4	8	14	2.28232		2013-08-23	26	9.8971	0.153846	0.307692	0.538462	2.28232	928	1	3	0.538462	161.84	0.0129097	928		134
6525	5365	2019-04-02 08:50:00	2019-04-02	0.825	neutral	0.1				2013-08-22	24	8.01769	0	13	11	5.13921		2013-08-22	24	8.01769	0	0.541667	0.458333	5.13921	929	0	2	0.541667	157.1	0.0263255	929		133
8206	5366	2019-04-02 08:46:00	2019-04-02	0.95	positive	0.6				2013-08-21	9	3.0125	1	3	5	3.35694		2013-08-21	9	3.0125	0.111111	0.333333	0.555556	3.35694	929	1	3	0.555556	147.86	-0.00502283	929		133
5384	5367	2019-04-02 08:18:00	2019-04-02	0	neutral	0				2013-08-20	26	8.10593	0	10	16	9.63845		2013-08-20	26	8.10593	0	0.384615	0.615385	9.63845	930	1	3	0.615385	149.58	0.0138052	930		132
8207	5368	2019-04-02 08:18:00	2019-04-02	0.95	positive	0.6				2013-08-19	12	3.73561	2	6	4	1.04773		2013-08-19	12	3.73561	0.166667	0.5	0.333333	1.04773	931	0	2	0.5	144.9	0.00878002	931		131
7150	5369	2019-04-02 08:02:00	2019-04-02	0.2	positive	0.2				2013-08-18	2	0.507386	0	1	1	0.252841		2013-08-18	2	0.507386	0	0.5	0.5	0.252841	931	1	3	0.5	142	0	931		131
2573	5370	2019-04-02 07:18:00	2019-04-02	0.783333	neutral	-0.0666667				2013-08-17	6	2.46667	0	2	4	1.825		2013-08-17	6	2.46667	0	0.333333	0.666667	1.825	932	1	3	0.666667	142	0	932		130
5385	5371	2019-04-02 07:10:00	2019-04-02	0	neutral	0				2013-08-16	7	4.00833	1	2	4	2.06667		2013-08-16	7	4.00833	0.142857	0.285714	0.571429	2.06667	933	1	3	0.571429	142	0.00718522	933		129
7666	5372	2019-04-02 07:03:00	2019-04-02	0.55	positive	0.35				2013-08-15	12	5.19979	0	5	7	2.48911		2013-08-15	12	5.19979	0	0.416667	0.583333	2.48911	934	1	3	0.583333	139.67	0.000964986	934		128
1733	5373	2019-04-02 06:58:00	2019-04-02	0.566667	negative	-0.3				2013-08-14	6	1.55455	0	2	4	1.18402		2013-08-14	6	1.55455	0	0.333333	0.666667	1.18402	935	1	3	0.666667	139.36	-0.0185158	935		127
7074	5374	2019-04-02 06:47:00	2019-04-02	0.35	positive	0.2				2013-08-13	11	1.48333	1	7	3	0.65		2013-08-13	11	1.48333	0.0909091	0.636364	0.272727	0.65	936	0	2	0.636364	145.43	-0.00578458	936		126
5386	5375	2019-04-02 06:39:00	2019-04-02	0	neutral	0				2013-08-12	26	11.4254	4	9	13	3.64886		2013-08-12	26	11.4254	0.153846	0.346154	0.5	3.64886	936	1	3	0.5	147.38	-0.0162529	936		126
5387	5376	2019-04-02 06:09:00	2019-04-02	0	neutral	0				2013-08-11	3	0.533333	0	1	2	0.45		2013-08-11	3	0.533333	0	0.333333	0.666667	0.45	937	1	3	0.666667	153	0	937		125
8208	5377	2019-04-02 06:07:00	2019-04-02	0.95	positive	0.6				2013-08-10	2	0.65	0	1	1	0.75		2013-08-10	2	0.65	0	0.5	0.5	0.75	938	1	3	0.5	153	0	938		124
5388	5378	2019-04-02 05:46:00	2019-04-02	0	neutral	0				2013-08-09	12	3.12172	1	4	7	1.89356		2013-08-09	12	3.12172	0.0833333	0.333333	0.583333	1.89356	939	1	3	0.583333	153	-0.00136035	939		123
2214	5379	2019-04-02 05:41:00	2019-04-02	0.271429	neutral	-0.0857143				2013-08-08	25	6.01121	2	13	10	2.51197		2013-08-08	25	6.01121	0.08	0.52	0.4	2.51197	940	0	2	0.52	153.48	0.0582022	940		122
2489	5380	2019-04-02 05:41:00	2019-04-02	0.142857	neutral	-0.0714286				2013-08-07	22	8.57871	4	7	11	3.5072		2013-08-07	22	8.57871	0.181818	0.318182	0.5	3.5072	940	1	3	0.5	134.23	-0.0248973	940		122
2574	5381	2019-04-02 05:36:00	2019-04-02	0.783333	neutral	-0.0666667				2013-08-06	3	0	0	3	0	0		2013-08-06	3	0	0	1	0	0	941	0	2	1	142.15	-0.00766163	941		121
2490	5382	2019-04-02 05:26:00	2019-04-02	0.142857	neutral	-0.0714286				2013-08-05	7	2.01667	0	5	2	1.125		2013-08-05	7	2.01667	0	0.714286	0.285714	1.125	941	0	2	0.714286	144.68	0.0205294	941		121
8365	5383	2019-04-02 05:23:00	2019-04-02	0.333333	positive	0.610352				2013-08-04	4	2.14444	0	1	3	1.125		2013-08-04	4	2.14444	0	0.25	0.75	1.125	941	1	3	0.75	138	0	941		121
1507	5384	2019-04-02 05:01:00	2019-04-02	0.7	negative	-0.4				2013-08-03	7	3.22955	2	1	4	1.56889		2013-08-03	7	3.22955	0.285714	0.142857	0.571429	1.56889	942	1	3	0.571429	138	0	942		120
1799	5385	2019-04-02 03:56:00	2019-04-02	0.421429	negative	-0.235714				2013-08-02	10	5.13333	1	4	5	1.80417		2013-08-02	10	5.13333	0.1	0.4	0.5	1.80417	943	1	3	0.5	138	0.00777955	943		119
1964	5386	2019-04-02 03:55:00	2019-04-02	0.166667	negative	-0.166667				2013-08-01	4	1.225	2	2	0	-0.325		2013-08-01	4	1.225	0.5	0.5	0	-0.325	944	0	2	0.5	135.55	0.0040882	944		118
5389	5387	2019-04-02 03:41:00	2019-04-02	0	neutral	0				2013-07-31	13	4.60952	1	8	4	1.06071		2013-07-31	13	4.60952	0.0769231	0.615385	0.307692	1.06071	944	0	2	0.615385	134.28	0.00829365	944		118
5390	5388	2019-04-02 03:35:00	2019-04-02	0	neutral	0				2013-07-30	8	2.68125	2	4	2	-0.06875		2013-07-30	8	2.68125	0.25	0.5	0.25	-0.06875	944	0	2	0.5	131.74	-0.00939189	944		118
5391	5389	2019-04-02 03:30:00	2019-04-02	0	neutral	0				2013-07-29	5	0.963889	1	3	1	0.0222222		2013-07-29	5	0.963889	0.2	0.6	0.2	0.0222222	944	0	2	0.6	134.62	0.0172089	944		118
5392	5390	2019-04-02 03:30:00	2019-04-02	0	neutral	0				2013-07-28	4	1.725	0	2	2	0.6		2013-07-28	4	1.725	0	0.5	0.5	0.6	944	1	3	0.5	129.39	0	944		118
5393	5391	2019-04-02 03:30:00	2019-04-02	0	neutral	0				2013-07-27	4	0.616667	1	2	1	0.333333		2013-07-27	4	0.616667	0.25	0.5	0.25	0.333333	945	0	2	0.5	129.39	0	945		117
5394	5392	2019-04-02 03:30:00	2019-04-02	0	neutral	0				2013-07-26	14	5.5625	0	8	6	2.90417		2013-07-26	14	5.5625	0	0.571429	0.428571	2.90417	945	0	2	0.571429	129.39	0.0182339	945		117
5395	5393	2019-04-02 02:34:00	2019-04-02	0	neutral	0				2013-07-25	9	2.05455	0	5	4	1.18636		2013-07-25	9	2.05455	0	0.555556	0.444444	1.18636	945	0	2	0.555556	124.07	0.00837621	945		117
5396	5394	2019-04-02 02:18:00	2019-04-02	0	neutral	0				2013-07-24	6	2.69167	1	4	1	0.458333		2013-07-24	6	2.69167	0.166667	0.666667	0.166667	0.458333	945	0	2	0.666667	121.7	-0.00369554	945		117
1508	5395	2019-04-02 02:17:00	2019-04-02	0.7	negative	-0.4				2013-07-23	7	2.4	1	3	3	0.825		2013-07-23	7	2.4	0.142857	0.428571	0.428571	0.825	945	1	3	0.428571	122.74	0.00109826	945		117
8377	5396	2019-04-02 02:12:00	2019-04-02	0.875	positive	0.65				2013-07-22	3	0.3	0	3	0	0		2013-07-22	3	0.3	0	1	0	0	946	0	2	1	122.43	0.00986627	946		116
8209	5397	2019-04-02 02:02:00	2019-04-02	0.95	positive	0.6				2013-07-21	9	2.1125	0	4	5	1.3		2013-07-21	9	2.1125	0	0.444444	0.555556	1.3	946	1	3	0.555556	119.68	0	946		116
5397	5398	2019-04-02 01:01:00	2019-04-02	0	neutral	0				2013-07-20	10	4.11833	1	3	6	2.09833		2013-07-20	10	4.11833	0.1	0.3	0.6	2.09833	947	1	3	0.6	119.68	0	947		115
7151	5399	2019-04-01 22:19:00	2019-04-01	0.2	positive	0.2				2013-07-19	8	3.45	1	4	3	1.65		2013-07-19	8	3.45	0.125	0.5	0.375	1.65	948	0	2	0.5	119.68	0.00236515	948		114
5398	5400	2019-04-01 19:26:00	2019-04-01	0	neutral	0				2013-07-18	14	6.4	1	6	7	3.24773		2013-07-18	14	6.4	0.0714286	0.428571	0.5	3.24773	948	1	3	0.5	119.03	-0.00442866	948		114
2215	5401	2019-04-01 19:22:00	2019-04-01	0.271429	neutral	-0.0857143				2013-07-17	15	6.03333	2	7	6	2.92083		2013-07-17	15	6.03333	0.133333	0.466667	0.4	2.92083	949	0	2	0.466667	120.25	0.0424594	949		113
2491	5402	2019-04-01 19:21:00	2019-04-01	0.142857	neutral	-0.0714286				2013-07-16	23	8.85179	7	10	6	-0.612401		2013-07-16	23	8.85179	0.304348	0.434783	0.26087	-0.612401	949	0	2	0.434783	109.05	-0.0670662	949		113
2492	5403	2019-04-01 19:18:00	2019-04-01	0.142857	neutral	-0.0714286				2013-07-15	10	2.49167	0	8	2	1.13333		2013-07-15	10	2.49167	0	0.8	0.2	1.13333	949	0	2	0.8	127.26	-0.00891721	949		113
5399	5404	2019-04-01 19:05:00	2019-04-01	0	neutral	0				2013-07-14	1	0.6	1	0	0	-0.4		2013-07-14	1	0.6	1	0	0	-0.4	949	1	3	1	129.9	0	949		113
5400	5405	2019-04-01 15:51:00	2019-04-01	0	neutral	0				2013-07-13	10	3.45455	3	4	3	-0.613636		2013-07-13	10	3.45455	0.3	0.4	0.3	-0.613636	950	0	2	0.4	129.9	0	950		112
5401	5406	2019-04-01 15:50:00	2019-04-01	0	neutral	0				2013-07-12	14	2.09167	1	11	2	0.645833		2013-07-12	14	2.09167	0.0714286	0.785714	0.142857	0.645833	950	0	2	0.785714	129.9	0.0145849	950		112
5402	5407	2019-04-01 15:22:00	2019-04-01	0	neutral	0				2013-07-11	5	2.65	1	1	3	1.2		2013-07-11	5	2.65	0.2	0.2	0.6	1.2	950	1	3	0.6	125.61	0.0117043	950		112
1995	5408	2019-04-01 15:08:00	2019-04-01	0.288889	negative	-0.155556				2013-07-10	15	6.99226	1	4	10	3.42202		2013-07-10	15	6.99226	0.0666667	0.266667	0.666667	3.42202	951	1	3	0.666667	122.27	-0.00417118	951		111
7342	5409	2019-04-01 14:57:00	2019-04-01	0.333333	positive	0.25				2013-07-09	11	3.28788	1	3	7	1.91136		2013-07-09	11	3.28788	0.0909091	0.272727	0.636364	1.91136	952	1	3	0.636364	123.45	0.00652179	952		110
7343	5410	2019-04-01 14:25:00	2019-04-01	0.25	positive	0.25				2013-07-08	9	1.87083	0	5	4	1.42083		2013-07-08	9	1.87083	0	0.555556	0.444444	1.42083	953	0	2	0.555556	121.61	0.00546246	953		109
2073	5411	2019-04-01 13:53:00	2019-04-01	0.271429	negative	-0.110714				2013-07-07	10	4.14602	1	3	6	3.45568		2013-07-07	10	4.14602	0.1	0.3	0.6	3.45568	953	1	3	0.6	120.09	0	953		109
1899	5412	2019-04-01 12:55:00	2019-04-01	0.35	negative	-0.2				2013-07-05	5	2.7	1	2	2	-0.208333		2013-07-05	5	2.7	0.2	0.4	0.4	-0.208333	954	1	3	0.4	120.09	0.0179036	954		108
7344	5413	2019-04-01 12:40:00	2019-04-01	0.333333	positive	0.25				2013-07-04	4	1.91389	1	1	2	0.782292		2013-07-04	4	1.91389	0.25	0.25	0.5	0.782292	955	1	3	0.5	115.24	0	955		107
5403	5414	2019-04-01 12:14:00	2019-04-01	0	neutral	0				2013-07-03	15	5.93775	1	5	9	2.45808		2013-07-03	15	5.93775	0.0666667	0.333333	0.6	2.45808	956	1	3	0.6	115.24	-0.00961578	956		106
7537	5415	2019-04-01 12:07:00	2019-04-01	0.475	positive	0.3				2013-07-02	15	5.62495	1	5	9	1.36675		2013-07-02	15	5.62495	0.0666667	0.333333	0.6	1.36675	957	1	3	0.6	117.82	0.00236552	957		105
6721	5416	2019-04-01 11:58:00	2019-04-01	0.493056	positive	0.125				2013-07-01	10	3.75	0	4	6	2.85		2013-07-01	10	3.75	0	0.4	0.6	2.85	958	1	3	0.6	117.18	0.038011	958		104
5404	5417	2019-04-01 11:31:00	2019-04-01	0	neutral	0				2013-06-30	4	1.95	1	1	2	0.95		2013-06-30	4	1.95	0.25	0.25	0.5	0.95	959	1	3	0.5	107.36	0	959		103
8210	5418	2019-04-01 11:26:00	2019-04-01	0.95	positive	0.6				2013-06-29	11	4.76667	2	2	7	0.604167		2013-06-29	11	4.76667	0.181818	0.181818	0.636364	0.604167	960	1	3	0.636364	107.36	0	960		102
8397	5419	2019-04-01 11:21:00	2019-04-01	0.9	positive	0.7				2013-06-28	16	4.82778	1	4	11	3.15		2013-06-28	16	4.82778	0.0625	0.25	0.6875	3.15	961	1	3	0.6875	107.36	-0.00757894	961		101
2166	5420	2019-04-01 11:18:00	2019-04-01	0.384848	neutral	-0.0878788				2013-06-27	14	5.29444	0	5	9	2.27273		2013-06-27	14	5.29444	0	0.357143	0.642857	2.27273	962	1	3	0.642857	109.25	0.0142643	962		100
7075	5421	2019-04-01 11:08:00	2019-04-01	0.35	positive	0.2				2013-06-26	11	3.95208	2	2	7	1.40417		2013-06-26	11	3.95208	0.181818	0.181818	0.636364	1.40417	963	1	3	0.636364	105.72	0.0138572	963		99
8211	5422	2019-04-01 10:46:00	2019-04-01	0.95	positive	0.6				2013-06-25	19	8.51008	2	6	11	2.88583		2013-06-25	19	8.51008	0.105263	0.315789	0.578947	2.88583	964	1	3	0.578947	102.4	0.00387672	964		98
1691	5423	2019-04-01 10:41:00	2019-04-01	0.65	negative	-0.4				2013-06-24	20	5.9	4	10	6	-0.025		2013-06-24	20	5.9	0.2	0.5	0.3	-0.025	965	0	2	0.5	101.49	0.00838197	965		97
5405	5424	2019-04-01 10:24:00	2019-04-01	0.1	neutral	0				2013-06-23	5	2.15	0	2	3	1.33333		2013-06-23	5	2.15	0	0.4	0.6	1.33333	965	1	3	0.6	99.55	0	965		97
8212	5425	2019-04-01 08:28:00	2019-04-01	0.95	positive	0.6				2013-06-22	17	6.78548	4	5	8	0.673422		2013-06-22	17	6.78548	0.235294	0.294118	0.470588	0.673422	966	1	3	0.470588	99.55	0	966		96
5406	5426	2019-04-01 08:18:00	2019-04-01	0	neutral	0				2013-06-21	43	15.888	3	23	17	9.20843		2013-06-21	43	15.888	0.0697674	0.534884	0.395349	9.20843	967	0	2	0.534884	99.55	-0.00477251	967		95
2001	5427	2019-04-01 08:04:00	2019-04-01	0.5	negative	-0.15				2013-06-20	44	20.0341	2	20	22	8.69703		2013-06-20	44	20.0341	0.0454545	0.454545	0.5	8.69703	967	1	3	0.5	100.65	-0.0170499	967		95
5407	5428	2019-04-01 07:51:00	2019-04-01	0.0666667	neutral	0				2013-06-19	12	2.08718	0	8	4	0.775081		2013-06-19	12	2.08718	0	0.666667	0.333333	0.775081	968	0	2	0.666667	104.68	0.00538518	968		94
5408	5429	2019-04-01 07:07:00	2019-04-01	0	neutral	0				2013-06-18	9	4.52172	1	3	5	1.5904		2013-06-18	9	4.52172	0.111111	0.333333	0.555556	1.5904	968	1	3	0.555556	103.39	0.00502765	968		94
5409	5430	2019-04-01 07:05:00	2019-04-01	0	neutral	0				2013-06-17	8	1.57727	0	5	3	0.686364		2013-06-17	8	1.57727	0	0.625	0.375	0.686364	969	0	2	0.625	102.2	0.00814994	969		93
1509	5431	2019-04-01 07:02:00	2019-04-01	0.7	negative	-0.4				2013-06-16	4	0.495833	1	3	0	-0.166667		2013-06-16	4	0.495833	0.25	0.75	0	-0.166667	969	0	2	0.75	100.3	0	969		93
5410	5432	2019-04-01 06:37:00	2019-04-01	0	neutral	0				2013-06-15	5	2.5	0	2	3	1.75		2013-06-15	5	2.5	0	0.4	0.6	1.75	969	1	3	0.6	100.3	0	969		93
1510	5433	2019-04-01 06:26:00	2019-04-01	0.7	negative	-0.4				2013-06-14	5	2.02619	0	2	3	1.44226		2013-06-14	5	2.02619	0	0.4	0.6	1.44226	970	1	3	0.6	100.3	0.00927792	970		92
1511	5434	2019-04-01 06:19:00	2019-04-01	0.7	negative	-0.4				2013-06-13	5	2.225	0	2	3	1.35		2013-06-13	5	2.225	0	0.4	0.6	1.35	971	1	3	0.6	98.18	0.00199512	971		91
2493	5435	2019-04-01 06:14:00	2019-04-01	0.142857	neutral	-0.0714286				2013-06-12	4	1.68889	1	1	2	0.145833		2013-06-12	4	1.68889	0.25	0.25	0.5	0.145833	972	1	3	0.5	97.73	0.014734	972		90
5411	5436	2019-04-01 05:33:00	2019-04-01	0	neutral	0				2013-06-11	16	5.09944	1	8	7	3.79292		2013-06-11	16	5.09944	0.0625	0.5	0.4375	3.79292	973	0	2	0.5	94.47	-0.0249232	973		89
5412	5437	2019-04-01 05:23:00	2019-04-01	0	neutral	0				2013-06-10	12	3.6523	1	6	5	1.74672		2013-06-10	12	3.6523	0.0833333	0.5	0.416667	1.74672	973	0	2	0.5	100.05	-0.00855335	973		89
8213	5438	2019-04-01 05:02:00	2019-04-01	0.95	positive	0.6				2013-06-09	6	2.96667	1	3	2	0.75		2013-06-09	6	2.96667	0.166667	0.5	0.333333	0.75	973	0	2	0.5	102.04	0	973		89
2028	5439	2019-04-01 04:58:00	2019-04-01	0.233333	negative	-0.133333				2013-06-08	1	0.3	0	0	1	0.2		2013-06-08	1	0.3	0	0	1	0.2	973	1	3	1	102.04	0	973		89
8214	5440	2019-04-01 04:55:00	2019-04-01	0.95	positive	0.6				2013-06-07	4	1.85	1	2	1	0.7		2013-06-07	4	1.85	0.25	0.5	0.25	0.7	974	0	2	0.5	102.04	0.0204345	974		88
5413	5441	2019-04-01 04:45:00	2019-04-01	0	neutral	0				2013-06-06	8	2.8125	0	3	5	2.33125		2013-06-06	8	2.8125	0	0.375	0.625	2.33125	974	1	3	0.625	97.35	0.00892415	974		88
1512	5442	2019-04-01 04:37:00	2019-04-01	0.7	negative	-0.4				2013-06-05	17	5.4	3	5	9	1.79252		2013-06-05	17	5.4	0.176471	0.294118	0.529412	1.79252	975	1	3	0.529412	95.37	0.00242027	975		87
1513	5443	2019-04-01 04:06:00	2019-04-01	0.7	negative	-0.4				2013-06-04	13	5.89621	2	4	7	1.41345		2013-06-04	13	5.89621	0.153846	0.307692	0.538462	1.41345	976	1	3	0.538462	94.84	0.0104275	976		86
5414	5444	2019-04-01 04:05:00	2019-04-01	0	neutral	0				2013-06-03	4	0.683333	2	2	0	-0.483333		2013-06-03	4	0.683333	0.5	0.5	0	-0.483333	977	0	2	0.5	92.59	-0.0235971	977		85
5415	5445	2019-04-01 04:04:00	2019-04-01	0	neutral	0				2013-06-02	3	1.29167	0	2	1	0.566667		2013-06-02	3	1.29167	0	0.666667	0.333333	0.566667	977	0	2	0.666667	97.76	0	977		85
2216	5446	2019-04-01 03:08:00	2019-04-01	0.271429	neutral	-0.0857143				2013-06-01	6	2.12764	0	4	2	0.776528		2013-06-01	6	2.12764	0	0.666667	0.333333	0.776528	977	0	2	0.666667	97.76	0	977		85	950.505	0.248	0.026	-0.029	-0.075	-	-0.075		0.27	-0.075	-0.02	3	-0.076	-	-0.076	-
8215	5447	2019-04-01 02:57:00	2019-04-01	0.95	positive	0.6				2013-05-31	20	8.01056	0	8	12	3.82934		2013-05-31	20	8.01056	0	0.4	0.6	3.82934	977	1	3	0.6	97.76	-0.0308212	977		85
2494	5448	2019-04-01 02:43:00	2019-04-01	0.142857	neutral	-0.0714286				2013-05-30	18	5.10182	0	10	8	2.49288		2013-05-30	18	5.10182	0	0.555556	0.444444	2.49288	978	0	2	0.555556	104.95	0.00132622	978		84
1800	5449	2019-04-01 02:38:00	2019-04-01	0.421429	negative	-0.235714				2013-05-29	24	9.20366	4	7	13	4.90499		2013-05-29	24	9.20366	0.166667	0.291667	0.541667	4.90499	978	1	3	0.541667	104.63	-0.0230374	978		84
5416	5450	2019-04-01 02:35:00	2019-04-01	0	neutral	0				2013-05-28	15	9.27868	0	2	13	6.63169		2013-05-28	15	9.27868	0	0.133333	0.866667	6.63169	979	1	3	0.866667	110.33	0.0555638	979		83
6371	5451	2019-04-01 02:33:00	2019-04-01	0.8	neutral	0.0666667				2013-05-27	4	2.82727	0	0	4	2.06818		2013-05-27	4	2.82727	0	0	1	2.06818	980	1	3	1	97.08	0	980		82
1900	5452	2019-04-01 02:18:00	2019-04-01	0.35	negative	-0.2				2013-05-26	3	0.75	1	1	1	0.375		2013-05-26	3	0.75	0.333333	0.333333	0.333333	0.375	981	1	3	0.333333	97.08	0	981		81
2151	5453	2019-04-01 02:14:00	2019-04-01	0.4	negative	-0.1				2013-05-25	12	2.4875	1	8	3	0.45		2013-05-25	12	2.4875	0.0833333	0.666667	0.25	0.45	982	0	2	0.666667	97.08	0	982		80
5417	5454	2019-04-01 01:51:00	2019-04-01	0.3	neutral	0				2013-05-24	12	4.225	1	4	7	3.16667		2013-05-24	12	4.225	0.0833333	0.333333	0.583333	3.16667	982	1	3	0.583333	97.08	0.0199095	982		80
5418	5455	2019-04-01 01:17:00	2019-04-01	0.3	neutral	0				2013-05-23	25	9.54444	1	11	13	4.59167		2013-05-23	25	9.54444	0.04	0.44	0.52	4.59167	983	1	3	0.52	92.73	0.0265046	983		79
5419	5456	2019-03-31 13:36:00	2019-03-31	0	neutral	0				2013-05-22	28	10.7204	3	14	11	3.45226		2013-05-22	28	10.7204	0.107143	0.5	0.392857	3.45226	984	0	2	0.5	87.24	-0.00173886	984		78
8216	5457	2019-03-31 13:29:00	2019-03-31	0.95	positive	0.6				2013-05-21	18	6.60783	4	7	7	1.30985		2013-05-21	18	6.60783	0.222222	0.388889	0.388889	1.30985	984	1	3	0.388889	87.59	-0.0114984	984		78
5420	5458	2019-03-31 13:16:00	2019-03-31	0	neutral	0				2013-05-20	16	7.5178	1	3	12	5.28826		2013-05-20	16	7.5178	0.0625	0.1875	0.75	5.28826	985	1	3	0.75	89.94	-0.0074682	985		77
5421	5459	2019-03-31 12:08:00	2019-03-31	0	neutral	0				2013-05-19	5	1.4	0	1	4	1.45		2013-05-19	5	1.4	0	0.2	0.8	1.45	986	1	3	0.8	91.5	0	986		76
2049	5460	2019-03-31 11:54:00	2019-03-31	0.577273	negative	-0.131818				2013-05-18	6	1.76667	1	3	2	0.75		2013-05-18	6	1.76667	0.166667	0.5	0.333333	0.75	987	0	2	0.5	91.5	0	987		75
1514	5461	2019-03-31 11:11:00	2019-03-31	0.7	negative	-0.4				2013-05-17	10	2.67677	2	7	1	-0.877525		2013-05-17	10	2.67677	0.2	0.7	0.1	-0.877525	987	0	2	0.7	91.5	-0.00354528	987		75
2050	5462	2019-03-31 11:09:00	2019-03-31	0.577273	negative	-0.131818				2013-05-16	15	6.27955	2	7	6	1.56449		2013-05-16	15	6.27955	0.133333	0.466667	0.4	1.56449	987	0	2	0.466667	92.25	0.0363657	987		75
1515	5463	2019-03-31 11:06:00	2019-03-31	0.7	negative	-0.4				2013-05-15	20	2.38182	1	16	3	0.492045		2013-05-15	20	2.38182	0.05	0.8	0.15	0.492045	987	0	2	0.8	84.84	0.00826858	987		75
5422	5464	2019-03-31 11:02:00	2019-03-31	0	neutral	0				2013-05-14	20	9.04217	4	7	9	1.31168		2013-05-14	20	9.04217	0.2	0.35	0.45	1.31168	987	1	3	0.45	83.24	-0.0231625	987		75
6526	5465	2019-03-31 11:01:00	2019-03-31	0.825	neutral	0.1				2013-05-13	23	10.2467	2	8	13	4.96205		2013-05-13	23	10.2467	0.0869565	0.347826	0.565217	4.96205	988	1	3	0.565217	87.8	0.0583596	988		74
6420	5466	2019-03-31 11:01:00	2019-03-31	0.22381	neutral	0.0714286				2013-05-12	5	1.52262	0	3	2	0.463095		2013-05-12	5	1.52262	0	0.6	0.4	0.463095	989	0	2	0.6	76.76	0	989		73
5423	5467	2019-03-31 10:56:00	2019-03-31	0	neutral	0				2013-05-11	11	5.54583	2	3	6	1.85104		2013-05-11	11	5.54583	0.181818	0.272727	0.545455	1.85104	989	1	3	0.545455	76.76	0	989		73
7797	5468	2019-03-31 10:49:00	2019-03-31	0.641667	positive	0.425				2013-05-10	19	6.99524	2	6	11	8.05952		2013-05-10	19	6.99524	0.105263	0.315789	0.578947	8.05952	990	1	3	0.578947	76.76	0.0437755	990		72
5424	5469	2019-03-31 10:48:00	2019-03-31	0.1	neutral	0				2013-05-09	36	17.0057	1	11	24	10.6828		2013-05-09	36	17.0057	0.0277778	0.305556	0.666667	10.6828	991	1	3	0.666667	69.4	0.0948031	991		71
1901	5470	2019-03-31 10:43:00	2019-03-31	0.35	negative	-0.2				2013-05-08	27	8.69583	1	13	13	4.40139		2013-05-08	27	8.69583	0.037037	0.481481	0.481481	4.40139	992	1	3	0.481481	55.79	0.00218516	992		70
5425	5471	2019-03-31 10:39:00	2019-03-31	0	neutral	0				2013-05-07	12	3.23264	0	7	5	1.81111		2013-05-07	12	3.23264	0	0.583333	0.416667	1.81111	993	0	2	0.583333	55.51	-0.0301458	993		69
6527	5472	2019-03-31 10:24:00	2019-03-31	0.825	neutral	0.1				2013-05-06	9	3.13788	0	4	5	1.18371		2013-05-06	9	3.13788	0	0.444444	0.555556	1.18371	993	1	3	0.555556	59.5	0.0377222	993		69
5426	5473	2019-03-31 09:51:00	2019-03-31	0	neutral	0				2013-05-05	4	0.95322	0	3	1	0.482008		2013-05-05	4	0.95322	0	0.75	0.25	0.482008	994	0	2	0.75	54.55	0	994		68
5427	5474	2019-03-31 09:49:00	2019-03-31	0	neutral	0				2013-05-04	5	1.39167	0	3	2	0.507812		2013-05-04	5	1.39167	0	0.6	0.4	0.507812	994	0	2	0.6	54.55	0	994		68
8217	5475	2019-03-31 09:46:00	2019-03-31	0.95	positive	0.6				2013-05-03	15	3.60351	1	9	5	1.51755		2013-05-03	15	3.60351	0.0666667	0.6	0.333333	1.51755	994	0	2	0.6	54.55	0.00351721	994		68
5428	5476	2019-03-31 09:40:00	2019-03-31	0	neutral	0				2013-05-02	8	3.90794	1	2	5	2.07677		2013-05-02	8	3.90794	0.125	0.25	0.625	2.07677	994	1	3	0.625	54.11	0.00671333	994		68
5429	5477	2019-03-31 09:29:00	2019-03-31	0	neutral	0				2013-05-01	8	4.60568	2	0	6	2.06837		2013-05-01	8	4.60568	0.25	0	0.75	2.06837	995	1	3	0.75	53.28	-0.00574914	995		67
7424	5478	2019-03-31 09:28:00	2019-03-31	0.546429	positive	0.264286				2013-04-30	9	3.425	2	4	3	-0.1		2013-04-30	9	3.425	0.222222	0.444444	0.333333	-0.1	996	0	2	0.444444	53.99	-0.0075753	996		66
2495	5479	2019-03-31 09:03:00	2019-03-31	0.142857	neutral	-0.0714286				2013-04-29	11	3.70682	1	5	5	2.05909		2013-04-29	11	3.70682	0.0909091	0.454545	0.454545	2.05909	996	1	3	0.454545	54.94	0.0306187	996		66
8218	5480	2019-03-31 08:39:00	2019-03-31	0.95	positive	0.6				2013-04-28	2	0.125	0	2	0	0		2013-04-28	2	0.125	0	1	0	0	997	0	2	1	51.2	0	997		65
5430	5481	2019-03-31 08:38:00	2019-03-31	0	neutral	0				2013-04-27	4	0.904167	1	1	2	0.566667		2013-04-27	4	0.904167	0.25	0.25	0.5	0.566667	997	1	3	0.5	51.2	0	997		65
5431	5482	2019-03-31 08:33:00	2019-03-31	0	neutral	0				2013-04-26	11	4.11048	2	2	7	2.56717		2013-04-26	11	4.11048	0.181818	0.181818	0.636364	2.56717	998	1	3	0.636364	51.2	-0.00673337	998		64
5432	5483	2019-03-31 08:31:00	2019-03-31	0	neutral	0				2013-04-25	6	2.41667	2	1	3	1.17917		2013-04-25	6	2.41667	0.333333	0.166667	0.5	1.17917	999	1	3	0.5	52	0.0133144	999		63
8219	5484	2019-03-31 08:29:00	2019-03-31	0.95	positive	0.6				2013-04-24	6	3.80774	0	1	5	2.41012		2013-04-24	6	3.80774	0	0.166667	0.833333	2.41012	1000	1	3	0.833333	50.43	-0.00496634	1000		62
8220	5485	2019-03-31 08:26:00	2019-03-31	0.95	positive	0.6				2013-04-23	4	1.86786	0	1	3	1.71429		2013-04-23	4	1.86786	0	0.25	0.75	1.71429	1001	1	3	0.75	51.01	0.00703812	1001		61
1516	5486	2019-03-31 08:25:00	2019-03-31	0.7	negative	-0.4				2013-04-22	12	5.20404	1	3	8	3.14621		2013-04-22	12	5.20404	0.0833333	0.25	0.666667	3.14621	1002	1	3	0.666667	50.19	0.0209168	1002		60
6409	5487	2019-03-31 07:22:00	2019-03-31	0.227273	neutral	0.0681818				2013-04-20	1	0.4	0	1	0	-0.05		2013-04-20	1	0.4	0	1	0	-0.05	1003	0	2	1	47.83	0	1003		59
7060	5488	2019-03-31 07:10:00	2019-03-31	0.530952	positive	0.192857				2013-04-19	9	2.86488	2	5	2	0.945833		2013-04-19	9	2.86488	0.222222	0.555556	0.222222	0.945833	1003	0	2	0.555556	47.83	0.00787983	1003		59
1517	5489	2019-03-31 06:53:00	2019-03-31	0.7	negative	-0.4				2013-04-18	9	3.17955	1	4	4	1.10379		2013-04-18	9	3.17955	0.111111	0.444444	0.444444	1.10379	1003	1	3	0.444444	46.97	0.0142867	1003		59
6372	5490	2019-03-31 06:15:00	2019-03-31	0.55	neutral	0.0666667				2013-04-17	2	0.166667	1	1	0	-0.166667		2013-04-17	2	0.166667	0.5	0.5	0	-0.166667	1004	0	2	0.5	45.45	-0.0013357	1004		58
1518	5491	2019-03-31 06:14:00	2019-03-31	0.7	negative	-0.4				2013-04-16	6	1.33889	2	4	0	-0.330556		2013-04-16	6	1.33889	0.333333	0.666667	0	-0.330556	1004	0	2	0.666667	45.59	0.0223817	1004		58
1902	5492	2019-03-31 05:59:00	2019-03-31	0.35	negative	-0.2				2013-04-15	2	1.375	0	2	0	0.0681818		2013-04-15	2	1.375	0	1	0	0.0681818	1004	0	2	1	43.3	-0.00449017	1004		58
5433	5493	2019-03-31 05:38:00	2019-03-31	0	neutral	0				2013-04-14	2	0.6	0	1	1	0.5		2013-04-14	2	0.6	0	0.5	0.5	0.5	1004	1	3	0.5	43.75	0	1004		58
6373	5494	2019-03-31 05:15:00	2019-03-31	0.55	neutral	0.0666667				2013-04-13	2	0.351515	0	1	1	0.178788		2013-04-13	2	0.351515	0	0.5	0.5	0.178788	1005	1	3	0.5	43.75	0	1005		57
5434	5495	2019-03-31 05:14:00	2019-03-31	0	neutral	0				2013-04-12	4	0.5	0	3	1	0.5		2013-04-12	4	0.5	0	0.75	0.25	0.5	1006	0	2	0.75	43.75	0.00159119	1006		56
2279	5496	2019-03-31 05:14:00	2019-03-31	0.516667	neutral	-0.075				2013-04-11	8	3.01402	0	3	5	2.71629		2013-04-11	8	3.01402	0	0.375	0.625	2.71629	1006	1	3	0.625	43.59	0.0175876	1006		56
5435	5497	2019-03-31 05:00:00	2019-03-31	0	neutral	0				2013-04-10	8	2.94167	0	5	3	1.18021		2013-04-10	8	2.94167	0	0.625	0.375	1.18021	1007	0	2	0.625	41.86	0.0143442	1007		55
5436	5498	2019-03-31 04:56:00	2019-03-31	0	neutral	0				2013-04-09	15	4.33452	0	7	8	3.38988		2013-04-09	15	4.33452	0	0.466667	0.533333	3.38988	1007	1	3	0.533333	40.5	-0.0140329	1007		55
6673	5499	2019-03-31 04:44:00	2019-03-31	0.495833	positive	0.1125				2013-04-08	21	8.28819	5	8	8	0.106277		2013-04-08	21	8.28819	0.238095	0.380952	0.380952	0.106277	1008	1	3	0.380952	41.83	0.00480237	1008		54
7457	5500	2019-03-31 04:41:00	2019-03-31	0.427778	positive	0.283333				2013-04-07	4	1.1125	0	2	2	0.58125		2013-04-07	4	1.1125	0	0.5	0.5	0.58125	1009	1	3	0.5	41.37	0	1009		53
8221	5501	2019-03-31 04:17:00	2019-03-31	0.95	positive	0.6				2013-04-06	6	0.85	2	3	1	-0.35		2013-04-06	6	0.85	0.333333	0.5	0.166667	-0.35	1010	0	2	0.5	41.37	0	1010		52
8222	5502	2019-03-31 04:03:00	2019-03-31	0.95	positive	0.6				2013-04-05	13	6.65455	0	5	8	2.90303		2013-04-05	13	6.65455	0	0.384615	0.615385	2.90303	1010	1	3	0.615385	41.37	-0.00666715	1010		52
6722	5503	2019-03-31 03:39:00	2019-03-31	0.166667	positive	0.125				2013-04-04	7	1.8	0	6	1	0.1		2013-04-04	7	1.8	0	0.857143	0.142857	0.1	1011	0	2	0.857143	42.01	0.00951086	1011		51
7928	5504	2019-03-30 23:26:00	2019-03-30	0.5	positive	0.5				2013-04-03	19	6.275	2	5	12	3.34167		2013-04-03	19	6.275	0.105263	0.263158	0.631579	3.34167	1011	1	3	0.631579	41.1	-0.0329539	1011		51
5437	5505	2019-03-30 20:42:00	2019-03-30	0	neutral	0				2013-04-02	35	12.4399	2	16	17	4.60147		2013-04-02	35	12.4399	0.0571429	0.457143	0.485714	4.60147	1012	1	3	0.485714	44.34	0.00403449	1012		50
5438	5506	2019-03-30 18:34:00	2019-03-30	1	neutral	0				2013-04-01	20	7.425	0	9	11	4.68636		2013-04-01	20	7.425	0	0.45	0.55	4.68636	1013	1	3	0.55	43.93	0.0642366	1013		49
7167	5507	2019-03-30 15:30:00	2019-03-30	0.5	positive	0.2				2013-03-31	6	1.48333	0	3	3	1.23333		2013-03-31	6	1.48333	0	0.5	0.5	1.23333	1014	1	3	0.5	37.89	0	1014		48
7929	5508	2019-03-30 15:18:00	2019-03-30	0.5	positive	0.5				2013-03-30	5	2.19899	0	3	2	0.786364		2013-03-30	5	2.19899	0	0.6	0.4	0.786364	1015	0	2	0.6	37.89	0	1015		47
5439	5509	2019-03-30 14:43:00	2019-03-30	0	neutral	0				2013-03-29	2	1.475	0	0	2	0.85		2013-03-29	2	1.475	0	0	1	0.85	1015	1	3	1	37.89	0	1015		47
5440	5510	2019-03-30 12:17:00	2019-03-30	0.3	neutral	0				2013-03-28	13	4.93618	2	5	6	1.14708		2013-03-28	13	4.93618	0.153846	0.384615	0.461538	1.14708	1016	1	3	0.461538	37.89	-0.00308377	1016		46
2012	5511	2019-03-30 12:01:00	2019-03-30	0.185185	negative	-0.140741				2013-03-27	12	2.35866	1	8	3	0.703788		2013-03-27	12	2.35866	0.0833333	0.666667	0.25	0.703788	1017	0	2	0.666667	38.16	0.00342774	1017		45
5441	5512	2019-03-30 11:45:00	2019-03-30	0.1	neutral	0				2013-03-26	8	3.95075	0	3	5	1.67918		2013-03-26	8	3.95075	0	0.375	0.625	1.67918	1017	1	3	0.625	37.86	0.00380207	1017		45
5442	5513	2019-03-30 11:34:00	2019-03-30	0.3	neutral	0				2013-03-25	9	2.76149	1	5	3	0.0419192		2013-03-25	9	2.76149	0.111111	0.555556	0.333333	0.0419192	1018	0	2	0.555556	37.53	0.0106602	1018		44
5443	5514	2019-03-30 10:11:00	2019-03-30	0	neutral	0				2013-03-24	1	0.5	0	0	1	0.5		2013-03-24	1	0.5	0	0	1	0.5	1018	1	3	1	36.62	0	1018		44
2496	5515	2019-03-29 22:42:00	2019-03-29	0.142857	neutral	-0.0714286				2013-03-23	4	1.78611	0	1	3	1.39479		2013-03-23	4	1.78611	0	0.25	0.75	1.39479	1019	1	3	0.75	36.62	0	1019		43
5444	5516	2019-03-29 22:30:00	2019-03-29	0	neutral	0				2013-03-22	7	1.22955	1	4	2	0.230114		2013-03-22	7	1.22955	0.142857	0.571429	0.285714	0.230114	1020	0	2	0.571429	36.62	0.00729523	1020		42
2497	5517	2019-03-29 22:04:00	2019-03-29	0.142857	neutral	-0.0714286				2013-03-21	7	1.97121	0	4	3	1.14542		2013-03-21	7	1.97121	0	0.571429	0.428571	1.14542	1020	0	2	0.571429	36.01	0.00072419	1020		42
2498	5518	2019-03-29 22:03:00	2019-03-29	0.142857	neutral	-0.0714286				2013-03-20	4	1.725	0	2	2	0.693182		2013-03-20	4	1.725	0	0.5	0.5	0.693182	1020	1	3	0.5	35.95	0.0106393	1020		42
5445	5519	2019-03-29 17:00:00	2019-03-29	0.3	neutral	0				2013-03-19	4	2.5	0	0	4	2.2		2013-03-19	4	2.5	0	0	1	2.2	1021	1	3	1	35.08	-0.000865745	1021		41
6654	5520	2019-03-29 13:50:00	2019-03-29	0.526667	positive	0.106667				2013-03-18	9	4.05	0	6	3	1.8125		2013-03-18	9	4.05	0	0.666667	0.333333	1.8125	1022	0	2	0.666667	35.15	-0.00172632	1022		40
5446	5521	2019-03-29 13:38:00	2019-03-29	0	neutral	0				2013-03-17	3	1.40455	0	0	3	0.786364		2013-03-17	3	1.40455	0	0	1	0.786364	1022	1	3	1	35.29	0	1022		40
2575	5522	2019-03-29 13:12:00	2019-03-29	0.783333	neutral	-0.0666667				2013-03-16	7	1.18889	2	3	2	0.305556		2013-03-16	7	1.18889	0.285714	0.428571	0.285714	0.305556	1023	0	2	0.428571	35.29	0	1023		39
6528	5523	2019-03-29 13:07:00	2019-03-29	0.825	neutral	0.1				2013-03-15	11	3.35	1	5	5	2.10208		2013-03-15	11	3.35	0.0909091	0.454545	0.454545	2.10208	1023	1	3	0.454545	35.29	-0.0187858	1023		39
8223	5524	2019-03-29 13:02:00	2019-03-29	0.95	positive	0.6				2013-03-14	14	7.00361	2	3	9	4.23826		2013-03-14	14	7.00361	0.142857	0.214286	0.642857	4.23826	1024	1	3	0.642857	36.85	-0.0244044	1024		38
7538	5525	2019-03-29 12:59:00	2019-03-29	0.475	positive	0.3				2013-03-13	13	4.73036	3	3	7	2.75119		2013-03-13	13	4.73036	0.230769	0.230769	0.538462	2.75119	1025	1	3	0.538462	38.98	-0.001557	1025		37
5447	5526	2019-03-29 12:55:00	2019-03-29	0	neutral	0				2013-03-12	19	6.9194	4	8	7	1.82858		2013-03-12	19	6.9194	0.210526	0.421053	0.368421	1.82858	1026	0	2	0.421053	39.12	0.0002221	1026		36
5448	5527	2019-03-29 12:52:00	2019-03-29	0	neutral	0				2013-03-11	3	1.65255	0	1	2	0.656477		2013-03-11	3	1.65255	0	0.333333	0.666667	0.656477	1026	1	3	0.666667	39.1	0.00705454	1026		36
1519	5528	2019-03-29 12:50:00	2019-03-29	0.7	negative	-0.4				2013-03-10	4	0.65	0	3	1	0.1		2013-03-10	4	0.65	0	0.75	0.25	0.1	1027	0	2	0.75	38.47	0	1027		35
7798	5529	2019-03-29 12:50:00	2019-03-29	0.641667	positive	0.425				2013-03-09	14	4.25121	1	8	5	1.41626		2013-03-09	14	4.25121	0.0714286	0.571429	0.357143	1.41626	1027	0	2	0.571429	38.47	0	1027		35
6529	5530	2019-03-29 12:48:00	2019-03-29	0.825	neutral	0.1				2013-03-08	6	2.42727	1	3	2	0.893182		2013-03-08	6	2.42727	0.166667	0.5	0.333333	0.893182	1027	0	2	0.5	38.47	0.0027179	1027		35
6436	5531	2019-03-29 12:47:00	2019-03-29	0.716667	neutral	0.0833333				2013-03-07	4	1.93542	0	2	2	0.775		2013-03-07	4	1.93542	0	0.5	0.5	0.775	1027	1	3	0.5	38.23	0.00617817	1027		35
1520	5532	2019-03-29 12:47:00	2019-03-29	0.7	negative	-0.4				2013-03-06	11	1.99583	1	7	3	0.837121		2013-03-06	11	1.99583	0.0909091	0.636364	0.272727	0.837121	1028	0	2	0.636364	37.69	0.0121521	1028		34
6942	5533	2019-03-29 12:46:00	2019-03-29	0.54	positive	0.16				2013-03-05	5	2.01955	1	1	3	0.164221		2013-03-05	5	2.01955	0.2	0.2	0.6	0.164221	1028	1	3	0.6	36.65	0.012868	1028		34
8224	5534	2019-03-29 12:34:00	2019-03-29	0.95	positive	0.6				2013-03-04	4	1.33333	1	2	1	0.111111		2013-03-04	4	1.33333	0.25	0.5	0.25	0.111111	1029	0	2	0.5	35.58	0.0115027	1029		33
5449	5535	2019-03-29 10:07:00	2019-03-29	0	neutral	0				2013-03-02	1	0	0	1	0	0		2013-03-02	1	0	0	1	0	0	1029	0	2	1	34.65	0	1029		33
1521	5536	2019-03-29 10:01:00	2019-03-29	0.7	negative	-0.4				2013-03-01	11	4.14	0	6	5	2.64333		2013-03-01	11	4.14	0	0.545455	0.454545	2.64333	1029	0	2	0.545455	34.65	-0.00225024	1029		33	1004.31	0.171	0.022	-0.01	0.02	0.013	0.02		0.5	0.02	0.01	6.78	0.078	0.99	0.077	1
1522	5537	2019-03-29 09:58:00	2019-03-29	0.7	negative	-0.4				2013-02-28	11	5.51919	3	1	7	1.98826		2013-02-28	11	5.51919	0.272727	0.0909091	0.636364	1.98826	1029	1	3	0.636364	34.83	-0.00335359	1029		33
5450	5538	2019-03-29 09:56:00	2019-03-29	0	neutral	0				2013-02-27	29	10.1306	3	14	12	3.09531		2013-02-27	29	10.1306	0.103448	0.482759	0.413793	3.09531	1030	0	2	0.482759	35.1	0.00837007	1030		32
8225	5539	2019-03-29 09:53:00	2019-03-29	0.95	positive	0.6				2013-02-26	7	2.6197	2	3	2	0.140909		2013-02-26	7	2.6197	0.285714	0.428571	0.285714	0.140909	1030	0	2	0.428571	34.43	0.000631138	1030		32
5451	5540	2019-03-29 09:42:00	2019-03-29	0	neutral	0				2013-02-25	8	2.1	0	5	3	1.95		2013-02-25	8	2.1	0	0.625	0.375	1.95	1030	0	2	0.625	34.38	-0.0213216	1030		32
1523	5541	2019-03-29 09:42:00	2019-03-29	0.7	negative	-0.4				2013-02-24	2	1.00306	0	0	2	0.432986		2013-02-24	2	1.00306	0	0	1	0.432986	1030	1	3	1	36.11	0	1030		32
5452	5542	2019-03-29 09:39:00	2019-03-29	0	neutral	0				2013-02-23	4	0.583333	0	4	0	0.0416667		2013-02-23	4	0.583333	0	1	0	0.0416667	1031	0	2	1	36.11	0	1031		31
5453	5543	2019-03-29 09:38:00	2019-03-29	0	neutral	0				2013-02-22	8	2.55	2	4	2	1		2013-02-22	8	2.55	0.25	0.5	0.25	1	1031	0	2	0.5	36.11	0.0115786	1031		31
5454	5544	2019-03-29 08:44:00	2019-03-29	0	neutral	0				2013-02-21	18	8.21417	1	9	8	5.34		2013-02-21	18	8.21417	0.0555556	0.5	0.444444	5.34	1031	0	2	0.5	35.16	-0.0398629	1031		31
5455	5545	2019-03-29 08:42:00	2019-03-29	0.5	neutral	0				2013-02-20	10	4.57727	2	5	3	0.130682		2013-02-20	10	4.57727	0.2	0.5	0.3	0.130682	1031	0	2	0.5	38.54	-0.00825975	1031		31
5456	5546	2019-03-29 08:29:00	2019-03-29	0	neutral	0				2013-02-19	13	6.70593	0	8	5	1.28081		2013-02-19	13	6.70593	0	0.615385	0.384615	1.28081	1031	0	2	0.615385	39.28	0.0255005	1031		31
2252	5547	2019-03-29 08:17:00	2019-03-29	0.233333	neutral	-0.0833333				2013-02-18	13	3.74107	1	8	4	1.4869		2013-02-18	13	3.74107	0.0769231	0.615385	0.307692	1.4869	1031	0	2	0.615385	37.04	0	1031		31
6723	5548	2019-03-29 08:02:00	2019-03-29	0.166667	positive	0.125				2013-02-17	36	12.2236	2	20	14	5.84681		2013-02-17	36	12.2236	0.0555556	0.555556	0.388889	5.84681	1031	0	2	0.555556	37.04	0	1031		31
5457	5549	2019-03-29 07:49:00	2019-03-29	1	neutral	0				2013-02-16	9	2.68083	0	4	5	1.78583		2013-02-16	9	2.68083	0	0.444444	0.555556	1.78583	1031	1	3	0.555556	37.04	0	1031		31
6633	5550	2019-03-29 07:24:00	2019-03-29	1	positive	0.1				2013-02-15	24	8.46705	5	10	9	0.989725		2013-02-15	24	8.46705	0.208333	0.416667	0.375	0.989725	1032	0	2	0.416667	37.04	-0.0141875	1032		30
8226	5551	2019-03-29 07:13:00	2019-03-29	0.95	positive	0.6				2013-02-14	57	23.4836	11	24	22	4.1957		2013-02-14	57	23.4836	0.192982	0.421053	0.385965	4.1957	1032	0	2	0.421053	38.27	-0.00203789	1032		30
5458	5552	2019-03-29 07:12:00	2019-03-29	0	neutral	0				2013-02-13	7	3.91894	0	2	5	2.31818		2013-02-13	7	3.91894	0	0.285714	0.714286	2.31818	1032	1	3	0.714286	38.45	0.00637176	1032		30
8227	5553	2019-03-29 07:09:00	2019-03-29	0.95	positive	0.6				2013-02-12	12	5.42183	4	3	5	-0.10373		2013-02-12	12	5.42183	0.333333	0.25	0.416667	-0.10373	1033	1	3	0.416667	37.89	-0.00603274	1033		29
7539	5554	2019-03-29 07:07:00	2019-03-29	0.525	positive	0.3				2013-02-11	9	4.23333	1	3	5	1.35		2013-02-11	9	4.23333	0.111111	0.333333	0.555556	1.35	1034	1	3	0.555556	38.42	-0.00917168	1034		28
2499	5555	2019-03-29 22:03:00	2019-03-29	0.142857	neutral	-0.0714286				2013-02-10	3	1.3875	0	1	2	1.2		2013-02-10	3	1.3875	0	0.333333	0.666667	1.2	1035	1	3	0.666667	39.24	0	1035		27
5459	5556	2019-03-29 12:52:00	2019-03-29	0	neutral	0				2013-02-09	3	1.445	0	1	2	1.06875		2013-02-09	3	1.445	0	0.333333	0.666667	1.06875	1036	1	3	0.666667	39.24	0	1036		26
7540	5557	2019-03-29 10:05:00	2019-03-29	0.475	positive	0.3				2013-02-08	7	4.48561	0	1	6	3.0482		2013-02-08	7	4.48561	0	0.142857	0.857143	3.0482	1037	1	3	0.857143	39.24	-0.00264812	1037		25
5460	5558	2019-03-29 09:38:00	2019-03-29	0	neutral	0				2013-02-07	4	1.8	1	2	1	0.5875		2013-02-07	4	1.8	0.25	0.5	0.25	0.5875	1038	0	2	0.5	39.48	0.00342359	1038		24
8228	5559	2019-03-29 07:13:00	2019-03-29	0.95	positive	0.6				2013-02-06	5	3.48542	0	1	4	2.56562		2013-02-06	5	3.48542	0	0.2	0.8	2.56562	1038	1	3	0.8	39.17	0.0116867	1038		24
5461	5560	2019-03-29 07:03:00	2019-03-29	0	neutral	0				2013-02-05	8	2.71149	0	4	4	1.87386		2013-02-05	8	2.71149	0	0.5	0.5	1.87386	1039	1	3	0.5	38.13	0.0044649	1039		23
5462	5561	2019-03-29 07:03:00	2019-03-29	0	neutral	0				2013-02-04	5	1.93333	0	2	3	0.885417		2013-02-04	5	1.93333	0	0.4	0.6	0.885417	1040	1	3	0.6	37.74	-0.00639684	1040		22
1524	5562	2019-03-29 07:02:00	2019-03-29	0.7	negative	-0.4				2013-02-03	3	2.45	1	0	2	0.241667		2013-02-03	3	2.45	0.333333	0	0.666667	0.241667	1041	1	3	0.666667	38.3	0	1041		21
5463	5563	2019-03-29 06:51:00	2019-03-29	0	neutral	0				2013-02-02	5	2.90455	0	1	4	2.13636		2013-02-02	5	2.90455	0	0.2	0.8	2.13636	1042	1	3	0.8	38.3	0	1042		20
8229	5564	2019-03-29 06:47:00	2019-03-29	0.95	positive	0.6				2013-02-01	5	1.72727	0	3	2	1.16193		2013-02-01	5	1.72727	0	0.6	0.4	1.16193	1043	0	2	0.6	38.3	0.00905172	1043		19
8230	5565	2019-03-29 06:34:00	2019-03-29	0.95	positive	0.6				2013-01-31	6	2	1	4	1	-0.25		2013-01-31	6	2	0.166667	0.666667	0.166667	-0.25	1043	0	2	0.666667	37.51	-0.000115789	1043		19
5464	5566	2019-03-29 06:33:00	2019-03-29	0	neutral	0				2013-01-30	6	1.7553	0	3	3	1.28409		2013-01-30	6	1.7553	0	0.5	0.5	1.28409	1043	1	3	0.5	37.52	-0.00494896	1043		19
7187	5567	2019-03-29 06:14:00	2019-03-29	0.416667	positive	0.216667				2013-01-29	5	0.277273	0	5	0	-0.0318182		2013-01-29	5	0.277273	0	1	0	-0.0318182	1044	0	2	1	37.95	-0.000914522	1044		18
1525	5568	2019-03-29 06:04:00	2019-03-29	0.7	negative	-0.4				2013-01-28	1	0.35	0	0	1	0.25		2013-01-28	1	0.35	0	0	1	0.25	1044	1	3	1	38.03	0.0121594	1044		18
5465	5569	2019-03-29 06:00:00	2019-03-29	0.5	neutral	0				2013-01-27	2	0.214286	0	2	0	-0.0714286		2013-01-27	2	0.214286	0	1	0	-0.0714286	1045	0	2	1	36.98	0	1045		17
1903	5570	2019-03-29 05:58:00	2019-03-29	0.35	negative	-0.2				2013-01-26	4	3.05152	0	0	4	1.90682		2013-01-26	4	3.05152	0	0	1	1.90682	1045	1	3	1	36.98	0	1045		17
5466	5571	2019-03-29 05:56:00	2019-03-29	0	neutral	0				2013-01-25	8	3.23333	0	3	5	1.74583		2013-01-25	8	3.23333	0	0.375	0.625	1.74583	1046	1	3	0.625	36.98	-0.000117448	1046		16
1526	5572	2019-03-29 05:55:00	2019-03-29	0.7	negative	-0.4				2013-01-24	4	1.45	0	2	2	0.825		2013-01-24	4	1.45	0	0.5	0.5	0.825	1047	1	3	0.5	36.99	0.0117819	1047		15
1527	5573	2019-03-29 05:54:00	2019-03-29	0.7	negative	-0.4				2013-01-23	3	2.62727	0	0	3	1.39773		2013-01-23	3	2.62727	0	0	1	1.39773	1048	1	3	1	36	0.00988325	1048		14
2500	5574	2019-03-29 05:48:00	2019-03-29	0.142857	neutral	-0.0714286				2013-01-22	4	1.90833	0	1	3	1.575		2013-01-22	4	1.90833	0	0.25	0.75	1.575	1049	1	3	0.75	35.19	0.00834847	1049		13
6530	5575	2019-03-29 05:46:00	2019-03-29	0.825	neutral	0.1				2013-01-21	4	3.1	0	1	3	2.425		2013-01-21	4	3.1	0	0.25	0.75	2.425	1050	1	3	0.75	34.52	0	1050		12
5467	5576	2019-03-29 05:35:00	2019-03-29	0.15	neutral	0				2013-01-20	12	3.12857	0	7	5	1.97857		2013-01-20	12	3.12857	0	0.583333	0.416667	1.97857	1051	0	2	0.583333	34.52	0	1051		11
8231	5577	2019-03-29 05:01:00	2019-03-29	0.95	positive	0.6				2013-01-19	2	0.288889	1	1	0	-0.194444		2013-01-19	2	0.288889	0.5	0.5	0	-0.194444	1051	0	2	0.5	34.52	0	1051		11
1207	5578	2019-03-29 04:21:00	2019-03-29	0.9	negative	-0.8				2013-01-18	6	3.63889	0	1	5	2.35278		2013-01-18	6	3.63889	0	0.166667	0.833333	2.35278	1051	1	3	0.833333	34.52	0.0017649	1051		11
1528	5579	2019-03-29 04:16:00	2019-03-29	0.7	negative	-0.4				2013-01-17	1	0	0	1	0	0		2013-01-17	1	0	0	1	0	0	1052	0	2	1	34.38	0.00355153	1052		10
1529	5580	2019-03-29 04:11:00	2019-03-29	0.7	negative	-0.4				2013-01-16	3	0.8	0	2	1	0.4		2013-01-16	3	0.8	0	0.666667	0.333333	0.4	1052	0	2	0.666667	34.1	0.00255463	1052		10
2259	5581	2019-03-29 04:02:00	2019-03-29	0.385714	neutral	-0.0803571				2013-01-15	11	2.98636	0	6	5	1.60795		2013-01-15	11	2.98636	0	0.545455	0.454545	1.60795	1052	0	2	0.545455	33.9	0.00827751	1052		10
1530	5582	2019-03-29 03:51:00	2019-03-29	0.7	negative	-0.4				2013-01-14	11	2.60833	0	5	6	2.1125		2013-01-14	11	2.60833	0	0.454545	0.545455	2.1125	1052	1	3	0.545455	33.26	0.00459434	1052		10
5468	5583	2019-03-29 03:50:00	2019-03-29	0	neutral	0				2013-01-13	1	0.85	0	0	1	0.7		2013-01-13	1	0.85	0	0	1	0.7	1053	1	3	1	32.91	0	1053		9
5469	5584	2019-03-29 03:46:00	2019-03-29	0	neutral	0				2013-01-12	3	0.6	0	2	1	0.433333		2013-01-12	3	0.6	0	0.666667	0.333333	0.433333	1054	0	2	0.666667	32.91	0	1054		8
7345	5585	2019-03-29 03:45:00	2019-03-29	0.333333	positive	0.25				2013-01-11	4	1.14821	0	2	2	0.916071		2013-01-11	4	1.14821	0	0.5	0.5	0.916071	1054	1	3	0.5	32.91	-0.00810566	1054		8
1965	5586	2019-03-29 03:37:00	2019-03-29	0.166667	negative	-0.166667				2013-01-10	4	1.34444	0	3	1	0.229167		2013-01-10	4	1.34444	0	0.75	0.25	0.229167	1055	0	2	0.75	33.53	-0.00142243	1055		7
2501	5587	2019-03-29 03:34:00	2019-03-29	0.142857	neutral	-0.0714286				2013-01-09	9	2.91667	1	4	4	0.4875		2013-01-09	9	2.91667	0.111111	0.444444	0.444444	0.4875	1055	1	3	0.444444	33.64	-0.000516109	1055		7
1816	5588	2019-03-29 03:28:00	2019-03-29	0.333333	negative	-0.2				2013-01-08	4	0.842857	0	2	2	0.517857		2013-01-08	4	0.842857	0	0.5	0.5	0.517857	1056	1	3	0.5	33.68	-0.00842821	1056		6
1812	5589	2019-03-29 03:24:00	2019-03-29	0.618182	negative	-0.221212				2013-01-07	3	1.78864	0	1	2	1.38409		2013-01-07	3	1.78864	0	0.333333	0.666667	1.38409	1057	1	3	0.666667	34.34	-0.000758177	1057		5
8232	5590	2019-03-29 03:08:00	2019-03-29	0.95	positive	0.6				2013-01-06	2	0.6	0	1	1	0.5		2013-01-06	2	0.6	0	0.5	0.5	0.5	1058	1	3	0.5	34.4	0	1058		4
6531	5591	2019-03-29 03:08:00	2019-03-29	0.825	neutral	0.1				2013-01-04	5	2.16667	1	2	2	0.908333		2013-01-04	5	2.16667	0.2	0.4	0.4	0.908333	1059	1	3	0.4	34.4	-0.00464622	1059		3
5470	5592	2019-03-29 03:07:00	2019-03-29	0	neutral	0				2013-01-03	5	2.625	0	2	3	1		2013-01-03	5	2.625	0	0.4	0.6	1	1060	1	3	0.6	34.77	-0.00730758	1060		2
1531	5593	2019-03-29 03:06:00	2019-03-29	0.7	negative	-0.4				2013-01-02	6	1.70818	1	3	2	0.621818		2013-01-02	6	1.70818	0.166667	0.5	0.333333	0.621818	1061	0	2	0.5	35.36	0	1061	3	1
5471	5594	2019-03-29 03:04:00	2019-03-29	0	neutral	0				2013-01-01	1	0.75	1	0	0	-0.125		2013-01-01	1	0.75	1	0	0	-0.125	1061	1	3	1	35.36	#NUM!	1061	0	1	1043.05	0.255	0.039	-0.022	-0.024	-	-0.026		0.27	-0.024	-0.007	3.62	-0.024	-	-0.026	-
1532	5595	2019-03-29 03:01:00	2019-03-29	0.7	negative	-0.4					18612		1826	9445	7341
5472	5596	2019-03-29 02:11:00	2019-03-29	0	neutral	0							0.0981087	0.507468	0.394423
6312	5597	2019-03-29 01:04:00	2019-03-29	0.25	neutral	0.05
5473	5598	2019-03-29 00:41:00	2019-03-29	0	neutral	0			Media	233.437	32.91	0.000247801									Media	9.66857	1	8.91739e-05
5474	5599	2019-03-28 22:57:00	2019-03-28	0	neutral	0			Desvest	82.213	32.91	0.000247801									Desvest	17.2889	1	8.91739e-05
5475	5600	2019-03-28 22:57:00	2019-03-28	0	neutral	0					32.91	0.000247801											1	8.91739e-05
5476	5601	2019-03-28 22:53:00	2019-03-28	0	neutral	0					33.26	0.000250385											1	8.91739e-05
5477	5602	2019-03-28 18:46:00	2019-03-28	0	neutral	0					33.53	0.000252394											1	8.91739e-05
7764	5603	2019-03-28 15:02:00	2019-03-28	0.8	positive	0.4					33.64	0.000253216											1	8.91739e-05
5478	5604	2019-03-28 14:52:00	2019-03-28	0	neutral	0					33.68	0.000253516											1	8.91739e-05
7765	5605	2019-03-28 14:48:00	2019-03-28	0.8	positive	0.4					33.9	0.000255169											1	8.91739e-05
5479	5606	2019-03-28 14:34:00	2019-03-28	0	neutral	0					34.1	0.000256679											1	8.91739e-05
8233	5607	2019-03-28 14:27:00	2019-03-28	0.95	positive	0.6					34.34	0.000258501											1	8.91739e-05
5480	5608	2019-03-28 14:23:00	2019-03-28	0	neutral	0					34.38	0.000258806											1	8.91739e-05
5481	5609	2019-03-28 14:17:00	2019-03-28	0	neutral	0					34.38	0.000258806											1	8.91739e-05
5482	5610	2019-03-28 14:09:00	2019-03-28	0	neutral	0					34.4	0.000258958											1	8.91739e-05
5483	5611	2019-03-28 14:05:00	2019-03-28	0	neutral	0					34.4	0.000258958											1	8.91739e-05
2712	5612	2019-03-28 14:04:00	2019-03-28	0.538571	neutral	-0.0342857					34.43	0.000259187											1	8.91739e-05
5484	5613	2019-03-28 14:01:00	2019-03-28	0	neutral	0					34.52	0.000259875											1	8.91739e-05
8234	5614	2019-03-28 14:01:00	2019-03-28	0.95	positive	0.6					34.52	0.000259875											1	8.91739e-05
7541	5615	2019-03-28 13:55:00	2019-03-28	0.475	positive	0.3					34.52	0.000259875											1	8.91739e-05
1937	5616	2019-03-28 13:49:00	2019-03-28	0.727222	negative	-0.198056					34.52	0.000259875											1	8.91739e-05
5485	5617	2019-03-28 13:33:00	2019-03-28	0	neutral	0					34.65	0.000260871											1	8.91739e-05
1533	5618	2019-03-28 13:22:00	2019-03-28	0.7	negative	-0.4					34.65	0.000260871											1	8.91739e-05
2756	5619	2019-03-28 13:17:00	2019-03-28	0.4125	neutral	-1.38778e-17					34.77	0.000261793											1	8.91739e-05
6532	5620	2019-03-28 13:12:00	2019-03-28	0.825	neutral	0.1					34.83	0.000262255											1	8.91739e-05
5486	5621	2019-03-28 13:06:00	2019-03-28	0	neutral	0					35.08	0.000264187											1	8.91739e-05
1534	5622	2019-03-28 13:06:00	2019-03-28	0.7	negative	-0.4					35.1	0.000264342											1	8.91739e-05
5487	5623	2019-03-28 13:06:00	2019-03-28	0	neutral	0					35.15	0.00026473											1	8.91739e-05
6533	5624	2019-03-28 13:05:00	2019-03-28	0.825	neutral	0.1					35.16	0.000264808											1	8.91739e-05
2502	5625	2019-03-28 13:00:00	2019-03-28	0.142857	neutral	-0.0714286					35.19	0.000265041											1	8.91739e-05
1535	5626	2019-03-28 12:59:00	2019-03-28	0.7	negative	-0.4					35.29	0.000265819											1	8.91739e-05
5488	5627	2019-03-28 12:29:00	2019-03-28	0	neutral	0					35.29	0.000265819											1	8.91739e-05
7766	5628	2019-03-28 12:01:00	2019-03-28	0.8	positive	0.4					35.29	0.000265819											1	8.91739e-05
2152	5629	2019-03-28 11:57:00	2019-03-28	0.4	negative	-0.1					35.36	0.000266365											1	8.91739e-05
7767	5630	2019-03-28 11:48:00	2019-03-28	0.8	positive	0.4					35.58	0.000268087											1	8.91739e-05
5489	5631	2019-03-28 11:40:00	2019-03-28	0	neutral	0					35.95	0.000271004											1	8.91739e-05
5490	5632	2019-03-28 11:14:00	2019-03-28	0	neutral	0					36	0.0002714											1	8.91739e-05
5491	5633	2019-03-28 11:09:00	2019-03-28	0	neutral	0					36.01	0.000271479											1	8.91739e-05
6231	5634	2019-03-28 11:07:00	2019-03-28	0.527273	neutral	0.0181818					36.11	0.000272273											1	8.91739e-05
5492	5635	2019-03-28 11:02:00	2019-03-28	0	neutral	0					36.11	0.000272273											1	8.91739e-05
2153	5636	2019-03-28 10:56:00	2019-03-28	0.6	negative	-0.1					36.11	0.000272273											1	8.91739e-05
5493	5637	2019-03-28 10:27:00	2019-03-28	0	neutral	0					36.62	0.000276352											1	8.91739e-05
5494	5638	2019-03-28 10:21:00	2019-03-28	0.5	neutral	0					36.62	0.000276352											1	8.91739e-05
8235	5639	2019-03-28 10:01:00	2019-03-28	0.95	positive	0.6					36.62	0.000276352											1	8.91739e-05
5495	5640	2019-03-28 10:01:00	2019-03-28	0	neutral	0					36.65	0.000276594											1	8.91739e-05
2730	5641	2019-03-28 09:55:00	2019-03-28	0.2	neutral	-0.025					36.85	0.000278208											1	8.91739e-05
5496	5642	2019-03-28 09:45:00	2019-03-28	0	neutral	0					36.98	0.000279262											1	8.91739e-05
7594	5643	2019-03-28 09:35:00	2019-03-28	0.55	positive	0.3					36.98	0.000279262											1	8.91739e-05
5497	5644	2019-03-28 09:27:00	2019-03-28	0.1	neutral	0					36.98	0.000279262											1	8.91739e-05
5498	5645	2019-03-28 09:27:00	2019-03-28	0.1	neutral	0					36.99	0.000279343											1	8.91739e-05
8236	5646	2019-03-28 09:01:00	2019-03-28	0.95	positive	0.6					37.04	0.000279749											1	8.91739e-05
2503	5647	2019-03-28 08:58:00	2019-03-28	0.142857	neutral	-0.0714286					37.04	0.000279749											1	8.91739e-05
5499	5648	2019-03-28 08:53:00	2019-03-28	0	neutral	0					37.04	0.000279749											1	8.91739e-05
2504	5649	2019-03-28 08:30:00	2019-03-28	0.142857	neutral	-0.0714286					37.04	0.000279749											1	8.91739e-05
6973	5650	2019-03-28 08:07:00	2019-03-28	0.283333	positive	0.166667					37.51	0.000283591											1	8.91739e-05
6396	5651	2019-03-28 08:03:00	2019-03-28	0.233333	neutral	0.0666667					37.52	0.000283673											1	8.91739e-05
6426	5652	2019-03-28 07:57:00	2019-03-28	0.225	neutral	0.075					37.53	0.000283756											1	8.91739e-05
6974	5653	2019-03-28 07:44:00	2019-03-28	0.566667	positive	0.166667					37.69	0.000285074											1	8.91739e-05
6534	5654	2019-03-28 07:22:00	2019-03-28	0.825	neutral	0.1					37.74	0.000285487											1	8.91739e-05
6535	5655	2019-03-28 07:21:00	2019-03-28	0.825	neutral	0.1					37.86	0.000286481											1	8.91739e-05
8237	5656	2019-03-28 07:21:00	2019-03-28	0.95	positive	0.6					37.89	0.000286729											1	8.91739e-05
5500	5657	2019-03-28 07:19:00	2019-03-28	0.466667	neutral	0					37.89	0.000286729											1	8.91739e-05
5501	5658	2019-03-28 07:17:00	2019-03-28	0	neutral	0					37.89	0.000286729											1	8.91739e-05
7346	5659	2019-03-28 07:05:00	2019-03-28	0.333333	positive	0.25					37.89	0.000286729											1	8.91739e-05
5502	5660	2019-03-28 06:56:00	2019-03-28	0.1	neutral	0					37.89	0.000286729											1	8.91739e-05
5503	5661	2019-03-28 06:33:00	2019-03-28	0	neutral	0					37.95	0.000287227											1	8.91739e-05
8238	5662	2019-03-28 06:32:00	2019-03-28	0.95	positive	0.6					38.03	0.000287893											1	8.91739e-05
8239	5663	2019-03-28 06:30:00	2019-03-28	0.95	positive	0.6					38.13	0.000288726											1	8.91739e-05
6257	5664	2019-03-28 06:09:00	2019-03-28	0.298701	neutral	0.0324675					38.16	0.000288976											1	8.91739e-05
5504	5665	2019-03-28 05:02:00	2019-03-28	0	neutral	0					38.23	0.000289561											1	8.91739e-05
5505	5666	2019-03-28 05:01:00	2019-03-28	0	neutral	0					38.27	0.000289896											1	8.91739e-05
1966	5667	2019-03-28 05:01:00	2019-03-28	0.166667	negative	-0.166667					38.3	0.000290147											1	8.91739e-05
7694	5668	2019-03-28 04:28:00	2019-03-28	0.702273	positive	0.368182					38.3	0.000290147											1	8.91739e-05
[truncated: 16,614 more rows]
[truncated: 57 more columns]

## Sheet: Sheet2
Fecha	stock			Fecha	eventos	subjectivity	negative	neutral	positive	Index				Fecha	stock	neutral	positive
41275	35.36	1		2013-01-01	1	0.75	1	0	0	-1	-1	1	1	2013-01-01	35.36	1	0
41276	35.36	1		2013-01-02	6	1.70818	1	3	2	-1	0	2	3	2013-01-02	35.36	5	2
41277	34.77	1		2013-01-03	5	2.625	0	2	3	0	1	3	3	2013-01-03	34.77	7	5
41278	34.4	1		2013-01-04	5	2.16667	1	2	2	0	0	2	2	2013-01-04	34.4	10	7
41280	34.4	1		2013-01-06	2	0.6	0	1	1	0	0	2	1	2013-01-06	34.4	11	8
41281	34.34	1		2013-01-07	3	1.78864	0	1	2	1	1	3	2	2013-01-07	34.34	12	10
41282	33.68	1		2013-01-08	4	0.842857	0	2	2	1	0	2	2	2013-01-08	33.68	14	12
41283	33.64	1		2013-01-09	9	2.91667	1	4	4	1	0	2	4	2013-01-09	33.64	19	16
41284	33.53	1		2013-01-10	4	1.34444	0	3	1	1	0	2	3	2013-01-10	33.53	22	17
41285	32.91	1		2013-01-11	4	1.14821	0	2	2	1	0	2	2	2013-01-11	32.91	24	19
41286	32.91	1		2013-01-12	3	0.6	0	2	1	1	0	2	2	2013-01-12	32.91	26	20
41287	32.91	1		2013-01-13	1	0.85	0	0	1	2	1	3	1	2013-01-13	32.91	26	21
41288	33.26	1		2013-01-14	11	2.60833	0	5	6	3	1	3	6	2013-01-14	33.26	31	27
41289	33.9	1		2013-01-15	11	2.98636	0	6	5	3	0	2	6	2013-01-15	33.9	37	32
41290	34.1	1		2013-01-16	3	0.8	0	2	1	3	0	2	2	2013-01-16	34.1	39	33
41291	34.38	1		2013-01-17	1	0	0	1	0	3	0	2	1	2013-01-17	34.38	40	33
41292	34.52	1		2013-01-18	6	3.63889	0	1	5	4	1	3	5	2013-01-18	34.52	41	38
41293	34.52	1		2013-01-19	2	0.288889	1	1	0	3	-1	1	1	2013-01-19	34.52	43	38
41294	34.52	1		2013-01-20	12	3.12857	0	7	5	3	0	2	7	2013-01-20	34.52	50	43
41295	34.52	1		2013-01-21	4	3.1	0	1	3	4	1	3	3	2013-01-21	34.52	51	46
41296	35.19	1		2013-01-22	4	1.90833	0	1	3	5	1	3	3	2013-01-22	35.19	52	49
41297	36	1		2013-01-23	3	2.62727	0	0	3	6	1	3	3	2013-01-23	36	52	52
41298	36.99	1		2013-01-24	4	1.45	0	2	2	6	0	2	2	2013-01-24	36.99	54	54
41299	36.98	1		2013-01-25	8	3.23333	0	3	5	7	1	3	5	2013-01-25	36.98	57	59
41300	36.98	1		2013-01-26	4	3.05152	0	0	4	8	1	3	4	2013-01-26	36.98	57	63
41301	36.98	1		2013-01-27	2	0.214286	0	2	0	8	0	2	2	2013-01-27	36.98	59	63
41302	38.03	1		2013-01-28	1	0.35	0	0	1	9	1	3	1	2013-01-28	38.03	59	64
41303	37.95	1		2013-01-29	5	0.277273	0	5	0	9	0	2	5	2013-01-29	37.95	64	64
41304	37.52	1		2013-01-30	6	1.7553	0	3	3	9	0	2	3	2013-01-30	37.52	67	67
41305	37.51	1		2013-01-31	6	2	1	4	1	9	0	2	4	2013-01-31	37.51	72	68
41306	38.3	1		2013-02-01	5	1.72727	0	3	2	9	0	2	3	2013-02-01	38.3	75	70
41307	38.3	1		2013-02-02	5	2.90455	0	1	4	10	1	3	4	2013-02-02	38.3	76	74
41308	38.3	1		2013-02-03	3	2.45	1	0	2	11	1	3	2	2013-02-03	38.3	77	76
41309	37.74	1		2013-02-04	5	1.93333	0	2	3	12	1	3	3	2013-02-04	37.74	79	79
41310	38.13	1		2013-02-05	8	2.71149	0	4	4	12	0	2	4	2013-02-05	38.13	83	83
41311	39.17	1		2013-02-06	5	3.48542	0	1	4	13	1	3	4	2013-02-06	39.17	84	87
41312	39.48	1		2013-02-07	4	1.8	1	2	1	13	0	2	2	2013-02-07	39.48	87	88
41313	39.24	1		2013-02-08	7	4.48561	0	1	6	14	1	3	6	2013-02-08	39.24	88	94
41314	39.24	1		2013-02-09	3	1.445	0	1	2	15	1	3	2	2013-02-09	39.24	89	96
41315	39.24	1		2013-02-10	3	1.3875	0	1	2	16	1	3	2	2013-02-10	39.24	90	98
41316	38.42	1		2013-02-11	9	4.23333	1	3	5	17	1	3	5	2013-02-11	38.42	94	103
41317	37.89	1		2013-02-12	12	5.42183	4	3	5	18	1	3	5	2013-02-12	37.89	101	108
41318	38.45	1		2013-02-13	7	3.91894	0	2	5	19	1	3	5	2013-02-13	38.45	103	113
41319	38.27	1		2013-02-14	57	23.4836	11	24	22	19	0	2	24	2013-02-14	38.27	138	135
41320	37.04	1		2013-02-15	24	8.46705	5	10	9	19	0	2	10	2013-02-15	37.04	153	144
41321	37.04	1		2013-02-16	9	2.68083	0	4	5	20	1	3	5	2013-02-16	37.04	157	149
41322	37.04	1		2013-02-17	36	12.2236	2	20	14	20	0	2	20	2013-02-17	37.04	179	163
41323	37.04	1		2013-02-18	13	3.74107	1	8	4	20	0	2	8	2013-02-18	37.04	188	167
41324	39.28	1		2013-02-19	13	6.70593	0	8	5	20	0	2	8	2013-02-19	39.28	196	172
41325	38.54	0		2013-02-20	10	4.57727	2	5	3	20	0	2	5	2013-02-20	38.54	203	175
41326	35.16	0		2013-02-21	18	8.21417	1	9	8	20	0	2	9	2013-02-21	35.16	213	183
41327	36.11	0		2013-02-22	8	2.55	2	4	2	20	0	2	4	2013-02-22	36.11	219	185
41328	36.11	0		2013-02-23	4	0.583333	0	4	0	20	0	2	4	2013-02-23	36.11	223	185
41329	36.11	0		2013-02-24	2	1.00306	0	0	2	21	1	3	2	2013-02-24	36.11	223	187
41330	34.38	0		2013-02-25	8	2.1	0	5	3	21	0	2	5	2013-02-25	34.38	228	190
41331	34.43	0		2013-02-26	7	2.6197	2	3	2	21	0	2	3	2013-02-26	34.43	233	192
41332	35.1	0		2013-02-27	29	10.1306	3	14	12	21	0	2	14	2013-02-27	35.1	250	204
41333	34.83	0		2013-02-28	11	5.51919	3	1	7	22	1	3	7	2013-02-28	34.83	254	211
41334	34.65	0		2013-03-01	11	4.14	0	6	5	22	0	2	6	2013-03-01	34.65	260	216
41335	34.65	0		2013-03-02	1	0	0	1	0	22	0	2	1	2013-03-02	34.65	261	216
41337	35.58	0		2013-03-04	4	1.33333	1	2	1	22	0	2	2	2013-03-04	35.58	264	217
41338	36.65	5	0.209677	2013-03-05	5	2.01955	1	1	3	23	1	3	3	2013-03-05	36.65	266	220
41339	37.69	5		2013-03-06	11	1.99583	1	7	3	23	0	2	7	2013-03-06	37.69	274	223
41340	38.23	5		2013-03-07	4	1.93542	0	2	2	23	0	2	2	2013-03-07	38.23	276	225
41341	38.47	5		2013-03-08	6	2.42727	1	3	2	23	0	2	3	2013-03-08	38.47	280	227
41342	38.47	5		2013-03-09	14	4.25121	1	8	5	23	0	2	8	2013-03-09	38.47	289	232
41343	38.47	5		2013-03-10	4	0.65	0	3	1	23	0	2	3	2013-03-10	38.47	292	233
41344	39.1	5		2013-03-11	3	1.65255	0	1	2	24	1	3	2	2013-03-11	39.1	293	235
41345	39.12	5		2013-03-12	19	6.9194	4	8	7	24	0	2	8	2013-03-12	39.12	305	242
41346	38.98	5		2013-03-13	13	4.73036	3	3	7	25	1	3	7	2013-03-13	38.98	311	249
41347	36.85	5		2013-03-14	14	7.00361	2	3	9	26	1	3	9	2013-03-14	36.85	316	258
41348	35.29	5		2013-03-15	11	3.35	1	5	5	26	0	2	5	2013-03-15	35.29	322	263
41349	35.29	5		2013-03-16	7	1.18889	2	3	2	26	0	2	3	2013-03-16	35.29	327	265
41350	35.29	5		2013-03-17	3	1.40455	0	0	3	27	1	3	3	2013-03-17	35.29	327	268
41351	35.15	5		2013-03-18	9	4.05	0	6	3	27	0	2	6	2013-03-18	35.15	333	271
41352	35.08	5		2013-03-19	4	2.5	0	0	4	28	1	3	4	2013-03-19	35.08	333	275
41353	35.95	5		2013-03-20	4	1.725	0	2	2	28	0	2	2	2013-03-20	35.95	335	277
41354	36.01	5		2013-03-21	7	1.97121	0	4	3	28	0	2	4	2013-03-21	36.01	339	280
41355	36.62	5		2013-03-22	7	1.22955	1	4	2	28	0	2	4	2013-03-22	36.62	344	282
41356	36.62	5		2013-03-23	4	1.78611	0	1	3	29	1	3	3	2013-03-23	36.62	345	285
41357	36.62	5		2013-03-24	1	0.5	0	0	1	30	1	3	1	2013-03-24	36.62	345	286
41358	37.53	5		2013-03-25	9	2.76149	1	5	3	30	0	2	5	2013-03-25	37.53	351	289
41359	37.86	5		2013-03-26	8	3.95075	0	3	5	31	1	3	5	2013-03-26	37.86	354	294
41360	38.16	5		2013-03-27	12	2.35866	1	8	3	31	0	2	8	2013-03-27	38.16	363	297
41361	37.89	5		2013-03-28	13	4.93618	2	5	6	32	1	3	6	2013-03-28	37.89	370	303
41362	37.89	5		2013-03-29	2	1.475	0	0	2	33	1	3	2	2013-03-29	37.89	370	305
41363	37.89	5		2013-03-30	5	2.19899	0	3	2	33	0	2	3	2013-03-30	37.89	373	307
41364	37.89	5		2013-03-31	6	1.48333	0	3	3	33	0	2	3	2013-03-31	37.89	376	310
41365	43.93	5		2013-04-01	20	7.425	0	9	11	34	1	3	11	2013-04-01	43.93	385	321
41366	44.34	5		2013-04-02	35	12.4399	2	16	17	35	1	3	17	2013-04-02	44.34	403	338
41367	41.1	5		2013-04-03	19	6.275	2	5	12	36	1	3	12	2013-04-03	41.1	410	350
41368	42.01	5		2013-04-04	7	1.8	0	6	1	36	0	2	6	2013-04-04	42.01	416	351
41369	41.37	5		2013-04-05	13	6.65455	0	5	8	37	1	3	8	2013-04-05	41.37	421	359
41370	41.37	5		2013-04-06	6	0.85	2	3	1	37	0	2	3	2013-04-06	41.37	426	360
41371	41.37	5		2013-04-07	4	1.1125	0	2	2	37	0	2	2	2013-04-07	41.37	428	362
41372	41.83	5		2013-04-08	21	8.28819	5	8	8	37	0	2	8	2013-04-08	41.83	441	370
41373	40.5	5		2013-04-09	15	4.33452	0	7	8	38	1	3	8	2013-04-09	40.5	448	378
41374	41.86	5		2013-04-10	8	2.94167	0	5	3	38	0	2	5	2013-04-10	41.86	453	381
41375	43.59	5		2013-04-11	8	3.01402	0	3	5	39	1	3	5	2013-04-11	43.59	456	386
41376	43.75	5		2013-04-12	4	0.5	0	3	1	39	0	2	3	2013-04-12	43.75	459	387
41377	43.75	5		2013-04-13	2	0.351515	0	1	1	39	0	2	1	2013-04-13	43.75	460	388
41378	43.75	5		2013-04-14	2	0.6	0	1	1	39	0	2	1	2013-04-14	43.75	461	389
41379	43.3	5		2013-04-15	2	1.375	0	2	0	39	0	2	2	2013-04-15	43.3	463	389
41380	45.59	5		2013-04-16	6	1.33889	2	4	0	39	0	2	4	2013-04-16	45.59	469	389
41381	45.45	5		2013-04-17	2	0.166667	1	1	0	38	-1	1	1	2013-04-17	45.45	471	389
41382	46.97	5		2013-04-18	9	3.17955	1	4	4	38	0	2	4	2013-04-18	46.97	476	393
41383	47.83	5		2013-04-19	9	2.86488	2	5	2	38	0	2	5	2013-04-19	47.83	483	395
41384	47.83	5		2013-04-20	1	0.4	0	1	0	38	0	2	1	2013-04-20	47.83	484	395
41386	50.19	5		2013-04-22	12	5.20404	1	3	8	39	1	3	8	2013-04-22	50.19	488	403
41387	51.01	4		2013-04-23	4	1.86786	0	1	3	40	1	3	3	2013-04-23	51.01	489	406
41388	50.43	3		2013-04-24	6	3.80774	0	1	5	41	1	3	5	2013-04-24	50.43	490	411
41389	52	2		2013-04-25	6	2.41667	2	1	3	42	1	3	3	2013-04-25	52	493	414
41390	51.2	2		2013-04-26	11	4.11048	2	2	7	43	1	3	7	2013-04-26	51.2	497	421
41391	51.2	2		2013-04-27	4	0.904167	1	1	2	44	1	3	2	2013-04-27	51.2	499	423
41392	51.2	1		2013-04-28	2	0.125	0	2	0	44	0	2	2	2013-04-28	51.2	501	423
41393	54.94	1		2013-04-29	11	3.70682	1	5	5	44	0	2	5	2013-04-29	54.94	507	428
41394	53.99	1		2013-04-30	9	3.425	2	4	3	44	0	2	4	2013-04-30	53.99	513	431
41395	53.28	1		2013-05-01	8	4.60568	2	0	6	45	1	3	6	2013-05-01	53.28	515	437
41396	54.11	1		2013-05-02	8	3.90794	1	2	5	46	1	3	5	2013-05-02	54.11	518	442
41397	54.55	1		2013-05-03	15	3.60351	1	9	5	46	0	2	9	2013-05-03	54.55	528	447
41398	54.55	1		2013-05-04	5	1.39167	0	3	2	46	0	2	3	2013-05-04	54.55	531	449
41399	54.55	59	1.75	2013-05-05	4	0.95322	0	3	1	46	0	2	3	2013-05-05	54.55	534	450
41400	59.5	59		2013-05-06	9	3.13788	0	4	5	47	1	3	5	2013-05-06	59.5	538	455
41401	55.51	59		2013-05-07	12	3.23264	0	7	5	47	0	2	7	2013-05-07	55.51	545	460
41402	55.79	59		2013-05-08	27	8.69583	1	13	13	47	0	2	13	2013-05-08	55.79	559	473
41403	69.4	59		2013-05-09	36	17.0057	1	11	24	48	1	3	24	2013-05-09	69.4	571	497
41404	76.76	59		2013-05-10	19	6.99524	2	6	11	49	1	3	11	2013-05-10	76.76	579	508
41405	76.76	58		2013-05-11	11	5.54583	2	3	6	50	1	3	6	2013-05-11	76.76	584	514
41406	76.76	58		2013-05-12	5	1.52262	0	3	2	50	0	2	3	2013-05-12	76.76	587	516
41407	87.8	58		2013-05-13	23	10.2467	2	8	13	51	1	3	13	2013-05-13	87.8	597	529
41408	83.24	57		2013-05-14	20	9.04217	4	7	9	52	1	3	9	2013-05-14	83.24	608	538
41409	84.84	57		2013-05-15	20	2.38182	1	16	3	52	0	2	16	2013-05-15	84.84	625	541
41410	92.25	56		2013-05-16	15	6.27955	2	7	6	52	0	2	7	2013-05-16	92.25	634	547
41411	91.5	55		2013-05-17	10	2.67677	2	7	1	52	0	2	7	2013-05-17	91.5	643	548
41412	91.5	55		2013-05-18	6	1.76667	1	3	2	52	0	2	3	2013-05-18	91.5	647	550
41413	91.5	54		2013-05-19	5	1.4	0	1	4	53	1	3	4	2013-05-19	91.5	648	554
41414	89.94	54		2013-05-20	16	7.5178	1	3	12	54	1	3	12	2013-05-20	89.94	652	566
41415	87.59	54		2013-05-21	18	6.60783	4	7	7	54	0	2	7	2013-05-21	87.59	663	573
41416	87.24	53		2013-05-22	28	10.7204	3	14	11	54	0	2	14	2013-05-22	87.24	680	584
41417	92.73	53		2013-05-23	25	9.54444	1	11	13	55	1	3	13	2013-05-23	92.73	692	597
41418	97.08	52		2013-05-24	12	4.225	1	4	7	56	1	3	7	2013-05-24	97.08	697	604
41419	97.08	51		2013-05-25	12	2.4875	1	8	3	56	0	2	8	2013-05-25	97.08	706	607
41420	97.08	51		2013-05-26	3	0.75	1	1	1	55	-1	1	1	2013-05-26	97.08	708	608
41421	97.08	51		2013-05-27	4	2.82727	0	0	4	56	1	3	4	2013-05-27	97.08	708	612
41422	110.33	51		2013-05-28	15	9.27868	0	2	13	57	1	3	13	2013-05-28	110.33	710	625
41423	104.63	50		2013-05-29	24	9.20366	4	7	13	58	1	3	13	2013-05-29	104.63	721	638
41424	104.95	49		2013-05-30	18	5.10182	0	10	8	58	0	2	10	2013-05-30	104.95	731	646
41425	97.76	49		2013-05-31	20	8.01056	0	8	12	59	1	3	12	2013-05-31	97.76	739	658
41426	97.76	49		2013-06-01	6	2.12764	0	4	2	59	0	2	4	2013-06-01	97.76	743	660
41427	97.76	49		2013-06-02	3	1.29167	0	2	1	59	0	2	2	2013-06-02	97.76	745	661
41428	92.59	48		2013-06-03	4	0.683333	2	2	0	58	-1	1	2	2013-06-03	92.59	749	661
41429	94.84	48		2013-06-04	13	5.89621	2	4	7	59	1	3	7	2013-06-04	94.84	755	668
41430	95.37	48		2013-06-05	17	5.4	3	5	9	60	1	3	9	2013-06-05	95.37	763	677
41431	97.35	47		2013-06-06	8	2.8125	0	3	5	61	1	3	5	2013-06-06	97.35	766	682
41432	102.04	46		2013-06-07	4	1.85	1	2	1	61	0	2	2	2013-06-07	102.04	769	683
41433	102.04	46		2013-06-08	1	0.3	0	0	1	62	1	3	1	2013-06-08	102.04	769	684
41434	102.04	45		2013-06-09	6	2.96667	1	3	2	62	0	2	3	2013-06-09	102.04	773	686
41435	100.05	45		2013-06-10	12	3.6523	1	6	5	62	0	2	6	2013-06-10	100.05	780	691
41436	94.47	44		2013-06-11	16	5.09944	1	8	7	62	0	2	8	2013-06-11	94.47	789	698
41437	97.73	43		2013-06-12	4	1.68889	1	1	2	63	1	3	2	2013-06-12	97.73	791	700
41438	98.18	42		2013-06-13	5	2.225	0	2	3	64	1	3	3	2013-06-13	98.18	793	703
41439	100.3	42		2013-06-14	5	2.02619	0	2	3	65	1	3	3	2013-06-14	100.3	795	706
41440	100.3	41		2013-06-15	5	2.5	0	2	3	66	1	3	3	2013-06-15	100.3	797	709
41441	100.3	40		2013-06-16	4	0.495833	1	3	0	66	0	2	3	2013-06-16	100.3	801	709
41442	102.2	39		2013-06-17	8	1.57727	0	5	3	66	0	2	5	2013-06-17	102.2	806	712
41443	103.39	38		2013-06-18	9	4.52172	1	3	5	67	1	3	5	2013-06-18	103.39	810	717
41444	104.68	37		2013-06-19	12	2.08718	0	8	4	67	0	2	8	2013-06-19	104.68	818	721
41445	100.65	36		2013-06-20	44	20.0341	2	20	22	68	1	3	22	2013-06-20	100.65	840	743
41446	99.55	36		2013-06-21	43	15.888	3	23	17	68	0	2	23	2013-06-21	99.55	866	760
41447	99.55	35		2013-06-22	17	6.78548	4	5	8	69	1	3	8	2013-06-22	99.55	875	768
41448	99.55	35		2013-06-23	5	2.15	0	2	3	70	1	3	3	2013-06-23	99.55	877	771
41449	101.49	35		2013-06-24	20	5.9	4	10	6	70	0	2	10	2013-06-24	101.49	891	777
41450	102.4	34		2013-06-25	19	8.51008	2	6	11	71	1	3	11	2013-06-25	102.4	899	788
41451	105.72	33		2013-06-26	11	3.95208	2	2	7	72	1	3	7	2013-06-26	105.72	903	795
41452	109.25	33		2013-06-27	14	5.29444	0	5	9	73	1	3	9	2013-06-27	109.25	908	804
41453	107.36	33		2013-06-28	16	4.82778	1	4	11	74	1	3	11	2013-06-28	107.36	913	815
41454	107.36	32		2013-06-29	11	4.76667	2	2	7	75	1	3	7	2013-06-29	107.36	917	822
41455	107.36	32		2013-06-30	4	1.95	1	1	2	76	1	3	2	2013-06-30	107.36	919	824
41456	117.18	31		2013-07-01	10	3.75	0	4	6	77	1	3	6	2013-07-01	117.18	923	830
41457	117.82	30		2013-07-02	15	5.62495	1	5	9	78	1	3	9	2013-07-02	117.82	929	839
41458	115.24	29		2013-07-03	15	5.93775	1	5	9	79	1	3	9	2013-07-03	115.24	935	848
41459	115.24	29		2013-07-04	4	1.91389	1	1	2	80	1	3	2	2013-07-04	115.24	937	850
41460	120.09	29		2013-07-05	5	2.7	1	2	2	80	0	2	2	2013-07-05	120.09	940	852
41462	120.09	28		2013-07-07	10	4.14602	1	3	6	81	1	3	6	2013-07-07	120.09	944	858
41463	121.61	28		2013-07-08	9	1.87083	0	5	4	81	0	2	5	2013-07-08	121.61	949	862
41464	123.45	27		2013-07-09	11	3.28788	1	3	7	82	1	3	7	2013-07-09	123.45	953	869
41465	122.27	26		2013-07-10	15	6.99226	1	4	10	83	1	3	10	2013-07-10	122.27	958	879
41466	125.61	26		2013-07-11	5	2.65	1	1	3	84	1	3	3	2013-07-11	125.61	960	882
41467	129.9	26		2013-07-12	14	2.09167	1	11	2	84	0	2	11	2013-07-12	129.9	972	884
41468	129.9	25		2013-07-13	10	3.45455	3	4	3	84	0	2	4	2013-07-13	129.9	979	887
41469	129.9	25		2013-07-14	1	0.6	1	0	0	83	-1	1	1	2013-07-14	129.9	980	887
41470	127.26	24		2013-07-15	10	2.49167	0	8	2	83	0	2	8	2013-07-15	127.26	988	889
41471	109.05	24		2013-07-16	23	8.85179	7	10	6	83	0	2	10	2013-07-16	109.05	1005	895
41472	120.25	24		2013-07-17	15	6.03333	2	7	6	83	0	2	7	2013-07-17	120.25	1014	901
41473	119.03	23		2013-07-18	14	6.4	1	6	7	84	1	3	7	2013-07-18	119.03	1021	908
41474	119.68	22		2013-07-19	8	3.45	1	4	3	84	0	2	4	2013-07-19	119.68	1026	911
41475	119.68	21		2013-07-20	10	4.11833	1	3	6	85	1	3	6	2013-07-20	119.68	1030	917
41476	119.68	21		2013-07-21	9	2.1125	0	4	5	86	1	3	5	2013-07-21	119.68	1034	922
41477	122.43	21		2013-07-22	3	0.3	0	3	0	86	0	2	3	2013-07-22	122.43	1037	922
41478	122.74	21		2013-07-23	7	2.4	1	3	3	86	0	2	3	2013-07-23	122.74	1041	925
41479	121.7	21		2013-07-24	6	2.69167	1	4	1	86	0	2	4	2013-07-24	121.7	1046	926
41480	124.07	20		2013-07-25	9	2.05455	0	5	4	86	0	2	5	2013-07-25	124.07	1051	930
41481	129.39	19		2013-07-26	14	5.5625	0	8	6	86	0	2	8	2013-07-26	129.39	1059	936
41482	129.39	18		2013-07-27	4	0.616667	1	2	1	86	0	2	2	2013-07-27	129.39	1062	937
41483	129.39	18		2013-07-28	4	1.725	0	2	2	86	0	2	2	2013-07-28	129.39	1064	939
41484	134.62	17		2013-07-29	5	0.963889	1	3	1	86	0	2	3	2013-07-29	134.62	1068	940
41485	131.74	17		2013-07-30	8	2.68125	2	4	2	86	0	2	4	2013-07-30	131.74	1074	942
41486	134.28	16		2013-07-31	13	4.60952	1	8	4	86	0	2	8	2013-07-31	134.28	1083	946
41487	135.55	16		2013-08-01	4	1.225	2	2	0	85	-1	1	2	2013-08-01	135.55	1087	946
41488	138	16		2013-08-02	10	5.13333	1	4	5	86	1	3	5	2013-08-02	138	1092	951
41489	138	16		2013-08-03	7	3.22955	2	1	4	87	1	3	4	2013-08-03	138	1095	955
41490	138	16		2013-08-04	4	2.14444	0	1	3	88	1	3	3	2013-08-04	138	1096	958
41491	144.68	16		2013-08-05	7	2.01667	0	5	2	88	0	2	5	2013-08-05	144.68	1101	960
41492	142.15	16		2013-08-06	3	0	0	3	0	88	0	2	3	2013-08-06	142.15	1104	960
41493	134.23	16		2013-08-07	22	8.57871	4	7	11	89	1	3	11	2013-08-07	134.23	1115	971
41494	153.48	16		2013-08-08	25	6.01121	2	13	10	89	0	2	13	2013-08-08	153.48	1130	981
41495	153	15		2013-08-09	12	3.12172	1	4	7	90	1	3	7	2013-08-09	153	1135	988
41496	153	14		2013-08-10	2	0.65	0	1	1	90	0	2	1	2013-08-10	153	1136	989
41497	153	14		2013-08-11	3	0.533333	0	1	2	91	1	3	2	2013-08-11	153	1137	991
41498	147.38	13		2013-08-12	26	11.4254	4	9	13	92	1	3	13	2013-08-12	147.38	1150	1004
41499	145.43	12		2013-08-13	11	1.48333	1	7	3	92	0	2	7	2013-08-13	145.43	1158	1007
41500	139.36	11		2013-08-14	6	1.55455	0	2	4	93	1	3	4	2013-08-14	139.36	1160	1011
41501	139.67	10		2013-08-15	12	5.19979	0	5	7	94	1	3	7	2013-08-15	139.67	1165	1018
41502	142	9		2013-08-16	7	4.00833	1	2	4	95	1	3	4	2013-08-16	142	1168	1022
41503	142	9		2013-08-17	6	2.46667	0	2	4	96	1	3	4	2013-08-17	142	1170	1026
41504	142	9		2013-08-18	2	0.507386	0	1	1	96	0	2	1	2013-08-18	142	1171	1027
41505	144.9	9		2013-08-19	12	3.73561	2	6	4	96	0	2	6	2013-08-19	144.9	1179	1031
41506	149.58	9		2013-08-20	26	8.10593	0	10	16	97	1	3	16	2013-08-20	149.58	1189	1047
41507	147.86	8		2013-08-21	9	3.0125	1	3	5	98	1	3	5	2013-08-21	147.86	1193	1052
41508	157.1	8		2013-08-22	24	8.01769	0	13	11	98	0	2	13	2013-08-22	157.1	1206	1063
41509	161.84	7		2013-08-23	26	9.8971	4	8	14	99	1	3	14	2013-08-23	161.84	1218	1077
41510	161.84	6		2013-08-24	4	0.742857	0	3	1	99	0	2	3	2013-08-24	161.84	1221	1078
41511	161.84	5		2013-08-25	16	3.49821	1	11	4	99	0	2	11	2013-08-25	161.84	1233	1082
41512	164.22	5		2013-08-26	17	6.68889	1	10	6	99	0	2	10	2013-08-26	164.22	1244	1088
41513	167.01	5		2013-08-27	14	5.96152	1	7	6	99	0	2	7	2013-08-27	167.01	1252	1094
41514	166.45	4		2013-08-28	15	4.83333	0	9	6	99	0	2	9	2013-08-28	166.45	1261	1100
41515	166.06	3		2013-08-29	16	5.22147	2	7	7	99	0	2	7	2013-08-29	166.06	1270	1107
41516	169	2		2013-08-30	8	2.85833	0	4	4	99	0	2	4	2013-08-30	169	1274	1111
41517	169	1		2013-08-31	2	0.7	0	1	1	99	0	2	1	2013-08-31	169	1275	1112
41518	169	1		2013-09-01	2	0.1	0	1	1	99	0	2	1	2013-09-01	169	1276	1113
41519	169	0		2013-09-02	5	1.97096	0	2	3	100	1	3	3	2013-09-02	169	1278	1116
41520	168.94	0		2013-09-03	7	3.25227	0	3	4	101	1	3	4	2013-09-03	168.94	1281	1120
41521	170.62	54	34.7934	2013-09-04	10	1.44116	1	8	1	101	0	2	8	2013-09-04	170.62	1290	1121
41522	169.93	53		2013-09-05	9	2.81111	2	2	5	102	1	3	5	2013-09-05	169.93	1294	1126
41523	166.97	52		2013-09-06	15	3.69452	2	11	2	102	0	2	11	2013-09-06	166.97	1307	1128
41524	166.97	52		2013-09-07	3	0.875	0	2	1	102	0	2	2	2013-09-07	166.97	1309	1129
41525	166.97	52		2013-09-08	1	0.6	0	0	1	103	1	3	1	2013-09-08	166.97	1309	1130
41526	160.7	51		2013-09-09	5	2.43788	0	1	4	104	1	3	4	2013-09-09	160.7	1310	1134
41527	166.37	50		2013-09-10	12	5.70871	2	4	6	105	1	3	6	2013-09-10	166.37	1316	1140
41528	163.52	49		2013-09-11	7	3.625	0	2	5	106	1	3	5	2013-09-11	163.52	1318	1145
41529	164.93	49		2013-09-12	12	5.80833	1	3	8	107	1	3	8	2013-09-12	164.93	1322	1153
41530	165.54	48		2013-09-13	8	3.06515	1	3	4	108	1	3	4	2013-09-13	165.54	1326	1157
41531	165.54	47		2013-09-14	3	0.125	0	3	0	108	0	2	3	2013-09-14	165.54	1329	1157
41532	165.54	46		2013-09-15	1	0	0	1	0	108	0	2	1	2013-09-15	165.54	1330	1157
41533	166.58	45		2013-09-16	11	4.74304	0	6	5	108	0	2	6	2013-09-16	166.58	1336	1162
41534	166.23	45		2013-09-17	28	14.3045	1	13	14	109	1	3	14	2013-09-17	166.23	1350	1176
41535	166.22	45		2013-09-18	9	4.56616	3	3	3	108	-1	1	3	2013-09-18	166.22	1356	1179
41536	177.92	44		2013-09-19	24	10.8028	2	10	12	109	1	3	12	2013-09-19	177.92	1368	1191
41537	183.39	44		2013-09-20	14	5.85818	0	8	6	109	0	2	8	2013-09-20	183.39	1376	1197
41538	183.39	44		2013-09-21	3	0.477273	0	2	1	109	0	2	2	2013-09-21	183.39	1378	1198
41539	183.39	43		2013-09-22	6	2.1713	1	3	2	109	0	2	3	2013-09-22	183.39	1382	1200
41540	181.11	42		2013-09-23	10	2.21984	1	5	4	109	0	2	5	2013-09-23	181.11	1388	1204
41541	182.33	41		2013-09-24	10	3.66667	0	3	7	110	1	3	7	2013-09-24	182.33	1391	1211
41542	185.24	40		2013-09-25	11	2.8	0	8	3	110	0	2	8	2013-09-25	185.24	1399	1214
41543	188.64	39		2013-09-26	14	3.12083	2	9	3	110	0	2	9	2013-09-26	188.64	1410	1217
41544	190.9	38		2013-09-27	5	1	0	4	1	110	0	2	4	2013-09-27	190.9	1414	1218
41545	190.9	38		2013-09-28	8	1.68333	0	5	3	110	0	2	5	2013-09-28	190.9	1419	1221
41546	190.9	38		2013-09-29	4	2.2125	0	2	2	110	0	2	2	2013-09-29	190.9	1421	1223
41547	193.37	38		2013-09-30	11	4.80278	0	3	8	111	1	3	8	2013-09-30	193.37	1424	1231
41548	193	37		2013-10-01	9	2.46301	2	4	3	111	0	2	4	2013-10-01	193	1430	1234
41549	180.95	36		2013-10-02	16	5.0889	0	9	7	111	0	2	9	2013-10-02	180.95	1439	1241
41550	173.31	35		2013-10-03	25	8.48474	7	9	9	111	0	2	9	2013-10-03	173.31	1455	1250
41551	180.98	35		2013-10-04	12	4.65833	1	5	6	112	1	3	6	2013-10-04	180.98	1461	1256
41552	180.98	34		2013-10-05	20	7.55571	1	13	6	112	0	2	13	2013-10-05	180.98	1475	1262
41553	180.98	33		2013-10-06	7	2.60152	1	3	3	112	0	2	3	2013-10-06	180.98	1479	1265
41554	183.07	33		2013-10-07	9	3.61652	1	3	5	113	1	3	5	2013-10-07	183.07	1483	1270
41555	174.73	32		2013-10-08	6	1.10227	1	4	1	113	0	2	4	2013-10-08	174.73	1488	1271
41556	168.78	32		2013-10-09	10	3.17917	1	6	3	113	0	2	6	2013-10-09	168.78	1495	1274
41557	172.93	31		2013-10-10	9	4.97	3	2	4	114	1	3	4	2013-10-10	172.93	1500	1278
41558	178.7	30		2013-10-11	9	4.00293	0	4	5	115	1	3	5	2013-10-11	178.7	1504	1283
41559	178.7	29		2013-10-12	3	2.21667	0	0	3	116	1	3	3	2013-10-12	178.7	1504	1286
41560	178.7	28		2013-10-13	5	2.7	1	2	2	116	0	2	2	2013-10-13	178.7	1507	1288
41561	179.72	28		2013-10-14	2	0	0	2	0	116	0	2	2	2013-10-14	179.72	1509	1288
41562	183.94	28		2013-10-15	12	5.60625	1	6	5	116	0	2	6	2013-10-15	183.94	1516	1293
41563	183.56	27		2013-10-16	5	0.5	1	4	0	116	0	2	4	2013-10-16	183.56	1521	1293
41564	182.8	26		2013-10-17	4	2.04318	1	1	2	117	1	3	2	2013-10-17	182.8	1523	1295
41565	183.4	25		2013-10-18	8	2.95556	2	3	3	117	0	2	3	2013-10-18	183.4	1528	1298
41566	183.4	24		2013-10-19	5	0.854545	0	3	2	117	0	2	3	2013-10-19	183.4	1531	1300
41567	183.4	23		2013-10-20	4	0.9	0	2	2	117	0	2	2	2013-10-20	183.4	1533	1302
41568	172.6	23		2013-10-21	7	2.4	1	2	4	118	1	3	4	2013-10-21	172.6	1536	1306
41569	171.54	23		2013-10-22	16	7.18611	0	8	8	118	0	2	8	2013-10-22	171.54	1544	1314
41570	164.5	22		2013-10-23	25	9.00556	1	13	11	118	0	2	13	2013-10-23	164.5	1558	1325
41571	173.15	21		2013-10-24	19	9.66768	0	9	10	119	1	3	10	2013-10-24	173.15	1567	1335
41572	169.66	21		2013-10-25	27	11.425	1	13	13	119	0	2	13	2013-10-25	169.66	1581	1348
41573	169.66	21		2013-10-26	9	4.15227	0	4	5	120	1	3	5	2013-10-26	169.66	1585	1353
41574	169.66	20		2013-10-27	7	2.74167	0	4	3	120	0	2	4	2013-10-27	169.66	1589	1356
41575	162.86	20		2013-10-28	18	12.5524	1	1	16	121	1	3	16	2013-10-28	162.86	1591	1372
41576	164.47	20		2013-10-29	24	15.1528	1	6	17	122	1	3	17	2013-10-29	164.47	1598	1389
41577	159.22	19		2013-10-30	49	14.4893	1	27	21	122	0	2	27	2013-10-30	159.22	1626	1410
41578	159.94	19		2013-10-31	31	16.4424	6	7	18	123	1	3	18	2013-10-31	159.94	1639	1428
41579	162.17	18		2013-11-01	15	5.81111	0	8	7	123	0	2	8	2013-11-01	162.17	1647	1435
41580	162.17	17		2013-11-02	9	4.32222	1	3	5	124	1	3	5	2013-11-02	162.17	1651	1440
41581	162.17	17		2013-11-03	15	4.275	1	9	5	124	0	2	9	2013-11-03	162.17	1661	1445
41582	175.2	16		2013-11-04	19	10.2833	3	4	12	125	1	3	12	2013-11-04	175.2	1668	1457
41583	176.81	16		2013-11-05	29	13.3692	1	8	20	126	1	3	20	2013-11-05	176.81	1677	1477
41584	151.16	16		2013-11-06	41	22.9518	0	13	28	127	1	3	28	2013-11-06	151.16	1690	1505
41585	139.77	16		2013-11-07	14	2.62963	1	8	5	127	0	2	8	2013-11-07	139.77	1699	1510
41586	137.95	16		2013-11-08	13	4.61136	2	6	5	127	0	2	6	2013-11-08	137.95	1707	1515
41587	137.95	16		2013-11-09	6	2.97626	0	2	4	128	1	3	4	2013-11-09	137.95	1709	1519
41588	137.95	15		2013-11-10	5	1.54375	0	3	2	128	0	2	3	2013-11-10	137.95	1712	1521
41589	144.7	14		2013-11-11	5	1.41786	1	2	2	128	0	2	2	2013-11-11	144.7	1715	1523
41590	137.8	13		2013-11-12	18	6.07639	2	10	6	128	0	2	10	2013-11-12	137.8	1727	1529
41591	138.7	13		2013-11-13	27	9.0858	3	15	9	128	0	2	15	2013-11-13	138.7	1745	1538
41592	137.6	12		2013-11-14	11	4.04513	1	6	4	128	0	2	6	2013-11-14	137.6	1752	1542
41593	135.45	12		2013-11-15	11	1.925	1	7	3	128	0	2	7	2013-11-15	135.45	1760	1545
41594	135.45	11		2013-11-16	2	1	0	2	0	128	0	2	2	2013-11-16	135.45	1762	1545
41595	135.45	11		2013-11-17	3	1	0	2	1	128	0	2	2	2013-11-17	135.45	1764	1546
41596	121.58	11		2013-11-18	11	1.63333	1	7	3	128	0	2	7	2013-11-18	121.58	1772	1549
41597	126.09	11		2013-11-19	33	13.0062	0	12	21	129	1	3	21	2013-11-19	126.09	1784	1570
41598	121.11	10		2013-11-20	9	2.56713	2	3	4	130	1	3	4	2013-11-20	121.11	1789	1574
41599	122.1	9		2013-11-21	14	3.79672	2	4	8	131	1	3	8	2013-11-21	122.1	1795	1582
41600	121.38	9		2013-11-22	10	5.37986	2	4	4	131	0	2	4	2013-11-22	121.38	1801	1586
41601	121.38	9		2013-11-23	10	1.95833	1	7	2	131	0	2	7	2013-11-23	121.38	1809	1588
41602	121.38	8		2013-11-24	1	1	0	0	1	132	1	3	1	2013-11-24	121.38	1809	1589
41603	120.84	7		2013-11-25	6	2.83988	0	4	2	132	0	2	4	2013-11-25	120.84	1813	1591
41604	120.5	6		2013-11-26	12	4.69167	1	5	6	133	1	3	6	2013-11-26	120.5	1819	1597
41605	126.94	5		2013-11-27	5	2.35	0	2	3	134	1	3	3	2013-11-27	126.94	1821	1600
41606	126.94	4		2013-11-28	4	1.35905	0	2	2	134	0	2	2	2013-11-28	126.94	1823	1602
41607	127.28	3		2013-11-29	4	0.9	0	2	2	134	0	2	2	2013-11-29	127.28	1825	1604
41608	127.28	3		2013-11-30	3	1	0	1	2	135	1	3	2	2013-11-30	127.28	1826	1606
41609	127.28	2		2013-12-01	4	0	0	4	0	135	0	2	4	2013-12-01	127.28	1830	1606
41610	124.17	1		2013-12-02	10	4.00556	0	3	7	136	1	3	7	2013-12-02	124.17	1833	1613
41611	144.7	0		2013-12-03	28	15.1694	1	7	20	137	1	3	20	2013-12-03	144.7	1841	1633
41612	138.95	0		2013-12-04	17	8.62917	0	5	12	138	1	3	12	2013-12-04	138.95	1846	1645
41613	140.48	43	93.4022	2013-12-05	20	8.72361	4	6	10	139	1	3	10	2013-12-05	140.48	1856	1655
41614	137.36	42		2013-12-06	31	15.7167	1	11	19	140	1	3	19	2013-12-06	137.36	1868	1674
41615	137.36	41		2013-12-07	3	1.6	1	1	1	139	-1	1	1	2013-12-07	137.36	1870	1675
41616	137.36	40		2013-12-08	7	2.7875	0	2	5	140	1	3	5	2013-12-08	137.36	1872	1680
41617	141.6	40		2013-12-09	19	8.31427	0	7	12	141	1	3	12	2013-12-09	141.6	1879	1692
41618	142.19	39		2013-12-10	32	15.0744	0	11	21	142	1	3	21	2013-12-10	142.19	1890	1713
41619	139.65	38		2013-12-11	29	15.2856	0	9	20	143	1	3	20	2013-12-11	139.65	1899	1733
41620	147.47	37		2013-12-12	24	8.375	0	12	12	143	0	2	12	2013-12-12	147.47	1911	1745
41621	147.65	37		2013-12-13	27	14.7469	0	5	22	144	1	3	22	2013-12-13	147.65	1916	1767
41622	147.65	37		2013-12-14	7	2.31429	0	3	4	145	1	3	4	2013-12-14	147.65	1919	1771
41623	147.65	36		2013-12-15	4	1.55	0	0	4	146	1	3	4	2013-12-15	147.65	1919	1775
41624	147.94	36		2013-12-16	19	6.95278	0	9	10	147	1	3	10	2013-12-16	147.94	1928	1785
41625	152.46	36		2013-12-17	38	18.0713	3	16	19	148	1	3	19	2013-12-17	152.46	1947	1804
41626	147.98	36		2013-12-18	35	17.3678	1	11	23	149	1	3	23	2013-12-18	147.98	1959	1827
41627	140.72	36		2013-12-19	21	10.5046	0	8	13	150	1	3	13	2013-12-19	140.72	1967	1840
41628	143.24	35		2013-12-20	11	3.41402	1	6	4	150	0	2	6	2013-12-20	143.24	1974	1844
41629	143.24	35		2013-12-21	2	1.25455	0	0	2	151	1	3	2	2013-12-21	143.24	1974	1846
41630	143.24	34		2013-12-22	6	2.00333	0	3	3	151	0	2	3	2013-12-22	143.24	1977	1849
41631	143.55	34		2013-12-23	11	5.16455	2	4	5	152	1	3	5	2013-12-23	143.55	1983	1854
41632	151.41	34		2013-12-24	7	4.46875	0	3	4	153	1	3	4	2013-12-24	151.41	1986	1858
41634	155.5	33		2013-12-26	8	3.575	0	3	5	154	1	3	5	2013-12-26	155.5	1989	1863
41635	151.12	32		2013-12-27	7	0.8125	1	5	1	154	0	2	5	2013-12-27	151.12	1995	1864
41636	151.12	32		2013-12-28	6	2.52727	0	3	3	154	0	2	3	2013-12-28	151.12	1998	1867
41637	151.12	31		2013-12-29	8	3.73056	1	1	6	155	1	3	6	2013-12-29	151.12	2000	1873
41638	152.44	31		2013-12-30	13	6.81394	0	3	10	156	1	3	10	2013-12-30	152.44	2003	1883
41639	150.43	31		2013-12-31	1	0	0	1	0	156	0	2	1	2013-12-31	150.43	2004	1883
41640	150.43	31		2014-01-01	9	4.24026	0	3	6	157	1	3	6	2014-01-01	150.43	2007	1889
41641	150.1	30		2014-01-02	1	0	0	1	0	157	0	2	1	2014-01-02	150.1	2008	1889
41642	149.56	30		2014-01-03	4	0.7	0	2	2	157	0	2	2	2014-01-03	149.56	2010	1891
41644	149.56	29		2014-01-05	11	6.52083	1	2	8	158	1	3	8	2014-01-05	149.56	2013	1899
41645	147	29		2014-01-06	8	2.60227	0	3	5	159	1	3	5	2014-01-06	147	2016	1904
41646	149.36	29		2014-01-07	24	11.6167	1	10	13	160	1	3	13	2014-01-07	149.36	2027	1917
41647	151.28	29		2014-01-08	17	6.595	1	5	11	161	1	3	11	2014-01-08	151.28	2033	1928
41648	147.53	28		2014-01-09	17	9.58705	0	2	15	162	1	3	15	2014-01-09	147.53	2035	1943
41650	147.53	28		2014-01-11	1	0.0708333	1	0	0	161	-1	1	1	2014-01-11	147.53	2036	1943
41651	147.53	28		2014-01-12	10	6.51667	0	2	8	162	1	3	8	2014-01-12	147.53	2038	1951
41652	139.34	28		2014-01-13	9	3.71667	0	3	6	163	1	3	6	2014-01-13	139.34	2041	1957
41653	161.27	28		2014-01-14	5	1.17143	1	2	2	163	0	2	2	2014-01-14	161.27	2044	1959
41654	164.13	28		2014-01-15	22	12.485	2	5	15	164	1	3	15	2014-01-15	164.13	2051	1974
2014-01-16	170.97	28		2014-01-16	23	9.13125	1	8	14	165	1	3	14	2014-01-16	170.97	2060	1988
2014-01-17	170.01	28		2014-01-17	26	13.2499	0	8	18	166	1	3	18	2014-01-17	170.01	2068	2006
2014-01-18	170.01	27		2014-01-18	2	1.21667	0	0	2	167	1	3	2	2014-01-18	170.01	2068	2008
2014-01-19	170.01	27		2014-01-19	5	1.86621	1	2	2	167	0	2	2	2014-01-19	170.01	2071	2010
2014-01-20	170.01	26		2014-01-20	15	4.76394	1	9	5	167	0	2	9	2014-01-20	170.01	2081	2015
2014-01-21	176.68	25		2014-01-21	10	3.85227	0	4	6	168	1	3	6	2014-01-21	176.68	2085	2021
2014-01-22	178.56	24		2014-01-22	11	8.15	1	1	9	169	1	3	9	2014-01-22	178.56	2087	2030
2014-01-23	181.5	24		2014-01-23	8	3.47955	0	4	4	169	0	2	4	2014-01-23	181.5	2091	2034
2014-01-24	174.6	24		2014-01-24	15	10.0561	1	1	13	170	1	3	13	2014-01-24	174.6	2093	2047
2014-01-25	174.6	23		2014-01-25	1	0.275	0	0	1	171	1	3	1	2014-01-25	174.6	2093	2048
2014-01-27	169.62	23		2014-01-27	4	3.75	0	0	4	172	1	3	4	2014-01-27	169.62	2093	2052
2014-01-28	178.38	22		2014-01-28	16	9.51786	0	3	13	173	1	3	13	2014-01-28	178.38	2096	2065
2014-01-29	175.23	22		2014-01-29	17	11.0063	1	3	13	174	1	3	13	2014-01-29	175.23	2100	2078
2014-01-30	182.84	22		2014-01-30	41	14.2063	2	13	26	175	1	3	26	2014-01-30	182.84	2115	2104
2014-01-31	181.41	22		2014-01-31	39	13.7188	1	17	21	176	1	3	21	2014-01-31	181.41	2133	2125
2014-02-01	181.41	22		2014-02-01	32	11.6007	3	14	15	177	1	3	15	2014-02-01	181.41	2150	2140
2014-02-02	181.41	22		2014-02-02	14	2.64949	1	7	6	177	0	2	7	2014-02-02	181.41	2158	2146
2014-02-03	177.11	22		2014-02-03	9	4.27727	0	4	5	178	1	3	5	2014-02-03	177.11	2162	2151
2014-02-04	178.73	22		2014-02-04	6	3.05	0	2	4	179	1	3	4	2014-02-04	178.73	2164	2155
2014-02-05	174.42	22		2014-02-05	11	4.525	0	4	7	180	1	3	7	2014-02-05	174.42	2168	2162
2014-02-06	178.38	21		2014-02-06	9	4.58333	0	3	6	181	1	3	6	2014-02-06	178.38	2171	2168
2014-02-07	186.53	20		2014-02-07	10	5.03214	0	5	5	181	0	2	5	2014-02-07	186.53	2176	2173
2014-02-09	186.53	20		2014-02-09	7	4.21667	0	2	5	182	1	3	5	2014-02-09	186.53	2178	2178
2014-02-10	196.56	20		2014-02-10	14	6.42121	0	4	10	183	1	3	10	2014-02-10	196.56	2182	2188
2014-02-11	196.62	19		2014-02-11	6	3.37321	1	1	4	184	1	3	4	2014-02-11	196.62	2184	2192
2014-02-12	195.32	19		2014-02-12	11	4.65	1	4	6	185	1	3	6	2014-02-12	195.32	2189	2198
2014-02-13	199.63	18		2014-02-13	3	1.2	0	1	2	186	1	3	2	2014-02-13	199.63	2190	2200
2014-02-14	198.23	17		2014-02-14	8	3.1404	0	2	6	187	1	3	6	2014-02-14	198.23	2192	2206
2014-02-15	198.23	16		2014-02-15	4	2.06389	0	2	2	187	0	2	2	2014-02-15	198.23	2194	2208
2014-02-16	198.23	15		2014-02-16	3	0.95	0	1	2	188	1	3	2	2014-02-16	198.23	2195	2210
2014-02-17	198.23	15		2014-02-17	4	2.23264	1	2	1	188	0	2	2	2014-02-17	198.23	2198	2211
2014-02-18	203.7	14		2014-02-18	10	2.7	2	5	3	188	0	2	5	2014-02-18	203.7	2205	2214
2014-02-19	193.64	14		2014-02-19	12	4.225	3	5	4	188	0	2	5	2014-02-19	193.64	2213	2218
2014-02-20	209.97	14		2014-02-20	5	1.95	0	2	3	189	1	3	3	2014-02-20	209.97	2215	2221
2014-02-21	209.6	13		2014-02-21	9	3.96667	0	3	6	190	1	3	6	2014-02-21	209.6	2218	2227
2014-02-22	209.6	12		2014-02-22	4	2.35455	0	0	4	191	1	3	4	2014-02-22	209.6	2218	2231
2014-02-23	209.6	11		2014-02-23	4	2.575	0	0	4	192	1	3	4	2014-02-23	209.6	2218	2235
2014-02-24	217.65	10		2014-02-24	6	3.95255	0	2	4	193	1	3	4	2014-02-24	217.65	2220	2239
2014-02-25	248	9		2014-02-25	30	12.064	0	10	20	194	1	3	20	2014-02-25	248	2230	2259
2014-02-26	253	8		2014-02-26	14	7.65833	0	4	10	195	1	3	10	2014-02-26	253	2234	2269
2014-02-27	252.54	8		2014-02-27	9	2.62778	0	5	4	195	0	2	5	2014-02-27	252.54	2239	2273
2014-02-28	244.81	7		2014-02-28	18	9.9725	0	5	13	196	1	3	13	2014-02-28	244.81	2244	2286
2014-03-02	244.81	7		2014-03-02	1	0.55	0	0	1	197	1	3	1	2014-03-02	244.81	2244	2287
2014-03-03	250.56	6		2014-03-03	31	19.1789	0	8	23	198	1	3	23	2014-03-03	250.56	2252	2310
2014-03-04	254.84	5		2014-03-04	11	6.53977	0	3	8	199	1	3	8	2014-03-04	254.84	2255	2318
2014-03-05	252.66	4		2014-03-05	12	7.395	1	3	8	200	1	3	8	2014-03-05	252.66	2259	2326
2014-03-06	252.94	3		2014-03-06	11	5.17833	1	3	7	201	1	3	7	2014-03-06	252.94	2263	2333
2014-03-07	246.21	2		2014-03-07	18	9.89444	0	5	13	202	1	3	13	2014-03-07	246.21	2268	2346
2014-03-08	246.21	1		2014-03-08	1	0.55	0	0	1	203	1	3	1	2014-03-08	246.21	2268	2347
2014-03-09	246.21	45	138.216	2014-03-09	1	0.2	0	1	0	203	0	2	1	2014-03-09	246.21	2269	2347
2014-03-10	238.84	44		2014-03-10	14	7.025	1	5	8	204	1	3	8	2014-03-10	238.84	2275	2355
2014-03-11	234.41	43		2014-03-11	11	3.88005	3	5	3	204	0	2	5	2014-03-11	234.41	2283	2358
2014-03-12	241.49	42		2014-03-12	5	1.625	0	4	1	204	0	2	4	2014-03-12	241.49	2287	2359
2014-03-13	237.79	41		2014-03-13	13	6.20556	1	5	7	205	1	3	7	2014-03-13	237.79	2293	2366
2014-03-14	230.97	40		2014-03-14	12	5.52955	0	5	7	206	1	3	7	2014-03-14	230.97	2298	2373
2014-03-15	230.97	39		2014-03-15	2	0.375	0	1	1	206	0	2	1	2014-03-15	230.97	2299	2374
2014-03-16	230.97	38		2014-03-16	1	0.55	0	0	1	207	1	3	1	2014-03-16	230.97	2299	2375
2014-03-17	233.98	37		2014-03-17	15	7.61786	0	5	10	208	1	3	10	2014-03-17	233.98	2304	2385
2014-03-18	240.04	36		2014-03-18	5	2	0	3	2	208	0	2	3	2014-03-18	240.04	2307	2387
2014-03-19	235.84	35		2014-03-19	21	9.80465	1	8	12	209	1	3	12	2014-03-19	235.84	2316	2399
2014-03-20	234.91	35		2014-03-20	18	8.22917	0	7	11	210	1	3	11	2014-03-20	234.91	2323	2410
2014-03-21	228.89	34		2014-03-21	21	10.3662	1	8	12	211	1	3	12	2014-03-21	228.89	2332	2422
2014-03-23	228.89	34		2014-03-23	4	0.95	0	1	3	212	1	3	3	2014-03-23	228.89	2333	2425
2014-03-24	220.17	33		2014-03-24	14	7.075	0	5	9	213	1	3	9	2014-03-24	220.17	2338	2434
2014-03-25	220.44	32		2014-03-25	28	16.6498	2	5	21	214	1	3	21	2014-03-25	220.44	2345	2455
2014-03-26	212.96	31		2014-03-26	10	5.87738	1	2	7	215	1	3	7	2014-03-26	212.96	2348	2462
2014-03-27	207.32	31		2014-03-27	16	6.46667	1	2	13	216	1	3	13	2014-03-27	207.32	2351	2475
2014-03-28	212.37	30		2014-03-28	8	1.93333	0	6	2	216	0	2	6	2014-03-28	212.37	2357	2477
2014-03-29	212.37	29		2014-03-29	5	3.275	0	2	3	217	1	3	3	2014-03-29	212.37	2359	2480
2014-03-30	212.37	28		2014-03-30	8	1.11667	1	6	1	217	0	2	6	2014-03-30	212.37	2366	2481
2014-03-31	208.45	27		2014-03-31	13	5.19167	0	4	9	218	1	3	9	2014-03-31	208.45	2370	2490
2014-04-01	216.97	26		2014-04-01	22	10.375	1	11	10	218	0	2	11	2014-04-01	216.97	2382	2500
2014-04-02	230.29	25		2014-04-02	18	9.81667	1	4	13	219	1	3	13	2014-04-02	230.29	2387	2513
2014-04-03	225.4	24		2014-04-03	23	10.8424	1	6	16	220	1	3	16	2014-04-03	225.4	2394	2529
2014-04-04	212.23	23		2014-04-04	17	6.66667	1	10	6	220	0	2	10	2014-04-04	212.23	2405	2535
2014-04-05	212.23	22		2014-04-05	1	0.6	0	0	1	221	1	3	1	2014-04-05	212.23	2405	2536
2014-04-06	212.23	22		2014-04-06	3	0.377273	0	3	0	221	0	2	3	2014-04-06	212.23	2408	2536
2014-04-07	207.52	21		2014-04-07	18	6.69513	0	8	10	222	1	3	10	2014-04-07	207.52	2416	2546
2014-04-08	215.46	21		2014-04-08	29	15.4903	1	10	18	223	1	3	18	2014-04-08	215.46	2427	2564
2014-04-09	216.93	20		2014-04-09	12	3.5746	2	5	5	223	0	2	5	2014-04-09	216.93	2434	2569
2014-04-10	204.19	19		2014-04-10	14	5.68651	1	6	7	224	1	3	7	2014-04-10	204.19	2441	2576
2014-04-11	203.78	18		2014-04-11	24	9.70238	0	8	16	225	1	3	16	2014-04-11	203.78	2449	2592
2014-04-12	203.78	18		2014-04-12	1	0.9	0	0	1	226	1	3	1	2014-04-12	203.78	2449	2593
2014-04-13	203.78	17		2014-04-13	1	0.475	0	1	0	226	0	2	1	2014-04-13	203.78	2450	2593
2014-04-14	198.09	17		2014-04-14	10	2.96288	0	5	5	226	0	2	5	2014-04-14	198.09	2455	2598
2014-04-15	193.91	16		2014-04-15	10	4.60278	0	4	6	227	1	3	6	2014-04-15	193.91	2459	2604
2014-04-16	199.11	15		2014-04-16	11	7.63333	0	2	9	228	1	3	9	2014-04-16	199.11	2461	2613
2014-04-17	198.12	14		2014-04-17	16	3.46944	1	10	5	228	0	2	10	2014-04-17	198.12	2472	2618
2014-04-18	198.12	13		2014-04-18	15	5.55	0	5	10	229	1	3	10	2014-04-18	198.12	2477	2628
2014-04-19	198.12	12		2014-04-19	4	1.65	0	1	3	230	1	3	3	2014-04-19	198.12	2478	2631
2014-04-20	198.12	11		2014-04-20	1	0.7	0	0	1	231	1	3	1	2014-04-20	198.12	2478	2632
2014-04-21	204.38	11		2014-04-21	9	4.3	0	3	6	232	1	3	6	2014-04-21	204.38	2481	2638
2014-04-22	218.64	11		2014-04-22	15	6.38333	0	7	8	233	1	3	8	2014-04-22	218.64	2488	2646
2014-04-23	207.99	10		2014-04-23	25	10.8194	3	10	12	234	1	3	12	2014-04-23	207.99	2501	2658
2014-04-24	207.86	9		2014-04-24	18	5.27619	2	9	7	234	0	2	9	2014-04-24	207.86	2512	2665
2014-04-25	199.85	8		2014-04-25	7	1.53571	0	5	2	234	0	2	5	2014-04-25	199.85	2517	2667
2014-04-26	199.85	7		2014-04-26	7	3.13333	0	2	5	235	1	3	5	2014-04-26	199.85	2519	2672
2014-04-27	199.85	6		2014-04-27	4	1	0	3	1	235	0	2	3	2014-04-27	199.85	2522	2673
2014-04-28	198.51	6		2014-04-28	13	3.6	0	8	5	235	0	2	8	2014-04-28	198.51	2530	2678
2014-04-29	206.92	5		2014-04-29	21	4.95167	0	11	10	235	0	2	11	2014-04-29	206.92	2541	2688
2014-04-30	207.89	4		2014-04-30	13	4.46667	2	6	5	235	0	2	6	2014-04-30	207.89	2549	2693
2014-05-01	207.73	4		2014-05-01	19	6.56944	0	8	11	236	1	3	11	2014-05-01	207.73	2557	2704
2014-05-02	210.91	3		2014-05-02	17	6.81667	0	8	9	237	1	3	9	2014-05-02	210.91	2565	2713
2014-05-03	210.91	2		2014-05-03	8	3.06208	1	4	3	237	0	2	4	2014-05-03	210.91	2570	2716
2014-05-04	210.91	1		2014-05-04	1	0.5	0	0	1	238	1	3	1	2014-05-04	210.91	2570	2717
2014-05-05	216.61	60	185.571	2014-05-05	5	2.38889	0	2	3	239	1	3	3	2014-05-05	216.61	2572	2720
2014-05-06	207.28	59		2014-05-06	12	7.64167	0	3	9	240	1	3	9	2014-05-06	207.28	2575	2729
2014-05-07	201.35	58		2014-05-07	13	4.06667	0	4	9	241	1	3	9	2014-05-07	201.35	2579	2738
2014-05-08	178.59	57		2014-05-08	8	1.08333	0	6	2	241	0	2	6	2014-05-08	178.59	2585	2740
2014-05-09	182.26	57		2014-05-09	13	6.41667	1	4	8	242	1	3	8	2014-05-09	182.26	2590	2748
2014-05-10	182.26	56		2014-05-10	2	0.625	0	1	1	242	0	2	1	2014-05-10	182.26	2591	2749
2014-05-11	182.26	55		2014-05-11	2	0.183333	0	1	1	242	0	2	1	2014-05-11	182.26	2592	2750
2014-05-12	184.67	54		2014-05-12	10	3.83571	0	5	5	242	0	2	5	2014-05-12	184.67	2597	2755
2014-05-13	190.16	54		2014-05-13	11	4.925	0	5	6	243	1	3	6	2014-05-13	190.16	2602	2761
2014-05-14	190.62	53		2014-05-14	29	9.64524	2	14	13	243	0	2	14	2014-05-14	190.62	2618	2774
2014-05-15	188.59	52		2014-05-15	19	6.77833	0	10	9	243	0	2	10	2014-05-15	188.59	2628	2783
2014-05-16	191.56	51		2014-05-16	7	3.16667	1	3	3	243	0	2	3	2014-05-16	191.56	2632	2786
2014-05-17	191.56	51		2014-05-17	6	1	0	5	1	243	0	2	5	2014-05-17	191.56	2637	2787
2014-05-18	191.56	50		2014-05-18	1	0.333333	0	0	1	244	1	3	1	2014-05-18	191.56	2637	2788
2014-05-19	196.09	49		2014-05-19	17	4.41458	1	11	5	244	0	2	11	2014-05-19	196.09	2649	2793
2014-05-20	195.3	48		2014-05-20	10	4.48948	0	4	6	245	1	3	6	2014-05-20	195.3	2653	2799
2014-05-21	199.45	47		2014-05-21	22	6.41786	0	13	9	245	0	2	13	2014-05-21	199.45	2666	2808
2014-05-22	204.88	46		2014-05-22	12	6.21905	1	3	8	246	1	3	8	2014-05-22	204.88	2670	2816
2014-05-23	207.3	45		2014-05-23	6	1.75	0	4	2	246	0	2	4	2014-05-23	207.3	2674	2818
2014-05-24	207.3	44		2014-05-24	3	1.2	0	1	2	247	1	3	2	2014-05-24	207.3	2675	2820
2014-05-25	207.3	43		2014-05-25	5	2.9	0	1	4	248	1	3	4	2014-05-25	207.3	2676	2824
2014-05-26	207.3	43		2014-05-26	5	3.16667	1	1	3	249	1	3	3	2014-05-26	207.3	2678	2827
2014-05-27	211.56	42		2014-05-27	12	3.6	1	6	5	249	0	2	6	2014-05-27	211.56	2685	2832
2014-05-28	210.24	42		2014-05-28	20	6.84545	0	12	8	249	0	2	12	2014-05-28	210.24	2697	2840
2014-05-29	210.24	41		2014-05-29	8	3.38333	0	3	5	250	1	3	5	2014-05-29	210.24	2700	2845
2014-05-30	207.77	41		2014-05-30	7	4.30276	0	3	4	251	1	3	4	2014-05-30	207.77	2703	2849
2014-05-31	207.77	40		2014-05-31	8	3.63571	1	2	5	252	1	3	5	2014-05-31	207.77	2706	2854
2014-06-01	207.77	39		2014-06-01	4	0.333333	0	3	1	252	0	2	3	2014-06-01	207.77	2709	2855
2014-06-02	204.7	38		2014-06-02	5	1.78333	1	2	2	252	0	2	2	2014-06-02	204.7	2712	2857
2014-06-03	204.94	38		2014-06-03	18	5.75833	0	7	11	253	1	3	11	2014-06-03	204.94	2719	2868
2014-06-04	203.99	38		2014-06-04	9	3.83571	0	3	6	254	1	3	6	2014-06-04	203.99	2722	2874
2014-06-05	206.9	37		2014-06-05	12	3.71667	0	8	4	254	0	2	8	2014-06-05	206.9	2730	2878
2014-06-06	208.17	36		2014-06-06	17	7.0369	0	5	12	255	1	3	12	2014-06-06	208.17	2735	2890
2014-06-07	208.17	35		2014-06-07	11	4.18452	1	5	5	255	0	2	5	2014-06-07	208.17	2741	2895
2014-06-08	208.17	35		2014-06-08	4	0.616667	0	3	1	255	0	2	3	2014-06-08	208.17	2744	2896
2014-06-09	205.31	35		2014-06-09	9	5.42038	1	1	7	256	1	3	7	2014-06-09	205.31	2746	2903
2014-06-10	202.3	34		2014-06-10	11	2.43333	0	8	3	256	0	2	8	2014-06-10	202.3	2754	2906
2014-06-11	204.47	33		2014-06-11	8	3.45	1	3	4	257	1	3	4	2014-06-11	204.47	2758	2910
2014-06-12	203.52	32		2014-06-12	10	3.8	0	6	4	257	0	2	6	2014-06-12	203.52	2764	2914
2014-06-13	206.42	31		2014-06-13	16	3.86667	2	9	5	257	0	2	9	2014-06-13	206.42	2775	2919
2014-06-14	206.42	31		2014-06-14	3	1.35417	0	0	3	258	1	3	3	2014-06-14	206.42	2775	2922
2014-06-16	224.61	31		2014-06-16	4	1.06667	0	2	2	258	0	2	2	2014-06-16	224.61	2777	2924
2014-06-17	231.67	30		2014-06-17	29	11.0155	1	12	16	259	1	3	16	2014-06-17	231.67	2790	2940
2014-06-18	227.12	30		2014-06-18	22	8.76299	1	10	11	260	1	3	11	2014-06-18	227.12	2801	2951
2014-06-19	227.79	29		2014-06-19	9	3.26288	0	3	6	261	1	3	6	2014-06-19	227.79	2804	2957
2014-06-20	229.59	29		2014-06-20	9	2.975	1	6	2	261	0	2	6	2014-06-20	229.59	2811	2959
2014-06-21	229.59	28		2014-06-21	5	1.96111	0	1	4	262	1	3	4	2014-06-21	229.59	2812	2963
2014-06-22	229.59	28		2014-06-22	5	2.41111	0	2	3	263	1	3	3	2014-06-22	229.59	2814	2966
2014-06-23	237.22	28		2014-06-23	13	5.175	0	4	9	264	1	3	9	2014-06-23	237.22	2818	2975
2014-06-24	232.5	27		2014-06-24	23	8.96394	0	11	12	265	1	3	12	2014-06-24	232.5	2829	2987
2014-06-25	236.89	27		2014-06-25	12	3.28889	1	4	7	266	1	3	7	2014-06-25	236.89	2834	2994
2014-06-26	235.6	27		2014-06-26	17	5.14217	0	8	9	267	1	3	9	2014-06-26	235.6	2842	3003
2014-06-27	239.06	27		2014-06-27	14	3.025	0	9	5	267	0	2	9	2014-06-27	239.06	2851	3008
2014-06-28	239.06	26		2014-06-28	2	1.4	0	0	2	268	1	3	2	2014-06-28	239.06	2851	3010
2014-06-29	239.06	26		2014-06-29	17	8.62183	0	6	11	269	1	3	11	2014-06-29	239.06	2857	3021
2014-06-30	240.06	26		2014-06-30	11	1.4375	0	9	2	269	0	2	9	2014-06-30	240.06	2866	3023
2014-07-01	239.72	25		2014-07-01	10	3.99167	0	5	5	269	0	2	5	2014-07-01	239.72	2871	3028
2014-07-02	229.43	24		2014-07-02	8	2.85	0	4	4	269	0	2	4	2014-07-02	229.43	2875	3032
2014-07-03	229.25	23		2014-07-03	11	4.50833	0	6	5	269	0	2	6	2014-07-03	229.25	2881	3037
2014-07-07	222.66	22		2014-07-07	3	1.44643	0	1	2	270	1	3	2	2014-07-07	222.66	2882	3039
2014-07-08	219.07	22		2014-07-08	9	3.70227	0	3	6	271	1	3	6	2014-07-08	219.07	2885	3045
2014-07-09	223.06	22		2014-07-09	15	4.725	1	6	8	272	1	3	8	2014-07-09	223.06	2892	3053
2014-07-10	219.46	22		2014-07-10	18	7.55	0	6	12	273	1	3	12	2014-07-10	219.46	2898	3065
2014-07-11	218.13	22		2014-07-11	11	2.4	0	8	3	273	0	2	8	2014-07-11	218.13	2906	3068
2014-07-12	218.13	21		2014-07-12	1	0.65	0	1	0	273	0	2	1	2014-07-12	218.13	2907	3068
2014-07-13	218.13	21		2014-07-13	7	2.95	0	3	4	274	1	3	4	2014-07-13	218.13	2910	3072
2014-07-14	226.7	20		2014-07-14	7	1.85985	0	4	3	274	0	2	4	2014-07-14	226.7	2914	3075
2014-07-15	219.58	19		2014-07-15	11	6.10536	1	2	8	275	1	3	8	2014-07-15	219.58	2917	3083
2014-07-16	217.16	18		2014-07-16	7	1.34394	0	5	2	275	0	2	5	2014-07-16	217.16	2922	3085
2014-07-17	215.4	17		2014-07-17	15	7.01818	0	5	10	276	1	3	10	2014-07-17	215.4	2927	3095
2014-07-18	220.02	17		2014-07-18	15	6.02487	0	6	9	277	1	3	9	2014-07-18	220.02	2933	3104
2014-07-19	220.02	17		2014-07-19	5	1.7	0	2	3	278	1	3	3	2014-07-19	220.02	2935	3107
2014-07-20	220.02	17		2014-07-20	9	4.52202	0	2	7	279	1	3	7	2014-07-20	220.02	2937	3114
2014-07-21	220.54	16		2014-07-21	15	7.53333	0	6	9	280	1	3	9	2014-07-21	220.54	2943	3123
2014-07-22	219.58	16		2014-07-22	17	5.49722	0	10	7	280	0	2	10	2014-07-22	219.58	2953	3130
2014-07-23	222.49	15		2014-07-23	24	9.05046	1	8	15	281	1	3	15	2014-07-23	222.49	2962	3145
2014-07-24	223.54	14		2014-07-24	4	0.8875	1	2	1	281	0	2	2	2014-07-24	223.54	2965	3146
2014-07-25	223.57	13		2014-07-25	18	6.67846	0	9	9	281	0	2	9	2014-07-25	223.57	2974	3155
2014-07-26	223.57	13		2014-07-26	10	5.36667	1	2	7	282	1	3	7	2014-07-26	223.57	2977	3162
2014-07-27	223.57	12		2014-07-27	6	3.26263	0	1	5	283	1	3	5	2014-07-27	223.57	2978	3167
2014-07-28	224.82	11		2014-07-28	9	5.49643	0	2	7	284	1	3	7	2014-07-28	224.82	2980	3174
2014-07-29	225.01	11		2014-07-29	18	3.0619	0	10	8	284	0	2	10	2014-07-29	225.01	2990	3182
2014-07-30	228.92	10		2014-07-30	15	6.53957	0	6	9	285	1	3	9	2014-07-30	228.92	2996	3191
2014-07-31	223.3	9		2014-07-31	9	3.695	0	4	5	286	1	3	5	2014-07-31	223.3	3000	3196
2014-08-01	233.27	8		2014-08-01	17	5.99717	0	9	8	286	0	2	9	2014-08-01	233.27	3009	3204
2014-08-02	233.27	8		2014-08-02	10	1.91263	0	7	3	286	0	2	7	2014-08-02	233.27	3016	3207
2014-08-03	233.27	7		2014-08-03	15	5.2619	0	7	8	287	1	3	8	2014-08-03	233.27	3023	3215
2014-08-04	238.52	7		2014-08-04	8	2.1	0	5	3	287	0	2	5	2014-08-04	238.52	3028	3218
2014-08-05	238.49	7		2014-08-05	13	3.9	0	8	5	287	0	2	8	2014-08-05	238.49	3036	3223
2014-08-06	248.93	6		2014-08-06	7	2.65089	0	3	4	288	1	3	4	2014-08-06	248.93	3039	3227
2014-08-07	252.39	5		2014-08-07	7	0.6	1	6	0	288	0	2	6	2014-08-07	252.39	3046	3227
2014-08-08	248.13	4		2014-08-08	11	4.09444	0	3	8	289	1	3	8	2014-08-08	248.13	3049	3235
2014-08-09	248.13	3		2014-08-09	2	0.75	0	1	1	289	0	2	1	2014-08-09	248.13	3050	3236
2014-08-10	248.13	2		2014-08-10	2	1.075	0	0	2	290	1	3	2	2014-08-10	248.13	3050	3238
2014-08-11	259.32	1		2014-08-11	6	2.73571	1	2	3	291	1	3	3	2014-08-11	259.32	3053	3241
2014-08-12	259.96	32	238.2	2014-08-12	6	1.92407	0	2	4	292	1	3	4	2014-08-12	259.96	3055	3245
2014-08-13	260.31	31		2014-08-13	8	2.75675	0	4	4	292	0	2	4	2014-08-13	260.31	3059	3249
2014-08-14	261.38	30		2014-08-14	5	2.45	0	1	4	293	1	3	4	2014-08-14	261.38	3060	3253
2014-08-15	262.01	29		2014-08-15	9	2.40833	0	6	3	293	0	2	6	2014-08-15	262.01	3066	3256
2014-08-16	262.01	28		2014-08-16	1	0	0	1	0	293	0	2	1	2014-08-16	262.01	3067	3256
2014-08-18	259.94	28		2014-08-18	8	4.0125	0	5	3	293	0	2	5	2014-08-18	259.94	3072	3259
2014-08-19	256.76	27		2014-08-19	15	2.5	0	11	4	293	0	2	11	2014-08-19	256.76	3083	3263
2014-08-20	255.71	26		2014-08-20	14	4.425	1	9	4	293	0	2	9	2014-08-20	255.71	3093	3267
2014-08-21	254.34	25		2014-08-21	9	4.52857	1	4	4	293	0	2	4	2014-08-21	254.34	3098	3271
2014-08-22	256.78	24		2014-08-22	9	2.18799	0	5	4	293	0	2	5	2014-08-22	256.78	3103	3275
2014-08-25	262.55	23		2014-08-25	15	3.2	1	11	3	293	0	2	11	2014-08-25	262.55	3115	3278
2014-08-26	261.74	22		2014-08-26	1	0.535714	0	0	1	294	1	3	1	2014-08-26	261.74	3115	3279
2014-08-27	263.25	21		2014-08-27	6	2.145	0	3	3	294	0	2	3	2014-08-27	263.25	3118	3282
2014-08-28	263.86	21		2014-08-28	6	3.63616	0	2	4	295	1	3	4	2014-08-28	263.86	3120	3286
2014-08-29	269.7	21		2014-08-29	3	0.5	1	2	0	295	0	2	2	2014-08-29	269.7	3123	3286
2014-08-30	269.7	20		2014-08-30	1	0.1	0	1	0	295	0	2	1	2014-08-30	269.7	3124	3286
2014-09-01	269.7	19		2014-09-01	1	0.5	0	0	1	296	1	3	1	2014-09-01	269.7	3124	3287
2014-09-02	284.12	18		2014-09-02	3	1	0	2	1	296	0	2	2	2014-09-02	284.12	3126	3288
2014-09-03	281.19	18		2014-09-03	1	0.473214	0	0	1	297	1	3	1	2014-09-03	281.19	3126	3289
2014-09-04	286.04	18		2014-09-04	5	0.288889	1	4	0	297	0	2	4	2014-09-04	286.04	3131	3289
2014-09-08	282.11	18		2014-09-08	4	1.15	0	2	2	297	0	2	2	2014-09-08	282.11	3133	3291
2014-09-10	281.1	17		2014-09-10	2	0	0	2	0	297	0	2	2	2014-09-10	281.1	3135	3291
2014-09-11	280.31	17		2014-09-11	3	0.22381	0	2	1	297	0	2	2	2014-09-11	280.31	3137	3292
2014-09-15	253.86	17		2014-09-15	2	0	0	2	0	297	0	2	2	2014-09-15	253.86	3139	3292
2014-09-16	260.74	17		2014-09-16	5	1.26429	0	2	3	298	1	3	3	2014-09-16	260.74	3141	3295
2014-09-18	263.82	16		2014-09-18	3	1.2	0	1	2	299	1	3	2	2014-09-18	263.82	3142	3297
2014-09-19	259.32	15		2014-09-19	7	2.90455	0	3	4	300	1	3	4	2014-09-19	259.32	3145	3301
2014-09-22	250.03	14		2014-09-22	7	4.79167	0	0	7	301	1	3	7	2014-09-22	250.03	3145	3308
2014-09-23	250.41	13		2014-09-23	2	0.6	0	1	1	301	0	2	1	2014-09-23	250.41	3146	3309
2014-09-24	252.14	12		2014-09-24	2	0.466667	0	2	0	301	0	2	2	2014-09-24	252.14	3148	3309
2014-09-25	246.95	12		2014-09-25	4	1	0	3	1	301	0	2	3	2014-09-25	246.95	3151	3310
2014-09-30	242.68	11		2014-09-30	4	0.95	0	2	2	301	0	2	2	2014-09-30	242.68	3153	3312
2014-10-01	240.24	11		2014-10-01	7	2.20159	0	2	5	302	1	3	5	2014-10-01	240.24	3155	3317
2014-10-03	255.21	11		2014-10-03	2	1	0	1	1	302	0	2	1	2014-10-03	255.21	3156	3318
2014-10-05	255.21	10		2014-10-05	1	0	0	1	0	302	0	2	1	2014-10-05	255.21	3157	3318
2014-10-06	260.62	10		2014-10-06	2	0	0	2	0	302	0	2	2	2014-10-06	260.62	3159	3318
2014-10-07	259.57	10		2014-10-07	3	1.07727	0	2	1	302	0	2	2	2014-10-07	259.57	3161	3319
2014-10-08	259.28	9		2014-10-08	4	1.5	0	2	2	302	0	2	2	2014-10-08	259.28	3163	3321
2014-10-09	257.01	9		2014-10-09	4	0.454545	0	3	1	302	0	2	3	2014-10-09	257.01	3166	3322
2014-10-10	236.91	9		2014-10-10	4	1.01667	0	3	1	302	0	2	3	2014-10-10	236.91	3169	3323
2014-10-12	236.91	9		2014-10-12	2	0	0	2	0	302	0	2	2	2014-10-12	236.91	3171	3323
2014-10-13	224.59	9		2014-10-13	5	0.925	0	2	3	303	1	3	3	2014-10-13	224.59	3173	3326
2014-10-17	227.48	8		2014-10-17	1	0	0	1	0	303	0	2	1	2014-10-17	227.48	3174	3326
2014-10-18	227.48	8		2014-10-18	1	0	0	1	0	303	0	2	1	2014-10-18	227.48	3175	3326
2014-10-20	230.47	7		2014-10-20	2	0.65	0	1	1	303	0	2	1	2014-10-20	230.47	3176	3327
2014-10-21	235.34	6		2014-10-21	6	1.49167	1	3	2	303	0	2	3	2014-10-21	235.34	3180	3329
2014-10-23	235.29	5		2014-10-23	1	0.9	0	0	1	304	1	3	1	2014-10-23	235.29	3180	3330
2014-10-24	235.24	4		2014-10-24	1	0.5	0	0	1	305	1	3	1	2014-10-24	235.24	3180	3331
[truncated: 1,601 more rows]
[truncated: 1 more columns]

## Sheet: Sheet1
Y	negative	neutral	positive	Index		Y	negative	neutral	positive		Y	negative	positive		Y	negative	positive		SUMMARY OUTPUT														Y	negative	positive		Fecha	Yt	negativeT	positiveT		SUMMARY OUTPUT
[truncated: 2,160 more rows]
[truncated: 15 more columns]

[truncated: 2 more sheets: RATIOS, STOCK]
