# Supplementary material for: Measuring information flux between social media and stock prices with Transfer Entropy
Source: PLoS One. 2021 Sep 23;16(9):e0257686. doi: 10.1371/journal.pone.0257686 (PMC8459996; doi:10.1371/journal.pone.0257686)
Supplement: S1 Data — (ZIP) [file pone.0257686.s001.zip › DATA BASES/8.-TESLA/tweeteeer (12).csv]

web-scraper-order	web-scraper-start-url	handle	name	content	replies	retweets	favorites	unix_timestamp	published_date	url
1556984854-304	https://twitter.com/search?src=typd&q=%22%24tesla%22%20since%3A2019-02-01%20until%3A2019-02-28	@LisaAminABC7	Lisa Amin Gulezian	Just arrived @Tesla . Haz May team on the scene. More @ 11. @abc7newsbayareahttps://twitter.com/DionLimTV/status/1097018245716951040 …		5	7	1550386298000	11:51 PM - 16 Feb 2019	/LisaAminABC7/status/1097025762350182400
1556984854-346	https://twitter.com/search?src=typd&q=%22%24tesla%22%20since%3A2019-02-01%20until%3A2019-02-28	@Shewanttherich	🐺	So y’all telling me Teslas made outta Vibranium	5	273	2.5K	1550285965000	7:59 PM - 15 Feb 2019	/Shewanttherich/status/1096604938304712704
1556984854-394	https://twitter.com/search?src=typd&q=%22%24tesla%22%20since%3A2019-02-01%20until%3A2019-02-28	@LegitGod	Jesus Christ	In Musk We Trust.	2	21	505	1550189832000	5:17 PM - 14 Feb 2019	/LegitGod/status/1096201726934212608
1556984854-256	https://twitter.com/search?src=typd&q=%22%24tesla%22%20since%3A2019-02-01%20until%3A2019-02-28	@mrkylefield	Kyle Field	Hey @elonmusk - are we going to get our first glimpse of the @Tesla Model Y next month? Asking for a friend... :D	7	15	157	1550535523000	5:18 PM - 18 Feb 2019	/mrkylefield/status/1097651658761228290
1556984854-280	https://twitter.com/search?src=typd&q=%22%24tesla%22%20since%3A2019-02-01%20until%3A2019-02-28	@ValueAnalyst1	ValueAnalyst	$TSLA A Tale of Two Cities @Tesla vs. @MercedesBenzpic.twitter.com/2gVfEhGxHW	3	5	51	1550442567000	3:29 PM - 17 Feb 2019	/ValueAnalyst1/status/1097261771889524736
1556984854-156	https://twitter.com/search?src=typd&q=%22%24tesla%22%20since%3A2019-02-01%20until%3A2019-02-28	@SteveHamel16	🚀 Don't Bet Against Elon 🚀 👩‍🚀 🐉	Whatever the competition is doing it's NOT WORKING Time to trow in the towel and ask @elonmusk for help Humanity does not have time for egos! @Tesla @TSLA @mayemusk @Jaguar @Audi @VWGroup @Daimlerhttps://electrek.co/2019/02/21/tesla-efficiency-range-test-audi-e-tron-jaguar-i-pace/ …	2	10	54	1550832461000	3:47 AM - 22 Feb 2019	/SteveHamel16/status/1098897106901876736
1556984854-711	https://twitter.com/search?src=typd&q=%22%24tesla%22%20since%3A2019-02-01%20until%3A2019-02-28	@CarCaster	Jason Lancaster	This tweet will be used at your trial.	2	2	58	1549306238000	11:50 AM - 4 Feb 2019	/CarCaster/status/1092495664561278976
1556984854-124	https://twitter.com/search?src=typd&q=%22%24tesla%22%20since%3A2019-02-01%20until%3A2019-02-28	@teslaownersSV	Tesla Owners Silicon Valley	Of course @tesla has the top 3 in speed and range. https://twitter.com/InsideEVs/status/1099296976414351361 …		9	53	1550932202000	7:30 AM - 23 Feb 2019	/teslaownersSV/status/1099315451677437953
1556984854-496	https://twitter.com/search?src=typd&q=%22%24tesla%22%20since%3A2019-02-01%20until%3A2019-02-28	@Nikoizsak	Niko Izsak	Test drove a @tesla #Model3 today, and it's an amazing car. Was worth waiting for 3 years. Now just a couple more months to wait for the mid-range deliveries in Europe. @Model3Owners @NYKChannel @elonmuskpic.twitter.com/d8nB7oFqrM	7	9	77	1550064327000	6:25 AM - 13 Feb 2019	/Nikoizsak/status/1095675318294233088
1556984854-210	https://twitter.com/search?src=typd&q=%22%24tesla%22%20since%3A2019-02-01%20until%3A2019-02-28	@AlphaHatInc	Alpha Hat	Our latest data shows surprisingly strong demand and deliveries for @Tesla in January $TSLAhttps://blog.alphahat.com/tesla-delivered-more-vehicles-in-january-than-reports-suggest-3cf14e08b19e …	2	5	16	1550687362000	11:29 AM - 20 Feb 2019	/AlphaHatInc/status/1098288517841670144
1556984854-282	https://twitter.com/search?src=typd&q=%22%24tesla%22%20since%3A2019-02-01%20until%3A2019-02-28	@scot_work	Scot Work	Owner reports water condensation inside the frunk of #TESLAMODEL3 despite not having rained in the past few days. $TSLAQ @TESLA #TESLA $TSLApic.twitter.com/AWQ9oESen9	5	5	19	1550440972000	3:02 PM - 17 Feb 2019	/scot_work/status/1097255081907347457
1556984854-676	https://twitter.com/search?src=typd&q=%22%24tesla%22%20since%3A2019-02-01%20until%3A2019-02-28	@ron_kerensky	alpha_nerd	First @Tesla Ranger exp today. Fixing a super minor issue- fixed in 10 mins. If I used the SC, they would have had to give me a loaner for a whole day. Ranger = Cost Savings for #Tesla !		3	23	1549422923000	8:15 PM - 5 Feb 2019	/ron_kerensky/status/1092985077712281605
1556984854-201	https://twitter.com/search?src=typd&q=%22%24tesla%22%20since%3A2019-02-01%20until%3A2019-02-28	@Durandal_Roland	Durandal	Yep, just ordered my Model 3 an hour ago.	7	5	58	1550701957000	3:32 PM - 20 Feb 2019	/Durandal_Roland/status/1098349731623944192
1556984854-424	https://twitter.com/search?src=typd&q=%22%24tesla%22%20since%3A2019-02-01%20until%3A2019-02-28	@TeslaOwnersTwn	Tesla Owners Taiwan	Happy Valentine’s Day @tesla @elonmusk #teslaownerstaiwanpic.twitter.com/pS7ryvPkcS		2	21	1550162495000	9:41 AM - 14 Feb 2019	/TeslaOwnersTwn/status/1096087067883274240
1556984854-564	https://twitter.com/search?src=typd&q=%22%24tesla%22%20since%3A2019-02-01%20until%3A2019-02-28	@ProductHunt	Product Hunt	A new merch store from @Tesla https://www.producthunt.com/posts/tesla-merchandise …pic.twitter.com/zNzKtqAuF7	2	3	13	1549782061000	12:01 AM - 10 Feb 2019	/ProductHunt/status/1094491411901280256
1556984854-747	https://twitter.com/search?src=typd&q=%22%24tesla%22%20since%3A2019-02-01%20until%3A2019-02-28	@DigitalTrends	Digital Trends	This @Tesla is pulling a plane. pic.twitter.com/opuaa5kZLj	2	21	43	1549163700000	8:15 PM - 2 Feb 2019	/DigitalTrends/status/1091897815549296640
1556984854-127	https://twitter.com/search?src=typd&q=%22%24tesla%22%20since%3A2019-02-01%20until%3A2019-02-28	@toploenglish	Toplo✪	Tesla Roadster Concept @Tesla @elonmusk @MKBHD @TeslaMotorsClub @teslaownersSV @TeslaOwnersWW @TeslaClubBE #Tesla #TeslaModel3 #TeslaChina #teslaroadster #Roadster #SpaceX #automobile #londonsupercars #supercars #fastcars #FastFurious #sportscar @LDNSupercars_ @ElonMuskNewsOrgpic.twitter.com/MmzyvHlT1e	28	122	429	1550914776000	2:39 AM - 23 Feb 2019	/toploenglish/status/1099242360918036482
1556984854-614	https://twitter.com/search?src=typd&q=%22%24tesla%22%20since%3A2019-02-01%20until%3A2019-02-28	@SnoozeThroughF1	Diego	Awesome. They’re going to love it.pic.twitter.com/gYfFob8l1i	3		172	1549591409000	7:03 PM - 7 Feb 2019	/SnoozeThroughF1/status/1093691755701194752
1556984854-730	https://twitter.com/search?src=typd&q=%22%24tesla%22%20since%3A2019-02-01%20until%3A2019-02-28	@Gfilche	Gali	IMO anyone who is serious about a practical & rapid solution to tackling climate should start with @tesla & @elonmusk. no one doing more in this regard. have a feeling @AOC will come around if she gets in touch w/ them	8	1	31	1549221247000	12:14 PM - 3 Feb 2019	/Gfilche/status/1092139187346817026
1556984854-795	https://twitter.com/search?src=typd&q=%22%24tesla%22%20since%3A2019-02-01%20until%3A2019-02-28	@macrockets	David McLeod	#TweetHeartsFriday go to @elonmusk &amp; @tesla for a stellar Q4 report. Love also to Tesla Positive @JohnnaCrider1 @FitzsimmonsK @28delayslater @rm_natasha @NuovaRealta @alledrive @TSLA_Tom @Manic_Marge @S_Padival @Rec1pr0city @SteveHamel16 @TeslaOptimist	1	5	16	1549025941000	5:59 AM - 1 Feb 2019	/macrockets/status/1091320011115954176
1556984854-804	https://twitter.com/search?src=typd&q=%22%24tesla%22%20since%3A2019-02-01%20until%3A2019-02-28	@FiveQplusFiveQ	The Futurists are many....	Adorable love for @Tesla Eli you and your little baby girl!! https://twitter.com/EliBurton_/status/1091058282582560768 …	1	1	12	1548995137000	9:25 PM - 31 Jan 2019	/FiveQplusFiveQ/status/1091190813004947456
1556984854-716	https://twitter.com/search?src=typd&q=%22%24tesla%22%20since%3A2019-02-01%20until%3A2019-02-28	@LoganGoldieScot	Logan Goldie-Scot	$Tesla to buy Maxwell Tec. for $218m. Ultracapacitors, and dry electrode coating tech - higher energy density possible and lower manufacturing costs. What a way to kick of the #BNEFSummit today, discussing automotive, energy and transport @BloombergNEF.https://www.bloomberg.com/news/articles/2019-02-04/tesla-to-buy-energy-storage-firm-maxwell-tech-at-4-75-shr-value …	1	14	31	1549295029000	8:43 AM - 4 Feb 2019	/LoganGoldieScot/status/1092448649487904769
1556984854-324	https://twitter.com/search?src=typd&q=%22%24tesla%22%20since%3A2019-02-01%20until%3A2019-02-28	@phibetakitten	The Girl with the Mozart Tattoo	Making friends left right and center on the way out of town #teslajoyride @tesla pic.twitter.com/VRUIKBVHY1	1	2	21	1550346855000	12:54 PM - 16 Feb 2019	/phibetakitten/status/1096860329542176768
1556984854-59	https://twitter.com/search?src=typd&q=%22%24tesla%22%20since%3A2019-02-01%20until%3A2019-02-28	@tictoc	TicToc by Bloomberg	Get ready, dog lovers. @Tesla is rolling out "Dog Mode" to keep its cars at a pet-safe temperature, even while turned off pic.twitter.com/Cqs7e0vnw7	2	20	54	1551162607000	11:30 PM - 25 Feb 2019	/tictoc/status/1100281838541656064
1556984854-148	https://twitter.com/search?src=typd&q=%22%24tesla%22%20since%3A2019-02-01%20until%3A2019-02-28	@oli_braun	Oli Braun	I wish I could afford a Model 3 :(	9	2	92	1550854826000	10:00 AM - 22 Feb 2019	/oli_braun/status/1098990913643311104
1556984854-116	https://twitter.com/search?src=typd&q=%22%24tesla%22%20since%3A2019-02-01%20until%3A2019-02-28	@BrennanMejia	Brennan Mejia	Definitely on my to do list one day!! For now I’ll settle with my prius ;) Congrats! You deserve it!!		4	41	1550963197000	4:06 PM - 23 Feb 2019	/BrennanMejia/status/1099445455044263936
1556984854-776	https://twitter.com/search?src=typd&q=%22%24tesla%22%20since%3A2019-02-01%20until%3A2019-02-28	@Latrilife	Latrilife	The DEMAND CLIFF IS REAL MDR DC 2/1/19 Here is how tesla kicks off February It was a beautiful clear evening 65° What should have been a busy evening @tesla was instead DEAD No customers last 4 hours ONLY 1 delivery today	3	10	75	1549084351000	10:12 PM - 1 Feb 2019	/Latrilife/status/1091565001263931392
1556984854-141	https://twitter.com/search?src=typd&q=%22%24tesla%22%20since%3A2019-02-01%20until%3A2019-02-28	@rich_teer	Rich Teer	Just had a great chat with Trevor (@Model3Owners), where he kindly gave my brother in law and I a ride in White Knight. Here’s me with my @Tesla (hat) and Trev with his (Model X): pic.twitter.com/zgOL1sAgsS		2	17	1550863050000	12:17 PM - 22 Feb 2019	/rich_teer/status/1099025405099552769
1556984854-557	https://twitter.com/search?src=typd&q=%22%24tesla%22%20since%3A2019-02-01%20until%3A2019-02-28	@TeslaMiles	Tesla High Mileage Leaderboard	ICO Zeebrugge, Belgium had to install 300 superchargers as part of the weekly 3000 cars @Tesla contract. Charging to 80% at arrival. https://www.reddit.com/r/teslamotors/comments/ap4zut/ico_zeebrugge_belgium_had_to_install_300/?st=JRZ4LZJ1&sh=b5188e84 …	17	102	357	1549816326000	9:32 AM - 10 Feb 2019	/TeslaMiles/status/1094635126854627328
1556984854-263	https://twitter.com/search?src=typd&q=%22%24tesla%22%20since%3A2019-02-01%20until%3A2019-02-28	@sara_boutall	Sara Boutall	Spoke to an Uber driver in Prague today. Real petrol head (ironic). Without being prompted, he told me: “You know what my dream car is? A Tesla. Those pretty babies can GO.” #TheWordIsSpreading #RevolutionIsComing @elonmusk @tesla https://twitter.com/cleantechnica/status/1097568575886376960 …	3	10	62	1550516343000	11:59 AM - 18 Feb 2019	/sara_boutall/status/1097571210962108416
1556984854-585	https://twitter.com/search?src=typd&q=%22%24tesla%22%20since%3A2019-02-01%20until%3A2019-02-28	@MKBHD	Marques Brownlee	I believe the HW1 cars do in fact read the speed limit signs with the front camera.	4	3	179	1549682031000	8:13 PM - 8 Feb 2019	/MKBHD/status/1094071852077629440
1556984854-117	https://twitter.com/search?src=typd&q=%22%24tesla%22%20since%3A2019-02-01%20until%3A2019-02-28	@Inelonwetrust__	InElonWeTrust	Latest update for @Tesla App allows ability to turn on Sentry Mode which is huge. Thanks @elonmusk and @Tesla for ALWAYS improving your cars. pic.twitter.com/IXWgk5eG6f		2	25	1550960013000	3:13 PM - 23 Feb 2019	/Inelonwetrust__/status/1099432100208402432
1556984854-545	https://twitter.com/search?src=typd&q=%22%24tesla%22%20since%3A2019-02-01%20until%3A2019-02-28	@SteinmetzNL	Roland Steinmetz	ICO @portofzeebrugge installed an immense charging plaza for @Tesla Model 3 deliveries. Congrats @evboxhttps://twitter.com/TeslaMiles/status/1094642157531459584 …	3	7	25	1549867656000	11:47 PM - 10 Feb 2019	/SteinmetzNL/status/1094850422878154752
1556984854-668	https://twitter.com/search?src=typd&q=%22%24tesla%22%20since%3A2019-02-01%20until%3A2019-02-28	@AlderHey	🏥 Alder Hey Children's Hospital	Did you miss the fantastic @BBC_TopGear-esque review of the 3 @Tesla cars that were donated to us by @TeslaOwnersUK? Watch now to find out what happened when we handed them over to our young boffins for testing @AlderHeyCharity #tesla #cars #tech #innovation #funpic.twitter.com/zqgyLprqEl	2	16	37	1549457021000	5:43 AM - 6 Feb 2019	/AlderHey/status/1093128093450022913
1556984854-54	https://twitter.com/search?src=typd&q=%22%24tesla%22%20since%3A2019-02-01%20until%3A2019-02-28	@GSMA	GSMA	If you’re at #MWC19, check out the amazing cars and vehicles on display from @BMW, @F1, @Tesla and more! #MWC19pic.twitter.com/hfa7vxXUps	2	11	21	1551192373000	7:46 AM - 26 Feb 2019	/GSMA/status/1100406688551587844
1556984854-138	https://twitter.com/search?src=typd&q=%22%24tesla%22%20since%3A2019-02-01%20until%3A2019-02-28	@LePoutinerie	🌸 Kimiko at Tesla ⛩️	In the immortal words of Will Smith, “that’s hot!” And in my immortal words, please add these four to @Tesla’s Board of Directors: • @WhitWolfeHerd of @bumble • @Smile_Lee of @HeavenSentTweet • @kmlake of @stitchfix • @Gfilche of @HyperChangeTV https://twitter.com/LePoutinerie/status/1098312068539662336 …pic.twitter.com/smQN5CNzL9	2	43	372	1550879854000	4:57 PM - 22 Feb 2019	/LePoutinerie/status/1099095886573953024
1556984854-136	https://twitter.com/search?src=typd&q=%22%24tesla%22%20since%3A2019-02-01%20until%3A2019-02-28	@MotorTrend	MotorTrend	. @MrSilverScott has always been conscious about the effects cars have on the environment, and that's why he opts for eco-friendly cars. See his @Tesla and @JaguarUSA here.https://www.motortrend.com/news/celebrity-drive-jonathan-scott-of-hgtv-property-brothers/ …	3	9	69	1550882435000	5:40 PM - 22 Feb 2019	/MotorTrend/status/1099106713825816576
1556984854-43	https://twitter.com/search?src=typd&q=%22%24tesla%22%20since%3A2019-02-01%20until%3A2019-02-28	@MattLargen	Matt Largen	Excited to get to experience firsthand the future of autonomous traveling in @Tesla today w/some members of the @williamson_inc team courtesy of @MTSUNews (finally @MarkACleveland)pic.twitter.com/CgukdNKB5l	1	3	30	1551208019000	12:06 PM - 26 Feb 2019	/MattLargen/status/1100472312757932032
1556984854-738	https://twitter.com/search?src=typd&q=%22%24tesla%22%20since%3A2019-02-01%20until%3A2019-02-28	@_ill_ink	Ill Ink	Guess what finally arrived in the mail! Days before I’m to move out of state! Whew. I recommend this comic to all @SpaceX fans and @Tesla fans. What a collector’s item! @advofstarman @EliBurton_pic.twitter.com/9BSBe3WMbw	2	10	40	1549213768000	10:09 AM - 3 Feb 2019	/_ill_ink/status/1092107816339419136
1556984854-840	https://twitter.com/search?src=typd&q=%22%24tesla%22%20since%3A2019-02-01%20until%3A2019-02-28	null	null	null	null	null	null	null	null	null
1556984854-656	https://twitter.com/search?src=typd&q=%22%24tesla%22%20since%3A2019-02-01%20until%3A2019-02-28	@frunkpuppy	FrunkPuppy 🐶	Congrats to @roadtotesla for this very awesome and very real @tesla @spacex #frunkpuppyfriday pic, winning prizes from @ElonAccessories @gift_4000 and http://frunkpuppy.com !pic.twitter.com/H9VvrFjzW2	4	9	60	1549487082000	2:04 PM - 6 Feb 2019	/frunkpuppy/status/1093254178061910020
1556984854-253	https://twitter.com/search?src=typd&q=%22%24tesla%22%20since%3A2019-02-01%20until%3A2019-02-28	@DavidReevesATL	David Reeves	Got txt from @Tesla thanking me for being early adopter- asked if I wanted to upgrade. Waiting on part for 3 mo. to repair factory defect on my X. SC says no way to notify me when part is avail. “Call back every few wks.” Do I want to upgrade?! Ha! No thx. I’m done. @elonmusk	2	17	68	1550548297000	8:51 PM - 18 Feb 2019	/DavidReevesATL/status/1097705236758638592
1556984854-99	https://twitter.com/search?src=typd&q=%22%24tesla%22%20since%3A2019-02-01%20until%3A2019-02-28	@CARandDRIVER	Car and Driver	.@ConsumerReports agrees that @Tesla Model 3 reliability is not up to par: http://crdrv.co/KMGgljH pic.twitter.com/r4nSerzFtR	8	10	62	1551036612000	12:30 PM - 24 Feb 2019	/CARandDRIVER/status/1099753378782035968
1556984854-534	https://twitter.com/search?src=typd&q=%22%24tesla%22%20since%3A2019-02-01%20until%3A2019-02-28	@mayemusk	Maye Musk	.@cleantechnica Report 23. More negative @Tesla headlines than positive from @TheStreet @Forbes @USATODAY @BGR @latimes #Pravduh #CleanEnergyWillWinhttps://twitter.com/cleantechnica/status/1094870445474660353 …	5	16	55	1549919464000	2:11 PM - 11 Feb 2019	/mayemusk/status/1095067718904999936
1556984854-530	https://twitter.com/search?src=typd&q=%22%24tesla%22%20since%3A2019-02-01%20until%3A2019-02-28	@krisvancleave	Kris Van Cleave	New Jersey Police are investigating a possible @tesla #autopilot related crash of a Model X SUV Sunday night. Driver reports the car veering into a turn lane unexpectedly. No injuries.	1	5	15	1549927572000	4:26 PM - 11 Feb 2019	/krisvancleave/status/1095101728838553601
1556984854-498	https://twitter.com/search?src=typd&q=%22%24tesla%22%20since%3A2019-02-01%20until%3A2019-02-28	@UltimoGT	Ultimo GT	British Motor Oil @YouLikeCarsUK @AutomotiveAsset @CarKeys_UK @screamingcars @Gandalfwasme @AVC_Leasing @JA_Autos @AdmarkUK @zdravkost @rafredarrows @realDonaldTrump @RunnerService @bgmotogp @FormulaOneWorld @CrienaLDavies @Imperialcar @my_hpi @tesla http://www.ultimogt.com pic.twitter.com/hv27y17qGH	1	14	53	1550047651000	1:47 AM - 13 Feb 2019	/UltimoGT/status/1095605376106577920
1556984854-581	https://twitter.com/search?src=typd&q=%22%24tesla%22%20since%3A2019-02-01%20until%3A2019-02-28	@S_Padival	💧 S Padival	Area reporter throws a tantrum -threatens to take bat & ball and go home @tesla, your chance to shut Russ up forever by never responding $TSLAhttps://twitter.com/russ1mitchell/status/1094075710170292224 …	1	5	27	1549690314000	10:31 PM - 8 Feb 2019	/S_Padival/status/1094106595665965057
1556984854-19	https://twitter.com/search?src=typd&q=%22%24tesla%22%20since%3A2019-02-01%20until%3A2019-02-28	@dennishegstad	dennis hegstad	the USA @tesla customers who paid thousands more for their performance model 3's are still waiting on communication re: spoiler and badging yet the M3P rolls out in europe with these on day 1. this feels pretty shitty. i can't even get info from my tesla rep or service center. pic.twitter.com/1Oitdy096d	4	5	35	1551291615000	11:20 AM - 27 Feb 2019	/dennishegstad/status/1100822940285755392
1556984854-110	https://twitter.com/search?src=typd&q=%22%24tesla%22%20since%3A2019-02-01%20until%3A2019-02-28	@lithiumforum	Dirk Harbecke	It took some time, but now, after @Tesla #Powerrwall, @Siemens is following with #Batteries for home storage. Important i.e. in Germany, as regenerative power generation is getting close to 40% of total power generation in the country. #Lithium #ESShttps://www.elp.com/articles/2019/02/siemens-launches-home-energy-storage-battery.html …		11	19	1551006655000	4:10 AM - 24 Feb 2019	/lithiumforum/status/1099627731241877504
1556984854-376	https://twitter.com/search?src=typd&q=%22%24tesla%22%20since%3A2019-02-01%20until%3A2019-02-28	@ShanghaiJayin	Jay in Shanghai	Photos taken today at Tianjin Free Trade Zone near Xingang Port, Tianjin, China. Since arriving on Monday this is the very first photos of @Tesla Model 3 Shipment to China. Photo Credit to 李大锤同学微博 via @Weibo #Tesla #TeslaChina #China #Model3 #GlovisSymphony #特斯拉 $TSLApic.twitter.com/Z0pFUIZbwo	6	25	130	1550221788000	2:09 AM - 15 Feb 2019	/ShanghaiJayin/status/1096335757680099329
1556984854-733	https://twitter.com/search?src=typd&q=%22%24tesla%22%20since%3A2019-02-01%20until%3A2019-02-28	@kpedraja	Kevin Pedraja	Hey @elonmusk @Tesla, the passenger window on my Model 3 lowered itself overnight. It wasn’t user error. It rained most of the night and now the car has a bunch of moisture inside. Seems like this is a common problem. Is there a fix coming for this bug? Obvs a huge safety issue.	8	10	30	1549219869000	11:51 AM - 3 Feb 2019	/kpedraja/status/1092133407016902657
1556984854-732	https://twitter.com/search?src=typd&q=%22%24tesla%22%20since%3A2019-02-01%20until%3A2019-02-28	@Gfilche	Gali	lowkey feel like @AOC & @Tesla are the dream team america needs to tackle climate change	59	15	156	1549220984000	12:09 PM - 3 Feb 2019	/Gfilche/status/1092138080625152005
1556984854-621	https://twitter.com/search?src=typd&q=%22%24tesla%22%20since%3A2019-02-01%20until%3A2019-02-28	@teslaownersSV	Tesla Owners Silicon Valley	It's official from @tesla. Sentry mode is coming. Thanks @elonmuskpic.twitter.com/683xd9rZy6	7	15	64	1549572768000	1:52 PM - 7 Feb 2019	/teslaownersSV/status/1093613570581876737
1556984854-225	https://twitter.com/search?src=typd&q=%22%24tesla%22%20since%3A2019-02-01%20until%3A2019-02-28	@UltimoGT	Ultimo GT	British Motor Oil @YouLikeCarsUK @AutomotiveAsset @CarKeys_UK @screamingcars @Gandalfwasme @AVC_Leasing @JA_Autos @AdmarkUK @zdravkost @rafredarrows @realDonaldTrump @RunnerService @bgmotogp @FormulaOneWorld @CrienaLDavies @Imperialcar @my_hpi @Tesla @bmw http://www.ultimogt.com pic.twitter.com/f7saLNdo84		13	36	1550651046000	1:24 AM - 20 Feb 2019	/UltimoGT/status/1098136198772609026
1556984854-343	https://twitter.com/search?src=typd&q=%22%24tesla%22%20since%3A2019-02-01%20until%3A2019-02-28	@elonmusk	Elon Musk	Yes, Autopilot max speed is 5mph above speed limit off highway or 90mph on highway	63	363	4.7K	1550291604000	9:33 PM - 15 Feb 2019	/elonmusk/status/1096628590374879233
1556984854-734	https://twitter.com/search?src=typd&q=%22%24tesla%22%20since%3A2019-02-01%20until%3A2019-02-28	@alex_avoigt	Alex	Advice for conservative Investors: If you after @Tesla made 2 profitable quarters in a row heading for the 3rd consider to build a position looking for low average entry I recommend David Tamberrino & buy each time he calls "sell"! Hint: He just gave a "sell" rating 3 days ago pic.twitter.com/ByY3ZoHk9e	4	11	36	1549217291000	11:08 AM - 3 Feb 2019	/alex_avoigt/status/1092122593367343105
1556984854-39	https://twitter.com/search?src=typd&q=%22%24tesla%22%20since%3A2019-02-01%20until%3A2019-02-28	@capigian	Charles Apigian	Had a great time at Franklin High School showing our @Tesla and swapping tech stories for Autonomous vehicles. Thank you @williamson_inc. @MTSU @MTSU_DSIpic.twitter.com/4eKTQ3D0PI	1	6	19	1551212229000	1:17 PM - 26 Feb 2019	/capigian/status/1100489968391241729
1556984854-130	https://twitter.com/search?src=typd&q=%22%24tesla%22%20since%3A2019-02-01%20until%3A2019-02-28	@vincent13031925	Vincent	The first day of the @Tesla Model 3 Experience Day at the Beijing Goldenport International Circuit, China . $TSLA #Tesla #Model3 #China #TeslaChina #特斯拉pic.twitter.com/4pvQ7sECpw	1	12	85	1550907540000	12:39 AM - 23 Feb 2019	/vincent13031925/status/1099212009210503168
1556984854-45	https://twitter.com/search?src=typd&q=%22%24tesla%22%20since%3A2019-02-01%20until%3A2019-02-28	@ozzieu2	ozzie zavala	Thanks @elonmusk and @Tesla. My solar panels have not been producing for several months and your company refuses to give me a refund. I paid you monthly and on time. I received a huge bill from Edison as well. BTW your customer service sucks.	4	11	30	1551200914000	10:08 AM - 26 Feb 2019	/ozzieu2/status/1100442512676638720
1556984854-790	https://twitter.com/search?src=typd&q=%22%24tesla%22%20since%3A2019-02-01%20until%3A2019-02-28	@jcadman22	Jeffrey Cadman	Six years to the day, and almost 90K smiles. Happy anniversary DRK NRG! Thanks for a great ride @Tesla pic.twitter.com/ZKQ98HctHM	7	17	692	1549044456000	11:07 AM - 1 Feb 2019	/jcadman22/status/1091397672307752961
1556984854-122	https://twitter.com/search?src=typd&q=%22%24tesla%22%20since%3A2019-02-01%20until%3A2019-02-28	@ElonsBrain	🧠 Elon’s Brain 🧠	Morning brains! @Tesla’s #DogMode and #SentryMode are rolling out! You can see very clearly how active @Tesla’s software development teams are. No other auto manufacturer is doing this at this cadence. You want a constantly updated Smart Car? Buy a @Tesla. pic.twitter.com/WYO9NDDopK	5	6	38	1550939317000	9:28 AM - 23 Feb 2019	/ElonsBrain/status/1099345292359421952
1556984854-609	https://twitter.com/search?src=typd&q=%22%24tesla%22%20since%3A2019-02-01%20until%3A2019-02-28	@steveshmidt	Steve	Best product of any kind I’ve ever owned. Thank you elon and @Tesla	3	14	126	1549619395000	2:49 AM - 8 Feb 2019	/steveshmidt/status/1093809139879268352
1556984854-428	https://twitter.com/search?src=typd&q=%22%24tesla%22%20since%3A2019-02-01%20until%3A2019-02-28	@zshahan3	Zachary Shahan	Consumer Reports Owner Respondents Rank Tesla Model 3 “Most Satisfying Car” — https://evobsession.com/consumer-reports-ranks-tesla-model-3-most-satisfying-car/ … @Tesla #Tesla @ElonMusk		13	118	1550160501000	9:08 AM - 14 Feb 2019	/zshahan3/status/1096078701786263553
1556984854-484	https://twitter.com/search?src=typd&q=%22%24tesla%22%20since%3A2019-02-01%20until%3A2019-02-28	@zshahan3	Zachary Shahan	Ruler of Dubai reportedly has a Supercharger at his house:https://cleantechnica.com/2017/01/18/dubai-ruler-tesla-supercharger-model-s-nothing-to-see-here-move-along/ …	4	5	19	1550093385000	2:29 PM - 13 Feb 2019	/zshahan3/status/1095797199185854464
1556984854-653	https://twitter.com/search?src=typd&q=%22%24tesla%22%20since%3A2019-02-01%20until%3A2019-02-28	@RepScottPeters	Rep. Scott Peters	San Diego-based @Maxwell_Tech was just acquired by @Tesla to accelerate developments in electric-car charging. Congrats to this #CA52 company that's literally powering the future.https://www.sandiegouniontribune.com/business/technology/sd-fi-maxwell-tesla-sale-20190204-story.html …	1	5	10	1549492680000	3:38 PM - 6 Feb 2019	/RepScottPeters/status/1093277657586778112
1556984854-674	https://twitter.com/search?src=typd&q=%22%24tesla%22%20since%3A2019-02-01%20until%3A2019-02-28	@evdefender	EVent Horizon	This is extreme consumer fraud @FTC. There are no "gas savings" realized in the purchase of a vehicle that does not use gas. The $4,300 is never "saved" by the customer. It is "paid" to @Tesla. The price is entirely for deception. $TSLApic.twitter.com/CcjsKyZcDD	4	12	59	1549440323000	1:05 AM - 6 Feb 2019	/evdefender/status/1093058056978657280
1556984854-111	https://twitter.com/search?src=typd&q=%22%24tesla%22%20since%3A2019-02-01%20until%3A2019-02-28	@UltimoGT	Ultimo GT	British Motor Oil @YouLikeCarsUK @AutomotiveAsset @CarKeys_UK @screamingcars @Gandalfwasme @AVC_Leasing @JA_Autos @AdmarkUK @zdravkost @rafredarrows @realDonaldTrump @RunnerService @bgmotogp @FormulaOneWorld @CrienaLDavies @Imperialcar @my_hpi @tesla @bmw http://www.ultimogt.com pic.twitter.com/m2t7I8bXRr		10	49	1550996433000	1:20 AM - 24 Feb 2019	/UltimoGT/status/1099584855476785152
1556984854-693	https://twitter.com/search?src=typd&q=%22%24tesla%22%20since%3A2019-02-01%20until%3A2019-02-28	@MisterGreenEV	MisterGreen EV	'Live Drone shots' Arrival Tesla Model 3 Feb 5 '19 05:29 Arrival first 3.000 @Tesla @Model3Owners @elonmusk @ElectrekCo 3 in Zeebrugge, Europe. Check https://vimeo.com/315433492	1	9	36	1549371473000	5:57 AM - 5 Feb 2019	/MisterGreenEV/status/1092769281241219073
1556984854-3	https://twitter.com/search?src=typd&q=%22%24tesla%22%20since%3A2019-02-01%20until%3A2019-02-28	@vincent13031925	Vincent	Congratulation to @Tesla Model 3 owners in Beijing, China The delivery officially started in Beijing. $TSLA #Tesla #Model3 #TeslaChinapic.twitter.com/tu6fn4rtqD	5	22	172	1551311107000	4:45 PM - 27 Feb 2019	/vincent13031925/status/1100904694304563200
1556984854-638	https://twitter.com/search?src=typd&q=%22%24tesla%22%20since%3A2019-02-01%20until%3A2019-02-28	@evdefender	EVent Horizon	We will find out soon if the Directors will cut ties with Musk in order to save @Tesla or if it is all about him. $TSLApic.twitter.com/0mO9FOekwr	4	4	17	1549542488000	5:28 AM - 7 Feb 2019	/evdefender/status/1093486569317638145
1556984854-21	https://twitter.com/search?src=typd&q=%22%24tesla%22%20since%3A2019-02-01%20until%3A2019-02-28	@eeMACw	eemacw	Missed opportunity: Will Smith should have to showed up at the last second when the car pulled out and said, "aahhh thats hot."	7	3	1.1K	1551291370000	11:16 AM - 27 Feb 2019	/eeMACw/status/1100821910877806592
1556984854-487	https://twitter.com/search?src=typd&q=%22%24tesla%22%20since%3A2019-02-01%20until%3A2019-02-28	@CarrieGonnella	Carrie Gonnella	Getting personal now w/ question on what public investments panel likes. @tesla as PRODUCT w/ impact. @bethbaff rewards corporate activism she agrees with, so @cvspharmacy when they stopped selling cigarettes. @lieselpritzker likes @Unilever Again, impact is PERSONAL. #SBSI2019		3	8	1550086842000	12:40 PM - 13 Feb 2019	/CarrieGonnella/status/1095769755238174720
1556984854-1	https://twitter.com/search?src=typd&q=%22%24tesla%22%20since%3A2019-02-01%20until%3A2019-02-28	@MKBHD	Marques Brownlee	From my IG story: Pretty sure these trucks were trolling me. Thanks anyway @Tesla pic.twitter.com/An4S5O4tjq	1.1K	8.7K	79K	1551290765000	11:06 AM - 27 Feb 2019	/MKBHD/status/1100819374024388609
1556984854-305	https://twitter.com/search?src=typd&q=%22%24tesla%22%20since%3A2019-02-01%20until%3A2019-02-28	@borperbingle	Samuel Borcherding	Day 175: cmon @elonmusk just give me a model 3? @mayemusk @Tesla pic.twitter.com/MG45fhGUp1 – at Tesla Supercharger	2	2	13	1550382138000	10:42 PM - 16 Feb 2019	/borperbingle/status/1097008315022753792
1556984854-164	https://twitter.com/search?src=typd&q=%22%24tesla%22%20since%3A2019-02-01%20until%3A2019-02-28	@bencharts	Benedikt Flament	Finally got my @Tesla #Model3 . This is unreal!!pic.twitter.com/b9b5aC3yZn	24	20	316	1550798709000	6:25 PM - 21 Feb 2019	/bencharts/status/1098755540061249536
1556984854-242	https://twitter.com/search?src=typd&q=%22%24tesla%22%20since%3A2019-02-01%20until%3A2019-02-28	@vincent13031925	Vincent	Info for Tesla owners in Orange County, CA: Now @Tesla Santa Ana Supercharging Station has couple more stalls right inside the parking structure. pic.twitter.com/e8RTSEEO5n		10	65	1550595001000	9:50 AM - 19 Feb 2019	/vincent13031925/status/1097901128371470336
1556984854-712	https://twitter.com/search?src=typd&q=%22%24tesla%22%20since%3A2019-02-01%20until%3A2019-02-28	@tommolog	Tom Moloughney	What do you think about @ElectrifyAm using @Tesla Powerpacks at over 100 of their DC Fast charge stations? I explain why it's necessary in my article on @InsideEVs:https://twitter.com/Domenick_Y/status/1092483702901403649 …	5	21	71	1549304631000	11:23 AM - 4 Feb 2019	/tommolog/status/1092488923757142017
1556984854-7	https://twitter.com/search?src=typd&q=%22%24tesla%22%20since%3A2019-02-01%20until%3A2019-02-28	@FredericLambert	Fred Lambert	A rare early @Tesla Roadster appeared in my driveway. Number 23. https://instagram.com/p/BuZzPVjA92H/ #tesla #teslaroadsterpic.twitter.com/cvmkJUKFkB	25	23	525	1551309083000	4:11 PM - 27 Feb 2019	/FredericLambert/status/1100896203728814080
1556984854-510	https://twitter.com/search?src=typd&q=%22%24tesla%22%20since%3A2019-02-01%20until%3A2019-02-28	@fkess23	Fred Kesselman	Didn’t think I could enjoy this car more, and then the farting turn signals came. #technology @elonmusk @Tesla pic.twitter.com/iWdsbXyXgy	5	5	12	1550006348000	2:19 PM - 12 Feb 2019	/fkess23/status/1095432138428579840
1556984854-401	https://twitter.com/search?src=typd&q=%22%24tesla%22%20since%3A2019-02-01%20until%3A2019-02-28	@scottwww	Scott Wainner	.@Tesla mobile service came to my house to swap out the 12v battery in my S, while I wasn’t home, in the rain. Know any other car companies that do that? $TSLA	22	56	441	1550174110000	12:55 PM - 14 Feb 2019	/scottwww/status/1096135781662416897
1556984854-179	https://twitter.com/search?src=typd&q=%22%24tesla%22%20since%3A2019-02-01%20until%3A2019-02-28	@Kristennetten	K10 ✨	That’s right @ConsumerReports @Tesla is still the best. https://twitter.com/ValueAnalyst1/status/1098648156437430273 …		3	18	1550773348000	11:22 AM - 21 Feb 2019	/Kristennetten/status/1098649170339028992
1556984854-555	https://twitter.com/search?src=typd&q=%22%24tesla%22%20since%3A2019-02-01%20until%3A2019-02-28	@CARandDRIVER	Car and Driver	The 2021 @Rivian R1T is a 400-mile electric pickup truck @Tesla should watch out for. http://crdrv.co/5J9boz4 pic.twitter.com/BuCSzb0Wp9	2	18	80	1549832460000	2:01 PM - 10 Feb 2019	/CARandDRIVER/status/1094702798208266240
1556984854-758	https://twitter.com/search?src=typd&q=%22%24tesla%22%20since%3A2019-02-01%20until%3A2019-02-28	@merissafb1	Yegrunnergirl	My first Edmonton winter with the Model X! Very impressed with how it handles and how much fun it is to drive. Love my Tesla! #yeg #tesla #ev @teslaownersAB @Tesla @PluginAlbertapic.twitter.com/ttHtgDIZPX		6	18	1549139208000	1:26 PM - 2 Feb 2019	/merissafb1/status/1091795087992905734
1556984854-354	https://twitter.com/search?src=typd&q=%22%24tesla%22%20since%3A2019-02-01%20until%3A2019-02-28	@MountainRatMatt	Matt Z	Hey @elonmusk just saw a @tesla Model 3 with the license plate "FSHORTS" gotta love it!	1	5	65	1550265690000	2:21 PM - 15 Feb 2019	/MountainRatMatt/status/1096519898937741312
1556984854-782	https://twitter.com/search?src=typd&q=%22%24tesla%22%20since%3A2019-02-01%20until%3A2019-02-28	@Drift0r	Drift0r	No emissions or gas lol	6	1	82	1549061930000	3:58 PM - 1 Feb 2019	/Drift0r/status/1091470963517153281
1556984854-617	https://twitter.com/search?src=typd&q=%22%24tesla%22%20since%3A2019-02-01%20until%3A2019-02-28	@teslainventory	Erik	Got my custom plate for the Performance Model 3! #tesla #teslamodel3 #elonmusk #Colorado @tesla @elonmuskpic.twitter.com/0pLtTPdxGj	5	4	111	1549579809000	3:50 PM - 7 Feb 2019	/teslainventory/status/1093643102701596674
1556984854-745	https://twitter.com/search?src=typd&q=%22%24tesla%22%20since%3A2019-02-01%20until%3A2019-02-28	@michael0yola	Michael Oyola	All rescued!pic.twitter.com/1o9iTHDTXi	7	9	56	1549169018000	9:43 PM - 2 Feb 2019	/michael0yola/status/1091920120962736128
1556984854-169	https://twitter.com/search?src=typd&q=%22%24tesla%22%20since%3A2019-02-01%20until%3A2019-02-28	@CTEinCCSD	CCSD #CareerTechEd	Awesome hands-on learning and activitIes @Tesla for #IntroduceAGirlToEngineeringDay. #GirlsInSTEM #GirlsinTECH #ctemonth #CareerTechEd #STEMpic.twitter.com/CwJkCycOvO – at Tesla	1	12	29	1550785729000	2:48 PM - 21 Feb 2019	/CTEinCCSD/status/1098701099962257408
1556984854-802	https://twitter.com/search?src=typd&q=%22%24tesla%22%20since%3A2019-02-01%20until%3A2019-02-28	@opineno	Oskar Pineño	On the positive side, people fall asleep on the wheel often. Without autopilot, the consequences are quite more dramatic.	5		39	1548998035000	10:13 PM - 31 Jan 2019	/opineno/status/1091202968249085953
1556984854-476	https://twitter.com/search?src=typd&q=%22%24tesla%22%20since%3A2019-02-01%20until%3A2019-02-28	@bbelding	Brett Belding	Yet another feature I didn’t buy but @tesla was kind enough to develop and add for free after the fact. This car keeps getting better. #Model3https://twitter.com/Tesla/status/1095868405742092288 …		3	317	1550110611000	7:16 PM - 13 Feb 2019	/bbelding/status/1095869447016013827
1556984854-114	https://twitter.com/search?src=typd&q=%22%24tesla%22%20since%3A2019-02-01%20until%3A2019-02-28	@mfurniss	Matt Furniss	#Model3Refund @Tesla My Model 3 order was cancelled on Nov 6, 2018. I'm STILL WAITING for my FULL refund. You said I could cancel anytime and my deposit would be refunded. You said this to me in person at the store, on the phone AND via email. I want my FULL $3,500 returned! pic.twitter.com/kMHYKY4rIU	8	11	49	1550965304000	4:41 PM - 23 Feb 2019	/mfurniss/status/1099454289834008577
1556984854-610	https://twitter.com/search?src=typd&q=%22%24tesla%22%20since%3A2019-02-01%20until%3A2019-02-28	@charlietech	Charlie	Nifty feature on the @Tesla #PowerWall2 . I don't use it, but this could mean you are fully charged before the #SydneyStorm hits!pic.twitter.com/QyxfePeuyC	7	25	418	1549618938000	2:42 AM - 8 Feb 2019	/charlietech/status/1093807221161353217
1556984854-132	https://twitter.com/search?src=typd&q=%22%24tesla%22%20since%3A2019-02-01%20until%3A2019-02-28	@lovebillynyc	Billy!	Approve.	1	1	403	1550902143000	11:09 PM - 22 Feb 2019	/lovebillynyc/status/1099189373835374592
1556984854-763	https://twitter.com/search?src=typd&q=%22%24tesla%22%20since%3A2019-02-01%20until%3A2019-02-28	@Jason	🦄 🦄 🦄 🦄 🦄 🦄 🦄	Founders: once again @Tesla is delighting consumers and rocking Consumer Report’s top lists. All that matters is delighting your customers & keeping the lights on... do those two things and it almost always works out. https://www.consumerreports.org/car-reliability-owner-satisfaction/10-most-satisfying-cars-owner-satisfaction/ …	4	17	113	1549135360000	12:22 PM - 2 Feb 2019	/Jason/status/1091778949330259968
1556984854-728	https://twitter.com/search?src=typd&q=%22%24tesla%22%20since%3A2019-02-01%20until%3A2019-02-28	@pryszkie	Peter Ryszkiewicz	That’s me!!! and my amazing gf @ileaninadream	5		62	1549225166000	1:19 PM - 3 Feb 2019	/pryszkie/status/1092155621212909568
1556984854-618	https://twitter.com/search?src=typd&q=%22%24tesla%22%20since%3A2019-02-01%20until%3A2019-02-28	@BenSullins	Ben Sullins	.@Tesla's referral program was one of the most efficient ways to generate sales in automaker history, and they should bring it back. Here's why... https://www.youtube.com/watch?v=sFknwbuncng …	32	16	195	1549578214000	3:23 PM - 7 Feb 2019	/BenSullins/status/1093636413508050945
1556984854-460	https://twitter.com/search?src=typd&q=%22%24tesla%22%20since%3A2019-02-01%20until%3A2019-02-28	@FremontPD	Fremont Police Department	Let us know how that goes #AlwaysAFirst In all seriousness, we don’t want to pull you over, so please don’t speed.	9	11	1.3K	1550116849000	9:00 PM - 13 Feb 2019	/FremontPD/status/1095895611570671616
1556984854-635	https://twitter.com/search?src=typd&q=%22%24tesla%22%20since%3A2019-02-01%20until%3A2019-02-28	@Inelonwetrust__	InElonWeTrust	As if Tesla wasn't already the coolest car on the block. The Model 3 likes Jay-Z. Check out the dancing lanes. #TeamTesla @elonmusk @Tesla pic.twitter.com/aItnBfTKeQ	4	7	45	1549549116000	7:18 AM - 7 Feb 2019	/Inelonwetrust__/status/1093514368799526913
1556984854-527	https://twitter.com/search?src=typd&q=%22%24tesla%22%20since%3A2019-02-01%20until%3A2019-02-28	@cjk7216	Chris Kern	Shortly after I posted about getting my 4th referral awarded today, I get home and find this at my doorstep! Thanks @elonmusk and @Tesla for the upgraded home wall charger! #TeslaModel3 #Model3pic.twitter.com/OOOmLESIJS	5	6	48	1549941002000	8:10 PM - 11 Feb 2019	/cjk7216/status/1095158055430307840
1556984854-409	https://twitter.com/search?src=typd&q=%22%24tesla%22%20since%3A2019-02-01%20until%3A2019-02-28	@chiquitico68	.	My dog pulling off on mepic.twitter.com/RYmGYrUwQw		5	20	1550170619000	11:56 AM - 14 Feb 2019	/chiquitico68/status/1096121141956104192
1556984854-414	https://twitter.com/search?src=typd&q=%22%24tesla%22%20since%3A2019-02-01%20until%3A2019-02-28	@MrsIbarra209	MrsIbarra209	So this happened....... #surprisevalentinesday #husbandoftheyear #teamblue #Model3 @elonmusk @Tesla @Model3Ownerspic.twitter.com/dXucgVaqAA	17	18	292	1550169169000	11:32 AM - 14 Feb 2019	/MrsIbarra209/status/1096115058755612672
1556984854-157	https://twitter.com/search?src=typd&q=%22%24tesla%22%20since%3A2019-02-01%20until%3A2019-02-28	@DigitalTrends	Digital Trends	This is how @Tesla's are made. pic.twitter.com/DZZHTDPao9	3	30	65	1550828700000	2:45 AM - 22 Feb 2019	/DigitalTrends/status/1098881331587633152
1556984854-504	https://twitter.com/search?src=typd&q=%22%24tesla%22%20since%3A2019-02-01%20until%3A2019-02-28	@KristenTrojan	Kristen T.	I’m so beyond disappointed in @Tesla post-sale service. Buyers be prepared to get jerked around on delivery dates, given a contact # that’s not in service, an app that doesn’t work and have to consistently follow up with them on the same thing over & over again #Tesla @elonmusk	12	6	35	1550021938000	6:38 PM - 12 Feb 2019	/KristenTrojan/status/1095497526151507968
1556984854-474	https://twitter.com/search?src=typd&q=%22%24tesla%22%20since%3A2019-02-01%20until%3A2019-02-28	@Tesla	Tesla	Introducing Dog Mode: set a cabin temperature to keep your dog comfortable while letting passersby know they don't need to worrypic.twitter.com/xFU6MGZT53	3.5K	42K	203K	1550114443000	8:20 PM - 13 Feb 2019	/Tesla/status/1095885520058515456
1556984854-754	https://twitter.com/search?src=typd&q=%22%24tesla%22%20since%3A2019-02-01%20until%3A2019-02-28	@InsideEVs	InsideEVs	The @Tesla #Model3 Is Top Rated Luxury Compact Car By @ConsumerReports https://insideevs.com/tesla-model-3-top-rated-car-consumer-reports/amp/ …pic.twitter.com/U3H0W9eKFs	226	676	7.4K	1549151541000	4:52 PM - 2 Feb 2019	/InsideEVs/status/1091846818173014016
1556984854-135	https://twitter.com/search?src=typd&q=%22%24tesla%22%20since%3A2019-02-01%20until%3A2019-02-28	@teslatidbits	Tesla Tidbits	First @tesla we're aware of to crack 500k miles! Grats @gem8mingen!!!https://twitter.com/TeslaMiles/status/1099018558871199744 …	1	16	67	1550887375000	7:02 PM - 22 Feb 2019	/teslatidbits/status/1099127431284359168
1556984854-660	https://twitter.com/search?src=typd&q=%22%24tesla%22%20since%3A2019-02-01%20until%3A2019-02-28	@RenataKonkoly	Renata Konkoly	#MyStarshipCrew Captain - @SmileSimplify First Officer - @TomFulop Operations Officer - @RationalEtienne Doctor - @DOfaquarius Engineer - @elonmusk Helmsman - @Hein_The_Sayer Tactical - @Tesla Navigator - @rm_natasha Security Officer - @mojosusan Counselor - @SpaceXFleetpic.twitter.com/0wNY443Mjq	11	7	29	1549471433000	9:43 AM - 6 Feb 2019	/RenataKonkoly/status/1093188543130800131
1556984854-344	https://twitter.com/search?src=typd&q=%22%24tesla%22%20since%3A2019-02-01%20until%3A2019-02-28	@GregWAutry	Greg Autry	50k miles on the Model S. No gas, no oil changes, no brake jobs, no cooling flush, no maintenance. Never been in the shop other than body work and the 12v battery. Still feels like brand new. Thanks @Tesla for building the finest car I’ve ever owned! pic.twitter.com/kg9QuRu3Ia	2	11	91	1550291248000	9:27 PM - 15 Feb 2019	/GregWAutry/status/1096627093599772672
1556984854-387	https://twitter.com/search?src=typd&q=%22%24tesla%22%20since%3A2019-02-01%20until%3A2019-02-28	@wdwbusdriver	WDW Bus Driver 🚌	Better than thispic.twitter.com/ySb8yQtL3k	5	1	132	1550192533000	6:02 PM - 14 Feb 2019	/wdwbusdriver/status/1096213055044763649
1556984854-722	https://twitter.com/search?src=typd&q=%22%24tesla%22%20since%3A2019-02-01%20until%3A2019-02-28	@zb513	ZB	Update: another 5 weeks. Still no shirt. No refund. No response from repeated attempts to contact @Tesla. How hard can it be? It's a KIDS shirt. #jerks @elonmusk @TeslaMotorsClub @TeslaCanada #tesla #teslafail	4	4	13	1549244489000	6:41 PM - 3 Feb 2019	/zb513/status/1092236669141639169
1556984854-331	https://twitter.com/search?src=typd&q=%22%24tesla%22%20since%3A2019-02-01%20until%3A2019-02-28	@EnerTuition	EnerTuition	@Tesla resale values are dropping. There are stories of Teslas not getting sold in wholesale auctions (i.e. min bid not met). Leasing partners are taking a bath. With Model 3s having massive repair problems, banks will not underwrite or estimate low resale values. $TSLAhttps://twitter.com/tslaq9/status/1096824064415596545 …	3	5	34	1550339096000	10:44 AM - 16 Feb 2019	/EnerTuition/status/1096827783324418048
1556984854-350	https://twitter.com/search?src=typd&q=%22%24tesla%22%20since%3A2019-02-01%20until%3A2019-02-28	@IamTrevorMay	Trevor “IamTrevorMay” May	Wait... 2M SUPPORT A CREATORS!? How about, and hear me out here, you buy yourself a @Tesla or something. For the fans, you know.	3	1	276	1550278154000	5:49 PM - 15 Feb 2019	/IamTrevorMay/status/1096572175744729089
1556984854-798	https://twitter.com/search?src=typd&q=%22%24tesla%22%20since%3A2019-02-01%20until%3A2019-02-28	@elonmusk	Elon Musk	No plans to do so. Would recommend Model S.	102	86	6.0K	1549014460000	2:47 AM - 1 Feb 2019	/elonmusk/status/1091271856399691776
1556984854-461	https://twitter.com/search?src=typd&q=%22%24tesla%22%20since%3A2019-02-01%20until%3A2019-02-28	@densaer	Rakesh	Next time you pull me over I’m going to try that excuse: “Honest officer, it was the Doppler shift...the light was green.”	4	7	511	1550116418000	8:53 PM - 13 Feb 2019	/densaer/status/1095893806916882432
1556984854-587	https://twitter.com/search?src=typd&q=%22%24tesla%22%20since%3A2019-02-01%20until%3A2019-02-28	@SnazzyQ	Quinn Nelson	The old Tesla Autopilot HW1 (developed by Mobileye) can do some cool stuff that Autopilot HW2+ still can’t do. Reading speed limit signs is super awesome since they often vary from the online databases. Can you add this feature back to newer cars, @elonmusk @Tesla?	3	3	127	1549677892000	7:04 PM - 8 Feb 2019	/SnazzyQ/status/1094054495439314944
1556984854-580	https://twitter.com/search?src=typd&q=%22%24tesla%22%20since%3A2019-02-01%20until%3A2019-02-28	@pbronskiECO	Peter Bronski	95% of my #ElectricVehicle charging takes place at home. But I have to admit: 100+ kW @Tesla supercharging is pretty sweet. pic.twitter.com/LAe98uPvkI	2	3	31	1549694797000	11:46 PM - 8 Feb 2019	/pbronskiECO/status/1094125396830806016
1556984854-688	https://twitter.com/search?src=typd&q=%22%24tesla%22%20since%3A2019-02-01%20until%3A2019-02-28	@ElonsBrain	🧠 Elon’s Brain 🧠	Morning brains! @Tesla does not disappoint in the news department. Boats arriving with our exported goods. Acquisition of another state of the art manufacturing and engineering firm. Factories continuing progress towards full operation. Master plan in motion. pic.twitter.com/oL3QX6QaTG	1	5	21	1549378469000	7:54 AM - 5 Feb 2019	/ElonsBrain/status/1092798620888432640
1556984854-203	https://twitter.com/search?src=typd&q=%22%24tesla%22%20since%3A2019-02-01%20until%3A2019-02-28	@BrentKehoe	Brent Kehoe	Everyone is buying a @Tesla now.	2	2	65	1550698290000	2:31 PM - 20 Feb 2019	/BrentKehoe/status/1098334351065038848
1556984854-52	https://twitter.com/search?src=typd&q=%22%24tesla%22%20since%3A2019-02-01%20until%3A2019-02-28	@realChaoZhou	Chao Zhou	Busy Tesla Gagafactory 3 in China. Fan of @elonmusk @Tesla coverage secured. Click here and learn more. And please RT. https://www.youtube.com/channel/UCXOVZPauzvf1PCJI8Xw0a_A …pic.twitter.com/hkLMRbdI1L	1	5	12	1551193154000	7:59 AM - 26 Feb 2019	/realChaoZhou/status/1100409964051361792
1556984854-177	https://twitter.com/search?src=typd&q=%22%24tesla%22%20since%3A2019-02-01%20until%3A2019-02-28	@cam_smartiz	Camille Smartiz 🌎	We are so glad to have Jérôme, @ENSTA_Alumni, back at @ENSTAParisTech where he graduated in 1994 ! Thanks for coming, and don't worry @elonmusk , we'll send him back #Teslapic.twitter.com/x5qoCrepey		3	11	1550776151000	12:09 PM - 21 Feb 2019	/cam_smartiz/status/1098660923726802945
1556984854-417	https://twitter.com/search?src=typd&q=%22%24tesla%22%20since%3A2019-02-01%20until%3A2019-02-28	@matt_odell	Matt Odell	Eh, @elonmusk doesn't have what it takes to setup a lightning wallet. He's no @jack...	5	2	43	1550167756000	11:09 AM - 14 Feb 2019	/matt_odell/status/1096109130509680644
1556984854-151	https://twitter.com/search?src=typd&q=%22%24tesla%22%20since%3A2019-02-01%20until%3A2019-02-28	@spakkal	Sampath Pakkala	Phil @AutoNation 10% down in California sales possibly due to @tesla sales. @elonmusk	1	2	14	1550846191000	7:36 AM - 22 Feb 2019	/spakkal/status/1098954693953445888
1556984854-206	https://twitter.com/search?src=typd&q=%22%24tesla%22%20since%3A2019-02-01%20until%3A2019-02-28	@LePoutinerie	🌸 Kimiko at Tesla ⛩️	Thank you again @ElonMusk! This has evolved into a wish for @Tesla to add these people to the Board of Directors: • @WhitWolfeHerd of @bumble • @Smile_Lee of @HeavenSentTweet • @kmlake of @stitchfix • @Gfilche of @HyperChangeTV Perfectly fit misfits are perfect fits.pic.twitter.com/QbnlVdqOPk	1	79	623	1550692977000	1:02 PM - 20 Feb 2019	/LePoutinerie/status/1098312068539662336
1556984854-329	https://twitter.com/search?src=typd&q=%22%24tesla%22%20since%3A2019-02-01%20until%3A2019-02-28	@Tesla	Tesla	Model 3 by @MinimalDuckpic.twitter.com/Ff8fPOOtJ5	205	1.9K	22K	1550342749000	11:45 AM - 16 Feb 2019	/Tesla/status/1096843105309872128
1556984854-433	https://twitter.com/search?src=typd&q=%22%24tesla%22%20since%3A2019-02-01%20until%3A2019-02-28	@OfficialJoelF	Joel Franco	Let’s make this happen @elonmusk @Tesla ! https://twitter.com/lmfaooluis/status/1095904872275300352 …	2	47	131	1550157675000	8:21 AM - 14 Feb 2019	/OfficialJoelF/status/1096066850453098496
1556984854-399	https://twitter.com/search?src=typd&q=%22%24tesla%22%20since%3A2019-02-01%20until%3A2019-02-28	@bluepalindrome	Kait	MEME REVIEW	1	1	276	1550176958000	1:42 PM - 14 Feb 2019	/bluepalindrome/status/1096147727283412992
1556984854-197	https://twitter.com/search?src=typd&q=%22%24tesla%22%20since%3A2019-02-01%20until%3A2019-02-28	@cleantechnica	CleanTechnica	Elon Musk: Full Self-Driving Teslas This Year, "Unequivocal" Tesla Autopilot Improves Safety @Tesla #Tesla @ElonMuskhttps://cleantechnica.com/2019/02/20/elon-musk-full-self-driving-teslas-this-year-unequivocal-tesla-autopilot-improves-safety/ …	1	23	151	1550716682000	7:38 PM - 20 Feb 2019	/cleantechnica/status/1098411493232644097
1556984854-675	https://twitter.com/search?src=typd&q=%22%24tesla%22%20since%3A2019-02-01%20until%3A2019-02-28	@UltimoGT	Ultimo GT	British Motor Oil @YouLikeCarsUK @AutomotiveAsset @CarKeys_UK @screamingcars @Gandalfwasme @AVC_Leasing @JA_Autos @AdmarkUK @zdravkost @rafredarrows @realDonaldTrump @RunnerService @bgmotogp @FormulaOneWorld @CrienaLDavies @Imperialcar @my_hpi @tesla @bmw http://www.ultimogt.com pic.twitter.com/9hHwRwiKON		14	40	1549432647000	10:57 PM - 5 Feb 2019	/UltimoGT/status/1093025863128571904
1556984854-355	https://twitter.com/search?src=typd&q=%22%24tesla%22%20since%3A2019-02-01%20until%3A2019-02-28	@KelechiAFC	Dr. Kelechi Anyikude	Outchea supporting Kanu Heart Foundation at their event with @Tesla in London Big up my bro @papilokanu and my sis @theamarakanu for a wonderful event Thank you @Tesla for the wonderful ride. £90,000 is small money #kanu #kanuheartfoundation #tesla #arsenal #khf #footballpic.twitter.com/KuSGEjFszN	6	23	223	1550262821000	1:33 PM - 15 Feb 2019	/KelechiAFC/status/1096507865626492928
1556984854-727	https://twitter.com/search?src=typd&q=%22%24tesla%22%20since%3A2019-02-01%20until%3A2019-02-28	@Jennerator211	Jenn	Snow driving question: Can or should slip start be left on during inclimate driving conditions or only enabled if actually stuck? I have 19" sport tires. So far only blowing/drifting snow. Not much accumulation. @Tesla @elonmuskpic.twitter.com/5ZBN5dOnjG	6	1	18	1549228496000	2:14 PM - 3 Feb 2019	/Jennerator211/status/1092169588203151360
1556984854-67	https://twitter.com/search?src=typd&q=%22%24tesla%22%20since%3A2019-02-01%20until%3A2019-02-28	@kimpaquette	Kim Paquette	AROUND 500K. Which was already stated on the earnings call (350-500K Model 3 plus S/X.) Nothing material. Reiterating what was already stated.pic.twitter.com/iCIFNMh2kJ	2	4	27	1551142564000	5:56 PM - 25 Feb 2019	/kimpaquette/status/1100197774216359936
1556984854-217	https://twitter.com/search?src=typd&q=%22%24tesla%22%20since%3A2019-02-01%20until%3A2019-02-28	@TCT_Kris	Kris	Awesome. Does the recording include multiple cameras yet?		1	196	1550677370000	8:42 AM - 20 Feb 2019	/TCT_Kris/status/1098246609132048384
1556984854-607	https://twitter.com/search?src=typd&q=%22%24tesla%22%20since%3A2019-02-01%20until%3A2019-02-28	@curiousedi	Curious Edinburgh	NEW TOUR: discover the industrial heritage of Granton with @granton_hub @Giraf87 @curiousedi @UoE_STIS. Start @ the electric car factory: http://curiousedinburgh.org/2019/01/15/madelvic-house-and-vehicle-production/ … #Edinburgh @EdinburghUni @Edinburgh_CC @UoE_EFI @Tesla pic.twitter.com/1csIXOiAMm		5	14	1549624788000	4:19 AM - 8 Feb 2019	/curiousedi/status/1093831757529600000
1556984854-402	https://twitter.com/search?src=typd&q=%22%24tesla%22%20since%3A2019-02-01%20until%3A2019-02-28	@BarkMSmeagol	Bark	.@Tesla should activate sentry mode at their logistics lots and release footage of the sharty grand farce #DumDums snooping around. $TSLA $TSLAQ https://twitter.com/ElectrekCo/status/1096132557727588353 …		1	19	1550173758000	12:49 PM - 14 Feb 2019	/BarkMSmeagol/status/1096134308081909761
1556984854-472	https://twitter.com/search?src=typd&q=%22%24tesla%22%20since%3A2019-02-01%20until%3A2019-02-28	@htrue01	Henry True	At this point I’ve decided to dump all of my $32 of my life savings into buying a Tesla. Wish me luck	24	85	2.4K	1550114555000	8:22 PM - 13 Feb 2019	/htrue01/status/1095885991129346048
1556984854-835	https://twitter.com/search?src=typd&q=%22%24tesla%22%20since%3A2019-02-01%20until%3A2019-02-28	@TheWealthMiner	Ben Kramer-Miller	Technically @Tesla $TSLA hasn’t reported two consecutive qtrs of GAAP profits until Pwc signs off on the 10-k $TSLAQ	1		5	1548980762000	5:26 PM - 31 Jan 2019	/TheWealthMiner/status/1091130517888606210
1556984854-813	https://twitter.com/search?src=typd&q=%22%24tesla%22%20since%3A2019-02-01%20until%3A2019-02-28	@InsideEVs	InsideEVs	See How One Guy Earned Two @Tesla Roadsters in 2 Months https://insideevs.com/guy-earned-two-tesla-roadsters-2-months-video/amp/ …pic.twitter.com/FSuBgnzU36	5	5	21	1548988422000	7:33 PM - 31 Jan 2019	/InsideEVs/status/1091162645846257667
1556984854-371	https://twitter.com/search?src=typd&q=%22%24tesla%22%20since%3A2019-02-01%20until%3A2019-02-28	@Tesla	Tesla	SENTRY ACTIVATED – Using the cameras and sensors on your Tesla, Sentry Mode detects, records, and notifies owners of potential threats when their car is parked	1.7K	3.6K	35K	1550244040000	8:20 AM - 15 Feb 2019	/Tesla/status/1096429089441730562
1556984854-94	https://twitter.com/search?src=typd&q=%22%24tesla%22%20since%3A2019-02-01%20until%3A2019-02-28	@t1apilot	Paul P	2 months with my @Tesla Energy Solar and PowerWall and hit a new high production day! Beautiful day in Texas to be making power pic.twitter.com/lrEpWQLGm5	30	97	1.3K	1551059937000	6:58 PM - 24 Feb 2019	/t1apilot/status/1099851208699858944
1556984854-526	https://twitter.com/search?src=typd&q=%22%24tesla%22%20since%3A2019-02-01%20until%3A2019-02-28	@teslainventory	Erik	I made Model 3 replicas of all the available colors and even of my Performance Model 3! Check out my newest video! @tesla @elonmusk #teslapic.twitter.com/AP9yB5rrUS	14	29	389	1549941685000	8:21 PM - 11 Feb 2019	/teslainventory/status/1095160919686926336
1556984854-317	https://twitter.com/search?src=typd&q=%22%24tesla%22%20since%3A2019-02-01%20until%3A2019-02-28	@romn8tr	Rome Strach	We pulled over and clicked “ApplePay” button and got a Model S - completely blown away but entire family couldn’t be more excited!!		3	33	1550356908000	3:41 PM - 16 Feb 2019	/romn8tr/status/1096902492233691139
1556984854-687	https://twitter.com/search?src=typd&q=%22%24tesla%22%20since%3A2019-02-01%20until%3A2019-02-28	@usefyi	fyi	In a letter sent to @Tesla employees @ElonMusk reveals his productivity rules https://buff.ly/2G5peKU pic.twitter.com/3O7yKkDHv1	2	26	87	1549384382000	9:33 AM - 5 Feb 2019	/usefyi/status/1092823423359860736
1556984854-175	https://twitter.com/search?src=typd&q=%22%24tesla%22%20since%3A2019-02-01%20until%3A2019-02-28	@cleantechnica	CleanTechnica	The President Of The Dominican Republic Explores The Tesla Model 3 https://cleantechnica.com/2019/02/21/the-president-of-the-domincan-republic-explores-the-tesla-model-3/ … #Tesla @Tesla	3	52	117	1550779192000	12:59 PM - 21 Feb 2019	/cleantechnica/status/1098673680828248064
1556984854-719	https://twitter.com/search?src=typd&q=%22%24tesla%22%20since%3A2019-02-01%20until%3A2019-02-28	@UltimoGT	Ultimo GT	British Motor Oil @YouLikeCarsUK @AutomotiveAsset @CarKeys_UK @screamingcars @Gandalfwasme @AVC_Leasing @JA_Autos @AdmarkUK @zdravkost @rafredarrows @realDonaldTrump @RunnerService @bgmotogp @FormulaOneWorld @CrienaLDavies @Imperialcar @my_hpi @tesla @bmw http://www.ultimogt.com pic.twitter.com/JyPARR6lAR		8	43	1549261517000	11:25 PM - 3 Feb 2019	/UltimoGT/status/1092308090391810049
1556984854-465	https://twitter.com/search?src=typd&q=%22%24tesla%22%20since%3A2019-02-01%20until%3A2019-02-28	@lifebykateb	Kate B	I think the font has to be super big, or else some idiots will still break the windows.	42	51	4.3K	1550115968000	8:46 PM - 13 Feb 2019	/lifebykateb/status/1095891916619636736
1556984854-823	https://twitter.com/search?src=typd&q=%22%24tesla%22%20since%3A2019-02-01%20until%3A2019-02-28	@HeartTesla	iHeartTesla	Programmed to never fall asleep, never get tired, never get road rage but, I get your meaning	1		2	1548983738000	6:15 PM - 31 Jan 2019	/HeartTesla/status/1091142999776489473
1556984854-18	https://twitter.com/search?src=typd&q=%22%24tesla%22%20since%3A2019-02-01%20until%3A2019-02-28	@kingsman_vishnu	Vishnu Nair	wtf man do u always keep 2 phones in ur pocket?? 1 for Instagram stories and 1 for apps?	11	1	709	1551291664000	11:21 AM - 27 Feb 2019	/kingsman_vishnu/status/1100823145697538048
1556984854-93	https://twitter.com/search?src=typd&q=%22%24tesla%22%20since%3A2019-02-01%20until%3A2019-02-28	@JSpeed777	Joe Speed	I think the 2 or 3 snapped in half trees indicates that this was a high speed crash and that it would have been deadly regardless of vehicle type.	5	2	46	1551060820000	7:13 PM - 24 Feb 2019	/JSpeed777/status/1099854914098999297
1556984854-517	https://twitter.com/search?src=typd&q=%22%24tesla%22%20since%3A2019-02-01%20until%3A2019-02-28	@TamaraMcCleary	Tamara McCleary	A5b. In fact I’d argue that @Tesla does #CX so well, it is one of the reasons it has created such a loyal and rabid customer following. #marketing #sales #WatsonMarketing #WatsonCommerce #Think2019pic.twitter.com/p59wAp2KvI	3	6	14	1549996158000	11:29 AM - 12 Feb 2019	/TamaraMcCleary/status/1095389398953160704
1556984854-570	https://twitter.com/search?src=typd&q=%22%24tesla%22%20since%3A2019-02-01%20until%3A2019-02-28	@apoorv_bh89	Apoorv Bhargava	Favourite @Tesla license plate I’ve seen https://twitter.com/MichaelEWebber/status/1094288567470354437 …	2	4	20	1549758829000	5:33 PM - 9 Feb 2019	/apoorv_bh89/status/1094393967347564544
1556984854-622	https://twitter.com/search?src=typd&q=%22%24tesla%22%20since%3A2019-02-01%20until%3A2019-02-28	@45surf	45SURF	When Elon came down from the mountain, large crowds followed Him. A youtuber knelt before Him saying, “Lord, if You are willing, You can make cars clean.” Elon reached out His hand and touched the hipster. “I am willing,” He said, “Let's go to youtube.” And TESLA was profitable.	3	6	24	1549569229000	12:53 PM - 7 Feb 2019	/45surf/status/1093598729167286272
1556984854-514	https://twitter.com/search?src=typd&q=%22%24tesla%22%20since%3A2019-02-01%20until%3A2019-02-28	@TeslaCharts	TeslaCharts	When this is over, exposing the ties between @cleantechnica and @tesla and @elonmusk will be interesting. Hey @mtbarra you really going to trust the keys to the most profitable product in the $GM family to the bros that run $TSLA? #FailedPumppic.twitter.com/34X2Pw4p5m	6	1	33	1549999743000	12:29 PM - 12 Feb 2019	/TeslaCharts/status/1095404435449233409
1556984854-322	https://twitter.com/search?src=typd&q=%22%24tesla%22%20since%3A2019-02-01%20until%3A2019-02-28	@RealtyDayton	Jordan	My friend who drives an #Audi S7 just texted me a few questions about the @Tesla #model3 ... I simply passed some info along, like the performance specs, price, and my favorite features. 30 min later he sends me this picture. #BigAuto needs to WAKE UP. @gwestr #tsla #tesla #elonpic.twitter.com/kmkwLRjLTj	11	39	271	1550347712000	1:08 PM - 16 Feb 2019	/RealtyDayton/status/1096863922706104322
1556984854-258	https://twitter.com/search?src=typd&q=%22%24tesla%22%20since%3A2019-02-01%20until%3A2019-02-28	@JoeStarbux	Joe Starbux	This Happens When You Park A Tesla On This Street. Must Be The Radar. #Tesla @tesla #teslamdatlantic #teslamotorsclub #teslaownersv @model_owners @teslaClubBE #modelS @elonmusk @DelValTesla #ThePhotoHour #StormHourpic.twitter.com/HBiTGYXA0D	1	7	29	1550529496000	3:38 PM - 18 Feb 2019	/JoeStarbux/status/1097626379972165634
1556984854-300	https://twitter.com/search?src=typd&q=%22%24tesla%22%20since%3A2019-02-01%20until%3A2019-02-28	@tictoc	TicToc by Bloomberg	Pet owners, this one's for you: @Tesla is rolling out "Dog Mode" to keep its cars at a pet-safe temperature, even while turned off pic.twitter.com/qAM7nyCzL3	60	541	3.0K	1550392208000	1:30 AM - 17 Feb 2019	/tictoc/status/1097050550812790786
1556984854-386	https://twitter.com/search?src=typd&q=%22%24tesla%22%20since%3A2019-02-01%20until%3A2019-02-28	@FattyM77	Matt farrow	Right?? I’ll stick with non-combustible gasoline, thanks!	2	2	116	1550193132000	6:12 PM - 14 Feb 2019	/FattyM77/status/1096215567906684928
1556984854-765	https://twitter.com/search?src=typd&q=%22%24tesla%22%20since%3A2019-02-01%20until%3A2019-02-28	@IheartTesla	IheartTesla	I think someone is trying to tell me something about my Tesla obession@Tesla @TheTeslaLife @Model3Ownerspic.twitter.com/PwykG59y7g	3	4	45	1549134090000	12:01 PM - 2 Feb 2019	/IheartTesla/status/1091773623692656645
1556984854-267	https://twitter.com/search?src=typd&q=%22%24tesla%22%20since%3A2019-02-01%20until%3A2019-02-28	@JesseKTVU	Jesse Gary	@Tesla employee was behind the wheel of Model X when vehicle was driven into group of trees on Paseo Padre Pkwy near Thornton Ave. @FremontPD says driver worked overnight shift & was fatigued at time of ax; suffered non-life threatening injuries @KTVUpic.twitter.com/OkkpX6yLgB	12	12	34	1550513570000	11:12 AM - 18 Feb 2019	/JesseKTVU/status/1097559582241505287
1556984854-623	https://twitter.com/search?src=typd&q=%22%24tesla%22%20since%3A2019-02-01%20until%3A2019-02-28	@ZonePhysics	Physics & Astronomy Zone	Don't stop watching thispic.twitter.com/yMgmpYxxZ3	27	171	503	1549564269000	11:31 AM - 7 Feb 2019	/ZonePhysics/status/1093577925977362432
1556984854-384	https://twitter.com/search?src=typd&q=%22%24tesla%22%20since%3A2019-02-01%20until%3A2019-02-28	@ValaAfshar	Vala Afshar	The Model 3 @Tesla production line is 1,000 feet long — it takes 40 steps in 90 minutes to build the car. pic.twitter.com/F9DnF9Depm		37	52	1550194002000	6:26 PM - 14 Feb 2019	/ValaAfshar/status/1096219215122567170
1556984854-405	https://twitter.com/search?src=typd&q=%22%24tesla%22%20since%3A2019-02-01%20until%3A2019-02-28	@vincent13031925	Vincent	Congratulation to all @Tesla Model 3 owners in France $TSLA #Tesla #Model3 #Francehttps://twitter.com/Tai_Dundas/status/1095968534822297600 …	2	5	78	1550172441000	12:27 PM - 14 Feb 2019	/vincent13031925/status/1096128780626620416
1556984854-529	https://twitter.com/search?src=typd&q=%22%24tesla%22%20since%3A2019-02-01%20until%3A2019-02-28	@davidtayar5	David Tayar	@carlquintanilla @CNBCFastMoney @SquawkCNBC I thought Chanos used to say the equity was "worthless"? Is that no longer the case???? @S_Padival @business @PJHORNAK @danahull @vincent13031925 @VGrinshpun @DavidMizrahi_ @BarkMSmeagol @Tesla $TSLApic.twitter.com/IM7sC8MHcI	6	7	23	1549931816000	5:36 PM - 11 Feb 2019	/davidtayar5/status/1095119528189706241
1556984854-563	https://twitter.com/search?src=typd&q=%22%24tesla%22%20since%3A2019-02-01%20until%3A2019-02-28	@flcnhvy	Viv 🍙	Here’s some dash cam footage of @Tesla Autopilot saving this Model 3 & its driver from a potentially deadly crash. Super impressive & further proves why autonomous cars will generally be safer than those driven by humans @elonmuskpic.twitter.com/WTxAjboAcl	8	48	330	1549801152000	5:19 AM - 10 Feb 2019	/flcnhvy/status/1094571483681226752
1556984854-780	https://twitter.com/search?src=typd&q=%22%24tesla%22%20since%3A2019-02-01%20until%3A2019-02-28	@nickwingfield	Nick Wingfield	dude, you're reading this in reverse. it says they sold over 17k in jan 19.	3	1	100	1549066654000	5:17 PM - 1 Feb 2019	/nickwingfield/status/1091490777258049536
1556984854-316	https://twitter.com/search?src=typd&q=%22%24tesla%22%20since%3A2019-02-01%20until%3A2019-02-28	@shanejune	Shane Rayos Del Sol	@elonmusk @Tesla I gave my Tesla M3 to my local service center last week for repairs. I picked it up today after receiving a text that my car was ready, and apparently, it's just been sitting on the service lot for the past 7 days. My car was not fixed, and it was dirty inside.	4	7	23	1550358195000	4:03 PM - 16 Feb 2019	/shanejune/status/1096907890944892928
1556984854-437	https://twitter.com/search?src=typd&q=%22%24tesla%22%20since%3A2019-02-01%20until%3A2019-02-28	@hexxervexxer	HeXXeR VeXXeR	Can you add an option to show what music they are listening to like this classic photo?pic.twitter.com/4lfC1F1FVF	7	46	906	1550153400000	7:10 AM - 14 Feb 2019	/hexxervexxer/status/1096048918809448449
1556984854-252	https://twitter.com/search?src=typd&q=%22%24tesla%22%20since%3A2019-02-01%20until%3A2019-02-28	@auto_cynical	AutoKnowBetter	Here’s a few images to help our new friends at the @FTC . The first two, I call “bait”. The second two well lets call the “switch”pic.twitter.com/yTY1cN959j	1	7	22	1550551923000	9:52 PM - 18 Feb 2019	/auto_cynical/status/1097720444822671360
1556984854-358	https://twitter.com/search?src=typd&q=%22%24tesla%22%20since%3A2019-02-01%20until%3A2019-02-28	@JohnVicain	Mr V in AZ	My car got better after I bought it and I never left my house or paid anything. #BestCarEverpic.twitter.com/mvRuprNmLE	6	10	415	1550253344000	10:55 AM - 15 Feb 2019	/JohnVicain/status/1096468113963413505
1556984854-180	https://twitter.com/search?src=typd&q=%22%24tesla%22%20since%3A2019-02-01%20until%3A2019-02-28	@nasalahe	Lasse Edvardsen	First Model 3 customer car in Norway registered 1 week ago and already number 3 on the charts this month https://elbilstatistikk.no/?sort=2 and https://teslastats.no #model3 #tesla #norway #ev @Model3Owners @elonmusk @Tesla	1	3	47	1550768505000	10:01 AM - 21 Feb 2019	/nasalahe/status/1098628857274515458
1556984854-425	https://twitter.com/search?src=typd&q=%22%24tesla%22%20since%3A2019-02-01%20until%3A2019-02-28	@mayemusk	Maye Musk	Negative @Tesla headlines in the media have made me very angry and sad for 11 years. Fortunately with Tesla owners, websites, people who care about this planet and @Twitter , we can expose them. #Pravduh #CleanEnergyWillWinhttps://twitter.com/elonmusk/status/1095928711331831808 …	51	82	644	1550162082000	9:34 AM - 14 Feb 2019	/mayemusk/status/1096085332682956800
1556984854-48	https://twitter.com/search?src=typd&q=%22%24tesla%22%20since%3A2019-02-01%20until%3A2019-02-28	@GerberKawasaki	Ross Gerber	Bloomberg is very fair to Elon and Tesla. Especially compared to others. Is Elon being fair to us shareholders and fans?	29	1	40	1551197625000	9:13 AM - 26 Feb 2019	/GerberKawasaki/status/1100428714142183424
1556984854-511	https://twitter.com/search?src=typd&q=%22%24tesla%22%20since%3A2019-02-01%20until%3A2019-02-28	@arctechinc	James Locke	We are home! 17 days in total, 10,286km or 6,391 miles, 100% electric! As cold as -30C this trip. Zero issues or range anxiety. @Tesla road trips never get old. pic.twitter.com/gE37SBDSc1	1	6	37	1550003052000	1:24 PM - 12 Feb 2019	/arctechinc/status/1095418315508453376
1556984854-519	https://twitter.com/search?src=typd&q=%22%24tesla%22%20since%3A2019-02-01%20until%3A2019-02-28	@ScentWedge	Scent Wedge	Helping my bro move today, it’s not the heavy lifting or the moving in the rain the bothers me, it’s the sound of this diesel truck! I can’t wait till we can rent @Tesla trucks! pic.twitter.com/mYI9hgPqfo		2	27	1549988003000	9:13 AM - 12 Feb 2019	/ScentWedge/status/1095355193640640512
1556984854-307	https://twitter.com/search?src=typd&q=%22%24tesla%22%20since%3A2019-02-01%20until%3A2019-02-28	@Model3Owners	Tesla Owners Online	What a difference from the Model S design...	3	1	26	1550378239000	9:37 PM - 16 Feb 2019	/Model3Owners/status/1096991962391953408
1556984854-749	https://twitter.com/search?src=typd&q=%22%24tesla%22%20since%3A2019-02-01%20until%3A2019-02-28	@IanPavelko	Mad Hungarian	Magneto getting a well deserved celebratory dinner at the Plantation FL charger, his home base for this week. Ya did good kid. 33 hrs from Montreal to Fort Lauderdale in some pretty hairy conditions and you absolutely killed it. Your makers at @tesla should be very proud. pic.twitter.com/VBgfL59SEu	18	20	152	1549163516000	8:11 PM - 2 Feb 2019	/IanPavelko/status/1091897043671543809
1556984854-391	https://twitter.com/search?src=typd&q=%22%24tesla%22%20since%3A2019-02-01%20until%3A2019-02-28	@iAirborne	Mila	It feels like a real fireplace with the crackling sound and warm air blowing. It's truly wonderful!		2	197	1550190567000	5:29 PM - 14 Feb 2019	/iAirborne/status/1096204808132820992
1556984854-573	https://twitter.com/search?src=typd&q=%22%24tesla%22%20since%3A2019-02-01%20until%3A2019-02-28	@flcnhvy	Viv 🍙	Delighted to see whoever redesigned the Tesla website chose the correct vehicle order @elonmuskpic.twitter.com/aXt2r0miJp	6	1	59	1549742873000	1:07 PM - 9 Feb 2019	/flcnhvy/status/1094327041690951680
1556984854-289	https://twitter.com/search?src=typd&q=%22%24tesla%22%20since%3A2019-02-01%20until%3A2019-02-28	@teslaownersSV	Tesla Owners Silicon Valley	We bought a @tesla model X without ever driving it or going in one.	7	6	67	1550425510000	10:45 AM - 17 Feb 2019	/teslaownersSV/status/1097190230057046016
1556984854-160	https://twitter.com/search?src=typd&q=%22%24tesla%22%20since%3A2019-02-01%20until%3A2019-02-28	@UltimoGT	Ultimo GT	British Motor Oil @YouLikeCarsUK @AutomotiveAsset @CarKeys_UK @screamingcars @Gandalfwasme @AVC_Leasing @JA_Autos @AdmarkUK @zdravkost @rafredarrows @realDonaldTrump @RunnerService @bgmotogp @FormulaOneWorld @CrienaLDavies @Imperialcar @my_hpi @tesla @bmw http://www.ultimogt.com pic.twitter.com/CKYTAeJp8Q		9	37	1550814767000	10:52 PM - 21 Feb 2019	/UltimoGT/status/1098822894640078848
1556984854-72	https://twitter.com/search?src=typd&q=%22%24tesla%22%20since%3A2019-02-01%20until%3A2019-02-28	@mattcasa	Matt Casamassina	Welp. @Tesla haters will love this update. #ModelX broke down for no reason in the desert a couple weeks ago. So far, 14 days later, Tesla can’t even give me an ETA on when it’ll be fixed. And I’m 400 miles away from repair shop. This sucks, @elonmusk. Come on.	23	19	83	1551133854000	3:30 PM - 25 Feb 2019	/mattcasa/status/1100161242805620736
1556984854-769	https://twitter.com/search?src=typd&q=%22%24tesla%22%20since%3A2019-02-01%20until%3A2019-02-28	@TeslaPittsburgh	Tesla Pittsburgh	Unclear if this is still in the 2019 @Mattel #Matchbox release plans or not-- but at least at some point they had a #Tesla Model X with working falcon doors scheduled for this spring. Keep your eyes open! @Teslarati @Tesla pic.twitter.com/XeomLAphI2		16	53	1549127069000	10:04 AM - 2 Feb 2019	/TeslaPittsburgh/status/1091744176214065152
1556984854-641	https://twitter.com/search?src=typd&q=%22%24tesla%22%20since%3A2019-02-01%20until%3A2019-02-28	@IAmKelvinYoung	Kelvin Young	8 months, 17,200km later, getting into the driver seat still brings me so much joy. Love my #Model3! Thanks @elonmusk, @woodhaus2 and the @Tesla team for making the safest, most fun, most technologically advanced automobiles! @Model3Owners #Teslapic.twitter.com/06UU6Bfc2K	3	11	60	1549513836000	9:30 PM - 6 Feb 2019	/IAmKelvinYoung/status/1093366392634503168
1556984854-63	https://twitter.com/search?src=typd&q=%22%24tesla%22%20since%3A2019-02-01%20until%3A2019-02-28	@QuadratinR	Quadratín Quintana Roo	Funcionario de #Tulum planean fiesta en zona de nidos de tortugas. @SEMARNAT_mx @VictorMasT @GobQuintanaRoo @CongresoQRoohttps://quintanaroo.quadratin.com.mx/fiesta-chamanica-de-funcionario-de-tulum-en-zona-de-nidos-de-tortugas/ …	1	42	30	1556334024000	8:00 PM - 26 Apr 2019	/QuadratinR/status/1121972334389268480
1556984854-167	https://twitter.com/search?src=typd&q=%22%24tesla%22%20since%3A2019-02-01%20until%3A2019-02-28	@scottwww	Scott Wainner	@lorakolodny FYI there are exactly zero Tesla charging stations that don't work with the 3. "By Jan. 2, he realized Tesla charging stations near his office didn't work for the Model 3." Perhaps a CHAdeMO? These sound like education issues (consumer and journalist).	1	1	24	1550787933000	3:25 PM - 21 Feb 2019	/scottwww/status/1098710341591097345
1556984854-230	https://twitter.com/search?src=typd&q=%22%24tesla%22%20since%3A2019-02-01%20until%3A2019-02-28	@ShanghaiJayin	Jay in Shanghai	Noisy @Lamborghini in China waiting at the light is so fun with a @Tesla What do you think? Thanks @xiaoteshushu for the video. #Tesla #TeslaChina #ModelX #China #Lamborghinipic.twitter.com/Z2LooO5Fq1	23	74	405	1550635313000	9:01 PM - 19 Feb 2019	/ShanghaiJayin/status/1098070206755164161
1556984854-767	https://twitter.com/search?src=typd&q=%22%24tesla%22%20since%3A2019-02-01%20until%3A2019-02-28	@DigitalTrends	Digital Trends	Redesigned Jeda Wireless Pad charger for @Tesla Model 3 piles on new features http://bit.ly/2HVlayK		10	21	1549129653000	10:47 AM - 2 Feb 2019	/DigitalTrends/status/1091755012269559808
1556984854-56	https://twitter.com/search?src=typd&q=%22%24tesla%22%20since%3A2019-02-01%20until%3A2019-02-28	@ShanghaiJayin	Jay in Shanghai	First batch of @Tesla Model 3 arriving by Flatbed Truck at Shanghai Jinqiao Delivery Centre/Supercharger Station. Beautiful Blue Skies Today! #Tesla #TeslaChina #Model3 #China #Shanghai #特斯拉 $TSLApic.twitter.com/fEtxLVnUnl		8	28	1551172008000	2:06 AM - 26 Feb 2019	/ShanghaiJayin/status/1100321271831613440
1556984854-20	https://twitter.com/search?src=typd&q=%22%24tesla%22%20since%3A2019-02-01%20until%3A2019-02-28	@Sheddy420	Sheddy	Thank you for the dream car @elonmusk. I hope we bring you closer to Mars by supporting @Tesla! Now you need to bring us to the moon take #LNTrustChain already #btc @Blockstream @APompliano @lightning @Excellionpic.twitter.com/oFe6f7hIwa	4	3	60	1551291514000	11:18 AM - 27 Feb 2019	/Sheddy420/status/1100822516820520960
1556984854-454	https://twitter.com/search?src=typd&q=%22%24tesla%22%20since%3A2019-02-01%20until%3A2019-02-28	@Sharoogala	Sharon Coone	help if I want to leave 2 dogs in my car on a lady & the tramp date do I use Dog Mode or Romance mode @Tesla ?? pic.twitter.com/rsSqp7Bupp	2		17	1550127349000	11:55 PM - 13 Feb 2019	/Sharoogala/status/1095939652031115264
1556984854-108	https://twitter.com/search?src=typd&q=%22%24tesla%22%20since%3A2019-02-01%20until%3A2019-02-28	@grftn_	grftn	Norway’s new vehicles will be overwhelmingly @Tesla going forward. Norway’s wealth fund will inevitably take a major stake in the company $tsla #timestamp	1	2	23	1551013911000	6:11 AM - 24 Feb 2019	/grftn_/status/1099658164704808960
1556984854-173	https://twitter.com/search?src=typd&q=%22%24tesla%22%20since%3A2019-02-01%20until%3A2019-02-28	@cburniske	Chris Burniske	So cool that @CathieDWood & @TashaARK had the opportunity to speak with Elon about the future of @Tesla (and a bit about crypto) on @ARKInvest's pod:https://twitter.com/yassineARK/status/1097905577831862272 …	3	8	47	1550780504000	1:21 PM - 21 Feb 2019	/cburniske/status/1098679183696310272
1556984854-50	https://twitter.com/search?src=typd&q=%22%24tesla%22%20since%3A2019-02-01%20until%3A2019-02-28	@profgalloway	Scott Galloway	A good board has someone who can save the CEO from him/her self. @tesla does not have a good board.	16	39	260	1551196953000	9:02 AM - 26 Feb 2019	/profgalloway/status/1100425898879315968
1556984854-522	https://twitter.com/search?src=typd&q=%22%24tesla%22%20since%3A2019-02-01%20until%3A2019-02-28	@AlterViggo	Alter Viggo	Interesting rumor that GM is developing a pickup with Tesla supplying the powertrain. Just a rumor, though. Let's see how quickly we get a non-denial denial from @Tesla and @GM. $TLSAhttps://twitter.com/cleantechnica/status/1095201216819326977 …	7	3	48	1549954704000	11:58 PM - 11 Feb 2019	/AlterViggo/status/1095215528094781440
1556984854-150	https://twitter.com/search?src=typd&q=%22%24tesla%22%20since%3A2019-02-01%20until%3A2019-02-28	@Tesla	Tesla	"My Model S continues to be the best product of any kind that I have ever purchased"https://www.forbes.com/sites/gregautry/2019/02/20/14000-leagues-under-electric-power-my-tesla-cost-me-almost-nothing/ …	460	1.2K	14K	1550852469000	9:21 AM - 22 Feb 2019	/Tesla/status/1098981027114938369
1556984854-481	https://twitter.com/search?src=typd&q=%22%24tesla%22%20since%3A2019-02-01%20until%3A2019-02-28	@ThruTheTreez	Seeing the Forest	Adam Jonas discusses the characteristics of a (nonexistent) competitor he thinks will beat $tsla. In doing so he inadvertently describes @Tesla perfectly! Competitor will: -start from ground zero -have software in house -top talent -no need to defend failing business model https://twitter.com/CNBCFastMoney/status/1095817435943501824 …	7	6	35	1550101363000	4:42 PM - 13 Feb 2019	/ThruTheTreez/status/1095830660584009728
1556984854-528	https://twitter.com/search?src=typd&q=%22%24tesla%22%20since%3A2019-02-01%20until%3A2019-02-28	@JustJay25122288	Just JAY	Be our #Valentines @Tesla @OCTeslaClub @TeslaOwnersWW @TeslaClubItaly @evannex_com @EVCARS1 @EveningOfLove #redbottompic.twitter.com/5C0ArY53PG		5	37	1549934006000	6:13 PM - 11 Feb 2019	/JustJay25122288/status/1095128714847838208
1556984854-65	https://twitter.com/search?src=typd&q=%22%24tesla%22%20since%3A2019-02-01%20until%3A2019-02-28	@ShanghaiJayin	Jay in Shanghai	First batch of @Tesla Model 3 arriving at Shanghai Jinqiao Delivery Centre. More Photos coming soon. #Tesla #TeslaChina #Model3 #China #Shanghai #特斯拉 $TSLApic.twitter.com/3NW9Rpeny2	8	39	290	1551144326000	6:25 PM - 25 Feb 2019	/ShanghaiJayin/status/1100205162885345281
1556984854-586	https://twitter.com/search?src=typd&q=%22%24tesla%22%20since%3A2019-02-01%20until%3A2019-02-28	@Jon4Lakers	Jon Rettinger	I dont believe they ever read the signs just had geolocation for speeds. Either way, definitely cool feature.	1	1	49	1549679028000	7:23 PM - 8 Feb 2019	/Jon4Lakers/status/1094059258935533568
1556984854-57	https://twitter.com/search?src=typd&q=%22%24tesla%22%20since%3A2019-02-01%20until%3A2019-02-28	@rcoutogomes	Renato Couto Gomes	If the 'super model' (@Tesla ) is already driving #commodities demand upwards, imagine what the 'girls next door' (all other #EV) will require of #cobalt #lithium #copper #nickel #manganese #graphitehttps://twitter.com/60Minutes/status/1100020894339076097 …		4	9	1551168864000	1:14 AM - 26 Feb 2019	/rcoutogomes/status/1100308083392372736
1556984854-571	https://twitter.com/search?src=typd&q=%22%24tesla%22%20since%3A2019-02-01%20until%3A2019-02-28	@ScentWedge	Scent Wedge	Omg it’s true! Berkeley service center has opened!! @tesla_raj @teslaownersSV @Tesla pic.twitter.com/mTjkLyomid	1	2	17	1549754539000	4:22 PM - 9 Feb 2019	/ScentWedge/status/1094375973951279107
1556984854-75	https://twitter.com/search?src=typd&q=%22%24tesla%22%20since%3A2019-02-01%20until%3A2019-02-28	@NiklasLagesson	Niklas Lagesson	Apparently the Swedish Transport Council has received incomplete information from @Tesla, so no cars can be registered here until that's sorted out....all the good to us who wait..	1	11	27	1551131031000	2:43 PM - 25 Feb 2019	/NiklasLagesson/status/1100149400175890432
1556984854-314	https://twitter.com/search?src=typd&q=%22%24tesla%22%20since%3A2019-02-01%20until%3A2019-02-28	@virtualsteve	Steve Wilson	Just sold another @Tesla through the referral program. So far I’ve earned a free car for my nephew and now new 21” sports wheels for my Model 3! pic.twitter.com/cg8o8xBUYL	3		24	1550358774000	4:12 PM - 16 Feb 2019	/virtualsteve/status/1096910320210067456
1556984854-8	https://twitter.com/search?src=typd&q=%22%24tesla%22%20since%3A2019-02-01%20until%3A2019-02-28	@Allyson_Wen	Allyson Wen	#WhyILoveTesla We no longer have to buy gas or have oil drips in the garage. We love our clean non-smelly garage :) #TwoTeslaFamily @Tesla	1	6	34	1551304816000	3:00 PM - 27 Feb 2019	/Allyson_Wen/status/1100878307040493568
1556984854-339	https://twitter.com/search?src=typd&q=%22%24tesla%22%20since%3A2019-02-01%20until%3A2019-02-28	@BertelSchmitt	BertelSchmitt™ 🎩 🎩 🎩 🎩 🎩	Monitor how long the cars stay behind the fence. No duty and VAT due until they cross the gate		3	17	1550293754000	10:09 PM - 15 Feb 2019	/BertelSchmitt/status/1096637604861276160
1556984854-312	https://twitter.com/search?src=typd&q=%22%24tesla%22%20since%3A2019-02-01%20until%3A2019-02-28	@AnisaJomha	Anisa Jomha	Yeeh that’s cool and all but when are you going to install sicko mode?	3	3	163	1550362524000	5:15 PM - 16 Feb 2019	/AnisaJomha/status/1096926050460655616
1556984854-53	https://twitter.com/search?src=typd&q=%22%24tesla%22%20since%3A2019-02-01%20until%3A2019-02-28	@Domenick_Y	Domenick	Great and timely piece here on @elonmusk and @Tesla by @hamishmckenzie: While Elon Musk Tweets Can Be Stupid, We Should Hope Tesla Succeeds https://insideevs.com/elon-musk-tweets-stupid-hope-tesla-succeeds/ …pic.twitter.com/TKt3bDb9fk	2	10	31	1551192879000	7:54 AM - 26 Feb 2019	/Domenick_Y/status/1100408810215096320
1556984854-66	https://twitter.com/search?src=typd&q=%22%24tesla%22%20since%3A2019-02-01%20until%3A2019-02-28	@TeslaOwnersTwn	Tesla Owners Taiwan	When you are a Tesla owner and tie the knot, there’s always a third wheel, even when taking wedding photos. Congrats Photo credit TOT member: Darren Wu @tesla @elonmusk @TeslaOwnersTwn #tesla #elonmusk #teslaownerstaiwanpic.twitter.com/EgVjdqjZBh	3	9	55	1551142919000	6:01 PM - 25 Feb 2019	/TeslaOwnersTwn/status/1100199263303217152
1556984854-216	https://twitter.com/search?src=typd&q=%22%24tesla%22%20since%3A2019-02-01%20until%3A2019-02-28	@notabigdeal111	3 Aces	Can’t wait until the markets finally figure out that @tesla is just a really shitty car company. $TSLAQ	2	5	42	1550677776000	8:49 AM - 20 Feb 2019	/notabigdeal111/status/1098248310660521985
1556984854-806	https://twitter.com/search?src=typd&q=%22%24tesla%22%20since%3A2019-02-01%20until%3A2019-02-28	@vincent13031925	Vincent	Now @Tesla Model 3 Long Range RWD is available for Chinese consumers in China. 433,000 RMB Also, Standard Range Model 3 will be available 2nd half of 2019 for China market!! $TSLA #Tesla #Model3 #TeslaChinapic.twitter.com/rY2ZeI0Tib	7	11	76	1548992379000	8:39 PM - 31 Jan 2019	/vincent13031925/status/1091179244430839808
1556984854-831	https://twitter.com/search?src=typd&q=%22%24tesla%22%20since%3A2019-02-01%20until%3A2019-02-28	@oxygenO211	oxygenO2	@Tesla has reached a phase, where it has proven to the world it has great products. Plus, EV is here to stay and will replace ICE cars. There isn’t much $tsla shorts or media/ critics can do from here on. They can cause minor dips in the stock price, but not any real damage	1		6	1548981230000	5:33 PM - 31 Jan 2019	/oxygenO211/status/1091132483398070272
1556984854-434	https://twitter.com/search?src=typd&q=%22%24tesla%22%20since%3A2019-02-01%20until%3A2019-02-28	@JocelynBenson	Jocelyn Benson	Hi all - I agree the fees are too high. They are however set by the legislature through legislation enacted prior to my taking office last month. I will work on fighting for more equitable fees but also encourage you to contact your legislators so that they know your concerns.	5	2	22	1550157315000	8:15 AM - 14 Feb 2019	/JocelynBenson/status/1096065338419150849
1556984854-681	https://twitter.com/search?src=typd&q=%22%24tesla%22%20since%3A2019-02-01%20until%3A2019-02-28	@rherrerap001	Roberto Herrera	Inagurating the power generation expansion of @CEPMrd in the Dominican Republic President Danilo Medina accepted our invitation to drive one of our new @Tesla model 3 @elonmusk since this was posted by the presidency’s tweeter account our clients would like to buy them from us!https://twitter.com/PresidenciaRD/status/1092826900903456768 …		36	57	1549398241000	1:24 PM - 5 Feb 2019	/rherrerap001/status/1092881553607221248
1556984854-491	https://twitter.com/search?src=typd&q=%22%24tesla%22%20since%3A2019-02-01%20until%3A2019-02-28	@mayemusk	Maye Musk	.@businessinsider crash test video Congrats @Tesla @elonmusk #SafetyFirst #EVshttps://twitter.com/elonmusk/status/1095737018137534465 …	8	36	271	1550079924000	10:45 AM - 13 Feb 2019	/mayemusk/status/1095740739529564160
1556984854-262	https://twitter.com/search?src=typd&q=%22%24tesla%22%20since%3A2019-02-01%20until%3A2019-02-28	@ayeletw	Ayelet Waldman	Yep. Such a stupid decision we made. We should have bought a Nissan Leaf and not a @Tesla. https://twitter.com/joshtpm/status/1097580076152115200 …	6	11	69	1550518589000	12:36 PM - 18 Feb 2019	/ayeletw/status/1097580630521524225
1556984854-298	https://twitter.com/search?src=typd&q=%22%24tesla%22%20since%3A2019-02-01%20until%3A2019-02-28	@UltimoGT	Ultimo GT	British Motor Oil @YouLikeCarsUK @AutomotiveAsset @CarKeys_UK @screamingcars @Gandalfwasme @AVC_Leasing @JA_Autos @AdmarkUK @zdravkost @rafredarrows @realDonaldTrump @RunnerService @bgmotogp @FormulaOneWorld @CrienaLDavies @Imperialcar @my_hpi @tesla @bmw http://www.ultimogt.com pic.twitter.com/qBGKzAULVU	1	26	77	1550395596000	2:26 AM - 17 Feb 2019	/UltimoGT/status/1097064761706057730
1556984854-502	https://twitter.com/search?src=typd&q=%22%24tesla%22%20since%3A2019-02-01%20until%3A2019-02-28	@mortchad	Chad Mortensen	I thought the music was apropos considering the weather. How high will it go? About 470mi/hr Amazing @Tesla & @elonmusk - THANK YOU! All the haters can go .....pic.twitter.com/BJMAQZp0iR – at Tesla Supercharger Petaluma	2	3	40	1550032956000	9:42 PM - 12 Feb 2019	/mortchad/status/1095543740767170560
1556984854-373	https://twitter.com/search?src=typd&q=%22%24tesla%22%20since%3A2019-02-01%20until%3A2019-02-28	@tictoc	TicToc by Bloomberg	Pet owners, this one's for you: @Tesla is rolling out "Dog Mode" to keep its cars at a pet-safe temperature, even while turned off pic.twitter.com/CKDC5qzKV9		19	62	1550223905000	2:45 AM - 15 Feb 2019	/tictoc/status/1096344637810360320
1556984854-443	https://twitter.com/search?src=typd&q=%22%24tesla%22%20since%3A2019-02-01%20until%3A2019-02-28	@alexisohanian	Alexis Ohanian Sr. 🚀	Meanwhile @Tesla — a car company — out here running a clinic on shipping delightful (viral) products to their customers. https://twitter.com/Tesla/status/1095885520058515456 …	3	29	274	1550135178000	2:06 AM - 14 Feb 2019	/alexisohanian/status/1095972489170223105
1556984854-37	https://twitter.com/search?src=typd&q=%22%24tesla%22%20since%3A2019-02-01%20until%3A2019-02-28	@TeslaMilton	🇨🇦 Tesla Milton	Because the people who are crazy enough to think they can change the world, are the ones who do. #WhyILoveTesla @elonmusk @Tesla pic.twitter.com/MjaTnuIypX		4	17	1551226725000	5:18 PM - 26 Feb 2019	/TeslaMilton/status/1100550768321593344
1556984854-427	https://twitter.com/search?src=typd&q=%22%24tesla%22%20since%3A2019-02-01%20until%3A2019-02-28	@getjeda	Jeda Wireless Pad	Hey, its #ValentinesDay2019 what a better gift for your loved one than a DUAL wireless charger for your @tesla #Model3 Charges two loved ones phones simultaneously. —> http://getjeda.com PS: only works with real love. Compatible with Tesla romantic mode.	2	3	9	1550161695000	9:28 AM - 14 Feb 2019	/getjeda/status/1096083711764746241
1556984854-825	https://twitter.com/search?src=typd&q=%22%24tesla%22%20since%3A2019-02-01%20until%3A2019-02-28	@ron_alfa	Ron Alfa	Awesome! Lots of really hard problems to solve in human health, need great people to join ambitious teams!			1	1548983496000	6:11 PM - 31 Jan 2019	/ron_alfa/status/1091141985191088128
1556984854-523	https://twitter.com/search?src=typd&q=%22%24tesla%22%20since%3A2019-02-01%20until%3A2019-02-28	@UltimoGT	Ultimo GT	British Motor Oil @YouLikeCarsUK @AutomotiveAsset @CarKeys_UK @screamingcars @Gandalfwasme @AVC_Leasing @JA_Autos @AdmarkUK @zdravkost @rafredarrows @realDonaldTrump @RunnerService @bgmotogp @FormulaOneWorld @CrienaLDavies @Imperialcar @my_hpi @tesla http://www.ultimogt.com pic.twitter.com/rQEqDXpYSu		13	43	1549954443000	11:54 PM - 11 Feb 2019	/UltimoGT/status/1095214430957260800
1556984854-70	https://twitter.com/search?src=typd&q=%22%24tesla%22%20since%3A2019-02-01%20until%3A2019-02-28	@hankhilltoday	Modern King of the Hill	Kahn’s obsession with @elonmusk leads him to purchase a brand new @Tesla. “Hey hillbillies! I buy electric car, save Earth, big hero! You stand around, drink beer in alley, dont even recycle!” (the car battery dies before he makes it to his driveway) “Uhh... little help guys?”		10	44	1551139525000	5:05 PM - 25 Feb 2019	/hankhilltoday/status/1100185028124950529
1556984854-83	https://twitter.com/search?src=typd&q=%22%24tesla%22%20since%3A2019-02-01%20until%3A2019-02-28	@bub_frankfurter	ceterum censeo 🇩🇪 🇪🇺	Why you're doing this to yourself, @Tesla? German customers get dirty, broken or no cars at all (got called several hours before the scheduled delivery - wasting holidays, etc.). Just take your time, they waited three years & will gladly wait another week! https://tff-forum.de/viewtopic.php?f=73&t=25758 …	5	6	22	1551106443000	7:54 AM - 25 Feb 2019	/bub_frankfurter/status/1100046269442154497
1556984854-61	https://twitter.com/search?src=typd&q=%22%24tesla%22%20since%3A2019-02-01%20until%3A2019-02-28	@mikewmarz	Mike Marzano	Who’s getting ready for DM-1? I know I am. Tomorrow my wife and I start the drive in the @Tesla. Got some great goodies from some great people @oli_braun, @abbygarrettX, and of course @SpaceX. Can’t wait to see @Commercial_Crew get of the ground with everyone from @NASASocial.pic.twitter.com/hpAgpDWjsd	2	3	41	1551153206000	8:53 PM - 25 Feb 2019	/mikewmarz/status/1100242408229482497
1556984854-750	https://twitter.com/search?src=typd&q=%22%24tesla%22%20since%3A2019-02-01%20until%3A2019-02-28	@Jaku	Jaku	Hey @Tesla @elonmusk any chance you can send me a T? My car seems to be missing one.pic.twitter.com/3vQPSyEn2R	13	4	76	1549163265000	8:07 PM - 2 Feb 2019	/Jaku/status/1091895991068966913
1556984854-829	https://twitter.com/search?src=typd&q=%22%24tesla%22%20since%3A2019-02-01%20until%3A2019-02-28	@InsideEVs	InsideEVs	Just How Bad Is @Tesla #Model3 Road Noise? https://insideevs.com/tesla-model-3-road-noise-video/amp/ …pic.twitter.com/qxHZx2UzKC		1	10	1548981871000	5:44 PM - 31 Jan 2019	/InsideEVs/status/1091135171968012288
1556984854-221	https://twitter.com/search?src=typd&q=%22%24tesla%22%20since%3A2019-02-01%20until%3A2019-02-28	@sandhatatech	sandhata	Come and join Sandhata Technologies, @compuware and @Tesla on the roadshow. All you need to know about #mainframe and #devops and your opportunity to test-dive #tesla car! #cicd #agile #automation #toolchain #sandhatatechpic.twitter.com/tIe1ij0WNg		29	15	1550670494000	6:48 AM - 20 Feb 2019	/sandhatatech/status/1098217769806516224
1556984854-440	https://twitter.com/search?src=typd&q=%22%24tesla%22%20since%3A2019-02-01%20until%3A2019-02-28	@TinkerSec	Tinker	I’m not certain how this will stop ICEing. A malicious vehicle can pull right up to the ground lock. The ground lock would stay upright and prevent the malicious vehicle from getting closer to the charging station. But the station is still blocked to actual Telsa owners.	1	1	14	1550144035000	4:33 AM - 14 Feb 2019	/TinkerSec/status/1096009637961318401
1556984854-615	https://twitter.com/search?src=typd&q=%22%24tesla%22%20since%3A2019-02-01%20until%3A2019-02-28	@Tesla	Tesla	First Model 3 deliveries in Europe pic.twitter.com/8lNMedmIoG	524	1.9K	26K	1549591295000	7:01 PM - 7 Feb 2019	/Tesla/status/1093691279249092608
1556984854-518	https://twitter.com/search?src=typd&q=%22%24tesla%22%20since%3A2019-02-01%20until%3A2019-02-28	@MyTeslaAdventur	My Tesla Adventure	#Tesla’s we’re made for adventure. @Tesla pic.twitter.com/AlfNITkkbd	1	11	71	1549993249000	10:40 AM - 12 Feb 2019	/MyTeslaAdventur/status/1095377196200341504
1556984854-195	https://twitter.com/search?src=typd&q=%22%24tesla%22%20since%3A2019-02-01%20until%3A2019-02-28	@Sofiaan	Sofiaan Fraval	I’m so excited to put on these arachnids! Thank you @tesla & @elonmusk for the amazing referral prize! The new Model S is such a spectacular car. I love itpic.twitter.com/dY3VNVgPUG	6	3	68	1550731570000	11:46 PM - 20 Feb 2019	/Sofiaan/status/1098473938995208193
1556984854-410	https://twitter.com/search?src=typd&q=%22%24tesla%22%20since%3A2019-02-01%20until%3A2019-02-28	@swyx	shawn swyx wang 🌟	oh man zootopia is just easy pickings for your gif game, nice		1	94	1550169548000	11:39 AM - 14 Feb 2019	/swyx/status/1096116646429614080
1556984854-521	https://twitter.com/search?src=typd&q=%22%24tesla%22%20since%3A2019-02-01%20until%3A2019-02-28	@evdefender	EVent Horizon	To clarify: The objective is to review how they ever got certified in the first place This news comes 1 day after a story on @NHTSAgov regulatory capture in which NHTSA fabricated @Tesla safety data First hint of adults being present anywhere near Elon Musk $TSLA #SpaceXhttps://twitter.com/Reuters/status/1095209909015199744 …	2	4	23	1549964903000	2:48 AM - 12 Feb 2019	/evdefender/status/1095258305306464261
1556984854-398	https://twitter.com/search?src=typd&q=%22%24tesla%22%20since%3A2019-02-01%20until%3A2019-02-28	@InvestorSwan	irony of life	$TSLA $TSLAQ @tesla @elonmusk. This is definitely an OMG. If the collision sensors do not get triggered by this, we have a problem! IT DOES NOT matter if you come out live or dead! https://teslamotorsclub.com/tmc/threads/model-3-accident-is-this-car-really-safe-to-drive.138600/ …pic.twitter.com/A3MAxWKBKF	13	24	60	1550181183000	2:53 PM - 14 Feb 2019	/InvestorSwan/status/1096165447119134720
1556984854-81	https://twitter.com/search?src=typd&q=%22%24tesla%22%20since%3A2019-02-01%20until%3A2019-02-28	@MWrightWPLG	Madeleine Wright	The @Tesla that caught fire after yesterday’s deadly high speed wreck has reignited 3x since it arrived at the tow yard. @DavieFireRescue says county firefighters are arriving with a metal extinguisher to neutralize the electrically charged atoms that are causing the fire.pic.twitter.com/IAFTJGHE0v	9	42	79	1551108233000	8:23 AM - 25 Feb 2019	/MWrightWPLG/status/1100053777061724160
1556984854-596	https://twitter.com/search?src=typd&q=%22%24tesla%22%20since%3A2019-02-01%20until%3A2019-02-28	@MS60Blue	MS60	It's inconceivable that only 5 years ago, January 30, 2014 when @elonmusk sends 2 @Tesla Model S on a historic EV run from LA to NYC in 76 hrs using only Superchargers. Proving fast travel with EV is possible. Today, there are 681 Superchargers in the USA alone. Go anywhere! pic.twitter.com/CyaZ2mvxwJ	3	22	64	1549663861000	3:11 PM - 8 Feb 2019	/MS60Blue/status/1093995641469104132
1556984854-837	https://twitter.com/search?src=typd&q=%22%24tesla%22%20since%3A2019-02-01%20until%3A2019-02-28	@hellofrommarie	MARIE soon to be Model 3/Y owner	Cuz it’s cold!			2	1548979789000	5:09 PM - 31 Jan 2019	/hellofrommarie/status/1091126438546288641
1556984854-524	https://twitter.com/search?src=typd&q=%22%24tesla%22%20since%3A2019-02-01%20until%3A2019-02-28	@HemantG61521286	HG	I think I’m in heaven... .... @Teslarati @TeslaMotorsClub @elonmusk @TheTeslaLife @teslaownersSV @TeslaOwnersNEUS @Tesla pic.twitter.com/WxH0Qp2G95	2	9	35	1549953753000	11:42 PM - 11 Feb 2019	/HemantG61521286/status/1095211537143279616
1556984854-287	https://twitter.com/search?src=typd&q=%22%24tesla%22%20since%3A2019-02-01%20until%3A2019-02-28	@vincent13031925	Vincent	First batch @Tesla Model 3 China delivery will be on around 22nd of this month in Beijing. $TSLA #Tesla #China #Model3 #TeslaChinapic.twitter.com/Tz8FXktex1	6	27	245	1550427459000	11:17 AM - 17 Feb 2019	/vincent13031925/status/1097198404784930817
1556984854-774	https://twitter.com/search?src=typd&q=%22%24tesla%22%20since%3A2019-02-01%20until%3A2019-02-28	@UltimoGT	Ultimo GT	British Motor Oil @YouLikeCarsUK @AutomotiveAsset @CarKeys_UK @screamingcars @Gandalfwasme @AVC_Leasing @JA_Autos @AdmarkUK @zdravkost @rafredarrows @realDonaldTrump @RunnerService @bgmotogp @FormulaOneWorld @CrienaLDavies @Imperialcar @my_hpi @tesla @bmw http://www.ultimogt.com pic.twitter.com/HBK2iKJ7QX		25	79	1549089278000	11:34 PM - 1 Feb 2019	/UltimoGT/status/1091585667065364480
1556984854-686	https://twitter.com/search?src=typd&q=%22%24tesla%22%20since%3A2019-02-01%20until%3A2019-02-28	@teslaownersSV	Tesla Owners Silicon Valley	When I bought my first @tesla I literally felt like I was 16 again and just getting my license.	6	9	95	1549385748000	9:55 AM - 5 Feb 2019	/teslaownersSV/status/1092829152191770624
1556984854-762	https://twitter.com/search?src=typd&q=%22%24tesla%22%20since%3A2019-02-01%20until%3A2019-02-28	@renewelectrons	Dan	Fun visit to @Tesla Fremont factory by @UCSUSA National Advisory Board including @BillNye! Thanks @UCSUSA for your steadfast support for electrification and clean cars.pic.twitter.com/Mypeb6wTog	4	43	436	1549136651000	12:44 PM - 2 Feb 2019	/renewelectrons/status/1091784362964570112
1556984854-572	https://twitter.com/search?src=typd&q=%22%24tesla%22%20since%3A2019-02-01%20until%3A2019-02-28	@dcwj	Daniel James	@BrendanEich changed the web in two major ways already (JavaScript, Mozilla), working on a third now (@Brave) @Austen reshaping the industry most ripe for disruption: education (@LambdaSchool) @ElonMusk changed two industries no one thought could be changed (@SpaceX, @Tesla)		5	67	1549749787000	3:03 PM - 9 Feb 2019	/dcwj/status/1094356043696463872
1556984854-590	https://twitter.com/search?src=typd&q=%22%24tesla%22%20since%3A2019-02-01%20until%3A2019-02-28	@BardGee	Brad	Downtown Chicago yesterdaypic.twitter.com/42AJ0fzrng	2	3	15	1549669575000	4:46 PM - 8 Feb 2019	/BardGee/status/1094019609894760449
1556984854-706	https://twitter.com/search?src=typd&q=%22%24tesla%22%20since%3A2019-02-01%20until%3A2019-02-28	@LeilaniMunter	Leilani Münter	So I hear @Hyundai made fun of vegans in their Super Bowl ad. Meanwhile @Tesla long ago made all their seats vegan. Guess which brand is more desirable? Yet another reason why Tesla > Hyundai (and all the others)	28	44	425	1549314134000	2:02 PM - 4 Feb 2019	/LeilaniMunter/status/1092528783326879744
1556984854-24	https://twitter.com/search?src=typd&q=%22%24tesla%22%20since%3A2019-02-01%20until%3A2019-02-28	@realHamzaAmin	Guy	Plot twist: @Tesla paid @MKBHD amd the truck drivers to show the summon feature.	8	2	1.2K	1551290875000	11:07 AM - 27 Feb 2019	/realHamzaAmin/status/1100819833904680961
1556984854-462	https://twitter.com/search?src=typd&q=%22%24tesla%22%20since%3A2019-02-01%20until%3A2019-02-28	@FremontPD	Fremont Police Department	Hmmm, we’ll have to test that!	3	8	788	1550116368000	8:52 PM - 13 Feb 2019	/FremontPD/status/1095893596178341889
1556984854-76	https://twitter.com/search?src=typd&q=%22%24tesla%22%20since%3A2019-02-01%20until%3A2019-02-28	@Model3Owners	Tesla Owners Online	I’m getting better at Lunar Lander in my @Tesla https://twitter.com/SpaceX/status/1098759709153124353 …	4	2	64	1551129037000	2:10 PM - 25 Feb 2019	/Model3Owners/status/1100141035219533825
1556984854-646	https://twitter.com/search?src=typd&q=%22%24tesla%22%20since%3A2019-02-01%20until%3A2019-02-28	@Model3Owners	Tesla Owners Online	I always wondered what the rear fog lights were for	2	1	63	1549506773000	7:32 PM - 6 Feb 2019	/Model3Owners/status/1093336770609987584
1556984854-505	https://twitter.com/search?src=typd&q=%22%24tesla%22%20since%3A2019-02-01%20until%3A2019-02-28	@TeslaJoy	Tesla Joy	How useful is Tesla Summon feature? @tesla @elonmusk #tesla #teslamodel3 #teslasummon #summonpic.twitter.com/ksa2q8ARs9	1	6	37	1550021091000	6:24 PM - 12 Feb 2019	/TeslaJoy/status/1095493975870398465
1556984854-275	https://twitter.com/search?src=typd&q=%22%24tesla%22%20since%3A2019-02-01%20until%3A2019-02-28	@whatsinside	WHAT'S INSIDE?	Two weeks ago my referral “lootbox” disappeared. Also getting emails from those that used my code pre-Feb 1st that my code isn’t tied to their purchase any longer. I emailed @Tesla but got the most legal say nothing response. Did I lose my Roadster? Might have... pic.twitter.com/QAY4ygsab9	26	24	560	1550473261000	12:01 AM - 18 Feb 2019	/whatsinside/status/1097390513550999552
1556984854-89	https://twitter.com/search?src=typd&q=%22%24tesla%22%20since%3A2019-02-01%20until%3A2019-02-28	@MikeFlo46795160	Mike Flores	Not exactly. But I've been quite involved as friends/family have been royally screwed over for reporting illegal "things." That turned into Elon's security thugs hiring PI teams to track us/hacking our home electronics, etc. It's been fun. I want that asshole taken down!!!!	8	6	112	1551078107000	12:01 AM - 25 Feb 2019	/MikeFlo46795160/status/1099927422588207110
1556984854-234	https://twitter.com/search?src=typd&q=%22%24tesla%22%20since%3A2019-02-01%20until%3A2019-02-28	@Domenick_Y	Domenick	Lots of bold predictions from @Tesla CEO @elonmusk in this podcast from @ARKInvest. Check it out! https://insideevs.com/musk-tesla-full-self-driving-end-2020/ …pic.twitter.com/AUQiinew6B	5	13	79	1550618278000	4:17 PM - 19 Feb 2019	/Domenick_Y/status/1097998759823376385
1556984854-667	https://twitter.com/search?src=typd&q=%22%24tesla%22%20since%3A2019-02-01%20until%3A2019-02-28	@InsideEVs	InsideEVs	Four-Digit Number Of @Tesla #Model3 Arrive In Europe https://insideevs.com/tesla-model-3-arrive-in-europe/amp/ …pic.twitter.com/eBMwDX8ML6	14	7	79	1549462653000	7:17 AM - 6 Feb 2019	/InsideEVs/status/1093151714071535616
1556984854-397	https://twitter.com/search?src=typd&q=%22%24tesla%22%20since%3A2019-02-01%20until%3A2019-02-28	@LaurenceParisot	Laurence Parisot	Bravo @Tesla : animal friendly https://twitter.com/tictoc/status/1096178284352753666 …		4	11	1550184366000	3:46 PM - 14 Feb 2019	/LaurenceParisot/status/1096178800147251205
1556984854-205	https://twitter.com/search?src=typd&q=%22%24tesla%22%20since%3A2019-02-01%20until%3A2019-02-28	@CARandDRIVER	Car and Driver	The 2019 @Chevrolet Bolt EV and 2019 @Hyundai Kona Electric battle to find the best alternative to the @Tesla Model 3: http://crdrv.co/9NoVQg9 pic.twitter.com/3YxUzS5JUc	5	10	25	1550695737000	1:48 PM - 20 Feb 2019	/CARandDRIVER/status/1098323643992604673
1556984854-140	https://twitter.com/search?src=typd&q=%22%24tesla%22%20since%3A2019-02-01%20until%3A2019-02-28	@DigitalTrends	Digital Trends	.@Tesla is adding some awesome new features. pic.twitter.com/Yfa6l41val		7	12	1550865601000	1:00 PM - 22 Feb 2019	/DigitalTrends/status/1099036105792544768
1556984854-162	https://twitter.com/search?src=typd&q=%22%24tesla%22%20since%3A2019-02-01%20until%3A2019-02-28	@ShanghaiJayin	Jay in Shanghai	Today @Tesla Model 3 Delivery Ceremony in Beijing, China. Most of these owners have millions of followers on chinese social media. Photo Credit to 电动车那点事 #Tesla #TeslaChina #China #Model3 #特斯拉 $TSLApic.twitter.com/0bx15RFqZq	3	25	112	1550806247000	8:30 PM - 21 Feb 2019	/ShanghaiJayin/status/1098787158817615872
1556984854-438	https://twitter.com/search?src=typd&q=%22%24tesla%22%20since%3A2019-02-01%20until%3A2019-02-28	@jeremyjudkins	Jeremy Judkins	Tesla, you have done it... why are you going to be so discriminating to people with other kinds of pets. Why just dogs? My pet Cobra also enjoys a car ride and for obvious reasons I can’t take him inside Trader Joe’s.pic.twitter.com/xFbOw3LBon	3	1	41	1550146754000	5:19 AM - 14 Feb 2019	/jeremyjudkins/status/1096021042789789697
1556984854-163	https://twitter.com/search?src=typd&q=%22%24tesla%22%20since%3A2019-02-01%20until%3A2019-02-28	@tesla_truth	Steve Jobs	These are the people who run @Tesla pic.twitter.com/4DJaHiRqd3		2	16	1550801461000	7:11 PM - 21 Feb 2019	/tesla_truth/status/1098767085486788608
1556984854-426	https://twitter.com/search?src=typd&q=%22%24tesla%22%20since%3A2019-02-01%20until%3A2019-02-28	@CARandDRIVER	Car and Driver	All @Tesla models get new Dog and Sentry Modes to keep pets cool and car protected: http://crdrv.co/NPFCvtC pic.twitter.com/n4Z74p5goE		8	50	1550162040000	9:34 AM - 14 Feb 2019	/CARandDRIVER/status/1096085158283874304
1556984854-388	https://twitter.com/search?src=typd&q=%22%24tesla%22%20since%3A2019-02-01%20until%3A2019-02-28	@DigitalTrends	Digital Trends	This is how @Tesla's are made. pic.twitter.com/JdGnogEJlr		20	48	1550191500000	5:45 PM - 14 Feb 2019	/DigitalTrends/status/1096208720818692096
1556984854-698	https://twitter.com/search?src=typd&q=%22%24tesla%22%20since%3A2019-02-01%20until%3A2019-02-28	@DigitalTrends	Digital Trends	This is how @Tesla's are made. pic.twitter.com/th3wHrRH6h	1	30	68	1549345500000	10:45 PM - 4 Feb 2019	/DigitalTrends/status/1092660339701833729
1556984854-592	https://twitter.com/search?src=typd&q=%22%24tesla%22%20since%3A2019-02-01%20until%3A2019-02-28	@bobby_tips	bobby	They build their cars in a tent, if you weren't aware.	1	1	25	1549668218000	4:23 PM - 8 Feb 2019	/bobby_tips/status/1094013917393833985
1556984854-239	https://twitter.com/search?src=typd&q=%22%24tesla%22%20since%3A2019-02-01%20until%3A2019-02-28	@Teslarati	TESLARATI	German EV rental firm @nextmove_de betting big on the @Tesla Model 3: 100 orders, 1 out of 5 in nextmove's fleet will be Model 3. https://www.teslarati.com/tesla-100-model-3-orders-germany-nextmove/ …	4	35	340	1550599653000	11:07 AM - 19 Feb 2019	/Teslarati/status/1097920640156426246
1556984854-105	https://twitter.com/search?src=typd&q=%22%24tesla%22%20since%3A2019-02-01%20until%3A2019-02-28	@bbelding	Brett Belding	.@Tesla service is the best!	1	3	33	1551023396000	8:49 AM - 24 Feb 2019	/bbelding/status/1099697945027457025
1556984854-407	https://twitter.com/search?src=typd&q=%22%24tesla%22%20since%3A2019-02-01%20until%3A2019-02-28	@EnerTuition	EnerTuition	$TSLA Zeebrugge news smells. @Tesla explanation about removing the workers for a one day strike does not wash. It will take a lot more than 1 day for Tesla to hire 100 workers and train them. Alternative explanation: There is very little demand and Tesla does not need people. https://twitter.com/g_schelle/status/1096118961996029954 …	4	4	41	1550171329000	12:08 PM - 14 Feb 2019	/EnerTuition/status/1096124116866715649
1556984854-815	https://twitter.com/search?src=typd&q=%22%24tesla%22%20since%3A2019-02-01%20until%3A2019-02-28	@TamaraMcCleary	Tamara McCleary	The @Tesla #Model3 Killed the Rest of American Luxury https://jalopnik.com/the-tesla-model-3-killed-the-rest-of-american-luxury-1832229676?utm_medium=sharefromsite&utm_source=jalopnik_twitter&utm_campaign=top … via @jalopnik #ElectricVehicles #autonomousdriving #automobilepic.twitter.com/4kSa6RhrHL	2	8	16	1548987023000	7:10 PM - 31 Jan 2019	/TamaraMcCleary/status/1091156779172474880
1556984854-740	https://twitter.com/search?src=typd&q=%22%24tesla%22%20since%3A2019-02-01%20until%3A2019-02-28	@AskDrStupid	Lycanthrope	Nice piece by @mattdebord, spelling out some positives and potential negatives for @Tesla following Q3ER. Nice to see a journalist with integrity and no obvious bias $TSLAhttps://www.businessinsider.com/tesla-profitable-quarters-means-it-is-boring-company-2019-1?r=US&IR=T#tesla-can-lose-money-again-5 …	4	14	71	1549192198000	4:09 AM - 3 Feb 2019	/AskDrStupid/status/1092017344124280832
1556984854-237	https://twitter.com/search?src=typd&q=%22%24tesla%22%20since%3A2019-02-01%20until%3A2019-02-28	@AlterViggo	Alter Viggo	Many overlook the dramatic difference @Tesla's HW3 chip will make in the performance of FSD & EAP. They currently have to dumb down their data by cropping frames, bending pixels, reducing camera res. HW3 will rapidly improve autonomous driving. $TSLAhttps://ark-invest.com/research/podcast/elon-musk-podcast …		13	71	1550607852000	1:24 PM - 19 Feb 2019	/AlterViggo/status/1097955029397450753
1556984854-546	https://twitter.com/search?src=typd&q=%22%24tesla%22%20since%3A2019-02-01%20until%3A2019-02-28	@jaredmecham	Jared Mecham	Dang, I don't think I've ever driven in worse weather conditions. 4-8 inches of snow was expected to fall within the hours I was driving. Video doesn't do it justice. TONS of snow on the road. Lots of cars stuck. @Tesla Model 3 AWD handled it surprisingly well. Made it home safe. pic.twitter.com/4u1DSLibKA	27	26	792	1549861734000	10:08 PM - 10 Feb 2019	/jaredmecham/status/1094825584507547648
1556984854-214	https://twitter.com/search?src=typd&q=%22%24tesla%22%20since%3A2019-02-01%20until%3A2019-02-28	@DigitalTrends	Digital Trends	.@Tesla is adding some awesome new features. pic.twitter.com/iscBLbD0Mp		11	17	1550681100000	9:45 AM - 20 Feb 2019	/DigitalTrends/status/1098262252199632896
1556984854-439	https://twitter.com/search?src=typd&q=%22%24tesla%22%20since%3A2019-02-01%20until%3A2019-02-28	@DigitalTrends	Digital Trends	.@Tesla is teasing a semi-truck. #DTLivepic.twitter.com/mhPw5HFJFD	1	7	7	1550144700000	4:45 AM - 14 Feb 2019	/DigitalTrends/status/1096012427777306624
1556984854-408	https://twitter.com/search?src=typd&q=%22%24tesla%22%20since%3A2019-02-01%20until%3A2019-02-28	@ProductHunt	Product Hunt	Can we get a Cat Mode @Tesla? The Model 3 just got Dog Mode to keep your car's temperature comfortable for your pup https://www.producthunt.com/posts/tesla-model-3-2 …pic.twitter.com/79YLbDybV6	1	3	14	1550170862000	12:01 PM - 14 Feb 2019	/ProductHunt/status/1096122160324726785
1556984854-429	https://twitter.com/search?src=typd&q=%22%24tesla%22%20since%3A2019-02-01%20until%3A2019-02-28	@eric_demuth	Eric Demuth	I will order a @Tesla Model 3 the minute @elonmusk accepts my offer and takes over the torch. #LNTrustChain ...also add a stankmeme of your choice on it if desired.pic.twitter.com/bUjK3GptPs	28	72	255	1550160225000	9:03 AM - 14 Feb 2019	/eric_demuth/status/1096077545294974976
1556984854-755	https://twitter.com/search?src=typd&q=%22%24tesla%22%20since%3A2019-02-01%20until%3A2019-02-28	@MaximZavet	@maximuscannabiz	Optimal full battery maximum on my ⁦@Tesla is⁩ #420 ⁦ ⁩ ⁦@elonmusk⁩ #ElectricVehicles #elonblazes pic.twitter.com/00K6qbEssP	3	3	28	1549150294000	4:31 PM - 2 Feb 2019	/MaximZavet/status/1091841588290977792
1556984854-696	https://twitter.com/search?src=typd&q=%22%24tesla%22%20since%3A2019-02-01%20until%3A2019-02-28	@DigitalTrends	Digital Trends	Here's what we think of the @Tesla Model 3. #Tesla #Model3 #ElonMuskpic.twitter.com/9nm75yFVpr	1	20	29	1549355400000	1:30 AM - 5 Feb 2019	/DigitalTrends/status/1092701864062144513
1556984854-810	https://twitter.com/search?src=typd&q=%22%24tesla%22%20since%3A2019-02-01%20until%3A2019-02-28	@vincent13031925	Vincent	Hi @elonmusk , congrats on the 2nd profitable quarter in a row!! Spoke with many ppl (friends, co-workers...) in my latest biz trip in China, many of them are really interested about M3 & asking if @Tesla is planning to make a “Long base version” etc C-Class 200L? Thanks. $TSLA	14	42	2.4K	1548990138000	8:02 PM - 31 Jan 2019	/vincent13031925/status/1091169842239959040
1556984854-588	https://twitter.com/search?src=typd&q=%22%24tesla%22%20since%3A2019-02-01%20until%3A2019-02-28	@aurux	Aurux Xuruö	EV ftw btw pic.twitter.com/B9P1baFybR	1	8	22	1549673241000	5:47 PM - 8 Feb 2019	/aurux/status/1094034986133585925
1556984854-808	https://twitter.com/search?src=typd&q=%22%24tesla%22%20since%3A2019-02-01%20until%3A2019-02-28	@teslainventory	Erik	Model 3 looks so good at night! :) #tesla #teslamotors #elonmusk #teslamodel3 @tesla @elonmuskpic.twitter.com/ENi2Ff8lS0	9	17	265	1548991012000	8:16 PM - 31 Jan 2019	/teslainventory/status/1091173511391961089
1556984854-178	https://twitter.com/search?src=typd&q=%22%24tesla%22%20since%3A2019-02-01%20until%3A2019-02-28	@SteveWestly	Steve Westly	Yes, @Tesla isn't going anywhere but up! @elonmusk is preparing the company to dominate globally next. ”He is moving faster than anybody else, going global faster than anybody else, and today, Tesla is essentially the iPhone of the electric-car market” https://milbankmonitor.com/early-investor-defends-tesla-as-shares-tank-musk-created-the-iphone-of-the-electric-car-market/20/02/2019/ …	83	193	2.0K	1550775003000	11:50 AM - 21 Feb 2019	/SteveWestly/status/1098656112029696000
1556984854-640	https://twitter.com/search?src=typd&q=%22%24tesla%22%20since%3A2019-02-01%20until%3A2019-02-28	@FMossotto	Franco Mossotto	I've created a google sheet to track all the carriers moving @Tesla vehicles to Europe and China since #GlovisCaptain. The goal is to track their position and make some statistics on frequency and trip duration. https://docs.google.com/spreadsheets/d/10Uh_GSkShwPPlrE5mOJcrkZ-T3NmLkLnTo6xqbdtaOI/edit?usp=sharing … @BenSullins @NYKChannel @teslainventory	22	10	89	1549524290000	12:24 AM - 7 Feb 2019	/FMossotto/status/1093410241461608448
1556984854-46	https://twitter.com/search?src=typd&q=%22%24tesla%22%20since%3A2019-02-01%20until%3A2019-02-28	@Snehalstocks	Snehal Bhakta	Thank you @Tesla for hosting middle school girls from CCSD during #IntroduceaGirltoEngineering Day. It was awesome to hear the questions they were asking and yes we had some fun too! #GirlsinSTEM #GirlsinTECH #STEM #CareerTechEd #CTEMonth #FutureisBright #1forKidspic.twitter.com/ZXERbqn9z0		5	15	1551199379000	9:42 AM - 26 Feb 2019	/Snehalstocks/status/1100436074294239235
1556984854-236	https://twitter.com/search?src=typd&q=%22%24tesla%22%20since%3A2019-02-01%20until%3A2019-02-28	@tictoc	TicToc by Bloomberg	Pet owners, this one's for you: @Tesla is rolling out "Dog Mode" to keep its cars at a pet-safe temperature, even while turned off pic.twitter.com/ZhSWlSUJoJ	1	20	59	1550610608000	2:10 PM - 19 Feb 2019	/tictoc/status/1097966590035968000
1556984854-366	https://twitter.com/search?src=typd&q=%22%24tesla%22%20since%3A2019-02-01%20until%3A2019-02-28	@PPathole	Pranay Pathole	Out of pure curiosity alone... can you please record yourself breaking into your car so we can see what happens next?	2	2	46	1550244209000	8:23 AM - 15 Feb 2019	/PPathole/status/1096429800204443649
1556984854-302	https://twitter.com/search?src=typd&q=%22%24tesla%22%20since%3A2019-02-01%20until%3A2019-02-28	@ElonsWorld	Elon's World	Audi sold 20,000 e-tron suvs and 600,000 needed for break even. You’ll see how many Model Ys @Tesla sell and without advertisement.	3	4	24	1550387441000	12:10 AM - 17 Feb 2019	/ElonsWorld/status/1097030559300284416
1556984854-447	https://twitter.com/search?src=typd&q=%22%24tesla%22%20since%3A2019-02-01%20until%3A2019-02-28	@LudaLisl	Lisa G-Punkt	I recently saw how much anti @Tesla, @elonmusk & EV FUD is spread via #Quora. Everyday I get an Email from Quora presenting mostly negatively phrased questions and answers That's why I want to keep you updated on the most ridiculous FUD on Quora.pic.twitter.com/PTdWyFvbRd	2		14	1550131657000	1:07 AM - 14 Feb 2019	/LudaLisl/status/1095957720392482816
1556984854-444	https://twitter.com/search?src=typd&q=%22%24tesla%22%20since%3A2019-02-01%20until%3A2019-02-28	@DC_F1	Damien Cross	Just waiting for pizza mode now.pic.twitter.com/Bq1fOtD2St	2	1	29	1550134304000	1:51 AM - 14 Feb 2019	/DC_F1/status/1095968825642766336
1556984854-789	https://twitter.com/search?src=typd&q=%22%24tesla%22%20since%3A2019-02-01%20until%3A2019-02-28	@vivivandeerlin	Tesla Boot Camp	Next #TeslaBootCamp - an orientation program for new and prospective owners at @Tesla Cherry Hill will be on Sunday Feb 24th 9:30 am - noon. Learn tips and tricks from current owners and Tesla service employees. @teslamodel3fan @Xenius101 @TeslaMdAtlantichttps://drive.google.com/file/d/1vE8fkMkK7VKA-vUToEgwQCaFfO5zn4Bd/view?usp=drivesdk …		5	12	1549045611000	11:26 AM - 1 Feb 2019	/vivivandeerlin/status/1091402515235647489
1556984854-649	https://twitter.com/search?src=typd&q=%22%24tesla%22%20since%3A2019-02-01%20until%3A2019-02-28	@Evan_keleven	Evan	It do be like thatpic.twitter.com/alkhKP3HN8	1	4	81	1549503381000	6:36 PM - 6 Feb 2019	/Evan_keleven/status/1093322542268350464
1556984854-159	https://twitter.com/search?src=typd&q=%22%24tesla%22%20since%3A2019-02-01%20until%3A2019-02-28	@vivekkolpe	Vivek	Thank you @Tesla @elonmusk for an amazing customer service experience at Van Nuys Service Center. Shout out to Fernando and Nick.pic.twitter.com/Tjpse8zwO6	30	112	2.6K	1550815151000	10:59 PM - 21 Feb 2019	/vivekkolpe/status/1098824503331713024
1556984854-591	https://twitter.com/search?src=typd&q=%22%24tesla%22%20since%3A2019-02-01%20until%3A2019-02-28	@RaymondHewitt	Raymond Hewitt 🏴󠁧󠁢󠁳󠁣󠁴󠁿 💻	@elonmusk @Tesla how come Chinese customers are getting EAP for free while the rest of the world has to pay, don’t you think that’s a bit shady? #Tesla #TeslaChina #teslamodel3	4	3	11	1549668312000	4:25 PM - 8 Feb 2019	/RaymondHewitt/status/1094014313390657542
1556984854-525	https://twitter.com/search?src=typd&q=%22%24tesla%22%20since%3A2019-02-01%20until%3A2019-02-28	@C_Ryan_Williams	Christopher Williams	Thank you @Tesla @solarcity for our new roof. @elonmusk been 12 months and project still not complete. Please help.pic.twitter.com/HfH8SUTWXg	10	12	40	1549948069000	10:07 PM - 11 Feb 2019	/C_Ryan_Williams/status/1095187697604255744
1556984854-10	https://twitter.com/search?src=typd&q=%22%24tesla%22%20since%3A2019-02-01%20until%3A2019-02-28	@LizClaman	Liz Claman	Why did @elonmusk change his twitter name display to Elon Tusk? and what about the big debt payment @tesla is facing? @CGasparino NOW on @FoxBusiness will explain	15	4	31	1551300355000	1:45 PM - 27 Feb 2019	/LizClaman/status/1100859596439203841
1556984854-64	https://twitter.com/search?src=typd&q=%22%24tesla%22%20since%3A2019-02-01%20until%3A2019-02-28	@nate_mccomb	Purple Model 3	Tap to delay @Tesla Does this mean that we'll be getting auto lane change soon? pic.twitter.com/qbdGnWhxKH	6	4	30	1551150002000	8:00 PM - 25 Feb 2019	/nate_mccomb/status/1100228970212151298
1556984854-265	https://twitter.com/search?src=typd&q=%22%24tesla%22%20since%3A2019-02-01%20until%3A2019-02-28	@ecoStu_	Stuart Powell 🌎	I only test drove a @Tesla, and going to the gas station the next day was depressing and felt gross. The fumes, the smell on the hands, standing in the freezing cold. Joe Rogan felt the same... https://twitter.com/joerogan/status/1095488883758850048 …	3	2	21	1550513726000	11:15 AM - 18 Feb 2019	/ecoStu_/status/1097560236746002432
1556984854-468	https://twitter.com/search?src=typd&q=%22%24tesla%22%20since%3A2019-02-01%20until%3A2019-02-28	@ScentWedge	Scent Wedge	She says thank you!pic.twitter.com/x29iMJ8iYH	8	23	1.2K	1550115047000	8:30 PM - 13 Feb 2019	/ScentWedge/status/1095888053246119937
1556984854-168	https://twitter.com/search?src=typd&q=%22%24tesla%22%20since%3A2019-02-01%20until%3A2019-02-28	@SciNVtech	OSIT	Life changing experience for these girls. Great work @Tesla @CTEinCCSD https://twitter.com/CTEinCCSD/status/1098701099962257408 …		6	14	1550786002000	2:53 PM - 21 Feb 2019	/SciNVtech/status/1098702243988033536
1556984854-418	https://twitter.com/search?src=typd&q=%22%24tesla%22%20since%3A2019-02-01%20until%3A2019-02-28	@PlugInFUD	elmerFUDD	If you're doing meme review...pic.twitter.com/HK86V4fA9p	1		33	1550166060000	10:41 AM - 14 Feb 2019	/PlugInFUD/status/1096102020736602112
1556984854-129	https://twitter.com/search?src=typd&q=%22%24tesla%22%20since%3A2019-02-01%20until%3A2019-02-28	@vincent13031925	Vincent	My favorite birthday gift of this year~~ The @Tesla Design Powerbank Love it #Teslapic.twitter.com/BfDKYSS0AW	3	10	78	1550909470000	1:11 AM - 23 Feb 2019	/vincent13031925/status/1099220107107041280
1556984854-672	https://twitter.com/search?src=typd&q=%22%24tesla%22%20since%3A2019-02-01%20until%3A2019-02-28	@stpiindia	STPI	Consolidations of business in #ElectricVehicles segment will accelerate innovative breakthroughs in sustainable transport and energy sector. Acquisition of Maxwell by @Tesla will further strengthen research in this field. @Omkar_Raii #STPIINDIAhttps://interestingengineering.com/teslas-latest-218m-acquisition-could-change-the-ev-industry …	2	67	81	1549444106000	2:08 AM - 6 Feb 2019	/stpiindia/status/1093073922277335040
1556984854-126	https://twitter.com/search?src=typd&q=%22%24tesla%22%20since%3A2019-02-01%20until%3A2019-02-28	@arctechinc	James Locke	@ConsumerReports your removal of Model 3 from recommended list makes me think of forcing a square peg into a round hole. @Tesla is not like other auto companies, they do not have model years and adjust the product every week at the factory. You need to account for this better. pic.twitter.com/qhXNejUKcI	4	5	32	1550931349000	7:15 AM - 23 Feb 2019	/arctechinc/status/1099311873277788162
1556984854-597	https://twitter.com/search?src=typd&q=%22%24tesla%22%20since%3A2019-02-01%20until%3A2019-02-28	@jatin_here	Jatin Patel	@elonmusk @Tesla -2/2- Why other cars doors/windows closes so easily, when Tesla cars can’t work the same way? Never had this problem with an ICE car.Tesla Service team response is no help, see below. Please, help - this is not the type of vehicle or customer service I expected. pic.twitter.com/bolUD32NEZ	27	18	56	1549654857000	12:40 PM - 8 Feb 2019	/jatin_here/status/1093957878870953985
1556984854-375	https://twitter.com/search?src=typd&q=%22%24tesla%22%20since%3A2019-02-01%20until%3A2019-02-28	@UltimoGT	Ultimo GT	British Motor Oil @YouLikeCarsUK @AutomotiveAsset @CarKeys_UK @screamingcars @Gandalfwasme @AVC_Leasing @JA_Autos @AdmarkUK @zdravkost @rafredarrows @realDonaldTrump @RunnerService @bgmotogp @FormulaOneWorld @CrienaLDavies @Imperialcar @my_hpi @tesla @bmw http://www.ultimogt.com pic.twitter.com/DCS9xJ8fc4		25	80	1550222424000	2:20 AM - 15 Feb 2019	/UltimoGT/status/1096338426608214016
1556984854-96	https://twitter.com/search?src=typd&q=%22%24tesla%22%20since%3A2019-02-01%20until%3A2019-02-28	@ATCEMSOMD	ATCEMS OMD	Ever looked at a @Tesla and wanted to cut it into pieces to get someone out? Front trunk has a red cable tagged with a #firefighter helmet, cutting this cable disables high voltage and airbags. https://www.tesla.com/firstresponders #vehiclerescue #Ididntgetyouintothismess #Ijusthavetogetyououtpic.twitter.com/X3IBX3Uw18	2	15	26	1551056528000	6:02 PM - 24 Feb 2019	/ATCEMSOMD/status/1099836910640480256
1556984854-341	https://twitter.com/search?src=typd&q=%22%24tesla%22%20since%3A2019-02-01%20until%3A2019-02-28	@OfficialJoelF	Joel Franco	Were you inspired by war tanks when you designed Tesla durability	6	17	465	1550291917000	9:38 PM - 15 Feb 2019	/OfficialJoelF/status/1096629899601817600
1556984854-139	https://twitter.com/search?src=typd&q=%22%24tesla%22%20since%3A2019-02-01%20until%3A2019-02-28	@mspalex	Alex M	Also, someone bought 8,600 $295 PUT contracts @$1.90 2 days prior to expiration right before the CR report came out. Insider trading? @SEC @Tesla @elonmusk	4	3	31	1550875115000	3:38 PM - 22 Feb 2019	/mspalex/status/1099076012485283840
1556984854-589	https://twitter.com/search?src=typd&q=%22%24tesla%22%20since%3A2019-02-01%20until%3A2019-02-28	@livekindlyco	LIVEKINDLY	#Vegan electric cars are becoming the next big thing - and no one loves the competition more than @Tesla. http://tinyurl.com/yavvwyss pic.twitter.com/dxkH8NAL57		4	14	1549672214000	5:30 PM - 8 Feb 2019	/livekindlyco/status/1094030678818213889
1556984854-661	https://twitter.com/search?src=typd&q=%22%24tesla%22%20since%3A2019-02-01%20until%3A2019-02-28	@MusaTariq	Musa Tariq	This is not new news, but for anyone who works in commerce/product, whether you ever want to buy a @Tesla or not, I encourage you to go through the buy flow on http://Tesla.com - it truly is incredible how something traditionally so complex, is made so simple.	232	703	7.5K	1549471377000	9:42 AM - 6 Feb 2019	/MusaTariq/status/1093188305896669190
1556984854-452	https://twitter.com/search?src=typd&q=%22%24tesla%22%20since%3A2019-02-01%20until%3A2019-02-28	@torbenbrenden	Torben B Pedersen	Water your dog.	3		91	1550128304000	12:11 AM - 14 Feb 2019	/torbenbrenden/status/1095943657922985984
1556984854-31	https://twitter.com/search?src=typd&q=%22%24tesla%22%20since%3A2019-02-01%20until%3A2019-02-28	@transenv	Transport & Environment	Volvo's luxury brand just launched the all-electric Polestar 2 to compete in price and performance with the @Tesla Model 3, America’s best-selling #EV Battery range: 500km on WLTP (Europe) Price range: €40,000-60,000 based on German market and taxeshttps://www.polestar.com/press-release/2019/02/27/polestar-reveals-new-polestar-2 …	1	10	19	1551272808000	6:06 AM - 27 Feb 2019	/transenv/status/1100744056836108288
1556984854-382	https://twitter.com/search?src=typd&q=%22%24tesla%22%20since%3A2019-02-01%20until%3A2019-02-28	@vincent13031925	Vincent	A white @Tesla Model 3 found in Guangzhou， China yesterday. Possibly is just the test drive vehicle. $TSLA #Tesla #Model3 #TeslaChinapic.twitter.com/uDuss9F35l	1	5	47	1550198236000	7:37 PM - 14 Feb 2019	/vincent13031925/status/1096236972853448704
1556984854-602	https://twitter.com/search?src=typd&q=%22%24tesla%22%20since%3A2019-02-01%20until%3A2019-02-28	@jellsmoor	James Ellsmoor 🏝	"Electric vehicles are already better for environment than fossil fuel cars, but EV emissions will fall further as world shifts away from coal, research finds" Obviously better if they are powered by renewables but to start: we are improving street airhttps://www.businessgreen.com/bg/news/3069562/bnef-electric-cars-greener-even-when-powered-by-coal …	2	41	113	1549638331000	8:05 AM - 8 Feb 2019	/jellsmoor/status/1093888561491910660
1556984854-261	https://twitter.com/search?src=typd&q=%22%24tesla%22%20since%3A2019-02-01%20until%3A2019-02-28	@teslaownersSV	Tesla Owners Silicon Valley	The gift the keeps giving @tesla pic.twitter.com/rJxv0krn9k	9	11	120	1550519654000	12:54 PM - 18 Feb 2019	/teslaownersSV/status/1097585097954406400
1556984854-335	https://twitter.com/search?src=typd&q=%22%24tesla%22%20since%3A2019-02-01%20until%3A2019-02-28	@ShanghaiJayin	Jay in Shanghai	This is what @Tesla Owners in China do when we get ICEd out of a charging spot. Let us know what you think? #Tesla #TeslaChina #China #iced #特斯拉 $TSLApic.twitter.com/NJ3BnalwoK	32	67	345	1550336724000	10:05 AM - 16 Feb 2019	/ShanghaiJayin/status/1096817836448600064
1556984854-739	https://twitter.com/search?src=typd&q=%22%24tesla%22%20since%3A2019-02-01%20until%3A2019-02-28	@Canadian_AK	Andrea Kerr 🇨🇦	@life_of_jennie don’t even get me started on @Tesla! I have been waiting for my model 3 since June 2017! The cars are amazing, but I keep hearing more and more stories like this and I’m about to pull my money! You shouldn’t have to pay a dime, they should offer a discount	3	5	20	1549197707000	5:41 AM - 3 Feb 2019	/Canadian_AK/status/1092040449991163906
1556984854-741	https://twitter.com/search?src=typd&q=%22%24tesla%22%20since%3A2019-02-01%20until%3A2019-02-28	@UltimoGT	Ultimo GT	British Motor Oil @YouLikeCarsUK @AutomotiveAsset @CarKeys_UK @screamingcars @Gandalfwasme @AVC_Leasing @JA_Autos @AdmarkUK @zdravkost @rafredarrows @realDonaldTrump @RunnerService @bgmotogp @FormulaOneWorld @CrienaLDavies @Imperialcar @my_hpi @tesla @bmw http://www.ultimogt.com pic.twitter.com/9G48ayxpSp		12	42	1549179528000	12:38 AM - 3 Feb 2019	/UltimoGT/status/1091964202527412224
1556984854-449	https://twitter.com/search?src=typd&q=%22%24tesla%22%20since%3A2019-02-01%20until%3A2019-02-28	@flcnhvy	Viv 🍙	Will sentry mode play classical music as promised?	4	13	1.3K	1550130345000	12:45 AM - 14 Feb 2019	/flcnhvy/status/1095952217562075137
1556984854-42	https://twitter.com/search?src=typd&q=%22%24tesla%22%20since%3A2019-02-01%20until%3A2019-02-28	@parserror	Louis-David Mitterrand	All 4 @Tesla #superchargers in #StMoritz #Switzerland now Model3 compliant. A great job completed in a few hours yesterday. @elonmuskpic.twitter.com/ghkscvPBp9	12	47	1.1K	1551208486000	12:14 PM - 26 Feb 2019	/parserror/status/1100474271015555077
1556984854-278	https://twitter.com/search?src=typd&q=%22%24tesla%22%20since%3A2019-02-01%20until%3A2019-02-28	@sas_cleanenergy	Stephen A Smith, DVM	#Disruption in action, @Tesla spreads superior engineering driving a sustainable vision to Europe, #EVs rolling across the globe @TeslaMotrsports @TeslaPodcast @TheTeslaShow @cleanenergyorg @ElectrifySouthhttps://twitter.com/cleantechnica/status/1097012881508438016 …	1	14	59	1550460809000	8:33 PM - 17 Feb 2019	/sas_cleanenergy/status/1097338285691670529
1556984854-478	https://twitter.com/search?src=typd&q=%22%24tesla%22%20since%3A2019-02-01%20until%3A2019-02-28	@Tesla	Tesla	Sentry Mode: Guarding Your Teslahttps://www.tesla.com/blog/sentry-mode-guarding-your-tesla?utm_campaign=sentry&utm_source=Twitter&utm_medium=social …	598	1.6K	14K	1550110362000	7:12 PM - 13 Feb 2019	/Tesla/status/1095868405742092288
1556984854-513	https://twitter.com/search?src=typd&q=%22%24tesla%22%20since%3A2019-02-01%20until%3A2019-02-28	@VerdekGreenTech	Verdek Green Technologies	@Tesla's commitment to a #CCS adapter is a major step forward for the brand. So far they've had one for #CHAdeMO but this is a much better solution because the CCS connector can deliver 150-350KW while CHAdeMO only offers 50KW. From @ChargedEVs: https://chargedevs.com/newswire/tesla-makes-ccs-adapter-standard-on-new-european-model-s-and-x-vehicles/ …pic.twitter.com/6b7mkKlkD2		7	15	1550000262000	12:37 PM - 12 Feb 2019	/VerdekGreenTech/status/1095406613253578753
1556984854-816	https://twitter.com/search?src=typd&q=%22%24tesla%22%20since%3A2019-02-01%20until%3A2019-02-28	@sleighnado	Stephanie L Coronado	YOU GUYS!!! @Tesla I’m pretty sure this driver hasn’t been approved for your test program. Might want to reconsider your drivers.... #Tesla #nightnight #SafetyFirstpic.twitter.com/YAUCE2iNBN	49	84	220	1548986418000	7:00 PM - 31 Jan 2019	/sleighnado/status/1091154239949135872
1556984854-226	https://twitter.com/search?src=typd&q=%22%24tesla%22%20since%3A2019-02-01%20until%3A2019-02-28	@vincent13031925	Vincent	My next @Tesla gonna be: $TSLA #Tesla	15	5	31	1550648955000	12:49 AM - 20 Feb 2019	/vincent13031925/status/1098127428499628032
1556984854-630	https://twitter.com/search?src=typd&q=%22%24tesla%22%20since%3A2019-02-01%20until%3A2019-02-28	@businessinsider	Business Insider	What @Tesla fans need to know about the new Roadster pic.twitter.com/ZJsCvtZjA7	1	37	82	1549558200000	9:50 AM - 7 Feb 2019	/businessinsider/status/1093552468242325504
1556984854-690	https://twitter.com/search?src=typd&q=%22%24tesla%22%20since%3A2019-02-01%20until%3A2019-02-28	@TeslaOwnersUK	Tesla Owners UK	This video will put a smile on your face @elonmusk, @RadioFlyer & @Tesla https://www.youtube.com/watch?v=1TKvaG2WT4I …pic.twitter.com/KZSO3jOIqM		24	59	1549375628000	7:07 AM - 5 Feb 2019	/TeslaOwnersUK/status/1092786705994862592
1556984854-479	https://twitter.com/search?src=typd&q=%22%24tesla%22%20since%3A2019-02-01%20until%3A2019-02-28	@TeslaOwnersTwn	Tesla Owners Taiwan	Tesla Taiwan testing out new supercharger ground locks solution to fix ICE issues. A camera identifies the Tesla via plate number as the car backs up and unlocks accordingly. @elonmusk @tesla pic.twitter.com/tFU1twMBdg	58	119	622	1550105629000	5:53 PM - 13 Feb 2019	/TeslaOwnersTwn/status/1095848553128153088
1556984854-753	https://twitter.com/search?src=typd&q=%22%24tesla%22%20since%3A2019-02-01%20until%3A2019-02-28	@cleantechnica	CleanTechnica	Tesla Inside + Honda Outside = 0–60 In 2.48 Seconds https://cleantechnica.com/2019/02/02/tesla-inside-honda-outside-0-60-in-2-48-seconds/ … via @mrkylefield @evannex_com @Tesla #Tesla	5	9	36	1549153160000	5:19 PM - 2 Feb 2019	/cleantechnica/status/1091853609195749376
1556984854-337	https://twitter.com/search?src=typd&q=%22%24tesla%22%20since%3A2019-02-01%20until%3A2019-02-28	@JohnnaCrider1	Johnna 💎	@28delayslater @elonmusk @mayemusk. This is a question for the @blackenterprise reporter Samara who blocked me and called many who defended us trolls. Its about @Tesla dog mode. pic.twitter.com/rQumew7dDP	2	10	21	1550327317000	7:28 AM - 16 Feb 2019	/JohnnaCrider1/status/1096778379083345920
1556984854-650	https://twitter.com/search?src=typd&q=%22%24tesla%22%20since%3A2019-02-01%20until%3A2019-02-28	@harrytiffanyiv	Harry Tiffany IV	WOW! I did not think the ICE legacy car manufacturers would lie like that. @audi promises a 300 mile range EV in 2014 to be made in 2017. It is 2019 and its not here yet! That means what they said sunday maybe years away! @Tesla #TSLA #Model3https://twitter.com/BarkMSmeagol/status/1093236175639363585 …		8	27	1549502843000	6:27 PM - 6 Feb 2019	/harrytiffanyiv/status/1093320286227845121
1556984854-682	https://twitter.com/search?src=typd&q=%22%24tesla%22%20since%3A2019-02-01%20until%3A2019-02-28	@OSM__RL	Gabriel OSM	So fasttttttttttt @gifyourgame @amustycow @Tesla pic.twitter.com/gOisWQvayX	9	8	156	1549396935000	1:02 PM - 5 Feb 2019	/OSM__RL/status/1092876072880881670
1556984854-14	https://twitter.com/search?src=typd&q=%22%24tesla%22%20since%3A2019-02-01%20until%3A2019-02-28	@SonicMastrYT	SonicMastr	He parked within the white lines, if you would use your eyes	2		236	1551292307000	11:31 AM - 27 Feb 2019	/SonicMastrYT/status/1100825842131918853
1556984854-313	https://twitter.com/search?src=typd&q=%22%24tesla%22%20since%3A2019-02-01%20until%3A2019-02-28	@James_Mathewson	James_Mathewson	Considering a @Tesla Home solar lease? Don’t. I had solar. It went down all the time. I had to reset the gateway weekly. Once it went down for three months. I had two service calls to the roof. Their performance guarantee just awarded me $96 for that, 16 months after it occurred.	1	8	15	1550360903000	4:48 PM - 16 Feb 2019	/James_Mathewson/status/1096919247366877185
1556984854-613	https://twitter.com/search?src=typd&q=%22%24tesla%22%20since%3A2019-02-01%20until%3A2019-02-28	@zshahan3	Zachary Shahan	Congrats, @Tesla! Europe will soon have Model 3s on hundreds of thousands of streets, cutting harmful & even deadly air pollution. We need this. Thanks @elonmuskhttps://twitter.com/cleantechnica/status/1093580624177360896 …		10	37	1549606322000	11:12 PM - 7 Feb 2019	/zshahan3/status/1093754308208836608
1556984854-351	https://twitter.com/search?src=typd&q=%22%24tesla%22%20since%3A2019-02-01%20until%3A2019-02-28	@rxTomas518	El Jefe	Tesla should use this in a commercial to prove how safe it is	12	101	1.8K	1550275890000	5:11 PM - 15 Feb 2019	/rxTomas518/status/1096562678947069952
1556984854-724	https://twitter.com/search?src=typd&q=%22%24tesla%22%20since%3A2019-02-01%20until%3A2019-02-28	@yanquetino	Mark Larsen	Lookin' good, future @Tesla owners in Europe! About 20 minutes ago, your cars were starting to enter the English Channel. Won't be long now! Have you got goosebumps yet? You WILL, once behind the wheel! pic.twitter.com/71gzog0XaK	3	5	32	1549233752000	3:42 PM - 3 Feb 2019	/yanquetino/status/1092191636954595329
1556984854-32	https://twitter.com/search?src=typd&q=%22%24tesla%22%20since%3A2019-02-01%20until%3A2019-02-28	@Model3Owners	Tesla Owners Online	Paying off their $920M convertible note	4	2	24	1551271927000	5:52 AM - 27 Feb 2019	/Model3Owners/status/1100740362354577408
1556984854-612	https://twitter.com/search?src=typd&q=%22%24tesla%22%20since%3A2019-02-01%20until%3A2019-02-28	@bonnienorman	Bonnie Norman	It's a toy.	2	1	54	1549606535000	11:15 PM - 7 Feb 2019	/bonnienorman/status/1093755199208882177
1556984854-691	https://twitter.com/search?src=typd&q=%22%24tesla%22%20since%3A2019-02-01%20until%3A2019-02-28	@mrandmrstontour	Mr & Mrs T on Tour	We just stopped at the @Tesla Supercharger at Grenoble - Bernin, France, which is getting ready for Model 3. Model 3? Yeah, that‘s the latest model from Tesla starting to arrive in Europe. This ship is fully loaded with brand new Model 3s. Is your car one of them? pic.twitter.com/8dxZm5BzE9	3	9	35	1549373626000	6:33 AM - 5 Feb 2019	/mrandmrstontour/status/1092778308847185920
1556984854-543	https://twitter.com/search?src=typd&q=%22%24tesla%22%20since%3A2019-02-01%20until%3A2019-02-28	@UltimoGT	Ultimo GT	British Motor Oil @YouLikeCarsUK @AutomotiveAsset @CarKeys_UK @screamingcars @Gandalfwasme @AVC_Leasing @JA_Autos @AdmarkUK @zdravkost @rafredarrows @realDonaldTrump @RunnerService @bgmotogp @FormulaOneWorld @CrienaLDavies @Imperialcar @my_hpi @tesla http://www.ultimogt.com pic.twitter.com/nZZ45pfS0f		15	48	1549871317000	12:48 AM - 11 Feb 2019	/UltimoGT/status/1094865778376089600
1556984854-249	https://twitter.com/search?src=typd&q=%22%24tesla%22%20since%3A2019-02-01%20until%3A2019-02-28	@tictoc	TicToc by Bloomberg	.@Tesla is rolling out "Dog Mode" to keep its cars at a pet-safe temperature, even while turned off pic.twitter.com/VXGFE1JpBb		13	47	1550559609000	12:00 AM - 19 Feb 2019	/tictoc/status/1097752684545871872
1556984854-448	https://twitter.com/search?src=typd&q=%22%24tesla%22%20since%3A2019-02-01%20until%3A2019-02-28	@ElonsBrain	🧠 Elon’s Brain 🧠	.@elonmusk so many tweet at you asking for features and enhancements for their @Tesla products. But... What does @elonmusk want? Asking for a friend.	8	4	41	1550130905000	12:55 AM - 14 Feb 2019	/ElonsBrain/status/1095954567529881601
1556984854-628	https://twitter.com/search?src=typd&q=%22%24tesla%22%20since%3A2019-02-01%20until%3A2019-02-28	@EJ_Paras	EJ Paras	Leaders and innovators in brand differentiation. Transforming the way we buy food, drive, and exercise. @WholeFoods. @Tesla. @WeWork. @soulcycle. Oh yeah, and @TDAmeritrade/@TDA4advisors. Session moderated by @dckarkos_TDA. #NationalLINCpic.twitter.com/RBeDw5Upzs	1	2	28	1549559421000	10:10 AM - 7 Feb 2019	/EJ_Paras/status/1093557592004034560
1556984854-824	https://twitter.com/search?src=typd&q=%22%24tesla%22%20since%3A2019-02-01%20until%3A2019-02-28	@BrokenTesla	My Tesla Is Broken	Frost and condensation in the tail light. Winter is full of surprises in the #Tesla At least it wasn’t a dead spider in there, like last summer. @Tesla @elonmusk $tsla $tslaqpic.twitter.com/c1cuiuYLHo	1		10	1548983735000	6:15 PM - 31 Jan 2019	/BrokenTesla/status/1091142990167343104
1556984854-497	https://twitter.com/search?src=typd&q=%22%24tesla%22%20since%3A2019-02-01%20until%3A2019-02-28	@hugojpinto	Hugo José Pinto	@elonmusk, I hereby present and challenge you to both the next @boringcompany pet project and the best way to expedite @Tesla Model 3 European domination: the Boring transatlantic tunnel, ending in glorious Portugal! Go big or go bust, right? // cc @tesla_club_ptpic.twitter.com/yk1nIglzCF		7	32	1550056979000	4:22 AM - 13 Feb 2019	/hugojpinto/status/1095644497910865920
1556984854-420	https://twitter.com/search?src=typd&q=%22%24tesla%22%20since%3A2019-02-01%20until%3A2019-02-28	@giovanna__rocca	Giovanna Grigsby	Roses are red @Tesla's are pretty Drive any EV to make the air less gritty #EVlovehttps://www.ucsusa.org/clean-vehicles/electric-vehicles/CA-air-quality-equity#.XGWj0lxKiUk …	1	11	24	1550165158000	10:25 AM - 14 Feb 2019	/giovanna__rocca/status/1096098236916514816
1556984854-128	https://twitter.com/search?src=typd&q=%22%24tesla%22%20since%3A2019-02-01%20until%3A2019-02-28	@GregKable	Greg Kable	Spy photos out of China reveal a new electric-powered pickup truck from Great Wall Motors is nearing production maturity. Chinese sales are expected to begin before the end of 2019. @Rivian @Tesla #GreatWallMotors @HAVALAustralia @pickuptruck #ElectricVehiclepic.twitter.com/lCNWb74sDZ	3	7	14	1550913059000	2:10 AM - 23 Feb 2019	/GregKable/status/1099235159482789888
1556984854-670	https://twitter.com/search?src=typd&q=%22%24tesla%22%20since%3A2019-02-01%20until%3A2019-02-28	@vincent13031925	Vincent	According to the data from The Driven, Tesla and China’s BYD are top leaders in global EV sales. Californian EV maker @Tesla & China’s BYD both sold nearly 250,000 electric vehicles 2018 globally. $TSLA #Teslapic.twitter.com/9F6az07o0b	5	21	84	1549449559000	3:39 AM - 6 Feb 2019	/vincent13031925/status/1093096795100475393
1556984854-760	https://twitter.com/search?src=typd&q=%22%24tesla%22%20since%3A2019-02-01%20until%3A2019-02-28	@TslaTimeCapsule	TeslaTimeCapsule	— #TSLAQCapsule — #Thesis: In the case of sustained @Tesla profits (several month / a year) @QTRResearch vows to admit being wrong about Tesla and rethink his bear thesis. #Date: 05/May/2018 #Source: @QTRResearch https://twitter.com/QTRResearch/status/992892592479264769 … #TeslaTimeCapsule $TSLAQpic.twitter.com/aI2NJQODKX	2	9	39	1549138101000	1:08 PM - 2 Feb 2019	/TslaTimeCapsule/status/1091790444579745792
1556984854-310	https://twitter.com/search?src=typd&q=%22%24tesla%22%20since%3A2019-02-01%20until%3A2019-02-28	@tecnocato	Israel Melendez, Jr. 🇵🇷 🇺🇸 ⚠️	What an amazing company @Tesla is! System detected a fault in one module and an automated service order had the unit replaced. Leftmost art is going back to CA with a thank you note to employees (not shown). Time for v.2 of “Out of the Dark.” pic.twitter.com/shhWPltljU	3	10	44	1550370331000	7:25 PM - 16 Feb 2019	/tecnocato/status/1096958793806725120
1556984854-283	https://twitter.com/search?src=typd&q=%22%24tesla%22%20since%3A2019-02-01%20until%3A2019-02-28	@ValueAnalyst1	ValueAnalyst	Winner, winner,dinner!! Top electric vehicle manufacturer, @Tesla, uses Nickel-Cobalt-Aluminum as cathode chemistry, which reduces the need for Cobalt, a relatively expensive element with a challenging supply chain. $TSLAhttps://twitter.com/liepa/status/1097250725158141953 …	3	2	36	1550440543000	2:55 PM - 17 Feb 2019	/ValueAnalyst1/status/1097253282463039489
1556984854-131	https://twitter.com/search?src=typd&q=%22%24tesla%22%20since%3A2019-02-01%20until%3A2019-02-28	@UltimoGT	Ultimo GT	British Motor Oil @YouLikeCarsUK @AutomotiveAsset @CarKeys_UK @screamingcars @Gandalfwasme @AVC_Leasing @JA_Autos @AdmarkUK @zdravkost @rafredarrows @realDonaldTrump @RunnerService @bgmotogp @tesla @bmw @FormulaOneWorld @CrienaLDavies @Imperialcar @my_hpi http://www.ultimogt.com pic.twitter.com/Kfv4s9WP6g		15	48	1550903243000	11:27 PM - 22 Feb 2019	/UltimoGT/status/1099193989432070144
1556984854-330	https://twitter.com/search?src=typd&q=%22%24tesla%22%20since%3A2019-02-01%20until%3A2019-02-28	@dio_ianakiara	Dio Ianakiara	We all can be wrong somehow. I truly believe @justinsuntron #Tron is very undervalued, so, I challenge all of you to download @TronWalletMe and your favorite #ETH wallet, send some coins to you friends on both wallets, and finally tell us here you honest feedback!	2	10	33	1550339411000	10:50 AM - 16 Feb 2019	/dio_ianakiara/status/1096829105599705088
1556984854-188	https://twitter.com/search?src=typd&q=%22%24tesla%22%20since%3A2019-02-01%20until%3A2019-02-28	@UltimoGT	Ultimo GT	British Motor Oil @YouLikeCarsUK @AutomotiveAsset @CarKeys_UK @screamingcars @Gandalfwasme @AVC_Leasing @JA_Autos @AdmarkUK @zdravkost @rafredarrows @realDonaldTrump @RunnerService @bgmotogp @FormulaOneWorld @CrienaLDavies @Imperialcar @my_hpi @tesla @bmw http://www.ultimogt.com pic.twitter.com/qWD1Dyei8H		23	60	1550748927000	4:35 AM - 21 Feb 2019	/UltimoGT/status/1098546741689937920
1556984854-579	https://twitter.com/search?src=typd&q=%22%24tesla%22%20since%3A2019-02-01%20until%3A2019-02-28	@UltimoGT	Ultimo GT	British Motor Oil @YouLikeCarsUK @AutomotiveAsset @CarKeys_UK @screamingcars @Gandalfwasme @AVC_Leasing @JA_Autos @AdmarkUK @zdravkost @rafredarrows @realDonaldTrump @RunnerService @bgmotogp @FormulaOneWorld @CrienaLDavies @Imperialcar @my_hpi @tesla @bmw http://www.ultimogt.com pic.twitter.com/whQC6quMhe	1	23	78	1549703463000	2:11 AM - 9 Feb 2019	/UltimoGT/status/1094161747055915015
1556984854-80	https://twitter.com/search?src=typd&q=%22%24tesla%22%20since%3A2019-02-01%20until%3A2019-02-28	@framer	Framer	Designer @kfan23_zixuan created this @Tesla charging station app prototype in #FramerX. Check out how he incorporated @materialdesign icons and @Mapbox’s powerful code component — http://bit.ly/2BwFsIY pic.twitter.com/aV1snc3KPJ		10	62	1551110424000	9:00 AM - 25 Feb 2019	/framer/status/1100062970091110401
1556984854-152	https://twitter.com/search?src=typd&q=%22%24tesla%22%20since%3A2019-02-01%20until%3A2019-02-28	@mglashouwer	Michael Glashouwer	Tesla sales-team coming to our office for testdrives of the Model3 @Tesla @elonmusk @TeslaNLpic.twitter.com/f0JfZPrDhz		3	27	1550842350000	6:32 AM - 22 Feb 2019	/mglashouwer/status/1098938583153557505
1556984854-243	https://twitter.com/search?src=typd&q=%22%24tesla%22%20since%3A2019-02-01%20until%3A2019-02-28	@rocketsnail	RocketSnail	I think that’s crazy cool. My new virtual world works in my @Tesla! pic.twitter.com/xjCyGE4R4Y	53	44	471	1550594432000	9:40 AM - 19 Feb 2019	/rocketsnail/status/1097898740655054849
1556984854-784	https://twitter.com/search?src=typd&q=%22%24tesla%22%20since%3A2019-02-01%20until%3A2019-02-28	@TmarTn	TmarTn	But wait, what about the exhaust and carbon monoxide poisoning?!	11	7	299	1549061369000	3:49 PM - 1 Feb 2019	/TmarTn/status/1091468607089987584
1556984854-415	https://twitter.com/search?src=typd&q=%22%24tesla%22%20since%3A2019-02-01%20until%3A2019-02-28	@FortuneMagazine	FORTUNE	Have you heard of @Rivian? It's coming for @Tesla—and its electric pickup truck will start shipping in 2020. pic.twitter.com/dAi5Own5MM	2	17	24	1550168100000	11:15 AM - 14 Feb 2019	/FortuneMagazine/status/1096110574654480385
1556984854-717	https://twitter.com/search?src=typd&q=%22%24tesla%22%20since%3A2019-02-01%20until%3A2019-02-28	@FredericLambert	Fred Lambert	The company @Tesla just acquired has been hyping a dry electrode that would increase battery energy density to 300-500 Wh/kg, increase longevity, and reduce cost. $TSLAhttps://electrek.co/2019/02/04/tesla-acquires-ultracapacitor-battery-manufacturer/ …	39	201	912	1549290069000	7:21 AM - 4 Feb 2019	/FredericLambert/status/1092427847677833216
1556984854-632	https://twitter.com/search?src=typd&q=%22%24tesla%22%20since%3A2019-02-01%20until%3A2019-02-28	@wk057	Jason Hughes	Lot of hit pieces out on EVs and cold-weather range loss today based on a AAA report. It's an issue, but definitely exaggerated. A reporter contacted me for some info on the topic. Tried to clear up some specifics. At least some of that made it in. @Tesla https://hosted.ap.org/article/04029bd1e0a94cd59ff9540a398c12d1/aaa-cold-weather-can-cut-electric-car-range-40-percent …	10	9	70	1549552943000	8:22 AM - 7 Feb 2019	/wk057/status/1093530421332246530
1556984854-619	https://twitter.com/search?src=typd&q=%22%24tesla%22%20since%3A2019-02-01%20until%3A2019-02-28	@teslamodel3fan	Tesla Model 3 Fan	Sensors working great and had a great autopilot ride with lane changes working great. Thanks @tesla, mobile service was a great experience!	1	4	46	1549576399000	2:53 PM - 7 Feb 2019	/teslamodel3fan/status/1093628802096336898
1556984854-338	https://twitter.com/search?src=typd&q=%22%24tesla%22%20since%3A2019-02-01%20until%3A2019-02-28	@Jaylittlelisa	Sazón Goya Lomacang	Elon in the lab cooking up military grade materials to make those cars lmao.		7	112	1550326397000	7:13 AM - 16 Feb 2019	/Jaylittlelisa/status/1096774520369688576
1556984854-292	https://twitter.com/search?src=typd&q=%22%24tesla%22%20since%3A2019-02-01%20until%3A2019-02-28	@CaseyNeistat	Casey Neistat	looks good on you Sam. JOIN THE CLUB	10	13	1.7K	1550421545000	9:39 AM - 17 Feb 2019	/CaseyNeistat/status/1097173599620759552
1556984854-604	https://twitter.com/search?src=typd&q=%22%24tesla%22%20since%3A2019-02-01%20until%3A2019-02-28	@FrankJoosten	Frank Joosten	After my @Tesla #model3 test drive I realize my car is prehistoric. Go Tesla!pic.twitter.com/P30r6TyuvG	7	35	253	1549635303000	7:15 AM - 8 Feb 2019	/FrankJoosten/status/1093875863815405573
1556984854-171	https://twitter.com/search?src=typd&q=%22%24tesla%22%20since%3A2019-02-01%20until%3A2019-02-28	@carolmassar	Carol Massar	More on @Tesla @elonmusk from @ARKInvest @TashaARK .. who joined @ptsweeney and me earlier on @BW @BloombergRadio Check out our podcast: http://bloom.bg/CtoC on iTunes, Soundcloud and http://Bloomberg.com https://twitter.com/environment/status/1098685411294097411 …	1	4	16	1550782076000	1:47 PM - 21 Feb 2019	/carolmassar/status/1098685775842082816
1556984854-378	https://twitter.com/search?src=typd&q=%22%24tesla%22%20since%3A2019-02-01%20until%3A2019-02-28	@eoghan	Eoghan McCabe	Every CEO can tell you five critical things they “must do” that they just don’t have the resources for. I’m in pure awe over the way @tesla are able to make even the fun and silly and (apparently) unimportant things happen too. https://twitter.com/Tesla/status/1096201549783527424 …	3	2	18	1550205617000	9:40 PM - 14 Feb 2019	/eoghan/status/1096267932059893761
1556984854-583	https://twitter.com/search?src=typd&q=%22%24tesla%22%20since%3A2019-02-01%20until%3A2019-02-28	@DigitalTrends	Digital Trends	This is how @Tesla's are made. pic.twitter.com/N871rV8PFo	1	28	71	1549686600000	9:30 PM - 8 Feb 2019	/DigitalTrends/status/1094091016620118017
1556984854-359	https://twitter.com/search?src=typd&q=%22%24tesla%22%20since%3A2019-02-01%20until%3A2019-02-28	@Model3Owners	Tesla Owners Online	Thanks to @ryannickmitchel for the invite to Blue Origin! @IanPavelko @TesLatino @nate_mccomb @Tesla @ecfix @TSLATNA @elonmuskpic.twitter.com/HdSZgbKimT	1	2	56	1550250477000	10:07 AM - 15 Feb 2019	/Model3Owners/status/1096456090395598850
1556984854-272	https://twitter.com/search?src=typd&q=%22%24tesla%22%20since%3A2019-02-01%20until%3A2019-02-28	@volacmusic	VOLAC	Have you ever seated on a pink Tesla? @Tesla pic.twitter.com/OLptt8o73w	1	3	52	1550495904000	6:18 AM - 18 Feb 2019	/volacmusic/status/1097485485763645440
1556984854-720	https://twitter.com/search?src=typd&q=%22%24tesla%22%20since%3A2019-02-01%20until%3A2019-02-28	@zedism	Zee Hatley	The roof of my car in the rain is prettier than the roof of your car in the rain. @Tesla @elonmusk #Model3pic.twitter.com/I85ocOiEsx	1	4	20	1549255956000	9:52 PM - 3 Feb 2019	/zedism/status/1092284765263130624
1556984854-101	https://twitter.com/search?src=typd&q=%22%24tesla%22%20since%3A2019-02-01%20until%3A2019-02-28	@hot_rod_co	Hot Rod 🚘	Updated: Tesla Reliability: @ConsumerReports, Your Wrong! Detailed reliability data comparison added from Consumer Reports: http://www.rodneytanner.com/hotrod/tesla-reliability-consumer-reports-your-wrong/ … @Teslarati @lexiheft @Model3Owners @Model3VINs @tesla @InsideEVs @ElectrekCo @28delayslater @alex_avoigt @elonmuskpic.twitter.com/dLL1TTEf3t		5	18	1551029460000	10:31 AM - 24 Feb 2019	/hot_rod_co/status/1099723381744828416
1556984854-367	https://twitter.com/search?src=typd&q=%22%24tesla%22%20since%3A2019-02-01%20until%3A2019-02-28	@JonasAfrend	jonas afrend	looks like HAL9000pic.twitter.com/L1sIlUdCDT	5	4	192	1550244155000	8:22 AM - 15 Feb 2019	/JonasAfrend/status/1096429572470509569
1556984854-364	https://twitter.com/search?src=typd&q=%22%24tesla%22%20since%3A2019-02-01%20until%3A2019-02-28	@JonHaber	Jon Haber	It would be good to be able to use Sentry Mode AND Dog Mode at the same time. If my dog’s in there while I run into a store I want to obsessively watch on all cameras. @elonmusk	1	1	62	1550244975000	8:36 AM - 15 Feb 2019	/JonHaber/status/1096433010444972032
1556984854-153	https://twitter.com/search?src=typd&q=%22%24tesla%22%20since%3A2019-02-01%20until%3A2019-02-28	@karun0109	Karunjit ET	"I wont say a lot about @elonmusk. I'm not a huge fan" says Martin Eberhard co founder of @Tesla #ETGBS		8	7	1550840646000	6:04 AM - 22 Feb 2019	/karun0109/status/1098931439196790787
1556984854-295	https://twitter.com/search?src=typd&q=%22%24tesla%22%20since%3A2019-02-01%20until%3A2019-02-28	@CovelloMassimo	Moss	1 year ago today I saw the #Model3 in person, couldn't stop looking at the front nose. I literally just kneeled down and starred for minutes. It would take another 4 months to own. Thanks again @Tesla @elonmuskpic.twitter.com/0NVQIoWGI3	10	26	265	1550420938000	9:28 AM - 17 Feb 2019	/CovelloMassimo/status/1097171056014442496
1556984854-118	https://twitter.com/search?src=typd&q=%22%24tesla%22%20since%3A2019-02-01%20until%3A2019-02-28	@whatsinside	WHAT'S INSIDE?	It comes and goes.	5	4	219	1550955473000	1:57 PM - 23 Feb 2019	/whatsinside/status/1099413058869518339
1556984854-385	https://twitter.com/search?src=typd&q=%22%24tesla%22%20since%3A2019-02-01%20until%3A2019-02-28	@teslainventory	Erik	We made you Tesla Chocolates. Key Fob replicas! :) DM me an address and their all yours. @Tesla https://youtu.be/a5cMCpVAQyY	4	2	35	1550193200000	6:13 PM - 14 Feb 2019	/teslainventory/status/1096215853412974592
1556984854-725	https://twitter.com/search?src=typd&q=%22%24tesla%22%20since%3A2019-02-01%20until%3A2019-02-28	@PreusslerBerlin	Danny Preussler	wow, @Tesla granted usage of their patents for free: "We believe that applying the open-source philosophy to our patents will strengthen rather than diminish Tesla's position," and ability to attract talented engineers, he said." https://twitter.com/a_selims/status/1092172087911944192 …		7	16	1549230083000	2:41 PM - 3 Feb 2019	/PreusslerBerlin/status/1092176247998812160
1556984854-506	https://twitter.com/search?src=typd&q=%22%24tesla%22%20since%3A2019-02-01%20until%3A2019-02-28	@petertonagh	Peter Tonagh	Hey @elonmusk and @Tesla. My Tesla is not working. Took me eight calls and two messages (with no response) to get through to the service centre. They reckon they might be able to look at it on April 4th. Not good enough.	10	13	32	1550016964000	5:16 PM - 12 Feb 2019	/petertonagh/status/1095476663184314368
1556984854-567	https://twitter.com/search?src=typd&q=%22%24tesla%22%20since%3A2019-02-01%20until%3A2019-02-28	@HannahDerue	Hannah Derue	In a @Tesla as part of @WrouteInc service. This car is amazing, and our driver Sue is even more amazing. If you don’t do it for the sheer cool factor of the Tesla, do it for the customer service.	1	4	9	1549767961000	8:06 PM - 9 Feb 2019	/HannahDerue/status/1094432270725931009
1556984854-392	https://twitter.com/search?src=typd&q=%22%24tesla%22%20since%3A2019-02-01%20until%3A2019-02-28	@mikewmarz	Mike Marzano	Yep my wife and I love romance mode.pic.twitter.com/yJFwzgBm6E	1		161	1550189883000	5:18 PM - 14 Feb 2019	/mikewmarz/status/1096201937505173504
1556984854-112	https://twitter.com/search?src=typd&q=%22%24tesla%22%20since%3A2019-02-01%20until%3A2019-02-28	@TeslaOwnersTwn	Tesla Owners Taiwan	New Easter egg!?!? Hold down the E for 10 seconds to see a photo of what looks like Tesla employees with a pre-facelift model S @tesla @elonmusk @TeslaOwnersTwnpic.twitter.com/6YsuJOmAtU	7	10	90	1550975874000	7:37 PM - 23 Feb 2019	/TeslaOwnersTwn/status/1099498622855479296
1556984854-15	https://twitter.com/search?src=typd&q=%22%24tesla%22%20since%3A2019-02-01%20until%3A2019-02-28	@TheRealBreeze_	Breezy Boi	He usually carries one iPhone and one Android device	4		811	1551292150000	11:29 AM - 27 Feb 2019	/TheRealBreeze_/status/1100825180425744384
1556984854-651	https://twitter.com/search?src=typd&q=%22%24tesla%22%20since%3A2019-02-01%20until%3A2019-02-28	@Tesla	Tesla	For those wondering what they look likepic.twitter.com/lYAkTo2jRX	25	63	557	1549499156000	5:25 PM - 6 Feb 2019	/Tesla/status/1093304820729995264
1556984854-697	https://twitter.com/search?src=typd&q=%22%24tesla%22%20since%3A2019-02-01%20until%3A2019-02-28	@UltimoGT	Ultimo GT	British Motor Oil @YouLikeCarsUK @AutomotiveAsset @CarKeys_UK @screamingcars @Gandalfwasme @AVC_Leasing @JA_Autos @AdmarkUK @zdravkost @rafredarrows @realDonaldTrump @RunnerService @bgmotogp @FormulaOneWorld @CrienaLDavies @Imperialcar @my_hpi @tesla @bmw http://www.ultimogt.com pic.twitter.com/I25vexKr7U		12	42	1549350635000	12:10 AM - 5 Feb 2019	/UltimoGT/status/1092681879524921344
1556984854-422	https://twitter.com/search?src=typd&q=%22%24tesla%22%20since%3A2019-02-01%20until%3A2019-02-28	@chrismessina	Chris Messina 🏴‍☠️	Until we have animatronic pets, this seems like a pretty neat feature for @Tesla vehicles. https://twitter.com/Tesla/status/1095885520058515456 …		1	9	1550162940000	9:49 AM - 14 Feb 2019	/chrismessina/status/1096088932272369664
1556984854-279	https://twitter.com/search?src=typd&q=%22%24tesla%22%20since%3A2019-02-01%20until%3A2019-02-28	@PlugN_Drive	Plug'n Drive	I spy two Tesla Model 3s that you can test drive @autoshowcanada this week. Visit us in the North building main lobby to take one for a spin. @Tesla #ElectricCarpic.twitter.com/fFHpMcbMr0	2	4	34	1550444225000	3:57 PM - 17 Feb 2019	/PlugN_Drive/status/1097268727551324160
1556984854-91	https://twitter.com/search?src=typd&q=%22%24tesla%22%20since%3A2019-02-01%20until%3A2019-02-28	@ShanghaiJayin	Jay in Shanghai	@Tesla Gigafactory 3 Shanghai, China is officially back to work TODAY after long holiday break. Full speed construction soon. Obtained information from Shanghai Construction Group (Shanghai Foundation Engineering Group) Employee #Tesla #TeslaChina #Gigafactory3 #特斯拉 $TSLApic.twitter.com/AVELfFLjfe	1	6	26	1551076458000	11:34 PM - 24 Feb 2019	/ShanghaiJayin/status/1099920506667466752
1556984854-321	https://twitter.com/search?src=typd&q=%22%24tesla%22%20since%3A2019-02-01%20until%3A2019-02-28	@LasVegasKayak	EvolutionExpeditions	Tesla Metallic Silver Model 3 at the base of the Hoover Dam. It's a beautiful day! @Tesla @teslainventory @elonmusk @seanmmitchellpic.twitter.com/hwJmiNvHKL	11	10	116	1550348525000	1:22 PM - 16 Feb 2019	/LasVegasKayak/status/1096867331567808512
1556984854-839	https://twitter.com/search?src=typd&q=%22%24tesla%22%20since%3A2019-02-01%20until%3A2019-02-28	@holbertonschool	Holberton School San Francisco	#NewYear means new opportunities! Check out how @1million40 learned how to code and landed a job @Tesla in addition to being a mother and an artist! #NewYearNewYouhttps://www.linkedin.com/pulse/mother-artist-now-software-engineer-tesla-anne-cognet/ …			2	1548979243000	5:00 PM - 31 Jan 2019	/holbertonschool/status/1091124149114802176
1556984854-772	https://twitter.com/search?src=typd&q=%22%24tesla%22%20since%3A2019-02-01%20until%3A2019-02-28	@CaffCast	Caff	Hi @elonmusk, I would like a @Tesla, but I don’t have enough money. How viral do I need to go in order to get one for free? Thanks!	4	5	83	1549112508000	6:01 AM - 2 Feb 2019	/CaffCast/status/1091683101942661123
1556984854-189	https://twitter.com/search?src=typd&q=%22%24tesla%22%20since%3A2019-02-01%20until%3A2019-02-28	@m_xalher	Tesla Driver 🙋‍♂️ 🧢 🇳🇴	Look to Norway. Soon all new cars here will be EVs. Almost all power here (96%) is hydro / renewable. @Tesla pic.twitter.com/IqtGkPFoTS	4	11	31	1550748679000	4:31 AM - 21 Feb 2019	/m_xalher/status/1098545700613300225
1556984854-777	https://twitter.com/search?src=typd&q=%22%24tesla%22%20since%3A2019-02-01%20until%3A2019-02-28	@DigitalTrends	Digital Trends	This is how @Tesla's are made. pic.twitter.com/21FdAxJwOn	2	40	60	1549080000000	9:00 PM - 1 Feb 2019	/DigitalTrends/status/1091546753000628224
1556984854-584	https://twitter.com/search?src=typd&q=%22%24tesla%22%20since%3A2019-02-01%20until%3A2019-02-28	@SnazzyQ	Quinn Nelson	They 100% do. Street below my house was 30MPH but now it’s 25MPH. Was changed a few months ago. Model 3 still thinks it’s 30MPH. This Model S with HW1 thinks it’s 30MPH until it sees the sign and then corrects to what’s posted.	3	1	86	1549682865000	8:27 PM - 8 Feb 2019	/SnazzyQ/status/1094075353499348992
1556984854-352	https://twitter.com/search?src=typd&q=%22%24tesla%22%20since%3A2019-02-01%20until%3A2019-02-28	@Balgev	Gev Balyan	@Tesla really sucks. During the purchase i got 4 different prices. This is a complete scam. The website says $41k after savings, $49 due to pay, the i received an invoice for $52k and then $61 after taxes. I also paid $1k for the reservation which can’t be used, as they say	17	25	69	1550275670000	5:07 PM - 15 Feb 2019	/Balgev/status/1096561758163165186
1556984854-680	https://twitter.com/search?src=typd&q=%22%24tesla%22%20since%3A2019-02-01%20until%3A2019-02-28	@GregKable	Greg Kable	Here are some more images of the prototype @BMW iNext - a new seven-seat electric-powered SUV to be launched in 2021 as a rival to the likes of the @Tesla Model X, @Jaguar I-Pace, @Audi e-tron quattro and @MercedesBenz EQC @BMWGroup @BMWi #iNextpic.twitter.com/q3o3F84CgT	3	11	25	1549399775000	1:49 PM - 5 Feb 2019	/GregKable/status/1092887988151963649
1556984854-363	https://twitter.com/search?src=typd&q=%22%24tesla%22%20since%3A2019-02-01%20until%3A2019-02-28	@vincent13031925	Vincent	The first batch @Tesla Model 3 （with MX & MS) in Tianjin port of China Congratulation to Model 3 owners in China Delivery should start really soon for you guys! 恭喜恭喜！ $TSLA #Tesla #Model3 #China #TeslaChina #特斯拉pic.twitter.com/pQSJ9vb7Dg	11	61	389	1550245986000	8:53 AM - 15 Feb 2019	/vincent13031925/status/1096437254283702272
1556984854-251	https://twitter.com/search?src=typd&q=%22%24tesla%22%20since%3A2019-02-01%20until%3A2019-02-28	@evdefender	EVent Horizon	March 31 2016 -The G650 jet (~$70mm) was registered the same day -Curacao was set up 1 business day after reservations began. $TSLA Timeline: https://www.sutori.com/story/event-horizon-timeline-of-the-elon-musk-empire--81ZKKUvZmyk3HSei1qWuAwps …pic.twitter.com/2bWqlo6Six		4	14	1550552256000	9:57 PM - 18 Feb 2019	/evdefender/status/1097721843404947456
1556984854-499	https://twitter.com/search?src=typd&q=%22%24tesla%22%20since%3A2019-02-01%20until%3A2019-02-28	@teslawelt	Tesla Welt - german Tesla Podcast	Awesome! It's happening! #Model3 deliveries are starting today in #Germany! Thanks a lot @tesla team and @elonmuskpic.twitter.com/6DWGY5KPc9	2	20	79	1550045686000	1:14 AM - 13 Feb 2019	/teslawelt/status/1095597135448268801
1556984854-245	https://twitter.com/search?src=typd&q=%22%24tesla%22%20since%3A2019-02-01%20until%3A2019-02-28	@marc_benton	Marc Benton	NEW VIDEO NOW LIVE: CHARITY DRIVE EVENT... with Dogs of Tesla and Winter Warriors! https://youtu.be/ATZuj4MZisU Please like, share and subscribe! @dogsoftesla @BLKMDL3 #WinterWarriors @frunkpuppy @Manic_Marge @28delayslater @tesla @mayemusk @elonmusk	4	7	22	1550592032000	9:00 AM - 19 Feb 2019	/marc_benton/status/1097888674451095553
1556984854-803	https://twitter.com/search?src=typd&q=%22%24tesla%22%20since%3A2019-02-01%20until%3A2019-02-28	@kiss_ev	KissEV	Rejoice! San Diego Supercharger NOW OPEN! 24 stalls! Much needed capacity relief for San Diegans, centrally located! Thanks @elonmusk @Tesla . No more paying for parking garage to charge. Fashion Valley Mall at Bloomingdales parking area. cc: @BenSullins @FredericLambertpic.twitter.com/G9pgStm9KU	1	13	92	1548995666000	9:34 PM - 31 Jan 2019	/kiss_ev/status/1091193031909269505
1556984854-648	https://twitter.com/search?src=typd&q=%22%24tesla%22%20since%3A2019-02-01%20until%3A2019-02-28	@EvaUnitZero	Rishab Iyer	The magic of @Tesla @Model3Owners pic.twitter.com/jYWUiYlRNq	7	15	114	1549504283000	6:51 PM - 6 Feb 2019	/EvaUnitZero/status/1093326326507933696
1556984854-400	https://twitter.com/search?src=typd&q=%22%24tesla%22%20since%3A2019-02-01%20until%3A2019-02-28	@terwiesch	Christian Terwiesch	As an ops professor, I am offended by this @Daimler announcement that their electric SUV is sold out for the next year (https://bit.ly/2GEuQLH ): (1) they did not match supply with demand (2) they don't tell us their capacity-I doubt that they sell even 10% of what @Tesla sells		2	15	1550176407000	1:33 PM - 14 Feb 2019	/terwiesch/status/1096145416117256193
1556984854-220	https://twitter.com/search?src=typd&q=%22%24tesla%22%20since%3A2019-02-01%20until%3A2019-02-28	@LivioFilice	LivioFilice	#Lithium #Battery demand is quickly accelerating. @Tesla will require 35GWh of capacity to meet demand in ‘19 w/ approx 30,000T LCE. #Growth #EV #ESSpic.twitter.com/dxNu1m5Px5		4	21	1550673568000	7:39 AM - 20 Feb 2019	/LivioFilice/status/1098230660710522881
1556984854-199	https://twitter.com/search?src=typd&q=%22%24tesla%22%20since%3A2019-02-01%20until%3A2019-02-28	@Trevor9Davis	Trevor Davis	I’m @Tesla for life! Best cars out there by far @elonmuskpic.twitter.com/WjOnb5t2sF – at Tesla Supercharger	6	4	125	1550707819000	5:10 PM - 20 Feb 2019	/Trevor9Davis/status/1098374320949059584
1556984854-442	https://twitter.com/search?src=typd&q=%22%24tesla%22%20since%3A2019-02-01%20until%3A2019-02-28	@DigitalTrends	Digital Trends	.@Tesla is adding some awesome new features. pic.twitter.com/fWkKs1GFvF		8	26	1550139300000	3:15 AM - 14 Feb 2019	/DigitalTrends/status/1095989778443653121
1556984854-838	https://twitter.com/search?src=typd&q=%22%24tesla%22%20since%3A2019-02-01%20until%3A2019-02-28	@ChuckGobrowns	Chuck Filek	Barrio it is.	2		2	1548979363000	5:02 PM - 31 Jan 2019	/ChuckGobrowns/status/1091124648614473729
1556984854-785	https://twitter.com/search?src=typd&q=%22%24tesla%22%20since%3A2019-02-01%20until%3A2019-02-28	@m_xalher	Tesla Driver 🙋‍♂️ 🧢 🇳🇴	Air quality in Oslo dramatically IMPROVED. People regularly exposed to dangerous air pollution in 2014: 200,000. Number in 2018? 10,000. So down 95 % in 4 years! Much of it due to EVs and restrictions on inner city driving. @Tesla @elonmusk @ValueAnalyst1https://www.nrk.no/ostlandssendingen/oslo-luften-har-blitt-mye-renere-1.14408616 …	4	47	145	1549060522000	3:35 PM - 1 Feb 2019	/m_xalher/status/1091465054967513088
1556984854-219	https://twitter.com/search?src=typd&q=%22%24tesla%22%20since%3A2019-02-01%20until%3A2019-02-28	@PieceOfThePy	Piece Of The Py 👸🏽	Elon Musk expressed his opinion on cryptos on a podcast. Stating “It bypasses currency controls. Paper $ is going away. & crypto is a far better way 2 transfer values than a piece of paper that’s 4 sure.” Could we maybe c an option 2 pay w/ crypto @Tesla https://www.coindesk.com/elon-musk-calls-bitcoin-brilliant-better-than-paper-money-for-value-transfer …	1	6	37	1550675645000	8:14 AM - 20 Feb 2019	/PieceOfThePy/status/1098239374179872768
1556984854-38	https://twitter.com/search?src=typd&q=%22%24tesla%22%20since%3A2019-02-01%20until%3A2019-02-28	@iliketeslas	I like Tesla	Why can't shareholders sue the @SEC_Enforcement for what they do to us shareholders because of their false claims ? @elonmusk @danahull @Tesla	6	5	31	1551225535000	4:58 PM - 26 Feb 2019	/iliketeslas/status/1100545776919502849
1556984854-172	https://twitter.com/search?src=typd&q=%22%24tesla%22%20since%3A2019-02-01%20until%3A2019-02-28	@FredericLambert	Fred Lambert	This is a really impressive efficiency advantage for @Tesla especially when you consider the Model X is bigger than those vehicles and the 90D version came out 3 years ago: https://electrek.co/2019/02/21/tesla-efficiency-range-test-audi-e-tron-jaguar-i-pace/ …pic.twitter.com/6xTGyuRBAZ	27	136	600	1550781875000	1:44 PM - 21 Feb 2019	/FredericLambert/status/1098684935630508032
1556984854-700	https://twitter.com/search?src=typd&q=%22%24tesla%22%20since%3A2019-02-01%20until%3A2019-02-28	@mayemusk	Maye Musk	New Mexico may soon be able to sell @Tesla EVs #HoldingThumbs Connecticut, not at all. #CleanEnergyWillWin #OneStateAtATimehttps://twitter.com/Teslarati/status/1092534826098458627 …	15	31	287	1549330948000	6:42 PM - 4 Feb 2019	/mayemusk/status/1092599304915640320
1556984854-17	https://twitter.com/search?src=typd&q=%22%24tesla%22%20since%3A2019-02-01%20until%3A2019-02-28	@Marco_za_digger	Mercurius	There were so so SO many other spots that those trucks could've parked too. They wanted to troll	6	2	1.1K	1551292083000	11:28 AM - 27 Feb 2019	/Marco_za_digger/status/1100824901504720896
1556984854-142	https://twitter.com/search?src=typd&q=%22%24tesla%22%20since%3A2019-02-01%20until%3A2019-02-28	@scot_work	Scot Work	Sorry to hear, Nathan. We have been categorizing issues similar to yours under #TeslaSolarIssues. Click on it and go to "Latest" to check for yourself. You might need to contact your State's attorney general and get a lawyer. @btsparks can help.	1	2	28	1550862905000	12:15 PM - 22 Feb 2019	/scot_work/status/1099024797776793600
1556984854-663	https://twitter.com/search?src=typd&q=%22%24tesla%22%20since%3A2019-02-01%20until%3A2019-02-28	@AdamMossoff	Adam Mossoff	On this date in #innovation history: Nikola Tesla receives a #patent in 1894 for his #invention of alternating current (AC) electrical system, which is adopted over Edison's direct current (DC) system in powering modern world #PatentsMatter @uspto @Tesla @GoIndustrial @W__Homepic.twitter.com/kxCwTNUmqY	2	7	23	1549465703000	8:08 AM - 6 Feb 2019	/AdamMossoff/status/1093164508217044993
1556984854-349	https://twitter.com/search?src=typd&q=%22%24tesla%22%20since%3A2019-02-01%20until%3A2019-02-28	@cizzorz	FaZe Cizzorz	Yes for the fans, of course	4	1	250	1550278186000	5:49 PM - 15 Feb 2019	/cizzorz/status/1096572307592474624
1556984854-450	https://twitter.com/search?src=typd&q=%22%24tesla%22%20since%3A2019-02-01%20until%3A2019-02-28	@elonmusk	Elon Musk	It will start out slow to make sure there are no corner case issues and then, if that looks good, speed up next week. We def need to add a “Request Latest Update” feature!	61	83	4.0K	1550130135000	12:42 AM - 14 Feb 2019	/elonmusk/status/1095951337664270336
1556984854-445	https://twitter.com/search?src=typd&q=%22%24tesla%22%20since%3A2019-02-01%20until%3A2019-02-28	@TeslaCharts	TeslaCharts	How many Model 3s have you sold in February in the US so far?	8		39	1550133752000	1:42 AM - 14 Feb 2019	/TeslaCharts/status/1095966510097551360
1556984854-576	https://twitter.com/search?src=typd&q=%22%24tesla%22%20since%3A2019-02-01%20until%3A2019-02-28	@wwwb0n3zcom	Ken Jones	Hey everyone (@marc_benton @i1Tesla @BenSullins @LikeTeslaKim @Teslatunity @Model3Owners @TesLatino) - Thank You @Tesla & @elonmusk for installing my carbon fiber spoiler (even in the rain)!pic.twitter.com/ejgDu71aOl	28	21	201	1549731327000	9:55 AM - 9 Feb 2019	/wwwb0n3zcom/status/1094278618358865922
1556984854-799	https://twitter.com/search?src=typd&q=%22%24tesla%22%20since%3A2019-02-01%20until%3A2019-02-28	@robindevogelaer	R. Devogelaere-Pozzo	.@elonmusk when do you participate in the @enedis @TropheeAndros_ ? The biggest electric ice race in the world #motor #ElectricVehicles #environment @Tesla @Limportant_fr #tesla #TransitionEnergetiquehttps://twitter.com/Tesla/status/1084905184289943552 …		12	35	1549010070000	1:34 AM - 1 Feb 2019	/robindevogelaer/status/1091253444877434881
1556984854-193	https://twitter.com/search?src=typd&q=%22%24tesla%22%20since%3A2019-02-01%20until%3A2019-02-28	@JenLon83	Jennifer Lonergan... ✈️ ☀️’The Luxury Traveller’ ☀️ ✈️	Thank you @Tesla for creating this beautiful vehicle so proud to now be a #Tesla owner pic.twitter.com/7aSbfy2hbs	42	92	2.6K	1550739842000	2:04 AM - 21 Feb 2019	/JenLon83/status/1098508634982617088
1556984854-184	https://twitter.com/search?src=typd&q=%22%24tesla%22%20since%3A2019-02-01%20until%3A2019-02-28	@ByeonChansoo	chansoo.byeon	This is no brainer. It is like comparing resell of a 2G phone vs an iPhone. Traditional cars vs smart cars? They have no chance against @Tesla. Bankwupt is coming @gwestr ;)https://twitter.com/ValueAnalyst1/status/1098584986704375808 …	1	4	22	1550762086000	8:14 AM - 21 Feb 2019	/ByeonChansoo/status/1098601933277941762
1556984854-536	https://twitter.com/search?src=typd&q=%22%24tesla%22%20since%3A2019-02-01%20until%3A2019-02-28	@zat1983	Zach Tharp	@Tesla @elonmusk Just curious, will my Model 3 battery be affected if it sits uncharged for 6 months? Mines been at @Service_King "waiting for parts" for almost 6 months now.	10	7	38	1549914948000	12:55 PM - 11 Feb 2019	/zat1983/status/1095048777205993472
1556984854-520	https://twitter.com/search?src=typd&q=%22%24tesla%22%20since%3A2019-02-01%20until%3A2019-02-28	@themodel3guy	The Model 3 Guy	Thank you @elonmusk and your whole @Tesla team for such brilliant and clever coding. https://youtu.be/5quuWECoQlg pic.twitter.com/Kmmnk19iQR		5	27	1549977470000	6:17 AM - 12 Feb 2019	/themodel3guy/status/1095311014940135425
1556984854-600	https://twitter.com/search?src=typd&q=%22%24tesla%22%20since%3A2019-02-01%20until%3A2019-02-28	@elontimes	ElonTimes	@Tesla's support number is orders of magnitude better than a few weeks ago. No hold time, was immediately connected to a representative.	1	10	61	1549643335000	9:28 AM - 8 Feb 2019	/elontimes/status/1093909552955834373
1556984854-353	https://twitter.com/search?src=typd&q=%22%24tesla%22%20since%3A2019-02-01%20until%3A2019-02-28	@HeartTesla	iHeartTesla	Can’t wait for Teslas to recognize red lights so car will auto brake when approaching red lights too fast. Surely Teslas will be the first to have this amazing safety feature. Right? @elonmusk	3	2	78	1550269617000	3:26 PM - 15 Feb 2019	/HeartTesla/status/1096536368677761025
1556984854-98	https://twitter.com/search?src=typd&q=%22%24tesla%22%20since%3A2019-02-01%20until%3A2019-02-28	@MJ_Reports	Marcine Joseph	WATCH: A @Tesla crashes into a tree and bursts into flames in Davie on Flamingo Rd. Unfortunately the driver died on scene according to Davie Fire Rescue. We have @SanelaWPLG on scene working the story. ( via Daniel Dobb)pic.twitter.com/uJCKjWOPJx	93	205	217	1551049948000	4:12 PM - 24 Feb 2019	/MJ_Reports/status/1099809313659518976
1556984854-566	https://twitter.com/search?src=typd&q=%22%24tesla%22%20since%3A2019-02-01%20until%3A2019-02-28	@ValaAfshar	Vala Afshar	The new @Tesla roadster can go 0-60mph in 1.9 seconds and reach a quarter mile in 8.8 seconds pic.twitter.com/1R83CR8WbU	3	21	62	1549768733000	8:18 PM - 9 Feb 2019	/ValaAfshar/status/1094435507034091520
1556984854-192	https://twitter.com/search?src=typd&q=%22%24tesla%22%20since%3A2019-02-01%20until%3A2019-02-28	@FrankMBecker	Frank Becker	@Tesla The service around the delivery of my car is a disaster. The service center in Munich is hard to reach, the employees are not informed and sometimes unfriendly. I very much hope that the car will be better.	8	6	17	1550740351000	2:12 AM - 21 Feb 2019	/FrankMBecker/status/1098510770416046082
1556984854-419	https://twitter.com/search?src=typd&q=%22%24tesla%22%20since%3A2019-02-01%20until%3A2019-02-28	@elonmusk	Elon Musk	This is in addition to existing Cabin Overheat Protection, which come on automatically at high temps to ensure any babies or pets in the car are safe	989	3.0K	55K	1550165736000	10:35 AM - 14 Feb 2019	/elonmusk/status/1096100660053823490
1556984854-403	https://twitter.com/search?src=typd&q=%22%24tesla%22%20since%3A2019-02-01%20until%3A2019-02-28	@CasinoCapital	Casino Capital	I'm so thankful for the safety of my hand grenade, although I am a little disappointed it blew up in my face.	2	1	26	1550172666000	12:31 PM - 14 Feb 2019	/CasinoCapital/status/1096129726324846592
1556984854-639	https://twitter.com/search?src=typd&q=%22%24tesla%22%20since%3A2019-02-01%20until%3A2019-02-28	@pandoratweets	Pandora	Last morning at the farmhouse and last day using the @Tesla i have fallen in love with this car, the power of it is insane! It’s hard to believe it’s fully electric! Surprisingly the boot is huge for the dogs and don’t even get me started on the doors ... AMAZING #teslamodelx pic.twitter.com/TB9frwsyKF	50	160	2.3K	1549535531000	3:32 AM - 7 Feb 2019	/pandoratweets/status/1093457386310979586
1556984854-435	https://twitter.com/search?src=typd&q=%22%24tesla%22%20since%3A2019-02-01%20until%3A2019-02-28	@OfficialJoelF	Joel Franco	.@Tesla also released a Sentry Mode that continuously monitors the car's surrounding for potential threats. If somebody breaks into a Tesla, music starts playing at full volume, the screen will get really bright and the driver will get an alert via the app		38	130	1550157300000	8:15 AM - 14 Feb 2019	/OfficialJoelF/status/1096065276746100738
1556984854-154	https://twitter.com/search?src=typd&q=%22%24tesla%22%20since%3A2019-02-01%20until%3A2019-02-28	@ETNOWlive	ET NOW	#ComingUp from #ETGBS | "Driving Disruption: Unleashing the Next Wave of Radical Transformation" Martin Eberhard, Co-Founder, @Tesla, @SebastianThrun, Co-founder, Udacity, Jay Walder, Global CEO, @HyperloopOne and @NandanNilekani in Conversation with @RajivMakhni @ET_GBS pic.twitter.com/VuSm2edW56	1	11	32	1550838543000	5:29 AM - 22 Feb 2019	/ETNOWlive/status/1098922618676232192
1556984854-807	https://twitter.com/search?src=typd&q=%22%24tesla%22%20since%3A2019-02-01%20until%3A2019-02-28	@globaltimesnews	Global Times	.@Tesla launched a new version of its Model 3 cars for Chinese customers on Friday. The new version, with longer endurance & rear wheel drive, has a starting price of 433,000 yuan ($64,517). Chinese customers can reserve the cars either online or via Tesla's experience centers. pic.twitter.com/TnTuMHuBB8	1	5	19	1548991227000	8:20 PM - 31 Jan 2019	/globaltimesnews/status/1091174409941991425
1556984854-58	https://twitter.com/search?src=typd&q=%22%24tesla%22%20since%3A2019-02-01%20until%3A2019-02-28	@UltimoGT	Ultimo GT	British Motor Oil @YouLikeCarsUK @AutomotiveAsset @CarKeys_UK @screamingcars @Gandalfwasme @AVC_Leasing @JA_Autos @AdmarkUK @zdravkost @rafredarrows @realDonaldTrump @RunnerService @bgmotogp @FormulaOneWorld @CrienaLDavies @Imperialcar @my_hpi @tesla @bmw http://www.ultimogt.com pic.twitter.com/Ahi3xoV3VY	1	8	33	1551163610000	11:46 PM - 25 Feb 2019	/UltimoGT/status/1100286046342922240
1556984854-752	https://twitter.com/search?src=typd&q=%22%24tesla%22%20since%3A2019-02-01%20until%3A2019-02-28	@LithiumIonBull	Howard Klein	Worth highlighting further @elonmusk is that against many/most of those competitors, Model 3 is at or better than cost parity. @Tesla is far ahead of all #EV peers #TippingPoint $TSLAhttps://twitter.com/InsideEVs/status/1091846818173014016 …	2	8	42	1549154011000	5:33 PM - 2 Feb 2019	/LithiumIonBull/status/1091857176384204803
1556984854-297	https://twitter.com/search?src=typd&q=%22%24tesla%22%20since%3A2019-02-01%20until%3A2019-02-28	@MarkVinPaul	Mark Paul	I don't want a @Tesla in every driveway. I want carbon free TRAINS and other forms of public transit to be built out across the country and staffed by union workers. Sure, we'll have some cars. But when we do, I want EVs that are affordable to the masses and union built!	3	14	45	1550407153000	5:39 AM - 17 Feb 2019	/MarkVinPaul/status/1097113236590219265
1556984854-458	https://twitter.com/search?src=typd&q=%22%24tesla%22%20since%3A2019-02-01%20until%3A2019-02-28	@JillEnergy	Jill Anderson	My husband sent this to me & said, “I think we need a dog now.” I love my @Tesla. I love dogs. But unless Tesla plans to house-train & regularly walk a dog for us, I think we’ve got our hands full enough raising two kids right now. #thanksbutnothankshttps://twitter.com/Tesla/status/1095885520058515456 …		1	10	1550121844000	10:24 PM - 13 Feb 2019	/JillEnergy/status/1095916562651860992
1556984854-100	https://twitter.com/search?src=typd&q=%22%24tesla%22%20since%3A2019-02-01%20until%3A2019-02-28	@teslabros	Tesla Bros	Elon probably dreaming about traveling to space.pic.twitter.com/giGHMDnMWm	5	6	19	1551034808000	12:00 PM - 24 Feb 2019	/teslabros/status/1099745812484157442
1556984854-303	https://twitter.com/search?src=typd&q=%22%24tesla%22%20since%3A2019-02-01%20until%3A2019-02-28	@ryanaytay	Ryan Aytay	7.5 hours from SF to Truckee today... @Tesla @elonmusk grateful for a safe, comfortable and effortless ride.. in chill mode! best car I’ve driven in snow! time to #supercharge #truckee #snowstormpic.twitter.com/1rdjrVIqPd	4		32	1550387254000	12:07 AM - 17 Feb 2019	/ryanaytay/status/1097029771676901376
1556984854-276	https://twitter.com/search?src=typd&q=%22%24tesla%22%20since%3A2019-02-01%20until%3A2019-02-28	@d0cdave	David	True story today - driving in the @Tesla #Model3 Wife: “I really like this car.” Me: “Yeah?” Wife: “Do you know what I like about this car?” Me: (Side glance, raised eyebrow) Wife: “Everything.” Me: “#ModelY is coming.” Wife: (Side glance, raised eyebrow) Me:pic.twitter.com/FSqvl3KPdB	2	3	40	1550473044000	11:57 PM - 17 Feb 2019	/d0cdave/status/1097389603143610368
1556984854-773	https://twitter.com/search?src=typd&q=%22%24tesla%22%20since%3A2019-02-01%20until%3A2019-02-28	@rishidarda	Rishi Darda	In a world where ideas are closely guarded and Intellectual Property Rights is in vogue, @elonmusk takes a revolutionary step ahead & share @Tesla patents & knowledge in an attempt to #SaveTheEnvironment. Kudos!!pic.twitter.com/C6fyX2KnHT	1	12	44	1549096314000	1:31 AM - 2 Feb 2019	/rishidarda/status/1091615180004515846
1556984854-60	https://twitter.com/search?src=typd&q=%22%24tesla%22%20since%3A2019-02-01%20until%3A2019-02-28	@notabigdeal111	3 Aces	If @tesla owes you money of any kind, now may be a decent time to start shitting in your pants. $TSLAQ	1	2	33	1551162108000	11:21 PM - 25 Feb 2019	/notabigdeal111/status/1100279746561277953
1556984854-480	https://twitter.com/search?src=typd&q=%22%24tesla%22%20since%3A2019-02-01%20until%3A2019-02-28	@JulieNussdorfer	Julie Nussdorfer	Electricity Career Panel on campus at @SAISHopkins with Prof. John Banks @ERESAIS, @SAISCareers and panelists from @ICF @OMBPress @Tesla @FERC and @fluenceenergy. #energy #electricity #regulation #emobility #EnergyStorage #renewables #Cleantech #electricitymarketspic.twitter.com/eVYRyFqSaV		4	11	1550101875000	4:51 PM - 13 Feb 2019	/JulieNussdorfer/status/1095832805697900549
1556984854-41	https://twitter.com/search?src=typd&q=%22%24tesla%22%20since%3A2019-02-01%20until%3A2019-02-28	@Ctr4AutoSafety	Center 4 Auto Safety	OUR TAKE: “By labeling an advance driver assist system ‘Autopilot’ and by continually referring to the ‘self-driving capabilities’ of their vehicles, @Tesla is deceiving their consumers and putting everyone who is on the road with them in danger.” https://www.sun-sentinel.com/business/fl-bz-are-teslas-safe-20190225-story.html …	1	26	89	1551209231000	12:27 PM - 26 Feb 2019	/Ctr4AutoSafety/status/1100477395616915457
1556984854-575	https://twitter.com/search?src=typd&q=%22%24tesla%22%20since%3A2019-02-01%20until%3A2019-02-28	@omg_tesla	Omg_Tesla	And then theirs me in summer tires going up an icy hill from a stand still @Tesla had the BEST Traction Control System! pic.twitter.com/gvSKLP0PiM	1	3	18	1549740713000	12:31 PM - 9 Feb 2019	/omg_tesla/status/1094317983642443777
1556984854-508	https://twitter.com/search?src=typd&q=%22%24tesla%22%20since%3A2019-02-01%20until%3A2019-02-28	@InsideEVs	InsideEVs	European Port Has 300 Chargers To Support @Tesla #Model3 Deliveries https://insideevs.com/port-300-chargers-tesla-model-3-eruope-deliveries/amp/ …pic.twitter.com/X0Y3iYhbul	2	14	51	1550011827000	3:50 PM - 12 Feb 2019	/InsideEVs/status/1095455119896969217
1556984854-286	https://twitter.com/search?src=typd&q=%22%24tesla%22%20since%3A2019-02-01%20until%3A2019-02-28	@embaachu	Ekechukwu Mbaachu	You're being smarmy for no reason. .@Tesla's battery-farms even out the frequency of the grid and reduce the need to spin-up expensive peaking power plants. In the home, especially in #Australia, Li-ion Power Walls enable time-shifted partial grid defection. .@evtv .@bobbyllew	2	4	29	1550431760000	12:29 PM - 17 Feb 2019	/embaachu/status/1097216443714859011
1556984854-107	https://twitter.com/search?src=typd&q=%22%24tesla%22%20since%3A2019-02-01%20until%3A2019-02-28	@evdefender	EVent Horizon	You missed a spot @Tesla/@elonmusk in your attempt to continuously cover things up and deceive $TSLA investors @SEC_Enforcement @TheJusticeDeptpic.twitter.com/0dFhHvQDYr	3	7	44	1551022200000	8:30 AM - 24 Feb 2019	/evdefender/status/1099692930833567744
1556984854-554	https://twitter.com/search?src=typd&q=%22%24tesla%22%20since%3A2019-02-01%20until%3A2019-02-28	@swuap	Swuap	Looks like this new @Tesla store in Miami is going to be a little late $TSLApic.twitter.com/wQBiBHg9qO	8	8	73	1549833802000	2:23 PM - 10 Feb 2019	/swuap/status/1094708427820097536
1556984854-556	https://twitter.com/search?src=typd&q=%22%24tesla%22%20since%3A2019-02-01%20until%3A2019-02-28	@Teslarati	TESLARATI	Model S, X and Model 3 owners can channel their inner Marty McFly in this latest @Tesla Easter Egg. No plutonium needed - https://www.teslarati.com/tesla-back-to-the-future-easter-egg-mobile-app/ … #backtothefuture	14	69	410	1549827722000	12:42 PM - 10 Feb 2019	/Teslarati/status/1094682924929216512
1556984854-121	https://twitter.com/search?src=typd&q=%22%24tesla%22%20since%3A2019-02-01%20until%3A2019-02-28	@Tony_IMD	Tony Ledesma	Tesla battery packs can last over 500,000 miles!!! Road to a million? I think so @Tesla @elonmuskhttps://twitter.com/TeslaMiles/status/1099018558871199744 …	4	13	50	1550940877000	9:54 AM - 23 Feb 2019	/Tony_IMD/status/1099351836627271680
1556984854-250	https://twitter.com/search?src=typd&q=%22%24tesla%22%20since%3A2019-02-01%20until%3A2019-02-28	@TwainsMustache	Twain's Mustache	It would be VERY interesting if some of those @tesla buyers that are lacking registration after multiple rounds of temp tags find their VINs included in this list, at the same time @DeutscheBank finds them in the borrowing base. $TSLAhttps://twitter.com/JakeLangford6/status/1097688640975704064 …	2	4	14	1550556544000	11:09 PM - 18 Feb 2019	/TwainsMustache/status/1097739826214985728
1556984854-247	https://twitter.com/search?src=typd&q=%22%24tesla%22%20since%3A2019-02-01%20until%3A2019-02-28	@DigitalTrends	Digital Trends	This @ElonMusk's @Tesla Model X just towed a plane. pic.twitter.com/CynGPid1UA	1	13	35	1550576700000	4:45 AM - 19 Feb 2019	/DigitalTrends/status/1097824366824513536
1556984854-633	https://twitter.com/search?src=typd&q=%22%24tesla%22%20since%3A2019-02-01%20until%3A2019-02-28	@jonwiesman	Jon Wiesman	Wow @tesla customer service for their solar panel business is BAD. Rude and dismissive. Their system has been not generating power since Nov 16, they still haven’t fixed it, and don’t care. Get solar for your home but maybe look elsewhere.	7	4	28	1549552054000	8:07 AM - 7 Feb 2019	/jonwiesman/status/1093526689072611328
1556984854-55	https://twitter.com/search?src=typd&q=%22%24tesla%22%20since%3A2019-02-01%20until%3A2019-02-28	@ValaAfshar	Vala Afshar	Date Founded: 1865 @nokia 1876 @ericsson 1911 @IBM 1924 @Telefonica 1928 @Motorola 1938 @Samsung 1946 @Sony 1958 @LGUS 1968 @Intel 1975 @Microsoft 1976 @Apple 1984 @Dell 1984 @Cisco 1994 @Amazon 1998 @Google 1999 @BlackBerry 2003 @Tesla 2004 @Facebook 2006 @Twitter #MWC19	1	26	46	1551189932000	7:05 AM - 26 Feb 2019	/ValaAfshar/status/1100396447172833287
1556984854-222	https://twitter.com/search?src=typd&q=%22%24tesla%22%20since%3A2019-02-01%20until%3A2019-02-28	@teslaownersSV	Tesla Owners Silicon Valley	What's your next @tesla?	14	7	17	1550670067000	6:41 AM - 20 Feb 2019	/teslaownersSV/status/1098215977873899521
1556984854-348	https://twitter.com/search?src=typd&q=%22%24tesla%22%20since%3A2019-02-01%20until%3A2019-02-28	@arcadester	👾 Arcade 👾	It ain't Tesla's fault because it won't allow it to go that far passed the speed limit if it were to be on self driving. Either ways, self driving doesn't read traffic signals yet, and this was the driver who caused it. Still a piece of shit for speeding and endangering others.	6	49	1.5K	1550279689000	6:14 PM - 15 Feb 2019	/arcadester/status/1096578611782537217
1556984854-771	https://twitter.com/search?src=typd&q=%22%24tesla%22%20since%3A2019-02-01%20until%3A2019-02-28	@LeilaniMunter	Leilani Münter	In 2014 I raced a @PrairieGoldSol solar car at Chicagoland. I also began driving to my races in my electric car & meeting race fans at @Tesla superchargers on my electric road trips to the track. We became the first race team to power our pit box using 100% solar power.	2	2	36	1549119890000	8:04 AM - 2 Feb 2019	/LeilaniMunter/status/1091714064559026176
1556984854-49	https://twitter.com/search?src=typd&q=%22%24tesla%22%20since%3A2019-02-01%20until%3A2019-02-28	@mayemusk	Maye Musk	That makes sense. Oil guys will always have negative @Tesla headlines. #Pravduh #CleanEnergyWillWin Let’s share good news. #ClimateActionhttps://twitter.com/dividendgrowth1/status/1100425857032585216 …	16	39	216	1551197545000	9:12 AM - 26 Feb 2019	/mayemusk/status/1100428379914825728
1556984854-764	https://twitter.com/search?src=typd&q=%22%24tesla%22%20since%3A2019-02-01%20until%3A2019-02-28	@mcjamez	Jim McPherson	Let me translate: “Less than @Tesla”. How on earth can @Audi run a Super Bowl add for a car they don’t even have designed yet, and don’t plan to sell for 2(!!) years?https://twitter.com/Audi/status/1091475990792916992 …	2	4	29	1549134856000	12:14 PM - 2 Feb 2019	/mcjamez/status/1091776833668947970
1556984854-92	https://twitter.com/search?src=typd&q=%22%24tesla%22%20since%3A2019-02-01%20until%3A2019-02-28	@SanelaWPLG	Sanela Sabovic	TRAGIC ACCIDENT: Firefighters working to put out flames after the driver of a @Tesla loses control and crashes in Davie. Sadly, the driver was instantaneously killed. @DaviePolice believe speed may have been a factor. We have the details coming up on @WPLGLocal10 news at 11.pic.twitter.com/DlwTmDER2t	6	26	46	1551064809000	8:20 PM - 24 Feb 2019	/SanelaWPLG/status/1099871646922563587
1556984854-301	https://twitter.com/search?src=typd&q=%22%24tesla%22%20since%3A2019-02-01%20until%3A2019-02-28	@weezmgk	Comrade Weez	Still not ready to go solar & battery? Our 7.5kW PV & @tesla Powerwall2 has run aircon (& all other household power) all day for free ($4.34 value) & has exported enough power to earn $4.94 worth of feed-in. Saved some CO2 emissions too, if that's important @DoctorKarlpic.twitter.com/uMyaJfJoAy	1	3	8	1550391141000	1:12 AM - 17 Feb 2019	/weezmgk/status/1097046078019403776
1556984854-459	https://twitter.com/search?src=typd&q=%22%24tesla%22%20since%3A2019-02-01%20until%3A2019-02-28	@nynex	Josh Atchley	Thank you @elonmusk and @Tesla for taking my idea of #dogmode and implementing it to your amazing cars. Hope all cars will adopt this and save animals everywhere. https://twitter.com/Tesla/status/1095885520058515456 …	1	2	33	1550118313000	9:25 PM - 13 Feb 2019	/nynex/status/1095901753113886720
1556984854-274	https://twitter.com/search?src=typd&q=%22%24tesla%22%20since%3A2019-02-01%20until%3A2019-02-28	@UltimoGT	Ultimo GT	British Motor Oil @YouLikeCarsUK @AutomotiveAsset @CarKeys_UK @screamingcars @Gandalfwasme @AVC_Leasing @JA_Autos @AdmarkUK @zdravkost @rafredarrows @realDonaldTrump @RunnerService @bgmotogp @FormulaOneWorld @CrienaLDavies @Imperialcar @my_hpi @tesla @bmw http://www.ultimogt.com pic.twitter.com/49NN7L3pK2		9	45	1550475128000	12:32 AM - 18 Feb 2019	/UltimoGT/status/1097398344903725059
1556984854-432	https://twitter.com/search?src=typd&q=%22%24tesla%22%20since%3A2019-02-01%20until%3A2019-02-28	@FremontPD	Fremont Police Department	We have a ton of great restaurants and hiking Mission Peak is a must if you like outdoor activities. Fremont’s historic districts are always fun to explore and then there are all of the other great cities in the San Francisco Bay Area!	2	3	226	1550158060000	8:27 AM - 14 Feb 2019	/FremontPD/status/1096068465922736128
1556984854-486	https://twitter.com/search?src=typd&q=%22%24tesla%22%20since%3A2019-02-01%20until%3A2019-02-28	@petertonagh	Peter Tonagh	So my @Tesla is subject to an ‘urgent safety recall’ but the earliest they can look at it is April 4 - almost two months later. And then they can look at the ‘Limited A/C and battery cooling’ as well. Come on @elonmusk - you can’t think that that’s acceptable.pic.twitter.com/wcRMwAVoKV	8	13	19	1550090521000	1:42 PM - 13 Feb 2019	/petertonagh/status/1095785183062585344
1556984854-411	https://twitter.com/search?src=typd&q=%22%24tesla%22%20since%3A2019-02-01%20until%3A2019-02-28	@FremontPD	Fremont Police Department	You are very kind. Thank you pic.twitter.com/ROpXdvOiFe	3	5	434	1550169499000	11:38 AM - 14 Feb 2019	/FremontPD/status/1096116442691395584
1556984854-28	https://twitter.com/search?src=typd&q=%22%24tesla%22%20since%3A2019-02-01%20until%3A2019-02-28	@BrianSwails	Brian Swails	Hey @Tesla would it be possible to give drivers the option to make payments on the autopilot features? Spreading out the 7k over months would be a lot easier for some to do! If payment is not made on time then just suspend the service until the bill has been corrected	7	3	40	1551285770000	9:42 AM - 27 Feb 2019	/BrianSwails/status/1100798422834180096
1556984854-629	https://twitter.com/search?src=typd&q=%22%24tesla%22%20since%3A2019-02-01%20until%3A2019-02-28	@DanLinna	Daniel W. Linna Jr.	Want to improve legal-services delivery? Lean thinking and learning from the automotive industry can take us a long way. Outstanding post by Prof. Jeff Liker comparing @Tesla & @Toyota operations. Takeaway: #LeanLaw before (& to make the most of) #LegalTech HT @RealMikeRotherhttps://twitter.com/RealMikeRother/status/1093244889440157698 …		7	13	1549558441000	9:54 AM - 7 Feb 2019	/DanLinna/status/1093553479338074113
1556984854-13	https://twitter.com/search?src=typd&q=%22%24tesla%22%20since%3A2019-02-01%20until%3A2019-02-28	@martinengwicht	Martin { God of Mars }	Why is The SEC Picking on Elon Musk Instead of Mark Zuckerberg? — the SEC's enforcement is inconsistent & confusing. E.g. erratic nature of fines & complete lack of patience /w Elon Musk but unending patience with Mark Zuckerberg. https://www.forbes.com/sites/jodywestby/2019/02/26/why-is-the-sec-picking-on-elon-musk-instead-of-mark-zuckerberg/#353b3613834d … $TSLA @TESLA #TESLApic.twitter.com/t3c…	1	16	58	1551294578000	12:09 PM - 27 Feb 2019	/martinengwicht/status/1100835367845023744
1556984854-284	https://twitter.com/search?src=typd&q=%22%24tesla%22%20since%3A2019-02-01%20until%3A2019-02-28	@TeslaClubNorway	TeslaOwnersClubNorw	The first deliveries in Norway were on Saturday - More Model 3´s will be delivered tomorrow to happy new owners https://www.tocn.no/2019/02/jubeldag-for-model-3/ … @tesla @elonmusk @MacGyver_BE @vincent13031925 @TheTeslaLife	7	20	151	1550438152000	2:15 PM - 17 Feb 2019	/TeslaClubNorway/status/1097243255677374464
1556984854-260	https://twitter.com/search?src=typd&q=%22%24tesla%22%20since%3A2019-02-01%20until%3A2019-02-28	@techinsider	Tech Insider	.@Tesla has a "Summon" feature where the car comes and picks you up pic.twitter.com/Td6l9sTT4G	1	30	64	1550528520000	3:22 PM - 18 Feb 2019	/techinsider/status/1097622285542981632
1556984854-270	https://twitter.com/search?src=typd&q=%22%24tesla%22%20since%3A2019-02-01%20until%3A2019-02-28	@ccteslaclub	Tesla Owners Central Coast	And now it’s stuck in your head for the rest of the day! Happy Monday! #teslasketchpad @Tesla @pinkfong_usapic.twitter.com/NmgYVa6fvj	8	5	28	1550507247000	9:27 AM - 18 Feb 2019	/ccteslaclub/status/1097533062714249217
1556984854-166	https://twitter.com/search?src=typd&q=%22%24tesla%22%20since%3A2019-02-01%20until%3A2019-02-28	@Tesla	Tesla	Today we welcomed 200 awesome young women to Tesla to learn more about careers in engineering & manufacturing pic.twitter.com/zvzTNxIqmB	200	1.2K	12K	1550791408000	4:23 PM - 21 Feb 2019	/Tesla/status/1098724916306661377
1556984854-645	https://twitter.com/search?src=typd&q=%22%24tesla%22%20since%3A2019-02-01%20until%3A2019-02-28	@nate_mccomb	Purple Model 3	Did you know that @Tesla brought back the single vane air vent in the #Model3 after removing it in the beginning of version 9?pic.twitter.com/NYjeIL3hIO	4	15	144	1549507911000	7:51 PM - 6 Feb 2019	/nate_mccomb/status/1093341540771078144
1556984854-87	https://twitter.com/search?src=typd&q=%22%24tesla%22%20since%3A2019-02-01%20until%3A2019-02-28	@JahnsOliver	Oliver Jahns	My model 3 perf was delivered on Friday @elonmusk @Tesla @TeslaSchweiz @Model3_CH @TeslaClubCHpic.twitter.com/RErIxFmB8Q	24	19	213	1551091018000	3:36 AM - 25 Feb 2019	/JahnsOliver/status/1099981574127452160
1556984854-781	https://twitter.com/search?src=typd&q=%22%24tesla%22%20since%3A2019-02-01%20until%3A2019-02-28	@TmarTn	TmarTn	Duuuuuuuuuuude you took the bait	8	2	151	1549062388000	4:06 PM - 1 Feb 2019	/TmarTn/status/1091472882025357312
1556984854-97	https://twitter.com/search?src=typd&q=%22%24tesla%22%20since%3A2019-02-01%20until%3A2019-02-28	@IndustrySkeptic	Dennis	I’ve seen your posts in $TSLAQ and the criticism is often warranted but god damn man, someone died here. Most likely with a family. Save some class at least for moments like this.	4		84	1551052590000	4:56 PM - 24 Feb 2019	/IndustrySkeptic/status/1099820394096148480
1556984854-326	https://twitter.com/search?src=typd&q=%22%24tesla%22%20since%3A2019-02-01%20until%3A2019-02-28	@Gordonski_7BC	Gordon	Open the driver's door, HAL! I'm sorry, Dave. I'm afraid I can't do that.	4	8	406	1550343700000	12:01 PM - 16 Feb 2019	/Gordonski_7BC/status/1096847095670149120
1556984854-778	https://twitter.com/search?src=typd&q=%22%24tesla%22%20since%3A2019-02-01%20until%3A2019-02-28	@Model3Owners	Tesla Owners Online	See the blue line? A cold battery doesn't Supercharge fast. Once it warms up speed will return	8	7	124	1549069629000	6:07 PM - 1 Feb 2019	/Model3Owners/status/1091503255761371137
1556984854-431	https://twitter.com/search?src=typd&q=%22%24tesla%22%20since%3A2019-02-01%20until%3A2019-02-28	@vincent13031925	Vincent	I haven't been to a gas station in 2 months now, love my @Tesla more n more! It's like riding the future. $TSLAhttps://twitter.com/joerogan/status/1095488883758850048 …	14	13	170	1550158097000	8:28 AM - 14 Feb 2019	/vincent13031925/status/1096068617412653056
1556984854-679	https://twitter.com/search?src=typd&q=%22%24tesla%22%20since%3A2019-02-01%20until%3A2019-02-28	@Domenick_Y	Domenick	After @elonmusk appeared on his podcast, @joerogan lived up to his promise to check out a @Tesla and bought a Model S P100D. Check out this clip of the comedian/MMA guy as he attempts to describe its performance. https://insideevs.com/joe-rogan-tesla-model-s-video/ …pic.twitter.com/DVuxks1nkI	1	23	142	1549401522000	2:18 PM - 5 Feb 2019	/Domenick_Y/status/1092895312245604358
1556984854-532	https://twitter.com/search?src=typd&q=%22%24tesla%22%20since%3A2019-02-01%20until%3A2019-02-28	@Tesla	Tesla	“Tesla’s fart mode is a real gem” via @mashablehttps://mashable.com/review/tesla-model-3-fart-mode-easter-eggs-review/#c2KwsDVbTsqx …	227	834	7.2K	1549923817000	3:23 PM - 11 Feb 2019	/Tesla/status/1095085979419832320
1556984854-477	https://twitter.com/search?src=typd&q=%22%24tesla%22%20since%3A2019-02-01%20until%3A2019-02-28	@Domenick_Y	Domenick	So many @Tesla killers, so little actual Tesla killing. https://insideevs.com/tesla-vs-world-tesla-killers-vaporware/ …pic.twitter.com/3Yx8qA72k4	5	8	63	1550110477000	7:14 PM - 13 Feb 2019	/Domenick_Y/status/1095868886807990272
1556984854-708	https://twitter.com/search?src=typd&q=%22%24tesla%22%20since%3A2019-02-01%20until%3A2019-02-28	@teslainventory	Erik	What Tesla would you drive?! @Tesla @elonmusk #teslapic.twitter.com/XODEsHcvcn	22	3	142	1549309451000	12:44 PM - 4 Feb 2019	/teslainventory/status/1092509141178826752
1556984854-158	https://twitter.com/search?src=typd&q=%22%24tesla%22%20since%3A2019-02-01%20until%3A2019-02-28	@AndruEdwards	Andru Edwards	From the drivers seat in the @Tesla #Model3, shot on the ultra-wide angle camera #withGalaxy S10+! #galaxys10 https://www.instagram.com/p/BuLTtjFlE5D/ pic.twitter.com/BDk7Bhyrji	10	4	70	1550822677000	1:04 AM - 22 Feb 2019	/AndruEdwards/status/1098856071937118208
1556984854-311	https://twitter.com/search?src=typd&q=%22%24tesla%22%20since%3A2019-02-01%20until%3A2019-02-28	@evmom111	EVmom	I once dreaded grocery #shopping. Now it's a smooth, quiet #ride & small break for this #EVmom Plus... we often ride w/ 3rd row seats down, so we lowered the shelf a notch & these reusable bags fit perfectly! Like #Tetris for grownups @Tesla #Tesla #TeslaModelX @AldiUSApic.twitter.com/iP2EF0Ou4B	1	1	15	1550367244000	6:34 PM - 16 Feb 2019	/evmom111/status/1096945846350946305
1556984854-561	https://twitter.com/search?src=typd&q=%22%24tesla%22%20since%3A2019-02-01%20until%3A2019-02-28	@DanLightT	Daneish B Lightning	#cityofoslo safely in Drammen Port! #model3 @Tesla @elonmuskpic.twitter.com/dDfhlBvzvF	3	7	38	1549804216000	6:10 AM - 10 Feb 2019	/DanLightT/status/1094584335624212483
1556984854-347	https://twitter.com/search?src=typd&q=%22%24tesla%22%20since%3A2019-02-01%20until%3A2019-02-28	@DigitalTrends	Digital Trends	This is how @Tesla's are made. pic.twitter.com/KIxCdcpv1x		23	49	1550282400000	7:00 PM - 15 Feb 2019	/DigitalTrends/status/1096589983589183488
1556984854-692	https://twitter.com/search?src=typd&q=%22%24tesla%22%20since%3A2019-02-01%20until%3A2019-02-28	@SpaceRangerDash	Daphne ❌	Omg IT'S HERE! Just saw a bright red @TESLA MODEL 3 in the streets of Paris for the FIRST time ever! I screamed of surprise (& happiness, lbr) in my motorcycle helmet. No kidding. I can hear Marie Kondo "Does this spark joy for you?" Yes yes, yes it does. Thank you @elonmusk	9	22	249	1549372918000	6:21 AM - 5 Feb 2019	/SpaceRangerDash/status/1092775339242213376
1556984854-248	https://twitter.com/search?src=typd&q=%22%24tesla%22%20since%3A2019-02-01%20until%3A2019-02-28	@UltimoGT	Ultimo GT	British Motor Oil @YouLikeCarsUK @AutomotiveAsset @CarKeys_UK @screamingcars @Gandalfwasme @AVC_Leasing @JA_Autos @AdmarkUK @zdravkost @rafredarrows @realDonaldTrump @RunnerService @bgmotogp @FormulaOneWorld @CrienaLDavies @Imperialcar @my_hpi @Tesla @bmw http://www.ultimogt.com pic.twitter.com/6wowLDdsP2		14	56	1550563162000	12:59 AM - 19 Feb 2019	/UltimoGT/status/1097767583846203392
1556984854-315	https://twitter.com/search?src=typd&q=%22%24tesla%22%20since%3A2019-02-01%20until%3A2019-02-28	@SimpleCalifrag	Simple Califragilist	Every single person who I showed my #model3 to was blown away.		3	17	1550358687000	4:11 PM - 16 Feb 2019	/SimpleCalifrag/status/1096909956304027648
1556984854-509	https://twitter.com/search?src=typd&q=%22%24tesla%22%20since%3A2019-02-01%20until%3A2019-02-28	@M3Exp	Model 3 Experience	Real question, likely already considered: @elonmusk , bro, why can’t we use the controls in the app BEFORE the @Tesla wakes up? Tap the control and put our away confidently. The command sends upon wake. Tapping the control again before wake would cancel. Like/RT if you’re in! pic.twitter.com/DKt0YHAq6m	4	10	56	1550011038000	3:37 PM - 12 Feb 2019	/M3Exp/status/1095451808292577281
1556984854-834	https://twitter.com/search?src=typd&q=%22%24tesla%22%20since%3A2019-02-01%20until%3A2019-02-28	@HeartTesla	iHeartTesla	Agreed, then no one person should fully trust his or her own driving ability. Hence the need for self driving cars. It offers an extra layer of security. Even with today’s technology, self driving (when used correctly, unlike what Uber did) is much safe than a human, already.	2		1	1548980958000	5:29 PM - 31 Jan 2019	/HeartTesla/status/1091131342404780032
1556984854-469	https://twitter.com/search?src=typd&q=%22%24tesla%22%20since%3A2019-02-01%20until%3A2019-02-28	@itsCrippleback	Crippleback	But how would the passers by know?	15	18	984	1550115030000	8:30 PM - 13 Feb 2019	/itsCrippleback/status/1095887983838879745
1556984854-246	https://twitter.com/search?src=typd&q=%22%24tesla%22%20since%3A2019-02-01%20until%3A2019-02-28	@arctechinc	James Locke	Should Tesla be showing the price of the vehicle on it's order page with gas savings included as it currently does or list the actual price on delivery and have a dedicated page showing how gas savings build over time? @elonmusk @Tesla	19	16	35	1550590869000	8:41 AM - 19 Feb 2019	/arctechinc/status/1097883795662012419
1556984854-821	https://twitter.com/search?src=typd&q=%22%24tesla%22%20since%3A2019-02-01%20until%3A2019-02-28	@Trumpery45	Justin	The NY Times social pages (announcing his marriage) has a year old picture. (google site:http://nytimes.com zachary kirkhorn) and here is an older picture from his flickr of him playing financial Jenga and complaining the Germans don't buy Teslas.pic.twitter.com/jMly7uDWcW	1		2	1548984062000	6:21 PM - 31 Jan 2019	/Trumpery45/status/1091144358865231874
1556984854-227	https://twitter.com/search?src=typd&q=%22%24tesla%22%20since%3A2019-02-01%20until%3A2019-02-28	@CryptoVanessa	Vanessa ₿	.@elonmusk : #Bitcoin Has ‘Quite Brilliant’ Structure, Paper Money is Going Away hi mister musk how many likes and/or retweets for a new #Tesla ? or maybe a answer when people can buy your @Tesla with #BTC Sharing is caring #SharingIsCaringhttps://cointelegraph.com/news/elon-musk-bitcoin-has-quite-brilliant-structure-paper-money-is-going-away?utm_medium=Organic&utm_source=coinstats …	5	20	94	1550646352000	12:05 AM - 20 Feb 2019	/CryptoVanessa/status/1098116509669511168
1556984854-742	https://twitter.com/search?src=typd&q=%22%24tesla%22%20since%3A2019-02-01%20until%3A2019-02-28	@teslectrics	Teslectrics	“With nearly 140k units sold, #Model3 was also the best-selling premium vehicle (including SUVs) in the US for 2018–the first time in decades an American carmaker has been able to secure the top spot.” $TSLA $TSLAQ #TeamElon #Tesla @Tesla ⁦@elonmusk⁩https://jalopnik.com/the-tesla-model-3-killed-the-rest-of-american-luxury-1832229676 …	61	376	3.2K	1549171982000	10:33 PM - 2 Feb 2019	/teslectrics/status/1091932551445385217
1556984854-170	https://twitter.com/search?src=typd&q=%22%24tesla%22%20since%3A2019-02-01%20until%3A2019-02-28	@stuart_xrp	༜༝🅂🅃🅄🄰🅁🅃🅇🅁🄿 💧 ⚡	ILP - Internet of Things - TESLA Elon Musk will not talk about #XRP due to NDA's, IMO pic.twitter.com/7jjS33Xg7d	1	4	21	1550784229000	2:23 PM - 21 Feb 2019	/stuart_xrp/status/1098694805310316544
1556984854-134	https://twitter.com/search?src=typd&q=%22%24tesla%22%20since%3A2019-02-01%20until%3A2019-02-28	@teslamodel3fan	Tesla Model 3 Fan	Sesame street took down the @tesla cookie monster ad for copyright reasons. I get it, but it's funny in it's own right. Plenty of funny comments in next tweets reddit post.	4	3	19	1550889138000	7:32 PM - 22 Feb 2019	/teslamodel3fan/status/1099134826924380160
1556984854-334	https://twitter.com/search?src=typd&q=%22%24tesla%22%20since%3A2019-02-01%20until%3A2019-02-28	@markbspeigeI	Mark BS Speigel	The digital manager of @blackenterprise has either been hacked or has lost her mind. Going off on @Tesla supporters and threatening to break into their cars and kill their dogs. Ok so that last part may be extreme BUT taking an animal from 68 degrees controlled temp to 100 counts pic.twitter.com/wz5GIRXsG7	2	3	13	1550336988000	10:09 AM - 16 Feb 2019	/markbspeigeI/status/1096818943325597696
1556984854-23	https://twitter.com/search?src=typd&q=%22%24tesla%22%20since%3A2019-02-01%20until%3A2019-02-28	@ShadySkies101	googleme	At a small price of 5000$	11	1	718	1551290890000	11:08 AM - 27 Feb 2019	/ShadySkies101/status/1100819897909678081
1556984854-578	https://twitter.com/search?src=typd&q=%22%24tesla%22%20since%3A2019-02-01%20until%3A2019-02-28	@rellimalec	Alec Rellim	Tesla Model 3 @ Schiphol Airport in the Netherlands! Travellers are in awe of this beautiful car and constantly requesting tours! @elonmusk @Tesla @Teslaratipic.twitter.com/Ao5yQoMA14	1	5	22	1549709276000	3:47 AM - 9 Feb 2019	/rellimalec/status/1094186128016621568
1556984854-30	https://twitter.com/search?src=typd&q=%22%24tesla%22%20since%3A2019-02-01%20until%3A2019-02-28	@TesLatino	TesLatino	Fun fact of the day: When you own a @Tesla you almost eliminate the chances of losing your wallet or credit cards at a gas station. Except for the occasional stop to buy gum or something else at the convenience store.	2	2	28	1551280484000	8:14 AM - 27 Feb 2019	/TesLatino/status/1100776250522636289
1556984854-123	https://twitter.com/search?src=typd&q=%22%24tesla%22%20since%3A2019-02-01%20until%3A2019-02-28	@cleantechnica	CleanTechnica	The Great Tesla Model 3 Consumer Reports Reliability Kerfuffle https://cleantechnica.com/2019/02/23/call-and-response-the-great-model-3-consumer-reports-reliability-kerfluffle/ … #Tesla @Tesla	10	19	87	1550939211000	9:26 AM - 23 Feb 2019	/cleantechnica/status/1099344850263203846
1556984854-345	https://twitter.com/search?src=typd&q=%22%24tesla%22%20since%3A2019-02-01%20until%3A2019-02-28	@teslaownersSV	Tesla Owners Silicon Valley	So this is happening @tesla. I'm doubling down to keep my family safe and for a brighter future for . Thank you @elonmusk for making this possible.pic.twitter.com/oPzeVY0ryZ	37	25	321	1550290421000	9:13 PM - 15 Feb 2019	/teslaownersSV/status/1096623625216487424
1556984854-69	https://twitter.com/search?src=typd&q=%22%24tesla%22%20since%3A2019-02-01%20until%3A2019-02-28	@mithunoorath	Mithun Oorath (‘Mit-thun’)	For reiterating what he said in Q4 statement. Jeezzzzz @Tesla @elonmuskpic.twitter.com/FOyRt1BqZd	1	6	41	1551141549000	5:39 PM - 25 Feb 2019	/mithunoorath/status/1100193514007207937
1556984854-294	https://twitter.com/search?src=typd&q=%22%24tesla%22%20since%3A2019-02-01%20until%3A2019-02-28	@cleantechnica	CleanTechnica	.@DonCheadle has also had a @Tesla (and @ZeroMC electric motorcycle) for several years. And is a board member of @100isNow. True American & global patriot.https://twitter.com/CalvinKlesmith/status/541719019200724992 …	13	28	312	1550421265000	9:34 AM - 17 Feb 2019	/cleantechnica/status/1097172424800518146
1556984854-699	https://twitter.com/search?src=typd&q=%22%24tesla%22%20since%3A2019-02-01%20until%3A2019-02-28	@mayemusk	Maye Musk	#Pravduh about #Tesla Report 22. It remains astonishing when the media admit they receive their negative @Tesla information from oil companies and anonymous short sellers. #TheUsualSuspects Thanks @cleantechnica Let’s retweet any positive headlines. #CleanEnergyWillWinhttps://twitter.com/cleantechnica/status/1092626562342707200 …	14	80	284	1549340672000	9:24 PM - 4 Feb 2019	/mayemusk/status/1092640089346170881
1556984854-165	https://twitter.com/search?src=typd&q=%22%24tesla%22%20since%3A2019-02-01%20until%3A2019-02-28	@TheSamTwins	TheSamTwins	@Tesla takes the wheel now pic.twitter.com/51DOkgmooB	1	11	437	1550797594000	6:06 PM - 21 Feb 2019	/TheSamTwins/status/1098750862925721601
1556984854-786	https://twitter.com/search?src=typd&q=%22%24tesla%22%20since%3A2019-02-01%20until%3A2019-02-28	@SteveWestly	Steve Westly	I stand by it, "Tesla has a considerable lead over electric-car competitors". When @Tesla releases its $35,000 version of the #Model3 it will see increased market domination that other brands will struggle to catch up to.http://ow.ly/6i1A30nqKk4	16	8	87	1549056614000	2:30 PM - 1 Feb 2019	/SteveWestly/status/1091448664143421441
1556984854-264	https://twitter.com/search?src=typd&q=%22%24tesla%22%20since%3A2019-02-01%20until%3A2019-02-28	@BenSullins	Ben Sullins	Would love to see @Tesla start to offer things to increase the functionality of their vehicles https://twitter.com/NissanEV_UK/status/1097438899046174720 …	7	12	99	1550514186000	11:23 AM - 18 Feb 2019	/BenSullins/status/1097562166478041088
1556984854-88	https://twitter.com/search?src=typd&q=%22%24tesla%22%20since%3A2019-02-01%20until%3A2019-02-28	@wishhcharity	@WISHHcharity	Proud to facilitate the handover of this fabulous Mini @Tesla for @HullHospitals Acorn Ward. Thank you @TeslaOwnersUK @elonmusk for making this a reality. Children can now drive themselves to the operating theatre and scans #AllieviatingAnxiety #Joypic.twitter.com/KgssWFxYX4	13	53	488	1551089695000	3:14 AM - 25 Feb 2019	/wishhcharity/status/1099976023721021442
1556984854-104	https://twitter.com/search?src=typd&q=%22%24tesla%22%20since%3A2019-02-01%20until%3A2019-02-28	@marc_benton	Marc Benton	Model 3 Feature Request: The ability to turn off one side of the air vents. A new owner asked me how you do this and even after over a year of owning a Model 3, I didn’t realize you can’t turn off the passenger air vent, they can only direct the air flow away. @elonmusk @tesla	16	18	149	1551024792000	9:13 AM - 24 Feb 2019	/marc_benton/status/1099703801018105856
1556984854-547	https://twitter.com/search?src=typd&q=%22%24tesla%22%20since%3A2019-02-01%20until%3A2019-02-28	@NCBirbhan	Nikhil Chaudhary	Am 19 today!! Doesn't seems so. I am more excited about @SpaceX and @Tesla then by bday! pic.twitter.com/XtSoMo0PEq	14	1	40	1549861715000	10:08 PM - 10 Feb 2019	/NCBirbhan/status/1094825505159856128
1556984854-74	https://twitter.com/search?src=typd&q=%22%24tesla%22%20since%3A2019-02-01%20until%3A2019-02-28	@TslaTimeCapsule	TeslaTimeCapsule	— #NewsCapsule — #Claim: Sales of 500,000 @Tesla cars in 2020 is an impossibility as a 6y CAGR of 65% is never been done by any complex product manufacturer. #Date: 17/Sep/2014 #Source: @markbspiegel https://seekingalpha.com/article/2501685-why-projections-for-tesla-to-sell-500000-cars-in-2020-are-absurd … #Tesla #EV #News $TSLApic.twitter.com/hDZ6hujGeH	10	19	99	1551131932000	2:58 PM - 25 Feb 2019	/TslaTimeCapsule/status/1100153179138916352
1556984854-395	https://twitter.com/search?src=typd&q=%22%24tesla%22%20since%3A2019-02-01%20until%3A2019-02-28	@MikeFlo46795160	Mike Flores	How 'bout that @Tesla data? Driver passes out. M3 veers off road & crashes. Hits pole (BAD!). No airbags deployed. Car never alerted Tesla that an accident occurred. Data pulled by Tesla service only indicated some “secondary systems” had malfunctions. $TSLA $TSLAQhttps://twitter.com/InvestorSwan/status/1096165447119134720 …	5	16	55	1550184539000	3:48 PM - 14 Feb 2019	/MikeFlo46795160/status/1096179524364988416
1556984854-490	https://twitter.com/search?src=typd&q=%22%24tesla%22%20since%3A2019-02-01%20until%3A2019-02-28	@Tesla	Tesla	You can suggest charging sites herehttps://www.tesla.com/charging-partners#apply …	4	14	60	1550082213000	11:23 AM - 13 Feb 2019	/Tesla/status/1095750340673064960
1556984854-232	https://twitter.com/search?src=typd&q=%22%24tesla%22%20since%3A2019-02-01%20until%3A2019-02-28	@rajmathai	Raj Mathai	Bon Voyage: 4K #Tesla cars about to be shipped to Europe. @Tesla made 0 cars in 2011. Will make 500K this year (per ⁦@elonmusk⁩). ⁦@Teslarati⁩ #Pier80 #SanFranciscopic.twitter.com/x1b5oyTSNr		10	35	1550627181000	6:46 PM - 19 Feb 2019	/rajmathai/status/1098036100369534976
1556984854-365	https://twitter.com/search?src=typd&q=%22%24tesla%22%20since%3A2019-02-01%20until%3A2019-02-28	@That_Ian_Power	ThatCannabisGuy 🇨🇦	Add this to Sentry Mode.pic.twitter.com/yS9e7BQV3j	40	267	3.3K	1550244578000	8:29 AM - 15 Feb 2019	/That_Ian_Power/status/1096431347063697408
1556984854-503	https://twitter.com/search?src=typd&q=%22%24tesla%22%20since%3A2019-02-01%20until%3A2019-02-28	@yanquetino	Mark Larsen	I displayed my @Tesla #Model3 today at our Dixie Transportation Expo. Hundreds of attendees gathered around to check it out. Unfortunately, one old lady scratched the passenger side window chrome with her multiple garish rings. pic.twitter.com/py9KH9LyLn	14	2	77	1550030198000	8:56 PM - 12 Feb 2019	/yanquetino/status/1095532174118285313
1556984854-791	https://twitter.com/search?src=typd&q=%22%24tesla%22%20since%3A2019-02-01%20until%3A2019-02-28	@HemantG61521286	HG	Hi Elon. Keep doing what you are doing!!! influencing the next generation!!! Andrej’s Tesla V Toyota presentation!! #Tesla #Toyota #ElonMusk @elonmusk @Tesla @TheTeslaLife @TeslaRoadTrip @Teslarati @TeslaMotorsClubpic.twitter.com/GZGoA5GBLN	3	14	55	1549043507000	10:51 AM - 1 Feb 2019	/HemantG61521286/status/1091393689019068416
1556984854-748	https://twitter.com/search?src=typd&q=%22%24tesla%22%20since%3A2019-02-01%20until%3A2019-02-28	@DMC_Ryan	Ryan McCaffrey	Huge kudos and thanks to @MyTeslaAdventur for setting up a great event today, starting with a meetup at the @Tesla factory and then a lovely drive to and lunch in Santa Cruz! pic.twitter.com/ZNdfYMwV8g	3	3	81	1549163670000	8:14 PM - 2 Feb 2019	/DMC_Ryan/status/1091897691544539136
1556984854-836	https://twitter.com/search?src=typd&q=%22%24tesla%22%20since%3A2019-02-01%20until%3A2019-02-28	@Vinster1214	Vin	The amount of @Tesla I’ve seen in the streets already over her.. pero like i lost count	1	1	3	1548980428000	5:20 PM - 31 Jan 2019	/Vinster1214/status/1091129118924537856
1556984854-694	https://twitter.com/search?src=typd&q=%22%24tesla%22%20since%3A2019-02-01%20until%3A2019-02-28	@AlderHey	🏥 Alder Hey Children's Hospital	After @TeslaOwnersUK's amazing donation of 3 mini @Tesla cars to our patients We decided to do a @BBC_TopGear-style review and put them all through their paces. Find out what happened here https://youtu.be/1TKvaG2WT4I @AlderHeyCharity @elonmusk #tesla #cars #electricpic.twitter.com/Z3f0RbEhGK	6	24	146	1549369805000	5:30 AM - 5 Feb 2019	/AlderHey/status/1092762283867033600
1556984854-551	https://twitter.com/search?src=typd&q=%22%24tesla%22%20since%3A2019-02-01%20until%3A2019-02-28	@GabeRitter1	Gabe Ritter	So tomorrow morning I start a new chapter in my life. I’m incredibly excited yet really nervous so wish me luck. Come May I’ll be a @Tesla service technician if all goes well. I will miss everyone on the energy side but the vehicle side has been my true love.	11	5	143	1549849364000	6:42 PM - 10 Feb 2019	/GabeRitter1/status/1094773698538680320
1556984854-599	https://twitter.com/search?src=typd&q=%22%24tesla%22%20since%3A2019-02-01%20until%3A2019-02-28	@_jeffreyr	JeffreyR	Great community. Happy #TweetHeartsFriday to you all!pic.twitter.com/EHcHVJUFkY		3	8	1549645622000	10:07 AM - 8 Feb 2019	/_jeffreyr/status/1093919145324761089
1556984854-390	https://twitter.com/search?src=typd&q=%22%24tesla%22%20since%3A2019-02-01%20until%3A2019-02-28	@ChargePointnet	ChargePoint	New "Dog Mode" from @Tesla keeps doggy companions comfortable in the car while letting people passing by know they don’t need to worry https://bit.ly/2tjfFzE		5	24	1550190901000	5:35 PM - 14 Feb 2019	/ChargePointnet/status/1096206207948374016
1556984854-814	https://twitter.com/search?src=typd&q=%22%24tesla%22%20since%3A2019-02-01%20until%3A2019-02-28	@CGarmeaux	Cory de Garmeaux	Elon, consider giving @Erdayastronaut an opportunity to interview you on @SpaceX and @Tesla. You’ve responded to nearly every question of his because he’s got thoughtful and genuine questions. Did I mention he owns a Tesla Model 3? I only know this cause I love his YT channel.	1	2	71	1548987994000	7:26 PM - 31 Jan 2019	/CGarmeaux/status/1091160851065769984
1556984854-212	https://twitter.com/search?src=typd&q=%22%24tesla%22%20since%3A2019-02-01%20until%3A2019-02-28	@ShawnSchaeffe10	Shawn Schaeffer 🦂	. @elonmusk i saw statements on btc insufficiency & how its currently not inline w/ @Tesla business model. Please look @#XRP its cheap, fast & could be deployed in ur fleet vehicles utilizing @Coil to pay the onramps to ur 3d Tunnels Micro pmts for automated driving #xrpcommunity	8	27	93	1550682727000	10:12 AM - 20 Feb 2019	/ShawnSchaeffe10/status/1098269079138430978
1556984854-531	https://twitter.com/search?src=typd&q=%22%24tesla%22%20since%3A2019-02-01%20until%3A2019-02-28	@LisaRoznerTV	Lisa Rozner	A look at the @Tesla that a driver told North Brunswick police was operating in autopilot mode when it veered off Route 1 and crashed off an exit ramp @CBSNewYorkpic.twitter.com/V9uYJRW4Xx	3	8	34	1549926893000	4:14 PM - 11 Feb 2019	/LisaRoznerTV/status/1095098878439944192
1556984854-788	https://twitter.com/search?src=typd&q=%22%24tesla%22%20since%3A2019-02-01%20until%3A2019-02-28	@teslaownersSV	Tesla Owners Silicon Valley	Thank you members and community of @tesla @elonmusk for an amazing event on Saturday January 26, 2019. Shout out to @tesla_raj for this amazing video.pic.twitter.com/r5yH1GFYTg	1	12	73	1549049000000	12:23 PM - 1 Feb 2019	/teslaownersSV/status/1091416729484283904
1556984854-538	https://twitter.com/search?src=typd&q=%22%24tesla%22%20since%3A2019-02-01%20until%3A2019-02-28	@naythinbrynt	Nathan Bryant	Hey @Tesla @elonmusk Take responsibility for shady solar sales practices. False promises were made in order to close a sale. Now I’m out $6,000. Customer support hides behind my contract. This is the worst experience I have ever had with any company.	10	8	34	1549909313000	11:21 AM - 11 Feb 2019	/naythinbrynt/status/1095025142818717697
1556984854-819	https://twitter.com/search?src=typd&q=%22%24tesla%22%20since%3A2019-02-01%20until%3A2019-02-28	@GerberKawasaki	Ross Gerber	I heat mine up and then summon it to me from the garage. But it’s 62*. I love that though. #tesla $tsla	1		1	1548984753000	6:32 PM - 31 Jan 2019	/GerberKawasaki/status/1091147259985580032
1556984854-456	https://twitter.com/search?src=typd&q=%22%24tesla%22%20since%3A2019-02-01%20until%3A2019-02-28	@vincent13031925	Vincent	Congratulation to all Spain Tesla Model 3 owners	1	2	33	1550123126000	10:45 PM - 13 Feb 2019	/vincent13031925/status/1095921942211641344
1556984854-77	https://twitter.com/search?src=typd&q=%22%24tesla%22%20since%3A2019-02-01%20until%3A2019-02-28	@Domenick_Y	Domenick	Progress at the @Tesla Gigafactory 3 in China appears to be quite substantial, judging by the latest footage. Check out our update. https://insideevs.com/tesla-china-gigafactory-update-video/ …pic.twitter.com/3HxotXw94m	15	6	43	1551126551000	1:29 PM - 25 Feb 2019	/Domenick_Y/status/1100130608498520064
1556984854-389	https://twitter.com/search?src=typd&q=%22%24tesla%22%20since%3A2019-02-01%20until%3A2019-02-28	@Bamfurlough	Joseph Simko	Any chance you guys could add a roadhead mode?	6	8	225	1550191390000	5:43 PM - 14 Feb 2019	/Bamfurlough/status/1096208261060030464
1556984854-644	https://twitter.com/search?src=typd&q=%22%24tesla%22%20since%3A2019-02-01%20until%3A2019-02-28	@ProfRayWills	💧Expert-at-Large Future Smart 🌏 Prof Ray Wills	Whether you want to buy @Tesla product or not, anyone offering a product or service can learn from #Tesla buy flow At http://Tesla.com you can buy a car in 2 minutes Truly incredible how something traditionally so complex, is made so simple @MusaTariq As with @Apple!	2	10	24	1549508200000	7:56 PM - 6 Feb 2019	/ProfRayWills/status/1093342753780424704
1556984854-533	https://twitter.com/search?src=typd&q=%22%24tesla%22%20since%3A2019-02-01%20until%3A2019-02-28	@CARandDRIVER	Car and Driver	Confused when pricing a @Tesla? Here's how to decipher the cost: http://crdrv.co/O5l1yPC pic.twitter.com/Nuaraj76bZ		6	30	1549921299000	2:41 PM - 11 Feb 2019	/CARandDRIVER/status/1095075418523291648
1556984854-488	https://twitter.com/search?src=typd&q=%22%24tesla%22%20since%3A2019-02-01%20until%3A2019-02-28	@vincent13031925	Vincent	Chinese Gov media CCTV reports: The first batch of @Tesla Model 3 arrived in Tianjin Port. Two other freighters with M3, "Morning Cindy" and "Emerald Ace", will also arrive in Shanghai and Tianjin Ports next week. $TSLA #Tesla #Model3 #China #TeslaChina http://news.cctv.com/2019/02/13/ARTIo9CpGcgmDJSJP5A2EjNp190213.shtml …	4	22	104	1550085129000	12:12 PM - 13 Feb 2019	/vincent13031925/status/1095762568235237376
1556984854-569	https://twitter.com/search?src=typd&q=%22%24tesla%22%20since%3A2019-02-01%20until%3A2019-02-28	@timdang	Tim Dang	@Tesla’s mobile service is beyond compare. Got my tires rotated in my garage! pic.twitter.com/DirLUdAE8q	1	2	15	1549759134000	5:38 PM - 9 Feb 2019	/timdang/status/1094395246375391242
1556984854-616	https://twitter.com/search?src=typd&q=%22%24tesla%22%20since%3A2019-02-01%20until%3A2019-02-28	@AstroBotKaitlyn	AstroBot Kaitlyn	Yesterday was the one year anniversary of the historical @SpaceX #Falcon9heavy launch! The Tesla roadster and starman are out there somewhere. #istherelifeonmars @Tesla pic.twitter.com/aGzzzemX0r	2	4	22	1549587612000	6:00 PM - 7 Feb 2019	/AstroBotKaitlyn/status/1093675833716297729
1556984854-770	https://twitter.com/search?src=typd&q=%22%24tesla%22%20since%3A2019-02-01%20until%3A2019-02-28	@Tesla	Tesla	Model 3 ranked #1 in owner satisfaction by @ConsumerReports	216	1.6K	11K	1549122192000	8:43 AM - 2 Feb 2019	/Tesla/status/1091723718395482112
1556984854-244	https://twitter.com/search?src=typd&q=%22%24tesla%22%20since%3A2019-02-01%20until%3A2019-02-28	@omg_tesla	Omg_Tesla	Has anyone seen that @Tesla is now selling snow chain for the 20” P3D!?! @teslaownersSV @TeslaNY @teslainventory @Model3Owners @Teslarati @NYKChannel https://shop.tesla.com/us/en/product/vehicle-accessories/model-3-snow-chain---20-performance.html …pic.twitter.com/idC5LN78IR	2	5	24	1550594018000	9:33 AM - 19 Feb 2019	/omg_tesla/status/1097897004460429312
1556984854-631	https://twitter.com/search?src=typd&q=%22%24tesla%22%20since%3A2019-02-01%20until%3A2019-02-28	@richr	Richard Rosenblatt	As a tech entrepreneur, I have been an ardent @Tesla fan but I am finally giving up. I have had a dozen tech issues and the tires pop if you graze potholes. I could even forgive the spotty tech IF service acted like they cared. Anyone else having issues?	21	20	88	1549555350000	9:02 AM - 7 Feb 2019	/richr/status/1093540514605854720
1556984854-342	https://twitter.com/search?src=typd&q=%22%24tesla%22%20since%3A2019-02-01%20until%3A2019-02-28	@OfficialJoelF	Joel Franco	Amazingly the driver did not get hurt. Teslas are indestructible	9	13	407	1550291809000	9:36 PM - 15 Feb 2019	/OfficialJoelF/status/1096629446386298880
1556984854-36	https://twitter.com/search?src=typd&q=%22%24tesla%22%20since%3A2019-02-01%20until%3A2019-02-28	@sarah_nicole_84	sarahnikki 🐘	#WhyILoveTesla Because I support @elonmusk and investing in @Tesla now, allows them to do more in the future, which ultimately means a better world for my daughter. pic.twitter.com/SWrfzx4KL1	6	21	112	1551227429000	5:30 PM - 26 Feb 2019	/sarah_nicole_84/status/1100553722055278596
1556984854-703	https://twitter.com/search?src=typd&q=%22%24tesla%22%20since%3A2019-02-01%20until%3A2019-02-28	@Supplyframe	Supplyframe	.@Tesla is aiming to charge your #EV lightning fast with the #acquisition of #ultracapacitor maker @Maxwell_Tech, in a deal valued at $218 Million. #News #Supplyframepic.twitter.com/4NOx1YtpWc	2	16	46	1549323885000	4:44 PM - 4 Feb 2019	/Supplyframe/status/1092569681037189120
1556984854-144	https://twitter.com/search?src=typd&q=%22%24tesla%22%20since%3A2019-02-01%20until%3A2019-02-28	@danieljcarter82	Dan Carter	@Tesla so I pay you £1000 refundable deposit and, when I have it refunded, it's £708. That's one way of making money I guess...	7	10	20	1550858918000	11:08 AM - 22 Feb 2019	/danieljcarter82/status/1099008076915634176
1556984854-182	https://twitter.com/search?src=typd&q=%22%24tesla%22%20since%3A2019-02-01%20until%3A2019-02-28	@vincent13031925	Vincent	Couple @Tesla Model 3 with the “green license plate” in China $TSLA #Tesla #Model3 #China #TeslaChinapic.twitter.com/ZuPp2kK70P	5	19	109	1550765479000	9:11 AM - 21 Feb 2019	/vincent13031925/status/1098616162957484032
1556984854-832	https://twitter.com/search?src=typd&q=%22%24tesla%22%20since%3A2019-02-01%20until%3A2019-02-28	@ShanghaiJayin	Jay in Shanghai	Isn’t true Vincent, it’s a Media Car he’s only got it for 10days!pic.twitter.com/0q67nCot89	1		4	1548981221000	5:33 PM - 31 Jan 2019	/ShanghaiJayin/status/1091132441706680320
1556984854-137	https://twitter.com/search?src=typd&q=%22%24tesla%22%20since%3A2019-02-01%20until%3A2019-02-28	@LorenzoBaldo3	Lorenzo Baldo	One of the first ten deliveries in Italy! #model3 @elonmusk @Tesla pic.twitter.com/9Gyyu2ok15	21	45	415	1550880878000	5:14 PM - 22 Feb 2019	/LorenzoBaldo3/status/1099100184645193729
1556984854-370	https://twitter.com/search?src=typd&q=%22%24tesla%22%20since%3A2019-02-01%20until%3A2019-02-28	@devjock	uncle devjock	RIP people named Dave.	1	3	329	1550244070000	8:21 AM - 15 Feb 2019	/devjock/status/1096429215975727104
1556984854-817	https://twitter.com/search?src=typd&q=%22%24tesla%22%20since%3A2019-02-01%20until%3A2019-02-28	@melanie_matheu	Melanie Matheu, PhD	Just found out one of our new employees chose us over @Tesla. Feels pretty good to be building this amazing team solving the massively important organ and tissue engineering problem. #medtech #biotech #tech $TSLA	1	1	12	1548985323000	6:42 PM - 31 Jan 2019	/melanie_matheu/status/1091149648679456768
1556984854-657	https://twitter.com/search?src=typd&q=%22%24tesla%22%20since%3A2019-02-01%20until%3A2019-02-28	@imjohnrogers	John Rogers	As a Model 3 owner, I 100% agree. You can also submit payment with Apple Pay — meaning you can purchase a Tesla with your face (Face ID on iPhone.) Welcome to the future!	2	3	58	1549480906000	12:21 PM - 6 Feb 2019	/imjohnrogers/status/1093228273134227456
1556984854-605	https://twitter.com/search?src=typd&q=%22%24tesla%22%20since%3A2019-02-01%20until%3A2019-02-28	@GeertBourgeois	Geert Bourgeois	Flanders is a logistical hub and Zeebrugge is the best in the world when it comes to the distribution of vehicles to and from Europe. @Tesla has chosen the @Port_Zeebrugge because it is the only port in Europe that’s Electric Vehicle-Ready. #GoodNews @elonmusk	3	20	50	1549625885000	4:38 AM - 8 Feb 2019	/GeertBourgeois/status/1093836360698548224
1556984854-775	https://twitter.com/search?src=typd&q=%22%24tesla%22%20since%3A2019-02-01%20until%3A2019-02-28	@hilinetrail	andykat	$tsla model 3s that were manufactured in jan 2019 are being trucked to littleton, co daily. unless elon is digging a tunnel to china, they’re not headed there. this dusty lemon arrived last week -pic.twitter.com/xbuwvHqti2	2	3	19	1549087536000	11:05 PM - 1 Feb 2019	/hilinetrail/status/1091578361816612864
1556984854-90	https://twitter.com/search?src=typd&q=%22%24tesla%22%20since%3A2019-02-01%20until%3A2019-02-28	@UltimoGT	Ultimo GT	British Motor Oil @YouLikeCarsUK @AutomotiveAsset @CarKeys_UK @screamingcars @Gandalfwasme @AVC_Leasing @JA_Autos @AdmarkUK @zdravkost @rafredarrows @realDonaldTrump @RunnerService @bgmotogp @FormulaOneWorld @CrienaLDavies @Imperialcar @my_hpi @tesla @bmw http://www.ultimogt.com pic.twitter.com/WBFFE7KZYA		9	41	1551077865000	11:57 PM - 24 Feb 2019	/UltimoGT/status/1099926407629684736
1556984854-185	https://twitter.com/search?src=typd&q=%22%24tesla%22%20since%3A2019-02-01%20until%3A2019-02-28	@Raceytherunner	Andy Race	@facebook @fbnewsroom #FacebookLive #Facebook look not further than http://digi-id.io for all online security login's #DigiByte @jack @Google @elonmusk @Microsoft @Apple @YouTube @SinaWeibo @WhatsApp @tumblr @LinkedIn @WeChatApp @reddit @telegram @Skype @Tesla @SpaceXpic.twitter.com/L4Cnj1IrbG		10	13	1550759309000	7:28 AM - 21 Feb 2019	/Raceytherunner/status/1098590286144565248
1556984854-827	https://twitter.com/search?src=typd&q=%22%24tesla%22%20since%3A2019-02-01%20until%3A2019-02-28	@Alek_Mark	Alek Mark	@Tesla should buy bankrupt TéoTaxi in Montreal with its Tesla fleet and continue with this great service. @elonmusk #TeoTaxi #uber		1	1	1548982423000	5:53 PM - 31 Jan 2019	/Alek_Mark/status/1091137487014121479
1556984854-828	https://twitter.com/search?src=typd&q=%22%24tesla%22%20since%3A2019-02-01%20until%3A2019-02-28	@J_M_0_N	Jay Pase	I for one welcome the competition . . . especially when a #Taycan saddles up beside me at the strip. So far the only #ElectricVehicle that can beat mine is another @Tesla I'm also eager to see what the #TaycanTurbo can do on a closed circuit like the #NurburgringNordschleifepic.twitter.com/n0W9M8IUiz	2		4	1548982126000	5:48 PM - 31 Jan 2019	/J_M_0_N/status/1091136241653899265
1556984854-500	https://twitter.com/search?src=typd&q=%22%24tesla%22%20since%3A2019-02-01%20until%3A2019-02-28	@castinemachine	LilPontiacSunbirdGT	wow!!! absolutely loving my new @tesla power wall installation!!! pic.twitter.com/LjBit9ijMP	2	3	19	1550042383000	12:19 AM - 13 Feb 2019	/castinemachine/status/1095583279099596800
1556984854-542	https://twitter.com/search?src=typd&q=%22%24tesla%22%20since%3A2019-02-01%20until%3A2019-02-28	@zshahan3	Zachary Shahan	Wow, appreciate that, especially from you. I've never enjoyed seeing injustice. It has been frustrating for years to see people mislead the masses about the company (@Tesla) & individual (@elonmusk) probably doing the most to help stop truly catastrophic, society threatening GW.https://twitter.com/AlterViggo/status/1094631987296358401 …	1	8	74	1549873827000	1:30 AM - 11 Feb 2019	/zshahan3/status/1094876303331864576
1556984854-176	https://twitter.com/search?src=typd&q=%22%24tesla%22%20since%3A2019-02-01%20until%3A2019-02-28	@DigitalTrends	Digital Trends	Consumer Reports bumps the @Tesla Model 3 off of its list of recommended models http://bit.ly/2VaPWFf	1	5	8	1550778273000	12:44 PM - 21 Feb 2019	/DigitalTrends/status/1098669824731828225
1556984854-601	https://twitter.com/search?src=typd&q=%22%24tesla%22%20since%3A2019-02-01%20until%3A2019-02-28	@jwfgroenen	Jan Groenen	Dear @elonmusk @Tesla 3 delivery slots have been cancelled for my new #TeslaModel3 in the last 3 days, no new time slot is communicated. Have paid the car in full and sold my old car. Tried calling and mailing Tesla Netherlands all day but impossible to connect. #help #carless	25	15	53	1549640565000	8:42 AM - 8 Feb 2019	/jwfgroenen/status/1093897934830223361
1556984854-495	https://twitter.com/search?src=typd&q=%22%24tesla%22%20since%3A2019-02-01%20until%3A2019-02-28	@DigitalTrends	Digital Trends	.@Tesla is adding some awesome new features. pic.twitter.com/XF9SjTU7BP	4	5	14	1550067300000	7:15 AM - 13 Feb 2019	/DigitalTrends/status/1095687788580593664
1556984854-273	https://twitter.com/search?src=typd&q=%22%24tesla%22%20since%3A2019-02-01%20until%3A2019-02-28	@rufusd	Rufus Deuchler	Woohoo! Delivery date for my @Tesla #Model3 confirmed. Pick up date next week. Nearly three years after the initial order, we're almost there. #ElectricCarpic.twitter.com/lsZPqxrBJD	17	12	252	1550482397000	2:33 AM - 18 Feb 2019	/rufusd/status/1097428831202430976
1556984854-552	https://twitter.com/search?src=typd&q=%22%24tesla%22%20since%3A2019-02-01%20until%3A2019-02-28	@koshi77	koshi	Nicely said. From a German engineer. 2nd wakeup call for German car manufacturers. @tesla model3 invasion to Europe had just started. @teslacek @jirikr @ellec_uk @ResidentSponge @ValueAnalyst1 @EcoHeliGuy @martinengwicht @charge_daily @TesLatino @28delayslaterhttps://twitter.com/cleantechnica/status/1094703648460951552 …	1	11	62	1549836716000	3:11 PM - 10 Feb 2019	/koshi77/status/1094720648503545863
1556984854-779	https://twitter.com/search?src=typd&q=%22%24tesla%22%20since%3A2019-02-01%20until%3A2019-02-28	@John_Papa	John Papa	Do you or did you work on @tesla UI? Want to join me for a podcast (@realtalkjs) interview to discuss the JavaScript technology behind it, the successes , challenges, and key learnings? @elonmusk - is this ok?	2	8	53	1549068780000	5:53 PM - 1 Feb 2019	/John_Papa/status/1091499690821066752
1556984854-333	https://twitter.com/search?src=typd&q=%22%24tesla%22%20since%3A2019-02-01%20until%3A2019-02-28	@harleypasternak	Harley Pasternak	@tesla service. My car is literally falling apart. The windshield is leaking water when it rains and I have a small lake inside of my car. There are sensors that flash warnings for the last 4 months,This maybe at the end of Tesla for me. Your service is horrible	30	32	96	1550337126000	10:12 AM - 16 Feb 2019	/harleypasternak/status/1096819521468260352
1556984854-147	https://twitter.com/search?src=typd&q=%22%24tesla%22%20since%3A2019-02-01%20until%3A2019-02-28	@InsideEVs	InsideEVs	Over 1,600 @Tesla #Model 3 Roll Off Ship In China: Video - Deliveries of Model 3 are ahead of schedule. https://insideevs.com/1600-tesla-model-3-ship-china-video/amp/ …pic.twitter.com/s3e7mnHhbi		5	38	1550855337000	10:08 AM - 22 Feb 2019	/InsideEVs/status/1098993056282492928
1556984854-757	https://twitter.com/search?src=typd&q=%22%24tesla%22%20since%3A2019-02-01%20until%3A2019-02-28	@crazyhank	Henry	Tesla just updated http://www.tesla.com and it's S3XY ! @Tesla $TSLA @elonmusk	4	23	225	1549144287000	2:51 PM - 2 Feb 2019	/crazyhank/status/1091816391638802433
1556984854-652	https://twitter.com/search?src=typd&q=%22%24tesla%22%20since%3A2019-02-01%20until%3A2019-02-28	@EforElectric	E for Electric	Had to take a picture of the irony I walked into outside of my Chipotle #tesla @tesla #irony #funny #electriccars #humor #memespic.twitter.com/hOJSwzBxqz – at Chipotle Mexican Grill	2	6	47	1549498030000	5:07 PM - 6 Feb 2019	/EforElectric/status/1093300098333761536
1556984854-106	https://twitter.com/search?src=typd&q=%22%24tesla%22%20since%3A2019-02-01%20until%3A2019-02-28	@deb_infosec	Debra Baker	Loving my #TeslaModel3 Let’s start a #Tesla wave like the Jeep wave @TeslaMotorsClub @Tesla pic.twitter.com/OuNmRxJsUb	16	4	110	1551022528000	8:35 AM - 24 Feb 2019	/deb_infosec/status/1099694306200375296
1556984854-224	https://twitter.com/search?src=typd&q=%22%24tesla%22%20since%3A2019-02-01%20until%3A2019-02-28	@MaxenceBlc	Maxence BLANC	First #Model3 deliveries today in Geneva ! A great @Tesla team... and happy customers ! @elonmuskpic.twitter.com/qO544cDcHR	14	100	696	1550660409000	4:00 AM - 20 Feb 2019	/MaxenceBlc/status/1098175469059563521
1556984854-736	https://twitter.com/search?src=typd&q=%22%24tesla%22%20since%3A2019-02-01%20until%3A2019-02-28	@TeslaPittsburgh	Tesla Pittsburgh	FYI @Tesla: one of our local owners reports that the Morgantown, WV Supercharger is completely down-- no timeline for repair?? There is a Hampton Inn nearby as a backup charger. Route/plan accordingly.	4	3	19	1549215888000	10:44 AM - 3 Feb 2019	/TeslaPittsburgh/status/1092116710033891328
1556984854-544	https://twitter.com/search?src=typd&q=%22%24tesla%22%20since%3A2019-02-01%20until%3A2019-02-28	@TeslaSono	Jon Hast	If this is true, I am extremely excited @elonmusk @Tesla #Tesla $TSLAhttps://thedriven.io/2019/02/11/tesla-uk-model-3/ …	2	5	21	1549870059000	12:27 AM - 11 Feb 2019	/TeslaSono/status/1094860501924892673
1556984854-9	https://twitter.com/search?src=typd&q=%22%24tesla%22%20since%3A2019-02-01%20until%3A2019-02-28	@Ed_TechSource	Edgar Oganesyan	There’s enough space between the truck and the door to get in thoooo	21	1	423	1551301421000	2:03 PM - 27 Feb 2019	/Ed_TechSource/status/1100864069366509569
1556984854-793	https://twitter.com/search?src=typd&q=%22%24tesla%22%20since%3A2019-02-01%20until%3A2019-02-28	@TeslaMilton	🇨🇦 Tesla Milton	Big thanks to @Tesla for sending a Mobile Service tech… …to my house …in the dead of winter …when it’s -17° C out to fix a minor annoyance on my #Model3. Great job guys! @Model3Owners @TeslaMotorsClub @TeslaOwnersONT @elonmuskpic.twitter.com/1ppGiZFCFq	28	107	1.3K	1549036856000	9:00 AM - 1 Feb 2019	/TeslaMilton/status/1091365793940627456
1556984854-620	https://twitter.com/search?src=typd&q=%22%24tesla%22%20since%3A2019-02-01%20until%3A2019-02-28	@GarnerSky	(((sky garner)))	Where does the electricity for electric cars come from? Power plants is the answer. What powers these plants? Turbines is the answer. What turns those turbines? Steam is the answer. What heats water to become steam to turn the turbine to crest electricity? Coal or nat gas	10	11	73	1549575543000	2:39 PM - 7 Feb 2019	/GarnerSky/status/1093625209213595649
1556984854-290	https://twitter.com/search?src=typd&q=%22%24tesla%22%20since%3A2019-02-01%20until%3A2019-02-28	@soliev01	عبد الباسط	Matching hair stylepic.twitter.com/e1gttiALAo	2	3	219	1550424300000	10:25 AM - 17 Feb 2019	/soliev01/status/1097185154018115584
1556984854-735	https://twitter.com/search?src=typd&q=%22%24tesla%22%20since%3A2019-02-01%20until%3A2019-02-28	@n1cholas_james	Nick James	@Tesla my brother works at the auto body shop in Columbus that was the first to work on teslas and he's telling me the factory paint job on the model 3 is very sub par. Dirt in the paint, runs, overspray, orange-peel, etc. What's up with that?	4	5	16	1549216815000	11:00 AM - 3 Feb 2019	/n1cholas_james/status/1092120595381276676
1556984854-714	https://twitter.com/search?src=typd&q=%22%24tesla%22%20since%3A2019-02-01%20until%3A2019-02-28	@mcjamez	Jim McPherson	.@Tesla didn’t have to help their competition... because Tesla doesn’t see other electric cars as competition. ICE is the competition. https://twitter.com/davidtayar5/status/1092482766120407043 …	2	3	29	1549304207000	11:16 AM - 4 Feb 2019	/mcjamez/status/1092487144625582084
1556984854-455	https://twitter.com/search?src=typd&q=%22%24tesla%22%20since%3A2019-02-01%20until%3A2019-02-28	@HemantG61521286	HG	"Leave the ICEage, plug into the present"@teslaownersau @ccteslaclub @TheTeslaLife @Teslarati @elonmusk @teslaownersSV @Tesla @TeslaMotorsClub @TeslaOwnersNEUShttps://twitter.com/CNNBusiness/status/1093590238184816646 …		2	4	1550123208000	10:46 PM - 13 Feb 2019	/HemantG61521286/status/1095922285158948864
1556984854-451	https://twitter.com/search?src=typd&q=%22%24tesla%22%20since%3A2019-02-01%20until%3A2019-02-28	@elonmusk	Elon Musk	Updating …	108	120	9.4K	1550129848000	12:37 AM - 14 Feb 2019	/elonmusk/status/1095950134611980288
1556984854-202	https://twitter.com/search?src=typd&q=%22%24tesla%22%20since%3A2019-02-01%20until%3A2019-02-28	@RafaelBalderas6	Rafael Balderas	I drove a @Tesla Model 3 today and the car is crazy amazing you can’t compare this car with any other car. Like WOW.	3	18	111	1550699938000	2:58 PM - 20 Feb 2019	/RafaelBalderas6/status/1098341265442103296
1556984854-483	https://twitter.com/search?src=typd&q=%22%24tesla%22%20since%3A2019-02-01%20until%3A2019-02-28	@TriTexan	TriTexan	Let's be SUPER clear on what a "self-charging" car really is:pic.twitter.com/1lE3nJJe5r		7	29	1550096259000	3:17 PM - 13 Feb 2019	/TriTexan/status/1095809252017491969
1556984854-539	https://twitter.com/search?src=typd&q=%22%24tesla%22%20since%3A2019-02-01%20until%3A2019-02-28	@InsideEVs	InsideEVs	It Seem As Though @Tesla #Model3 Production Reportedly Hit 8,000 Per Week https://insideevs.com/tesla-model-3-production-8000-per-week/amp/ …pic.twitter.com/4hYaw2zryr	18	46	242	1549888715000	5:38 AM - 11 Feb 2019	/InsideEVs/status/1094938748599578624
1556984854-285	https://twitter.com/search?src=typd&q=%22%24tesla%22%20since%3A2019-02-01%20until%3A2019-02-28	@phibetakitten	The Girl with the Mozart Tattoo	100th @Tesla spotted on this road trip. Conveniently situated for a glamour shot. #teslajoyridepic.twitter.com/C75mS8Y7Xh – at Mendocino Headlands State Park	2	4	29	1550435741000	1:35 PM - 17 Feb 2019	/phibetakitten/status/1097233144510439424
1556984854-595	https://twitter.com/search?src=typd&q=%22%24tesla%22%20since%3A2019-02-01%20until%3A2019-02-28	@Josh_Austin	Josh Austin	Another good reason to wrap the @Tesla #model3 center console... #FrunkPuppyFriday @28delayslaterpic.twitter.com/0KNJNtipJG	5	8	33	1549664273000	3:17 PM - 8 Feb 2019	/Josh_Austin/status/1093997371984232450
1556984854-482	https://twitter.com/search?src=typd&q=%22%24tesla%22%20since%3A2019-02-01%20until%3A2019-02-28	@teslaownersirl	Tesla Owners Ireland	Card arrived today.pic.twitter.com/puI35CcWnb		4	16	1550100094000	4:21 PM - 13 Feb 2019	/teslaownersirl/status/1095825335445274624
1556984854-537	https://twitter.com/search?src=typd&q=%22%24tesla%22%20since%3A2019-02-01%20until%3A2019-02-28	@mayemusk	Maye Musk	Love this @Tesla owners having fun in Florida. #EVs #CleanEnergyWillWinhttps://twitter.com/cleantechnica/status/1094859191674654720 …	10	31	280	1549913660000	12:34 PM - 11 Feb 2019	/mayemusk/status/1095043375781240832
1556984854-47	https://twitter.com/search?src=typd&q=%22%24tesla%22%20since%3A2019-02-01%20until%3A2019-02-28	@Erdayastronaut	Everyday Astronaut	Left hand is on the wheel. Passenger took the picture and tweeted.	8		215	1551197736000	9:15 AM - 26 Feb 2019	/Erdayastronaut/status/1100429180481744899
1556984854-684	https://twitter.com/search?src=typd&q=%22%24tesla%22%20since%3A2019-02-01%20until%3A2019-02-28	@WIRED	WIRED	China is the world's largest auto market and the country sees electric cars as a way to get ahead. The American company that could be best positioned to take advantage of that? @Tesla. More in our new Gadget Lab podcast: https://wired.trib.al/abso2Et pic.twitter.com/yF0zMiXoeR	2	26	49	1549388773000	10:46 AM - 5 Feb 2019	/WIRED/status/1092841841752489986
1556984854-25	https://twitter.com/search?src=typd&q=%22%24tesla%22%20since%3A2019-02-01%20until%3A2019-02-28	@JChapmania	Jaine	@Tesla ! Please make spare parts! I've been waiting 3 months for a front bumper, hood and airbags for my Model S in So Cal. I can't believe you haven't sent them to the body shop yet! WTF, please help!	2	7	11	1551289155000	10:39 AM - 27 Feb 2019	/JChapmania/status/1100812621727453185
1556984854-473	https://twitter.com/search?src=typd&q=%22%24tesla%22%20since%3A2019-02-01%20until%3A2019-02-28	@jacobtech	Jacob Luévano	I’m afraid some folks will make this kids mode...pic.twitter.com/ceLo2N9Ldd	14	7	577	1550114531000	8:22 PM - 13 Feb 2019	/jacobtech/status/1095885891053281280
1556984854-665	https://twitter.com/search?src=typd&q=%22%24tesla%22%20since%3A2019-02-01%20until%3A2019-02-28	@phoneradarblog	PhoneRadar	#PhoneRadar News - 6th February 2019 #OPPOK1 with In-display FPS Launched in India @Xiaomi Launches Mi Men’s Sports Shoes 2 Samsung Patents S-Pen with Built-in camera @Tesla iPhone Cases Now Available on Amazon @EA Might Launch #ApexLegends for Smartphones	13	52	327	1549464693000	7:51 AM - 6 Feb 2019	/phoneradarblog/status/1093160272238268416
1556984854-82	https://twitter.com/search?src=typd&q=%22%24tesla%22%20since%3A2019-02-01%20until%3A2019-02-28	@pjmccann3	Pat McCann	Great turnout today at the Transportation Committee hearing on HB 7142 - the bill that would allow @Tesla to sell to CT consumers in CT (currently CT residents need to drive out of state to buy their Teslas). 9 folks to testify in favor + @SierraClubCT! @vincent13031925pic.twitter.com/EBZK9mGl0x	11	14	59	1551107533000	8:12 AM - 25 Feb 2019	/pjmccann3/status/1100050842604965888
1556984854-792	https://twitter.com/search?src=typd&q=%22%24tesla%22%20since%3A2019-02-01%20until%3A2019-02-28	@danahull	Dana Hull	ICYMI: @Tesla filed an 8-K about Deepak's retirement and Zach Kirkhorn as his replacement. It is signed by general counsel DANE BUTSWINAKS: https://www.sec.gov/Archives/edgar/data/1318605/000156459019001597/tsla-8k_20190129.htm …	7	9	37	1549041666000	10:21 AM - 1 Feb 2019	/danahull/status/1091385967460548608
1556984854-636	https://twitter.com/search?src=typd&q=%22%24tesla%22%20since%3A2019-02-01%20until%3A2019-02-28	@Dee_Marketing	Avenger-Dee 🦸‍♂️	. @tesla you might want to swap out the pic on your Amazon store. Panel alignment on this car is horrible. pic.twitter.com/cLdJstTeYn	13	8	52	1549548987000	7:16 AM - 7 Feb 2019	/Dee_Marketing/status/1093513827390537728
1556984854-655	https://twitter.com/search?src=typd&q=%22%24tesla%22%20since%3A2019-02-01%20until%3A2019-02-28	@teslainventory	Erik	Model X has rear fog lights. I had a good reason to use them this morning! @tesla @elonmusk #teslapic.twitter.com/uFbujm08XB	25	35	588	1549488798000	2:33 PM - 6 Feb 2019	/teslainventory/status/1093261377769156608
1556984854-396	https://twitter.com/search?src=typd&q=%22%24tesla%22%20since%3A2019-02-01%20until%3A2019-02-28	@JamesRSchulte	James Schulte	Today my 3yo son said "dada we need @Tesla buses" I said "yes, we have them, they are called @Proterra_Inc buses! And I know the CEO @rcpopple and he used to work at Tesla" #climatechange #ElectrifyEverything #EVs #kids	1	4	27	1550184463000	3:47 PM - 14 Feb 2019	/JamesRSchulte/status/1096179206067798017
1556984854-119	https://twitter.com/search?src=typd&q=%22%24tesla%22%20since%3A2019-02-01%20until%3A2019-02-28	@gbaroth	Greg Baroth	Did you see what @AlexMandel did to @howiemandel’s Tesla?pic.twitter.com/IPxSWQZZ36	1	3	48	1550950051000	12:27 PM - 23 Feb 2019	/gbaroth/status/1099390316782780416
1556984854-374	https://twitter.com/search?src=typd&q=%22%24tesla%22%20since%3A2019-02-01%20until%3A2019-02-28	@JabbaGentum	Christian 🚗 🔋 🔌	Tesla Mobile Service to the rescue again. 2 issues, fixed in less than 30 minutes. Such an underrated service, which makes issues hassle free for owners, while mitigating load on service centers & loaners. Win-Win. Cost efficient for @Tesla Time efficient for owners pic.twitter.com/zM8tw2CqPz	1	5	30	1550223868000	2:44 AM - 15 Feb 2019	/JabbaGentum/status/1096344484613378048
1556984854-71	https://twitter.com/search?src=typd&q=%22%24tesla%22%20since%3A2019-02-01%20until%3A2019-02-28	@WillFealey	Will Fealey ☀️ ⚡️ 🔋 🚗	Tonight was dinner at @Carringtonarms with a free top up for the @tesla thanks to the superb Tesla destination charging network Listening to how @EV_TQs & @Taurec42 are doing their bits to change the world. pic.twitter.com/kRQ7XQKbPc		1	20	1551137466000	4:31 PM - 25 Feb 2019	/WillFealey/status/1100176390912204800
1556984854-695	https://twitter.com/search?src=typd&q=%22%24tesla%22%20since%3A2019-02-01%20until%3A2019-02-28	@MS60Blue	MS60	This is want @tesla fans do , follow the journey of 3000 Model 3 across the sea then meet the ship at the dock , awesome! @elonmuskhttps://cleantechnica.com/2019/02/05/first-3000-tesla-model-3s-for-european-customers-arrive-in-european-port-pictures/ …	1	6	21	1549368559000	5:09 AM - 5 Feb 2019	/MS60Blue/status/1092757057550409728
1556984854-593	https://twitter.com/search?src=typd&q=%22%24tesla%22%20since%3A2019-02-01%20until%3A2019-02-28	@evdefender	EVent Horizon	In the middle of the 3rd quarter of sustained production, 1 thing is known. The Fremont Model 3 line has a physical limit. The guidance @elonmusk & @Tesla used to raise capital is over 2 times the capability. @tsrandall's own data shows this. 61/ $TSLA @businesspic.twitter.com/Vmdbp8lPAk	1	4	16	1549667861000	4:17 PM - 8 Feb 2019	/evdefender/status/1094012419842678784
1556984854-361	https://twitter.com/search?src=typd&q=%22%24tesla%22%20since%3A2019-02-01%20until%3A2019-02-28	@tnmatzner	Thomas Matzner	Incredible to see @elonmusk listen to customers and actually implement the features they ask for. No one is messing with Tesla!	1	2	91	1550249509000	9:51 AM - 15 Feb 2019	/tnmatzner/status/1096452028522471424
1556984854-238	https://twitter.com/search?src=typd&q=%22%24tesla%22%20since%3A2019-02-01%20until%3A2019-02-28	@AlterViggo	Alter Viggo	5/ So, @Tesla's HW3 full-self driving will be better and more capable than their current Enhance Autopilot. It will also improve passenger safety, even at the current Level 2 driver awareness requirements. I highly recommend listening to the podcast for more detail. $TSLA	1	3	39	1550601191000	11:33 AM - 19 Feb 2019	/AlterViggo/status/1097927091490820096
1556984854-377	https://twitter.com/search?src=typd&q=%22%24tesla%22%20since%3A2019-02-01%20until%3A2019-02-28	@scot_work	Scot Work	"Front bumper saga continues 3 months after delivery." #TESLAMODEL3 #TESLA @TESLA $TSLA $TSLAQpic.twitter.com/YUcve9mgX2	4	6	20	1550209413000	10:43 PM - 14 Feb 2019	/scot_work/status/1096283853017104384
1556984854-241	https://twitter.com/search?src=typd&q=%22%24tesla%22%20since%3A2019-02-01%20until%3A2019-02-28	@ellec_uk	⚡️ Mark Ellec ⚡️	Any update on the Model Y unveiling @elonmusk @Tesla ? DM me if you don't want everyone to know	2	3	40	1550596694000	10:18 AM - 19 Feb 2019	/ellec_uk/status/1097908227314978816
1556984854-577	https://twitter.com/search?src=typd&q=%22%24tesla%22%20since%3A2019-02-01%20until%3A2019-02-28	@bombero1394	MAXX Q	My car sells itself. In the parking lot, not moving, sitting shotgun, in the back, losing your cellphone when I punch it and you can’t hold onto it. Not having to stand at a nasty station ever again with diesel on your shoes. That’s the ultimate referral @Tesla pic.twitter.com/tI06ctEveT		4	19	1549718205000	6:16 AM - 9 Feb 2019	/bombero1394/status/1094223577967153152
1556984854-683	https://twitter.com/search?src=typd&q=%22%24tesla%22%20since%3A2019-02-01%20until%3A2019-02-28	@LeilaniMunter	Leilani Münter	Not what I said. However @Tesla will continue to be profitable because (as a professional driver) I say this with confidence: Tesla makes the best electric production cars in the world. $TSLAhttps://twitter.com/TheChurchOfElon/status/1092854541534539776 …	8	27	212	1549392025000	11:40 AM - 5 Feb 2019	/LeilaniMunter/status/1092855482358865927
1556984854-372	https://twitter.com/search?src=typd&q=%22%24tesla%22%20since%3A2019-02-01%20until%3A2019-02-28	@ryannickmitchel	Ryan Mitchell	Got to meet some fellow 3 fans last weekend! Thanks for the good times and great cars. @Model3Owners @IanPavelko @TesLatino @nate_mccomb @Tesla @elonmuskpic.twitter.com/aITzJE156F	3	1	29	1550240266000	7:17 AM - 15 Feb 2019	/ryannickmitchel/status/1096413259874353153
1556984854-2	https://twitter.com/search?src=typd&q=%22%24tesla%22%20since%3A2019-02-01%20until%3A2019-02-28	@MKBHD	Marques Brownlee	I’m literally perfectly in between the white lines that this (poorly painted) parking lot officially uses lol	13		3.1K	1551291993000	11:26 AM - 27 Feb 2019	/MKBHD/status/1100824525946667011
1556984854-608	https://twitter.com/search?src=typd&q=%22%24tesla%22%20since%3A2019-02-01%20until%3A2019-02-28	@Kristof_1978	Kristof Lambrecht	Just had my test-drive in the pure fun machine. Solid, clean, quiet and wicked fast. It just reaffirms my decision to buy this car. Now where is my VIN and delivery date @tesla? pic.twitter.com/JrROKi2rMk	5	20	195	1549622282000	3:38 AM - 8 Feb 2019	/Kristof_1978/status/1093821249623601157
1556984854-191	https://twitter.com/search?src=typd&q=%22%24tesla%22%20since%3A2019-02-01%20until%3A2019-02-28	@tictoc	TicToc by Bloomberg	.@Tesla is rolling out "Dog Mode" to keep its cars at a pet-safe temperature, even while turned off #nationalloveyourpetdaypic.twitter.com/EeayoDYYmv	3	13	53	1550740808000	2:20 AM - 21 Feb 2019	/tictoc/status/1098512685111672832
1556984854-658	https://twitter.com/search?src=typd&q=%22%24tesla%22%20since%3A2019-02-01%20until%3A2019-02-28	@gul_ly	Gully Flowers	You’ve just screwed the analytics team	4	3	149	1549476599000	11:09 AM - 6 Feb 2019	/gul_ly/status/1093210207985913856
1556984854-548	https://twitter.com/search?src=typd&q=%22%24tesla%22%20since%3A2019-02-01%20until%3A2019-02-28	@Jennerator211	Jenn	Love my #teslamodel3 in the snow! Handles like a champ! I'm impressed once again. @elonmusk @Tesla #Snowmaggedon2019 #snowpocalypse2019pic.twitter.com/UayBUdhjTy	3	13	66	1549861221000	10:00 PM - 10 Feb 2019	/Jennerator211/status/1094823432955428864
1556984854-281	https://twitter.com/search?src=typd&q=%22%24tesla%22%20since%3A2019-02-01%20until%3A2019-02-28	@scot_work	Scot Work	"Does anyone know what the white stuff that's coming out of our 3 is? It dries as a sticky powder. Has anyone else had this happen? I am in San Francisco Bay area so we don't have snow or salt on the roads." $TSLAQ #TESLAMODEL3 @TESLA #TESLA $TSLApic.twitter.com/8vh1ubiROC	31	5	27	1550441096000	3:04 PM - 17 Feb 2019	/scot_work/status/1097255603490025472
1556984854-647	https://twitter.com/search?src=typd&q=%22%24tesla%22%20since%3A2019-02-01%20until%3A2019-02-28	@MikeFlo46795160	Mike Flores	Furious @Tesla Buffalo employees blew Tesla's cover. FINALLY got the attention of a Senator! “We immediately contacted Tesla, we let them know that if these allegations were in fact true, certainly they were disturbing and raised eyebrows,” Kennedy said. https://www.wivb.com/amp/news/investigates/state-senator-calls-tesla-complaints-disturbing-/1760241038 …		2	9	1549505357000	7:09 PM - 6 Feb 2019	/MikeFlo46795160/status/1093330830208917504
1556984854-463	https://twitter.com/search?src=typd&q=%22%24tesla%22%20since%3A2019-02-01%20until%3A2019-02-28	@densaer	Rakesh	Haha... if you go sufficiently fast in a Tesla, all those red lights look green ya know.	3	9	573	1550116196000	8:49 PM - 13 Feb 2019	/densaer/status/1095892875915579393
1556984854-507	https://twitter.com/search?src=typd&q=%22%24tesla%22%20since%3A2019-02-01%20until%3A2019-02-28	@TeslaAircraft	CordlessAirplane	Coolest @Tesla / tech moment yet I used aircraft WiFi to call a friend while at 35,000 feet while I remotely unlocked and activated my Tesla Model S from the app so they could drive it up to a charger at work so I would have a full battery when I landed. @elonmusk	2	10	37	1550016303000	5:05 PM - 12 Feb 2019	/TeslaAircraft/status/1095473890493530113
1556984854-759	https://twitter.com/search?src=typd&q=%22%24tesla%22%20since%3A2019-02-01%20until%3A2019-02-28	@NewTechnologyY2	New Technology & You Live	Now that’s what you call a charging hub! Come on this is how you do it! @SussexEVs @The_PlugSeeker @KateFantom @106Euan @pluginadventure @BethLilyRace @Tesla @FullyChargedDan @evopinion @EVNewsDaily @evmanuk this is how you do it! #UK just like a #Californium https://twitter.com/TheTeslaLife/status/1091718502191251462 …	3	6	21	1549139016000	1:23 PM - 2 Feb 2019	/NewTechnologyY2/status/1091794284758659074
1556984854-319	https://twitter.com/search?src=typd&q=%22%24tesla%22%20since%3A2019-02-01%20until%3A2019-02-28	@breizh_72	🐆 David of Breizh 🐢	From an Audi S7 owner... But it’s understandable, the Model 3 is quicker and cheaper (much cheaper if we’re talking about costs ownership), and is quite stylish too ! #Tesla		1	10	1550349450000	1:37 PM - 16 Feb 2019	/breizh_72/status/1096871211114606592
1556984854-393	https://twitter.com/search?src=typd&q=%22%24tesla%22%20since%3A2019-02-01%20until%3A2019-02-28	@lexiheft	Lexi Heft	The subtle stuff, too, like music and steaming up the windows. Tesla always has attention to detail	3		169	1550189861000	5:17 PM - 14 Feb 2019	/lexiheft/status/1096201845595389953
1556984854-457	https://twitter.com/search?src=typd&q=%22%24tesla%22%20since%3A2019-02-01%20until%3A2019-02-28	@vincent13031925	Vincent	The first ever @Tesla Model 3 delivered in Spain !! Congratulation $TSLA #Tesla #Model3 #Spainhttps://twitter.com/ClubTeslaES/status/1095913727176728576 …	2	17	149	1550122182000	10:29 PM - 13 Feb 2019	/vincent13031925/status/1095917983057076229
1556984854-228	https://twitter.com/search?src=typd&q=%22%24tesla%22%20since%3A2019-02-01%20until%3A2019-02-28	@blckchaindaily	Blockchain Daily	.@ElonMusk, CEO and founder of @SpaceX and @Tesla, stated #bitcoin is “a far better way to transfer values than a piece of paper.” SEE MORE: https://bit.ly/2GxnrOZ pic.twitter.com/tGc7dhCom2	9	47	120	1550643396000	11:16 PM - 19 Feb 2019	/blckchaindaily/status/1098104111059398656
1556984854-797	https://twitter.com/search?src=typd&q=%22%24tesla%22%20since%3A2019-02-01%20until%3A2019-02-28	@thebilly	Billy May	Hi @elonmusk, we run an event in Northern Ireland celebrating creative video - 1) we love to have @Tesla at @powerofvideocon and 2) if you’re not doing anything end of August.. you’d be very welcome to speak alongside our video creators and businesses to inspire our audience	3	4	15	1549015261000	3:01 AM - 1 Feb 2019	/thebilly/status/1091275218037940224
1556984854-215	https://twitter.com/search?src=typd&q=%22%24tesla%22%20since%3A2019-02-01%20until%3A2019-02-28	@teslaownersSV	Tesla Owners Silicon Valley	No more cookies with sentry modepic.twitter.com/nbgItJdCYW	2	2	31	1550679202000	9:13 AM - 20 Feb 2019	/teslaownersSV/status/1098254293298176000
1556984854-562	https://twitter.com/search?src=typd&q=%22%24tesla%22%20since%3A2019-02-01%20until%3A2019-02-28	@go_pi_nath	Gopi	here is how it compares to human reactionhttps://i.imgur.com/5FK7uwp.gifv	1	3	10	1549802321000	5:38 AM - 10 Feb 2019	/go_pi_nath/status/1094576385614475266
1556984854-268	https://twitter.com/search?src=typd&q=%22%24tesla%22%20since%3A2019-02-01%20until%3A2019-02-28	@teslaownersSV	Tesla Owners Silicon Valley	.@tesla mission statement pic.twitter.com/8aaStrmOjt	1	26	122	1550511494000	10:38 AM - 18 Feb 2019	/teslaownersSV/status/1097550874274983938
1556984854-654	https://twitter.com/search?src=typd&q=%22%24tesla%22%20since%3A2019-02-01%20until%3A2019-02-28	@DanTelvock	Dan Telvock ⚡️	.@tesla followup at 6pm only on @news4buffalo: Hear from @SenKennedy on the complaints former Tesla employees made about Buffalo plant & what checks and balances NYS has in place to ensure Tesla meets job and investment promises for the $750M facility subsidized by taxpayers	1	11	31	1549491060000	3:11 PM - 6 Feb 2019	/DanTelvock/status/1093270863783387142
1556984854-626	https://twitter.com/search?src=typd&q=%22%24tesla%22%20since%3A2019-02-01%20until%3A2019-02-28	@auto_schmidt	Matthias Schmidt	#Audi’s German #etron registrations in the last two months alone already the equivalent of more than half of @Tesla‘s total German full year registrations last year... customer deliveries haven’t begun yet. pic.twitter.com/X9wt8Nk4M5	12	30	67	1549562776000	11:06 AM - 7 Feb 2019	/auto_schmidt/status/1093571660345679873
1556984854-746	https://twitter.com/search?src=typd&q=%22%24tesla%22%20since%3A2019-02-01%20until%3A2019-02-28	@bkakadiya42	.bak	So far @SuperhumanCo is: @MarieKondo for email @WhatsApp for email @Equinox for email @SlackHQ for email @CrossFit for email @SimpleHuman for email @BrainfmApp for email @sublimehq for email @VimEditor for email @Tesla for email @Lamborghini for email What am I missing?	17	5	88	1549167952000	9:25 PM - 2 Feb 2019	/bkakadiya42/status/1091915649394208768
1556984854-16	https://twitter.com/search?src=typd&q=%22%24tesla%22%20since%3A2019-02-01%20until%3A2019-02-28	@AndyManganelli	Andrew Manganelli	I can confirm he parks in the exact same location everyday. Not setup.	5	4	332	1551292138000	11:28 AM - 27 Feb 2019	/AndyManganelli/status/1100825131662884865
1556984854-12	https://twitter.com/search?src=typd&q=%22%24tesla%22%20since%3A2019-02-01%20until%3A2019-02-28	@aulievegas	Angela Castro	Getting ready for Infrastructure & Technology Day at the #NVLeg. #NVtechday @RTCSNV @LVGEA @lvlcc @Aptiv @WayCareTech @FilamentHQ @RTCWashoe @nevadadot @NVContractor @CityOfLasVegas @ClarkCountyNV @cityofhenderson @ascesnb @CNLV @lyft @Tesla @limebikepic.twitter.com/0T8HeblTnf		5	20	1551294614000	12:10 PM - 27 Feb 2019	/aulievegas/status/1100835518550437888
1556984854-33	https://twitter.com/search?src=typd&q=%22%24tesla%22%20since%3A2019-02-01%20until%3A2019-02-28	@SteveFowler	Steve Fowler	So @PolestarCars is threatening to shake up the car industry - it starts here with the new Polestar aiming squarely at the @Tesla Model 3 https://www.autoexpress.co.uk/polestar/2/101366/new-polestar-2-revealed-ahead-of-geneva …		6	22	1551269935000	5:18 AM - 27 Feb 2019	/SteveFowler/status/1100732003937341441
1556984854-662	https://twitter.com/search?src=typd&q=%22%24tesla%22%20since%3A2019-02-01%20until%3A2019-02-28	@ProductHunt	Product Hunt	On this day last year, @elonmusk sent his @Tesla to space See where it is right now https://www.producthunt.com/posts/where-is-starman …		8	17	1549470040000	9:20 AM - 6 Feb 2019	/ProductHunt/status/1093182700968648704
1556984854-254	https://twitter.com/search?src=typd&q=%22%24tesla%22%20since%3A2019-02-01%20until%3A2019-02-28	@TamaraMcCleary	Tamara McCleary	Set to build @Rivian electric trucks @RJScaringe follows @elonmusk's @Tesla template —mostly https://www.chicagotribune.com/business/ct-biz-rivian-rj-scaringe-tesla-electric-trucks-20190218-story.html … #ElectricVehicle #electricvehicles #EV #RenewableEnergy #ElectricAdventurepic.twitter.com/lBZYgVHTmS		12	27	1550543880000	7:38 PM - 18 Feb 2019	/TamaraMcCleary/status/1097686710161424384
1556984854-421	https://twitter.com/search?src=typd&q=%22%24tesla%22%20since%3A2019-02-01%20until%3A2019-02-28	@vincent13031925	Vincent	Together as a team, we can change it!	1	2	44	1550163145000	9:52 AM - 14 Feb 2019	/vincent13031925/status/1096089791387463681
1556984854-187	https://twitter.com/search?src=typd&q=%22%24tesla%22%20since%3A2019-02-01%20until%3A2019-02-28	@latokens	LATOKEN	Would you purchase tokenized @Tesla stocks? https://buff.ly/2Sf5CWb pic.twitter.com/5JvulJ6roB	5	7	37	1550757636000	7:00 AM - 21 Feb 2019	/latokens/status/1098583270101577729
1556984854-558	https://twitter.com/search?src=typd&q=%22%24tesla%22%20since%3A2019-02-01%20until%3A2019-02-28	@InsideEVs	InsideEVs	Nowadays, the @Tesla #Model3 is the talk of the town, but the #ModelS is still around and it remains the pinnacle of EVs. Seven years after launching, the Model S is still unmatched, which is quite an amazing feat in the automotive world. https://insideevs.com/video-tesla-model-s-review-ev-game-changer/amp/ …pic.twitter.com/W9wnt6oPf3	12	59	323	1549816292000	9:31 AM - 10 Feb 2019	/InsideEVs/status/1094634985968013312
1556984854-664	https://twitter.com/search?src=typd&q=%22%24tesla%22%20since%3A2019-02-01%20until%3A2019-02-28	@GregKable	Greg Kable	You call that a Gigafactory? I'll show you a Gigafactory . . . CATL's new electric vehicle battery production plant in Germany could end up being three times larger than @Tesla's so-called Gigafactory in Nevada . . . #emobility #ElectricVehicles #Lithium #CATLhttps://twitter.com/HandelsblattGE/status/1093156429173800960 …	5	13	58	1549464873000	7:54 AM - 6 Feb 2019	/GregKable/status/1093161027334782983
1556984854-26	https://twitter.com/search?src=typd&q=%22%24tesla%22%20since%3A2019-02-01%20until%3A2019-02-28	@BrianSwails	Brian Swails	#WhyILoveTesla The model 3 is the first car in my life that I paid for with no help. I love Tesla not because of the obvious reasons but because it allows me to show my children that with hard work and discipline you can reach goals! Thank you @Tesla	19	33	1.0K	1551288575000	10:29 AM - 27 Feb 2019	/BrianSwails/status/1100810186049114112
1556984854-492	https://twitter.com/search?src=typd&q=%22%24tesla%22%20since%3A2019-02-01%20until%3A2019-02-28	@rocketL49	Henry	#tesla #model3 . Dual motor + winter tires is a beast in the snow. Remote climate control keeps my car warm for me before I step back in. There is no better winter car. Great job @tesla ⁦@elonmusk⁩!pic.twitter.com/rg7Or9fPx8	4	8	22	1550077873000	10:11 AM - 13 Feb 2019	/rocketL49/status/1095732134625636354
1556984854-744	https://twitter.com/search?src=typd&q=%22%24tesla%22%20since%3A2019-02-01%20until%3A2019-02-28	@life_of_jennie	Jennie	So, we bought a @Tesla, they said we’d have it last week, but they damaged it in route to us. Now they want to give us another one without the wheels we want & want to charge us extra for a service fee to come back in later to upgrade the wheels....not cool... what would you do?	92	16	54	1549169320000	9:48 PM - 2 Feb 2019	/life_of_jennie/status/1091921386992324608
1556984854-710	https://twitter.com/search?src=typd&q=%22%24tesla%22%20since%3A2019-02-01%20until%3A2019-02-28	@wwwb0n3zcom	Ken Jones	Hey everyone (@marc_benton @i1Tesla @BenSullins @LikeTeslaKim @Teslatunity @Model3Owners @TesLatino) - looks like @Tesla is starting to schedule carbon fiber spoiler installs for early owners of P3D+. E-mail received - Thank you @elonmusk !pic.twitter.com/p4J38mWOHj	12	6	62	1549308329000	12:25 PM - 4 Feb 2019	/wwwb0n3zcom/status/1092504432481230848
1556984854-751	https://twitter.com/search?src=typd&q=%22%24tesla%22%20since%3A2019-02-01%20until%3A2019-02-28	@MyTeslaAdventur	My Tesla Adventure	#Tesla owners converge at the @tesla Fremont factory. pic.twitter.com/DNZMxDnZuL	2	9	98	1549161027000	7:30 PM - 2 Feb 2019	/MyTeslaAdventur/status/1091886605189636096
1556984854-35	https://twitter.com/search?src=typd&q=%22%24tesla%22%20since%3A2019-02-01%20until%3A2019-02-28	@UltimoGT	Ultimo GT	British Motor Oil @YouLikeCarsUK @AutomotiveAsset @CarKeys_UK @screamingcars @Gandalfwasme @AVC_Leasing @JA_Autos @AdmarkUK @zdravkost @rafredarrows @realDonaldTrump @RunnerService @bgmotogp @FormulaOneWorld @CrienaLDavies @Imperialcar @my_hpi @tesla @bmw http://www.ultimogt.com pic.twitter.com/BF8mPceUfs		17	57	1551251523000	12:12 AM - 27 Feb 2019	/UltimoGT/status/1100654781360730112
1556984854-559	https://twitter.com/search?src=typd&q=%22%24tesla%22%20since%3A2019-02-01%20until%3A2019-02-28	@marc_benton	Marc Benton	2/2 - I had to call them to get someone over so I could turn in my car. He said they are an appointment only showroom now, they let go all their sales people. All I could think was “wow, Tesla is disrupting the WHOLE industry...in every facet”. @tesla @elonmusk #ElonTheDisrupter	4	3	51	1549811807000	8:16 AM - 10 Feb 2019	/marc_benton/status/1094616173713313794
1556984854-22	https://twitter.com/search?src=typd&q=%22%24tesla%22%20since%3A2019-02-01%20until%3A2019-02-28	@doctordeath	Doctor Death	Doesn't seem set up at all...pic.twitter.com/KTwdKqMRJa	1	2	272	1551291253000	11:14 AM - 27 Feb 2019	/doctordeath/status/1100821419934531591
1556984854-296	https://twitter.com/search?src=typd&q=%22%24tesla%22%20since%3A2019-02-01%20until%3A2019-02-28	@YahooFinance	Yahoo Finance	Contrary to popular belief, @ElonMusk didn't found @Tesla. Read more: https://yhoo.it/2DG5vjK pic.twitter.com/5zKHvSm51Q		10	18	1550420580000	9:23 AM - 17 Feb 2019	/YahooFinance/status/1097169552205643777
1556984854-642	https://twitter.com/search?src=typd&q=%22%24tesla%22%20since%3A2019-02-01%20until%3A2019-02-28	@WhatTheFFacts	What The F*** Facts	.@Tesla Roadster that was launched in space last year will eventually crash into either Earth or Venus. However, it could take millions of years for that to happen, and the odds of it slamming into either planet in the next million years are significantly less than ten percent.	12	34	234	1549512960000	9:16 PM - 6 Feb 2019	/WhatTheFFacts/status/1093362720097873920
1556984854-155	https://twitter.com/search?src=typd&q=%22%24tesla%22%20since%3A2019-02-01%20until%3A2019-02-28	@jgrano305	Jason	Today is the day! Exactly FIVE months since we picked up our LRRWD silver metallic! #TeslaDania @Tesla @elonmusk The best car ever!pic.twitter.com/6jFTsMAVk5	1	8	61	1550834083000	4:14 AM - 22 Feb 2019	/jgrano305/status/1098903909731651585
1556984854-325	https://twitter.com/search?src=typd&q=%22%24tesla%22%20since%3A2019-02-01%20until%3A2019-02-28	@dogsoftesla	Dogs of Tesla 🐾	We just topped off 6 Teslas with additional blankets, beds, food and supplies at @BLKMDL3’s home! Heading out! LA! @Tesla @elonmusk @mayemusk @danahull @tesla_unplugged @marvelwonderkat @_jeffreyr @ocdavid #TeslaRallyforGoodpic.twitter.com/kDcuR0TxCw	3	26	147	1550345540000	12:32 PM - 16 Feb 2019	/dogsoftesla/status/1096854813323608064
1556984854-161	https://twitter.com/search?src=typd&q=%22%24tesla%22%20since%3A2019-02-01%20until%3A2019-02-28	@ShanghaiJayin	Jay in Shanghai	One of the first to pick up his Tesla Model 3 in China, 小马哥Robbin he is very well known in China along the @Tesla Community in China. He is from Shenzhen he got a long way to drive from Home. #Tesla #TeslaChina #FirstModel3 #China #特斯拉 $TSLApic.twitter.com/Ip6EQ1mAh0		7	49	1550807776000	8:56 PM - 21 Feb 2019	/ShanghaiJayin/status/1098793572361330689
1556984854-259	https://twitter.com/search?src=typd&q=%22%24tesla%22%20since%3A2019-02-01%20until%3A2019-02-28	@Boris_Perilli	Boris Perilli	Hey @elonmusk, many in Italy are blocked with their Model 3 order because they don’t know wether or not adding enhanced autopilot to be eligible for gov. incentives for EV - and the answers from the Inside Delivery staff are vague and pointless. Any help about that?Thanks @Tesla		6	16	1550528711000	3:25 PM - 18 Feb 2019	/Boris_Perilli/status/1097623088861245442
1556984854-133	https://twitter.com/search?src=typd&q=%22%24tesla%22%20since%3A2019-02-01%20until%3A2019-02-28	@CaseyNeistat	Casey Neistat	still the greatest @tesla mod in the history of Tesla mods. @DannyDuncan69pic.twitter.com/5c6zlFDwns	72	475	7.5K	1550892150000	8:22 PM - 22 Feb 2019	/CaseyNeistat/status/1099147459022991360
1556984854-207	https://twitter.com/search?src=typd&q=%22%24tesla%22%20since%3A2019-02-01%20until%3A2019-02-28	@alexandraandnyc	Alexandra Semenova	Would-be @Tesla customers I spoke with described trying to get a refund on their Model 3 and Solar Roof deposits as a months-long process involving unanswered calls and emails to customer-service representatives. https://www.bloomberg.com/news/articles/2019-02-20/tesla-would-be-customers-grouse-as-deposit-refunds-take-months?cmpid%3D=socialflow-twitter-tech&utm_campaign=socialflow-organic&utm_con…	18	53	144	1550690036000	12:13 PM - 20 Feb 2019	/alexandraandnyc/status/1098299733595095041
1556984854-229	https://twitter.com/search?src=typd&q=%22%24tesla%22%20since%3A2019-02-01%20until%3A2019-02-28	@TeslaOwnersTwn	Tesla Owners Taiwan	Tesla Owners Taiwan inaugural event video ONLINE Link: http://youtu.be/PrLtyMx1-fQ @YouTube @Tesla @ElonMusk #TeslaOwnersTaiwanpic.twitter.com/0bGWZCf2MY	2	7	40	1550636196000	9:16 PM - 19 Feb 2019	/TeslaOwnersTwn/status/1098073910698901504
1556984854-194	https://twitter.com/search?src=typd&q=%22%24tesla%22%20since%3A2019-02-01%20until%3A2019-02-28	@Oslo_Skeptic	Oslo Skeptic	Failing brakes update: Since the last article more peoole have contacted the journalist about the same problem. They are fearing that @Tesla want take action before an accident occur #brakegate $TSLA $TSLAQhttps://www.elbil24.no/nyheter/frykter-alvorlige-ulykker-pa-grunn-av-bremsesvikt/70780267 …	1	13	33	1550739141000	1:52 AM - 21 Feb 2019	/Oslo_Skeptic/status/1098505693806710784
1556984854-766	https://twitter.com/search?src=typd&q=%22%24tesla%22%20since%3A2019-02-01%20until%3A2019-02-28	@Manic_Marge	Marge 🏁	I’ll keep referring regardless, @Tesla is the best. Why would I not? I advocate bc I truly believe in the mission & love my car. Not bc of some expectation for rewards. The more people driving electric, the better off our world is.	4	5	26	1549130308000	10:58 AM - 2 Feb 2019	/Manic_Marge/status/1091757760197189632
1556984854-235	https://twitter.com/search?src=typd&q=%22%24tesla%22%20since%3A2019-02-01%20until%3A2019-02-28	@DigitalTrends	Digital Trends	SeaBubbles’ new electric hydrofoil boat is the aquatic equivalent of a @Tesla http://bit.ly/2Ekouzr		14	34	1550611443000	2:24 PM - 19 Feb 2019	/DigitalTrends/status/1097970091935727618
1556984854-800	https://twitter.com/search?src=typd&q=%22%24tesla%22%20since%3A2019-02-01%20until%3A2019-02-28	@UltimoGT	Ultimo GT	British Motor Oil @YouLikeCarsUK @AutomotiveAsset @CarKeys_UK @screamingcars @Gandalfwasme @AVC_Leasing @JA_Autos @AdmarkUK @zdravkost @rafredarrows @realDonaldTrump @RunnerService @bgmotogp @FormulaOneWorld @CrienaLDavies @Imperialcar @my_hpi @tesla @bmw http://www.ultimogt.com pic.twitter.com/bbt2GFgKsl		14	70	1549009160000	1:19 AM - 1 Feb 2019	/UltimoGT/status/1091249626638880769
1556984854-231	https://twitter.com/search?src=typd&q=%22%24tesla%22%20since%3A2019-02-01%20until%3A2019-02-28	@Jason	🦄 🦄 🦄 🦄 🦄 🦄 🦄	Nicely done @elonmusk & team @Tesla https://twitter.com/elonmusk/status/1098009983931707393 …	1	6	68	1550630892000	7:48 PM - 19 Feb 2019	/Jason/status/1098051666186690560
1556984854-768	https://twitter.com/search?src=typd&q=%22%24tesla%22%20since%3A2019-02-01%20until%3A2019-02-28	@ShanghaiJayin	Jay in Shanghai	Tesla Model 3 Performance Exclusive Test Drive in Shanghai, China. Closer look at Power Sport Aero Wheels with cap on, 0-100Kmph on open road. Great experience and fantastic car. Thank you @elonmusk and @Tesla. #Tesla #TeslaChina #Model3Performance #TestDrive $TSLA #特斯拉pic.twitter.com/31as3TcrQm – at Tesla Jinqiao		8	59	1549129406000	10:43 AM - 2 Feb 2019	/ShanghaiJayin/status/1091753977446686723
1556984854-79	https://twitter.com/search?src=typd&q=%22%24tesla%22%20since%3A2019-02-01%20until%3A2019-02-28	@dan_dufault	Dan Dufault	In Ft Myers for Spring Training this wknd and came across THIS, 14 #superchargers -they look pretty new. Awesome to see the continued expansion of the @Tesla #supersharger network. Thanks @elonmusk !! @teslainventory @teslatidbits @Teslaratipic.twitter.com/5z6igFsV7y	3	12	279	1551116692000	10:44 AM - 25 Feb 2019	/dan_dufault/status/1100089256490487808
1556984854-277	https://twitter.com/search?src=typd&q=%22%24tesla%22%20since%3A2019-02-01%20until%3A2019-02-28	@JohnnaCrider1	Johnna 💎	After @blackenterprise Samara Lynn went on a rant calling me and @28delayslater and a few others idiots and blocked us, she smeared @Tesla @mayemusk should def call her out. I sure did via Facebook comments. She also didn't answer our questions or mention how she blocked us all.pic.twitter.com/cXAb7rAmCn	15	27	72	1550471768000	11:36 PM - 17 Feb 2019	/JohnnaCrider1/status/1097384249781600256
1556984854-356	https://twitter.com/search?src=typd&q=%22%24tesla%22%20since%3A2019-02-01%20until%3A2019-02-28	@ayeletw	Ayelet Waldman	Warning, do NOT buy a @Tesla. The car itself is great. The safety features are great. The fully electric w/ long range is great, but we've been waiting over a MONTH for window glass for a simple broken window. @elonmusk, maybe you could, you know, service your damn vehicles.	24	47	183	1550260781000	12:59 PM - 15 Feb 2019	/ayeletw/status/1096499305718808576
1556984854-743	https://twitter.com/search?src=typd&q=%22%24tesla%22%20since%3A2019-02-01%20until%3A2019-02-28	@The_Destroyer32	Destroyer	Imagine.	3	6	658	1549171122000	10:18 PM - 2 Feb 2019	/The_Destroyer32/status/1091928945207984128
1556984854-453	https://twitter.com/search?src=typd&q=%22%24tesla%22%20since%3A2019-02-01%20until%3A2019-02-28	@iAirborne	Mila	4000 days later Tesla is the most desired car on the market, a pride and joy to every owner and the revolution we so needed to save our planet. I adore my Paloma Negra so much! Thank you, @elonmusk and @Tesla, for this marvel you created for us! pic.twitter.com/OgB4AlYLwM	4	7	75	1550127616000	12:00 AM - 14 Feb 2019	/iAirborne/status/1095940774259113984
1556984854-794	https://twitter.com/search?src=typd&q=%22%24tesla%22%20since%3A2019-02-01%20until%3A2019-02-28	@WardEndFire	Ward End Fire	Thanks to Elliot and the team at @Tesla Birmingham for giving us a great insight into dealing with incidents involving electric vehicles. Lovely cars too! #teslapic.twitter.com/yDHTYP2kpU	1	5	17	1549035331000	8:35 AM - 1 Feb 2019	/WardEndFire/status/1091359395924070400
1556984854-29	https://twitter.com/search?src=typd&q=%22%24tesla%22%20since%3A2019-02-01%20until%3A2019-02-28	@RealtyDayton	Jordan	Sadly, I still can't use Navigate on #autopilot for more than 5 min before it tries to kill me. @Tesla #modelx #100D with #AP 2.0 just tried to drive me straight into a concrete barrier because it couldn't merge. Showed no sign of slowing, I swerved at last minute to avoid. Here-pic.twitter.com/UgUUi4vFF4	7	15	35	1551285616000	9:40 AM - 27 Feb 2019	/RealtyDayton/status/1100797776168923136
1556984854-715	https://twitter.com/search?src=typd&q=%22%24tesla%22%20since%3A2019-02-01%20until%3A2019-02-28	@Scobleizer	Robert Scoble	Self-driving rainbow over Silicon Valley. My @Tesla Autopilot was driving so I could enjoy this rainbow. People tell me they enjoy driving. I enjoy the rainbows instead. pic.twitter.com/9fWGeOOlRd	13	7	71	1549301800000	10:36 AM - 4 Feb 2019	/Scobleizer/status/1092477048482717696
1556984854-611	https://twitter.com/search?src=typd&q=%22%24tesla%22%20since%3A2019-02-01%20until%3A2019-02-28	@ShanghaiJayin	Jay in Shanghai	Tesla Model 3 Performance in China had 3 price cut since November 2018. Today @Tesla announced their Chinese New Year Promotion EAP Included for the Chinese Customers during the holidays. We obtained the email that was sent to sales team early today.#Tesla #TeslaChina $TSLApic.twitter.com/HmQBRRD0l6	6	14	59	1549610670000	12:24 AM - 8 Feb 2019	/ShanghaiJayin/status/1093772544354598912
1556984854-709	https://twitter.com/search?src=typd&q=%22%24tesla%22%20since%3A2019-02-01%20until%3A2019-02-28	@LeilaniMunter	Leilani Münter	Electrified and solar powered - is this the @Tesla of yachts? @VOYAGEchartershttps://twitter.com/LeilaniMunter/status/1092309672131002368 …	2	4	32	1549309422000	12:43 PM - 4 Feb 2019	/LeilaniMunter/status/1092509017929338880
1556984854-485	https://twitter.com/search?src=typd&q=%22%24tesla%22%20since%3A2019-02-01%20until%3A2019-02-28	@MyTeslaAdventur	My Tesla Adventure	Sleeping while I supercharge @Tesla #teslalifepic.twitter.com/Q85NHzHwmA	4	7	61	1550093189000	2:26 PM - 13 Feb 2019	/MyTeslaAdventur/status/1095796374254178304
1556984854-204	https://twitter.com/search?src=typd&q=%22%24tesla%22%20since%3A2019-02-01%20until%3A2019-02-28	@scottbudman	scott budman	Our chopper spies @tesla cars leaving San Francisco’s Pier 80, driving onto a boat, on their way to Europe. $TSLApic.twitter.com/TEXPyPGjvn	16	43	201	1550697990000	2:26 PM - 20 Feb 2019	/scottbudman/status/1098333096858906624
1556984854-102	https://twitter.com/search?src=typd&q=%22%24tesla%22%20since%3A2019-02-01%20until%3A2019-02-28	@teslainventory	Erik	Racing on the ice! Red, white, & blue line up on Georgetown Lake! #tesla @tesla @elonmuskpic.twitter.com/JTvW0xd1Uh	1	7	86	1551028501000	10:15 AM - 24 Feb 2019	/teslainventory/status/1099719359390351360
1556984854-357	https://twitter.com/search?src=typd&q=%22%24tesla%22%20since%3A2019-02-01%20until%3A2019-02-28	@potpiejimmy	Thorsten Liese	Drove by one of the Tesla stores in #Frankfurt, #Germany earlier today. There were Model 3s all over the place. Counted at least 50 3s parked around the store, it was crazy Hope to see them all on the road soon. Go @Tesla #Model3https://twitter.com/alex_avoigt/status/1096408787014037504 …	4	17	148	1550260076000	12:47 PM - 15 Feb 2019	/potpiejimmy/status/1096496350341021697
1556984854-125	https://twitter.com/search?src=typd&q=%22%24tesla%22%20since%3A2019-02-01%20until%3A2019-02-28	@sara_boutall	Sara Boutall	I get so excited when I see a @tesla on the road. Like, ‘Yeah, m’boy is taking over!’ pic.twitter.com/17fExQlDJD	3	3	36	1550931885000	7:24 AM - 23 Feb 2019	/sara_boutall/status/1099314120212578304
1556984854-574	https://twitter.com/search?src=typd&q=%22%24tesla%22%20since%3A2019-02-01%20until%3A2019-02-28	@LCHSMrFleming	LCHS Mr. Fleming	Really proud of my Marketing Practicum class. Their merchandising /storefront projects came out great. Yes... that’s a @Tesla store... #WeAreLC @LEGO_Group @footlocker @Apple @7eleven @halfpricebooks @gucci @Toyotapic.twitter.com/53utquE2EP – at Lakeview Centennial High School		2	22	1549742609000	1:03 PM - 9 Feb 2019	/LCHSMrFleming/status/1094325937297072128
1556984854-598	https://twitter.com/search?src=typd&q=%22%24tesla%22%20since%3A2019-02-01%20until%3A2019-02-28	@jatin_here	Jatin Patel	@elonmusk @Tesla -1/2-Due 2 cold weather- my model 3 door won’t close & window glass won’t operate. Car won’t drive -puts in Park bcz doors are open. Should I leave my car in Costco parking lot with door/windows open & take Uber home bcz my car isn’t drivable?	7	5	27	1549654409000	12:33 PM - 8 Feb 2019	/jatin_here/status/1093955999180963843
1556984854-678	https://twitter.com/search?src=typd&q=%22%24tesla%22%20since%3A2019-02-01%20until%3A2019-02-28	@Manic_Marge	Marge 🏁	@Tesla Rainbow! #Model3 #ModelS #ModelX #TeslaTuesday pic.twitter.com/5Gp0zotvsh	4	6	50	1549411328000	5:02 PM - 5 Feb 2019	/Manic_Marge/status/1092936445013123072
1556984854-553	https://twitter.com/search?src=typd&q=%22%24tesla%22%20since%3A2019-02-01%20until%3A2019-02-28	@jameswbarnes	James Barnes	@elonmusk I found a @Tesla graveyard! pic.twitter.com/rhfgz3HTso	3	3	20	1549835420000	2:50 PM - 10 Feb 2019	/jameswbarnes/status/1094715215265054727
1556984854-257	https://twitter.com/search?src=typd&q=%22%24tesla%22%20since%3A2019-02-01%20until%3A2019-02-28	@fatropea	Frank	Last time I pumped gas (actual photo) was 10/28/18 at 8:21PM. When was your last time? ...or, when will be your last time? Be sure to take a photo for history. Future generations will find it interesting. #NoMoreGas #ElectricVehicle #Tesla #ICEHistory @tesla @elonmuskpic.twitter.com/x9xu7OCm0q	12	2	51	1550530641000	3:57 PM - 18 Feb 2019	/fatropea/status/1097631181414252545
1556984854-818	https://twitter.com/search?src=typd&q=%22%24tesla%22%20since%3A2019-02-01%20until%3A2019-02-28	@InsideEVs	InsideEVs	Why would you dare drive a @Tesla #Model3 in 10 inches of snow? https://insideevs.com/video-tesla-model-3-10-inches-snow/amp/ …pic.twitter.com/l3D1LxFdOq		3	13	1548984808000	6:33 PM - 31 Jan 2019	/InsideEVs/status/1091147488252305409
1556984854-826	https://twitter.com/search?src=typd&q=%22%24tesla%22%20since%3A2019-02-01%20until%3A2019-02-28	@IndiasporaForum	IndiasporaForum	Congrats to Indiaspora Patron member Deepak Ahuja on his announcement to retire after almost a total of 11 years in the role of CFO of @Tesla! https://twitter.com/indicanews1/status/1090874843015364610 …		1		1548982920000	6:02 PM - 31 Jan 2019	/IndiasporaForum/status/1091139571486810113
1556984854-381	https://twitter.com/search?src=typd&q=%22%24tesla%22%20since%3A2019-02-01%20until%3A2019-02-28	@teslaownersSV	Tesla Owners Silicon Valley	Happy Valentine's day @tesla members and community. Thankful for each member and friend on Twitter. #CleanEnergyWillWinpic.twitter.com/irTSPJt8H7	1	4	36	1550198376000	7:39 PM - 14 Feb 2019	/teslaownersSV/status/1096237562325155840
1556984854-625	https://twitter.com/search?src=typd&q=%22%24tesla%22%20since%3A2019-02-01%20until%3A2019-02-28	@KatieK0057	Kaitlyn.	Save The Hoodie, Save the World. #SaveTheHoodie @Tesla @goranvisnjic credit to @BattleshipGarcy for the pic!pic.twitter.com/gdCmkQ2tqa	3	4	10	1549563520000	11:18 AM - 7 Feb 2019	/KatieK0057/status/1093574783835484162
1556984854-332	https://twitter.com/search?src=typd&q=%22%24tesla%22%20since%3A2019-02-01%20until%3A2019-02-28	@Model3Owners	Tesla Owners Online	You’re gonna love it... you get really spoiled by all the neat stuff in that car!	2	1	38	1550338437000	10:33 AM - 16 Feb 2019	/Model3Owners/status/1096825021383696385
1556984854-467	https://twitter.com/search?src=typd&q=%22%24tesla%22%20since%3A2019-02-01%20until%3A2019-02-28	@TriTexan	TriTexan	Cat mode: car ignores everything.	6	9	285	1550115336000	8:35 PM - 13 Feb 2019	/TriTexan/status/1095889265114927105
1556984854-549	https://twitter.com/search?src=typd&q=%22%24tesla%22%20since%3A2019-02-01%20until%3A2019-02-28	@kimpaquette	Kim Paquette	A friends 10 y/o daughter is obsessed w tesla. We surprised her last year by picking her up from school in our model S. Yesterday we surprised her with a ride in our P3D. She is non stop explaining to her parents they need to get a Tesla	3	2	50	1549857669000	9:01 PM - 10 Feb 2019	/kimpaquette/status/1094808533617598465
1556984854-471	https://twitter.com/search?src=typd&q=%22%24tesla%22%20since%3A2019-02-01%20until%3A2019-02-28	@LegitGod	Jesus Christ	In Musk We Trust.	6	54	1.1K	1550114627000	8:23 PM - 13 Feb 2019	/LegitGod/status/1095886291785273344
1556984854-705	https://twitter.com/search?src=typd&q=%22%24tesla%22%20since%3A2019-02-01%20until%3A2019-02-28	@Jennerator211	Jenn	@Tesla dashcam! Just a snippet of my first winter (snow/ice) drive with my M3D through my 'hood yesterday. pic.twitter.com/zCGEkFURhH	6	5	63	1549317187000	2:53 PM - 4 Feb 2019	/Jennerator211/status/1092541586578108416
1556984854-318	https://twitter.com/search?src=typd&q=%22%24tesla%22%20since%3A2019-02-01%20until%3A2019-02-28	@DeanSheikh1	Dean Sheikh	@elonmusk Serious question - Is Tesla considering filing for bankruptcy? @Tesla	1		15	1550350932000	2:02 PM - 16 Feb 2019	/DeanSheikh1/status/1096877429757378560
1556984854-223	https://twitter.com/search?src=typd&q=%22%24tesla%22%20since%3A2019-02-01%20until%3A2019-02-28	@HYPEBEAST	HYPEBEAST	The latest addition to the @Tesla leasing service https://hypebeast.com/2019/2/tesla-model-3-leasing-service?utm_source=twitter&utm_medium=social&utm_campaign=twitter_post …		7	50	1550663379000	4:49 AM - 20 Feb 2019	/HYPEBEAST/status/1098187926582767616
1556984854-501	https://twitter.com/search?src=typd&q=%22%24tesla%22%20since%3A2019-02-01%20until%3A2019-02-28	@teslaownersSV	Tesla Owners Silicon Valley	Reason 10329 of why I love @tesla: the charging network is always in the perfect location and brings together an amazing community. @elonmuskpic.twitter.com/kVMXG1q75Z	2	4	43	1550036702000	10:45 PM - 12 Feb 2019	/teslaownersSV/status/1095559452869124096
1556984854-198	https://twitter.com/search?src=typd&q=%22%24tesla%22%20since%3A2019-02-01%20until%3A2019-02-28	@_ill_ink	Ill Ink	Just finished another coloring page. The illuminated tweet: “The new Roadster will actually do something like this” @Tesla @SpaceX #rocketscience #Deloreanpic.twitter.com/SBn8YLJ28x	5	16	60	1550710789000	5:59 PM - 20 Feb 2019	/_ill_ink/status/1098386777989992448
1556984854-685	https://twitter.com/search?src=typd&q=%22%24tesla%22%20since%3A2019-02-01%20until%3A2019-02-28	@GregKable	Greg Kable	Attention @elonmusk! @BMW has exposed its second electric-powered SUV in prototype form. Sister model to the #iX3, it is currently undergoing winter testing out of an engineering base in Arjeplog, Sweden. Production is planned for 2021. Expect it to wear #iX5 badges. @Tesla pic.twitter.com/FlatEUr1EB	8	10	29	1549387701000	10:28 AM - 5 Feb 2019	/GregKable/status/1092837342958837760
1556984854-233	https://twitter.com/search?src=typd&q=%22%24tesla%22%20since%3A2019-02-01%20until%3A2019-02-28	@jpthor__	JP [ ₿ ⚡️]	.@elonmusk finally speaks on crypto!! "It bypasses currency controls....crypto is a far better way to transfer value than pieces of paper" Bitcoin payments coming to @Tesla ?!?!?! Will he do it? Listen and decide for yourself: https://insideevs.com/musk-tesla-full-self-driving-end-2020/amp/ … @APompliano @hodlonaut	1	16	88	1550620632000	4:57 PM - 19 Feb 2019	/jpthor__/status/1098008631813931009
1556984854-369	https://twitter.com/search?src=typd&q=%22%24tesla%22%20since%3A2019-02-01%20until%3A2019-02-28	@flcnhvy	Viv 🍙	I’m sorry, Tesla. I’m afraid I can’t do that	5	1	154	1550244097000	8:21 AM - 15 Feb 2019	/flcnhvy/status/1096429330589253632
1556984854-761	https://twitter.com/search?src=typd&q=%22%24tesla%22%20since%3A2019-02-01%20until%3A2019-02-28	@FredericLambert	Fred Lambert	I lost a bet to @BenSullins. I thought @Tesla would finally kill the referral program last night as announced by @elonmusk, but they had to extend it again (apparently only by a day though). This is what I get for thinking they will be on time:pic.twitter.com/5pkhk9BdxM	15	12	261	1549137299000	12:54 PM - 2 Feb 2019	/FredericLambert/status/1091787082740060160
1556984854-200	https://twitter.com/search?src=typd&q=%22%24tesla%22%20since%3A2019-02-01%20until%3A2019-02-28	@TweeterTweaker	Tweet Tweaker	Inspired by @Latrilife here are some pictures of @tesla's Hawthorne storage lot. Should you decide to visit please know this is NOT a nice part of LA so be careful. https://imgur.com/a/AnLTMb5 $TSLA $TSLAQ	1	8	35	1550703598000	3:59 PM - 20 Feb 2019	/TweeterTweaker/status/1098356616141754368
1556984854-5	https://twitter.com/search?src=typd&q=%22%24tesla%22%20since%3A2019-02-01%20until%3A2019-02-28	@TesLatino	TesLatino	What the tusk is going on with legacy car manufacturers that they won't tusking take advantage of the technology advances made by @Tesla? Tusk that! If they don't tusking want to learn from others mistakes, TUSK 'em! Go team @elonmusk! Let's talk tomorrow after the announcement!	5	5	75	1551309314000	4:15 PM - 27 Feb 2019	/TesLatino/status/1100897174844366848
1556984854-95	https://twitter.com/search?src=typd&q=%22%24tesla%22%20since%3A2019-02-01%20until%3A2019-02-28	@BillyCorben	Billy Corben	Florida man killed after @Tesla crashes into tree and bursts into flames on Flamingo Road in Davie: https://www.local10.com/news/florida/broward/tesla-crashes-into-tree-in-davie-killing-driver-police-say …pic.twitter.com/cbafyBFxfC	18	29	36	1551058337000	6:32 PM - 24 Feb 2019	/BillyCorben/status/1099844501311508480
1556984854-669	https://twitter.com/search?src=typd&q=%22%24tesla%22%20since%3A2019-02-01%20until%3A2019-02-28	@ReflexFunds	ReflexResearch	For pure EVs (excluding hybrids) it stands: 1) Tesla - 245.5k 2) BAIC -165.4k 3) Renault-Nissan 150.4k 4) BYD 105.4k 5) Chery 64.9k Source: http://ev-sales.blogspot.com/ If scaled by vehicle range, Tesla's lead is even more significant. $TSLA	2	14	47	1549451048000	4:04 AM - 6 Feb 2019	/ReflexFunds/status/1093103041887289345
1556984854-805	https://twitter.com/search?src=typd&q=%22%24tesla%22%20since%3A2019-02-01%20until%3A2019-02-28	@ElonsBrain	🧠 Elon’s Brain 🧠	Brains! Just wanted to say hi. HI! Congrats to the team @Tesla for an awesome 2018. Just wow! Oh, and some #braincandy: I found this from CES 2018 and thought it was kinda cool. Nissan's Brain-to-Vehicle Technology https://youtu.be/oCi6taII6Yo		3	15	1548993070000	8:51 PM - 31 Jan 2019	/ElonsBrain/status/1091182143387033600
1556984854-726	https://twitter.com/search?src=typd&q=%22%24tesla%22%20since%3A2019-02-01%20until%3A2019-02-28	@teslaliving	Teslaliving	My Second Model S: Upgrading from the 2014 S85 to the 2018 S75D #Tesla @Tesla http://teslaliving.net/2019/02/03/my-second-model-s/ …pic.twitter.com/HmQABQYwGz	3	2	29	1549229439000	2:30 PM - 3 Feb 2019	/teslaliving/status/1092173543402553344
1556984854-143	https://twitter.com/search?src=typd&q=%22%24tesla%22%20since%3A2019-02-01%20until%3A2019-02-28	@TeslaMiles	Tesla High Mileage Leaderboard	@elonmusk, @gem8mingen just passed 500,000 miles on his P85 @Tesla Model S https://sites.google.com/view/teslamiles pic.twitter.com/MwrzpIM4Gz	30	77	277	1550861417000	11:50 AM - 22 Feb 2019	/TeslaMiles/status/1099018558871199744
1556984854-196	https://twitter.com/search?src=typd&q=%22%24tesla%22%20since%3A2019-02-01%20until%3A2019-02-28	@JohnBarrowman	John Barrowman MBE	@elonmusk @Tesla awesome news about shipping Tesla’s to Europe. But can you fix the ones that have been purchased here first? Also get your people to return phone calls. I love my 2 Tesla’s but am disappointed by customer service and maintenance follow up. John Barrowman MBE	6	6	46	1550717191000	7:46 PM - 20 Feb 2019	/JohnBarrowman/status/1098413628896825346
1556984854-677	https://twitter.com/search?src=typd&q=%22%24tesla%22%20since%3A2019-02-01%20until%3A2019-02-28	@tinashakour	Tina Shakour 👠	Went in for car service. Usually my worst nightmare. But at @Tesla it has been a first class experience all around. Even Mother Nature agreed! @elonmusk pic.twitter.com/LXIahU2cEH	24	57	1.4K	1549417074000	6:37 PM - 5 Feb 2019	/tinashakour/status/1092960544997265409
1556984854-493	https://twitter.com/search?src=typd&q=%22%24tesla%22%20since%3A2019-02-01%20until%3A2019-02-28	@Tesla	Tesla	Powerwall keeps home cool during Sydney blackouthttps://www.smh.com.au/national/nsw/how-battery-power-kept-one-sydney-home-cool-during-the-blackout-20190201-p50v2t.html …	52	396	3.5K	1550073342000	8:55 AM - 13 Feb 2019	/Tesla/status/1095713131660173312
1556984854-809	https://twitter.com/search?src=typd&q=%22%24tesla%22%20since%3A2019-02-01%20until%3A2019-02-28	@teslaownersSV	Tesla Owners Silicon Valley	That moment you see your @tesla after being iced for a week pic.twitter.com/fz8P3oSxWN		1	16	1548990822000	8:13 PM - 31 Jan 2019	/teslaownersSV/status/1091172712570007553
1556984854-659	https://twitter.com/search?src=typd&q=%22%24tesla%22%20since%3A2019-02-01%20until%3A2019-02-28	@MikeFlo46795160	Mike Flores	Yesterday: Electrek announces launch of @Tesla Amazon store. Drops article with allll the deets and links. Headline spreads quick. Also Yesterday: Quiet update - the store is gone. No reason why. Intentional deflection from other news or typical unorganized clusterf**k? $TSLApic.twitter.com/TwrfjDDVJR	8	8	47	1549472685000	10:04 AM - 6 Feb 2019	/MikeFlo46795160/status/1093193791362629633
1556984854-756	https://twitter.com/search?src=typd&q=%22%24tesla%22%20since%3A2019-02-01%20until%3A2019-02-28	@elonmusk	Elon Musk	Haha how is this even real?	62	24	730	1549144330000	2:52 PM - 2 Feb 2019	/elonmusk/status/1091816573470310400
1556984854-328	https://twitter.com/search?src=typd&q=%22%24tesla%22%20since%3A2019-02-01%20until%3A2019-02-28	@alex8oa	Alex	Or even better the cops theme song " watcha gonna do! Watcha gonna do when they come for you! Bad boys bad boys"	6	3	319	1550343347000	11:55 AM - 16 Feb 2019	/alex8oa/status/1096845614195732480
1556984854-811	https://twitter.com/search?src=typd&q=%22%24tesla%22%20since%3A2019-02-01%20until%3A2019-02-28	@TeslaCharts	TeslaCharts	I've committed to deleting my account on December 31, 2030. I intend to keep my commitment.	5	1	17	1548989127000	7:45 PM - 31 Jan 2019	/TeslaCharts/status/1091165603954610176
1556984854-306	https://twitter.com/search?src=typd&q=%22%24tesla%22%20since%3A2019-02-01%20until%3A2019-02-28	@LithiumReality	BatteryDemander	This from a @MorganStanley analyst. Amazing the biggest bear on the street is positive on #EV pickup trucks. Potentially 500k tons of #LCE demand. @Tesla $alb $sqm $lac @Ford @Rivian https://www.teslarati.com/tesla-pickup-truck-rivian-r1t-vs-ford-f-150/ … via @Teslarati	2	9	24	1550380829000	10:20 PM - 16 Feb 2019	/LithiumReality/status/1097002824616030208
1556984854-68	https://twitter.com/search?src=typd&q=%22%24tesla%22%20since%3A2019-02-01%20until%3A2019-02-28	@ValueAnalyst1	ValueAnalyst	Did @elonmusk's February 19 tweet, “Tesla made 0 cars in 2011, but will make around 500k in 2019," "contain information material to @Tesla or its shareholders?" $TSLA	33	3	10	1551142232000	5:50 PM - 25 Feb 2019	/ValueAnalyst1/status/1100196380054876160
1556984854-62	https://twitter.com/search?src=typd&q=%22%24tesla%22%20since%3A2019-02-01%20until%3A2019-02-28	@nate_mccomb	Purple Model 3	Hey @elonmusk or @Tesla What kind of feedback am I giving when I press and hold the car icon on the bottom left? #Model3 #Teslapic.twitter.com/0hxbsM9eUI	19	14	76	1551152165000	8:36 PM - 25 Feb 2019	/nate_mccomb/status/1100238041011159040
1556984854-783	https://twitter.com/search?src=typd&q=%22%24tesla%22%20since%3A2019-02-01%20until%3A2019-02-28	@ValueAnalyst1	ValueAnalyst	"@MoodysInvSvc has upgraded three classes of notes issued by Tesla Auto Lease Trust 2018-A" It's time to upgrade @Tesla CFR to investment grade! $1B/Q FREE CASH FLOW INDUSTRY-LEADING OPERATING MARGIN $TSLAQ PROVEN WRONG $TSLA #NotSellingAShareBefore2500https://www.moodys.com/research/Moodys-upgrades-Tesla-Auto-Lease-Trust-2018-A-Notes--PR_394518?WT.mc_id= …	3	19	84	1549061838000	3:57 PM - 1 Feb 2019	/ValueAnalyst1/status/1091470574482845696
1556984854-637	https://twitter.com/search?src=typd&q=%22%24tesla%22%20since%3A2019-02-01%20until%3A2019-02-28	@UltimoGT	Ultimo GT	British Motor Oil @YouLikeCarsUK @AutomotiveAsset @CarKeys_UK @screamingcars @Gandalfwasme @AVC_Leasing @JA_Autos @AdmarkUK @zdravkost @rafredarrows @realDonaldTrump @RunnerService @bgmotogp @FormulaOneWorld @CrienaLDavies @Imperialcar @my_hpi @tesla @bmw http://www.ultimogt.com pic.twitter.com/3l15G0ZTju		23	70	1549542959000	5:35 AM - 7 Feb 2019	/UltimoGT/status/1093488544402886656
1556984854-360	https://twitter.com/search?src=typd&q=%22%24tesla%22%20since%3A2019-02-01%20until%3A2019-02-28	@dannyworsnop	DANNY WORSNOP	I will 100% no question be moving to @Tesla next year when this is released. Gasoline, it’s been real. But byeeeeee! pic.twitter.com/hZXcQZ8L1a	24	86	942	1550249786000	9:56 AM - 15 Feb 2019	/dannyworsnop/status/1096453190785089536
1556984854-73	https://twitter.com/search?src=typd&q=%22%24tesla%22%20since%3A2019-02-01%20until%3A2019-02-28	@tatiyotweets	Alberto 	My birthday cake. “Tesla in space” #roadster #tesla @elonmusk @ClubTeslaES @SpaceX @Tesla pic.twitter.com/q3Ur3x0PH2	32	118	1.9K	1551132628000	3:10 PM - 25 Feb 2019	/tatiyotweets/status/1100156099922182145
1556984854-820	https://twitter.com/search?src=typd&q=%22%24tesla%22%20since%3A2019-02-01%20until%3A2019-02-28	@BrianAnderson_	Brian Anderson	@elonmusk @Tesla @DMC_Ryan When I first preordered the model 3, I planned on taking my acura on long distance trips. Now, I can’t imagine not taking my tesla everywhere. I love this car.pic.twitter.com/6QCq1g0J9a	1		1	1548984406000	6:26 PM - 31 Jan 2019	/BrianAnderson_/status/1091145804146987008
1556984854-40	https://twitter.com/search?src=typd&q=%22%24tesla%22%20since%3A2019-02-01%20until%3A2019-02-28	@ChooSparky	ChooChooSparky	After years and years of talking everyone's ear off about this car, sacrificing time to work overtime to save up enough, drooling everytime I saw one,visiting headquarters and dealerships to sit and test drive them, the dream is becoming a reality.Finally get to be a @tesla owner pic.twitter.com/zHWTmaX3Cp	176	126	3.5K	1551211854000	1:10 PM - 26 Feb 2019	/ChooSparky/status/1100488397490085888
1556984854-721	https://twitter.com/search?src=typd&q=%22%24tesla%22%20since%3A2019-02-01%20until%3A2019-02-28	@themicrx	micrx	Well we think you’ve been played by a billionaire so not all bad $tsla			21	1549252201000	8:50 PM - 3 Feb 2019	/themicrx/status/1092269017841258498
1556984854-822	https://twitter.com/search?src=typd&q=%22%24tesla%22%20since%3A2019-02-01%20until%3A2019-02-28	@ravenvanderrave	Gavran	@danahull asking for a current photo of Zach is now considered FUD by the cult. I kid you not. @Tesla - do you have a current photo? Or a render perhaps? $TSLAhttps://twitter.com/AndreaSJames/status/1091105779732508672 …	2		12	1548983777000	6:16 PM - 31 Jan 2019	/ravenvanderrave/status/1091143164847628288
1556984854-145	https://twitter.com/search?src=typd&q=%22%24tesla%22%20since%3A2019-02-01%20until%3A2019-02-28	@Alandbru	𝓐𝓵𝓪𝓷𝓭	Love Love Love Love Love Love Love Love Love Love Love Love Love Love Love Love Love Love Love Love @Tesla by @elonmusk. #tesla #modelS #elonmuskpic.twitter.com/YfnKoQ2rbX	16	41	830	1550858595000	11:03 AM - 22 Feb 2019	/Alandbru/status/1099006720037269506
1556984854-689	https://twitter.com/search?src=typd&q=%22%24tesla%22%20since%3A2019-02-01%20until%3A2019-02-28	@aworner12	Austin Worner	Just over a month of owning a Tesla and I will never go back to a gasoline powered car. Thank you @Tesla and @elonmusk for building the best vehicles on the planet! pic.twitter.com/mOJclJNa0u	313	1.1K	14K	1549377717000	7:41 AM - 5 Feb 2019	/aworner12/status/1092795469250609160
1556984854-796	https://twitter.com/search?src=typd&q=%22%24tesla%22%20since%3A2019-02-01%20until%3A2019-02-28	@coach23life	@coach23	Analyst can’t allege there is no demand for Model 3 then cut @Tesla price targets while st the same time raise delivery and earning estimates. Can’t have it both ways. @SEC_Enforcement should look into price fixing conduct.		7	26	1549025604000	5:53 AM - 1 Feb 2019	/coach23life/status/1091318599426469888
1556984854-86	https://twitter.com/search?src=typd&q=%22%24tesla%22%20since%3A2019-02-01%20until%3A2019-02-28	@DigitalTrends	Digital Trends	.@Tesla is adding some awesome new features. pic.twitter.com/tsTWS4FalN		7	19	1551094201000	4:30 AM - 25 Feb 2019	/DigitalTrends/status/1099994923040890880
1556984854-174	https://twitter.com/search?src=typd&q=%22%24tesla%22%20since%3A2019-02-01%20until%3A2019-02-28	@nextmove_de	nextmove	. @ElectrekCo reports on our 'Vorsprung durch Technik' range test :-) Check out the test video with english subs on our channel @Tesla @elonmusk @mayemuskhttps://electrek.co/2019/02/21/tesla-efficiency-range-test-audi-e-tron-jaguar-i-pace/ …	2	5	34	1550780149000	1:15 PM - 21 Feb 2019	/nextmove_de/status/1098677695561502722
1556984854-701	https://twitter.com/search?src=typd&q=%22%24tesla%22%20since%3A2019-02-01%20until%3A2019-02-28	@BoostYourBIM	Boost Your BIM	Being part of #Revit with @MattJezyk was a highlight of my career. He was always a hard-working, creative, and dependable teammate. Best wishes to him as he joins @Tesla https://twitter.com/MattJezyk/status/1092349509143674880 …		2	16	1549328665000	6:04 PM - 4 Feb 2019	/BoostYourBIM/status/1092589729386844166
1556984854-565	https://twitter.com/search?src=typd&q=%22%24tesla%22%20since%3A2019-02-01%20until%3A2019-02-28	@ScentWedge	Scent Wedge	Organizing a beach clean-up day. Inspired by @Tesla and @danahull Sign up at http://scentwedge.com/cleanocean if you're interested in helping out. Looking forward to cleaning with you all! @teslaownersSV @tesla_raj @bonnienorman @mayemusk @dogsoftesla @TeslaMotorsClub @GerberKawasakipic.twitter.com/Y0np8ZrRQa	1	16	41	1549777456000	10:44 PM - 9 Feb 2019	/ScentWedge/status/1094472093964685312
1556984854-704	https://twitter.com/search?src=typd&q=%22%24tesla%22%20since%3A2019-02-01%20until%3A2019-02-28	@InsideEVs	InsideEVs	Even with its late start on the market, the @Tesla #Model3 has now outsold (cumulative) the Tesla #ModelS. Next month, the Model 3 should surpass the @ChevyElectric Volt to become the top-selling plug-in car of all-time in the U.S. https://insideevs.com/us-plug-in-electric-car-sales-charted-january-2019/amp/ … …pic.twitter.com/fx0k1MJDW1	2	30	119	1549323245000	4:34 PM - 4 Feb 2019	/InsideEVs/status/1092566995004989442
1556984854-209	https://twitter.com/search?src=typd&q=%22%24tesla%22%20since%3A2019-02-01%20until%3A2019-02-28	@Model3Owners	Tesla Owners Online	Autopilot safety features have prevented me from getting into some front collisions. That alert gets your attention! Thanks to @Tesla	1	1	40	1550688230000	11:43 AM - 20 Feb 2019	/Model3Owners/status/1098292159499841537
1556984854-441	https://twitter.com/search?src=typd&q=%22%24tesla%22%20since%3A2019-02-01%20until%3A2019-02-28	@TechGenYZ	TechGenYZ	#Tesla introduces #DogMode: To keep your dog comfortable and safe. @Tesla https://www.techgenyz.com/2019/02/14/tesla-released-its-dog-mode/ …		10	14	1550139691000	3:21 AM - 14 Feb 2019	/TechGenYZ/status/1095991417925787648
1556984854-643	https://twitter.com/search?src=typd&q=%22%24tesla%22%20since%3A2019-02-01%20until%3A2019-02-28	@scot_work	Scot Work	55 BIllion dollar car company begs people on Twitter to remove tweets that apparently included pictures of their cars arriving in Europe. This tweet has been removed as well now. $TSLA $TSLAQ @TESLA #TESLA #TESLAMODEL3 #Patheticpic.twitter.com/5Xvn3o5cB5	1	5	22	1549508484000	8:01 PM - 6 Feb 2019	/scot_work/status/1093343945101201409
1556984854-299	https://twitter.com/search?src=typd&q=%22%24tesla%22%20since%3A2019-02-01%20until%3A2019-02-28	@Jays200	Jays	Our Whippet "Chloe" (a.k.a. "Skinny dog") in her first ever #FrunkPuppy appearance, hence the pensive pose. Our @Tesla Model X was the first to ever cross Australia last June/July. @Model3Owners @28delayslaterpic.twitter.com/sCpKg9ZiQW	2	5	21	1550393873000	1:57 AM - 17 Feb 2019	/Jays200/status/1097057537667457024
1556984854-269	https://twitter.com/search?src=typd&q=%22%24tesla%22%20since%3A2019-02-01%20until%3A2019-02-28	@teslainventory	Erik	It's almost as if this garage bay was built for a Model X to allow it to open it's wings fully. @Tesla @elonmusk #yayornaypic.twitter.com/eplvfpdilW	12	9	180	1550507316000	9:28 AM - 18 Feb 2019	/teslainventory/status/1097533351760556035
1556984854-211	https://twitter.com/search?src=typd&q=%22%24tesla%22%20since%3A2019-02-01%20until%3A2019-02-28	@tictoc	TicToc by Bloomberg	Pet owners, this one's for you: @Tesla is rolling out "Dog Mode" to keep its cars at a pet-safe temperature, even while turned off pic.twitter.com/XMeOPcKRhp	2	12	41	1550686805000	11:20 AM - 20 Feb 2019	/tictoc/status/1098286182989996032
1556984854-516	https://twitter.com/search?src=typd&q=%22%24tesla%22%20since%3A2019-02-01%20until%3A2019-02-28	@DigitalTrends	Digital Trends	Model X owner blames crash on confused Autopilot; @Tesla rejects blame http://bit.ly/2GIYYFP		7	16	1549998304000	12:05 PM - 12 Feb 2019	/DigitalTrends/status/1095398398360879104
1556984854-515	https://twitter.com/search?src=typd&q=%22%24tesla%22%20since%3A2019-02-01%20until%3A2019-02-28	@placementseo	John King	@Tesla you guys literally are hanging up on me when im locked out of my model3, wth?	9	8	21	1549999419000	12:23 PM - 12 Feb 2019	/placementseo/status/1095403075693555712
1556984854-27	https://twitter.com/search?src=typd&q=%22%24tesla%22%20since%3A2019-02-01%20until%3A2019-02-28	@EnerTuition	EnerTuition	The irony of $TSLA: SEC comes down on @elonmusk for stock manipulation through twitter. As a FU, Musk tweets about likely material event/ The stock jumps and Musk/fans smiling. Shorts wondering when Musk gets to wear bright color stiped prison garb. One more day in @tesla land.	1	4	27	1551286371000	9:52 AM - 27 Feb 2019	/EnerTuition/status/1100800942725681152
1556984854-671	https://twitter.com/search?src=typd&q=%22%24tesla%22%20since%3A2019-02-01%20until%3A2019-02-28	@EVNewsDaily	EV News Daily ⚡️	BREAKING: Fresh from earnings call @elonmusk saying his big focus is service and the @Tesla Ranger service, looks like a fleet of electric eSprinters coming from @Daimler - great partnership $tsla https://twitter.com/sascha_p/status/1093085274823774208 …	2	11	31	1549447152000	2:59 AM - 6 Feb 2019	/EVNewsDaily/status/1093086699494739969
1556984854-540	https://twitter.com/search?src=typd&q=%22%24tesla%22%20since%3A2019-02-01%20until%3A2019-02-28	@TwainsMustache	Twain's Mustache	I think what @nhtsagov forgot to include in this letter was - 'Likely to result in significant embarrassment and potential legal problems for the agency.' This is a massive scandal, potentially with @Tesla customers being left as collateral damage. $TSLA http://www.safetyresearch.net/Library/NHTSA_Autosteer_Safety_Claim.pdf …pic.twitter.com/MBiBPOJWgL	1	7	34	1549878122000	2:42 AM - 11 Feb 2019	/TwainsMustache/status/1094894320593895425
1556984854-51	https://twitter.com/search?src=typd&q=%22%24tesla%22%20since%3A2019-02-01%20until%3A2019-02-28	@mayemusk	Maye Musk	.@business Bloomberg has consistently had mainly negative @Tesla headlines according to @cleantechnica in their #FUD reports. I don’t think @MikeBloomberg is involved because he is pro clean energy.https://twitter.com/87spider/status/1100381721642627072 …	12	14	137	1551196779000	8:59 AM - 26 Feb 2019	/mayemusk/status/1100425166264254467
1556984854-380	https://twitter.com/search?src=typd&q=%22%24tesla%22%20since%3A2019-02-01%20until%3A2019-02-28	@teslaownersSV	Tesla Owners Silicon Valley	The moving Target that is FUD. The difference is @tesla is killing each assumption once at a time. We will continue this movement towards renewable energy. Stoked to be on mission with you. pic.twitter.com/bMiuFopLle		1	59	1550198464000	7:41 PM - 14 Feb 2019	/teslaownersSV/status/1096237932187246593
1556984854-340	https://twitter.com/search?src=typd&q=%22%24tesla%22%20since%3A2019-02-01%20until%3A2019-02-28	@dark4181	Brandon McNaughton	@elonmusk - Testing a @Tesla #Model3 tonight. The biggest issue I've found is that going from a multi-lane onramp with more than one feed to a multi-lane highway makes for some scary situations. AP doesn't look far enough ahead to see the need for multiple lane merges in time.pic.twitter.com/q0pBNf3qX9	8	7	255	1550292251000	9:44 PM - 15 Feb 2019	/dark4181/status/1096631303133429761
1556984854-103	https://twitter.com/search?src=typd&q=%22%24tesla%22%20since%3A2019-02-01%20until%3A2019-02-28	@vincent13031925	Vincent	Hi @elonmusk , we need @Tesla Model Y ASAP, I am so ready to get rid of my @PorscheGB Macan S $TSLA #Tesla #ModelYpic.twitter.com/iUC7OM6oqx	21	27	320	1551025572000	9:26 AM - 24 Feb 2019	/vincent13031925/status/1099707071300169728
1556984854-535	https://twitter.com/search?src=typd&q=%22%24tesla%22%20since%3A2019-02-01%20until%3A2019-02-28	@mayemusk	Maye Musk	.@cleantechnica Report 23. More positive @Tesla headlines than negative from @businessinsider @CNBC @business @Reuters @FoxNews @TheVerge @engadget @TechCrunch @CNN @WIRED #Pravduh #CleanEnergyWillWinhttps://twitter.com/cleantechnica/status/1094870445474660353 …	1	11	72	1549919238000	2:07 PM - 11 Feb 2019	/mayemusk/status/1095066772787458049
1556984854-787	https://twitter.com/search?src=typd&q=%22%24tesla%22%20since%3A2019-02-01%20until%3A2019-02-28	@DigitalTrends	Digital Trends	This is how @Tesla's are made. pic.twitter.com/6Zdts54KEC		24	40	1549051380000	1:03 PM - 1 Feb 2019	/DigitalTrends/status/1091426711600857090
1556984854-812	https://twitter.com/search?src=typd&q=%22%24tesla%22%20since%3A2019-02-01%20until%3A2019-02-28	@Tesla	Tesla	Even in extreme colds, your Tesla will begin blowing warm air within 1-2 minutes. Unlike ICE vehicles, electric vehicles don’t need to wait the usual 5-10min for an engine block to warm up. Also preconditioning!https://ts.la/2DML5o7	12	64	204	1548989073000	7:44 PM - 31 Jan 2019	/Tesla/status/1091165377877356544
1556984854-181	https://twitter.com/search?src=typd&q=%22%24tesla%22%20since%3A2019-02-01%20until%3A2019-02-28	@vincent13031925	Vincent	As of the latest report from local Chinese media, Tesla Model 3 received really high demand in China, most of the experience centers are packed with people waiting to test drive the @Tesla Model 3. $TSLA #Tesla #Model3 #China #TeslaChinapic.twitter.com/xV9n5YhTks	3	18	87	1550766066000	9:21 AM - 21 Feb 2019	/vincent13031925/status/1098618628142858240
1556984854-266	https://twitter.com/search?src=typd&q=%22%24tesla%22%20since%3A2019-02-01%20until%3A2019-02-28	@LithiumReality	BatteryDemander	More #LCE demand. @amazon, one of the largest companies in the world that ships 5 billion packages annually just announced new #CleanEnergy initiatives that mandate use of more #EVs for deliveries. @Tesla $alb $sqm @Ford #battery #lithium @MorganStanleyhttps://www.cnbc.com/2019/02/18/amazon-wants-to-cut-carbon-emissions-from-package-delivery.html …		15	33	1550513597000	11:13 AM - 18 Feb 2019	/LithiumReality/status/1097559694032470016
1556984854-336	https://twitter.com/search?src=typd&q=%22%24tesla%22%20since%3A2019-02-01%20until%3A2019-02-28	@dogsoftesla	Dogs of Tesla 🐾	Breakfast at @spacex @tesla Supercharger! #TeslaRallyforGood @BLKMDL3 @AvaSchadt @tesla_unplugged @marvelwonderkat @sunkencity_sp @twincam23 @rt_Blu3 @ocdavid @tlindlahr @marc_benton @TeslaJoy @f1370pic.twitter.com/UTrSQZAYYN	1	11	59	1550335450000	9:44 AM - 16 Feb 2019	/dogsoftesla/status/1096812490971729920
1556984854-186	https://twitter.com/search?src=typd&q=%22%24tesla%22%20since%3A2019-02-01%20until%3A2019-02-28	@bradpierced3	XVG (Pierced) XVG 😉 👍 🚀	Hey @Tesla @elonmusk you willing to sponsor? #Asking4afriend @vergecurrency https://twitter.com/Dini_KLA/status/1098240400945541120 …		10	21	1550759045000	7:24 AM - 21 Feb 2019	/bradpierced3/status/1098589177174781953
1556984854-550	https://twitter.com/search?src=typd&q=%22%24tesla%22%20since%3A2019-02-01%20until%3A2019-02-28	@DigitalTrends	Digital Trends	This @ElonMusk's @Tesla Model X just towed a plane. pic.twitter.com/ildNNEcwYP		28	55	1549853100000	7:45 PM - 10 Feb 2019	/DigitalTrends/status/1094789368236011521
1556984854-6	https://twitter.com/search?src=typd&q=%22%24tesla%22%20since%3A2019-02-01%20until%3A2019-02-28	@CGasparino	Charles Gasparino	corrected: SCOOP: I have no idea what the big @elonmusk announcement on Thursday will be but @FoxBusiness has been told by the company that @Tesla has the money to make the $920m convertible bond payment thats coming due more at 345 w @LizClaman	5	5	20	1551309158000	4:12 PM - 27 Feb 2019	/CGasparino/status/1100896519207694337
1556984854-368	https://twitter.com/search?src=typd&q=%22%24tesla%22%20since%3A2019-02-01%20until%3A2019-02-28	@slye	Andy Slye	The best feature of the 21st Sentry! I’ll see myself out.	8	2	312	1550244152000	8:22 AM - 15 Feb 2019	/slye/status/1096429559736684544
1556984854-423	https://twitter.com/search?src=typd&q=%22%24tesla%22%20since%3A2019-02-01%20until%3A2019-02-28	@catsu	🐈	OK now i really need a tesla			38	1550162839000	9:47 AM - 14 Feb 2019	/catsu/status/1096088508966596609
1556984854-413	https://twitter.com/search?src=typd&q=%22%24tesla%22%20since%3A2019-02-01%20until%3A2019-02-28	@ZonePhysics	Physics & Astronomy Zone	Great video of walk on the moonpic.twitter.com/ygErTYu0Pc	9	41	302	1550169406000	11:36 AM - 14 Feb 2019	/ZonePhysics/status/1096116054290587648
1556984854-707	https://twitter.com/search?src=typd&q=%22%24tesla%22%20since%3A2019-02-01%20until%3A2019-02-28	@CARandDRIVER	Car and Driver	The 2021 @Rivian R1T is a 400-mile electric pickup truck @Tesla should watch out for. http://crdrv.co/5J9boz4 pic.twitter.com/C1Yfu1qWNe	1	17	48	1549314060000	2:01 PM - 4 Feb 2019	/CARandDRIVER/status/1092528471400681472
1556984854-436	https://twitter.com/search?src=typd&q=%22%24tesla%22%20since%3A2019-02-01%20until%3A2019-02-28	@OfficialJoelF	Joel Franco	.@Tesla has a new Dog Mode that lets the driver set car's cabin temperature to a comfortable level for pets. Also has a message on the big screen to let curious onlookers know that you'll be back. pic.twitter.com/8WGOggVoWD	10	1.0K	2.9K	1550157000000	8:10 AM - 14 Feb 2019	/OfficialJoelF/status/1096064017863327745
1556984854-446	https://twitter.com/search?src=typd&q=%22%24tesla%22%20since%3A2019-02-01%20until%3A2019-02-28	@teslaownersSV	Tesla Owners Silicon Valley	I'm wondering if you would be open to hosting a deterrent music review? The best music believed to deter thieves wins.			16	1550132099000	1:14 AM - 14 Feb 2019	/teslaownersSV/status/1095959577193963520
1556984854-208	https://twitter.com/search?src=typd&q=%22%24tesla%22%20since%3A2019-02-01%20until%3A2019-02-28	@marc_benton	Marc Benton	Me waiting on the Model Y reveal date... @tesla @elonmuskpic.twitter.com/gek7A1Snpd	13	13	167	1550688635000	11:50 AM - 20 Feb 2019	/marc_benton/status/1098293857408577536
1556984854-320	https://twitter.com/search?src=typd&q=%22%24tesla%22%20since%3A2019-02-01%20until%3A2019-02-28	@RealtyDayton	Jordan	It's like I couldn't talk him out of it if I tried. It's a compounding domino effect... As more people own these cars and talk about them the people who were on fence before convert in minutes	2	5	44	1550348837000	1:27 PM - 16 Feb 2019	/RealtyDayton/status/1096868639687483392
1556984854-412	https://twitter.com/search?src=typd&q=%22%24tesla%22%20since%3A2019-02-01%20until%3A2019-02-28	@swyx	shawn swyx wang 🌟	this is the best police twitter account ive ever seen	2	5	274	1550169412000	11:36 AM - 14 Feb 2019	/swyx/status/1096116078512562176
1556984854-603	https://twitter.com/search?src=typd&q=%22%24tesla%22%20since%3A2019-02-01%20until%3A2019-02-28	@Inelonwetrust__	InElonWeTrust	I Tesla community. Happy Friday @teslaownersSV @tesla_unplugged @marc_benton @Model3Owners @JohnnaCrider1 @Manic_Marge @28delayslater @elonmusk @vincent13031925 @tesla_raj and every other @Tesla supporter. #TeamTeslapic.twitter.com/2HWZpgqPSR	10	11	60	1549636826000	7:40 AM - 8 Feb 2019	/Inelonwetrust__/status/1093882249307516928
1556984854-109	https://twitter.com/search?src=typd&q=%22%24tesla%22%20since%3A2019-02-01%20until%3A2019-02-28	@tictoc	TicToc by Bloomberg	.@Tesla is rolling out "Dog Mode" to keep its cars at a pet-safe temperature, even while turned off #nationalloveyourpetdaypic.twitter.com/4Q5T6i8zI2		21	63	1551008409000	4:40 AM - 24 Feb 2019	/tictoc/status/1099635086079725568
1556984854-801	https://twitter.com/search?src=typd&q=%22%24tesla%22%20since%3A2019-02-01%20until%3A2019-02-28	@Pivotal_Capital	Pivotal Capital	From yesterday's $TSLA shareholder letter. Amazing automotive sales can grow 152% YoY while SG&A expense contracts -2.2%.... If you're wondering why you cant get your @tesla customer service is pathetic - it is because they've done it intentionally. pic.twitter.com/oHR4xdOMXZ	2	14	79	1548998332000	10:18 PM - 31 Jan 2019	/Pivotal_Capital/status/1091204212350947329
1556984854-271	https://twitter.com/search?src=typd&q=%22%24tesla%22%20since%3A2019-02-01%20until%3A2019-02-28	@greatestrobo	Robert Chao	@elonmusk Love the new software update with added Cat Parking enforcer. #sentrymode activated. @Tesla #Teslapic.twitter.com/4V6r1J3tB1	3	8	61	1550502630000	8:10 AM - 18 Feb 2019	/greatestrobo/status/1097513694060150785
1556984854-582	https://twitter.com/search?src=typd&q=%22%24tesla%22%20since%3A2019-02-01%20until%3A2019-02-28	@LikeTeslaKim	LikeTesla	I know many Superchargers are not located on @Tesla owned properties but the language on this sign at a TX station is what Supercharger dreams are made of. #LikeTesla #Tesla #DareYouToICE #ModelS #ModelX #Model3 Photo via Don Burkepic.twitter.com/M0UgW5sZsd	16	65	628	1549688870000	10:07 PM - 8 Feb 2019	/LikeTeslaKim/status/1094100538654945280
1556984854-240	https://twitter.com/search?src=typd&q=%22%24tesla%22%20since%3A2019-02-01%20until%3A2019-02-28	@derekcollison	Derek Collison	Cloud-native and micro-services are at that inflection point like gas powered cars. The tech was off the charts amazing but so was the complexity. Then along came electric cars and we all kinda went "Oh, well that sure is way simpler!". @nats_io is the @Tesla for Cloud Native.	2	5	20	1550597556000	10:32 AM - 19 Feb 2019	/derekcollison/status/1097911844096753664
1556984854-833	https://twitter.com/search?src=typd&q=%22%24tesla%22%20since%3A2019-02-01%20until%3A2019-02-28	@borperbingle	Samuel Borcherding	Day 159: Sad that I didn’t get to participate in @TeamGaryVee’s smash stream today. @elonmusk @Tesla pic.twitter.com/MSV3Wf2TTG – at Tesla Supercharger	2	1	7	1548981113000	5:31 PM - 31 Jan 2019	/borperbingle/status/1091131990131109888
1556984854-327	https://twitter.com/search?src=typd&q=%22%24tesla%22%20since%3A2019-02-01%20until%3A2019-02-28	@lithiumforum	Dirk Harbecke	Just to mention it again - a market that rarely shows up in statistics. Now that big players such as @Shell are entering home storage systems #battery demand will increase heavily. Next step will be to secure the battery raw materials #Lithium @Tesla @CNNIhttps://cnn.it/2SP3OHW	3	25	71	1550343475000	11:57 AM - 16 Feb 2019	/lithiumforum/status/1096846149292642305
1556984854-666	https://twitter.com/search?src=typd&q=%22%24tesla%22%20since%3A2019-02-01%20until%3A2019-02-28	@PixieMonster2	Pixie Monster	Oops I slept through #TeslaTuesday #tesladog #dogsoftesla #Tesla #frunkpuppy #wednesdaythoughts #dogsoftwitter #dogsofinstagram #elonandpixbff @elonmusk #FriendshipGoals @tesla #DogsAreBetterThanPeople #doglovers #fashionistapic.twitter.com/kmDJ9bQRrr – at Tesla Supercharger Ft. Myers	2	6	27	1549464057000	7:40 AM - 6 Feb 2019	/PixieMonster2/status/1093157604266790912
1556984854-731	https://twitter.com/search?src=typd&q=%22%24tesla%22%20since%3A2019-02-01%20until%3A2019-02-28	@ClubTeslaES	Club Tesla España	Hi @elonmusk , @tesla @jorgemilburn Why until December 2020? #teslareferralpic.twitter.com/mxyLYtBL9M	3	6	27	1549221162000	12:12 PM - 3 Feb 2019	/ClubTeslaES/status/1092138830008909824
1556984854-673	https://twitter.com/search?src=typd&q=%22%24tesla%22%20since%3A2019-02-01%20until%3A2019-02-28	@lithiumforum	Dirk Harbecke	Volkswagen will use @Tesla batteries at U.S. car-charging stations. Own battery production becomes more and more important. #Lithium #EV #Battery https://www.bloomberg.com/news/articles/2019-02-04/volkswagen-to-use-tesla-batteries-at-u-s-car-charging-stations … via @technology	3	12	36	1549443669000	2:01 AM - 6 Feb 2019	/lithiumforum/status/1093072091778351104
1556984854-11	https://twitter.com/search?src=typd&q=%22%24tesla%22%20since%3A2019-02-01%20until%3A2019-02-28	@CGasparino	Charles Gasparino	The best thing about @elonmusk is that he knows how to drive $TSLA @Tesla trolls shorting the stock nuts; the worse, you cant really trust everything he says. we discuss what his alleged big announcement--other than making that bond payment--will be now @FoxBusiness @LizClaman	5	3	14	1551299796000	1:36 PM - 27 Feb 2019	/CGasparino/status/1100857252171390977
1556984854-4	https://twitter.com/search?src=typd&q=%22%24tesla%22%20since%3A2019-02-01%20until%3A2019-02-28	@LePoutinerie	🌸 Kimiko at Tesla ⛩️	ET we’ve sent a scouting party: @WhitWolfeHerd of @bumble @Smile_Lee of @HeavenSentTweet @kmlake of @stitchfix @Gfilche of @HyperChangeTV Add them to your party, known to Earthlings as @Tesla’s Board of Directors. I’m not saying they’re aliens… but they’re aliens. pic.twitter.com/dURGY7eFMn		28	317	1551310861000	4:41 PM - 27 Feb 2019	/LePoutinerie/status/1100903662669389824
1556984854-723	https://twitter.com/search?src=typd&q=%22%24tesla%22%20since%3A2019-02-01%20until%3A2019-02-28	@BrokenTesla	My Tesla Is Broken	At least it actuates..pic.twitter.com/Qp1SSBwl3U		5	6	1549235533000	4:12 PM - 3 Feb 2019	/BrokenTesla/status/1092199105005322240
1556984854-309	https://twitter.com/search?src=typd&q=%22%24tesla%22%20since%3A2019-02-01%20until%3A2019-02-28	@hobiemon	randy taylor	1st road trip 2013 after 3 months of ownership. BC Can. to the Mexican border and back. 1st SC was Atascadero, CA. Met Elon & JB on the way back where he signed our MS and had a 1 on 1! Stated work at Tesla within a month(thx Elon) @elonmusk @Tesla pic.twitter.com/eBwVOs3wPh		1	15	1550375265000	8:47 PM - 16 Feb 2019	/hobiemon/status/1096979487793676288
1556984854-489	https://twitter.com/search?src=typd&q=%22%24tesla%22%20since%3A2019-02-01%20until%3A2019-02-28	@InsideEVs	InsideEVs	Of course, there’s no real reason for an SUV to be this quick, but it’s a @Tesla, so it’s expected. - Watch This To See How Quick The Tesla Model X P100D Is - https://insideevs.com/video-how-quick-tesla-model-x-p100d/amp/ …pic.twitter.com/tSqIwOOb6A		10	33	1550082562000	11:29 AM - 13 Feb 2019	/InsideEVs/status/1095751804585984000
1556984854-430	https://twitter.com/search?src=typd&q=%22%24tesla%22%20since%3A2019-02-01%20until%3A2019-02-28	@Model3Owners	Tesla Owners Online	I have commandeered my wife’s white Tesla jacket. Why, why did they stop making these?? Bring it back! @Tesla @elonmuskpic.twitter.com/fcb4t2KnuN	19	8	167	1550159948000	8:59 AM - 14 Feb 2019	/Model3Owners/status/1096076382616997889
1556984854-84	https://twitter.com/search?src=typd&q=%22%24tesla%22%20since%3A2019-02-01%20until%3A2019-02-28	@vincent13031925	Vincent	News from Chinese social media: People who order @Tesla Model 3 after the end of March 1st 2019 or can’t take delivery of #Model3 by the end of March 2019 will NOT receive free Autopilot. (China only) Special offer will end soon. $TSLA #Tesla #TeslaChinapic.twitter.com/RBkwq0Wg6l	4	10	72	1551105439000	7:37 AM - 25 Feb 2019	/vincent13031925/status/1100042058079776768
1556984854-404	https://twitter.com/search?src=typd&q=%22%24tesla%22%20since%3A2019-02-01%20until%3A2019-02-28	@Cadillac	Cadillac	Dear @Tesla, Can we Super Cruise into your heart? Cadillac	42	145	631	1550172625000	12:30 PM - 14 Feb 2019	/Cadillac/status/1096129554861735936
1556984854-293	https://twitter.com/search?src=typd&q=%22%24tesla%22%20since%3A2019-02-01%20until%3A2019-02-28	@samsheffer	Sam Sheffer	my ride for the day courtesy of @Tesla love this thing @elonmuskpic.twitter.com/YLM1mMhpY4	26	22	1.8K	1550421273000	9:34 AM - 17 Feb 2019	/samsheffer/status/1097172460322123777
1556984854-594	https://twitter.com/search?src=typd&q=%22%24tesla%22%20since%3A2019-02-01%20until%3A2019-02-28	@jczuleta	Juan Carlos Zuleta	Nikola Motors announces all-electric version of the semi truck as @Tesla Semi changes the game: https://electrek.co/2019/02/08/nikola-motors-electric-trucks-tesla-semi/ …. "Good on Nikola to offer some all-electric options, but ...they might be too far behind at this point because they held on to hydrogen for too long." #Lithium		2	12	1549666296000	3:51 PM - 8 Feb 2019	/jczuleta/status/1094005857531113477
1556984854-323	https://twitter.com/search?src=typd&q=%22%24tesla%22%20since%3A2019-02-01%20until%3A2019-02-28	@realhublife	Dilley	Did you know if you buy a used @Tesla they have someone from the company call you from their cell and walk you through financing and the whole thing online from home? Not sure if I'll qualify, but so far this beats going to the dealership by far. Lol!	30	31	187	1550347173000	12:59 PM - 16 Feb 2019	/realhublife/status/1096861660789133312
1556984854-466	https://twitter.com/search?src=typd&q=%22%24tesla%22%20since%3A2019-02-01%20until%3A2019-02-28	@GatoProgramador	🇬​ 🇦​ 🇹​ 🇴​ 🇻​ 🇮​ 🇨​ 🇭​	My dog only understands the metric system.	6	12	996	1550115896000	8:44 PM - 13 Feb 2019	/GatoProgramador/status/1095891616961826816
1556984854-729	https://twitter.com/search?src=typd&q=%22%24tesla%22%20since%3A2019-02-01%20until%3A2019-02-28	@InsideEVs	InsideEVs	Watch @Tesla #ModelX P100D Destroy @Dodge #HELLCAT 1/8-Mile Drag Strip https://insideevs.com/tesla-model-x-dominates-drag-strip-video/amp/ …pic.twitter.com/PzKm7prJ85		2	16	1549224913000	1:15 PM - 3 Feb 2019	/InsideEVs/status/1092154560305680385
1556984854-149	https://twitter.com/search?src=typd&q=%22%24tesla%22%20since%3A2019-02-01%20until%3A2019-02-28	@xenomorpher1	Sari Not Sari Clown Show Musk for Prison	Someone doesn't know how to calculate total cost of ownership.	1	1	40	1550852980000	9:29 AM - 22 Feb 2019	/xenomorpher1/status/1098983169443868672
1556984854-190	https://twitter.com/search?src=typd&q=%22%24tesla%22%20since%3A2019-02-01%20until%3A2019-02-28	@neillricketts	Neill Ricketts	We are pleased to be enabling the EV revolution with the fitting of @tesla chargers and charging points at all @versarien factories, this means if you are a customer, supplier or employee you can get free charging whilst you visit us or work.	3	3	36	1550742517000	2:48 AM - 21 Feb 2019	/neillricketts/status/1098519853424623616
1556984854-830	https://twitter.com/search?src=typd&q=%22%24tesla%22%20since%3A2019-02-01%20until%3A2019-02-28	@daveja_vu	Dave Schmidt	I think Fred Lambert asked for blind spot alert once and Elon responded yes	1		2	1548981533000	5:38 PM - 31 Jan 2019	/daveja_vu/status/1091133752175144960
1556984854-120	https://twitter.com/search?src=typd&q=%22%24tesla%22%20since%3A2019-02-01%20until%3A2019-02-28	@sensarpensar	Spencer	If you own a Tesla or an EV, will you ever buy an ICE car again? If you don’t own an EV, what will your next car be. Retweet this please #Tesla $TSLA @Tesla @ValueAnalyst1 @teslaownersSV @tesla_truth @vincent13031925 @elonmusk @Teslarati @Model3Owners	30	69	81	1550949625000	12:20 PM - 23 Feb 2019	/sensarpensar/status/1099388528448819201
1556984854-606	https://twitter.com/search?src=typd&q=%22%24tesla%22%20since%3A2019-02-01%20until%3A2019-02-28	@mathmar2	Mathieu Martel	I'am now a huge fan @Tesla pic.twitter.com/ILn4gxlWMy	4	4	74	1549625523000	4:32 AM - 8 Feb 2019	/mathmar2/status/1093834842041651200
1556984854-288	https://twitter.com/search?src=typd&q=%22%24tesla%22%20since%3A2019-02-01%20until%3A2019-02-28	@Kissler	Kissler	So, @Tesla called me last night to tell me congratulations my powerwall is ready... a whole year later.... and they'd be happy to do a whole new solar loan for it... After I was told it would be rolled into the existing one. Just canceled it. Get it together @Tesla	1	4	30	1550425789000	10:49 AM - 17 Feb 2019	/Kissler/status/1097191399819079680
1556984854-255	https://twitter.com/search?src=typd&q=%22%24tesla%22%20since%3A2019-02-01%20until%3A2019-02-28	@TeslaCharts	TeslaCharts	Hey @FTCPhillips @chopraftc @RKSlaughterFTC @JoeSimonsFTC this car actually costs $42,900 but @Tesla advertises it for $34,850. Is this legal? Do the rules not apply to paper billionaires? $TSLA $TSLAQpic.twitter.com/b6wdExoeds	11	33	92	1550542583000	7:16 PM - 18 Feb 2019	/TeslaCharts/status/1097681269700415489
1556984854-634	https://twitter.com/search?src=typd&q=%22%24tesla%22%20since%3A2019-02-01%20until%3A2019-02-28	@michaelxylo	Michael	I definitely believe this. @Tesla did not disclose the extreme range reduction you get in cold weather. On most trips in my model 3 I get 50% less range than the car estimates. (This has been in 10-40F degree weather). https://electrek.co/2019/02/07/study-electric-cars-lose-range-temperature-tesla-disputes/ …	6	17	57	1549550511000	7:41 AM - 7 Feb 2019	/michaelxylo/status/1093520217848852481
1556984854-34	https://twitter.com/search?src=typd&q=%22%24tesla%22%20since%3A2019-02-01%20until%3A2019-02-28	@vonredbeard	Bob Murphy	First time using a @Tesla destination charger. pic.twitter.com/QXpl62OZFN	6	2	17	1551267493000	4:38 AM - 27 Feb 2019	/vonredbeard/status/1100721764852740096
1556984854-146	https://twitter.com/search?src=typd&q=%22%24tesla%22%20since%3A2019-02-01%20until%3A2019-02-28	@martinengwicht	Martin { God of Mars }	Why Tesla will never make a profit. Complete the sentence at your convenience: @Tesla never made ... [—] profit ever [—] quarterly profit [—] profit in 2 consecutive quarters [ ] annual profit [ ] profit in 5 years [ ] profit in a decade [ ] profit in a century pic.twitter.com/wGvnr0txnZ	6	6	37	1550856079000	10:21 AM - 22 Feb 2019	/martinengwicht/status/1098996166799355904
1556984854-560	https://twitter.com/search?src=typd&q=%22%24tesla%22%20since%3A2019-02-01%20until%3A2019-02-28	@InsideEVs	InsideEVs	Say What? @Tesla #Model3 Gets Geolocated Folding Mirrors - Thanks for sharing @28delayslater --- https://insideevs.com/tesla-model-3-geolocated-folding-mirrors/amp/ …pic.twitter.com/TJcidsJkao	4	4	57	1549805374000	6:29 AM - 10 Feb 2019	/InsideEVs/status/1094589190573047808
1556984854-541	https://twitter.com/search?src=typd&q=%22%24tesla%22%20since%3A2019-02-01%20until%3A2019-02-28	@cleantechnica	CleanTechnica	Congrats to @Tesla @elonmusk @baicglobal and @Nissan @NissanElectric for producing the world's 5 best selling electric vehicles in 2018. Looking forward to twice as many sales in 2019, or at least 2020.https://cleantechnica.com/2019/02/09/tesla-model-3-1-best-selling-electric-car-in-world-7-of-global-ev-market/ …	3	27	110	1549875603000	2:00 AM - 11 Feb 2019	/cleantechnica/status/1094883752625561600
1556984854-464	https://twitter.com/search?src=typd&q=%22%24tesla%22%20since%3A2019-02-01%20until%3A2019-02-28	@opineno	Oskar Pineño	Found it! It was a post by @nynex. It took @Tesla less than four months from tweet to implementation. pic.twitter.com/yRcULYIx2v	3	59	357	1550116039000	8:47 PM - 13 Feb 2019	/opineno/status/1095892213651947520
1556984854-494	https://twitter.com/search?src=typd&q=%22%24tesla%22%20since%3A2019-02-01%20until%3A2019-02-28	@DonBarbone	🚨Don Barbone 🚨	First official #model3 delivery in germany! And so it begins! #tesla @ElectrekCo @elonmusk @Teslarati @tesla @TheTeslaLife @DMC_Ryan @ElectricJen @nextmove_de @teslamodel3fan @28delayslater @TheTeslaShowhttps://twitter.com/Pollibus/status/1095595841895641088 …	1	7	79	1550073191000	8:53 AM - 13 Feb 2019	/DonBarbone/status/1095712497108168704
1556984854-218	https://twitter.com/search?src=typd&q=%22%24tesla%22%20since%3A2019-02-01%20until%3A2019-02-28	@Jay_R_Underhay	Jay Raymond	Some say it's still honking to this day	3	1	424	1550676522000	8:28 AM - 20 Feb 2019	/Jay_R_Underhay/status/1098243052517367814
1556984854-213	https://twitter.com/search?src=typd&q=%22%24tesla%22%20since%3A2019-02-01%20until%3A2019-02-28	@TCT_Kris	Kris	My girl is eagerly awaiting her update!pic.twitter.com/Tgu3vfxtQL	10	1	267	1550681514000	9:51 AM - 20 Feb 2019	/TCT_Kris/status/1098263988238987264
1556984854-627	https://twitter.com/search?src=typd&q=%22%24tesla%22%20since%3A2019-02-01%20until%3A2019-02-28	@Tesla	Tesla	Made in California. Available in 17 countries and counting.	379	2.4K	16K	1549561569000	10:46 AM - 7 Feb 2019	/Tesla/status/1093566599791927296
1556984854-379	https://twitter.com/search?src=typd&q=%22%24tesla%22%20since%3A2019-02-01%20until%3A2019-02-28	@ron_kerensky	alpha_nerd	At this rate, @Tesla will need to build a factory in China to keep up with demand.... oh wait.... https://twitter.com/vincent13031925/status/1096243471298383872 …		4	27	1550200659000	8:17 PM - 14 Feb 2019	/ron_kerensky/status/1096247139150254080
1556984854-416	https://twitter.com/search?src=typd&q=%22%24tesla%22%20since%3A2019-02-01%20until%3A2019-02-28	@BlindeLove	Epic Gamer 😎	Mars can wait. Subscribing to Pewdiepie and hosting meme review is number one priority.	2		130	1550167961000	11:12 AM - 14 Feb 2019	/BlindeLove/status/1096109991734456320
1556984854-308	https://twitter.com/search?src=typd&q=%22%24tesla%22%20since%3A2019-02-01%20until%3A2019-02-28	@BazingaMyself	Micah	Hi Elon, any idea why the VIN was not given to model3 buyers in China? Most of us are expected to get our car delivered in the next 2 weeks but we still don't have our VIN. This is really weird and It seems the delivery order is completely chaotic.@elonmusk @Tesla	3	6	13	1550377846000	9:30 PM - 16 Feb 2019	/BazingaMyself/status/1096990315322400770
1556984854-183	https://twitter.com/search?src=typd&q=%22%24tesla%22%20since%3A2019-02-01%20until%3A2019-02-28	@AukeHoekstra	AukeHoekstra	Some people state that eTrucks are only useful and sustainable for shorter ranges. This is wrong. Even an eTruck with a range of 800 km like the @Tesla semi is better for purse and environment than an EV with a range of 300 km. It's pretty simple but takes a few more tweets.	8	41	90	1550762099000	8:14 AM - 21 Feb 2019	/AukeHoekstra/status/1098601987418062856
1556984854-113	https://twitter.com/search?src=typd&q=%22%24tesla%22%20since%3A2019-02-01%20until%3A2019-02-28	@ravenvanderrave	Gavran	Did they catch the saboteur yet? @Tesla - what is the status of this investigation? And why is law enforcement not involved? It has been 250 days. $TSLApic.twitter.com/a3hdNP6YL9	5	3	45	1550968063000	5:27 PM - 23 Feb 2019	/ravenvanderrave/status/1099465863143571457
1556984854-470	https://twitter.com/search?src=typd&q=%22%24tesla%22%20since%3A2019-02-01%20until%3A2019-02-28	@gogogoducks	Jesse	Now, I just need to adopt a dog in order to let my dog enjoy this Dog Mode!	6	2	445	1550114635000	8:23 PM - 13 Feb 2019	/gogogoducks/status/1095886327852224513
1556984854-291	https://twitter.com/search?src=typd&q=%22%24tesla%22%20since%3A2019-02-01%20until%3A2019-02-28	@MKBHD	Marques Brownlee	Seconded. DO IT BRO	16	12	1.9K	1550423950000	10:19 AM - 17 Feb 2019	/MKBHD/status/1097183687551172614
1556984854-475	https://twitter.com/search?src=typd&q=%22%24tesla%22%20since%3A2019-02-01%20until%3A2019-02-28	@PandaCapone	🐼Panda Capone 🐼	When you steal a testla it becomes a Edison	11	26	412	1550110638000	7:17 PM - 13 Feb 2019	/PandaCapone/status/1095869563407908869
1556984854-115	https://twitter.com/search?src=typd&q=%22%24tesla%22%20since%3A2019-02-01%20until%3A2019-02-28	@zshahan3	Zachary Shahan	#Tesla Winning @Tesla @ElonMusk @woodhaus2 @mayemuskhttps://twitter.com/cleantechnica/status/1099441422699245568 …	2	22	117	1550964114000	4:21 PM - 23 Feb 2019	/zshahan3/status/1099449298473885696
1556984854-568	https://twitter.com/search?src=typd&q=%22%24tesla%22%20since%3A2019-02-01%20until%3A2019-02-28	@TwainsMustache	Twain's Mustache	Could make the case that @NHTSAgov has blood on their hands if this is true. Downright scandalous. @Tesla drivers should be warned about the dangers instead of being lied to by Elon and NHTSA https://twitter.com/GatorInvestor/status/1094295228801077248 …	2	1	17	1549767372000	7:56 PM - 9 Feb 2019	/TwainsMustache/status/1094429799060258816
1556984854-512	https://twitter.com/search?src=typd&q=%22%24tesla%22%20since%3A2019-02-01%20until%3A2019-02-28	@arctechinc	James Locke	@ToyotaMotorCorp this is the final straw, I own @Tesla and @Toyota, the Toyota is going back & you will never get another dollar from me again. Period. You should be ashamed & disgusted being so obvious with your misinformation & distain for the future. Goodbye.	2	11	68	1550002892000	1:21 PM - 12 Feb 2019	/arctechinc/status/1095417642750488577
1556984854-624	https://twitter.com/search?src=typd&q=%22%24tesla%22%20since%3A2019-02-01%20until%3A2019-02-28	@ericdupin	Eric Dupin	Your delivery process to european customers is turning into a joke. Ordered mine (Performance) 2016, March 31st, configured December 5th, 2018. Had 2 messages saying delivery will be feb. 15, now Tesla calls me to say my order is cancelled, my car attributed to another customer.	10	8	43	1549563986000	11:26 AM - 7 Feb 2019	/ericdupin/status/1093576735357128714
1556984854-383	https://twitter.com/search?src=typd&q=%22%24tesla%22%20since%3A2019-02-01%20until%3A2019-02-28	@CjLonewolf104	Carlos	You realize that Consumer Reports rated super cruise above that of Tesla's auto pilot?? That's probably why they said this. Guess not everyone is up to date	3	1	37	1550197946000	7:32 PM - 14 Feb 2019	/CjLonewolf104/status/1096235757482565633
1556984854-713	https://twitter.com/search?src=typd&q=%22%24tesla%22%20since%3A2019-02-01%20until%3A2019-02-28	@scottwww	Scott Wainner	Congrats to @Tesla on their exciting acquisition of Maxwell. Dry battery has huge implications for improving storage density from ~168Wh/kg to 300-500Wh/kg, reducing manufacturing cost 10-20%, and getting off of cobalt completely. $TSLApic.twitter.com/wxVd8PgeRj	8	40	139	1549304510000	11:21 AM - 4 Feb 2019	/scottwww/status/1092488417512804353
1556984854-362	https://twitter.com/search?src=typd&q=%22%24tesla%22%20since%3A2019-02-01%20until%3A2019-02-28	@MillanUno5	Ⓜ️ILLAN	Shit, HAL 9000 is alive pic.twitter.com/3bcSiBh3nt	14	28	1.1K	1550246916000	9:08 AM - 15 Feb 2019	/MillanUno5/status/1096441155074445312
1556984854-78	https://twitter.com/search?src=typd&q=%22%24tesla%22%20since%3A2019-02-01%20until%3A2019-02-28	@Doc_Olly	Doc Olly	Bed time reading before switching on tomorrow (wait for the sunshine) @MyEnergiLTD see how it will power @SunampLtd Uniq whilst playing nice with the @Tesla powerwall Thanks @OracyLimited for the installationpic.twitter.com/BddLfeWnnF	1	2	13	1551126392000	1:26 PM - 25 Feb 2019	/Doc_Olly/status/1100129942006833154
1556984854-718	https://twitter.com/search?src=typd&q=%22%24tesla%22%20since%3A2019-02-01%20until%3A2019-02-28	@TamaraMcCleary	Tamara McCleary	#RENEWABLES: @Tesla, Fluence and Other #EnergyStorage System Integrators Playing Bigger Role on #Green Grid https://microgridknowledge.com/energy-storage-system-integrators/ … #battery #renewables #utilities #microgrids #DTECH2019pic.twitter.com/s5QXKPXTEj		23	20	1549277100000	3:45 AM - 4 Feb 2019	/TamaraMcCleary/status/1092373449350078464
1556984854-702	https://twitter.com/search?src=typd&q=%22%24tesla%22%20since%3A2019-02-01%20until%3A2019-02-28	@AlterViggo	Alter Viggo	In January, @Tesla registered more *demo/test drive* Model 3s in the Netherlands (40) than I-Paces *sold* by Jaguar (15)! Think about that for a moment $TSLAQ. January Netherlands registrations: Model 3 - 40 Model S - 14 Model X - 9 I-Pace - 15 $TSLA https://www.bovag.nl/BovagWebsite/media/BovagMediaFiles/Cijfers/2019/Autoverkopen-januari-2019.pdf …	2	7	69	1549325824000	5:17 PM - 4 Feb 2019	/AlterViggo/status/1092577813411045376
1556984854-737	https://twitter.com/search?src=typd&q=%22%24tesla%22%20since%3A2019-02-01%20until%3A2019-02-28	@felice	Felicia Glade	My friends had so many issues with Tesla service that they got rid of it before even a year. Eek. You sure you want a Tesla?	3	7	25	1549214808000	10:26 AM - 3 Feb 2019	/felice/status/1092112179376009216
1556984854-406	https://twitter.com/search?src=typd&q=%22%24tesla%22%20since%3A2019-02-01%20until%3A2019-02-28	@JosephBosic	Joseph Bosic	Is this for real? Are you saying autopilot crashed into a stationary vehicle and you are thankful for safety??? or am I missing something?	2	1	45	1550171832000	12:17 PM - 14 Feb 2019	/JosephBosic/status/1096126227541184512
1556984854-44	https://twitter.com/search?src=typd&q=%22%24tesla%22%20since%3A2019-02-01%20until%3A2019-02-28	@Tesla	Tesla	Model 3 now on display at our Dubai showroomhttps://cards.twitter.com/cards/7x0uw/6xvp5 …	4	11	72	1551205098000	11:18 AM - 26 Feb 2019	/Tesla/status/1100460060545708032
1556984854-85	https://twitter.com/search?src=typd&q=%22%24tesla%22%20since%3A2019-02-01%20until%3A2019-02-28	@MWrightWPLG	Madeleine Wright	The same @Tesla that burst into flames after a deadly high speed wreck on S. Flamingo Road caught fire again while sitting at the tow yard this morning. @DaviePolice identify the driver who died yesterday as Omar Awan.pic.twitter.com/OOlxKwFhsD	8	31	41	1551099156000	5:52 AM - 25 Feb 2019	/MWrightWPLG/status/1100015706312200198
