# Supplementary material for: Measuring information flux between social media and stock prices with Transfer Entropy
Source: PLoS One. 2021 Sep 23;16(9):e0257686. doi: 10.1371/journal.pone.0257686 (PMC8459996; doi:10.1371/journal.pone.0257686)
Supplement: S1 Data — (ZIP) [file pone.0257686.s001.zip › DATA BASES/8.-TESLA/tweeteeer (3).csv]

web-scraper-order	web-scraper-start-url	handle	name	content	replies	retweets	favorites	unix_timestamp	published_date	url
1556873243-2945	https://twitter.com/search?l=&q=%22%24TESLA%22%20since%3A2019-04-01%20until%3A2019-05-03&src=typd	@teslaology	Teslaology	Yep, six freeways to go 54 miles in LA , thank you #AutoPilot for making life a little easier @elonmusk @Tesla pic.twitter.com/MwmXXiJnye	2	3	26	1555549197000	5:59 PM - 17 Apr 2019	/teslaology/status/1118680530172559360
1556873243-3510	https://twitter.com/search?l=&q=%22%24TESLA%22%20since%3A2019-04-01%20until%3A2019-05-03&src=typd	@AutoblogGreen	AutoblogGreen	.@Tesla Autopilot now changes lanes with zero driver input: http://bit.ly/2TWIYmu pic.twitter.com/alObW9xLbm	3	3	24	1554469800000	6:10 AM - 5 Apr 2019	/AutoblogGreen/status/1114153211546312704
1556873243-3030	https://twitter.com/search?l=&q=%22%24TESLA%22%20since%3A2019-04-01%20until%3A2019-05-03&src=typd	@BridieEV	💧Bridie Schmidt	Singer @JimmyBarnes drives @tesla, joins big name Australians supporting #electricvehicleshttps://thedriven.io/2019/04/16/singer-jimmy-barnes-joins-big-name-australians-supporting-electric-vehicles/ …	1	29	63	1555394201000	10:56 PM - 15 Apr 2019	/BridieEV/status/1118030432052731904
1556873243-3309	https://twitter.com/search?l=&q=%22%24TESLA%22%20since%3A2019-04-01%20until%3A2019-05-03&src=typd	@elonmusk	Elon Musk	Building primary structure completion seems on track for May, but then it will take several months to install & activate factory equipment	179	229	5.6K	1554829087000	9:58 AM - 9 Apr 2019	/elonmusk/status/1115660171542327296
1556873243-3133	https://twitter.com/search?l=&q=%22%24TESLA%22%20since%3A2019-04-01%20until%3A2019-05-03&src=typd	@fi_saunders	Fiona Howarth	Great to have @BBC3CR team here our @OctopusEV Electric Car Day We're here today until 5pm at The Bakehouse in Welwyn Garden City With cars from @NissanEV_UK, @BMWi, @Jaguar, @Tesla Top up your car with 100miles in ~30mins at @engenieUK new rapid chargerpic.twitter.com/lHoS6ZJBUa		4	24	1555151235000	3:27 AM - 13 Apr 2019	/fi_saunders/status/1117011359265374209
1556873243-3604	https://twitter.com/search?l=&q=%22%24TESLA%22%20since%3A2019-04-01%20until%3A2019-05-03&src=typd	@KawasakiKR11	Kawasaki_KR-1	About that $TSLA as the most car company thing... $TSLAQpic.twitter.com/oXLNxvg5Cj	6	4	29	1554347720000	8:15 PM - 3 Apr 2019	/KawasakiKR11/status/1113641171786637312
1556873243-2791	https://twitter.com/search?l=&q=%22%24TESLA%22%20since%3A2019-04-01%20until%3A2019-05-03&src=typd	@JasonsJigs	Jason’s Jigs	Messing around with @Tesla Summon feature pic.twitter.com/JzaOwfR5CA	13	8	105	1555893687000	5:41 PM - 21 Apr 2019	/JasonsJigs/status/1120125428839141376
1556873243-2995	https://twitter.com/search?l=&q=%22%24TESLA%22%20since%3A2019-04-01%20until%3A2019-05-03&src=typd	@lourencovc	LVC	There is a huge gas crisis in Portugal due to a truck drivers strike. Getting home this is the scenario. A never ending line to the gas station. It can impact all of us if it’s not solved soon, but at least I’m good knowing my Model 3 has nothing to worry about @elonmusk @Tesla pic.twitter.com/lLsFP9q2b0	58	273	1.3K	1555463045000	6:04 PM - 16 Apr 2019	/lourencovc/status/1118319185782890496
1556873243-3726	https://twitter.com/search?l=&q=%22%24TESLA%22%20since%3A2019-04-01%20until%3A2019-05-03&src=typd	@Ev_Investor	space bound	It is becoming increasingly obvious that for many of these $TSLAQ people, being a “short” is just a cover story for a professional slander & FUD campaign. You think the trillion dollar fossil economy @Tesla is disrupting isn’t going to fight back and try and slow them down? $TSLAhttps://twitter.com/immifin/status/1112509575805067264 …	5	6	59	1554143677000	11:34 AM - 1 Apr 2019	/Ev_Investor/status/1112785351695695872
1556873243-2726	https://twitter.com/search?l=&q=%22%24TESLA%22%20since%3A2019-04-01%20until%3A2019-05-03&src=typd	@mark_schreurs	Mark Schreurs	Live April 22, 2019. @elonmusk , legend! Buying not a @Tesla today is financially insane. It is like buying a horse...., which is good when you expect the capabilities of a horse pic.twitter.com/pNHaRBz0Iu	197	1.1K	6.9K	1555968170000	2:22 PM - 22 Apr 2019	/mark_schreurs/status/1120437832617738241
1556873243-2632	https://twitter.com/search?l=&q=%22%24TESLA%22%20since%3A2019-04-01%20until%3A2019-05-03&src=typd	@Ijim_johansen	Jim Johansen	Co founder and technical lead of Waymo now saying Elon was right and that Lidar is a crutch.https://youtu.be/fNgEG5rCav4		9	29	1556044265000	11:31 AM - 23 Apr 2019	/Ijim_johansen/status/1120756999355019265
1556873243-3556	https://twitter.com/search?l=&q=%22%24TESLA%22%20since%3A2019-04-01%20until%3A2019-05-03&src=typd	@elonmusk	Elon Musk	It’s there for when we start competing with Uber/Lyft & people allow their car to earn money for them as part of the Tesla shared autonomy fleet. In case someone messes up your car, you can check the video.	604	1.9K	28K	1554428008000	6:33 PM - 4 Apr 2019	/elonmusk/status/1113977924947009536
1556873243-2558	https://twitter.com/search?l=&q=%22%24TESLA%22%20since%3A2019-04-01%20until%3A2019-05-03&src=typd	@ScottJWeaver2	garhog	Day 75 and still no part has arrived @elonmusk @Tesla #spareparts. My offer still stands. Hire me to manage your vendors. Nothing pisses people off more than not being able to repair their #Tesla!pic.twitter.com/mqvDafp2On	15	16	55	1556304795000	11:53 AM - 26 Apr 2019	/ScottJWeaver2/status/1121849740797329409
1556873243-3595	https://twitter.com/search?l=&q=%22%24TESLA%22%20since%3A2019-04-01%20until%3A2019-05-03&src=typd	@LongTplexTrader	M Lebon	the Cult of $Tesla will be in full force today. I will be smiling	2		25	1554375543000	3:59 AM - 4 Apr 2019	/LongTplexTrader/status/1113757868170338310
1556873243-2806	https://twitter.com/search?l=&q=%22%24TESLA%22%20since%3A2019-04-01%20until%3A2019-05-03&src=typd	@AmazingChevVolt	Thomas J. Thias / Clean Energy Retort	INSIDER/ Spot On, Krill! 34 Years N American #Automotive, Left dealership Of 29 Years When Owner & Staff Ordered Me NOT To Promote #ChevyVolt & #BoltEV. Why That? Survival! #AutoDealers Survive On 38-45%+ Revenue, Cash Cow; Service & Maintenance $$! #NearMaintenanceFREE #EV!pic.twitter.com/DzeKAI3yxa	1	23	19	1555864845000	9:40 AM - 21 Apr 2019	/AmazingChevVolt/status/1120004456437944321
1556873243-2998	https://twitter.com/search?l=&q=%22%24TESLA%22%20since%3A2019-04-01%20until%3A2019-05-03&src=typd	@mr_calico	Calico	California saw the $4/g again this month. Happy not to have been affected since 2016 :) same goes for rise of electric rates. Electric car plus solar = the golden combinationpic.twitter.com/mBfTsmZ2yr	4	5	91	1555459013000	4:56 PM - 16 Apr 2019	/mr_calico/status/1118302273145229312
1556873243-2854	https://twitter.com/search?l=&q=%22%24TESLA%22%20since%3A2019-04-01%20until%3A2019-05-03&src=typd	@teslaphotografr	teslaphotographer	Who loves the white Model 3? @elonmusk @Tesla pic.twitter.com/7bzaK84I4g	68	31	714	1555740336000	11:05 PM - 19 Apr 2019	/teslaphotografr/status/1119482228214390784
1556873243-2982	https://twitter.com/search?l=&q=%22%24TESLA%22%20since%3A2019-04-01%20until%3A2019-05-03&src=typd	@ChrisDungeon	Christopher Dungeon	My current FCF goes into maximizing my $TSLA position. Elon is relentless. He will NEVER give up on his @Tesla mission. Can't say I would have invested without having owned a #Model3. You NEED to own a #Tesla in order to fully appreciate where this company is going https://twitter.com/elonmusk/status/1118292557895618560 …	3	6	101	1555499686000	4:14 AM - 17 Apr 2019	/ChrisDungeon/status/1118472866130026496
1556873243-3434	https://twitter.com/search?l=&q=%22%24TESLA%22%20since%3A2019-04-01%20until%3A2019-05-03&src=typd	@kreider_adam	Adam Kreider	I drove a @tesla with the roof down in Hawaii listening to Sunflower yesterday. I HAVE PEAKED	1		33	1554597653000	5:40 PM - 6 Apr 2019	/kreider_adam/status/1114689464981442560
1556873243-3311	https://twitter.com/search?l=&q=%22%24TESLA%22%20since%3A2019-04-01%20until%3A2019-05-03&src=typd	@ElonMuskTV	EMTV	After Sandy Munro now also @Jalopnik is taking a tech deep dive and is realising how far ahead technology wise @Tesla is over it's competition. in detail: Chassis - Battery & Pack & Cooling - Motor size / power / efficiency. https://youtu.be/pgu6mkKZwNg $TSLA @ValueAnalyst1 @gwestr		11	41	1554827580000	9:33 AM - 9 Apr 2019	/ElonMuskTV/status/1115653849761570816
1556873243-3546	https://twitter.com/search?l=&q=%22%24TESLA%22%20since%3A2019-04-01%20until%3A2019-05-03&src=typd	@elonmusk	Elon Musk	Great work with Stripe btw. Much needed.	44	108	5.2K	1554430425000	7:13 PM - 4 Apr 2019	/elonmusk/status/1113988061921251328
1556873243-3675	https://twitter.com/search?l=&q=%22%24TESLA%22%20since%3A2019-04-01%20until%3A2019-05-03&src=typd	@jeffwilcox	Jeff Wilcox	I owned 4 entry-ish BMWs before my Model 3 Performance... 330i, 335i, Z4, 435i, and all were nice at the time. They are worthless now. I still own my 435i but I only drive it monthly now on a Sunday to make sure the battery doesn't die!	5	7	25	1554270353000	10:45 PM - 2 Apr 2019	/jeffwilcox/status/1113316669261111296
1556873243-2541	https://twitter.com/search?l=&q=%22%24TESLA%22%20since%3A2019-04-01%20until%3A2019-05-03&src=typd	@teslabros	Tesla Bros	The view from this angle is unreal. #teslamodel3 @Tesla pic.twitter.com/nmBjMMzvOc	7	15	155	1556572548000	2:15 PM - 29 Apr 2019	/teslabros/status/1122972777345101824
1556873243-2674	https://twitter.com/search?l=&q=%22%24TESLA%22%20since%3A2019-04-01%20until%3A2019-05-03&src=typd	@versacesavatgy	VERSACE SAVATGY	Hey @elonmusk @Tesla I updated to 2019.12 and I’ve lost cruise control and autopilot....	11	4	63	1556023698000	5:48 AM - 23 Apr 2019	/versacesavatgy/status/1120670735196987395
1556873243-2827	https://twitter.com/search?l=&q=%22%24TESLA%22%20since%3A2019-04-01%20until%3A2019-05-03&src=typd	@TweeterTweaker	Tweet Tweaker	FWIW, I don't think the restraining order today was only about the upcoming @tesla autonomy day. I think it's also about keeping him away from reporting on upcoming factory slowdowns. $tsla $tslaq	4	8	70	1555809220000	6:13 PM - 20 Apr 2019	/TweeterTweaker/status/1119771148546215937
1556873243-2874	https://twitter.com/search?l=&q=%22%24TESLA%22%20since%3A2019-04-01%20until%3A2019-05-03&src=typd	@m_xalher	Tesla Driver 🙋‍♂️ 🧢 🇳🇴	Tesla sunsets are the best sunsets. @Tesla @elonmuskpic.twitter.com/4AIDMYRt3Q	4	16	144	1555701445000	12:17 PM - 19 Apr 2019	/m_xalher/status/1119319107701227523
1556873243-3348	https://twitter.com/search?l=&q=%22%24TESLA%22%20since%3A2019-04-01%20until%3A2019-05-03&src=typd	@DMC_Ryan	Ryan McCaffrey	Oh my gosh I LOVE that they actually caught him.	6	1	123	1554762305000	3:25 PM - 8 Apr 2019	/DMC_Ryan/status/1115380067587112960
1556873243-2562	https://twitter.com/search?l=&q=%22%24TESLA%22%20since%3A2019-04-01%20until%3A2019-05-03&src=typd	@ray4tesla	Ray 4️⃣Tesla	Not-A-Tesla fire news. Yet again in China, another BMW bursts into “self-ignited” . What’s going on with “ultimate driving machine”, a flashy label coined by Tesla hater Bob Lutz? How ironic! @elonmusk @Tesla @Teslarati @Avron_p @Gfilchepic.twitter.com/nHsenkofgI	14	87	227	1556288069000	7:14 AM - 26 Apr 2019	/ray4tesla/status/1121779583928295429
1556873243-3384	https://twitter.com/search?l=&q=%22%24TESLA%22%20since%3A2019-04-01%20until%3A2019-05-03&src=typd	@PatrickMcGee_	Patrick McGee	Jefferies on the @Tesla @fiat open pooling arrangement: "We assume that compensation to Tesla could be in excess of $500m relating to 2020 and 2021 each with payments possibly starting earlier (2019) to spread costs".	1	5	24	1554702196000	10:43 PM - 7 Apr 2019	/PatrickMcGee_/status/1115127951643881472
1556873243-2624	https://twitter.com/search?l=&q=%22%24TESLA%22%20since%3A2019-04-01%20until%3A2019-05-03&src=typd	@bradpierced3	XVG (Pierced) XVG 😉 👍 🚀	@elonmusk @Tesla Did you give it a try yet Elon? Wanna send you some #XVG? @vergecurrency +@Tesla app on your car. Send/Receive Crypto via Car app, while driving...receiving @ZomongoTV rewards for good #Tesla drivers!!! @Fueled_by_Verge by ofcoz!!https://twitter.com/vergecurrency/status/1120651094990966785 …	1	8	29	1556046812000	12:13 PM - 23 Apr 2019	/bradpierced3/status/1120767679151865858
1556873243-2512	https://twitter.com/search?l=&q=%22%24TESLA%22%20since%3A2019-04-01%20until%3A2019-05-03&src=typd	@ShanCoun3	Sister X	I hit 50 followers on Twitter! My youngest son wanted to help me celebrate so we took his Model X out for a spin. We hit the road, then did a bit of offroading, and ended up smelling the daisies. ♡ U J @28delayslater @RationalEtienne @elonmusk @Tesla @Teslaratipic.twitter.com/4C8NjxMPxe	4	3	33	1556839719000	4:28 PM - 2 May 2019	/ShanCoun3/status/1124093372510162946
1556873243-2536	https://twitter.com/search?l=&q=%22%24TESLA%22%20since%3A2019-04-01%20until%3A2019-05-03&src=typd	@rhensing	rhensing	Dear @Tesla we can cancel my service appointment. It turns out that noise was just something Mooooving around in my frunk. pic.twitter.com/ziyydDBsFp	19	20	174	1556656362000	1:32 PM - 30 Apr 2019	/rhensing/status/1123324318291828738
1556873243-3010	https://twitter.com/search?l=&q=%22%24TESLA%22%20since%3A2019-04-01%20until%3A2019-05-03&src=typd	@summontesla	summontesla	Hey @elonmusk and @Tesla. Do you like it? pic.twitter.com/8GdWhI91bi	7	9	52	1555437567000	10:59 AM - 16 Apr 2019	/summontesla/status/1118212320373534720
1556873243-2967	https://twitter.com/search?l=&q=%22%24TESLA%22%20since%3A2019-04-01%20until%3A2019-05-03&src=typd	@sc101_101	Simon 101	There's not enough Tesla cars to make everyone compliant, so there's going to be some OEMs left holding the hot potato when the music stops.	2	4	19	1555521549000	10:19 AM - 17 Apr 2019	/sc101_101/status/1118564567599263746
1556873243-3214	https://twitter.com/search?l=&q=%22%24TESLA%22%20since%3A2019-04-01%20until%3A2019-05-03&src=typd	@reveal	Reveal	The latest in our ongoing @Tesla investigation: The company pressured its medical clinic to dismiss worker injuries, denying them workers’ comp. https://www.revealnews.org/article/how-tesla-and-its-doctor-made-sure-injured-employees-didnt-get-workers-comp/?utm_source=Reveal&utm_medium=social_media&utm_campaign=twitter …	2	27	33	1555007344000	11:29 AM - 11 Apr 2019	/reveal/status/1116407834168700929
1556873243-3271	https://twitter.com/search?l=&q=%22%24TESLA%22%20since%3A2019-04-01%20until%3A2019-05-03&src=typd	@jeffwilcox	Jeff Wilcox	Model 3 Performance update, 4 months in: just clicked over 1 megawatt of battery power used over 2,874 miles. Thanks @Tesla, it’s been a blast commuting to work and driving around the PacNW. pic.twitter.com/edLFQSQXXm	2	2	16	1554875359000	10:49 PM - 9 Apr 2019	/jeffwilcox/status/1115854250108751872
1556873243-3332	https://twitter.com/search?l=&q=%22%24TESLA%22%20since%3A2019-04-01%20until%3A2019-05-03&src=typd	@DionLimTV	Dion Lim	CAUGHT ON CAMERA: thanks to a software update on one man’s @Tesla he was able to see the guy who broke into his car & help police arrest him! http://abc7ne.ws/2P5rSlH @abc7newsbayarea pic.twitter.com/mVSHSsWleU	1	4	44	1554776401000	7:20 PM - 8 Apr 2019	/DionLimTV/status/1115439191817515008
1556873243-2565	https://twitter.com/search?l=&q=%22%24TESLA%22%20since%3A2019-04-01%20until%3A2019-05-03&src=typd	@Scotty49er	Scotty Olson	So today I drove a Tesla for the first time, and now all other cars are ruined for me. Our current gas car now feels like a damn horse buggy. The Tesla is like a spaceship designed by some advanced civilization. @elonmusk and @tesla you have created a masterpiece. #tesla $tsla	334	1.2K	18K	1556240472000	6:01 PM - 25 Apr 2019	/Scotty49er/status/1121579947628171264
1556873243-3589	https://twitter.com/search?l=&q=%22%24TESLA%22%20since%3A2019-04-01%20until%3A2019-05-03&src=typd	@Model3Owners	Tesla Owners Online	If they were using it they’d tell us. They’re pretty transparent about this things. They tried driver monitoring and they claimed it didn’t work (for them) so it was dropped.	5		57	1554385587000	6:46 AM - 4 Apr 2019	/Model3Owners/status/1113799997961596928
1556873243-3603	https://twitter.com/search?l=&q=%22%24TESLA%22%20since%3A2019-04-01%20until%3A2019-05-03&src=typd	@elonmusk	Elon Musk	Great name	66	50	3.7K	1554348152000	8:22 PM - 3 Apr 2019	/elonmusk/status/1113642985173000193
1556873243-3413	https://twitter.com/search?l=&q=%22%24TESLA%22%20since%3A2019-04-01%20until%3A2019-05-03&src=typd	@elonmusk	Elon Musk	Yeah, I’d love to do that	77	37	807	1554655305000	9:41 AM - 7 Apr 2019	/elonmusk/status/1114931276690018306
1556873243-2677	https://twitter.com/search?l=&q=%22%24TESLA%22%20since%3A2019-04-01%20until%3A2019-05-03&src=typd	@InsideEVs	InsideEVs	The @Tesla Model P Pickup Truck Is Rendered To Life https://insideevs.com/news/346081/tesla-pickup-truck-render-video/amp/ …pic.twitter.com/XVFv2TyQ6d	11	13	122	1556021234000	5:07 AM - 23 Apr 2019	/InsideEVs/status/1120660397802098688
1556873243-3659	https://twitter.com/search?l=&q=%22%24TESLA%22%20since%3A2019-04-01%20until%3A2019-05-03&src=typd	@SherylCrow	Sheryl Crow	Help! Who knows what to do when your @Tesla screen goes black and the reset doesn’t work? Return it and get your money back?? #Tesla #stuckinaparkinglot	1.3K	562	6.3K	1554307863000	9:11 AM - 3 Apr 2019	/SherylCrow/status/1113474000112377861
1556873243-3073	https://twitter.com/search?l=&q=%22%24TESLA%22%20since%3A2019-04-01%20until%3A2019-05-03&src=typd	@ElonsBrain	🧠 Elon’s Brain 🧠	Can we have a tractor pull challenge for the @Tesla #Pickup reveal? A large stadium so all owners can go?pic.twitter.com/861UqJpX2y	1	2	20	1555283202000	4:06 PM - 14 Apr 2019	/ElonsBrain/status/1117564866657546241
1556873243-3479	https://twitter.com/search?l=&q=%22%24TESLA%22%20since%3A2019-04-01%20until%3A2019-05-03&src=typd	@yanquetino	Mark Larsen	Thanks to @InsideEVs' data, I've updated my graphs of plug-in vehicle sales for March: http://bit.ly/usaevsales Among them is a pie-in-the-face for FUDsters: after merely a year-and-a-half in the market, @Tesla #Model3 now has the biggest slice of ALL plug-ins! pic.twitter.com/j5utzqeNDr	3	6	18	1554517661000	7:27 PM - 5 Apr 2019	/yanquetino/status/1114353958028374021
1556873243-3402	https://twitter.com/search?l=&q=%22%24TESLA%22%20since%3A2019-04-01%20until%3A2019-05-03&src=typd	@JohnLamoureux	John Lamoureux	First pics of Watts with the new wheels and interior. Performance springs are next! @Tesla @elonmusk @TSportline @Teslatunity @Teslarati @TeslaJoy @TeslaOwnersNEUS @BenSullins @LikeTeslaKim @Model3Owners @xReadyPlayerOnepic.twitter.com/2MopgNAGLX	8	4	44	1554669974000	1:46 PM - 7 Apr 2019	/JohnLamoureux/status/1114992801555652609
1556873243-3115	https://twitter.com/search?l=&q=%22%24TESLA%22%20since%3A2019-04-01%20until%3A2019-05-03&src=typd	@chrisgroch	Chris Groch	.@tesla @elonmusk Buyers beware. Tesla customer service unable to commit to refunding my original Model 3 deposit of $1k. I've been trying to receive since July 2018.	23	43	151	1555198228000	4:30 PM - 13 Apr 2019	/chrisgroch/status/1117208462532993025
1556873243-3757	https://twitter.com/search?l=&q=%22%24TESLA%22%20since%3A2019-04-01%20until%3A2019-05-03&src=typd	@uiowa	University of Iowa	Innovative #UIResearch is taking a closer look at distracted driving using an autonomous @Tesla. The research will help drive autonomous technology into the future. http://spr.ly/6013EwlcD pic.twitter.com/YbbP1p2XLP	5	10	24	1554078001000	5:20 PM - 31 Mar 2019	/uiowa/status/1112509886590521344
1556873243-3269	https://twitter.com/search?l=&q=%22%24TESLA%22%20since%3A2019-04-01%20until%3A2019-05-03&src=typd	@mystealthXflies	Cheryl B.	This has been our goal since we signed on with @Tesla Energy. So fun to see with longer days & better weather! to Spring & Summer days ahead! to 100% sustainability! Thank you & to @elonmusk and @Tesla team! #lifegoals #zerofromgridpic.twitter.com/CFA6qU96QK	2	7	32	1554880599000	12:16 AM - 10 Apr 2019	/mystealthXflies/status/1115876230065270784
1556873243-2883	https://twitter.com/search?l=&q=%22%24TESLA%22%20since%3A2019-04-01%20until%3A2019-05-03&src=typd	@Tesla	Tesla	Zero to sixty faster than you can read this caption – http://ts.la/roadster pic.twitter.com/4EFV9CvG8o	571	3.9K	29K	1555696684000	10:58 AM - 19 Apr 2019	/Tesla/status/1119299135390146561
1556873243-2530	https://twitter.com/search?l=&q=%22%24TESLA%22%20since%3A2019-04-01%20until%3A2019-05-03&src=typd	@bombero1394	MAXX Q	For those wondering if your car can do it, AP officially warned (screamed at)me to take over as I came up to an exhaust system lying on the road. Pretty freaking cool!!!! I wish this had audio cause it was awesome.12.1.1 @elonmusk @Tesla @Model3Owners @tesla_truth @28delayslaterpic.twitter.com/BeRisyvVUq	11	49	316	1556667512000	4:38 PM - 30 Apr 2019	/bombero1394/status/1123371083745431553
1556873243-2825	https://twitter.com/search?l=&q=%22%24TESLA%22%20since%3A2019-04-01%20until%3A2019-05-03&src=typd	@BagusArthakusum	Bagus Athakusuma	Quite surpirsing, Silver Bird Will use @Tesla model X for it's luxury taxi fleet in Indonesia Finally there Will be a chance to try a dream car even though in the form of a taxi @elonmuskpic.twitter.com/PFCOwyTm5v	50	1.2K	867	1555810573000	6:36 PM - 20 Apr 2019	/BagusArthakusum/status/1119776822772715520
1556873243-2563	https://twitter.com/search?l=&q=%22%24TESLA%22%20since%3A2019-04-01%20until%3A2019-05-03&src=typd	@TeslaStars	TeslaStars ✨	Two years from now, when the #TeslaNetwork has started operating in a few cities and more than one million @Tesla have #RoboTaxis capability, people will look back in disbelief, asking how it was possible that a future trillion dollar company could be so cheap today $TSLApic.twitter.com/YcdjNDDJQW	5	7	43	1556286885000	6:54 AM - 26 Apr 2019	/TeslaStars/status/1121774619587903491
1556873243-3554	https://twitter.com/search?l=&q=%22%24TESLA%22%20since%3A2019-04-01%20until%3A2019-05-03&src=typd	@elonmusk	Elon Musk	Only external cameras are being used right now, so internal is not enabled. When it is enabled, we’ll add a setting to disable internal camera.	46	59	1.8K	1554428350000	6:39 PM - 4 Apr 2019	/elonmusk/status/1113979358681681920
1556873243-2933	https://twitter.com/search?l=&q=%22%24TESLA%22%20since%3A2019-04-01%20until%3A2019-05-03&src=typd	@UltimoGT	Ultimo GT	British Motor Oil @YouLikeCarsUK @AutomotiveAsset @CarKeys_UK @screamingcars @Gandalfwasme @AVC_Leasing @JA_Autos @AdmarkUK @zdravkost @rafredarrows @realDonaldTrump @RunnerService @bgmotogp @FormulaOneWorld @CrienaLDavies @Imperialcar @my_hpi @tesla @bmw http://www.ultimogt.com pic.twitter.com/BOOeT3Kquu		7	41	1555567594000	11:06 PM - 17 Apr 2019	/UltimoGT/status/1118757695278940160
1556873243-3618	https://twitter.com/search?l=&q=%22%24TESLA%22%20since%3A2019-04-01%20until%3A2019-05-03&src=typd	@MichaelRihani	Michael 	Our first EV was appropriately named “Mawesome” by our son (all new family members, stuffed animals, etc. must start with “M”). Paid with #ApplePay. Thank you @elonmusk and team @Tesla! Best. Car. Ever. pic.twitter.com/TJTAyf8WM2	2	2	20	1554339402000	5:56 PM - 3 Apr 2019	/MichaelRihani/status/1113606285197332481
1556873243-3237	https://twitter.com/search?l=&q=%22%24TESLA%22%20since%3A2019-04-01%20until%3A2019-05-03&src=typd	@CEOmPatel	Om Patel	@elonmusk @Tesla I tried AP today for the first time and I am very amazed on how it handled everything from lane change etc. I don’t have words for it as it was really freaking awesome. #TeslaModel3 #tesla #Model3pic.twitter.com/IZU1EZyRqf	6	8	115	1554951675000	8:01 PM - 10 Apr 2019	/CEOmPatel/status/1116174343774593024
1556873243-2532	https://twitter.com/search?l=&q=%22%24TESLA%22%20since%3A2019-04-01%20until%3A2019-05-03&src=typd	@ninomelon	El Niño Melón	unless it's 3AM, you're home alone and don't have a baby. Then both sounds are pretty terrifying.	4	11	580	1556662472000	3:14 PM - 30 Apr 2019	/ninomelon/status/1123349945963118594
1556873243-2619	https://twitter.com/search?l=&q=%22%24TESLA%22%20since%3A2019-04-01%20until%3A2019-05-03&src=typd	@ellec_uk	⚡️ Mark Ellec ⚡️	Lol happened to be a camera zoomed in to the $TSLA at that exact moment and a day before autonomy day. Obviously staged.	2	2	10	1556051095000	1:24 PM - 23 Apr 2019	/ellec_uk/status/1120785643435589642
1556873243-3727	https://twitter.com/search?l=&q=%22%24TESLA%22%20since%3A2019-04-01%20until%3A2019-05-03&src=typd	@Manic_Marge	Marge 🏁	So many semi trucks on the road today contributing to pullution. The electric semi is a serious game changer. Thanks for sharing all the footage and getting us pumped! Sooo exciting!!	3	2	32	1554143337000	11:28 AM - 1 Apr 2019	/Manic_Marge/status/1112783929247817728
1556873243-2687	https://twitter.com/search?l=&q=%22%24TESLA%22%20since%3A2019-04-01%20until%3A2019-05-03&src=typd	@julianhosp	Dr. Julian Hosp	Say what you want about @Tesla, but this is f***ing impressive!!!! https://www.youtube.com/watch?v=tlThdr3O5Qo … #Tesla Great job @elonmusk	1	8	50	1555993503000	9:25 PM - 22 Apr 2019	/julianhosp/status/1120544086207991809
1556873243-2773	https://twitter.com/search?l=&q=%22%24TESLA%22%20since%3A2019-04-01%20until%3A2019-05-03&src=typd	@Model3Owners	Tesla Owners Online	Don’t forget: today is @Tesla Autonomy day. They come out of stealth mode and show us how far they’ve come Watch it live at 2PM ET here https://youtu.be/Ucp0TTmvqOE pic.twitter.com/NVrd4LhwJK	6	21	116	1555932209000	4:23 AM - 22 Apr 2019	/Model3Owners/status/1120286999603286016
1556873243-2989	https://twitter.com/search?l=&q=%22%24TESLA%22%20since%3A2019-04-01%20until%3A2019-05-03&src=typd	@Hein_The_Sayer	Hein C 🦆	The dangerous low-life scumbag methods $TSLAQ would resort to in their hatred of @Tesla & @elonmusk Openly admitting to contemplating life-threatening criminal activity. $TSLAQ is a lost cult; they've gone beyond short-selling & manipulating stock prices. It goes much deeper https://twitter.com/enn_nafnlaus/status/1118283513030160390 …	6	6	57	1555477185000	9:59 PM - 16 Apr 2019	/Hein_The_Sayer/status/1118378492373155840
1556873243-3610	https://twitter.com/search?l=&q=%22%24TESLA%22%20since%3A2019-04-01%20until%3A2019-05-03&src=typd	@Model3Owners	Tesla Owners Online	I’d love to be able to open and close the windows, front doors/ FWD from the app!	15	4	303	1554346076000	7:47 PM - 3 Apr 2019	/Model3Owners/status/1113634276342284288
1556873243-3518	https://twitter.com/search?l=&q=%22%24TESLA%22%20since%3A2019-04-01%20until%3A2019-05-03&src=typd	@A_A_Mackenzie	💧Andrew Mackenzie	From the party that actually disagrees with... No, not @billshortenmp No, not @AustralianLabor ... with the market. With a fraction of the market share @Tesla is worth more than @Chrysler. Yes, @LiberalAus Just looooves legacy tech from the 20th C		1	12	1554460818000	3:40 AM - 5 Apr 2019	/A_A_Mackenzie/status/1114115540866363392
1556873243-3013	https://twitter.com/search?l=&q=%22%24TESLA%22%20since%3A2019-04-01%20until%3A2019-05-03&src=typd	@TradrFloridaFIL	Lady Tesla	Hey @YahooFinance why don't you make a retraction and post an apology for the misinformation you just shared regarding @ElonMusk and @Tesla Or do you actually want your viewers to be dumb and lied to? @Yahoo #YahooLieshttps://twitter.com/__Enceladus_/status/1118200961577693184 …	3	3	21	1555436219000	10:36 AM - 16 Apr 2019	/TradrFloridaFIL/status/1118206668070948866
1556873243-3071	https://twitter.com/search?l=&q=%22%24TESLA%22%20since%3A2019-04-01%20until%3A2019-05-03&src=typd	@elonmusknt	Not Elon Musk	Hey @Tesla @elonmusk the car should sing you happy birthday	6	10	63	1555291173000	6:19 PM - 14 Apr 2019	/elonmusknt/status/1117598301396844544
1556873243-3672	https://twitter.com/search?l=&q=%22%24TESLA%22%20since%3A2019-04-01%20until%3A2019-05-03&src=typd	@TeslaPodcast	Tesla Daily	“@Tesla will host investors on the morning of 4/19 at our HQ to provide a deep dive into our self-driving technology and road map.” HW3 (FSD computer) is in production. Investors will be able to test drive development features. Bullish. $TSLA http://ir.tesla.com/news-releases/news-release-details/tesla-host-autonomy-investor-day …	3	13	149	1554289192000	3:59 AM - 3 Apr 2019	/TeslaPodcast/status/1113395687855726592
1556873243-3177	https://twitter.com/search?l=&q=%22%24TESLA%22%20since%3A2019-04-01%20until%3A2019-05-03&src=typd	@dodiewill2	✨Dodie Williams ✨	I love this idea. I would also love to compose a couple pieces of music for sentry mode. (or even hold a contest for Tesla owners to submit for you or a team to judge and pick the best)	3	19	27	1555082395000	8:19 AM - 12 Apr 2019	/dodiewill2/status/1116722623885578240
1556873243-3682	https://twitter.com/search?l=&q=%22%24TESLA%22%20since%3A2019-04-01%20until%3A2019-05-03&src=typd	@TheRegister	The Register	FYI @Tesla is being weirdly quiet on whether it addressed, in a security update last year, a flaw in its Autopilot AI that could be exploited by stickers on the road to make Model S cars drive into oncoming traffic Just a yes / no would be nice, please https://www.theregister.co.uk/2019/04/02/tencent_tesla_hacking/ …	2	12	10	1554237513000	1:38 PM - 2 Apr 2019	/TheRegister/status/1113178932054941696
1556873243-3692	https://twitter.com/search?l=&q=%22%24TESLA%22%20since%3A2019-04-01%20until%3A2019-05-03&src=typd	@neilthomas123	Neil Thomas 牛犇	Delighted to share a new article by my @MacroPoloChina colleague @damienics and I in @ForeignPolicy on China’s ascendancy in li-ion battery supply chains and how the US can encourage local innovators like @Tesla . Thanks to @BeijingPalmer for great edits. https://foreignpolicy.com/2019/04/02/china-is-building-the-batteries-of-the-future-tesla-li-ion/ …pic.twitter.com/XaSqHv9Flp		15	19	1554223988000	9:53 AM - 2 Apr 2019	/neilthomas123/status/1113122204089307141
1556873243-2638	https://twitter.com/search?l=&q=%22%24TESLA%22%20since%3A2019-04-01%20until%3A2019-05-03&src=typd	@MrNikolaTsla	Mr. Tesla	I wake up each morning, unplug my @Tesla, and it just works. It’s quiet, ridiculously cheap to operate, and just plain fun, thanks Tesla, you guys really are changing the future. #Model3		3	29	1556041345000	10:42 AM - 23 Apr 2019	/MrNikolaTsla/status/1120744748845817858
1556873243-3168	https://twitter.com/search?l=&q=%22%24TESLA%22%20since%3A2019-04-01%20until%3A2019-05-03&src=typd	@JBNielsen1985	JBNielsen	There are millions of us waiting for Teslas to become affordable to us. Today I woke up to a Tesla €10k cheaper. That's exciting. Thank you Elon #Tesla		2	96	1555093906000	11:31 AM - 12 Apr 2019	/JBNielsen1985/status/1116770900798574592
1556873243-3174	https://twitter.com/search?l=&q=%22%24TESLA%22%20since%3A2019-04-01%20until%3A2019-05-03&src=typd	@Senator_Hurtado	Senator Melissa Hurtado	Thank you to @Tesla & @GridAlt_IE for the great work you do in the Central Valley. Today, we are installing solar panels for a low-income family in Fresno.pic.twitter.com/zlBqveMoYv	7	39	523	1555090046000	10:27 AM - 12 Apr 2019	/Senator_Hurtado/status/1116754712936665090
1556873243-2514	https://twitter.com/search?l=&q=%22%24TESLA%22%20since%3A2019-04-01%20until%3A2019-05-03&src=typd	@ArkadiahF	Arkadiah Distributeur #Pundix France ⭐️ ⭐️ 🇫🇷	Find Xpos for paid with cryptos #Xpos #PundiXLabs #Xphone #PundiX #NPXS #FX #Cryptos . #XPOS @PundiXLabs_tr @Pundix_br @ArkadiahF @PundixE @elonmusk @Tesla @FUNCTIONX_IO @FintechCH @prodigetv #cryptocurrency https://www.google.com/maps/d/u/0/viewer?mid=1c8SYIM0EGPhrnfovwrT0xenzDdEE2KE3&ll=48.57954168576349%2C7.770180828102639&z=17 …pic.twitter.com/TPYAfnLBfK		4	7	1556839303000	4:21 PM - 2 May 2019	/ArkadiahF/status/1124091628807966722
1556873243-3329	https://twitter.com/search?l=&q=%22%24TESLA%22%20since%3A2019-04-01%20until%3A2019-05-03&src=typd	@allenrescue	TeslaPilot of VIN0089	What if the Hal eye followed a suspect as they moved around the car. Even better, show the camera feeds with movement detected on the display. ⁦@elonmusk⁩ @tesla #NextUpdatePleasepic.twitter.com/44IlgnnK4X	13	17	140	1554777698000	7:41 PM - 8 Apr 2019	/allenrescue/status/1115444631649394689
1556873243-3778	https://twitter.com/search?l=&q=%22%24TESLA%22%20since%3A2019-04-01%20until%3A2019-05-03&src=typd	null	null	null	null	null	null	null	null	null
1556873243-3220	https://twitter.com/search?l=&q=%22%24TESLA%22%20since%3A2019-04-01%20until%3A2019-05-03&src=typd	@SteveWestly	Steve Westly	Finally, a @Tesla for the Cousin Eddie in your family. https://electrek.co/2019/04/10/tesla-model-s-based-electric-motorhome/ …	13	17	85	1555002065000	10:01 AM - 11 Apr 2019	/SteveWestly/status/1116385695680090112
1556873243-3362	https://twitter.com/search?l=&q=%22%24TESLA%22%20since%3A2019-04-01%20until%3A2019-05-03&src=typd	@TweetyKayago	Kayago	Just saw a Video of a Model 3 pickup in Germany. 3-week delay. Delivery with damaged body parts and dirty interior. Is this the experience we should get when buying a @Tesla ? I'm a really big Tesla Fan but these things make me think over of buying one @elonmusk	3	7	23	1554748679000	11:37 AM - 8 Apr 2019	/TweetyKayago/status/1115322915573116929
1556873243-3676	https://twitter.com/search?l=&q=%22%24TESLA%22%20since%3A2019-04-01%20until%3A2019-05-03&src=typd	@teslaownersSV	Tesla Owners Silicon Valley	I just spent an hour with a friend who owns a BMW and giving him all the info on @tesla. After him test driving my car several months ago he's ready to make the leap. It's just a matter of time before he orders it. I love spreading the news about such an amazing car.	5	15	163	1554270072000	10:41 PM - 2 Apr 2019	/teslaownersSV/status/1113315494293954561
1556873243-2814	https://twitter.com/search?l=&q=%22%24TESLA%22%20since%3A2019-04-01%20until%3A2019-05-03&src=typd	@Tesla	Tesla	Mode by @krstnfxpic.twitter.com/Pz6Kl84Gt9	207	1.4K	16K	1555857854000	7:44 AM - 21 Apr 2019	/Tesla/status/1119975133710438407
1556873243-2679	https://twitter.com/search?l=&q=%22%24TESLA%22%20since%3A2019-04-01%20until%3A2019-05-03&src=typd	@GrantAThomas	Grant Thomas	Today’s the day @Tesla #tesla #powerwall2 #gateway2pic.twitter.com/xx2CNR7ieF	12	3	88	1556020340000	4:52 AM - 23 Apr 2019	/GrantAThomas/status/1120656647758721030
1556873243-2505	https://twitter.com/search?l=&q=%22%24TESLA%22%20since%3A2019-04-01%20until%3A2019-05-03&src=typd	@pedinurse04	Pedinurse04	@Tesla I bought my car and had it for less than two weeks because it was put together wrong. It’s been in your body shop for almost a month. Who’s making the car payment this month? Why should I pay for a car that I don’t even have?	2	3	13	1556675960000	6:59 PM - 30 Apr 2019	/pedinurse04/status/1123406516650831872
1556873243-3433	https://twitter.com/search?l=&q=%22%24TESLA%22%20since%3A2019-04-01%20until%3A2019-05-03&src=typd	@superCalo	superCalo	Guy you rear ended me, I have your license plate details, you're not getting away with this	1		46	1554598307000	5:51 PM - 6 Apr 2019	/superCalo/status/1114692209595441154
1556873243-3231	https://twitter.com/search?l=&q=%22%24TESLA%22%20since%3A2019-04-01%20until%3A2019-05-03&src=typd	@PatrickMcGee_	Patrick McGee	Huge story, worrying development: @Tesla and @Panasonic freeze plans to expand capacity at the Gigafactory. Panasonic also suspends investment in Tesla's Shanghai plant.https://asia.nikkei.com/Business/Companies/Tesla-and-Panasonic-freeze-spending-on-4.5bn-Gigafactory …	9	52	92	1554978942000	3:35 AM - 11 Apr 2019	/PatrickMcGee_/status/1116288709433942018
1556873243-2540	https://twitter.com/search?l=&q=%22%24TESLA%22%20since%3A2019-04-01%20until%3A2019-05-03&src=typd	@DisruptResearch	Disruption Research	2 years ago, I attended a group meeting with @Tesla’s CFO and VP of Investor Relations. An investor asked, “Why don’t you guys just use LiDAR? You know, everyone else seems to be doing it.” Many nodded in agreement. 1/4 $TSLA @elonmusk	5	35	199	1556575511000	3:05 PM - 29 Apr 2019	/DisruptResearch/status/1122985203973152769
1556873243-3700	https://twitter.com/search?l=&q=%22%24TESLA%22%20since%3A2019-04-01%20until%3A2019-05-03&src=typd	@alex_avoigt	Alex	Its been always interesting to me how different Audi and the Automakers are measured against Tesla. Its like the measure stick has a different length. You will not find an article about the above misses from Audi in the ordinary press.	7	5	66	1554193000000	1:16 AM - 2 Apr 2019	/alex_avoigt/status/1112992227482009600
1556873243-2906	https://twitter.com/search?l=&q=%22%24TESLA%22%20since%3A2019-04-01%20until%3A2019-05-03&src=typd	@MJonMoney	Michael James	Tried to order a @Tesla model 3 today. Employee on phone says he's making a small administrative change to my order. Turns out, he changes all-wheel drive to rear-wheel. Trying to move dead inventory I'm guessing. Can't get through to anyone to fix problem. #disgusted @elonmusk	12	14	55	1555638435000	6:47 PM - 18 Apr 2019	/MJonMoney/status/1119054823578456065
1556873243-2667	https://twitter.com/search?l=&q=%22%24TESLA%22%20since%3A2019-04-01%20until%3A2019-05-03&src=typd	@methvisula	Meth Visula	This was an april fools joke that @tesla did back in the day. Its alarmingly becoming not so much a joke and very much a reality. Almost as if tesla knew this was achievable. @tesla_truth @28delayslater.https://youtu.be/bn1uzAJk-6o	2	5	30	1556026724000	6:38 AM - 23 Apr 2019	/methvisula/status/1120683427097993220
1556873243-3191	https://twitter.com/search?l=&q=%22%24TESLA%22%20since%3A2019-04-01%20until%3A2019-05-03&src=typd	@PaulMaric	Paul Maric	5 EVs go up against 1 diesel SUV. Which of these manages to meet or better its official fuel/energy use claim? The results may surprise you! It's @RenaultAU Zoe v @Nissan_Aus Leaf v @JaguarAUS I-Pace v @Tesla Model S v @HyundaiAus Ioniq v Hyundai Santa Fe! https://www.caradvice.com.au/737312/2019-electric-vehicle-comparison-i-pace-v-ioniq-v-leaf-v-model-s-v-zoe/?source=carousel&slot=0 …pic.twitte…	4	3	12	1555057874000	1:31 AM - 12 Apr 2019	/PaulMaric/status/1116619773742174208
1556873243-3620	https://twitter.com/search?l=&q=%22%24TESLA%22%20since%3A2019-04-01%20until%3A2019-05-03&src=typd	@SherylCrow	Sheryl Crow	Also, for the haters: I love my @Tesla, and have very few problems. I got the basic model, nothing overly fancy, and it was cheaper than my minivan!	169	165	2.4K	1554332100000	3:55 PM - 3 Apr 2019	/SherylCrow/status/1113575656770744320
1556873243-2596	https://twitter.com/search?l=&q=%22%24TESLA%22%20since%3A2019-04-01%20until%3A2019-05-03&src=typd	@Erdayastronaut	Everyday Astronaut	Jaguar, Audi and Nissan are the closest.... but literally.... none of them are better than a 2012 Model S by any metric other than maybe price (Leaf).	9	4	221	1556061557000	4:19 PM - 23 Apr 2019	/Erdayastronaut/status/1120829526815252481
1556873243-2577	https://twitter.com/search?l=&q=%22%24TESLA%22%20since%3A2019-04-01%20until%3A2019-05-03&src=typd	@TeslaVIN003876	Spencer Ong	Neighborhood kids praise the @Tesla. They get it. @elonmuskpic.twitter.com/LudjYYseUv	8	23	124	1556194813000	5:20 AM - 25 Apr 2019	/TeslaVIN003876/status/1121388440237629440
1556873243-3763	https://twitter.com/search?l=&q=%22%24TESLA%22%20since%3A2019-04-01%20until%3A2019-05-03&src=typd	@tlindlahr	TD Lindlahr	Our pig got out and I was out searching for her on foot... I waved a a couple of Teslas while I was out. I’m sure they thought I was nuts. Maybe they also have a Tesla but forgot which car they were in			3	1554077873000	5:17 PM - 31 Mar 2019	/tlindlahr/status/1112509349581058048
1556873243-3090	https://twitter.com/search?l=&q=%22%24TESLA%22%20since%3A2019-04-01%20until%3A2019-05-03&src=typd	@EricMandela	Eric J. Mandela	Flight Instructor: “You’ll do all the flying, I won’t let you do anything stupid, if I take over, don’t fight me.” When using @Tesla Autopilot, your role is that of the instructor, you must be aware and agree with what Autopilot is doing and take over if warranted. $TSLA #Tesla	1	5	29	1555254085000	8:01 AM - 14 Apr 2019	/EricMandela/status/1117442740952940544
1556873243-2958	https://twitter.com/search?l=&q=%22%24TESLA%22%20since%3A2019-04-01%20until%3A2019-05-03&src=typd	@doinkershnauzz	doinkershnauzz	Finally got my Tesla Model 3 back from the body shop. Took 4 months for @Tesla to send parts, @elonmusk thought at max it took "a few days" to send parts...lol. Let's hope a UPS truck doesn't back into it again, am I right?! Thanks for nothing but radio silence Tesla Motors...	3	5	25	1555529736000	12:35 PM - 17 Apr 2019	/doinkershnauzz/status/1118598905875140608
1556873243-3568	https://twitter.com/search?l=&q=%22%24TESLA%22%20since%3A2019-04-01%20until%3A2019-05-03&src=typd	@StatsTeslaApp	StatsApp	One does not need to be a mathematician to realize that this is an upward trend and there were outliers in Q3/4 '18 due to tax incentives. Are analysts really that ignorant or are they being paid by short-sellers to spread negativity about @tesla and @elonmusk. #FactsMatterpic.twitter.com/IkRmk5ALEc	4	4	42	1554406865000	12:41 PM - 4 Apr 2019	/StatsTeslaApp/status/1113889245909770240
1556873243-3717	https://twitter.com/search?l=&q=%22%24TESLA%22%20since%3A2019-04-01%20until%3A2019-05-03&src=typd	@katecravath	Katherine Thornton	yo @elonmusk-had my X for 10 days when GPS/autodrive/autonavigate/headlights/wipers stopped working. Falcon doors open randomly, screen won't dim. Super safe situation. And over 3 weeks for a service appt? @Tesla technology was greatuntil it stopped working. negative 2 stars.	10	8	45	1554158213000	3:36 PM - 1 Apr 2019	/katecravath/status/1112846321004699648
1556873243-3663	https://twitter.com/search?l=&q=%22%24TESLA%22%20since%3A2019-04-01%20until%3A2019-05-03&src=typd	@BitPay	BitPay	We think this is a pretty good idea - and its time has come. Some dealers have already done it, and we'd love to work with @Tesla directly! @elonmusk, you want to go to Mars, we want to go to the moon. Let's talk! https://news.bitcoin.com/e14000-tesla-bought-bitcoin-finland/ … #TeslaBitcoinhttps://twitter.com/Cryptolland/status/1113458740680851456 …	14	18	89	1554305451000	8:30 AM - 3 Apr 2019	/BitPay/status/1113463882671165440
1556873243-2999	https://twitter.com/search?l=&q=%22%24TESLA%22%20since%3A2019-04-01%20until%3A2019-05-03&src=typd	@Farrizx	Farris Amayreh	Got into an accident because the Telsa Autosteer decided to change lanes right into a car. Now I am out a car for at least 2 months for all the repairs and backordered parts.Thanks @Tesla @elonmusk	46	41	167	1555457876000	4:37 PM - 16 Apr 2019	/Farrizx/status/1118297504179605504
1556873243-3549	https://twitter.com/search?l=&q=%22%24TESLA%22%20since%3A2019-04-01%20until%3A2019-05-03&src=typd	@elonmusk	Elon Musk	Impressive analysis	22	28	1.5K	1554429945000	7:05 PM - 4 Apr 2019	/elonmusk/status/1113986050068762624
1556873243-3677	https://twitter.com/search?l=&q=%22%24TESLA%22%20since%3A2019-04-01%20until%3A2019-05-03&src=typd	@ScottBaio	Scott Baio	Don't care for electric cars. I have gas guzzling American made vehicles!	4	6	50	1554263745000	8:55 PM - 2 Apr 2019	/ScottBaio/status/1113288956471271424
1556873243-2845	https://twitter.com/search?l=&q=%22%24TESLA%22%20since%3A2019-04-01%20until%3A2019-05-03&src=typd	@engineers_feed	World of Engineering	@Tesla released an update to the #autopilot software that allows for automated lane changes without confirmation from the driver. This is another major step toward full #selfdrivingcars.pic.twitter.com/Ne2K9JNBJt	5	41	269	1555763636000	5:33 AM - 20 Apr 2019	/engineers_feed/status/1119579955875151872
1556873243-3694	https://twitter.com/search?l=&q=%22%24TESLA%22%20since%3A2019-04-01%20until%3A2019-05-03&src=typd	@Latrilife	Latrilife	REJECTS Norway taking full advantage of the 7, 8, 9 or 10 day return policy @elonmusk not a nice look bro @tesla https://twitter.com/Mtass7/status/1112943939840102400 …	1	2	24	1554219557000	8:39 AM - 2 Apr 2019	/Latrilife/status/1113103617341349889
1556873243-2932	https://twitter.com/search?l=&q=%22%24TESLA%22%20since%3A2019-04-01%20until%3A2019-05-03&src=typd	@mortchad	Chad Mortensen	Late night run to Bart to pick up wifey. Thought I’d try & make a quick vid. Gotta luv @Tesla accessories! Always have some fun!! Btw - turn up the volume. pic.twitter.com/Tt4XskgbfF	6	5	28	1555570891000	12:01 AM - 18 Apr 2019	/mortchad/status/1118771521193857024
1556873243-3734	https://twitter.com/search?l=&q=%22%24TESLA%22%20since%3A2019-04-01%20until%3A2019-05-03&src=typd	@zpPAPD	Zach Perron	Four years ago today, I made my Twitter acting debut in this #AprilFoolsDay spot with #PaloAlto-based @Tesla. Not surprisingly, Hollywood never came knocking...but I still had a blast. https://twitter.com/Tesla/status/583339439759310848 …	7	39	239	1554135671000	9:21 AM - 1 Apr 2019	/zpPAPD/status/1112751772462792704
1556873243-2642	https://twitter.com/search?l=&q=%22%24TESLA%22%20since%3A2019-04-01%20until%3A2019-05-03&src=typd	@craigcoker_	Craig Coker	Time-Lapse Tuesday! Here’s a shot out the front window of a #teslamodelx @Tesla @elonmuskpic.twitter.com/pkzEV9fUmE		6	41	1556039731000	10:15 AM - 23 Apr 2019	/craigcoker_/status/1120737980610572290
1556873243-3303	https://twitter.com/search?l=&q=%22%24TESLA%22%20since%3A2019-04-01%20until%3A2019-05-03&src=typd	@Alandbru	𝓐𝓵𝓪𝓷𝓭	#Gigafactory @Tesla in Shanghai visits in March 2019. https://youtu.be/_jrUWUtGptw good Job @elonmusk #tsla #tslaqpic.twitter.com/a6x8XdKmKH – at 浦东新区临港产业制造园 | Lingang Industrial Manufacturing District		7	39	1554829942000	10:12 AM - 9 Apr 2019	/Alandbru/status/1115663758960070661
1556873243-3007	https://twitter.com/search?l=&q=%22%24TESLA%22%20since%3A2019-04-01%20until%3A2019-05-03&src=typd	@Katharina_Lamsa	Katharina Lamsa	#ElectricVehicles #Tesla #SDGs #innovation Is #China's $18 billion #ElectricCar bubble ready to burst? via: @business @tictoc pic.twitter.com/obXFv1j66W … @elonmusk @Tesla cc: @TopCyberNews @3BodyProblem @HeinzVHoenen @Thomas_Harrer	1	36	33	1555443096000	12:31 PM - 16 Apr 2019	/Katharina_Lamsa/status/1118235513889198092
1556873243-3143	https://twitter.com/search?l=&q=%22%24TESLA%22%20since%3A2019-04-01%20until%3A2019-05-03&src=typd	@redban	brian redban	I’m out of town right now.. I miss my car. I’m 44, never have thought that ever. Not even close to ever thinking that. @Tesla @elonmuskpic.twitter.com/FmasbdLWDq	16	3	132	1555139026000	12:03 AM - 13 Apr 2019	/redban/status/1116960149619523584
1556873243-2892	https://twitter.com/search?l=&q=%22%24TESLA%22%20since%3A2019-04-01%20until%3A2019-05-03&src=typd	@Yev_K	Yev K - Tesla fan ♥️ ⚡️ 🔋 🚘	Alright, Bella’s turn for #FrunkPuppyFriday! Bella wanted nothing to do with socks! Can’t blame her, I feel like most people share the same feel! Thanks @elonmusk and @Tesla team for making the #bestcar @model3 that will #SaveOurPlanetpic.twitter.com/1vd4bO8o0F	1	6	34	1555678465000	5:54 AM - 19 Apr 2019	/Yev_K/status/1119222722733723648
1556873243-3447	https://twitter.com/search?l=&q=%22%24TESLA%22%20since%3A2019-04-01%20until%3A2019-05-03&src=typd	@TriTexan	TriTexan	So the math is a tad long for a tweet, but some quick calcs regarding the rumored plans by @Tesla to switch to PM style motors for the S and X, depending on whether they bump power, change gearing, etc - could yield 25 to 45 miles of additional range. S100D goes from 310 to ~350.	4	5	40	1554576426000	11:47 AM - 6 Apr 2019	/TriTexan/status/1114600434612756480
1556873243-3505	https://twitter.com/search?l=&q=%22%24TESLA%22%20since%3A2019-04-01%20until%3A2019-05-03&src=typd	@martinengwicht	Martin { God of Mars }	So @Tesla is not last in autonomous driving? But told me so! #sarcasmpic.twitter.com/whksILdzjc	8	2	25	1554474394000	7:26 AM - 5 Apr 2019	/martinengwicht/status/1114172482657955840
1556873243-3427	https://twitter.com/search?l=&q=%22%24TESLA%22%20since%3A2019-04-01%20until%3A2019-05-03&src=typd	@AngDean23	Angie Dean	Sigh... yup. This is the *former* Calgary service team. After.pic.twitter.com/MvPier56nZ	2	2	28	1554602912000	7:08 PM - 6 Apr 2019	/AngDean23/status/1114711524222746624
1556873243-3194	https://twitter.com/search?l=&q=%22%24TESLA%22%20since%3A2019-04-01%20until%3A2019-05-03&src=typd	@ZoePionierin	Jana 🖖🏼	German car makers brace yourselves! The #TeslaModel3 RWD Mid Range (Standard Plus) is coming to Europe. You can now order a @Tesla for as low as 45.480 Euros (). That is cheaper as a comparable Mercedes C-Class, BMW 3-Series or Audi A4. pic.twitter.com/lG6x9SsU9p	11	49	145	1555048325000	10:52 PM - 11 Apr 2019	/ZoePionierin/status/1116579722182320130
1556873243-2683	https://twitter.com/search?l=&q=%22%24TESLA%22%20since%3A2019-04-01%20until%3A2019-05-03&src=typd	@businessinsider	Business Insider	Watch Elon Musk unveil @Tesla's 'Robotaxi' network, which hopes to create a fleet of one million autonomous taxis in 2020 pic.twitter.com/Vi6xMg25gw	16	238	404	1556011200000	2:20 AM - 23 Apr 2019	/businessinsider/status/1120618311820165120
1556873243-3653	https://twitter.com/search?l=&q=%22%24TESLA%22%20since%3A2019-04-01%20until%3A2019-05-03&src=typd	@KimBhasin	Kim Bhasin	a (car) change would do you good	4	6	43	1554309473000	9:37 AM - 3 Apr 2019	/KimBhasin/status/1113480750895177728
1556873243-3247	https://twitter.com/search?l=&q=%22%24TESLA%22%20since%3A2019-04-01%20until%3A2019-05-03&src=typd	@CobyPal	Coby Palivathukal	A @Tesla Model S created in #AR using @Spatiate_app for @magicleaphttps://sketchfab.com/3d-models/tesla-model-s-8fa50811b64946059112c1e377dba9ac …	2	2	8	1554931036000	2:17 PM - 10 Apr 2019	/CobyPal/status/1116087774682046464
1556873243-2987	https://twitter.com/search?l=&q=%22%24TESLA%22%20since%3A2019-04-01%20until%3A2019-05-03&src=typd	@that1girlkay	Kaylee Truxell	Ok but why isn’t @DavidDobrik in a @Tesla commercial yet?	17	91	2.0K	1555487549000	12:52 AM - 17 Apr 2019	/that1girlkay/status/1118421960067674112
1556873243-3537	https://twitter.com/search?l=&q=%22%24TESLA%22%20since%3A2019-04-01%20until%3A2019-05-03&src=typd	@carlkobelke	Carl Kobelke	So in the last 48 hours @tesla has gone from a car company to a taxi company. Yep. Got it. Still @TSLAQ	2		16	1554437134000	9:05 PM - 4 Apr 2019	/carlkobelke/status/1114016199933698048
1556873243-3285	https://twitter.com/search?l=&q=%22%24TESLA%22%20since%3A2019-04-01%20until%3A2019-05-03&src=typd	@hot_rod_co	Hot Rod 🚘	On recent 1000 mile roadtrip with @tesla an unexpected surprise - the huge amount of cargo space - enough room for 5 suitcases AND a full (large adult) hockey bag ... plus space in the Frunk. Well done @elonmusk pic.twitter.com/dXoLGgA48U	42	203	3.7K	1554850025000	3:47 PM - 9 Apr 2019	/hot_rod_co/status/1115747991321763847
1556873243-2554	https://twitter.com/search?l=&q=%22%24TESLA%22%20since%3A2019-04-01%20until%3A2019-05-03&src=typd	@tesla_raj	tesla_raj	God I love this car! You know when you park and look back at it and it just makes you smile. @tesla @elonmuskpic.twitter.com/NDOfdcK5Rz	41	35	597	1556327311000	6:08 PM - 26 Apr 2019	/tesla_raj/status/1121944179637014528
1556873243-2765	https://twitter.com/search?l=&q=%22%24TESLA%22%20since%3A2019-04-01%20until%3A2019-05-03&src=typd	@businessinsider	Business Insider	• @Tesla shares fell Monday after the company announced a shakeup of its board of directors and a Wall Street firm released a downbeat report on the company. • Tesla is scheduled to report first-quarter earnings on Wednesday. Visit http://BusinessInsider.com for more.pic.twitter.com/3EUlqZcfWU	3	14	16	1555939855000	6:30 AM - 22 Apr 2019	/businessinsider/status/1120319068794511360
1556873243-2639	https://twitter.com/search?l=&q=%22%24TESLA%22%20since%3A2019-04-01%20until%3A2019-05-03&src=typd	@Teslatunity	Teslatunity	Mobile service rocks! Issues with the steering column on my #Model3 were corrected in the parking lot of my office in a matter of minutes! Friendly, knowledgeable, and efficient!! @tesla #Tesla	7	3	66	1556041255000	10:40 AM - 23 Apr 2019	/Teslatunity/status/1120744372117614593
1556873243-2659	https://twitter.com/search?l=&q=%22%24TESLA%22%20since%3A2019-04-01%20until%3A2019-05-03&src=typd	@vteq316	John (hellovteq.com)	Of course, I tested it this morning! Worked perfectly with 2019.8.5 update #Model3pic.twitter.com/pMDLQDy5jb	6	5	404	1556030185000	7:36 AM - 23 Apr 2019	/vteq316/status/1120697939675045888
1556873243-3333	https://twitter.com/search?l=&q=%22%24TESLA%22%20since%3A2019-04-01%20until%3A2019-05-03&src=typd	@anonyx10	anonyx	Little known fact: Tesla is an emerging cash machine! During 2018, Tesla *generated* $2.4B in Operating CF & $256M in Free Cash Flow, despite *huge* investment in M3 launch. With capex tapering, the outlook for FCF expansion is *Very Strong* Nice @elonmusk @Tesla! pic.twitter.com/2qeV18CC6H	2	14	59	1554776117000	7:15 PM - 8 Apr 2019	/anonyx10/status/1115437997997076480
1556873243-2689	https://twitter.com/search?l=&q=%22%24TESLA%22%20since%3A2019-04-01%20until%3A2019-05-03&src=typd	@dasbub	сука-billed blyatypus	This is a good summary. https://www.reddit.com/r/teslamotors/comments/acjdrt/tesla_autopilot_hw3_details/?utm_medium=android_app&utm_source=share … Cortex A72 cores, Linux	3	46	314	1555992567000	9:09 PM - 22 Apr 2019	/dasbub/status/1120540160591126528
1556873243-2668	https://twitter.com/search?l=&q=%22%24TESLA%22%20since%3A2019-04-01%20until%3A2019-05-03&src=typd	@nvidiadrive	NVIDIA DRIVE	@Tesla raises the bar for self-driving carmakers: https://nvda.ws/2ID4Bqw #autonomousvehiclespic.twitter.com/b8CTIUW16E	16	56	222	1556026354000	6:32 AM - 23 Apr 2019	/nvidiadrive/status/1120681874819620865
1556873243-3652	https://twitter.com/search?l=&q=%22%24TESLA%22%20since%3A2019-04-01%20until%3A2019-05-03&src=typd	@AnkitLal	Deshbhakt Ankit Lal	I have booked a @Tesla #My15LakhStory #Dream	8	22	59	1554310022000	9:47 AM - 3 Apr 2019	/AnkitLal/status/1113483053630840832
1556873243-3109	https://twitter.com/search?l=&q=%22%24TESLA%22%20since%3A2019-04-01%20until%3A2019-05-03&src=typd	@BlakeLinton	Blake Linton	If you're driving your #Tesla in Houston and see a kook in a silver 1999 Honda CR-V, waving this sign at you, have no fear, it's just me expressing my love for all Teslas and their owners. Thank you for helping @elonmusk and @Tesla make a better future! I'll get one myself ASAP. pic.twitter.com/GDUYGqw8QT	21	43	412	1555204218000	6:10 PM - 13 Apr 2019	/BlakeLinton/status/1117233585327624193
1556873243-3229	https://twitter.com/search?l=&q=%22%24TESLA%22%20since%3A2019-04-01%20until%3A2019-05-03&src=typd	@azigos	Rodrigo Garcia	I had my first taxi drive in a beautiful @Tesla car. It has completely changed my definition of “executive car service” @elonmusk thank you for giving us this great experience.pic.twitter.com/tTZPPXUHTo	3	33	733	1554986864000	5:47 AM - 11 Apr 2019	/azigos/status/1116321937138044929
1556873243-2895	https://twitter.com/search?l=&q=%22%24TESLA%22%20since%3A2019-04-01%20until%3A2019-05-03&src=typd	@IndusCreations	Indus Creations	Starring for the first time in Indian movie - Tesla! Hope to see it in Indian roads soon!! @Tesla @elonmusk @narendramodi @onlynikil @OnlyKollywood @IndusCreations @tridentartsoffl @Tentkotta #VellaiPookalpic.twitter.com/EjPuRc6CyO		18	143	1555671415000	3:56 AM - 19 Apr 2019	/IndusCreations/status/1119193151929929729
1556873243-3056	https://twitter.com/search?l=&q=%22%24TESLA%22%20since%3A2019-04-01%20until%3A2019-05-03&src=typd	@oxfordsolarpv	Oxford Solar PV	Another one of our @Tesla #Powerwall2 battery installations from last week. Linked to 8kWp of @SunPower modules and @SolarEdgePV optimisers this excited client should be ‘off grid’ for many months in the year! Love the Sun! @renewablejerry @chrispenders @Tesla @TeslaInTheUKpic.twitter.com/jpLMceDzj7		8	16	1555356832000	12:33 PM - 15 Apr 2019	/oxfordsolarpv/status/1117873692636270593
1556873243-2652	https://twitter.com/search?l=&q=%22%24TESLA%22%20since%3A2019-04-01%20until%3A2019-05-03&src=typd	@MrRobCapewell	Robert Capewell	I wish I could get odds that CNBC would write a negative article after every @Tesla presentation. Certainly wouldn‘t need to work anymore: https://twitter.com/CNBC/status/1120666694131826688 …		2	18	1556033409000	8:30 AM - 23 Apr 2019	/MrRobCapewell/status/1120711465391071232
1556873243-2900	https://twitter.com/search?l=&q=%22%24TESLA%22%20since%3A2019-04-01%20until%3A2019-05-03&src=typd	@outbacktesla	outbacktesla	Some places charge a fee like a powered caravan site, some charge usage, some offer for free if you buy a meal etc., some ask you to make a donation to charity. Varied, but really important to support each business while you are there.	1	4	38	1555659178000	12:32 AM - 19 Apr 2019	/outbacktesla/status/1119141824185061377
1556873243-3508	https://twitter.com/search?l=&q=%22%24TESLA%22%20since%3A2019-04-01%20until%3A2019-05-03&src=typd	@IAmSteveHarvey	Steve Harvey	Thinking about getting a #Tesla now that I've seen their newest feature TeslAtari doesn't have anything on this feature! @Tesla @elonmusk #carspic.twitter.com/Cd3YyuCeoF	5	6	56	1554472801000	7:00 AM - 5 Apr 2019	/IAmSteveHarvey/status/1114165799072169984
1556873243-2965	https://twitter.com/search?l=&q=%22%24TESLA%22%20since%3A2019-04-01%20until%3A2019-05-03&src=typd	@TheTeslaLife	TheTeslaLife	@elonmusk new federal incentives have been announced in Canada, please review and see if you can get #Model3 added to the list of eligible EVs!	8	6	134	1555522784000	10:39 AM - 17 Apr 2019	/TheTeslaLife/status/1118569748239802368
1556873243-2775	https://twitter.com/search?l=&q=%22%24TESLA%22%20since%3A2019-04-01%20until%3A2019-05-03&src=typd	@Whiteboy7thst	Whiteboy7thst	At 0 miles “living on a prayer” should start playing.	9	6	320	1555927994000	3:13 AM - 22 Apr 2019	/Whiteboy7thst/status/1120269320595169280
1556873243-2880	https://twitter.com/search?l=&q=%22%24TESLA%22%20since%3A2019-04-01%20until%3A2019-05-03&src=typd	@SteveH80	Stephan Häuslschmid	My son is having fun at the @Tesla destination charger at the Chiemsee beach bar. Thanks @elonmusk for the free energy, the free parking and for making this possible by bringing this awesome car to Germany. #teslamodel3pic.twitter.com/OT03ufb55c	31	162	2.8K	1555697375000	11:09 AM - 19 Apr 2019	/SteveH80/status/1119302034048548872
1556873243-3504	https://twitter.com/search?l=&q=%22%24TESLA%22%20since%3A2019-04-01%20until%3A2019-05-03&src=typd	@europe_tesla	Tesla Europe 🇪🇺	6th Supercharger of Portugal, in Algarve. Now 100% of country coverage. Thanks @Tesla @elonmusk @ElonAccessories @teslaownersSV @vincent13031925 @TeslaClubNL @ElectrekCo @Model3VINs @Model3Owners @BjornNyland @LikeTeslaKimpic.twitter.com/BX64X1o61R	31	111	1.4K	1554474531000	7:28 AM - 5 Apr 2019	/europe_tesla/status/1114173055633371136
1556873243-3186	https://twitter.com/search?l=&q=%22%24TESLA%22%20since%3A2019-04-01%20until%3A2019-05-03&src=typd	@iliketeslas	I like Tesla	If Tesla starts the ridesharing network NOW there will be stupid high demand for Tesla cars from individuals and companys that will buy fleets of Teslas to service this new demand for rides. Do it @elonmusk @Tesla	2	1	13	1555066844000	4:00 AM - 12 Apr 2019	/iliketeslas/status/1116657395046998017
1556873243-3234	https://twitter.com/search?l=&q=%22%24TESLA%22%20since%3A2019-04-01%20until%3A2019-05-03&src=typd	@UltimoGT	Ultimo GT	British Motor Oil @YouLikeCarsUK @AutomotiveAsset @CarKeys_UK @screamingcars @Gandalfwasme @AVC_Leasing @JA_Autos @AdmarkUK @zdravkost @rafredarrows @realDonaldTrump @RunnerService @bgmotogp @FormulaOneWorld @CrienaLDavies @Imperialcar @my_hpi @tesla @bmw http://www.ultimogt.com pic.twitter.com/UEEacDB2gh		19	50	1554957068000	9:31 PM - 10 Apr 2019	/UltimoGT/status/1116196963094028288
1556873243-3490	https://twitter.com/search?l=&q=%22%24TESLA%22%20since%3A2019-04-01%20until%3A2019-05-03&src=typd	@KevinBuffalo	Kevin O'Neill	Tell him there’s another big check from NYS taxpayers waiting for him. He’ll pop his head out.		2	25	1554498391000	2:06 PM - 5 Apr 2019	/KevinBuffalo/status/1114273133203263488
1556873243-2859	https://twitter.com/search?l=&q=%22%24TESLA%22%20since%3A2019-04-01%20until%3A2019-05-03&src=typd	@JustJay25122288	Just JAY	10am deliveries are all present & accounted for@Tesla Costa Mesa Delivery Center #Model3 #zeroemissions #teamteslapic.twitter.com/jwfV7GLRUK	15	38	229	1555727292000	7:28 PM - 19 Apr 2019	/JustJay25122288/status/1119427516475645955
1556873243-2714	https://twitter.com/search?l=&q=%22%24TESLA%22%20since%3A2019-04-01%20until%3A2019-05-03&src=typd	@richchirp	Ritchie	Yay for selfie cam!pic.twitter.com/ggS6G9Q2JX	7	13	422	1555978523000	5:15 PM - 22 Apr 2019	/richchirp/status/1120481257152970753
1556873243-2819	https://twitter.com/search?l=&q=%22%24TESLA%22%20since%3A2019-04-01%20until%3A2019-05-03&src=typd	@raideen	Raideen	Yup. My Model 3 took an interchange in an unfamiliar area at night that I would have missed if I was just listening to the navigation prompts. There were two interchanges in a row. He knows not of what he speaks.	1		220	1555824753000	10:32 PM - 20 Apr 2019	/raideen/status/1119836296955015168
1556873243-3081	https://twitter.com/search?l=&q=%22%24TESLA%22%20since%3A2019-04-01%20until%3A2019-05-03&src=typd	@GJGunit	Guillermo J Guajardo	I think I found the secret @Tesla 1.21 gigawatt MegaCharger station in Texas - charges Tesla’s in lightning speed #TeslaModel3pic.twitter.com/LvHKqA0Q9x		40	93	1555272350000	1:05 PM - 14 Apr 2019	/GJGunit/status/1117519349231882240
1556873243-3146	https://twitter.com/search?l=&q=%22%24TESLA%22%20since%3A2019-04-01%20until%3A2019-05-03&src=typd	@raulv48	Raul	This doesn’t look good! Anyone else seen this before? I had to do a soft reboot. #tesla @elonmusk @Tesla pic.twitter.com/d7R9R8gRNU	44	16	73	1555132815000	10:20 PM - 12 Apr 2019	/raulv48/status/1116934098965032963
1556873243-3189	https://twitter.com/search?l=&q=%22%24TESLA%22%20since%3A2019-04-01%20until%3A2019-05-03&src=typd	@Bert__P	Bert Peters	it's almost an insult to call this a 'car', it's so much more! No words... Thanks @elonmusk @Tesla Amazing design @woodhaus2 ! @MKBHD , matte black everything, did I do it right? :D #tesla #model3 #matteblackeverythingpic.twitter.com/Dh5EiPjuGD	60	106	2.8K	1555059970000	2:06 AM - 12 Apr 2019	/Bert__P/status/1116628566999912454
1556873243-2927	https://twitter.com/search?l=&q=%22%24TESLA%22%20since%3A2019-04-01%20until%3A2019-05-03&src=typd	@EpicWinningMaz	Maz	“We have not seen in the history of the auto business, a company going from zero to fourth place in luxury in a matter of a few years.” VW AG CEO regarding @Tesla @elonmusk #Teslahttps://electrek.co/2019/04/18/tesla-nod-vw-electric-cars/ …		8	16	1555585442000	4:04 AM - 18 Apr 2019	/EpicWinningMaz/status/1118832553530658817
1556873243-3632	https://twitter.com/search?l=&q=%22%24TESLA%22%20since%3A2019-04-01%20until%3A2019-05-03&src=typd	@Motor1com	MOTOR1	We hope @SherylCrow put @elonmusk's advice to good use with her @Tesla troubles today. https://bit.ly/2K2ROPH	22	66	1.0K	1554328574000	2:56 PM - 3 Apr 2019	/Motor1com/status/1113560867981930497
1556873243-3263	https://twitter.com/search?l=&q=%22%24TESLA%22%20since%3A2019-04-01%20until%3A2019-05-03&src=typd	@gd_women	Global Digital Women	Yesterday morning at @dpa in #Berlin we had a #GlobalEvent about social media! Thanks to @peterkropsch from @dpa @jolanta from @TwitterDE, @ASteverding from @OliverWyman, @frischkopp from @Tesla, and @amtzweinull! Check out the pics: http://ow.ly/5AFU50pJ6rP #GDWxDPA #GDWinBERpic.twitter.com/VOooZiJH6U		6	13	1554897306000	4:55 AM - 10 Apr 2019	/gd_women/status/1115946301366124545
1556873243-3585	https://twitter.com/search?l=&q=%22%24TESLA%22%20since%3A2019-04-01%20until%3A2019-05-03&src=typd	@charge_daily	Daily Charge	What should @Tesla prioritize?	28	9	20	1554388507000	7:35 AM - 4 Apr 2019	/charge_daily/status/1113812246071791616
1556873243-3350	https://twitter.com/search?l=&q=%22%24TESLA%22%20since%3A2019-04-01%20until%3A2019-05-03&src=typd	@GovSisolak	Governor Sisolak	Excited to see high school seniors from across Nevada interviewing for @Tesla’s Manufacturing Development Program. The 50-60 students selected will be starting a career while continuing their education in automation & robotics at Gigafactory 1! pic.twitter.com/8Nf1G5JZxZ	159	621	7.6K	1554760800000	3:00 PM - 8 Apr 2019	/GovSisolak/status/1115373755705040896
1556873243-3548	https://twitter.com/search?l=&q=%22%24TESLA%22%20since%3A2019-04-01%20until%3A2019-05-03&src=typd	@elonmusk	Elon Musk	Sentry Mode is barely at V1.0. Will improve a lot in coming months.	39	49	1.1K	1554430006000	7:06 PM - 4 Apr 2019	/elonmusk/status/1113986303144624128
1556873243-3224	https://twitter.com/search?l=&q=%22%24TESLA%22%20since%3A2019-04-01%20until%3A2019-05-03&src=typd	@reveal	Reveal	1/ A new whistleblower tells us how @Tesla pressured its doctor to change medical determinations for employee injuries. She said the doctor went along with the company’s wishes. https://www.revealnews.org/article/how-tesla-and-its-doctor-made-sure-injured-employees-didnt-get-workers-comp/?utm_source=Reveal&utm_medium=social_media&utm_campaign=twitter …	5	166	232	1554990869000	6:54 AM - 11 Apr 2019	/reveal/status/1116338735149223936
1556873243-2595	https://twitter.com/search?l=&q=%22%24TESLA%22%20since%3A2019-04-01%20until%3A2019-05-03&src=typd	@MotorTrend	MotorTrend	Can the updated 2019 @Tesla Model S go from the Bay Area to L.A. on a single charge? We test it to find out. Get the full EXCLUSIVE story right here! https://www.motortrend.com/cars/tesla/model-s/2019/exclusive-2019-tesla-model-s-review/ …	35	274	2.6K	1556062493000	4:34 PM - 23 Apr 2019	/MotorTrend/status/1120833450078953472
1556873243-2868	https://twitter.com/search?l=&q=%22%24TESLA%22%20since%3A2019-04-01%20until%3A2019-05-03&src=typd	@Manic_Marge	Marge 🏁	Red white & blue spotted!! #Tesla #SanDiego #MadeinCalifornia pic.twitter.com/EfCt77DzAz	2	3	44	1555706007000	1:33 PM - 19 Apr 2019	/Manic_Marge/status/1119338239934943232
1556873243-3680	https://twitter.com/search?l=&q=%22%24TESLA%22%20since%3A2019-04-01%20until%3A2019-05-03&src=typd	@Crypto_Bitlord	Crypto ฿itlord 🇦🇺 📚	1 $DOGE = 1 $TESLA	20	33	362	1554238400000	1:53 PM - 2 Apr 2019	/Crypto_Bitlord/status/1113182650464821249
1556873243-2924	https://twitter.com/search?l=&q=%22%24TESLA%22%20since%3A2019-04-01%20until%3A2019-05-03&src=typd	@tradingview	TradingView	How did #Tesla $TSLA become the most polarizing company in stock market history? Click the link to learn more about it on #tradingview. @elonmusk @realvision @Tesla http://bit.ly/2UJtqHZ pic.twitter.com/zObr7Kzg6n	1	14	29	1555602595000	8:49 AM - 18 Apr 2019	/tradingview/status/1118904500792770560
1556873243-3666	https://twitter.com/search?l=&q=%22%24TESLA%22%20since%3A2019-04-01%20until%3A2019-05-03&src=typd	@InsideEVs	InsideEVs	Should make sure @elonmusk is aware of this too.	1	9	33	1554297967000	6:26 AM - 3 Apr 2019	/InsideEVs/status/1113432493045231616
1556873243-3170	https://twitter.com/search?l=&q=%22%24TESLA%22%20since%3A2019-04-01%20until%3A2019-05-03&src=typd	@elonmusk	Elon Musk	Other automakers change prices constantly & substantially by varying rebates & discounts according to negotiating strength of buyer. Tesla is transparent & consistent.	119	106	1.6K	1555093492000	11:24 AM - 12 Apr 2019	/elonmusk/status/1116769167774863360
1556873243-3199	https://twitter.com/search?l=&q=%22%24TESLA%22%20since%3A2019-04-01%20until%3A2019-05-03&src=typd	@bambammoon	Alfred Wang	I bought last year 7500 federal, 3000 local ，0.9 loan, now 3750 federal, 2000 state, 2.9 loan. I have Enhanced AP.overall price is still better than today price. And I enjoyed one year driving.		1	97	1555039699000	8:28 PM - 11 Apr 2019	/bambammoon/status/1116543541239590912
1556873243-3497	https://twitter.com/search?l=&q=%22%24TESLA%22%20since%3A2019-04-01%20until%3A2019-05-03&src=typd	@ValueAnalyst1	ValueAnalyst	"Nobody has got electronics at all like @Tesla" "their engineering is to die for" "money machine" "If @elonmusk says something, it's hard for me to say I don't believe it because everything he says makes me look stupid if I say it can't be done." $TSLAhttps://www.youtube.com/watch?v=2DucRxWz_58 …	12	35	223	1554489528000	11:38 AM - 5 Apr 2019	/ValueAnalyst1/status/1114235957081968640
1556873243-3586	https://twitter.com/search?l=&q=%22%24TESLA%22%20since%3A2019-04-01%20until%3A2019-05-03&src=typd	@TheBradFad	Bradley Bennett	Of course he's the winner. He wins at everything he does. I mean, have you heard about his corner apartment?	1		31	1554387808000	7:23 AM - 4 Apr 2019	/TheBradFad/status/1113809313435459584
1556873243-2556	https://twitter.com/search?l=&q=%22%24TESLA%22%20since%3A2019-04-01%20until%3A2019-05-03&src=typd	@overclockthis	Gregg Williams	Even with a rolling start from behind... not today Mr. #BMW X7 (who floored it) and I saw three @tesla’s on my way home from work too! pic.twitter.com/6x3JI2paQU	21	15	245	1556317488000	3:24 PM - 26 Apr 2019	/overclockthis/status/1121902979785928704
1556873243-3751	https://twitter.com/search?l=&q=%22%24TESLA%22%20since%3A2019-04-01%20until%3A2019-05-03&src=typd	@TamaraMcCleary	Tamara McCleary	The Osaka station #Powerpack is #Asia's largest #energystorage system. It was installed by @Tesla in just two days. https://www.engadget.com/2019/03/27/tesla-osaka-station-powerpack-asia-largest-energy/ … via @engadget #energy #batteries #transitpic.twitter.com/suX9ZY9z9l		9	12	1554109680000	2:08 AM - 1 Apr 2019	/TamaraMcCleary/status/1112642758907437056
1556873243-2531	https://twitter.com/search?l=&q=%22%24TESLA%22%20since%3A2019-04-01%20until%3A2019-05-03&src=typd	@Drock002	Derik	2 years of baby in a tesla and it’s still the same.pic.twitter.com/DGcOxJ5VjQ	2	17	314	1556664786000	3:53 PM - 30 Apr 2019	/Drock002/status/1123359651691499521
1556873243-3544	https://twitter.com/search?l=&q=%22%24TESLA%22%20since%3A2019-04-01%20until%3A2019-05-03&src=typd	@Erdayastronaut	Everyday Astronaut	I honestly have to say Sentry mode has already become one of my favorite features! When on the road, staying at hotels and stuff, it gives me so much peace of mind!!! Crazy what can be done with an over the air software update! That’s why @Tesla is so next level	7	17	495	1554430650000	7:17 PM - 4 Apr 2019	/Erdayastronaut/status/1113989006604238848
1556873243-3182	https://twitter.com/search?l=&q=%22%24TESLA%22%20since%3A2019-04-01%20until%3A2019-05-03&src=typd	@CARandDRIVER	Car and Driver	@elonmusk Are there any $35,000 Model 3 Standard Range cars with the base interior and without Autopilot that have been/will be delivered to customers?	9	25	115	1555078834000	7:20 AM - 12 Apr 2019	/CARandDRIVER/status/1116707684626120705
1556873243-2975	https://twitter.com/search?l=&q=%22%24TESLA%22%20since%3A2019-04-01%20until%3A2019-05-03&src=typd	@craigcoker_	Craig Coker	From golden hour to lurking in the dark. #TeslaModel3 @Tesla @elonmuskpic.twitter.com/G9vPLQuByh	3	13	100	1555514355000	8:19 AM - 17 Apr 2019	/craigcoker_/status/1118534394107482113
1556873243-3278	https://twitter.com/search?l=&q=%22%24TESLA%22%20since%3A2019-04-01%20until%3A2019-05-03&src=typd	@teslaownersSV	Tesla Owners Silicon Valley	This was totally me. When I first got my license I wanted to drive everywhere. Ice cars were boring and didn't reinvent themselves but @tesla changed that. And I feel like I'm 16 Everytime I get into a @tesla https://twitter.com/jopalk/status/1115791143533289472 …	4	8	47	1554866932000	8:28 PM - 9 Apr 2019	/teslaownersSV/status/1115818905086218240
1556873243-3639	https://twitter.com/search?l=&q=%22%24TESLA%22%20since%3A2019-04-01%20until%3A2019-05-03&src=typd	@JvDuijvenbode	Jaap van Duijvenbode	Help @Tesla or @elonmusk I’m stuck in a continuous reboot of the middle console, tried all resets, no luck #Teslapic.twitter.com/ppqSHwUVDM	38	20	73	1554321921000	1:05 PM - 3 Apr 2019	/JvDuijvenbode/status/1113532963633946629
1556873243-2783	https://twitter.com/search?l=&q=%22%24TESLA%22%20since%3A2019-04-01%20until%3A2019-05-03&src=typd	@RaghuKonka	Raghu Konka	My Model 3 saved my family from a crash today. A pickup in my right lane suddenly jumped into my lane and see how this guy reacted. It is amazing. @Tesla @elonmusk .. can't thank enough. @teslaownersSVpic.twitter.com/LCyL3jynRw	91	515	2.2K	1555913662000	11:14 PM - 21 Apr 2019	/RaghuKonka/status/1120209206995406848
1556873243-3380	https://twitter.com/search?l=&q=%22%24TESLA%22%20since%3A2019-04-01%20until%3A2019-05-03&src=typd	@ICannot_Enough	James Stephenson	In Q1 2019, $TSLA grew its year-over-year luxury vehicle sales (including SUVs) by more than any competitor in the U.S. market *for the fourth straight quarter*. Congratulations to @elonmusk and @Tesla ! pic.twitter.com/Pt2l3Sjqij	37	166	1.5K	1554725737000	5:15 AM - 8 Apr 2019	/ICannot_Enough/status/1115226690047946752
1556873243-3641	https://twitter.com/search?l=&q=%22%24TESLA%22%20since%3A2019-04-01%20until%3A2019-05-03&src=typd	@tammyharrington	Tammy Harrington	I eat, breathe and sleep EVs. You will not know more then me about this topic.	36	1	281	1554321585000	12:59 PM - 3 Apr 2019	/tammyharrington/status/1113531552447774720
1556873243-3461	https://twitter.com/search?l=&q=%22%24TESLA%22%20since%3A2019-04-01%20until%3A2019-05-03&src=typd	@Chovis38	Chris Hovis	Well thanks a lot @Tesla for making such a balanced car. I can't get my gravity tilt trailer to go flat. Never had a problem loading a front heavy ICE. Stupid perfect car. Time for a better trailer I think. pic.twitter.com/zj3Qq7xgsr	25	18	250	1554560088000	7:14 AM - 6 Apr 2019	/Chovis38/status/1114531905913987073
1556873243-2510	https://twitter.com/search?l=&q=%22%24TESLA%22%20since%3A2019-04-01%20until%3A2019-05-03&src=typd	@geminiGH	Dopest Rapper	Tempted to touch @Tesla pic.twitter.com/HV2kxbwuYL	5	7	82	1556841243000	4:54 PM - 2 May 2019	/geminiGH/status/1124099763429945345
1556873243-2663	https://twitter.com/search?l=&q=%22%24TESLA%22%20since%3A2019-04-01%20until%3A2019-05-03&src=typd	@Tesla	Tesla	Tesla Vision uses path prediction to accurately predict how a road will extend, even when it can’t see around the cornerpic.twitter.com/09qPkpqwSC	796	6.0K	40K	1556028734000	7:12 AM - 23 Apr 2019	/Tesla/status/1120691857111916544
1556873243-3460	https://twitter.com/search?l=&q=%22%24TESLA%22%20since%3A2019-04-01%20until%3A2019-05-03&src=typd	@pauljnorbury	Paul Norbury	Another first, today. Enabled ‘dog mode’ in my new @Tesla to keep the interior temperature constant while we went for lunch. Worked beautifully ..... and might mean we actually have to get a dog. #Tech #EV #ModelXpic.twitter.com/BXWLkFqEY9	4	1	28	1554560776000	7:26 AM - 6 Apr 2019	/pauljnorbury/status/1114534794417799168
1556873243-3558	https://twitter.com/search?l=&q=%22%24TESLA%22%20since%3A2019-04-01%20until%3A2019-05-03&src=typd	@Tesla	Tesla	Yes TeslAtari games are only playable while parked	10	13	588	1554416845000	3:27 PM - 4 Apr 2019	/Tesla/status/1113931104468131840
1556873243-3623	https://twitter.com/search?l=&q=%22%24TESLA%22%20since%3A2019-04-01%20until%3A2019-05-03&src=typd	@elonmusk	Elon Musk	Night mode default brightness is actually too high imo. Should be lower & allow below current “0%” level. Making that adjustment too.	64	38	1.5K	1554331850000	3:50 PM - 3 Apr 2019	/elonmusk/status/1113574609800982528
1556873243-2875	https://twitter.com/search?l=&q=%22%24TESLA%22%20since%3A2019-04-01%20until%3A2019-05-03&src=typd	@teslaownersSV	Tesla Owners Silicon Valley	.@tesla Daly City Supercharger and Subaru demand? pic.twitter.com/U91SJYUMJ6		5	38	1555700530000	12:02 PM - 19 Apr 2019	/teslaownersSV/status/1119315269313163264
1556873243-2916	https://twitter.com/search?l=&q=%22%24TESLA%22%20since%3A2019-04-01%20until%3A2019-05-03&src=typd	@Domenick_Y	Domenick	Funny. Auto Twitter was adamant when @Tesla delayed the Model 3 ramp up that we'd never see a "real" OEMs do something like that. Well, now... "Audi E-Tron Production Stalls Out, E-Tron Sportback Delayed" https://insideevs.com/audi-e-tron-production-stalls-out/ …pic.twitter.com/o3keNfom7T	11	36	155	1555620487000	1:48 PM - 18 Apr 2019	/Domenick_Y/status/1118979541748391938
1556873243-2641	https://twitter.com/search?l=&q=%22%24TESLA%22%20since%3A2019-04-01%20until%3A2019-05-03&src=typd	@MyTeslaAdventur	My Tesla Adventure	When is the last time you made friends at a Gas Station? A uniquely @Tesla Owner's Experience. pic.twitter.com/oY2UAxMxNJ	5	21	232	1556039804000	10:16 AM - 23 Apr 2019	/MyTeslaAdventur/status/1120738286333390848
1556873243-3252	https://twitter.com/search?l=&q=%22%24TESLA%22%20since%3A2019-04-01%20until%3A2019-05-03&src=typd	@el_dimitrieva	Elena Dimitrieva	When I see Tesla owners posting pictures of their cars, I have a feeling like they are talking about a new family member. I mean...yeah, ok, everyone is excited about buying a new car, but @Tesla... is pure love.	8	6	150	1554924580000	12:29 PM - 10 Apr 2019	/el_dimitrieva/status/1116060699871141889
1556873243-3024	https://twitter.com/search?l=&q=%22%24TESLA%22%20since%3A2019-04-01%20until%3A2019-05-03&src=typd	@siddfinance	Siddharth Dalal	.@Audi is marketing for @Tesla. "Look at that charger where you can't charge this car" . But you can charge other cheaper cars that can go further. https://twitter.com/stromerleben/status/1116769121528467456 …	4	3	31	1555423577000	7:06 AM - 16 Apr 2019	/siddfinance/status/1118153643910475783
1556873243-3443	https://twitter.com/search?l=&q=%22%24TESLA%22%20since%3A2019-04-01%20until%3A2019-05-03&src=typd	@arnracing	ARN Racing	simple question for @elonmusk why did @Tesla provide me with shitty paint quality and unacceptable service on my model3 order? Worst buying experience of my life. I know he might not even care about how a customer feels or pretends he didn’t see this post. #TeslaModel3 #Tesla pic.twitter.com/SLYE5m3hlH	9	6	31	1554579328000	12:35 PM - 6 Apr 2019	/arnracing/status/1114612605878820864
1556873243-2934	https://twitter.com/search?l=&q=%22%24TESLA%22%20since%3A2019-04-01%20until%3A2019-05-03&src=typd	@ArtemR	Artem Russakovskii	A standing still @Tesla Model X got hit at 65mph and a mother and her 5 week old son walked away unharmed. Thanks for the safety rating, @elonmusk. https://www.reddit.com/r/teslamotors/comments/begdpv/5_star_for_a_reason … cc @FredericLambert @ElectrekCo @llsethjpic.twitter.com/g9cssjLdLB	101	434	3.7K	1555567351000	11:02 PM - 17 Apr 2019	/ArtemR/status/1118756674066477056
1556873243-2550	https://twitter.com/search?l=&q=%22%24TESLA%22%20since%3A2019-04-01%20until%3A2019-05-03&src=typd	@Tesla	Tesla	A Ludicrous launch in Model S has a g-force of over 1g – perfect for passing snacks to the backseat by @weissbropic.twitter.com/Cxn9VYFsWS	197	1.7K	13K	1556379743000	8:42 AM - 27 Apr 2019	/Tesla/status/1122164092821573637
1556873243-3686	https://twitter.com/search?l=&q=%22%24TESLA%22%20since%3A2019-04-01%20until%3A2019-05-03&src=typd	@Scapenighter	Eric	Hello @elonmusk @Tesla We bought a Tesla in Seattle and when it was delivered, it was dirty so we went to wash it and found a chip in the paint and there was a Bump in the seat...We went to Return it and get a car without the chipped paint and a bumpy seat..	13	10	34	1554232744000	12:19 PM - 2 Apr 2019	/Scapenighter/status/1113158927061999617
1556873243-3044	https://twitter.com/search?l=&q=%22%24TESLA%22%20since%3A2019-04-01%20until%3A2019-05-03&src=typd	@Tesla	Tesla	1/ Today we are publishing our first ever Impact Report A few highlights below https://ts.la/2Ghpa8r	115	902	5.8K	1555371164000	4:32 PM - 15 Apr 2019	/Tesla/status/1117933806835703808
1556873243-3038	https://twitter.com/search?l=&q=%22%24TESLA%22%20since%3A2019-04-01%20until%3A2019-05-03&src=typd	@TeslaMiles	Tesla High Mileage Leaderboard	Thanks @InsideEVs, for my first @Tesla article! https://twitter.com/InsideEVs/status/1032417699866071040 …	2	14	69	1555375061000	5:37 PM - 15 Apr 2019	/TeslaMiles/status/1117950152008802304
1556873243-3112	https://twitter.com/search?l=&q=%22%24TESLA%22%20since%3A2019-04-01%20until%3A2019-05-03&src=typd	@teslaownersSV	Tesla Owners Silicon Valley	The model 3 could last you 25 years. These cars were built to last and to get better overtime. @tesla https://twitter.com/elonmusk/status/1117099861273219073 …	6	12	88	1555200816000	5:13 PM - 13 Apr 2019	/teslaownersSV/status/1117219315562848256
1556873243-3391	https://twitter.com/search?l=&q=%22%24TESLA%22%20since%3A2019-04-01%20until%3A2019-05-03&src=typd	@cASShcapital	3rd Dimensional Resource Expansion	Nothing says saving the world like child laborers mining cobalt to build batteries for cars charged on power generated from natural gas and coal fired power plants so that self righteous liberals can endanger themselves and others by utilizing fake FSD tech on 6 lane highways	1	10	27	1554694192000	8:29 PM - 7 Apr 2019	/cASShcapital/status/1115094380497387520
1556873243-2725	https://twitter.com/search?l=&q=%22%24TESLA%22%20since%3A2019-04-01%20until%3A2019-05-03&src=typd	@137pm	ONE37pm	Would you ditch @Uber for a robo @Tesla? https://techcrunch.com/2019/04/22/tesla-plans-to-launch-a-robotaxi-network-in-2020/ …	15	4	30	1555970113000	2:55 PM - 22 Apr 2019	/137pm/status/1120445981747761152
1556873243-3116	https://twitter.com/search?l=&q=%22%24TESLA%22%20since%3A2019-04-01%20until%3A2019-05-03&src=typd	@teslaownersSV	Tesla Owners Silicon Valley	Cheers to you. Our club was excited to spread the word about @tesla and renewable transportation. https://twitter.com/elonmusk/status/998786412970369024 …	1	2	28	1555197975000	4:26 PM - 13 Apr 2019	/teslaownersSV/status/1117207399415205888
1556873243-3111	https://twitter.com/search?l=&q=%22%24TESLA%22%20since%3A2019-04-01%20until%3A2019-05-03&src=typd	@mishalederman	Misha Lederman	2 simple questions @elonmusk: When will @Tesla start accepting Bitcoin & cryptocurrencies as payments? Will @SpaceX accept Bitcoin & crypto for the next @TeamSpaceIL ‘Beresheet 2’ mission to the moon? To lead is to lead by example. Respectfully yours, Misha #IAmDecentralized	1	50	102	1555203206000	5:53 PM - 13 Apr 2019	/mishalederman/status/1117229339089821699
1556873243-3764	https://twitter.com/search?l=&q=%22%24TESLA%22%20since%3A2019-04-01%20until%3A2019-05-03&src=typd	@jeffsayre	Jeff Sayre	That’s awesome!			1	1554077769000	5:16 PM - 31 Mar 2019	/jeffsayre/status/1112508914489327618
1556873243-2784	https://twitter.com/search?l=&q=%22%24TESLA%22%20since%3A2019-04-01%20until%3A2019-05-03&src=typd	@ChinaDaily	China Daily	Tesla said on April 22 that no one was hurt in a vehicle self-ignition accident at an underground garage in #Shanghai and it has sent a team to the scene. http://bit.ly/2XugrXt @Tesla pic.twitter.com/ogTkRvsvy0	35	1.0K	931	1555912800000	11:00 PM - 21 Apr 2019	/ChinaDaily/status/1120205592721874944
1556873243-3340	https://twitter.com/search?l=&q=%22%24TESLA%22%20since%3A2019-04-01%20until%3A2019-05-03&src=typd	@slsandpet	💧Dr Sally 💦 😈	I have photographed these myself. They have been in place, next to the Visitors Centre, for at least 5 years	1	5	6	1554771591000	5:59 PM - 8 Apr 2019	/slsandpet/status/1115419017697579008
1556873243-3000	https://twitter.com/search?l=&q=%22%24TESLA%22%20since%3A2019-04-01%20until%3A2019-05-03&src=typd	@bougieblackbro	Michael	Tesla’s just released “Impact report”. This is the real effort not trying to beat other car makers. There’s value with helping the environment. #tesla #ev #solar #batteries #elonmusk #sustainableenergy @Tesla @elonmuskpic.twitter.com/8lBzf8LsWI	8	141	1.1K	1555457612000	4:33 PM - 16 Apr 2019	/bougieblackbro/status/1118296395834888192
1556873243-2909	https://twitter.com/search?l=&q=%22%24TESLA%22%20since%3A2019-04-01%20until%3A2019-05-03&src=typd	@quirkyllama	🐐QuirkyLlama 😾 🎩	Yeah. It's bonkers. EVERYONE knows this won't work. Everyone in the field, everyone inside Tesla. Everyone except the fanboys and @CathieDWood . It's weird how @CathieDWood knows the AV space better than say Chris Urmson. Or Sterling Anderson (who worked on AutoPilot)	6	4	39	1555634680000	5:44 PM - 18 Apr 2019	/quirkyllama/status/1119039075091005440
1556873243-3275	https://twitter.com/search?l=&q=%22%24TESLA%22%20since%3A2019-04-01%20until%3A2019-05-03&src=typd	@UltimoGT	Ultimo GT	British Motor Oil @YouLikeCarsUK @AutomotiveAsset @CarKeys_UK @screamingcars @Gandalfwasme @AVC_Leasing @JA_Autos @AdmarkUK @zdravkost @rafredarrows @realDonaldTrump @RunnerService @bgmotogp @FormulaOneWorld @CrienaLDavies @Imperialcar @my_hpi @tesla @bmw http://www.ultimogt.com pic.twitter.com/KgFMMQ8mNk	1	12	92	1554869856000	9:17 PM - 9 Apr 2019	/UltimoGT/status/1115831169768153088
1556873243-3376	https://twitter.com/search?l=&q=%22%24TESLA%22%20since%3A2019-04-01%20until%3A2019-05-03&src=typd	@ArnaudFILEAUX	Arnaud FILEAUX	First 1000km with my Model 3. It's so wonderful to drive this amazing car. So unreal. Thanks for all @elonmusk , thanks for all the @Tesla Super team who are working so hard and special thanks for Benjamin and Guillaume at Tesla's Merignac store for the great delivery experience.	8	37	640	1554733166000	7:19 AM - 8 Apr 2019	/ArnaudFILEAUX/status/1115257847921676289
1556873243-2787	https://twitter.com/search?l=&q=%22%24TESLA%22%20since%3A2019-04-01%20until%3A2019-05-03&src=typd	@jordanfliegel	Jordan Fliegel	And so this is why you should definitely NOT buy a brand new $90,000 Tesla Model X. Terrible experience, and super dangerous @Tesla @elonmusk you need to figure this out ASAP or refund everyone who bought an X :(pic.twitter.com/TaufYh9tLH	49	88	231	1555902711000	8:11 PM - 21 Apr 2019	/jordanfliegel/status/1120163277626064902
1556873243-3164	https://twitter.com/search?l=&q=%22%24TESLA%22%20since%3A2019-04-01%20until%3A2019-05-03&src=typd	@evdefender	EVent Horizon	Do other automakers have a director who flies out to make sure the CEO has his talking points straight before dumping stock ...? <... while bragging about controlling him and actually burning said CEO hint:Rob Rees> $tslapic.twitter.com/CXpcGjwwjJ	1	2	12	1555094385000	11:39 AM - 12 Apr 2019	/evdefender/status/1116772910792880129
1556873243-2992	https://twitter.com/search?l=&q=%22%24TESLA%22%20since%3A2019-04-01%20until%3A2019-05-03&src=typd	@ElonsBrain	🧠 Elon’s Brain 🧠	Hey @Tesla and @elonmusk! Found this interesting modal when using TuneIn on the #Model3. It does absolutely nothing right now, but... SXM? Gimme. pic.twitter.com/zugPiPSLga	4	5	18	1555473162000	8:52 PM - 16 Apr 2019	/ElonsBrain/status/1118361617169707008
1556873243-3093	https://twitter.com/search?l=&q=%22%24TESLA%22%20since%3A2019-04-01%20until%3A2019-05-03&src=typd	@yanquetino	Mark Larsen	Nice day yesterday. On a whim, we drove our @Tesla #Model3 to Pine Valley in the mountains. Had to chuckle at the regen's avg Wh/mi and range when descending. And at home our rooftop solar topped 50 kWh for the first time in 2019. pic.twitter.com/nKfuS8MrfX	6	5	76	1555252874000	7:41 AM - 14 Apr 2019	/yanquetino/status/1117437662216896512
1556873243-2907	https://twitter.com/search?l=&q=%22%24TESLA%22%20since%3A2019-04-01%20until%3A2019-05-03&src=typd	@sascha_p	Sascha Pallenberg	I can also recommend the annual Mobileye keynote at CES. Amnon Shashua is pretty vocal about one OEM doing some "experiments"https://www.youtube.com/watch?v=GQ15HWCw_Ic …	3	4	21	1555637427000	6:30 PM - 18 Apr 2019	/sascha_p/status/1119050596458348545
1556873243-3584	https://twitter.com/search?l=&q=%22%24TESLA%22%20since%3A2019-04-01%20until%3A2019-05-03&src=typd	@nealboudette	Neal Boudette	S has been on roads for 7 years...an eternity in auto industry. If it takes them 2 years to redesign it, then S will be 9 years old before replacement.	3		18	1554389031000	7:43 AM - 4 Apr 2019	/nealboudette/status/1113814441257205761
1556873243-2867	https://twitter.com/search?l=&q=%22%24TESLA%22%20since%3A2019-04-01%20until%3A2019-05-03&src=typd	@BobBrownFndn	Bob Brown	Tesla cars are leading hundreds of cars in the STOP ADANI CONVOY up Australia’s east coast protesting huge proposed Adani coal mine as nearby Great Barrier Reef dies from global warming. @elonmusk these fleet of @Tesla are leading the #StopAdaniConvoy #StopAdanipic.twitter.com/7g9N9CrZyt	97	90	182	1555712085000	3:14 PM - 19 Apr 2019	/BobBrownFndn/status/1119363732386144256
1556873243-3240	https://twitter.com/search?l=&q=%22%24TESLA%22%20since%3A2019-04-01%20until%3A2019-05-03&src=typd	@Manic_Marge	Marge 🏁	The puppy closes falcon wings with paws pic.twitter.com/2vWJMRgLI3	4	5	27	1554947227000	6:47 PM - 10 Apr 2019	/Manic_Marge/status/1116155686210002944
1556873243-2575	https://twitter.com/search?l=&q=%22%24TESLA%22%20since%3A2019-04-01%20until%3A2019-05-03&src=typd	@TeslaMiles	Tesla High Mileage Leaderboard	@TeslaRacing where did you and your @Tesla go? Here are your best quarter mile times in your #P100D #Tesla Model S. 10.444 10.477pic.twitter.com/7DMt4xfsSM	1	5	16	1556201800000	7:16 AM - 25 Apr 2019	/TeslaMiles/status/1121417747294896128
1556873243-2686	https://twitter.com/search?l=&q=%22%24TESLA%22%20since%3A2019-04-01%20until%3A2019-05-03&src=typd	@DutchSpace	DutchSpace	Morning thoughts: I find it interesting that the massive PR machine @SpaceX is THIS quiet about the Dragon 2 test failure... including @elonmusk who is normally very open about failures... (P.S. I'm not saying that @tesla FSD is a "nice" diversion, or maybe I am...)	7	3	13	1556002198000	11:49 PM - 22 Apr 2019	/DutchSpace/status/1120580554297171968
1556873243-3017	https://twitter.com/search?l=&q=%22%24TESLA%22%20since%3A2019-04-01%20until%3A2019-05-03&src=typd	@Kephrii	Brian St. Pierre	I had a loaner @Tesla Model S P85D for the weekend and without a doubt the Model 3 is superior. Every little complaint or first world problem I had with the P85D is completely gone/redesigned in the Model 3. This car is a dream.	3	1	53	1555431279000	9:14 AM - 16 Apr 2019	/Kephrii/status/1118185949039681536
1556873243-3165	https://twitter.com/search?l=&q=%22%24TESLA%22%20since%3A2019-04-01%20until%3A2019-05-03&src=typd	@BarkMSmeagol	Bark	It’s business as usual unless @Tesla does something. The old guys aren’t creating the disruption Tesla is hence they are not perceived as a threat. “BMW randomly catches fire in someone’s garage... totally normal. Move along” https://twitter.com/elonmusk/status/1116769167774863360 …	3	4	48	1555094275000	11:37 AM - 12 Apr 2019	/BarkMSmeagol/status/1116772449725456384
1556873243-3126	https://twitter.com/search?l=&q=%22%24TESLA%22%20since%3A2019-04-01%20until%3A2019-05-03&src=typd	@sara_boutall	Sara Boutall	Buying a car was always a necessary investment which you knew was bad and only going to deprecate in value (unless you buy a super expensive vintage). With @Tesla, you’re actually buying the future. I’ve never seen people so excited about buying cars, it’s a cult and rightly so.	1	2	22	1555171094000	8:58 AM - 13 Apr 2019	/sara_boutall/status/1117094652241481730
1556873243-2864	https://twitter.com/search?l=&q=%22%24TESLA%22%20since%3A2019-04-01%20until%3A2019-05-03&src=typd	@EricIdle	Eric Idle	I don’t do Autopilot. I’m too jealous driving the machine. Astronaut Rusty Schweikhart and I both huge fans of this Tesla. And he’s driven a bit further than me....	1	3	45	1555715748000	4:15 PM - 19 Apr 2019	/EricIdle/status/1119379098432704512
1556873243-2810	https://twitter.com/search?l=&q=%22%24TESLA%22%20since%3A2019-04-01%20until%3A2019-05-03&src=typd	@IAmKelvinYoung	Kelvin Young	How to park your @Tesla. #NoDoorDings @Model3Owners @IanPavelko @ecfix @Teslatunity @TesLatino @tesla_rajpic.twitter.com/fc38dRe5Mj – at Hilton Toronto/Markham Suites Conference Centre & Spa	4	4	46	1555859682000	8:14 AM - 21 Apr 2019	/IAmKelvinYoung/status/1119982801665892355
1556873243-2793	https://twitter.com/search?l=&q=%22%24TESLA%22%20since%3A2019-04-01%20until%3A2019-05-03&src=typd	@ProfRayWills	💧Expert-at-Large Future Smart 🌏 Prof Ray Wills	Agreed #DumbCars swap to #FutureSmart as #selfdriving tech converges, coincides & car ownership changes #CarShare #RideShare As autonomous cars take over, logic of ownership will fadehttps://twitter.com/ProfRayWills/status/984580404152713217 …		5	9	1555892318000	5:18 PM - 21 Apr 2019	/ProfRayWills/status/1120119687092662273
1556873243-2708	https://twitter.com/search?l=&q=%22%24TESLA%22%20since%3A2019-04-01%20until%3A2019-05-03&src=typd	@AndreaSJames	Andrea S. James	Tesla vehicle owners have driven 10bn electric miles, preventing emissions from 100s of thousands of internal combustion engines, saving >75 million gallons of gasoline. US alone consumes ~400 million gallons of gas per *day.* Keep going, @Tesla and @elonmusk! Happy earth day.	8	31	229	1555980337000	5:45 PM - 22 Apr 2019	/AndreaSJames/status/1120488865205248002
1556873243-3279	https://twitter.com/search?l=&q=%22%24TESLA%22%20since%3A2019-04-01%20until%3A2019-05-03&src=typd	@SnarkyUp	Tony Snark ☝ 🐕	Dear @elonmusk , I just rode in a @Tesla for the first time. I must say I was extremely disappointed.. Disappointed that I didn't own this fine ass piece of innovative machinery. I had a kreygasm as soon as I sat down.	2	2	27	1554865773000	8:09 PM - 9 Apr 2019	/SnarkyUp/status/1115814042994728961
1556873243-3130	https://twitter.com/search?l=&q=%22%24TESLA%22%20since%3A2019-04-01%20until%3A2019-05-03&src=typd	@WadeAndersonPT	\/\/ /\ |) 三	Looks like Tesla is expanding their service centers. We just got one in Tucson. Thanks @elonmusk @Tesla pic.twitter.com/X8u2sHVkDK	2	1	24	1555167291000	7:54 AM - 13 Apr 2019	/WadeAndersonPT/status/1117078702251057152
1556873243-3294	https://twitter.com/search?l=&q=%22%24TESLA%22%20since%3A2019-04-01%20until%3A2019-05-03&src=typd	@BadAstronomer	Phil Plait	Looks like @Tesla and @ElonMusk tweaked the settings on “Storm Watch” for Powerwalls. I just got a msg from mine saying they’re conserving power for the storm tomorrow. Cool! This didn’t happen for the “bomb cyclone” a couple of weeks ago, so I’m glad it’s fine-tuned now!	3	14	114	1554841748000	1:29 PM - 9 Apr 2019	/BadAstronomer/status/1115713273486348288
1556873243-3349	https://twitter.com/search?l=&q=%22%24TESLA%22%20since%3A2019-04-01%20until%3A2019-05-03&src=typd	@teslaownersSV	Tesla Owners Silicon Valley	Reason 102467436143 of why I bought a tesla, the car self protects itself.	2	2	64	1554760869000	3:01 PM - 8 Apr 2019	/teslaownersSV/status/1115374043530579969
1556873243-2654	https://twitter.com/search?l=&q=%22%24TESLA%22%20since%3A2019-04-01%20until%3A2019-05-03&src=typd	@taralynnereed	Tara Reed	Thank you @Tesla pic.twitter.com/dX0E9QUpvz	15	38	1.3K	1556033066000	8:24 AM - 23 Apr 2019	/taralynnereed/status/1120710025939488769
1556873243-2501	https://twitter.com/search?l=&q=%22%24TESLA%22%20since%3A2019-04-01%20until%3A2019-05-03&src=typd	@InsideEVs	InsideEVs	Watch @Tesla #Model3 Performance Crush Dodge Hellcat: Race Video https://insideevs.com/news/347601/video-dodge-hellcat-race-tesla-model-3/ … via @insideevs.com	38	139	1.1K	1556809283000	8:01 AM - 2 May 2019	/InsideEVs/status/1123965716884021255
1556873243-2701	https://twitter.com/search?l=&q=%22%24TESLA%22%20since%3A2019-04-01%20until%3A2019-05-03&src=typd	@scottgreene96	Scott Greene	At the end of this video the car takes a left turn into the Tesla HQ lot. Interestingly, the visualization shows a "stop line" in front of the car as it checks for oncoming traffic before proceeding. Very impressive stuffhttps://www.youtube.com/watch?v=tlThdr3O5Qo …	1	1	36	1555986020000	7:20 PM - 22 Apr 2019	/scottgreene96/status/1120512700914782209
1556873243-2872	https://twitter.com/search?l=&q=%22%24TESLA%22%20since%3A2019-04-01%20until%3A2019-05-03&src=typd	@TheMERL	The Museum of English Rural Life	We have a Sussex Wagon which is very good for the environment but only has 2 horsepower	6	5	137	1555702026000	12:27 PM - 19 Apr 2019	/TheMERL/status/1119321542700208129
1556873243-3706	https://twitter.com/search?l=&q=%22%24TESLA%22%20since%3A2019-04-01%20until%3A2019-05-03&src=typd	@DigitalTrends	Digital Trends	This is how @Tesla's are made. pic.twitter.com/60dbnmQ23r	2	23	54	1554172201000	7:30 PM - 1 Apr 2019	/DigitalTrends/status/1112904992262840321
1556873243-3507	https://twitter.com/search?l=&q=%22%24TESLA%22%20since%3A2019-04-01%20until%3A2019-05-03&src=typd	@theyanman	Jason A	Thank you @StephenPace and all @tesla owners for helping keep our right for Tesla to service our awesome cars for at least two more years! For RTL @DMC_Ryanhttps://twitter.com/ElectrekCo/status/1114106795625275392 …	1	3	30	1554473633000	7:13 AM - 5 Apr 2019	/theyanman/status/1114169289022607367
1556873243-3213	https://twitter.com/search?l=&q=%22%24TESLA%22%20since%3A2019-04-01%20until%3A2019-05-03&src=typd	@MikeFlo46795160	Mike Flores	Pana & gov't subsidies have been @Tesla's lifeline. "So, Tesla's obligation to Panasonic amounts to about one-third of its equity value, and there is one major problem with that commitment: Those lithium-ion cells need to go somewhere." $TSLA $TSLAQhttps://realmoney.thestreet.com/investing/stocks/tesla-can-only-get-by-with-a-little-help-from-its-friends-14924590 …	1	11	48	1555010480000	12:21 PM - 11 Apr 2019	/MikeFlo46795160/status/1116420988504170496
1556873243-3223	https://twitter.com/search?l=&q=%22%24TESLA%22%20since%3A2019-04-01%20until%3A2019-05-03&src=typd	@reveal	Reveal	2/ We’ve already reported that @Tesla burnished its safety record by hiding workers’ injuries ... https://www.revealnews.org/article/tesla-says-its-factory-is-safer-but-it-left-injuries-off-the-books/?utm_source=Reveal&utm_medium=social_media&utm_campaign=twitter …	1	6	26	1554990869000	6:54 AM - 11 Apr 2019	/reveal/status/1116338735803555840
1556873243-3226	https://twitter.com/search?l=&q=%22%24TESLA%22%20since%3A2019-04-01%20until%3A2019-05-03&src=typd	@_jameshatfield_	James Hatfield	What’s absurdly funny about this is that the real headline is “Tesla and Panasonic achieve planned 35GWh battery production output and consider increasing by 50% through 2020”	5	8	39	1554988207000	6:10 AM - 11 Apr 2019	/_jameshatfield_/status/1116327570759352321
1556873243-3393	https://twitter.com/search?l=&q=%22%24TESLA%22%20since%3A2019-04-01%20until%3A2019-05-03&src=typd	@IntelligratedDW	DW	I mean, who else can fit an entire #model3 in thier #frunk of thier @tesla #models? @elonmusk @Hot_Wheels @StLTesla @28delayslater @Model3Owners @tesla_raj @LivingTeslapic.twitter.com/keaz43Txfu	12	8	83	1554690764000	7:32 PM - 7 Apr 2019	/IntelligratedDW/status/1115080003694280704
1556873243-3452	https://twitter.com/search?l=&q=%22%24TESLA%22%20since%3A2019-04-01%20until%3A2019-05-03&src=typd	@Alandbru	𝓐𝓵𝓪𝓷𝓭	As a child I dreamed that cars would fly, now I have a spectacular car that besides flying does not pollute and I baptized it in honor of Blade Runner. Thanks @tesla by @elonmusk & her special mother @mayemuskpic.twitter.com/sl4WkVvSTa	3	11	91	1554572323000	10:38 AM - 6 Apr 2019	/Alandbru/status/1114583225559592965
1556873243-2762	https://twitter.com/search?l=&q=%22%24TESLA%22%20since%3A2019-04-01%20until%3A2019-05-03&src=typd	@Gadgetress	Tamara Chuang	As electric vehicles grow, here's a side effect that may be addressed with a proposed Colorado law: #ICEholes who block EV charging spots on purpose. Story behind HB 1298 via @kamala39co @seanmmitchell @NicAnsuini @natlcarcharging @Tesla #copoliticshttps://coloradosun.com/2019/04/22/iceholes-colorado-electric-vehicle-charging-station-law/ …	5	10	44	1555943763000	7:36 AM - 22 Apr 2019	/Gadgetress/status/1120335460100915200
1556873243-2648	https://twitter.com/search?l=&q=%22%24TESLA%22%20since%3A2019-04-01%20until%3A2019-05-03&src=typd	@Thomas_Harrer	Thomas Harrer	#Sweden has built the first road capable of charging #EV's during travel! Commercially viable? #ElonMusk #Tesla #ElectricVehicles #EV #SDGs #innovation #socialCTO #SMM @Tesla @elonmusk pic.twitter.com/eciyDQTfrk @TheFuturist007 cc: @mvollmer1 @TopCyberNews @SpirosMargaris		26	30	1556034900000	8:55 AM - 23 Apr 2019	/Thomas_Harrer/status/1120717717353398272
1556873243-3470	https://twitter.com/search?l=&q=%22%24TESLA%22%20since%3A2019-04-01%20until%3A2019-05-03&src=typd	@SiberianOdyssey	Siberian Odyssey	Needs to be clear flagship model again. Right now I would still pick the Model 3 Performance when $$$ isn't a factor. It's nimble and fast, sexy. And for me more practical because its smaller size (I'm in EU). The Model X has loads of space and those wicked falcon wing doors.		1	13	1554552825000	5:13 AM - 6 Apr 2019	/SiberianOdyssey/status/1114501445733298177
1556873243-2566	https://twitter.com/search?l=&q=%22%24TESLA%22%20since%3A2019-04-01%20until%3A2019-05-03&src=typd	@mortchad	Chad Mortensen	I just saw this and had to tweet!!!! (Everyone else has seen it already, I know) All the haters need to step back and close their pie holes! @Tesla @elonmusk Stay the course!pic.twitter.com/bu0SszuOSn	14	49	225	1556236587000	4:56 PM - 25 Apr 2019	/mortchad/status/1121563655038836736
1556873243-2497	https://twitter.com/search?l=&q=%22%24TESLA%22%20since%3A2019-04-01%20until%3A2019-05-03&src=typd	@SWreckonize	Wreckonize TesLAW SlowDownAndMoveOver	Watch how @Tesla performs when traffic suddenly comes to a complete stop on a highway. While all other "Vehicles" almost collide into each other. Velocity 105klm to 5klm. RT to share the TesLove or RT so the haters can fall in love #ElonMusk #TeamTesla #WhyWeWantaTeslaToWTruckpic.twitter.com/OdHZCxgun6	16	70	278	1556768425000	8:40 PM - 1 May 2019	/SWreckonize/status/1123794344757084160
1556873243-2760	https://twitter.com/search?l=&q=%22%24TESLA%22%20since%3A2019-04-01%20until%3A2019-05-03&src=typd	@flcnhvy	Viv 🍙	Well, uhh ... Audi sold ~430 EVs this year so far. @Tesla sold ~22435 Model 3s alone & ~29910 vehicles in total - just in the US (based on @InsideEVs estimates)	10	9	240	1555945217000	8:00 AM - 22 Apr 2019	/flcnhvy/status/1120341561814994944
1556873243-3320	https://twitter.com/search?l=&q=%22%24TESLA%22%20since%3A2019-04-01%20until%3A2019-05-03&src=typd	@ValaAfshar	Vala Afshar	.@Tesla is three years ahead of all its competitors: 1. Battery production and efficiency 2. Autonomous hardware (AI) 3. Autonomous data http://zd.net/2JGs7V8 pic.twitter.com/inxQciPST0	12	54	184	1554816924000	6:35 AM - 9 Apr 2019	/ValaAfshar/status/1115609154192924672
1556873243-3382	https://twitter.com/search?l=&q=%22%24TESLA%22%20since%3A2019-04-01%20until%3A2019-05-03&src=typd	@goomyc	Slavisa Maslic	Wow, @Tesla #Model3 ranked 4th by sales in #Switzerland in March 2019, beating comparably priced ICE cars @MercedesBenz, @BMW and others!! Source: https://www.auto.swiss/statistiken/autoverkaeufe-nach-modellen/ … @TeslaSchweiz @Model3_CH FYI: @vincent13031925 @Gfilchepic.twitter.com/lv1Mp9ZP05	4	11	53	1554713790000	1:56 AM - 8 Apr 2019	/goomyc/status/1115176580857438208
1556873243-2832	https://twitter.com/search?l=&q=%22%24TESLA%22%20since%3A2019-04-01%20until%3A2019-05-03&src=typd	@MartinGrnGuitar	Martin and the Green Guitar	We made a deal. I get to drive the new @Tesla police car and use the bullhorn to shout at people who litter, he gets to play the green guitar. Just kidding. Thanks to @FremontPD and the city of @Fremont_CA for celebrating the Earth today! #EarthDay #Teslapic.twitter.com/IzEHhAR1VG	2	18	306	1555805776000	5:16 PM - 20 Apr 2019	/MartinGrnGuitar/status/1119756702528655361
1556873243-3084	https://twitter.com/search?l=&q=%22%24TESLA%22%20since%3A2019-04-01%20until%3A2019-05-03&src=typd	@GerberKawasaki	Ross Gerber	We’ve got to get @Sir_Attenboroug doing a @Tesla video on climate change and EVs. That would be awesome. @elonmusk #tesla #ClimateChange $tsla	21	17	175	1555265487000	11:11 AM - 14 Apr 2019	/GerberKawasaki/status/1117490565103247360
1556873243-2736	https://twitter.com/search?l=&q=%22%24TESLA%22%20since%3A2019-04-01%20until%3A2019-05-03&src=typd	@cleantechnica	CleanTechnica	.@ElonMusk: "The power of the [FSD] system has a massive impact on city range, which is where we think most of the robotaxi market will be." #Tesla is estimating a 12% cost savings compared to the previous NVIDIA system. https://cleantechnica.com/2019/04/22/tesla-autonomy-day-video-is-live/ … @Tesla $TSLA	1	20	85	1555961647000	12:34 PM - 22 Apr 2019	/cleantechnica/status/1120410473436975104
1556873243-3591	https://twitter.com/search?l=&q=%22%24TESLA%22%20since%3A2019-04-01%20until%3A2019-05-03&src=typd	@teslaliving	Teslaliving	Best thing about @Tesla firmware 19.8.3 on the S is you can now tap the signal to change lanes when on AP instead of having to push the stalk all the way down. That worked that way on NAV on AP before but didnt when you werent on NAV on AP, now it works both ways which is nice	1	2	8	1554382210000	5:50 AM - 4 Apr 2019	/teslaliving/status/1113785833239322625
1556873243-2824	https://twitter.com/search?l=&q=%22%24TESLA%22%20since%3A2019-04-01%20until%3A2019-05-03&src=typd	@Blairsmith13	Blair	Beautiful night! #tesla @Tesla #teslaroofpic.twitter.com/xZ3YQnJAmC	7	44	1.0K	1555813239000	7:20 PM - 20 Apr 2019	/Blairsmith13/status/1119788004325740544
1556873243-2833	https://twitter.com/search?l=&q=%22%24TESLA%22%20since%3A2019-04-01%20until%3A2019-05-03&src=typd	@ElonsWorld	Elon's World	Lame that @VW does things like this only to damage @Tesla's and @elonmusk's reputation. This is the same corporation that knowingly poisoned millions and promoted “clean diesel” $TSLAhttps://twitter.com/elonmusk/status/1119752254062350336 …	2	28	96	1555805515000	5:11 PM - 20 Apr 2019	/ElonsWorld/status/1119755606590537728
1556873243-3624	https://twitter.com/search?l=&q=%22%24TESLA%22%20since%3A2019-04-01%20until%3A2019-05-03&src=typd	@SherylCrow	Sheryl Crow	problem solved with that solution after getting to @Tesla. Might I suggest adding some screen controls to the app so that you’re not stuck when the screen goes black? https://twitter.com/elonmusk/status/1113546994218196992 …	67	96	2.7K	1554331726000	3:48 PM - 3 Apr 2019	/SherylCrow/status/1113574090261110789
1556873243-3758	https://twitter.com/search?l=&q=%22%24TESLA%22%20since%3A2019-04-01%20until%3A2019-05-03&src=typd	@EnerTuition	EnerTuition	I think Q2. Musk will have a few hand assembled if the need be.			1	1554077988000	5:19 PM - 31 Mar 2019	/EnerTuition/status/1112509834857840640
1556873243-2876	https://twitter.com/search?l=&q=%22%24TESLA%22%20since%3A2019-04-01%20until%3A2019-05-03&src=typd	@megangale	Megan Gale	Apparently the #teslamodelx is a semi... @tesla @elonmusk @TeslaModel3pic.twitter.com/P74OOeb7I6	28	8	159	1555699812000	11:50 AM - 19 Apr 2019	/megangale/status/1119312256951390213
1556873243-2555	https://twitter.com/search?l=&q=%22%24TESLA%22%20since%3A2019-04-01%20until%3A2019-05-03&src=typd	@JoeSilverman7	Joe Pilot, MD	Ok, here’s a Dr. Pilot prediction for the record: my gas powered Subaru Outback will outlast @Tesla as a company.	26	12	183	1556320166000	4:09 PM - 26 Apr 2019	/JoeSilverman7/status/1121914209493757953
1556873243-2943	https://twitter.com/search?l=&q=%22%24TESLA%22%20since%3A2019-04-01%20until%3A2019-05-03&src=typd	@Dale_Bracewell	Dale Bracewell	Just how is West Vancouver doing ‘better’ than Toronto, Montreal, Calgary & Vancouver? With an average income > $140k, they have the most CO2 emissions saved per capita.. ..for @Tesla’s. So while West Van doesn’t want a B-Line, maybe it would welcome a “Zero Emissions Lane” ? pic.twitter.com/BlgptYRLnv	1	4	6	1555554810000	7:33 PM - 17 Apr 2019	/Dale_Bracewell/status/1118704073090273280
1556873243-2741	https://twitter.com/search?l=&q=%22%24TESLA%22%20since%3A2019-04-01%20until%3A2019-05-03&src=typd	@scottwww	Scott Wainner	"All @Tesla cars being produced today have everything necessary for FSD. All you need to do is improve the software. And later today, you will drive the cars with the development version of the improved software and you will see for yourselves." -Elon Musk		6	30	1555960014000	12:06 PM - 22 Apr 2019	/scottwww/status/1120403625203982337
1556873243-3425	https://twitter.com/search?l=&q=%22%24TESLA%22%20since%3A2019-04-01%20until%3A2019-05-03&src=typd	@arctechinc	James Locke	Just a quick road trip down to Florida with my family for Falcon Heavy launch Tuesday :) Road trips are SO much fun in a @Tesla. So much positive stuff in our lives now all thanks to @elonmusk and the amazing teams at @Tesla & @SpaceX past, present and future.pic.twitter.com/ig9tvizTMj	2	3	96	1554604720000	7:38 PM - 6 Apr 2019	/arctechinc/status/1114719108606648320
1556873243-3678	https://twitter.com/search?l=&q=%22%24TESLA%22%20since%3A2019-04-01%20until%3A2019-05-03&src=typd	@BenSullins	Ben Sullins	Can someone name a car besides @Tesla that doesn't feel like driving a flip phone from the 90s?	67	25	361	1554257852000	7:17 PM - 2 Apr 2019	/BenSullins/status/1113264239827836928
1556873243-3193	https://twitter.com/search?l=&q=%22%24TESLA%22%20since%3A2019-04-01%20until%3A2019-05-03&src=typd	@UltimoGT	Ultimo GT	British Motor Oil @YouLikeCarsUK @AutomotiveAsset @CarKeys_UK @screamingcars @Gandalfwasme @AVC_Leasing @JA_Autos @AdmarkUK @zdravkost @rafredarrows @realDonaldTrump @RunnerService @bgmotogp @FormulaOneWorld @CrienaLDavies @Imperialcar @my_hpi @tesla @bmw http://www.ultimogt.com pic.twitter.com/IDPV06BgVD		14	51	1555048743000	10:59 PM - 11 Apr 2019	/UltimoGT/status/1116581476844199936
1556873243-3096	https://twitter.com/search?l=&q=%22%24TESLA%22%20since%3A2019-04-01%20until%3A2019-05-03&src=typd	@ICannot_Enough	James Stephenson	You sound like a true believer in the “Demand Cliff”.pic.twitter.com/BDGm7HnX7u	13	12	123	1555250186000	6:56 AM - 14 Apr 2019	/ICannot_Enough/status/1117426388892639232
1556873243-3119	https://twitter.com/search?l=&q=%22%24TESLA%22%20since%3A2019-04-01%20until%3A2019-05-03&src=typd	@MyTeslaAdventur	My Tesla Adventure	Hey @Elonmusk @Tesla We filled up the Kettleman City Supercharger 40/40 for the first time in #tesla History! #CleanEnergyWillWinpic.twitter.com/BfXsfuvR5W	47	159	2.3K	1555194898000	3:34 PM - 13 Apr 2019	/MyTeslaAdventur/status/1117194492342226944
1556873243-2549	https://twitter.com/search?l=&q=%22%24TESLA%22%20since%3A2019-04-01%20until%3A2019-05-03&src=typd	@dezsanyi	Erik Cardrawer Dézsányi	I would like to give my (original) Tesla Model 3 drawing to charity to raise money to buy some more little @tesla cars for the kids in hospitals. I'll need some help from @WillFealey again and if @elonmusk could help that would be awesome Thanks for you attention!pic.twitter.com/2YfuKchnmW	12	41	186	1556410464000	5:14 PM - 27 Apr 2019	/dezsanyi/status/1122292948752846854
1556873243-2882	https://twitter.com/search?l=&q=%22%24TESLA%22%20since%3A2019-04-01%20until%3A2019-05-03&src=typd	@0_emissions	0 Emissions	The Hype is real! Time to show the world what Electric cars are capable of! pic.twitter.com/VyAYpO9K0e	2	2	156	1555696727000	10:58 AM - 19 Apr 2019	/0_emissions/status/1119299317456613378
1556873243-3201	https://twitter.com/search?l=&q=%22%24TESLA%22%20since%3A2019-04-01%20until%3A2019-05-03&src=typd	@getjeda	Jeda Wireless Pad	Good news, Jeda Wireless Pad is now compatible with all @tesla Model 3 lineup. https://twitter.com/Tesla/status/1116533838627262466 …	3	2	25	1555037937000	7:58 PM - 11 Apr 2019	/getjeda/status/1116536152989716480
1556873243-2766	https://twitter.com/search?l=&q=%22%24TESLA%22%20since%3A2019-04-01%20until%3A2019-05-03&src=typd	@stockmarkettv	stockmarketlive.tv	Former Tesla bulls are now slashing price targets after dumping en masse on the crowd. Second hand Tesla cars soon obsolete @tesla $TSLA #TESLAhttps://www.cnbc.com/2019/04/22/tesla-downgraded-at-evercore-on-slowing-demand-across-all-models.html …	1	9	50	1555936766000	5:39 AM - 22 Apr 2019	/stockmarkettv/status/1120306115210772480
1556873243-2885	https://twitter.com/search?l=&q=%22%24TESLA%22%20since%3A2019-04-01%20until%3A2019-05-03&src=typd	@Kotton_Gamer	Kotton	Good mornin! Doing a short stream today of some Tarkov then going to pick up my Tesla! https://www.twitch.tv/kotton @bstategames @BetaEFT @Tesla @elonmusk	3	3	53	1555691478000	9:31 AM - 19 Apr 2019	/Kotton_Gamer/status/1119277299965128704
1556873243-3439	https://twitter.com/search?l=&q=%22%24TESLA%22%20since%3A2019-04-01%20until%3A2019-05-03&src=typd	@khalilamar	Khalil Amar	Please @realamberheard we need a picture of your puppy in the front trunk of a @Tesla - it's for #frunkpuppy and #frunkpuppyfriday @28delayslater @frunkpuppy - Paws high five us!pic.twitter.com/GoorwWjVy8	1	3	27	1554583844000	1:50 PM - 6 Apr 2019	/khalilamar/status/1114631547263553536
1556873243-3710	https://twitter.com/search?l=&q=%22%24TESLA%22%20since%3A2019-04-01%20until%3A2019-05-03&src=typd	@Richard_D_Boyle	🏥 💧Richard D Boyle	This is leadership. Stunning car too! #Model3 "For the first time in history more than half of the passenger car market in Norway was fully electric. Much due to astonishing 5,315 Tesla Model 3's delivered in March!" #ElectricCars #Tesla @Tesla @ElonMusk #Auspol #Norway https://twitter.com/Elbilforeningen/status/1112702954719588357 …	3	45	62	1554164756000	5:25 PM - 1 Apr 2019	/Richard_D_Boyle/status/1112873765073907712
1556873243-3637	https://twitter.com/search?l=&q=%22%24TESLA%22%20since%3A2019-04-01%20until%3A2019-05-03&src=typd	@zkampf	Zack Kampf	“Customer Service, this is Elon, please hold.”	2	5	183	1554325523000	2:05 PM - 3 Apr 2019	/zkampf/status/1113548069205733376
1556873243-2631	https://twitter.com/search?l=&q=%22%24TESLA%22%20since%3A2019-04-01%20until%3A2019-05-03&src=typd	@FrankLuntz	Frank Luntz	Also, @ElonMusk said that Tesla owners could make up to $30,000 a year by letting their cars be autonomous robo-taxis: “It’s financially insane to buy anything other than a Tesla.” Probably related: @Tesla’s Q1 earnings report is tomorrow. https://www.marketwatch.com/story/tesla-earnings-the-big-question-is-how-big-is-the-quarterly-loss-2019-04-18 …	11	14	63	1556044385000	11:33 AM - 23 Apr 2019	/FrankLuntz/status/1120757499114557440
1556873243-3156	https://twitter.com/search?l=&q=%22%24TESLA%22%20since%3A2019-04-01%20until%3A2019-05-03&src=typd	@Jw85745225	TSLA 4 LIFE	Had the #tesla model S waiting for me in the driveway. When I stepped outside I couldn't resist taking this sunrise picture with this amazing car. Thanks @elonmusk and @Tesla for this car!!!! pic.twitter.com/AWXpdmlSjh	10	22	168	1555116147000	5:42 PM - 12 Apr 2019	/Jw85745225/status/1116864189346340864
1556873243-3077	https://twitter.com/search?l=&q=%22%24TESLA%22%20since%3A2019-04-01%20until%3A2019-05-03&src=typd	@OCTeslaClub	OC Tesla Club	Better shots of Red, White, and Blue @Tesla from yesterday... even some Sig and Classic Dark Blue in this one... pic.twitter.com/l0VBjfF9cl	3	5	90	1555277185000	2:26 PM - 14 Apr 2019	/OCTeslaClub/status/1117539632420286464
1556873243-3602	https://twitter.com/search?l=&q=%22%24TESLA%22%20since%3A2019-04-01%20until%3A2019-05-03&src=typd	@Salt_Nole	Big LIDAR NC	Has @Tesla confirmed if AutoPilot was engaged when the Model3 drove under the Semi in Delray FL last month? This was the one where the driver was decapitated and the car continued for about 3/10s of a mile after the accident. $TSLA	1	4	20	1554348519000	8:28 PM - 3 Apr 2019	/Salt_Nole/status/1113644522762854400
1556873243-2650	https://twitter.com/search?l=&q=%22%24TESLA%22%20since%3A2019-04-01%20until%3A2019-05-03&src=typd	@auto_schmidt	Matthias Schmidt	.@FCAGermanyPR still promoting huge SUVs in German marketing campaigns while essentially buying @tesla credits to offset their EU #CO2https://twitter.com/FCAGermanyPR/status/1120711549423890432 …	1	5	12	1556034011000	8:40 AM - 23 Apr 2019	/auto_schmidt/status/1120713987337879552
1556873243-3571	https://twitter.com/search?l=&q=%22%24TESLA%22%20since%3A2019-04-01%20until%3A2019-05-03&src=typd	@Jeppezdk	Jeppe Christensen	This is why @Tesla stock is down today. So I bought some more. #longhaulhttps://twitter.com/EcoHeliGuy/status/1113648662054199297 …	1	2	36	1554405246000	12:14 PM - 4 Apr 2019	/Jeppezdk/status/1113882454761205760
1556873243-3031	https://twitter.com/search?l=&q=%22%24TESLA%22%20since%3A2019-04-01%20until%3A2019-05-03&src=typd	@MHELECTRAA	ELECTRAA	I have had an EV for 5 years (Leaf & Tesla) and no home charger (top floor flat) Using Supercharger and local charging infrastructure .. never ran out of electric	6	14	66	1555394127000	10:55 PM - 15 Apr 2019	/MHELECTRAA/status/1118030120709775360
1556873243-2664	https://twitter.com/search?l=&q=%22%24TESLA%22%20since%3A2019-04-01%20until%3A2019-05-03&src=typd	@j_p_jacques	JP	Even $NVDA concede $TSLA leadership to full autonomy and said to other automaker to wake-up because they want to sell some chipshttps://blogs.nvidia.com/blog/2019/04/23/tesla-self-driving/ …	2	7	15	1556028592000	7:09 AM - 23 Apr 2019	/j_p_jacques/status/1120691260946296834
1556873243-3473	https://twitter.com/search?l=&q=%22%24TESLA%22%20since%3A2019-04-01%20until%3A2019-05-03&src=typd	@BjornWF	Björn Forslund	@Tesla @elonmusk Picked up our Model 3 this Wednesday and we love it. Drove from Stockholm home to Luleå (560 miles) the same day. The SuC network is amazing. Any chance of getting some SuC love in the northern part of Sweden ? We'd love to go to Norway, ski resorts..pic.twitter.com/ku6ta5ssmL	6	9	273	1554537622000	1:00 AM - 6 Apr 2019	/BjornWF/status/1114437676952952839
1556873243-3385	https://twitter.com/search?l=&q=%22%24TESLA%22%20since%3A2019-04-01%20until%3A2019-05-03&src=typd	@MinimalDuck	Arash Malek 🦆	I picked up my #TeslaModel3 Sept. 13. I’ve already put 21.2k miles on it And I can say without a doubt, I LOVE THIS CAR MORE AND MORE EVERYDAY!!! It literally has gotten better with time wtf Thank you @mayemusk @elonmusk and the amazing team @Tesla pic.twitter.com/xHBLRbyZ9a	4	5	289	1554700573000	10:16 PM - 7 Apr 2019	/MinimalDuck/status/1115121146272276481
1556873243-3062	https://twitter.com/search?l=&q=%22%24TESLA%22%20since%3A2019-04-01%20until%3A2019-05-03&src=typd	@PauloNu45223353	Paulo Nunes	@elonmusk @Tesla I've never seen a company working so badly. Tesla Portugal lost my car and doesn t care about anything to solve my problem. No action from TeslaPortugal. @elonmusk Can you find this car Please? RN109289047 help me	3	4	16	1555337469000	7:11 AM - 15 Apr 2019	/PauloNu45223353/status/1117792478164393985
1556873243-3419	https://twitter.com/search?l=&q=%22%24TESLA%22%20since%3A2019-04-01%20until%3A2019-05-03&src=typd	@MarcRullo	Marc Rullo	This $TSLA supercharger ghetto at the back of a busy mall parking lot has been abandoned for months. It may never open. Meanwhile, customers of real car companies enjoy free charging at the mall entrance. This is an embarrassment, @Tesla. Go $TSLAQ and fix your company.pic.twitter.com/k2KdYNUhrd	4	6	33	1554648661000	7:51 AM - 7 Apr 2019	/MarcRullo/status/1114903411277930496
1556873243-3280	https://twitter.com/search?l=&q=%22%24TESLA%22%20since%3A2019-04-01%20until%3A2019-05-03&src=typd	@OhMaiMiller	Mai Miller	Getting ready to take my new #Model3 home! Thank you @Tesla and @elonmusk for an amazing machine! Can’t wait to drive it to work at @NASAKennedy tomorrow. pic.twitter.com/EUAXUYGXDQ	29	24	757	1554862504000	7:15 PM - 9 Apr 2019	/OhMaiMiller/status/1115800331986903043
1556873243-3114	https://twitter.com/search?l=&q=%22%24TESLA%22%20since%3A2019-04-01%20until%3A2019-05-03&src=typd	@martinengwicht	Martin { God of Mars }	Why @Tesla is gonna win the #EV race: Electric motor technology comparison 1) BMW i3 Motor: $841, 170 HP, 48 kg 2) Chevy Bolt: $836, 200 HP, 52kg 3) Model 3: $754, 258 HP, 46kg highest efficiency, with smallest form factor at the lowest price. https://youtu.be/2DucRxWz_58?t=3032 … $TSLA	1	10	54	1555198651000	4:37 PM - 13 Apr 2019	/martinengwicht/status/1117210236098686976
1556873243-3361	https://twitter.com/search?l=&q=%22%24TESLA%22%20since%3A2019-04-01%20until%3A2019-05-03&src=typd	@obikela	Stevie	Now Switzerland needs NoA	4	2	122	1554752175000	12:36 PM - 8 Apr 2019	/obikela/status/1115337579656830977
1556873243-3636	https://twitter.com/search?l=&q=%22%24TESLA%22%20since%3A2019-04-01%20until%3A2019-05-03&src=typd	@plursus	Ursus	lol this is like the peak of customer service.		5	192	1554325659000	2:07 PM - 3 Apr 2019	/plursus/status/1113548641103417344
1556873243-3422	https://twitter.com/search?l=&q=%22%24TESLA%22%20since%3A2019-04-01%20until%3A2019-05-03&src=typd	@Inelonwetrust__	InElonWeTrust	How about a slight shift when a motorcycle is detected. This gives the courtesy space without having to constantly disengage.	3	3	76	1554609812000	9:03 PM - 6 Apr 2019	/Inelonwetrust__/status/1114740466979753984
1556873243-3592	https://twitter.com/search?l=&q=%22%24TESLA%22%20since%3A2019-04-01%20until%3A2019-05-03&src=typd	@auto_schmidt	Matthias Schmidt	Huge -31% FALL in #Tesla Q1 2019 global deliveries compared to previous quarter (Q4 2018). Putting into question @Tesla's "legacy car killing" narrative. Q1 2019 vs. Q4 2018: Model3: -19% Model X/S: -56% Worrying falls from high margin X/S Source Tesla/schmidtmatthias.de pic.twitter.com/SXNGqoFddV	13	9	23	1554380088000	5:14 AM - 4 Apr 2019	/auto_schmidt/status/1113776933450461185
1556873243-3310	https://twitter.com/search?l=&q=%22%24TESLA%22%20since%3A2019-04-01%20until%3A2019-05-03&src=typd	@kolbyratigan	Kolby	Driving with Navigate on Autopilot w/out lane change confirmation is one of the most incredible things I’ve experienced. And a new supercharger opened nearby! Amazing work by the @tesla team. pic.twitter.com/12Jnw4zxxv	12	57	1.2K	1554828209000	9:43 AM - 9 Apr 2019	/kolbyratigan/status/1115656490491080705
1556873243-3720	https://twitter.com/search?l=&q=%22%24TESLA%22%20since%3A2019-04-01%20until%3A2019-05-03&src=typd	@m_xalher	Tesla Driver 🙋‍♂️ 🧢 🇳🇴	There is absolutely NO reason to fear charging in cold weather. Have had EVs for six long, cold Norwegian winters. @tesla four of them. They are much better in winter than ICE cars. pic.twitter.com/PiHhmHhM3J	3	8	80	1554149546000	1:12 PM - 1 Apr 2019	/m_xalher/status/1112809970414899202
1556873243-3356	https://twitter.com/search?l=&q=%22%24TESLA%22%20since%3A2019-04-01%20until%3A2019-05-03&src=typd	@J_M_0_N	Jay Pase	Save up to 80% processing power with the @Tesla AP 3.0 FSD CPU pic.twitter.com/jArsxYtvdH	1		124	1554757374000	2:02 PM - 8 Apr 2019	/J_M_0_N/status/1115359384031367168
1556873243-3509	https://twitter.com/search?l=&q=%22%24TESLA%22%20since%3A2019-04-01%20until%3A2019-05-03&src=typd	@teslaliving	Teslaliving	Got the 19.8.5 @Tesla update last night. The auto lane change is really nice, but the extra sensitivity to hands on wheel before lane change is just an exchange for lane change confirmation. My hands are on the wheel it now needs a wiggle instead of a confirm :( @elonmusk	6	1	28	1554471304000	6:35 AM - 5 Apr 2019	/teslaliving/status/1114159519574179840
1556873243-2576	https://twitter.com/search?l=&q=%22%24TESLA%22%20since%3A2019-04-01%20until%3A2019-05-03&src=typd	@DigitalTrends	Digital Trends	.@elonmusk and @Tesla just released their fully autonomous driving feature! pic.twitter.com/iWhDU8M79i	3	67	123	1556199000000	6:30 AM - 25 Apr 2019	/DigitalTrends/status/1121406004464197634
1556873243-3134	https://twitter.com/search?l=&q=%22%24TESLA%22%20since%3A2019-04-01%20until%3A2019-05-03&src=typd	@wonderofscience	Wonder of Science	If you wish to make a Tesla from scratch, you must first invent the universe.	4		129	1555151148000	3:25 AM - 13 Apr 2019	/wonderofscience/status/1117010994985758720
1556873243-3731	https://twitter.com/search?l=&q=%22%24TESLA%22%20since%3A2019-04-01%20until%3A2019-05-03&src=typd	@raymond_rempel	Raymond Rempel	Thank you @elonmusk and the @Tesla team for all the hard work. MUCH APPRECIATED! All of our lives are enriched because of YOU! pic.twitter.com/dtQqqTZsF3	12	48	986	1554140631000	10:43 AM - 1 Apr 2019	/raymond_rempel/status/1112772578316177408
1556873243-3451	https://twitter.com/search?l=&q=%22%24TESLA%22%20since%3A2019-04-01%20until%3A2019-05-03&src=typd	@elonmusk	Elon Musk	Precisely	19	24	699	1554573116000	10:51 AM - 6 Apr 2019	/elonmusk/status/1114586551063797760
1556873243-2583	https://twitter.com/search?l=&q=%22%24TESLA%22%20since%3A2019-04-01%20until%3A2019-05-03&src=typd	@elonmusk	Elon Musk	This require hardware	46	22	757	1556068129000	6:08 PM - 23 Apr 2019	/elonmusk/status/1120857090333954050
1556873243-3291	https://twitter.com/search?l=&q=%22%24TESLA%22%20since%3A2019-04-01%20until%3A2019-05-03&src=typd	@InsideEVs	InsideEVs	The usefulness of this feature is proving to be very widespread -- @Tesla Sentry Mode Catches Construction Truck Damaging Model 3: Video https://insideevs.com/video-tesla-sentry-mode-truck-hit-model-3/amp/ …pic.twitter.com/RQDzvusJRx	27	147	1.3K	1554845012000	2:23 PM - 9 Apr 2019	/InsideEVs/status/1115726964168495104
1556873243-2953	https://twitter.com/search?l=&q=%22%24TESLA%22%20since%3A2019-04-01%20until%3A2019-05-03&src=typd	@TamaraMcCleary	Tamara McCleary	Surprised? A review of the total cost of ownership over three years as well as resale value shows @Tesla’s #Model3 is cheaper to own than @Toyota’s Camry https://on.mktw.net/2PhoOTf #Automotive #electricvehiclespic.twitter.com/7VPg6DsOZV		9	11	1555534802000	2:00 PM - 17 Apr 2019	/TamaraMcCleary/status/1118620153573306369
1556873243-3171	https://twitter.com/search?l=&q=%22%24TESLA%22%20since%3A2019-04-01%20until%3A2019-05-03&src=typd	@electrichapp	electric happ	“Buying a @Tesla now is an investment in an appreciating asset”. Because an ordinary car without the hardware for autonomy is and will be a depreciating asset. Thank you @elonmusk	7	15	135	1555093369000	11:22 AM - 12 Apr 2019	/electrichapp/status/1116768650403303424
1556873243-3498	https://twitter.com/search?l=&q=%22%24TESLA%22%20since%3A2019-04-01%20until%3A2019-05-03&src=typd	@elonmusknt	Not Elon Musk	Hey @Tesla @elonmusk you gotta update the interior of Model S/X. Techies and environmentalists are buying Model 3. To attract a larger audience, you should refresh the interior with vastly better materials and perhaps a more modern design. My dad's Volvo can massage him.	6	2	32	1554482774000	9:46 AM - 5 Apr 2019	/elonmusknt/status/1114207627666448385
1556873243-2542	https://twitter.com/search?l=&q=%22%24TESLA%22%20since%3A2019-04-01%20until%3A2019-05-03&src=typd	@bradsferguson	Brad Ferguson	Friday I bought $tsla stock for clients and myself, today I preordered the Model Y AWD for $2,500 #fundingsecured Special thanks to @Gfilche @seanmmitchell @matty_mogul for their awesome videos on YouTube. You got this @Tesla and @elonmusk awesome work. *investing carries risks	5	20	172	1556558915000	10:28 AM - 29 Apr 2019	/bradsferguson/status/1122915596268724224
1556873243-2969	https://twitter.com/search?l=&q=%22%24TESLA%22%20since%3A2019-04-01%20until%3A2019-05-03&src=typd	@AlguireTim	Tim Alguire	Been there, done it, loved it!	1		106	1555521287000	10:14 AM - 17 Apr 2019	/AlguireTim/status/1118563467391164416
1556873243-3094	https://twitter.com/search?l=&q=%22%24TESLA%22%20since%3A2019-04-01%20until%3A2019-05-03&src=typd	@tecnocato	Israel Melendez, Jr. 🇵🇷 🇺🇸 ⚠️	Looks like the #FlatEarth South Pole pseudo wall. Those two crowds have a lot in common.		1	28	1555250973000	7:09 AM - 14 Apr 2019	/tecnocato/status/1117429687704276992
1556873243-3691	https://twitter.com/search?l=&q=%22%24TESLA%22%20since%3A2019-04-01%20until%3A2019-05-03&src=typd	@scot_work	Scot Work	#TeslaInsuranceIssues "Trying to get an insurance quote from my current company. They have told me that the #Tesla is restricted. Don't know what that means, but it doesn't sound good." @Tesla $TSLA $TSLAQpic.twitter.com/kaJbYAz4NO	4	3	25	1554224214000	9:56 AM - 2 Apr 2019	/scot_work/status/1113123149749469184
1556873243-3261	https://twitter.com/search?l=&q=%22%24TESLA%22%20since%3A2019-04-01%20until%3A2019-05-03&src=typd	@Yaghus2	Yaghus	Price of sunshine remains stable.	1	3	14	1554910929000	8:42 AM - 10 Apr 2019	/Yaghus2/status/1116003443196534784
1556873243-3468	https://twitter.com/search?l=&q=%22%24TESLA%22%20since%3A2019-04-01%20until%3A2019-05-03&src=typd	@abledoc	Able Lawrence|ഏബിൾ ലോറെൻസ് |ایبل لورنس|एबिल लॉरेंस	Make it more profitable and cheaper to mass produce. Make it at a component cost of 30K (Model3 18K) and sell for 60-90K Improve wiring battery cooling, more efficient PMSR motor, race handling (track mode)	1	1	15	1554554831000	5:47 AM - 6 Apr 2019	/abledoc/status/1114509858005348352
1556873243-3684	https://twitter.com/search?l=&q=%22%24TESLA%22%20since%3A2019-04-01%20until%3A2019-05-03&src=typd	@macman222	Secretman	Hard lesson why you should always be prepared to take over on @tesla Autopilot on Nav. It wanted to drive me into this construction wall lol. Normally I like to wait to see what the computer will do but didn’t have much time here... @ElectrekCo @Teslarati pic.twitter.com/Joz2Anw0ew	6	14	50	1554237268000	1:34 PM - 2 Apr 2019	/macman222/status/1113177903494258690
1556873243-3415	https://twitter.com/search?l=&q=%22%24TESLA%22%20since%3A2019-04-01%20until%3A2019-05-03&src=typd	@CarHelmets	⛑️Car Helmets ⛑️	The technology isn't close to being ready and I'm tired of companies like @Tesla using our public roads to beta test their AV software. Hell, it took 10 solid years of "testing" before the @NTSB would approve those green bike boxes. Can the same be said about this "Autopilot"?	3	6	78	1554654133000	9:22 AM - 7 Apr 2019	/CarHelmets/status/1114926360353431555
1556873243-2682	https://twitter.com/search?l=&q=%22%24TESLA%22%20since%3A2019-04-01%20until%3A2019-05-03&src=typd	@sakacc	Chad Sakac	As @Tesla owner (gen 1 model X, one of the first in Canada) I love seeing the incremental progress to L4/5 autonomous driving. The video: https://youtu.be/tlThdr3O5Qo = fun for another reason. That drive is familiar . The Tesla HQ is across the street from @VMware @pivotal #PKS HQ	4		48	1556011838000	2:30 AM - 23 Apr 2019	/sakacc/status/1120620989560315904
1556873243-2756	https://twitter.com/search?l=&q=%22%24TESLA%22%20since%3A2019-04-01%20until%3A2019-05-03&src=typd	@mayemusk	Maye Musk	#HappyEarthDay My children and I are doing our best for this planet @elonmusk @Tesla @kimbal @biggreen @squarerootsgrow @ToscaMusk #PlantASeedDay #ProudMompic.twitter.com/PGrI6dl3kQ	78	138	1.4K	1555952417000	10:00 AM - 22 Apr 2019	/mayemusk/status/1120371758953943041
1556873243-2567	https://twitter.com/search?l=&q=%22%24TESLA%22%20since%3A2019-04-01%20until%3A2019-05-03&src=typd	@MrNikolaTsla	Mr. Tesla	Growing up, I dreamt about Lamborghinis, and other exotic supercars. Now that I’m an adult, and now that I work in a place where I see these cars everyday, I’ve come to realize that I’d take my #Model3 over all of them. Thanks @Tesla, you’ve made a fine machine. pic.twitter.com/jhq5STVP9v	12	37	330	1556232869000	3:54 PM - 25 Apr 2019	/MrNikolaTsla/status/1121548058125377541
1556873243-3123	https://twitter.com/search?l=&q=%22%24TESLA%22%20since%3A2019-04-01%20until%3A2019-05-03&src=typd	@Model3Owners	Tesla Owners Online	The Model X windshield is very stealth. Most people have no idea how big it is Best feature by far, thanks @elonmusk & @Tesla for pushing the boundaries of car design pic.twitter.com/W9JPOtibap		5	67	1555182563000	12:09 PM - 13 Apr 2019	/Model3Owners/status/1117142757640790016
1556873243-2524	https://twitter.com/search?l=&q=%22%24TESLA%22%20since%3A2019-04-01%20until%3A2019-05-03&src=typd	@DisruptResearch	Disruption Research	$TSLA's capital raise today illustrates a dramatic difference between @Tesla and other companies, and between @elonmusk and other CEOs. 1/5	5	11	47	1556807229000	7:27 AM - 2 May 2019	/DisruptResearch/status/1123957099246096386
1556873243-3688	https://twitter.com/search?l=&q=%22%24TESLA%22%20since%3A2019-04-01%20until%3A2019-05-03&src=typd	@YunLinSJ	Yun Lin	When your car burns fossil fuel it will always burn fossil fuel. When your car uses electricity, you can do something about how clean the electricity is. This just happened, and now my @Tesla Model 3 is running 100% carbon free, and saving $$. Thank you @sjcleanenergypic.twitter.com/2RuHkMpYi0	1	9	55	1554226018000	10:26 AM - 2 Apr 2019	/YunLinSJ/status/1113130718786232326
1556873243-2529	https://twitter.com/search?l=&q=%22%24TESLA%22%20since%3A2019-04-01%20until%3A2019-05-03&src=typd	@AndreLuke331	Andre Luke	Just drove a @Tesla for the first time... #modelX @elonmusk thanks making such a beautiful car. Once I get the money... Never going back. Lol pic.twitter.com/84w76BJfMq	29	48	1.5K	1556678251000	7:37 PM - 30 Apr 2019	/AndreLuke331/status/1123416125633482752
1556873243-3345	https://twitter.com/search?l=&q=%22%24TESLA%22%20since%3A2019-04-01%20until%3A2019-05-03&src=typd	@ElonsBrain	🧠 Elon’s Brain 🧠	Brains! This is an open letter to the world. If you see a @Tesla, assume you are being recorded. If you volunteer to touch, damage or otherwise breach the personal space of a @Tesla, the encounter will be shared for all to see. #SentryMode https://www.reddit.com/r/teslamotors/comments/bb030i/random_strangers_in_sf_freaked_out_by_sentry_mode/?utm_source=share&utm_medium=ios_app …	6	16	59	1554764392000	3:59 PM - 8 Apr 2019	/ElonsBrain/status/1115388819568594944
1556873243-2966	https://twitter.com/search?l=&q=%22%24TESLA%22%20since%3A2019-04-01%20until%3A2019-05-03&src=typd	@teslainvernon	teslainvernon	It’s interesting. When I drove gas cars I never looked forward to stopping for gas. But I love supercharger stops as I almost always meet nice folks and have a good conversation.	5	5	150	1555522476000	10:34 AM - 17 Apr 2019	/teslainvernon/status/1118568456046014464
1556873243-3066	https://twitter.com/search?l=&q=%22%24TESLA%22%20since%3A2019-04-01%20until%3A2019-05-03&src=typd	@torrenegra	Alexander Torrenegra	We just discovered the best feature of the @Tesla model 3: farts on demand. pic.twitter.com/H8ayq2u0n5	1	1	25	1555299535000	8:38 PM - 14 Apr 2019	/torrenegra/status/1117633372182855682
1556873243-2763	https://twitter.com/search?l=&q=%22%24TESLA%22%20since%3A2019-04-01%20until%3A2019-05-03&src=typd	@trylolli	Lolli 🍭	Do you want @Tesla to offer bitcoin back with Lolli?	3	4	28	1555943470000	7:31 AM - 22 Apr 2019	/trylolli/status/1120334234261102592
1556873243-2633	https://twitter.com/search?l=&q=%22%24TESLA%22%20since%3A2019-04-01%20until%3A2019-05-03&src=typd	@kerooke	Kevin Rooke	$13 is how much you pay. That’s only 20% of total costs. Public transportation in America is 80% funded by gov’t. There are basically no cities in America with profitable public transit platforms. Costs exceed revenues by 5x.	7	2	82	1556044200000	11:30 AM - 23 Apr 2019	/kerooke/status/1120756722765668353
1556873243-3282	https://twitter.com/search?l=&q=%22%24TESLA%22%20since%3A2019-04-01%20until%3A2019-05-03&src=typd	@slye	Andy Slye	No other car on the planet can charge at 500 miles/hour. Thank you @Tesla #Model3pic.twitter.com/TV2UAAZuzr	18	18	269	1554857019000	5:43 PM - 9 Apr 2019	/slye/status/1115777328003600384
1556873243-2772	https://twitter.com/search?l=&q=%22%24TESLA%22%20since%3A2019-04-01%20until%3A2019-05-03&src=typd	@CBSThisMorning	CBS This Morning	Trump administration expected to end Iran oil sanctions waivers Boeing rejecting claims of "shoddy production" after @nytimes report @Tesla investigating an accident involving one of its vehicles exploding at a parking lot in China pic.twitter.com/FBm9nvLXWI	2	5	17	1555933962000	4:52 AM - 22 Apr 2019	/CBSThisMorning/status/1120294354717900805
1556873243-3150	https://twitter.com/search?l=&q=%22%24TESLA%22%20since%3A2019-04-01%20until%3A2019-05-03&src=typd	@IntuitEcon	IntuitEcon	How long before mostly autonomous cars? Specifically: Partially automated and regulatory approved cars that can drive autonomously 90% of the time (good weather) with 99.99% chance of no need for human intervention. $TSLA @Tesla @elonmusk #AI #MachineLearning $GM	1	2	5	1555121553000	7:12 PM - 12 Apr 2019	/IntuitEcon/status/1116886862931664896
1556873243-3351	https://twitter.com/search?l=&q=%22%24TESLA%22%20since%3A2019-04-01%20until%3A2019-05-03&src=typd	@ricohan511	Ricohan	@Tesla after got my model 3. I found some scratches around "dual motor". please check the pic. try to contact with Buena Park store, but nothing reply. pic.twitter.com/xpfkyEFD8C	8	4	10	1554760602000	2:56 PM - 8 Apr 2019	/ricohan511/status/1115372926260224000
1556873243-3732	https://twitter.com/search?l=&q=%22%24TESLA%22%20since%3A2019-04-01%20until%3A2019-05-03&src=typd	@flcnhvy	Viv 🍙	The employees of this particular @Tesla store deserve a raise pic.twitter.com/fh453enGmV	2	20	135	1554140568000	10:42 AM - 1 Apr 2019	/flcnhvy/status/1112772314314235905
1556873243-3153	https://twitter.com/search?l=&q=%22%24TESLA%22%20since%3A2019-04-01%20until%3A2019-05-03&src=typd	@teslatidbits	Tesla Tidbits	The only reason this is a thing is because @Tesla doesn't have model years and are constantly improving. But when the 2020 Jalopy is released, which is basically the same as the 2019 Jalopy, and it costs more, nobody whines simply because a number went up. https://twitter.com/elonmusk/status/1116766103177285633 …	8	10	65	1555120160000	6:49 PM - 12 Apr 2019	/teslatidbits/status/1116881021104992256
1556873243-2799	https://twitter.com/search?l=&q=%22%24TESLA%22%20since%3A2019-04-01%20until%3A2019-05-03&src=typd	@mortchad	Chad Mortensen	Factual evidence that the Easter @Tesla & @elonmusk - special delivery today!!!!! & the Easter even knew what color to get ... pearly white!pic.twitter.com/Vu1F77dyhk	2	2	46	1555887757000	4:02 PM - 21 Apr 2019	/mortchad/status/1120100555857129472
1556873243-2626	https://twitter.com/search?l=&q=%22%24TESLA%22%20since%3A2019-04-01%20until%3A2019-05-03&src=typd	@jasonGRIN	Jason Richardson	I can’t wait to charge my new @Tesla for free at my apartment complex and never have pay $4+ a gallon for gas ever again, ever	7	3	143	1556046225000	12:03 PM - 23 Apr 2019	/jasonGRIN/status/1120765219662286848
1556873243-2887	https://twitter.com/search?l=&q=%22%24TESLA%22%20since%3A2019-04-01%20until%3A2019-05-03&src=typd	@BarkMSmeagol	Bark	Hey Russ, where can I find the @latimes piece that mentions your parking lot truther sources used white nationalist propaganda against @tesla and @elonmusk? $TSLA $TSLAQ https://twitter.com/alterviggo/status/1118749161715671040?s=21 …	3	4	27	1555688659000	8:44 AM - 19 Apr 2019	/BarkMSmeagol/status/1119265479292383232
1556873243-2551	https://twitter.com/search?l=&q=%22%24TESLA%22%20since%3A2019-04-01%20until%3A2019-05-03&src=typd	@Steven_Akins	Steve Akins	#AvengersEndame was good. The car was SO disappointing. Should have been a @Tesla @TheTeslaLifepic.twitter.com/MOt4JFN0DJ	12	14	163	1556375541000	7:32 AM - 27 Apr 2019	/Steven_Akins/status/1122146470981857280
1556873243-3039	https://twitter.com/search?l=&q=%22%24TESLA%22%20since%3A2019-04-01%20until%3A2019-05-03&src=typd	@NJman10	Gopi Jha	Very powerful chart from Tesla. @elonmusk @Tesla pic.twitter.com/WvrkMD2XKA	56	746	5.8K	1555371825000	4:43 PM - 15 Apr 2019	/NJman10/status/1117936579866238976
1556873243-3273	https://twitter.com/search?l=&q=%22%24TESLA%22%20since%3A2019-04-01%20until%3A2019-05-03&src=typd	@HansLak	Hans Lak 🌍	Nice would love to see @TESLA providing #SDGs cars to the #Globalgoals ambassadors like #BMW did. #eMobility is the future @elonmusk is right!pic.twitter.com/LFfzJx1vWa	1	13	14	1554871625000	9:47 PM - 9 Apr 2019	/HansLak/status/1115838586958569473
1556873243-3438	https://twitter.com/search?l=&q=%22%24TESLA%22%20since%3A2019-04-01%20until%3A2019-05-03&src=typd	@TonySciarra	Tony Sciarra	• Did you know… @Tesla is powering today’s @cityofstem science festival exhibits through the same fast-deploying technology that immediately provides energy to communities and first responders affected by natural disasters! #sustainabilitypic.twitter.com/5mS72YQ6su	8	66	863	1554588259000	3:04 PM - 6 Apr 2019	/TonySciarra/status/1114650065887350784
1556873243-3472	https://twitter.com/search?l=&q=%22%24TESLA%22%20since%3A2019-04-01%20until%3A2019-05-03&src=typd	@Ananke06006810	Aνάγκη	Meanwhile on a Saturday morning in Germany $TSLA $TSLAQ @Tesla #ExplainTheVins #teslafailpic.twitter.com/lT94VfKz8B	1	1	5	1554541516000	2:05 AM - 6 Apr 2019	/Ananke06006810/status/1114454012223524865
1556873243-3638	https://twitter.com/search?l=&q=%22%24TESLA%22%20since%3A2019-04-01%20until%3A2019-05-03&src=typd	@Tesla	Tesla	No idea what you're talking about https://ts.la/wallconnector	3	5	104	1554322840000	1:20 PM - 3 Apr 2019	/Tesla/status/1113536817037361152
1556873243-3761	https://twitter.com/search?l=&q=%22%24TESLA%22%20since%3A2019-04-01%20until%3A2019-05-03&src=typd	@teslaownersSV	Tesla Owners Silicon Valley	I don't think it's meant to recognize that yet. I believe the only issue is merging lanes	1		1	1554077920000	5:18 PM - 31 Mar 2019	/teslaownersSV/status/1112509548252692480
1556873243-3163	https://twitter.com/search?l=&q=%22%24TESLA%22%20since%3A2019-04-01%20until%3A2019-05-03&src=typd	@Tesla_Bill	TeslaBill	New verb defined in the dictionary: “to spiegel: to be repeatedly wrong, often for years at a time.”	1	3	17	1555099776000	1:09 PM - 12 Apr 2019	/Tesla_Bill/status/1116795523304951808
1556873243-3046	https://twitter.com/search?l=&q=%22%24TESLA%22%20since%3A2019-04-01%20until%3A2019-05-03&src=typd	@ConversationEDU	The Conversation	Electric motors are actually pretty simple, consisting of a central rotor, typically connected to a single gear. The rotor is turned by a surrounding magnetic field, which is generated using electricity.pic.twitter.com/8xZsO106Xy	1	5	7	1555369808000	4:10 PM - 15 Apr 2019	/ConversationEDU/status/1117928118071644160
1556873243-3669	https://twitter.com/search?l=&q=%22%24TESLA%22%20since%3A2019-04-01%20until%3A2019-05-03&src=typd	@TesLatino	TesLatino	On April 19, @tesla will host investors to experience first-hand the new total autonomous driving technology enabled by the HW3. We have no doubt that Tesla is years ahead of the competition and will be demonstrated that day. @elonmusk will also be there.http://ir.tesla.com/news-releases/news-release-details/tesla-host-autonomy-investor-day …	3	7	51	1554294102000	5:21 AM - 3 Apr 2019	/TesLatino/status/1113416279862521856
1556873243-2665	https://twitter.com/search?l=&q=%22%24TESLA%22%20since%3A2019-04-01%20until%3A2019-05-03&src=typd	@ProfRayWills	💧Expert-at-Large Future Smart 🌏 Prof Ray Wills	Electric vehicles safer across multiple metrics After 100 years to make cars as safe as possible, cars only a bit safer EVs also bring crash-safety revolution EVs - and autonomy - will save lives!https://twitter.com/ProfRayWills/status/1041583671390568448 …		5	17	1556028212000	7:03 AM - 23 Apr 2019	/ProfRayWills/status/1120689667509108738
1556873243-2508	https://twitter.com/search?l=&q=%22%24TESLA%22%20since%3A2019-04-01%20until%3A2019-05-03&src=typd	@DisruptResearch	Disruption Research	By late 2020 or 2021, I think consumers may not be able to buy a new @Tesla, because $TSLA is much better off using its production capacity building robotaxis - they are worth $200-300K each. In other words: if you want a Tesla, get one now. Time is limited. cc @elonmusk	19	7	55	1556751738000	4:02 PM - 1 May 2019	/DisruptResearch/status/1123724352569184257
1556873243-2622	https://twitter.com/search?l=&q=%22%24TESLA%22%20since%3A2019-04-01%20until%3A2019-05-03&src=typd	@ThomasCafcas	Thomas Cafcas	GOVERNMENT DATA from @USAFacts: How does @Tesla compare with The Big Three automakers (@FiatChrysler_NA @Ford @GM) in terms of U.S. electric vehicle sales? #EarthDayhttps://usafacts.org/metrics/119342?adjustment=nonAdjusted&metrics=%7B%220%22%3A%5Bfalse%2Cfalse%2Ctrue%2Ctrue%2Ctrue%2Cfalse%2Cfalse%2Cfalse%2Cfalse%2Cfalse%2Ctrue%2Cfalse%2Cfalse%2Cfalse%5D%7D …		4	11	1556048634000	12:43 PM - 23 Apr 2019	/ThomasCafcas/status/1120775322243219458
1556873243-3179	https://twitter.com/search?l=&q=%22%24TESLA%22%20since%3A2019-04-01%20until%3A2019-05-03&src=typd	@yanquetino	Mark Larsen	I was so delighted with my diecast @Tesla #Model3, that I bit the bullet and purchased a small display case for all my model cars. Of course, the miniature replica of Correcaminos steals the show!pic.twitter.com/sRZpCXDwyV	3	3	30	1555081894000	8:11 AM - 12 Apr 2019	/yanquetino/status/1116720520748077056
1556873243-3588	https://twitter.com/search?l=&q=%22%24TESLA%22%20since%3A2019-04-01%20until%3A2019-05-03&src=typd	@TradrFloridaFIL	Lady Tesla	Seems as though all of our efforts and voices shared to #Texas state rep’s have worked! We all have the power to effect change! It just takes focus! I assume that this should now allow @tesla to continue to have service centers in the state. $tsla #teslahttps://twitter.com/StephenPace/status/1113653343308664840 …	3	5	27	1554386721000	7:05 AM - 4 Apr 2019	/TradrFloridaFIL/status/1113804752398295046
1556873243-2913	https://twitter.com/search?l=&q=%22%24TESLA%22%20since%3A2019-04-01%20until%3A2019-05-03&src=typd	@mkoska215	Matt Koska	Here's some of my best @Tesla spottings I've took and received lmao @elonmusk you should retweet and to donate to my Tesla fund https://www.gofundme.com/azxd9a-get-matt-a-tesla&rcid=r01-15556299589-2e287f757f79418c&pc=ot_co_campmgmt_m … @elonmusk help me out bbpic.twitter.com/WT2QLCTruz	1	18	56	1555630255000	4:30 PM - 18 Apr 2019	/mkoska215/status/1119020513760882688
1556873243-3219	https://twitter.com/search?l=&q=%22%24TESLA%22%20since%3A2019-04-01%20until%3A2019-05-03&src=typd	@willCIR	Will Evans	New: Whistleblower says @Tesla pressured doctor to dismiss injuries - and doctor overruled his staff to make Tesla happy. And here's the financial motivation: Tesla lowers its workers' comp costs - and the doctor gets Tesla's business. https://www.revealnews.org/article/how-tesla-and-its-doctor-made-sure-injured-employees-didnt-get-workers-comp/ …	5	113	176	1555003207000	10:20 AM - 11 Apr 2019	/willCIR/status/1116390484123897856
1556873243-3065	https://twitter.com/search?l=&q=%22%24TESLA%22%20since%3A2019-04-01%20until%3A2019-05-03&src=typd	@JohnPhillips	John M. Phillips	Literally @elonmusk. 6 weeks. For a tire. And you are acting like you invented the wheel when @tesla can’t even seem to find one. pic.twitter.com/asdrIoYh2s	1	3	27	1555301427000	9:10 PM - 14 Apr 2019	/JohnPhillips/status/1117641310444376064
1556873243-3055	https://twitter.com/search?l=&q=%22%24TESLA%22%20since%3A2019-04-01%20until%3A2019-05-03&src=typd	@dogsoftesla	Dogs of Tesla 🐾	S T A R F O X #DogsofTesla #Shibainu #Model3 #Summon #Youngstown #Ohio #Tesla #CleanEnergyWillWin @mayemusk @elonmusk @Tesla https://www.instagram.com/p/BwSdc6gg4En/?utm_source=ig_share_sheet&igshid=x2rlz8hnm2zi …pic.twitter.com/YyG9dvHy3N	7	15	73	1555358133000	12:55 PM - 15 Apr 2019	/dogsoftesla/status/1117879151690539009
1556873243-2675	https://twitter.com/search?l=&q=%22%24TESLA%22%20since%3A2019-04-01%20until%3A2019-05-03&src=typd	@stevengberman	Steve Berman	Some laws of physics and finance just won’t bend. $TSLA @Tesla https://theresurgent.com/2019/04/23/elons-coffin-corner-sell-tesla/ …		5	24	1556021730000	5:15 AM - 23 Apr 2019	/stevengberman/status/1120662476868268033
1556873243-3597	https://twitter.com/search?l=&q=%22%24TESLA%22%20since%3A2019-04-01%20until%3A2019-05-03&src=typd	@ellec_uk	⚡️ Mark Ellec ⚡️	2018 Q1 sales 29,980 2019 Q1 sales 63,000 More than doubled in a year. There are also thousands of Model 3s zipping about cities in Europe and China. Congratulations @Tesla $TSLA	1	13	66	1554358859000	11:20 PM - 3 Apr 2019	/ellec_uk/status/1113687894114410497
1556873243-3441	https://twitter.com/search?l=&q=%22%24TESLA%22%20since%3A2019-04-01%20until%3A2019-05-03&src=typd	@MyTeslaAdventur	My Tesla Adventure	@Tesla deliveries surge year over year #Tesla $tslahttps://www.forbes.com/sites/kenkam/2019/04/05/tesla-deliveries-up-110-from-last-year/ …	2	10	28	1554581591000	1:13 PM - 6 Apr 2019	/MyTeslaAdventur/status/1114622098046181378
1556873243-2609	https://twitter.com/search?l=&q=%22%24TESLA%22%20since%3A2019-04-01%20until%3A2019-05-03&src=typd	@The_PlugSeeker	The PlugSeeker	Sadly I am afraid EVs generally and @Tesla ‘s in particular are going to come across more and more hard antiEV pressures as the oil / ICE Manufacturers feel the squeeze more and more. Those being disrupted have a lot of money and are not going to go quietly. Thick skins needed		2	19	1556055920000	2:45 PM - 23 Apr 2019	/The_PlugSeeker/status/1120805881300566016
1556873243-2870	https://twitter.com/search?l=&q=%22%24TESLA%22%20since%3A2019-04-01%20until%3A2019-05-03&src=typd	@PlugInFUD	elmerFUDD	markets are closed bro you should be in a Planet Fitness doin pullups and ripping vodka out of your S'well	1	1	22	1555703885000	12:58 PM - 19 Apr 2019	/PlugInFUD/status/1119329338434912256
1556873243-3183	https://twitter.com/search?l=&q=%22%24TESLA%22%20since%3A2019-04-01%20until%3A2019-05-03&src=typd	@CARandDRIVER	Car and Driver	The "$35,000" @Tesla Model 3 is no more, and it seems that it never was: http://crdrv.co/VLf4J90 pic.twitter.com/MylBKPjukb	11	50	165	1555078351000	7:12 AM - 12 Apr 2019	/CARandDRIVER/status/1116705658546675715
1556873243-2739	https://twitter.com/search?l=&q=%22%24TESLA%22%20since%3A2019-04-01%20until%3A2019-05-03&src=typd	@Christiano92	Chris	So @Tesla put up slide with 144 TOPS. So I'm guessing the initial presentation slides were about the single chip. also 144 TOPS slide vs Xavier 21 TOPS is just wrong. They are comparing a full board with Two chips and CPU vs one chip. It should be compared to the 320 TOPS Pegasus pic.twitter.com/2JfYhWpJgy	4	5	12	1555960270000	12:11 PM - 22 Apr 2019	/Christiano92/status/1120404695221190657
1556873243-3131	https://twitter.com/search?l=&q=%22%24TESLA%22%20since%3A2019-04-01%20until%3A2019-05-03&src=typd	@FrunkYea	FrunkYea	My dad, @billyhurin, was a Tesla purchase holdout until he joined us at @Tesla 's secrete level award event for @SpaceX launch of #FalconHeavy. Here is the rundown: https://www.teslarati.com/tesla-holdout-buys-model-x-spacex-falcon-heavy/amp/ … @elonmusk @Erdayastronautpic.twitter.com/TB1w1UuKvU	8	54	1.1K	1555166781000	7:46 AM - 13 Apr 2019	/FrunkYea/status/1117076562090704896
1556873243-2753	https://twitter.com/search?l=&q=%22%24TESLA%22%20since%3A2019-04-01%20until%3A2019-05-03&src=typd	@WallStCritic	Michael King, $TSLAQ Chairman	Two questions for $TSLA $TSLAQ @Tesla on this glorious day: What is the current cash balance? How much is it going to cost to bring autonomy to fruition? Please reconcile the two answers. Thanks in advance.	2	2	17	1555953719000	10:21 AM - 22 Apr 2019	/WallStCritic/status/1120377220961144838
1556873243-3747	https://twitter.com/search?l=&q=%22%24TESLA%22%20since%3A2019-04-01%20until%3A2019-05-03&src=typd	@0_emissions	0 Emissions	Excited! Can’t wait to see these on the roads! Safer and better for everyone pic.twitter.com/phOTFDLLmj	1	6	128	1554126894000	6:54 AM - 1 Apr 2019	/0_emissions/status/1112714958578552832
1556873243-3494	https://twitter.com/search?l=&q=%22%24TESLA%22%20since%3A2019-04-01%20until%3A2019-05-03&src=typd	@news4buffalo	News 4, WIVB-TV	JUST IN: A representative for @Tesla confirms to News 4 @elonmusk visited the Buffalo factory today.pic.twitter.com/kN9uVWRimG	2	5	19	1554495330000	1:15 PM - 5 Apr 2019	/news4buffalo/status/1114260291615907840
1556873243-3511	https://twitter.com/search?l=&q=%22%24TESLA%22%20since%3A2019-04-01%20until%3A2019-05-03&src=typd	@OhioTesla	Tesla Columbus Ohio Owners	Loving the new auto lane change option! Makes the drive into work that much more enjoyable! Thanks @elonmusk and @Tesla! pic.twitter.com/FnOmJY3F73	2	14	92	1554469349000	6:02 AM - 5 Apr 2019	/OhioTesla/status/1114151320284553217
1556873243-3260	https://twitter.com/search?l=&q=%22%24TESLA%22%20since%3A2019-04-01%20until%3A2019-05-03&src=typd	@Alandbru	𝓐𝓵𝓪𝓷𝓭	@elonmusk I have MCU1 but it has not prevented me from installing my particular version of Sentry Mode on my @tesla #modelS75 #tesla #sentrymode #sentinel #tsla #tslaqpic.twitter.com/cUyuyllKb1		7	35	1554911150000	8:45 AM - 10 Apr 2019	/Alandbru/status/1116004366765498368
1556873243-3205	https://twitter.com/search?l=&q=%22%24TESLA%22%20since%3A2019-04-01%20until%3A2019-05-03&src=typd	@arctechinc	James Locke	Congratulations @SpaceX, @elonmusk and the entire team. Our first live launch and that was amazing! Thank you @Tesla and @MaxPinelli! Cheers!pic.twitter.com/JWdB0ZvT1P	1	1	48	1555023075000	3:51 PM - 11 Apr 2019	/arctechinc/status/1116473817562525697
1556873243-2614	https://twitter.com/search?l=&q=%22%24TESLA%22%20since%3A2019-04-01%20until%3A2019-05-03&src=typd	@Sofiaan	Sofiaan Fraval	Truth is, future is @Tesla		2	51	1556053207000	2:00 PM - 23 Apr 2019	/Sofiaan/status/1120794502615064577
1556873243-3622	https://twitter.com/search?l=&q=%22%24TESLA%22%20since%3A2019-04-01%20until%3A2019-05-03&src=typd	@InsideEVs	InsideEVs	Covered in detail here -->https://www.motor1.com/news/317519/elon-musk-sheryl-crow-tesla/amp/ …	1	7	39	1554331951000	3:52 PM - 3 Apr 2019	/InsideEVs/status/1113575030020030464
1556873243-3719	https://twitter.com/search?l=&q=%22%24TESLA%22%20since%3A2019-04-01%20until%3A2019-05-03&src=typd	@mayemusk	Maye Musk	.@business A positive @Tesla article in Bloomberg by @mikaelholter #Norway #CleanEnergyWillWinhttps://twitter.com/business/status/1112735376022687747 …	14	34	342	1554150641000	1:30 PM - 1 Apr 2019	/mayemusk/status/1112814561785143296
1556873243-3527	https://twitter.com/search?l=&q=%22%24TESLA%22%20since%3A2019-04-01%20until%3A2019-05-03&src=typd	@EgbertDijkstra	Egbert Dijkstra	So glad @Tesla provided my Model S with a Bioweapon Defense Mode (HEPA filter). pic.twitter.com/fcEfGjLOdj	1		15	1554444316000	11:05 PM - 4 Apr 2019	/EgbertDijkstra/status/1114046323995697152
1556873243-2656	https://twitter.com/search?l=&q=%22%24TESLA%22%20since%3A2019-04-01%20until%3A2019-05-03&src=typd	@_ill_ink	Ill Ink	It is mic drop time my dudespic.twitter.com/s5NDOhsgpC		2	15	1556032571000	8:16 AM - 23 Apr 2019	/_ill_ink/status/1120707950228594688
1556873243-2952	https://twitter.com/search?l=&q=%22%24TESLA%22%20since%3A2019-04-01%20until%3A2019-05-03&src=typd	@Tesla	Tesla	Whoa	4	4	143	1555537010000	2:36 PM - 17 Apr 2019	/Tesla/status/1118629415674474496
1556873243-3368	https://twitter.com/search?l=&q=%22%24TESLA%22%20since%3A2019-04-01%20until%3A2019-05-03&src=typd	@ceo_plus_ch	ceo plus, Roger Rusch	And if 35k upfront are still too much, lease it, and your savings in operating costs (less real monthly/yearly cash-out with the #Model3 than with an #ICE) will pay you the leasing rate.	14	14	256	1554744756000	10:32 AM - 8 Apr 2019	/ceo_plus_ch/status/1115306463310774272
1556873243-2920	https://twitter.com/search?l=&q=%22%24TESLA%22%20since%3A2019-04-01%20until%3A2019-05-03&src=typd	@criscyborg	CRIS CYBORG	Road trip to Arizona! @Tesla pic.twitter.com/aw0xOA555u	16	11	195	1555615447000	12:24 PM - 18 Apr 2019	/criscyborg/status/1118958404435709953
1556873243-2919	https://twitter.com/search?l=&q=%22%24TESLA%22%20since%3A2019-04-01%20until%3A2019-05-03&src=typd	@say	Say	Check out some of the questions from everyday @Tesla shareholders taking off on our earnings call platform, and submit your own: http://bit.ly/2UsdDbA pic.twitter.com/7Rdkd4XgpP	1	6	25	1555617472000	12:57 PM - 18 Apr 2019	/say/status/1118966896290926593
1556873243-3363	https://twitter.com/search?l=&q=%22%24TESLA%22%20since%3A2019-04-01%20until%3A2019-05-03&src=typd	@Tesla	Tesla	Here's the moment of surprisepic.twitter.com/PcclQos6at	38	131	918	1554747539000	11:18 AM - 8 Apr 2019	/Tesla/status/1115318134737477632
1556873243-3628	https://twitter.com/search?l=&q=%22%24TESLA%22%20since%3A2019-04-01%20until%3A2019-05-03&src=typd	@GaragedoorsGman	Gman 🇳🇿 🇦🇺	It should of gone back to normal with reset though	3	4	408	1554331254000	3:40 PM - 3 Apr 2019	/GaragedoorsGman/status/1113572108980740096
1556873243-2985	https://twitter.com/search?l=&q=%22%24TESLA%22%20since%3A2019-04-01%20until%3A2019-05-03&src=typd	@kallecent	Kalle Centergren	I guess this can’t realy be called a ”street” race? can it? Glas roof of the model 3 is AMAZING! Thank you @elonmusk and @Tesla for an amazing car! pic.twitter.com/4GNgDrdrIr	52	122	2.6K	1555490718000	1:45 AM - 17 Apr 2019	/kallecent/status/1118435252677038081
1556873243-3721	https://twitter.com/search?l=&q=%22%24TESLA%22%20since%3A2019-04-01%20until%3A2019-05-03&src=typd	@zshahan3	Zachary Shahan	And Tesla had more sales than ALL pure-fossil vehicles combined. And had 31% of the overall market. https://cleantechnica.com/2019/04/01/breaking-tesla-takes-31-of-norways-total-passenger-auto-sales-in-march/ … Boom #Tesla	7	26	135	1554149175000	1:06 PM - 1 Apr 2019	/zshahan3/status/1112808413350821888
1556873243-2560	https://twitter.com/search?l=&q=%22%24TESLA%22%20since%3A2019-04-01%20until%3A2019-05-03&src=typd	@dealer_of_happy	Dealer of Happiness	Right now @Tesla valuation is at $41B $Uber plans IPO of $90B Please, tell me what are the assets of Uber? What is their profitability?(or even plans for profitability) Wall St got no balls to deal with innovation and something they cannot understand. They don’t like changes.	12	15	123	1556303047000	11:24 AM - 26 Apr 2019	/dealer_of_happy/status/1121842406020866049
1556873243-3565	https://twitter.com/search?l=&q=%22%24TESLA%22%20since%3A2019-04-01%20until%3A2019-05-03&src=typd	@AlterViggo	Alter Viggo	Rumors are Larry Fossi (aka MontanaSkeptic) was in the courtroom for today's hearing between @Tesla and the SEC. Has to be killing Larry that @elonmusk can tweet, but he can't. $TSLA $TSLAQpic.twitter.com/Hc5tsKEQFM	11	16	127	1554410115000	1:35 PM - 4 Apr 2019	/AlterViggo/status/1113902876726841347
1556873243-3125	https://twitter.com/search?l=&q=%22%24TESLA%22%20since%3A2019-04-01%20until%3A2019-05-03&src=typd	@elonmusk	Elon Musk	Cool	33	19	664	1555171556000	9:05 AM - 13 Apr 2019	/elonmusk/status/1117096591100264449
1556873243-3605	https://twitter.com/search?l=&q=%22%24TESLA%22%20since%3A2019-04-01%20until%3A2019-05-03&src=typd	@TeslaGong	Tesla in the Gong	That would be sweet. My recent experience with Mobile service here in australia has made me a believer. All other companies have been doing it wrong for years !!!! Way to go @Tesla pic.twitter.com/34Mq40UVsM	1	14	99	1554347664000	8:14 PM - 3 Apr 2019	/TeslaGong/status/1113640936418840578
1556873243-3532	https://twitter.com/search?l=&q=%22%24TESLA%22%20since%3A2019-04-01%20until%3A2019-05-03&src=typd	@mortchad	Chad Mortensen	"Crisis averted" Texas @Tesla owners say after amendment to state bill - KXAN https://www.kxan.com/amp/news/local/austin/-crisis-averted-texas-tesla-owners-say-after-amendment-to-state-bill/1900310784 … @SpiceWare credit for sharing this link!!!!		3	37	1554439901000	9:51 PM - 4 Apr 2019	/mortchad/status/1114027808848732160
1556873243-3649	https://twitter.com/search?l=&q=%22%24TESLA%22%20since%3A2019-04-01%20until%3A2019-05-03&src=typd	@PicklePunchD	Angella King	All these #Teslas I saw today in Vancouver, in the rain, were making me hungry...for more! So I made a sandwich :) In 2020 I'll finally get my #Model3 . Can barely stand waiting. @Tesla pic.twitter.com/8TX7LmONOY	4	8	26	1554317337000	11:48 AM - 3 Apr 2019	/PicklePunchD/status/1113513734331281410
1556873243-3429	https://twitter.com/search?l=&q=%22%24TESLA%22%20since%3A2019-04-01%20until%3A2019-05-03&src=typd	@lorakolodny	Lora Kolodny	Yeah, I have an over abundance of compassion. And I worry about people putting life, limb and property at risk including by over reliance on or mistaken use of incredibly hopeful technologies.	7		312	1554601491000	6:44 PM - 6 Apr 2019	/lorakolodny/status/1114705566457163778
1556873243-3135	https://twitter.com/search?l=&q=%22%24TESLA%22%20since%3A2019-04-01%20until%3A2019-05-03&src=typd	@paulrobb277	Paul Robb	Give this happy chappy a raise !pic.twitter.com/AFA1fHUim4	3	10	519	1555150891000	3:21 AM - 13 Apr 2019	/paulrobb277/status/1117009915401392128
1556873243-2582	https://twitter.com/search?l=&q=%22%24TESLA%22%20since%3A2019-04-01%20until%3A2019-05-03&src=typd	@gwbaker	George Woods Baker	Think the whole @Tesla #robotaxi is fluff? Think again...pic.twitter.com/U1obb9iBrK	9	39	119	1556068845000	6:20 PM - 23 Apr 2019	/gwbaker/status/1120860093254225920
1556873243-3658	https://twitter.com/search?l=&q=%22%24TESLA%22%20since%3A2019-04-01%20until%3A2019-05-03&src=typd	@cobrarsnake	Tom	I did not know the glass roof did this in my new car. Very sexy indeed @elonmusk @Tesla pic.twitter.com/MFWGx32e1V	20	50	1.5K	1554307928000	9:12 AM - 3 Apr 2019	/cobrarsnake/status/1113474272004124672
1556873243-2938	https://twitter.com/search?l=&q=%22%24TESLA%22%20since%3A2019-04-01%20until%3A2019-05-03&src=typd	@ShanghaiJayin	Jay in Shanghai	Breaking News from Tesla China at Auto Shanghai 2019. @robinren told news reporters that Tesla will integrated QQ Music (QQ音乐) to Tesla Vehicles in China via OTA. Similar to how Spotify is available in Tesla’s outside of US. Thank you @Tesla for listening to Chinese Owners. pic.twitter.com/d3Gt6qaptE	5	18	150	1555560594000	9:09 PM - 17 Apr 2019	/ShanghaiJayin/status/1118728334404284422
1556873243-2680	https://twitter.com/search?l=&q=%22%24TESLA%22%20since%3A2019-04-01%20until%3A2019-05-03&src=typd	@rosinenbrt	damian.	WTF is WFT, Jeremy?	2	1	279	1556019426000	4:37 AM - 23 Apr 2019	/rosinenbrt/status/1120652814177513472
1556873243-2807	https://twitter.com/search?l=&q=%22%24TESLA%22%20since%3A2019-04-01%20until%3A2019-05-03&src=typd	@BenzBrackets_	Dee Sosá	My keys are a card.. @Tesla pic.twitter.com/hRNuL62Gku	1	5	26	1555863601000	9:20 AM - 21 Apr 2019	/BenzBrackets_/status/1119999237427585025
1556873243-3739	https://twitter.com/search?l=&q=%22%24TESLA%22%20since%3A2019-04-01%20until%3A2019-05-03&src=typd	@samabuelsamid	Sam Abuelsamid	Hey @NHTSAgov Why are you allowing @tesla to get away with this? Since when is a broken suspension not a safety issue? https://twitter.com/WombatPickled/status/1112710721236656128 …	1	9	37	1554129331000	7:35 AM - 1 Apr 2019	/samabuelsamid/status/1112725180068102144
1556873243-3365	https://twitter.com/search?l=&q=%22%24TESLA%22%20since%3A2019-04-01%20until%3A2019-05-03&src=typd	@SWreckonize	Wreckonize TesLAW SlowDownAndMoveOver	The only thing more impressive than a @Tesla Vehicle, is the #Tesla community that surrounds @elonmusk. So many people Willing to help this EV movement that you can feel the sense of hope for the future. It is EVolution at it's best.	4	8	105	1554745974000	10:52 AM - 8 Apr 2019	/SWreckonize/status/1115311570626797574
1556873243-3476	https://twitter.com/search?l=&q=%22%24TESLA%22%20since%3A2019-04-01%20until%3A2019-05-03&src=typd	@seanhodges	Sean Hodges ⛵	Getting a lift to the airport in an @Tesla Model S. I want a Tesla Model S.			8	1554531903000	11:25 PM - 5 Apr 2019	/seanhodges/status/1114413692219686912
1556873243-2798	https://twitter.com/search?l=&q=%22%24TESLA%22%20since%3A2019-04-01%20until%3A2019-05-03&src=typd	@DMC_Ryan	Ryan McCaffrey	This week's episode of my @Tesla podcast is a "best-of" recorded pre-vacation. It includes something I'm not sure has been widely heard: @elonmusk's speech from Tesla's pre-Model S open house in 2011. Crazy how almost EVERYTHING he talked about came true!http://traffic.libsyn.com/teslapodcast/Ride_the_Lightning_-_Tesla_Motors_Unofficial_Podcast_Episode_194.mp3?dest-id=295291 …	4	9	77	1555889084000	4:24 PM - 21 Apr 2019	/DMC_Ryan/status/1120106120998080512
1556873243-3325	https://twitter.com/search?l=&q=%22%24TESLA%22%20since%3A2019-04-01%20until%3A2019-05-03&src=typd	@Xtrackka	Michael Bell	Someone’s been installing chargepoints - according to PlugShare, there’s 400+ across Australia already - and that’s just the publically accessible ones.pic.twitter.com/gPPTCMYHnj	1	10	11	1554790199000	11:09 PM - 8 Apr 2019	/Xtrackka/status/1115497065348382720
1556873243-3331	https://twitter.com/search?l=&q=%22%24TESLA%22%20since%3A2019-04-01%20until%3A2019-05-03&src=typd	@AlexOsterwalder	Alex Osterwalder 🇨🇭	Sometimes I wonder if established car companies realize that w/ @Tesla they’re competing with a software & data company, not just an (electric) car company... @Tesla has software & data in their company DNA. @Ford @Toyota @BMW etc not so much!	4	33	62	1554777058000	7:30 PM - 8 Apr 2019	/AlexOsterwalder/status/1115441946078531586
1556873243-3426	https://twitter.com/search?l=&q=%22%24TESLA%22%20since%3A2019-04-01%20until%3A2019-05-03&src=typd	@dogsoftesla	Dogs of Tesla 🐾	Maggie Maye ’s the Model S! Thank you for making the safest car in the world. @Tesla @elonmuskpic.twitter.com/z9DVZpTWez	47	155	4.3K	1554604701000	7:38 PM - 6 Apr 2019	/dogsoftesla/status/1114719030089146369
1556873243-3002	https://twitter.com/search?l=&q=%22%24TESLA%22%20since%3A2019-04-01%20until%3A2019-05-03&src=typd	@anonyx10	anonyx	@PaloAltoPolice attn- conspiracy to cause a traffic accident at @tesla investor event being discussed on Twitter	1	11	63	1555455350000	3:55 PM - 16 Apr 2019	/anonyx10/status/1118286909413916672
1556873243-2545	https://twitter.com/search?l=&q=%22%24TESLA%22%20since%3A2019-04-01%20until%3A2019-05-03&src=typd	@ray4tesla	Ray 4️⃣Tesla	Chinese EV maker NEO has mobile charging team. My friend 董买买 ordered the service thru APP to juice up his Model S, costing $50. Charged @70kW. The charging van carries two packs of 70KWh. The service is open to any EV. @elonmusk @Teslarati @Avron_p @seanmmitchell @Tesla pic.twitter.com/I569qVRx23	14	22	116	1556466830000	8:53 AM - 28 Apr 2019	/ray4tesla/status/1122529362073362432
1556873243-2584	https://twitter.com/search?l=&q=%22%24TESLA%22%20since%3A2019-04-01%20until%3A2019-05-03&src=typd	@Tesla	Tesla	As a thank you to our Tesla owners, all existing Model S and Model X owners who wish to purchase a new Model S or Model X Performance car will get the Ludicrous Mode upgrade, a $20,000 value, at no additional chargehttps://ts.la/2UPVLMN	209	563	6.2K	1556067070000	5:51 PM - 23 Apr 2019	/Tesla/status/1120852649400623105
1556873243-3435	https://twitter.com/search?l=&q=%22%24TESLA%22%20since%3A2019-04-01%20until%3A2019-05-03&src=typd	@mattaroo	mattaroo	@Tesla @elonmusk park Meadows, Colorado super chargers is down. Now stuck here can't get home after a long day at work. Massive fail #Tesla	14	4	29	1554597560000	5:39 PM - 6 Apr 2019	/mattaroo/status/1114689077209706497
1556873243-2493	https://twitter.com/search?l=&q=%22%24TESLA%22%20since%3A2019-04-01%20until%3A2019-05-03&src=typd	@Tesla	Tesla	Model 3 is now available to order in the UK Design yours today – http://tesla.com/model3/design https://cards.twitter.com/cards/7x0uw/7agsf …	609	1.1K	11K	1556721157000	7:32 AM - 1 May 2019	/Tesla/status/1123596087485292549
1556873243-3250	https://twitter.com/search?l=&q=%22%24TESLA%22%20since%3A2019-04-01%20until%3A2019-05-03&src=typd	@kansasgrad	Anne Weintraub	How does @tesla service center lose a tire??? I've been driving on a loaner for over 3 months waiting for a simple patch on a flat. Every time I call I get a new story and now today you can't seem to find my tire/wheel? This is CRAZY! @elonmusk	23	11	78	1554925376000	12:42 PM - 10 Apr 2019	/kansasgrad/status/1116064036741943298
1556873243-3324	https://twitter.com/search?l=&q=%22%24TESLA%22%20since%3A2019-04-01%20until%3A2019-05-03&src=typd	@mmrusso57	🇫🇷 Micha≡l 🌊 Russo 🌍	This could not have arrived on a better day. Just on way to our new apartment in tomorrow... Thank you, @elonmusk @Tesla !! pic.twitter.com/gkNPWePioD	2		26	1554790231000	11:10 PM - 8 Apr 2019	/mmrusso57/status/1115497197330739201
1556873243-2980	https://twitter.com/search?l=&q=%22%24TESLA%22%20since%3A2019-04-01%20until%3A2019-05-03&src=typd	@MacroPoloChina	MacroPolo	The spoils of tomorrow’s economy will go to those who master the supply chains today. Our digital project looks at lithium-ion battery’s industry dynamics, maps out its global supply chain, and examines the case of @Tesla vs. CATL: https://macropolo.org/supply-chain/ pic.twitter.com/hCnXxcJP8n		6	11	1555509500000	6:58 AM - 17 Apr 2019	/MacroPoloChina/status/1118514029218213889
1556873243-3396	https://twitter.com/search?l=&q=%22%24TESLA%22%20since%3A2019-04-01%20until%3A2019-05-03&src=typd	@MikeFlo46795160	Mike Flores	Wow! Just wow! TENANT VIOLATIONS PILED UP ON FLOOR at @Tesla Palm Desert, CA store. Accumulating by the day. Laying there for all to see. Are we at the don't GAF about hiding signs of death because everyone already knows phase??? $TSLA $TSLAQhttps://twitter.com/ThinkTank_Group/status/1114926306867597312 …	5	14	72	1554689517000	7:11 PM - 7 Apr 2019	/MikeFlo46795160/status/1115074772512034816
1556873243-3181	https://twitter.com/search?l=&q=%22%24TESLA%22%20since%3A2019-04-01%20until%3A2019-05-03&src=typd	@CARandDRIVER	Car and Driver	The cheapest @Tesla Model 3 is $504 per month for a 10,000-mile-per-year, 36-month lease. https://www.caranddriver.com/news/a27126356/tesla-lease-model-3-model-s-model-x/ …	10	10	59	1555081345000	8:02 AM - 12 Apr 2019	/CARandDRIVER/status/1116718217580437505
1556873243-3400	https://twitter.com/search?l=&q=%22%24TESLA%22%20since%3A2019-04-01%20until%3A2019-05-03&src=typd	@Tesla	Tesla	Model 3 was designed to be electric from the ground up – learn why it matters with @Jalopnikhttps://jalopnik.com/watch-us-dig-into-a-totally-disassembled-tesla-model-3-1833772985 …	52	435	3.3K	1554679528000	4:25 PM - 7 Apr 2019	/Tesla/status/1115032877123506178
1556873243-2811	https://twitter.com/search?l=&q=%22%24TESLA%22%20since%3A2019-04-01%20until%3A2019-05-03&src=typd	@sara_boutall	Sara Boutall	It’s not WEIRD for @elonmusk and @Tesla to revert to the rule of law, especially when they themselves have been persecuted and taken to court for far less. Sort your headlines out cc @mayemusk	3	3	46	1555858264000	7:51 AM - 21 Apr 2019	/sara_boutall/status/1119976854033768448
1556873243-3408	https://twitter.com/search?l=&q=%22%24TESLA%22%20since%3A2019-04-01%20until%3A2019-05-03&src=typd	@Alandbru	𝓐𝓵𝓪𝓷𝓭	Little by little ... the logo T and 75 are already finished, in a few days I will put the Model S you like @elonmusk @tesla @mayemusk ?pic.twitter.com/R0DDtdyfeI	6	6	70	1554662512000	11:41 AM - 7 Apr 2019	/Alandbru/status/1114961504581951493
1556873243-2891	https://twitter.com/search?l=&q=%22%24TESLA%22%20since%3A2019-04-01%20until%3A2019-05-03&src=typd	@BenSullins	Ben Sullins	@Tesla haters have their reasons, but they're all missing the point. Here is what really matters https://youtu.be/ved3lGFmEbU	13	18	126	1555683367000	7:16 AM - 19 Apr 2019	/BenSullins/status/1119243279919239168
1556873243-3218	https://twitter.com/search?l=&q=%22%24TESLA%22%20since%3A2019-04-01%20until%3A2019-05-03&src=typd	@JAGNevada1	JAG Nevada	Today, 50 JAG seniors are interviewing for positions at the @Tesla Gigafactory in @cityofsparks. This is an ongoing partnership, connecting career-ready youth with a world class organization that provides meaningful career paths. Onstage are JAG NV alumni.pic.twitter.com/08vxtPPNt8	1	9	67	1555004173000	10:36 AM - 11 Apr 2019	/JAGNevada1/status/1116394535775428608
1556873243-3245	https://twitter.com/search?l=&q=%22%24TESLA%22%20since%3A2019-04-01%20until%3A2019-05-03&src=typd	@InsideEVs	InsideEVs	--- Electric Car Holy Grail: The Facts Show No One Can Top @Tesla --- There’s really no way to frame it differently. Tesla is way ahead. https://insideevs.com/electric-vehicle-holy-grail-tesla-tops/amp/ …pic.twitter.com/Lbh1Bra5oz	21	179	1.5K	1554935494000	3:31 PM - 10 Apr 2019	/InsideEVs/status/1116106475355688960
1556873243-3737	https://twitter.com/search?l=&q=%22%24TESLA%22%20since%3A2019-04-01%20until%3A2019-05-03&src=typd	@RRaindl	Robert Raindl	5,315 @Tesla #Model3 were sold in tiny Norway in March. That means that every 1,000th inhabitant of Norway (incl children and all other people not able to drive) bought one last month. Hypothetically this would translate into ~330,000 M3 purchases in the US.https://twitter.com/InsideEVs/status/1112722988976271362 …	13	42	196	1554132032000	8:20 AM - 1 Apr 2019	/RRaindl/status/1112736512955871233
1556873243-3315	https://twitter.com/search?l=&q=%22%24TESLA%22%20since%3A2019-04-01%20until%3A2019-05-03&src=typd	@ChunkCloud	ChunkCloud Network	@Tesla employees just crashed a brand new model 3 in front of my workplace... #oops @elonmuskpic.twitter.com/wvoowVn0Ct	31	26	116	1554825526000	8:58 AM - 9 Apr 2019	/ChunkCloud/status/1115645236854837248
1556873243-3465	https://twitter.com/search?l=&q=%22%24TESLA%22%20since%3A2019-04-01%20until%3A2019-05-03&src=typd	@scottwolf_arch	Scott Wolf	What I will say is that I’m still disgusted that @elonmusk and @Tesla lied to AP1 buyers with promises of continued updates. Bought in Mar 2016, last update Dec 2016, and nothing since then to improve AP1. Tesla’s response is that Elon isn’t obligated to be truthful.		7	23	1554555895000	6:04 AM - 6 Apr 2019	/scottwolf_arch/status/1114514319713161216
1556873243-2586	https://twitter.com/search?l=&q=%22%24TESLA%22%20since%3A2019-04-01%20until%3A2019-05-03&src=typd	@Tesla	Tesla	Paired with the new drivetrain design, Model S and Model X are now capable of achieving 200 kW on V3 Superchargers and 145 kW on V2 Superchargers. Together, these improvements enable owners to recharge miles 50% fasterpic.twitter.com/dqSDc41sM0	40	293	2.5K	1556066920000	5:48 PM - 23 Apr 2019	/Tesla/status/1120852020355682304
1556873243-3716	https://twitter.com/search?l=&q=%22%24TESLA%22%20since%3A2019-04-01%20until%3A2019-05-03&src=typd	@wallywon830	Wally	Thank you @Tesla & @elonmusk! I love my new Model 3! More importantly I'll feel safer driving the wife and two girls in this beast #Model3 #Tesla #TeslaModel3pic.twitter.com/Lom6h1YbpZ	79	188	3.9K	1554159348000	3:55 PM - 1 Apr 2019	/wallywon830/status/1112851083720744961
1556873243-3657	https://twitter.com/search?l=&q=%22%24TESLA%22%20since%3A2019-04-01%20until%3A2019-05-03&src=typd	@GregKable	Greg Kable	UPDATE (higher quality images) The veil is slowly being lifted on the Xiaopeng E28 sedan. The new electric powered @Tesla Model 3 rival is set to make its debut at the Shanghai motor show prior to a start to Chinese sales later this year. Production name is P7 @xmotorsglobalpic.twitter.com/YVk01f0iLW	4	9	25	1554308427000	9:20 AM - 3 Apr 2019	/GregKable/status/1113476363456065538
1556873243-2923	https://twitter.com/search?l=&q=%22%24TESLA%22%20since%3A2019-04-01%20until%3A2019-05-03&src=typd	@TonyTesla4Life	Tony Pham - "The Bandit" Model 3 License Mount	First time here @Tesla Kettleman Supercharger, beautiful day!! pic.twitter.com/HUBnoP1e2V	1	4	56	1555604290000	9:18 AM - 18 Apr 2019	/TonyTesla4Life/status/1118911609403916289
1556873243-2561	https://twitter.com/search?l=&q=%22%24TESLA%22%20since%3A2019-04-01%20until%3A2019-05-03&src=typd	@CraigBonthron	Craig Bonthron	My #tesla experience in numbers 14 months 20,000 miles 100% #renewables (yes 0% coal or gas) £0 mantainace cost 0 range anxiety 0 visits to petroleum stations 100% satisfaction Thanks @Tesla and @elonmusk .. consider me a loyal customer pic.twitter.com/B6i4kYmNAR	60	187	2.8K	1556300912000	10:48 AM - 26 Apr 2019	/CraigBonthron/status/1121833451081142273
1556873243-3346	https://twitter.com/search?l=&q=%22%24TESLA%22%20since%3A2019-04-01%20until%3A2019-05-03&src=typd	@3dustin1boren1	Dustin Boren	Camping in the @Tesla Model 3 was about as awesome as I expected! #Dogmode kept us at a cozy 70 degrees all night. Best car ever pic.twitter.com/vU16VZi87L	63	257	3.5K	1554763843000	3:50 PM - 8 Apr 2019	/3dustin1boren1/status/1115386519630442496
1556873243-3300	https://twitter.com/search?l=&q=%22%24TESLA%22%20since%3A2019-04-01%20until%3A2019-05-03&src=typd	@Latrilife	Latrilife	This is because they drive like morons I have hours of footage of this @elonmusk @tesla tell your employees to drive in these neighborhoods as if their children play in the same streets! that probably wouldn’t do any good anyway, The fish stinks from the head https://twitter.com/Benshooter/status/1115693437607534592 …	2	3	23	1554838029000	12:27 PM - 9 Apr 2019	/Latrilife/status/1115697676928946176
1556873243-3481	https://twitter.com/search?l=&q=%22%24TESLA%22%20since%3A2019-04-01%20until%3A2019-05-03&src=typd	@sling05	JE	@elonmusk @Tesla What is the deal with terminating all the Service staff at the Calgary, AB service Center? They were dedicated to the Tesla name and the Tesla product. Where are the owners to get servicing? Prospective owners will now think twice before buying. #yyc	4	7	18	1554506779000	4:26 PM - 5 Apr 2019	/sling05/status/1114308315104735232
1556873243-3695	https://twitter.com/search?l=&q=%22%24TESLA%22%20since%3A2019-04-01%20until%3A2019-05-03&src=typd	@Stevebility	Steve	Breaking! @Tesla offering $5,000 off any Model 3 if you take delivery 2 days ago! $TSLAQ	1	4	87	1554218062000	8:14 AM - 2 Apr 2019	/Stevebility/status/1113097348731887616
1556873243-3599	https://twitter.com/search?l=&q=%22%24TESLA%22%20since%3A2019-04-01%20until%3A2019-05-03&src=typd	@mrkylefield	Kyle Field	This puts @Tesla's Q1 deliveries into perspective. Thanks :) https://twitter.com/EcoHeliGuy/status/1113648662054199297 …	9	59	315	1554351247000	9:14 PM - 3 Apr 2019	/mrkylefield/status/1113655963729289216
1556873243-3157	https://twitter.com/search?l=&q=%22%24TESLA%22%20since%3A2019-04-01%20until%3A2019-05-03&src=typd	@SnazzyQ	Quinn Nelson	@tesla @elonmusk It has been 2+ weeks and the Beaver, UT Supercharger still has 2 of 4 permanent stalls down with the other two peaking at about 30kW with the two temp stalls only capable of 40kW. Multiple cars are backed up here. It’s a crucial Supercharger. URGENT ATTN PLS!pic.twitter.com/hEZ6THiIuW	1	4	55	1555114414000	5:13 PM - 12 Apr 2019	/SnazzyQ/status/1116856921510694912
1556873243-2940	https://twitter.com/search?l=&q=%22%24TESLA%22%20since%3A2019-04-01%20until%3A2019-05-03&src=typd	@scot_work	Scot Work	1) "Always fun to have your computer completely shut down out of nowhere for no reason while driving on the freeway at night." READ THE COMMENTS! #TESLA #MODEL3 @Tesla #TeslaModel3 $TSLA $TSLAQ #TeslaScreenIssues #TeslaQualityIssues pic.twitter.com/eaZePWUnjs	4	10	48	1555560225000	9:03 PM - 17 Apr 2019	/scot_work/status/1118726786584416256
1556873243-3619	https://twitter.com/search?l=&q=%22%24TESLA%22%20since%3A2019-04-01%20until%3A2019-05-03&src=typd	@Tesla	Tesla	Introducing a More Seamless Navigate on Autopilothttps://ts.la/NavigateOnAutopilot …	239	1.0K	8.5K	1554333293000	4:14 PM - 3 Apr 2019	/Tesla/status/1113580660055101440
1556873243-3121	https://twitter.com/search?l=&q=%22%24TESLA%22%20since%3A2019-04-01%20until%3A2019-05-03&src=typd	@BenSullins	Ben Sullins	Thank you @Tesla and @elonmusk for the invite to watch the @SpaceX Falcon Heavy launch, an experience my family will never forget https://www.youtube.com/watch?v=wxYEKGMPrfE …	3	13	299	1555187790000	1:36 PM - 13 Apr 2019	/BenSullins/status/1117164682379325440
1556873243-3440	https://twitter.com/search?l=&q=%22%24TESLA%22%20since%3A2019-04-01%20until%3A2019-05-03&src=typd	@LivioFilice	LivioFilice	YoY @tesla #ElectricVehicle sales figures continue to climb. Investment in the supply chain + new options for consumers will continue to drive sales around the world. This is only the beginning of a fundamental long-term shift to #ZeroEmission vehicles.pic.twitter.com/8SKs2ckaX8	1	14	38	1554581998000	1:19 PM - 6 Apr 2019	/LivioFilice/status/1114623805366906880
1556873243-3742	https://twitter.com/search?l=&q=%22%24TESLA%22%20since%3A2019-04-01%20until%3A2019-05-03&src=typd	@RAVPower	RAVPower	Take RAVPower when driving @Tesla, it will double the range and take you further than ever before!! @elonmusk #ModelS #powerbank #RTpic.twitter.com/MJ8kPyyZj2	2	18	72	1554127874000	7:11 AM - 1 Apr 2019	/RAVPower/status/1112719071210962945
1556873243-2729	https://twitter.com/search?l=&q=%22%24TESLA%22%20since%3A2019-04-01%20until%3A2019-05-03&src=typd	@cleantechnica	CleanTechnica	Elon expects regulatory approval for Tesla robotaxis (Tesla Network) somewhere next year. @ElonMusk @Tesla #Tesla https://cleantechnica.com/2019/04/22/tesla-autonomy-day-video-is-live/ … $TSLApic.twitter.com/9xk1DylVC8	33	173	1.3K	1555965626000	1:40 PM - 22 Apr 2019	/cleantechnica/status/1120427163130503169
1556873243-3215	https://twitter.com/search?l=&q=%22%24TESLA%22%20since%3A2019-04-01%20until%3A2019-05-03&src=typd	@targetspecies	James Arado ⚡	April has been absolutely incredible!!! My beautiful baby girl Ailey was born on the 2nd and only 1 week later we take delivery of our new @Tesla #Model3. What an emotional rollercoaster! Thanks @elonmusk for making her future sustainable and building such a fun ride.pic.twitter.com/Dw9o1U4Y6y	22	44	865	1555006724000	11:18 AM - 11 Apr 2019	/targetspecies/status/1116405236531367936
1556873243-3513	https://twitter.com/search?l=&q=%22%24TESLA%22%20since%3A2019-04-01%20until%3A2019-05-03&src=typd	@TESLAFAMILY	TESLA FAMILY	I've got a Semi on :-). #redsemi #Tesla #semi #tesalsemi @elonmusk @Tesla @TeslaMotorsClub @TheTeslaLife @XAutoWorld100 @TheTeslaShow @pic.twitter.com/qhe2GyguyS	1	4	12	1554468637000	5:50 AM - 5 Apr 2019	/TESLAFAMILY/status/1114148333650620416
1556873243-3711	https://twitter.com/search?l=&q=%22%24TESLA%22%20since%3A2019-04-01%20until%3A2019-05-03&src=typd	@teslaunivrse	Tesla Univrse	Anyone tried installing a hardwired Radar Detector in their Tesla Model 3? @tesla_raj @Teslatunity @teslaownersSV @Tesla @Model3Owners @TeslaJoy @teslaagirl @TesLatino @tesla_unplugged @evannex_com @Teslarati @teslabros @TeslaArmy @elonmusk @BenSullins @LikeTeslaKim @i1Teslapic.twitter.com/mvIz1W3ftT	9	2	19	1554164473000	5:21 PM - 1 Apr 2019	/teslaunivrse/status/1112872579222601728
1556873243-2928	https://twitter.com/search?l=&q=%22%24TESLA%22%20since%3A2019-04-01%20until%3A2019-05-03&src=typd	@LobSquash	Greg Lobban	Last month @CWCsquash we were getting around in @Tesla, this week @ElGounaSquash we are cruising around in Tuk Tuks #tucxi #samesame @karakalukhttps://twitter.com/ElGounaSquash/status/1118808816341147650 …		2	39	1555580099000	2:34 AM - 18 Apr 2019	/LobSquash/status/1118810145344172034
1556873243-3661	https://twitter.com/search?l=&q=%22%24TESLA%22%20since%3A2019-04-01%20until%3A2019-05-03&src=typd	@awruddiman	Alan Ruddiman	Really excited that we snuck our @Tesla Model 3 order in ahead of the April 1st price increases. Thanks @elonmusk for leading by example and with authority on addressing #ClimateChange head on. @electriccarsite @Model3Owners @Teslaratipic.twitter.com/2WlBVS0V95	10	9	259	1554306316000	8:45 AM - 3 Apr 2019	/awruddiman/status/1113467511440330753
1556873243-3070	https://twitter.com/search?l=&q=%22%24TESLA%22%20since%3A2019-04-01%20until%3A2019-05-03&src=typd	@OCTeslaClub	OC Tesla Club	Some interesting @Tesla #Model3 wraps from yesterday's Meetup.pic.twitter.com/dMmYRZBmYA	3	3	30	1555291313000	6:21 PM - 14 Apr 2019	/OCTeslaClub/status/1117598888481792000
1556873243-3196	https://twitter.com/search?l=&q=%22%24TESLA%22%20since%3A2019-04-01%20until%3A2019-05-03&src=typd	@lithiumforum	Dirk Harbecke	The demand for #battery cells remains very high. This sounds more like a negotiation tactics of @Panasonic towards @Tesla - with more and more car makers looking for Tier 1 battery cells. Interesting story to follow. #Lithium #EV $RCK #EMobilityhttps://www.bloomberg.com/news/articles/2019-04-11/tesla-panasonic-freeze-expansion-of-gigafactory-nikkei-says …		10	28	1555047162000	10:32 PM - 11 Apr 2019	/lithiumforum/status/1116574843250470915
1556873243-2800	https://twitter.com/search?l=&q=%22%24TESLA%22%20since%3A2019-04-01%20until%3A2019-05-03&src=typd	@Stevebility	Steve	So, to be clear, SpaceX had a failure testing 60 year old technology? $TSLAQ @tesla #FSD	3	3	20	1555884828000	3:13 PM - 21 Apr 2019	/Stevebility/status/1120088269067292673
1556873243-2828	https://twitter.com/search?l=&q=%22%24TESLA%22%20since%3A2019-04-01%20until%3A2019-05-03&src=typd	@mrkylefield	Kyle Field	CleanTechnica's @zshahan3 digs into autonomous vehicle tech with @ARKInvest's @TashaARK to look behind the marketing to the tech that is fueling the evolution of autonomous vehicles. @Tesla @Waymo @Uberhttps://twitter.com/cleantechnica/status/1119742036394041346 …		8	34	1555808783000	6:06 PM - 20 Apr 2019	/mrkylefield/status/1119769315983548416
1556873243-2896	https://twitter.com/search?l=&q=%22%24TESLA%22%20since%3A2019-04-01%20until%3A2019-05-03&src=typd	@Katharina_Lamsa	Katharina Lamsa	#SDGs #ElecricVehicles #Tesla Kettleman City Supercharger station has 40 stalls, 250kW of solar, 5 Powerpacks and a lounge to recharge with by @craigcoker_ via @Tesla @elonmusk TY, @TopCyberNews #FF: @3BodyProblem @SDGS4GOOD @J_S_Kpic.twitter.com/R7F7CzsS3c		5	11	1555669391000	3:23 AM - 19 Apr 2019	/Katharina_Lamsa/status/1119184659999600648
1556873243-3607	https://twitter.com/search?l=&q=%22%24TESLA%22%20since%3A2019-04-01%20until%3A2019-05-03&src=typd	@LivingTesla	LivingTesla	Until @Tesla or @elonmusk tells me what this camera is doing for me I'm shutting them out. It SHOULD be used with Sentry Mode, but it's not at this time. When it has a purpose that serves me I'll slide it back open. Here's what I used of you want to join: https://amzn.to/2WHM6UX pic.twitter.com/eZIEYmBKGx	110	168	3.3K	1554347191000	8:06 PM - 3 Apr 2019	/LivingTesla/status/1113638952458579969
1556873243-3428	https://twitter.com/search?l=&q=%22%24TESLA%22%20since%3A2019-04-01%20until%3A2019-05-03&src=typd	@Scobleizer	Robert Scoble	What if @elonmusk put a 5G radio and antenna in every @Tesla ? If I was AT&T or Verizon's CEO, that thought would terrify me. If it happened Tesla would instantly have the best 5G network in Silicon Valley. Think about it. You can move around a cell network...	46	74	305	1554602153000	6:55 PM - 6 Apr 2019	/Scobleizer/status/1114708340460797952
1556873243-3128	https://twitter.com/search?l=&q=%22%24TESLA%22%20since%3A2019-04-01%20until%3A2019-05-03&src=typd	@mcjamez	Jim McPherson	This is what @Audi doesn’t get: They are targeting the wrong people. Gas owners are the market, not @Tesla owners. Trying to persuade at the exact location that proves Tesla’s superiority is laughable. https://twitter.com/stromerleben/status/1116749382874013696 …	4	4	38	1555170211000	8:43 AM - 13 Apr 2019	/mcjamez/status/1117090950747230209
1556873243-3614	https://twitter.com/search?l=&q=%22%24TESLA%22%20since%3A2019-04-01%20until%3A2019-05-03&src=typd	@skabooshka	skabooshka	Hey @elonmusk you've probably been thinking about revising down guidance for 2019. I get it. You have to go to court tomorrow about the zany production projections you made. Hit me up when you decide to revise down, I can give you a more realistic idea of what you're able to make	9	14	113	1554340679000	6:17 PM - 3 Apr 2019	/skabooshka/status/1113611640249798657
1556873243-3249	https://twitter.com/search?l=&q=%22%24TESLA%22%20since%3A2019-04-01%20until%3A2019-05-03&src=typd	@monicasdfghjk	monica	Haha I took similar shots of my baby under the dinky single tree in my work parking lot pic.twitter.com/Mr6VJ50Tfe	5	9	224	1554927624000	1:20 PM - 10 Apr 2019	/monicasdfghjk/status/1116073466749317120
1556873243-3486	https://twitter.com/search?l=&q=%22%24TESLA%22%20since%3A2019-04-01%20until%3A2019-05-03&src=typd	@LAXSportsNation	Los Angeles Sports Nation	What if @Tesla was the official sponsor of the #LAGalaxy? pic.twitter.com/xbxmuTcMMd	5	11	79	1554502506000	3:15 PM - 5 Apr 2019	/LAXSportsNation/status/1114290389643603969
1556873243-2590	https://twitter.com/search?l=&q=%22%24TESLA%22%20since%3A2019-04-01%20until%3A2019-05-03&src=typd	@TheTeslaLife	TheTeslaLife	@elonmusk did you look over the new Canadian Federal EV Incentive? Can Tesla help get a Model 3 registered for the program?	4	4	52	1556065252000	5:20 PM - 23 Apr 2019	/TheTeslaLife/status/1120845022641868800
1556873243-3074	https://twitter.com/search?l=&q=%22%24TESLA%22%20since%3A2019-04-01%20until%3A2019-05-03&src=typd	@BenSullins	Ben Sullins	100% - and I get shit when I point out 110% year-over-year is amazing growth in an industry where literally everyone else is declining	3	8	161	1555282915000	4:01 PM - 14 Apr 2019	/BenSullins/status/1117563663806689280
1556873243-2615	https://twitter.com/search?l=&q=%22%24TESLA%22%20since%3A2019-04-01%20until%3A2019-05-03&src=typd	@Ratbert90	Adam Duskett	@Tesla @elonmusk Considering my car has been in the shop for over 100 days, apparently the backorder on fenders allows me to issue a lemon law return on the car. #teslaserviceissues		6	7	1556052430000	1:47 PM - 23 Apr 2019	/Ratbert90/status/1120791242009403393
1556873243-2835	https://twitter.com/search?l=&q=%22%24TESLA%22%20since%3A2019-04-01%20until%3A2019-05-03&src=typd	@yanquetino	Mark Larsen	Drove my @Tesla #Model3 to the Earth Day Festival in Las Vegas today. Unfortunately, only autodealers were allowed in the festival area, so actual EV owners had to park too far away to properly display our vehicles. But… at least I managed to punk a couple of passersby. pic.twitter.com/3RIigkg33K	19	73	547	1555800189000	3:43 PM - 20 Apr 2019	/yanquetino/status/1119733268029394944
1556873243-3147	https://twitter.com/search?l=&q=%22%24TESLA%22%20since%3A2019-04-01%20until%3A2019-05-03&src=typd	@TeslaMiles	Tesla High Mileage Leaderboard	A $85,000 @Tesla Model S in 2019 is way better than $85,000 @Tesla Model S in 2014. But a $85,000 @MercedesBenz is just a different color 5 years later!	1	4	21	1555131729000	10:02 PM - 12 Apr 2019	/TeslaMiles/status/1116929545804763136
1556873243-3052	https://twitter.com/search?l=&q=%22%24TESLA%22%20since%3A2019-04-01%20until%3A2019-05-03&src=typd	@craigcoker_	Craig Coker	P3D = Rally Car? I love driving my car off-road more than street. #model3 #dontdothisonpublicroads @Tesla @elonmuskpic.twitter.com/WMjMvpEVkS	16	68	435	1555358463000	1:01 PM - 15 Apr 2019	/craigcoker_/status/1117880536012169217
1556873243-3631	https://twitter.com/search?l=&q=%22%24TESLA%22%20since%3A2019-04-01%20until%3A2019-05-03&src=typd	@InsideEVs	InsideEVs	What do you do when you've got a @Tesla issue? In this case, @elonmusk goes above and beyond and comes to the rescue. Name another CEO who does this? We're waiting...https://www.motor1.com/news/317519/elon-musk-sheryl-crow-tesla/amp/ …pic.twitter.com/RsWutwKcbe	18	15	104	1554328843000	3:00 PM - 3 Apr 2019	/InsideEVs/status/1113561995339497472
1556873243-2781	https://twitter.com/search?l=&q=%22%24TESLA%22%20since%3A2019-04-01%20until%3A2019-05-03&src=typd	@elonmusk	Elon Musk	Actual Tesla range is about 5 miles / 8 km past zero	182	314	13K	1555918091000	12:28 AM - 22 Apr 2019	/elonmusk/status/1120227783735566336
1556873243-2842	https://twitter.com/search?l=&q=%22%24TESLA%22%20since%3A2019-04-01%20until%3A2019-05-03&src=typd	@craigcoker_	Craig Coker	Flying through this roomy model X. It’s been a great time driving this car around! Thanks @RentPacificRide @Tesla @elonmusk #teslamodelXpic.twitter.com/y3FnTJTOVs	11	69	464	1555781182000	10:26 AM - 20 Apr 2019	/craigcoker_/status/1119653545760813057
1556873243-3281	https://twitter.com/search?l=&q=%22%24TESLA%22%20since%3A2019-04-01%20until%3A2019-05-03&src=typd	@maxma2019	Max 🦆 🐏	Checkout this impossible 360 degree off ramp on version 2019.8.5! Thank you @elonmusk for making our lives more exciting! @vincent13031925 @gwestr @28delayslater @tesla_truth @Tesla @tsrandall @Saba_Capital @AlterViggo @PTPetrapic.twitter.com/emtnb0D0Ad	2	5	32	1554859171000	6:19 PM - 9 Apr 2019	/maxma2019/status/1115786351738155008
1556873243-2804	https://twitter.com/search?l=&q=%22%24TESLA%22%20since%3A2019-04-01%20until%3A2019-05-03&src=typd	@TraderDanny77	Danny	SUBS STOPPED WORKING AND CAR KEEPS GLITCHING. IVE DONE MULTIPLE RESETS AND NOTHING. TRIED TO SCHEDULE A SERVICE AND TAMPA FLORIDA HAS NOTHING AVAILABLE. THANK YOU @elonmusk @Tesla @TeslaSupport $tsla MY WIFE IS SCARRED TO DRIVE OUR CAR NOW AND I HAVE NOBODY TO HELP SERVICE IT. pic.twitter.com/ilWiRWMyxO	6	11	27	1555872940000	11:55 AM - 21 Apr 2019	/TraderDanny77/status/1120038406204030978
1556873243-2592	https://twitter.com/search?l=&q=%22%24TESLA%22%20since%3A2019-04-01%20until%3A2019-05-03&src=typd	@ryancarlmercer	Ryan Carl Mercer	Not a bad idea "Advisor to Elon Musk and @Tesla, here's the visual proof" haha.	13	13	1.8K	1556065064000	5:17 PM - 23 Apr 2019	/ryancarlmercer/status/1120844234981031937
1556873243-3570	https://twitter.com/search?l=&q=%22%24TESLA%22%20since%3A2019-04-01%20until%3A2019-05-03&src=typd	@sara_boutall	Sara Boutall	This is the best thread ever, and anyone interested in the SEC vs. Musk court case (which everyone should be, if you like innovation, free speech, and memes) should follow it. Needless to say it shows the absurdity of this whole sham. @elonmusk @Tesla $tslahttps://twitter.com/KlasfeldReports/status/1113785831771332608 …	7	21	82	1554405812000	12:23 PM - 4 Apr 2019	/sara_boutall/status/1113884828661891072
1556873243-3256	https://twitter.com/search?l=&q=%22%24TESLA%22%20since%3A2019-04-01%20until%3A2019-05-03&src=typd	@LithiumToday	Lithium.today	For the first time @Tesla became a best selling car in #Switzerland beating ICE models.https://thedriven.io/2019/04/10/tesla-model-3-now-best-selling-car-in-switzerland/#electriccars …		2	11	1554918007000	10:40 AM - 10 Apr 2019	/LithiumToday/status/1116033128882163714
1556873243-2930	https://twitter.com/search?l=&q=%22%24TESLA%22%20since%3A2019-04-01%20until%3A2019-05-03&src=typd	@skallen	☠Anders Karlsson	Will Sales Numbers Explode? | @Tesla Model 3 SR+ In Denmark Now Taxed @ 0% https://youtu.be/a5a1l5_O924 via @YouTube	1	21	84	1555573121000	12:38 AM - 18 Apr 2019	/skallen/status/1118780876131852288
1556873243-2669	https://twitter.com/search?l=&q=%22%24TESLA%22%20since%3A2019-04-01%20until%3A2019-05-03&src=typd	@ray4tesla	Ray 4️⃣Tesla	This fires looks worse than the Model S fire yesterday and yet no one makes a big deal out of it. @elonmusk @Tesla $TSLA $TSLAQ @TeslaMotorsClub	3	4	70	1556025706000	6:21 AM - 23 Apr 2019	/ray4tesla/status/1120679155790573569
1556873243-3600	https://twitter.com/search?l=&q=%22%24TESLA%22%20since%3A2019-04-01%20until%3A2019-05-03&src=typd	@M3Exp	Model 3 Experience	Anyone going to Austin to represent @Tesla owners in Texas tomorrow morning at 8? I’ve gotta decide if I’m taking the time off work and starting a road trip at 4 am.	2	8	30	1554349427000	8:43 PM - 3 Apr 2019	/M3Exp/status/1113648332512141312
1556873243-3594	https://twitter.com/search?l=&q=%22%24TESLA%22%20since%3A2019-04-01%20until%3A2019-05-03&src=typd	@AfroRoboticist	afroRoboticist	I had the opportunity of being involved in a @tesla test drive yesterday. Let's just say even for me who's seen robots go autonomous, i was screaming like a kid when the car parked itself. Reminded me why we in #robotics do what we do. Complete autonomy = fewer accidents.	1	4	5	1554376162000	4:09 AM - 4 Apr 2019	/AfroRoboticist/status/1113760467581845505
1556873243-2912	https://twitter.com/search?l=&q=%22%24TESLA%22%20since%3A2019-04-01%20until%3A2019-05-03&src=typd	@amarlevine	Pets and Politics	Here they are...pic.twitter.com/dwkyQ7NGRQ	9	7	73	1555631823000	4:57 PM - 18 Apr 2019	/amarlevine/status/1119027088328019969
1556873243-3501	https://twitter.com/search?l=&q=%22%24TESLA%22%20since%3A2019-04-01%20until%3A2019-05-03&src=typd	@dodiewill2	✨Dodie Williams ✨	It's only morning, no slacking off yet!!! @elonmusk @SpaceX @Tesla @bonnienorman @Manic_Marge @martinengwicht @TheMuddySchmuck @Kristennetten @JohnnaCrider1 @TeamBlitzen @RationalEtienne @ChrisjonesLee @LudaLisl @Tayyabjamel786 @breizh_72 @EricMandela @_jeffreyr @USAPatriot0817pic.twitter.com/i3X2tdpIKf	3	1	20	1554476486000	8:01 AM - 5 Apr 2019	/dodiewill2/status/1114181257527791616
1556873243-3528	https://twitter.com/search?l=&q=%22%24TESLA%22%20since%3A2019-04-01%20until%3A2019-05-03&src=typd	@TSLAQrabbithole	WinterisComing	Imagine being one of the millions of cult-members that is convinced of every word he is, and believes the ROW is out to discredit and destroy the God-King and savior of Earth and Humanity. Its a giant conspiracy against Elon. The WHOLE WORLD is trying to kill itself. $TSLAQ	1	1	16	1554441526000	10:18 PM - 4 Apr 2019	/TSLAQrabbithole/status/1114034622789107712
1556873243-3698	https://twitter.com/search?l=&q=%22%24TESLA%22%20since%3A2019-04-01%20until%3A2019-05-03&src=typd	@TeeKay_EV	TeeKayEV	Clever guy. Backseat is the safest place...pic.twitter.com/bFKY4YPpv5		2	75	1554213819000	7:03 AM - 2 Apr 2019	/TeeKay_EV/status/1113079549158453248
1556873243-2950	https://twitter.com/search?l=&q=%22%24TESLA%22%20since%3A2019-04-01%20until%3A2019-05-03&src=typd	@TweeterTweaker	Tweet Tweaker	Never thought I'd say this, but could @spacex go BK before @tesla. If you're looking to raise $400M and you only pull in 11% of it a mere 3 months after raising 1/2 of a $500M round, things must be really bad. $tsla $tslaq	13	9	89	1555541581000	3:53 PM - 17 Apr 2019	/TweeterTweaker/status/1118648587989049345
1556873243-3598	https://twitter.com/search?l=&q=%22%24TESLA%22%20since%3A2019-04-01%20until%3A2019-05-03&src=typd	@Teslatunity	Teslatunity	Window control please and thank you!!	3	1	32	1554351457000	9:17 PM - 3 Apr 2019	/Teslatunity/status/1113656848085913600
1556873243-3369	https://twitter.com/search?l=&q=%22%24TESLA%22%20since%3A2019-04-01%20until%3A2019-05-03&src=typd	@ceo_plus_ch	ceo plus, Roger Rusch	If upfront cost of 58k are too high for you, here’s another comparison: Over 10 yrs, a #Tesla #Model3 SR for 35k costs about the same as a gas-guzzler that was given to you for FREE!pic.twitter.com/4gaiBFbxdB	188	513	3.6K	1554744507000	10:28 AM - 8 Apr 2019	/ceo_plus_ch/status/1115305418547519488
1556873243-3049	https://twitter.com/search?l=&q=%22%24TESLA%22%20since%3A2019-04-01%20until%3A2019-05-03&src=typd	@mrcarmack	MR. CAR/\\ACK	It’s ironic I’d be making a post about my @Tesla experience while doing 50mph on autopilot... thanks to @elonmusk and Joey for letting me use the P100d X For Coachella, weekend 1! I cannot wait to purchase onepic.twitter.com/jfJXmAw0Dy	2	6	167	1555362250000	2:04 PM - 15 Apr 2019	/mrcarmack/status/1117896418000130048
1556873243-3355	https://twitter.com/search?l=&q=%22%24TESLA%22%20since%3A2019-04-01%20until%3A2019-05-03&src=typd	@Tesla	Tesla	Sentry Mode in actionhttps://twitter.com/abc7newsbayarea/status/1115347814954033153 …	93	723	5.7K	1554758324000	2:18 PM - 8 Apr 2019	/Tesla/status/1115363371912577025
1556873243-2557	https://twitter.com/search?l=&q=%22%24TESLA%22%20since%3A2019-04-01%20until%3A2019-05-03&src=typd	@Techgnostik	Techgnostik	Wow, I just checked the #Tesla website and I'm now able to place a total solar package order in Colorado??? When did this happen? Panels, Powerwalls, the whole thing. Available for order today. @Tesla Solar, here we come!!!	10	12	87	1556309464000	1:11 PM - 26 Apr 2019	/Techgnostik/status/1121869322970812416
1556873243-3051	https://twitter.com/search?l=&q=%22%24TESLA%22%20since%3A2019-04-01%20until%3A2019-05-03&src=typd	@markcjclemence	Mark Clemence #FBPE	I have driven over 1,500 miles in the last week from Staffordshire to Harwich, Hook of Holland, Bochum, Frankfurt and back yesterday/today to Kent and back. All electric, no problem charging, energy supplies renewable. We should not be promoting hybrids. Petrol is not renewable.	1	3	8	1555359495000	1:18 PM - 15 Apr 2019	/markcjclemence/status/1117884862822699008
1556873243-2931	https://twitter.com/search?l=&q=%22%24TESLA%22%20since%3A2019-04-01%20until%3A2019-05-03&src=typd	@MrNikolaTsla	Mr. Tesla	OPP Officer: That’s a nice car. ME: Thanks. OPP: What is it? ME: It’s a Tesla Model 3, all electric. OPP: How much? ME: you can get these for $45,000 now. OPP: guess I shouldn’t have just bought a Mercedes. ME: you shouldn’t have bought a Mercedes, next time. @Tesla #Model3	2	2	19	1555573003000	12:36 AM - 18 Apr 2019	/MrNikolaTsla/status/1118780382202093568
1556873243-3178	https://twitter.com/search?l=&q=%22%24TESLA%22%20since%3A2019-04-01%20until%3A2019-05-03&src=typd	@PTPetra	Alex Venz	We're only a couple months away from the 7th anniversary of the start of @Tesla Model S deliveries. I would say time files, but it feels like the bulk of the auto industry has been mostly standing still. pic.twitter.com/WbGWewjbOG	4	11	123	1555081997000	8:13 AM - 12 Apr 2019	/PTPetra/status/1116720954200035329
1556873243-2517	https://twitter.com/search?l=&q=%22%24TESLA%22%20since%3A2019-04-01%20until%3A2019-05-03&src=typd	@Saba_Capital	Aziz Saba	can @Tesla cancel Fred Lambert Roadsters so he can have a melt down on twitter? look at this title @elonmuskpic.twitter.com/ddZRrRHdOw	16	12	81	1556820524000	11:08 AM - 2 May 2019	/Saba_Capital/status/1124012864778461184
1556873243-3416	https://twitter.com/search?l=&q=%22%24TESLA%22%20since%3A2019-04-01%20until%3A2019-05-03&src=typd	@ThinkTank_Group	ThinkTank Trading Group	$tesla $tslaq $tsla palm desert California (note the amount of violations)pic.twitter.com/txCS3zfekR	12	34	144	1554654120000	9:22 AM - 7 Apr 2019	/ThinkTank_Group/status/1114926306867597312
1556873243-3736	https://twitter.com/search?l=&q=%22%24TESLA%22%20since%3A2019-04-01%20until%3A2019-05-03&src=typd	@AskDrStupid	Lycanthrope	Business Insider Germany love the @tesla #Model3 P - more than the BMW M3 in fact...https://www.businessinsider.de/tesla-model-s-tesla-model-3-verglichen-bmw-m5-bmw-m3-2019-3?IR=T …		5	28	1554134353000	8:59 AM - 1 Apr 2019	/AskDrStupid/status/1112746245863456768
1556873243-3683	https://twitter.com/search?l=&q=%22%24TESLA%22%20since%3A2019-04-01%20until%3A2019-05-03&src=typd	@thecryptomonk	The Crypto Monk ⛩	Accept Doge as a payment option for @Tesla and i'll buy a car.	9	25	844	1554237447000	1:37 PM - 2 Apr 2019	/thecryptomonk/status/1113178652521398273
1556873243-3529	https://twitter.com/search?l=&q=%22%24TESLA%22%20since%3A2019-04-01%20until%3A2019-05-03&src=typd	@solussd	Joe R. Smith	Excellent- I’m excited! Best car ever.		1	40	1554440541000	10:02 PM - 4 Apr 2019	/solussd/status/1114030489587810304
1556873243-3127	https://twitter.com/search?l=&q=%22%24TESLA%22%20since%3A2019-04-01%20until%3A2019-05-03&src=typd	@NRF_designs	Nic Fierro	Anyone else see spinning vehicles in your @Tesla? #models #model3 #modelxpic.twitter.com/P9eN0JeCUM	5	6	16	1555170373000	8:46 AM - 13 Apr 2019	/NRF_designs/status/1117091627909177346
1556873243-3531	https://twitter.com/search?l=&q=%22%24TESLA%22%20since%3A2019-04-01%20until%3A2019-05-03&src=typd	@Damjanovic__	Dejan Damjanovic	Wow! This is exactly what ive been thinking about doing with a Tesla vehicle in the last 3 years and now i can say, im even more excited knowing it will be possible!. Thank you @elonmusk @Tesla pic.twitter.com/g9JbLtVFl1	1	3	35	1554440001000	9:53 PM - 4 Apr 2019	/Damjanovic__/status/1114028227322765313
1556873243-2747	https://twitter.com/search?l=&q=%22%24TESLA%22%20since%3A2019-04-01%20until%3A2019-05-03&src=typd	@dimas_______	DIMAS	The number of Tesla deliveries (2011 - 2018): 2018: 245,240 2017: 103,097 2016: 76,295 2015: 50,580 2014: 31,655 2013: 22,477 2012: 2,650 2011: 0 Congrats to @elonmusk & everyone at Tesla for this huge successpic.twitter.com/IHIQ1mMtBy	3	7	121	1555956131000	11:02 AM - 22 Apr 2019	/dimas_______/status/1120387338440302592
1556873243-3322	https://twitter.com/search?l=&q=%22%24TESLA%22%20since%3A2019-04-01%20until%3A2019-05-03&src=typd	@EVNewsDaily	EV News Daily ⚡️	On your podcast for Mon 8th Apr 2019 EV’s Hold Value More Than Diesel More Atari Games For @Tesla Drivers BMW Mini EV Released Early 2020 Listen http://EVne.ws/itunes http://EVne.ws/spotify http://EVne.ws/patreon https://www.evnewsdaily.com		4	26	1554811583000	5:06 AM - 9 Apr 2019	/EVNewsDaily/status/1115586752817827840
1556873243-3633	https://twitter.com/search?l=&q=%22%24TESLA%22%20since%3A2019-04-01%20until%3A2019-05-03&src=typd	@EgbertDijkstra	Egbert Dijkstra	The one and only @Tesla @elonmusk Model 3 was delivered today in Belgium.pic.twitter.com/iePIPmpCsG	8	17	146	1554327114000	2:31 PM - 3 Apr 2019	/EgbertDijkstra/status/1113554745640267782
1556873243-3210	https://twitter.com/search?l=&q=%22%24TESLA%22%20since%3A2019-04-01%20until%3A2019-05-03&src=typd	@DavidHiltonLA	David Hilton	@elonmusk & @tesla after waiting over a year for the Tesla roof, I finally got my call today only to find out you don’t offer financing for the roof? The sales rep said I would have to Pay $100k-$150k for the new roof. How do you launch a product without offering financing?	14	7	35	1555017650000	2:20 PM - 11 Apr 2019	/DavidHiltonLA/status/1116451061743538177
1556873243-3284	https://twitter.com/search?l=&q=%22%24TESLA%22%20since%3A2019-04-01%20until%3A2019-05-03&src=typd	@Manic_Marge	Marge 🏁	TY @Tesla @SpaceX @elonmusk @mayemusk @NalyneLunati for inspiring change! Because of your direct & indirect actions, Maggie Maye has found a new home & I have a new best furiend. #BeKind #GiveLove #TakeActionhttps://twitter.com/dogsoftesla/status/1115748321635659777 …	3	6	25	1554850466000	3:54 PM - 9 Apr 2019	/Manic_Marge/status/1115749839474552833
1556873243-2901	https://twitter.com/search?l=&q=%22%24TESLA%22%20since%3A2019-04-01%20until%3A2019-05-03&src=typd	@simonahac	💧simon holmes à court	i’ve driven ~4000km in interstate EV journeys — but never more than 200 from a supercharger. how/where did you recharge? how fast?	3	8	26	1555653201000	10:53 PM - 18 Apr 2019	/simonahac/status/1119116754653863938
1556873243-3045	https://twitter.com/search?l=&q=%22%24TESLA%22%20since%3A2019-04-01%20until%3A2019-05-03&src=typd	@ConversationEDU	The Conversation	It is clear that electric cars can provide plenty of grunt for Australians, so let’s make sure we are ready for an electric performance future!https://theconversation.com/heres-why-electric-cars-have-plenty-of-grunt-oomph-and-torque-115356 …	1	9	9	1555369844000	4:10 PM - 15 Apr 2019	/ConversationEDU/status/1117928272031969282
1556873243-2801	https://twitter.com/search?l=&q=%22%24TESLA%22%20since%3A2019-04-01%20until%3A2019-05-03&src=typd	@AndriusDr	Andrius Drevinskas	The simple things that matter most! I don’t need to think ever again about: - switching lights - controlling wipers - adjusting mirrors/seats after my wife drove it - speed limits - refilling engine coolant or oil - locking or unlocking my car Thanks to @Tesla I just enjoy more! pic.twitter.com/gBeZmD0RYO	7	16	107	1555877028000	1:03 PM - 21 Apr 2019	/AndriusDr/status/1120055554653806594
1556873243-3301	https://twitter.com/search?l=&q=%22%24TESLA%22%20since%3A2019-04-01%20until%3A2019-05-03&src=typd	@vincent13031925	Vincent	Production of M3 from GF3 should be able to start by the end of this year.	4	4	58	1554837258000	12:14 PM - 9 Apr 2019	/vincent13031925/status/1115694443795898368
1556873243-3613	https://twitter.com/search?l=&q=%22%24TESLA%22%20since%3A2019-04-01%20until%3A2019-05-03&src=typd	@vivivandeerlin	Tesla Boot Camp	.@Tesla Boot Camp #6 at CherryHill 4/7. New owners can learn about their amazing cars at this educational program developed and staffed by dedicated volunteer owners. @christe25545867 @teslamodel3fan @Xenius101 @Jason_Kaps @DelValTesla @atokosch_61 @ElectricJen @jcadman22pic.twitter.com/DhnEY4B4y7	3	8	40	1554341146000	6:25 PM - 3 Apr 2019	/vivivandeerlin/status/1113613597362589697
1556873243-3712	https://twitter.com/search?l=&q=%22%24TESLA%22%20since%3A2019-04-01%20until%3A2019-05-03&src=typd	@EnerTuition	EnerTuition	$TSLA Tencent finds holes in @Tesla Autopilot. AP is a terrible piece of software/hardware in more ways than people realize. https://youtu.be/6QSsKy0I9LE Worth a watch.	1	3	23	1554163917000	5:11 PM - 1 Apr 2019	/EnerTuition/status/1112870247638265857
1556873243-3411	https://twitter.com/search?l=&q=%22%24TESLA%22%20since%3A2019-04-01%20until%3A2019-05-03&src=typd	@Dennahz	Dennahz	Hi @elonmusk - do you accept $DOGE or any other cryptocurrency as a payment for a @Tesla during the next bullrun? Asking for a friend.	2	3	56	1554656827000	10:07 AM - 7 Apr 2019	/Dennahz/status/1114937662169858049
1556873243-3172	https://twitter.com/search?l=&q=%22%24TESLA%22%20since%3A2019-04-01%20until%3A2019-05-03&src=typd	@elonmusk	Elon Musk	So if we raise prices in the future, will you cut Tesla a check? Can’t have it both ways.	194	160	2.2K	1555092762000	11:12 AM - 12 Apr 2019	/elonmusk/status/1116766103177285633
1556873243-3037	https://twitter.com/search?l=&q=%22%24TESLA%22%20since%3A2019-04-01%20until%3A2019-05-03&src=typd	@BLKMDL3	Zack	Midnight takes on @MammothMountain Preheated the car so defrosted all ice and snow before I came. Thanks @elonmusk @Tesla pic.twitter.com/ifIgToGk9X	2	5	41	1555377406000	6:16 PM - 15 Apr 2019	/BLKMDL3/status/1117959989757272064
1556873243-3375	https://twitter.com/search?l=&q=%22%24TESLA%22%20since%3A2019-04-01%20until%3A2019-05-03&src=typd	@MLeitko	miriam leitko	Thank you @Tesla for the fireplace! pic.twitter.com/OVDf1L0XgZ	49	182	3.7K	1554734023000	7:33 AM - 8 Apr 2019	/MLeitko/status/1115261442708656128
1556873243-3552	https://twitter.com/search?l=&q=%22%24TESLA%22%20since%3A2019-04-01%20until%3A2019-05-03&src=typd	@LivingTesla	LivingTesla	Thanks for responding and answering our question Elon. Keep up the hard work . Have a beer on me.pic.twitter.com/6hJoyfZIkP	3	2	183	1554428881000	6:48 PM - 4 Apr 2019	/LivingTesla/status/1113981586259628032
1556873243-3124	https://twitter.com/search?l=&q=%22%24TESLA%22%20since%3A2019-04-01%20until%3A2019-05-03&src=typd	@SteveSasman	Steve Sasman	198,000 Miles and counting in the 2012 @Tesla Model S. Heading to Corpus Christi TX tonight, Del Rio TX tomorrow to visit my birthplace for first time since being a #RoadTrippic.twitter.com/p4HxpHGDYJ	2	4	33	1555171609000	9:06 AM - 13 Apr 2019	/SteveSasman/status/1117096814103203842
1556873243-3117	https://twitter.com/search?l=&q=%22%24TESLA%22%20since%3A2019-04-01%20until%3A2019-05-03&src=typd	@ShapeShift_io	ShapeShift	The perfect pair: @Tesla & #ShapeShift Reserve access to our beta platform: http://signup.shapeshift.com @elonmusk @ErikVoorheespic.twitter.com/4IMiPV7wIo	23	54	246	1555197052000	4:10 PM - 13 Apr 2019	/ShapeShift_io/status/1117203529221828609
1556873243-3264	https://twitter.com/search?l=&q=%22%24TESLA%22%20since%3A2019-04-01%20until%3A2019-05-03&src=typd	@KatherineMABC13	Katherine Marchand	HIGH-TECH TESLA: A thief was caught on camera and then arrested thanks to one of @Tesla's latest software updates. https://abc13.com/technology/burglar-caught-after-mans-tesla-records-its-own-break-in/5241163/ …	1	5	13	1554895320000	4:22 AM - 10 Apr 2019	/KatherineMABC13/status/1115937971876679680
1556873243-2986	https://twitter.com/search?l=&q=%22%24TESLA%22%20since%3A2019-04-01%20until%3A2019-05-03&src=typd	@andrewhockings	Andrew Hockings	I’ve calculated that here in the UK, when I finally get my Model 3, I’ll save approximately £2400 (3100 USD) per year compared to running a 40mpg diesel. How can anyone not make the switch to electric?	11	12	118	1555488189000	1:03 AM - 17 Apr 2019	/andrewhockings/status/1118424647454867456
1556873243-2506	https://twitter.com/search?l=&q=%22%24TESLA%22%20since%3A2019-04-01%20until%3A2019-05-03&src=typd	@DigitalTrends	Digital Trends	.@elonmusk and @tesla are slashing prices on their Solar panels. pic.twitter.com/GB0ufAvVMd	3	38	82	1556686313000	9:51 PM - 30 Apr 2019	/DigitalTrends/status/1123449940854882305
1556873243-2910	https://twitter.com/search?l=&q=%22%24TESLA%22%20since%3A2019-04-01%20until%3A2019-05-03&src=typd	@awruddiman	Alan Ruddiman	On only day three of owning our new @Tesla Model 3, our 1st electric car, we decided to try out the Autopilot (beta) feature on a local highway here in British Columbia. We can confirm it’s mission accomplished! #BestCarEver @elonmusk @Model3Owners @Teslarati @electriccarsitepic.twitter.com/4I4Ca0aVIB	17	35	340	1555634378000	5:39 PM - 18 Apr 2019	/awruddiman/status/1119037808390234113
1556873243-3266	https://twitter.com/search?l=&q=%22%24TESLA%22%20since%3A2019-04-01%20until%3A2019-05-03&src=typd	@_thomas_john_	Thomas John	The @tesla @Model3 has now also arrived in my mobility future (no, mobility present) in . Many thanks to @elonmusk and #Tesla for this great #model3 experience.pic.twitter.com/hUS4EOX0Pk	8	31	819	1554891825000	3:23 AM - 10 Apr 2019	/_thomas_john_/status/1115923314319462400
1556873243-2836	https://twitter.com/search?l=&q=%22%24TESLA%22%20since%3A2019-04-01%20until%3A2019-05-03&src=typd	@Latrilife	Latrilife	MDR DC 4/20 12:30 pm ROFLMFAO @elonmusk @tesla you all can’t even sell a f.cking car ON A SATURDAY! pic.twitter.com/xuVFzUrDme	10	16	77	1555789961000	12:52 PM - 20 Apr 2019	/Latrilife/status/1119690368902103042
1556873243-2528	https://twitter.com/search?l=&q=%22%24TESLA%22%20since%3A2019-04-01%20until%3A2019-05-03&src=typd	@el_dimitrieva	Elena Dimitrieva	1. Media bias/poor journalism 2.TSLA-haters on social media 3. Restrictive laws to make it difficult for Tesla owners 4. Pretentious articles/titles to disparage Elon and EVs. @chamath great talk! @Tesla @Teslarati @europe_tesla @mayemusk @elonmusk @Model3Owners @PureTeslapic.twitter.com/0a5x9w9A1V	19	101	443	1556724795000	8:33 AM - 1 May 2019	/el_dimitrieva/status/1123611347030355969
1556873243-3087	https://twitter.com/search?l=&q=%22%24TESLA%22%20since%3A2019-04-01%20until%3A2019-05-03&src=typd	@Xenius101	Ryan Scanlan	New @Tesla driver arriving June 2019. @Akappy41 @eskappy @elonmusk @mayemusk @28delayslater @teslaevangelist @MuskManiac @NuovaRealta @VerizonLinkpic.twitter.com/I041EfflP0	12	8	106	1555262496000	10:21 AM - 14 Apr 2019	/Xenius101/status/1117478019352932352
1556873243-3270	https://twitter.com/search?l=&q=%22%24TESLA%22%20since%3A2019-04-01%20until%3A2019-05-03&src=typd	@Ideas_For_Tesla	ImprovementsForTesla	Hi @elonmusk @Tesla It would be interesting that #Tesla offered a hardware kit or update of the MCU1 to be able to provide it with more agility.https://twitter.com/Alandbru/status/1115686294884102144 …	1	7	8	1554875921000	10:58 PM - 9 Apr 2019	/Ideas_For_Tesla/status/1115856608716783617
1556873243-3545	https://twitter.com/search?l=&q=%22%24TESLA%22%20since%3A2019-04-01%20until%3A2019-05-03&src=typd	@elonmusk	Elon Musk	Thanks	29	18	676	1554430645000	7:17 PM - 4 Apr 2019	/elonmusk/status/1113988983195938816
1556873243-3502	https://twitter.com/search?l=&q=%22%24TESLA%22%20since%3A2019-04-01%20until%3A2019-05-03&src=typd	@3YearLetterman	Three Year Letterman	How many SEC championships does Fremont have?	1	2	45	1554475896000	7:51 AM - 5 Apr 2019	/3YearLetterman/status/1114178779692326912
1556873243-3238	https://twitter.com/search?l=&q=%22%24TESLA%22%20since%3A2019-04-01%20until%3A2019-05-03&src=typd	@CDuffendack	Colby Duffendack	I was talking to my girlfriend and she asked if the Tesla model x came without butterfly doors because she doesn’t want to be too showy, I said baby it’s a Tesla it’s showy, besides the butterfly doors are made to knock out the peasants @elonmusk @Tesla	9	3	15	1554951268000	7:54 PM - 10 Apr 2019	/CDuffendack/status/1116172636818681856
1556873243-3506	https://twitter.com/search?l=&q=%22%24TESLA%22%20since%3A2019-04-01%20until%3A2019-05-03&src=typd	@bradleydick	Bradley Dick	I bought my MS from @tesla Chicago and drive it back to Atlanta. I used Autopilot for 95% of the drive and that was my first time driving a Tesla. #mindblown #thefutureisNow	3	5	136	1554473852000	7:17 AM - 5 Apr 2019	/bradleydick/status/1114170209064116224
1556873243-3645	https://twitter.com/search?l=&q=%22%24TESLA%22%20since%3A2019-04-01%20until%3A2019-05-03&src=typd	@weights_biases	Weights & Biases	Applications for https://www.wandb.com/applied-deep-learning … are open! Featuring @josh_tobin_+@npew/@OpenAI, @pabbeel, @sergeykarayev/@gradescope & @Turnitin, @nealkhosla/@totemiclabs, @lee_redden/@bluerivertech, Stuart Bowers/@Tesla and our very own @l2k.	1	9	28	1554318399000	12:06 PM - 3 Apr 2019	/weights_biases/status/1113518188799483905
1556873243-3431	https://twitter.com/search?l=&q=%22%24TESLA%22%20since%3A2019-04-01%20until%3A2019-05-03&src=typd	@bryanbrake	Bryan Brake	.@Tesla, on your owner site, when I attempted to change my password, I just realized that you don’t allow copy/paste from a password locker. why don’t you allow copy/paste so users can create longer, safer, more secure passphrases? fat fingering in my new 30 char pw? PLS FIX IT! pic.twitter.com/OEVxSBEFZp	3	4	16	1554599674000	6:14 PM - 6 Apr 2019	/bryanbrake/status/1114697943796215808
1556873243-3095	https://twitter.com/search?l=&q=%22%24TESLA%22%20since%3A2019-04-01%20until%3A2019-05-03&src=typd	@getjeda	Jeda Wireless Pad	We are getting confirmations that @tesla 2019.12 update fixes the issue about charging USB data cables. If you have the update on your Model 3, please email us at hello@getjeda.com http://getjeda.com	7	6	55	1555250784000	7:06 AM - 14 Apr 2019	/getjeda/status/1117428898155749379
1556873243-3060	https://twitter.com/search?l=&q=%22%24TESLA%22%20since%3A2019-04-01%20until%3A2019-05-03&src=typd	@getjeda	Jeda Wireless Pad	@tesla first delivery of the $35k Model 3 is a huge milestone that almost everyone in the auto industry doubted. Congrats to @elonmusk and all of those who had no doubt about the power of a startup.https://electrek.co/2019/04/15/tesla-delivers-35000-model-3/ …		3	22	1555345338000	9:22 AM - 15 Apr 2019	/getjeda/status/1117825483326935040
1556873243-2873	https://twitter.com/search?l=&q=%22%24TESLA%22%20since%3A2019-04-01%20until%3A2019-05-03&src=typd	@EricIdle	Eric Idle	To be honest the S is the wife’s. I have the 3 which I love madly.	12	25	674	1555701834000	12:23 PM - 19 Apr 2019	/EricIdle/status/1119320738488442880
1556873243-3401	https://twitter.com/search?l=&q=%22%24TESLA%22%20since%3A2019-04-01%20until%3A2019-05-03&src=typd	@gmbankrupt	Ryan	Props to the @Tesla software team! They’ve been rolling out updates like crazy lately. pic.twitter.com/hOJZHi7PCt	3	3	33	1554671902000	2:18 PM - 7 Apr 2019	/gmbankrupt/status/1115000888001814528
1556873243-2973	https://twitter.com/search?l=&q=%22%24TESLA%22%20since%3A2019-04-01%20until%3A2019-05-03&src=typd	@GRID	GRID Alternatives	We're celebrating an awesome #solar installation in Fresno last week with the Garcia family, GRID Central Valley, and @Senator_Hurtado! Thanks to the support from @Tesla, the Garcia's can expect over $19,000 of savings with solar! pic.twitter.com/YCqV6Brhky		11	114	1555520280000	9:58 AM - 17 Apr 2019	/GRID/status/1118559244356390912
1556873243-3154	https://twitter.com/search?l=&q=%22%24TESLA%22%20since%3A2019-04-01%20until%3A2019-05-03&src=typd	@grftn_	grftn	If you’re betting against @Tesla start praying Lidar is the only way to autonomy. Pray. Hard. $tsla	3	2	13	1555117969000	6:12 PM - 12 Apr 2019	/grftn_/status/1116871832404205569
1556873243-3609	https://twitter.com/search?l=&q=%22%24TESLA%22%20since%3A2019-04-01%20until%3A2019-05-03&src=typd	@OhioTesla	Tesla Columbus Ohio Owners	This evening @MikeDeWine signed HB62 (transportation budget) including the $200 EV/PHEV Fee and $100 Hybrid Fee. Ohio is now tied for the highest fees in the country. OH should be a leader of EV’s and not a killer of new technology. Sad day @ohiogop @OHDems @Tesla @elonmusk @CNBC	11	17	53	1554346138000	7:48 PM - 3 Apr 2019	/OhioTesla/status/1113634538637467650
1556873243-2856	https://twitter.com/search?l=&q=%22%24TESLA%22%20since%3A2019-04-01%20until%3A2019-05-03&src=typd	@TeslaAircraft	CordlessAirplane	I slowed down the video and you can see who is driving. Very interesting. That car is going maximum plaid fast and I can’t wait to see it in person @elonmusk @MKBHD @BenSullins @ElectrekCo @Model3Owners @gwestr @TeslaOpinion @bonnienorman @CaseyNeistat @redban @joeroganpic.twitter.com/kAO7fDvtEm	1	2	55	1555739645000	10:54 PM - 19 Apr 2019	/TeslaAircraft/status/1119479328549433346
1556873243-2523	https://twitter.com/search?l=&q=%22%24TESLA%22%20since%3A2019-04-01%20until%3A2019-05-03&src=typd	@PhenomenalPoto	Peter Roselle	From cashflow positive forever to needing to issue $2+ Billion in 6 months. It is madness? No, this is @Tesla. $TSLA $TSLAQpic.twitter.com/Uvmt4Lj9E1	4	8	57	1556810156000	8:15 AM - 2 May 2019	/PhenomenalPoto/status/1123969378716979203
1556873243-3749	https://twitter.com/search?l=&q=%22%24TESLA%22%20since%3A2019-04-01%20until%3A2019-05-03&src=typd	@Elbilforeningen	Norsk elbilforening	For the first time in history more than half of the passenger car market in Norway was fully electric. Much due to astonishing 5315 Tesla Model 3 delivered in March! https://elbil.no/norway-reaches-historic-electric-car-market-share/ … @Tesla @elonmuskpic.twitter.com/NzUCCB8v4l	82	798	4.4K	1554124032000	6:07 AM - 1 Apr 2019	/Elbilforeningen/status/1112702954719588357
1556873243-2779	https://twitter.com/search?l=&q=%22%24TESLA%22%20since%3A2019-04-01%20until%3A2019-05-03&src=typd	@UltimoGT	Ultimo GT	British Motor Oil @YouLikeCarsUK @AutomotiveAsset @CarKeys_UK @screamingcars @Gandalfwasme @AVC_Leasing @JA_Autos @AdmarkUK @zdravkost @rafredarrows @realDonaldTrump @RunnerService @bgmotogp @FormulaOneWorld @CrienaLDavies @Imperialcar @my_hpi @tesla @bmw http://www.ultimogt.com pic.twitter.com/axDgOJ7uQc		7	52	1555920853000	1:14 AM - 22 Apr 2019	/UltimoGT/status/1120239370060075008
1556873243-2785	https://twitter.com/search?l=&q=%22%24TESLA%22%20since%3A2019-04-01%20until%3A2019-05-03&src=typd	@shanghaidaily	SHINE	A video posted on Weibo yesterday showed a Tesla Model S parked in a garage in Shanghai starting to emit smoke. Shortly after, the vehicle exploded and burst into flames. @elonmusk @Tesla https://www.shine.cn/news/metro/1904223436/ …pic.twitter.com/gTgZ4zniCd	14	333	389	1555911820000	10:43 PM - 21 Apr 2019	/shanghaidaily/status/1120201483889152000
1556873243-3582	https://twitter.com/search?l=&q=%22%24TESLA%22%20since%3A2019-04-01%20until%3A2019-05-03&src=typd	@LizClaman	Liz Claman	Look Ma, no hands! Gang, I’m taking the driverless ride hailing plunge at 3 PM ET w/ the CEO of ⁦@Waymo⁩ 1st ever LIVE broadcast ride along in Chandler, AZ where they already have paying customers using the app. Is it coming to a city near u? How safe? @lyft @tesla killer? pic.twitter.com/ovIi7bXRhf	8	4	11	1554390265000	8:04 AM - 4 Apr 2019	/LizClaman/status/1113819619569967104
1556873243-3212	https://twitter.com/search?l=&q=%22%24TESLA%22%20since%3A2019-04-01%20until%3A2019-05-03&src=typd	@MinimalDuck	Arash Malek 🦆	If I had to pick a loaner car and my choice of cars was, Lambo, Ferrari, Bently, Rolls Royce or Model 3 I would pick the Model 3 without hesitation, anyone else feel this way? @Tesla @elonmusk	18	5	110	1555010991000	12:29 PM - 11 Apr 2019	/MinimalDuck/status/1116423131466350592
1556873243-2533	https://twitter.com/search?l=&q=%22%24TESLA%22%20since%3A2019-04-01%20until%3A2019-05-03&src=typd	@jayxxchang	Jay Chang	Starting to appreciate having these cameras around the car. Insurance companies had no problem determining who was at fault and the case was settled in less than a week. Thank you Tesla. @Tesla @elonmusk @NYKChannelpic.twitter.com/qcU27cgSSL	26	102	518	1556661975000	3:06 PM - 30 Apr 2019	/jayxxchang/status/1123347859896664064
1556873243-3550	https://twitter.com/search?l=&q=%22%24TESLA%22%20since%3A2019-04-01%20until%3A2019-05-03&src=typd	@slye	Andy Slye	Yep I did a video explaining this herehttps://youtu.be/vb25sZbsFtw	14	33	636	1554429066000	6:51 PM - 4 Apr 2019	/slye/status/1113982363275493376
1556873243-3690	https://twitter.com/search?l=&q=%22%24TESLA%22%20since%3A2019-04-01%20until%3A2019-05-03&src=typd	@vincent13031925	Vincent	Stupid user abused the system for eyeballs	6	5	71	1554224597000	10:03 AM - 2 Apr 2019	/vincent13031925/status/1113124756981612550
1556873243-2705	https://twitter.com/search?l=&q=%22%24TESLA%22%20since%3A2019-04-01%20until%3A2019-05-03&src=typd	@seanmmitchell	Sean M Mitchell	Will be going live with @matty_mogul to talk about @tesla's Autonomy Day. Will get Matt's feedback on what he thought about the presentation and his test ride. http://youtu.be/c9DN7EKrP3c	4	7	28	1555983019000	6:30 PM - 22 Apr 2019	/seanmmitchell/status/1120500114286698496
1556873243-2594	https://twitter.com/search?l=&q=%22%24TESLA%22%20since%3A2019-04-01%20until%3A2019-05-03&src=typd	@Scobleizer	Robert Scoble	Are we driving in the future? Thank you @Tesla and @elonmusk for all the Autopilot miles. Proud member of @teslaownersSV. Oh and these @insta360 cameras are dope!pic.twitter.com/knhM2rOClS	11	13	97	1556063671000	4:54 PM - 23 Apr 2019	/Scobleizer/status/1120838393749860352
1556873243-3016	https://twitter.com/search?l=&q=%22%24TESLA%22%20since%3A2019-04-01%20until%3A2019-05-03&src=typd	@Everman	Tesla4Everman	Hi @DanaHull, how is your article series on the first ever @Tesla #ImpactReport coming along? You mentioned your beat includes #Tesla. I assume the accomplishments so wonderfully summarized for you would be something worth covering? I mean after the manager job hoppers of course.https://twitter.com/danahull/status/1117517131485077504 …	22	30	191	1555431846000	9:24 AM - 16 Apr 2019	/Everman/status/1118188325762785280
1556873243-2734	https://twitter.com/search?l=&q=%22%24TESLA%22%20since%3A2019-04-01%20until%3A2019-05-03&src=typd	@HanSolex	Alex Kierstein	This remains the stupidest, least transparent, scammiest way to illustrate MSRP to buyers. Anytime I have to use the @Tesla configurator it makes my eyes bleed. "Price after Est. Savings" my ass. pic.twitter.com/uEmLf94o2B	4	8	52	1555962304000	12:45 PM - 22 Apr 2019	/HanSolex/status/1120413229719654400
1556873243-3601	https://twitter.com/search?l=&q=%22%24TESLA%22%20since%3A2019-04-01%20until%3A2019-05-03&src=typd	@muddywatersre	MuddyWatersResearch	Have you ever had a Top 10 song?	4	3	30	1554348631000	8:30 PM - 3 Apr 2019	/muddywatersre/status/1113644991878844416
1556873243-3265	https://twitter.com/search?l=&q=%22%24TESLA%22%20since%3A2019-04-01%20until%3A2019-05-03&src=typd	@reviews_experts	REVIEWS.IO	Tesla UK support just said they have had multiple people calling in saying they have the same issue. Very dangerous @bcc @cnn @tesla.	3	4	28	1554892918000	3:41 AM - 10 Apr 2019	/reviews_experts/status/1115927896978280448
1556873243-2744	https://twitter.com/search?l=&q=%22%24TESLA%22%20since%3A2019-04-01%20until%3A2019-05-03&src=typd	@hamids	Hamid Shojaee	Had to take some pics of @Tesla Roadster 2 at #autonomyday - event is starting now!pic.twitter.com/uaR1ZXXGfT	8	28	202	1555958535000	11:42 AM - 22 Apr 2019	/hamids/status/1120397417797566466
1556873243-3559	https://twitter.com/search?l=&q=%22%24TESLA%22%20since%3A2019-04-01%20until%3A2019-05-03&src=typd	@Tesla	Tesla	TeslAtari updates inbound! Look for Super Breakout and more in the latest software update which will begin rolling out later this week	540	1.8K	14K	1554416268000	3:17 PM - 4 Apr 2019	/Tesla/status/1113928681691332608
1556873243-2908	https://twitter.com/search?l=&q=%22%24TESLA%22%20since%3A2019-04-01%20until%3A2019-05-03&src=typd	@cecbikes	Cecilia K. Brown	Dear @Tesla and @elonmusk, I gave u a $1000 deposit for solar roof tiles a year and a half ago. When will I get my roof? In Jan 2018 your sales person told me you’d be ready to install in OR that fall. 6 mo later another rep said she had no idea. No word since. Update please?	21	22	107	1555635952000	6:05 PM - 18 Apr 2019	/cecbikes/status/1119044409377472513
1556873243-3103	https://twitter.com/search?l=&q=%22%24TESLA%22%20since%3A2019-04-01%20until%3A2019-05-03&src=typd	@Sofiaan	Sofiaan Fraval	Over engineered vehicles that perform better with each update. I love it! Let’s not forget the amazing 8 year 120k mile warranty on the battery and drive unit that you get with every #Tesla long range #Model3! Also 4 year 50k mile limited warranty.	2	2	24	1555211818000	8:16 PM - 13 Apr 2019	/Sofiaan/status/1117265461803089922
1556873243-2678	https://twitter.com/search?l=&q=%22%24TESLA%22%20since%3A2019-04-01%20until%3A2019-05-03&src=typd	@goblue_nussel	Philip Nussel	Tesla truth squad: @nvidia issued this statement following Monday's @Tesla presentation on self-driving technology, which included development of its own microchips. https://www.autonews.com/technology/musk-boasts-tesla-has-best-chip-world-nvidia-begs-differ …pic.twitter.com/GuIHHizrf5	2	5	8	1556020538000	4:55 AM - 23 Apr 2019	/goblue_nussel/status/1120657477488582659
1556873243-2572	https://twitter.com/search?l=&q=%22%24TESLA%22%20since%3A2019-04-01%20until%3A2019-05-03&src=typd	@ray4tesla	Ray 4️⃣Tesla	A tanker truck is on on a Chinese freeway. Fossil fuel fire is no joke. Never drive close to a fuel truck. @elonmusk @Tesla @FredericLambertpic.twitter.com/eDrs0jIWdw	1	6	8	1556205790000	8:23 AM - 25 Apr 2019	/ray4tesla/status/1121434482312007680
1556873243-3099	https://twitter.com/search?l=&q=%22%24TESLA%22%20since%3A2019-04-01%20until%3A2019-05-03&src=typd	@EVAdoptionTweet	EVAdoption	Since 2010 @Tesla (32%) and @GM (18%) have accounted for 50% of all #ElectricVehicles sold in the US | @NissanElectric @Toyota @Ford combine for another 30% | So 5 OEMs have accounted for 80% of EV salespic.twitter.com/mJKiKAsb0h	5	12	21	1555225866000	12:11 AM - 14 Apr 2019	/EVAdoptionTweet/status/1117324382655791104
1556873243-2658	https://twitter.com/search?l=&q=%22%24TESLA%22%20since%3A2019-04-01%20until%3A2019-05-03&src=typd	@mattloose	Matt Loose	So @Tesla have unveiled a new GPU chip that is already shipping in new cars. I wonder how easy it would be to pop an @nanopore promethION in the boot and autonomously drive the sequencer to sample, then basecall using the onboard tesla drive compute...	12	3	38	1556030197000	7:36 AM - 23 Apr 2019	/mattloose/status/1120697993861173248
1556873243-2716	https://twitter.com/search?l=&q=%22%24TESLA%22%20since%3A2019-04-01%20until%3A2019-05-03&src=typd	@Tesla	Tesla	Our new Full Self-Driving Chip houses 6 billion transistors and is capable of processing up to 2300 frames per second – a 21x improvement over previous gen hardwarepic.twitter.com/39g39lv638	451	2.1K	20K	1555978339000	5:12 PM - 22 Apr 2019	/Tesla/status/1120480482540630022
1556873243-3067	https://twitter.com/search?l=&q=%22%24TESLA%22%20since%3A2019-04-01%20until%3A2019-05-03&src=typd	@dogsoftesla	Dogs of Tesla 🐾	Thanks for #DogMode, @Tesla! We made Mom take the back seat to film this. @elonmusk @mayemuskpic.twitter.com/S42xlaMYn8	5	21	161	1555298485000	8:21 PM - 14 Apr 2019	/dogsoftesla/status/1117628969161908224
1556873243-3020	https://twitter.com/search?l=&q=%22%24TESLA%22%20since%3A2019-04-01%20until%3A2019-05-03&src=typd	@WingitMX	John Barron	Taking us away from dependence on Russian rockets at absorbent prices. The only reason I can see is "Elon hate", pure and simple. It's not just money. It's hate. Hang in there @SpaceX , @Tesla , and @elonmusk /2	2	2	59	1555429797000	8:49 AM - 16 Apr 2019	/WingitMX/status/1118179732380631040
1556873243-2790	https://twitter.com/search?l=&q=%22%24TESLA%22%20since%3A2019-04-01%20until%3A2019-05-03&src=typd	@2morrowknight	Sean Gardner ✈	Some tech birthdays in 2019 @Lyft: 7 years @Uber: 10 years @Twitter: 13 years @Facebook: 15 years @Tesla: 16 years @Google: 21 years @Netflix: 22 years @Amazon: 25 years @Apple: 43 years @Microsoft: 44 years @Intel: 51 years @HP: 80 years @IBM: 108 years #technology #innovationpic.twitter.com/Y3H352jaAy	2	33	37	1555896005000	6:20 PM - 21 Apr 2019	/2morrowknight/status/1120135149562126337
1556873243-2820	https://twitter.com/search?l=&q=%22%24TESLA%22%20since%3A2019-04-01%20until%3A2019-05-03&src=typd	@UltimoGT	Ultimo GT	British Motor Oil @YouLikeCarsUK @AutomotiveAsset @CarKeys_UK @screamingcars @Gandalfwasme @AVC_Leasing @JA_Autos @AdmarkUK @zdravkost @rafredarrows @realDonaldTrump @RunnerService @bgmotogp @FormulaOneWorld @CrienaLDavies @Imperialcar @my_hpi @tesla @bmw http://www.ultimogt.com pic.twitter.com/FS00AZ1HIh		24	90	1555824689000	10:31 PM - 20 Apr 2019	/UltimoGT/status/1119836031010975751
1556873243-3302	https://twitter.com/search?l=&q=%22%24TESLA%22%20since%3A2019-04-01%20until%3A2019-05-03&src=typd	@teslainventory	Erik	Storm Watch! Thanks @elonmusk & @tesla for updating the Storm Watch to make sure we're covered! Powerwalls are charged and ready to go! pic.twitter.com/PQ8WNCclgY	8	11	157	1554837165000	12:12 PM - 9 Apr 2019	/teslainventory/status/1115694053796876288
1556873243-3444	https://twitter.com/search?l=&q=%22%24TESLA%22%20since%3A2019-04-01%20until%3A2019-05-03&src=typd	@NSPTrooperCook	NSP Trooper Cook	Another successful day of spreading the message to always #BuckleUp at the #WeatherFest on @UNLincoln innovation campus today. Even had a row of electric vehicles on display including a @Tesla. Thanks for the invite @kdewey1unlpic.twitter.com/5x9tWLkEiN	1	6	31	1554579130000	12:32 PM - 6 Apr 2019	/NSPTrooperCook/status/1114611777810108417
1556873243-2657	https://twitter.com/search?l=&q=%22%24TESLA%22%20since%3A2019-04-01%20until%3A2019-05-03&src=typd	@seanmmitchell	Sean M Mitchell	Prob with Colorado Automobile Dealers Association (@DriveColorado) saying ICEing is not a problem is they've consistently communicated they do not support EVs. Worst of all they do sophomoric things like exclude @Tesla EVs from site. See @KDVR story here: http://via.kdvr.com/ZfbUp pic.twitter.com/PhgfhntG9N	12	16	47	1556030844000	7:47 AM - 23 Apr 2019	/seanmmitchell/status/1120700705843466240
1556873243-2516	https://twitter.com/search?l=&q=%22%24TESLA%22%20since%3A2019-04-01%20until%3A2019-05-03&src=typd	@Hacksterio	Hackster.io	Hey @elonmusk, we just found the world's tiniest @Tesla charging station: http://bit.ly/2PF5VtG pic.twitter.com/A0S7YixheG	1	9	42	1556830292000	1:51 PM - 2 May 2019	/Hacksterio/status/1124053832651149314
1556873243-3651	https://twitter.com/search?l=&q=%22%24TESLA%22%20since%3A2019-04-01%20until%3A2019-05-03&src=typd	@TheRealXoel	Xoel	Thank you @Tesla and @elonmusk for blowing my kids mind with the #ModelTesla3 and for making me feel that they are riding in the safest car. We got two! #Teslapic.twitter.com/nPPzBslscU	145	226	4.9K	1554312644000	10:30 AM - 3 Apr 2019	/TheRealXoel/status/1113494051259506688
1556873243-3467	https://twitter.com/search?l=&q=%22%24TESLA%22%20since%3A2019-04-01%20until%3A2019-05-03&src=typd	@HYPEBEAST	HYPEBEAST	Just make sure you aren't driving @Tesla. http://hypb.st/2zy04	4	6	36	1554554858000	5:47 AM - 6 Apr 2019	/HYPEBEAST/status/1114509971289284608
1556873243-2627	https://twitter.com/search?l=&q=%22%24TESLA%22%20since%3A2019-04-01%20until%3A2019-05-03&src=typd	@businessinsider	Business Insider	• @elonmusk said Monday that @Tesla would have 1 million autonomous taxis on the road "next year." • Wall Street analysts, investors, and other industry insiders were skeptical, given Musk's history with overpromising. Visit http://BusinessInsider.com for more.pic.twitter.com/Nr8LTMyyvY	4	19	17	1556046105000	12:01 PM - 23 Apr 2019	/businessinsider/status/1120764714039033857
1556873243-3519	https://twitter.com/search?l=&q=%22%24TESLA%22%20since%3A2019-04-01%20until%3A2019-05-03&src=typd	@KurtHellyn	Kurt Hellyn	Something very strange happened since I got my #TeslaModel3 : I try to convert everyone who comes near #oumuamua into a #teslian. I never thought that owning @tesla changes an owner that much. @Model3Owners @rrosenbl @Alpsoy66 @LikeTeslaKim @DMC_Ryanpic.twitter.com/yL35viT4BC	7	8	80	1554460452000	3:34 AM - 5 Apr 2019	/KurtHellyn/status/1114114003054342145
1556873243-3617	https://twitter.com/search?l=&q=%22%24TESLA%22%20since%3A2019-04-01%20until%3A2019-05-03&src=typd	@elonmusk	Elon Musk	Glad you like it! Sorry about the trouble earlier. Helpful feedback for improving the car!	35	43	1.1K	1554339556000	5:59 PM - 3 Apr 2019	/elonmusk/status/1113606931430535168
1556873243-3567	https://twitter.com/search?l=&q=%22%24TESLA%22%20since%3A2019-04-01%20until%3A2019-05-03&src=typd	@BarkMSmeagol	Bark	So, is @elonmusk no longer @Tesla’s CEO and put in jail like the $TSLAQ #DumDums promised us? Maybe @jimcramer can answer on their behalf. I’ll wait...not too long though $TSLApic.twitter.com/0s3Old3pTX	4	4	54	1554408202000	1:03 PM - 4 Apr 2019	/BarkMSmeagol/status/1113894853342052354
1556873243-3304	https://twitter.com/search?l=&q=%22%24TESLA%22%20since%3A2019-04-01%20until%3A2019-05-03&src=typd	@jwolfgram	Joseph Wolfgram	I waited 909 days for my P3D. And it was worth every second.	4	3	157	1554829916000	10:11 AM - 9 Apr 2019	/jwolfgram/status/1115663650218442753
1556873243-3358	https://twitter.com/search?l=&q=%22%24TESLA%22%20since%3A2019-04-01%20until%3A2019-05-03&src=typd	@DMC_Ryan	Ryan McCaffrey	Awesome photo!!	1	1	86	1554756095000	1:41 PM - 8 Apr 2019	/DMC_Ryan/status/1115354018799218689
1556873243-2926	https://twitter.com/search?l=&q=%22%24TESLA%22%20since%3A2019-04-01%20until%3A2019-05-03&src=typd	@MacGyver_BE	MacGyver	Long overdue. A disgrace that it's 2019 and these are the first emission targets. But, I'll take it. @Tesla bring that truck to market asap please ! https://twitter.com/transenv/status/1118830263704981506 …		3	21	1555585581000	4:06 AM - 18 Apr 2019	/MacGyver_BE/status/1118833135465259008
1556873243-2840	https://twitter.com/search?l=&q=%22%24TESLA%22%20since%3A2019-04-01%20until%3A2019-05-03&src=typd	@neiltyson	Neil deGrasse Tyson	FYI: Accurate timings of Pulsars across the Galaxy can provide a kind of solar-system-wide GPS for residents of all planets.	39	85	1.4K	1555783391000	11:03 AM - 20 Apr 2019	/neiltyson/status/1119662812069072898
1556873243-3612	https://twitter.com/search?l=&q=%22%24TESLA%22%20since%3A2019-04-01%20until%3A2019-05-03&src=typd	@timblor	Tim Dawson	Nothing geology related, just some photos of rain drops on top of someone’s @Tesla parked at the lot at work. pic.twitter.com/xslFfsUhWW		1	23	1554341396000	6:29 PM - 3 Apr 2019	/timblor/status/1113614646588534784
1556873243-2585	https://twitter.com/search?l=&q=%22%24TESLA%22%20since%3A2019-04-01%20until%3A2019-05-03&src=typd	@Tesla	Tesla	We’ve also upgraded our air suspension system for Model S and Model X with fully-adaptive damping, giving it an ultra-cushioned feel when cruising on the highway and extra responsiveness during dynamic drivingpic.twitter.com/3fm8RyCiOm	58	386	5.1K	1556067002000	5:50 PM - 23 Apr 2019	/Tesla/status/1120852362573168641
1556873243-3272	https://twitter.com/search?l=&q=%22%24TESLA%22%20since%3A2019-04-01%20until%3A2019-05-03&src=typd	@prophet_sound	prophet	If their dream car isn’t a @Tesla they aren’t the one	2	6	34	1554873756000	10:22 PM - 9 Apr 2019	/prophet_sound/status/1115847528774275072
1556873243-3022	https://twitter.com/search?l=&q=%22%24TESLA%22%20since%3A2019-04-01%20until%3A2019-05-03&src=typd	@actmatthews	Adam Matthews	Really good 2 see @Tesla's 1st ever Impact Report which looks like it addresses many of the @tp_initiative management quality scores. Look forward 2 seeing how this will be reflected in future research. Great & positive step by Tesla. @IIGCCnews @CeresNewshttps://www.tesla.com/blog/sustainable-products-and-manufacturing?redirect=no …		3	8	1555428893000	8:34 AM - 16 Apr 2019	/actmatthews/status/1118175939823796224
1556873243-2758	https://twitter.com/search?l=&q=%22%24TESLA%22%20since%3A2019-04-01%20until%3A2019-05-03&src=typd	@TeslaNY	Tesla New York	#Tesla Autonomy Day → Mon, April 22, at 2 pm ET → Live Webcast: http://Livestream.tesla.com http://ts.la/YouTube “Deep dive into our self-driving technology & road map.”—@Tesla $TSLA #Tesla #Autopilotpic.twitter.com/i2ph4I5AhI	4	13	39	1555947922000	8:45 AM - 22 Apr 2019	/TeslaNY/status/1120352907554119685
1556873243-3313	https://twitter.com/search?l=&q=%22%24TESLA%22%20since%3A2019-04-01%20until%3A2019-05-03&src=typd	@mortchad	Chad Mortensen	Hey @elonmusk Guarantee me a @Tesla semi delivery to my house and I’ll order another car today!!! Oh yeah - one more request - I need to get a ride in the semi. Thoughts? Please! https://twitter.com/TeslaNY/status/1115319139248295938 …	1	1	19	1554826779000	9:19 AM - 9 Apr 2019	/mortchad/status/1115650492967735297
1556873243-3647	https://twitter.com/search?l=&q=%22%24TESLA%22%20since%3A2019-04-01%20until%3A2019-05-03&src=typd	@ElonsWorld	Elon's World	Congrats @Tesla for Q1!! More than 21,000 deliveries in Europe! $TSLApic.twitter.com/JWwZdAQuVc	9	14	71	1554317540000	11:52 AM - 3 Apr 2019	/ElonsWorld/status/1113514586282573825
1556873243-3495	https://twitter.com/search?l=&q=%22%24TESLA%22%20since%3A2019-04-01%20until%3A2019-05-03&src=typd	@MattBusa6	busa	For my final college project, im doing a company analysis on @Tesla. Think you can maybe answer a few questions for me @elonmusk? It’d be one hell of a primary source.	1	7	19	1554492675000	12:31 PM - 5 Apr 2019	/MattBusa6/status/1114249156963569664
1556873243-3625	https://twitter.com/search?l=&q=%22%24TESLA%22%20since%3A2019-04-01%20until%3A2019-05-03&src=typd	@Charly_Electric	CHARLϒΞ	Please don't. Those of us who drive at night sometimes prefer a very dim screen light to be able to contemplate the stars when on AP.	5	3	262	1554331513000	3:45 PM - 3 Apr 2019	/Charly_Electric/status/1113573196412981251
1556873243-3722	https://twitter.com/search?l=&q=%22%24TESLA%22%20since%3A2019-04-01%20until%3A2019-05-03&src=typd	@StuckeyStop	Stephanie Stuckey	Congrats to @BrookhavenGA_PD for getting a used @Tesla for your fleet w/ confiscated funds, saving taxpayer $s while also saving the #environment! @georgiapowerET @CleanCitiesGA @ElectricRoadmap @EVCotS @SEEAlliance @TheRayHighway @timechols @redclaydems pic.twitter.com/33Smvpq9Dg		6	23	1554148695000	12:58 PM - 1 Apr 2019	/StuckeyStop/status/1112806402408550400
1556873243-2593	https://twitter.com/search?l=&q=%22%24TESLA%22%20since%3A2019-04-01%20until%3A2019-05-03&src=typd	@iliketeslas	I like Tesla	Everyone who thinks @elonmusk should give a Roadster to Frunkpuppy @28delayslater please RT or Like this tweet so he notices. Better if it's one of Fred's (the new Tesla hater) Roadster. $tsla @tesla	7	25	104	1556064944000	5:15 PM - 23 Apr 2019	/iliketeslas/status/1120843730557329409
1556873243-2525	https://twitter.com/search?l=&q=%22%24TESLA%22%20since%3A2019-04-01%20until%3A2019-05-03&src=typd	@mcjamez	Jim McPherson	It would be irresponsible not to at these prices. Thanks @tesla! pic.twitter.com/Md7hwRx35t	9	16	158	1556761246000	6:40 PM - 1 May 2019	/mcjamez/status/1123764235346042883
1556873243-3748	https://twitter.com/search?l=&q=%22%24TESLA%22%20since%3A2019-04-01%20until%3A2019-05-03&src=typd	@Tesla	Tesla	Tesla Semi out for deliveries	389	2.5K	21K	1554126846000	6:54 AM - 1 Apr 2019	/Tesla/status/1112714758522695681
1556873243-3491	https://twitter.com/search?l=&q=%22%24TESLA%22%20since%3A2019-04-01%20until%3A2019-05-03&src=typd	@WGRZ_SteveBrown	Steve Brown	As you can see, Mr. Musk, we're just outside... @elonmusk @Tesla @WGRZpic.twitter.com/FdwM9OAdaU	5	6	42	1554497842000	1:57 PM - 5 Apr 2019	/WGRZ_SteveBrown/status/1114270830157017088
1556873243-3488	https://twitter.com/search?l=&q=%22%24TESLA%22%20since%3A2019-04-01%20until%3A2019-05-03&src=typd	@ElonAccessories	Elon Accessories	Can we enable it now? I rarely use navigation so most of my touchscreen is not of use. But I constantly have to turn to check on my son; it would be great to have this camera feed on the touchscreen to check on the little ones in the back seat. My two cents.pic.twitter.com/O6YgcSsqQZ	3	2	29	1554499255000	2:20 PM - 5 Apr 2019	/ElonAccessories/status/1114276756075102208
1556873243-3475	https://twitter.com/search?l=&q=%22%24TESLA%22%20since%3A2019-04-01%20until%3A2019-05-03&src=typd	@UltimoGT	Ultimo GT	British Motor Oil @YouLikeCarsUK @AutomotiveAsset @CarKeys_UK @screamingcars @Gandalfwasme @AVC_Leasing @JA_Autos @AdmarkUK @zdravkost @rafredarrows @realDonaldTrump @RunnerService @bgmotogp @FormulaOneWorld @CrienaLDavies @Imperialcar @my_hpi @tesla @bmw http://www.ultimogt.com pic.twitter.com/dq7VPRR9st		20	51	1554536878000	12:47 AM - 6 Apr 2019	/UltimoGT/status/1114434556042596352
1556873243-2580	https://twitter.com/search?l=&q=%22%24TESLA%22%20since%3A2019-04-01%20until%3A2019-05-03&src=typd	@mcjamez	Jim McPherson	.@Tesla and @elonmusk’s insurance system can use their sensor suite, fleet crash rate, and machine learning to build a highly accurate risk model. No insurance company can get anywhere near that level of accuracy.	6	10	87	1556150033000	4:53 PM - 24 Apr 2019	/mcjamez/status/1121200619929440259
1556873243-3132	https://twitter.com/search?l=&q=%22%24TESLA%22%20since%3A2019-04-01%20until%3A2019-05-03&src=typd	@theessexvaper	Essex	Thankyou @vape_tube for sending the @Tesla Punk 86Watt Mod for review pic.twitter.com/iubMnN604T	3	6	31	1555163277000	6:47 AM - 13 Apr 2019	/theessexvaper/status/1117061865950019586
1556873243-2888	https://twitter.com/search?l=&q=%22%24TESLA%22%20since%3A2019-04-01%20until%3A2019-05-03&src=typd	@ValueAnalyst1	ValueAnalyst	"Unlike Gigafactory 1 in Nevada, they are working on several different sections of the building at the same time," because @Tesla is no longer capital-limited, as predicted. https://electrek.co/2019/04/19/tesla-gigafactory-3-video-update/ …	6	13	107	1555688480000	8:41 AM - 19 Apr 2019	/ValueAnalyst1/status/1119264725265727489
1556873243-3222	https://twitter.com/search?l=&q=%22%24TESLA%22%20since%3A2019-04-01%20until%3A2019-05-03&src=typd	@Jmontana819	Joshua David Montana	Notice trade listed below - it’s “not” included 6 days later they ask for the difference. @Tesla @elonmusk is that normal? Had to return X, pay negative equity now wait for return 30 days to then get a new car.??pic.twitter.com/8gRAyJYMHM	3	6	13	1554992722000	7:25 AM - 11 Apr 2019	/Jmontana819/status/1116346505856634880
1556873243-3277	https://twitter.com/search?l=&q=%22%24TESLA%22%20since%3A2019-04-01%20until%3A2019-05-03&src=typd	@mortchad	Chad Mortensen	This sound stock sound system in Agent Zero @Tesla #Model3 is banging! Sound recorded not great! Gotta be well rounded.pic.twitter.com/0wVJ6axmgy	3	1	20	1554869111000	9:05 PM - 9 Apr 2019	/mortchad/status/1115828043703037959
1556873243-2616	https://twitter.com/search?l=&q=%22%24TESLA%22%20since%3A2019-04-01%20until%3A2019-05-03&src=typd	@rexstjohn	Rex St John 🦖	The new @Tesla self-driving hardware has 12 @Arm Cortex-A72s in it.pic.twitter.com/zHEF9rdovf	6	47	153	1556052150000	1:42 PM - 23 Apr 2019	/rexstjohn/status/1120790067784683526
1556873243-3397	https://twitter.com/search?l=&q=%22%24TESLA%22%20since%3A2019-04-01%20until%3A2019-05-03&src=typd	@OffbeatLook	Camille Johnson aka Lil Bill	My hair’s been growing faster than a @Tesla lately pic.twitter.com/5S3n9N7E6N	9	30	383	1554688068000	6:47 PM - 7 Apr 2019	/OffbeatLook/status/1115068696911855616
1556873243-3367	https://twitter.com/search?l=&q=%22%24TESLA%22%20since%3A2019-04-01%20until%3A2019-05-03&src=typd	@megangale	Megan Gale	View from the top. Could have done better in a few places, but it was my first time- still learning! Found having track mode on dropped me a full 2 sec! Definitely useful. #trackmode @Tesla @elonmusk @TeslaModel3 #PerformanceModel3pic.twitter.com/T2aBBPRbRe	10	14	145	1554745452000	10:44 AM - 8 Apr 2019	/megangale/status/1115309380948226048
1556873243-2848	https://twitter.com/search?l=&q=%22%24TESLA%22%20since%3A2019-04-01%20until%3A2019-05-03&src=typd	@ValueAnalyst1	ValueAnalyst	BMW offers 25+ models but only four comprise the majority of its deliveries: 3 Series 5 Series X3 X5 @Tesla S3XY will end @BMWpic.twitter.com/5ElYryqiZq	3	11	49	1555754711000	3:05 AM - 20 Apr 2019	/ValueAnalyst1/status/1119542520449576960
1556873243-3100	https://twitter.com/search?l=&q=%22%24TESLA%22%20since%3A2019-04-01%20until%3A2019-05-03&src=typd	@jpr007	JPR007	Putting aside the already much-discussed “CO2 Effect”, this simple chart powerfully illustrates the components of another major human contribution to Global Warming - the Generation and Consumption of Energy. 1/14 @elonmusk @Tesla pic.twitter.com/eKQiBJkdbT	7	17	51	1555224574000	11:49 PM - 13 Apr 2019	/jpr007/status/1117318963975704577
1556873243-2983	https://twitter.com/search?l=&q=%22%24TESLA%22%20since%3A2019-04-01%20until%3A2019-05-03&src=typd	@Adver_TSeaward	Tom Seaward	Chaos of the absolutely best kind at @GWH_NHS this morning as @Tesla donate an electric car to the children’s ward. @swindonadverpic.twitter.com/bhg8MEYPLB	2	12	51	1555493242000	2:27 AM - 17 Apr 2019	/Adver_TSeaward/status/1118445840522203136
1556873243-2959	https://twitter.com/search?l=&q=%22%24TESLA%22%20since%3A2019-04-01%20until%3A2019-05-03&src=typd	@m_xalher	Tesla Driver 🙋‍♂️ 🧢 🇳🇴	Southern Norway. Showing fast / super fast chargers only. pic.twitter.com/Yx4wUxHDcM	2	5	35	1555529278000	12:27 PM - 17 Apr 2019	/m_xalher/status/1118596983919394816
1556873243-3032	https://twitter.com/search?l=&q=%22%24TESLA%22%20since%3A2019-04-01%20until%3A2019-05-03&src=typd	@ElonsWorld	Elon's World	Inside @Tesla’s 100% renewable design for the Gigafactory. $TSLAhttps://www.fastcompany.com/90334858/inside-teslas-100-renewable-design-for-the-gigafactory …	2	13	27	1555390201000	9:50 PM - 15 Apr 2019	/ElonsWorld/status/1118013652597133312
1556873243-2803	https://twitter.com/search?l=&q=%22%24TESLA%22%20since%3A2019-04-01%20until%3A2019-05-03&src=typd	@dealer_of_happy	Dealer of Happiness	Instead of answering any questions about what happened with e-tron promised range, @Audi marketing says that “98% of all single trip journeys in the US are under 50 miles.” FYI just did 2350 miles in 4,5 days in my @Tesla	3	3	19	1555875080000	12:31 PM - 21 Apr 2019	/dealer_of_happy/status/1120047384824877056
1556873243-2513	https://twitter.com/search?l=&q=%22%24TESLA%22%20since%3A2019-04-01%20until%3A2019-05-03&src=typd	@teslainventory	Erik	Solar Powered S3X! . @tesla @elonmuskpic.twitter.com/6J4BlY5T5Z	9	17	301	1556839665000	4:27 PM - 2 May 2019	/teslainventory/status/1124093145430597634
1556873243-2617	https://twitter.com/search?l=&q=%22%24TESLA%22%20since%3A2019-04-01%20until%3A2019-05-03&src=typd	@elonmusknt	Not Elon Musk	Like @Apple, @Tesla is building a walled garden. Just as Apple has iMessage, Apple ID, iTunes, etc - Tesla has Autopilot, Tesla Network, and Supercharging. Once you use Autopilot, you NEVER go back to a normal car. You can't even go to another EV - no Supercharging! $TSLA		13	63	1556051772000	1:36 PM - 23 Apr 2019	/elonmusknt/status/1120788484174823425
1556873243-3011	https://twitter.com/search?l=&q=%22%24TESLA%22%20since%3A2019-04-01%20until%3A2019-05-03&src=typd	@sfteslaclub	SF TESLA CLUB	Me on April 22, when FSD is here. @elonmusk @28delayslater @mojosusan @tesla pic.twitter.com/KeNI8qntTK	9	25	215	1555437279000	10:54 AM - 16 Apr 2019	/sfteslaclub/status/1118211112141332480
1556873243-2600	https://twitter.com/search?l=&q=%22%24TESLA%22%20since%3A2019-04-01%20until%3A2019-05-03&src=typd	@DisruptResearch	Disruption Research	Tesla’s R&D productivity is completely insane. It is out of this world. 1/5 $TSLA @elonmusk @Tesla	34	461	3.3K	1556060264000	3:57 PM - 23 Apr 2019	/DisruptResearch/status/1120824102493859842
1556873243-3192	https://twitter.com/search?l=&q=%22%24TESLA%22%20since%3A2019-04-01%20until%3A2019-05-03&src=typd	@helipilotpat	Patrick Riva 🌸 🚗 🔋 🔌 🏡 ☀️	Just pulled the trigger on a Model 3 SR Plus. So Happy!! Thanks @elonmusk and @TESLA and all the supporters! @NYKChannel @Model3Owners @EVRevShow @Teslarati @Teslatunity @teslabros @i1Tesla @ElectrekCo @InsideEVs @marc_benton @nextmove_de @Gfilche @TeslaPodcastpic.twitter.com/ZZS9fLXC4P	44	37	770	1555057246000	1:20 AM - 12 Apr 2019	/helipilotpat/status/1116617141606699011
1556873243-2539	https://twitter.com/search?l=&q=%22%24TESLA%22%20since%3A2019-04-01%20until%3A2019-05-03&src=typd	@slye	Andy Slye	Exactly 1 year ago I got my #Model3 dream car. After 30,000 miles I can honestly say it’s the best purchase I’ve ever made. I knew I‘d have fun making videos about it but I never dreamt it would bring upon all the opportunities that have come my way. Thank you @Tesla @elonmuskpic.twitter.com/zcy7Y7H95u	27	53	712	1556631627000	6:40 AM - 30 Apr 2019	/slye/status/1123220571679014912
1556873243-2612	https://twitter.com/search?l=&q=%22%24TESLA%22%20since%3A2019-04-01%20until%3A2019-05-03&src=typd	@ChargePointnet	ChargePoint	.@GM and @Tesla responsible for half of all EV sales since 2010. https://bit.ly/2XDsUbv pic.twitter.com/bionFYhEcx	1	6	14	1556054043000	2:14 PM - 23 Apr 2019	/ChargePointnet/status/1120798010374541312
1556873243-3254	https://twitter.com/search?l=&q=%22%24TESLA%22%20since%3A2019-04-01%20until%3A2019-05-03&src=typd	@HenryEPayne	Henry Payne	Model 3 upgrade: New Michelin Super Sports, gray wheels, and performance pads for my @Tesla. @DetoitNews pic.twitter.com/Sj4bk2Revx	5	3	38	1554920461000	11:21 AM - 10 Apr 2019	/HenryEPayne/status/1116043421456769025
1556873243-2520	https://twitter.com/search?l=&q=%22%24TESLA%22%20since%3A2019-04-01%20until%3A2019-05-03&src=typd	@dodiewill2	✨Dodie Williams ✨	.@Tesla @elonmusk The best motivator is LOVE not HATE. We may not be able to fully combat the excessive amount of negative info spread about Tesla, but for each of us who have a car, invests or just loves what Tesla is doing can spread our positivity, than tides WILL change.pic.twitter.com/SgtYIjJcH6	3	7	65	1556815731000	9:48 AM - 2 May 2019	/dodiewill2/status/1123992761466748933
1556873243-2751	https://twitter.com/search?l=&q=%22%24TESLA%22%20since%3A2019-04-01%20until%3A2019-05-03&src=typd	@phibetakitten	The Girl with the Mozart Tattoo	Meet Eve. Eve will take you from 0-60 in 3.16 seconds. I know because @WadeAndersonPT gave me a launch demo this morning. Really gives you that @Tesla whooooohooooo feeling! #teslajoyridepic.twitter.com/TK0kZs4Wmr	2	2	23	1555954897000	10:41 AM - 22 Apr 2019	/phibetakitten/status/1120382159728992256
1556873243-3523	https://twitter.com/search?l=&q=%22%24TESLA%22%20since%3A2019-04-01%20until%3A2019-05-03&src=typd	@UltimoGT	Ultimo GT	British Motor Oil @YouLikeCarsUK @AutomotiveAsset @CarKeys_UK @screamingcars @Gandalfwasme @AVC_Leasing @JA_Autos @AdmarkUK @zdravkost @rafredarrows @realDonaldTrump @RunnerService @bgmotogp @FormulaOneWorld @CrienaLDavies @Imperialcar @my_hpi @tesla @bmw http://www.ultimogt.com pic.twitter.com/qkn2ZttfEq	1	11	44	1554446301000	11:38 PM - 4 Apr 2019	/UltimoGT/status/1114054651090014208
1556873243-3770	https://twitter.com/search?l=&q=%22%24TESLA%22%20since%3A2019-04-01%20until%3A2019-05-03&src=typd	@uday_birje	Chowkidar Uday Birje 🇮🇳	When PM @narendramodi Visited @Tesla Manufacturing Facility In California. Hosted by the CEO @elonmusk himself. 2019-20 should be a landmark year for India with the entry of World's No;1 Electric Cars #EV #ElectricVehicles #ElectricVehicle #TeslaIndia #Tesla #MakeInIndiapic.twitter.com/7f6IY2qZXy		7	9	1554077314000	5:08 PM - 31 Mar 2019	/uday_birje/status/1112507005967597568
1556873243-3028	https://twitter.com/search?l=&q=%22%24TESLA%22%20since%3A2019-04-01%20until%3A2019-05-03&src=typd	@mystealthXflies	Cheryl B.	It’s official, one week at 100%! Thank you @solarcity @Tesla @elonmusk pic.twitter.com/6quyJ7wOl7	2	3	19	1555402565000	1:16 AM - 16 Apr 2019	/mystealthXflies/status/1118065511453978624
1556873243-3288	https://twitter.com/search?l=&q=%22%24TESLA%22%20since%3A2019-04-01%20until%3A2019-05-03&src=typd	@ATeslaFanatic	FutureIsTesla	.@icbc #Tesla s now do video surveillance when parked; caught 3 incidents over last week. Also it’s practically impossible to steal a Tesla since it gets tracked. Does that help insurance? @EcoHeliGuy @teslainvernon @TeslaArmy @TeslaOwnersBC @Tesla https://twitter.com/InsideEVs/status/1115726964168495104 …	6	8	32	1554849052000	3:30 PM - 9 Apr 2019	/ATeslaFanatic/status/1115743909668249601
1556873243-3713	https://twitter.com/search?l=&q=%22%24TESLA%22%20since%3A2019-04-01%20until%3A2019-05-03&src=typd	@MinimalDuck	Arash Malek 🦆	Love this car. #TeslaModel3 @Tesla @elonmuskpic.twitter.com/wh4Cm2PhQa	5	6	147	1554162515000	4:48 PM - 1 Apr 2019	/MinimalDuck/status/1112864364476809217
1556873243-3138	https://twitter.com/search?l=&q=%22%24TESLA%22%20since%3A2019-04-01%20until%3A2019-05-03&src=typd	@RationalEtienne	Self-appointed Pope Of Muskanity	Elon, can you refund the daily pleasure felt by the early adopters who had a longer time to enjoy it? It's unfair for everyone else who didn't feel the bliss of owning a Tesla for years and who only experienced a small financial benefit for waiting. PS few understand this	1		42	1555146891000	2:14 AM - 13 Apr 2019	/RationalEtienne/status/1116993137304584193
1556873243-3774	https://twitter.com/search?l=&q=%22%24TESLA%22%20since%3A2019-04-01%20until%3A2019-05-03&src=typd	@stilloo123	SachinT	Scene of the future @elonmusk @Tesla @Teslarati @TeslaMotorsClubpic.twitter.com/IYpwbN8UL8	1		1	1554076849000	5:00 PM - 31 Mar 2019	/stilloo123/status/1112505058376077312
1556873243-3500	https://twitter.com/search?l=&q=%22%24TESLA%22%20since%3A2019-04-01%20until%3A2019-05-03&src=typd	@RTF83	RᴇᴍᴇᴍʙᴇʀɪɴɢTʜᴇFᴜᴛᴜʀᴇ™	#NCCL adding to its world class partners $GE/CMEC @generalelectric & now $TSLA @Tesla batteries in the mix About to get on a few more radars now https://twitter.com/AlexEastham1/status/1114181582305267713 …	1	10	16	1554476775000	8:06 AM - 5 Apr 2019	/RTF83/status/1114182468217733125
1556873243-3162	https://twitter.com/search?l=&q=%22%24TESLA%22%20since%3A2019-04-01%20until%3A2019-05-03&src=typd	@ICannot_Enough	James Stephenson	It’s true. Most people still don’t know enough about Tesla to consider buying one. But as time passes and Tesla owners take their friends, family, and co-workers for rides, more people will. Word-of-mouth advertising + organic growth + autonomy = Tesla’s growth strategy.pic.twitter.com/sMMmkAiSyr	4	3	44	1555102607000	1:56 PM - 12 Apr 2019	/ICannot_Enough/status/1116807398730227714
1556873243-2857	https://twitter.com/search?l=&q=%22%24TESLA%22%20since%3A2019-04-01%20until%3A2019-05-03&src=typd	@nate_mccomb	Purple Model 3	I walked out of the grocery store today and seen another #Tesla owner join the #PurpleModel3 in the back of the parking lot. Safety in numbers!pic.twitter.com/jUp4nzixA1	1	3	33	1555731638000	8:40 PM - 19 Apr 2019	/nate_mccomb/status/1119445746099589120
1556873243-3668	https://twitter.com/search?l=&q=%22%24TESLA%22%20since%3A2019-04-01%20until%3A2019-05-03&src=typd	@martinengwicht	Martin { God of Mars }	Brought to you with by @VW @Daimler @BMW @GM @Ford @Toyota @Honda @Audi and other #car makers. Time to embrace #EV makers such as @Tesla. CO2 is one thing but pollutants kill. @elonmusk @vincent13031925https://twitter.com/BBCBreakfast/status/1113101531744620544 …		6	15	1554294105000	5:21 AM - 3 Apr 2019	/martinengwicht/status/1113416295888846849
1556873243-2902	https://twitter.com/search?l=&q=%22%24TESLA%22%20since%3A2019-04-01%20until%3A2019-05-03&src=typd	@mcannonbrookes	Mike Cannon-Brookes 👨🏼‍💻 🧢	Is that a portable 3 phase charger cable?! Wow. I didn’t know those existed. How fast does it charge?	6	5	33	1555653097000	10:51 PM - 18 Apr 2019	/mcannonbrookes/status/1119116319687725057
1556873243-2964	https://twitter.com/search?l=&q=%22%24TESLA%22%20since%3A2019-04-01%20until%3A2019-05-03&src=typd	@say	Say	Got questions for @elonmusk? Submit yours to be answered on @Tesla's April 24th earnings call https://say.com/earnings/tesla	3	22	75	1555523189000	10:46 AM - 17 Apr 2019	/say/status/1118571445142073344
1556873243-2573	https://twitter.com/search?l=&q=%22%24TESLA%22%20since%3A2019-04-01%20until%3A2019-05-03&src=typd	@teslaownersSV	Tesla Owners Silicon Valley	Buy American. Buy @tesla which makes the best EV on . Zero emissions is the wave. pic.twitter.com/G2nK5mEouT	8	18	187	1556205509000	8:18 AM - 25 Apr 2019	/teslaownersSV/status/1121433305025409024
1556873243-2500	https://twitter.com/search?l=&q=%22%24TESLA%22%20since%3A2019-04-01%20until%3A2019-05-03&src=typd	@ElonMuskTV	EMTV	~~~ @Tesla Opinion ~~~ #CNBC HalfTime Report "SHORT SELLERS" Chamath Palihapitiya (@chamath) talks about how Tesla stock price is heavily manipulated by hedge fund's and activist short sellers. #ElonMuskTV $TSLA $TSLAQpic.twitter.com/tcK4x7RXYD	8	58	222	1556707129000	3:38 AM - 1 May 2019	/ElonMuskTV/status/1123537250858536960
1556873243-2847	https://twitter.com/search?l=&q=%22%24TESLA%22%20since%3A2019-04-01%20until%3A2019-05-03&src=typd	@ValaAfshar	Vala Afshar	U.S. tech companies founded by 1st or 2nd generation immigrants: @Apple @Google @Amazon @Facebook @Oracle @IBM @Uber @Airbnb @Yahoo @Intel @EMC @eBay @SpaceX @VMWare @ATT @Tesla @NVIDIA @Qualcomm @Paypal @ADP @Reddit @SlackHQ @WeWork @Stripe @Intuit @3M @NetApp @Spotify @zoom_us	9	89	189	1555755484000	3:18 AM - 20 Apr 2019	/ValaAfshar/status/1119545760226390019
1556873243-3243	https://twitter.com/search?l=&q=%22%24TESLA%22%20since%3A2019-04-01%20until%3A2019-05-03&src=typd	@DerekRasina	Derek Rasina	Thank you employees @Tesla for a great day at your factory! What an incredible facility and an impressive team. pic.twitter.com/FBY3lp9bKA	3	46	1.4K	1554938695000	4:24 PM - 10 Apr 2019	/DerekRasina/status/1116119901943369729
1556873243-3564	https://twitter.com/search?l=&q=%22%24TESLA%22%20since%3A2019-04-01%20until%3A2019-05-03&src=typd	@jeffsayre	Jeff Sayre	Rain + Tesla + Model X = Awesome! Loving all the new known and unknown surprises we’re discovering each day. Thanks, @elonmusk and @Tesla. pic.twitter.com/hs3xsmo8xi	14	47	1.2K	1554414205000	2:43 PM - 4 Apr 2019	/jeffsayre/status/1113920030897516544
1556873243-3561	https://twitter.com/search?l=&q=%22%24TESLA%22%20since%3A2019-04-01%20until%3A2019-05-03&src=typd	@webdevMason	Mason 🏃🏻 ✂️	If I've been in a Tesla recently, my Honda legit feels like a Mattel product	3	5	171	1554414585000	2:49 PM - 4 Apr 2019	/webdevMason/status/1113921623059341312
1556873243-2534	https://twitter.com/search?l=&q=%22%24TESLA%22%20since%3A2019-04-01%20until%3A2019-05-03&src=typd	@Nobody_Really7	Nobody Really	Crazy how a baby crying is the worst sound ever and a baby laughing is the best sound.	7	7	257	1556661855000	3:04 PM - 30 Apr 2019	/Nobody_Really7/status/1123347357398003712
1556873243-2688	https://twitter.com/search?l=&q=%22%24TESLA%22%20since%3A2019-04-01%20until%3A2019-05-03&src=typd	@AustinCooper90	Austin Cooper	I bet @elonmusk and @Tesla are right about FSD. The tide is slowly shifting, even Anthony Levandowski seems to agree that LIDAR is dead. https://youtu.be/fNgEG5rCav4		2	12	1555993411000	9:23 PM - 22 Apr 2019	/AustinCooper90/status/1120543699262480386
1556873243-2839	https://twitter.com/search?l=&q=%22%24TESLA%22%20since%3A2019-04-01%20until%3A2019-05-03&src=typd	@TeslaOwnersSK	Tesla Saskatchewan	4200km from Saskatoon, SK, Canada to Palm Springs, CA, USA in one of the most incredible and superior vehicles ever made. And it cost only $184. Thank you @Tesla @elonmusk you have created something truly special.pic.twitter.com/QVJcnQTHUJ	153	495	8.2K	1555785612000	11:40 AM - 20 Apr 2019	/TeslaOwnersSK/status/1119672127802597376
1556873243-3392	https://twitter.com/search?l=&q=%22%24TESLA%22%20since%3A2019-04-01%20until%3A2019-05-03&src=typd	@michaelzimmer	Michael Zimmer	For the life of me, I don't understand how @Tesla gets away with calling its semi-autonomous driving mode "autopilot" without the @FTC or @NHTSAgov lifting a finger.https://twitter.com/NetflixAndLamp/status/1114527009743437824 …	2	4	10	1554691446000	7:44 PM - 7 Apr 2019	/michaelzimmer/status/1115082864289353735
1556873243-3113	https://twitter.com/search?l=&q=%22%24TESLA%22%20since%3A2019-04-01%20until%3A2019-05-03&src=typd	@reveal	Reveal	The latest in our ongoing @Tesla investigation: The company pressured its medical clinic to dismiss worker injuries, denying them workers’ comp. https://www.revealnews.org/article/how-tesla-and-its-doctor-made-sure-injured-employees-didnt-get-workers-comp/?utm_source=Reveal&utm_medium=social_media&utm_campaign=twitter …		20	27	1555199103000	4:45 PM - 13 Apr 2019	/reveal/status/1117212131211005952
1556873243-3566	https://twitter.com/search?l=&q=%22%24TESLA%22%20since%3A2019-04-01%20until%3A2019-05-03&src=typd	@vivivandeerlin	Tesla Boot Camp	After an update to 2019.8.5 this AM, my @Tesla drove me to work on Nav on AP with minimal input from me once I was on the highway. Thank you @elonmusk for continually making my car better and safer. I love my Model 3.pic.twitter.com/9H66LbIG0s	6	22	142	1554408224000	1:03 PM - 4 Apr 2019	/vivivandeerlin/status/1113894944261984261
1556873243-3646	https://twitter.com/search?l=&q=%22%24TESLA%22%20since%3A2019-04-01%20until%3A2019-05-03&src=typd	@WallStCynic	Diogenes	That tweet by Musk last October was truly eye-opening. The car company of the future realized only six years after the launch of the Model S that they had service center gaps in North America? $TSLA	2	2	29	1554318046000	12:00 PM - 3 Apr 2019	/WallStCynic/status/1113516708550123521
1556873243-3033	https://twitter.com/search?l=&q=%22%24TESLA%22%20since%3A2019-04-01%20until%3A2019-05-03&src=typd	@renew_economy	RenewEconomy - Fair Dinkum Power News	.@Tesla solar production twice its #EV charging, claims huge emissions savingshttp://ow.ly/33Wo50qpTUq	1	10	17	1555389481000	9:38 PM - 15 Apr 2019	/renew_economy/status/1118010632337489921
1556873243-3437	https://twitter.com/search?l=&q=%22%24TESLA%22%20since%3A2019-04-01%20until%3A2019-05-03&src=typd	@80sThen80sNow	80sThen80sNow	80s ALBUM of the Day: Tesla “Mechanical Resonance” (1986) Singles: 1- Modern Day Cowboy 2- Little Suzi @Tesla #Tesla #Music #Rock #HeavyMetal #Metal #BluesRock #Concerts #Concert #Records #Record #Albums #Album #VinylCollection #VinylRecords #Vinyl #1980s #80spic.twitter.com/qpJZTFOK21	7	13	148	1554590748000	3:45 PM - 6 Apr 2019	/80sThen80sNow/status/1114660506776817671
1556873243-2917	https://twitter.com/search?l=&q=%22%24TESLA%22%20since%3A2019-04-01%20until%3A2019-05-03&src=typd	@BarkMSmeagol	Bark	Yo @Tesla @elonmusk, looks like you have a stalker. Might want to review the dashcam footage with the right authorities. $TSLA $TSLAQ pic.twitter.com/GJ7yA9IDXP	6	10	54	1555619267000	1:27 PM - 18 Apr 2019	/BarkMSmeagol/status/1118974426572296198
1556873243-2996	https://twitter.com/search?l=&q=%22%24TESLA%22%20since%3A2019-04-01%20until%3A2019-05-03&src=typd	@vincent13031925	Vincent	Very busy biz trip this week in Guangzhou China. Had a chance to meet @Ben757677 in Guangzhou IGC mall, also visited @Tesla experience center there, very busy even at 9:30pm. Saw many #Tesla especially #Model3 in here locally. Thanks for the dinner Ben $TSLA #China #TeslaChinapic.twitter.com/D2Ma1wy8FO	7	10	201	1555462172000	5:49 PM - 16 Apr 2019	/vincent13031925/status/1118315521265373184
1556873243-2518	https://twitter.com/search?l=&q=%22%24TESLA%22%20since%3A2019-04-01%20until%3A2019-05-03&src=typd	@ValueAnalyst1	ValueAnalyst	April @BMW down 2% @MercedesBenz down 11% @Tesla UP 98% Hey, @CNBC, report this pic.twitter.com/anOyfa0Pgg	13	63	338	1556819226000	10:47 AM - 2 May 2019	/ValueAnalyst1/status/1124007419695202307
1556873243-2598	https://twitter.com/search?l=&q=%22%24TESLA%22%20since%3A2019-04-01%20until%3A2019-05-03&src=typd	@Erdayastronaut	Everyday Astronaut	But then let's look at the cars. Getting into any 2019 non-Tesla after driving a Tesla HONESTLY feels like using a flip phone after using a smart phone for 10 years. There still isn't a legit competitor to the 2012 Model S even... I just don't understand the negativity	45	60	1.3K	1556061006000	4:10 PM - 23 Apr 2019	/Erdayastronaut/status/1120827213908197376
1556873243-3733	https://twitter.com/search?l=&q=%22%24TESLA%22%20since%3A2019-04-01%20until%3A2019-05-03&src=typd	@Tesla	Tesla	Four years later, we’re still laughing - Thank you for your service and help on this video!	3	6	87	1554137413000	9:50 AM - 1 Apr 2019	/Tesla/status/1112759078814511105
1556873243-2693	https://twitter.com/search?l=&q=%22%24TESLA%22%20since%3A2019-04-01%20until%3A2019-05-03&src=typd	@jjhanna2	John Hanna	This is specific built for matrix multiplication with very integrated software on top of it, making it very efficient. NVIDIA needs extra TOPS because they are GPU based and a more general system architecture.	2	1	53	1555989931000	8:25 PM - 22 Apr 2019	/jjhanna2/status/1120529103722094602
1556873243-2742	https://twitter.com/search?l=&q=%22%24TESLA%22%20since%3A2019-04-01%20until%3A2019-05-03&src=typd	@mcjamez	Jim McPherson	Forget FSD. @Tesla is undervalued on silicon IP for NN acceleration alone.	2	5	63	1555959700000	12:01 PM - 22 Apr 2019	/mcjamez/status/1120402306623733763
1556873243-2707	https://twitter.com/search?l=&q=%22%24TESLA%22%20since%3A2019-04-01%20until%3A2019-05-03&src=typd	@teslamodel3fan	Tesla Model 3 Fan	Look out @tesla fans, it's a positive headline! #tesla #Model3 #fsdhttps://www.forbes.com/sites/bradtempleton/2019/04/22/tesla-bets-farm-on-neural-network-based-autonomy-with-impressive-presentation/ …	9	34	218	1555980737000	5:52 PM - 22 Apr 2019	/teslamodel3fan/status/1120490543333744641
1556873243-3098	https://twitter.com/search?l=&q=%22%24TESLA%22%20since%3A2019-04-01%20until%3A2019-05-03&src=typd	@mrkylefield	Kyle Field	This is why existing automotive companies are scared beyond belief: @Tesla owns the EV market. https://twitter.com/EVAdoptionTweet/status/1117324382655791104 …	3	25	79	1555226341000	12:19 AM - 14 Apr 2019	/mrkylefield/status/1117326376715964416
1556873243-2607	https://twitter.com/search?l=&q=%22%24TESLA%22%20since%3A2019-04-01%20until%3A2019-05-03&src=typd	@Tesla	Tesla	This 3D reconstruction shows the immense amount of depth information a Tesla can collect from just a few seconds of video from the vehicle's 8 cameraspic.twitter.com/w2x6pkM2Eb	626	4.2K	28K	1556058270000	3:24 PM - 23 Apr 2019	/Tesla/status/1120815737654767616
1556873243-2922	https://twitter.com/search?l=&q=%22%24TESLA%22%20since%3A2019-04-01%20until%3A2019-05-03&src=typd	@amarlevine	Pets and Politics	.@tesla just offered me $40k for my 2016 Model S, which I bought for $116k. And you claim it does not depreciate? You are providing false and misleading information to your investors. $tsla $tslaq	32	63	302	1555611247000	11:14 AM - 18 Apr 2019	/amarlevine/status/1118940789109690368
1556873243-2903	https://twitter.com/search?l=&q=%22%24TESLA%22%20since%3A2019-04-01%20until%3A2019-05-03&src=typd	@MinimalDuck	Arash Malek 🦆	So happy I purchased EAP!! Thank you so much @elonmusk and @Tesla team!! pic.twitter.com/25khwqCvX0	4	9	78	1555649402000	9:50 PM - 18 Apr 2019	/MinimalDuck/status/1119100822120386561
1556873243-3354	https://twitter.com/search?l=&q=%22%24TESLA%22%20since%3A2019-04-01%20until%3A2019-05-03&src=typd	@mrnickchristie	Nicholas Christie	If someone steals my Tesla will it automatically lock and take them to the police though?	6		97	1554758558000	2:22 PM - 8 Apr 2019	/mrnickchristie/status/1115364349915336704
1556873243-3068	https://twitter.com/search?l=&q=%22%24TESLA%22%20since%3A2019-04-01%20until%3A2019-05-03&src=typd	@AdamMossoff	Adam Mossoff	On this date in #innovation history: Nikola Tesla receives a #patent in 1903 for his #invention of radio transmission technology #PatentsMatter #telecommunications #tech @uspto @AjitPaiFCC @Tesla pic.twitter.com/K7sC8TNwkZ		10	17	1555293542000	6:59 PM - 14 Apr 2019	/AdamMossoff/status/1117608235408723968
1556873243-3141	https://twitter.com/search?l=&q=%22%24TESLA%22%20since%3A2019-04-01%20until%3A2019-05-03&src=typd	@NYDoorman	nyoldman	Hey @elonmusk @officialjaden made a @Tesla fly during his Coachella performance today. pic.twitter.com/Px1e8iO6sI	31	283	3.7K	1555139700000	12:15 AM - 13 Apr 2019	/NYDoorman/status/1116962978295795712
1556873243-3373	https://twitter.com/search?l=&q=%22%24TESLA%22%20since%3A2019-04-01%20until%3A2019-05-03&src=typd	@sdmoores	Simon Moores	Its my pleasure to announce that Vivas Kumar has joined the @benchmarkmin team from @Tesla https://www.benchmarkminerals.com/vivas-kumar-joins-benchmark-minerals-from-tesla/ …	9	18	69	1554740642000	9:24 AM - 8 Apr 2019	/sdmoores/status/1115289207751286784
1556873243-2660	https://twitter.com/search?l=&q=%22%24TESLA%22%20since%3A2019-04-01%20until%3A2019-05-03&src=typd	@orthereaboot	luis carruthers	That "new" $TSLA vehicle you thought you bought Manish Wadhwa? Turns out, it wasn't new & $TSLA refuses to fix it. No refunds! As standard of a $TSLA model X lawsuit as it comes. Manish v. @tesla https://www.plainsite.org/dockets/3xt4z6cu3/superior-court-of-california-county-of-san-diego/wadhwa-v-tesla-motors-inc/ …pic.twitter.com/6LnMyaRG2d		5	31	1556029922000	7:32 AM - 23 Apr 2019	/orthereaboot/status/1120696840150818816
1556873243-3129	https://twitter.com/search?l=&q=%22%24TESLA%22%20since%3A2019-04-01%20until%3A2019-05-03&src=typd	@shanekleinert	Shane Kleinert	Saw it the other day, first time driving the model 3, freaked me out a bit. Wife wasn’t happy she couldn’t shut the passenger AC vent unless i missed it? blown away by the amazing tech, and she’s pissed the AC vent doesn’t close haha...I do feel a need for first time driver modepic.twitter.com/2IQ78pftQ6	5	1	11	1555169536000	8:32 AM - 13 Apr 2019	/shanekleinert/status/1117088118799310851
1556873243-2685	https://twitter.com/search?l=&q=%22%24TESLA%22%20since%3A2019-04-01%20until%3A2019-05-03&src=typd	@UltimoGT	Ultimo GT	British Motor Oil @YouLikeCarsUK @AutomotiveAsset @CarKeys_UK @screamingcars @Gandalfwasme @AVC_Leasing @JA_Autos @AdmarkUK @zdravkost @rafredarrows @realDonaldTrump @RunnerService @bgmotogp @FormulaOneWorld @CrienaLDavies @Imperialcar @my_hpi @tesla @bmw http://www.ultimogt.com pic.twitter.com/tJBwx6pK8P	1	15	60	1556002634000	11:57 PM - 22 Apr 2019	/UltimoGT/status/1120582385576357889
1556873243-2515	https://twitter.com/search?l=&q=%22%24TESLA%22%20since%3A2019-04-01%20until%3A2019-05-03&src=typd	@MinimalDuck	Arash Malek 🦆	Thank you @Tesla @elonmusk for the extra buffer made the last 2mi of my trip with 0mi remaining Before my #model3 I pushed an e-golf to its limit of 70mi and I was literally crawling the last 3mi to 0.pic.twitter.com/uOoth4SdUV	6	4	62	1556834903000	3:08 PM - 2 May 2019	/MinimalDuck/status/1124073174398849031
1556873243-2553	https://twitter.com/search?l=&q=%22%24TESLA%22%20since%3A2019-04-01%20until%3A2019-05-03&src=typd	@UltimoGT	Ultimo GT	British Motor Oil @YouLikeCarsUK @AutomotiveAsset @CarKeys_UK @screamingcars @Gandalfwasme @AVC_Leasing @JA_Autos @AdmarkUK @zdravkost @rafredarrows @realDonaldTrump @RunnerService @bgmotogp @FormulaOneWorld @CrienaLDavies @Imperialcar @my_hpi @tesla @bmw http://www.ultimogt.com pic.twitter.com/blkra9uNKE	1	10	63	1556349382000	12:16 AM - 27 Apr 2019	/UltimoGT/status/1122036752351416320
1556873243-3337	https://twitter.com/search?l=&q=%22%24TESLA%22%20since%3A2019-04-01%20until%3A2019-05-03&src=typd	@trey_smith	Trey Smith	Autopilot just completely saved me from a wreck. Someone drifted fast into my lane, and my car reacted faster than I could. Thanks @Tesla!	5	1	26	1554774393000	6:46 PM - 8 Apr 2019	/trey_smith/status/1115430767461421056
1556873243-3540	https://twitter.com/search?l=&q=%22%24TESLA%22%20since%3A2019-04-01%20until%3A2019-05-03&src=typd	@LeilaniMunter	Leilani Münter	As a cat lady, I approve of this message. @Tesla https://twitter.com/RuthAllison/status/1113971966048911362 …	33	158	2.3K	1554432092000	7:41 PM - 4 Apr 2019	/LeilaniMunter/status/1113995054803181569
1556873243-3772	https://twitter.com/search?l=&q=%22%24TESLA%22%20since%3A2019-04-01%20until%3A2019-05-03&src=typd	@dennis_p	Dennis Pascual	Everyone who stood in line 3 years ago for their @Tesla #Model3 are tweeting their memories of the line up... I remember being in the longest line ever...http://pascual.co/ActiveE/2016/04/was-our-line-the-slowest-during-model-3-release-day/ …		1	11	1554077285000	5:08 PM - 31 Mar 2019	/dennis_p/status/1112506883619708928
1556873243-3390	https://twitter.com/search?l=&q=%22%24TESLA%22%20since%3A2019-04-01%20until%3A2019-05-03&src=typd	@megangale	Megan Gale	Videos of today’s racing . My brother and his girlfriend showcased the reason for wearing helmets while racing haha @tesla @TeslaModel3 @elonmusk @RealDallinGale @utahteslaclub #trackmode #helmetshelp #PerformanceModel3pic.twitter.com/VmSqLaJJax	3	5	60	1554695149000	8:45 PM - 7 Apr 2019	/megangale/status/1115098393938759682
1556873243-3492	https://twitter.com/search?l=&q=%22%24TESLA%22%20since%3A2019-04-01%20until%3A2019-05-03&src=typd	@EricaBrecher	Erica Brecher	I’ve been outside @Tesla Gig 2 for about 25 min now. Security is walking the perimeter of the property. When I asked if someone important was here, gentleman guarding the gate smiled and said “I don’t know anything, just doing my job.” @news4buffalo	3	7	32	1554496395000	1:33 PM - 5 Apr 2019	/EricaBrecher/status/1114264760269398022
1556873243-3057	https://twitter.com/search?l=&q=%22%24TESLA%22%20since%3A2019-04-01%20until%3A2019-05-03&src=typd	@Tesla	Tesla	Don't forget to use their referral code so you both receive 1000 miles of free Supercharging!	2	5	59	1555356403000	12:26 PM - 15 Apr 2019	/Tesla/status/1117871895565615104
1556873243-2782	https://twitter.com/search?l=&q=%22%24TESLA%22%20since%3A2019-04-01%20until%3A2019-05-03&src=typd	@PDChina	People's Daily, China	A video that has gone viral shows a #TeslaModelS parked in a garage starting to emit smoke before bursting into flames in Shanghai on Sunday, leaving 3 vehicles burnt out. Afterward, @Tesla issued a statement, saying it has dispatched a team to the scene. pic.twitter.com/I9J43NWtLm	88	391	648	1555914600000	11:30 PM - 21 Apr 2019	/PDChina/status/1120213142561226752
1556873243-3335	https://twitter.com/search?l=&q=%22%24TESLA%22%20since%3A2019-04-01%20until%3A2019-05-03&src=typd	@SnazzyQ	Quinn Nelson	@elonmusk @Tesla I don’t know where to do this, but Daniel Vallejo, your mobile service tech in Bakersfield, CA is awesome. Hang on to him and send him up the ladder. He helped me out with an issue while he was on break and clearly has a passion for Tesla!	6	8	290	1554775445000	7:04 PM - 8 Apr 2019	/SnazzyQ/status/1115435179261087744
1556873243-3377	https://twitter.com/search?l=&q=%22%24TESLA%22%20since%3A2019-04-01%20until%3A2019-05-03&src=typd	@simonahac	💧simon holmes à court	out of interest, there are 8 @Tesla supercharger bays located just 350m from @AngusTaylorMP’s electorate office. #HumeVotespic.twitter.com/jFgjfQYkQ2	41	351	796	1554731601000	6:53 AM - 8 Apr 2019	/simonahac/status/1115251286356578306
1556873243-2691	https://twitter.com/search?l=&q=%22%24TESLA%22%20since%3A2019-04-01%20until%3A2019-05-03&src=typd	@ray4tesla	Ray 4️⃣Tesla	“Anyone who relies on lidar is doomed. Doomed”. When it comes to lidar, Elon is just being Elon. Got to love this guy. @elonmusk @Tesla #lidar #TeslaAutonomyDaypic.twitter.com/dluF7b7gvp	8	22	107	1555991903000	8:58 PM - 22 Apr 2019	/ray4tesla/status/1120537376072269826
1556873243-3777	https://twitter.com/search?l=&q=%22%24TESLA%22%20since%3A2019-04-01%20until%3A2019-05-03&src=typd	@tesla_truth	Steve Jobs	lol at the blue light going off in the video... pay attention to the road!	1		4	1554076803000	5:00 PM - 31 Mar 2019	/tesla_truth/status/1112504865677168641
1556873243-2735	https://twitter.com/search?l=&q=%22%24TESLA%22%20since%3A2019-04-01%20until%3A2019-05-03&src=typd	@teslainvernon	teslainvernon	This is one of @Tesla 's huge competitive advantages: pic.twitter.com/Z4uhG6XGrF	1	11	59	1555962114000	12:41 PM - 22 Apr 2019	/teslainvernon/status/1120412429824024576
1556873243-3656	https://twitter.com/search?l=&q=%22%24TESLA%22%20since%3A2019-04-01%20until%3A2019-05-03&src=typd	@markbspiegel	Mark B. Spiegel	You immediately buy an Audi e-tron: https://www.audiusa.com/models/audi-e-tron …	1	1	65	1554308482000	9:21 AM - 3 Apr 2019	/markbspiegel/status/1113476597707935744
1556873243-2538	https://twitter.com/search?l=&q=%22%24TESLA%22%20since%3A2019-04-01%20until%3A2019-05-03&src=typd	@jaredmecham	Jared Mecham	I made a new video on my channel! It's my 5 favorite things about a @Tesla, what I think are the best. Plus, a bonus item from @whatsinside. Check it out, I'd love to know if your list is different from mine. https://youtu.be/-ki4CdskNos pic.twitter.com/hgxZrl6AQX	2	13	148	1556635557000	7:45 AM - 30 Apr 2019	/jaredmecham/status/1123237054744154112
1556873243-2597	https://twitter.com/search?l=&q=%22%24TESLA%22%20since%3A2019-04-01%20until%3A2019-05-03&src=typd	@feedme	Feed Me	Test driving a @Tesla Model X on Thursday, fairly convinced already... pic.twitter.com/x52b4W3TQ9	8		59	1556061037000	4:10 PM - 23 Apr 2019	/feedme/status/1120827345449967619
1556873243-3477	https://twitter.com/search?l=&q=%22%24TESLA%22%20since%3A2019-04-01%20until%3A2019-05-03&src=typd	@ray4tesla	Ray 4️⃣Tesla	Just in. Impressive aerial view of Shanghai GF3. Construction progresses fast. https://youtu.be/77DOwOT5Jxw via @YouTube Thanks Wuwa for the stunning video. @Tesla @elonmusk $tsla $tslaq @特斯拉pic.twitter.com/Hux3Eh7WEx	1	4	10	1554521360000	8:29 PM - 5 Apr 2019	/ray4tesla/status/1114369469101436929
1556873243-3773	https://twitter.com/search?l=&q=%22%24TESLA%22%20since%3A2019-04-01%20until%3A2019-05-03&src=typd	@bj23air	bj23air	Valuations - March 2025: Ford: bankrupt Lyft: bankrupt @Tesla @ValueAnalyst1 @gmbankrupt @gwestr @ARKInvest			5	1554076969000	5:02 PM - 31 Mar 2019	/bj23air/status/1112505560006606848
1556873243-2732	https://twitter.com/search?l=&q=%22%24TESLA%22%20since%3A2019-04-01%20until%3A2019-05-03&src=typd	@amongstwits	jo turner	It would help if more govt. incentives, ie rebates, etc. were offered. Some countries already do this, as you know. Ultimately we also need far greater emphasis on rapid, efficient mass-transport (rail, buses). Also, urban centres designed for livability via cycling/ walkability.		7	11	1555963877000	1:11 PM - 22 Apr 2019	/amongstwits/status/1120419824952381444
1556873243-2559	https://twitter.com/search?l=&q=%22%24TESLA%22%20since%3A2019-04-01%20until%3A2019-05-03&src=typd	@PeterLindbeck	Peter Lindbeck	Our model 3 most likely saved my life after being rear ended. Rough day for the stock but I’m in til the end. I will never buy a recommend another car. @tesla @elonmusk I will go down with this ship if that’s what it takes I don’t care. Thank you forever	192	362	9.2K	1556303502000	11:31 AM - 26 Apr 2019	/PeterLindbeck/status/1121844315427196929
1556873243-2640	https://twitter.com/search?l=&q=%22%24TESLA%22%20since%3A2019-04-01%20until%3A2019-05-03&src=typd	@HomeSlicedApp	HomeSlice	Ahmed Ali is a student @ncatsuaggies from Khartoum, Sudan. He enjoys work that allows him to study people and intricate challenges they face to then develop unique designs and creative ways to achieve innovative solutions. Ahmed has worked previously at @Cisco and @Tesla. pic.twitter.com/dr5wGClKCK		42	124	1556040534000	10:28 AM - 23 Apr 2019	/HomeSlicedApp/status/1120741346984251392
1556873243-3173	https://twitter.com/search?l=&q=%22%24TESLA%22%20since%3A2019-04-01%20until%3A2019-05-03&src=typd	@dirtnapdragon	Max Richter	So what about the rest of us who bought it at full price? @elonmusk	52	7	95	1555092705000	11:11 AM - 12 Apr 2019	/dirtnapdragon/status/1116765866643869697
1556873243-2608	https://twitter.com/search?l=&q=%22%24TESLA%22%20since%3A2019-04-01%20until%3A2019-05-03&src=typd	@JustJohnWright	John Wright	A simple cognitive bias against anything new and unfamiliar. When a traditional car goes up in flames, everybody knows it's not common. But when a @Tesla does it, they wonder if it's a harbinger of a dystopian future where everybody's cars blow up because of weird technology.	1	5	121	1556056374000	2:52 PM - 23 Apr 2019	/JustJohnWright/status/1120807784256163840
1556873243-3079	https://twitter.com/search?l=&q=%22%24TESLA%22%20since%3A2019-04-01%20until%3A2019-05-03&src=typd	@rahulsood	Rahul Sood 🦄	Sadly these guys haven't figured it out. @tesla isn't merely a car company. Tesla is energy, technology, software, AI, mapping, etc. All wrapped in the guise of the most innovative grounds up electric car platform on As @iamcardib said, Bitch I'm scared. Cc @elonmusk	1	5	54	1555272894000	1:14 PM - 14 Apr 2019	/rahulsood/status/1117521634884067328
1556873243-2761	https://twitter.com/search?l=&q=%22%24TESLA%22%20since%3A2019-04-01%20until%3A2019-05-03&src=typd	@Inelonwetrust__	InElonWeTrust	Happy @Tesla Autonomy Day! @elonmusk #TeamTeslapic.twitter.com/47tRilPQZW	3	7	49	1555944629000	7:50 AM - 22 Apr 2019	/Inelonwetrust__/status/1120339093215268864
1556873243-3176	https://twitter.com/search?l=&q=%22%24TESLA%22%20since%3A2019-04-01%20until%3A2019-05-03&src=typd	@BirkesShannon	Shannon Birkes	Mom you can get in the frunk today! #FrunkPuppyFriday #FrunkPuppy #Tesla #TeslaModel3 @frunkpuppy @Tesla pic.twitter.com/hY0rNk2HhU	1	5	25	1555086585000	9:29 AM - 12 Apr 2019	/BirkesShannon/status/1116740197591470080
1556873243-3723	https://twitter.com/search?l=&q=%22%24TESLA%22%20since%3A2019-04-01%20until%3A2019-05-03&src=typd	@Manic_Marge	Marge 🏁	One of my fav features on the Model S is the ability to control climate remotely via @Tesla app. I can leave Frankie & Maggie Maye for a couple minutes while I run into the store & keep them comfy at 70°F (~21°C). #DogMode #Tesla #ModelS 1/2pic.twitter.com/XtH1lKCUB3	3	10	69	1554145228000	12:00 PM - 1 Apr 2019	/Manic_Marge/status/1112791858738946048
1556873243-2944	https://twitter.com/search?l=&q=%22%24TESLA%22%20since%3A2019-04-01%20until%3A2019-05-03&src=typd	@anonyx10	anonyx	Excellent write up on @Tesla's 2019 Impact Report from @business! "'this is kind of a step above most first sustainability reports we see,' said Allan Pearce, a shareholder advocate at Trillium Asset Management"https://twitter.com/danahull/status/1118682859110195201 …		3	18	1555550479000	6:21 PM - 17 Apr 2019	/anonyx10/status/1118685909996769282
1556873243-2780	https://twitter.com/search?l=&q=%22%24TESLA%22%20since%3A2019-04-01%20until%3A2019-05-03&src=typd	@lukema369	Luke Ma	No, Do not tell them....	1	2	143	1555918219000	12:30 AM - 22 Apr 2019	/lukema369/status/1120228320367366144
1556873243-3064	https://twitter.com/search?l=&q=%22%24TESLA%22%20since%3A2019-04-01%20until%3A2019-05-03&src=typd	@scottwww	Scott Wainner	"Automakers for decades declared that consumers would like a faster, bigger, heavier, and prettier internal combustion engine (ICE) car. That sentence is true for almost all ICE drivers until the very moment they drive a @Tesla for the first time." https://cleantechnica.com/2019/04/14/the-mystery-of-tesla-model-3-demand/ …	1	3	20	1555303218000	9:40 PM - 14 Apr 2019	/scottwww/status/1117648822971195392
1556873243-3004	https://twitter.com/search?l=&q=%22%24TESLA%22%20since%3A2019-04-01%20until%3A2019-05-03&src=typd	@D_Wilky	Daniel Wilkinson	Lol @Tesla support is so bad that their Watertown, MA service center number now redirects to some service center in Maryland. Cool cool cool	2	10	43	1555444820000	1:00 PM - 16 Apr 2019	/D_Wilky/status/1118242741845143557
1556873243-3515	https://twitter.com/search?l=&q=%22%24TESLA%22%20since%3A2019-04-01%20until%3A2019-05-03&src=typd	@maya_bogers	Maya Bogers	A striking example of #incomeinequality. Last year, @Tesla's median employee had to work 12h days, every day, for a year straight, to earn as much as its CEO did in ~6,5 min. With increasing #inequality worldwide, are such pay ratios justifiable? #SDG10https://bit.ly/2IgpdEm	2	3	10	1554466594000	5:16 AM - 5 Apr 2019	/maya_bogers/status/1114139766717546496
1556873243-3085	https://twitter.com/search?l=&q=%22%24TESLA%22%20since%3A2019-04-01%20until%3A2019-05-03&src=typd	@Johnny_Uzan	Johnny	When cellphones became personal computers, Nokia got crushed by Apple because Apple's DNA was personal computers. Today, vehicles are turning into autonomous robots, and analysts bet on century-old car companies to crush @tesla any minute now.	4	14	60	1555264113000	10:48 AM - 14 Apr 2019	/Johnny_Uzan/status/1117484802788200449
1556873243-2797	https://twitter.com/search?l=&q=%22%24TESLA%22%20since%3A2019-04-01%20until%3A2019-05-03&src=typd	@scottwww	Scott Wainner	The @Tesla shorts ignore Tesla’s continued growth, plus: 1) Tesla has big enterprise value to an acquirer and will not “go to zero”: huge IP, factories, 100k’s cars/data/brand, 2) Musk raises billions for SpaceX easily, because Musk. Think he can’t do that for Tesla? Think again.	6	9	89	1555889658000	4:34 PM - 21 Apr 2019	/scottwww/status/1120108528402743301
1556873243-3297	https://twitter.com/search?l=&q=%22%24TESLA%22%20since%3A2019-04-01%20until%3A2019-05-03&src=typd	@evdefender	EVent Horizon	SOURCES: $TSLA insiders already arepic.twitter.com/NGkmaKefwQ	1	5	34	1554838940000	12:42 PM - 9 Apr 2019	/evdefender/status/1115701496556007424
1556873243-3012	https://twitter.com/search?l=&q=%22%24TESLA%22%20since%3A2019-04-01%20until%3A2019-05-03&src=typd	@TheHoff525	Nick	Converting Toyota Camry owners to $67,000 vehicles. That is the power of a @Tesla	1	1	51	1555437130000	10:52 AM - 16 Apr 2019	/TheHoff525/status/1118210489929089030
1556873243-2546	https://twitter.com/search?l=&q=%22%24TESLA%22%20since%3A2019-04-01%20until%3A2019-05-03&src=typd	@ChristyGrim	Christy	The hubby is a big time gearhead and has had many sports cars in the past. I got my 3 in Dec and he was so seriously impressed that he searched out an S with ludicrous mode. I've never seen him smile so much! What a fun car @elonmusk @Tesla pic.twitter.com/UwiIeWilcr	8	20	159	1556459492000	6:51 AM - 28 Apr 2019	/ChristyGrim/status/1122498587252932608
1556873243-3469	https://twitter.com/search?l=&q=%22%24TESLA%22%20since%3A2019-04-01%20until%3A2019-05-03&src=typd	@NCBirbhan	Nikhil Chaudhary	$tslaq - @Tesla uses cobalt in it's battery, more bad for environment. Same $tslaq when VW uses 4 times more cobalt and can't compete with base Tesla - #TeslaKillerpic.twitter.com/Ds3LEAXOgL	1	5	11	1554554505000	5:41 AM - 6 Apr 2019	/NCBirbhan/status/1114508489404157952
1556873243-3445	https://twitter.com/search?l=&q=%22%24TESLA%22%20since%3A2019-04-01%20until%3A2019-05-03&src=typd	@mrandmrstontour	Mr & Mrs T on Tour	Time is flying and sometimes future and past meet on the way. Follow us on Instagram for more impressions! https://instagram.com/mrandmrstontour @elonmusk @tesla pic.twitter.com/ghYUgwpKcO	2	2	19	1554578801000	12:26 PM - 6 Apr 2019	/mrandmrstontour/status/1114610397128970241
1556873243-2795	https://twitter.com/search?l=&q=%22%24TESLA%22%20since%3A2019-04-01%20until%3A2019-05-03&src=typd	@TheBenSchmark	Ben Schmark	The Tesla driver died. The lawsuit was filed “to let the public know that self-driving technology has some defects. “We are hoping Tesla, when marketing its products, will be more cautious. Don’t just use self-driving as a selling point.https://www.nytimes.com/2016/09/15/business/fatal-tesla-crash-in-china-involved-autopilot-government-tv-says.html …	1	7	28	1555890947000	4:55 PM - 21 Apr 2019	/TheBenSchmark/status/1120113934093168641
1556873243-3106	https://twitter.com/search?l=&q=%22%24TESLA%22%20since%3A2019-04-01%20until%3A2019-05-03&src=typd	@es2120	Eric Snapat	Gotta love it when my @Tesla Model 3 swerved to the left while on autopilot because it thinks that the car to the right is destined to come into my lane. My car even stayed within its own lane, as it swerved just a little bit. pic.twitter.com/7jF0OPBgMb	8	18	145	1555207211000	7:00 PM - 13 Apr 2019	/es2120/status/1117246139240255489
1556873243-2499	https://twitter.com/search?l=&q=%22%24TESLA%22%20since%3A2019-04-01%20until%3A2019-05-03&src=typd	@DisruptResearch	Disruption Research	Getting sick of the narrative that @Tesla Model 3 did not sell well in the US in 2019. Here's the actual data. Despite tax credits getting cut in half, and only high-end variants being available for most of 2019, Model 3 was #1 in its class... and it wasn't close. $TSLA @elonmuskpic.twitter.com/b3cRJbt0ia	85	628	3.9K	1556598063000	9:21 PM - 29 Apr 2019	/DisruptResearch/status/1123079795838005251
1556873243-2495	https://twitter.com/search?l=&q=%22%24TESLA%22%20since%3A2019-04-01%20until%3A2019-05-03&src=typd	@SBNDN2014	Spansk	Interesting video from last accident with a Tesla invomved in Spain, where all "experts" predicted was a @Tesla fault. Perhaps the owner is alive now due the safest car and RIP to the other driver. pic.twitter.com/F92qedEZo1	74	251	721	1556735291000	11:28 AM - 1 May 2019	/SBNDN2014/status/1123655371254640641
1556873243-3290	https://twitter.com/search?l=&q=%22%24TESLA%22%20since%3A2019-04-01%20until%3A2019-05-03&src=typd	@Seal2009	Seal	I don't know any other company with a CEO like this. Upgrades products within few days only by seeing clients ask for it on Twitter. How this guy has time...	5	4	98	1554846545000	2:49 PM - 9 Apr 2019	/Seal2009/status/1115733395303276545
1556873243-3574	https://twitter.com/search?l=&q=%22%24TESLA%22%20since%3A2019-04-01%20until%3A2019-05-03&src=typd	@hobopuma	Jonathan Phillips	"The SEC is seeking a series of escalating fines if Musk continues to violate the order, Crumpton says." This is why the stock is popping @tesla @gali @vincent13031925 @ValueAnalyst1	5	6	41	1554403938000	11:52 AM - 4 Apr 2019	/hobopuma/status/1113876968942923777
1556873243-3648	https://twitter.com/search?l=&q=%22%24TESLA%22%20since%3A2019-04-01%20until%3A2019-05-03&src=typd	@orthereaboot	luis carruthers	More Musk lies as $tsla massively underspends on maintenance capex. Same for Europe as service centers get shut down- not opened- despite Model 3 entry. Press would more accurately report all statements from @elonmusk & @tesla as “Alleged”. No benefit of doubt should be given. https://twitter.com/elonmusk/status/1052356093534302208 …	6	10	46	1554317370000	11:49 AM - 3 Apr 2019	/orthereaboot/status/1113513873217347584
1556873243-2647	https://twitter.com/search?l=&q=%22%24TESLA%22%20since%3A2019-04-01%20until%3A2019-05-03&src=typd	@EntitledCycling	Keep LA (from) Moving 🚲	I've been counting cars with no license plate lately and have noticed that nearly every single @tesla #model3 is missing a front plate. I turned to the googles... Turns out, tesla has decided not to include a front plate bracket on the car.	3	1	17	1556035642000	9:07 AM - 23 Apr 2019	/EntitledCycling/status/1120720830973919232
1556873243-2778	https://twitter.com/search?l=&q=%22%24TESLA%22%20since%3A2019-04-01%20until%3A2019-05-03&src=typd	@SputnikInt	Sputnik	WATCH @Tesla Model S car suddenly explode and burn to a crisp in China http://sptnkne.ws/mp3X pic.twitter.com/N44zv1u6ly	2	22	24	1555922400000	1:40 AM - 22 Apr 2019	/SputnikInt/status/1120245857398296577
1556873243-3539	https://twitter.com/search?l=&q=%22%24TESLA%22%20since%3A2019-04-01%20until%3A2019-05-03&src=typd	@AtariAge	AtariAge	Very cool seeing @Tesla licensing old #Atari arcade games for their cars!https://twitter.com/Tesla/status/1113928681691332608 …	1	1	16	1554432261000	7:44 PM - 4 Apr 2019	/AtariAge/status/1113995764190019585
1556873243-3627	https://twitter.com/search?l=&q=%22%24TESLA%22%20since%3A2019-04-01%20until%3A2019-05-03&src=typd	@elonmusk	Elon Musk	Agreed	30	20	1.6K	1554331281000	3:41 PM - 3 Apr 2019	/elonmusk/status/1113572223581687808
1556873243-3715	https://twitter.com/search?l=&q=%22%24TESLA%22%20since%3A2019-04-01%20until%3A2019-05-03&src=typd	@allyversprille	Ally Versprille	Congressman Peter Welch (D-Vt.) plans to reintroduce his bill this week to extend the electric vehicle tax credit--a favorite of companies like @Tesla and @GM--for 10 years and get rid of the cap that phases out the credit once manufacturers sell 200,000 vehicles, office confirms	6	24	61	1554159950000	4:05 PM - 1 Apr 2019	/allyversprille/status/1112853608700280832
1556873243-3009	https://twitter.com/search?l=&q=%22%24TESLA%22%20since%3A2019-04-01%20until%3A2019-05-03&src=typd	@amishasinha	Amisha Sinha	Hubby got his #Model3 delivered Wed 4/3, left town Thurs for biz trip, returned early Sun am 4/7. By Sun eve, computer was glitching w/errors. At @Tesla since 4/8 and still no ETA on fix. @elonmusk this is unacceptable! I think you should build him a new one	19	3	29	1555440978000	11:56 AM - 16 Apr 2019	/amishasinha/status/1118226627073314816
1556873243-3671	https://twitter.com/search?l=&q=%22%24TESLA%22%20since%3A2019-04-01%20until%3A2019-05-03&src=typd	@martinengwicht	Martin { God of Mars }	Well if you recognise that #pollution is bad for #health why not support more companies like @Tesla, that intend to get rid of fossil burning pollution? https://twitter.com/cnni/status/1113389157504647168 …	2	8	36	1554289560000	4:06 AM - 3 Apr 2019	/martinengwicht/status/1113397229686018049
1556873243-3696	https://twitter.com/search?l=&q=%22%24TESLA%22%20since%3A2019-04-01%20until%3A2019-05-03&src=typd	@freshjiva	Mayur M Thaker	EatCrowPointPartners’ $TSLA insight is pure gold.pic.twitter.com/OoAfckruRw	3	10	73	1554214779000	7:19 AM - 2 Apr 2019	/freshjiva/status/1113083576176840704
1556873243-3258	https://twitter.com/search?l=&q=%22%24TESLA%22%20since%3A2019-04-01%20until%3A2019-05-03&src=typd	@FreeTradeBryan	Bryan Riley	Carmakers in support of Sec. 232 tariffs: Carmakers opposed to Sec. 232 tariffs: @Ford @GM @fcagroup @Honda @ToyotaPolicy @Toyota @subaru_usa @VW @Hyundai @Kia @BMWUSA @MercedesBenzUSA @VolvoCarUSA (Couldn't find info for @Tesla) cc @GloblAutomkrs @USAutoCouncil @auto_alliance pic.twitter.com/5LTDtI0CPQ	1	11	17	1554914631000	9:43 AM - 10 Apr 2019	/FreeTradeBryan/status/1116018967821324288
1556873243-3308	https://twitter.com/search?l=&q=%22%24TESLA%22%20since%3A2019-04-01%20until%3A2019-05-03&src=typd	@vincent13031925	Vincent	Got it, thanks Elon	6	7	256	1554829175000	9:59 AM - 9 Apr 2019	/vincent13031925/status/1115660539890294784
1556873243-3689	https://twitter.com/search?l=&q=%22%24TESLA%22%20since%3A2019-04-01%20until%3A2019-05-03&src=typd	@JChapmania	Jaine	4 months, 7days waiting for #Tesla parts for body work. My unscientific polling shows it will probably be 6 months. #wherearetheparts #teslaserviceissues #modelS @Tesla @elonmusk #disappointed	1	6	25	1554225431000	10:17 AM - 2 Apr 2019	/JChapmania/status/1113128255022743552
1556873243-2789	https://twitter.com/search?l=&q=%22%24TESLA%22%20since%3A2019-04-01%20until%3A2019-05-03&src=typd	@jchybow	John	My Model 3 makes me look for excuses to go for a drive. I switch to Autopilot when I simply want to monitor. I kick it off and go manual when I want to GO. It’s a paradigm shift. It’s functional vigilance (driver chooses who performs the task). It’s the future. @Tesla @MIT	1	8	61	1555897281000	6:41 PM - 21 Apr 2019	/jchybow/status/1120140503247400967
1556873243-3478	https://twitter.com/search?l=&q=%22%24TESLA%22%20since%3A2019-04-01%20until%3A2019-05-03&src=typd	@TradrFloridaFIL	Lady Tesla	Come on OEM's $TSLA is good but in order to transition everybody over to #EV's you're gonna have to bring something to the table that can at least compete. @Tesla cant do it all by themselves in the time frame we need it to happen. START HELPING!!!!! No more compliance cars! https://twitter.com/InsideEVs/status/1114266823149617153 …	1	4	20	1554519794000	8:03 PM - 5 Apr 2019	/TradrFloridaFIL/status/1114362900636946432
1556873243-2738	https://twitter.com/search?l=&q=%22%24TESLA%22%20since%3A2019-04-01%20until%3A2019-05-03&src=typd	@cleantechnica	CleanTechnica	Elon Musk emphasizes, "Lidar is a fool's errand. And anyone relying on Lidar is doomed." https://cleantechnica.com/2019/04/22/tesla-autonomy-day-video-is-live/ … #Tesla $TSLA @ElonMusk @Tesla	3	24	140	1555960566000	12:16 PM - 22 Apr 2019	/cleantechnica/status/1120405938282930176
1556873243-2936	https://twitter.com/search?l=&q=%22%24TESLA%22%20since%3A2019-04-01%20until%3A2019-05-03&src=typd	@TheChurchOfElon	Dr. Cassowary	#TeslaPatents Thread $tsla $tslaq Who's excited for Autonomy Investor Day?? Since @Tesla is "vastly ahead" in autonomous driving (spoiler alert: they're not), let's look at how many patents they file on that topic.	1	5	28	1555565679000	10:34 PM - 17 Apr 2019	/TheChurchOfElon/status/1118749662952005633
1556873243-3180	https://twitter.com/search?l=&q=%22%24TESLA%22%20since%3A2019-04-01%20until%3A2019-05-03&src=typd	@elonmusk	Elon Musk	Good point	61	41	1.6K	1555081698000	8:08 AM - 12 Apr 2019	/elonmusk/status/1116719697402028032
1556873243-2918	https://twitter.com/search?l=&q=%22%24TESLA%22%20since%3A2019-04-01%20until%3A2019-05-03&src=typd	@mystealthXflies	Cheryl B.	What a view!! Look up through the glass roof as you pass through the trees at Big Sur. I’m pretty sure the trees appreciate zero emissions. Breathe in the fresh air! Ahhhh, such an amazing drive in a @Tesla! #pacificcoasthighwaypic.twitter.com/ftAt1FuuMI	4	3	33	1555618364000	1:12 PM - 18 Apr 2019	/mystealthXflies/status/1118970637182091264
1556873243-3298	https://twitter.com/search?l=&q=%22%24TESLA%22%20since%3A2019-04-01%20until%3A2019-05-03&src=typd	@CGasparino	Charles Gasparino	SOURCES: Investors increasingly believe @Tesla $TSLA will have to raise money this year; company isnt commenting we discuss now @FoxBusiness	48	6	68	1554838727000	12:38 PM - 9 Apr 2019	/CGasparino/status/1115700605719326720
1556873243-2643	https://twitter.com/search?l=&q=%22%24TESLA%22%20since%3A2019-04-01%20until%3A2019-05-03&src=typd	@grftn_	grftn	$tsla The world realizing the implications of @Tesla network rn: pic.twitter.com/nFpTMQ1EFX	3	4	30	1556039505000	10:11 AM - 23 Apr 2019	/grftn_/status/1120737030500122626
1556873243-3395	https://twitter.com/search?l=&q=%22%24TESLA%22%20since%3A2019-04-01%20until%3A2019-05-03&src=typd	@owlmaster08	Jonathan Hewitt	On the other hand, it's very easy to make CGI and announce a Tesla killer coming in 3 years. $TSLA #tesla @tesla @elonmuskpic.twitter.com/v7TMZS65w0	8	17	147	1554689812000	7:16 PM - 7 Apr 2019	/owlmaster08/status/1115076009534083072
1556873243-3251	https://twitter.com/search?l=&q=%22%24TESLA%22%20since%3A2019-04-01%20until%3A2019-05-03&src=typd	@ArcBlock_io	ArcBlock	like @Tesla we are already preparing another liftoff. Stay tuned to learn what's new at @ArcBlock_io as we reinvent the blockchain experience. This Friday, 3PM PST. Thanks for our partners @Azure @awscloud @upyun2 and more.pic.twitter.com/bMb9AKUi0K	2	10	31	1554925342000	12:42 PM - 10 Apr 2019	/ArcBlock_io/status/1116063892906504193
1556873243-2796	https://twitter.com/search?l=&q=%22%24TESLA%22%20since%3A2019-04-01%20until%3A2019-05-03&src=typd	@SteveHamel16	🚀 Don't Bet Against Elon 🚀 👩‍🚀 🐉	Live picture of a $TSLA short throwing FUD at @Tesla and @elonmuskhttps://twitter.com/Jason/status/1120103318293024768 …	8	24	137	1555890243000	4:44 PM - 21 Apr 2019	/SteveHamel16/status/1120110983240765441
1556873243-2681	https://twitter.com/search?l=&q=%22%24TESLA%22%20since%3A2019-04-01%20until%3A2019-05-03&src=typd	@EricMandela	Eric J. Mandela	Green, serious congratulations are in order to you for this complement from Elon Musk himself.			54	1556014163000	3:09 AM - 23 Apr 2019	/EricMandela/status/1120630739320623105
1556873243-3316	https://twitter.com/search?l=&q=%22%24TESLA%22%20since%3A2019-04-01%20until%3A2019-05-03&src=typd	@teslaownersSV	Tesla Owners Silicon Valley	Would you order another @tesla just to get it delivered by another @tesla? pic.twitter.com/w1c3pngPy3	31	57	535	1554824755000	8:45 AM - 9 Apr 2019	/teslaownersSV/status/1115642002844971009
1556873243-3253	https://twitter.com/search?l=&q=%22%24TESLA%22%20since%3A2019-04-01%20until%3A2019-05-03&src=typd	@Strippin	Sam Thorne	Bro that's not a charger that's a coffin	2	1	65	1554923221000	12:07 PM - 10 Apr 2019	/Strippin/status/1116054997437800448
1556873243-3464	https://twitter.com/search?l=&q=%22%24TESLA%22%20since%3A2019-04-01%20until%3A2019-05-03&src=typd	@redban	brian redban	When youre at Target and you have your car come TO YOU... @Tesla - yes that's a thing... https://www.youtube.com/watch?v=sK68bTgDn2c …	12	3	70	1554556528000	6:15 AM - 6 Apr 2019	/redban/status/1114516976288903169
1556873243-3185	https://twitter.com/search?l=&q=%22%24TESLA%22%20since%3A2019-04-01%20until%3A2019-05-03&src=typd	@McHoffa	Mike Hoffman	Over a year and 27,000 miles and I love this car more than when it was new. Thanks @elonmusk @Tesla #Tesla #Model3 #ThxElonpic.twitter.com/AtyydTsZIx	99	390	9.9K	1555068561000	4:29 AM - 12 Apr 2019	/McHoffa/status/1116664596675407873
1556873243-3530	https://twitter.com/search?l=&q=%22%24TESLA%22%20since%3A2019-04-01%20until%3A2019-05-03&src=typd	@PicklePunchD	Angella King	When you only have saved enough for half a @Tesla ... pic.twitter.com/AmNi3zCexl	2	1	16	1554440256000	9:57 PM - 4 Apr 2019	/PicklePunchD/status/1114029293967818752
1556873243-3450	https://twitter.com/search?l=&q=%22%24TESLA%22%20since%3A2019-04-01%20until%3A2019-05-03&src=typd	@timetravelr2020	🌊Time Traveler 🌊	First opportunity to test out the newly updated navigate-on-autopilot feature for our @Tesla #Model3! It's another step toward autonomous driving. Nice job @elonmusk!pic.twitter.com/CTXIuaQEkG		1	24	1554573808000	11:03 AM - 6 Apr 2019	/timetravelr2020/status/1114589452322725888
1556873243-3217	https://twitter.com/search?l=&q=%22%24TESLA%22%20since%3A2019-04-01%20until%3A2019-05-03&src=typd	@whatsinside	WHAT'S INSIDE?	Been super impressed with the @Tesla team for this reward trip to see Falcon Heavy. Headed back to the site in a few hours. pic.twitter.com/hAGXGB8svR	6	13	458	1555004314000	10:38 AM - 11 Apr 2019	/whatsinside/status/1116395128258793475
1556873243-2821	https://twitter.com/search?l=&q=%22%24TESLA%22%20since%3A2019-04-01%20until%3A2019-05-03&src=typd	@RBflyboy	Randy Baugher	My beautiful bride, 1st one to sit in my new #Model3! Picked up blue/wht LR AWD! Thank you @Tesla @elonmusk for making avail #Model3 inventory accessible on-line. Saw it in the am pick up same day. Long drive from Det - Clvd totally worth it!pic.twitter.com/B2gUXzLX4x	18	12	147	1555821579000	9:39 PM - 20 Apr 2019	/RBflyboy/status/1119822985873981440
1556873243-3255	https://twitter.com/search?l=&q=%22%24TESLA%22%20since%3A2019-04-01%20until%3A2019-05-03&src=typd	@scottderue	Scott DeRue	Hello San Fran! Excited to see our @UMich @MichiganRoss alumni and students tonight for our next #RossTalks. We have a great panel on tech+business with alumni-leaders from @facebook, @Tesla and Break into Tech. 6:30pm start @ the Sir Francis Drake. All are welcome! #GoBluepic.twitter.com/E0BrfH6jGO		1	12	1554920119000	11:15 AM - 10 Apr 2019	/scottderue/status/1116041986929074176
1556873243-3693	https://twitter.com/search?l=&q=%22%24TESLA%22%20since%3A2019-04-01%20until%3A2019-05-03&src=typd	@radialspoke	Matthew	few things elicit greater joy in me these days than seeing the notification "Software update available for your @Tesla "	13	17	448	1554221059000	9:04 AM - 2 Apr 2019	/radialspoke/status/1113109917290954753
1556873243-2869	https://twitter.com/search?l=&q=%22%24TESLA%22%20since%3A2019-04-01%20until%3A2019-05-03&src=typd	@crazyhank	Henry	.@elonmusk Pls launch @Tesla Network with a driver before regulatory FSD approval. Beats dirty/unsafe Uber/Lyft cars...and even enable on-go rentals! $tsla	5	4	29	1555705902000	1:31 PM - 19 Apr 2019	/crazyhank/status/1119337801869213696
1556873243-2837	https://twitter.com/search?l=&q=%22%24TESLA%22%20since%3A2019-04-01%20until%3A2019-05-03&src=typd	@TeslaJoy	Tesla Joy	Just saw a @Hyundai commercial: Streamlined online ordering, transparent pricing, return car in 3 days (or was it 2?), and test drive that comes to you. Sounds just like @Tesla sales model. #Tesla #distuption	7	5	71	1555788232000	12:23 PM - 20 Apr 2019	/TeslaJoy/status/1119683117575368705
1556873243-2947	https://twitter.com/search?l=&q=%22%24TESLA%22%20since%3A2019-04-01%20until%3A2019-05-03&src=typd	@zshahan3	Zachary Shahan	@elonmusk @tesla #tesla Love this analysis.	2	2	11	1555546098000	5:08 PM - 17 Apr 2019	/zshahan3/status/1118667534209835011
1556873243-3516	https://twitter.com/search?l=&q=%22%24TESLA%22%20since%3A2019-04-01%20until%3A2019-05-03&src=typd	@marc_benton	Marc Benton	I just tell passengers to hit the button, it’s really not a big deal IMO. Yes, I’ve had a few pull the emergency latch but most understand if you say, hit the button at the top of the door handle.	4	1	24	1554465414000	4:56 AM - 5 Apr 2019	/marc_benton/status/1114134815215951875
1556873243-3536	https://twitter.com/search?l=&q=%22%24TESLA%22%20since%3A2019-04-01%20until%3A2019-05-03&src=typd	@rich_teer	Rich Teer	Sigh... Still no @Tesla #ModelY for me yet, so another $60+ down the drain on gas. Is it 2021 yet?pic.twitter.com/G5OPdhorSm	20	4	122	1554437308000	9:08 PM - 4 Apr 2019	/rich_teer/status/1114016932938649601
1556873243-3086	https://twitter.com/search?l=&q=%22%24TESLA%22%20since%3A2019-04-01%20until%3A2019-05-03&src=typd	@romn8tr	Rome Strach	Every one of those major corporations had a TON OF TIME to be smart and make the migration. Elon practically begged them to use the patents! They all deserve what’s about to become very uncomfortable, and financially devastating. They still have time but they better jump in	1	4	9	1555262838000	10:27 AM - 14 Apr 2019	/romn8tr/status/1117479453221892096
1556873243-2696	https://twitter.com/search?l=&q=%22%24TESLA%22%20since%3A2019-04-01%20until%3A2019-05-03&src=typd	@DMC_Ryan	Ryan McCaffrey	Is it OLED, do you think? I haven't been able to see it up close. They had it roped off at the Model Y event (where I was lucky enough to see it from 6 feet away). I LOVE that it's a floating, curved display and there's negative space behind it.	3	1	75	1555988131000	7:55 PM - 22 Apr 2019	/DMC_Ryan/status/1120521554423578624
1556873243-3474	https://twitter.com/search?l=&q=%22%24TESLA%22%20since%3A2019-04-01%20until%3A2019-05-03&src=typd	@GregKable	Greg Kable	Guangzhou Automobile Corporation and Nio confirm they plan to start A round funding of a new EV company announced by the two in 2017. The company, known as GAC NIO New Energy Automotive, plans to sell cars under a new EV brand name. @NIOGlobal #GAC @Tesla #Chinapic.twitter.com/uQBBdNGB8w		9	11	1554537223000	12:53 AM - 6 Apr 2019	/GregKable/status/1114436005359177730
1556873243-3756	https://twitter.com/search?l=&q=%22%24TESLA%22%20since%3A2019-04-01%20until%3A2019-05-03&src=typd	@ChrisRauhl	Chris Pitka	@elonmusk I want to buy @Tesla but do they work well in Alaska with cold temperature?	12	4	93	1554090821000	8:53 PM - 31 Mar 2019	/ChrisRauhl/status/1112563659635462144
1556873243-3725	https://twitter.com/search?l=&q=%22%24TESLA%22%20since%3A2019-04-01%20until%3A2019-05-03&src=typd	@Liv_Boeree	Liv Boeree	Showed my parents the @Tesla “emissions testing” function today. I think they like it. #AprilFoolspic.twitter.com/lInoBMXPOf	7	12	72	1554144259000	11:44 AM - 1 Apr 2019	/Liv_Boeree/status/1112787792927617030
1556873243-3442	https://twitter.com/search?l=&q=%22%24TESLA%22%20since%3A2019-04-01%20until%3A2019-05-03&src=typd	@blktsla	TheBlackTesla	Not sure if this will be the Model B or Model G but thanks to @Tesla and @elonmusk we'll get them started in the right car! #Tesla #teslamodelxpic.twitter.com/KqNgTivzL1	6	10	100	1554579997000	12:46 PM - 6 Apr 2019	/blktsla/status/1114615412036075529
1556873243-2700	https://twitter.com/search?l=&q=%22%24TESLA%22%20since%3A2019-04-01%20until%3A2019-05-03&src=typd	@outbacktesla	outbacktesla	Many thanks to @harald_murphy and @Jays200 for the meet up last night. Great chat about EV road trips before hosting an impromptu @Tesla car show and enjoying the views across Perth. Stunning city, great company and lots of interest in EVs. #EVeXploreAus #thisisWApic.twitter.com/JeOniSGRSz – at Kings Park and Botanic Garden	1	1	18	1555986165000	7:22 PM - 22 Apr 2019	/outbacktesla/status/1120513309558616065
1556873243-3344	https://twitter.com/search?l=&q=%22%24TESLA%22%20since%3A2019-04-01%20until%3A2019-05-03&src=typd	@outbacktesla	outbacktesla	And they can only tow little loads...pic.twitter.com/gTHlHm4bEx	1	2	13	1554764939000	4:08 PM - 8 Apr 2019	/outbacktesla/status/1115391116117925889
1556873243-3753	https://twitter.com/search?l=&q=%22%24TESLA%22%20since%3A2019-04-01%20until%3A2019-05-03&src=typd	@cherylcasone	Cheryl Casone	#Aloha! Caffenited and ready! I’m back @FoxBusinessAM w/ @SimonettiLauren @CarrascoTV @Jared_Max @JaniceDean lots of news to cover @facebook @JoeBiden #ChinaTrade and @Tesla 5amET pic.twitter.com/t6qaDu4SVr	13	8	152	1554108931000	1:55 AM - 1 Apr 2019	/cherylcasone/status/1112639620267851776
1556873243-2718	https://twitter.com/search?l=&q=%22%24TESLA%22%20since%3A2019-04-01%20until%3A2019-05-03&src=typd	@teslaownersSV	Tesla Owners Silicon Valley	I genuinely feel bad for people that buy ICE cars today (assuming they can afford a $35k car), @tesla is so far ahead that in 3 years your ICE car will be worth nothing.	15	18	182	1555978156000	5:09 PM - 22 Apr 2019	/teslaownersSV/status/1120479716794880001
1556873243-3466	https://twitter.com/search?l=&q=%22%24TESLA%22%20since%3A2019-04-01%20until%3A2019-05-03&src=typd	@tecnocato	Israel Melendez, Jr. 🇵🇷 🇺🇸 ⚠️	From 0 to 93 miles in $10.00, and this is a small 4 cylinder vehicle. @elonmusk We need a full EV mini cargo van for businesses. This is our missing link and we are hopeful that @Tesla can offer an alternative in the near future. pic.twitter.com/t7jiUCUnKL	3	4	29	1554555719000	6:01 AM - 6 Apr 2019	/tecnocato/status/1114513583461810178
1556873243-3025	https://twitter.com/search?l=&q=%22%24TESLA%22%20since%3A2019-04-01%20until%3A2019-05-03&src=typd	@mortchad	Chad Mortensen	I’ve seen too many EV ‘super cars’ on twitter that past few days. Let’s be honest with each other. @Tesla #Roadster is going to lay waste to all who try and step. But hey, we’ll have some gifts for you at the door as you leave. @SpaceX Package .... mic drop!!! Thanks for trying!pic.twitter.com/YxAqxD7ANH	1	1	25	1555419235000	5:53 AM - 16 Apr 2019	/mortchad/status/1118135433458851841
1556873243-3366	https://twitter.com/search?l=&q=%22%24TESLA%22%20since%3A2019-04-01%20until%3A2019-05-03&src=typd	@PraveenKalavai	Praveen Kalavai	Puppies Navi(the one who's just chilling) and Pilot(the one who's panicking that we might've abandoned him ) super appreciate the dog mode! Thanks @Tesla and @elonmusk #tesla #Model3 #TeslaModel3 #dogmodepic.twitter.com/mX9cxp3cac	10	46	648	1554745901000	10:51 AM - 8 Apr 2019	/PraveenKalavai/status/1115311262420930561
1556873243-3760	https://twitter.com/search?l=&q=%22%24TESLA%22%20since%3A2019-04-01%20until%3A2019-05-03&src=typd	@bombero1394	MAXX Q	Love looking in this mirror thank you @Tesla for making an amazing vehicle!!! pic.twitter.com/1LC2okjGQm	2	2	16	1554077936000	5:18 PM - 31 Mar 2019	/bombero1394/status/1112509615474917381
1556873243-2846	https://twitter.com/search?l=&q=%22%24TESLA%22%20since%3A2019-04-01%20until%3A2019-05-03&src=typd	@WaltonChainUK	🥇 WTC News	Since today is part of the #BankHolidayWeekend I thought I’d reset my expectations for #Waltonchain.... Forget the @Lamborghini, it’s all about the @Tesla. What do you think @elonmusk? $WTC #blockchain #bigdata #iotpic.twitter.com/IpAWEGTNAp	8	21	78	1555757528000	3:52 AM - 20 Apr 2019	/WaltonChainUK/status/1119554335275352065
1556873243-2786	https://twitter.com/search?l=&q=%22%24TESLA%22%20since%3A2019-04-01%20until%3A2019-05-03&src=typd	@IAmSamFin	Sam Finlayson	...But treating one of the great open problems in ML research as technically “trivial” to fix is very different from that, and comes across as off-puttingly uniformed/dismissive/arrogant. Not a great look.	1	1	18	1555905943000	9:05 PM - 21 Apr 2019	/IAmSamFin/status/1120176834421850112
1556873243-2621	https://twitter.com/search?l=&q=%22%24TESLA%22%20since%3A2019-04-01%20until%3A2019-05-03&src=typd	@tapandhire	Talent Access Portal	Thoughts? @Tesla is taking direct aim at @Uber and @Lyft with claims it plans to roll out 1 million robo-taxis by next year — but the plan was lacking details .https://buff.ly/2IBz6ND #TechTuesday #AI #FutureofWork #Future #Techpic.twitter.com/pOvYytPm5J	1	8	10	1556048887000	12:48 PM - 23 Apr 2019	/tapandhire/status/1120776381409808384
1556873243-3535	https://twitter.com/search?l=&q=%22%24TESLA%22%20since%3A2019-04-01%20until%3A2019-05-03&src=typd	@sara_boutall	Sara Boutall	Energy companies at the sight of @Tesla #DiesIrae @elonmusk $tslapic.twitter.com/wySsuqVJQ1	3	3	12	1554437424000	9:10 PM - 4 Apr 2019	/sara_boutall/status/1114017416500207616
1556873243-3578	https://twitter.com/search?l=&q=%22%24TESLA%22%20since%3A2019-04-01%20until%3A2019-05-03&src=typd	@tarunemany	Tarun Emany	Fun to drive in mountains with great control and regenerative braking. Feels so safe!! Thanks @elonmusk aand @Tesla #model3 Best car everpic.twitter.com/7z1rKIDlHU	95	169	4.3K	1554396221000	9:43 AM - 4 Apr 2019	/tarunemany/status/1113844598126702592
1556873243-3167	https://twitter.com/search?l=&q=%22%24TESLA%22%20since%3A2019-04-01%20until%3A2019-05-03&src=typd	@SlickWraps	Slickwraps	Slickwraps for the @Tesla Model S Key Fob is LIVE https://www.slickwraps.com/design pic.twitter.com/Fraf5G8KMj	14	17	635	1555093906000	11:31 AM - 12 Apr 2019	/SlickWraps/status/1116770904153804800
1556873243-3526	https://twitter.com/search?l=&q=%22%24TESLA%22%20since%3A2019-04-01%20until%3A2019-05-03&src=typd	@_oey192	Orion	Got 2019.8.5 update w/ no-confirm-needed NOA. Drove 45 mi on it across 3 interstate interchanges with no driver intervention! Would have intervened twice if I wasn’t testing it out tho. Still some things to fix before usable without intervention @elonmusk @Tesla $TSLA $TSLAQ 1/4	1	3	29	1554444715000	11:11 PM - 4 Apr 2019	/_oey192/status/1114047996788764672
1556873243-2721	https://twitter.com/search?l=&q=%22%24TESLA%22%20since%3A2019-04-01%20until%3A2019-05-03&src=typd	@matty_mogul	Matt Joyce	Could not record during @Tesla FSD demo. But it was amazing. Model 3 handled stop signs, stop lights and complex traffic situations without any human interaction during our 15 minute test drive. The pace of progress is truly incredible. Congrats @elonmusk and @karpathy!	62	386	3.9K	1555977115000	4:51 PM - 22 Apr 2019	/matty_mogul/status/1120475350398578690
1556873243-2808	https://twitter.com/search?l=&q=%22%24TESLA%22%20since%3A2019-04-01%20until%3A2019-05-03&src=typd	@Everman	Tesla4Everman	I hope the @Tesla #FSD #NN will be able to exhibit this kind of skill increase, learning to become the best driver on the road. Amazing that we are just scratching the surface with respect to the capabilities of this technology!https://twitter.com/ValaAfshar/status/1119769133929979906 …	1	6	27	1555861624000	8:47 AM - 21 Apr 2019	/Everman/status/1119990946345570304
1556873243-3312	https://twitter.com/search?l=&q=%22%24TESLA%22%20since%3A2019-04-01%20until%3A2019-05-03&src=typd	@craigcoker_	Craig Coker	Time-lapse Tuesday! Shot this in my @Tesla #model3 @elonmuskpic.twitter.com/DtEbHHAPMU	11	42	323	1554826825000	9:20 AM - 9 Apr 2019	/craigcoker_/status/1115650683749855233
1556873243-3449	https://twitter.com/search?l=&q=%22%24TESLA%22%20since%3A2019-04-01%20until%3A2019-05-03&src=typd	@NuovaRealta	≡lisabeth Soechting	OEMs suck. And Im still driving Audi - the light at the end of the ICE tunnel is close though!! #Model3SR+ in EU please, @Tesla @elonmuskhttps://twitter.com/mortchad/status/1114223702101516288 …	6	4	65	1554575581000	11:33 AM - 6 Apr 2019	/NuovaRealta/status/1114596891264716801
1556873243-3026	https://twitter.com/search?l=&q=%22%24TESLA%22%20since%3A2019-04-01%20until%3A2019-05-03&src=typd	@JohnnaCrider1	Johnna 💎	Ok @elonmusk looks like you forgot to mention something about @Tesla socks. I want 3 pair. pic.twitter.com/7mf5lkALs5	2	3	10	1555412431000	4:00 AM - 16 Apr 2019	/JohnnaCrider1/status/1118106895158534144
1556873243-3003	https://twitter.com/search?l=&q=%22%24TESLA%22%20since%3A2019-04-01%20until%3A2019-05-03&src=typd	@teslacito	Teslacito	Elon Musk Puts an End to @tesla Goodwill Repairs. Buyers beware of shoddy quality! $TSLA $TSLAQhttps://evbite.com/tesla-puts-an-end-to-goodwill-repairs/ …	10	28	89	1555448678000	2:04 PM - 16 Apr 2019	/teslacito/status/1118258923532881920
1556873243-3485	https://twitter.com/search?l=&q=%22%24TESLA%22%20since%3A2019-04-01%20until%3A2019-05-03&src=typd	@cityofstem	City Of STEM	Thanks to this microgrid and @Tesla’s Powerwall batteries #CityofSTEM2019 is on track to capture, store, and distribute the sun’s energy to more than 40 exhibitors!pic.twitter.com/S7hNWELWjZ	4	43	384	1554503515000	3:31 PM - 5 Apr 2019	/cityofstem/status/1114294622262456320
1556873243-2745	https://twitter.com/search?l=&q=%22%24TESLA%22%20since%3A2019-04-01%20until%3A2019-05-03&src=typd	@RThatdog	Roxy ThatDog	Oh, now I get it. Autonomy Day. The livestream runs itself.		3	91	1555957934000	11:32 AM - 22 Apr 2019	/RThatdog/status/1120394899373867009
1556873243-2755	https://twitter.com/search?l=&q=%22%24TESLA%22%20since%3A2019-04-01%20until%3A2019-05-03&src=typd	@SafeSelfDrive	Jim McPherson	"It's all hype," said Steven E. Shladover, a retired research engineer at UC Berkeley who has been involved in efforts to create autonomous driving for 45 years. "The technology does not exist to do what he is claiming. He doesn't have it and neither does anybody else."	1	6	14	1555952581000	10:03 AM - 22 Apr 2019	/SafeSelfDrive/status/1120372447826415617
1556873243-2754	https://twitter.com/search?l=&q=%22%24TESLA%22%20since%3A2019-04-01%20until%3A2019-05-03&src=typd	@teslaownersSV	Tesla Owners Silicon Valley	Happy #Earthday . Let’s come together to clean the coast this May. @elonmusk @tesla sign up at http://scentwedge.com/clean pic.twitter.com/YQV1EM44It	1	8	26	1555953653000	10:20 AM - 22 Apr 2019	/teslaownersSV/status/1120376942140608512
1556873243-2613	https://twitter.com/search?l=&q=%22%24TESLA%22%20since%3A2019-04-01%20until%3A2019-05-03&src=typd	@Ratbert90	Adam Duskett	@Tesla Fun fact: In Michigan (And many other states) if your car is in the body shop for more than 30 days, it can be returned under the state lemon law! Sending a letter as we speak! 111 days without a fender is a joke. #TeslaServiceIssues #WhereAreTheParts	3	8	17	1556053328000	2:02 PM - 23 Apr 2019	/Ratbert90/status/1120795011958833152
1556873243-2905	https://twitter.com/search?l=&q=%22%24TESLA%22%20since%3A2019-04-01%20until%3A2019-05-03&src=typd	@ArtemR	Artem Russakovskii	Driving 65 on the freeway. Car suddenly decides to brake hard, but I did catch why this time - max Autopilot speed got auto adjusted to 50. On the freeway, not on any ramps. How anybody can trust that @Tesla will do full self-driving this or next year is beyond me.	10	21	89	1555638903000	6:55 PM - 18 Apr 2019	/ArtemR/status/1119056787292868608
1556873243-3752	https://twitter.com/search?l=&q=%22%24TESLA%22%20since%3A2019-04-01%20until%3A2019-05-03&src=typd	@UltimoGT	Ultimo GT	British Motor Oil @YouLikeCarsUK @AutomotiveAsset @CarKeys_UK @screamingcars @Gandalfwasme @AVC_Leasing @JA_Autos @AdmarkUK @zdravkost @rafredarrows @realDonaldTrump @RunnerService @bgmotogp @FormulaOneWorld @CrienaLDavies @Imperialcar @my_hpi @tesla @bmw http://www.ultimogt.com pic.twitter.com/QVv06mg3U3	1	9	47	1554108988000	1:56 AM - 1 Apr 2019	/UltimoGT/status/1112639858219147264
1556873243-2695	https://twitter.com/search?l=&q=%22%24TESLA%22%20since%3A2019-04-01%20until%3A2019-05-03&src=typd	@TheCarrotChaser	Chasing The Rideshare Carrot	As a very disgruntled & abused @Uber & @Lyft driver, I hope that @elonmusk & @Tesla kicks their asses at driverless cars. @dkhos & @johnzimmer are horrible people for the way they treat their drivers & when the #lyftipo & #uberipo fail they will know the pain us drivers have felt	2	2	38	1555989446000	8:17 PM - 22 Apr 2019	/TheCarrotChaser/status/1120527069115498496
1556873243-3572	https://twitter.com/search?l=&q=%22%24TESLA%22%20since%3A2019-04-01%20until%3A2019-05-03&src=typd	@RationalEtienne	Self-appointed Pope Of Muskanity	Judge Nathan should impose a $40M fine on the SEC for damaging Tesla's image. Change my mind.	6	7	38	1554405236000	12:13 PM - 4 Apr 2019	/RationalEtienne/status/1113882409471287296
1556873243-2984	https://twitter.com/search?l=&q=%22%24TESLA%22%20since%3A2019-04-01%20until%3A2019-05-03&src=typd	@SBramberg1	S Bramberg	Livin' in Sweden, My #ModelX has saved me more than SEK 130 000 (US$14 000,-) during the first 80 000 km (50 000miles) compared to my prev #isuzu diesel pick-up 0 (zero) money spent on service or non warranty covered repairs. @tesla	1	5	32	1555491287000	1:54 AM - 17 Apr 2019	/SBramberg1/status/1118437641127628800
1556873243-2636	https://twitter.com/search?l=&q=%22%24TESLA%22%20since%3A2019-04-01%20until%3A2019-05-03&src=typd	@MrRobCapewell	Robert Capewell	Can you guys recommend some informative @tesla tweeters on here? Would like to expand my bandwidth...	23	3	37	1556043018000	11:10 AM - 23 Apr 2019	/MrRobCapewell/status/1120751767870943233
1556873243-2759	https://twitter.com/search?l=&q=%22%24TESLA%22%20since%3A2019-04-01%20until%3A2019-05-03&src=typd	@J_M_0_N	Jay Pase	Happy #MondayMorning Twitter Who wore it (red ) better ? @Porsche Cayman 718 S in classic Guards Red -or- @Tesla Model 3 Performance in Multi-Coat Red pic.twitter.com/Zs6oVMy2fL	21	3	55	1555947357000	8:35 AM - 22 Apr 2019	/J_M_0_N/status/1120350534244823041
1556873243-2527	https://twitter.com/search?l=&q=%22%24TESLA%22%20since%3A2019-04-01%20until%3A2019-05-03&src=typd	@DreyerJ24	Jack Dreyer	. @elonmusk How many RTs to get this custom piece of art into the @Tesla Gigafactory? pic.twitter.com/LfESRtZiGl		37	158	1556742316000	1:25 PM - 1 May 2019	/DreyerJ24/status/1123684834818318336
1556873243-2954	https://twitter.com/search?l=&q=%22%24TESLA%22%20since%3A2019-04-01%20until%3A2019-05-03&src=typd	@Polandin_com	Poland In	During his visit to the #US, Polish PM @MorawieckiM met with @elonmusk, founder of companies such as @Tesla and @SpaceX, and presented him the reasons why #Poland could be an attractive destination for his #investments. @PremierRP #electromobility https://polandin.com/42247865/pm-encouraged-elon-musk-to-invest-in-poland …pic.twitter.com/RAalkh8y0j		12	12	1555534210000	1:50 PM - 17 Apr 2019	/Polandin_com/status/1118617672244170757
1556873243-3206	https://twitter.com/search?l=&q=%22%24TESLA%22%20since%3A2019-04-01%20until%3A2019-05-03&src=typd	@Teslatunity	Teslatunity	You know you’re a @Tesla owner when... you drop off the rental car and realize 15 minutes later that you never turned it off	24	17	301	1555019963000	2:59 PM - 11 Apr 2019	/Teslatunity/status/1116460763143704578
1556873243-2858	https://twitter.com/search?l=&q=%22%24TESLA%22%20since%3A2019-04-01%20until%3A2019-05-03&src=typd	@KLYSTRN	Ava Model 3	This is absolutely an SF Giants tribute Tesla! @elonmusk @Tesla @teslaownersSVhttps://twitter.com/DavyLy/status/1119423512341614592 …	2	4	22	1555729365000	8:02 PM - 19 Apr 2019	/KLYSTRN/status/1119436210349281280
1556873243-3204	https://twitter.com/search?l=&q=%22%24TESLA%22%20since%3A2019-04-01%20until%3A2019-05-03&src=typd	@Tesla	Tesla	Congratulations to the @SpaceX team on today's successful launch! https://twitter.com/SpaceX/status/1116472729367040000 …	88	864	12K	1555025181000	4:26 PM - 11 Apr 2019	/Tesla/status/1116482647331446784
1556873243-3436	https://twitter.com/search?l=&q=%22%24TESLA%22%20since%3A2019-04-01%20until%3A2019-05-03&src=typd	@mikewmarz	Mike Marzano	The official I’m a @elonmusk fanboy advanced kit. @Tesla, @SpaceX, and @TheBoringComp all represented in one photo. #TeamMuskpic.twitter.com/LlRzsOa5DK		2	22	1554596935000	5:28 PM - 6 Apr 2019	/mikewmarz/status/1114686457439039489
1556873243-2993	https://twitter.com/search?l=&q=%22%24TESLA%22%20since%3A2019-04-01%20until%3A2019-05-03&src=typd	@UltimoGT	Ultimo GT	British Motor Oil @YouLikeCarsUK @AutomotiveAsset @CarKeys_UK @screamingcars @Gandalfwasme @AVC_Leasing @JA_Autos @AdmarkUK @zdravkost @rafredarrows @realDonaldTrump @RunnerService @bgmotogp @FormulaOneWorld @CrienaLDavies @Imperialcar @my_hpi @tesla @bmw http://www.ultimogt.com pic.twitter.com/L0uUj2zVOq		20	73	1555472223000	8:37 PM - 16 Apr 2019	/UltimoGT/status/1118357677342691333
1556873243-3257	https://twitter.com/search?l=&q=%22%24TESLA%22%20since%3A2019-04-01%20until%3A2019-05-03&src=typd	@Erdayastronaut	Everyday Astronaut	When this thing hits 88 mph, you’re gonna see some serious s#*%!!! #falconheavy - Thanks @TheFavoritist for the photo and @FrunkYea for the @tesla Model X rental pic.twitter.com/4xYgznNl0A – at Launch Pad 39A (LC-39A)	66	88	1.8K	1554917300000	10:28 AM - 10 Apr 2019	/Erdayastronaut/status/1116030165400915970
1556873243-3383	https://twitter.com/search?l=&q=%22%24TESLA%22%20since%3A2019-04-01%20until%3A2019-05-03&src=typd	@UltimoGT	Ultimo GT	British Motor Oil @YouLikeCarsUK @AutomotiveAsset @CarKeys_UK @screamingcars @Gandalfwasme @AVC_Leasing @JA_Autos @AdmarkUK @zdravkost @rafredarrows @realDonaldTrump @RunnerService @bgmotogp @FormulaOneWorld @CrienaLDavies @Imperialcar @my_hpi @tesla @bmw http://www.ultimogt.com pic.twitter.com/bH3CQ76c3h	1	10	52	1554709811000	12:50 AM - 8 Apr 2019	/UltimoGT/status/1115159893550477313
1556873243-2537	https://twitter.com/search?l=&q=%22%24TESLA%22%20since%3A2019-04-01%20until%3A2019-05-03&src=typd	@CryptosBatman	CryptosBatman ⚡	Elon Musk, it's time for Tesla to accepts payments in #Bitcoin. Your order books will be filled for many years ahead! Retweet/like if you want @elonmusk to start accepting $BTC payments for @Tesla cars pic.twitter.com/2VdIJQtl0S	24	139	381	1556654561000	1:02 PM - 30 Apr 2019	/CryptosBatman/status/1123316764056653824
1556873243-3762	https://twitter.com/search?l=&q=%22%24TESLA%22%20since%3A2019-04-01%20until%3A2019-05-03&src=typd	@EnerTuition	EnerTuition	$TSLA With Q1 ending today and a lot of data from various geographies already in, let's see what the hivemind has to say about @Tesla Q1 delivery numbers. First the Model 3:	1		2	1554077876000	5:17 PM - 31 Mar 2019	/EnerTuition/status/1112509362612781056
1556873243-2771	https://twitter.com/search?l=&q=%22%24TESLA%22%20since%3A2019-04-01%20until%3A2019-05-03&src=typd	@teslatidbits	Tesla Tidbits	Interesting, this event is during market hours. Methinks @elonmusk and @Tesla are pretty confident here. https://twitter.com/Tesla/status/1119767408556687361 …	2	6	42	1555934092000	4:54 AM - 22 Apr 2019	/teslatidbits/status/1120294897507078144
1556873243-3735	https://twitter.com/search?l=&q=%22%24TESLA%22%20since%3A2019-04-01%20until%3A2019-05-03&src=typd	@FCPolice	Fort Collins Police	Fort Collins Police have been selected as part of an elite test group for the new @tesla Model LE, a game-changer in the world of law enforcement fleet technology. More information: https://youtu.be/Ggb8UvkPU5c pic.twitter.com/Hm2Z0qCjg2	14	57	436	1554135417000	9:16 AM - 1 Apr 2019	/FCPolice/status/1112750710406283266
1556873243-3299	https://twitter.com/search?l=&q=%22%24TESLA%22%20since%3A2019-04-01%20until%3A2019-05-03&src=typd	@bombero1394	MAXX Q	Need I explain why I drive my @Tesla 99.9 % of the time? No er. pic.twitter.com/RqT1pNP6Gp	5	5	29	1554838527000	12:35 PM - 9 Apr 2019	/bombero1394/status/1115699767533817856
1556873243-3075	https://twitter.com/search?l=&q=%22%24TESLA%22%20since%3A2019-04-01%20until%3A2019-05-03&src=typd	@fullmetalifrit	Ifrit Aeon	Putting the X in S 3 X Y #tesla #modelx @tesla @elonmuskpic.twitter.com/qBx8O87ii4	32	105	1.5K	1555281676000	3:41 PM - 14 Apr 2019	/fullmetalifrit/status/1117558466514649089
1556873243-2770	https://twitter.com/search?l=&q=%22%24TESLA%22%20since%3A2019-04-01%20until%3A2019-05-03&src=typd	@SteveBareman	Steve Bareman	Nice relaxing stress-free cruise into work this morning on AutoPilot. Thanks @Tesla! #ElectricIsEasypic.twitter.com/lrQfkVVQep	1	4	24	1555935287000	5:14 AM - 22 Apr 2019	/SteveBareman/status/1120299909461233664
1556873243-2494	https://twitter.com/search?l=&q=%22%24TESLA%22%20since%3A2019-04-01%20until%3A2019-05-03&src=typd	@Tesla	Tesla	Desert Supercharger by @dinokuznikpic.twitter.com/vPGDD4pnm3	221	1.4K	18K	1556735625000	11:33 AM - 1 May 2019	/Tesla/status/1123656769572491264
1556873243-2816	https://twitter.com/search?l=&q=%22%24TESLA%22%20since%3A2019-04-01%20until%3A2019-05-03&src=typd	@tprieto	Tomás Prieto	Our son Tommy chose @PolyEngineering as his school of choice to be a software engineer. To simply say that I’m proud would be an understatement. His goals are to work at @Apple and own a @Tesla. Hey @CalPoly please keep an eye on my boy. #futureengineer #dadisproud #mybabyboypic.twitter.com/obwY8jcI16	15	1	110	1555857202000	7:33 AM - 21 Apr 2019	/tprieto/status/1119972397044494337
1556873243-3076	https://twitter.com/search?l=&q=%22%24TESLA%22%20since%3A2019-04-01%20until%3A2019-05-03&src=typd	@reveal	Reveal	We’ve already reported that @Tesla burnished its safety record by hiding workers’ injuries. But there’s another incentive for falsely dismissing these incidents: It saves money on workers’ comp. https://www.revealnews.org/article/how-tesla-and-its-doctor-made-sure-injured-employees-didnt-get-workers-comp/?utm_source=Reveal&utm_medium=social_media&utm_campaign=twitter …		16	9	1555279504000	3:05 PM - 14 Apr 2019	/reveal/status/1117549358533230594
1556873243-3274	https://twitter.com/search?l=&q=%22%24TESLA%22%20since%3A2019-04-01%20until%3A2019-05-03&src=typd	@seanmmitchell	Sean M Mitchell	Now live! Please share if you enjoyed it. A LOT of work went into the custom charts. --> @Tesla's EV Holy Grail: https://youtu.be/WHnYu7U9-aI .	4	4	14	1554870056000	9:20 PM - 9 Apr 2019	/seanmmitchell/status/1115832006183739392
1556873243-3145	https://twitter.com/search?l=&q=%22%24TESLA%22%20since%3A2019-04-01%20until%3A2019-05-03&src=typd	@TesLatino	TesLatino	A little birdie told me that we may finally be getting a Tesla update that includes a feature I have been requesting for about 10 months. Selecting different languages on the user interface. I hope @elonmusk and the rest of the @Tesla team follow through with it.	10	1	75	1555133815000	10:36 PM - 12 Apr 2019	/TesLatino/status/1116938295341142017
1556873243-2521	https://twitter.com/search?l=&q=%22%24TESLA%22%20since%3A2019-04-01%20until%3A2019-05-03&src=typd	@ValueAnalyst1	ValueAnalyst	It's so odd that 99% of buyers are still choosing options other than @Tesla, despite the overwhelming evidence of superior performance, efficiency, TCO, convenience, safety, and autonomy. Millions of people are making the sub-optimal choice. More education via test drives needed.	42	13	178	1556814409000	9:26 AM - 2 May 2019	/ValueAnalyst1/status/1123987216576000001
1556873243-3374	https://twitter.com/search?l=&q=%22%24TESLA%22%20since%3A2019-04-01%20until%3A2019-05-03&src=typd	@pacorredor90	Pablo Corredor	@Tesla @elonmusk my family bought its first Tesla in 2013. It’s been a bit difficult for us to buy anything other than Teslas ever since. They’re absolute joy machines.pic.twitter.com/pKxgSlNkm2	134	277	2.6K	1554737050000	8:24 AM - 8 Apr 2019	/pacorredor90/status/1115274140171276288
1556873243-2861	https://twitter.com/search?l=&q=%22%24TESLA%22%20since%3A2019-04-01%20until%3A2019-05-03&src=typd	@Jays200	Jays	The humans and canines @28delayslater needed a comfort stop before the @Tesla needed a charge. Australia's longest weekend and electric vehicles are making it even more doable @ScottMorrisonMP @SenatorCash @billshortenmppic.twitter.com/hHRNjYZnfU	1	3	16	1555723087000	6:18 PM - 19 Apr 2019	/Jays200/status/1119409881319034880
1556873243-2955	https://twitter.com/search?l=&q=%22%24TESLA%22%20since%3A2019-04-01%20until%3A2019-05-03&src=typd	@say	Say	Take a spin through the Say app and learn how to submit a question for @elonmusk ahead of @Tesla's next earnings call https://say.com/earnings/tesla pic.twitter.com/P8Zh7VWofy	2	5	11	1555532239000	1:17 PM - 17 Apr 2019	/say/status/1118609406088892416
1556873243-3616	https://twitter.com/search?l=&q=%22%24TESLA%22%20since%3A2019-04-01%20until%3A2019-05-03&src=typd	@mutle	Mutwin Kraus	He is great at losing money:https://seekingalpha.com/article/4232055-stanphyl-capital-letter-december-2018 …	2	2	88	1554339955000	6:05 PM - 3 Apr 2019	/mutle/status/1113608603791974400
1556873243-3718	https://twitter.com/search?l=&q=%22%24TESLA%22%20since%3A2019-04-01%20until%3A2019-05-03&src=typd	@ValaAfshar	Vala Afshar	U.S. technology companies founded by 1st and 2nd generation immigrants: @Apple @Google @Amazon @Facebook @Oracle @IBM @Uber @Airbnb @Yahoo @Intel @EMC @eBay @SpaceX @VMWare @ATT @Tesla @NVIDIA @Qualcomm @Paypal @ADP @Reddit @SlackHQ @WeWork @Stripe @Intuit @3M @NetApp @Spotify	2	34	95	1554157631000	3:27 PM - 1 Apr 2019	/ValaAfshar/status/1112843879219331073
1556873243-3209	https://twitter.com/search?l=&q=%22%24TESLA%22%20since%3A2019-04-01%20until%3A2019-05-03&src=typd	@sara_boutall	Sara Boutall	Tesla community comes together to witness Falcon Heavy's first commercial flight - people (media) should be taking about how cool this is. A crossover of a car company and a space programme fandom @elonmusk @Tesla @SpaceX https://www.teslarati.com/tesla-community-falcon-heavy-flight/ … via @Teslarati		3	24	1555017871000	2:24 PM - 11 Apr 2019	/sara_boutall/status/1116451987145539584
1556873243-2972	https://twitter.com/search?l=&q=%22%24TESLA%22%20since%3A2019-04-01%20until%3A2019-05-03&src=typd	@TheSmokingTire	Matt Farah	.@Tesla cancelled my M3 Performance loan abruptly and will not return my calls or emails now. They don’t like the truth I’m telling and won’t give me cars to drive.	3	5	34	1555520483000	10:01 AM - 17 Apr 2019	/TheSmokingTire/status/1118560096135544832
1556873243-2774	https://twitter.com/search?l=&q=%22%24TESLA%22%20since%3A2019-04-01%20until%3A2019-05-03&src=typd	@Model3Owners	Tesla Owners Online	Check out the incredible video of the never before seen @Tesla seat factory by @cleantechnicahttps://youtu.be/ygysPNyXqKk		7	66	1555928035000	3:13 AM - 22 Apr 2019	/Model3Owners/status/1120269492687388673
1556873243-2961	https://twitter.com/search?l=&q=%22%24TESLA%22%20since%3A2019-04-01%20until%3A2019-05-03&src=typd	@JoWoodOfficial	Jo Wood	On my way to @ralphlauren event in a @Tesla @WeAreProject0 #PassOnPlasticpic.twitter.com/hMJ0JUb1U7	6	3	31	1555524825000	11:13 AM - 17 Apr 2019	/JoWoodOfficial/status/1118578307547770881
1556873243-2977	https://twitter.com/search?l=&q=%22%24TESLA%22%20since%3A2019-04-01%20until%3A2019-05-03&src=typd	@TradrFloridaFIL	Lady Tesla	Musk Takes Bite Out of BMW “Dyke said. My hat off to them -- they’re selling a lot of cars, and there is no question in California that it’s getting in our shorts.” @Tesla $TSLA #BMW They’re starting to feel it in their Short shorts! https://www.bloomberg.com/news/articles/2019-02-20/is-tesla-a-cult-a-dealer-wonders-as-musk-takes-bite-out-of-bmw …	3	5	52	1555514158000	8:15 AM - 17 Apr 2019	/TradrFloridaFIL/status/1118533569176064002
1556873243-3211	https://twitter.com/search?l=&q=%22%24TESLA%22%20since%3A2019-04-01%20until%3A2019-05-03&src=typd	@soundanswer	Erik J. Martin	My 6yo #Kia is worth less than $10k but my 1yo #Tesla is worth over $45k, yet the @tesla cost less to insure, thanks to active safety features, #AutoPilot, etc. #EV ownership is more affordable simply put!pic.twitter.com/BaEPxKIh7s	5	7	31	1555012126000	12:48 PM - 11 Apr 2019	/soundanswer/status/1116427891779174403
1556873243-3562	https://twitter.com/search?l=&q=%22%24TESLA%22%20since%3A2019-04-01%20until%3A2019-05-03&src=typd	@davidhenry114	David Henry	Agreed! One of the few products in recent years that truly exceeds expectations on multiple fronts. It's hard to appreciate without actually driving and using the car. I've had mine for 5 months and still discovering nice little details that I hadn't noticed before.	1	1	84	1554414474000	2:47 PM - 4 Apr 2019	/davidhenry114/status/1113921158309507072
1556873243-3018	https://twitter.com/search?l=&q=%22%24TESLA%22%20since%3A2019-04-01%20until%3A2019-05-03&src=typd	@TeslaJess	Jess	Every @Tesla owner has an obligation to educate society by way of kicking ass and taking names. Should come pre-installed on PM3. pic.twitter.com/vutoVaiLtN	21	31	230	1555430402000	9:00 AM - 16 Apr 2019	/TeslaJess/status/1118182267480756225
1556873243-3704	https://twitter.com/search?l=&q=%22%24TESLA%22%20since%3A2019-04-01%20until%3A2019-05-03&src=typd	@borperbingle	Samuel Borcherding	Day 219: I have decided that I’ve been doing this for long enough and nothing will ever come of it so I’m sad to announce that this will be my last @Tesla photo ever. Thank you to everyone who has supported me and this along the way, it has meant the world to me! @elonmuskpic.twitter.com/uB1irjTuqf – at Tesla Supercharger	4	3	28	1554178316000	9:11 PM - 1 Apr 2019	/borperbingle/status/1112930640373006336
1556873243-3230	https://twitter.com/search?l=&q=%22%24TESLA%22%20since%3A2019-04-01%20until%3A2019-05-03&src=typd	@HToranaga	Hoshi_Toranaga	After a month: My @Tesla Model 3 is the most awesome purchase I have EVER made in my life. I have never owned anything that continues to improve and be more fun with every update. This is the most fun you can have driving and even just sitting in it. Thanks @elonmuskpic.twitter.com/TBOL8KJbnp	35	87	1.8K	1554980909000	4:08 AM - 11 Apr 2019	/HToranaga/status/1116296958291980288
1556873243-3088	https://twitter.com/search?l=&q=%22%24TESLA%22%20since%3A2019-04-01%20until%3A2019-05-03&src=typd	@farbodsaraf	Farbod Saraf	U.S. technology companies founded by 1st and 2nd generation immigrants: @Apple @Google @Amazon @Facebook @Oracle @IBM @Uber @Airbnb @Yahoo @Intel @EMC @eBay @SpaceX @VMWare @ATT @Tesla @NVIDIA @Qualcomm @Paypal @ADP @Reddit @SlackHQ @WeWork @Stripe @Intuit @3M @NetApp @Spotify	2	50	81	1555261213000	10:00 AM - 14 Apr 2019	/farbodsaraf/status/1117472639600214016
1556873243-2620	https://twitter.com/search?l=&q=%22%24TESLA%22%20since%3A2019-04-01%20until%3A2019-05-03&src=typd	@colvilleandersn	Mikael Colville-Andersen	Over it's lifetime a @Tesla or other electric car pollutes just as much as a diesel car. http://brusselstimes.com/business/technology/15050/electric-vehicles-emit-more-co2-than-diesel-ones,-german-study-shows … #dktrp #dkpol	16	36	53	1556049975000	1:06 PM - 23 Apr 2019	/colvilleandersn/status/1120780946591010816
1556873243-3581	https://twitter.com/search?l=&q=%22%24TESLA%22%20since%3A2019-04-01%20until%3A2019-05-03&src=typd	@dbennahum	David S. Bennahum	Having a blast playing the latest @thereadygames - flying @Tesla “Starman Roadster” across the solar system! @elonmusk @Jason @SpaceX #elonmusk #tesla #spacex #teslamodel #nasa #teslamodelx #memes #entrepreneur #science #technology #meme #mars #astronomy #teslalife #universepic.twitter.com/DREP3oXt1e	1	5	15	1554390995000	8:16 AM - 4 Apr 2019	/dbennahum/status/1113822680627712000
1556873243-2646	https://twitter.com/search?l=&q=%22%24TESLA%22%20since%3A2019-04-01%20until%3A2019-05-03&src=typd	@RaimizG	Raimis	the problem robotaxi not exist at moment	1	5	146	1556038485000	9:54 AM - 23 Apr 2019	/RaimizG/status/1120732752654012418
1556873243-2722	https://twitter.com/search?l=&q=%22%24TESLA%22%20since%3A2019-04-01%20until%3A2019-05-03&src=typd	@hamids	Hamid Shojaee	So here is a demo of what’s in @Tesla production cars today! #AutonomyDay (and thank you @Tesla for the ride to the airport!) pic.twitter.com/X9azXULU3s	11	50	226	1555976404000	4:40 PM - 22 Apr 2019	/hamids/status/1120472369762590722
1556873243-3615	https://twitter.com/search?l=&q=%22%24TESLA%22%20since%3A2019-04-01%20until%3A2019-05-03&src=typd	@flcnhvy	Viv 🍙	This kind of interaction is what makes you such an outstanding leader. Have yet to see another CEO directly engaging with customers & solving problems on the spot	2	5	29	1554339970000	6:06 PM - 3 Apr 2019	/flcnhvy/status/1113608665293045762
1556873243-2884	https://twitter.com/search?l=&q=%22%24TESLA%22%20since%3A2019-04-01%20until%3A2019-05-03&src=typd	@The_PlugSeeker	The PlugSeeker	@elonmusk - I was genuinely pleased to see you are a fan apparently of #MontyPython , and #TheQuestForTheHolyGrail Did you know in fact that @EricIdle himself had a @Tesla ModelS at home. pic.twitter.com/w2LcvWZ1tL	2	7	166	1555696486000	10:54 AM - 19 Apr 2019	/The_PlugSeeker/status/1119298306851713024
1556873243-2571	https://twitter.com/search?l=&q=%22%24TESLA%22%20since%3A2019-04-01%20until%3A2019-05-03&src=typd	@AlexAtJazz	Alex Price	Our @Tesla @jazznetworks #cybersecurity event has finally arrived. Thanks Cam for modeling one of our give-always. Gonna be an awesome night.pic.twitter.com/LX9wjncGqw	2	5	16	1556206445000	8:34 AM - 25 Apr 2019	/AlexAtJazz/status/1121437230571163648
1556873243-3412	https://twitter.com/search?l=&q=%22%24TESLA%22%20since%3A2019-04-01%20until%3A2019-05-03&src=typd	@ValaAfshar	Vala Afshar	A look at the world's largest battery factory - @Tesla pic.twitter.com/jS9p4qCGNa		37	80	1554655916000	9:51 AM - 7 Apr 2019	/ValaAfshar/status/1114933838394818562
1556873243-2602	https://twitter.com/search?l=&q=%22%24TESLA%22%20since%3A2019-04-01%20until%3A2019-05-03&src=typd	@elonmusk	Elon Musk	Will do	31	26	1.3K	1556059670000	3:47 PM - 23 Apr 2019	/elonmusk/status/1120821609596510209
1556873243-3493	https://twitter.com/search?l=&q=%22%24TESLA%22%20since%3A2019-04-01%20until%3A2019-05-03&src=typd	@ceo_plus_ch	ceo plus, Roger Rusch	Best part: „I‘ve found a new source of pain - analysts“ #tesla #teardown #amazingtechpic.twitter.com/Tm53UHRyE6	5	57	211	1554496214000	1:30 PM - 5 Apr 2019	/ceo_plus_ch/status/1114264000064360449
1556873243-3457	https://twitter.com/search?l=&q=%22%24TESLA%22%20since%3A2019-04-01%20until%3A2019-05-03&src=typd	@Lavaglaive	kinginsectglaive	That’s not the point	9	1	252	1554569100000	9:45 AM - 6 Apr 2019	/Lavaglaive/status/1114569708055851008
1556873243-2697	https://twitter.com/search?l=&q=%22%24TESLA%22%20since%3A2019-04-01%20until%3A2019-05-03&src=typd	@dollarn9ne	.-.	https://venturebeat.com/2019/04/22/tesla-plans-to-launch-driverless-taxi-service-in-2020/ … Looks like Tesla Owners can use their vehicles to be used to earn money on the side! #tesla @tesla @Model3Owners @teslaownersSV @Teslatunity @TeslaArmy @TeslaOwnersWW @TheTeslaShow @NorCalRenoTesla @TeslaRoadTrip	3	3	17	1555988088000	7:54 PM - 22 Apr 2019	/dollarn9ne/status/1120521373397471233
1556873243-2866	https://twitter.com/search?l=&q=%22%24TESLA%22%20since%3A2019-04-01%20until%3A2019-05-03&src=typd	@roadshow	Roadshow	BREAKING: An SEC filing suggests 4 members of @Tesla's Board of directors are leaving the company https://www.sec.gov/Archives/edgar/data/1318605/000156459019012122/tsla-8k_20190418.htm …	2	20	28	1555714388000	3:53 PM - 19 Apr 2019	/roadshow/status/1119373392522563584
1556873243-3149	https://twitter.com/search?l=&q=%22%24TESLA%22%20since%3A2019-04-01%20until%3A2019-05-03&src=typd	@MFrunker	Tesla Mother Frunker	Sure I paid more, but I also got an update that increased my range, acceleration and performance all for free. That also doesn't count the countless improvements. Overall, I'm still happy.	1	1	11	1555121695000	7:14 PM - 12 Apr 2019	/MFrunker/status/1116887456786321409
1556873243-3387	https://twitter.com/search?l=&q=%22%24TESLA%22%20since%3A2019-04-01%20until%3A2019-05-03&src=typd	@RationalEtienne	Self-appointed Pope Of Muskanity	Hello, Ferrari drivers everywhere! Just going to leave this out there. We got insanely fast cars right now, but soon we shall have the fastest and holiest car: the @tesla Roadster 2.0. - Acceleration: 0-60mph (0-100 kph) 1.9 sec - Range: 620 mile/ 992 km - $200k-$250k - Fast pic.twitter.com/HEgYYFJ1qu	5	8	49	1554697180000	9:19 PM - 7 Apr 2019	/RationalEtienne/status/1115106914369789952
1556873243-3061	https://twitter.com/search?l=&q=%22%24TESLA%22%20since%3A2019-04-01%20until%3A2019-05-03&src=typd	@todgilbert	Tod Gilbert	Had an awesome drive out to camping adventure on the west coast. Easy to forget how lucky we are to live here. Made even better by not using any gas! Thanks @Tesla @Model3Ownerspic.twitter.com/VKVjY6jT4v	5	16	415	1555339280000	7:41 AM - 15 Apr 2019	/todgilbert/status/1117800077630722048
1556873243-2769	https://twitter.com/search?l=&q=%22%24TESLA%22%20since%3A2019-04-01%20until%3A2019-05-03&src=typd	@Sentieo	Sentieo	Ahead of the @Tesla Autonomy event today, worth noting that sentiment around the stock (using tweet ratio of $TSLAQ mentions to $TSLA mentions) is very negative. Interactive chart viewer https://buff.ly/2UvJR5R pic.twitter.com/xxMJK0QmYi	3	6	25	1555935697000	5:21 AM - 22 Apr 2019	/Sentieo/status/1120301628207304704
1556873243-3453	https://twitter.com/search?l=&q=%22%24TESLA%22%20since%3A2019-04-01%20until%3A2019-05-03&src=typd	@TheGodOfPegana	The God of Pegana	Am I seeing that screen correctly?? How can the car "see" the cars that are so far ahead?	5	2	88	1554572220000	10:37 AM - 6 Apr 2019	/TheGodOfPegana/status/1114582792086663169
1556873243-2914	https://twitter.com/search?l=&q=%22%24TESLA%22%20since%3A2019-04-01%20until%3A2019-05-03&src=typd	@bombero1394	MAXX Q	So this happened today I’m officially an Model 3 owner after waiting forever for the right car!!! The P3D adventures begin! @Model3Owners @elonmusk @Tesla pic.twitter.com/9Jn1gjkbQk	10	9	167	1555627089000	3:38 PM - 18 Apr 2019	/bombero1394/status/1119007232778174466
1556873243-3744	https://twitter.com/search?l=&q=%22%24TESLA%22%20since%3A2019-04-01%20until%3A2019-05-03&src=typd	@Tesla	Tesla	Tesla Semi loaded up	190	1.0K	9.1K	1554127588000	7:06 AM - 1 Apr 2019	/Tesla/status/1112717873347100673
1556873243-2676	https://twitter.com/search?l=&q=%22%24TESLA%22%20since%3A2019-04-01%20until%3A2019-05-03&src=typd	@autocar	Autocar	Autonomous robotaxis will be the key to long-term growth at @Tesla, and will be on the roads from next year according to company boss Elon Musk. https://www.autocar.co.uk/car-news/industry/elon-musk-claims-tesla-will-have-robotaxis-roads-2020 …pic.twitter.com/S0d12VM5IR	3	3	18	1556021430000	5:10 AM - 23 Apr 2019	/autocar/status/1120661218463756290
1556873243-3341	https://twitter.com/search?l=&q=%22%24TESLA%22%20since%3A2019-04-01%20until%3A2019-05-03&src=typd	@ColinJost	Colin Jost	Proud to work with @SolarResponders They solarize firehouses in Puerto Rico so 1st responders can save lives even when the power fails. Any donations help. https://www.companiesforcauses.org/solar_responders … @ricardorossello @directrelief @dicapriofdn @mariamenounos @Lin_Manuel @HispanicFed @tesla @fema	10	34	250	1554770882000	5:48 PM - 8 Apr 2019	/ColinJost/status/1115416042912845824
1556873243-3148	https://twitter.com/search?l=&q=%22%24TESLA%22%20since%3A2019-04-01%20until%3A2019-05-03&src=typd	@dennis_p	Dennis Pascual	Almost at 112k @Tesla #ModelS mileapic.twitter.com/F4gcrqRmFa	1	2	26	1555130032000	9:33 PM - 12 Apr 2019	/dennis_p/status/1116922426514792448
1556873243-3036	https://twitter.com/search?l=&q=%22%24TESLA%22%20since%3A2019-04-01%20until%3A2019-05-03&src=typd	@kem2112	Kenneth Moore	So our @Tesla Model 3 are listening as well ... when an ambulance approached, my Model 3 turned off the music until the ambulance had passed and was out of ear shot. Has this always been this way? @DocXBOX	20	22	169	1555380945000	7:15 PM - 15 Apr 2019	/kem2112/status/1117974832677679104
1556873243-3381	https://twitter.com/search?l=&q=%22%24TESLA%22%20since%3A2019-04-01%20until%3A2019-05-03&src=typd	@iManTheFlyMan	Ayman	Friends/Twitter, I need your help. Anything can go viral on here with just two taps, please retweet to help a brotha out Hi @elonmusk , I want to send you an email with an idea I had for @Tesla . I would love it if you could read it and let me know what you think. Contact info?	2	54	35	1554718099000	3:08 AM - 8 Apr 2019	/iManTheFlyMan/status/1115194652859207681
1556873243-3319	https://twitter.com/search?l=&q=%22%24TESLA%22%20since%3A2019-04-01%20until%3A2019-05-03&src=typd	@lithiumforum	Dirk Harbecke	Nearly on a weekly basis the #Lithium demand figures are revised upwards. @VWGroup made the right move last week, securing hard-rock lithium supply for hydroxite production. Now the converters need to be up and running! #EV #EMobility @Tesla #Battery #Chinahttps://twitter.com/LivioFilice/status/1114883339939385349 …		13	40	1554817408000	6:43 AM - 9 Apr 2019	/lithiumforum/status/1115611188010803200
1556873243-2504	https://twitter.com/search?l=&q=%22%24TESLA%22%20since%3A2019-04-01%20until%3A2019-05-03&src=typd	@lexfridman	Lex Fridman	Approximately 460,000 Autopilot Hardware 2+ @Tesla vehicles delivered to-date. These are upgradable to the new FSD hardware. Solid engineering of machine-learning-focused data infrastructure and optimized hardware by @elonmusk and team. Updated numbers: https://hcai.mit.edu/tesla-autopilot-miles-and-vehicles/ …pic.twitter.com/B21mC7x7yI	24	162	995	1556805197000	6:53 AM - 2 May 2019	/lexfridman/status/1123948578450366466
1556873243-3462	https://twitter.com/search?l=&q=%22%24TESLA%22%20since%3A2019-04-01%20until%3A2019-05-03&src=typd	@CloeJeroen	Jeroen de Cloe	@tesla @elonmusk #tesla what to do to get support as a Tesla owner? Mailed customer support and the people who sold me the car - not a single responds. Nothing but issues with my car. Want to return it. Am sick of being ignored.	4	2	10	1554559255000	7:00 AM - 6 Apr 2019	/CloeJeroen/status/1114528412335403008
1556873243-2653	https://twitter.com/search?l=&q=%22%24TESLA%22%20since%3A2019-04-01%20until%3A2019-05-03&src=typd	@mayemusk	Maye Musk	Change is scary Also good @Tesla @elonmusk #TheFuture https://twitter.com/ElectrekCo/status/1120633354280427520 …	25	55	514	1556033132000	8:25 AM - 23 Apr 2019	/mayemusk/status/1120710303228948480
1556873243-3244	https://twitter.com/search?l=&q=%22%24TESLA%22%20since%3A2019-04-01%20until%3A2019-05-03&src=typd	@tesla_truth	Steve Jobs	Why the fuck is my Tesla navigation telling me to get off and take the surface streets? I don’t care if it takes 5 more years, just take the highway and stay on AutoPilot @elonmusk @Tesla add this to the shit list please	7	3	32	1554937255000	4:00 PM - 10 Apr 2019	/tesla_truth/status/1116113859280924672
1556873243-2649	https://twitter.com/search?l=&q=%22%24TESLA%22%20since%3A2019-04-01%20until%3A2019-05-03&src=typd	@CARandDRIVER	Car and Driver	How does the Geely Geometry A measure up to the @Tesla Model 3? http://crdrv.co/xI7BjXK pic.twitter.com/FV1Kky3U6q	6	9	33	1556034098000	8:41 AM - 23 Apr 2019	/CARandDRIVER/status/1120714355312664577
1556873243-2826	https://twitter.com/search?l=&q=%22%24TESLA%22%20since%3A2019-04-01%20until%3A2019-05-03&src=typd	@hockeypuck2515	“Google me” — RG	Wow. AutoPilot on a straight road. You guys are awesome. At 80 mph I can take my hand off the steering wheel of my BMW M3 and it will go straight also. Haha.	61	5	243	1555810247000	6:30 PM - 20 Apr 2019	/hockeypuck2515/status/1119775453777203200
1556873243-3338	https://twitter.com/search?l=&q=%22%24TESLA%22%20since%3A2019-04-01%20until%3A2019-05-03&src=typd	@GarrettShorr	#ForAll 🍞 🌹 🏥 🌳 📚 🏡 ⚖️ 💵 🕢	.@elonmusk cares more about money than the environment. Screw @Tesla for selling emissions credits to Fiat Chrysler. Let Fiat Chrysler pay the penalty and go under if they refuse to meet EU emissions targets. https://www.theverge.com/2019/4/8/18300393/tesla-fiat-chrysler-credits-european-union-emissions-fines …		7	11	1554773751000	6:35 PM - 8 Apr 2019	/GarrettShorr/status/1115428075112730624
1556873243-2694	https://twitter.com/search?l=&q=%22%24TESLA%22%20since%3A2019-04-01%20until%3A2019-05-03&src=typd	@peterxing	Peter Xing	Watch Tesla Unveil Its Full Self-Driving Computer In Under 5 Minutes https://youtu.be/bZxTG7DmB_0 via @Tesla @elonmusk		5	8	1555989519000	8:18 PM - 22 Apr 2019	/peterxing/status/1120527376469909508
1556873243-2792	https://twitter.com/search?l=&q=%22%24TESLA%22%20since%3A2019-04-01%20until%3A2019-05-03&src=typd	@dennis_p	Dennis Pascual	In honor of tomorrow’s @Tesla #AutonomyDay, I’m driving a fully manual car... figuring either the #ModelS or my wife’s #Roadster... just like to be a contrarian at times.		3	29	1555892402000	5:20 PM - 21 Apr 2019	/dennis_p/status/1120120037996498944
1556873243-3699	https://twitter.com/search?l=&q=%22%24TESLA%22%20since%3A2019-04-01%20until%3A2019-05-03&src=typd	@globaltimesnews	Global Times	Photos taken on Tue show the ongoing construction work of @Tesla’s China factory in Shanghai. The first phrase construction of the factory is nearly finished, and the whole project is expected to finish in July or August this year, a worker said. http://bit.ly/2uF61Yy pic.twitter.com/6QZMvh6nQq	3	35	118	1554204002000	4:20 AM - 2 Apr 2019	/globaltimesnews/status/1113038373520838656
1556873243-3522	https://twitter.com/search?l=&q=%22%24TESLA%22%20since%3A2019-04-01%20until%3A2019-05-03&src=typd	@KoreaToc	Tesla Owners South Korea	And we were told Model 3 will be availabe in Korea within this year end! Awesome! @Tesla @elonmuskhttps://twitter.com/KoreaToc/status/1113691789108449281 …		6	33	1554448676000	12:17 AM - 5 Apr 2019	/KoreaToc/status/1114064611894890496
1556873243-2979	https://twitter.com/search?l=&q=%22%24TESLA%22%20since%3A2019-04-01%20until%3A2019-05-03&src=typd	@ValueAnalyst1	ValueAnalyst	“€30bn penalty for the industry” ICE makers could stop selling low-margin cars and jack up the prices of heavy pollutants, widely opening up the market for @Tesla who stands to collect billions of dollars from the incumbents https://amp.ft.com/content/74c04dc2-5b9c-11e9-9dde-7aedca0a081a …	2	2	41	1555509795000	7:03 AM - 17 Apr 2019	/ValueAnalyst1/status/1118515267779420160
1556873243-2855	https://twitter.com/search?l=&q=%22%24TESLA%22%20since%3A2019-04-01%20until%3A2019-05-03&src=typd	@UltimoGT	Ultimo GT	British Motor Oil @YouLikeCarsUK @AutomotiveAsset @CarKeys_UK @screamingcars @Gandalfwasme @AVC_Leasing @JA_Autos @AdmarkUK @zdravkost @rafredarrows @realDonaldTrump @RunnerService @bgmotogp @FormulaOneWorld @CrienaLDavies @Imperialcar @my_hpi @tesla @bmw http://www.ultimogt.com pic.twitter.com/Q22GOARSXB	1	8	38	1555740006000	11:00 PM - 19 Apr 2019	/UltimoGT/status/1119480843582496769
1556873243-3216	https://twitter.com/search?l=&q=%22%24TESLA%22%20since%3A2019-04-01%20until%3A2019-05-03&src=typd	@Paulskemp	Paul S. Kemp	Took a @Tesla Model X for a test drive today. That is a remarkable vehicle.	15	21	617	1555005363000	10:56 AM - 11 Apr 2019	/Paulskemp/status/1116399526066176006
1556873243-2706	https://twitter.com/search?l=&q=%22%24TESLA%22%20since%3A2019-04-01%20until%3A2019-05-03&src=typd	@FredericLambert	Fred Lambert	Are you going to be releasing the FSD demo that was teased at the beginning of Stuart's presentation?	5	2	62	1555982454000	6:20 PM - 22 Apr 2019	/FredericLambert/status/1120497744211259392
1556873243-2611	https://twitter.com/search?l=&q=%22%24TESLA%22%20since%3A2019-04-01%20until%3A2019-05-03&src=typd	@CedricMakes	Cedric Dahl	Just put up a fresh YouTube video about - @Tesla Robo Taxis - #Bitcoin - #UBI - @elonmusk - @sama -https://youtu.be/CfJvMjT5qRo	2	4	16	1556054688000	2:24 PM - 23 Apr 2019	/CedricMakes/status/1120800713930682368
1556873243-3050	https://twitter.com/search?l=&q=%22%24TESLA%22%20since%3A2019-04-01%20until%3A2019-05-03&src=typd	@Manic_Marge	Marge 🏁	Just saw this beautiful blue @tesla #ModelX driving under #CabrilloBridge. Reminded me of a #ModelY for a split second. pic.twitter.com/7nGaGbWbqu	2	5	63	1555361331000	1:48 PM - 15 Apr 2019	/Manic_Marge/status/1117892564118454273
1556873243-2503	https://twitter.com/search?l=&q=%22%24TESLA%22%20since%3A2019-04-01%20until%3A2019-05-03&src=typd	@JabbaGentum	Christian 🚗 🔋 🔌	Looks like my favorite Supercharging station in Denmark is growing. It has a solar panel roof & 12 SCs, half of which are Model 3 compatible. Now they're adding 12 more. Not bad for a small country. Then again it's needed, as @Tesla already sold 6x more cars than all of 2018. pic.twitter.com/JlQg2epZGe	23	113	1.4K	1556816901000	10:08 AM - 2 May 2019	/JabbaGentum/status/1123997668789891078
1556873243-2812	https://twitter.com/search?l=&q=%22%24TESLA%22%20since%3A2019-04-01%20until%3A2019-05-03&src=typd	@iamashokji	Ashok Sharma	Wow Cutipie... i love itpic.twitter.com/sovpZjqp70	2	14	184	1555858239000	7:50 AM - 21 Apr 2019	/iamashokji/status/1119976748827865088
1556873243-3471	https://twitter.com/search?l=&q=%22%24TESLA%22%20since%3A2019-04-01%20until%3A2019-05-03&src=typd	@prasadsatyavolu	S S Prasad Satyavolu	Finally vehicle was picked up at 1 am. 4 hours after the issue was reported. @Tesla - are you listening?	1	3	7	1554548798000	4:06 AM - 6 Apr 2019	/prasadsatyavolu/status/1114484553022889985
1556873243-3765	https://twitter.com/search?l=&q=%22%24TESLA%22%20since%3A2019-04-01%20until%3A2019-05-03&src=typd	@GCustom	Kacey Green	For sure, also kills any skepticism except people working in competing industries, politically moti ated, and the jealous. The questions change completely even in the forced skeptic group.			3	1554077701000	5:15 PM - 31 Mar 2019	/GCustom/status/1112508630128119809
1556873243-3187	https://twitter.com/search?l=&q=%22%24TESLA%22%20since%3A2019-04-01%20until%3A2019-05-03&src=typd	@parthsuba77	Parth Suba	The tool @seomonitor is hosting a topic research contest at the #BrightonSEO conference with @Tesla motors #SEOTalkpic.twitter.com/x958xEQXVz		2	13	1555065469000	3:37 AM - 12 Apr 2019	/parthsuba77/status/1116651627656687616
1556873243-3398	https://twitter.com/search?l=&q=%22%24TESLA%22%20since%3A2019-04-01%20until%3A2019-05-03&src=typd	@j_p_jacques	JP	That funny that FCS Ford VW BMW will pay to build the nexts $TSLA Factory that will kill them. Making the right thing to create a better world always pay at some point and cheating always turn bad. This is the beginning of the end for all the ice that are 5 year+ behind @Tesla https://twitter.com/lovecarindustry/status/1113409912321847296 …	3	16	53	1554686216000	6:16 PM - 7 Apr 2019	/j_p_jacques/status/1115060928280702976
1556873243-3225	https://twitter.com/search?l=&q=%22%24TESLA%22%20since%3A2019-04-01%20until%3A2019-05-03&src=typd	@HemantG61521286	HG	seems so irrelevant now ! @elonmusk @Tesla pic.twitter.com/YGQQfaE5Lw	7	5	47	1554988414000	6:13 AM - 11 Apr 2019	/HemantG61521286/status/1116328437717852161
1556873243-3059	https://twitter.com/search?l=&q=%22%24TESLA%22%20since%3A2019-04-01%20until%3A2019-05-03&src=typd	@tesla_raj	tesla_raj	This is what the future looks like...autonomous cars. :@craigcoker_ from the #teslatakeover event by @MyTeslaAdventur @tesla @elonmuskpic.twitter.com/LeNlWZ1TNj		7	37	1555349704000	10:35 AM - 15 Apr 2019	/tesla_raj/status/1117843797751160833
1556873243-3378	https://twitter.com/search?l=&q=%22%24TESLA%22%20since%3A2019-04-01%20until%3A2019-05-03&src=typd	@InsideEVs	InsideEVs	The @Tesla #Model3 Was The Best-Selling Car In Switzerland In March 2019 Next closest was the Skoda Octavia -->https://insideevs.com/tesla-model-3-best-selling-car-switzerland/amp/ …pic.twitter.com/F2oHTfx3D1		26	103	1554731266000	6:47 AM - 8 Apr 2019	/InsideEVs/status/1115249879553540098
1556873243-3023	https://twitter.com/search?l=&q=%22%24TESLA%22%20since%3A2019-04-01%20until%3A2019-05-03&src=typd	@ssmith_calabor	Steve Smith	.@Tesla wants to keep its record of racial discrimination against workers cloaked in secrecy. This is how big corporations use forced arbitration. It's a vicious tool to silence workers & protect those in power. It needs to end. #ShattertheSilence #EndForcedArbitrationhttps://twitter.com/jbcasuga/status/1118141458505244674 …	2	7	15	1555424762000	7:26 AM - 16 Apr 2019	/ssmith_calabor/status/1118158613460054016
1556873243-3767	https://twitter.com/search?l=&q=%22%24TESLA%22%20since%3A2019-04-01%20until%3A2019-05-03&src=typd	@SteveSasman	Steve Sasman	It was a prize for the old referral program that ended Feb 1. I’m sure you can come down and view from somewhere but sounds like we’re getting special access of some sort	1		1	1554077670000	5:14 PM - 31 Mar 2019	/SteveSasman/status/1112508498724581376
1556873243-3035	https://twitter.com/search?l=&q=%22%24TESLA%22%20since%3A2019-04-01%20until%3A2019-05-03&src=typd	@MinimalDuck	Arash Malek 🦆	What other car company besides @Tesla can say their CEO is a f*cking rocket scientist!?! @elonmusk is a living legend and it’s crazy how most ppl just seem to overlook this	6	8	81	1555384142000	8:09 PM - 15 Apr 2019	/MinimalDuck/status/1117988238960943109
1556873243-2719	https://twitter.com/search?l=&q=%22%24TESLA%22%20since%3A2019-04-01%20until%3A2019-05-03&src=typd	@CantoreMichael	J. Michael Cantore III, CRPC®	Rooting against $TSLA is like rooting for the demise of the iPhone and the return of Blackberry to the mainstream. Like Elon said, buying anything other than a @Tesla is like buying a horse. Makes no logical or economic sense. https://twitter.com/cleantechnica/status/1120437376583643141 …	1	14	81	1555977780000	5:03 PM - 22 Apr 2019	/CantoreMichael/status/1120478139589828608
1556873243-3034	https://twitter.com/search?l=&q=%22%24TESLA%22%20since%3A2019-04-01%20until%3A2019-05-03&src=typd	@UltimoGT	Ultimo GT	British Motor Oil @YouLikeCarsUK @AutomotiveAsset @CarKeys_UK @screamingcars @Gandalfwasme @AVC_Leasing @JA_Autos @AdmarkUK @zdravkost @rafredarrows @realDonaldTrump @RunnerService @bgmotogp @FormulaOneWorld @CrienaLDavies @Imperialcar @my_hpi @tesla @bmw http://www.ultimogt.com pic.twitter.com/QeiTFHvcdS	1	17	70	1555386252000	8:44 PM - 15 Apr 2019	/UltimoGT/status/1117997092037898242
1556873243-3184	https://twitter.com/search?l=&q=%22%24TESLA%22%20since%3A2019-04-01%20until%3A2019-05-03&src=typd	@JonyIveParody	ᴺᴼᵀ Jony Ive	.@Tesla How much to unlock Apple CarPlay?	9	13	318	1555069749000	4:49 AM - 12 Apr 2019	/JonyIveParody/status/1116669579420368897
1556873243-2618	https://twitter.com/search?l=&q=%22%24TESLA%22%20since%3A2019-04-01%20until%3A2019-05-03&src=typd	@matty_mogul	Matt Joyce	Thank you @BrendaLVivian for the incredible @Tesla Fremont factory tour! w/@Gfilche & @LoupVenturespic.twitter.com/HYXdGlmQhh	1	3	38	1556051708000	1:35 PM - 23 Apr 2019	/matty_mogul/status/1120788216158638080
1556873243-2645	https://twitter.com/search?l=&q=%22%24TESLA%22%20since%3A2019-04-01%20until%3A2019-05-03&src=typd	@gmbankrupt	Ryan	I used get @lyft on my business trips, but ever since my last driver tried to talk politics while pushing his views, I’ve gone back to renting a car. Eliminating the unknown variable that is the driver will be the biggest win for ride hailing services. And @Tesla will be 1st.	6	5	46	1556038552000	9:55 AM - 23 Apr 2019	/gmbankrupt/status/1120733034016333824
1556873243-3768	https://twitter.com/search?l=&q=%22%24TESLA%22%20since%3A2019-04-01%20until%3A2019-05-03&src=typd	@Bryr32	Bryan Seely	OMG! That’ll get the heart beating! Dyson that baby.			4	1554077650000	5:14 PM - 31 Mar 2019	/Bryr32/status/1112508418168971264
1556873243-3576	https://twitter.com/search?l=&q=%22%24TESLA%22%20since%3A2019-04-01%20until%3A2019-05-03&src=typd	@dave_chung	Dave Chung	I love our #Model3, but @Tesla & @elonmusk, PLEASE make 2 simple changes to make the doors intuitive to open from inside & out: mark interior door release buttons and put a round indentation on the wide part of the exterior door handle.pic.twitter.com/Bg3bFl9gPn	8	6	218	1554397916000	10:11 AM - 4 Apr 2019	/dave_chung/status/1113851710844407808
1556873243-2724	https://twitter.com/search?l=&q=%22%24TESLA%22%20since%3A2019-04-01%20until%3A2019-05-03&src=typd	@ValaAfshar	Vala Afshar	All @Tesla cars being produced right now have everything necessary for full self-driving. All you need to do is improve the software. —@ElonMuskpic.twitter.com/9wuOanKGeL	1	17	44	1555971770000	3:22 PM - 22 Apr 2019	/ValaAfshar/status/1120452932288352258
1556873243-3276	https://twitter.com/search?l=&q=%22%24TESLA%22%20since%3A2019-04-01%20until%3A2019-05-03&src=typd	@martygasin	Marty A	HELP.. anyone? Just received a Software Update and this happened. Screen start flickering. @Tesla @elonmusk @EVTweeter @Model3Ownerspic.twitter.com/3AtuSPsSeX	17	11	30	1554869743000	9:15 PM - 9 Apr 2019	/martygasin/status/1115830695694348290
1556873243-3227	https://twitter.com/search?l=&q=%22%24TESLA%22%20since%3A2019-04-01%20until%3A2019-05-03&src=typd	@reveal	Reveal	NEW: A whistleblower tells us that @tesla pressured its doctor to make sure the company wasn’t on the hook for certain injured workers. https://www.revealnews.org/article/how-tesla-and-its-doctor-made-sure-injured-employees-didnt-get-workers-comp/?utm_source=Reveal&utm_medium=social_media&utm_campaign=twitter …	1	12	6	1554987915000	6:05 AM - 11 Apr 2019	/reveal/status/1116326342851690496
1556873243-3155	https://twitter.com/search?l=&q=%22%24TESLA%22%20since%3A2019-04-01%20until%3A2019-05-03&src=typd	@thedogist	The Dogist	ADOPTABLE: Cooper, German Shepherd mix (3 y/o) – via @HWAC , Rancho Santa Fe, CA • “He’s a lover with a lot of energy who wants a chance to win your heart.” Special thanks to @Tesla for loaning us their Model X for this #RescueRidepic.twitter.com/gZA3LinF7w	6	102	1.0K	1555117261000	6:01 PM - 12 Apr 2019	/thedogist/status/1116868859905003520
1556873243-3323	https://twitter.com/search?l=&q=%22%24TESLA%22%20since%3A2019-04-01%20until%3A2019-05-03&src=typd	@AndrewBKin	Andrew Krygsveld	Today we returned our Nissan and are now officially off GAS!!!! Feels so good! Thank you @Tesla and @elonmusk #Model3 #nomoregaspic.twitter.com/5zCo2VoNN2	8	20	259	1554792727000	11:52 PM - 8 Apr 2019	/AndrewBKin/status/1115507666149826560
1556873243-3754	https://twitter.com/search?l=&q=%22%24TESLA%22%20since%3A2019-04-01%20until%3A2019-05-03&src=typd	@ServiceTezzla	Tezzla Customer Service	It helps absorb coolant to prevent fire if there is a leak. Please put it back in the tray per the parts diagram.https://twitter.com/elonmusk/status/1073427527169761280?lang=en …	1	2	32	1554106348000	1:12 AM - 1 Apr 2019	/ServiceTezzla/status/1112628786045046785
1556873243-3091	https://twitter.com/search?l=&q=%22%24TESLA%22%20since%3A2019-04-01%20until%3A2019-05-03&src=typd	@ValueAnalyst1	ValueAnalyst	In addition to buying its products and/or stock, how else do you help @Tesla accelerate the world's transition to sustainable energy?	45	6	65	1555253614000	7:53 AM - 14 Apr 2019	/ValueAnalyst1/status/1117440766119415811
1556873243-2805	https://twitter.com/search?l=&q=%22%24TESLA%22%20since%3A2019-04-01%20until%3A2019-05-03&src=typd	@MyTeslaAdventur	My Tesla Adventure	Happy Easter @Tesla Family! pic.twitter.com/fykttepuvH	1	3	34	1555867656000	10:27 AM - 21 Apr 2019	/MyTeslaAdventur/status/1120016243770232833
1556873243-3152	https://twitter.com/search?l=&q=%22%24TESLA%22%20since%3A2019-04-01%20until%3A2019-05-03&src=typd	@adityachinchure	Aditya Chinchure	Yep, thanks @elonmuskpic.twitter.com/WZjpzRlb51	2		53	1555121075000	7:04 PM - 12 Apr 2019	/adityachinchure/status/1116884857022550016
1556873243-2610	https://twitter.com/search?l=&q=%22%24TESLA%22%20since%3A2019-04-01%20until%3A2019-05-03&src=typd	@G0JlRA	𝙂𝙊𝙅𝙄𝙍𝘼 🤠	Same people saying #Bitcoin and #cryptocurrency is a scam You know better, @elonmusk ! $NANO and @Tesla are a match made in heaven!	2	2	19	1556055190000	2:33 PM - 23 Apr 2019	/G0JlRA/status/1120802822155636741
1556873243-3705	https://twitter.com/search?l=&q=%22%24TESLA%22%20since%3A2019-04-01%20until%3A2019-05-03&src=typd	@pi_kumar	Piyush Kumar	Took a ride in a @Tesla model 3 and the driver had to look at the screen to change temperature while driving and also look at the screen to see cars in blind spot. Not a great design for safety! @elonmusk	2	6	28	1554172899000	7:41 PM - 1 Apr 2019	/pi_kumar/status/1112907919262068737
1556873243-3268	https://twitter.com/search?l=&q=%22%24TESLA%22%20since%3A2019-04-01%20until%3A2019-05-03&src=typd	@widodh	Wido	After 5,5 years and over 250.000km my @Tesla Model S’s breakpads have never been replaced and still haven’t worn out! Regen breaking is awesome :-) pic.twitter.com/2qaRFhbsPg	27	127	616	1554882326000	12:45 AM - 10 Apr 2019	/widodh/status/1115883471753416704
1556873243-3053	https://twitter.com/search?l=&q=%22%24TESLA%22%20since%3A2019-04-01%20until%3A2019-05-03&src=typd	@bobbyllew	Robert Llewellyn	Nothing to do with big oil, everything to do with rapidly diminishing sales of hybrids and a campaign to relaunch the idea. It's fine. I drive a self charging electric car.	3	1	23	1555358289000	12:58 PM - 15 Apr 2019	/bobbyllew/status/1117879804412354562
1556873243-3630	https://twitter.com/search?l=&q=%22%24TESLA%22%20since%3A2019-04-01%20until%3A2019-05-03&src=typd	@brodieferguson	Brodie Ferguson	The year is 2035. Elon Musk is the only remaining $TSLA employee. He dutifully tries to respond to every Tesla support question. Unfortunately he only knows how to turn it off and on again. Tesla's market cap is now 4.5 trillion dollars.	5	12	228	1554329911000	3:18 PM - 3 Apr 2019	/brodieferguson/status/1113566474243698688
1556873243-2733	https://twitter.com/search?l=&q=%22%24TESLA%22%20since%3A2019-04-01%20until%3A2019-05-03&src=typd	@MrRobCapewell	Robert Capewell	Amazing move by @Tesla including the developers in the presentation. Apart from the fluffy „they feel appreciated“ they are also now married to their projects. Those guys aren‘t leaving Tesla in a hurry.	1	3	22	1555962366000	12:46 PM - 22 Apr 2019	/MrRobCapewell/status/1120413488206290944
1556873243-2548	https://twitter.com/search?l=&q=%22%24TESLA%22%20since%3A2019-04-01%20until%3A2019-05-03&src=typd	@TreyTietz	Trey Tietz	My @tesla #model3 stats: - 7 months ownership, 16,700 miles driven - $60 total maintenance cost (2 tire rotations) - $249 in electricity cost (5,096kw @ $0.049/kw) - $0.014/mile - 3 car seats installed - Thanks @elonmusk! @Model3Owners @TeslaMotorsClub @LikeTeslaKim @talkingteslapic.twitter.com/qhPkYiwXkj	18	33	212	1556415275000	6:34 PM - 27 Apr 2019	/TreyTietz/status/1122313125988974593
1556873243-3239	https://twitter.com/search?l=&q=%22%24TESLA%22%20since%3A2019-04-01%20until%3A2019-05-03&src=typd	@SucherMiami	Teslarg	The day finally come.. gracias Rafael @TesLatino thank you the team of @Model3Owners @IanPavelko and off course Brian @i1Tesla for all the learning and to help me to make the best decision ever, to be part of @Tesla family. I am so so happy. @elonmuskpic.twitter.com/Bi1ZAAu3lj – at Tesla South Florida	18	20	220	1554950536000	7:42 PM - 10 Apr 2019	/SucherMiami/status/1116169565074018306
1556873243-3137	https://twitter.com/search?l=&q=%22%24TESLA%22%20since%3A2019-04-01%20until%3A2019-05-03&src=typd	@OFIVETV	OFIVE	#Coachella2019 @officialjaden & the flying @Tesla pic.twitter.com/mL5UTchVTm	1	6	11	1555149084000	2:51 AM - 13 Apr 2019	/OFIVETV/status/1117002335455207431
1556873243-2574	https://twitter.com/search?l=&q=%22%24TESLA%22%20since%3A2019-04-01%20until%3A2019-05-03&src=typd	@Tesla	Tesla	Newly upgraded Model S and X drive units rolling down the production line at Gigafactory 1pic.twitter.com/H8pZ77FE14	239	1.1K	11K	1556204271000	7:57 AM - 25 Apr 2019	/Tesla/status/1121428109599707136
1556873243-3766	https://twitter.com/search?l=&q=%22%24TESLA%22%20since%3A2019-04-01%20until%3A2019-05-03&src=typd	@andrewhockings	Andrew Hockings	Awesome!			2	1554077670000	5:14 PM - 31 Mar 2019	/andrewhockings/status/1112508500024938498
1556873243-2662	https://twitter.com/search?l=&q=%22%24TESLA%22%20since%3A2019-04-01%20until%3A2019-05-03&src=typd	@MajorWyatt1	Major Wyatt	Ugh, I swear I WILL get a Tesla as my first car	15	18	589	1556028768000	7:12 AM - 23 Apr 2019	/MajorWyatt1/status/1120691998246232064
1556873243-3644	https://twitter.com/search?l=&q=%22%24TESLA%22%20since%3A2019-04-01%20until%3A2019-05-03&src=typd	@Domenick_Y	Domenick	About a month ago, noted @Tesla short Jim Chanos trolled me, inferring that the Shanghai Gigafactory progress was fake. (see screenshot). Here is the latest video of the progress at the site. I daresay it looks pretty not-fake. Who wants to tell him? https://insideevs.com/tesla-gigafactory-3-new-video/ …pic.twitter.com/JhEhohzhKA	18	46	203	1554319419000	12:23 PM - 3 Apr 2019	/Domenick_Y/status/1113522467530772481
1556873243-2862	https://twitter.com/search?l=&q=%22%24TESLA%22%20since%3A2019-04-01%20until%3A2019-05-03&src=typd	@jprall	Jon Prall	@elonmusk @Tesla @BMW Elon, I still have to give the win to the BMW M3. Laguna Seca with track mode and it limps home way before the 25 min session is done. (Two identical model 3s that could not hang for an entire session.). BMW M3 can do this all day long. I still had a blastpic.twitter.com/W8nxBblRmp		4	20	1555718510000	5:01 PM - 19 Apr 2019	/jprall/status/1119390683406561280
1556873243-3228	https://twitter.com/search?l=&q=%22%24TESLA%22%20since%3A2019-04-01%20until%3A2019-05-03&src=typd	@anonyx10	anonyx	@NAR (Nikkei Asian Review) confusing ppl w/ an unsourced article on @panasonic/@tesla plans for GF1... turns out there is much more yield potential from current capacity at GF1 than previously thought, & panasonic ready to boost capacity as needed https://www.reuters.com/article/us-tesla-gigafactory-panasonic-idUSKCN1RN117 …		2	27	1554987800000	6:03 AM - 11 Apr 2019	/anonyx10/status/1116325861530140674
1556873243-3232	https://twitter.com/search?l=&q=%22%24TESLA%22%20since%3A2019-04-01%20until%3A2019-05-03&src=typd	@Raceytherunner	Andy Race	The so called big boys in #crypto are scared of #DigiByte's #Technology trying to brush it to one side. Business is business I guess. This Reminds me of @Tesla v Edison. But this time #DigiByte won't be ground down like Nikola Tesla was. #DGB is #decentralized & growing strongerpic.twitter.com/BFC3Qfhvca		13	35	1554974087000	2:14 AM - 11 Apr 2019	/Raceytherunner/status/1116268344863272960
1556873243-2894	https://twitter.com/search?l=&q=%22%24TESLA%22%20since%3A2019-04-01%20until%3A2019-05-03&src=typd	@RealTimLarkin	Tim Larkin	In the last 12 months: Turned 40. Earned @CertifyGIAC #GSE. Earned the @offsectraining #OSCP. Got married to the love of my life. Ordered my @Tesla from @elonmusk. Pretty sure I'm having the best mid-life crisis ever.	9		61	1555676717000	5:25 AM - 19 Apr 2019	/RealTimLarkin/status/1119215390079553538
1556873243-3702	https://twitter.com/search?l=&q=%22%24TESLA%22%20since%3A2019-04-01%20until%3A2019-05-03&src=typd	@NielsKA	Niels Korthals Altes	Well that didn't take long... @Tesla Model 3 best selling car in the Netherlands in March! Share of pure electric around 11%. pic.twitter.com/PrPWjUv6b9	2	31	50	1554184320000	10:52 PM - 1 Apr 2019	/NielsKA/status/1112955820747223040
1556873243-2589	https://twitter.com/search?l=&q=%22%24TESLA%22%20since%3A2019-04-01%20until%3A2019-05-03&src=typd	@EndTheWheel	HTS-Maglev	500% CHANCE NIKOLA @TESLA GETS HIS NAME BACK 2019 $TSLA $SCTY $TSLAQpic.twitter.com/qTdjI0GXpJ		3	32	1556065424000	5:23 PM - 23 Apr 2019	/EndTheWheel/status/1120845743097511936
1556873243-2863	https://twitter.com/search?l=&q=%22%24TESLA%22%20since%3A2019-04-01%20until%3A2019-05-03&src=typd	@TroyTeslike	Troy Teslike	April 2019 @Tesla #Model3 Trim Comparison. This is the new version after Model 3 Standard Range was released as a software limited version of Model 3 Standard Range Plus. This table is based on the original version here: https://teslamotorsclub.com/tmc/attachments/image001-png.398727/ …pic.twitter.com/I5gX8j8alJ	4	6	27	1555718460000	5:01 PM - 19 Apr 2019	/TroyTeslike/status/1119390473171476480
1556873243-3318	https://twitter.com/search?l=&q=%22%24TESLA%22%20since%3A2019-04-01%20until%3A2019-05-03&src=typd	@ArthurLockrem	Arthur Lockrem	Over the air software updates are like opening a present every couple of weeks. Thank you @Tesla and @elonmusk for the gift that keeps on giving.pic.twitter.com/CRMHyDPS29	17	61	1.4K	1554822997000	8:16 AM - 9 Apr 2019	/ArthurLockrem/status/1115634629904609281
1556873243-3080	https://twitter.com/search?l=&q=%22%24TESLA%22%20since%3A2019-04-01%20until%3A2019-05-03&src=typd	@azhar_0147	Azhar	I'm a simple man, When I see @Tesla or @SpaceX , I press like.	1	2	110	1555272754000	1:12 PM - 14 Apr 2019	/azhar_0147/status/1117521045651542016
1556873243-2655	https://twitter.com/search?l=&q=%22%24TESLA%22%20since%3A2019-04-01%20until%3A2019-05-03&src=typd	@Christiano92	Chris	NEWSFLASH: This currently exists today in Late 2017 Production Mobileye EyeQ4 its called holistic path planing/ holistic lane centering. TLDR, none of the networks @Tesla revealed are new or innovative, they are industry standard. $TSLA $TSLAQhttps://twitter.com/Tesla/status/1120691857111916544 …	17	29	129	1556032936000	8:22 AM - 23 Apr 2019	/Christiano92/status/1120709480948301824
1556873243-3140	https://twitter.com/search?l=&q=%22%24TESLA%22%20since%3A2019-04-01%20until%3A2019-05-03&src=typd	@UltimoGT	Ultimo GT	British Motor Oil @YouLikeCarsUK @AutomotiveAsset @CarKeys_UK @screamingcars @Gandalfwasme @AVC_Leasing @JA_Autos @AdmarkUK @zdravkost @rafredarrows @realDonaldTrump @RunnerService @bgmotogp @FormulaOneWorld @CrienaLDavies @Imperialcar @my_hpi @tesla @bmw http://www.ultimogt.com pic.twitter.com/7XV5Pfc2KV	1	5	28	1555141232000	12:40 AM - 13 Apr 2019	/UltimoGT/status/1116969404028399616
1556873243-3514	https://twitter.com/search?l=&q=%22%24TESLA%22%20since%3A2019-04-01%20until%3A2019-05-03&src=typd	@thomas_sec	Thomas Müller	If you want an extended @Tesla Model 3 Performance test drive or just get the #Tesla #Experience for a few hours, you can now rent my car on @sharoo_ch #DrivingTheFuture #Sharing https://app.sharoo.com/de/circle_vehicles/10023 …pic.twitter.com/1eVmUWnFA8	6	14	90	1554468091000	5:41 AM - 5 Apr 2019	/thomas_sec/status/1114146043992641536
1556873243-3359	https://twitter.com/search?l=&q=%22%24TESLA%22%20since%3A2019-04-01%20until%3A2019-05-03&src=typd	@amostwit	Amos	Not sure where you got the idea that an EV is more environmentally friendly than a bus. Do a well to wheel of 50 EVs vs. a bus, plus enviromental cost of roads & congestion for those vehicles.	1		32	1554753167000	12:52 PM - 8 Apr 2019	/amostwit/status/1115341739345174528
1556873243-2666	https://twitter.com/search?l=&q=%22%24TESLA%22%20since%3A2019-04-01%20until%3A2019-05-03&src=typd	@Erdayastronaut	Everyday Astronaut	@elonmusk how’s the @SpaceX package Roadster coming along? Will we get to see it this year?	9	10	375	1556028024000	7:00 AM - 23 Apr 2019	/Erdayastronaut/status/1120688875893075968
1556873243-2603	https://twitter.com/search?l=&q=%22%24TESLA%22%20since%3A2019-04-01%20until%3A2019-05-03&src=typd	@FancyPantless	Rob Stumpf ⚡️	Can and will @tesla release statistics regarding vehicle fires in it's quarterly safety reports? This could help with transparency and denouncing false information.	3	5	468	1556059438000	3:43 PM - 23 Apr 2019	/FancyPantless/status/1120820638845931525
1556873243-2526	https://twitter.com/search?l=&q=%22%24TESLA%22%20since%3A2019-04-01%20until%3A2019-05-03&src=typd	@SarahBudriunas	Sarah Budriunas	Graduates of Tesla START earn a full time job, certification, and the skills necessary to succeed @Tesla & the growing electric vehicle industry. Friday’s @OfficialEVC ceremony brings the total of Tesla START participants to 172 graduates since the programs inception last year!pic.twitter.com/iVgtnbHo6o	25	162	2.1K	1556744106000	1:55 PM - 1 May 2019	/SarahBudriunas/status/1123692343004225541
1556873243-3151	https://twitter.com/search?l=&q=%22%24TESLA%22%20since%3A2019-04-01%20until%3A2019-05-03&src=typd	@latimesent	LAT Entertainment	Watching the #Coachella live stream? Jaden Smith is performing with a suspended @Tesla flying over the stage: https://lat.ms/2UyraDr @officialJadenpic.twitter.com/wsiLFXtF9K	2	2	12	1555121387000	7:09 PM - 12 Apr 2019	/latimesent/status/1116886167683604480
1556873243-3008	https://twitter.com/search?l=&q=%22%24TESLA%22%20since%3A2019-04-01%20until%3A2019-05-03&src=typd	@TradrFloridaFIL	Lady Tesla	Congrats @Elonmusk and @Tesla, another glowing review by @MotorTrend "Tesla oozes the confident, futuristic cool that foreign luxury automakers are once again tripping over themselves to capture." $TSLA #Model3 #ModelS #ModelXhttps://www.motortrend.com/news/why-tesla-defines-american-luxury-not-cadillac-lincoln/#.XLYkz_PzkcA.twitter …		23	77	1555441079000	11:57 AM - 16 Apr 2019	/TradrFloridaFIL/status/1118227053860597766
1556873243-2829	https://twitter.com/search?l=&q=%22%24TESLA%22%20since%3A2019-04-01%20until%3A2019-05-03&src=typd	@Tesla	Tesla	Tesla Autonomy Day is on Mon, April 22nd Watch the event livestream @11am PDT: – http://Livestream.tesla.com – http://ts.la/YouTube https://cards.twitter.com/cards/7x0uw/78f0m …	323	1.6K	9.0K	1555808329000	5:58 PM - 20 Apr 2019	/Tesla/status/1119767408556687361
1556873243-3455	https://twitter.com/search?l=&q=%22%24TESLA%22%20since%3A2019-04-01%20until%3A2019-05-03&src=typd	@teslamodel3fan	Tesla Model 3 Fan	I lied @tsrandall, I couldn't help but try no confirmation Nav on AP the first chance I had. It was smooth and zero issues (albeit weekend leisurely 30 mile highway ride). Looking forward to the drive home, thanks @Tesla @elonmusk	2	1	28	1554570340000	10:05 AM - 6 Apr 2019	/teslamodel3fan/status/1114574908288393216
1556873243-3136	https://twitter.com/search?l=&q=%22%24TESLA%22%20since%3A2019-04-01%20until%3A2019-05-03&src=typd	@DigitalTrends	Digital Trends	This is how @Tesla's are made. pic.twitter.com/5O7MZCGBN6	340	3.5K	20K	1555150500000	3:15 AM - 13 Apr 2019	/DigitalTrends/status/1117008274266542080
1556873243-3104	https://twitter.com/search?l=&q=%22%24TESLA%22%20since%3A2019-04-01%20until%3A2019-05-03&src=typd	@DerekRasina	Derek Rasina	When I first got AP and FSD I really didn't think I would use it around town but damn if I use it all of the time now.Absolutely love it and can't wait for the new features that are right around the corner from @Tesla . Keep on changing the world @elonmusk !		6	17	1555208808000	7:26 PM - 13 Apr 2019	/DerekRasina/status/1117252838663413760
1556873243-3175	https://twitter.com/search?l=&q=%22%24TESLA%22%20since%3A2019-04-01%20until%3A2019-05-03&src=typd	@dennishegstad	dennis hegstad	How many times will this change? buying in November 2018 was the worst timing. No unlimited supercharging and you dropped the price another $7k weeks later. No buyers remorse but timing remorse for sure @elonmusk	30	4	128	1555087212000	9:40 AM - 12 Apr 2019	/dennishegstad/status/1116742824417013760
1556873243-3005	https://twitter.com/search?l=&q=%22%24TESLA%22%20since%3A2019-04-01%20until%3A2019-05-03&src=typd	@somichuhon	Somi	Waited over 30 years for today. Ever since I saw an electric car on TV in the 80s and I said “I’m buying one of those if I ever get the chance.” Today I make good on that teenager’s promise. Bucket list item: CHECK! TY to the amazing @Tesla team and @elonmuskpic.twitter.com/SyksrQ1GE7	175	387	7.0K	1555444791000	12:59 PM - 16 Apr 2019	/somichuhon/status/1118242619182551040
1556873243-2587	https://twitter.com/search?l=&q=%22%24TESLA%22%20since%3A2019-04-01%20until%3A2019-05-03&src=typd	@Tesla	Tesla	Model S and Model X now come with an all-new drivetrain design that increases each vehicle’s range substantially, achieving a landmark 370 miles for Model S Long Range and 325 miles for Model X Long Range Design yours at http://tesla.com https://ts.la/2ITbweO	40	290	2.1K	1556066833000	5:47 PM - 23 Apr 2019	/Tesla/status/1120851656332038144
1556873243-3287	https://twitter.com/search?l=&q=%22%24TESLA%22%20since%3A2019-04-01%20until%3A2019-05-03&src=typd	@Tesla	Tesla	Best family reunions everhttps://twitter.com/pacorredor90/status/1115274140171276288 …	135	778	11K	1554849710000	3:41 PM - 9 Apr 2019	/Tesla/status/1115746670937923584
1556873243-3336	https://twitter.com/search?l=&q=%22%24TESLA%22%20since%3A2019-04-01%20until%3A2019-05-03&src=typd	@tesla_raj	tesla_raj	Yes, cooling the battery. After the high amp charge it needs to keep everything cool. So that’s what your hearing	4		28	1554774497000	6:48 PM - 8 Apr 2019	/tesla_raj/status/1115431204159778816
1556873243-2960	https://twitter.com/search?l=&q=%22%24TESLA%22%20since%3A2019-04-01%20until%3A2019-05-03&src=typd	@tesla_raj	tesla_raj	Every time a new EV gets announced I get excited about the transition to sustainable energy. But I can’t stop to think about the advantage of the Supercharger network putting @Tesla so far ahead of every other company! @elonmusk : @craigcoker_pic.twitter.com/cnd9HCNkDk	32	65	901	1555527151000	11:52 AM - 17 Apr 2019	/tesla_raj/status/1118588065545515008
1556873243-2748	https://twitter.com/search?l=&q=%22%24TESLA%22%20since%3A2019-04-01%20until%3A2019-05-03&src=typd	@komocode	komocode	shortly* *not factoring in Elon-time	2		211	1555956117000	11:01 AM - 22 Apr 2019	/komocode/status/1120387277048299520
1556873243-3547	https://twitter.com/search?l=&q=%22%24TESLA%22%20since%3A2019-04-01%20until%3A2019-05-03&src=typd	@elonmusk	Elon Musk	I’m told it’s looking positive & we will be allowed to continue servicing our cars in Texas	29	33	851	1554430238000	7:10 PM - 4 Apr 2019	/elonmusk/status/1113987276177059841
1556873243-2990	https://twitter.com/search?l=&q=%22%24TESLA%22%20since%3A2019-04-01%20until%3A2019-05-03&src=typd	@LudaLisl	Lisa G-Punkt	Haters are keying Teslas. Why not try to create an accident on purpose and blame it on Autopilot? @Tesla @elonmusk This is a whole new level of short seller activism. I hope other drivers will volunteer to be witnesses and show that drivers are causing accidents on purpose.https://twitter.com/enn_nafnlaus/status/1118283513030160390 …	5	8	39	1555474595000	9:16 PM - 16 Apr 2019	/LudaLisl/status/1118367630262525953
1556873243-3379	https://twitter.com/search?l=&q=%22%24TESLA%22%20since%3A2019-04-01%20until%3A2019-05-03&src=typd	@Suzette77704765	Suzette Brown	Mollie says “Thanks Elon”. @Tesla @elonmuskpic.twitter.com/4xfApgwmBj	3	6	97	1554727437000	5:43 AM - 8 Apr 2019	/Suzette77704765/status/1115233821765591046
1556873243-3006	https://twitter.com/search?l=&q=%22%24TESLA%22%20since%3A2019-04-01%20until%3A2019-05-03&src=typd	@redban	brian redban	My car is getting one of its rims replaced so @Tesla gave me a loaner Model S, what a fun car. Such great service @elonmusk.pic.twitter.com/iJAJjbrDOm	35	48	1.5K	1555444652000	12:57 PM - 16 Apr 2019	/redban/status/1118242037684244481
1556873243-2818	https://twitter.com/search?l=&q=%22%24TESLA%22%20since%3A2019-04-01%20until%3A2019-05-03&src=typd	@farbodsaraf	Farbod Saraf	U.S. tech companies founded by 1st or 2nd generation immigrants: @Apple @Google @Amazon @Facebook @Oracle @IBM @Uber @Airbnb @Yahoo @Intel @EMC @eBay @SpaceX @VMWare @ATT @Tesla @NVIDIA @Qualcomm @Paypal @ADP @Reddit @SlackHQ @WeWork @Stripe @Intuit @3M @NetApp @Spotify @zoom_us	1	15	29	1555841740000	3:15 AM - 21 Apr 2019	/farbodsaraf/status/1119907547337641984
1556873243-3573	https://twitter.com/search?l=&q=%22%24TESLA%22%20since%3A2019-04-01%20until%3A2019-05-03&src=typd	@CGasparino	Charles Gasparino	BREAKING via @FoxBusiness : @SEC_Enforcement wont ask judge to remove @elonmusk as CEO of @Tesla but if the judge finds him in contempt it will ask for escalating fines for future violations of tweet agreement and new procedures for regulating his tweets--story developing $TSLA	4	15	36	1554404106000	11:55 AM - 4 Apr 2019	/CGasparino/status/1113877671564517376
1556873243-3054	https://twitter.com/search?l=&q=%22%24TESLA%22%20since%3A2019-04-01%20until%3A2019-05-03&src=typd	@teslaagirl	Tesla Girl	Guys Ur @tesla #Model3 drive unit lasts longer than (10X) traditional ICE cars. see the Elon tweet. So, Drive as much as you can in ur M3. and dont forget to replace ur gas cars in ur garage with another tesla before ur gas car reduces its value rapidly.pic.twitter.com/kFdqezsN56	2	10	58	1555358229000	12:57 PM - 15 Apr 2019	/teslaagirl/status/1117879554306203653
1556873243-3520	https://twitter.com/search?l=&q=%22%24TESLA%22%20since%3A2019-04-01%20until%3A2019-05-03&src=typd	@enn_nafnlaus	Nafnlaus	Um.. the SEC *is* trying to roast Musk for the horrible crime of repeating what he said in the conference call. The judge apparently isn't buying it. The judge was, FYI, *appointed by Obama*.			14	1554451998000	1:13 AM - 5 Apr 2019	/enn_nafnlaus/status/1114078545595248640
1556873243-3634	https://twitter.com/search?l=&q=%22%24TESLA%22%20since%3A2019-04-01%20until%3A2019-05-03&src=typd	@BarkMSmeagol	Bark	I made thispic.twitter.com/6V2o5zJgAD	4	4	192	1554326204000	2:16 PM - 3 Apr 2019	/BarkMSmeagol/status/1113550928676818945
1556873243-2911	https://twitter.com/search?l=&q=%22%24TESLA%22%20since%3A2019-04-01%20until%3A2019-05-03&src=typd	@EVNewsDaily	EV News Daily ⚡️	On your podcast for Fri 19th Apr 2019 Nikola Wows With 5 Vehicles @Tesla Model S/X Refresh VW Batteries “Last A Lifetime” Listen http://EVne.ws/itunes http://EVne.ws/spotify http://EVne.ws/patreon https://www.evnewsdaily.com	3	8	11	1555632237000	5:03 PM - 18 Apr 2019	/EVNewsDaily/status/1119028825034194944
1556873243-3014	https://twitter.com/search?l=&q=%22%24TESLA%22%20since%3A2019-04-01%20until%3A2019-05-03&src=typd	@ThatMoonySky	Moony Sky	I drove the #tesla #ModelX today (my first ever Tesla drive) and I have to admit that I am in LOVE! Also great service at the store, thank you so much for being super funny and helpful! It was a great experience @Tesla @elonmusk #teslamodelXpic.twitter.com/bACBnBh3t2	13	36	860	1555435724000	10:28 AM - 16 Apr 2019	/ThatMoonySky/status/1118204593333252096
1556873243-2794	https://twitter.com/search?l=&q=%22%24TESLA%22%20since%3A2019-04-01%20until%3A2019-05-03&src=typd	@jeremyphoward	Jeremy Howard	In this clip, @elonmusk tells @lexfridman that adversarial examples are trivially easily fixed. @karpathy is that your experience at @tesla? @catherineols is that what the neurips adversarial challenge found?https://youtu.be/dEv99vxKjVI?t=1617 …	17	27	201	1555891906000	5:11 PM - 21 Apr 2019	/jeremyphoward/status/1120117958611619840
1556873243-3463	https://twitter.com/search?l=&q=%22%24TESLA%22%20since%3A2019-04-01%20until%3A2019-05-03&src=typd	@TSLATNA	NIOS	So here we go...Enhance Autopilot..meaning the car makes the lane changes on its own, without begging for confirmation Pretty cool #TeslaModel3 @TesLatino @elonmusk @Tesla Happy Weekend pic.twitter.com/NUKiw2jffS		1	21	1554559113000	6:58 AM - 6 Apr 2019	/TSLATNA/status/1114527818875060225
1556873243-2815	https://twitter.com/search?l=&q=%22%24TESLA%22%20since%3A2019-04-01%20until%3A2019-05-03&src=typd	@chuckgman	Charlie Gautreaux	@Tesla When a customer needs help getting into their car, you quote them 3-5 days to reset an account. Car bricked twice and counting....	2	5	17	1555857361000	7:36 AM - 21 Apr 2019	/chuckgman/status/1119973063381147649
1556873243-2552	https://twitter.com/search?l=&q=%22%24TESLA%22%20since%3A2019-04-01%20until%3A2019-05-03&src=typd	@FullyChargedShw	Fully Charged Show	Robert Llewellyn gives his verdict on the @Tesla Model 3. Full performance review is up now! https://youtu.be/lyyeY8jO5UM #FullyChargedShow #tesla #TeslaModel3 @bobbyllew @Leaseplanpic.twitter.com/g8akJvYuaR	13	70	261	1556358869000	2:54 AM - 27 Apr 2019	/FullyChargedShw/status/1122076541373100032
1556873243-3521	https://twitter.com/search?l=&q=%22%24TESLA%22%20since%3A2019-04-01%20until%3A2019-05-03&src=typd	@mrkylefield	Kyle Field	It's crazy to me that it's illegal to flat out lie about @Tesla like the $TSLAQ shorts do, but @elonmusk making an honest effort to provide transparent comms to investors and the public is taken to court. Bass Ackwards, fi uoy ksa em.	1	7	46	1554449143000	12:25 AM - 5 Apr 2019	/mrkylefield/status/1114066569867476995
1556873243-2502	https://twitter.com/search?l=&q=%22%24TESLA%22%20since%3A2019-04-01%20until%3A2019-05-03&src=typd	@Tesla	Tesla	“Damn it’s really good – it’s better than anyone else's car” @FullyChargedShw road trips from Copenhagen to Oslo in Model 3 Performancehttps://youtu.be/lyyeY8jO5UM	70	398	3.8K	1556557183000	9:59 AM - 29 Apr 2019	/Tesla/status/1122908332392615936
1556873243-3110	https://twitter.com/search?l=&q=%22%24TESLA%22%20since%3A2019-04-01%20until%3A2019-05-03&src=typd	@mortchad	Chad Mortensen	Thank you Cali. This EV rebate for @Tesla is fantastic!!!!! @elonmusk keep doing you.pic.twitter.com/T4xldHicvY	10	5	57	1555204208000	6:10 PM - 13 Apr 2019	/mortchad/status/1117233542952415232
1556873243-3029	https://twitter.com/search?l=&q=%22%24TESLA%22%20since%3A2019-04-01%20until%3A2019-05-03&src=typd	@flcnhvy	Viv 🍙	All-time @Tesla energy consumption vs generation to date Note, this is *before* the massive Energy & Solar products ramp that’s happening this year @elonmuskpic.twitter.com/XcjaDIUgTt		6	23	1555399197000	12:19 AM - 16 Apr 2019	/flcnhvy/status/1118051385000460288
1556873243-3482	https://twitter.com/search?l=&q=%22%24TESLA%22%20since%3A2019-04-01%20until%3A2019-05-03&src=typd	@sziehr	stephen ziehr	And this is why this is the last @Tesla I will ever buy. The service has been horrible. Now that I see it is declining even more that's it. I gave Tesla a solid shot but they are just not ready	1	4	20	1554505259000	4:00 PM - 5 Apr 2019	/sziehr/status/1114301936478621698
1556873243-2823	https://twitter.com/search?l=&q=%22%24TESLA%22%20since%3A2019-04-01%20until%3A2019-05-03&src=typd	@investorTTT	M	I drive 100 miles uninterrupted on the highway without using the wheel. You don’t know what you’re talking about, suggest you try one.	10		602	1555813760000	7:29 PM - 20 Apr 2019	/investorTTT/status/1119790187977084933
1556873243-2651	https://twitter.com/search?l=&q=%22%24TESLA%22%20since%3A2019-04-01%20until%3A2019-05-03&src=typd	@nasso4991	nasso	it already happens whenever you use: - an elevator - a subway - a plane - a train	6	4	127	1556033991000	8:39 AM - 23 Apr 2019	/nasso4991/status/1120713906471735296
1556873243-3738	https://twitter.com/search?l=&q=%22%24TESLA%22%20since%3A2019-04-01%20until%3A2019-05-03&src=typd	@vincent13031925	Vincent	A @Tesla Model 3 driving through Beijing Tiananmen Square of China. Witnessed the moment of history. $TSLA #Tesla #China #TeslaChinapic.twitter.com/4XZiftqUYU	4	23	190	1554130583000	7:56 AM - 1 Apr 2019	/vincent13031925/status/1112730431487541249
1556873243-2579	https://twitter.com/search?l=&q=%22%24TESLA%22%20since%3A2019-04-01%20until%3A2019-05-03&src=typd	@Justin_G0rd0n	Justin Gordon	First American car my dad has bought since 1978, over 40 years. @Tesla @elonmusk are the ones *actually* making America great again.pic.twitter.com/2Tl57JzPPw	12	28	222	1556168137000	9:55 PM - 24 Apr 2019	/Justin_G0rd0n/status/1121276554405765120
1556873243-3388	https://twitter.com/search?l=&q=%22%24TESLA%22%20since%3A2019-04-01%20until%3A2019-05-03&src=typd	@ray4tesla	Ray 4️⃣Tesla	Autoline host and auto veteran John McElroy takes Model X over I-pace, Etron, and EQC. Can competing EVs from established auto makers step up to challenge Tesla? #ElonMusk #Tesla @elonmusk @Tesla $tsla $tslaqpic.twitter.com/Hsg9v02aQ5	8	30	126	1554696057000	9:00 PM - 7 Apr 2019	/ray4tesla/status/1115102204216496129
[truncated: 330 more rows]
