# Supplementary material for: Measuring information flux between social media and stock prices with Transfer Entropy
Source: PLoS One. 2021 Sep 23;16(9):e0257686. doi: 10.1371/journal.pone.0257686 (PMC8459996; doi:10.1371/journal.pone.0257686)
Supplement: S1 Data — (ZIP) [file pone.0257686.s001.zip › DATA BASES/8.-TESLA/tweeteeer (5).csv]

web-scraper-order	web-scraper-start-url	handle	name	content	replies	retweets	favorites	unix_timestamp	published_date	url
1556890669-646	https://twitter.com/search?l=&q=%22%24TESLA%22%20since%3A2019-03-01%20until%3A2019-03-31&src=typd	@elonmusk	Elon Musk	Definitely down the road, once construction & upgrades aren’t so crazy	28	31	876	1552770247000	14:04 - 16 mar. 2019	/elonmusk/status/1107024770304868352
1556890669-529	https://twitter.com/search?l=&q=%22%24TESLA%22%20since%3A2019-03-01%20until%3A2019-03-31&src=typd	@jean_steffe	Jean	Yo ya perdí la cuenta viajando al Norte de Europa y bajando.	2		3	1553001632000	6:20 - 19 mar. 2019	/jean_steffe/status/1107995269214408705
1556890669-1460	https://twitter.com/search?l=&q=%22%24TESLA%22%20since%3A2019-03-01%20until%3A2019-03-31&src=typd	@tecnocato	Israel Melendez, Jr. 🇵🇷 🇺🇸 ⚠️	La compañía de embarque es la que busca el auto - es parte del servicio. Recomiendo que si tiene la oportunidad viajen a JAX e inspeccionen el auto antes de ser embarcado.			2	1551569303000	15:28 - 2 mar. 2019	/tecnocato/status/1101987646472097792
1556890669-239	https://twitter.com/search?l=&q=%22%24TESLA%22%20since%3A2019-03-01%20until%3A2019-03-31&src=typd	@tecnocato	Israel Melendez, Jr. 🇵🇷 🇺🇸 ⚠️	Bien. Todavia trabajando con la memoria del incidente pero bien. Fue un impacto sin aviso, de un pickup que no frenó con sus llantas, sino con nosotros.			1	1553551849000	15:10 - 25 mar. 2019	/tecnocato/status/1110303049099210752
1556890669-896	https://twitter.com/search?l=&q=%22%24TESLA%22%20since%3A2019-03-01%20until%3A2019-03-31&src=typd	@tecnocato	Israel Melendez, Jr. 🇵🇷 🇺🇸 ⚠️	¡Éxito!	1		2	1552561647000	4:07 - 14 mar. 2019	/tecnocato/status/1106149840126443522
1556890669-1612	https://twitter.com/search?l=&q=%22%24TESLA%22%20since%3A2019-03-01%20until%3A2019-03-31&src=typd	@foroelectricos	ForoCochesEléctricos	Tesla lanza el Model 3 Standard Range por 35.000 dólares y baja el precio de todas sus versiones https://forococheselectricos.com/2019/03/tesla-lanza-el-model-3-standard-range-por-35-000-dolares-y-baja-el-precio-de-todas-sus-versiones.html … #Tesla #TeslaModel3 @Tesla	1	31	64	1551423318000	22:55 - 28 feb. 2019	/foroelectricos/status/1101375340734267392
1556890669-1530	https://twitter.com/search?l=&q=%22%24TESLA%22%20since%3A2019-03-01%20until%3A2019-03-31&src=typd	@AnitaLomeli	Ana Maria Lomeli	.@Tesla la compañía dedicada a fabricar vehículos eléctricos, puso a la venta la versión de su sedán Model 3 por 35 mil dólares, casi tres años después de que #ElonMusk lo anunciara. Además se venderá únicamente vía #internet para reducir los costos.pic.twitter.com/F4y84NvzNU		2	11	1551485593000	16:13 - 1 mar. 2019	/AnitaLomeli/status/1101636542286618624
1556890669-730	https://twitter.com/search?l=&q=%22%24TESLA%22%20since%3A2019-03-01%20until%3A2019-03-31&src=typd	@Autocosmos	Autocosmos México	Muy #BuenViernes con buenas noticias, el muy esperado @Tesla Model 3 llega a México y nosotros te tenemos TODOS los detalles de su llegada https://mx.atcs.ms/2Tnd8DY pic.twitter.com/npbsCk8kxc		4	25	1552675988000	11:53 - 15 mar. 2019	/Autocosmos/status/1106629417735020546
1556890669-403	https://twitter.com/search?l=&q=%22%24TESLA%22%20since%3A2019-03-01%20until%3A2019-03-31&src=typd	@EliasGrima	SoloClima	Lamento decirte que no. He tenido paciencia porque el podcast estaba bien hilado pero se ha ido metiendo poco a poco en el fanboyismo @Tesla y oye! cuando la propaganda te ciega....es imposible ver más allá... Aguante al menos hasta el minuto 27	1			1553194421000	11:53 - 21 mar. 2019	/EliasGrima/status/1108803885886390272
1556890669-411	https://twitter.com/search?l=&q=%22%24TESLA%22%20since%3A2019-03-01%20until%3A2019-03-31&src=typd	@AFI2184	Mortimer	Si quiere otro video en tendencias, ya lo hubiera subido!! Hahaha			2	1553185828000	9:30 - 21 mar. 2019	/AFI2184/status/1108767844542701569
1556890669-824	https://twitter.com/search?l=&q=%22%24TESLA%22%20since%3A2019-03-01%20until%3A2019-03-31&src=typd	@enconcreto	EN CONCRETO	Esto costará el Model 3 @Tesla en México http://bit.ly/2FcC7B6 pic.twitter.com/BEQ4nzXJOf				1552620600000	20:30 - 14 mar. 2019	/enconcreto/status/1106397104614850561
1556890669-581	https://twitter.com/search?l=&q=%22%24TESLA%22%20since%3A2019-03-01%20until%3A2019-03-31&src=typd	@iLithiumm	Argentina Sustentable 🇦🇷	Vía @TweetsandBio #Audi #Mercedes #BMW #Jaguar #VW Estos son los cinco #CochesEléctricos que se lo pondrán difícil al @Tesla Model Y https://www.periodistadigital.com/motor/novedades/2019/03/16/estos-son-los-cinco-coches-electricos-que-se-lo-pondran-dificil-al-tesla-model-y.shtml#.XI7jG5INm1A.twitter …				1552868283000	17:18 - 17 mar. 2019	/iLithiumm/status/1107435965503717376
1556890669-854	https://twitter.com/search?l=&q=%22%24TESLA%22%20since%3A2019-03-01%20until%3A2019-03-31&src=typd	@moniojeda	Cachetes	Jajjajajaa menos mal así no te quedabas en el medio de mariscal López jjqaq			1	1552596510000	13:48 - 14 mar. 2019	/moniojeda/status/1106296066255872000
1556890669-995	https://twitter.com/search?l=&q=%22%24TESLA%22%20since%3A2019-03-01%20until%3A2019-03-31&src=typd	@CintoraAvalos	Paco	Llegará, su respuesta, tus objetivos, llegarán, por que tú los harás reales. Sólo sigue trabajando, más que insistirle, sólo sigue trabajando. Si tu trabajo es bueno, confío en que sí, Elon lo verá y te buscará. Yo a los 16 no sabía ni usar una pc ¡bien por ti! Yo te admiro			1	1552370388000	22:59 - 11 mar. 2019	/CintoraAvalos/status/1105347640735252480
1556890669-1063	https://twitter.com/search?l=&q=%22%24TESLA%22%20since%3A2019-03-01%20until%3A2019-03-31&src=typd	@AlfredoYigal	Alfredo Yigal	Sea lo que sea, será S3XY			1	1552242973000	11:36 - 10 mar. 2019	/AlfredoYigal/status/1104813223444967430
1556890669-1625	https://twitter.com/search?l=&q=%22%24TESLA%22%20since%3A2019-03-01%20until%3A2019-03-31&src=typd	@BarkMSmeagol	Bark	When @Tesla is the poster child case study example in MBA courses on innovation and design thinking people will ask, where were the signs? You can point to this and say, “It was right in front of us and we were too dumb to notice like @nealboudette “ $TSLA $TSLAQ pic.twitter.com/G2mJOzioNy	5	3	39	1551413545000	20:12 - 28 feb. 2019	/BarkMSmeagol/status/1101334350086455297
1556890669-1398	https://twitter.com/search?l=&q=%22%24TESLA%22%20since%3A2019-03-01%20until%3A2019-03-31&src=typd	@LeadClic	LeadClic Solutions	El 2019 está siendo un gran año para los inversores, @salesforce, @target y @tesla son tres de las empresas que podrían mostrar movimientos inusuales. #Salesforce ha superado las expectativas, acercándose a los máximos históricos registrados.http://bit.ly/2XBZonp			1	1551692312000	1:38 - 4 mar. 2019	/LeadClic/status/1102503581637361664
1556890669-267	https://twitter.com/search?l=&q=%22%24TESLA%22%20since%3A2019-03-01%20until%3A2019-03-31&src=typd	@NicolasWaisman	Nicolas Waisman	En Dominicana?? Cada vez más cerca de Argentina!	1		1	1553482030000	19:47 - 24 mar. 2019	/NicolasWaisman/status/1110010202944929793
1556890669-1087	https://twitter.com/search?l=&q=%22%24TESLA%22%20since%3A2019-03-01%20until%3A2019-03-31&src=typd	@ALAN2492	ALAN QUINTAL	@FBI @Tesla xd quieres ser mi novia zilkamedic? :b			1	1552195514000	21:25 - 9 mar. 2019	/ALAN2492/status/1104614165736448012
1556890669-1391	https://twitter.com/search?l=&q=%22%24TESLA%22%20since%3A2019-03-01%20until%3A2019-03-31&src=typd	@yuiso	Luis Herreras	Elon ha anunciado la fecha de presentación del nuevo coche de @Tesla. Será el próximo 14 de marzo y presentarán su primer SUV. #ModelYhttps://twitter.com/elonmusk/status/1102332778492772352 …		2	5	1551702805000	4:33 - 4 mar. 2019	/yuiso/status/1102547593958182912
1556890669-1403	https://twitter.com/search?l=&q=%22%24TESLA%22%20since%3A2019-03-01%20until%3A2019-03-31&src=typd	@mikelatsmac	Miguel Angel	Hombre no es necesario cargar con ellos, puedes optar, por otros.			2	1551683955000	23:19 - 3 mar. 2019	/mikelatsmac/status/1102468533680816128
1556890669-569	https://twitter.com/search?l=&q=%22%24TESLA%22%20since%3A2019-03-01%20until%3A2019-03-31&src=typd	@TadashiTakaoka	Tadashi Takaoka	@TimDraper en . Un lujo y un hit de @ManutaraVC. Si no le suena (uno de los inversionistas más famosos del mundo), tal vez le suenen las inversiones que hizo tempranamente: #Hotmail, @Skype , @Tesla , entre un largo “y otros” Motivando a los VCs chilenos!!! pic.twitter.com/hBOq6Vg60f	2	6	10	1552921008000	7:56 - 18 mar. 2019	/TadashiTakaoka/status/1107657109834031104
1556890669-1420	https://twitter.com/search?l=&q=%22%24TESLA%22%20since%3A2019-03-01%20until%3A2019-03-31&src=typd	@revistaalianza	Alianza Automotriz	.@Tesla lanzó una nueva versión del #Model3, la cual será la más económica que tenga, al mismo tiempo señaló que cerrará sus tiendas http://bit.ly/2EnfMzm pic.twitter.com/QIpocMx64K				1551646800000	13:00 - 3 mar. 2019	/revistaalianza/status/1102312691748741120
1556890669-1280	https://twitter.com/search?l=&q=%22%24TESLA%22%20since%3A2019-03-01%20until%3A2019-03-31&src=typd	@davidmcalduch	David Martinez Calduch 🇪🇸 🇬🇹 #SocialSelling	Fuentes del gobierno chino indican que la fábrica de @Tesla en #China estará terminada en mayo #ElectricVehicleshttps://forococheselectricos.com/2019/03/fuentes-del-gobierno-chino-indican-que-la-fabrica-de-tesla-en-china-estara-terminada-en-mayo.html …				1551895222000	10:00 - 6 mar. 2019	/davidmcalduch/status/1103354650521149442
1556890669-1030	https://twitter.com/search?l=&q=%22%24TESLA%22%20since%3A2019-03-01%20until%3A2019-03-31&src=typd	@FiraMobilitat	Fira de la Mobilitat Sostenible del Vallès	¡Conoce y prueba los coches eléctricos de @Tesla! En nuestra recta de aceleración exterior podrás comprobar la potencia y autonomía de estos modelos, así como la conducción de sus vehículos. 4, 5 y 6 de abril @FiraSabadell Entrada gratuitapic.twitter.com/ckuOVoXCIN			1	1552304400000	4:40 - 11 mar. 2019	/FiraMobilitat/status/1105070865920737280
1556890669-1544	https://twitter.com/search?l=&q=%22%24TESLA%22%20since%3A2019-03-01%20until%3A2019-03-31&src=typd	@luiszackh	J. Luis Zacarías	Ya merooo jaja			1	1551468548000	11:29 - 1 mar. 2019	/luiszackh/status/1101565049250959360
1556890669-1489	https://twitter.com/search?l=&q=%22%24TESLA%22%20since%3A2019-03-01%20until%3A2019-03-31&src=typd	@pmnordkvist	Three lefts make a right	Hey @elonmusk You should remake the referral program to work like an Uber-like service in the @tesla app where potential buyers can hitch a ride a certified owner(with reviews and all) to before purchasing online. Win-win.	82	146	6,3K	1551540849000	7:34 - 2 mar. 2019	/pmnordkvist/status/1101868303402831872
1556890669-1065	https://twitter.com/search?l=&q=%22%24TESLA%22%20since%3A2019-03-01%20until%3A2019-03-31&src=typd	@GonzaloGGM	Gonzalo García	.@Tesla acelera los planes de construcción de la #Gigafactoría 3 de Shanghái https://www.hibridosyelectricos.com/articulo/actualidad/tesla-acelera-planes-construccion-gigafactoria-3-shanghai/20190306183449026187.html … vía @hyecompic.twitter.com/ATCuva9QbI				1552239609000	10:40 - 10 mar. 2019	/GonzaloGGM/status/1104799114104135682
1556890669-1603	https://twitter.com/search?l=&q=%22%24TESLA%22%20since%3A2019-03-01%20until%3A2019-03-31&src=typd	@jmblazquezh	🎱 Maximilian 🎱	Pues no lo comparto, http://Lars.No es lo mismo comprarse un móvil que un coche...A mí por ejemplo, me gusta probar un coche antes de comprarlo y si no hay una tienda donde probarlo, a lo mejor ya no me lo compro.				1551427339000	0:02 - 1 mar. 2019	/jmblazquezh/status/1101392206479441920
1556890669-1686	https://twitter.com/search?l=&q=%22%24TESLA%22%20since%3A2019-03-01%20until%3A2019-03-31&src=typd	@zshahan3	Zachary Shahan	#Ex#plode	1		5	1551398488000	16:01 - 28 feb. 2019	/zshahan3/status/1101271196375633922
1556890669-542	https://twitter.com/search?l=&q=%22%24TESLA%22%20since%3A2019-03-01%20until%3A2019-03-31&src=typd	@TeslaParaTodos	Tesla Para Todos	¿No cogen el teléfono si llamas a los números que aparecen en su página web? He llamado varias veces y nunca he esperado más de 5 o 10 minutos.https://www.tesla.com/es_ES/support	1		1	1552982446000	1:00 - 19 mar. 2019	/TeslaParaTodos/status/1107914795787972608
1556890669-714	https://twitter.com/search?l=&q=%22%24TESLA%22%20since%3A2019-03-01%20until%3A2019-03-31&src=typd	@Wilibaldolagos	Wilibaldo Lagos	Es precioso!! @Tesla https://twitter.com/TeslaMiles/status/1106711106402148352 …	1	2	6	1552695826000	17:23 - 15 mar. 2019	/Wilibaldolagos/status/1106712625352753158
1556890669-707	https://twitter.com/search?l=&q=%22%24TESLA%22%20since%3A2019-03-01%20until%3A2019-03-31&src=typd	@Alandbru	𝓐𝓵𝓪𝓷𝓭	Visión muy sesgada, hay más usuarios que están encantados con el coche y trato, ocurre como en todo, se amplifica lo malo, proviniendo de un señor que enseña a conectar motos a DC de @tesla averiándolos o bloqueándolos negando cargas a propietarios me parece cuanto menos curiosa.	1		9	1552706684000	20:24 - 15 mar. 2019	/Alandbru/status/1106758168351260672
1556890669-168	https://twitter.com/search?l=&q=%22%24TESLA%22%20since%3A2019-03-01%20until%3A2019-03-31&src=typd	@AranCooper	David	El acceso no es sencillo, infórmate bien de cómo llegar. Googlelea un poco para saber cómo entrar. Y no te desilusiones mucho con el lugar... No es un concesionario al uso.	1		4	1553712182000	11:43 - 27 mar. 2019	/AranCooper/status/1110975534165577732
1556890669-27	https://twitter.com/search?l=&q=%22%24TESLA%22%20since%3A2019-03-01%20until%3A2019-03-31&src=typd	@Penguin3d	Fr≡d Rob≡rts	Just got back from the first meeting of the Portland @Tesla owners club for 2019. Great time meeting other owners, and chatting with the @tesla Rangers. Demand Pwoblems #TeamElonpic.twitter.com/E1nX59kedG		8	25	1553977968000	13:32 - 30 mar. 2019	/Penguin3d/status/1112090318986309632
1556890669-462	https://twitter.com/search?l=&q=%22%24TESLA%22%20since%3A2019-03-01%20until%3A2019-03-31&src=typd	@interautomotriz	InterAuto	ya veo, ya veo..				1553092932000	7:42 - 20 mar. 2019	/interautomotriz/status/1108378208804704256
1556890669-475	https://twitter.com/search?l=&q=%22%24TESLA%22%20since%3A2019-03-01%20until%3A2019-03-31&src=typd	@zerodarknet	Edward Martín ❤ 💛 💜 🙏	Estoy ansioso porque Disney compre también @Tesla y @SpaceX.			1	1553080073000	4:07 - 20 mar. 2019	/zerodarknet/status/1108324273045819392
1556890669-516	https://twitter.com/search?l=&q=%22%24TESLA%22%20since%3A2019-03-01%20until%3A2019-03-31&src=typd	@Namekytal	Namek	Yo creo que las principales quejas no están en la profesionalidad de la chica que entregó el coche, que en el vídeo parecía de buen trato y competente, más bien parece un tema de política de empresa (distribuidora).			3	1553012697000	9:24 - 19 mar. 2019	/Namekytal/status/1108041681511829506
1556890669-1006	https://twitter.com/search?l=&q=%22%24TESLA%22%20since%3A2019-03-01%20until%3A2019-03-31&src=typd	@juanlulu27	juan luis	ayer se me actualizo a la version 2019.5.25 y me sigue cargando a 8A. Sabes por que puede ser?	1		2	1552339875000	14:31 - 11 mar. 2019	/juanlulu27/status/1105219658762911744
1556890669-1106	https://twitter.com/search?l=&q=%22%24TESLA%22%20since%3A2019-03-01%20until%3A2019-03-31&src=typd	@elegeka	(๑╹ᆺ╹)	No puede ser jajajaja				1552164395000	12:46 - 9 mar. 2019	/elegeka/status/1104483641160196096
1556890669-1062	https://twitter.com/search?l=&q=%22%24TESLA%22%20since%3A2019-03-01%20until%3A2019-03-31&src=typd	@Lonso0	Alonso Maldonado	Más de 1mdp costaría el @Tesla Model3 como yo lo eligiria y ni si quiera es el más caro, si te digo los precios y equipo. https://www.interauto.com.mx/tesla-model3-a-la-venta-en-mexico-esto-cuesta-el-accesible-de-la-marca/ …	3		7	1552247364000	12:49 - 10 mar. 2019	/Lonso0/status/1104831639107002368
1556890669-1534	https://twitter.com/search?l=&q=%22%24TESLA%22%20since%3A2019-03-01%20until%3A2019-03-31&src=typd	@Jimg1126	James Gleason	Similar to Toyota Corolla interior.			1	1551477271000	13:54 - 1 mar. 2019	/Jimg1126/status/1101601636537970688
1556890669-987	https://twitter.com/search?l=&q=%22%24TESLA%22%20since%3A2019-03-01%20until%3A2019-03-31&src=typd	@DieroteZora3	Die rote Zora	Tesla as an CO2 free ICE car.	1		21	1552376238000	0:37 - 12 mar. 2019	/DieroteZora3/status/1105372176213921792
1556890669-695	https://twitter.com/search?l=&q=%22%24TESLA%22%20since%3A2019-03-01%20until%3A2019-03-31&src=typd	@SilverGhost83	Javier Gómez Zueco	3 niños? Necesitas mejor el Model Y.			3	1552718816000	23:46 - 15 mar. 2019	/SilverGhost83/status/1106809051529314304
1556890669-648	https://twitter.com/search?l=&q=%22%24TESLA%22%20since%3A2019-03-01%20until%3A2019-03-31&src=typd	@achiquini	Alfonso Chiquini	Esta semana se presentó el @Tesla #ModelY ¿Que opinan?https://twitter.com/Tesla/status/1107014773294546944 …	3		7	1552769932000	13:58 - 16 mar. 2019	/achiquini/status/1107023450793750528
1556890669-311	https://twitter.com/search?l=&q=%22%24TESLA%22%20since%3A2019-03-01%20until%3A2019-03-31&src=typd	@Julio_Telco	Julio Lema 🛰	Me mojo: En 10 años habrá puntos de carga de sobra. En 15 las gasolineras seguirán la senda de Blockbuster.			2	1553365078000	11:17 - 23 mar. 2019	/Julio_Telco/status/1109519671903076353
1556890669-675	https://twitter.com/search?l=&q=%22%24TESLA%22%20since%3A2019-03-01%20until%3A2019-03-31&src=typd	@Lonso0	Alonso Maldonado	A las 10 empezamos con @sillas_gdl #Autoestereo por @zona3noticias y vamos a platicar de @LincolnMexico, @Tesla Y, servicio fuera de la agencia! pic.twitter.com/2Sya4a3lCp	2	3	54	1552752223000	9:03 - 16 mar. 2019	/Lonso0/status/1106949174048649217
1556890669-636	https://twitter.com/search?l=&q=%22%24TESLA%22%20since%3A2019-03-01%20until%3A2019-03-31&src=typd	@MacVoltio	Mac Voltio ⚡️	los borré mis mensajes. Estoy un poco sensible con el tema. Perdona			1	1552772024000	14:33 - 16 mar. 2019	/MacVoltio/status/1107032223134425090
1556890669-1576	https://twitter.com/search?l=&q=%22%24TESLA%22%20since%3A2019-03-01%20until%3A2019-03-31&src=typd	@JATOSpain	JATO Dynamics España	Se confirma el aumento de ventas de #EV Vehículos eléctricos a nivel mundial, con 534.000 unidades más en #2018. @Tesla y su #Model3 los más vendidos, y #China el país donde más se demandan este tipo de vehículos.pic.twitter.com/HiP3g07Evs		2	4	1551447849000	5:44 - 1 mar. 2019	/JATOSpain/status/1101478232912736256
1556890669-1671	https://twitter.com/search?l=&q=%22%24TESLA%22%20since%3A2019-03-01%20until%3A2019-03-31&src=typd	@juanlulu27	juan luis	A mi me lo entregan mañana. Entre los nervios y esto no pego ojo esta noche. Como no he hecho test drives creo que tengo tres dias para devolverlo. No quisiera devolverlo, pero tampoco perder 3000€. A ver lo que me cuentan mañana al respecto y te lo comento	1			1551399271000	16:14 - 28 feb. 2019	/juanlulu27/status/1101274480213704705
1556890669-1402	https://twitter.com/search?l=&q=%22%24TESLA%22%20since%3A2019-03-01%20until%3A2019-03-31&src=typd	@SBNDN2014	Spansk	No se, no he preguntado... Al salir la noticia en finde, imposible comprobar qué pasa con los últimos modelos recibidos sin hablar con ventas....	1		2	1551684466000	23:27 - 3 mar. 2019	/SBNDN2014/status/1102470675590193152
1556890669-187	https://twitter.com/search?l=&q=%22%24TESLA%22%20since%3A2019-03-01%20until%3A2019-03-31&src=typd	@CarlosDG100D	CarlosDG	Difrura mucho tu Long Range!! Ya nos contarás que tal la autonomía Con las llantas 19" y así podremos comparar los consumos con respecto a las llantas 18"			1	1553685154000	4:12 - 27 mar. 2019	/CarlosDG100D/status/1110862170278019078
1556890669-744	https://twitter.com/search?l=&q=%22%24TESLA%22%20since%3A2019-03-01%20until%3A2019-03-31&src=typd	@roy_phoenix	Roy	jajaja no, es el estilo de la "parrilla" boca de tiburón, que igual usa Aston Martin, pero un Aston es mucho mejor en calidad, luego el focus y después el tesla...			3	1552664118000	8:35 - 15 mar. 2019	/roy_phoenix/status/1106579633237979141
1556890669-149	https://twitter.com/search?l=&q=%22%24TESLA%22%20since%3A2019-03-01%20until%3A2019-03-31&src=typd	@sr_instalador	Señor Instalador	Y por cierto, tenía unas pegatinas de @SchneiderES para tu @Tesla model 3, para dártelas #eficam pero las olvidé ... No da corriente!			2	1553752466000	22:54 - 27 mar. 2019	/sr_instalador/status/1111144494890733568
1556890669-1079	https://twitter.com/search?l=&q=%22%24TESLA%22%20since%3A2019-03-01%20until%3A2019-03-31&src=typd	@KekoVega	Sergio Fdez Vega	Veremos también el precio final en España del modelo porque va a marcar en gran parte sus ventas. Aunque de acuerdo contigo Alex: ay las infraestructuras!! #CCubicos189	1	1	2	1552209755000	1:22 - 10 mar. 2019	/KekoVega/status/1104673897042112512
1556890669-274	https://twitter.com/search?l=&q=%22%24TESLA%22%20since%3A2019-03-01%20until%3A2019-03-31&src=typd	@Lonso0	Alonso Maldonado	Pos así sí			1	1553475495000	17:58 - 24 mar. 2019	/Lonso0/status/1109982793990205441
1556890669-781	https://twitter.com/search?l=&q=%22%24TESLA%22%20since%3A2019-03-01%20until%3A2019-03-31&src=typd	@Verownika	Verownika	Os presento a mi amoooooorr!! (Por el momento platónico) #ModelY @Tesla pic.twitter.com/mzA4qUhOZh	2		25	1552635354000	0:35 - 15 mar. 2019	/Verownika/status/1106458989636800513
1556890669-658	https://twitter.com/search?l=&q=%22%24TESLA%22%20since%3A2019-03-01%20until%3A2019-03-31&src=typd	@Autocosmos	Autocosmos México	El @Tesla Model 3 ya está disponible en México y éstos son los precios #autocosmospic.twitter.com/zht7znL3FJ	1	4	12	1552766524000	13:02 - 16 mar. 2019	/Autocosmos/status/1107009155053711360
1556890669-983	https://twitter.com/search?l=&q=%22%24TESLA%22%20since%3A2019-03-01%20until%3A2019-03-31&src=typd	@Alandbru	𝓐𝓵𝓪𝓷𝓭	No, con los de seguridad, en cuanto llegue a casa lo edito rápido y lo subo, será que soy un fanboy pero es impresionante el despliegue de máquinas, camiones y obreros.	1	1	2	1552400075000	7:14 - 12 mar. 2019	/Alandbru/status/1105472155263950849
1556890669-407	https://twitter.com/search?l=&q=%22%24TESLA%22%20since%3A2019-03-01%20until%3A2019-03-31&src=typd	@gabosalazar21	Gabo Salazar	Ya tenemos reseña del Insight! Búscala en YouTube :)			1	1553191325000	11:02 - 21 mar. 2019	/gabosalazar21/status/1108790900660924416
1556890669-289	https://twitter.com/search?l=&q=%22%24TESLA%22%20since%3A2019-03-01%20until%3A2019-03-31&src=typd	@mrosastw	Mario Rosas	El tuyo es mas bonito			3	1553426242000	4:17 - 24 mar. 2019	/mrosastw/status/1109776212740706305
1556890669-966	https://twitter.com/search?l=&q=%22%24TESLA%22%20since%3A2019-03-01%20until%3A2019-03-31&src=typd	@elheraldo_mx	El Heraldo de México	.@Tesla introduce al mercado de #México su modelo de lujo más vendido en #EstadosUnidos http://bit.ly/2TyGBLn pic.twitter.com/7Wnv02Br7H		1	3	1552414327000	11:12 - 12 mar. 2019	/elheraldo_mx/status/1105531934296428545
1556890669-1592	https://twitter.com/search?l=&q=%22%24TESLA%22%20since%3A2019-03-01%20until%3A2019-03-31&src=typd	@slcuervo	Saul Lopez	están mirando opciones	2	1	12	1551435993000	2:26 - 1 mar. 2019	/slcuervo/status/1101428504263041024
1556890669-198	https://twitter.com/search?l=&q=%22%24TESLA%22%20since%3A2019-03-01%20until%3A2019-03-31&src=typd	@AutosyMas	AUTOS y MAS	Tienes que ver las primeras impresiones del #TeslaModel3 que estamos probando esta semana... Nos llegó TESLA Model 3 https://youtu.be/Aqu8rXL8K7w vía @YouTube @Tesla @ClubTeslaES	1	3	13	1553654336000	19:38 - 26 mar. 2019	/AutosyMas/status/1110732908791119877
1556890669-600	https://twitter.com/search?l=&q=%22%24TESLA%22%20since%3A2019-03-01%20until%3A2019-03-31&src=typd	@jocabr	jonathan	Que opinan del rendimiento de un kia río hb 2018pic.twitter.com/H2YoDpXiD1	1		2	1552837647000	8:47 - 17 mar. 2019	/jocabr/status/1107307465073287168
1556890669-478	https://twitter.com/search?l=&q=%22%24TESLA%22%20since%3A2019-03-01%20until%3A2019-03-31&src=typd	@canal_rev	Canal Rev	Si tuviese que reducir los problemas del vehículo eléctrico a uno, sin duda elegiría los cargadores (en cantidad y en calidad). #VehiculoElectrico #pasatealoelectrico @tesla @HyundaiEsp @kiamotorsiberia @VW_es	1			1553070598000	1:29 - 20 mar. 2019	/canal_rev/status/1108284533588279298
1556890669-4	https://twitter.com/search?l=&q=%22%24TESLA%22%20since%3A2019-03-01%20until%3A2019-03-31&src=typd	@Martin_Torres10	Martin Torres	vi un @Tesla en Paraguay.. y adivinen quien.. si ya saben pic.twitter.com/Quf2J2AXoI		3	6	1553976463000	13:07 - 30 mar. 2019	/Martin_Torres10/status/1112084005753683968
1556890669-1151	https://twitter.com/search?l=&q=%22%24TESLA%22%20since%3A2019-03-01%20until%3A2019-03-31&src=typd	@Ojimenezro002	Omar Jimenez	Si se hubiera acabado llamando al @Tesla #model3 Model E (como estaba previsto inicialmente) se leería claramente en el desplegable del menú el objetivo de esos nombre(SEXY). @elonmusk no da puntada sin hilo...	1		4	1552130989000	3:29 - 9 mar. 2019	/Ojimenezro002/status/1104343530288353280
1556890669-1342	https://twitter.com/search?l=&q=%22%24TESLA%22%20since%3A2019-03-01%20until%3A2019-03-31&src=typd	@WorldEnergyTrad	WorldEnergyTrade	#FelizMartes Estos son los indicadores del mercado energético hoy. Visitanos y entérate de más https://www.worldenergytrade.com/ #5Mar #Tuesday #Energy #Oil #Crude #Business #Finance #Economics #Gold #Trading #Marketing #Tesla @Tesla @netflixpic.twitter.com/WN3H2gMP76		2		1551787425000	4:03 - 5 mar. 2019	/WorldEnergyTrad/status/1102902517917208577
1556890669-1051	https://twitter.com/search?l=&q=%22%24TESLA%22%20since%3A2019-03-01%20until%3A2019-03-31&src=typd	@ellizperez	Eliezer Perez	@elonmusk @Tesla ¿ Why not put the solar load panels on the roof of the vehicle?.. Release the Magic! ¿ Porque no poner los paneles de carga solar en el techo del vehículo?.. liberen la magia !				1552260673000	16:31 - 10 mar. 2019	/ellizperez/status/1104887462248304641
1556890669-1194	https://twitter.com/search?l=&q=%22%24TESLA%22%20since%3A2019-03-01%20until%3A2019-03-31&src=typd	@UbaldoTorres01	Ubaldo Torres Juárez	Precios ya disponibles del @Tesla Model 3 en México. Tracción Trasera: Autonomía Estandar: $835,000 MXN Autonomía Estándar Plus: $880,500 MXN Autonomía Mayor: $1,017,000 MXN Dual Motor: Autonomía Mayor: $1,108,000 MXN Performance: $1,358,000 MXN pic.twitter.com/7qS3I6Ej6C	2		2	1552023202000	21:33 - 7 mar. 2019	/UbaldoTorres01/status/1103891436469084165
1556890669-846	https://twitter.com/search?l=&q=%22%24TESLA%22%20since%3A2019-03-01%20until%3A2019-03-31&src=typd	@tesla_raj	tesla_raj	1mile/hr	3		3	1552603551000	15:45 - 14 mar. 2019	/tesla_raj/status/1106325594931781632
1556890669-281	https://twitter.com/search?l=&q=%22%24TESLA%22%20since%3A2019-03-01%20until%3A2019-03-31&src=typd	@anouarhamman	fight4renewables	Con este tráfico el viernes tuve que comer en Paris pues después de 6km, mal en la nariz y garganta, pica fuerte y tienes que escupir cada 30s! La última vez que hago eso! O sino con protección como la de @Tesla en la cara!				1553450773000	11:06 - 24 mar. 2019	/anouarhamman/status/1109879105401614337
1556890669-1664	https://twitter.com/search?l=&q=%22%24TESLA%22%20since%3A2019-03-01%20until%3A2019-03-31&src=typd	@Baricentr0	Bari	Sueño con el día en que @elonmusk traiga al país a @Tesla y poder comprarme un Model 3.			1	1551400898000	16:41 - 28 feb. 2019	/Baricentr0/status/1101281303872393221
1556890669-1215	https://twitter.com/search?l=&q=%22%24TESLA%22%20since%3A2019-03-01%20until%3A2019-03-31&src=typd	@camarero365	OSCAR	Ahora sí, le auguro muchísimas ventas, y si se asocia con @Tesla muchas más...	1		1	1551986264000	11:17 - 7 mar. 2019	/camarero365/status/1103736507746127872
1556890669-223	https://twitter.com/search?l=&q=%22%24TESLA%22%20since%3A2019-03-01%20until%3A2019-03-31&src=typd	@HeriCunill	Heri Cunill	Yo tengo Pelayo, pero mírate Mutua Madrileña ..			1	1553605513000	6:05 - 26 mar. 2019	/HeriCunill/status/1110528128500334593
1556890669-6	https://twitter.com/search?l=&q=%22%24TESLA%22%20since%3A2019-03-01%20until%3A2019-03-31&src=typd	@FMGT09	FG	Y depende de nosotros. Cuando los buenos están en el poder, solo cosas buenas pueden suceder. Ojalá que se pueda ser realidad esto. Vamos a crecer a años luz.			2	1553981570000	14:32 - 30 mar. 2019	/FMGT09/status/1112105427066646529
1556890669-1584	https://twitter.com/search?l=&q=%22%24TESLA%22%20since%3A2019-03-01%20until%3A2019-03-31&src=typd	@jorgemilburn	Jorge Milburn	Como habíamos prometido, ayer 28 de Febrero, terminamos de habilitar con CCS el 100% de la red en España.	18	23	132	1551443668000	4:34 - 1 mar. 2019	/jorgemilburn/status/1101460693981806593
1556890669-95	https://twitter.com/search?l=&q=%22%24TESLA%22%20since%3A2019-03-01%20until%3A2019-03-31&src=typd	@goropeumo	Alejandro Rodríguez	Vi un documental alemán sobre @Tesla. Chile tiene uno de los arsenales más peso pesado de latinoamérica de ings eléctricos, informáticos y mecánicos, diseñadores industriales, una d las mayores minas de litio del mundo. Y no hay dinero para ciencia y tecnología. Qué brutal	2	2	1	1553848937000	1:42 - 29 mar. 2019	/goropeumo/status/1111549123122081792
1556890669-1606	https://twitter.com/search?l=&q=%22%24TESLA%22%20since%3A2019-03-01%20until%3A2019-03-31&src=typd	@pksilvia	ElecTrinity	He aquí la respuesta:https://forococheselectricos.com/2019/03/tesla-lanza-el-model-3-standard-range-por-35-000-dolares-y-baja-el-precio-de-todas-sus-versiones.html/amp?__twitter_impression=true …			1	1551424970000	23:22 - 28 feb. 2019	/pksilvia/status/1101382270231998464
1556890669-1267	https://twitter.com/search?l=&q=%22%24TESLA%22%20since%3A2019-03-01%20until%3A2019-03-31&src=typd	@Zoechispazo	Jose R.Zoe 🔋 ⚡️	Pero se encargan de bajarlo del país de origen?????			2	1551910979000	14:22 - 6 mar. 2019	/Zoechispazo/status/1103420740441948160
1556890669-754	https://twitter.com/search?l=&q=%22%24TESLA%22%20since%3A2019-03-01%20until%3A2019-03-31&src=typd	@matiasfernandez	Matías Fernández	Le pedí a @cremacatalina si me regalaba un @Tesla para mi cumpleaños (a fin de mes) y me dijo que sí. pic.twitter.com/vLAWzyWB0k	2		3	1552655380000	6:09 - 15 mar. 2019	/matiasfernandez/status/1106542983363657729
1556890669-547	https://twitter.com/search?l=&q=%22%24TESLA%22%20since%3A2019-03-01%20until%3A2019-03-31&src=typd	@WorldEnergyTrad	WorldEnergyTrade	Es probable que Tesla entre en la India para 2019-2020 https://buff.ly/2UH7CIR #News #BreakingNews #Today #Noticias #19Mar @Tesla		1		1552957273000	18:01 - 18 mar. 2019	/WorldEnergyTrad/status/1107809214913748992
1556890669-791	https://twitter.com/search?l=&q=%22%24TESLA%22%20since%3A2019-03-01%20until%3A2019-03-31&src=typd	@DAVIDTUDIOS	🇪🇸 DAVID ALBARRÁN 🇪🇸	PRIMICIA MUNDIAL: El nuevo Tesla Model Y acaba de ser presentado a nivel mundial. Ya puedes diseñarlo y comprarlo a través de la página web oficial de Tesla. @Tesla @elonmusk #Tesla #TeslaModelYhttps://www.tesla.com/es_ES/			1	1552627026000	22:17 - 14 mar. 2019	/DAVIDTUDIOS/status/1106424059724812289
1556890669-261	https://twitter.com/search?l=&q=%22%24TESLA%22%20since%3A2019-03-01%20until%3A2019-03-31&src=typd	@amoreso	Alfredo Moreso 🎗	El dia que es carregui sol serà genial	2			1553497660000	0:07 - 25 mar. 2019	/amoreso/status/1110075763712290822
1556890669-1360	https://twitter.com/search?l=&q=%22%24TESLA%22%20since%3A2019-03-01%20until%3A2019-03-31&src=typd	@revistaalianza	Alianza Automotriz	La nueva SUV de @Tesla ya tiene fecha de salida, se inspira en el #Model3 pero será más económica que el #ModelX http://bit.ly/2TgyO4r pic.twitter.com/N2jMNf3VrA				1551744000000	16:00 - 4 mar. 2019	/revistaalianza/status/1102720377602502656
1556890669-1615	https://twitter.com/search?l=&q=%22%24TESLA%22%20since%3A2019-03-01%20until%3A2019-03-31&src=typd	@Energia_2050	RevoluciónEnergética	@Tesla actualiza su política de precios del #model3 en #España bajando 3000€... sigue siendo cara pero cada cez menos pic.twitter.com/hQBW4eWggp				1551419023000	21:43 - 28 feb. 2019	/Energia_2050/status/1101357327188410368
1556890669-1288	https://twitter.com/search?l=&q=%22%24TESLA%22%20since%3A2019-03-01%20until%3A2019-03-31&src=typd	@climayeconomia	Emilio de las Heras	Cierto, por eso dice Isabell que en Europa hay esperanza, porque en USA ese efecto ha sido el M3. Y en EU hay una docena de modelos: Leaf, Zoe, e-niro, e-golf,...M3,...	1			1551888759000	8:12 - 6 mar. 2019	/climayeconomia/status/1103327544034672646
1556890669-236	https://twitter.com/search?l=&q=%22%24TESLA%22%20since%3A2019-03-01%20until%3A2019-03-31&src=typd	@Todosseguros	Carlos Martín	Acuérdate de los viejos amigos	2		1	1553586254000	0:44 - 26 mar. 2019	/Todosseguros/status/1110447350781235202
1556890669-494	https://twitter.com/search?l=&q=%22%24TESLA%22%20since%3A2019-03-01%20until%3A2019-03-31&src=typd	@scottwww	Scott Wainner	To help offset the global negative future impact of various @Tesla shorts-inspired stories (I'm looking at you, @CNBC), I'm buying 100 more shares of $TSLA and donating $1,000 to @NRDC and $1,000 to @SierraClub today. Let's all remember why Tesla exists! @mayemusk @elonmuskpic.twitter.com/TwBJSW1ukP	51	122	1,4K	1553030553000	14:22 - 19 mar. 2019	/scottwww/status/1108116573099716608
1556890669-1561	https://twitter.com/search?l=&q=%22%24TESLA%22%20since%3A2019-03-01%20until%3A2019-03-31&src=typd	@triekmans	patrick steenhoudt	Hola, gracias por la informacion... lo unico en cuando compras un Tesla en Tilburgo no te lo dejan llevar sin transporte.... My X lo transporte a barcelona en camion, y ahi el ITV y enbarcado haci a Canarias. Yo queria reqocher mi coche en Tilburgo con remorque pero no me dejaron	1		2	1551456984000	8:16 - 1 mar. 2019	/triekmans/status/1101516548160786434
1556890669-906	https://twitter.com/search?l=&q=%22%24TESLA%22%20since%3A2019-03-01%20until%3A2019-03-31&src=typd	@Elons_Apostle	jack ma	No lte for sr			1	1552541173000	22:26 - 13 mar. 2019	/Elons_Apostle/status/1106063965216333824
1556890669-335	https://twitter.com/search?l=&q=%22%24TESLA%22%20since%3A2019-03-01%20until%3A2019-03-31&src=typd	@DomoElectra	Domo Electra	UN DomoAbrazo muy grande familia! Gracias 7 veces 7 por todo y más!			3	1553300727000	17:25 - 22 mar. 2019	/DomoElectra/status/1109249765970268161
1556890669-1263	https://twitter.com/search?l=&q=%22%24TESLA%22%20since%3A2019-03-01%20until%3A2019-03-31&src=typd	@rickOvelar	Ricardo Ovelar	Qué genial!! Hay test drive turístico?	1		1	1551916431000	15:53 - 6 mar. 2019	/rickOvelar/status/1103443604754841602
1556890669-933	https://twitter.com/search?l=&q=%22%24TESLA%22%20since%3A2019-03-01%20until%3A2019-03-31&src=typd	@motorpuntoes	motor.es	Tesla volverá a subir los precios del sistema AutoPilot http://bit.ly/2VVrCb1 @Tesla @ClubTeslaES #Tesla #tesla #EV #electrico #TeslaModel3 #teslamodel3 #Model3 #model3 #TeslaModelXpic.twitter.com/ZZDq5IZOYP		1		1552488943000	7:55 - 13 mar. 2019	/motorpuntoes/status/1105844896987000833
1556890669-225	https://twitter.com/search?l=&q=%22%24TESLA%22%20since%3A2019-03-01%20until%3A2019-03-31&src=typd	@SlySakkai	Sakkai	Dios mío... a todo riesgo en Mapfre es casi 1000€	1		1	1553602790000	5:19 - 26 mar. 2019	/SlySakkai/status/1110516707750277121
1556890669-1021	https://twitter.com/search?l=&q=%22%24TESLA%22%20since%3A2019-03-01%20until%3A2019-03-31&src=typd	@injabur	Oscar J	Que bien por los mexicanos, Cuándo en Colombia ?	2		42	1552319695000	8:54 - 11 mar. 2019	/injabur/status/1105135019356495874
1556890669-985	https://twitter.com/search?l=&q=%22%24TESLA%22%20since%3A2019-03-01%20until%3A2019-03-31&src=typd	@Airbag_Uy	Airbag - Noticias	Tesla presentará su nuevo Model Y el próximo 14 de marzo http://m.uy/uc711755 @tesla #modely		1	2	1552390658000	4:37 - 12 mar. 2019	/Airbag_Uy/status/1105432659784859648
1556890669-533	https://twitter.com/search?l=&q=%22%24TESLA%22%20since%3A2019-03-01%20until%3A2019-03-31&src=typd	@jorgemilburn	Jorge Milburn	El 5/3 reiteramos vía telefónica que aún no había fecha de entrega y que la ventana comunicada via SMS indicando finales de Marzo seguía siendo válida. El 11/3 lo volvimos a reiterar vía telefónica. Los tiempos logísticos de navegación, camión, etc. son lo que son. Te llamarán.	1		2	1552997628000	5:13 - 19 mar. 2019	/jorgemilburn/status/1107978477570088960
1556890669-283	https://twitter.com/search?l=&q=%22%24TESLA%22%20since%3A2019-03-01%20until%3A2019-03-31&src=typd	@BeElectricMyFr1	Be Electric My Friend	Mi color preferido para un Tesla es el rojo con tapicería blanco o beige. De los dos de las fotos me quedaría con el negro, es el color de una pantera a punto de echar a correr ( que bonito me quedo XD ).	1		4	1553447984000	10:19 - 24 mar. 2019	/BeElectricMyFr1/status/1109867403612164096
1556890669-555	https://twitter.com/search?l=&q=%22%24TESLA%22%20since%3A2019-03-01%20until%3A2019-03-31&src=typd	@anouarhamman	fight4renewables	Si pero donde se producen? Se compran? Mientras tanto milliones de pick up ultra contaminantes salen en el mercado! No hay otro que @Tesla quien pueda con eso desafortunadamente! Los otros hacen prototypos o algo así				1552936010000	12:06 - 18 mar. 2019	/anouarhamman/status/1107720031838879744
1556890669-532	https://twitter.com/search?l=&q=%22%24TESLA%22%20since%3A2019-03-01%20until%3A2019-03-31&src=typd	@jorgemilburn	Jorge Milburn	Te prometo que te lo haremos llegar lo antes posible. Ya queda muy poco. Gracias por tu paciencia.	1		10	1552997679000	5:14 - 19 mar. 2019	/jorgemilburn/status/1107978689025847298
1556890669-488	https://twitter.com/search?l=&q=%22%24TESLA%22%20since%3A2019-03-01%20until%3A2019-03-31&src=typd	@SavyGuthrie	Savy Guthrie	Elon !!https://youtu.be/mlHDYdVEBhk			2	1553044390000	18:13 - 19 mar. 2019	/SavyGuthrie/status/1108174609134825473
1556890669-132	https://twitter.com/search?l=&q=%22%24TESLA%22%20since%3A2019-03-01%20until%3A2019-03-31&src=typd	@anamarmusa	ana maria muñoz	Suerteeeeee, grábalo y nos lo enseñas para ponernos los dientes largos a lo que aún estamos esperando, a mi el mensaje me ponia el 30 pero me dijeron que no hiciera caso y aún no me han llamadopic.twitter.com/V9oOW9Pmb6			2	1553790626000	9:30 - 28 mar. 2019	/anamarmusa/status/1111304549955002368
1556890669-1397	https://twitter.com/search?l=&q=%22%24TESLA%22%20since%3A2019-03-01%20until%3A2019-03-31&src=typd	@AndreeFairlie	Andree Fairlie Model3 Tesla 🚘 🔋	Opino lo mismo, Tesla ha sido ingrato con los reservistas fuera de EEUU que con sus 1000€, que valen mas de los 1000US$, han contribuido al "production hell" recordado. Amigos de @tesla y @ClubTeslaES, nunca es tarde para mostrar esa gratitud.			4	1551696304000	2:45 - 4 mar. 2019	/AndreeFairlie/status/1102520325391220738
1556890669-495	https://twitter.com/search?l=&q=%22%24TESLA%22%20since%3A2019-03-01%20until%3A2019-03-31&src=typd	@jandingrid	Ingrid Pubillones	Never want to own anything else! Thank you, I’m in love! @Tesla #ElonMuskpic.twitter.com/4LDIyZub8l	14	64	1,2K	1553029814000	14:10 - 19 mar. 2019	/jandingrid/status/1108113473937002496
1556890669-810	https://twitter.com/search?l=&q=%22%24TESLA%22%20since%3A2019-03-01%20until%3A2019-03-31&src=typd	@Model3Owners	Tesla Owners Online	It looks like a mix of the X and the 3. Great job @Tesla! pic.twitter.com/wJEefsxpDg	34	36	499	1552622834000	21:07 - 14 mar. 2019	/Model3Owners/status/1106406474765365248
1556890669-785	https://twitter.com/search?l=&q=%22%24TESLA%22%20since%3A2019-03-01%20until%3A2019-03-31&src=typd	@masquelectricos	MQE Más Que Eléctricos	Nuevo model Y, el Sub más económico del fabricante californiano @Tesla https://twitter.com/DanielFerrer23/status/1106403178331979776 …			5	1552632289000	23:44 - 14 mar. 2019	/masquelectricos/status/1106446134468403202
1556890669-1417	https://twitter.com/search?l=&q=%22%24TESLA%22%20since%3A2019-03-01%20until%3A2019-03-31&src=typd	@slezcanno	sLezcano	Se contradice todo en lo que dice! Primero que la culpa es de los que manejan los chileres y ahora la culpa es del vehículo	1			1551648447000	13:27 - 3 mar. 2019	/slezcanno/status/1102319600367292416
1556890669-606	https://twitter.com/search?l=&q=%22%24TESLA%22%20since%3A2019-03-01%20until%3A2019-03-31&src=typd	@Emilio_JFRey	Emilio J. Fernández Rey	Es más sencillo creerse lo que te cuentan y juzgar, que dudar. Cuestionarse las cosas implica mayor esfuerzo. Mirarse uno mismo, implica honestidad y responsabilidad. El camino hacia la paz y felicidad no pasa por el juicio, sino por la aceptación, respeto y comprensión.	1	1	4	1552830155000	6:42 - 17 mar. 2019	/Emilio_JFRey/status/1107276043293995008
1556890669-855	https://twitter.com/search?l=&q=%22%24TESLA%22%20since%3A2019-03-01%20until%3A2019-03-31&src=typd	@DavidTich	David Tichauer	Model Y 0-60 3.14 secs				1552595086000	13:24 - 14 mar. 2019	/DavidTich/status/1106290094107840514
1556890669-1081	https://twitter.com/search?l=&q=%22%24TESLA%22%20since%3A2019-03-01%20until%3A2019-03-31&src=typd	@puntalproduc	puntalproductions	El futuro ya está aquí con coches como el nuevo @Tesla Model 3! El #ProfesorSilva lo prueba ahora mismo para #CCubicos189pic.twitter.com/XZWFkt7NnU	1	3	6	1552209497000	1:18 - 10 mar. 2019	/puntalproduc/status/1104672814060261376
1556890669-1162	https://twitter.com/search?l=&q=%22%24TESLA%22%20since%3A2019-03-01%20until%3A2019-03-31&src=typd	@the_shoe_store	Juan M. Navarro	Yo vivo en Los angeles tengo 3 semanas con mi model 3 es de el mismo color que el de la foto manejenlo es una experiencia inolvidable y pisenle para que vean que bien despega #Model3 #Lovemytesla #vivatesla			2	1552104666000	20:11 - 8 mar. 2019	/the_shoe_store/status/1104233120767725568
1556890669-774	https://twitter.com/search?l=&q=%22%24TESLA%22%20since%3A2019-03-01%20until%3A2019-03-31&src=typd	@maselectricos	Somos Electricos	Y el momento ha llegado el @Tesla #ModelY es una realidad y ya conocemos prestaciones, precios y muchos otros detalles oficiales tras su presentación.http://ow.ly/PUqf50nci4K		1	1	1552637376000	1:09 - 15 mar. 2019	/maselectricos/status/1106467469332570113
1556890669-1415	https://twitter.com/search?l=&q=%22%24TESLA%22%20since%3A2019-03-01%20until%3A2019-03-31&src=typd	@klonher	Klonher™ Lannister	Porque es necesario que los coches eléctricos tengan diseño del futuro de 1970? Son horribles!!! (Menos los @Tesla) de ahí en fuera hasta los BMW o los Audi y ni hablemos de los VW todos son feos, tanto como el Simpsom-Mobil				1551652302000	14:31 - 3 mar. 2019	/klonher/status/1102335767924301824
1556890669-366	https://twitter.com/search?l=&q=%22%24TESLA%22%20since%3A2019-03-01%20until%3A2019-03-31&src=typd	@Medinilla_Nieto	Jose	Que flipe!! También te mueves por aquí??? Que gozada!! Menudo orgullo, tener instalado un punto de recarga en casa, hecho por tí!!!!			1	1553256571000	5:09 - 22 mar. 2019	/Medinilla_Nieto/status/1109064561271980032
1556890669-1285	https://twitter.com/search?l=&q=%22%24TESLA%22%20since%3A2019-03-01%20until%3A2019-03-31&src=typd	@JesseKTVU	Jesse Gary	.@FremontPD shows off newest addition: a @Tesla Model S85. First patrol shift a week from #friday A year of monitoring/testing follows to see if an all electric vehicle can be used in everyday policing @KTVU #SouthBaypic.twitter.com/fTDEcb1jh4	44	171	1,0K	1551892797000	9:19 - 6 mar. 2019	/JesseKTVU/status/1103344478339784704
1556890669-1117	https://twitter.com/search?l=&q=%22%24TESLA%22%20since%3A2019-03-01%20until%3A2019-03-31&src=typd	@TheVilleDoc	Marco Louisse	Elon Buskpic.twitter.com/Wx9EE7IUnz			6	1552160112000	11:35 - 9 mar. 2019	/TheVilleDoc/status/1104465680496250880
1556890669-1122	https://twitter.com/search?l=&q=%22%24TESLA%22%20since%3A2019-03-01%20until%3A2019-03-31&src=typd	@joramagi	joserramon	No quiero nada que sea alemán. Nos han estado engañando y aprovechando toda la vida, llámese software malicioso que desvirtúa los test, llámese aprovechándose de prisioneros judios en las fabricas. Nada que sea alemán, ni regalado. @Tesla por supuesto.	1		2	1552156611000	10:36 - 9 mar. 2019	/joramagi/status/1104450992882569222
1556890669-590	https://twitter.com/search?l=&q=%22%24TESLA%22%20since%3A2019-03-01%20until%3A2019-03-31&src=typd	@SA_Diego_	Diego Soria	Felicidades! A disfrutarlo			5	1552853864000	13:17 - 17 mar. 2019	/SA_Diego_/status/1107375483807821826
1556890669-105	https://twitter.com/search?l=&q=%22%24TESLA%22%20since%3A2019-03-01%20until%3A2019-03-31&src=typd	@krl0s21	Carlos Gomez	Llendo es incorrecto, es Yendo. Excelente que Nissan siga avanzando aunque van bastante detrás de @Tesla. Más ayudas a los conductores = menos accidentes.				1553823234000	18:33 - 28 mar. 2019	/krl0s21/status/1111441316674560000
1556890669-213	https://twitter.com/search?l=&q=%22%24TESLA%22%20since%3A2019-03-01%20until%3A2019-03-31&src=typd	@segvialcorcon	Nolose aún 🇪🇸	la qur mas experiencia tiwne es Axa, ojo que el principal recurso en un seguro de un electrico es la batería, cosa primordial.			1	1553636585000	14:43 - 26 mar. 2019	/segvialcorcon/status/1110658456040681473
1556890669-762	https://twitter.com/search?l=&q=%22%24TESLA%22%20since%3A2019-03-01%20until%3A2019-03-31&src=typd	@Ojimenezro002	Omar Jimenez	Y los 7 asientos abatibles...chapo! Las familias numerosas estamos de enhorabuena con este coche. Bravo @Tesla			3	1552647362000	3:56 - 15 mar. 2019	/Ojimenezro002/status/1106509351626379264
1556890669-55	https://twitter.com/search?l=&q=%22%24TESLA%22%20since%3A2019-03-01%20until%3A2019-03-31&src=typd	@KroegerOve	Ove Kroeger	Gratuliere			4	1553927516000	23:31 - 29 mar. 2019	/KroegerOve/status/1111878709525532673
1556890669-1644	https://twitter.com/search?l=&q=%22%24TESLA%22%20since%3A2019-03-01%20until%3A2019-03-31&src=typd	@elonmusk	Elon Musk	Exactly	59	24	1,7K	1551405260000	17:54 - 28 feb. 2019	/elonmusk/status/1101299598562217984
1556890669-947	https://twitter.com/search?l=&q=%22%24TESLA%22%20since%3A2019-03-01%20until%3A2019-03-31&src=typd	@SuperSaf	Safwan AhmedMia	In Finland with @Tesla and @Jon4Lakers #TeslaKemi ( #GalaxyS10+ Live Focus Selfie)pic.twitter.com/zGmX9H0jet	30	29	1,2K	1552462216000	0:30 - 13 mar. 2019	/SuperSaf/status/1105732793160663040
1556890669-1071	https://twitter.com/search?l=&q=%22%24TESLA%22%20since%3A2019-03-01%20until%3A2019-03-31&src=typd	@Ojimenezro002	Omar Jimenez	“Los coches eléctricos son caros y su batería dura poco....” zasca para los que piensen así!!. Si llego con mi @Tesla #models a esos km, no sólo me sale gratis el coche por amortización de combustible, sino que seguiré otros tantos km con un cochazo!!!@ClubTeslaES		1	1	1552223232000	6:07 - 10 mar. 2019	/Ojimenezro002/status/1104730423198928897
1556890669-647	https://twitter.com/search?l=&q=%22%24TESLA%22%20since%3A2019-03-01%20until%3A2019-03-31&src=typd	@elonmusk	Elon Musk	This causes some media confusion, as batch builds & ship arrival times can make our sales seem incredible one month & terrible following month, but consumer tastes don’t actually vary so much. Massive month over month changes are usually because of production/shipping schedules.	56	62	941	1552770155000	14:02 - 16 mar. 2019	/elonmusk/status/1107024385632722944
1556890669-663	https://twitter.com/search?l=&q=%22%24TESLA%22%20since%3A2019-03-01%20until%3A2019-03-31&src=typd	@pakillo77	Francisco Fernandez/ 💅🏻	Su entrega se transmitió en directo en YouTube	1		1	1552764542000	12:29 - 16 mar. 2019	/pakillo77/status/1107000840848662530
1556890669-1383	https://twitter.com/search?l=&q=%22%24TESLA%22%20since%3A2019-03-01%20until%3A2019-03-31&src=typd	@jesusbabyEs	jesusbaby	Y la gran pregunta es... para cuando los 3 puntos prometidos para Galicia, eran para 2018, estamos acabando el primer trimestre del 2019, y ni permisos ni ubicacion (Real, ya sabemos que son santiago, lugo y verin) ni obras....				1551719909000	9:18 - 4 mar. 2019	/jesusbabyEs/status/1102619331740008448
1556890669-122	https://twitter.com/search?l=&q=%22%24TESLA%22%20since%3A2019-03-01%20until%3A2019-03-31&src=typd	@netjoseflores	Jose ™	Y ese Tesla? Que no lo veo!pic.twitter.com/tj5cmw9pPI			1	1553797656000	11:27 - 28 mar. 2019	/netjoseflores/status/1111334036495044608
1556890669-1034	https://twitter.com/search?l=&q=%22%24TESLA%22%20since%3A2019-03-01%20until%3A2019-03-31&src=typd	@KM1313	Xavier Puigcercos	Estrategia?			2	1552299544000	3:19 - 11 mar. 2019	/KM1313/status/1105050499177422848
1556890669-1214	https://twitter.com/search?l=&q=%22%24TESLA%22%20since%3A2019-03-01%20until%3A2019-03-31&src=typd	@camarero365	OSCAR	Creo que por logística si no recuerdo mal la van a instalar en Zaragoza pero se van a necesitar más...			1	1551988047000	11:47 - 7 mar. 2019	/camarero365/status/1103743984785129473
1556890669-1243	https://twitter.com/search?l=&q=%22%24TESLA%22%20since%3A2019-03-01%20until%3A2019-03-31&src=typd	@privater	privater	I did a comparison chart of supercharger v2 va v3 based on test firmware of 2019.7.11 @marc_benton @Teslatunity @Model3Owners It feels surreal charging 15-80% within 24min. Thank you @elonmusk @Tesla for the update, you make my car great again. pic.twitter.com/3TZSpChhiK	28	194	3,6K	1551945970000	0:06 - 7 mar. 2019	/privater/status/1103567501185638400
1556890669-230	https://twitter.com/search?l=&q=%22%24TESLA%22%20since%3A2019-03-01%20until%3A2019-03-31&src=typd	@juanlulu27	juan luis	Que te veas los vídeos del funcionamiento del coche de la web de Tesla, que en la entrega de @km77com lo examinaron y suspendió			1	1553595439000	3:17 - 26 mar. 2019	/juanlulu27/status/1110485877879382017
1556890669-599	https://twitter.com/search?l=&q=%22%24TESLA%22%20since%3A2019-03-01%20until%3A2019-03-31&src=typd	@AutoSupplyNews	AutomotiveSupplyNews	@Tesla Model 3 2019 llega a México, el esperado eléctrico ya está aquí. El precio inicial será de $835,000 pesos MXN por la versión de entrada. #Tesla #Model3 #México #Eléctrico Visita nuestra página y entérate de más información: http://ow.ly/iu9R30o4ocE pic.twitter.com/97xD0svPT8			1	1552838401000	9:00 - 17 mar. 2019	/AutoSupplyNews/status/1107310630388797441
1556890669-26	https://twitter.com/search?l=&q=%22%24TESLA%22%20since%3A2019-03-01%20until%3A2019-03-31&src=typd	@InsideEVs	InsideEVs	Perfect Way For Deliveries: @Tesla #Model3 By Tesla Semi https://insideevs.com/delivery-tesla-model-3-by-tesla-semi/amp/ …pic.twitter.com/d2WxxZAhpw	3	23	173	1553979587000	13:59 - 30 mar. 2019	/InsideEVs/status/1112097111464689665
1556890669-520	https://twitter.com/search?l=&q=%22%24TESLA%22%20since%3A2019-03-01%20until%3A2019-03-31&src=typd	@motor16	Motor16	Descubrimos en pruebas el @BMWEspana i4, el sedán eléctrico para competir con @Tesla Model 3: http://m16.in/11737 pic.twitter.com/0QMS6Jd0zZ			2	1553007000000	7:50 - 19 mar. 2019	/motor16/status/1108017786356289539
1556890669-775	https://twitter.com/search?l=&q=%22%24TESLA%22%20since%3A2019-03-01%20until%3A2019-03-31&src=typd	@EFE_motor	EFE_motor	Model Y, el SUV pequeño de @Tesla, que ya tiene cuatro modelos en su gama http://owl.li/FzXJ30o3i9J #Cochespic.twitter.com/HV4lkDWvHZ				1552636479000	0:54 - 15 mar. 2019	/EFE_motor/status/1106463705745801216
1556890669-116	https://twitter.com/search?l=&q=%22%24TESLA%22%20since%3A2019-03-01%20until%3A2019-03-31&src=typd	@obseco	Oscar Blanco	Tal cual lo entiende Tesla comercialmente, sí. No es conducción autónoma; es un asistente nivel 2. El nombre da lugar a equívoco.			1	1553810563000	15:02 - 28 mar. 2019	/obseco/status/1111388170317266944
1556890669-1416	https://twitter.com/search?l=&q=%22%24TESLA%22%20since%3A2019-03-01%20until%3A2019-03-31&src=typd	@pasa_electrico	PasatealoElectrico	¡Última Hora! El model Y de @Tesla sera presentado el día 14 de marzo en Los Angeles. #pasatealoelectricohttps://twitter.com/elonmusk/status/1102332778492772352?s=19 …	6	29	78	1551652023000	14:27 - 3 mar. 2019	/pasa_electrico/status/1102334597600296960
1556890669-469	https://twitter.com/search?l=&q=%22%24TESLA%22%20since%3A2019-03-01%20until%3A2019-03-31&src=typd	@HACKER_CAR	HackerCar	.@Tesla ya era famosa por sus rapidísimos supercargadores... Pues bien, ahora estrena una nueva generación capaz de conseguir que un #Model3 obtenga 150 km de autonomía en cinco minutos.https://hackercar.com/llega-el-cargador-con-el-que-viajar-en-un-electrico-no-sera-un-problema/ …		2	5	1553088600000	6:30 - 20 mar. 2019	/HACKER_CAR/status/1108360038811238401
1556890669-630	https://twitter.com/search?l=&q=%22%24TESLA%22%20since%3A2019-03-01%20until%3A2019-03-31&src=typd	@TCLY	The City Loves You	Hey @elonmusk, what are thooooose?! Además de bajonearnos con el nuevo inalcanzable modelo de @Tesla, nos puso verde de la envidia con esos Nike Air Jordan 1 que traía puestos en la presentación. http://thecitylovesyou.com/dear-elon-musk-what-are-those/ …pic.twitter.com/1vVNhGRo1c		1	6	1552785036000	18:10 - 16 mar. 2019	/TCLY/status/1107086798386270208
1556890669-498	https://twitter.com/search?l=&q=%22%24TESLA%22%20since%3A2019-03-01%20until%3A2019-03-31&src=typd	@CarlosDG100D	CarlosDG	Gracias @jorgemilburn por la interacción con los clientes.Dice mucho a tu favor. Aunque ya sabes que un vehículo Tesla se compra desde la pasión, y es lógico que muchos clientes tengan más ganas de la entrega si cabe. Pero sería bueno mejorar el servicio de entregas y post-venta		1	13	1553027519000	13:31 - 19 mar. 2019	/CarlosDG100D/status/1108103846834905088
1556890669-13	https://twitter.com/search?l=&q=%22%24TESLA%22%20since%3A2019-03-01%20until%3A2019-03-31&src=typd	@marcvr2	Marc (oficial)	Tan fácil como integrar el assistente de Google en el sistema.			2	1553966757000	10:25 - 30 mar. 2019	/marcvr2/status/1112043298015858688
1556890669-1232	https://twitter.com/search?l=&q=%22%24TESLA%22%20since%3A2019-03-01%20until%3A2019-03-31&src=typd	@aioandroid25	aioandroid25	@ToyotaMotorCorp si hubieseis seguido la estela de la joint Venture con @Tesla con el #Rav4 EV . Ahora nadie os haría sombra. Bueno el del olivo en una tórrida tarde de verano en España. @toyota_europe			1	1551973792000	7:49 - 7 mar. 2019	/aioandroid25/status/1103684197351374848
1556890669-611	https://twitter.com/search?l=&q=%22%24TESLA%22%20since%3A2019-03-01%20until%3A2019-03-31&src=typd	@macrockets	David McLeod	Patience Lisa.			1	1552821334000	4:15 - 17 mar. 2019	/macrockets/status/1107239046835691520
1556890669-746	https://twitter.com/search?l=&q=%22%24TESLA%22%20since%3A2019-03-01%20until%3A2019-03-31&src=typd	@wiemeyer	Federico Wiemeyer	Respeto absoluto al Prius.			2	1552663542000	8:25 - 15 mar. 2019	/wiemeyer/status/1106577217532936192
1556890669-575	https://twitter.com/search?l=&q=%22%24TESLA%22%20since%3A2019-03-01%20until%3A2019-03-31&src=typd	@InfoAutoAr	Info Auto	Lo más leído del finde en la web de @InfoAutoAr fue el informe del nuevo #Tesla Y (http://www.infoauto.com.ar/institucional/detalle/tesla-model-y--se-devela-el-nuevo-crossover-de-elon-musk …) @Tesla pic.twitter.com/Bw8nbmZdQ3			1	1552908600000	4:30 - 18 mar. 2019	/InfoAutoAr/status/1107605064124764160
1556890669-735	https://twitter.com/search?l=&q=%22%24TESLA%22%20since%3A2019-03-01%20until%3A2019-03-31&src=typd	@Tranko	Angel Rivera	Saludos Israel , me interesa un Tesla y vivo en Ponce. A quien utilizas para trasladar el vehículo USA/PR? Crowley? Como cuanto presupuesto $ para traslado? #Futureteslaowner	2		1	1552672676000	10:57 - 15 mar. 2019	/Tranko/status/1106615526665662464
1556890669-487	https://twitter.com/search?l=&q=%22%24TESLA%22%20since%3A2019-03-01%20until%3A2019-03-31&src=typd	@iamshack24	Shack	Drove the #Tesla Model 3 from Vegas to Reno today with newly upgraded autopilot. Was a breeze! What a game changer. And what a beautiful state to drive through without all the stress of focusing on every driving input! Amazing machine! @Tesla @elonmuskpic.twitter.com/TxQHkd2Glz	51	222	5,0K	1553047486000	19:04 - 19 mar. 2019	/iamshack24/status/1108187593651314688
1556890669-560	https://twitter.com/search?l=&q=%22%24TESLA%22%20since%3A2019-03-01%20until%3A2019-03-31&src=typd	@jean_steffe	Jean	Cuantos %? Que temperatura exterior?	1		4	1552932774000	11:12 - 18 mar. 2019	/jean_steffe/status/1107706458173526023
1556890669-1173	https://twitter.com/search?l=&q=%22%24TESLA%22%20since%3A2019-03-01%20until%3A2019-03-31&src=typd	@DNA_Mx	Dan Jimenez	@Tesla Model 3, ya disponible en México #WishListpic.twitter.com/sqPEarYJNj			1	1552072660000	11:17 - 8 mar. 2019	/DNA_Mx/status/1104098880126402560
1556890669-1481	https://twitter.com/search?l=&q=%22%24TESLA%22%20since%3A2019-03-01%20until%3A2019-03-31&src=typd	@Alvaromorenoec	Alvaro Moreno	El de @Tesla, @HP y arquitecto de @UniYachayTech... Entre otras cosas... Estafador socialhttps://twitter.com/Martinminguchi/status/1101557797882347522 …			1	1551549487000	9:58 - 2 mar. 2019	/Alvaromorenoec/status/1101904530936135680
1556890669-1467	https://twitter.com/search?l=&q=%22%24TESLA%22%20since%3A2019-03-01%20until%3A2019-03-31&src=typd	@jean_steffe	Jean	@Tesla SuC Chambéry - Barberaz Francia. Petado de coches de combustión pic.twitter.com/HWokxVTvGg – en La Maison Rouge		2		1551556306000	11:51 - 2 mar. 2019	/jean_steffe/status/1101933134059311104
1556890669-1491	https://twitter.com/search?l=&q=%22%24TESLA%22%20since%3A2019-03-01%20until%3A2019-03-31&src=typd	@WorldEnergyTrad	WorldEnergyTrade	#FelizSabado Estos son los indicadores del mercado energético hoy #2Mar #Saturday #Energy #Oil #Crude #Business #Finance #Economics #Gold #Trading #Marketing #Tesla #Adobe @Tesla pic.twitter.com/aFfiyzz3J9		2	1	1551530251000	4:37 - 2 mar. 2019	/WorldEnergyTrad/status/1101823849195339776
1556890669-83	https://twitter.com/search?l=&q=%22%24TESLA%22%20since%3A2019-03-01%20until%3A2019-03-31&src=typd	@FrankCotes	arq. frank cotes	Charly Sanchez @ZeroEmisionRD tiene uno :)			1	1553877482000	9:38 - 29 mar. 2019	/FrankCotes/status/1111668851647963136
1556890669-1148	https://twitter.com/search?l=&q=%22%24TESLA%22%20since%3A2019-03-01%20until%3A2019-03-31&src=typd	@WorldEnergyTrad	WorldEnergyTrade	#FelizSabado Estos son los precios del mercado energético hoy #9Mar Visitanos y entérate de más en https://cards.twitter.com/cards/18ce54r0nid/709q0 … #Saturday #Energy #Oil #Crude #Business #Finance #Economics #Gold #Trading #Marketing #Tesla @Tesla @netflix		2	2	1552134896000	4:34 - 9 mar. 2019	/WorldEnergyTrad/status/1104359916217741312
1556890669-719	https://twitter.com/search?l=&q=%22%24TESLA%22%20since%3A2019-03-01%20until%3A2019-03-31&src=typd	@RicardoBlanco	Mr. ¯\_(ツ)_/¯hite	El @Tesla Model 3 Ya disponible en México via @AutosDesign http://autodesign.mx/adgreen/tesla-model3-prueba-de-manejo … por @EduVasat			2	1552687766000	15:09 - 15 mar. 2019	/RicardoBlanco/status/1106678819371442176
1556890669-1312	https://twitter.com/search?l=&q=%22%24TESLA%22%20since%3A2019-03-01%20until%3A2019-03-31&src=typd	@TECHandGD	TECH&GD 🦍	@Tesla cumple la promesa de vender autos en $ 35,000 dólares, tres años después. El Model 3 fue presentado en 2016 y el #CEO @elonmusk había prometido venderlo en ese precio; la nueva versión busca atraer al mercado masivo. https://expansion.mx/empresas/2019/02/28/tesla-cumple-la-promesa-de-vender-autos-en-35-000-dolares-tres-anos-despues …pic.twitter.com/HBkYoVdM42				1551834010000	17:00 - 5 mar. 2019	/TECHandGD/status/1103097907450953728
1556890669-1150	https://twitter.com/search?l=&q=%22%24TESLA%22%20since%3A2019-03-01%20until%3A2019-03-31&src=typd	@CCubicos	Centímetros Cúbicos	¡Probamos el esperado @Tesla Model 3! Y justo 3 han sido los años que hemos esperado para probarlo. Un modelo que ha prometido revolucionar el mundo del motor (eléctrico). Este domingo a las 10:00am conoceremos todos sus detalles #CCubicos189 https://bit.ly/2EEWWnm pic.twitter.com/UOLWN4PnoV		2	3	1552132848000	4:00 - 9 mar. 2019	/CCubicos/status/1104351324999696386
1556890669-382	https://twitter.com/search?l=&q=%22%24TESLA%22%20since%3A2019-03-01%20until%3A2019-03-31&src=typd	@duxativa	duxativa	Esos son codigos , lo demas es kakita.		3	252	1553224636000	20:17 - 21 mar. 2019	/duxativa/status/1108930616752369664
1556890669-1623	https://twitter.com/search?l=&q=%22%24TESLA%22%20since%3A2019-03-01%20until%3A2019-03-31&src=typd	@electrichapp	electric happ	Just ordered the @tesla #model3SR+ Thanks @elonmusk !pic.twitter.com/LwDBpf97WV	13	16	228	1551414440000	20:27 - 28 feb. 2019	/electrichapp/status/1101338101979332609
1556890669-808	https://twitter.com/search?l=&q=%22%24TESLA%22%20since%3A2019-03-01%20until%3A2019-03-31&src=typd	@mgalloMN	Michael Gallo	To Do: Order Model Y. Done! Blue/Black AWD Performance. 2+ years to save up for it. @Tesla @Model3Owners @DMC_Ryan @teslaownersSV #ModelYpic.twitter.com/SsBQ6CODwI	20	52	807	1552623332000	21:15 - 14 mar. 2019	/mgalloMN/status/1106408566477352961
1556890669-756	https://twitter.com/search?l=&q=%22%24TESLA%22%20since%3A2019-03-01%20until%3A2019-03-31&src=typd	@instaladores20	Instaladores 2.0	Las esperamos!			2	1552653753000	5:42 - 15 mar. 2019	/instaladores20/status/1106536157846949889
1556890669-1568	https://twitter.com/search?l=&q=%22%24TESLA%22%20since%3A2019-03-01%20until%3A2019-03-31&src=typd	@eleconomistany	Jose De Haro	#wallstreet al alza. Atentos a decisión #Canadá sobre directora financiera de @Huawei. También a negociaciones comerciales #China -#EEUU. #PCE sube 0,1% en dic. Consumo -0,5%/ ingresos +1%. @gap se separa de @OldNavy. @tesla cae y enfrenta pago de 920 millones. pic.twitter.com/t8WH31vxdz	1	9	19	1551451928000	6:52 - 1 mar. 2019	/eleconomistany/status/1101495339956269061
1556890669-1318	https://twitter.com/search?l=&q=%22%24TESLA%22%20since%3A2019-03-01%20until%3A2019-03-31&src=typd	@JulianDeLucas	Julián De Lucas	Sí sí... ójala se llenaran siempre... pero salvo el @smart_spain y @Nissan... ¿os habéis dado cuenta de las marcas de los que invierten en eléctricos? @Tesla @volvocars @RangeRover https://twitter.com/Julio_Telco/status/1102957788467249154 …		1	1	1551819459000	12:57 - 5 mar. 2019	/JulianDeLucas/status/1103036875403653120
1556890669-329	https://twitter.com/search?l=&q=%22%24TESLA%22%20since%3A2019-03-01%20until%3A2019-03-31&src=typd	@DiariodeNavarra	Diario de Navarra	Probamos el Tesla Model 3 en #Pamplona: estas son las 10 conclusiones https://www.diariodenavarra.es/noticias/vivir/motor/2019/03/23/10-claves-del-tesla-model-3-640686-3194.html … @Tesla		1	1	1553329377000	1:22 - 23 mar. 2019	/DiariodeNavarra/status/1109369931320250368
1556890669-1609	https://twitter.com/search?l=&q=%22%24TESLA%22%20since%3A2019-03-01%20until%3A2019-03-31&src=typd	@legolas_83	@lberto Muñoz	Más opciones q en un burriking ahora			3	1551423807000	23:03 - 28 feb. 2019	/legolas_83/status/1101377391400755200
1556890669-178	https://twitter.com/search?l=&q=%22%24TESLA%22%20since%3A2019-03-01%20until%3A2019-03-31&src=typd	@gines_fernandez	Ginés Fernández	Deja bien claro que cada uno se paga su cena que si no la lías parda.			2	1553705531000	9:52 - 27 mar. 2019	/gines_fernandez/status/1110947636503330816
1556890669-1165	https://twitter.com/search?l=&q=%22%24TESLA%22%20since%3A2019-03-01%20until%3A2019-03-31&src=typd	@Ojimenezro002	Omar Jimenez	El día 22 de abril me actualiza @Tesla mi #models para poder cargar en monofásica a 32 A (ahora está limitado a 16 A). GRATIS!!. Es decir, podré cargar en mi casa a 7,4 kw de potencia!. Gracias, #Tesla!. Os mando lo que me aparece ahora en la app del móvil de Tesla (novedad):pic.twitter.com/jsbVK4URLs		1	2	1552082983000	14:09 - 8 mar. 2019	/Ojimenezro002/status/1104142175913365506
1556890669-559	https://twitter.com/search?l=&q=%22%24TESLA%22%20since%3A2019-03-01%20until%3A2019-03-31&src=typd	@canete76	José Luis Cano	Probamos el Tesla Model S 100D: así es el coche que ha hecho ‘ponerse las pilas’ a la industria de la automoción https://www.cocheando.es/prueba-tesla-model-s-100-d-electrico-review-opiniones-autonomia-tiempo-carga-precio.html … @Tesla #tesla #teslamodels @elonmusk				1552933157000	11:19 - 18 mar. 2019	/canete76/status/1107708065359499265
1556890669-327	https://twitter.com/search?l=&q=%22%24TESLA%22%20since%3A2019-03-01%20until%3A2019-03-31&src=typd	@diariotesla	Diario De Un Tesla	Yo los dos últimos “loaners” que he tenido eran con seguro a terceros, cosa que te remarcan, además, al entregártelo en el SC.			2	1553334201000	2:43 - 23 mar. 2019	/diariotesla/status/1109390166714667008
1556890669-1540	https://twitter.com/search?l=&q=%22%24TESLA%22%20since%3A2019-03-01%20until%3A2019-03-31&src=typd	@DomoElectra	Domo Electra	y personalizado con la firma xD	1		3	1551471796000	12:23 - 1 mar. 2019	/DomoElectra/status/1101578673960951809
1556890669-49	https://twitter.com/search?l=&q=%22%24TESLA%22%20since%3A2019-03-01%20until%3A2019-03-31&src=typd	@a_hevia	Andres Hevia	Sí, por favor, danos la turra con el Tesla que mola un montón ;-)			1	1553939210000	2:46 - 30 mar. 2019	/a_hevia/status/1111927758773460992
1556890669-1220	https://twitter.com/search?l=&q=%22%24TESLA%22%20since%3A2019-03-01%20until%3A2019-03-31&src=typd	@alemandro1607	Car Enthusiast 🏎 🇪🇸	Oficialmente el coche es Segmento E, aunque hay quien asegura que es F pese a que no llega a los 5 metros que se exigen de mínimo. El Model 3 entra en el D, rival con Serie 3, Clase C y A4.			1	1551982986000	10:23 - 7 mar. 2019	/alemandro1607/status/1103722757949411328
1556890669-1060	https://twitter.com/search?l=&q=%22%24TESLA%22%20since%3A2019-03-01%20until%3A2019-03-31&src=typd	@GalloloSdm	GalloloSDM	Configure y me sale un precio de $1,038,600, no lo descarto del todo aunque si es demasiado caro, aunque es raro, creo que su marketing es demasiado bueno porque hasta siento que lo prefiero sobre un BMW 530i y eso que sé que el BMW le da 3 patadas y 2 macanazos!			2	1552249690000	13:28 - 10 mar. 2019	/GalloloSdm/status/1104841396182282245
1556890669-338	https://twitter.com/search?l=&q=%22%24TESLA%22%20since%3A2019-03-01%20until%3A2019-03-31&src=typd	@Medinilla_Nieto	Jose	Ostras, que rabia!!! Y yo he salido fuera. Me hubiese gustado...conoceros!!!!			1	1553294538000	15:42 - 22 mar. 2019	/Medinilla_Nieto/status/1109223804427997185
1556890669-1092	https://twitter.com/search?l=&q=%22%24TESLA%22%20since%3A2019-03-01%20until%3A2019-03-31&src=typd	@vgarcete83	Victor Garcete	Cuál es la moraleja?			2	1552180622000	17:17 - 9 mar. 2019	/vgarcete83/status/1104551705671360513
1556890669-897	https://twitter.com/search?l=&q=%22%24TESLA%22%20since%3A2019-03-01%20until%3A2019-03-31&src=typd	@isuriv	isuriv 🌐 👽	En el video si aparece que le dan el tipo 2, video, 8:37 de la marca mennekes. La documentación no esta justificada, deberían tramitarlo. Deberían haberlo previsto y mejorarlo. Yo espero que dentro un año no siga la cosa así, sino que se consiga mejoras.	1		1	1552560729000	3:52 - 14 mar. 2019	/isuriv/status/1106145988782243842
1556890669-779	https://twitter.com/search?l=&q=%22%24TESLA%22%20since%3A2019-03-01%20until%3A2019-03-31&src=typd	@franciscomarbel	francisco marbel	comienza a llenar la hucha...			1	1552635465000	0:37 - 15 mar. 2019	/franciscomarbel/status/1106459456039239680
1556890669-1518	https://twitter.com/search?l=&q=%22%24TESLA%22%20since%3A2019-03-01%20until%3A2019-03-31&src=typd	@taybar78	Tarek	.@Tesla cerrará todas sus tiendas y concentrará sus ventas a través de internet. ¿Qué pensáis sobre esto? ¿Funcionará sin una red profesional de apoyo? Yo tengo mis dudas... https://www.efe.com/efe/espana/economia/tesla-cerrara-todas-sus-tiendas-y-concentrara-ventas-a-traves-de-internet/10003-3912365 … vía @EFEnoticias	7	3	7	1551509974000	22:59 - 1 mar. 2019	/taybar78/status/1101738801200812032
1556890669-496	https://twitter.com/search?l=&q=%22%24TESLA%22%20since%3A2019-03-01%20until%3A2019-03-31&src=typd	@TeslaSupra	Supra	Summon, right when needed @Tesla @elonmusk @teslaownersSVpic.twitter.com/QFwYfw7O5q	30	129	2,2K	1553028525000	13:48 - 19 mar. 2019	/TeslaSupra/status/1108108066937929728
1556890669-803	https://twitter.com/search?l=&q=%22%24TESLA%22%20since%3A2019-03-01%20until%3A2019-03-31&src=typd	@businessinsider	Business Insider	Watch Elon Musk unveil the @Tesla #ModelY SUVpic.twitter.com/GjkcezernD	7	110	244	1552623736000	21:22 - 14 mar. 2019	/businessinsider/status/1106410260028370955
1556890669-788	https://twitter.com/search?l=&q=%22%24TESLA%22%20since%3A2019-03-01%20until%3A2019-03-31&src=typd	@Sandowalsky	Sandowalsky ✌ 😎	.@Tesla presenta su #ModelY. ¿Será momento para que e-tron, i-pace y EQC se pongan nerviosos?pic.twitter.com/fAMwqNkXsS	1	2	7	1552628465000	22:41 - 14 mar. 2019	/Sandowalsky/status/1106430095487574016
1556890669-816	https://twitter.com/search?l=&q=%22%24TESLA%22%20since%3A2019-03-01%20until%3A2019-03-31&src=typd	@CNET	CNET	Say hello to the new member of the @Tesla family, the #ModelY.pic.twitter.com/hYOtMV8uoC	4	22	52	1552622384000	20:59 - 14 mar. 2019	/CNET/status/1106404589790744577
1556890669-828	https://twitter.com/search?l=&q=%22%24TESLA%22%20since%3A2019-03-01%20until%3A2019-03-31&src=typd	@sociallymichael	securitass	Model Y Unveil https://youtu.be/3ydPFR6xb3I via @YouTube #ModelY @Tesla				1552619982000	20:19 - 14 mar. 2019	/sociallymichael/status/1106394513864568832
1556890669-622	https://twitter.com/search?l=&q=%22%24TESLA%22%20since%3A2019-03-01%20until%3A2019-03-31&src=typd	@ranchopoliss	ranchopolis	Bien por los Mexicanos con billete. Teniendo en claro que el chiste es gastar por enfrente y el ahorro viene poco a poco de ahí en adelante. Como dice el dicho de estas sociedades con tanto capitalismo depredador, "ser pobre sale caro". Pero si, carrazo noble sin duda alguna.	1			1552795663000	21:07 - 16 mar. 2019	/ranchopoliss/status/1107131372357836800
1556890669-1648	https://twitter.com/search?l=&q=%22%24TESLA%22%20since%3A2019-03-01%20until%3A2019-03-31&src=typd	@Eironth	Aaron Altamirano	Send me one alv, ahorita me embargo en la @CajaMexicana			1	1551404911000	17:48 - 28 feb. 2019	/Eironth/status/1101298137610756097
1556890669-157	https://twitter.com/search?l=&q=%22%24TESLA%22%20since%3A2019-03-01%20until%3A2019-03-31&src=typd	@ioniqelectrico	Ivan 🔌 🚘 🚃 ⛵️ 🌍 ☘️	¡ Como se te dé por “fuchicar” en el coche como haces con los cuadros eléctricos , igual consigues q vuele! Me alegro mucho q te lo den ! Seguramente estás entregas sean para vosotros como unas segundas nupcias ! Sólo hay q veros las caras en las entregas! Jaja ¡ Un domoabrazo!	1		2	1553735073000	18:04 - 27 mar. 2019	/ioniqelectrico/status/1111071545785544710
1556890669-1483	https://twitter.com/search?l=&q=%22%24TESLA%22%20since%3A2019-03-01%20until%3A2019-03-31&src=typd	@peto_mauleon	Peto Mauleón	Por supuesto que se puede cambiar el modelo de negocio, pero no es sencillo ni rápido. No es lo mismo se agente que ser concesionario. La red de concesionarios privada soporta la práctica totalidad de las inversiones en stock, equipamiento e instalaciones.				1551547755000	9:29 - 2 mar. 2019	/peto_mauleon/status/1101897267760508928
1556890669-898	https://twitter.com/search?l=&q=%22%24TESLA%22%20since%3A2019-03-01%20until%3A2019-03-31&src=typd	@LifeOnCars	LifeOnCars	En @km77com han comprado un @Tesla Model 3 para prueba de larga duración. Aquí tenéis el primer vídeo con la entrega. Me parece inconcebible que un coche de 66000€ tenga una experiencia de entrega tan nefasta. Cada vez encuentro menos motivos para defender esta marca. #teslahttps://twitter.com/km77com/status/1105937360934617089 …	1		2	1552559380000	3:29 - 14 mar. 2019	/LifeOnCars/status/1106140330162835456
1556890669-1529	https://twitter.com/search?l=&q=%22%24TESLA%22%20since%3A2019-03-01%20until%3A2019-03-31&src=typd	@MMichael8a	Michael8a	Cambien a eléctrico, @Tesla es el futuro, ojalá el gobierno apoye la iniciativa con recursos no contaminantes.	1		1	1551485804000	16:16 - 1 mar. 2019	/MMichael8a/status/1101637426383151104
1556890669-1608	https://twitter.com/search?l=&q=%22%24TESLA%22%20since%3A2019-03-01%20until%3A2019-03-31&src=typd	@Guevura	M.A.	@elmundoes Cómo estáis deseando que la empresa quiebre... Nunca se dijo que el precio del model3 nunca pasaría de 35000$. Se dijo que partiría de lo 35k$ el modelo básico. No inventeis. @Tesla @ClubTeslaES @slcuervo @Teslaratihttps://www.elmundo.es/motor/2019/03/01/5c786fdffc6c83d94e8b4660.html …				1551424179000	23:09 - 28 feb. 2019	/Guevura/status/1101378953397321733
1556890669-930	https://twitter.com/search?l=&q=%22%24TESLA%22%20since%3A2019-03-01%20until%3A2019-03-31&src=typd	@parentesis	Paréntesis.com	#TeslaModel3 Performance en México, ya lo manejamos: https://www.youtube.com/watch?v=ppXvYaQEdG0&t= … @Tesla			3	1552490853000	8:27 - 13 mar. 2019	/parentesis/status/1105852907042283522
1556890669-455	https://twitter.com/search?l=&q=%22%24TESLA%22%20since%3A2019-03-01%20until%3A2019-03-31&src=typd	@motorpuntoes	motor.es	A las 20:00 h nuevo estreno: Tesla Model 3 https://www.youtube.com/watch?v=yn5UJGHCdBc … / @Tesla #Tesla #TeslaModel3			3	1553105086000	11:04 - 20 mar. 2019	/motorpuntoes/status/1108429186312663042
1556890669-461	https://twitter.com/search?l=&q=%22%24TESLA%22%20since%3A2019-03-01%20until%3A2019-03-31&src=typd	@deTIdat	deTIdat	Afortunado de ti @Domoelectra. Yo recibí mi model 3 perfomance el 15 de febrero a tiempo de que Tesla me hiciera la faena de dejarme sin FSD gratis (aunque había adquirido Auto Pilot) después de haberme dicho (a mi y a todos) lo contrario en un primer momento. Me alegro por ti.			2	1553094468000	8:07 - 20 mar. 2019	/deTIdat/status/1108384653017264128
1556890669-1120	https://twitter.com/search?l=&q=%22%24TESLA%22%20since%3A2019-03-01%20until%3A2019-03-31&src=typd	@obseco	Oscar Blanco	Igual los que están cargando tienen el mismo problema para llegar a casa, eso no lo sabes. Mientras tanto lo único que puedes hacer es esperar pacientemente tu turno	1			1552158211000	11:03 - 9 mar. 2019	/obseco/status/1104457704213491712
1556890669-517	https://twitter.com/search?l=&q=%22%24TESLA%22%20since%3A2019-03-01%20until%3A2019-03-31&src=typd	@maselectricos	Somos Electricos	De forma muy sutil, @Tesla mostró un "teaser" , "concepto" o llamarlo como queráis sobre su Pick-Up eléctrica. http://ow.ly/YWuI50nuGDa		3	3	1553011814000	9:10 - 19 mar. 2019	/maselectricos/status/1108037978121740288
1556890669-1129	https://twitter.com/search?l=&q=%22%24TESLA%22%20since%3A2019-03-01%20until%3A2019-03-31&src=typd	@Ojimenezro002	Omar Jimenez	Aquí lo tienes:pic.twitter.com/tp6XXiW86U	1		2	1552153437000	9:43 - 9 mar. 2019	/Ojimenezro002/status/1104437682678231042
1556890669-96	https://twitter.com/search?l=&q=%22%24TESLA%22%20since%3A2019-03-01%20until%3A2019-03-31&src=typd	@AngelFG_EV	Ángel Fdez. Gálvez ✈	Bueno, Carlos... espérate a ver lo que hay en Citech. El año pasado íbamos a poder cargar y el punto de EDP de Citech fuera de servicio. Allá mi amigo @sdaoviedo desconectó una máquina de Coca Cola y conectó su Ampera a un schuko... No adelantes acontecimientos...				1553845612000	0:46 - 29 mar. 2019	/AngelFG_EV/status/1111535177992413184
1556890669-674	https://twitter.com/search?l=&q=%22%24TESLA%22%20since%3A2019-03-01%20until%3A2019-03-31&src=typd	@CarlosTM_98	Carlos Tomás	Vergüenza me daría a mi entregar un coche que vale casi 70.000€ con esas malas formas, y esas malas condiciones, muy cutre todo para ser @Tesla Tesla Model 3 - Entrega (completo). Prueba de larga duración | http://km77.com https://youtu.be/x8_2C3HetgU vía @YouTube		1	2	1552753020000	9:17 - 16 mar. 2019	/CarlosTM_98/status/1106952516686757888
1556890669-1172	https://twitter.com/search?l=&q=%22%24TESLA%22%20since%3A2019-03-01%20until%3A2019-03-31&src=typd	@Domenick_Y	Domenick	The @Tesla Model 3 in #México? Viva la revolución! #VehículosEléctricos https://insideevs.com/tesla-model-3-launches-in-mexico/ …pic.twitter.com/AMynqg7LRJ	1	1	4	1552073270000	11:27 - 8 mar. 2019	/Domenick_Y/status/1104101438836428802
1556890669-384	https://twitter.com/search?l=&q=%22%24TESLA%22%20since%3A2019-03-01%20until%3A2019-03-31&src=typd	@MYMALK4PON3	ALK4PON3	Como se que algún día todos serán exitosos y tendrán chingos de dinero, les voy compartiendo mi referral code de @Tesla https://ts.la/jose24457 , quien necesita código de Fortnite	45	70	1,2K	1553216832000	18:07 - 21 mar. 2019	/MYMALK4PON3/status/1108897883464458240
1556890669-1245	https://twitter.com/search?l=&q=%22%24TESLA%22%20since%3A2019-03-01%20until%3A2019-03-31&src=typd	@DAVIDTUDIOS	🇪🇸 DAVID ALBARRÁN 🇪🇸	@Tesla lanza sus nuevos SuC V3 válidos para el Model 3 con una potencia de carga de 250 KW. La carga es íntegra de 250 KW al utilizar cargadores individuales NO compartidos. Los cables son de refrigeración líquida y más finos que los actuales sin ella. https://electrek.co/2019/03/06/tesla-supercharger-v3-kw-capacity-efficiency/ …			1	1551944933000	23:48 - 6 mar. 2019	/DAVIDTUDIOS/status/1103563153970003968
1556890669-860	https://twitter.com/search?l=&q=%22%24TESLA%22%20since%3A2019-03-01%20until%3A2019-03-31&src=typd	@juancsolis	juan solis	3 años de gestion quise decir....			1	1552593961000	13:06 - 14 mar. 2019	/juancsolis/status/1106285375084003328
1556890669-1575	https://twitter.com/search?l=&q=%22%24TESLA%22%20since%3A2019-03-01%20until%3A2019-03-31&src=typd	@Economiahoymx	Economíahoy.mx	.@Tesla cerrará todos sus concesionarios y se dedicará a vender exclusivamente por internet http://bit.ly/2GTjt38 pic.twitter.com/COxfNf6VRp				1551448801000	6:00 - 1 mar. 2019	/Economiahoymx/status/1101482223889510400
1556890669-1305	https://twitter.com/search?l=&q=%22%24TESLA%22%20since%3A2019-03-01%20until%3A2019-03-31&src=typd	@joaquingardoni	Joaquin G.	Jaja, @MrWulitang lo mismo le digo a @achiquini de @Tesla, sólo hace comentarios buenos de quienes le dan mochada, de los demás nada. Se notan a leguas los que lo patrocinan. Que mal que no sea objetivo, supongo por eso sus tweets tienen tantos likes, ojalá lo modifique			1	1551848291000	20:58 - 5 mar. 2019	/joaquingardoni/status/1103157808701362176
1556890669-1440	https://twitter.com/search?l=&q=%22%24TESLA%22%20since%3A2019-03-01%20until%3A2019-03-31&src=typd	@AndreeFairlie	Andree Fairlie Model3 Tesla 🚘 🔋	Exacto, ya me imaginaba que ese era el motivo, aún así, creo que lo vale y queda esperar que llegue el coche para sí, disfrutarlo. Gracias por tus palabras y esperaré ese vídeo!!			3	1551606408000	1:46 - 3 mar. 2019	/AndreeFairlie/status/1102143277141315585
1556890669-177	https://twitter.com/search?l=&q=%22%24TESLA%22%20since%3A2019-03-01%20until%3A2019-03-31&src=typd	@Todosseguros	Carlos Martín	Asegurado con @MartinLindeCS, estamos seguros de que ese @Tesla va a dar mucho que hablar en España y fuera! Gran compra Lolo, y una vez más, gracias por tu confianza		2	4	1553705737000	9:55 - 27 mar. 2019	/Todosseguros/status/1110948498147553281
1556890669-1680	https://twitter.com/search?l=&q=%22%24TESLA%22%20since%3A2019-03-01%20until%3A2019-03-31&src=typd	@stshank	Stephen Shankland	I guess a lot of people are willing to buy a $35k car without a test drive (thank goodness for testers out there). I wonder how many will take @tesla up on its 7-day return policy? https://twitter.com/jasonpepp/status/1101269624102899712 …	1		1	1551398534000	16:02 - 28 feb. 2019	/stshank/status/1101271390173315072
1556890669-1223	https://twitter.com/search?l=&q=%22%24TESLA%22%20since%3A2019-03-01%20until%3A2019-03-31&src=typd	@DRIVETRIBE	DRIVETRIBE	May's face at the end says it all @elonmusk @Tesla pic.twitter.com/jOHPdNgmf7	15	96	532	1551981601000	10:00 - 7 mar. 2019	/DRIVETRIBE/status/1103716948976771073
1556890669-601	https://twitter.com/search?l=&q=%22%24TESLA%22%20since%3A2019-03-01%20until%3A2019-03-31&src=typd	@mgarces83	Mario Garcés	Disculpa, se me coló la opinión personal en el perfil de km77 (sí, yo también publico contenidos en el perfil de la empresa). Hablo por mí, ojo. Pero no creo que diste mucho de la opinión de mis compañeros.	1		1	1552837002000	8:36 - 17 mar. 2019	/mgarces83/status/1107304761987121153
1556890669-915	https://twitter.com/search?l=&q=%22%24TESLA%22%20since%3A2019-03-01%20until%3A2019-03-31&src=typd	@jean_steffe	Jean	Pues ese tampoco es un color normal pero mola un montónpic.twitter.com/ijbO5lozyd	2		6	1552513809000	14:50 - 13 mar. 2019	/jean_steffe/status/1105949192613179392
1556890669-333	https://twitter.com/search?l=&q=%22%24TESLA%22%20since%3A2019-03-01%20until%3A2019-03-31&src=typd	@Jaimemit	Jaime Mata	Consigue 1.500 km de supercarga gratis al comprar un @tesla nuevo con mi código https://ts.la/jaime84180		1		1553323840000	23:50 - 22 mar. 2019	/Jaimemit/status/1109346707312123904
1556890669-1618	https://twitter.com/search?l=&q=%22%24TESLA%22%20since%3A2019-03-01%20until%3A2019-03-31&src=typd	@Inelonwetrust__	InElonWeTrust	Tesla Family			1	1551417277000	21:14 - 28 feb. 2019	/Inelonwetrust__/status/1101350002792656897
1556890669-1233	https://twitter.com/search?l=&q=%22%24TESLA%22%20since%3A2019-03-01%20until%3A2019-03-31&src=typd	@natalysuarez54	Natalie suarez	aahh y saber acerca de ux/ui... vez que cuando digo todo es realmente todo.				1551973448000	7:44 - 7 mar. 2019	/natalysuarez54/status/1103682753151860737
1556890669-1024	https://twitter.com/search?l=&q=%22%24TESLA%22%20since%3A2019-03-01%20until%3A2019-03-31&src=typd	@Tesla	Tesla	El Model 3 ya está disponible en México. Diseña el tuyohttps://cards.twitter.com/cards/7x0uw/70jn2 …	304	845	10K	1552318736000	8:38 - 11 mar. 2019	/Tesla/status/1105130995127246848
1556890669-379	https://twitter.com/search?l=&q=%22%24TESLA%22%20since%3A2019-03-01%20until%3A2019-03-31&src=typd	@Electrotabarnes	José Luis	¡Este argumento sí te lo compro!			2	1553238526000	0:08 - 22 mar. 2019	/Electrotabarnes/status/1108988874083192832
1556890669-214	https://twitter.com/search?l=&q=%22%24TESLA%22%20since%3A2019-03-01%20until%3A2019-03-31&src=typd	@MKBHD	Marques Brownlee	Late 2021	8	12	416	1553635866000	14:31 - 26 mar. 2019	/MKBHD/status/1110655439908335616
1556890669-1136	https://twitter.com/search?l=&q=%22%24TESLA%22%20since%3A2019-03-01%20until%3A2019-03-31&src=typd	@AlamVera2	Alam Vera	Los buses eléctricos de la linea 21 cuando van a estar en circulación?			2	1552147339000	8:02 - 9 mar. 2019	/AlamVera2/status/1104412105648865281
1556890669-64	https://twitter.com/search?l=&q=%22%24TESLA%22%20since%3A2019-03-01%20until%3A2019-03-31&src=typd	@Boris_Perilli	Boris Perilli	Hi @elonmusk, as you might know, @Tesla is experiencing a Delivery Hell in Italy: many, who had their delivery booked, the car fully paid and all documents ready, got a call less then 24h before delivery, telling them that the car had’t arrived yet. Why is this happening (again)?	20	10	64	1553911989000	19:13 - 29 mar. 2019	/Boris_Perilli/status/1111813582197526528
1556890669-1059	https://twitter.com/search?l=&q=%22%24TESLA%22%20since%3A2019-03-01%20until%3A2019-03-31&src=typd	@Solarby1	Solarby	Que extraño que EE.UU no haya querido instalar una se imaginan electricidad en la luna para que la querrán? Ustedes que harían? esperamos usen las pilas más potentes usarán las POWERWALL 2 de @tesla https://twitter.com/CLEANENERGY21/status/1104478528450514945 …				1552249986000	13:33 - 10 mar. 2019	/Solarby1/status/1104842635829624833
1556890669-220	https://twitter.com/search?l=&q=%22%24TESLA%22%20since%3A2019-03-01%20until%3A2019-03-31&src=typd	@mexicoindustry	Mexico Industry	El nuevo SUV de @Tesla estará disponible en México a principios de 2021. Conoce el precio y más aquí http://ow.ly/SMVq50o7Ugv		1	4	1553613014000	8:10 - 26 mar. 2019	/mexicoindustry/status/1110559591857905664
1556890669-200	https://twitter.com/search?l=&q=%22%24TESLA%22%20since%3A2019-03-01%20until%3A2019-03-31&src=typd	@enciso_santiago	Santiago Enciso	El te tiene que agradecer a vos....		2	2	1553646951000	17:35 - 26 mar. 2019	/enciso_santiago/status/1110701933432582144
1556890669-818	https://twitter.com/search?l=&q=%22%24TESLA%22%20since%3A2019-03-01%20until%3A2019-03-31&src=typd	@Kevin_Calabrese	Kevin Calabrese	Model Y @Tesla			2	1552622354000	20:59 - 14 mar. 2019	/Kevin_Calabrese/status/1106404463642710017
1556890669-1014	https://twitter.com/search?l=&q=%22%24TESLA%22%20since%3A2019-03-01%20until%3A2019-03-31&src=typd	@fantocr	Mario Madriz	Estamos en duras negociaciones con la compañia para que sea el nuevo y principal patrocinador en esta nueva etapa. Junto a Tesla tenemos la ambición --que al igual que lo demuestra la marca-- de mejorar, crecer y desarrollar un equipo que haga bien las cosas. #SoyMejengo #Teslapic.twitter.com/jFIp4VnkuK			2	1552326624000	10:50 - 11 mar. 2019	/fantocr/status/1105164081030410242
1556890669-176	https://twitter.com/search?l=&q=%22%24TESLA%22%20since%3A2019-03-01%20until%3A2019-03-31&src=typd	@toto_alex	Toto	Yo creo que sera el DomoCar	1		2	1553705783000	9:56 - 27 mar. 2019	/toto_alex/status/1110948693983879171
1556890669-566	https://twitter.com/search?l=&q=%22%24TESLA%22%20since%3A2019-03-01%20until%3A2019-03-31&src=typd	@TadashiTakaoka	Tadashi Takaoka	Pues espero que sí :D			1	1552926382000	9:26 - 18 mar. 2019	/TadashiTakaoka/status/1107679646307545089
1556890669-931	https://twitter.com/search?l=&q=%22%24TESLA%22%20since%3A2019-03-01%20until%3A2019-03-31&src=typd	@robertdebenito	Robert De Benito	Lee el hilo @alvaroogm99			1	1552489698000	8:08 - 13 mar. 2019	/robertdebenito/status/1105848061220270082
1556890669-58	https://twitter.com/search?l=&q=%22%24TESLA%22%20since%3A2019-03-01%20until%3A2019-03-31&src=typd	@TeslaSupra	Supra	Ha ha hapic.twitter.com/NBC1msf7Na			2	1553917870000	20:51 - 29 mar. 2019	/TeslaSupra/status/1111838252292423680
1556890669-344	https://twitter.com/search?l=&q=%22%24TESLA%22%20since%3A2019-03-01%20until%3A2019-03-31&src=typd	@iPhoneGamesDev	Eduardo Ruiz	Sabes si se ha pronunciado el amigo @jorgemilburn sobre el estado de las entregas en Madrid? Sucios, con fallos de software e incluso con interiores mal limpiados? Bien por los coches de sustitución.	1		1	1553288759000	14:05 - 22 mar. 2019	/iPhoneGamesDev/status/1109199568586055687
1556890669-1593	https://twitter.com/search?l=&q=%22%24TESLA%22%20since%3A2019-03-01%20until%3A2019-03-31&src=typd	@lmedierob	woodito	Parece la solución perfecta la verdad. ¿Y qué pasa con clientes como tu @slcuervo que habías pagado el plus por el FSD?	2	1	3	1551435438000	2:17 - 1 mar. 2019	/lmedierob/status/1101426174981537793
1556890669-354	https://twitter.com/search?l=&q=%22%24TESLA%22%20since%3A2019-03-01%20until%3A2019-03-31&src=typd	@83Davidcg	David	Ya me gustaría verlo. Estamos muy cerca			1	1553270616000	9:03 - 22 mar. 2019	/83Davidcg/status/1109123470892433409
1556890669-323	https://twitter.com/search?l=&q=%22%24TESLA%22%20since%3A2019-03-01%20until%3A2019-03-31&src=typd	@WorldEnergyTrad	WorldEnergyTrade	#FelizSabado Estos son los precios del mercado energético hoy #23Mar Visitanos y entérate de más indicadores en: https://buff.ly/2HAagNH #Saturday #Energy #Crude #Business #Finance #Economics #Gold #Trading #Marketing #Tesla @Tesla @Apple		3		1553343653000	5:20 - 23 mar. 2019	/WorldEnergyTrad/status/1109429809933926406
1556890669-1195	https://twitter.com/search?l=&q=%22%24TESLA%22%20since%3A2019-03-01%20until%3A2019-03-31&src=typd	@AdriannaGarco	Adrianna Garco	Hace unos meses probé una camioneta @Tesla con mi amigo Tom. 0-100km en 4 seg. Fast and Furios sobre Masaryk a las 11am. Ahora nos llegan notificaciones cómo esta porque la agencia no sabe que tenemos 24 años y trabajamos en start ups y pues el chiste se cuenta solo. pic.twitter.com/mQUjTixh5o				1552022579000	21:22 - 7 mar. 2019	/AdriannaGarco/status/1103888821916057601
1556890669-977	https://twitter.com/search?l=&q=%22%24TESLA%22%20since%3A2019-03-01%20until%3A2019-03-31&src=typd	@innn	Agencia INNN	Podemos decirle a @elonmusk y el equipo de @Tesla que se vengan este viernes al aprenday.			2	1552404068000	8:21 - 12 mar. 2019	/innn/status/1105488904432553984
1556890669-626	https://twitter.com/search?l=&q=%22%24TESLA%22%20since%3A2019-03-01%20until%3A2019-03-31&src=typd	@TheMunozTeam	Munoz Jr. 🇺🇸 🇵🇷	Que se jodaaaaa wepaaa @TesLatino	1		1	1552793064000	20:24 - 16 mar. 2019	/TheMunozTeam/status/1107120470048931840
1556890669-813	https://twitter.com/search?l=&q=%22%24TESLA%22%20since%3A2019-03-01%20until%3A2019-03-31&src=typd	@El_colombiano10	Alvaro Perez	The Tesla Model Y is sexy af @Tesla			1	1552622452000	21:00 - 14 mar. 2019	/El_colombiano10/status/1106404875032842240
1556890669-1278	https://twitter.com/search?l=&q=%22%24TESLA%22%20since%3A2019-03-01%20until%3A2019-03-31&src=typd	@Ysaiasbds	Ysaias Barroeta	Iba a comprar uno pero no lo tienen en verde, no me sirve :/	1			1551896961000	10:29 - 6 mar. 2019	/Ysaiasbds/status/1103361943534997505
1556890669-277	https://twitter.com/search?l=&q=%22%24TESLA%22%20since%3A2019-03-01%20until%3A2019-03-31&src=typd	@Julio_Telco	Julio Lema 🛰	El problema del negro es que los taxistas te pueden confundir con un Uber.	1			1553458188000	13:09 - 24 mar. 2019	/Julio_Telco/status/1109910205545005056
1556890669-1406	https://twitter.com/search?l=&q=%22%24TESLA%22%20since%3A2019-03-01%20until%3A2019-03-31&src=typd	@masquelectricos	MQE Más Que Eléctricos	Quien se quiere comprar un #etron? Madre mia menudos precios para cargarlo. El grupo @Volkwagen Poniendoselo facil a @tesla pic.twitter.com/Bs2HCcHeQj	5	9	21	1551679660000	22:07 - 3 mar. 2019	/masquelectricos/status/1102450517127630848
1556890669-683	https://twitter.com/search?l=&q=%22%24TESLA%22%20since%3A2019-03-01%20until%3A2019-03-31&src=typd	@RedsTecnologia	David TecnoReds	Es inexperiencia a todos los niveles. Eso se aprende. No estoy preocupado por ello mientras hagan su labor y aprendan de los errores.			6	1552736704000	4:45 - 16 mar. 2019	/RedsTecnologia/status/1106884081307058177
1556890669-260	https://twitter.com/search?l=&q=%22%24TESLA%22%20since%3A2019-03-01%20until%3A2019-03-31&src=typd	@a_wallberg	Andreas Vallberg	Thank you, everyone at @Tesla and @elonmusk pushing EVs. Looks like the momentum is gaining - lets hope this is great news and not a smokescreen!https://www.teslarati.com/tesla-mission-elon-musk-master-plan-vw-bmw-daimler/ …	24	123	1,2K	1553497718000	0:08 - 25 mar. 2019	/a_wallberg/status/1110076003416707072
1556890669-638	https://twitter.com/search?l=&q=%22%24TESLA%22%20since%3A2019-03-01%20until%3A2019-03-31&src=typd	@SaturSalcedo	Satur Salcedo	@elonmusk que bueno sería que alguien como Elon y @Tesla vinieran a España. Empleo y futuro.				1552771628000	14:27 - 16 mar. 2019	/SaturSalcedo/status/1107030563582545925
1556890669-228	https://twitter.com/search?l=&q=%22%24TESLA%22%20since%3A2019-03-01%20until%3A2019-03-31&src=typd	@_jchgil	Juan Carlos	No te olvides de hacer video de todo.....grande Manuel			1	1553598339000	4:05 - 26 mar. 2019	/_jchgil/status/1110498040949981184
1556890669-513	https://twitter.com/search?l=&q=%22%24TESLA%22%20since%3A2019-03-01%20until%3A2019-03-31&src=typd	@mexautomotriz	MX Automotive Review	.@Tesla presentó su nuevo SUV eléctrico #ModelY, el cual alcanzará el mercado en 2021 a un precio de alrededor de US$39,000. El Financiero.http://bit.ly/2Y8Q1vu				1553014801000	10:00 - 19 mar. 2019	/mexautomotriz/status/1108050505391992832
1556890669-489	https://twitter.com/search?l=&q=%22%24TESLA%22%20since%3A2019-03-01%20until%3A2019-03-31&src=typd	@GorGvr	Gvr	Lo que no me parece normal es pagar 60.000€ online por un coche que ni sabes dónde está, ni cuando te lo dan, y con escasos talleres, hay alternativas totalmente dignas con una relación precio producto igual de buena.				1553043552000	17:59 - 19 mar. 2019	/GorGvr/status/1108171096266850304
1556890669-246	https://twitter.com/search?l=&q=%22%24TESLA%22%20since%3A2019-03-01%20until%3A2019-03-31&src=typd	@Mario_Deluxe	Mario Deluxe	Independientemente del precio y coberturas, Línea Directa y Mapfre son de las que menos valor darán por tu coche y a ti (cubrir daños materiales, valor venal del vehículo, etc). Hablo con conocimiento de causa Además del precio, franquicia y coberturas básicas, conviene leer más			3	1553533538000	10:05 - 25 mar. 2019	/Mario_Deluxe/status/1110226244237438978
1556890669-1282	https://twitter.com/search?l=&q=%22%24TESLA%22%20since%3A2019-03-01%20until%3A2019-03-31&src=typd	@Bunburyfan8	Bunburyfan	@raulbrindis . @FremontPD muestra su última incorporación: un @Tesla Model S85. Estara aprueba para ver si un vehículo completamente eléctrico se puede usar en la vigilancia diaria. pic.twitter.com/AAIF9xEVmT			1	1551894326000	9:45 - 6 mar. 2019	/Bunburyfan8/status/1103350890872791040
1556890669-1237	https://twitter.com/search?l=&q=%22%24TESLA%22%20since%3A2019-03-01%20until%3A2019-03-31&src=typd	@Gn10Io	GN10.io	La increíble eficiencia de @Tesla https://twitter.com/Tesla/status/1103509560495505408 …				1551949909000	1:11 - 7 mar. 2019	/Gn10Io/status/1103584024713445376
1556890669-41	https://twitter.com/search?l=&q=%22%24TESLA%22%20since%3A2019-03-01%20until%3A2019-03-31&src=typd	@Jaimemit	Jaime Mata	Gracias a @IKEASpain y @iberdrola por facilitar la transición a la movilidad sostenible con Ve @tesla pic.twitter.com/Kdhkvj87UJ		1	2	1553949368000	5:36 - 30 mar. 2019	/Jaimemit/status/1111970363175567360
1556890669-633	https://twitter.com/search?l=&q=%22%24TESLA%22%20since%3A2019-03-01%20until%3A2019-03-31&src=typd	@BLTGod	(ಠ益ಠ)	Pinchi Elon, ando bien gastado we.			2	1552777675000	16:07 - 16 mar. 2019	/BLTGod/status/1107055926622806017
1556890669-381	https://twitter.com/search?l=&q=%22%24TESLA%22%20since%3A2019-03-01%20until%3A2019-03-31&src=typd	@Game_f4p	Game	Verga ese código sí se ve chingon			1	1553227378000	21:02 - 21 mar. 2019	/Game_f4p/status/1108942117668216832
1556890669-360	https://twitter.com/search?l=&q=%22%24TESLA%22%20since%3A2019-03-01%20until%3A2019-03-31&src=typd	@Isilopez_101	Isi lopez 🔋 🔌 🇪🇸	Me encanta ese color			2	1553264787000	7:26 - 22 mar. 2019	/Isilopez_101/status/1109099021174521856
1556890669-388	https://twitter.com/search?l=&q=%22%24TESLA%22%20since%3A2019-03-01%20until%3A2019-03-31&src=typd	@web20812324	web@	De acuerdo! Por qué no vamos por @Tesla, Sr. @lopezobrador_ #NoEntiendoNadahttps://twitter.com/jcachodiaz/status/1108829695339057152 …			1	1553210973000	16:29 - 21 mar. 2019	/web20812324/status/1108873311344300032
1556890669-829	https://twitter.com/search?l=&q=%22%24TESLA%22%20since%3A2019-03-01%20until%3A2019-03-31&src=typd	@aitorvarfer	Aitor VF ®	Hay directo en YouTube sin necesidad de ceder datos: https://youtu.be/3ydPFR6xb3I			1	1552619872000	20:17 - 14 mar. 2019	/aitorvarfer/status/1106394053653004289
1556890669-972	https://twitter.com/search?l=&q=%22%24TESLA%22%20since%3A2019-03-01%20until%3A2019-03-31&src=typd	@RicardoBlanco	Mr. ¯\_(ツ)_/¯hite	Mexicanos ya pueden tener su @Tesla #Model3 por 835,000 pesos mexicanos https://expansion.mx/tecnologia/2019/03/11/mexicanos-ya-pueden-tener-su-tesla-model-3-por-835-000-pesos … @ExpansionMx @ExpansionTecno @ExpEmpresas @Charleeyya @albertobellogdv		2	7	1552408620000	9:37 - 12 mar. 2019	/RicardoBlanco/status/1105507996854091776
1556890669-869	https://twitter.com/search?l=&q=%22%24TESLA%22%20since%3A2019-03-01%20until%3A2019-03-31&src=typd	@jordibenitez	Jordi Benítez	Gran explicación del legendario inversor americano Ron Baron sobre su apuesta por @Tesla https://youtu.be/aMGeTP5AYi8				1552591633000	12:27 - 14 mar. 2019	/jordibenitez/status/1106275609091719170
1556890669-352	https://twitter.com/search?l=&q=%22%24TESLA%22%20since%3A2019-03-01%20until%3A2019-03-31&src=typd	@RaulComino	Raul Comino	SuC de l’Aldea!!! A ver si vienes por Girona!!!			3	1553274521000	10:08 - 22 mar. 2019	/RaulComino/status/1109139849003651073
1556890669-894	https://twitter.com/search?l=&q=%22%24TESLA%22%20since%3A2019-03-01%20until%3A2019-03-31&src=typd	@STesla3	STesla	Disculpa de KM77pic.twitter.com/whY4GwDIl5	2		1	1552565176000	5:06 - 14 mar. 2019	/STesla3/status/1106164638515908609
1556890669-1078	https://twitter.com/search?l=&q=%22%24TESLA%22%20since%3A2019-03-01%20until%3A2019-03-31&src=typd	@CCubicos	Centímetros Cúbicos	El #ProfesorSilva se pone al volante del último modelo de @Tesla: el Model 3. ¿Conseguiremos que se reconcilie con los coches eléctricos? ¡Vamos a verlo! #CCubicos189pic.twitter.com/pFi1LGCuLK	3	3	15	1552209896000	1:24 - 10 mar. 2019	/CCubicos/status/1104674488124407808
1556890669-1047	https://twitter.com/search?l=&q=%22%24TESLA%22%20since%3A2019-03-01%20until%3A2019-03-31&src=typd	@BYoung001	Brian Young	Model 3 convertible!	1		2	1552270973000	19:22 - 10 mar. 2019	/BYoung001/status/1104930662937698304
1556890669-1124	https://twitter.com/search?l=&q=%22%24TESLA%22%20since%3A2019-03-01%20until%3A2019-03-31&src=typd	@EliasGrima	SoloClima	es un tangazo seguro. En mi factura de endesa tambien se ve y para darse cuenta tienes que mirar 2 datos fundamentales. Lo que comes y lo que pagas al final. Olvidate de lo que te dicen ellos Ahora mismo es que sería capaz de apostar algo a que te vas a llevar una sorpresa				1552156122000	10:28 - 9 mar. 2019	/EliasGrima/status/1104448943432323076
1556890669-1044	https://twitter.com/search?l=&q=%22%24TESLA%22%20since%3A2019-03-01%20until%3A2019-03-31&src=typd	@_MeN_	MeN	¿Habrían considerado las características del asfalto, tráfico y condiciones de manejo general en México?	1		1	1552279372000	21:42 - 10 mar. 2019	/_MeN_/status/1104965889592643584
1556890669-1487	https://twitter.com/search?l=&q=%22%24TESLA%22%20since%3A2019-03-01%20until%3A2019-03-31&src=typd	@socialcom	Iván Manga	Por otro lado el #model3 es otro coche diferente no mezclemos churras con merinas. También está disponible en http://motork.com y en la web de Tesla, puedes echar un ojo a los precios a ver si parecen a los de estehttps://motork.com/coches-electricos-segunda-mano/tesla-model-s-60kwh-el-mas-asequible …				1551541217000	7:40 - 2 mar. 2019	/socialcom/status/1101869846269251585
1556890669-1040	https://twitter.com/search?l=&q=%22%24TESLA%22%20since%3A2019-03-01%20until%3A2019-03-31&src=typd	@motorpuntoes	motor.es	Tesla publica un nuevo teaser del Model Y con sorpresa http://bit.ly/2u01648 @Tesla @ClubTeslaES #Tesla #tesla #EV #electrico #TeslaModelY #teslamodelypic.twitter.com/dcTMxLaZWd			2	1552288503000	0:15 - 11 mar. 2019	/motorpuntoes/status/1105004190940704768
1556890669-867	https://twitter.com/search?l=&q=%22%24TESLA%22%20since%3A2019-03-01%20until%3A2019-03-31&src=typd	@_ZackRyan	𝙕𝙖𝙘𝙠 𝙍𝙮𝙖𝙣	pic.twitter.com/vhloQgkf6h	11	54	716	1552593644000	13:00 - 14 mar. 2019	/_ZackRyan/status/1106284043656667138
1556890669-1100	https://twitter.com/search?l=&q=%22%24TESLA%22%20since%3A2019-03-01%20until%3A2019-03-31&src=typd	@carlosmanuelpe2	carlos manuel perez	buen intentopic.twitter.com/rprERW9xbc				1552170810000	14:33 - 9 mar. 2019	/carlosmanuelpe2/status/1104510550686486529
1556890669-676	https://twitter.com/search?l=&q=%22%24TESLA%22%20since%3A2019-03-01%20until%3A2019-03-31&src=typd	@obseco	Oscar Blanco	“Sabe ud. que Tesla le permite devolver el coche a los 3 días sin dar explicaciones ?” “Sí...” “Entonces, qué ha pasado?” “3 días...”		1	3	1552747526000	7:45 - 16 mar. 2019	/obseco/status/1106929471691603970
1556890669-363	https://twitter.com/search?l=&q=%22%24TESLA%22%20since%3A2019-03-01%20until%3A2019-03-31&src=typd	@soler_hurtado	Nuria Soler Hurtado	Tampoco puedo perder 30 min de recarga para volver a casa o para ir a trabajar..	1		1	1553258648000	5:44 - 22 mar. 2019	/soler_hurtado/status/1109073274296811521
1556890669-794	https://twitter.com/search?l=&q=%22%24TESLA%22%20since%3A2019-03-01%20until%3A2019-03-31&src=typd	@AutomotrizGR	Reforma Automotriz	La nueva Tesla Model Y tiene pantalla táctil de 15 pulgadas y techo solar. Estará disponible con 5 ó 7 asientos @Tesla pic.twitter.com/7e1rPtLtv9		1	2	1552625674000	21:54 - 14 mar. 2019	/AutomotrizGR/status/1106418388153389056
1556890669-1652	https://twitter.com/search?l=&q=%22%24TESLA%22%20since%3A2019-03-01%20until%3A2019-03-31&src=typd	@mousestau	Mou Tau	Madreh creo q es hora de que llames a tu novio para pedirle un favor.			11	1551404535000	17:42 - 28 feb. 2019	/mousestau/status/1101296559797534720
1556890669-429	https://twitter.com/search?l=&q=%22%24TESLA%22%20since%3A2019-03-01%20until%3A2019-03-31&src=typd	@triciawade18	Trish Wade	Divas HH @Tesla @elonmuskpic.twitter.com/CSZToz7NGd				1553136600000	19:50 - 20 mar. 2019	/triciawade18/status/1108561368490405888
1556890669-819	https://twitter.com/search?l=&q=%22%24TESLA%22%20since%3A2019-03-01%20until%3A2019-03-31&src=typd	@ahmadneedsapod	Ahmad	Model S,X,Y? @Tesla sexy.			1	1552621953000	20:52 - 14 mar. 2019	/ahmadneedsapod/status/1106402781332566017
1556890669-1430	https://twitter.com/search?l=&q=%22%24TESLA%22%20since%3A2019-03-01%20until%3A2019-03-31&src=typd	@famartinhidalgo	Francisco A. Martín	Mientras @Tesla entrega coches los demás "prometen" un megacoche eléctrico para 2022 pic.twitter.com/psDbX17t18				1551616228000	4:30 - 3 mar. 2019	/famartinhidalgo/status/1102184463126200320
1556890669-1262	https://twitter.com/search?l=&q=%22%24TESLA%22%20since%3A2019-03-01%20until%3A2019-03-31&src=typd	@TecnoInfoRD	TecnoInfoRD - MS	Cuando la tecnología nos protege la vida... . Según Business Insider en este video se ve a un conductor durmiendo en el asiento del conductor de un @Tesla en modo Autopilot que controla funciones como... https://www.facebook.com/TecnoInfoRD.MSaldivar/videos/563711280783515/ …				1551917865000	16:17 - 6 mar. 2019	/TecnoInfoRD/status/1103449621098057734
1556890669-1053	https://twitter.com/search?l=&q=%22%24TESLA%22%20since%3A2019-03-01%20until%3A2019-03-31&src=typd	@javielon95	Javier Tudela	Entonces a las 4 de la madrugada del jueves al viernes es la presentación de @Tesla en España? @slcuervo @MacVoltio #Tesla #ModelYpic.twitter.com/EvpVS4Dz7S				1552260427000	16:27 - 10 mar. 2019	/javielon95/status/1104886429031809025
1556890669-1409	https://twitter.com/search?l=&q=%22%24TESLA%22%20since%3A2019-03-01%20until%3A2019-03-31&src=typd	@javiercalvop	Javier Calvo Pérez B	De hecho, el cierre de #tiendas en general, en todas las marcas, de muchas Cías. Del mundo ; sin importar el rubro donde estén, irán cerrando. Al igual que @Tesla, quedarán las #tiendas principales, la mayoría de ventas #OnLine @SEMANAeconomica @Gestionpe #javiercalvoperezhttps://twitter.com/javiercalvop/status/1102351771685539843 …	1		4	1551656246000	15:37 - 3 mar. 2019	/javiercalvop/status/1102352312864030720
1556890669-1669	https://twitter.com/search?l=&q=%22%24TESLA%22%20since%3A2019-03-01%20until%3A2019-03-31&src=typd	@teslainventory	Erik	BAM! To all the naysayers, I say feast your eyes on this! @tesla @elonmuskhttps://twitter.com/Tesla/status/1101273665943961600 …	7	11	148	1551399450000	16:17 - 28 feb. 2019	/teslainventory/status/1101275231920873472
1556890669-307	https://twitter.com/search?l=&q=%22%24TESLA%22%20since%3A2019-03-01%20until%3A2019-03-31&src=typd	@Sergio34621599	Sprospero	Guauuuuuu			1	1553377830000	14:50 - 23 mar. 2019	/Sergio34621599/status/1109573156870807559
1556890669-1617	https://twitter.com/search?l=&q=%22%24TESLA%22%20since%3A2019-03-01%20until%3A2019-03-31&src=typd	@SnoozeThroughF1	Diego	.@Tesla is increasing the range our #Model3 AND increasing the power output by 5%... at no additional cost... without a visit to a service center! Someone please wake me because surely I’m dreaming!pic.twitter.com/uQBP8UEU4N	1	4	41	1551417289000	21:14 - 28 feb. 2019	/SnoozeThroughF1/status/1101350055213178883
1556890669-125	https://twitter.com/search?l=&q=%22%24TESLA%22%20since%3A2019-03-01%20until%3A2019-03-31&src=typd	@Joaquinelgrand3	Contento me tenéis	San Cristóbal. Qué buen barrio. A lo mejor te llevas tu model 3 y un navajazo en el estómago.				1553794487000	10:34 - 28 mar. 2019	/Joaquinelgrand3/status/1111320743437131776
1556890669-914	https://twitter.com/search?l=&q=%22%24TESLA%22%20since%3A2019-03-01%20until%3A2019-03-31&src=typd	@CarlosDG100D	CarlosDG	Ese exclusivo rojo Signature queda brutal. Es una pena que los primeros Model 3 Performance no hubiese la posibilidad de ese color..			1	1552514450000	15:00 - 13 mar. 2019	/CarlosDG100D/status/1105951878699995139
1556890669-868	https://twitter.com/search?l=&q=%22%24TESLA%22%20since%3A2019-03-01%20until%3A2019-03-31&src=typd	@flcnhvy	Viv 🍙	Leaked Model Ypic.twitter.com/5iTfVUpBrg	5	6	264	1552593640000	13:00 - 14 mar. 2019	/flcnhvy/status/1106284028863438855
1556890669-9	https://twitter.com/search?l=&q=%22%24TESLA%22%20since%3A2019-03-01%20until%3A2019-03-31&src=typd	@dianaleja10_	Diana Alejandra	Elon M. siendo un amor.				1553977303000	13:21 - 30 mar. 2019	/dianaleja10_/status/1112087530692923393
1556890669-614	https://twitter.com/search?l=&q=%22%24TESLA%22%20since%3A2019-03-01%20until%3A2019-03-31&src=typd	@obseco	Oscar Blanco	Para mayo la acababan...	1		1	1552808175000	0:36 - 17 mar. 2019	/obseco/status/1107183853855297536
1556890669-474	https://twitter.com/search?l=&q=%22%24TESLA%22%20since%3A2019-03-01%20until%3A2019-03-31&src=typd	@stetopinini	stef	Today we ha sold our last petrol engine. Now we are all @Tesla . With the money... just bought more $TSLA . Thanks @elonmusk and Tesla team for the awesome job!pic.twitter.com/Nif0g7sD7k	6	22	153	1553081573000	4:32 - 20 mar. 2019	/stetopinini/status/1108330567567851520
1556890669-543	https://twitter.com/search?l=&q=%22%24TESLA%22%20since%3A2019-03-01%20until%3A2019-03-31&src=typd	@pacosanfer	paco	Creo que no es normal que una compañía como @Tesla Spain no atienda una llamada después de más de tres horas de espera. Llamada para preguntar por la entrega de un Model 3 que lleva 15 días pagado y 13 días matriculado y que no entiendo por qué razón no me entregan. @slcuervo	8	4	24	1552982119000	0:55 - 19 mar. 2019	/pacosanfer/status/1107913426557419520
1556890669-133	https://twitter.com/search?l=&q=%22%24TESLA%22%20since%3A2019-03-01%20until%3A2019-03-31&src=typd	@marcela_cabezas	Marcela Cabezas	cuando sea grande me voy a comprar un @Tesla			1	1553788487000	8:54 - 28 mar. 2019	/marcela_cabezas/status/1111295580033204224
1556890669-451	https://twitter.com/search?l=&q=%22%24TESLA%22%20since%3A2019-03-01%20until%3A2019-03-31&src=typd	@robgarca	Rob García	Quiero un @Tesla	1		1	1553110348000	12:32 - 20 mar. 2019	/robgarca/status/1108451259315445760
1556890669-1498	https://twitter.com/search?l=&q=%22%24TESLA%22%20since%3A2019-03-01%20until%3A2019-03-31&src=typd	@LifeOnCars	LifeOnCars	Totalmente de acuerdo, pero la supervivencia de Tesla pasa por ampliar target. De los clientes actuales no se vive. La gente joven no tiene dinero ni quiere comprar, por lo que ha de enfocarse a público más mayor, y este aún necesita concesionario.			2	1551521718000	2:15 - 2 mar. 2019	/LifeOnCars/status/1101788060142981125
1556890669-643	https://twitter.com/search?l=&q=%22%24TESLA%22%20since%3A2019-03-01%20until%3A2019-03-31&src=typd	@javifb53	javier fernandez	Aún impresionado después de haber probado hoy el @Tesla Model 3 en #teslaontour Sevilla. Sin duda, el vehículo eléctrico es el futuro, o debería decir el presente? pic.twitter.com/Lx07IrZO4U	1		2	1552770992000	14:16 - 16 mar. 2019	/javifb53/status/1107027897443934208
1556890669-1229	https://twitter.com/search?l=&q=%22%24TESLA%22%20since%3A2019-03-01%20until%3A2019-03-31&src=typd	@CarlosDrake3	Carlos Drake	La red de supercargadores de Tesla cubrirá toda Europa para finales de año http://bit.ly/2VJlUbU @Tesla @elonmusk @EP_motorpic.twitter.com/Zva4BN6RJa	2	1	2	1551979569000	9:26 - 7 mar. 2019	/CarlosDrake3/status/1103708428009197575
1556890669-101	https://twitter.com/search?l=&q=%22%24TESLA%22%20since%3A2019-03-01%20until%3A2019-03-31&src=typd	@BENITEZREYDAVID	ⅅᗅᏉⅈⅅ ℬℰℕⅈͲℰℤ ( ℒⅈℬℛℰ ℙℰℕՏᗅⅅ❆ℛ )	Solo en mis sueños tendré ese auto	1			1553830144000	20:29 - 28 mar. 2019	/BENITEZREYDAVID/status/1111470301496242176
1556890669-99	https://twitter.com/search?l=&q=%22%24TESLA%22%20since%3A2019-03-01%20until%3A2019-03-31&src=typd	@thesoul77	🎧Pablo Espiritu 🎧®	Todas las grandes cosas en este mundo empezaron con un sueño! Así que ud no decaiga ! sea cual sea	1		1	1553833851000	21:30 - 28 mar. 2019	/thesoul77/status/1111485850305466368
1556890669-916	https://twitter.com/search?l=&q=%22%24TESLA%22%20since%3A2019-03-01%20until%3A2019-03-31&src=typd	@SBNDN2014	Spansk	Este me enamoró. Es del equipo de ventas en el SC de Bærum. Un P90D signature. El mismo dia que vi un M3 por vez primera.pic.twitter.com/IZUwXSTO42	1		2	1552512731000	14:32 - 13 mar. 2019	/SBNDN2014/status/1105944669211541504
1556890669-610	https://twitter.com/search?l=&q=%22%24TESLA%22%20since%3A2019-03-01%20until%3A2019-03-31&src=typd	@Emilio_JFRey	Emilio J. Fernández Rey	Como si no hubiera cambios de precios en otras marcas... Vete a cuatro concesionarios y pregunta por un mismo modelo a ver qué precio te dan	1		1	1552824811000	5:13 - 17 mar. 2019	/Emilio_JFRey/status/1107253626689519616
1556890669-1497	https://twitter.com/search?l=&q=%22%24TESLA%22%20since%3A2019-03-01%20until%3A2019-03-31&src=typd	@isuriv	isuriv 🌐 👽	Esto es lo que pasa cuando no les pasan bien la información. No es culpa del que habla sino de la empresa que ha contratado @Tesla que ha dicho una cosa y les pasa otra cosa.			2	1551523259000	2:40 - 2 mar. 2019	/isuriv/status/1101794524983148544
1556890669-1189	https://twitter.com/search?l=&q=%22%24TESLA%22%20since%3A2019-03-01%20until%3A2019-03-31&src=typd	@sdaoviedo	Sergio Dávila	Aland, no sé que te ha pasado pero me has dejado un poco preocupado. Te repito lo que ya te puse más de una vez en tu canal de Youtube: eres un grandísimo comunicador y ningún otro explica las cosas tan claras y amenas. Desde la familia eléctrica te mando fuerza y ánimo compañero			4	1552033806000	0:30 - 8 mar. 2019	/sdaoviedo/status/1103935912499531780
1556890669-479	https://twitter.com/search?l=&q=%22%24TESLA%22%20since%3A2019-03-01%20until%3A2019-03-31&src=typd	@UltimoGT	Ultimo GT	British Motor Oil @YouLikeCarsUK @AutomotiveAsset @CarKeys_UK @screamingcars @Gandalfwasme @AVC_Leasing @JA_Autos @AdmarkUK @zdravkost @rafredarrows @realDonaldTrump @RunnerService @bgmotogp @FormulaOneWorld @CrienaLDavies @Imperialcar @my_hpi @tesla @bmw http://www.ultimogt.com pic.twitter.com/O598gFkJss	1	17	96	1553068348000	0:52 - 20 mar. 2019	/UltimoGT/status/1108275095045312512
1556890669-135	https://twitter.com/search?l=&q=%22%24TESLA%22%20since%3A2019-03-01%20until%3A2019-03-31&src=typd	@YamilCordi	Yamil Cordi	no hay ninguna competencia. @elonmusk aclaro que @Tesla se creo para acelerar el proceso de transicion hacia los EV. en sintesis , cachetazo para las marcas que siguen dandole interes a motores de combustion. Saludos.			1	1553787717000	8:41 - 28 mar. 2019	/YamilCordi/status/1111292347189473280
1556890669-1478	https://twitter.com/search?l=&q=%22%24TESLA%22%20since%3A2019-03-01%20until%3A2019-03-31&src=typd	@mgalimany	Mgalimany 🎗 🇧🇪 🇮🇱 🇨🇰 🇨🇭 🇦🇺 🇩🇪 🏴󠁧󠁢󠁳󠁣󠁴󠁿	Yo lo he probado en @baqueira_beret y de todos los coches que he probado, sin duda el mejor en todo. Aceleracion estabilidad, no he tocado el freno mas de 1 segundo. El performance es impresionante. Se cumple lo que prometio Tesla.pic.twitter.com/KpqJRzs3BK	1	2	9	1551550550000	10:15 - 2 mar. 2019	/mgalimany/status/1101908990911545344
1556890669-152	https://twitter.com/search?l=&q=%22%24TESLA%22%20since%3A2019-03-01%20until%3A2019-03-31&src=typd	@santoscollect	Bruno Santos	@teslamiles 648miles/1030kms 2012 Model S P85		1	3	1553743548000	20:25 - 27 mar. 2019	/santoscollect/status/1111107091987660800
1556890669-17	https://twitter.com/search?l=&q=%22%24TESLA%22%20since%3A2019-03-01%20until%3A2019-03-31&src=typd	@zer0me	Edward Wayne-Rogers	Lastimosamente lo de la coima es muy heavy. Pero de a poco estamos haciendo cosas para que eventualmente sea interesante venir	1		1	1553976211000	13:03 - 30 mar. 2019	/zer0me/status/1112082951544754178
1556890669-991	https://twitter.com/search?l=&q=%22%24TESLA%22%20since%3A2019-03-01%20until%3A2019-03-31&src=typd	@DomoElectra	Domo Electra	Ya tenemos número de bastidor del @Tesla #Model3 parece que llega el momento...	13	1	56	1552373395000	23:49 - 11 mar. 2019	/DomoElectra/status/1105360251837140993
1556890669-160	https://twitter.com/search?l=&q=%22%24TESLA%22%20since%3A2019-03-01%20until%3A2019-03-31&src=typd	@CarlosDG100D	CarlosDG	Yo estaré viajando con el Model S P85D hacía Gijón desde Madrid para asistir al evento @Citech_es Si no estuviera viajando, intentaría pasarme por el Service Center de Getafe... Disfruta del MidBlue			5	1553723733000	14:55 - 27 mar. 2019	/CarlosDG100D/status/1111023979282792448
1556890669-1218	https://twitter.com/search?l=&q=%22%24TESLA%22%20since%3A2019-03-01%20until%3A2019-03-31&src=typd	@elonmusk	Elon Musk	Very little power & only right before you get to the Supercharger. You won’t notice it in range.	31	46	1,6K	1551985082000	10:58 - 7 mar. 2019	/elonmusk/status/1103731551219539969
1556890669-1405	https://twitter.com/search?l=&q=%22%24TESLA%22%20since%3A2019-03-01%20until%3A2019-03-31&src=typd	@rodriguezbraun	Carlos Rodguez Braun	Rumbo a #ElDespertarLiberal de @MasDeUno con @carlos__alsina en @OndaCero_es - Bonus en @bbva - Número especial de @laeconomica 60 aniversario - Warren electoralista: sigue gastando el dinero de #UstedSeñora - @Tesla quiere vender coches online.		2	7	1551680245000	22:17 - 3 mar. 2019	/rodriguezbraun/status/1102452971185586176
1556890669-988	https://twitter.com/search?l=&q=%22%24TESLA%22%20since%3A2019-03-01%20until%3A2019-03-31&src=typd	@WorldEnergyTrad	WorldEnergyTrade	Ya se encuentra disponible el Modelo Estándar 3 de #Tesla https://buff.ly/2NWenUJ #Energy #Breaking #News #Today #12Mar @Tesla https://buff.ly/2NWenUJ		1		1552374009000	0:00 - 12 mar. 2019	/WorldEnergyTrad/status/1105362828045672449
1556890669-1356	https://twitter.com/search?l=&q=%22%24TESLA%22%20since%3A2019-03-01%20until%3A2019-03-31&src=typd	@ElFinanciero_Mx	El Financiero	El nuevo @Tesla Model Y llegará en dos semanas, anuncia @elonmusk. http://bit.ly/2UiIPL5 pic.twitter.com/5yDK2x4jA0		3	5	1551746700000	16:45 - 4 mar. 2019	/ElFinanciero_Mx/status/1102731702705610752
1556890669-1374	https://twitter.com/search?l=&q=%22%24TESLA%22%20since%3A2019-03-01%20until%3A2019-03-31&src=typd	@RobbReportMx	Robb Report México	#Automobiles: @Tesla anunció un arriesgado pero interesante movimiento que marcará la historia del automovilismo https://robbreport.mx/automobiles/tesla-cerrara-sus-tiendas-fisicas-ahora-podras-comprar-tu-model-3-por-internet/ …			1	1551731426000	12:30 - 4 mar. 2019	/RobbReportMx/status/1102667640458354688
1556890669-1690	https://twitter.com/search?l=&q=%22%24TESLA%22%20since%3A2019-03-01%20until%3A2019-03-31&src=typd	@waltershimon1	Walter Shimon	Walter Shimoon http://tweetedtimes.com/waltershimon1?s=rgp … - top stories by @Tesla				1551398450000	16:00 - 28 feb. 2019	/waltershimon1/status/1101271035792506880
1556890669-51	https://twitter.com/search?l=&q=%22%24TESLA%22%20since%3A2019-03-01%20until%3A2019-03-31&src=typd	@lbarcob	Luis del Barco	Mi casa está a tiro de piedra de Madrid y tienes Supercharger por el camino… Just saying.	1		1	1553938931000	2:42 - 30 mar. 2019	/lbarcob/status/1111926585093996544
1556890669-657	https://twitter.com/search?l=&q=%22%24TESLA%22%20since%3A2019-03-01%20until%3A2019-03-31&src=typd	@elonmusk	Elon Musk	Still get this question a lot, even though Norway has highest Tesla cars per person on (super appreciated!). Also, AWD is nice to have, but def not required for snow/ice.	285	379	7,6K	1552766714000	13:05 - 16 mar. 2019	/elonmusk/status/1107009951266824192
1556890669-111	https://twitter.com/search?l=&q=%22%24TESLA%22%20since%3A2019-03-01%20until%3A2019-03-31&src=typd	@CamilaSettier	Setti	antes que teletransportarme tengo que aprender a conducir un automóvil. Copate en está también @Tesla ♡				1553813120000	15:45 - 28 mar. 2019	/CamilaSettier/status/1111398895223898113
1556890669-684	https://twitter.com/search?l=&q=%22%24TESLA%22%20since%3A2019-03-01%20until%3A2019-03-31&src=typd	@WorldEnergyTrad	WorldEnergyTrade	#Tesla presenta en #California el Model Y. Tendrá autonomía de 483 km https://buff.ly/2O858B0 #Energy #Cars #Breaking #News #Today #16Mar @Tesla		1	1	1552735801000	4:30 - 16 mar. 2019	/WorldEnergyTrad/status/1106880291858235392
1556890669-1347	https://twitter.com/search?l=&q=%22%24TESLA%22%20since%3A2019-03-01%20until%3A2019-03-31&src=typd	@ElFinanciero_Mx	El Financiero	El nuevo @Tesla Model Y llegará en dos semanas, anuncia @elonmusk. http://bit.ly/2UiIPL5 pic.twitter.com/MGbO9nmAmB		4	13	1551764700000	21:45 - 4 mar. 2019	/ElFinanciero_Mx/status/1102807199833677824
1556890669-796	https://twitter.com/search?l=&q=%22%24TESLA%22%20since%3A2019-03-01%20until%3A2019-03-31&src=typd	@redpillgreen	redpillgreen	Y, Elon, Y???			1	1552625455000	21:50 - 14 mar. 2019	/redpillgreen/status/1106417469525102592
1556890669-1080	https://twitter.com/search?l=&q=%22%24TESLA%22%20since%3A2019-03-01%20until%3A2019-03-31&src=typd	@CCubicos	Centímetros Cúbicos	Publi, pero a la vuelta las sensaciones del #Profesor Silva sobre el @Tesla #Model3 #CCubicos189		1	6	1552209737000	1:22 - 10 mar. 2019	/CCubicos/status/1104673822865870850
1556890669-1228	https://twitter.com/search?l=&q=%22%24TESLA%22%20since%3A2019-03-01%20until%3A2019-03-31&src=typd	@FedeConcordia	Fede Culpian	Hola Saúl, tu que sabes, en cuanto a segmentos, el S, es segmento E? Y en qué entraría el M3? Y si no te enojas, harías un vídeo con virtudes y porque no, decepciones del M3? Saludos desde Argentina, a 3570 años luz que llegue un @Tesla	1		1	1551979670000	9:27 - 7 mar. 2019	/FedeConcordia/status/1103708849096327169
1556890669-632	https://twitter.com/search?l=&q=%22%24TESLA%22%20since%3A2019-03-01%20until%3A2019-03-31&src=typd	@emilianodlp98	Ædlp 🍍	Va jalo			3	1552780501000	16:55 - 16 mar. 2019	/emilianodlp98/status/1107067777561423873
1556890669-21	https://twitter.com/search?l=&q=%22%24TESLA%22%20since%3A2019-03-01%20until%3A2019-03-31&src=typd	@tecnocato	Israel Melendez, Jr. 🇵🇷 🇺🇸 ⚠️	Hello @LEGO_Group... Since everything you make with a motor is electric, when can we expect your version of electric automobiles such as @Tesla? Thanks. pic.twitter.com/GshBvU9xTK	1	8	36	1553984063000	15:14 - 30 mar. 2019	/tecnocato/status/1112115884766699521
1556890669-1632	https://twitter.com/search?l=&q=%22%24TESLA%22%20since%3A2019-03-01%20until%3A2019-03-31&src=typd	@cafrealvolante	Cafre al Volante	Por diseño @JaguarCarsMx iPace				1551410283000	19:18 - 28 feb. 2019	/cafrealvolante/status/1101320669109706752
1556890669-1516	https://twitter.com/search?l=&q=%22%24TESLA%22%20since%3A2019-03-01%20until%3A2019-03-31&src=typd	@ClubTeslaES	Club Tesla España	Buenos días ! #felizSabado ! Seguimos ampliando información, esta vez sobre la gama @tesla y sus versiones y precios de la mano de @Emilio_JFRey. http://clubtesla.es/wpress/2019/03/02/novedades-tesla-nuevas-versiones-del-tesla-model-3-nueva-version-model-s-y-mas/ …pic.twitter.com/2aXqgUSkGR	1	6	29	1551510727000	23:12 - 1 mar. 2019	/ClubTeslaES/status/1101741962670026752
1556890669-1451	https://twitter.com/search?l=&q=%22%24TESLA%22%20since%3A2019-03-01%20until%3A2019-03-31&src=typd	@autologiaonline	Autología	¡Por fin! Tesla anuncia la versión de entrada del Model 3 por 35,000 dólares Más información-> http://bit.ly/2UgzKCB @Tesla #Tesla #Model3pic.twitter.com/hXHYNZMhW2		3	8	1551573000000	16:30 - 2 mar. 2019	/autologiaonline/status/1102003151954108418
1556890669-1163	https://twitter.com/search?l=&q=%22%24TESLA%22%20since%3A2019-03-01%20until%3A2019-03-31&src=typd	@ElonsWorld	Elon's World	Es en la tienda de Masaryk ahí están exhibiendo el Model 3. El test drive lo hice con un amigo que lo pidió por internet.			6	1552084512000	14:35 - 8 mar. 2019	/ElonsWorld/status/1104148591017373697
1556890669-1514	https://twitter.com/search?l=&q=%22%24TESLA%22%20since%3A2019-03-01%20until%3A2019-03-31&src=typd	@elonmusk	Elon Musk	We’re trying to make EVs & autonomy more affordable over time. This is the right thing to do. However, we cannot then also retroactively make earlier buyers whole without killing the company.	301	134	2,4K	1551510921000	23:15 - 1 mar. 2019	/elonmusk/status/1101742773336715264
1556890669-1264	https://twitter.com/search?l=&q=%22%24TESLA%22%20since%3A2019-03-01%20until%3A2019-03-31&src=typd	@EduOjer95	Edu Ojer	Hola chicos, yo me he apuntado para el dia 7 en Torrefarrera(Lleida) pero no he recibido ningún email, llamada ni nada. Eso quiere decir que no he llegado a tiempo para entrar en la lista de prueba?				1551914348000	15:19 - 6 mar. 2019	/EduOjer95/status/1103434868933959681
1556890669-1620	https://twitter.com/search?l=&q=%22%24TESLA%22%20since%3A2019-03-01%20until%3A2019-03-31&src=typd	@nealboudette	Neal Boudette	. @markbspiegel spotted signif @Tesla price cuts, esp on S and X. Base S -$6000, Perf S $112K to $99K, 11% cut. X Perf $117K to $104K M3 cannibalizing high end sales? Demand for high end has dried up? Companies don’t cut prices when demand is strong.	9	7	73	1551415777000	20:49 - 28 feb. 2019	/nealboudette/status/1101343709700997120
1556890669-1676	https://twitter.com/search?l=&q=%22%24TESLA%22%20since%3A2019-03-01%20until%3A2019-03-31&src=typd	@jakecosenza	Jake	It'd be like sticking a fake antenna on an iphone because 'that's the way phones are supposed to look'	1		2	1551398570000	16:02 - 28 feb. 2019	/jakecosenza/status/1101271540606234624
1556890669-1049	https://twitter.com/search?l=&q=%22%24TESLA%22%20since%3A2019-03-01%20until%3A2019-03-31&src=typd	@soloautos	soloautos.mx	El #Tesla #Model 3 ya tiene precios y versiones en México. Más información-> http://bit.ly/2H8TNQv @Tesla #México #Model3pic.twitter.com/DuiqmhxghI		1	1	1552267801000	18:30 - 10 mar. 2019	/soloautos/status/1104917357648998401
1556890669-1032	https://twitter.com/search?l=&q=%22%24TESLA%22%20since%3A2019-03-01%20until%3A2019-03-31&src=typd	@masquelectricos	MQE Más Que Eléctricos	Tesla sube los precios.... http://www.mqe.es/tesla-aumentara-los-precios-actuales-de-todos-sus-coches-un-3/ … @Tesla #Model3 #models #modelxpic.twitter.com/6kjODD8sLd	1	3	6	1552300413000	3:33 - 11 mar. 2019	/masquelectricos/status/1105054143532711937
1556890669-1328	https://twitter.com/search?l=&q=%22%24TESLA%22%20since%3A2019-03-01%20until%3A2019-03-31&src=typd	@retodiariomx	RETO diario	#CienciaYTecnología | @elonmusk , reveló que cerrarán la mayoría de sus puntos de venta de @Tesla físicos alrededor del mundo, para concentrar su modelo de negocio en las ventas a través de internet http://retodiario.com/noticia/CIENCIA-Y-TECNOLOG&IacuteA/Tesla-deja-atr&aacutes-las-tiendas-f&iacutesicas-y-vender%C3%A1-sus-veh&iacuteculos-solo-de-manera-online/157174.html …			1	1551804460000	8:47 - 5 mar. 2019	/retodiariomx/status/1102973965587415046
1556890669-530	https://twitter.com/search?l=&q=%22%24TESLA%22%20since%3A2019-03-01%20until%3A2019-03-31&src=typd	@TeslaParaTodos	Tesla Para Todos	¿Donde se esconderán?	1		4	1553001456000	6:17 - 19 mar. 2019	/TeslaParaTodos/status/1107994529746087938
1556890669-733	https://twitter.com/search?l=&q=%22%24TESLA%22%20since%3A2019-03-01%20until%3A2019-03-31&src=typd	@MotorTerapia	MotorTerapia Mx	Se cumple el sueño S3XY de @elonmusk, 4 modelos de @Tesla ya lanzados oficialmente más un deportivo #TeslaRoadster. De igual manera en que ha cambiado la percepción de los autos en el mundo y se ha creado un nuevo modus vivendi para quienes compran un auto eléctrico. #s3xyrpic.twitter.com/wwtVhYYSd7		2	1	1552673970000	11:19 - 15 mar. 2019	/MotorTerapia/status/1106620954124476416
1556890669-25	https://twitter.com/search?l=&q=%22%24TESLA%22%20since%3A2019-03-01%20until%3A2019-03-31&src=typd	@rehakmar	Martin Rehak	Impressive depth of experiment. Theoretically, not surprising at all. Most AI systems are neither designed nor tested with adversarial manipulation in mind. Pretty sure that every driver assistance system contains similar vulnerabilities. 1/2	4	14	114	1553980113000	14:08 - 30 mar. 2019	/rehakmar/status/1112099316867448833
1556890669-315	https://twitter.com/search?l=&q=%22%24TESLA%22%20since%3A2019-03-01%20until%3A2019-03-31&src=typd	@joseenpeco	José Enrique 🔌 🇪🇸	Me gusta más en blanco, siempre parece más limpio, el negro después de lavarlo, a los 5 minutos ya se le nota el polvo, pero también mola			3	1553360284000	9:58 - 23 mar. 2019	/joseenpeco/status/1109499566645280769
1556890669-1201	https://twitter.com/search?l=&q=%22%24TESLA%22%20since%3A2019-03-01%20until%3A2019-03-31&src=typd	@WorldEnergyTrad	WorldEnergyTrade	La duración de una carga típica se reduce 15 minutos con la nueva tecnología de los cargadores de 3ª generación de #Tesla https://buff.ly/2ETvraM #Technology #Breaking #News #Today #7Mar @tesla		5	3	1551999603000	15:00 - 7 mar. 2019	/WorldEnergyTrad/status/1103792457421070337
1556890669-357	https://twitter.com/search?l=&q=%22%24TESLA%22%20since%3A2019-03-01%20until%3A2019-03-31&src=typd	@Ivan_ha97	Ivan Ha	O sea el Tesla esta en la casa, si señor!!			2	1553268466000	8:27 - 22 mar. 2019	/Ivan_ha97/status/1109114453809905664
1556890669-22	https://twitter.com/search?l=&q=%22%24TESLA%22%20since%3A2019-03-01%20until%3A2019-03-31&src=typd	@CARandDRIVER	Car and Driver	The @Tesla Model 3 buyers claim "bait and switch" over delayed delivery of standard range cars: http://crdrv.co/fGniNBx pic.twitter.com/nCVwytYeyS	10	64	213	1553983211000	15:00 - 30 mar. 2019	/CARandDRIVER/status/1112112311320367109
1556890669-1207	https://twitter.com/search?l=&q=%22%24TESLA%22%20since%3A2019-03-01%20until%3A2019-03-31&src=typd	@iPhoneGamesDev	Eduardo Ruiz	Esta claro que la BMS manda.	1		1	1551994354000	13:32 - 7 mar. 2019	/iPhoneGamesDev/status/1103770437744500736
1556890669-1026	https://twitter.com/search?l=&q=%22%24TESLA%22%20since%3A2019-03-01%20until%3A2019-03-31&src=typd	@SoyMotorCoches	SoyMotor - Coches	.@Tesla: menos concesionarios y coches más caros http://bit.ly/2Cp8DOT pic.twitter.com/CqV4ctI116		2	9	1552311110000	6:31 - 11 mar. 2019	/SoyMotorCoches/status/1105099010686230529
1556890669-743	https://twitter.com/search?l=&q=%22%24TESLA%22%20since%3A2019-03-01%20until%3A2019-03-31&src=typd	@canaltvcmx	CanalTVC	#Motor @Tesla anunció de manera oficial el Model Y, su SUV compacto de siete plazas. Este vehículo llega para completar su alineación S3XY: Model S, Model 3, Model X y Model Y. @elonmusk @EduVasat @AutosDesignpic.twitter.com/H150COIBIb		1	1	1552664499000	8:41 - 15 mar. 2019	/canaltvcmx/status/1106581233285373952
1556890669-173	https://twitter.com/search?l=&q=%22%24TESLA%22%20since%3A2019-03-01%20until%3A2019-03-31&src=typd	@jgrano305	Jason	@elonmusk @Tesla Tesla ad picture vs @RockstarGames GTA replica!pic.twitter.com/I2ceQ7UnZp	1	1	3	1553708738000	10:45 - 27 mar. 2019	/jgrano305/status/1110961085174165504
1556890669-845	https://twitter.com/search?l=&q=%22%24TESLA%22%20since%3A2019-03-01%20until%3A2019-03-31&src=typd	@oriolvent	oriol ventura	Gracias a vosotros por confiar en @Enerkia		1	4	1552603760000	15:49 - 14 mar. 2019	/oriolvent/status/1106326474368434178
1556890669-1631	https://twitter.com/search?l=&q=%22%24TESLA%22%20since%3A2019-03-01%20until%3A2019-03-31&src=typd	@_satchse2	Antonio	Mejor el i4 de @BMWMex				1551410481000	19:21 - 28 feb. 2019	/_satchse2/status/1101321500164947969
1556890669-1135	https://twitter.com/search?l=&q=%22%24TESLA%22%20since%3A2019-03-01%20until%3A2019-03-31&src=typd	@joseenpeco	José Enrique 🔌 🇪🇸	Le gustan las pizarras	1		2	1552149471000	8:37 - 9 mar. 2019	/joseenpeco/status/1104421045338034179
1556890669-732	https://twitter.com/search?l=&q=%22%24TESLA%22%20since%3A2019-03-01%20until%3A2019-03-31&src=typd	@P_ppes	arbe1e 💚	tiene la inmunidad del puerperio. puede decir lo que quiera.			1	1552674158000	11:22 - 15 mar. 2019	/P_ppes/status/1106621742418665472
1556890669-1308	https://twitter.com/search?l=&q=%22%24TESLA%22%20since%3A2019-03-01%20until%3A2019-03-31&src=typd	@whitfletcher	Still trying to get to the cool table.	Sorry, sarcasm often escapes me.			1	1551840236000	18:43 - 5 mar. 2019	/whitfletcher/status/1103124022580076544
1556890669-524	https://twitter.com/search?l=&q=%22%24TESLA%22%20since%3A2019-03-01%20until%3A2019-03-31&src=typd	@DabizdelRio	David	Y 13 dias que has perdido de garantía. Asi como la depreciación del vehiculo en esos 13 días. A la entrega del vehículo que te firmen un documento con la fecha de entrega asi en caso de tener que usar la garantía en los últimos dias de esta tendrás de donde tirar			2	1553003885000	6:58 - 19 mar. 2019	/DabizdelRio/status/1108004720524906497
1556890669-203	https://twitter.com/search?l=&q=%22%24TESLA%22%20since%3A2019-03-01%20until%3A2019-03-31&src=typd	@JuanRGue	Juan Guerrero	Cuando me salí de Uber, la corporación perdió a alguien importante.	1		2	1553641663000	16:07 - 26 mar. 2019	/JuanRGue/status/1110679755248922629
1556890669-1691	https://twitter.com/search?l=&q=%22%24TESLA%22%20since%3A2019-03-01%20until%3A2019-03-31&src=typd	@zshahan3	Zachary Shahan	He's a monster. Shouldn't be allowed out of the zoo. Raise your hands if you're the SEC and agree.		1	6	1551398447000	16:00 - 28 feb. 2019	/zshahan3/status/1101271024119828483
1556890669-842	https://twitter.com/search?l=&q=%22%24TESLA%22%20since%3A2019-03-01%20until%3A2019-03-31&src=typd	@Rin18mx	#Rin18	#Rin18NEWS: Ya en México: Model 3 El #Tesla más esperado de todos los tiempos ha llegado a #México. https://rin18.com/ya-en-mexico-model-3/ … #Rin18 @Tesla #BeAlpha #SonyalphaPartners #SonySD #KarcherMX #teamSonax #soyDJIMexico #somosBosch #VboxMxpic.twitter.com/FSp26MOjDL				1552604770000	16:06 - 14 mar. 2019	/Rin18mx/status/1106330710229635073
1556890669-42	https://twitter.com/search?l=&q=%22%24TESLA%22%20since%3A2019-03-01%20until%3A2019-03-31&src=typd	@peralluis	pedro luis jimenez	quiero un furgoneta Tesla camperizada como la volkswagen con autopilot sin tener que estar al volante, para dormir o jugar a cartas si voy acompañado, que se vaya a buscar parking solita y vuelva mientras hago visita turística. Tesla Kit, como el coche fantástico.			1	1553945738000	4:35 - 30 mar. 2019	/peralluis/status/1111955135960399872
1556890669-184	https://twitter.com/search?l=&q=%22%24TESLA%22%20since%3A2019-03-01%20until%3A2019-03-31&src=typd	@Soyo88_	Soyo	Rayo Mac Domo			2	1553693757000	6:35 - 27 mar. 2019	/Soyo88_/status/1110898251694309378
1556890669-1181	https://twitter.com/search?l=&q=%22%24TESLA%22%20since%3A2019-03-01%20until%3A2019-03-31&src=typd	@Autocosmos	Autocosmos México	Tesla Model 3 2019 llega a México, el esperado eléctrico ya está aquí https://mx.atcs.ms/2Tnd8DY #Autocosmos @Tesla pic.twitter.com/Rb5oGrgBdh		6	20	1552064828000	9:07 - 8 mar. 2019	/Autocosmos/status/1104066028013871111
1556890669-1485	https://twitter.com/search?l=&q=%22%24TESLA%22%20since%3A2019-03-01%20until%3A2019-03-31&src=typd	@peto_mauleon	Peto Mauleón	No sé si tienes razón en llamarlo mafia. Los concesionarios son eso, concesionarios, no agentes, y asumen mucho más riesgo precisamente por eso. Vehículos, instalaciones, costes laborales... todo lo asume un inversor privado, propietario del concesionario, y no la propia marca.	1			1551547432000	9:23 - 2 mar. 2019	/peto_mauleon/status/1101895912568340481
1556890669-343	https://twitter.com/search?l=&q=%22%24TESLA%22%20since%3A2019-03-01%20until%3A2019-03-31&src=typd	@iPhoneGamesDev	Eduardo Ruiz	En mi opinión demasiado volumen, no hacía falta batir todos lo records de entregas en en un mes, mejor ir entregando y hacerlo bien. No hay estructura empresarial que sin escalar, aguante eso y menos cerrando tiendas.	1		2	1553290076000	14:27 - 22 mar. 2019	/iPhoneGamesDev/status/1109205090320203776
1556890669-1393	https://twitter.com/search?l=&q=%22%24TESLA%22%20since%3A2019-03-01%20until%3A2019-03-31&src=typd	@WorldEnergyTrad	WorldEnergyTrade	#Tesla revelará su nuevo coche eléctrico este próximo 14 de marzo https://buff.ly/2GZNBdv #Cars #Breaking #News #Today #World #America #4Mar @Tesla		5	5	1551700709000	3:58 - 4 mar. 2019	/WorldEnergyTrad/status/1102538802000785408
1556890669-1573	https://twitter.com/search?l=&q=%22%24TESLA%22%20since%3A2019-03-01%20until%3A2019-03-31&src=typd	@felixgarfdz	Félix García	Arturo creo que es coyuntural. Es el primer mes que ha habido entregas del Model 3.	1		2	1551449781000	6:16 - 1 mar. 2019	/felixgarfdz/status/1101486333569191944
1556890669-823	https://twitter.com/search?l=&q=%22%24TESLA%22%20since%3A2019-03-01%20until%3A2019-03-31&src=typd	@UrrutiaAlejo	Alex Urrutia	Model Y unveiling #tesla @Tesla #ElectricVehicles #car #ford @Fordpic.twitter.com/JS0xMPKPZX				1552621294000	20:41 - 14 mar. 2019	/UrrutiaAlejo/status/1106400018251034624
1556890669-47	https://twitter.com/search?l=&q=%22%24TESLA%22%20since%3A2019-03-01%20until%3A2019-03-31&src=typd	@BravoEmilio	Emilio Bravo	A disfrutarlo!	1		1	1553940619000	3:10 - 30 mar. 2019	/BravoEmilio/status/1111933667146952704
1556890669-328	https://twitter.com/search?l=&q=%22%24TESLA%22%20since%3A2019-03-01%20until%3A2019-03-31&src=typd	@Isilopez_101	Isi lopez 🔋 🔌 🇪🇸	Imagínate yo el cague desde Holanda hasta aquí a terceros			6	1553334131000	2:42 - 23 mar. 2019	/Isilopez_101/status/1109389870835879936
1556890669-697	https://twitter.com/search?l=&q=%22%24TESLA%22%20since%3A2019-03-01%20until%3A2019-03-31&src=typd	@apsalonso	Alex Perez Salas	@Tesla muy bueno!! pic.twitter.com/maXOGqNMfh				1552715250000	22:47 - 15 mar. 2019	/apsalonso/status/1106794095995953152
1556890669-865	https://twitter.com/search?l=&q=%22%24TESLA%22%20since%3A2019-03-01%20until%3A2019-03-31&src=typd	@Wally54_	C.L. III	Esos de @Tesla me tienen agarrado de los	1			1552593811000	13:03 - 14 mar. 2019	/Wally54_/status/1106284744436678656
1556890669-431	https://twitter.com/search?l=&q=%22%24TESLA%22%20since%3A2019-03-01%20until%3A2019-03-31&src=typd	@CeltaDesigns	El pelon encajoso que te hace llorar	Perverso!! Luego jugaré	1		1	1553132583000	18:43 - 20 mar. 2019	/CeltaDesigns/status/1108544517467242496
1556890669-497	https://twitter.com/search?l=&q=%22%24TESLA%22%20since%3A2019-03-01%20until%3A2019-03-31&src=typd	@TeslaParaTodos	Tesla Para Todos	Lo tengo que traducir a español, ya que lo tengo impreso en ingles y hay cosas de la versión americana que no aplican aqui. Antes del Jueves lo tienes.			3	1553028355000	13:45 - 19 mar. 2019	/TeslaParaTodos/status/1108107355890348032
1556890669-1023	https://twitter.com/search?l=&q=%22%24TESLA%22%20since%3A2019-03-01%20until%3A2019-03-31&src=typd	@CasabiancaRaul	Raul Casabianca	*FANTASTICO	1		28	1552318803000	8:40 - 11 mar. 2019	/CasabiancaRaul/status/1105131275625680897
1556890669-476	https://twitter.com/search?l=&q=%22%24TESLA%22%20since%3A2019-03-01%20until%3A2019-03-31&src=typd	@mcuevasr	Miguel	quiero un auto compartido @Tesla / cc @elonmusk #chile #electrico #sun & #sol				1553076984000	3:16 - 20 mar. 2019	/mcuevasr/status/1108311320628203520
1556890669-711	https://twitter.com/search?l=&q=%22%24TESLA%22%20since%3A2019-03-01%20until%3A2019-03-31&src=typd	@breizh_72	🐆 David of Breizh 🐢	Si, que lindo !				1552701400000	18:56 - 15 mar. 2019	/breizh_72/status/1106736004256419840
1556890669-1500	https://twitter.com/search?l=&q=%22%24TESLA%22%20since%3A2019-03-01%20until%3A2019-03-31&src=typd	@Emilatab	Emlata 🇪🇸 🇪🇺	Creo q concesiones con comerciales tiene q haber. Hay gente q sabe 0 de coches y necesitan q le asesoren. El problema viene cuando ese Sr. sale del concesionario con el coche q le interesaba al comercial y no al Sr. q iba a la concesión con unas necesidades concretas.			1	1551521135000	2:05 - 2 mar. 2019	/Emilatab/status/1101785615258058754
1556890669-319	https://twitter.com/search?l=&q=%22%24TESLA%22%20since%3A2019-03-01%20until%3A2019-03-31&src=typd	@alannegro	alan g. cervantes	Cómo propietario de un accent (mismo motor que un río) te puedo asegurar que es correcta esa lectura. Trata de ser más sutil con el pie derecho, y te puede llegar a dar hasta 11km/lt; no esperes mucho más que eso.	1		4	1553357428000	9:10 - 23 mar. 2019	/alannegro/status/1109487585095639045
1556890669-833	https://twitter.com/search?l=&q=%22%24TESLA%22%20since%3A2019-03-01%20until%3A2019-03-31&src=typd	@DF_hotdog	Dylan W. Frank	model Y unveil for @tesla https://livestream.tesla.com/	1		1	1552618328000	19:52 - 14 mar. 2019	/DF_hotdog/status/1106387576863293441
1556890669-504	https://twitter.com/search?l=&q=%22%24TESLA%22%20since%3A2019-03-01%20until%3A2019-03-31&src=typd	@maselectricos	Somos Electricos	En el programa de curiosidades de esta semana, te hablamos de las promesas de @Tesla sobre su #Autopilot ¿Pensáis que en 2019 habrá un importante avance?http://ow.ly/YXmn50nuGEU		2	2	1553020230000	11:30 - 19 mar. 2019	/maselectricos/status/1108073276750872576
1556890669-249	https://twitter.com/search?l=&q=%22%24TESLA%22%20since%3A2019-03-01%20until%3A2019-03-31&src=typd	@CarlosDG100D	CarlosDG	En España la mayoría están con Catalana Occidente			4	1553527952000	8:32 - 25 mar. 2019	/CarlosDG100D/status/1110202815840956421
1556890669-1685	https://twitter.com/search?l=&q=%22%24TESLA%22%20since%3A2019-03-01%20until%3A2019-03-31&src=typd	@jguenter13	j guenter	I am very excited about the energy going into #ElectricVehicles by so many companies right now. This announcement has been in the making for some time - and is great to see. Innovation will help us solve #ClimateChange. Thank you @Tesla https://twitter.com/Tesla/status/1101246410446430209 …			1	1551398503000	16:01 - 28 feb. 2019	/jguenter13/status/1101271259487326209
1556890669-1095	https://twitter.com/search?l=&q=%22%24TESLA%22%20since%3A2019-03-01%20until%3A2019-03-31&src=typd	@GustavoIbarra98	Gustavo Ibarra	Hablando de pensar en todo vea...			1	1552178903000	16:48 - 9 mar. 2019	/GustavoIbarra98/status/1104544495322841088
1556890669-146	https://twitter.com/search?l=&q=%22%24TESLA%22%20since%3A2019-03-01%20until%3A2019-03-31&src=typd	@maldoneti2000	Alberto Maldonado	Vas a flipar, yo no me puedo bajar del coche casi ni para dormir			1	1553758978000	0:42 - 28 mar. 2019	/maldoneti2000/status/1111171810324893696
1556890669-136	https://twitter.com/search?l=&q=%22%24TESLA%22%20since%3A2019-03-01%20until%3A2019-03-31&src=typd	@be_agua	be_agua (Beatriz)	$TSLA Porque creo en el producto que hacen y que quien lo hace también cree en él, diferencia clave respecto de su competencia. Ésta está además por llegar, lo cual es un punto añadido, el de ser el primero; aunque le adelantasen, la historia ya la lideran @Tesla y @elonmusk.	1	1	14	1553787065000	8:31 - 28 mar. 2019	/be_agua/status/1111289613400846337
1556890669-1069	https://twitter.com/search?l=&q=%22%24TESLA%22%20since%3A2019-03-01%20until%3A2019-03-31&src=typd	@WorldEnergyTrad	WorldEnergyTrade	La duración de una carga típica se reduce 15 minutos con la nueva tecnología de los cargadores de 3ª generación de #Tesla https://buff.ly/2ETvraM #Technology #Breaking #News #Today #10Mar @tesla		5	2	1552226410000	7:00 - 10 mar. 2019	/WorldEnergyTrad/status/1104743753120731137
1556890669-763	https://twitter.com/search?l=&q=%22%24TESLA%22%20since%3A2019-03-01%20until%3A2019-03-31&src=typd	@XaviGasso	Xavi Gassó	Con el Model Y, @tesla y @elonmusk culminan la visión que les ha llevado a producir 4 vehículos que muchas y muchos querríamos tener en el garaje. El Y es - sin duda - fascinante, como los demás. Y mi preferido. Fan de la estrategia ‘S3XY’ de Tesla https://twitter.com/i/moments/1106416937515565056 …		1	1	1552646244000	3:37 - 15 mar. 2019	/XaviGasso/status/1106504663023665154
1556890669-1301	https://twitter.com/search?l=&q=%22%24TESLA%22%20since%3A2019-03-01%20until%3A2019-03-31&src=typd	@agosnofla	Alfonso Garcia	https://youtu.be/o44Rh0iEFus Un video muy bueno ;-)		1	1	1551863193000	1:06 - 6 mar. 2019	/agosnofla/status/1103220308423700480
1556890669-162	https://twitter.com/search?l=&q=%22%24TESLA%22%20since%3A2019-03-01%20until%3A2019-03-31&src=typd	@WorldEnergyTrad	WorldEnergyTrade	#Tesla dice que posee el mayor sistema de almacenamiento de energía de #Asia https://buff.ly/2JIrWsh #Energy #Storage #Breaking #News #Today #27Mar @Tesla		2	2	1553719202000	13:40 - 27 mar. 2019	/WorldEnergyTrad/status/1111004977626038272
1556890669-866	https://twitter.com/search?l=&q=%22%24TESLA%22%20since%3A2019-03-01%20until%3A2019-03-31&src=typd	@TerpHansen	Hans-Henning Terp-Hansen	To anyone who claims towing a large trailer cannot be done using electric cars. Even in snow. Go recalibrate your reality @Tesla @elonmusk #bestcareverpic.twitter.com/fXRPS8dXri	152	437	5,5K	1552593759000	13:02 - 14 mar. 2019	/TerpHansen/status/1106284527524159490
1556890669-603	https://twitter.com/search?l=&q=%22%24TESLA%22%20since%3A2019-03-01%20until%3A2019-03-31&src=typd	@motorpuntoes	motor.es	Nueva propuesta de diseño para el Tesla Model S de nueva generación http://bit.ly/2W6HOWV @Tesla @ClubTeslaES #Tesla #tesla #EV #electrico #teslamodels #ModelS #models #TeslaModelSpic.twitter.com/I85xz4FytW		3	4	1552835109000	8:05 - 17 mar. 2019	/motorpuntoes/status/1107296819611090945
1556890669-470	https://twitter.com/search?l=&q=%22%24TESLA%22%20since%3A2019-03-01%20until%3A2019-03-31&src=typd	@SBNDN2014	Spansk	Deja hacer a los del SEC y ya verás que Tito Elon termina levantando el muro de Trump al sol con un pañuelo de nudos. Trabajos forzosos.	1	1	5	1553088393000	6:26 - 20 mar. 2019	/SBNDN2014/status/1108359172809207813
1556890669-419	https://twitter.com/search?l=&q=%22%24TESLA%22%20since%3A2019-03-01%20until%3A2019-03-31&src=typd	@AlbarenqueD	Rubén D. Albarenque	NORUEGA: no sera pais demasiado grande pero si lo es en sentido CULTURAL y STANDARD ECONOMICO, IMPORTANTISIMO.			1	1553176497000	6:54 - 21 mar. 2019	/AlbarenqueD/status/1108728708469350400
1556890669-1190	https://twitter.com/search?l=&q=%22%24TESLA%22%20since%3A2019-03-01%20until%3A2019-03-31&src=typd	@anouarhamman	fight4renewables	No te fijas en los haters! Seguimos defendiendo el #EV sin ellos! Gracias por lo que haces! Hay que decir las cosas tal como estén! Me alegro de haber gente como tú a mi lado defendiendo @Tesla y protección de medio ambiente! Hala #EV!			1	1552033306000	0:21 - 8 mar. 2019	/anouarhamman/status/1103933817809596416
1556890669-1400	https://twitter.com/search?l=&q=%22%24TESLA%22%20since%3A2019-03-01%20until%3A2019-03-31&src=typd	@SoyMotorCoches	SoyMotor - Coches	.@elonmusk confirma el 14 de marzo para la presentación del nuevo @Tesla Model Y. https://bit.ly/2Jqbt8o pic.twitter.com/0ZVJjjP0Y2		2	12	1551690127000	1:02 - 4 mar. 2019	/SoyMotorCoches/status/1102494419859718145
1556890669-748	https://twitter.com/search?l=&q=%22%24TESLA%22%20since%3A2019-03-01%20until%3A2019-03-31&src=typd	@AutoNewsMexico	Automotive News México	Model Y de @Tesla se une al campo de batalla de EVs: https://goo.gl/KgPXEq pic.twitter.com/fL8pHKplRH			2	1552660885000	7:41 - 15 mar. 2019	/AutoNewsMexico/status/1106566071329402881
1556890669-456	https://twitter.com/search?l=&q=%22%24TESLA%22%20since%3A2019-03-01%20until%3A2019-03-31&src=typd	@xShaunCassidyx	Shaun Cassidy	Every drive makes me love this car even more. Thank you @Tesla & @elonmusk for creating such an incredible experience all around. #tesla #model3 #elonmuskpic.twitter.com/IegibG9BKK	126	198	4,5K	1553100584000	9:49 - 20 mar. 2019	/xShaunCassidyx/status/1108410305875345409
1556890669-1595	https://twitter.com/search?l=&q=%22%24TESLA%22%20since%3A2019-03-01%20until%3A2019-03-31&src=typd	@AndreeFairlie	Andree Fairlie Model3 Tesla 🚘 🔋	Empiezo a vivir lo que tantas veces @slcuervo nos ha contado, experiencias de vida cuando @Tesla forma parte de tu vida. La diferencia por el "plus" del AP lo justifica a mi opinión. https://twitter.com/ClubTeslaES/status/1101422463550976000 …	1	1	10	1551434912000	2:08 - 1 mar. 2019	/AndreeFairlie/status/1101423968597225472
1556890669-279	https://twitter.com/search?l=&q=%22%24TESLA%22%20since%3A2019-03-01%20until%3A2019-03-31&src=typd	@LifeOnCars	LifeOnCars	Cuantos más comentarios leo del tipo del que ha escrito el Sr. Portela, mas creo que @Tesla paga a determinada gente para que hagan lobby. Es imposible ser tan fanboy de una marca sin obtener algo a cambio.	2		2	1553455697000	12:28 - 24 mar. 2019	/LifeOnCars/status/1109899754366996480
1556890669-644	https://twitter.com/search?l=&q=%22%24TESLA%22%20since%3A2019-03-01%20until%3A2019-03-31&src=typd	@wdman	José A 🌍 🚀	Discúlpame Fernando, pero este último tuit no lo entiendo. ¿Qué es lo que no estoy viendo bien? Entiendo vuestro enfado y que Tesla lo ha hecho muy mal... ¿Qué he escrito ?	1			1552770564000	14:09 - 16 mar. 2019	/wdman/status/1107026098662137859
1556890669-1212	https://twitter.com/search?l=&q=%22%24TESLA%22%20since%3A2019-03-01%20until%3A2019-03-31&src=typd	@darinlayman	Darin Layman	6 months ago @Tesla delivered our Model 3 to our home. We charge the battery with our @SunPower solar panels. 11,000+ miles and every day my soul smiles and my heart is warmed by this switch away from fossil fuel. Thank you both.pic.twitter.com/aG8l12Cju7	40	191	2,6K	1551992003000	12:53 - 7 mar. 2019	/darinlayman/status/1103760580140101632
1556890669-234	https://twitter.com/search?l=&q=%22%24TESLA%22%20since%3A2019-03-01%20until%3A2019-03-31&src=typd	@theborg22	J.David Garcia	#arusitis140 @ArusityslaSexta el fallo de diseño del @tesla Model 3 fue solucionado hace meses. Tomar la prueba. https://youtu.be/4B3-jJK9f0U			3	1553591871000	2:17 - 26 mar. 2019	/theborg22/status/1110470910946013184
1556890669-980	https://twitter.com/search?l=&q=%22%24TESLA%22%20since%3A2019-03-01%20until%3A2019-03-31&src=typd	@jesusbabyEs	jesusbaby	Entiendo que es lo único que le queda, por que la obra lleva acabada ya unos meses.	1		1	1552401493000	7:38 - 12 mar. 2019	/jesusbabyEs/status/1105478102334013440
1556890669-642	https://twitter.com/search?l=&q=%22%24TESLA%22%20since%3A2019-03-01%20until%3A2019-03-31&src=typd	@ratocego	Paulo Dias	Día de #MixedFeelings con @Tesla . Hoy fui a ver si el Model 3 sería un candidato digno de reemplazar mis actuales ruedas de "a diario", y... Primera decepción, algún genio de la estrategia de negocio decidió que en Europa no se iba a vender la versión de tracción trasera. ???	1			1552771252000	14:20 - 16 mar. 2019	/ratocego/status/1107028986897616896
1556890669-1227	https://twitter.com/search?l=&q=%22%24TESLA%22%20since%3A2019-03-01%20until%3A2019-03-31&src=typd	@MiFuturoVerde	Futuro Verde	Tesla saca al mercado su modelo más barato #NosEncanta @Tesla https://futuroverde.org/?p=14637				1551980042000	9:34 - 7 mar. 2019	/MiFuturoVerde/status/1103710412523143170
1556890669-925	https://twitter.com/search?l=&q=%22%24TESLA%22%20since%3A2019-03-01%20until%3A2019-03-31&src=typd	@Ojimenezro002	Omar Jimenez	Gracias @SebasFC, gracias @Enerkia, gracias @ClubTeslaES !!! Así da gusto. Al final, con mi @Tesla #models de 2013 ni pagaré por recargar en casa ni en la carretera!!pic.twitter.com/vIOABXNiRG	1	1	6	1552502592000	11:43 - 13 mar. 2019	/Ojimenezro002/status/1105902143544922112
1556890669-552	https://twitter.com/search?l=&q=%22%24TESLA%22%20since%3A2019-03-01%20until%3A2019-03-31&src=typd	@JesusMorato	Jesuus 🤘	No sería @dani_el_gallo ??	1		1	1552944169000	14:22 - 18 mar. 2019	/JesusMorato/status/1107754253907570693
1556890669-1231	https://twitter.com/search?l=&q=%22%24TESLA%22%20since%3A2019-03-01%20until%3A2019-03-31&src=typd	@masquelectricos	MQE Más Que Eléctricos	Tener un cargador más potente no significa cargar a mas potencia. Gracias a @BjornNyland por su gran trabajo. Adjunto capturas cada 10 min de la carga del #TeslaModel3 EN UN CARGADOR DE TESLA A 120kw y otro de 175kw. @Tesla pic.twitter.com/guZd7nnLaZ	1	4	18	1551975090000	8:11 - 7 mar. 2019	/masquelectricos/status/1103689640547102720
1556890669-1554	https://twitter.com/search?l=&q=%22%24TESLA%22%20since%3A2019-03-01%20until%3A2019-03-31&src=typd	@Zoechispazo	Jose R.Zoe 🔋 ⚡️	Jajajajapero con pedazo de coche			2	1551465429000	10:37 - 1 mar. 2019	/Zoechispazo/status/1101551969037176832
1556890669-219	https://twitter.com/search?l=&q=%22%24TESLA%22%20since%3A2019-03-01%20until%3A2019-03-31&src=typd	@DomoElectra	Domo Electra	lo tienes toda la compra en directo en mi canal xD	2		2	1553615488000	8:51 - 26 mar. 2019	/DomoElectra/status/1110569967810998273
1556890669-1362	https://twitter.com/search?l=&q=%22%24TESLA%22%20since%3A2019-03-01%20until%3A2019-03-31&src=typd	@SethWageWar	SETH BLAKE	Dude is straight snoozing going 75mph on the interstate, letting his @Tesla do the work. pic.twitter.com/RQD2LBSnGh	728	4,6K	15K	1551742181000	15:29 - 4 mar. 2019	/SethWageWar/status/1102712751313498112
1556890669-1538	https://twitter.com/search?l=&q=%22%24TESLA%22%20since%3A2019-03-01%20until%3A2019-03-31&src=typd	@Ojimenezro002	Omar Jimenez	Gracias!!. Estoy deseando ver el tuyo casi tanto como tú			2	1551472006000	12:26 - 1 mar. 2019	/Ojimenezro002/status/1101579555175911424
1556890669-959	https://twitter.com/search?l=&q=%22%24TESLA%22%20since%3A2019-03-01%20until%3A2019-03-31&src=typd	@diariotesla	Diario De Un Tesla	Yo creo que todos los SuC de España tienen ya la mitad de los puestos con toma CCS disponible, ósea todos están adaptados a CCS. Supongo que los nuevos tendrán todos los puestos duplicados y, como dice @TeslaParaTodos, acabarán adaptando todos los puestos de los ya existentes.	1		1	1552432735000	16:18 - 12 mar. 2019	/diariotesla/status/1105609144181108742
1556890669-372	https://twitter.com/search?l=&q=%22%24TESLA%22%20since%3A2019-03-01%20until%3A2019-03-31&src=typd	@EnriqueViguera	Enrique Viguera	Un empresario enamorado de Málaga y que da ejemplo de las cosas que se pueden hacer en esta bella tierra!			2	1553245179000	1:59 - 22 mar. 2019	/EnriqueViguera/status/1109016779018420224
1556890669-1039	https://twitter.com/search?l=&q=%22%24TESLA%22%20since%3A2019-03-01%20until%3A2019-03-31&src=typd	@slcuervo	Saul Lopez	Ahora resulta que calcularon mal el tema de cerrar tiendas, así que han decidido dejar abiertas más de las que habían pensado, y van a subir los precios de los coches. Pero sólo un poquito. ESTO ES UN AUTÉNTICO CAOS, @Tesla se está comportando como un amateur https://twitter.com/Tesla/status/1104996129853255680 …	32	26	163	1552291023000	0:57 - 11 mar. 2019	/slcuervo/status/1105014758464540672
1556890669-257	https://twitter.com/search?l=&q=%22%24TESLA%22%20since%3A2019-03-01%20until%3A2019-03-31&src=typd	@km11motor	Km11 Motor	Probamos el @Tesla Model S 100D durante más de 1.600 kms en un viaje por la #CostaBrava. Un eléctrico con 500 kms de autonomía y tecnología a raudales #Tesla #ModelS #Cocheselectricoshttp://www.km11.es/prueba-tesla-model-s-100d-opinion/ …		1	3	1553514598000	4:49 - 25 mar. 2019	/km11motor/status/1110146804924993537
1556890669-138	https://twitter.com/search?l=&q=%22%24TESLA%22%20since%3A2019-03-01%20until%3A2019-03-31&src=typd	@javitovather	Javito 🔋 🔋	Queremos verlo todo todo !!			3	1553766085000	2:41 - 28 mar. 2019	/javitovather/status/1111201619167903744
1556890669-284	https://twitter.com/search?l=&q=%22%24TESLA%22%20since%3A2019-03-01%20until%3A2019-03-31&src=typd	@SpanishTutorLA	LA SPANISH	Museo Petersen=( el) Museo https://laspanish.com SPANISH TUTOR #Shazam #ShenYun @Tesla #X #class #classpass #LanguageLearn #Training #stone #virtual #cheaptickets #ring #Abroad #Coaching #Training #Events #Fashion @LALIVE @Delta @netflix @ABC7 #Cat @Ariana #bird #WordOfTheDaypic.twitter.com/ZT9P92yNRY				1553445735000	9:42 - 24 mar. 2019	/SpanishTutorLA/status/1109857973478670338
1556890669-1436	https://twitter.com/search?l=&q=%22%24TESLA%22%20since%3A2019-03-01%20until%3A2019-03-31&src=typd	@TeslaParaTodos	Tesla Para Todos	Insiste hasta que te lo pongan en escrito en un email por lo menos	1			1551607067000	1:57 - 3 mar. 2019	/TeslaParaTodos/status/1102146040944308224
1556890669-288	https://twitter.com/search?l=&q=%22%24TESLA%22%20since%3A2019-03-01%20until%3A2019-03-31&src=typd	@Alandbru	𝓐𝓵𝓪𝓷𝓭	Desconozco si aquí solo habían 3 antes... no venía desde Diciembre			2	1553432083000	5:54 - 24 mar. 2019	/Alandbru/status/1109800712047874049
1556890669-1353	https://twitter.com/search?l=&q=%22%24TESLA%22%20since%3A2019-03-01%20until%3A2019-03-31&src=typd	@Tesla	Tesla	Model 3 Performance vs Porsche GT2 RS with @nico_rosberghttps://www.youtube.com/watch?v=xz5mV0Y1804 …	90	519	3,7K	1551748947000	17:22 - 4 mar. 2019	/Tesla/status/1102741128988647424
1556890669-1683	https://twitter.com/search?l=&q=%22%24TESLA%22%20since%3A2019-03-01%20until%3A2019-03-31&src=typd	@mariodarnadi	Mario Darnadi	i cant see how this is good idea... what if i want to see the car ?	1		1	1551398505000	16:01 - 28 feb. 2019	/mariodarnadi/status/1101271267729203200
1556890669-761	https://twitter.com/search?l=&q=%22%24TESLA%22%20since%3A2019-03-01%20until%3A2019-03-31&src=typd	@Loading_cars	Loading Cars	Ya está aquí el @Tesla Model Y, el segundo SUV de la marca. Se espera que la producción comience a principios de 2021 con un precio que parte desde los 56.000€ para la versión "Long Range" y tracción trasera. Llegarán versiones más económicas como ocurre con el Model 3. pic.twitter.com/oGNSdUL7Oc		2	3	1552648673000	4:17 - 15 mar. 2019	/Loading_cars/status/1106514852208611330
1556890669-1351	https://twitter.com/search?l=&q=%22%24TESLA%22%20since%3A2019-03-01%20until%3A2019-03-31&src=typd	@DAVIDTUDIOS	🇪🇸 DAVID ALBARRÁN 🇪🇸	La Camioneta Pickup de @Tesla será presentada a finales de este año 2019. Tal y como dijo en su momento @elonmusk tendrá un diseño futurista "CIBERPUNK BLADE RUNNER".https://electrek.co/2019/03/04/tesla-pickup-truck-2019-design-elon-musk/ …			1	1551751472000	18:04 - 4 mar. 2019	/DAVIDTUDIOS/status/1102751718905921536
1556890669-39	https://twitter.com/search?l=&q=%22%24TESLA%22%20since%3A2019-03-01%20until%3A2019-03-31&src=typd	@JcJosue3773	Josué Cortez	Aunque aún no tengo un Tesla, me gustaría una función de asistente de voz estilo Siri o Cortana, ya sé que responden a comandos de voz pero podría ser más avanzado responder al nombre con el que fué configurado con voz audible y (por ejemplo) avisar que ya está listo para partir			3	1553952535000	6:28 - 30 mar. 2019	/JcJosue3773/status/1111983646246866945
1556890669-1372	https://twitter.com/search?l=&q=%22%24TESLA%22%20since%3A2019-03-01%20until%3A2019-03-31&src=typd	@EfectoNaim	Efecto Naím	280 caracteres bastan para sacudir los mercados financieros. Cuando @elonmusk desmintió en Twitter que Samsung fabricaría las baterías del último modelo de sus autos eléctricos @Tesla, el valor de Samsung en la bolsa cayó notablemente. pic.twitter.com/hg8VhgjjZ5		10	11	1551733284000	13:01 - 4 mar. 2019	/EfectoNaim/status/1102675433177432066
1556890669-1535	https://twitter.com/search?l=&q=%22%24TESLA%22%20since%3A2019-03-01%20until%3A2019-03-31&src=typd	@CarlosDG100D	CarlosDG	Nosotros en @ImportTesla recogemos el coche que sea, incluso un Model 3, en Tilburg y lo llevamos rodando hasta Madrid con matrículas de transporte rojas, y ahí pasamos ITV y lo matriculamos, y en una semana el coche está en Canarias	1		1	1551477147000	13:52 - 1 mar. 2019	/CarlosDG100D/status/1101601116050067458
1556890669-634	https://twitter.com/search?l=&q=%22%24TESLA%22%20since%3A2019-03-01%20until%3A2019-03-31&src=typd	@HonsteinMX	Moisés Honstein	Un melón por ese auto, y menos de 500 kilómetros de rendimiento, pues francamente el ahorro en combustible aún sigue siendo más asequible un auto a gasolina, espero estos precios bajen para que más puedan tener acceso a ellos. Pero la verdad si está de lujo bien hecho.				1552776871000	15:54 - 16 mar. 2019	/HonsteinMX/status/1107052554892931072
1556890669-882	https://twitter.com/search?l=&q=%22%24TESLA%22%20since%3A2019-03-01%20until%3A2019-03-31&src=typd	@NellCach	Carolina ⚜	Estoy sad porque quiero un @Tesla y no puedo tenerlo			1	1552587666000	11:21 - 14 mar. 2019	/NellCach/status/1106258972154216448
1556890669-1565	https://twitter.com/search?l=&q=%22%24TESLA%22%20since%3A2019-03-01%20until%3A2019-03-31&src=typd	@abonillag	Antonio Bonilla	¿Cómo va a hacer frente al pago en cash de $920 millones en bonos con la acción por debajo de 358$? Ni con los anuncios de anoche ha conseguido remontar la cotización. Pintan bastos.			1	1551453176000	7:12 - 1 mar. 2019	/abonillag/status/1101500574942543875
1556890669-500	https://twitter.com/search?l=&q=%22%24TESLA%22%20since%3A2019-03-01%20until%3A2019-03-31&src=typd	@Autocosmos	Autocosmos México	Conoce al @Tesla Model Y, una camioneta eléctrica que ya podrás reservar en México. Aquí te contamos TODOS los detalles de esta SUV. https://mx.atcs.ms/2FciRSZ pic.twitter.com/kJrj0VoJ7C		4	14	1553025616000	13:00 - 19 mar. 2019	/Autocosmos/status/1108095864910868481
1556890669-1480	https://twitter.com/search?l=&q=%22%24TESLA%22%20since%3A2019-03-01%20until%3A2019-03-31&src=typd	@SanPollomx	Fernando Sánchez 🐤	Arrancamos #Nibble20 por la señal de @RM917FM @guio_oz y la reflexión sobre la educación de hoy para empleos del futuro @isopixel nos platica sobre México y el Internet inclusivo El @Tesla "económico" Los problemas de @YouTube #Kidspic.twitter.com/0KO92ey7IO		2	3	1551549601000	10:00 - 2 mar. 2019	/SanPollomx/status/1101905008868581377
1556890669-709	https://twitter.com/search?l=&q=%22%24TESLA%22%20since%3A2019-03-01%20until%3A2019-03-31&src=typd	@ceesarsu	Cesar™ © ®	La edad no viene sola			1	1552704157000	19:42 - 15 mar. 2019	/ceesarsu/status/1106747570406244352
1556890669-1091	https://twitter.com/search?l=&q=%22%24TESLA%22%20since%3A2019-03-01%20until%3A2019-03-31&src=typd	@juliaprimu	Julia Florencia	Jajaja wey @analiaav123 me mamo			1	1552180704000	17:18 - 9 mar. 2019	/juliaprimu/status/1104552049985839104
1556890669-1357	https://twitter.com/search?l=&q=%22%24TESLA%22%20since%3A2019-03-01%20until%3A2019-03-31&src=typd	@scottullman	🔥Don't let the smoke out 🔥	For anyone wondering how the #Model3 is in the winter, I also have a second car. $tsla $tslaq #teslamodel3 @Tesla pic.twitter.com/iM3dzrLwMg	15	45	325	1551745130000	16:18 - 4 mar. 2019	/scottullman/status/1102725118118318081
1556890669-490	https://twitter.com/search?l=&q=%22%24TESLA%22%20since%3A2019-03-01%20until%3A2019-03-31&src=typd	@RealEstTampa	MattySOP	Vegas			1	1553043539000	17:58 - 19 mar. 2019	/RealEstTampa/status/1108171040742694915
1556890669-124	https://twitter.com/search?l=&q=%22%24TESLA%22%20since%3A2019-03-01%20until%3A2019-03-31&src=typd	@PabloPuntoKm	Pablo HT	Incorrecto. Las ventas en toda Europa de sus rivales alemanes no son esas. ¿Se refieren a algún país en concreto?			2	1553794975000	10:42 - 28 mar. 2019	/PabloPuntoKm/status/1111322790441955329
1556890669-1474	https://twitter.com/search?l=&q=%22%24TESLA%22%20since%3A2019-03-01%20until%3A2019-03-31&src=typd	@torqueman69	Torqueman	Pues pídelo. Yo tambien lo he probado. Aunque no se por que me parecio que daba mas patada el i-pace. Se tendra que probar mas a fondo el model 3.	2		2	1551552848000	10:54 - 2 mar. 2019	/torqueman69/status/1101918627803090944
1556890669-783	https://twitter.com/search?l=&q=%22%24TESLA%22%20since%3A2019-03-01%20until%3A2019-03-31&src=typd	@Galuctico	Justo Hernández	Otro coche que no voy a poder comprar . @tesla Model Y. pic.twitter.com/WnjyERPl6p		2	11	1552633157000	23:59 - 14 mar. 2019	/Galuctico/status/1106449773333282816
1556890669-593	https://twitter.com/search?l=&q=%22%24TESLA%22%20since%3A2019-03-01%20until%3A2019-03-31&src=typd	@motorpuntoes	motor.es	Tesla Model Y: todos los vídeos del nuevo crossover eléctrico http://bit.ly/2W4pVYO @Tesla @ClubTeslaES #Tesla #tesla #EV #electrico #teslamodely #ModelY #modely #TeslaModelYpic.twitter.com/JxoimDcCsi			1	1552849535000	12:05 - 17 mar. 2019	/motorpuntoes/status/1107357330004475905
1556890669-862	https://twitter.com/search?l=&q=%22%24TESLA%22%20since%3A2019-03-01%20until%3A2019-03-31&src=typd	@ViaTecnologica	Vía Tecnológica	#ModelY, el quinto vehículo de @Tesla, hará su debut esta noche a las 11 p.m. (hora local). Pueden darle seguimiento a través del liveastreaming que será habilitado en la página de la compañía http://ow.ly/oDBk30o31YX #ViaTecpic.twitter.com/OWdFCo4dE2				1552593905000	13:05 - 14 mar. 2019	/ViaTecnologica/status/1106285137191411713
1556890669-849	https://twitter.com/search?l=&q=%22%24TESLA%22%20since%3A2019-03-01%20until%3A2019-03-31&src=typd	@disbelch	David Belch	Tesla Campervan!!			2	1552598865000	14:27 - 14 mar. 2019	/disbelch/status/1106305942960947202
1556890669-652	https://twitter.com/search?l=&q=%22%24TESLA%22%20since%3A2019-03-01%20until%3A2019-03-31&src=typd	@elonmusk	Elon Musk	Model 3 partial permanent magnet induction motor, especially with silicon carbide inverter, is so efficient that it outdoes two induction motors. If we could decouple forward induction motor to avoid spin losses, then range of dual might be higher, but that’s a lot of complexity.	69	80	1,4K	1552768687000	13:38 - 16 mar. 2019	/elonmusk/status/1107018227727491073
1556890669-1624	https://twitter.com/search?l=&q=%22%24TESLA%22%20since%3A2019-03-01%20until%3A2019-03-31&src=typd	@jimmyveyron	Jaime Velasco	Yo preferiría el POLESTAR 2 @PolestarCars				1551414270000	20:24 - 28 feb. 2019	/jimmyveyron/status/1101337389698564096
1556890669-670	https://twitter.com/search?l=&q=%22%24TESLA%22%20since%3A2019-03-01%20until%3A2019-03-31&src=typd	@tittan21	Pedro Alvarado	S 3 X Y (sexy?)			1	1552755989000	10:06 - 16 mar. 2019	/tittan21/status/1106964969231388673
1556890669-1307	https://twitter.com/search?l=&q=%22%24TESLA%22%20since%3A2019-03-01%20until%3A2019-03-31&src=typd	@elheraldo_mx	El Heraldo de México	.@Tesla venderá sus autos sólo de manera #online para reducir sus precios.http://bit.ly/2EvEk9p pic.twitter.com/MhTDmMXlaY		4	7	1551840986000	18:56 - 5 mar. 2019	/elheraldo_mx/status/1103127166982807552
1556890669-1168	https://twitter.com/search?l=&q=%22%24TESLA%22%20since%3A2019-03-01%20until%3A2019-03-31&src=typd	@PedroCoSilva	Pedro Coelho Silva	He leído rumores de que tendría 50kwh, pero ni idea si es así. De todos modos por cuestiones de coste intuyo que no es lo mismo de LR, con lo cual tiene sentido			1	1552081552000	13:45 - 8 mar. 2019	/PedroCoSilva/status/1104136175357489153
1556890669-1346	https://twitter.com/search?l=&q=%22%24TESLA%22%20since%3A2019-03-01%20until%3A2019-03-31&src=typd	@Topette35	Topette	Y dónde están esos cargadores? Porque la red Ionity que yo sepa ni se huele por aquí.	1		2	1551771436000	23:37 - 4 mar. 2019	/Topette35/status/1102835455467364352
1556890669-238	https://twitter.com/search?l=&q=%22%24TESLA%22%20since%3A2019-03-01%20until%3A2019-03-31&src=typd	@LUISVK84	Luis vk	No te dolía la oreja despues + de 2h al teléfono			1	1553552186000	15:16 - 25 mar. 2019	/LUISVK84/status/1110304462235668485
1556890669-1338	https://twitter.com/search?l=&q=%22%24TESLA%22%20since%3A2019-03-01%20until%3A2019-03-31&src=typd	@AlonsoFr2012	Alonso Fuentes	Se ve super y ademas sera el mata Teslas? Digo la calidad de acabados y ensamble de @AudideMexico es muy muy pero muy superior a la de @Tesla	1		2	1551797011000	6:43 - 5 mar. 2019	/AlonsoFr2012/status/1102942724016230400
1556890669-349	https://twitter.com/search?l=&q=%22%24TESLA%22%20since%3A2019-03-01%20until%3A2019-03-31&src=typd	@rnchriseng	Christopher Engstran	Safari?! Wtf			3	1553278062000	11:07 - 22 mar. 2019	/rnchriseng/status/1109154699700305920
1556890669-161	https://twitter.com/search?l=&q=%22%24TESLA%22%20since%3A2019-03-01%20until%3A2019-03-31&src=typd	@juanpehh	Juan Hernández	Mexicano	2		15	1553722010000	14:26 - 27 mar. 2019	/juanpehh/status/1111016752203223040
1556890669-1684	https://twitter.com/search?l=&q=%22%24TESLA%22%20since%3A2019-03-01%20until%3A2019-03-31&src=typd	@FestiHeads	FestiHeads ➡ EDCLV	I've never had an issue finding a charger, Superchargers are all over the place and I can charge at home. There's also a service called @plugshare that is basically exactly what you're talking about re: crowdsourcing charging	1		4	1551398503000	16:01 - 28 feb. 2019	/FestiHeads/status/1101271259806134272
1556890669-1298	https://twitter.com/search?l=&q=%22%24TESLA%22%20since%3A2019-03-01%20until%3A2019-03-31&src=typd	@elonmusk	Elon Musk	Ok	152	386	19K	1551864233000	1:23 - 6 mar. 2019	/elonmusk/status/1103224670612946944
1556890669-406	https://twitter.com/search?l=&q=%22%24TESLA%22%20since%3A2019-03-01%20until%3A2019-03-31&src=typd	@JJPriegoTV	𝗝𝗝 𝗣𝗥𝗜𝗘𝗚𝗢	NUEVO VÍDEO Hoy, en Ciencias de la Ciencia, hablamos de las novedades de una de las empresas de @ElonMusk, @Tesla “Llega el MODEL 3 BARATO, presentado el MODEL Y y se anuncian SUPERCHARGERS V3” https://youtu.be/G5E0XPOWIc0 #CienciasdelaCiencia #Ciencia #JJPriegopic.twitter.com/9NqbwbNsqp	2	4	19	1553191636000	11:07 - 21 mar. 2019	/JJPriegoTV/status/1108792205332889600
1556890669-1472	https://twitter.com/search?l=&q=%22%24TESLA%22%20since%3A2019-03-01%20until%3A2019-03-31&src=typd	@Txusfertras	Suso	Pero aún así, tendrá que existir centros de entrega ( para explicar las funciones in situ del vehiculo) y talleres que hagan los mantenimientos básicos y reparaciones complicadas. En esos centros se podría tb vender o hacerlo a través de asociados	1	1	1	1551554304000	11:18 - 2 mar. 2019	/Txusfertras/status/1101924737981267969
1556890669-1058	https://twitter.com/search?l=&q=%22%24TESLA%22%20since%3A2019-03-01%20until%3A2019-03-31&src=typd	@WorldEnergyTrad	WorldEnergyTrade	¿Te gustan las #noticias de energía? Si es así, no te puedes perder nuestro resumen de #News destacas de #Energy Lo compartimos a continuación. Si te gusta dale unos Like, RT y comparte!! Disfruta el #Video junto a @WorldEnergyTrad @BP_America @Tesla @Samsung #10Marpic.twitter.com/oCFbT4HGXO			1	1552251600000	14:00 - 10 mar. 2019	/WorldEnergyTrad/status/1104849407982399490
1556890669-1456	https://twitter.com/search?l=&q=%22%24TESLA%22%20since%3A2019-03-01%20until%3A2019-03-31&src=typd	@tecnocato	Israel Melendez, Jr. 🇵🇷 🇺🇸 ⚠️	Cualquiera funciona ya que el de 110V solo consume un Max de 12 amperes. Sin embargo el más fácil de usar es el 240 V que ya tienes para el calentador de agua que por lo general es de 30A. La instalación más económica con mayor salido a menor costo es un enchufe NEMA 14-50 a 50A.	1		2	1551571006000	15:56 - 2 mar. 2019	/tecnocato/status/1101994787543109632
1556890669-423	https://twitter.com/search?l=&q=%22%24TESLA%22%20since%3A2019-03-01%20until%3A2019-03-31&src=typd	@KoldoMac	Koldo Duarte 	Si algún día vienes por #Bilbao, te recomiendo que también nos visites! En @tecnalia andamos con cosas que te son familiares https://www.tecnalia.com/es/servicios-tecnologicos/laboratorios/laboratorio-de-smart-data-a-protocols/laboratorio-de-smart-data-a-protocols.htm …			1	1553152953000	0:22 - 21 mar. 2019	/KoldoMac/status/1108629955674628097
1556890669-1209	https://twitter.com/search?l=&q=%22%24TESLA%22%20since%3A2019-03-01%20until%3A2019-03-31&src=typd	@yoshi_sudarso	Yoshi Sudarso	First time trying the #autopark feature! Was definitely 100% scared, still scared, cause of how good it did! Good job Tifa! @Tesla pic.twitter.com/LiMPoqVdTO	53	222	2,6K	1551993838000	13:23 - 7 mar. 2019	/yoshi_sudarso/status/1103768273236029441
1556890669-631	https://twitter.com/search?l=&q=%22%24TESLA%22%20since%3A2019-03-01%20until%3A2019-03-31&src=typd	@Solarby1	Solarby	En Chihuahua ya hay usuarios adquiriendo POWERWALL 2 de @Tesla gracias a @CIbancoverde quien financia estos proyectos.https://twitter.com/Solarexexpertos/status/1106918923491033088 …	1		1	1552782198000	17:23 - 16 mar. 2019	/Solarby1/status/1107074895672995840
1556890669-79	https://twitter.com/search?l=&q=%22%24TESLA%22%20since%3A2019-03-01%20until%3A2019-03-31&src=typd	@Haux49	Romain Sickenberg 🇨🇭	Thanks @elonmusk and @Tesla for the best car in the world! Cannot return back! pic.twitter.com/fURccLkr9D	33	79	1,5K	1553881143000	10:39 - 29 mar. 2019	/Haux49/status/1111684204260216833
1556890669-398	https://twitter.com/search?l=&q=%22%24TESLA%22%20since%3A2019-03-01%20until%3A2019-03-31&src=typd	@pcabezasl	Patricio Cabezas L.	Insólito, ya empezó el lobby de los transportistas de #Valparaíso para no sumarse a la modernización propuesta por @MTTChile Uno de sus argumentos: "los cerros no son aptos para #buseselectricos" pues se necesita "potencia". Que alguien les explique lo que es @Tesla #nomaslobby			3	1553198918000	13:08 - 21 mar. 2019	/pcabezasl/status/1108822746899861504
1556890669-976	https://twitter.com/search?l=&q=%22%24TESLA%22%20since%3A2019-03-01%20until%3A2019-03-31&src=typd	@GachRCD	David Garcia Lista	Primer paso. Ahora a esperar el turno de @Tesla pic.twitter.com/mSQcfTCPt8			2	1552406130000	8:55 - 12 mar. 2019	/GachRCD/status/1105497554773569537
1556890669-1247	https://twitter.com/search?l=&q=%22%24TESLA%22%20since%3A2019-03-01%20until%3A2019-03-31&src=typd	@juuleesss_	Juli	Esto va a cambiar el mundo man				1551944372000	23:39 - 6 mar. 2019	/juuleesss_/status/1103560800306905088
1556890669-171	https://twitter.com/search?l=&q=%22%24TESLA%22%20since%3A2019-03-01%20until%3A2019-03-31&src=typd	@jguiller68	J. Guillermo	Me coge un poco lejos, Elche, disfrutar lo			2	1553710606000	11:16 - 27 mar. 2019	/jguiller68/status/1110968922063302656
1556890669-764	https://twitter.com/search?l=&q=%22%24TESLA%22%20since%3A2019-03-01%20until%3A2019-03-31&src=typd	@ESICMalaga	ESIC Málaga	¡24 horas para #GeneracionESIC! https://buff.ly/2RrLu7W Últimas plazas, inscríbete ya. Contaremos con: @adidas_ES @GoikoGrill @Tesla @HarperandNeyer ¡Y mucho más! Si te gusta el Marketing y estás aún pensando qué hacer en tu futuro, ¡ven! ¡Una experiencia única!pic.twitter.com/N8O9jwmExd		2	1	1552645501000	3:25 - 15 mar. 2019	/ESICMalaga/status/1106501546634821632
1556890669-313	https://twitter.com/search?l=&q=%22%24TESLA%22%20since%3A2019-03-01%20until%3A2019-03-31&src=typd	@klacenas	klacenas	Ignorant	1		9	1553361130000	10:12 - 23 mar. 2019	/klacenas/status/1109503114317447169
1556890669-881	https://twitter.com/search?l=&q=%22%24TESLA%22%20since%3A2019-03-01%20until%3A2019-03-31&src=typd	@cazin678	cazin678	Ah- a Prias........	1		2	1552587895000	11:24 - 14 mar. 2019	/cazin678/status/1106259932935004160
1556890669-1291	https://twitter.com/search?l=&q=%22%24TESLA%22%20since%3A2019-03-01%20until%3A2019-03-31&src=typd	@praxagora21	Pilar Blázquez	Ojo! a esto de @Tesla. Dice adiós a los concesionarios, te deja probar el coche durante 7 días... No sé igual es el comienzo de una revolución. https://twitter.com/Forbes/status/1103294164345737217 …		1		1551880962000	6:02 - 6 mar. 2019	/praxagora21/status/1103294839561560065
1556890669-309	https://twitter.com/search?l=&q=%22%24TESLA%22%20since%3A2019-03-01%20until%3A2019-03-31&src=typd	@jean_steffe	Jean	Lo que no me gusta de ese SuC es pedir permiso para entrar y salir. Deberían poner un pin	1		2	1553371999000	13:13 - 23 mar. 2019	/jean_steffe/status/1109548703390547974
1556890669-1147	https://twitter.com/search?l=&q=%22%24TESLA%22%20since%3A2019-03-01%20until%3A2019-03-31&src=typd	@islapucu	Hugo Arriola	PMT: Muy silencioso ya su su auto Sr, art 68 multa	1	1	11	1552138676000	5:37 - 9 mar. 2019	/islapucu/status/1104375769701191682
1556890669-1292	https://twitter.com/search?l=&q=%22%24TESLA%22%20since%3A2019-03-01%20until%3A2019-03-31&src=typd	@CCubicos	Centímetros Cúbicos	¡Volvemos del Salón del Automóvil de Ginebra con todas las novedades, deportivos y concepts que hemos visto! Este domingo #CCubicos188 promete Además, repasamos la historia de los salones, probamos el @Tesla Model 3 y entrevistamos a @RocaRey en un @audispain R8! A las 10:00!!pic.twitter.com/cOBItQA8Xa		12	25	1551876541000	4:49 - 6 mar. 2019	/CCubicos/status/1103276295025246208
1556890669-927	https://twitter.com/search?l=&q=%22%24TESLA%22%20since%3A2019-03-01%20until%3A2019-03-31&src=typd	@Ojimenezro002	Omar Jimenez	Al final,tras el consejo de @SebasFC, pregunté a @Enerkia, desestimando el contrato de @Iberdrola por la oferta para propietarios Tesla que ofrece @Enerkia a través del acuerdo con @ClubTeslaES. Me parece una pasada que cargues el coche gratis de 1 a 7 de la madrugada!!!	1		5	1552502389000	11:39 - 13 mar. 2019	/Ojimenezro002/status/1105901290998153216
1556890669-457	https://twitter.com/search?l=&q=%22%24TESLA%22%20since%3A2019-03-01%20until%3A2019-03-31&src=typd	@Tesla	Tesla	Pwn2Own starts today - we’ve invited the brightest minds in security research to share their findings on Model 3. Happy hunting!https://cards.twitter.com/cards/7x0uw/72obt …	96	702	6,9K	1553100498000	9:48 - 20 mar. 2019	/Tesla/status/1108409944963870720
1556890669-1072	https://twitter.com/search?l=&q=%22%24TESLA%22%20since%3A2019-03-01%20until%3A2019-03-31&src=typd	@jean_steffe	Jean	Buen viaje compañero!			3	1552217891000	4:38 - 10 mar. 2019	/jean_steffe/status/1104708022205591553
1556890669-655	https://twitter.com/search?l=&q=%22%24TESLA%22%20since%3A2019-03-01%20until%3A2019-03-31&src=typd	@Tesla	Tesla	Model Y lineup Standard RWD: 230mi, $39k (available 2021) Long Range RWD: 300mi, $47k Long Range AWD: 280mi, $51k Performance AWD: 280mi, $60k, 0-60 in 3.5s Design your Model Y at http://tesla.com/y	306	1,4K	10K	1552767863000	13:24 - 16 mar. 2019	/Tesla/status/1107014773294546944
1556890669-1174	https://twitter.com/search?l=&q=%22%24TESLA%22%20since%3A2019-03-01%20until%3A2019-03-31&src=typd	@MRKONS	Alekos Konstantonis	Desde 835 mil pesos			2	1552072122000	11:08 - 8 mar. 2019	/MRKONS/status/1104096621850058752
1556890669-1647	https://twitter.com/search?l=&q=%22%24TESLA%22%20since%3A2019-03-01%20until%3A2019-03-31&src=typd	@PaolaVirrueta	Paola Virrueta	El director general de @Tesla @elonmusk informó que su compañía reducirá el número de empleados en sus departamentos de ventas y marketing.https://twitter.com/CNBC/status/1101297409383120897 …	2	8	28	1551404979000	17:49 - 28 feb. 2019	/PaolaVirrueta/status/1101298423364378624
1556890669-1325	https://twitter.com/search?l=&q=%22%24TESLA%22%20since%3A2019-03-01%20until%3A2019-03-31&src=typd	@MiguelOyervides	Miguel Oyervides	Necesito un @Tesla en mi vida https://twitter.com/SethWageWar/status/1102712751313498112 …		2	1	1551811132000	10:38 - 5 mar. 2019	/MiguelOyervides/status/1103001950155653120
1556890669-1605	https://twitter.com/search?l=&q=%22%24TESLA%22%20since%3A2019-03-01%20until%3A2019-03-31&src=typd	@jmblazquezh	🎱 Maximilian 🎱	Lars, acabo de leer en los titulares que ponen abajo en las noticias de A3 que @Tesla va a cerrar todas las tiendas y concentrar las ventas en Internet... https://twitter.com/TeslaParaTodos/status/1101387801776582656 …	1		1	1551426418000	23:46 - 28 feb. 2019	/jmblazquezh/status/1101388342762049537
1556890669-747	https://twitter.com/search?l=&q=%22%24TESLA%22%20since%3A2019-03-01%20until%3A2019-03-31&src=typd	@vendetuautomx	VendeTuAuto.com	El #Model3 de @Tesla ya está en #México y, con un rango de entre 530 y 544 kilómetros, es una de las opciones eléctricas más atractivas del mercado. ¿Te gusta? pic.twitter.com/Mz1CN7bkJR			5	1552662694000	8:11 - 15 mar. 2019	/vendetuautomx/status/1106573659034906624
1556890669-165	https://twitter.com/search?l=&q=%22%24TESLA%22%20since%3A2019-03-01%20until%3A2019-03-31&src=typd	@maccur	Mauro Accurso	Dejemos de pensar en @Tesla como una empresa que vaya a bajar el volumen de consumo de combustible... los #eBuses de China son el ejemplo a seguirhttps://about.bnef.com/blog/forget-tesla-chinas-e-buses-denting-oil-demand/ …	1		5	1553717920000	13:18 - 27 mar. 2019	/maccur/status/1110999597516812288
1556890669-229	https://twitter.com/search?l=&q=%22%24TESLA%22%20since%3A2019-03-01%20until%3A2019-03-31&src=typd	@mrosastw	Mario Rosas	Felicidades!!! a disfrutarlo			3	1553595665000	3:21 - 26 mar. 2019	/mrosastw/status/1110486822843502594
1556890669-840	https://twitter.com/search?l=&q=%22%24TESLA%22%20since%3A2019-03-01%20until%3A2019-03-31&src=typd	@LadyStockMarket	LadyStockMarket 🌱	Vamos a ver la presentación del #TeslaModelY en dos horas, o se van a hacer los prolijos que se duermen temprano? $TSLA @Tesla	1		5	1552610986000	17:49 - 14 mar. 2019	/LadyStockMarket/status/1106356779787522048
1556890669-1345	https://twitter.com/search?l=&q=%22%24TESLA%22%20since%3A2019-03-01%20until%3A2019-03-31&src=typd	@mrchargeful	Mr. Chargeful 🌿 🦄	Felicidades por el artículo súper cuqui.pic.twitter.com/0iDMsJfuoX			2	1551781513000	2:25 - 5 mar. 2019	/mrchargeful/status/1102877718016937985
1556890669-538	https://twitter.com/search?l=&q=%22%24TESLA%22%20since%3A2019-03-01%20until%3A2019-03-31&src=typd	@slcuervo	Saul Lopez	No, no es normal. Lamento tu situación. Paciencia y ánimo, cuando tengas el coche todo quedará compensado, seguro!	6	2	19	1552984941000	1:42 - 19 mar. 2019	/slcuervo/status/1107925261801136130
1556890669-717	https://twitter.com/search?l=&q=%22%24TESLA%22%20since%3A2019-03-01%20until%3A2019-03-31&src=typd	@WorldEnergyTrad	WorldEnergyTrade	#Tesla presenta en #California el Model Y. A partir de otoño de 2020 se realizarán las entregas https://buff.ly/2O858B0 #Energy #Cars #Noticias #News #Today #15Mar @Tesla		2	1	1552689004000	15:30 - 15 mar. 2019	/WorldEnergyTrad/status/1106684012574244874
1556890669-190	https://twitter.com/search?l=&q=%22%24TESLA%22%20since%3A2019-03-01%20until%3A2019-03-31&src=typd	@agu69	 Agustín ⚡️ 🔋	En el club tienes 3 agentes de Catalana Occidente.			4	1553675956000	1:39 - 27 mar. 2019	/agu69/status/1110823590335791104
1556890669-92	https://twitter.com/search?l=&q=%22%24TESLA%22%20since%3A2019-03-01%20until%3A2019-03-31&src=typd	@WorldEnergyTrad	WorldEnergyTrade	#Tesla siente una oportunidad en cierres de fabricas de coche en Corea del Sur de General Motors https://buff.ly/2FIIMTY #Breaking #News #Today #29Mar @tesla @GM		2		1553865361000	6:16 - 29 mar. 2019	/WorldEnergyTrad/status/1111618011302150144
1556890669-472	https://twitter.com/search?l=&q=%22%24TESLA%22%20since%3A2019-03-01%20until%3A2019-03-31&src=typd	@WorldEnergyTrad	WorldEnergyTrade	#FelizMiercoles Así amanece el mercado energético hoy #20Mar. Visitanos y entérate de más en https://buff.ly/2Fqn0Ew #Wednesday #Energy #Oil #Crude #Business #Finance #Economics #Gold #Trading #Marketing #Tesla @Tesla @Apple		3	2	1553084268000	5:17 - 20 mar. 2019	/WorldEnergyTrad/status/1108341868214054914
1556890669-620	https://twitter.com/search?l=&q=%22%24TESLA%22%20since%3A2019-03-01%20until%3A2019-03-31&src=typd	@revistaalianza	Alianza Automotriz	Jugar videojuegos en el auto cada vez se vuelve más real, primero @Tesla y ahora @MercedesBenzMx http://bit.ly/2EWv26f pic.twitter.com/9sUWuvlAQM				1552797000000	21:30 - 16 mar. 2019	/revistaalianza/status/1107136982252044290
1556890669-265	https://twitter.com/search?l=&q=%22%24TESLA%22%20since%3A2019-03-01%20until%3A2019-03-31&src=typd	@Juan86P	Juan Miguel Perez	Conectandolo.	2		3	1553483831000	20:17 - 24 mar. 2019	/Juan86P/status/1110017758081765376
1556890669-1260	https://twitter.com/search?l=&q=%22%24TESLA%22%20since%3A2019-03-01%20until%3A2019-03-31&src=typd	@ConducirEsFacil	Conducir es fácil	Esos vehículos son muy geniales!	1		1	1551926086000	18:34 - 6 mar. 2019	/ConducirEsFacil/status/1103484101674393601
1556890669-1020	https://twitter.com/search?l=&q=%22%24TESLA%22%20since%3A2019-03-01%20until%3A2019-03-31&src=typd	@motorpuntoes	motor.es	Tesla no cerrará todas sus tiendas pero subirá de nuevo los precios http://bit.ly/2tZT7Ej @Tesla @ClubTeslaES #Tesla #tesla #EV #electrico #TeslaModel3 #teslamodel3 #Model3 #model3pic.twitter.com/qKcBJrH7x6	2	2	4	1552320307000	9:05 - 11 mar. 2019	/motorpuntoes/status/1105137583854678017
1556890669-188	https://twitter.com/search?l=&q=%22%24TESLA%22%20since%3A2019-03-01%20until%3A2019-03-31&src=typd	@_ApuntoG	Antonio Galán	Teslectra			3	1553682526000	3:28 - 27 mar. 2019	/_ApuntoG/status/1110851144857931776
1556890669-1635	https://twitter.com/search?l=&q=%22%24TESLA%22%20since%3A2019-03-01%20until%3A2019-03-31&src=typd	@connerblodgett	Conner	Just placed my $2,500 down on my dream car @Tesla model 3 <3 thanks @Tesla team and @elonmusk pic.twitter.com/li00tCGpPW	46	34	416	1551409370000	19:02 - 28 feb. 2019	/connerblodgett/status/1101316839584366592
1556890669-505	https://twitter.com/search?l=&q=%22%24TESLA%22%20since%3A2019-03-01%20until%3A2019-03-31&src=typd	@revistaalianza	Alianza Automotriz	.@Tesla recién sorprendió con el #ModelY y ahora ha lanzado una foto de lo que será su pick-up, la cual asegura tiene un toque #Cyberpunkpic.twitter.com/6SA1bkL94B				1553017561000	10:46 - 19 mar. 2019	/revistaalianza/status/1108062081335640064
1556890669-492	https://twitter.com/search?l=&q=%22%24TESLA%22%20since%3A2019-03-01%20until%3A2019-03-31&src=typd	@MrGabrielCruz	Black Dog	El Tesla Roadster con Starman de Hot Wheels que encontré es toda mi fe ñoña hecha juguete (@elonmusk @Tesla @SpaceX , David Bowie y coleccionar cosas, todo en un sólo juguete )				1553039360000	16:49 - 19 mar. 2019	/MrGabrielCruz/status/1108153512385343488
1556890669-1224	https://twitter.com/search?l=&q=%22%24TESLA%22%20since%3A2019-03-01%20until%3A2019-03-31&src=typd	@GonzaloGGM	Gonzalo García	.@Tesla #SuperchargerV3: 25 kilómetros de autonomía por cada minuto de carga https://www.hibridosyelectricos.com/articulo/actualidad/tesla-actualiza-red-supercargadores-25-km-autonomia-cada-minuto-carga/20190307104646026199.html … vía @hyecompic.twitter.com/i1sC6MBC3z				1551980740000	9:45 - 7 mar. 2019	/GonzaloGGM/status/1103713338268282881
1556890669-892	https://twitter.com/search?l=&q=%22%24TESLA%22%20since%3A2019-03-01%20until%3A2019-03-31&src=typd	@obseco	Oscar Blanco	O sea, efectivamente se han visto obligados porque la persona encargada de hacer la entrega no tiene ganas de que se le reconozca. Correcto...	2			1552565438000	5:10 - 14 mar. 2019	/obseco/status/1106165740124733440
1556890669-939	https://twitter.com/search?l=&q=%22%24TESLA%22%20since%3A2019-03-01%20until%3A2019-03-31&src=typd	@jvicentemz	WYZ	Qué buenos regalos de cumpleaños te haces.			1	1552483818000	6:30 - 13 mar. 2019	/jvicentemz/status/1105823398343725057
1556890669-1663	https://twitter.com/search?l=&q=%22%24TESLA%22%20since%3A2019-03-01%20until%3A2019-03-31&src=typd	@loganthefirst	Logan	Woke up today with my normal @Tesla Performance Model 3. This afternoon I found out that via an over-the-air, FREE software update, in my garage, top speed increased from 155 to 162mph & 0-60 time went from 3.5s to 3.2s. Just by waking up. How’d your car surprise you today? $TSLA	18	91	559	1551400918000	16:41 - 28 feb. 2019	/loganthefirst/status/1101281388932739072
1556890669-1679	https://twitter.com/search?l=&q=%22%24TESLA%22%20since%3A2019-03-01%20until%3A2019-03-31&src=typd	@vijaygovindan17	🐘Vigo	Congrats to @elonmusk and @Tesla! Stupendous achievement!!! So many people doubted you. I’m in shock. What a time to be alive. https://twitter.com/Tesla/status/1101246410446430209 …	1	16	143	1551398547000	16:02 - 28 feb. 2019	/vijaygovindan17/status/1101271443281711107
1556890669-615	https://twitter.com/search?l=&q=%22%24TESLA%22%20since%3A2019-03-01%20until%3A2019-03-31&src=typd	@Nick_Ubermensch	Nicolás Übermensch	Por favor vengan a chile, les regalamos litio si hace falta!				1552804711000	23:38 - 16 mar. 2019	/Nick_Ubermensch/status/1107169323301433344
1556890669-1547	https://twitter.com/search?l=&q=%22%24TESLA%22%20since%3A2019-03-01%20until%3A2019-03-31&src=typd	@Ojimenezro002	Omar Jimenez	Mi juguetillo es este: Utopía (Model S 85 nov 2013). Lo llamé así por dos motivos: 1-un coche así me parece increíble que exista 2-pensé que jamas podría tener uno (llevaba 5 años detrás de conseguir uno):pic.twitter.com/LJCGuU0IPw	1		3	1551467789000	11:16 - 1 mar. 2019	/Ojimenezro002/status/1101561865774206978
1556890669-1241	https://twitter.com/search?l=&q=%22%24TESLA%22%20since%3A2019-03-01%20until%3A2019-03-31&src=typd	@cleantechnica	CleanTechnica	Congrats, @Tesla @elonmusk Thank you for helping society	6	20	567	1551947212000	0:26 - 7 mar. 2019	/cleantechnica/status/1103572710741823489
1556890669-567	https://twitter.com/search?l=&q=%22%24TESLA%22%20since%3A2019-03-01%20until%3A2019-03-31&src=typd	@WorldEnergyTrad	WorldEnergyTrade	Elon Musk no renuncia llevar a Tesla a la #India https://buff.ly/2UH7CIR #News #BreakingNews #Today #Breaking #18Mar @Tesla		2	3	1552923164000	8:32 - 18 mar. 2019	/WorldEnergyTrad/status/1107666152187150338
1556890669-1410	https://twitter.com/search?l=&q=%22%24TESLA%22%20since%3A2019-03-01%20until%3A2019-03-31&src=typd	@javiercalvop	Javier Calvo Pérez B	@Tesla está cerrando varias Tiendas de exposición y ventas, pequeñas y medianas. Se quedará solo con Tiendas grandes, para ventas e información. Pondrá + foco y energía en Ventas #OnLine. Tendencia para ser #sostenible @Gestionpe @SEMANAeconomica #javiercalvoperez @tromepepic.twitter.com/U3bHGDp8X1		1	3	1551656117000	15:35 - 3 mar. 2019	/javiercalvop/status/1102351771685539843
1556890669-890	https://twitter.com/search?l=&q=%22%24TESLA%22%20since%3A2019-03-01%20until%3A2019-03-31&src=typd	@SuperSaf	Safwan AhmedMia	Had the best time with @Tesla in Finland testing out the All-Wheel drive on the Model 3 & Model S on an ice track ON TOP OF THE FROZEN SEA! Can't wait for the Model Y event later today @elonmuskpic.twitter.com/GZk4QnVuYy	59	395	4,4K	1552569631000	6:20 - 14 mar. 2019	/SuperSaf/status/1106183325495033857
1556890669-1317	https://twitter.com/search?l=&q=%22%24TESLA%22%20since%3A2019-03-01%20until%3A2019-03-31&src=typd	@GrupoEnergia16	Energía16	.@Tesla solo había fabricado y comercializado automóviles de lujo cuyos precios empezaban por el doble de lo que cuesta el Model 3, vehículo por el que ha hecho una enorme apuesta para su éxito pic.twitter.com/aTF9xMn1Uf				1551821407000	13:30 - 5 mar. 2019	/GrupoEnergia16/status/1103045048525041669
1556890669-1493	https://twitter.com/search?l=&q=%22%24TESLA%22%20since%3A2019-03-01%20until%3A2019-03-31&src=typd	@munoz_oscar	Óscar Muñoz	.@Tesla cerrará todas sus #tiendas (en #Barcelona tiene dos) y solo venderá a través de internethttps://www.lavanguardia.com/motor/actualidad/20190302/46775540741/tesla-model-3-estandar-internet.html?utm_campaign=botones_sociales_app …		2	1	1551528065000	4:01 - 2 mar. 2019	/munoz_oscar/status/1101814682434891776
1556890669-509	https://twitter.com/search?l=&q=%22%24TESLA%22%20since%3A2019-03-01%20until%3A2019-03-31&src=typd	@isuriv	isuriv 🌐 👽	Me huele a toma de decisiones de inversores en @Tesla , sino no se entiende el bailoteo de números con los precios, ni que @elonmusk haya comentado nada al respecto. Le ha tenido que llegar algo de lo que pasa en Europa.			1	1553016552000	10:29 - 19 mar. 2019	/isuriv/status/1108057849773678592
1556890669-912	https://twitter.com/search?l=&q=%22%24TESLA%22%20since%3A2019-03-01%20until%3A2019-03-31&src=typd	@Electroshock00	Electroshock! by David Montero	Que fue antes la naranja o el color naranja. La naranja o el color naranja. La naranj....	2		3	1552514783000	15:06 - 13 mar. 2019	/Electroshock00/status/1105953277756231681
1556890669-641	https://twitter.com/search?l=&q=%22%24TESLA%22%20since%3A2019-03-01%20until%3A2019-03-31&src=typd	@masquelectricos	MQE Más Que Eléctricos	Me entrevistan para el programa de @telemadrid @informemadrid en una tienda de @Tesla como #experto en #movilidadelectricahttp://www.telemadrid.es/programas/informe-madrid/coches-electricos-futuro-2-2103709624--20190315014500.html …		2	10	1552771356000	14:22 - 16 mar. 2019	/masquelectricos/status/1107029422417330178
1556890669-144	https://twitter.com/search?l=&q=%22%24TESLA%22%20since%3A2019-03-01%20until%3A2019-03-31&src=typd	@PROTOCOLMAN	José Alberto Adrados	No te esperes un súper concesionario porque el sitio por fuera es literalmente CUTRE. La pena es que trabajando al lado del centro de entrega hoy precisamente no puedo ir a verte.	1		2	1553759362000	0:49 - 28 mar. 2019	/PROTOCOLMAN/status/1111173420459409408
1556890669-418	https://twitter.com/search?l=&q=%22%24TESLA%22%20since%3A2019-03-01%20until%3A2019-03-31&src=typd	@aioandroid25	aioandroid25	@Tesla @elonmusk vas ha tener que disponer de un sistema de software en los DC para que solo los #teslas puedan cargar. Sino vas ha pagar gratis la expansión de las otras marcas rivales. No quieren invertir en cargadores y se quieren aprovechar de tu red de cargadores. Solución!?	1		2	1553179025000	7:37 - 21 mar. 2019	/aioandroid25/status/1108739308025008128
1556890669-199	https://twitter.com/search?l=&q=%22%24TESLA%22%20since%3A2019-03-01%20until%3A2019-03-31&src=typd	@km77com	km77 com	A 120 km entre 19 y 21 kWh/100 km más o menos. Hablaremos detalladamente del consumo más adelante.			2	1553647026000	17:37 - 26 mar. 2019	/km77com/status/1110702250098339840
1556890669-825	https://twitter.com/search?l=&q=%22%24TESLA%22%20since%3A2019-03-01%20until%3A2019-03-31&src=typd	@XarXarBinx	Xar	Elon Elon Elon Elon Elon Elon @elonmusk @Tesla			2	1552620187000	20:23 - 14 mar. 2019	/XarXarBinx/status/1106395372887261185
1556890669-1533	https://twitter.com/search?l=&q=%22%24TESLA%22%20since%3A2019-03-01%20until%3A2019-03-31&src=typd	@UCL_fraude_	Gianni Calvinfantimo 💰 🤗 💰	Así que en realidad no van con energia eléctrica sinó cinética explotando hámsters... ya veo	1		2	1551479494000	14:31 - 1 mar. 2019	/UCL_fraude_/status/1101610960505192450
1556890669-1486	https://twitter.com/search?l=&q=%22%24TESLA%22%20since%3A2019-03-01%20until%3A2019-03-31&src=typd	@wlugobeauchamp	Wilfredo Lugo	@annerajb te puede explicar mejor pero hasta donde tengo entendido tu no lo compras a PR, lo compras a FL y lo traes. Creo que el issue grande es support, me dijeron que entre todos pagan un "ranger" que viene a PR y los trabaja.	1		1	1551545740000	8:55 - 2 mar. 2019	/wlugobeauchamp/status/1101888815915036672
1556890669-1295	https://twitter.com/search?l=&q=%22%24TESLA%22%20since%3A2019-03-01%20until%3A2019-03-31&src=typd	@autingo_es	Autingo	¡Atención! @Tesla anuncia el cierra de todas sus tiendas y centrará sus ventas a través de internet. pic.twitter.com/HVmd4NFlMC				1551870666000	3:11 - 6 mar. 2019	/autingo_es/status/1103251652637835264
1556890669-1070	https://twitter.com/search?l=&q=%22%24TESLA%22%20since%3A2019-03-01%20until%3A2019-03-31&src=typd	@saint_nine_	Omar C.	“La decisión de @Tesla de cerrar todos sus concesionarios y vender sus carros solo en línea ( Internet ) suena desquiciada, pero puede ser una idea brillante.” Si lo creo @elonmusk Vía: @businessinsiderhttps://twitter.com/businessinsider/status/1104727868049969159 …			2	1552224751000	6:32 - 10 mar. 2019	/saint_nine_/status/1104736792958455809
1556890669-1116	https://twitter.com/search?l=&q=%22%24TESLA%22%20since%3A2019-03-01%20until%3A2019-03-31&src=typd	@OjosLima	Adriana Cruz	#Tecnología Auto eléctrico de @Tesla en #México desde 700 mil pesos y posibles lentes de #RealidadAumentada de la firma de la manzana. Escuchen.https://twitter.com/LuisGyG/status/1104223675706949632 …				1552160692000	11:44 - 9 mar. 2019	/OjosLima/status/1104468110990434305
1556890669-373	https://twitter.com/search?l=&q=%22%24TESLA%22%20since%3A2019-03-01%20until%3A2019-03-31&src=typd	@jorge_delomas	Jorge de Lomas	Nuevo Programa de Referidos de @Tesla ¿Alguna otra compañía de cualquier sector que haga algo parecido? Retwit para que esas compañías, si hay alguna, puedan manifestarse. Like si no hay o no conoces ninguna. https://www.tesla.com/es_ES/blog/teslas-new-customer-referral-program …			1	1553244256000	1:44 - 22 mar. 2019	/jorge_delomas/status/1109012907612950528
1556890669-722	https://twitter.com/search?l=&q=%22%24TESLA%22%20since%3A2019-03-01%20until%3A2019-03-31&src=typd	@MegaraTersen	Uranio-235.	Me meo jajajajajaja			1	1552684985000	14:23 - 15 mar. 2019	/MegaraTersen/status/1106667157369380864
1556890669-1339	https://twitter.com/search?l=&q=%22%24TESLA%22%20since%3A2019-03-01%20until%3A2019-03-31&src=typd	@Tesla	Tesla	Step by step guide to parking a Tesla: Step 1: Initiate Autopark	850	4,5K	36K	1551796643000	6:37 - 5 mar. 2019	/Tesla/status/1102941178238984192
1556890669-358	https://twitter.com/search?l=&q=%22%24TESLA%22%20since%3A2019-03-01%20until%3A2019-03-31&src=typd	@eliezerjesusba1	JBCruz	Genial buena suerte en todos sus proyectos			2	1553268464000	8:27 - 22 mar. 2019	/eliezerjesusba1/status/1109114443772973056
1556890669-1276	https://twitter.com/search?l=&q=%22%24TESLA%22%20since%3A2019-03-01%20until%3A2019-03-31&src=typd	@fernandagzzg	Fernanda Gzz	Nombre, si se arma para la reservación @Tesla @elonmuskpic.twitter.com/0WjHJvaOD5				1551898906000	11:01 - 6 mar. 2019	/fernandagzzg/status/1103370100063690752
1556890669-1492	https://twitter.com/search?l=&q=%22%24TESLA%22%20since%3A2019-03-01%20until%3A2019-03-31&src=typd	@RedsTecnologia	David TecnoReds	Cuidado!! Es una trampa!!! Ningún coche te parecerá igual desde hoypic.twitter.com/bJlwoMVYPx	1		2	1551530191000	4:36 - 2 mar. 2019	/RedsTecnologia/status/1101823597696479237
1556890669-255	https://twitter.com/search?l=&q=%22%24TESLA%22%20since%3A2019-03-01%20until%3A2019-03-31&src=typd	@javiviacula	Javier Sánchez	Yo estoy pasando mis seguros a Generali y estoy contento. Habla con mi gestor @Charly_granaino sin compromiso.		1	2	1553524870000	7:41 - 25 mar. 2019	/javiviacula/status/1110189887536463875
1556890669-140	https://twitter.com/search?l=&q=%22%24TESLA%22%20since%3A2019-03-01%20until%3A2019-03-31&src=typd	@GBREKA2	GBREKA	https://twitter.com/CryptoKlizo/status/1109956606542794758?s=19 … 200 trx for grabs			1	1553762748000	1:45 - 28 mar. 2019	/GBREKA2/status/1111187620787298306
1556890669-60	https://twitter.com/search?l=&q=%22%24TESLA%22%20since%3A2019-03-01%20until%3A2019-03-31&src=typd	@Elvis_Nieto_1	Elvis Nieto	Tener un tesla y robarse la luz, la combinación perfecta.				1553916896000	20:34 - 29 mar. 2019	/Elvis_Nieto_1/status/1111834166658781186
1556890669-515	https://twitter.com/search?l=&q=%22%24TESLA%22%20since%3A2019-03-01%20until%3A2019-03-31&src=typd	@FerSandovalA	padmé	no se hagan weyes			1	1553012939000	9:28 - 19 mar. 2019	/FerSandovalA/status/1108042693618200576
1556890669-1577	https://twitter.com/search?l=&q=%22%24TESLA%22%20since%3A2019-03-01%20until%3A2019-03-31&src=typd	@CarlosDrake3	Carlos Drake	Tesla solo venderá coches 'online' para contener los precios de sus modelos http://bit.ly/2tK07VO @Tesla @EP_motorpic.twitter.com/KQU7Oi2x3a	1		2	1551447736000	5:42 - 1 mar. 2019	/CarlosDrake3/status/1101477758637625344
1556890669-169	https://twitter.com/search?l=&q=%22%24TESLA%22%20since%3A2019-03-01%20until%3A2019-03-31&src=typd	@Paul_T32	Paul T32	Go Tesla China !!!			2	1553711947000	11:39 - 27 mar. 2019	/Paul_T32/status/1110974547887562753
1556890669-1387	https://twitter.com/search?l=&q=%22%24TESLA%22%20since%3A2019-03-01%20until%3A2019-03-31&src=typd	@Cocheando	Cocheando	El próximo 14 de marzo @Tesla presentará el nuevo Model Y, un SUV eléctrico algo más grande que el Model 3... Te contamos aquí los detalles de este https://www.cocheando.es/tesla-model-y-2019-2020-2021-suv-crossover-electrico-opiniones-prueba.html …				1551708222000	6:03 - 4 mar. 2019	/Cocheando/status/1102570316419731456
1556890669-322	https://twitter.com/search?l=&q=%22%24TESLA%22%20since%3A2019-03-01%20until%3A2019-03-31&src=typd	@DomoElectra	Domo Electra	Nunca me dejarán de sorprender las instalaciones de carga para vehículo eléctrico @policharger @Tesla https://www.domoelectra.com/instalo-policharger-para-tesla-model-3/ …pic.twitter.com/7VNfsGl0dp			11	1553347554000	6:25 - 23 mar. 2019	/DomoElectra/status/1109446173054697472
1556890669-36	https://twitter.com/search?l=&q=%22%24TESLA%22%20since%3A2019-03-01%20until%3A2019-03-31&src=typd	@Haegar2004	Christian Paas	Thanks @elonmusk + @Tesla Got mine yesterday in Düsseldorf, Germany.... So many nice employees and happy customers there..... Great experience... pic.twitter.com/t2WOkngqal	4	4	33	1553967525000	10:38 - 30 mar. 2019	/Haegar2004/status/1112046519002296320
1556890669-1202	https://twitter.com/search?l=&q=%22%24TESLA%22%20since%3A2019-03-01%20until%3A2019-03-31&src=typd	@diosdelrey	DIOSITO	Que cosas no?#Tesla #TeslaMexico @Tesla pic.twitter.com/vAc3gEHk7e				1551999180000	14:53 - 7 mar. 2019	/diosdelrey/status/1103790680353193984
1556890669-59	https://twitter.com/search?l=&q=%22%24TESLA%22%20since%3A2019-03-01%20until%3A2019-03-31&src=typd	@Sofiaan	Sofiaan Fraval	We had such a great time today at the @tesla factory! What an incredible tour! @elonmusk, I wish I could spend all day there! @ccteslaclubpic.twitter.com/oqaWySAHml	5	6	112	1553917598000	20:46 - 29 mar. 2019	/Sofiaan/status/1111837108279214080
1556890669-44	https://twitter.com/search?l=&q=%22%24TESLA%22%20since%3A2019-03-01%20until%3A2019-03-31&src=typd	@Alandbru	𝓐𝓵𝓪𝓷𝓭	Lo ideal es: haced una sugerencia mencionando a la cuenta, yo las selecciono y hago un retweet mencionando a vosotros y la marca.			2	1553942070000	3:34 - 30 mar. 2019	/Alandbru/status/1111939753228881920
1556890669-506	https://twitter.com/search?l=&q=%22%24TESLA%22%20since%3A2019-03-01%20until%3A2019-03-31&src=typd	@motorpuntoes	motor.es	Los mejores renders del futuro pick-up de Tesla http://bit.ly/2WcZMXX @Tesla @ClubTeslaES #Tesla #tesla #EV #electrico #TeslaModel3 #teslamodel3 #Model3 #model3pic.twitter.com/5VunXJcfLv			1	1553017508000	10:45 - 19 mar. 2019	/motorpuntoes/status/1108061857624084481
1556890669-1323	https://twitter.com/search?l=&q=%22%24TESLA%22%20since%3A2019-03-01%20until%3A2019-03-31&src=typd	@Jareth_GM	Jareth	Me marcaron una tarea de comparar la viabilidad de los combustibles fósiles con las baterías recargables como fuente de energía. Hola @Tesla @elonmusk		1	2	1551811832000	10:50 - 5 mar. 2019	/Jareth_GM/status/1103004888424955907
1556890669-1235	https://twitter.com/search?l=&q=%22%24TESLA%22%20since%3A2019-03-01%20until%3A2019-03-31&src=typd	@WorldEnergyTrad	WorldEnergyTrade	La duración de una carga típica se reduce 15 minutos con la nueva tecnología de los cargadores de 3ª generación de #Tesla https://buff.ly/2ETvraM #Technology #Breaking #News #Today #7Mar @tesla		1	1	1551963245000	4:54 - 7 mar. 2019	/WorldEnergyTrad/status/1103639960010272768
1556890669-583	https://twitter.com/search?l=&q=%22%24TESLA%22%20since%3A2019-03-01%20until%3A2019-03-31&src=typd	@ClubTeslaMexico	Club Tesla México	Aún no sabemos, es el primer Zacua que vemos en Querétaro, me imagino que pronto llegarán o ya llegaron a tu Estado. :D			1	1552864398000	16:13 - 17 mar. 2019	/ClubTeslaMexico/status/1107419669277933568
1556890669-784	https://twitter.com/search?l=&q=%22%24TESLA%22%20since%3A2019-03-01%20until%3A2019-03-31&src=typd	@review4iu	Review4iu	Diferencia de tamaño entre el Tesla Model Y y el 3 #tesla #teslamodely #teslamodel3 @Tesla pic.twitter.com/o2nSP7kiEk			2	1552632722000	23:52 - 14 mar. 2019	/review4iu/status/1106447951000465408
1556890669-742	https://twitter.com/search?l=&q=%22%24TESLA%22%20since%3A2019-03-01%20until%3A2019-03-31&src=typd	@epanelli	Emiliano	Que cosa Maravillosa @Tesla @elonmusk pic.twitter.com/ovEFFrPjeO			2	1552664626000	8:43 - 15 mar. 2019	/epanelli/status/1106581762011000833
1556890669-221	https://twitter.com/search?l=&q=%22%24TESLA%22%20since%3A2019-03-01%20until%3A2019-03-31&src=typd	@legolas_83	@lberto Muñoz	Hay una mancha en forma de dedo en la pantalla			2	1553608667000	6:57 - 26 mar. 2019	/legolas_83/status/1110541357716787200
1556890669-1011	https://twitter.com/search?l=&q=%22%24TESLA%22%20since%3A2019-03-01%20until%3A2019-03-31&src=typd	@jesusbabyEs	jesusbaby	Es que al principio mucha promesa, pero llega el momento y ufff.... da vertigo, cualquier desplazamiento largo por galicia es como viajar en los años 50... una aventura...			1	1552328797000	11:26 - 11 mar. 2019	/jesusbabyEs/status/1105173193373954048
1556890669-1132	https://twitter.com/search?l=&q=%22%24TESLA%22%20since%3A2019-03-01%20until%3A2019-03-31&src=typd	@Rayo32Alicante	Pedro 🇪🇸 ⚡️ 🍁	Creo que Anselmo o Ismael Serrano ya les va tocando dedicarle una canción a @obseco y su no @Tesla ...y bueno, lo que ya os dije la semana pasada, ¿no lo recordáis?.			1	1552152243000	9:24 - 9 mar. 2019	/Rayo32Alicante/status/1104432671894188033
1556890669-1521	https://twitter.com/search?l=&q=%22%24TESLA%22%20since%3A2019-03-01%20until%3A2019-03-31&src=typd	@gutierrezcru	Raúl Gutiérrez	Manuel dentro de poco tendiendo que montar el súper cargador, para alimentar el tuyo, ya me darás una vueltecita. Un abrazo amigo.			1	1551508083000	22:28 - 1 mar. 2019	/gutierrezcru/status/1101730872800223232
1556890669-721	https://twitter.com/search?l=&q=%22%24TESLA%22%20since%3A2019-03-01%20until%3A2019-03-31&src=typd	@jgrano305	Jason	Chinese Model Y! @ElectrekCo @elonmusk @Tesla pic.twitter.com/LYFgMHHOpH			5	1552686008000	14:40 - 15 mar. 2019	/jgrano305/status/1106671447823532033
1556890669-534	https://twitter.com/search?l=&q=%22%24TESLA%22%20since%3A2019-03-01%20until%3A2019-03-31&src=typd	@motorpuntoes	motor.es	Los mejores renders del futuro pick-up de Tesla http://bit.ly/2WcZMXX @Tesla @ClubTeslaES #Tesla #tesla #EV #electrico #TeslaModel3 #teslamodel3 #Model3 #model3pic.twitter.com/u4yMtJ4uwf		1	1	1552997103000	5:05 - 19 mar. 2019	/motorpuntoes/status/1107976275438854145
1556890669-1566	https://twitter.com/search?l=&q=%22%24TESLA%22%20since%3A2019-03-01%20until%3A2019-03-31&src=typd	@holasocmario	Maɾio	Por el autopilot según lo conocemos ahora es una barbaridad. Ahora bien, si llegare a ser un piloto automático completo del todo... La cosa cambiaría.			1	1551452181000	6:56 - 1 mar. 2019	/holasocmario/status/1101496399693299712
1556890669-1076	https://twitter.com/search?l=&q=%22%24TESLA%22%20since%3A2019-03-01%20until%3A2019-03-31&src=typd	@alexgarciadiez	Alejandro García	El #ProfesorSilva en modo zen, buen rollito, paz y tranquilidad #CCubicos189 Totalmente de acuerdo con el tema de las pantallas en los coches, algo que distrae mucho y que están aplicando muchos fabricantes. Algunos mandos deben ser físicos.	1		5	1552210074000	1:27 - 10 mar. 2019	/alexgarciadiez/status/1104675235507388416
1556890669-1253	https://twitter.com/search?l=&q=%22%24TESLA%22%20since%3A2019-03-01%20until%3A2019-03-31&src=typd	@AlterViggo	Alter Viggo	In case you had any doubt, @Tesla has gone for the jugular against the internal combustion engine. OEMs won't be able earn ZEV credits w/uncompetitive & unprofitable compliance EVs putting more pressure on their ICE profits. Even ICE cars can't compete w/a $35k Model 3. $TSLApic.twitter.com/RndkCMt2j8	32	195	819	1551938586000	22:03 - 6 mar. 2019	/AlterViggo/status/1103536529903742976
1556890669-592	https://twitter.com/search?l=&q=%22%24TESLA%22%20since%3A2019-03-01%20until%3A2019-03-31&src=typd	@SBNDN2014	Spansk	Esas medias están bastante bien, buen trabajo. Mis medias con el 75 son mas o menos, pero con ruedas de invierno, calefacción y una media mas baja de velocidad...				1552851265000	12:34 - 17 mar. 2019	/SBNDN2014/status/1107364583210143744
1556890669-710	https://twitter.com/search?l=&q=%22%24TESLA%22%20since%3A2019-03-01%20until%3A2019-03-31&src=typd	@sitiotecno	Sitio Tecno	@Tesla ha revelado el crossover Módelo Y. Este es un modelo más económico que el modelo X. pic.twitter.com/OqrLAxG6la				1552704000000	19:40 - 15 mar. 2019	/sitiotecno/status/1106746908750548994
1556890669-1268	https://twitter.com/search?l=&q=%22%24TESLA%22%20since%3A2019-03-01%20until%3A2019-03-31&src=typd	@DomoElectra	Domo Electra	Día muy intenso en #Madrid @EspejoPublico @Tesla pic.twitter.com/0O0OV9fETe	1	3	30	1551910333000	14:12 - 6 mar. 2019	/DomoElectra/status/1103418029776519168
1556890669-402	https://twitter.com/search?l=&q=%22%24TESLA%22%20since%3A2019-03-01%20until%3A2019-03-31&src=typd	@Condistelec	Condistelec	@Tesla nos muestra cómo se fabrica su #Model3 Miralo aquí https://www.youtube.com/watch?v=RQHBR3rjGXM … #EV #CocheEléctrico @gpstaller @condistelec #Scanners #SPCMax #SPCTruck #Bluechem @bluechemgroup red nacional @gpstaller http://www.condistelec.com pic.twitter.com/vLX1FghYOV		5	5	1553194805000	12:00 - 21 mar. 2019	/Condistelec/status/1108805493861109761
1556890669-1170	https://twitter.com/search?l=&q=%22%24TESLA%22%20since%3A2019-03-01%20until%3A2019-03-31&src=typd	@bonnevivante	myra kohn 🚲 🚎 🚶🏻‍♀️	Luis Enrique por Radio Paz con los palitos en el fondo tuquiti tuquiti mientras habla al garete y de corridito sandeces de placas solares, tirándole a la “competencia” (@Tesla) cantando las cosas que dice. Así no se puede. Alguien que lo oriente que eso no es agradable al oído. pic.twitter.com/q9eIPhMjqX – en Whole Foods Market				1552078778000	12:59 - 8 mar. 2019	/bonnevivante/status/1104124541444341760
1556890669-1354	https://twitter.com/search?l=&q=%22%24TESLA%22%20since%3A2019-03-01%20until%3A2019-03-31&src=typd	@Stevebility	Steve	Order a Model Y!			4	1551748738000	17:18 - 4 mar. 2019	/Stevebility/status/1102740250248597509
1556890669-522	https://twitter.com/search?l=&q=%22%24TESLA%22%20since%3A2019-03-01%20until%3A2019-03-31&src=typd	@jgrano305	Jason	Model Y also?			9	1553004682000	7:11 - 19 mar. 2019	/jgrano305/status/1108008062936403968
1556890669-965	https://twitter.com/search?l=&q=%22%24TESLA%22%20since%3A2019-03-01%20until%3A2019-03-31&src=typd	@motorpuntoes	motor.es	¡Ya lo tenemos! Ya estamos probando el nuevo Tesla Model 3 Performance Podéis conocer más detalles del Model 3 aquí https://buff.ly/2zPtUiz @Tesla @TeslaM3Spain #Tesla #TeslaModel3 #Model3 #NewTesla #TeslaMotors #TeslaFans #Prueba #FelizMartes #NuevoTesla #CochesEléctricospic.twitter.com/LShELwCbUW		4	9	1552417715000	12:08 - 12 mar. 2019	/motorpuntoes/status/1105546145454018560
1556890669-830	https://twitter.com/search?l=&q=%22%24TESLA%22%20since%3A2019-03-01%20until%3A2019-03-31&src=typd	@Tesla	Tesla	Model Y unveil will begin shortly – we’ll start around 8:15pm PDT!	655	1,6K	12K	1552619363000	20:09 - 14 mar. 2019	/Tesla/status/1106391916927549441
1556890669-31	https://twitter.com/search?l=&q=%22%24TESLA%22%20since%3A2019-03-01%20until%3A2019-03-31&src=typd	@alledrive	edrive 🚗 ⚡️	Just frame the tweet! pic.twitter.com/ufqbtiaA7p	5	5	238	1553974342000	12:32 - 30 mar. 2019	/alledrive/status/1112075111044186113
1556890669-40	https://twitter.com/search?l=&q=%22%24TESLA%22%20since%3A2019-03-01%20until%3A2019-03-31&src=typd	@FMGT09	FG	Amazon invirtió en Colombia, kore. Cuando vendrá @Tesla a Paraguay, o Google? Que lindo sería ser polo tecnológico de la región, con todo el excedente de energía que tenemos... Cero visión con respecto a eso.	1	1	2	1553952383000	6:26 - 30 mar. 2019	/FMGT09/status/1111983009706721281
1556890669-963	https://twitter.com/search?l=&q=%22%24TESLA%22%20since%3A2019-03-01%20until%3A2019-03-31&src=typd	@H2oBoyBoucher	Bobby	Touché			1	1552424418000	14:00 - 12 mar. 2019	/H2oBoyBoucher/status/1105574260595056641
1556890669-1366	https://twitter.com/search?l=&q=%22%24TESLA%22%20since%3A2019-03-01%20until%3A2019-03-31&src=typd	@WorldEnergyTrad	WorldEnergyTrade	Conoce las características y la autonomía del nuevo SUV de #Tesla https://buff.ly/2GZNBdv #Cars #Noticias #News #Today #World #America #4Mar @Tesla				1551736808000	14:00 - 4 mar. 2019	/WorldEnergyTrad/status/1102690212008939520
1556890669-909	https://twitter.com/search?l=&q=%22%24TESLA%22%20since%3A2019-03-01%20until%3A2019-03-31&src=typd	@FIXstatus	FIX Status	Con este #Teaser @Tesla nos adelanta un poco de su nuevo modelo que al parecer será el #ModelY https://www.highmotor.com/tesla-model-y-teaser.html …pic.twitter.com/9q0G8AY8XW				1552521904000	17:05 - 13 mar. 2019	/FIXstatus/status/1105983143385935872
1556890669-120	https://twitter.com/search?l=&q=%22%24TESLA%22%20since%3A2019-03-01%20until%3A2019-03-31&src=typd	@elijahwood	Elijah Wood	concur!	6	2	77	1553800080000	12:08 - 28 mar. 2019	/elijahwood/status/1111344202233708545
1556890669-731	https://twitter.com/search?l=&q=%22%24TESLA%22%20since%3A2019-03-01%20until%3A2019-03-31&src=typd	@autofacil	autofácil	Tesla Model Y: un nuevo SUV con hasta 483 km de autonomía @Tesla https://www.autofacil.es/tesla/2019/03/15/tesla-model-nuevo-suv-483/49247.html …		1	1	1552674300000	11:25 - 15 mar. 2019	/autofacil/status/1106622338655674368
1556890669-1022	https://twitter.com/search?l=&q=%22%24TESLA%22%20since%3A2019-03-01%20until%3A2019-03-31&src=typd	@polacosilveira	Gabriel Silveira	Para cuándo en Argentina? When in Argentina?	1	1	15	1552318906000	8:41 - 11 mar. 2019	/polacosilveira/status/1105131707538309121
1556890669-1672	https://twitter.com/search?l=&q=%22%24TESLA%22%20since%3A2019-03-01%20until%3A2019-03-31&src=typd	@Tesla	Tesla	Model 3s now available Standard Range: 220mi, $35k Standard Range Plus: 240mi, $37k Mid Range: 264mi, $40k Long Range: 325mi, $43k Long Range AWD: 310mi, $47k Performance AWD: 310mi, $58k, 0-60 mph in 3.2s! http://Tesla.com/3 (prices before incentives)	2,1K	12K	71K	1551399077000	16:11 - 28 feb. 2019	/Tesla/status/1101273665943961600
1556890669-1499	https://twitter.com/search?l=&q=%22%24TESLA%22%20since%3A2019-03-01%20until%3A2019-03-31&src=typd	@LifeOnCars	LifeOnCars	No veo la estrategia muy clara. Hoy por hoy la gran mayoría de compradores necesitan concesionario. Y las nuevas generaciones van encaminadas al pago por uso, car sharing, renting. Espero ver lo acertado de la estrategia en un tiempo, pero ahora veo un disparo en el pie.	2	1	1	1551521561000	2:12 - 2 mar. 2019	/LifeOnCars/status/1101787403096870912
1556890669-501	https://twitter.com/search?l=&q=%22%24TESLA%22%20since%3A2019-03-01%20until%3A2019-03-31&src=typd	@EnCorporativa	Máster en Comunicación Corporativa y Publicitaria	Por qué una empresa de éxito como @Tesla hace aguas sin una buena estrategia de #comunicacióncorporativa . #VenalaComplutense #SoydelaComplutensehttps://www.estrategiaynegocios.net/empresasymanagement/1267741-330/las-relaciones-p%C3%BAblicas-el-verdadero-problema-para-tesla …				1553024460000	12:41 - 19 mar. 2019	/EnCorporativa/status/1108091016198787073
1556890669-404	https://twitter.com/search?l=&q=%22%24TESLA%22%20since%3A2019-03-01%20until%3A2019-03-31&src=typd	@CaroGibran	El Gibras	Hola Gabo seria interesante y quizás por curiosidad que te acercaras a la marca Uaz un claro contraste conceptual a Tesla pero no por ello menos interesante sino al contrario. Vehículos rusos que no te llevaran rápido pero te llevarán a todos lados. Un gran saludo.	1			1553193443000	11:37 - 21 mar. 2019	/CaroGibran/status/1108799784729616384
1556890669-119	https://twitter.com/search?l=&q=%22%24TESLA%22%20since%3A2019-03-01%20until%3A2019-03-31&src=typd	@Trystan2k	Thiago	Y pronto el navegador va utilizar Chromium, así que luego a crear web componentes para el coche #freakTalk			2	1553801983000	12:39 - 28 mar. 2019	/Trystan2k/status/1111352184124436483
1556890669-1294	https://twitter.com/search?l=&q=%22%24TESLA%22%20since%3A2019-03-01%20until%3A2019-03-31&src=typd	@torresycarrera	Torres y Carrera	Según @emarketer el e-commerce es una tendencia al alza. @Tesla ha anunciado que cerrará todas sus tiendas físicas, lo que podría elevar las ventas en una industria en la que el #ecommerce no ha despegado. ¿Qué industrias crees que tienen más potencial de crecimiento #online?		1		1551871074000	3:17 - 6 mar. 2019	/torresycarrera/status/1103253365042102272
1556890669-1588	https://twitter.com/search?l=&q=%22%24TESLA%22%20since%3A2019-03-01%20until%3A2019-03-31&src=typd	@motorpuntoes	motor.es	Tesla cerrará su red global de stores para centrarse en la venta online http://bit.ly/2tJLl16 @Tesla @ClubTeslaES #Tesla #tesla #EV #electrico #TeslaModel3 #teslamodel3 #Model3 #model3pic.twitter.com/3xfXEtTwPx		2	1	1551438915000	3:15 - 1 mar. 2019	/motorpuntoes/status/1101440757582450688
1556890669-216	https://twitter.com/search?l=&q=%22%24TESLA%22%20since%3A2019-03-01%20until%3A2019-03-31&src=typd	@jtAlbillo	Joaquin Torres	Enhorabuena Manuel ya queda menos			1	1553633608000	13:53 - 26 mar. 2019	/jtAlbillo/status/1110645968117133313
1556890669-1297	https://twitter.com/search?l=&q=%22%24TESLA%22%20since%3A2019-03-01%20until%3A2019-03-31&src=typd	@ISIExecutiveEdu	ISIE	¿Es posible #comprar un #coche por #Internet? @Tesla cierra sus tiendas y apuesta por el #ecommerce https://cincodias.elpais.com/cincodias/2019/03/01/companias/1551425233_032573.html … vía @CincoDiascom				1551866432000	2:00 - 6 mar. 2019	/ISIExecutiveEdu/status/1103233896232218625
1556890669-82	https://twitter.com/search?l=&q=%22%24TESLA%22%20since%3A2019-03-01%20until%3A2019-03-31&src=typd	@Tesla	Tesla	Modehttps://twitter.com/MontyLivingston/status/1111312214684823554 …	462	4,3K	49K	1553878162000	9:49 - 29 mar. 2019	/Tesla/status/1111671701169823746
1556890669-1123	https://twitter.com/search?l=&q=%22%24TESLA%22%20since%3A2019-03-01%20until%3A2019-03-31&src=typd	@obseco	Oscar Blanco	Nadie está obligado a chequearse por dejar el coche cargando. Nadie tiene por qué saber ni dónde estoy ni dónde está mi coche ni por cuánto tiempo.	1		1	1552156399000	10:33 - 9 mar. 2019	/obseco/status/1104450103690043392
1556890669-1377	https://twitter.com/search?l=&q=%22%24TESLA%22%20since%3A2019-03-01%20until%3A2019-03-31&src=typd	@sensacionesav	Sensaciones al volante	La presentación del @Tesla Model Y será el 14 de marzo https://www.sensacionesalvolante.es/el-tesla-model-y-ya-tiene-fecha-de-presentacion-el-14-de-marzo/ …				1551726850000	11:14 - 4 mar. 2019	/sensacionesav/status/1102648446866071552
1556890669-224	https://twitter.com/search?l=&q=%22%24TESLA%22%20since%3A2019-03-01%20until%3A2019-03-31&src=typd	@agosnofla	Alfonso Garcia	Enhorabuena, a disfrutarlo y hacer vídeos con el. Esta tarde voy yo a Que me entreguen mi Kona electrico	1	1	5	1553604948000	5:55 - 26 mar. 2019	/agosnofla/status/1110525761126055936
1556890669-811	https://twitter.com/search?l=&q=%22%24TESLA%22%20since%3A2019-03-01%20until%3A2019-03-31&src=typd	@ElectroMundoInf	Electro Mundo	Tesla Model Y. Como es y que especificaciones tendrá. #ModelY #Tesla #S3XY #TeslaModelY @Tesla pic.twitter.com/R2KPicPkYe		2	3	1552622644000	21:04 - 14 mar. 2019	/ElectroMundoInf/status/1106405677491277824
1556890669-1659	https://twitter.com/search?l=&q=%22%24TESLA%22%20since%3A2019-03-01%20until%3A2019-03-31&src=typd	@mbhnyc	Matthew Hensrud	Do elaborate!			1	1551403854000	17:30 - 28 feb. 2019	/mbhnyc/status/1101293701807124486
1556890669-231	https://twitter.com/search?l=&q=%22%24TESLA%22%20since%3A2019-03-01%20until%3A2019-03-31&src=typd	@javitovather	Javito 🔋 🔋	Domo me caias bien hasta hoy	1		3	1553594062000	2:54 - 26 mar. 2019	/javitovather/status/1110480102306037760
1556890669-726	https://twitter.com/search?l=&q=%22%24TESLA%22%20since%3A2019-03-01%20until%3A2019-03-31&src=typd	@ChamacoG	chamaco	Que pasará con los servicios y reparaciones con la decisión de eliminar las agencias en US al menos? No es como que tenga para uno, pero me preocupo por ese amigo rico que si	1		1	1552680447000	13:07 - 15 mar. 2019	/ChamacoG/status/1106648121810079744
1556890669-291	https://twitter.com/search?l=&q=%22%24TESLA%22%20since%3A2019-03-01%20until%3A2019-03-31&src=typd	@isuriv	isuriv 🌐 👽	El vídeo muy bien. Veremos cómo evolucionan las soluciones desde @tesla @jorgemilburn			2	1553423554000	3:32 - 24 mar. 2019	/isuriv/status/1109764939554660353
1556890669-770	https://twitter.com/search?l=&q=%22%24TESLA%22%20since%3A2019-03-01%20until%3A2019-03-31&src=typd	@automotorcope	Alfonso Garcia	Presentado por Elon Musk el nuevo #ModelY el #SUV #todocamino compacto con una autonomía de 370 kms y 482 kms tres versiones una con #tracciontotal El #ModelY es el cuarto modelo de la gama @Tesla con un precio en EE.UU desde 39.000$ pic.twitter.com/pyFGNkpjzi		1	2	1552638351000	1:25 - 15 mar. 2019	/automotorcope/status/1106471559546445824
1556890669-467	https://twitter.com/search?l=&q=%22%24TESLA%22%20since%3A2019-03-01%20until%3A2019-03-31&src=typd	@jean_steffe	Jean	Sera un muro de Model 3. Como se han pasado con la fabricación ya hay de sobra.	1		5	1553090078000	6:54 - 20 mar. 2019	/jean_steffe/status/1108366238596714496
1556890669-973	https://twitter.com/search?l=&q=%22%24TESLA%22%20since%3A2019-03-01%20until%3A2019-03-31&src=typd	@Sr_JOF	Javier Ortega Figueiral	Tremendo y rechulo el taxi @Tesla visto esta mañana en Rambla de Catalunya/Gran Via. Como no controlo la flota de estos vehículos en Barcelona, pregunta: ¿Es único o hay más de eta marca circulando por la ciudad? pic.twitter.com/w0FzSc65bg	6	2	28	1552408526000	9:35 - 12 mar. 2019	/Sr_JOF/status/1105507600861401088
1556890669-1591	https://twitter.com/search?l=&q=%22%24TESLA%22%20since%3A2019-03-01%20until%3A2019-03-31&src=typd	@maselectricos	Somos Electricos	Aunque hemos empezado hoy mes, ya podemos asegurar que tenemos la noticia del mes. Anuncio por parte de @Tesla del #Model3 #Standard !! además hay bajada de precio en Europa.http://ow.ly/vlkI50mnaEI		2	1	1551437106000	2:45 - 1 mar. 2019	/maselectricos/status/1101433171625824263
1556890669-414	https://twitter.com/search?l=&q=%22%24TESLA%22%20since%3A2019-03-01%20until%3A2019-03-31&src=typd	@gabosalazar21	Gabo Salazar	Somos tendencia por segunda vez en una semana! Primero fue el vídeo de @RAM_MX 1500 y ahora con @Tesla Model 3! Gracias a todos! Sin duda un contenido diferente entre las tendencias de Youtube https://twitter.com/benbahena/status/1108575641253933064 …	15	14	317	1553184287000	9:04 - 21 mar. 2019	/gabosalazar21/status/1108761379798843393
1556890669-393	https://twitter.com/search?l=&q=%22%24TESLA%22%20since%3A2019-03-01%20until%3A2019-03-31&src=typd	@elonmusk	Elon Musk	Why uh yes we comprehensive statistics that go deep & wide	171	174	2,7K	1553202968000	14:16 - 21 mar. 2019	/elonmusk/status/1108839734095155201
1556890669-602	https://twitter.com/search?l=&q=%22%24TESLA%22%20since%3A2019-03-01%20until%3A2019-03-31&src=typd	@kaamosus	Ignacio Sandoval	A qué nunca habían visto un @Tesla que funciona con helechos #Tesla #Atlanta #GoGreenpic.twitter.com/AxyJpwFxMv			4	1552836061000	8:21 - 17 mar. 2019	/kaamosus/status/1107300815100731393
1556890669-786	https://twitter.com/search?l=&q=%22%24TESLA%22%20since%3A2019-03-01%20until%3A2019-03-31&src=typd	@ElectriveCom	electrive.com	Tesla presents the Model Y @Tesla #ModelY #E-SUV #BEV #USA #Electrification #EmissionsFreehttp://ow.ly/nMTk50ncghZ			4	1552629582000	22:59 - 14 mar. 2019	/ElectriveCom/status/1106434777639460864
1556890669-700	https://twitter.com/search?l=&q=%22%24TESLA%22%20since%3A2019-03-01%20until%3A2019-03-31&src=typd	@Alandbru	𝓐𝓵𝓪𝓷𝓭	Cada caso es diferente Carlos, no tiene toda la info, tema delicado, ir de Quijote es complicado, pretender erigirse en plataforma es aventurado cuanto menos.	1		7	1552711766000	21:49 - 15 mar. 2019	/Alandbru/status/1106779482675908608
1556890669-1306	https://twitter.com/search?l=&q=%22%24TESLA%22%20since%3A2019-03-01%20until%3A2019-03-31&src=typd	@eleJreyes	Luis Reyes	A partir de cuando ya estará disponible esa versión acá en cdmx @gabosalazar21 ??	1		1	1551842857000	19:27 - 5 mar. 2019	/eleJreyes/status/1103135014772985856
1556890669-1203	https://twitter.com/search?l=&q=%22%24TESLA%22%20since%3A2019-03-01%20until%3A2019-03-31&src=typd	@elonmusk	Elon Musk	Getting rid of peak power splitting across two bays & updated software with battery warmup results in >2X improvement in fleet charge time	61	63	1,1K	1551998631000	14:43 - 7 mar. 2019	/elonmusk/status/1103788377881554945
1556890669-202	https://twitter.com/search?l=&q=%22%24TESLA%22%20since%3A2019-03-01%20until%3A2019-03-31&src=typd	@agosnofla	Alfonso Garcia	Hola Miguel Ángel, me ha salido por 38000 y poco y tengo concedida la ayuda MUS de Madrid. Es el Style de 64pic.twitter.com/1qCysjgT24	1		2	1553641789000	16:09 - 26 mar. 2019	/agosnofla/status/1110680282636656640
1556890669-253	https://twitter.com/search?l=&q=%22%24TESLA%22%20since%3A2019-03-01%20until%3A2019-03-31&src=typd	@jjgarcia38	Pepe GARCIA	Catalana occidente... sobre 650€ con franquicia de 200€			2	1553525893000	7:58 - 25 mar. 2019	/jjgarcia38/status/1110194179689377792
1556890669-550	https://twitter.com/search?l=&q=%22%24TESLA%22%20since%3A2019-03-01%20until%3A2019-03-31&src=typd	@Alandbru	𝓐𝓵𝓪𝓷𝓭	Llegando a casa, justo hacen 24h que salí del hotel en #shanghai bendito #Autopilot de @Tesla ! pic.twitter.com/AEWakK0qJr		2	49	1552944515000	14:28 - 18 mar. 2019	/Alandbru/status/1107755704977379329
1556890669-306	https://twitter.com/search?l=&q=%22%24TESLA%22%20since%3A2019-03-01%20until%3A2019-03-31&src=typd	@ClubTeslaES	Club Tesla España	Nueva semana de cambios en @tesla aquí las últimas novedades. #FelizFinDeSemana http://clubtesla.es/wpress/2019/03/23/vuelve-programa-referidos-supercarga-ilimitada-desaparece-s-standard-range-mantenimientos/ …pic.twitter.com/as23KbNab2		6	29	1553378602000	15:03 - 23 mar. 2019	/ClubTeslaES/status/1109576397884923904
1556890669-809	https://twitter.com/search?l=&q=%22%24TESLA%22%20since%3A2019-03-01%20until%3A2019-03-31&src=typd	@tjhorner	TJ Horner	good evening everyone I must reveal my secret role on the @Tesla design team I hope you enjoy our design process pic.twitter.com/50LLXAMmuf	9	77	380	1552622904000	21:08 - 14 mar. 2019	/tjhorner/status/1106406769876557824
1556890669-582	https://twitter.com/search?l=&q=%22%24TESLA%22%20since%3A2019-03-01%20until%3A2019-03-31&src=typd	@RobbReportMx	Robb Report México	#Automobiles: @Tesla afirma que el Model 3 Long Range podría tardar solo 5 minutos en recargar sus baterías https://robbreport.mx/automobiles/tesla-lanza-su-auto-mas-barato-y-se-cargara-en-15-minutos/ …		2	2	1552865410000	16:30 - 17 mar. 2019	/RobbReportMx/status/1107423911996727296
1556890669-1037	https://twitter.com/search?l=&q=%22%24TESLA%22%20since%3A2019-03-01%20until%3A2019-03-31&src=typd	@DrCasadoL	Lucky Casado	@Tesla Siempre ha sido una empresa que reevalúa constantemente sus decisiones, no así sus objetivos. Lo mismo ocurre con SpaceX. Es uno de sus fuertes, poder virat el barco a demanda, a pesar de lo que pueda pensar la gente. Ahí está el ejemplo del Starship de acero inoxidable.	1		3	1552293644000	1:40 - 11 mar. 2019	/DrCasadoL/status/1105025753580797952
1556890669-827	https://twitter.com/search?l=&q=%22%24TESLA%22%20since%3A2019-03-01%20until%3A2019-03-31&src=typd	@FabeRocker	Fabela	Ya quiero verlo!!pic.twitter.com/D5xCXjDWE1				1552620035000	20:20 - 14 mar. 2019	/FabeRocker/status/1106394734308675586
1556890669-1048	https://twitter.com/search?l=&q=%22%24TESLA%22%20since%3A2019-03-01%20until%3A2019-03-31&src=typd	@FinancialPopper	Financial Popper	No $$$ for CapEx.			4	1552269110000	18:51 - 10 mar. 2019	/FinancialPopper/status/1104922849855373318
1556890669-1257	https://twitter.com/search?l=&q=%22%24TESLA%22%20since%3A2019-03-01%20until%3A2019-03-31&src=typd	@lolis_rdz	Lolis Rdz	Solo estoy viendo, joven!!			1	1551928272000	19:11 - 6 mar. 2019	/lolis_rdz/status/1103493271593074689
1556890669-672	https://twitter.com/search?l=&q=%22%24TESLA%22%20since%3A2019-03-01%20until%3A2019-03-31&src=typd	@HACKER_CAR	HackerCar	. @Tesla ya es "S3XY": tras los Model S, 3 y X, llega el Y. ¿Qué ofrece este SUV con respecto a sus hermanos? https://buff.ly/2TRltPG		4	7	1552753814000	9:30 - 16 mar. 2019	/HACKER_CAR/status/1106955846364422144
1556890669-1656	https://twitter.com/search?l=&q=%22%24TESLA%22%20since%3A2019-03-01%20until%3A2019-03-31&src=typd	@elonmusk	Elon Musk	For sure. It fundamentally improves quality of life.	112	86	3,6K	1551403999000	17:33 - 28 feb. 2019	/elonmusk/status/1101294309872066560
1556890669-296	https://twitter.com/search?l=&q=%22%24TESLA%22%20since%3A2019-03-01%20until%3A2019-03-31&src=typd	@asturexiliao	Oscar Nava	Gracias por venir...	1		4	1553413281000	0:41 - 24 mar. 2019	/asturexiliao/status/1109721849603284992
1556890669-531	https://twitter.com/search?l=&q=%22%24TESLA%22%20since%3A2019-03-01%20until%3A2019-03-31&src=typd	@Zoechispazo	Jose R.Zoe 🔋 ⚡️	Jajajaj....solo tienes ojospara el tuyo			3	1553001247000	6:14 - 19 mar. 2019	/Zoechispazo/status/1107993656806567937
1556890669-217	https://twitter.com/search?l=&q=%22%24TESLA%22%20since%3A2019-03-01%20until%3A2019-03-31&src=typd	@nasalahe	Lasse Edvardsen	Ha, ha! Nice			3	1553630713000	13:05 - 26 mar. 2019	/nasalahe/status/1110633825627975681
1556890669-787	https://twitter.com/search?l=&q=%22%24TESLA%22%20since%3A2019-03-01%20until%3A2019-03-31&src=typd	@UnnimediosTlax	Unnimedios Tlaxcala	@TESLA se une al cuidado del medio ambiente cerrando sus tiendas, ahora solo se podrán adquirir sus autos mediante tiendas online.				1552629540000	22:59 - 14 mar. 2019	/UnnimediosTlax/status/1106434602028146688
1556890669-185	https://twitter.com/search?l=&q=%22%24TESLA%22%20since%3A2019-03-01%20until%3A2019-03-31&src=typd	@AranCooper	David	1° un buen mapa para llegar al punto de recogida. 2° nombre, domo3. 3° seguro: uno que tenga asociados buenos talleres para la reparación de ese tipo de Chasis			2	1553691757000	6:02 - 27 mar. 2019	/AranCooper/status/1110889861635026945
1556890669-738	https://twitter.com/search?l=&q=%22%24TESLA%22%20since%3A2019-03-01%20until%3A2019-03-31&src=typd	@CarlosDG100D	CarlosDG	Las cabezas a cortar serían las de los directivos en Europa o directamente en Palo Alto, ya que esas decisiones estratégicas son tomadas siempre por las cúpulas directivas			3	1552669585000	10:06 - 15 mar. 2019	/CarlosDG100D/status/1106602562088824833
1556890669-1596	https://twitter.com/search?l=&q=%22%24TESLA%22%20since%3A2019-03-01%20until%3A2019-03-31&src=typd	@motorpuntoes	motor.es	El Tesla Model 3 de 35.000 dólares ya está disponible http://bit.ly/2tHzz7p @Tesla @ClubTeslaES #Tesla #tesla #EV #electrico #TeslaModel3 #teslamodel3 #Model3 #model3pic.twitter.com/ym14ZzZUlh			5	1551431120000	1:05 - 1 mar. 2019	/motorpuntoes/status/1101408063611899905
1556890669-1330	https://twitter.com/search?l=&q=%22%24TESLA%22%20since%3A2019-03-01%20until%3A2019-03-31&src=typd	@StarMedia_Lat	StarMedia Latino	#Autos Elon Musk dio más detalles sobre el @Tesla Model 3 y su producción en masa. https://autocity.com/noticias/model-3-de-35-000-dolares-se-producira-en-masa-a-mediados-de-2019 …				1551804055000	8:40 - 5 mar. 2019	/StarMedia_Lat/status/1102972267863126016
1556890669-386	https://twitter.com/search?l=&q=%22%24TESLA%22%20since%3A2019-03-01%20until%3A2019-03-31&src=typd	@FranciscOspinoA	PachOspino	Que chimba que @Tesla se diera cuenta del pico y placa en Medallo y pusieran concesionaria con fabrica no alcanzan con todos los pedidos		1	1	1553215770000	17:49 - 21 mar. 2019	/FranciscOspinoA/status/1108893431328374784
1556890669-760	https://twitter.com/search?l=&q=%22%24TESLA%22%20since%3A2019-03-01%20until%3A2019-03-31&src=typd	@electromaps	electromaps	Tesla Model Y, el SUV de masas https://www.electrocoches.eu/noticias/fabricantes-coches-electricos/tesla-model-y-el-suv-de-masas/ … @Tesla @elonmusk @electro_coches #tesla #teslamodelypic.twitter.com/as9SzNqtAV		2	15	1552649900000	4:38 - 15 mar. 2019	/electromaps/status/1106519996925132802
1556890669-1572	https://twitter.com/search?l=&q=%22%24TESLA%22%20since%3A2019-03-01%20until%3A2019-03-31&src=typd	@WardsAuto	WardsAuto	New Polestar 2 Revealed as Tesla Model 3 Rival http://bit.ly/2Et2gKi #EV #Volvo #Polestar @ev @Volvo @Polestar @Tesla pic.twitter.com/B89iSUYLAf			2	1551449993000	6:19 - 1 mar. 2019	/WardsAuto/status/1101487221973110784
1556890669-880	https://twitter.com/search?l=&q=%22%24TESLA%22%20since%3A2019-03-01%20until%3A2019-03-31&src=typd	@OMNIANOTICIAS	Omnia Noticias	#TECNOLOGIA Entérate de todo sobre el nuevo @Tesla #ModelY http://www.omnia.com.mx/noticia/101445/ pic.twitter.com/xs4fQYRqsY				1552588500000	11:35 - 14 mar. 2019	/OMNIANOTICIAS/status/1106262468139995136
1556890669-911	https://twitter.com/search?l=&q=%22%24TESLA%22%20since%3A2019-03-01%20until%3A2019-03-31&src=typd	@SoyEntrepreneur	Entrepreneur México	#TomaNota Que siempre no: @Tesla decide dejar abiertas sus tiendas físicas, pero elevará sus precios, escribe @mthwgeek http://entm.ag/l1z pic.twitter.com/V0r8XnIpkv	1	2	13	1552516203000	15:30 - 13 mar. 2019	/SoyEntrepreneur/status/1105959231969210369
1556890669-568	https://twitter.com/search?l=&q=%22%24TESLA%22%20since%3A2019-03-01%20until%3A2019-03-31&src=typd	@FIXstatus	FIX Status	Con este #Teaser @Tesla nos adelanta un poco de su nuevo modelo que al parecer será el #ModelY https://www.highmotor.com/tesla-model-y-teaser.html … …pic.twitter.com/kliXw68LoB				1552922108000	8:15 - 18 mar. 2019	/FIXstatus/status/1107661723056701440
1556890669-1119	https://twitter.com/search?l=&q=%22%24TESLA%22%20since%3A2019-03-01%20until%3A2019-03-31&src=typd	@edgarnp	Edgar Núñez	Lánzate!! :)			2	1552158756000	11:12 - 9 mar. 2019	/edgarnp/status/1104459991694610433
1556890669-953	https://twitter.com/search?l=&q=%22%24TESLA%22%20since%3A2019-03-01%20until%3A2019-03-31&src=typd	@Economiahoymx	Economíahoy.mx	Tesla (@Tesla) está revisando cómo aligerar el modelo 3 - http://bit.ly/2HuaYez pic.twitter.com/UsbZhtgQ9Q			1	1552437900000	17:45 - 12 mar. 2019	/Economiahoymx/status/1105630805466836997
1556890669-758	https://twitter.com/search?l=&q=%22%24TESLA%22%20since%3A2019-03-01%20until%3A2019-03-31&src=typd	@areygadas	Armando Reygadas	Justo cuanto @Tesla presenta su nuevo modelo Y, @Ford levanta la mano con éste teaser en azul neón. La automotriz anunció que el año que entra presentará un #Mustang híbrido.https://twitter.com/Ford/status/1106390283082715137 …	1		3	1552651709000	5:08 - 15 mar. 2019	/areygadas/status/1106527587315130370
1556890669-518	https://twitter.com/search?l=&q=%22%24TESLA%22%20since%3A2019-03-01%20until%3A2019-03-31&src=typd	@FrancescTerns	Francesc Terns	Y yo un Tesla!! @Tesla @mundodeportivo #TOPSECRETMDhttps://twitter.com/mundodeportivo/status/1107783432950767616 …	1		1	1553009286000	8:28 - 19 mar. 2019	/FrancescTerns/status/1108027374392803328
1556890669-1457	https://twitter.com/search?l=&q=%22%24TESLA%22%20since%3A2019-03-01%20until%3A2019-03-31&src=typd	@mirandovacas	cenizo	Si no tengo un concesionario¿ como lo pruebo? No compro nada que no halla probado y paso de probar el coche de un Fanboy (pq creo que van a ir por ahí los tiros) Si tengo un problema con quién me cabreo (por tfno es una perdida de tiempo)	1	1	1	1551570797000	15:53 - 2 mar. 2019	/mirandovacas/status/1101993911361376256
1556890669-537	https://twitter.com/search?l=&q=%22%24TESLA%22%20since%3A2019-03-01%20until%3A2019-03-31&src=typd	@pedrohuckel	Pedro Huckelberry	Domo ganas de verlo Manuel, dentro de poco, un domo rayo por la carretera, saludos			3	1552994100000	4:15 - 19 mar. 2019	/pedrohuckel/status/1107963676496195584
1556890669-385	https://twitter.com/search?l=&q=%22%24TESLA%22%20since%3A2019-03-01%20until%3A2019-03-31&src=typd	@Tesla	Tesla	Tesla’s New Customer Referral Programhttps://ts.la/2FmxZ0f	161	601	5,0K	1553216233000	17:57 - 21 mar. 2019	/Tesla/status/1108895372460515328
1556890669-853	https://twitter.com/search?l=&q=%22%24TESLA%22%20since%3A2019-03-01%20until%3A2019-03-31&src=typd	@nmas1org	N+1	@Tesla presentará al nuevo #ModelY: cómo ver la transmisión en vivo https://nmas1.org/news/2019/03/14/model-y-tesla-transmision …pic.twitter.com/LnftzNb78y				1552597210000	14:00 - 14 mar. 2019	/nmas1org/status/1106298998757965824
1556890669-1611	https://twitter.com/search?l=&q=%22%24TESLA%22%20since%3A2019-03-01%20until%3A2019-03-31&src=typd	@Alandbru	𝓐𝓵𝓪𝓷𝓭	Este año ( dentro de 8 días ) vuelvo y si, ya tengo planeado una visita a las obras, tengo un amigo taxista allí que me llevará, doble emoción, me decía un directivo de alto nivel en @tesla que soy un #friki si, pero me lo paso genial, le respondí.	1		1	1551423463000	22:57 - 28 feb. 2019	/Alandbru/status/1101375947071254529
1556890669-1580	https://twitter.com/search?l=&q=%22%24TESLA%22%20since%3A2019-03-01%20until%3A2019-03-31&src=typd	@platero_miguel	Miguel Angel Platero	Me parece muy bien esa separación en paquetes. A muchos nos vale con un control de crucero activo.	1	1	4	1551445550000	5:05 - 1 mar. 2019	/platero_miguel/status/1101468587741593601
1556890669-56	https://twitter.com/search?l=&q=%22%24TESLA%22%20since%3A2019-03-01%20until%3A2019-03-31&src=typd	@Iscar96	Ismael Carrillo	Dirás 220v, lo importante aquí son los kw, una casa promedio tiene entre 3 a 5kw. El tesla model 3 tiene capacidad de 80kw, con 20kw es más que suficiente y no es muy caro			1	1553926199000	23:09 - 29 mar. 2019	/Iscar96/status/1111873183769071616
1556890669-113	https://twitter.com/search?l=&q=%22%24TESLA%22%20since%3A2019-03-01%20until%3A2019-03-31&src=typd	@CamilaSettier	Setti	pff, para cuando la teletransportacion @tesla?	1			1553812590000	15:36 - 28 mar. 2019	/CamilaSettier/status/1111396676026150912
1556890669-1146	https://twitter.com/search?l=&q=%22%24TESLA%22%20since%3A2019-03-01%20until%3A2019-03-31&src=typd	@Ragnar_MCMXll	Ragnar	Eduardo querido, cuándo la gente te conozca van a decir que sos de otro planeta.	1		2	1552138684000	5:38 - 9 mar. 2019	/Ragnar_MCMXll/status/1104375804165869568
1556890669-836	https://twitter.com/search?l=&q=%22%24TESLA%22%20since%3A2019-03-01%20until%3A2019-03-31&src=typd	@EVREADYMX	EV-READY	Un punto más de recarga en nuestra red, un punto más para los conductores de coches eléctricos en México. #goelectricwithme @NISSAN_MEXICO @Tesla @BMWMex @MercedesBenzMx @AudideMexico @PorscheMexico @CFEmx @CRE_Mexico @automovilonlinepic.twitter.com/ryADT1GcSR	1	3	4	1552617765000	19:42 - 14 mar. 2019	/EVREADYMX/status/1106385214140493825
1556890669-535	https://twitter.com/search?l=&q=%22%24TESLA%22%20since%3A2019-03-01%20until%3A2019-03-31&src=typd	@pacosanfer	paco	Pagué el día 4 para adelantar pues me dijeron que el 11 estaría en el SC. Más tarde me llegó un SMS con esa ventana de entrega. Gracias por la información. Tres horas de espera telefónica sin respuesta te desmoraliza.	1		2	1552996483000	4:54 - 19 mar. 2019	/pacosanfer/status/1107973671245807616
1556890669-1570	https://twitter.com/search?l=&q=%22%24TESLA%22%20since%3A2019-03-01%20until%3A2019-03-31&src=typd	@lmedierob	woodito	Y ahora también confirmado por SMS pic.twitter.com/YRs11HAGRO			3	1551450856000	6:34 - 1 mar. 2019	/lmedierob/status/1101490843507138561
1556890669-970	https://twitter.com/search?l=&q=%22%24TESLA%22%20since%3A2019-03-01%20until%3A2019-03-31&src=typd	@Sergiovs96	丂乇尺ムﾉの	Increíble al ritmo que van, no? Para cuándo quieren ( o creen ) que va a estar lista la Gigafabrica?	1		2	1552409258000	9:47 - 12 mar. 2019	/Sergiovs96/status/1105510673843437568
1556890669-1531	https://twitter.com/search?l=&q=%22%24TESLA%22%20since%3A2019-03-01%20until%3A2019-03-31&src=typd	@masquelectricos	MQE Más Que Eléctricos	Que precios tendrán en España? Nuestra estimacion de precios del #Teslamodel3 stándar 39.000€ standar parcial 41.000€ rango medio Premium 46.000€ largo Premium 49.000€ Tu que crees?		3	12	1551480135000	14:42 - 1 mar. 2019	/masquelectricos/status/1101613648579969024
1556890669-493	https://twitter.com/search?l=&q=%22%24TESLA%22%20since%3A2019-03-01%20until%3A2019-03-31&src=typd	@S_Vallejo	Saúl Vallejo	Cuanto cuesta? Es más caro que el modelo X? Xfa.			1	1553037774000	16:22 - 19 mar. 2019	/S_Vallejo/status/1108146860718505984
1556890669-1517	https://twitter.com/search?l=&q=%22%24TESLA%22%20since%3A2019-03-01%20until%3A2019-03-31&src=typd	@motorpuntoes	motor.es	El nuevo Tesla Model 3 asequible llegará a Europa en 6 meses http://bit.ly/2Vvexom @Tesla @ClubTeslaES #Tesla #tesla #EV #electrico #TeslaModel3 #teslamodel3 #Model3 #model3pic.twitter.com/7VIzD1sd9k		1	2	1551510608000	23:10 - 1 mar. 2019	/motorpuntoes/status/1101741460473425920
1556890669-75	https://twitter.com/search?l=&q=%22%24TESLA%22%20since%3A2019-03-01%20until%3A2019-03-31&src=typd	@gualestrit	Wall Street 🐂	Qué sorpresa que usted recomiende Tesla	1		2	1553892422000	13:47 - 29 mar. 2019	/gualestrit/status/1111731515199840262
1556890669-1555	https://twitter.com/search?l=&q=%22%24TESLA%22%20since%3A2019-03-01%20until%3A2019-03-31&src=typd	@Emilio_JFRey	Emilio J. Fernández Rey	Aquí mi artículo para @ClubTeslaES explicando la llegada del #TeslaModel3 de 35.000$, las nuevas versiones, la bajada de precios que ha habido y cómo afecta todo esto a los que ya compraron o formalizaron el pedido a @Tesla https://twitter.com/ClubTeslaES/status/1101549068977954817 …	2	5	12	1551465255000	10:34 - 1 mar. 2019	/Emilio_JFRey/status/1101551236912988160
1556890669-271	https://twitter.com/search?l=&q=%22%24TESLA%22%20since%3A2019-03-01%20until%3A2019-03-31&src=typd	@diegogmoreno	diegomoreno	"Cometer errores y mejorar", el principio de @Tesla https://youtu.be/WrYEGnE6AQA				1553478201000	18:43 - 24 mar. 2019	/diegogmoreno/status/1109994145119195136
1556890669-1463	https://twitter.com/search?l=&q=%22%24TESLA%22%20since%3A2019-03-01%20until%3A2019-03-31&src=typd	@tonymmorley	Tony Morley	Civilization has the opportunity to head towards a future where #RenewableEnergy capture and storage is ubiquitous, powerful, reliable and inexpensive. I'm proud to be a very small part of that #progress and #growth. #energy #auspol #Australia #tech #Tesla @Tesla pic.twitter.com/DAzFQULU5a – en Lake Bonney Wind Farm.	9	45	622	1551562846000	13:40 - 2 mar. 2019	/tonymmorley/status/1101960562240417792
1556890669-1103	https://twitter.com/search?l=&q=%22%24TESLA%22%20since%3A2019-03-01%20until%3A2019-03-31&src=typd	@NEXTTravlStream	NEXT Travel Stream	.@Tesla opens sales in Mexico https://cnb.cx/2F02DO7 via @RobertoFerris #ElonMusk #TechNews #Mexico		1	1	1552170120000	14:22 - 9 mar. 2019	/NEXTTravlStream/status/1104507654951632898
1556890669-324	https://twitter.com/search?l=&q=%22%24TESLA%22%20since%3A2019-03-01%20until%3A2019-03-31&src=typd	@Julio_Telco	Julio Lema 🛰	A mí me tocó la china de esperar 4 meses por una pieza de recambio. Considerando lo crítica de la situación de la empresa, no hay (demasiada) queja, pero espero que mejore con el tiempo.			1	1553338391000	3:53 - 23 mar. 2019	/Julio_Telco/status/1109407737681575936
1556890669-739	https://twitter.com/search?l=&q=%22%24TESLA%22%20since%3A2019-03-01%20until%3A2019-03-31&src=typd	@BeElectricMyFr1	Be Electric My Friend	Alguien tiene que "cortar cabezas" en @Tesla, lo que está ocurriendo no se debe ni se puede permitir, o son incompetentes y les queda grande el puesto o se quieren cargar el prestigio de la empresa. No se puede permitir semejante vacilon.	1		5	1552669302000	10:01 - 15 mar. 2019	/BeElectricMyFr1/status/1106601376946311168
1556890669-433	https://twitter.com/search?l=&q=%22%24TESLA%22%20since%3A2019-03-01%20until%3A2019-03-31&src=typd	@Hagerty	Hagerty	Thank you for making fun cars! @Tesla https://twitter.com/Tesla/status/1108504188638523394 …	5	24	161	1553129368000	17:49 - 20 mar. 2019	/Hagerty/status/1108531034067517441
1556890669-678	https://twitter.com/search?l=&q=%22%24TESLA%22%20since%3A2019-03-01%20until%3A2019-03-31&src=typd	@BeElectricMyFr1	Be Electric My Friend	Caso #ClientesModel3 contra @Tesla , ¿ cuál es el veredicto del jurado ? Espero tu opinión. @Model3Canarias @ClubTeslaES @TeslaParaTodos @MovElCan @slcuervo @AlvSauras @Alandbru @zandenn @FamilyTesla @Rubio2Agushttps://twitter.com/SinergiaElctric/status/1106878556829827072 …		2	5	1552741824000	6:10 - 16 mar. 2019	/BeElectricMyFr1/status/1106905554637803522
1556890669-1583	https://twitter.com/search?l=&q=%22%24TESLA%22%20since%3A2019-03-01%20until%3A2019-03-31&src=typd	@HughCarter_1975	Hugo Carretero	Habrá quien diga que cuando nieve caerá toda la que haya en el techo y blablabla. Para mí, tema solucionado. @Tesla , good for you https://twitter.com/slcuervo/status/1101458164124434433 …		1	12	1551444024000	4:40 - 1 mar. 2019	/HughCarter_1975/status/1101462189163057152
1556890669-11	https://twitter.com/search?l=&q=%22%24TESLA%22%20since%3A2019-03-01%20until%3A2019-03-31&src=typd	@Jarodpretender	Bennie Ponte	En co2				1553975828000	12:57 - 30 mar. 2019	/Jarodpretender/status/1112081345549864967
1556890669-934	https://twitter.com/search?l=&q=%22%24TESLA%22%20since%3A2019-03-01%20until%3A2019-03-31&src=typd	@Alandbru	𝓐𝓵𝓪𝓷𝓭	Esa es la entrada Carlos, luego en la mayoría de la explanada están trabajando a la vez en diversas áreas. La semana próxima subo el vídeo.			1	1552488503000	7:48 - 13 mar. 2019	/Alandbru/status/1105843052063719424
1556890669-1085	https://twitter.com/search?l=&q=%22%24TESLA%22%20since%3A2019-03-01%20until%3A2019-03-31&src=typd	@Energia_2050	RevoluciónEnergética	La has comparado con la PVPC 2.0Dh? En función del consumo de tu EV te puede salir bien o no			2	1552203566000	23:39 - 9 mar. 2019	/Energia_2050/status/1104647936535904256
1556890669-553	https://twitter.com/search?l=&q=%22%24TESLA%22%20since%3A2019-03-01%20until%3A2019-03-31&src=typd	@EMPSII_SAS	Empsii SAS	#Empsiinforma -Noticias interés general Colombia- Tesla lanzó Model Y, un carro eléctrico familiar todoterreno #Colombia @ELTIEMPO @Tesla http://ow.ly/8zGE30o5oXN				1552944003000	14:20 - 18 mar. 2019	/EMPSII_SAS/status/1107753555253972996
1556890669-1473	https://twitter.com/search?l=&q=%22%24TESLA%22%20since%3A2019-03-01%20until%3A2019-03-31&src=typd	@taybar78	Tarek	Pregunta a PSA... Ya hace tiempo que se tomaron decisiones. https://www.elmundo.es/motor/2018/04/18/5ad6ff29e5fdeaec088b4666.html …			1	1551552956000	10:55 - 2 mar. 2019	/taybar78/status/1101919082042060800
1556890669-629	https://twitter.com/search?l=&q=%22%24TESLA%22%20since%3A2019-03-01%20until%3A2019-03-31&src=typd	@Alandbru	𝓐𝓵𝓪𝓷𝓭	La primera columna de la #gigafactory3 @Tesla ha sido instalada @elonmusk https://twitter.com/KelvinYang7/status/1106992667907510279 …	2	1	10	1552786070000	18:27 - 16 mar. 2019	/Alandbru/status/1107091136982777857
1556890669-594	https://twitter.com/search?l=&q=%22%24TESLA%22%20since%3A2019-03-01%20until%3A2019-03-31&src=typd	@khronita	Raul del Rio	Se han cubierto de gloria los señores de @Tesla y es que no pueden tratar a a sí a sus clientes que llevan mucho tiempo confiando en ellos.			1	1552848413000	11:46 - 17 mar. 2019	/khronita/status/1107352623605256192
1556890669-66	https://twitter.com/search?l=&q=%22%24TESLA%22%20since%3A2019-03-01%20until%3A2019-03-31&src=typd	@MichaeelM_	Michael®	Sería buenísimo ver autos @Tesla en El Salvador, pero con los sueldos que hay en el país por los suelos, con suerte alcanza para un sedán normal. https://twitter.com/USAmbSV/status/1111693399705468933 …				1553906691000	17:44 - 29 mar. 2019	/MichaeelM_/status/1111791363538997248
1556890669-1299	https://twitter.com/search?l=&q=%22%24TESLA%22%20since%3A2019-03-01%20until%3A2019-03-31&src=typd	@Plumazul	David Bluefeather	But can you please help expedite a Supercharger in San Antonio?! This location should be the number one priority for a Supercharger yet it continues to be ignored! WHY?! @Tesla	34	46	3,8K	1551864158000	1:22 - 6 mar. 2019	/Plumazul/status/1103224359609659393
1556890669-1452	https://twitter.com/search?l=&q=%22%24TESLA%22%20since%3A2019-03-01%20until%3A2019-03-31&src=typd	@Ojimenezro002	Omar Jimenez	Nuevo vídeo en mi canal de YouTube de mi viaje Madrid-Valencia (Cheste), parando en el #supercharger de @tesla de Atalaya, en mi #models. Atención a los consumos yendo a 120 km/h!! https://youtu.be/FTZFvs49A8o pic.twitter.com/TSypUflUCD				1551572378000	16:19 - 2 mar. 2019	/Ojimenezro002/status/1102000545693421568
1556890669-1413	https://twitter.com/search?l=&q=%22%24TESLA%22%20since%3A2019-03-01%20until%3A2019-03-31&src=typd	@LOL_Luke_LIVE	Luke R	Fantastic @Tesla logo design, @elonmusk!pic.twitter.com/f2u6AM9i52				1551653227000	14:47 - 3 mar. 2019	/LOL_Luke_LIVE/status/1102339647835914243
1556890669-741	https://twitter.com/search?l=&q=%22%24TESLA%22%20since%3A2019-03-01%20until%3A2019-03-31&src=typd	@MiopiaFx	Miopía FX	Muy orgullosos!!! El mismísimo @elonmusk usa uno de nuestros mas queridos personajes, RIZO para celebrar el lanzamiento de la serie S3XY de @Tesla https://twitter.com/elonmusk/status/1106063248581894144 …		1	2	1552665735000	9:02 - 15 mar. 2019	/MiopiaFx/status/1106586413649272832
1556890669-1427	https://twitter.com/search?l=&q=%22%24TESLA%22%20since%3A2019-03-01%20until%3A2019-03-31&src=typd	@Iscar96	Ismael Carrillo	Según este mes habrá noticias respecto a México, por ahí leí que en mayo empiezan las entregas, a mi aún no me sale fecha exacta	1		1	1551631284000	8:41 - 3 mar. 2019	/Iscar96/status/1102247613263499264
1556890669-596	https://twitter.com/search?l=&q=%22%24TESLA%22%20since%3A2019-03-01%20until%3A2019-03-31&src=typd	@Lonso0	Alonso Maldonado	Dice viaje 16km, quiere decir que lo reseteaste, cuando hagas 200km en ciudad me dices como se actualiza ese rendimiento	2		5	1552839384000	9:16 - 17 mar. 2019	/Lonso0/status/1107314751946657794
1556890669-1661	https://twitter.com/search?l=&q=%22%24TESLA%22%20since%3A2019-03-01%20until%3A2019-03-31&src=typd	@vincent13031925	Vincent	Congrats @Tesla & @elonmusk achieved the “mission impossible” $35K Model 3 which allows most of the ppl able to afford a Tesla. Here is why: 2018 US avg auto loan payment $530 M3 SR w/o AP $485 W/ Tax&Gas saving $373 M3 SR w/ AP $531 W/ Tax&Gas saving $384 Incredible $TSLApic.twitter.com/FSr5Dw9Nmw	5	25	126	1551403676000	17:27 - 28 feb. 2019	/vincent13031925/status/1101292956747612162
1556890669-1548	https://twitter.com/search?l=&q=%22%24TESLA%22%20since%3A2019-03-01%20until%3A2019-03-31&src=typd	@XaviGasso	Xavi Gassó	Si tienes 35.000 dólares, tienes un @Tesla #Model3. Ufff... Demasiado irresistible https://twitter.com/i/events/1101434479350996992 …	1	1	2	1551467696000	11:14 - 1 mar. 2019	/XaviGasso/status/1101561474424758273
1556890669-405	https://twitter.com/search?l=&q=%22%24TESLA%22%20since%3A2019-03-01%20until%3A2019-03-31&src=typd	@HUSBANDVSWIFEPR	husbandvswife	nueva #pickup #tesla @tesla #rt #firstdayofspringpic.twitter.com/IFeom7gcpB			1	1553192380000	11:19 - 21 mar. 2019	/HUSBANDVSWIFEPR/status/1108795324708073472
1556890669-1316	https://twitter.com/search?l=&q=%22%24TESLA%22%20since%3A2019-03-01%20until%3A2019-03-31&src=typd	@pksilvia	ElecTrinity	Pues ya está, esta tarde he devuelto el Hyundai Kona. Ahora, a por el @Tesla !! pic.twitter.com/oOCVq9vmdB	5		10	1551822647000	13:50 - 5 mar. 2019	/pksilvia/status/1103050248619020290
1556890669-401	https://twitter.com/search?l=&q=%22%24TESLA%22%20since%3A2019-03-01%20until%3A2019-03-31&src=typd	@atokosch_61	Alec Tokosch	Internal combustion engine, aka gasoline fueled car			2	1553197017000	12:36 - 21 mar. 2019	/atokosch_61/status/1108814772714254336
1556890669-440	https://twitter.com/search?l=&q=%22%24TESLA%22%20since%3A2019-03-01%20until%3A2019-03-31&src=typd	@Mario_Deluxe	Mario Deluxe	Tengo problemas para entender tu comentario. Lo he leído cinco veces y sigo atascado	1		2	1553124808000	16:33 - 20 mar. 2019	/Mario_Deluxe/status/1108511905247825921
1556890669-14	https://twitter.com/search?l=&q=%22%24TESLA%22%20since%3A2019-03-01%20until%3A2019-03-31&src=typd	@revistaalianza	Alianza Automotriz	Para competir con las SUVs de @Tesla, @Volkswagen_MX tiene planeado lanzar otra auto eléctrico de esta categoría http://bit.ly/2JH70Cc pic.twitter.com/NBTKKCwBvl			1	1553986800000	16:00 - 30 mar. 2019	/revistaalianza/status/1112127364845035521
1556890669-1269	https://twitter.com/search?l=&q=%22%24TESLA%22%20since%3A2019-03-01%20until%3A2019-03-31&src=typd	@scottbudman	scott budman	It comes with lights, siren .. and a battery. This is the @tesla Model S police car - bought by the Fremont PD - in action. pic.twitter.com/UCZcM3g7nx	4	17	62	1551909633000	14:00 - 6 mar. 2019	/scottbudman/status/1103415094401130497
1556890669-362	https://twitter.com/search?l=&q=%22%24TESLA%22%20since%3A2019-03-01%20until%3A2019-03-31&src=typd	@dr_taly	Dr.Taly	Vamos que ya queda muy poco para #citech2019 Yo @dr_taly voy a estar presente , no te pierdas los directos que hare desde el evento. Suscibete al canal y dale a la campana para no perderte nada http://youtube.com/drtaly3d #citech #impresion3d #tecnologia #ciencia @Tesla @Citech_espic.twitter.com/7cymQuAdf2		8	25	1553259855000	6:04 - 22 mar. 2019	/dr_taly/status/1109078334028300289
1556890669-353	https://twitter.com/search?l=&q=%22%24TESLA%22%20since%3A2019-03-01%20until%3A2019-03-31&src=typd	@thekevalc	Kevin Valencia Cruz	Estos si son códigos no las mamadas de fortnite xD			1	1553272174000	9:29 - 22 mar. 2019	/thekevalc/status/1109130003848069120
1556890669-857	https://twitter.com/search?l=&q=%22%24TESLA%22%20since%3A2019-03-01%20until%3A2019-03-31&src=typd	@Wally54_	C.L. III	Me urge uno.				1552594976000	13:22 - 14 mar. 2019	/Wally54_/status/1106289632306585600
1556890669-1355	https://twitter.com/search?l=&q=%22%24TESLA%22%20since%3A2019-03-01%20until%3A2019-03-31&src=typd	@VtenBlanco	Voto en Blanco Mx.	#Entérate @Tesla Model Y contará con un diseño más amplio en comparación al Model 3 https://votoenblanco.com.mx/local/tesla-anuncia-su-primer-suv-asequible/ …				1551747274000	16:54 - 4 mar. 2019	/VtenBlanco/status/1102734111087693824
1556890669-1217	https://twitter.com/search?l=&q=%22%24TESLA%22%20since%3A2019-03-01%20until%3A2019-03-31&src=typd	@patriciordzg	pr	te estás tardando			1	1551985131000	10:58 - 7 mar. 2019	/patriciordzg/status/1103731754207195136
1556890669-1145	https://twitter.com/search?l=&q=%22%24TESLA%22%20since%3A2019-03-01%20until%3A2019-03-31&src=typd	@decc1993	Dave Caves	Con la reciente liberación del configurador de @Tesla en México, cada vez quiero más un Model 3 y veo mi cuenta de banco y creo que nunca me va a alcanzar :(				1552142318000	6:38 - 9 mar. 2019	/decc1993/status/1104391046597758976
1556890669-1477	https://twitter.com/search?l=&q=%22%24TESLA%22%20since%3A2019-03-01%20until%3A2019-03-31&src=typd	@annerajb	Anner J. Bonilla 🇵🇷 🛩️ 🔋 🔧	Lo compras online ellos te llamaran para cordinar la entrega le dices q es para shipping y lo envian a la tienda de Orlando o la mas cerca de Jacksonville. Lo recojes en la tienda o cordinas para q una grua lo recoja y lo lleve Al Muelle creo q crowley ya save como es @tecnocato	2		2	1551551538000	10:32 - 2 mar. 2019	/annerajb/status/1101913132539305985
1556890669-591	https://twitter.com/search?l=&q=%22%24TESLA%22%20since%3A2019-03-01%20until%3A2019-03-31&src=typd	@motorpuntoes	motor.es	Nueva propuesta de diseño para el Tesla Model S de nueva generación http://bit.ly/2W6HOWV @Tesla @ClubTeslaES #Tesla #tesla #EV #electrico #teslamodels #ModelS #models #TeslaModelSpic.twitter.com/at0Kod9Ym4		1	10	1552851934000	12:45 - 17 mar. 2019	/motorpuntoes/status/1107367390612992001
1556890669-891	https://twitter.com/search?l=&q=%22%24TESLA%22%20since%3A2019-03-01%20until%3A2019-03-31&src=typd	@islapucu	Hugo Arriola	Hoy sube despues de presentar el Y!!			1	1552566112000	5:21 - 14 mar. 2019	/islapucu/status/1106168564623556608
1556890669-635	https://twitter.com/search?l=&q=%22%24TESLA%22%20since%3A2019-03-01%20until%3A2019-03-31&src=typd	@truthfulnerd	Ross	Australia prices?			1	1552772573000	14:42 - 16 mar. 2019	/truthfulnerd/status/1107034526872559617
1556890669-345	https://twitter.com/search?l=&q=%22%24TESLA%22%20since%3A2019-03-01%20until%3A2019-03-31&src=typd	@lauralbasulto	Laura López Basulto	¿Movilidad Sostenible? ¿Innovación? ¿Diferenciación? Gran iniciativa de Pelle Lundborg llevando 200 kilos de aguacates desde Málaga a Suecia en un coche 100% eléctrico, un Tesla Model 3https://www.facebook.com/fincasolmark @Tesla @ClubTeslaES #fincasolmark #MovilidadSostenible #Málaga #RSCpic.twitter.com/hk7VpLcLAg			1	1553281847000	12:10 - 22 mar. 2019	/lauralbasulto/status/1109170575514222593
1556890669-1093	https://twitter.com/search?l=&q=%22%24TESLA%22%20since%3A2019-03-01%20until%3A2019-03-31&src=typd	@EliasGrima	SoloClima	Ostias está aqui el #SebasFleishater SALUDOS SEBAS!!!				1552180515000	17:15 - 9 mar. 2019	/EliasGrima/status/1104551256582963200
1556890669-1221	https://twitter.com/search?l=&q=%22%24TESLA%22%20since%3A2019-03-01%20until%3A2019-03-31&src=typd	@jorge_delomas	Jorge de Lomas	Según ese criterio @elonmusk es el hombre menos razonable sobre la faz del planeta Tierra @SpaceX @Tesla @boringcompany #hyperloop #etceterahttps://twitter.com/TeslaParaTodos/status/1103357921524703234 …			1	1551982932000	10:22 - 7 mar. 2019	/jorge_delomas/status/1103722530223853570
1556890669-1368	https://twitter.com/search?l=&q=%22%24TESLA%22%20since%3A2019-03-01%20until%3A2019-03-31&src=typd	@WerQuentin	Arturo Lemus	Jajajaja			1	1551735552000	13:39 - 4 mar. 2019	/WerQuentin/status/1102684945649225728
1556890669-18	https://twitter.com/search?l=&q=%22%24TESLA%22%20since%3A2019-03-01%20until%3A2019-03-31&src=typd	@AlguireTim	Tim Alguire	Another wash day for my @Tesla Model 3. pic.twitter.com/QheT89iaAI	8	13	223	1553989821000	16:50 - 30 mar. 2019	/AlguireTim/status/1112140034398785536
1556890669-272	https://twitter.com/search?l=&q=%22%24TESLA%22%20since%3A2019-03-01%20until%3A2019-03-31&src=typd	@Ackdoh	David Luong	Exactly 9 months after we took delivery of my 2018 @Tesla Model S, it gave birth to a baby replica of itself from the past referral program! @RadioFlyer did an excellent job with the replica. Our furry daughter, @XenaKyubi loves riding it. Thanks @elonmusk for making this happen!pic.twitter.com/pOC8ygQvG0	11	39	472	1553477782000	18:36 - 24 mar. 2019	/Ackdoh/status/1109992387873370112
1556890669-951	https://twitter.com/search?l=&q=%22%24TESLA%22%20since%3A2019-03-01%20until%3A2019-03-31&src=typd	@manufacturaGE	Manufactura	.@Tesla comenzará a vender el Model 3 en México a partir de este mes de marzo http://ow.ly/Lz5f30o1fDq pic.twitter.com/YPi0vlmRmf		1		1552444805000	19:40 - 12 mar. 2019	/manufacturaGE/status/1105659769552072705
1556890669-1036	https://twitter.com/search?l=&q=%22%24TESLA%22%20since%3A2019-03-01%20until%3A2019-03-31&src=typd	@Magic2i3	Raul Sanchez	Son un poquito amateurs... Tienen pocos años en el mercado. Son un poquito kamicaces en ocasiones... Pero, quien no arriesga...			3	1552295592000	2:13 - 11 mar. 2019	/Magic2i3/status/1105033924839960583
1556890669-691	https://twitter.com/search?l=&q=%22%24TESLA%22%20since%3A2019-03-01%20until%3A2019-03-31&src=typd	@Alandbru	𝓐𝓵𝓪𝓷𝓭	Aquí se mezclan muchos supuestos, fechas de entrega ( Antes/después día 28 ) tenían AP ? Si/no, y todas sus variantes, fallos en las entregas los tienen todas las marcas, ello muchas veces no da derecho a sustitución, que son casos a veces sangrantes? Si, por supuesto	1		1	1552726280000	1:51 - 16 mar. 2019	/Alandbru/status/1106840359684980737
1556890669-252	https://twitter.com/search?l=&q=%22%24TESLA%22%20since%3A2019-03-01%20until%3A2019-03-31&src=typd	@toto_alex	Toto	673€ Mapfre todo riesgo sin franquicia para model S con mi perfil un Domoabrazo	1		3	1553526250000	8:04 - 25 mar. 2019	/toto_alex/status/1110195675868917762
1556890669-750	https://twitter.com/search?l=&q=%22%24TESLA%22%20since%3A2019-03-01%20until%3A2019-03-31&src=typd	@matiasfernandez	Matías Fernández	Cuando llegue el mío tendremos dos. Vi que en la YPF del ACA sobre Libertador están poniendo dos cargadores eléctricos. Ya tengo todo armado: me levanto y voy con el Tesla hasta el cargador y después me tomo el 130			2	1552659448000	7:17 - 15 mar. 2019	/matiasfernandez/status/1106560047356747776
1556890669-937	https://twitter.com/search?l=&q=%22%24TESLA%22%20since%3A2019-03-01%20until%3A2019-03-31&src=typd	@Verownika	Verownika	Sin verlo sé que el TESLA MODEL Y va a ser mi nuevo amor platónico @Tesla	6	1	27	1552486009000	7:06 - 13 mar. 2019	/Verownika/status/1105832588256706562
1556890669-53	https://twitter.com/search?l=&q=%22%24TESLA%22%20since%3A2019-03-01%20until%3A2019-03-31&src=typd	@topluic	luigi	Apoyo tu comentario, yo que soy de Alicante y voy a Madrid en semana santa, tengo que ir por una ruta y volver por otra...saliendo en horario comercial...si no no hay manera...			1	1553933077000	1:04 - 30 mar. 2019	/topluic/status/1111902033211244544
1556890669-1144	https://twitter.com/search?l=&q=%22%24TESLA%22%20since%3A2019-03-01%20until%3A2019-03-31&src=typd	@ayalaEdwing	Edwing Ayala	El #Tesla #Model3 ya se puede comprar en #Mexico: estos son los precios de todas sus versiones, incluyendo la "económica". @Tesla #FelizSábado https://www.xataka.com.mx/automovil/tesla-model-3-se-puede-comprar-mexico-estos-precios-todas-sus-versiones-incluyendo-economica/amp …pic.twitter.com/4XOX5G1wYl				1552144377000	7:12 - 9 mar. 2019	/ayalaEdwing/status/1104399680912351233
1556890669-151	https://twitter.com/search?l=&q=%22%24TESLA%22%20since%3A2019-03-01%20until%3A2019-03-31&src=typd	@teslavangelist	Teslavangelist	27 hrs - 1200mi 2018 X (Orlando, FL to MI)		1	1	1553743807000	20:30 - 27 mar. 2019	/teslavangelist/status/1111108178899623936
1556890669-852	https://twitter.com/search?l=&q=%22%24TESLA%22%20since%3A2019-03-01%20until%3A2019-03-31&src=typd	@jeffswoodshop	Jeff schneider	Not gonna lie... kinda like the wife’s new car! @TroyTeslike @BenSullins @tesla_raj @Tesla @elonmuskpic.twitter.com/WptZsZj1Pe	6	13	188	1552597513000	14:05 - 14 mar. 2019	/jeffswoodshop/status/1106300271259344896
1556890669-1496	https://twitter.com/search?l=&q=%22%24TESLA%22%20since%3A2019-03-01%20until%3A2019-03-31&src=typd	@earcos	Eduardo Arcos Barredo	Invítame a tu casa en la isla			2	1551525321000	3:15 - 2 mar. 2019	/earcos/status/1101803171188523008
1556890669-1446	https://twitter.com/search?l=&q=%22%24TESLA%22%20since%3A2019-03-01%20until%3A2019-03-31&src=typd	@total3r	Joan Grande	Recordad que las condiciones de venta, financiación y la disponibilidad es decisión de las marcas, no de los concesionarios. Por lo tanto son independientes del canal. Y no, no me gastaré 35k (y ya veremos cuantos hay disponibles de esos) en nada que no haya tocado antes.				1551597940000	23:25 - 2 mar. 2019	/total3r/status/1102107758755831808
1556890669-413	https://twitter.com/search?l=&q=%22%24TESLA%22%20since%3A2019-03-01%20until%3A2019-03-31&src=typd	@EnriqueGalvezMX	Enrique Gálvez	Sigan así y quizá pronto podrán rebasar a @autogefuehl			1	1553184874000	9:14 - 21 mar. 2019	/EnriqueGalvezMX/status/1108763841381437440
1556890669-1025	https://twitter.com/search?l=&q=%22%24TESLA%22%20since%3A2019-03-01%20until%3A2019-03-31&src=typd	@MiguelMasse	Miguel Massé	Mi render del frontal del model Y,creo que la nariz del morro sera más ancha que la del model 3 tal como muestro en la imagen.Credits: Miguel Masse IG:Miguel_Masse @TeslaModel3News @TeslaParaTodos @slcuervo @ResidentSponge @InsideEVs @foroelectricos @Teslarati @Tesla pic.twitter.com/xkj9Pl1QIJ		7	28	1552314414000	7:26 - 11 mar. 2019	/MiguelMasse/status/1105112867005743104
1556890669-215	https://twitter.com/search?l=&q=%22%24TESLA%22%20since%3A2019-03-01%20until%3A2019-03-31&src=typd	@salpeigo	Salvador Peiró	En 2023? @Tesla en 2020 ya será mucho más S3XY y tendrá una excelente red de superchargers. Suerte al resto, falta les va a hacer.		1	3	1553635382000	14:23 - 26 mar. 2019	/salpeigo/status/1110653410926387200
1556890669-884	https://twitter.com/search?l=&q=%22%24TESLA%22%20since%3A2019-03-01%20until%3A2019-03-31&src=typd	@Kristennetten	K10 ✨	Model Y reveal @Tesla https://twitter.com/SpiderSorcerer/status/1106168747512025090 …	1		6	1552587141000	11:12 - 14 mar. 2019	/Kristennetten/status/1106256767019696128
1556890669-765	https://twitter.com/search?l=&q=%22%24TESLA%22%20since%3A2019-03-01%20until%3A2019-03-31&src=typd	@maselectricos	Somos Electricos	Si no pudiste ver en directo la presentación del @Tesla #ModelY no te preocupes, te traemos la presentación íntegramente en nuestro canal de @YouTubeEspanolhttp://ow.ly/uz5Y50nci5X		1	1	1552645207000	3:20 - 15 mar. 2019	/maselectricos/status/1106500313484349440
1556890669-817	https://twitter.com/search?l=&q=%22%24TESLA%22%20since%3A2019-03-01%20until%3A2019-03-31&src=typd	@techvidcontent	Mr.M	Tesla #modely revealed #elonmusk @Tesla #anotherbeautypic.twitter.com/yAVUG1lgk0				1552622369000	20:59 - 14 mar. 2019	/techvidcontent/status/1106404524019851271
1556890669-996	https://twitter.com/search?l=&q=%22%24TESLA%22%20since%3A2019-03-01%20until%3A2019-03-31&src=typd	@CintoraAvalos	Paco	¡Bravo! El hecho de que elijas a Elon como ejemplo a seguir, es muestra clara de tu inteligencia y lo mucho que puedes aportar a éste mundo, también lo escribo muy en serio	1		1	1552370146000	22:55 - 11 mar. 2019	/CintoraAvalos/status/1105346623788376065
1556890669-1421	https://twitter.com/search?l=&q=%22%24TESLA%22%20since%3A2019-03-01%20until%3A2019-03-31&src=typd	@mariapaolalugo2	mariapaolalugogomez	Cooperación entre la agencia espacial rusa y la @NASA por un objetivo los viajes espaciales de cualquier humano sumado a la apuesta privada con @Tesla y @elonmuskhttps://twitter.com/roscosmos/status/1102174742537224192 …				1551642402000	11:46 - 3 mar. 2019	/mariapaolalugo2/status/1102294245443031040
1556890669-1108	https://twitter.com/search?l=&q=%22%24TESLA%22%20since%3A2019-03-01%20until%3A2019-03-31&src=typd	@pksilvia	ElecTrinity	Oleeeee!! Buena decisión!!pic.twitter.com/BUDboRehwF			1	1552162928000	12:22 - 9 mar. 2019	/pksilvia/status/1104477489403961348
1556890669-1113	https://twitter.com/search?l=&q=%22%24TESLA%22%20since%3A2019-03-01%20until%3A2019-03-31&src=typd	@NostromoADF	NostromoADF	Si sale más barata que la tarifa regulada PVPC... Hay que comprobarlo descargando los consumos desde la distribuidora, porque en electricidad suelen ser más caras o al cabo del tiempo pagas más. Precios de hoy del PVPC 0,58 tarifa DHS y 0,122 en punta. https://www.esios.ree.es/es/pvpc?date=10-03-2019 …pic.twitter.com/tqDEP98F9O				1552161834000	12:03 - 9 mar. 2019	/NostromoADF/status/1104472902446051328
1556890669-226	https://twitter.com/search?l=&q=%22%24TESLA%22%20since%3A2019-03-01%20until%3A2019-03-31&src=typd	@Energia_2050	RevoluciónEnergética	Otro que tendre que bloquear ... ( que mala es la envidia)pic.twitter.com/0uOyVYJnzK	1		3	1553598907000	4:15 - 26 mar. 2019	/Energia_2050/status/1110500421615960067
1556890669-1633	https://twitter.com/search?l=&q=%22%24TESLA%22%20since%3A2019-03-01%20until%3A2019-03-31&src=typd	@nealboudette	Neal Boudette	This is not an adjustment to strategy. This is a total reversal. They had a retail plan 2 months ago and concluded they had to tear the whole thing up and come up with a radical new plan. What does that say about the company? @elonmusk @tesla https://twitter.com/Tesla/status/1072297925957554176 …	53	54	249	1551410211000	19:16 - 28 feb. 2019	/nealboudette/status/1101320366201425920
1556890669-276	https://twitter.com/search?l=&q=%22%24TESLA%22%20since%3A2019-03-01%20until%3A2019-03-31&src=typd	@FIXstatus	FIX Status	Con este #Teaser @Tesla nos adelanta un poco de su nuevo modelo que al parecer será el #ModelY https://www.highmotor.com/tesla-model-y-teaser.html … … …pic.twitter.com/iiGPEQqGP7				1553471705000	16:55 - 24 mar. 2019	/FIXstatus/status/1109966898639314944
1556890669-863	https://twitter.com/search?l=&q=%22%24TESLA%22%20since%3A2019-03-01%20until%3A2019-03-31&src=typd	@antonio_sesin	Antonio J. Sesin	NO HABLES QUE TE MULTA LA SEC!!!!				1552593877000	13:04 - 14 mar. 2019	/antonio_sesin/status/1106285020229054467
1556890669-10	https://twitter.com/search?l=&q=%22%24TESLA%22%20since%3A2019-03-01%20until%3A2019-03-31&src=typd	@WorldEnergyTrad	WorldEnergyTrade	#Tesla #BMW y Volkswagen ajustan sus directrices para reducir significativamente la proporción de este metal en las baterías de los coches https://buff.ly/2I28Jj0 #Energy #Breaking #News #Today #30Mar @tesla @BMW @VWChile			1	1553960903000	8:48 - 30 mar. 2019	/WorldEnergyTrad/status/1112018745621471238
1556890669-68	https://twitter.com/search?l=&q=%22%24TESLA%22%20since%3A2019-03-01%20until%3A2019-03-31&src=typd	@JorgeCasar	Jorge del Casar	Es el centro de entregas de @Tesla España				1553903085000	16:44 - 29 mar. 2019	/JorgeCasar/status/1111776235833704448
1556890669-1422	https://twitter.com/search?l=&q=%22%24TESLA%22%20since%3A2019-03-01%20until%3A2019-03-31&src=typd	@EnfermoAnti	Enfermo Anti	Esa era mi duda. No creo que cueste eso en mx	1		1	1551638151000	10:35 - 3 mar. 2019	/EnfermoAnti/status/1102276417767661568
1556890669-1444	https://twitter.com/search?l=&q=%22%24TESLA%22%20since%3A2019-03-01%20until%3A2019-03-31&src=typd	@slcuervo	Saul Lopez	Comenta también la reducción de 50.000€ en los S y X Performance	4		19	1551605948000	1:39 - 3 mar. 2019	/slcuervo/status/1102141344951267329
1556890669-789	https://twitter.com/search?l=&q=%22%24TESLA%22%20since%3A2019-03-01%20until%3A2019-03-31&src=typd	@Tesla	Tesla	Panoramic glass roof on Model Y	981	6,3K	39K	1552628376000	22:39 - 14 mar. 2019	/Tesla/status/1106429722378956801
1556890669-604	https://twitter.com/search?l=&q=%22%24TESLA%22%20since%3A2019-03-01%20until%3A2019-03-31&src=typd	@CarlosDG100D	CarlosDG	Yo también conozco a la Delivery, que antes estuvo de comercial en Pozuelo y Serrano, además de estar en el VEM y en Madrid Auto en IFEMA, y para nada se merece ciertos comemtarios porque además de ser un encanto de chica es una gran profesional.			3	1552833648000	7:40 - 17 mar. 2019	/CarlosDG100D/status/1107290694559981568
1556890669-264	https://twitter.com/search?l=&q=%22%24TESLA%22%20since%3A2019-03-01%20until%3A2019-03-31&src=typd	@NicolasWaisman	Nicolas Waisman	Acá serían impagables. Brasil creo que es mejor mercado.	1			1553490103000	22:01 - 24 mar. 2019	/NicolasWaisman/status/1110044064693538818
1556890669-444	https://twitter.com/search?l=&q=%22%24TESLA%22%20since%3A2019-03-01%20until%3A2019-03-31&src=typd	@argentolr	FABIÁN FERNÁNDEZ	Fue un Twitter te Elon have un mes. Creo o algo así q el no tiene problema con eso y con carga ve si podría van a pagar no será gratuita ni obviamente q los. Tesla TIENEN prioridad será como reserva previa de supercharger @elonmusk @Tesla ???	1		2	1553118621000	14:50 - 20 mar. 2019	/argentolr/status/1108485958612193280
1556890669-1619	https://twitter.com/search?l=&q=%22%24TESLA%22%20since%3A2019-03-01%20until%3A2019-03-31&src=typd	@ariesyuangga	Aries Yuangga	Available in Indonesia, Sir?				1551416135000	20:55 - 28 feb. 2019	/ariesyuangga/status/1101345214470381569
1556890669-1453	https://twitter.com/search?l=&q=%22%24TESLA%22%20since%3A2019-03-01%20until%3A2019-03-31&src=typd	@Josepuma1971	Jose Luis Rodriguez	Pues están condenados la inmensa mayoría, salvo 4 que sean de gestión directa de las marcas, y que los tienen que dejar por los servicios técnicos oficiales.				1551571845000	16:10 - 2 mar. 2019	/Josepuma1971/status/1101998306455183361
1556890669-453	https://twitter.com/search?l=&q=%22%24TESLA%22%20since%3A2019-03-01%20until%3A2019-03-31&src=typd	@edeal75	Eddy Cantillo	Tracto camión eléctrico de @Tesla Cero emisiones https://twitter.com/jimmyodea/status/1108115388343021568 …				1553107088000	11:38 - 20 mar. 2019	/edeal75/status/1108437582512381953
1556890669-126	https://twitter.com/search?l=&q=%22%24TESLA%22%20since%3A2019-03-01%20until%3A2019-03-31&src=typd	@alonso_bl	Daniel Alonso	Enhorabuena por ese DOMOTESLA. Ahora una buena carga Y disfrutar viajando a Granada.		1	3	1553794311000	10:31 - 28 mar. 2019	/alonso_bl/status/1111320004706926594
1556890669-232	https://twitter.com/search?l=&q=%22%24TESLA%22%20since%3A2019-03-01%20until%3A2019-03-31&src=typd	@DaniSanchezTRD	Dani	Lo recoges en Barcelona?	1		1	1553593800000	2:50 - 26 mar. 2019	/DaniSanchezTRD/status/1110479004031766528
1556890669-316	https://twitter.com/search?l=&q=%22%24TESLA%22%20since%3A2019-03-01%20until%3A2019-03-31&src=typd	@ggma95	Miguel Angel C. Garcia	Siempre y cuando el tablero lea correctamente y no con un 10% más que los vw vento			2	1553359321000	9:42 - 23 mar. 2019	/ggma95/status/1109495526754537473
1556890669-768	https://twitter.com/search?l=&q=%22%24TESLA%22%20since%3A2019-03-01%20until%3A2019-03-31&src=typd	@ContigoEnergia	Contigo Energía	"El @Tesla Model Y es oficial, un coche eléctrico en formato SUV con hasta 483 km de autonomía y desde 39.000 dólares" https://www.xataka.com/automovil/tesla-model-oficial-suv-compacto-483-km-autonomia-39-000-dolares-s3xy-elon-musk-se-hace-realidad … vía @xataka		1	2	1552639514000	1:45 - 15 mar. 2019	/ContigoEnergia/status/1106476435504615424
1556890669-1385	https://twitter.com/search?l=&q=%22%24TESLA%22%20since%3A2019-03-01%20until%3A2019-03-31&src=typd	@TribunaDiario	Tribuna de Los Cabos	@Tesla presentará su nuevo Model Y el 14 de marzo https://www.tribunadeloscabos.com.mx/tesla-presentara-su-nuevo-model-y-el-14-de-marzo/ …				1551716255000	8:17 - 4 mar. 2019	/TribunaDiario/status/1102604009804709888
1556890669-250	https://twitter.com/search?l=&q=%22%24TESLA%22%20since%3A2019-03-01%20until%3A2019-03-31&src=typd	@mick_lebrija	miguel angel romero	Porque hay mucha gente esperando ver tu coche. Si viviera mas cerca, sería uno de ellos	1		3	1553527581000	8:26 - 25 mar. 2019	/mick_lebrija/status/1110201258743422976
1556890669-767	https://twitter.com/search?l=&q=%22%24TESLA%22%20since%3A2019-03-01%20until%3A2019-03-31&src=typd	@motorpuntoes	motor.es	Tesla Model Y: el nuevo crossover gemelo del Model 3 ya está aquí http://bit.ly/2u8MrDR @Tesla @ClubTeslaES #Tesla #tesla #EV #electrico #ModelY #modelypic.twitter.com/K2REjNtCKZ		1	4	1552643159000	2:45 - 15 mar. 2019	/motorpuntoes/status/1106491723960762368
1556890669-1281	https://twitter.com/search?l=&q=%22%24TESLA%22%20since%3A2019-03-01%20until%3A2019-03-31&src=typd	@autopista_es	autopista_es	¿Sobrevivirá @Tesla ante el empuje eléctrico de otras marcas? Esta es nuestra pregunta de la semana, recuerda que las mejores respuestas aparecerán en el próximo número de nuestra revista. pic.twitter.com/UWPXZCe02O		1	2	1551895201000	10:00 - 6 mar. 2019	/autopista_es/status/1103354562293915648
1556890669-1337	https://twitter.com/search?l=&q=%22%24TESLA%22%20since%3A2019-03-01%20until%3A2019-03-31&src=typd	@elsamh	elsa molinah	guau @LaloMolinaH	1		2	1551797411000	6:50 - 5 mar. 2019	/elsamh/status/1102944398952878080
1556890669-197	https://twitter.com/search?l=&q=%22%24TESLA%22%20since%3A2019-03-01%20until%3A2019-03-31&src=typd	@JessOli28254073	Jesús Olivares	@elonmusk hermano ayuda porfa a mi equipo #haytalentosolofaltapoyarlo			8	1553662234000	21:50 - 26 mar. 2019	/JessOli28254073/status/1110766035496566789
1556890669-835	https://twitter.com/search?l=&q=%22%24TESLA%22%20since%3A2019-03-01%20until%3A2019-03-31&src=typd	@ClubTeslaES	Club Tesla España	No, hay que registrarse, no obstante puedes no marcar la casilla de consentimiento para promociones.	1		1	1552617810000	19:43 - 14 mar. 2019	/ClubTeslaES/status/1106385402800361473
1556890669-35	https://twitter.com/search?l=&q=%22%24TESLA%22%20since%3A2019-03-01%20until%3A2019-03-31&src=typd	@khalilamar	Khalil Amar	Amazing design. Thanks and kudos to everyone at @Tesla for going global. @elonmusk Upic.twitter.com/gOIz4HRhNM	3	5	52	1553967611000	10:40 - 30 mar. 2019	/khalilamar/status/1112046878848401409
1556890669-778	https://twitter.com/search?l=&q=%22%24TESLA%22%20since%3A2019-03-01%20until%3A2019-03-31&src=typd	@rrosenbl	Robert @TalkingTesla	Con una podcast de #Tesla para niños en español!pic.twitter.com/wBDFcFRi2X	1		2	1552636190000	0:49 - 15 mar. 2019	/rrosenbl/status/1106462496301301761
1556890669-689	https://twitter.com/search?l=&q=%22%24TESLA%22%20since%3A2019-03-01%20until%3A2019-03-31&src=typd	@Alandbru	𝓐𝓵𝓪𝓷𝓭	Ahi quiero llegar, no creo que haya muchas vueltas que darle, pero entre al hilo por que llamar a alguien “Timador” es algo muy serio. Espero que todo se resuelva a vuestra entera satisfacción, de verdad.			3	1552727053000	2:04 - 16 mar. 2019	/Alandbru/status/1106843601680637952
1556890669-1361	https://twitter.com/search?l=&q=%22%24TESLA%22%20since%3A2019-03-01%20until%3A2019-03-31&src=typd	@elmauro1	Mauro	Vi un video y tiene cuero vegano (bah, no es cuero) y lo arrancás con un sensor en el orto. Tesla; #NoVuelvenMas	1		1	1551743736000	15:55 - 4 mar. 2019	/elmauro1/status/1102719271438819330
1556890669-1140	https://twitter.com/search?l=&q=%22%24TESLA%22%20since%3A2019-03-01%20until%3A2019-03-31&src=typd	@WorldEnergyTrad	WorldEnergyTrade	¿Te gustan las #noticias de energía? Si es así, no te puedes perder nuestro resumen de #News destacas de #Energy Lo compartimos a continuación. Si te gusta dale unos Like, RT y comparte!! Disfruta el #Video junto a @WorldEnergyTrad @BP_America @Tesla @Samsung #9Marpic.twitter.com/Q3Vm1Rab80		3	1	1552145718000	7:35 - 9 mar. 2019	/WorldEnergyTrad/status/1104405304614285313
1556890669-1334	https://twitter.com/search?l=&q=%22%24TESLA%22%20since%3A2019-03-01%20until%3A2019-03-31&src=typd	@yaniayadira	Yania Mercado	@xsanchezpr necesito uno así a ver si me estaciono bien	1		2	1551802987000	8:23 - 5 mar. 2019	/yaniayadira/status/1102967788380012544
1556890669-751	https://twitter.com/search?l=&q=%22%24TESLA%22%20since%3A2019-03-01%20until%3A2019-03-31&src=typd	@capitanintriga	Tomás Balmaceda	Vos sabés que hay un auto Tesla en Buenos Aires, ¿no? Lo mandaron a Uruguay y de Uruguay acá. Tengo un amigo que viajó en él por avenida Córdoba. Su dueño es más o menos famoso	2	1	6	1552658671000	7:04 - 15 mar. 2019	/capitanintriga/status/1106556787254353920
1556890669-1208	https://twitter.com/search?l=&q=%22%24TESLA%22%20since%3A2019-03-01%20until%3A2019-03-31&src=typd	@bediuleik	bediuleik	Aland eres un ídolo			4	1551994135000	13:28 - 7 mar. 2019	/bediuleik/status/1103769522157350912
1556890669-653	https://twitter.com/search?l=&q=%22%24TESLA%22%20since%3A2019-03-01%20until%3A2019-03-31&src=typd	@Jason	🦄 🦄 🦄 🦄 🦄 🦄 🦄	Model X or maybe model Y — can model Y do 3 car seats @elonmusk?			1	1552768626000	13:37 - 16 mar. 2019	/Jason/status/1107017972118257664
1556890669-90	https://twitter.com/search?l=&q=%22%24TESLA%22%20since%3A2019-03-01%20until%3A2019-03-31&src=typd	@MichaelNied1	Michael Nied	Adorable	1		4	1553869582000	7:26 - 29 mar. 2019	/MichaelNied1/status/1111635717841653763
1556890669-7	https://twitter.com/search?l=&q=%22%24TESLA%22%20since%3A2019-03-01%20until%3A2019-03-31&src=typd	@NanikSinghC	Nanik Singh	Camión #Eléctrico transportando y entregando #AutosEléctricos @Tesla vía @elonmuskpic.twitter.com/W1OjYeJVTl			2	1553982274000	14:44 - 30 mar. 2019	/NanikSinghC/status/1112108381416972288
1556890669-286	https://twitter.com/search?l=&q=%22%24TESLA%22%20since%3A2019-03-01%20until%3A2019-03-31&src=typd	@luiscperu	Luis Cardenas Ojeda	Resulta incomprensible para mi entender como una persona tiene una percepción acertada sobre un avance tecnológico pero al mismo tiempo persigue ideales extintos como la independencia cuando el mundo avanza a una globalización ?? (Double Standard)				1553435377000	6:49 - 24 mar. 2019	/luiscperu/status/1109814529121226752
1556890669-1564	https://twitter.com/search?l=&q=%22%24TESLA%22%20since%3A2019-03-01%20until%3A2019-03-31&src=typd	@motorpuntoes	motor.es	El Tesla Model 3 de 35.000 dólares ya está disponible http://bit.ly/2tHzz7p @Tesla @ClubTeslaES #Tesla #tesla #EV #electrico #TeslaModel3 #teslamodel3 #Model3 #model3pic.twitter.com/zcnAp7sYEh			5	1551453604000	7:20 - 1 mar. 2019	/motorpuntoes/status/1101502369366491139
1556890669-383	https://twitter.com/search?l=&q=%22%24TESLA%22%20since%3A2019-03-01%20until%3A2019-03-31&src=typd	@igusky13	Gusky	No tendrás uno para sacar un tsuru? :(			30	1553217099000	18:11 - 21 mar. 2019	/igusky13/status/1108899005524819968
1556890669-1068	https://twitter.com/search?l=&q=%22%24TESLA%22%20since%3A2019-03-01%20until%3A2019-03-31&src=typd	@Ojimenezro002	Omar Jimenez	Y eso que solo venden el modelo caro del @Tesla #model3. Cuando salga el Standard Range plus....revientan el mercado!!! Noruega, de nuevo, un ejemplo a seguir.https://twitter.com/Teslanews3/status/1104768485178163202 …		1	4	1552233323000	8:55 - 10 mar. 2019	/Ojimenezro002/status/1104772750114279424
1556890669-664	https://twitter.com/search?l=&q=%22%24TESLA%22%20since%3A2019-03-01%20until%3A2019-03-31&src=typd	@wdman	José A 🌍 🚀	Tu entrega del Model 3 fue como esta? https://youtu.be/5vsluDgkjxI Alguien está haciendo las cosas muy mal en @Tesla	2		2	1552763628000	12:13 - 16 mar. 2019	/wdman/status/1106997009532284928
1556890669-1604	https://twitter.com/search?l=&q=%22%24TESLA%22%20since%3A2019-03-01%20until%3A2019-03-31&src=typd	@TeslaParaTodos	Tesla Para Todos	Correcto. Un modelo de negocio en mi opinion mucho mas adaptado a los tiempos en los que vivimos, aunque lo siento por los trabajadores que se pueden ahora encontrar sin trabajo.	2	2	6	1551426941000	23:55 - 28 feb. 2019	/TeslaParaTodos/status/1101390535019909121
1556890669-80	https://twitter.com/search?l=&q=%22%24TESLA%22%20since%3A2019-03-01%20until%3A2019-03-31&src=typd	@Alandbru	𝓐𝓵𝓪𝓷𝓭	Pues WhiteRunner ya está listo para recoger, así que el lunes a por el gracias @tesla ! Maintenance finished in record time! Thanks #tesla by @elonmusk #tsla #modelS pic.twitter.com/I9c8QFktt2	2	6	35	1553879350000	10:09 - 29 mar. 2019	/Alandbru/status/1111676685013913600
1556890669-1666	https://twitter.com/search?l=&q=%22%24TESLA%22%20since%3A2019-03-01%20until%3A2019-03-31&src=typd	@Cocheando	Cocheando	Llega el Tesla Model 3 más económico: 31.000 € (precio en Estados Unidos) y 354 kilómetros de autonomía https://www.cocheando.es/llega-el-tesla-model-3-mas-economico-31-000-e-y-354-kilometros-de-autonomia.html … @Tesla #Tesla				1551400210000	16:30 - 28 feb. 2019	/Cocheando/status/1101278419529187328
1556890669-1155	https://twitter.com/search?l=&q=%22%24TESLA%22%20since%3A2019-03-01%20until%3A2019-03-31&src=typd	@Julio_Telco	Julio Lema 🛰	Puntos de carga ocupados en Palencia. Como con las redes móviles, debido al éxito del #CocheEléctrico dentro de muy poco vamos a pasar de preocuparnos por la cobertura de la red de recarga a la congestión. Poneos las pilas @EasyChargerES @tesla @jorgemilburnhttps://twitter.com/EasyChargerES/status/1104334798087249921 …			3	1552129892000	3:11 - 9 mar. 2019	/Julio_Telco/status/1104338925324242946
1556890669-167	https://twitter.com/search?l=&q=%22%24TESLA%22%20since%3A2019-03-01%20until%3A2019-03-31&src=typd	@Ferbal93	Fer	Manuel, me pilla al lado, si puedo colocar a los niños nos damos un domoabrazo.			4	1553712824000	11:53 - 27 mar. 2019	/Ferbal93/status/1110978225889529856
1556890669-50	https://twitter.com/search?l=&q=%22%24TESLA%22%20since%3A2019-03-01%20until%3A2019-03-31&src=typd	@lbarcob	Luis del Barco	Te llevo a la playa.	1		1	1553938947000	2:42 - 30 mar. 2019	/lbarcob/status/1111926655122112512
1556890669-100	https://twitter.com/search?l=&q=%22%24TESLA%22%20since%3A2019-03-01%20until%3A2019-03-31&src=typd	@raderje	Joe Rader	Fractal Teslas?			1	1553830330000	20:32 - 28 mar. 2019	/raderje/status/1111471079514689536
1556890669-736	https://twitter.com/search?l=&q=%22%24TESLA%22%20since%3A2019-03-01%20until%3A2019-03-31&src=typd	@AutosyMas	AUTOS y MAS	Tesla Model Y es un SUV 100% eléctrico de tamaño mediano, diseñado para la máxima versatilidad y seguridad. Este vehículo tiene el espacio para 7 pasajeros, ofrece un rendimiento superior y la tecnología más avanzada. @Tesla pic.twitter.com/O6V8Q8OOaE	2	10	36	1552671144000	10:32 - 15 mar. 2019	/AutosyMas/status/1106609104217358336
1556890669-314	https://twitter.com/search?l=&q=%22%24TESLA%22%20since%3A2019-03-01%20until%3A2019-03-31&src=typd	@Ojimenezro002	Omar Jimenez	Afortunadamente, hay personas que apostamos por la tecnología emergente, cuando ello conlleva una mejora significativa, como es el caso del VE, de lo contrario no avanzaríamos...y gracias a que algunos apostamos por ello, siguen desarrollándolo y mejorándolo....			2	1553360435000	10:00 - 23 mar. 2019	/Ojimenezro002/status/1109500196671705089
1556890669-1433	https://twitter.com/search?l=&q=%22%24TESLA%22%20since%3A2019-03-01%20until%3A2019-03-31&src=typd	@anouarhamman	fight4renewables	Este año el viaje hasta la estación de fue inolvidable! 11 horas y medio conduciendo en autopiloto ida y vuelta! Sin interrupción! En los atascos leo información en la pantalla gigante de @Tesla @ClubTeslaES @TeslaClubMApic.twitter.com/CQ0T2jHAHh			2	1551612581000	3:29 - 3 mar. 2019	/anouarhamman/status/1102169166218444800
1556890669-872	https://twitter.com/search?l=&q=%22%24TESLA%22%20since%3A2019-03-01%20until%3A2019-03-31&src=typd	@DomoElectra	Domo Electra	No lo sabes bien xD	2	1	3	1552589937000	11:58 - 14 mar. 2019	/DomoElectra/status/1106268496072228870
1556890669-45	https://twitter.com/search?l=&q=%22%24TESLA%22%20since%3A2019-03-01%20until%3A2019-03-31&src=typd	@Alandbru	𝓐𝓵𝓪𝓷𝓭	Correcto, aún así esta parte es colaborativa a nivel Twiter y todos sabemos que son muy activos en esta plataforma.	1		2	1553941377000	3:22 - 30 mar. 2019	/Alandbru/status/1111936846148321280
1556890669-1180	https://twitter.com/search?l=&q=%22%24TESLA%22%20since%3A2019-03-01%20until%3A2019-03-31&src=typd	@Reforma	REFORMACOM	El auto más asequible de @Tesla ya está disponible para el mercado mexicano, luego de que la compañía habilitó en su página la opción de compra del Modelo 3. http://bit.ly/2VO1E9j		2	6	1552065247000	9:14 - 8 mar. 2019	/Reforma/status/1104067786005975042
1556890669-1271	https://twitter.com/search?l=&q=%22%24TESLA%22%20since%3A2019-03-01%20until%3A2019-03-31&src=typd	@JoaoMendezB	J.	Como quisiera uno de estos				1551908897000	13:48 - 6 mar. 2019	/JoaoMendezB/status/1103412007527698432
1556890669-1183	https://twitter.com/search?l=&q=%22%24TESLA%22%20since%3A2019-03-01%20until%3A2019-03-31&src=typd	@722tino	Tino Alonso	Feliz como una lombriz!! Ya se puede configurar el #Tesla #Model3 en México!! Y aquí los precios y versiones!! Échenle un ojal @Tesla @TeslaOwnersNM @ClubTeslaMexicopic.twitter.com/FYzBjQhwJ2	1		1	1552049838000	4:57 - 8 mar. 2019	/722tino/status/1104003157284278273
1556890669-952	https://twitter.com/search?l=&q=%22%24TESLA%22%20since%3A2019-03-01%20until%3A2019-03-31&src=typd	@Alandbru	𝓐𝓵𝓪𝓷𝓭	Un día cualquiera... pendiente de España, California y Shanghái... Any day ... pending Spain, California and Shanghai ... @Tesla @elonmusk #TeslaModelYpic.twitter.com/Vgg0nu5dff	2	1	14	1552442195000	18:56 - 12 mar. 2019	/Alandbru/status/1105648822796075009
1556890669-278	https://twitter.com/search?l=&q=%22%24TESLA%22%20since%3A2019-03-01%20until%3A2019-03-31&src=typd	@marietepucela	MarietePucela96	Los que defendemos los vehículos de combustión a día de hoy básicamente lo hacemos por 2 cosas: - Porque nos encantan -Porque es verdad que la experiencia de conducir un eléctrico es muy placentera, pero hay que mejorar en infraestructura, precio y autonomía en condiciones reales	1	2	7	1553456999000	12:49 - 24 mar. 2019	/marietepucela/status/1109905215917117441
1556890669-802	https://twitter.com/search?l=&q=%22%24TESLA%22%20since%3A2019-03-01%20until%3A2019-03-31&src=typd	@nievowners	NI EV Owners	Tesla Model Y unveil - http://nievo.org/tesla-model-y-launch/ … #Tesla #ModelY #TeslaModelY #nievo @elonmusk @tesla pic.twitter.com/u9gVy3ASGB	1	1	3	1552624082000	21:28 - 14 mar. 2019	/nievowners/status/1106411709542162432
1556890669-864	https://twitter.com/search?l=&q=%22%24TESLA%22%20since%3A2019-03-01%20until%3A2019-03-31&src=typd	@sfteslaclub	SF TESLA CLUB	@elonmusk tesla pipic.twitter.com/o5G7DCny99				1552593874000	13:04 - 14 mar. 2019	/sfteslaclub/status/1106285009114005504
1556890669-331	https://twitter.com/search?l=&q=%22%24TESLA%22%20since%3A2019-03-01%20until%3A2019-03-31&src=typd	@TeslaParaTodos	Tesla Para Todos	¿Tiene seguro a todo riesgo? Me han contado que a veces dan los coches de sustitución con seguro a terceros.	3		3	1553328974000	1:16 - 23 mar. 2019	/TeslaParaTodos/status/1109368240340418561
1556890669-1130	https://twitter.com/search?l=&q=%22%24TESLA%22%20since%3A2019-03-01%20until%3A2019-03-31&src=typd	@EliasGrima	SoloClima	pasamela que la vea! no difundiré nada! 2258! madre mía! una central nuclear para ti solito pisha!	1			1552153350000	9:42 - 9 mar. 2019	/EliasGrima/status/1104437316733554688
1556890669-425	https://twitter.com/search?l=&q=%22%24TESLA%22%20since%3A2019-03-01%20until%3A2019-03-31&src=typd	@DomoElectra	Domo Electra	Hoy vuelo a #Barcelona para hacer un trabajo con la empresa colaboradora de #DomoElectra a @TecnonautaTV (cargador para su pedazo de @tesla) y me gustaría visitar a @PROMAX_noticias, entrenar con @RomualdFons (más vídeo), abrazar @granrul @javieryaguez... ¿Nos vemos?	9	3	57	1553147940000	22:59 - 20 mar. 2019	/DomoElectra/status/1108608930119323648
1556890669-209	https://twitter.com/search?l=&q=%22%24TESLA%22%20since%3A2019-03-01%20until%3A2019-03-31&src=typd	@tanfloresmar	Angélica	La cara de un buen hombre que si acepta viajes con tarjeta.	1		1	1553639287000	15:28 - 26 mar. 2019	/tanfloresmar/status/1110669787686944768
1556890669-1637	https://twitter.com/search?l=&q=%22%24TESLA%22%20since%3A2019-03-01%20until%3A2019-03-31&src=typd	@x4v13rp	Xavier Perez	@elonmusk Service in Puerto Rico is available?				1551407690000	18:34 - 28 feb. 2019	/x4v13rp/status/1101309792776265728
1556890669-753	https://twitter.com/search?l=&q=%22%24TESLA%22%20since%3A2019-03-01%20until%3A2019-03-31&src=typd	@CarlosDG100D	CarlosDG	Magnífica reflexión de Fernando @MacVoltio sobre @Tesla y su nefasta política de empresa. En este sentido creo que hay un uruguayo que es el máximo responsable del #Model3 en Europa, y creo que él es uno de los máximos culpables...https://youtu.be/K7qoqqM0CHc	6	5	25	1552656332000	6:25 - 15 mar. 2019	/CarlosDG100D/status/1106546978341748736
1556890669-201	https://twitter.com/search?l=&q=%22%24TESLA%22%20since%3A2019-03-01%20until%3A2019-03-31&src=typd	@erickussalas	Erick U.S.S	@Teff_VS ves? Necesitamos un @Tesla Model 3.	1		1	1553646696000	17:31 - 26 mar. 2019	/erickussalas/status/1110700864006553600
1556890669-1031	https://twitter.com/search?l=&q=%22%24TESLA%22%20since%3A2019-03-01%20until%3A2019-03-31&src=typd	@foroelectricos	ForoCochesEléctricos	Tesla confirma de forma oficial la subida de precios del Model 3, S y X un 3%. El Model 3 Standard no se verá afectado http://ow.ly/nH5F30nZMFZ #Tesla @Tesla #TeslaModel3pic.twitter.com/37DMtCJt4e		4	9	1552301104000	3:45 - 11 mar. 2019	/foroelectricos/status/1105057041251557376
1556890669-1230	https://twitter.com/search?l=&q=%22%24TESLA%22%20since%3A2019-03-01%20until%3A2019-03-31&src=typd	@armando_Rg1964	armando rodriguez	No entiendo nada. El impuesto a aplicar IVA vs IGIC, depende de la residencia del comprador, no del vendedor. Yo compro artículos por internet en península y me lo envían a Canarias sin IVA, sin ningún problema. Se paga el IGIC que corresponda en despacho aduanero y ya está.				1551976923000	8:42 - 7 mar. 2019	/armando_Rg1964/status/1103697329792667649
1556890669-725	https://twitter.com/search?l=&q=%22%24TESLA%22%20since%3A2019-03-01%20until%3A2019-03-31&src=typd	@xataka	xataka	Aquí lo tienen: el nuevo y flamante @Tesla Model Y Todos los detalles http://bit.ly/2Ff6R3t pic.twitter.com/43QmVbi7El	1	9	26	1552680929000	13:15 - 15 mar. 2019	/xataka/status/1106650145863680000
1556890669-16	https://twitter.com/search?l=&q=%22%24TESLA%22%20since%3A2019-03-01%20until%3A2019-03-31&src=typd	@MartinBrilla	MarViTez	Deberían ensamblar un modelo versión DR que incluya paneles solares porque sino las EDES te van a dar en la madre				1553961624000	9:00 - 30 mar. 2019	/MartinBrilla/status/1112021766631763968
1556890669-1102	https://twitter.com/search?l=&q=%22%24TESLA%22%20since%3A2019-03-01%20until%3A2019-03-31&src=typd	@loboliblanc	dani blanc 🎗	Perfecto. A veces cargamos mas de lo que necesitamos y si nos avisan podemos ceder el enchufe. Ojalá lo usara mas gente.			2	1552170403000	14:26 - 9 mar. 2019	/loboliblanc/status/1104508842854019073
1556890669-65	https://twitter.com/search?l=&q=%22%24TESLA%22%20since%3A2019-03-01%20until%3A2019-03-31&src=typd	@elonmusk	Elon Musk	Also the intense low frequency vibrations that you can’t hear, but you can feel in your chest	48	33	859	1553911722000	19:08 - 29 mar. 2019	/elonmusk/status/1111812463287099392
1556890669-186	https://twitter.com/search?l=&q=%22%24TESLA%22%20since%3A2019-03-01%20until%3A2019-03-31&src=typd	@Ojimenezro002	Omar Jimenez	doMODELectr3 o Model3fásico			2	1553686006000	4:26 - 27 mar. 2019	/Ojimenezro002/status/1110865742231203840
1556890669-473	https://twitter.com/search?l=&q=%22%24TESLA%22%20since%3A2019-03-01%20until%3A2019-03-31&src=typd	@IonutzCalinoiu	Ionutz	Podrían haber enviado un barco directamente allí, a que si @tesla	1			1553081634000	4:33 - 20 mar. 2019	/IonutzCalinoiu/status/1108330820400492544
1556890669-464	https://twitter.com/search?l=&q=%22%24TESLA%22%20since%3A2019-03-01%20until%3A2019-03-31&src=typd	@arundhatiS	Arundhati Sawant	I was promised 2 weeks and got the delivery in 2 weeks.What an amazing delivery experience!Thank you @Tesla and @elonmusk for making everything about my first car so special! Big shout out to Patrick at Tesla for answering the million qns I had so promptly! #excited #model3pic.twitter.com/UXg60k161X	415	344	11K	1553091970000	7:26 - 20 mar. 2019	/arundhatiS/status/1108374173909319680
1556890669-1029	https://twitter.com/search?l=&q=%22%24TESLA%22%20since%3A2019-03-01%20until%3A2019-03-31&src=typd	@historacing	Historacing Podcast	Ajora @Tesla dice que no va a cerrar tantas tiendas ... Que todo es un Caos. Se siguen comportando como auténticos niñatos. Que deje de decir cosas y se ponga hacer.	1		3	1552306327000	5:12 - 11 mar. 2019	/historacing/status/1105078948243877888
1556890669-153	https://twitter.com/search?l=&q=%22%24TESLA%22%20since%3A2019-03-01%20until%3A2019-03-31&src=typd	@Jlleon06	Jlleon06	Felicidades amigo!! Disfruta to nuevo @Tesla . Cuando lo recibas suve un video para que vean los que tengan dudas			1	1553740917000	19:41 - 27 mar. 2019	/Jlleon06/status/1111096054638735360
1556890669-156	https://twitter.com/search?l=&q=%22%24TESLA%22%20since%3A2019-03-01%20until%3A2019-03-31&src=typd	@DomoElectra	Domo Electra	Ya de viaje saliendo para #Madrid	2		2	1553735331000	18:08 - 27 mar. 2019	/DomoElectra/status/1111072627630706688
1556890669-777	https://twitter.com/search?l=&q=%22%24TESLA%22%20since%3A2019-03-01%20until%3A2019-03-31&src=typd	@JJPriegoTV	𝗝𝗝 𝗣𝗥𝗜𝗘𝗚𝗢	Ya tenemos aquí el @Tesla Y @elonmusk ya ha completado la palabra S3XY con sus 4 coches https://twitter.com/Tesla/status/1106412610868510721 …		3	4	1552636289000	0:51 - 15 mar. 2019	/JJPriegoTV/status/1106462909243293696
1556890669-1447	https://twitter.com/search?l=&q=%22%24TESLA%22%20since%3A2019-03-01%20until%3A2019-03-31&src=typd	@elonmusk	Elon Musk	Something like this could work	218	233	12K	1551593252000	22:07 - 2 mar. 2019	/elonmusk/status/1102088097871814656
1556890669-1118	https://twitter.com/search?l=&q=%22%24TESLA%22%20since%3A2019-03-01%20until%3A2019-03-31&src=typd	@elonmusk	Elon Musk		526	3,3K	97K	1552159342000	11:22 - 9 mar. 2019	/elonmusk/status/1104462447652438016
1556890669-1050	https://twitter.com/search?l=&q=%22%24TESLA%22%20since%3A2019-03-01%20until%3A2019-03-31&src=typd	@Alejandro_Navia	Alejo Navia	Jajajajaja @Tesla @elonmusk ... así es como se hace carajo .... y quien duda que @elonmusk es un genio jajajajajapic.twitter.com/EqBZwaBVKo			3	1552265971000	17:59 - 10 mar. 2019	/Alejandro_Navia/status/1104909684258074625
1556890669-861	https://twitter.com/search?l=&q=%22%24TESLA%22%20since%3A2019-03-01%20until%3A2019-03-31&src=typd	@juancsolis	juan solis	En Argentina estamos atrasados en años luz para esto! Tenemos un gobierno que solo beneficia a las electricas solo con decirte q en e años de gestion el aumento en la.boleta fue del 1000 %! Solo tenerles una sana envidia y felicitaciones!		1	3	1552593933000	13:05 - 14 mar. 2019	/juancsolis/status/1106285254279610368
1556890669-1177	https://twitter.com/search?l=&q=%22%24TESLA%22%20since%3A2019-03-01%20until%3A2019-03-31&src=typd	@MRKONS	Alekos Konstantonis	El esperado Model 3 de @Tesla ya está en México https://twitter.com/Autocosmos/status/1104066028013871111 …	6	5	69	1552066865000	9:41 - 8 mar. 2019	/MRKONS/status/1104074574595940352
1556890669-627	https://twitter.com/search?l=&q=%22%24TESLA%22%20since%3A2019-03-01%20until%3A2019-03-31&src=typd	@altonivel	Alto Nivel	#Empresas: @Tesla venderá en México su auto más comercializado en EU. https://bit.ly/2FdW9v6 pic.twitter.com/hfQLXMN2YG		6	5	1552789803000	19:30 - 16 mar. 2019	/altonivel/status/1107106792797097984
1556890669-1157	https://twitter.com/search?l=&q=%22%24TESLA%22%20since%3A2019-03-01%20until%3A2019-03-31&src=typd	@jean_steffe	Jean	A ver si el Leaf seguirá vendiendo igual cuando este disponible para comprar el Model 3 basico	3		3	1552129028000	2:57 - 9 mar. 2019	/jean_steffe/status/1104335304243232768
1556890669-706	https://twitter.com/search?l=&q=%22%24TESLA%22%20since%3A2019-03-01%20until%3A2019-03-31&src=typd	@S1LENTS1REN1191	S1LENT_SIREN1191	@elonmusk @Tesla Model Y reveal in Halo 2 pic.twitter.com/jVjGa11x9V	1			1552706872000	20:27 - 15 mar. 2019	/S1LENTS1REN1191/status/1106758958541430784
1556890669-541	https://twitter.com/search?l=&q=%22%24TESLA%22%20since%3A2019-03-01%20until%3A2019-03-31&src=typd	@TeslaParaTodos	Tesla Para Todos	Avísame si sigues sin poder contactar con ellos, pero si llamas al número de entregas igual tienes más suerte.				1552982734000	1:05 - 19 mar. 2019	/TeslaParaTodos/status/1107916004066295808
1556890669-1388	https://twitter.com/search?l=&q=%22%24TESLA%22%20since%3A2019-03-01%20until%3A2019-03-31&src=typd	@ElFinanciero_Mx	El Financiero	El nuevo @Tesla Model Y llegará en dos semanas, anuncia @elonmusk. http://bit.ly/2UiIPL5 pic.twitter.com/8uWi0LsqvL		4	20	1551707100000	5:45 - 4 mar. 2019	/ElFinanciero_Mx/status/1102565608065921024
1556890669-814	https://twitter.com/search?l=&q=%22%24TESLA%22%20since%3A2019-03-01%20until%3A2019-03-31&src=typd	@ZaiFuchigami	Zai Fuchigami	Tesla Model Y Photos. @Tesla #Tesla #ModelY #TeslaModelYpic.twitter.com/oeCYM3rfcp		26	107	1552622422000	21:00 - 14 mar. 2019	/ZaiFuchigami/status/1106404746724687873
1556890669-399	https://twitter.com/search?l=&q=%22%24TESLA%22%20since%3A2019-03-01%20until%3A2019-03-31&src=typd	@foroelectricos	ForoCochesEléctricos	El Tesla Model 3 ya es el coche, de cualquier sistema de propulsión, más vendido en un mes en Noruega https://forococheselectricos.com/2019/03/el-tesla-model-3-ya-es-el-coche-de-cualquier-sistema-de-propulsion-mas-vendido-en-un-mes-en-noruega.html … #Tesla #TeslaModel3 #Noruega #Norway @Tesla pic.twitter.com/6lmmKRk8JG	1	14	35	1553198444000	13:00 - 21 mar. 2019	/foroelectricos/status/1108820760959819776
1556890669-121	https://twitter.com/search?l=&q=%22%24TESLA%22%20since%3A2019-03-01%20until%3A2019-03-31&src=typd	@R_Liarte	R. Liarte	Y quién no, yo ya lo estaba con el ordenador nuevo, con un #TeslaModel3 ni te cuento!			3	1553798792000	11:46 - 28 mar. 2019	/R_Liarte/status/1111338801610264577
1556890669-1437	https://twitter.com/search?l=&q=%22%24TESLA%22%20since%3A2019-03-01%20until%3A2019-03-31&src=typd	@AndreeFairlie	Andree Fairlie Model3 Tesla 🚘 🔋	Me ha gustado tu último vídeo Lars, gracias por compartir las diferencias de precios, ahora toca leer toooodas las teorías y "conspiraciones" alrededor de @Tesla jejeje			6	1551606599000	1:49 - 3 mar. 2019	/AndreeFairlie/status/1102144077552910336
1556890669-659	https://twitter.com/search?l=&q=%22%24TESLA%22%20since%3A2019-03-01%20until%3A2019-03-31&src=typd	@MRKONS	Alekos Konstantonis	Me queda muy claro que @Tesla ha aprendido mucho en el camino y ese aprendizaje se nota a leguas en el Model 3. Manejé la versión más poderosa, el denomiado Performance, aquí comparto los precios también. Pronto lo leerán en @Autocosmos y agradezco a @CDPegaso por las facilidadespic.twitter.com/h306XcsWJy	5	14	119	1552766400000	13:00 - 16 mar. 2019	/MRKONS/status/1107008636138721286
1556890669-1075	https://twitter.com/search?l=&q=%22%24TESLA%22%20since%3A2019-03-01%20until%3A2019-03-31&src=typd	@KekoVega	Sergio Fdez Vega	Me encanta el #ProfeSilva jajaja sin pelos en la lengua para hablar de Pere Navarro, pues como tiene que ser, si algo es ilógico se dice y punto. #CCubicos189 #MuyFanDeSilva	1	1	3	1552210089000	1:28 - 10 mar. 2019	/KekoVega/status/1104675295720820737
1556890669-720	https://twitter.com/search?l=&q=%22%24TESLA%22%20since%3A2019-03-01%20until%3A2019-03-31&src=typd	@vanguardiamx	Vanguardia	#Autos | @Tesla #ModelY, disponible en #México; lo que debes saber. Más información http://bit.ly/2F35gxo pic.twitter.com/6ZmjdVS9ZA		1	2	1552687620000	15:07 - 15 mar. 2019	/vanguardiamx/status/1106678207305142278
1556890669-1258	https://twitter.com/search?l=&q=%22%24TESLA%22%20since%3A2019-03-01%20until%3A2019-03-31&src=typd	@interautomotriz	InterAuto	Reducción en el precio base de Model S y Model X de @Tesla , ambos con tracción integral, filtro de aire de grado médico y sonido premium, arrancan en $1´795,000 para el Model S y $1´999,000 para el Model X. ¿Cuando pasas por el tuyo? pic.twitter.com/1XHBQCLgLW	10	6	45	1551927600000	19:00 - 6 mar. 2019	/interautomotriz/status/1103490452525740032
1556890669-1219	https://twitter.com/search?l=&q=%22%24TESLA%22%20since%3A2019-03-01%20until%3A2019-03-31&src=typd	@mayemusk	Maye Musk	Let’s tweet good news to @nealboudette in case he ever wants to write a positive @Tesla article for the @nytimes #StopFUD #Pravduh #CleanEnergyWillWinhttps://twitter.com/Tim_Stevens/status/1103519209458413568 …	19	40	224	1551984724000	10:52 - 7 mar. 2019	/mayemusk/status/1103730046311706624
1556890669-37	https://twitter.com/search?l=&q=%22%24TESLA%22%20since%3A2019-03-01%20until%3A2019-03-31&src=typd	@BarkMSmeagol	Bark	The amazing work of the global @Tesla team does not go unnoticed https://twitter.com/elonmusk/status/1112036985504317442 …	1	3	37	1553966981000	10:29 - 30 mar. 2019	/BarkMSmeagol/status/1112044237225426945
1556890669-244	https://twitter.com/search?l=&q=%22%24TESLA%22%20since%3A2019-03-01%20until%3A2019-03-31&src=typd	@franjgon	Francisco J Gonzalez	Esperamos un gran vídeo con la entrega y otro con el viaje de Madrid a Granada, así vamos viendo los consumos en wh, gracias #domosaludos		2	4	1553535673000	10:41 - 25 mar. 2019	/franjgon/status/1110235201274302466
1556890669-361	https://twitter.com/search?l=&q=%22%24TESLA%22%20since%3A2019-03-01%20until%3A2019-03-31&src=typd	@jhonnyramirezof	JUAN RAMIREZ	Así o más humilde kappon jajajapic.twitter.com/I3Vi8rYdeY			1	1553261365000	6:29 - 22 mar. 2019	/jhonnyramirezof/status/1109084669453258753
1556890669-1114	https://twitter.com/search?l=&q=%22%24TESLA%22%20since%3A2019-03-01%20until%3A2019-03-31&src=typd	@CCubicos	Centímetros Cúbicos	¡Probamos el esperado Model 3! Su nombre ha sido el tiempo que hemos tenido que esperar para poder probarlo, un modelo que promete revolucionar el mundo del motor. Mañana a las 10:00am conoceremos todos los detalles de este @Tesla #CCubicos189 https://bit.ly/2EEWWnm pic.twitter.com/NZGKTuHFiu		2	5	1552161654000	12:00 - 9 mar. 2019	/CCubicos/status/1104472147760738313
1556890669-1066	https://twitter.com/search?l=&q=%22%24TESLA%22%20since%3A2019-03-01%20until%3A2019-03-31&src=typd	@ContraReplicaMX	ContraRéplica	#ContraRéplica Te invita a conocer el nuevo @Tesla, luego de que el famoso @elonmusk, anunciara su lanzamiento en un estudio de la compañía en #California. #NoTeLoPuedesPerderhttps://www.youtube.com/watch?v=SUtSHhRc30g&feature=youtu.be …				1552239600000	10:40 - 10 mar. 2019	/ContraReplicaMX/status/1104799074610405376
1556890669-28	https://twitter.com/search?l=&q=%22%24TESLA%22%20since%3A2019-03-01%20until%3A2019-03-31&src=typd	@WadeAndersonPT	\/\/ /\ |) 三	Thanks @elonmusk for the ride. We need to do this again after the 5% power increase update happens! full speed test video here: https://youtu.be/sqylLPusHOQ @Tesla #model3 #tesla #elonmusk #speedtestingmodel3pic.twitter.com/GHI3c5gVDF	8	16	102	1553977416000	13:23 - 30 mar. 2019	/WadeAndersonPT/status/1112088005613764609
1556890669-1284	https://twitter.com/search?l=&q=%22%24TESLA%22%20since%3A2019-03-01%20until%3A2019-03-31&src=typd	@robertocarmona2	Roberto Carmona	@Tesla quiere que me gaste mi dinero. Compraré dos de una vez. pic.twitter.com/mkb1wS8LOr				1551892971000	9:22 - 6 mar. 2019	/robertocarmona2/status/1103345210208280576
1556890669-19	https://twitter.com/search?l=&q=%22%24TESLA%22%20since%3A2019-03-01%20until%3A2019-03-31&src=typd	@AmazingChevVolt	Thomas J. Thias / Clean Energy Retort	INTRODUCTIONS/ 1) @SonoMotors, One Of Two Developing +100%"#Solar, #SolarEnergy, #SolarPower #Automotive #ElectricFueledVehicle: #EV #BEV, #ZeroEmission & #NearZeroMaintence #ElectricCars! + #V2G #DrivenByTheSun https://sonomotors.com 2) @Lightyear_Cars https://lightyear.one pic.twitter.com/TKB56E9fCY	1	23	25	1553987234000	16:07 - 30 mar. 2019	/AmazingChevVolt/status/1112129185810710530
1556890669-1349	https://twitter.com/search?l=&q=%22%24TESLA%22%20since%3A2019-03-01%20until%3A2019-03-31&src=typd	@InfochannelMX	Infochannel México	#VentanaGlobal @Tesla venderá el nuevo #Model3 únicamente desde su #SitioWeb https://bit.ly/2tQBhU5 pic.twitter.com/zdF4L2ZIt9				1551758400000	20:00 - 4 mar. 2019	/InfochannelMX/status/1102780775563321344
1556890669-1086	https://twitter.com/search?l=&q=%22%24TESLA%22%20since%3A2019-03-01%20until%3A2019-03-31&src=typd	@AntonioQuijada	Antonio Quijada G	La historia se repite en Europa... Y el vehículo eléctrico más vendido es... @Tesla!!! https://twitter.com/ClubTeslaES/status/1104281470187778048 …		2	4	1552198401000	22:13 - 9 mar. 2019	/AntonioQuijada/status/1104626274465705984
1556890669-1479	https://twitter.com/search?l=&q=%22%24TESLA%22%20since%3A2019-03-01%20until%3A2019-03-31&src=typd	@total3r	Joan Grande	La decision de @Tesla de centrarse solo en la venta online me resulta muy extraña y no se si les va a salir bien. En un mercado con muy poca competencia, podría funcionar, pero en un escenario con muchas más marcas no creo. Un vehículo es algo que necesitas ver y tocar.	1			1551549718000	10:01 - 2 mar. 2019	/total3r/status/1101905499744886784
1556890669-548	https://twitter.com/search?l=&q=%22%24TESLA%22%20since%3A2019-03-01%20until%3A2019-03-31&src=typd	@Darksnake3	 Erick Trigo 	Casi 33 palos wow! Claro yo creo que el punto crítico es ese... Las estaciones de carga @Tesla en el camino, en España están en la carretera y son gratuitas			1	1552946371000	14:59 - 18 mar. 2019	/Darksnake3/status/1107763487483314176
1556890669-181	https://twitter.com/search?l=&q=%22%24TESLA%22%20since%3A2019-03-01%20until%3A2019-03-31&src=typd	@RaulComino	Raul Comino	Muchas felicidades y a disfrutarlo!!!	1		5	1553699915000	8:18 - 27 mar. 2019	/RaulComino/status/1110924082655178752
1556890669-1309	https://twitter.com/search?l=&q=%22%24TESLA%22%20since%3A2019-03-01%20until%3A2019-03-31&src=typd	@DanielSanchezG	Daniel Sánchez G.	@gabosalazar21 Haras video de proceso de compra de Tesla asi como lo hiciste de Ferrari? Creo que a ese precio ya es mas accesible para cierto segmento de la población y seria interesante ver el proceso			1	1551837999000	18:06 - 5 mar. 2019	/DanielSanchezG/status/1103114637942218754
1556890669-545	https://twitter.com/search?l=&q=%22%24TESLA%22%20since%3A2019-03-01%20until%3A2019-03-31&src=typd	@gatornursejamie	Jamie LaManna	My first Tesla and I love it! Thanks @elonmusk and @Tesla for an amazing car. Introducing my model 3, the Nimbus! #Tesla #teslamodel3 #ElectricVehiclespic.twitter.com/vw0QLOwvKA	187	239	8,7K	1552965137000	20:12 - 18 mar. 2019	/gatornursejamie/status/1107842200199667712
1556890669-958	https://twitter.com/search?l=&q=%22%24TESLA%22%20since%3A2019-03-01%20until%3A2019-03-31&src=typd	@aleria92	Aleria	Se llama IVA	1		4	1552433705000	16:35 - 12 mar. 2019	/aleria92/status/1105613211997532160
1556890669-1552	https://twitter.com/search?l=&q=%22%24TESLA%22%20since%3A2019-03-01%20until%3A2019-03-31&src=typd	@DomoElectra	Domo Electra	Más cerca de la herramienta @Tesla. Hoy bajan precios y sacan el esperado #Model3 de 35.000$pic.twitter.com/1Yt6MYhjjk	2	2	24	1551465960000	10:46 - 1 mar. 2019	/DomoElectra/status/1101554194375471108
1556890669-727	https://twitter.com/search?l=&q=%22%24TESLA%22%20since%3A2019-03-01%20until%3A2019-03-31&src=typd	@joserra_chavez	Ramón Chávez 🍥	Si se apartan sin feria, 2, de aquí a que los comiencen a entregar ya terminé una carrera en matemáticas y descubrí un algoritmo para ganar el Melate			1	1552679547000	12:52 - 15 mar. 2019	/joserra_chavez/status/1106644345288044544
1556890669-1549	https://twitter.com/search?l=&q=%22%24TESLA%22%20since%3A2019-03-01%20until%3A2019-03-31&src=typd	@DomoElectra	Domo Electra	El mío?? xD	2		11	1551466670000	10:57 - 1 mar. 2019	/DomoElectra/status/1101557172180320257
1556890669-974	https://twitter.com/search?l=&q=%22%24TESLA%22%20since%3A2019-03-01%20until%3A2019-03-31&src=typd	@patofavora	Pato Fávora	Infografía: Secretos de Elon Musk para triunfar cada 24 horas via @SoyEntrepreneur http://entm.ag/sjy @elonmusk @tesla @SpaceX #ElonMusk #emprender		2	4	1552408363000	9:32 - 12 mar. 2019	/patofavora/status/1105506917424787458
1556890669-410	https://twitter.com/search?l=&q=%22%24TESLA%22%20since%3A2019-03-01%20until%3A2019-03-31&src=typd	@danilovando2	Danilo Ovando	¡Pídeselo a @NachoRgz o a @elonmusk Cachái! Ellos ganan un chorro de lana.			3	1553188116000	10:08 - 21 mar. 2019	/danilovando2/status/1108777440124563456
1556890669-1399	https://twitter.com/search?l=&q=%22%24TESLA%22%20since%3A2019-03-01%20until%3A2019-03-31&src=typd	@motorpuntoes	motor.es	Elon Musk confirma el debut del nuevo Tesla Model Y para el 14 de marzo http://bit.ly/2VxJnwL @Tesla @TeslaSpain @elonmusk #Tesla #ModelY #teslamodely #CochesElectricos #EV #evcars #teaser #carnewspic.twitter.com/6bgKoPCEC4		1	2	1551690339000	1:05 - 4 mar. 2019	/motorpuntoes/status/1102495306153947137
1556890669-409	https://twitter.com/search?l=&q=%22%24TESLA%22%20since%3A2019-03-01%20until%3A2019-03-31&src=typd	@albertrll	Albert Rio	Además que las llantas que lleva debajo estan bastante guapas...pic.twitter.com/TdCdXdpgZz			2	1553189101000	10:25 - 21 mar. 2019	/albertrll/status/1108781571862159361
1556890669-1381	https://twitter.com/search?l=&q=%22%24TESLA%22%20since%3A2019-03-01%20until%3A2019-03-31&src=typd	@InfochannelMX	Infochannel México	#VentanaGlobal @Tesla venderá el nuevo #Model3 únicamente desde su #SitioWeb https://bit.ly/2tQBhU5 pic.twitter.com/Bi5U55f8NI				1551721200000	9:40 - 4 mar. 2019	/InfochannelMX/status/1102624748331286528
1556890669-936	https://twitter.com/search?l=&q=%22%24TESLA%22%20since%3A2019-03-01%20until%3A2019-03-31&src=typd	@Medinilla_Nieto	Jose	Hombre.....limpito: puede ser chulo, no????	1		1	1552487457000	7:30 - 13 mar. 2019	/Medinilla_Nieto/status/1105838664616214528
1556890669-850	https://twitter.com/search?l=&q=%22%24TESLA%22%20since%3A2019-03-01%20until%3A2019-03-31&src=typd	@bitbrothersvzla	Bitbros ⚡️	WE HAVE THE #LNTrustChain Since we got it for powering our node with a battery during nationwide blackout we would like to send it over 2 most famous battery company in the world. Is there is someone @Tesla that would like 2 get it? Accepting invoices for 3.94 Msats! pic.twitter.com/m9fw6C6i31	21	40	220	1552598387000	14:19 - 14 mar. 2019	/bitbrothersvzla/status/1106303936422649856
1556890669-848	https://twitter.com/search?l=&q=%22%24TESLA%22%20since%3A2019-03-01%20until%3A2019-03-31&src=typd	@gabosalazar21	Gabo Salazar	Ya "cargando" el vídeo del nuevo Tesla Model 3. Ahora que llegó a México desde $835,000 prepárense para ver varios de estos por la calle y por supuesto, en los supercargadores. @Tesla pic.twitter.com/y4HogUPK1j	24	50	530	1552601617000	15:13 - 14 mar. 2019	/gabosalazar21/status/1106317487094800384
1556890669-1249	https://twitter.com/search?l=&q=%22%24TESLA%22%20since%3A2019-03-01%20until%3A2019-03-31&src=typd	@maselectricos	Somos Electricos	La V3 de #Superchargers de @Tesla ya empiezan a funcionar logrando cargar 1609 kms cada hora. ¿Quien dijo que no es posible viajar con un eléctrico? http://ow.ly/tDYi50mJas5		6	7	1551942304000	23:05 - 6 mar. 2019	/maselectricos/status/1103552127861997568
1556890669-408	https://twitter.com/search?l=&q=%22%24TESLA%22%20since%3A2019-03-01%20until%3A2019-03-31&src=typd	@GonzaloGGM	Gonzalo García	El @Tesla #Model3 ya domina el mercado noruego de #cocheseléctricos https://www.hibridosyelectricos.com/articulo/actualidad/tesla-model-3-domina-mercado-coches-electricos-noruega/20190321093241026471.html … vía @hyecompic.twitter.com/2hTDek5Izg				1553189624000	10:33 - 21 mar. 2019	/GonzaloGGM/status/1108783766603005952
1556890669-394	https://twitter.com/search?l=&q=%22%24TESLA%22%20since%3A2019-03-01%20until%3A2019-03-31&src=typd	@CarlosDG100D	CarlosDG	Jejeje... Totalmente de acuerdo!! Es un vídeo corporativo del poderío alemán Jejeje Aunque es cierto reconocer que Tesla en sus principios tuvo una alianza con Mercedes y con algunos proveedores alemanes, pero el vídeo es muy descarado!!	1		1	1553202700000	14:11 - 21 mar. 2019	/CarlosDG100D/status/1108838610852286467
1556890669-1532	https://twitter.com/search?l=&q=%22%24TESLA%22%20since%3A2019-03-01%20until%3A2019-03-31&src=typd	@be_agua	be_agua (Beatriz)	@elonmusk Hay algo tan o más importante en lo que @Tesla debe apostar todo, aparte de en el #model3: en los supercargadores, pues poder viajar libres es básico para decidirse a comprar un coche. En España y Portugal URGE poner en marcha los proyectados para 2019 (los en gris).pic.twitter.com/jampfbt3xO				1551479981000	14:39 - 1 mar. 2019	/be_agua/status/1101613002946682881
1556890669-180	https://twitter.com/search?l=&q=%22%24TESLA%22%20since%3A2019-03-01%20until%3A2019-03-31&src=typd	@mick_lebrija	miguel angel romero	Enhorabuena!!! A ver si quedamos un dominguito en el SuC del caserio de Aguadulce. Un domoabrazo. GENEREEEEN!!!!			1	1553700778000	8:32 - 27 mar. 2019	/mick_lebrija/status/1110927700691177479
1556890669-1434	https://twitter.com/search?l=&q=%22%24TESLA%22%20since%3A2019-03-01%20until%3A2019-03-31&src=typd	@s_panos_sup	Sergi Paños	Sí. Exacto. Eso y el tema de la SuC que ha cambiado de “6 meses gratis” a “SuC gratuito ya está activado” según pone en mi cuenta. Nos van a volver locos con tanto cambio.			1	1551607245000	2:00 - 3 mar. 2019	/s_panos_sup/status/1102146785739448322
1556890669-1107	https://twitter.com/search?l=&q=%22%24TESLA%22%20since%3A2019-03-01%20until%3A2019-03-31&src=typd	@Ojimenezro002	Omar Jimenez	Si entras en la página de @Tesla de USA, la foto del #modely tiene más detalle (retrovisores):pic.twitter.com/VsOboepDFc		1	3	1552163271000	12:27 - 9 mar. 2019	/Ojimenezro002/status/1104478927010086912
1556890669-194	https://twitter.com/search?l=&q=%22%24TESLA%22%20since%3A2019-03-01%20until%3A2019-03-31&src=typd	@TheVictorotciV	Víctor V	Catalana Occidente es muy famosa entre los Teslas, pero a mí Liberty Seguros me salía casi a mitad de precio por mis condiciones.			1	1553670569000	0:09 - 27 mar. 2019	/TheVictorotciV/status/1110800996542959616
1556890669-1319	https://twitter.com/search?l=&q=%22%24TESLA%22%20since%3A2019-03-01%20until%3A2019-03-31&src=typd	@ccs_led	CCS Soluciones LED	El nuevo modelo que sacará Elon para Valencia en exclusiva el “Model Ninot”	1		2	1551819337000	12:55 - 5 mar. 2019	/ccs_led/status/1103036363375591424
1556890669-623	https://twitter.com/search?l=&q=%22%24TESLA%22%20since%3A2019-03-01%20until%3A2019-03-31&src=typd	@RafaelN31736003	Rafael Navarro	Además bien acostándote			1	1552794656000	20:50 - 16 mar. 2019	/RafaelN31736003/status/1107127150388355073
1556890669-356	https://twitter.com/search?l=&q=%22%24TESLA%22%20since%3A2019-03-01%20until%3A2019-03-31&src=typd	@pereelpunto	Pere Vazquez	Ganazas de ver el video de todo el proceso y... La llegada de la tortura con ruedas de @AnnaCLXY			3	1553268767000	8:32 - 22 mar. 2019	/pereelpunto/status/1109115716542914560
1556890669-375	https://twitter.com/search?l=&q=%22%24TESLA%22%20since%3A2019-03-01%20until%3A2019-03-31&src=typd	@anouarhamman	fight4renewables	No se puede y no se debe comparar con los coches y hombres fossiles! Con el coche fossil el tío espera y respira humo letal, agrava su salud ! Mientras en el suc tienes buen aire(al menos no hay fossil al rededor)! Tu cuando esperas , tienes internet en tu pantalla !	1		5	1553243762000	1:36 - 22 mar. 2019	/anouarhamman/status/1109010835513450496
1556890669-460	https://twitter.com/search?l=&q=%22%24TESLA%22%20since%3A2019-03-01%20until%3A2019-03-31&src=typd	@Stevebility	Steve	Bingo			1	1553096558000	8:42 - 20 mar. 2019	/Stevebility/status/1108393416096972805
1556890669-1216	https://twitter.com/search?l=&q=%22%24TESLA%22%20since%3A2019-03-01%20until%3A2019-03-31&src=typd	@elonmusk	Elon Musk	Net power to warm pack is especially low when motors are running, as coolant loop routes motor heat to the pack when outside is cold (& rejects motor heat to air when outside is warm)	42	41	1,1K	1551985546000	11:05 - 7 mar. 2019	/elonmusk/status/1103733494126137349
1556890669-282	https://twitter.com/search?l=&q=%22%24TESLA%22%20since%3A2019-03-01%20until%3A2019-03-31&src=typd	@anouarhamman	fight4renewables	Yo d’onde vivo installe un cargador 7kw un mes antes de mi compra del MS @Tesla en 2015, sin eso nunca me habría comprado un EV! Aquí vivo en un desierto ! Tendré que esperar 100 años para haber un cargador público! Lo que hay es gasolinera en todos lados!			2	1553449746000	10:49 - 24 mar. 2019	/anouarhamman/status/1109874796555390986
1556890669-982	https://twitter.com/search?l=&q=%22%24TESLA%22%20since%3A2019-03-01%20until%3A2019-03-31&src=typd	@HolaLuzcom	Holaluz	muchas gracias por recomendarnos, José :)			3	1552400227000	7:17 - 12 mar. 2019	/HolaLuzcom/status/1105472795071393792
1556890669-1125	https://twitter.com/search?l=&q=%22%24TESLA%22%20since%3A2019-03-01%20until%3A2019-03-31&src=typd	@Ojimenezro002	Omar Jimenez	Lo acabo de contratar. Cuando me llegue la primera factura te digo.	2		1	1552155987000	10:26 - 9 mar. 2019	/Ojimenezro002/status/1104448378677661697
1556890669-713	https://twitter.com/search?l=&q=%22%24TESLA%22%20since%3A2019-03-01%20until%3A2019-03-31&src=typd	@DaveedHernandez	C:\Daveed\	El auto de mis perros sueños un día lo tendré			1	1552696331000	17:32 - 15 mar. 2019	/DaveedHernandez/status/1106714745577586690
1556890669-109	https://twitter.com/search?l=&q=%22%24TESLA%22%20since%3A2019-03-01%20until%3A2019-03-31&src=typd	@73drewsky	Andrew Schuyler	Introducing “JOY”. @elonmusk so much of an upgrade from my 2013 S85. Thank you @Tesla for such a beautiful machine. 8 days from order to delivery in Chicago @Model3Owners @DMC_Ryan @teslatidbits @TeslaPodcast @28delayslater @ValueAnalyst1pic.twitter.com/8k8JhsZix2	21	17	207	1553817007000	16:50 - 28 mar. 2019	/73drewsky/status/1111415199183958018
1556890669-1371	https://twitter.com/search?l=&q=%22%24TESLA%22%20since%3A2019-03-01%20until%3A2019-03-31&src=typd	@Isreal_Maru	Israel Carvente	La innovadora apuesta de @Tesla de vender autos solo por Internet https://www.bbc.com/mundo/noticias-47414841 … #geek				1551733610000	13:06 - 4 mar. 2019	/Isreal_Maru/status/1102676798985375745
1556890669-656	https://twitter.com/search?l=&q=%22%24TESLA%22%20since%3A2019-03-01%20until%3A2019-03-31&src=typd	@pakillo77	Francisco Fernandez/ 💅🏻	Pues fue muy parecida, y similar también a la mía. Yo de eso no tengo queja. Están en unas instalaciones provisionales y la chica que que hace la entrega lo hace bien en mi opinión. @MacVoltio tampoco tuvo quejas ese día, más bien al revés. Nos han jodido con su nula seriedad.	2		1	1552767173000	13:12 - 16 mar. 2019	/pakillo77/status/1107011877824024576
1556890669-387	https://twitter.com/search?l=&q=%22%24TESLA%22%20since%3A2019-03-01%20until%3A2019-03-31&src=typd	@TayTach	Tay Nigoul	Que grande! Manda un saludo a Martin de un compatriota argentino			1	1553211074000	16:31 - 21 mar. 2019	/TayTach/status/1108873733366865921
1556890669-1598	https://twitter.com/search?l=&q=%22%24TESLA%22%20since%3A2019-03-01%20until%3A2019-03-31&src=typd	@miguelecabrera	Miguel.Cabrera	#AutonomíaTotal?? El mensaje contradictorio de @Tesla sobre el #PilotoAutomático en su página web. El lenguaje es muy importante para evitar accidentes. Cuidado: “Piloto automático” NO es “conducción autónoma total”! Leer la letra pequeña. #Tesla #Model3 #Españapic.twitter.com/5uI6qzgw3w		3	2	1551429160000	0:32 - 1 mar. 2019	/miguelecabrera/status/1101399843912732672
1556890669-1585	https://twitter.com/search?l=&q=%22%24TESLA%22%20since%3A2019-03-01%20until%3A2019-03-31&src=typd	@rafaferrin	rafaferrin 🚗 🔋 🔌	Ese punto de carga lo conozco bien y siempre lo ví un poco raro en cuanto a su instalación, con la de plazas que hay! Teniendo en cuenta donde tiene el puerto los Tesla.	1		4	1551442570000	4:16 - 1 mar. 2019	/rafaferrin/status/1101456090959659008
1556890669-1621	https://twitter.com/search?l=&q=%22%24TESLA%22%20since%3A2019-03-01%20until%3A2019-03-31&src=typd	@zMichaelAndrews	Mike (xMajorLazeRx on PSN)	That's normal supply and demand, nothing cheating about it at all. You wanted to be first, you paid a premium for that privilege.	2		246	1551415583000	20:46 - 28 feb. 2019	/zMichaelAndrews/status/1101342896366727169
1556890669-662	https://twitter.com/search?l=&q=%22%24TESLA%22%20since%3A2019-03-01%20until%3A2019-03-31&src=typd	@wdman	José A 🌍 🚀	No la vi. Y fue como en el vídeo este? No me parece en absoluto la forma, ni las formas, de entregar un vehículo de más de 60k euros.	1		2	1552764925000	12:35 - 16 mar. 2019	/wdman/status/1107002450509205504
1556890669-797	https://twitter.com/search?l=&q=%22%24TESLA%22%20since%3A2019-03-01%20until%3A2019-03-31&src=typd	@espiritu_RACER	🚗 espíritu RACER 🏍️	#espirituRACER Saluda al nuevo Tesla Model Y @Tesla @ClubTeslaESpic.twitter.com/pEJdTZWd4x				1552625018000	21:43 - 14 mar. 2019	/espiritu_RACER/status/1106415637365178369
1556890669-1475	https://twitter.com/search?l=&q=%22%24TESLA%22%20since%3A2019-03-01%20until%3A2019-03-31&src=typd	@infoblogmotor	Infoblogmotor.com	Totalmente de acuerdo, la venta al detalle tiende a desaparecer en todos los aspectos y este es uno de ellos y las marcas lo están preparando ya.	1		2	1551552799000	10:53 - 2 mar. 2019	/infoblogmotor/status/1101918421925666816
1556890669-511	https://twitter.com/search?l=&q=%22%24TESLA%22%20since%3A2019-03-01%20until%3A2019-03-31&src=typd	@computerhoy	ComputerHoy.com	Hemos probado algo muy especial... y pronto os contaremos los detalles. @Tesla pic.twitter.com/hbxZTFGSwu			3	1553015999000	10:19 - 19 mar. 2019	/computerhoy/status/1108055529191079938
1556890669-563	https://twitter.com/search?l=&q=%22%24TESLA%22%20since%3A2019-03-01%20until%3A2019-03-31&src=typd	@GonzaloGGM	Gonzalo García	.@Tesla Supercharger V3 y #Volkswagen mobile charging, dos estrategias diferentes @vw_es_prensa @VW_es https://www.hibridosyelectricos.com/articulo/actualidad/tesla-supercharger-v3-volkswagen-s-mobile-charging-estrategias-diferentes/20190314172444026343.html … vía @hyecompic.twitter.com/HnepQHxOBe				1552928953000	10:09 - 18 mar. 2019	/GonzaloGGM/status/1107690432065081344
1556890669-1396	https://twitter.com/search?l=&q=%22%24TESLA%22%20since%3A2019-03-01%20until%3A2019-03-31&src=typd	@maselectricos	Somos Electricos	Quedaros con esta fecha, 14 de marzo de 2019, fecha en el que @Tesla presentará el #ModelY , su SUV eléctrico.http://ow.ly/xmJU50mwDO2		6	6	1551696906000	2:55 - 4 mar. 2019	/maselectricos/status/1102522853558308864
1556890669-67	https://twitter.com/search?l=&q=%22%24TESLA%22%20since%3A2019-03-01%20until%3A2019-03-31&src=typd	@JuliusVip	Julio D. Martínez C. Opinando para construir ...	Pero no es una opción más económica		1	2	1553904314000	17:05 - 29 mar. 2019	/JuliusVip/status/1111781393737154560
1556890669-745	https://twitter.com/search?l=&q=%22%24TESLA%22%20since%3A2019-03-01%20until%3A2019-03-31&src=typd	@interautomotriz	InterAuto	Crossover quiere el mundo y crossover nos da @Tesla, anoche presento el nuevo Model Y, un Model3 hecho camioneta qué tiene los siguientes precios en México. Desde : RWD Long Range $1'110,000 AWD Long Range $1'201,000 AWD Performance $1'272,400 ¿Cuantos vas a apartar? pic.twitter.com/ODLWVvpulK	18	15	81	1552663831000	8:30 - 15 mar. 2019	/interautomotriz/status/1106578428721913857
1556890669-1239	https://twitter.com/search?l=&q=%22%24TESLA%22%20since%3A2019-03-01%20until%3A2019-03-31&src=typd	@scottwww	Scott Wainner	Well @nealboudette your disinformation campaign really stuck it to consumers with this one. @Tesla has all the demand it can fulfill, doesn't need stores, sells ~80% online, launched a $35k car and Model Y next week, yet you say that it's failing. Shame on you. $TSLAhttps://twitter.com/nytimes/status/1103362164176375808 …	7	15	131	1551947816000	0:36 - 7 mar. 2019	/scottwww/status/1103575245623971840
1556890669-703	https://twitter.com/search?l=&q=%22%24TESLA%22%20since%3A2019-03-01%20until%3A2019-03-31&src=typd	@ZonePhysics	Physics & Astronomy Zone	Incredible drivepic.twitter.com/f6kg2GioP1	15	95	622	1552710509000	21:28 - 15 mar. 2019	/ZonePhysics/status/1106774212373557248
1556890669-195	https://twitter.com/search?l=&q=%22%24TESLA%22%20since%3A2019-03-01%20until%3A2019-03-31&src=typd	@elciudadanogall	El Ciudadano Gall	jajaja con todo y #Apple #AppleEvent @Tesla @Apple @SiliconValleyD y la trillonaria economía de @VisitCalifornia Para que #LopezDictador le regale millones a los #Chairos #GranTuit ¡Felicidades!			1	1553669758000	23:55 - 26 mar. 2019	/elciudadanogall/status/1110797592521142272
1556890669-798	https://twitter.com/search?l=&q=%22%24TESLA%22%20since%3A2019-03-01%20until%3A2019-03-31&src=typd	@DMC_Ryan	Ryan McCaffrey	The @Tesla #ModelY is basically a taller 3 with a hatchback. And that’s all it needs to be! It’s gonna sell like hot cakes in SUV-crazed America. Pleasantly surprised by the optional third row of seating. Time to go line up for my test ride!pic.twitter.com/zMJBYZgWfi	45	69	690	1552624626000	21:37 - 14 mar. 2019	/DMC_Ryan/status/1106413990064717825
1556890669-1589	https://twitter.com/search?l=&q=%22%24TESLA%22%20since%3A2019-03-01%20until%3A2019-03-31&src=typd	@holasocmario	Maɾio	Claro, pero a cambio han bajado los precios de todos los modelos. Para el caso: quién lo quiera pelado, paga menos. Quién quiera añadir AP o FSD, al ser este más caro, pagará parecido o igual.		1	3	1551438485000	3:08 - 1 mar. 2019	/holasocmario/status/1101438954883239936
1556890669-78	https://twitter.com/search?l=&q=%22%24TESLA%22%20since%3A2019-03-01%20until%3A2019-03-31&src=typd	@joseenpeco	José Enrique 🔌 🇪🇸	Qué bien!!! pic.twitter.com/1hZ1oRd9Vr			3	1553881150000	10:39 - 29 mar. 2019	/joseenpeco/status/1111684233624514561
1556890669-624	https://twitter.com/search?l=&q=%22%24TESLA%22%20since%3A2019-03-01%20until%3A2019-03-31&src=typd	@IVM79	Ivan Velez.	Probablemente no tenga fama en confiabilidad , pero lo que si hace Tesla es mejora constante en sus productos . Por algo los dueños de están satisfechos según consumer reports .			1	1552794099000	20:41 - 16 mar. 2019	/IVM79/status/1107124814307868672
1556890669-76	https://twitter.com/search?l=&q=%22%24TESLA%22%20since%3A2019-03-01%20until%3A2019-03-31&src=typd	@GerberKawasaki	Ross Gerber	Tesla fans are going to want to see this show. Its dropping on youtube today. At 3 pm pst doing a live Q and A about the show. Check it out. $TSLA #TESLA @Tesla https://www.youtube.com/watch?v=-aI2e3553Ss …	15	15	99	1553886882000	12:14 - 29 mar. 2019	/GerberKawasaki/status/1111708276930961408
1556890669-834	https://twitter.com/search?l=&q=%22%24TESLA%22%20since%3A2019-03-01%20until%3A2019-03-31&src=typd	@arctechinc	James Locke	@Tesla Model Y event!!!! pic.twitter.com/7mURDfkEKv			9	1552618271000	19:51 - 14 mar. 2019	/arctechinc/status/1106387338349838336
1556890669-681	https://twitter.com/search?l=&q=%22%24TESLA%22%20since%3A2019-03-01%20until%3A2019-03-31&src=typd	@legolas_83	@lberto Muñoz	Atentos a este artículo Todos adoramos a @Tesla pero...es realmente tan bueno como parece? Ha descuidado la marca su valor más añadido ? Os toca juzgar https://twitter.com/SinergiaElctric/status/1106878556829827072 …	1	2	7	1552738256000	5:10 - 16 mar. 2019	/legolas_83/status/1106890592418783232
1556890669-347	https://twitter.com/search?l=&q=%22%24TESLA%22%20since%3A2019-03-01%20until%3A2019-03-31&src=typd	@obseco	Oscar Blanco	Y ese proveedores de carga también van a dar los 250kW para que el Model 3 recargue en 10 minutos? Iberdrola anunció 200 puestos para 2019. Cuántos han inaugurado ya? a día de hoy el combustible fósil sigue siendo lo más rápido y accesible. La comparación del 1er tweet es falsa.	1			1553280409000	11:46 - 22 mar. 2019	/obseco/status/1109164544507760640
1556890669-1061	https://twitter.com/search?l=&q=%22%24TESLA%22%20since%3A2019-03-01%20until%3A2019-03-31&src=typd	@drak001	Drako01	@Tesla está haciendo todo lo que está en sus manos para aumenta las ventas ... del Bolt!!!			2	1552249286000	13:21 - 10 mar. 2019	/drak001/status/1104839702513938433
1556890669-1018	https://twitter.com/search?l=&q=%22%24TESLA%22%20since%3A2019-03-01%20until%3A2019-03-31&src=typd	@MejengosFC	Mejengos FC	Nuestro presidente honorario ha estado en conversaciones con @Tesla... Pues ya se rumora que será el próximo patrocinador del uniforme 2019-2025 https://twitter.com/fantocr/status/1103751184811245570 …	1		3	1552324709000	10:18 - 11 mar. 2019	/MejengosFC/status/1105156048762167296
1556890669-295	https://twitter.com/search?l=&q=%22%24TESLA%22%20since%3A2019-03-01%20until%3A2019-03-31&src=typd	@TThink_Free	Chris	@pasa_electrico @ClubTeslaES Quiero darle las gracias al hombre muy majo que nos ha enseñado su @Tesla #model3 azul ayer en Girona. Más convencido que nunca !			6	1553416791000	1:39 - 24 mar. 2019	/TThink_Free/status/1109736573015388161
1556890669-103	https://twitter.com/search?l=&q=%22%24TESLA%22%20since%3A2019-03-01%20until%3A2019-03-31&src=typd	@reguerano1983	Iván Granda	Carlos como no paraste en algún punto de 22 kW de Gijón?	1		1	1553826447000	19:27 - 28 mar. 2019	/reguerano1983/status/1111454794567376898
1556890669-771	https://twitter.com/search?l=&q=%22%24TESLA%22%20since%3A2019-03-01%20until%3A2019-03-31&src=typd	@foroelectricos	ForoCochesEléctricos	Tesla Model Y: 483 kilómetros de autonomía y 7 plazas desde 39.000 dólares https://forococheselectricos.com/2019/03/tesla-model-y-483-kilometros-de-autonomia-y-7-plazas-desde-39-000-dolares.html … @Tesla #TeslaModelY	3	20	68	1552638340000		/foroelectricos/status/1106471512142434304
1556890669-584	https://twitter.com/search?l=&q=%22%24TESLA%22%20since%3A2019-03-01%20until%3A2019-03-31&src=typd	@LPerera3	LP	Always been an ICE (internal combustion engine) car guy but for the love of technology and to help accelerate the world’s transition to sustainable energy, I’ve gone electric! I couldn’t be more happier! Thanks @Tesla & @elonmusk for helping to make a difference! #model3 #teslapic.twitter.com/D2ygtKVPZF	53	89	2,5K	1552860312000	15:05 - 17 mar. 2019	/LPerera3/status/1107402532551184384
1556890669-923	https://twitter.com/search?l=&q=%22%24TESLA%22%20since%3A2019-03-01%20until%3A2019-03-31&src=typd	@Electroshock00	Electroshock! by David Montero	Tu próximo coche			2	1552506370000	12:46 - 13 mar. 2019	/Electroshock00/status/1105917991819137025
1556890669-950	https://twitter.com/search?l=&q=%22%24TESLA%22%20since%3A2019-03-01%20until%3A2019-03-31&src=typd	@vendetuautomx	VendeTuAuto.com	¿Quieres unirte al #futuro? Ya podrás comprar un @Tesla #Model3 en #México. ¿No hay una concesionaria cerca de ti? Puedes ordenarlo en línea a cualquier parte de la República. ¡Increíble! pic.twitter.com/31PEiQ9lC6		2	3	1552445776000	19:56 - 12 mar. 2019	/vendetuautomx/status/1105663842153984000
1556890669-1184	https://twitter.com/search?l=&q=%22%24TESLA%22%20since%3A2019-03-01%20until%3A2019-03-31&src=typd	@WorldEnergyTrad	WorldEnergyTrade	#FelizViernes Estos son los precios del mercado energético hoy #8Mar Visitanos y entérate de más en https://cards.twitter.com/cards/18ce54r0nid/703b5 … #Friday #Energy #Oil #Crude #Business #Finance #Economics #Gold #Trading #Marketing #Tesla @Tesla @netflix		5	2	1552046511000	4:01 - 8 mar. 2019	/WorldEnergyTrad/status/1103989200670605313
1556890669-1016	https://twitter.com/search?l=&q=%22%24TESLA%22%20since%3A2019-03-01%20until%3A2019-03-31&src=typd	@lilloscar	Amado	@Carpe1973Diem mi lugar Godinez hasta ahorita así... Ojalá como la calabaza se convierta el Mazda 3 en el Model 3pic.twitter.com/UsJAlZJHbH	1		2	1552325015000	10:23 - 11 mar. 2019	/lilloscar/status/1105157334127456256
1556890669-1225	https://twitter.com/search?l=&q=%22%24TESLA%22%20since%3A2019-03-01%20until%3A2019-03-31&src=typd	@GuardadoFJ	Paco Guardado	@Tesla reduce sus costos de 8 modelos ante la inminente sobreproducción de autos eléctricos por parte de las empresas de #China http://www.chinadaily.com.cn/a/201903/07/WS5c80af55a3106c65c34ed545.html …				1551980700000	9:45 - 7 mar. 2019	/GuardadoFJ/status/1103713171813158913
1556890669-1313	https://twitter.com/search?l=&q=%22%24TESLA%22%20since%3A2019-03-01%20until%3A2019-03-31&src=typd	@BreitnerISM	𝔹ℝ𝔼𝕀𝕋ℕ𝔼ℝ𝒾𝓈𝓂.	Tito Elon, consuele a madridistas de bien cómo @NegganDroid y el aquí presente		1	1	1551822926000	13:55 - 5 mar. 2019	/BreitnerISM/status/1103051418414530568
1556890669-395	https://twitter.com/search?l=&q=%22%24TESLA%22%20since%3A2019-03-01%20until%3A2019-03-31&src=typd	@AlexJorda_	Sleepwalking	Otro para ti, JJ Priego. Sin ánimo de alargarme, aprovecho para darte las gracias por tu excelente labor de divulgación y por contribuir, activamente, a la mejora de la sociedad. Saludos.	1			1553202373000	14:06 - 21 mar. 2019	/AlexJorda_/status/1108837238685732870
1556890669-1259	https://twitter.com/search?l=&q=%22%24TESLA%22%20since%3A2019-03-01%20until%3A2019-03-31&src=typd	@Aldogmz9	Aldo Gómez	@quetzeli mira amor ya en serio de cumpleaños va? Jajaj				1551926364000	18:39 - 6 mar. 2019	/Aldogmz9/status/1103485267225296896
1556890669-38	https://twitter.com/search?l=&q=%22%24TESLA%22%20since%3A2019-03-01%20until%3A2019-03-31&src=typd	@jellsmoor	James Ellsmoor 🏝	https://www.forbes.com/sites/jamesellsmoor/2019/03/07/innovation-takes-to-the-skies-electric-planes-are-about-to-revolutionize-the-airline-industry/ …	1	16	17	1553958255000	8:04 - 30 mar. 2019	/jellsmoor/status/1112007637447659520
1556890669-32	https://twitter.com/search?l=&q=%22%24TESLA%22%20since%3A2019-03-01%20until%3A2019-03-31&src=typd	@ob3dr	Obed	Yes amazing work.. I got mine 9 days after placing an order. Thanks @elonmusk and @Tesla!! pic.twitter.com/efZU18B8dQ		3	41	1553971337000	11:42 - 30 mar. 2019	/ob3dr/status/1112062509031133184
1556890669-998	https://twitter.com/search?l=&q=%22%24TESLA%22%20since%3A2019-03-01%20until%3A2019-03-31&src=typd	@khronita	Raul del Rio	Jajajajjaa yo me puesto uno, pero es coña			1	1552346994000	16:29 - 11 mar. 2019	/khronita/status/1105249519724314625
1556890669-1455	https://twitter.com/search?l=&q=%22%24TESLA%22%20since%3A2019-03-01%20until%3A2019-03-31&src=typd	@wlugobeauchamp	Wilfredo Lugo	Gracias. Última pregunta y no jodo mas. La persona que viene de Tesla, ¿vá por toda la isla o hay que llevar el carro a San Juan para mantenimiento?	1			1551571429000	16:03 - 2 mar. 2019	/wlugobeauchamp/status/1101996563646296066
1556890669-1469	https://twitter.com/search?l=&q=%22%24TESLA%22%20since%3A2019-03-01%20until%3A2019-03-31&src=typd	@RicardoBlanco	Mr. ¯\_(ツ)_/¯hite	Yo no tengo idea. Ojalá Tesla, o alguien ahí te pueda responder. Saludos.			1	1551554862000	11:27 - 2 mar. 2019	/RicardoBlanco/status/1101927077383684097
1556890669-992	https://twitter.com/search?l=&q=%22%24TESLA%22%20since%3A2019-03-01%20until%3A2019-03-31&src=typd	@komocode	komocode	camera/vision	2		2	1552373226000	23:47 - 11 mar. 2019	/komocode/status/1105359544996093952
1556890669-1650	https://twitter.com/search?l=&q=%22%24TESLA%22%20since%3A2019-03-01%20until%3A2019-03-31&src=typd	@LAVOZcomar	LAVOZcomar	Desde la empresa aseguraron que esta medida le permitirá reducir los precios de todos sus vehículos una media de un 6 %. | @Tesla https://www.lavoz.com.ar/negocios/tesla-cerrara-todas-sus-tiendas-y-concentrara-sus-ventas-traves-de-internet …		3	4	1551404776000	17:46 - 28 feb. 2019	/LAVOZcomar/status/1101297569228095493
1556890669-1445	https://twitter.com/search?l=&q=%22%24TESLA%22%20since%3A2019-03-01%20until%3A2019-03-31&src=typd	@CarlosDG100D	CarlosDG	Pero porque tú ya habías pagado previamente los 5.300€. En breve subiré un vídeo de mi opinión sobre la sospechosa reducción de 3.100€ en los Model 3. Aún así, enhorabuena por la compra y disfrútalo mucho!!	2		4	1551604940000	1:22 - 3 mar. 2019	/CarlosDG100D/status/1102137117457764352
1556890669-888	https://twitter.com/search?l=&q=%22%24TESLA%22%20since%3A2019-03-01%20until%3A2019-03-31&src=typd	@albersag	Alberto Sagredo	Me quedo de piedra.. Ningúno de mis bmws nunca así... Es más ni cusnod lo llevo al taller me lo. Devuelven así... Inaceptable @Tesla		1	2	1552583563000	10:12 - 14 mar. 2019	/albersag/status/1106241761096187904
1556890669-639	https://twitter.com/search?l=&q=%22%24TESLA%22%20since%3A2019-03-01%20until%3A2019-03-31&src=typd	@nyckware	Nicolas B	Iba a preguntar para cuando en Argentina, después me acorde de que no tengo plata... así que, para que no?				1552771580000	14:26 - 16 mar. 2019	/nyckware/status/1107030359546519552
1556890669-755	https://twitter.com/search?l=&q=%22%24TESLA%22%20since%3A2019-03-01%20until%3A2019-03-31&src=typd	@BulGameR_	Iván	Acabas de descubrir la tecnología secreta de elon musk, valiente desgraciado usando gatos			1	1552654452000	5:54 - 15 mar. 2019	/BulGameR_/status/1106539092131672064
1556890669-1250	https://twitter.com/search?l=&q=%22%24TESLA%22%20since%3A2019-03-01%20until%3A2019-03-31&src=typd	@Silis	Carlos Silis	Futuro ¿Imposible? https://www.linkedin.com/pulse/futuro-imposible-carlos-silis/?published=t … / Mi último artículo en @FortuneMexico donde hablo de movilidad eléctrica, sustentabilidad, @econduce @EVReadyMX @Tesla		1	1	1551941008000	22:43 - 6 mar. 2019	/Silis/status/1103546691892977664
1556890669-212	https://twitter.com/search?l=&q=%22%24TESLA%22%20since%3A2019-03-01%20until%3A2019-03-31&src=typd	@pikillo_green	#MueveteEnBici	Me imagino @Tesla conducidos en Chile y alimentados con los panel #solar de #Atacama #Antofagasta #Tarapaca y #AricaYParinacota *Y el subsidio para l@s jóvenes y familias "clase media" utilizando #Electromovilidad cuando? @GobiernodeChile @MTTChile @MMAChile @MinEnergiahttps://twitter.com/Tesla/status/1109495034959675393 …		1	1	1553638930000	15:22 - 26 mar. 2019	/pikillo_green/status/1110668289670369291
1556890669-1689	https://twitter.com/search?l=&q=%22%24TESLA%22%20since%3A2019-03-01%20until%3A2019-03-31&src=typd	@TheMatt561	Matt	Holy Shit were here, what a long strange trip it's been. Congratulations to everyone at Tesla			3	1551398468000	16:01 - 28 feb. 2019	/TheMatt561/status/1101271114418974720
1556890669-561	https://twitter.com/search?l=&q=%22%24TESLA%22%20since%3A2019-03-01%20until%3A2019-03-31&src=typd	@ExpansionMx	Expansión CNN	¿Tienes 835,000 pesos? Entonces ya puedes comprar un nuevo @Tesla #Model3http://ow.ly/W2No30o2PTS	2	4	12	1552932614000	11:10 - 18 mar. 2019	/ExpansionMx/status/1107705786602586113
1556890669-876	https://twitter.com/search?l=&q=%22%24TESLA%22%20since%3A2019-03-01%20until%3A2019-03-31&src=typd	@KM1313	Xavier Puigcercos	Gracias!	1		2	1552588852000	11:40 - 14 mar. 2019	/KM1313/status/1106263945319514115
1556890669-141	https://twitter.com/search?l=&q=%22%24TESLA%22%20since%3A2019-03-01%20until%3A2019-03-31&src=typd	@DomoElectra	Domo Electra	Que el cuidado tenga cuidado de mi xD			1	1553762659000	1:44 - 28 mar. 2019	/DomoElectra/status/1111187249494978561
1556890669-1088	https://twitter.com/search?l=&q=%22%24TESLA%22%20since%3A2019-03-01%20until%3A2019-03-31&src=typd	@GabyLaBoop	G A B R I E L A	Yo no quiero anillos, yo quiero un @Tesla... #JustSaying				1552194835000	21:13 - 9 mar. 2019	/GabyLaBoop/status/1104611317258833921
1556890669-330	https://twitter.com/search?l=&q=%22%24TESLA%22%20since%3A2019-03-01%20until%3A2019-03-31&src=typd	@TeslaParaTodos	Tesla Para Todos	Pues si a mí me ofrecen un coche de 100.000€ sin seguro a todo riesgo no me atrevo a llevarlo.	3		4	1553329370000	1:22 - 23 mar. 2019	/TeslaParaTodos/status/1109369903675592704
1556890669-1344	https://twitter.com/search?l=&q=%22%24TESLA%22%20since%3A2019-03-01%20until%3A2019-03-31&src=typd	@agarciacelda	Antonio García	Tiene muy buena pinta este #ecar. Solo falta que sea realmente accesible, como no lo es el @Tesla #Tesla3 Además, para su salida habrá mucha competencia como se va a ver en el salón de Ginebra. #movilidadSostenible #Movilidadhttps://twitter.com/movielectrica/status/1102558021505421313 …				1551784246000	3:10 - 5 mar. 2019	/agarciacelda/status/1102889181435650048
1556890669-1401	https://twitter.com/search?l=&q=%22%24TESLA%22%20since%3A2019-03-01%20until%3A2019-03-31&src=typd	@legolas_83	@lberto Muñoz	Espero que todo salga bienpic.twitter.com/VYNmdq6UZ7			2	1551685922000	23:52 - 3 mar. 2019	/legolas_83/status/1102476781494456321
1556890669-929	https://twitter.com/search?l=&q=%22%24TESLA%22%20since%3A2019-03-01%20until%3A2019-03-31&src=typd	@manufacturaGE	Manufactura	Si eres fanático de @Tesla, esta noticia te encantará: ya podrás adquirir el Model 3 en México http://ow.ly/rtwH30o1fFR pic.twitter.com/NUYgeccJ7J				1552491612000	8:40 - 13 mar. 2019	/manufacturaGE/status/1105856090900742144
1556890669-997	https://twitter.com/search?l=&q=%22%24TESLA%22%20since%3A2019-03-01%20until%3A2019-03-31&src=typd	@e_conectate	eConectate	Así ha ido creciendo la red de supercargadores de @Tesla en el mundo desde el 2012 hasta el día de hoy. pic.twitter.com/uPRDdIXrTb		2	1	1552350049000	17:20 - 11 mar. 2019	/e_conectate/status/1105262331322339333
1556890669-1028	https://twitter.com/search?l=&q=%22%24TESLA%22%20since%3A2019-03-01%20until%3A2019-03-31&src=typd	@anouarhamman	fight4renewables	No estoy de acuerdo! Trabajo en un gran banco francés tiene más de 100 años de historia! Todavía cometemos errores en cálculos! Lo más importante es averiguar lo y corrigir lo más antes posible y por supuesto communicacion! No es caos!			1	1552307457000	5:30 - 11 mar. 2019	/anouarhamman/status/1105083687232770048
1556890669-1431	https://twitter.com/search?l=&q=%22%24TESLA%22%20since%3A2019-03-01%20until%3A2019-03-31&src=typd	@martafdzsoto	Marta	Ayer lo probamos nosotros! No le pides que parece el dragón kan!!!		1	2	1551615210000	4:13 - 3 mar. 2019	/martafdzsoto/status/1102180196193615873
1556890669-503	https://twitter.com/search?l=&q=%22%24TESLA%22%20since%3A2019-03-01%20until%3A2019-03-31&src=typd	@Ojimenezro002	Omar Jimenez	No me extraña que elija a Microsoft, ya que el puesto de ser el Apple de los coches ya lo ocupa @Tesla https://twitter.com/CargaCoches/status/1108025194902372352 …			2	1553021083000	11:44 - 19 mar. 2019	/Ojimenezro002/status/1108076853011587072
1556890669-699	https://twitter.com/search?l=&q=%22%24TESLA%22%20since%3A2019-03-01%20until%3A2019-03-31&src=typd	@apsalonso	Alex Perez Salas	@Tesla cuando llegan a chile? Los espero en mi house!				1552711833000	21:50 - 15 mar. 2019	/apsalonso/status/1106779763484577792
1556890669-1678	https://twitter.com/search?l=&q=%22%24TESLA%22%20since%3A2019-03-01%20until%3A2019-03-31&src=typd	@zshahan3	Zachary Shahan	A decade of warnings. With a big early preview and share in Tesla/TSLA even.			6	1551398559000	16:02 - 28 feb. 2019	/zshahan3/status/1101271495685357569
1556890669-334	https://twitter.com/search?l=&q=%22%24TESLA%22%20since%3A2019-03-01%20until%3A2019-03-31&src=typd	@jocabr	jonathan	En Guadalajara			2	1553318941000	22:29 - 22 mar. 2019	/jocabr/status/1109326161203458048
1556890669-1035	https://twitter.com/search?l=&q=%22%24TESLA%22%20since%3A2019-03-01%20until%3A2019-03-31&src=typd	@alemandro1607	Car Enthusiast 🏎 🇪🇸	Lo están haciendo mal desde el principio. Decisiones de marketing propias de principiantes. Yo estoy en contra de que lancen nuevos modelos, el Model 3 fue caótico y aún no han satisfaciendo toda la demanda. Como para producir ahora 4 modelos más un camión y un súper deportivo.			6	1552298844000	3:07 - 11 mar. 2019	/alemandro1607/status/1105047564225785856
1556890669-902	https://twitter.com/search?l=&q=%22%24TESLA%22%20since%3A2019-03-01%20until%3A2019-03-31&src=typd	@motorpuntoes	motor.es	Tesla volverá a subir los precios del sistema AutoPilot http://bit.ly/2VVrCb1 @Tesla @ClubTeslaES #Tesla #tesla #EV #electrico #TeslaModel3 #teslamodel3 #Model3 #model3 #TeslaModelXpic.twitter.com/DemsCEKUIL				1552548313000	0:25 - 14 mar. 2019	/motorpuntoes/status/1106093912849039361
1556890669-1411	https://twitter.com/search?l=&q=%22%24TESLA%22%20since%3A2019-03-01%20until%3A2019-03-31&src=typd	@revolutegplus	CIENCIA Y TECNOLOGÍA	#ElonMusk ha anunciado que el esperado #TeslaModelY, primer SUV compacto de la marca, será lanzado el próximo 14 de marzo en Hawthorne, California. Su producción se espera para 2020. El nuevo coche eléctrico será el quinto de @Tesla desde que se fundó la compañía en 2003. https://twitter.com/elonmusk/status/1102332778492772352 …				1551655421000	15:23 - 3 mar. 2019	/revolutegplus/status/1102348851745353732
1556890669-924	https://twitter.com/search?l=&q=%22%24TESLA%22%20since%3A2019-03-01%20until%3A2019-03-31&src=typd	@lucasnb2000	Lucas Nelson	Una chata necesitas ahi!			1	1552504075000	12:07 - 13 mar. 2019	/lucasnb2000/status/1105908362326302720
1556890669-1169	https://twitter.com/search?l=&q=%22%24TESLA%22%20since%3A2019-03-01%20until%3A2019-03-31&src=typd	@KologSensei	🍃Kolog 🌿	Oye @tesla haz algo no?			2	1552080047000	13:20 - 8 mar. 2019	/KologSensei/status/1104129861273247745
1556890669-170	https://twitter.com/search?l=&q=%22%24TESLA%22%20since%3A2019-03-01%20until%3A2019-03-31&src=typd	@Ojimenezro002	Omar Jimenez	Ya verás qué pasada de coche!!! Me da rabia no poder estar . Disfrútalo!!! Espero que vaya todo perfecto!!!. Domoabrazo de mi parte .			4	1553711082000	11:24 - 27 mar. 2019	/Ojimenezro002/status/1110970918153670656
1556890669-844	https://twitter.com/search?l=&q=%22%24TESLA%22%20since%3A2019-03-01%20until%3A2019-03-31&src=typd	@JULIOMORENO	JULIO MORENO	En el módem S año pasado era gratis de por vida, ahora es sierro número de carga KW gratis y cuando pasas tu límite gratis, se cobra pero en comparación es muy barato a gasolina y se carga a una cuenta d e tarjeta d e crédito por q reconoce a tu automóvil y está vinculado a TC			5	1552604392000	15:59 - 14 mar. 2019	/JULIOMORENO/status/1106329126149877760
1556890669-690	https://twitter.com/search?l=&q=%22%24TESLA%22%20since%3A2019-03-01%20until%3A2019-03-31&src=typd	@Alandbru	𝓐𝓵𝓪𝓷𝓭	Ojo, no me mal interpretéis, pero es que mezclarlo todo y hacer un drama no es de recibo. Cada caso es diferente y no es aleatorio como dicen.			1	1552726423000	1:53 - 16 mar. 2019	/Alandbru/status/1106840960720400385
1556890669-1115	https://twitter.com/search?l=&q=%22%24TESLA%22%20since%3A2019-03-01%20until%3A2019-03-31&src=typd	@obseco	Oscar Blanco	La gente no abandona los coches mientras estén cargando. Están cargando y salvo que haya límite de tiempo eso puede llevar horas. Y mientras hablas con alguien sacándole el tiempo que le queda, pueden estar entrando en su casa sabiendo que no aparecerá. No gracias.	2			1552161319000	11:55 - 9 mar. 2019	/obseco/status/1104470742127788033
1556890669-365	https://twitter.com/search?l=&q=%22%24TESLA%22%20since%3A2019-03-01%20until%3A2019-03-31&src=typd	@WorldEnergyTrad	WorldEnergyTrade	Hoy en #WorldWaterDay te presentamos los precios del mercado energético de #22Mar Visitanos y entérate de más indicadores en nuestro site: https://buff.ly/2UOFMdJ #Friday #Energy #Crude #Business #Finance #Economics #Gold #Trading #Marketing #Tesla @Tesla @Apple		3	4	1553256643000		/WorldEnergyTrad/status/1109064863442178053
1556890669-1033	https://twitter.com/search?l=&q=%22%24TESLA%22%20since%3A2019-03-01%20until%3A2019-03-31&src=typd	@urubullish	URUBULLISH	De prima!			2	1552299774000	3:22 - 11 mar. 2019	/urubullish/status/1105051463544463361
1556890669-1494	https://twitter.com/search?l=&q=%22%24TESLA%22%20since%3A2019-03-01%20until%3A2019-03-31&src=typd	@gusgucal	Gustavo gus	Pero actualmente el precio de una batería es determinante en la factura del coche. Objetivo: demostrar cuan cerca esta @Tesla de los 100$\kw				1551527882000	3:58 - 2 mar. 2019	/gusgucal/status/1101813915615481857
1556890669-108	https://twitter.com/search?l=&q=%22%24TESLA%22%20since%3A2019-03-01%20until%3A2019-03-31&src=typd	@Rafa_Almecija	Rafa Almécija Angulo	Viva Bolivia y su litio. Cómo molan los gurús de ventas a 4 años vista				1553818223000	17:10 - 28 mar. 2019	/Rafa_Almecija/status/1111420300338450432
1556890669-1450	https://twitter.com/search?l=&q=%22%24TESLA%22%20since%3A2019-03-01%20until%3A2019-03-31&src=typd	@Cambio16	Cambio16	#Motor @Tesla comenzará a ofrecer en venta una versión por un valor de 35 mil dólares de su sedán Model 3 http://ow.ly/H7Mt30nTvMM pic.twitter.com/brtXCreK5O		1	1	1551573004000	16:30 - 2 mar. 2019	/Cambio16/status/1102003169167589379
1556890669-447	https://twitter.com/search?l=&q=%22%24TESLA%22%20since%3A2019-03-01%20until%3A2019-03-31&src=typd	@cristianbravod	Cristian Bravo	@slcuervo está bien que estén cabreados con lo de las entregas, pero acá en Chile estamos jodidos y ni siquera podemos comprar un eléctrico, menos un @Tesla, creo que todo tiene una perspectiva				1553114162000	13:36 - 20 mar. 2019	/cristianbravod/status/1108467256076447744
1556890669-134	https://twitter.com/search?l=&q=%22%24TESLA%22%20since%3A2019-03-01%20until%3A2019-03-31&src=typd	@tonigarzon	Antonio Garzon Joli	El sistema de sonido del @Tesla #Model3 es compatible con la voz de @nikkigarcia_es ! #yeah #menosmal Gracias @elonmusk #reinaroja #audiobookspic.twitter.com/luiIn33vL6			2	1553788165000	8:49 - 28 mar. 2019	/tonigarzon/status/1111294228615909376
1556890669-886	https://twitter.com/search?l=&q=%22%24TESLA%22%20since%3A2019-03-01%20until%3A2019-03-31&src=typd	@elonmusk	Elon Musk	Checking into this	77	118	8,7K	1552586498000	11:01 - 14 mar. 2019	/elonmusk/status/1106254070912675840
1556890669-766	https://twitter.com/search?l=&q=%22%24TESLA%22%20since%3A2019-03-01%20until%3A2019-03-31&src=typd	@sandroidrs2	𝓢𝓪𝓶𝓾𝓮𝓵 𝓑𝓻𝓾𝓷𝓸	El problema es que para entrar en china con tu propio vehículo, tienes que contratar a un chino guía que va contigo en el coche, pagarle alojamiento, dietas, servicio de guía, etc... Y no te puedes salir de la ruta organizada. Yo quería ir con la autocaravana...	1	1	3	1552644864000	3:14 - 15 mar. 2019	/sandroidrs2/status/1106498877098729473
1556890669-1131	https://twitter.com/search?l=&q=%22%24TESLA%22%20since%3A2019-03-01%20until%3A2019-03-31&src=typd	@EliasGrima	SoloClima	Dime a cuanto pagas la T1 y la T2 y yo te diré por donde te la están metiendo doblada. Luego sale la gente en casa con abrigo por el frio y con el precio de la electricidad diurna como si fuera oro! pero el coche lo cargo casi gratis! LOL!! Hay que estar #Abducido	1			1552152632000	9:30 - 9 mar. 2019	/EliasGrima/status/1104434304053116928
1556890669-206	https://twitter.com/search?l=&q=%22%24TESLA%22%20since%3A2019-03-01%20until%3A2019-03-31&src=typd	@AndreeFairlie	Andree Fairlie Model3 Tesla 🚘 🔋	Yo enamorado!	1		3	1553639980000	15:39 - 26 mar. 2019	/AndreeFairlie/status/1110672697011458048
1556890669-128	https://twitter.com/search?l=&q=%22%24TESLA%22%20since%3A2019-03-01%20until%3A2019-03-31&src=typd	@DaniSanchezTRD	Dani	Enhorabuena Manuel!!!! Que mala es la envidia!!!!			1	1553793149000	10:12 - 28 mar. 2019	/DaniSanchezTRD/status/1111315130523009030
1556890669-1185	https://twitter.com/search?l=&q=%22%24TESLA%22%20since%3A2019-03-01%20until%3A2019-03-31&src=typd	@WorldEnergyTrad	WorldEnergyTrade	La duración de una carga típica se reduce 15 minutos con la nueva tecnología de los cargadores de 3ª generación de #Tesla https://buff.ly/2ETvraM #Technology #Breaking #News #Today #7Mar @tesla				1552037753000	1:35 - 8 mar. 2019	/WorldEnergyTrad/status/1103952467002384384
1556890669-273	https://twitter.com/search?l=&q=%22%24TESLA%22%20since%3A2019-03-01%20until%3A2019-03-31&src=typd	@vincent13031925	Vincent	How can this guy play Nintendo Mario in the Tesla Model X ?? I would love to do that in my @Tesla too. @elonmusk looks so fun! $TSLA #Tesla #ModelX #Mariopic.twitter.com/5ESFWNtJAW	15	16	138	1553476550000	18:15 - 24 mar. 2019	/vincent13031925/status/1109987220272746497
1556890669-468	https://twitter.com/search?l=&q=%22%24TESLA%22%20since%3A2019-03-01%20until%3A2019-03-31&src=typd	@Ivan64969441	Ivan	El auto del futuro es Tesla, pues liberó todas sus patentes, el auto del futuro vuela... No usa neumáticos, no usas hélices y produce su propia energía....				1553089689000	6:48 - 20 mar. 2019	/Ivan64969441/status/1108364607637344256
1556890669-1468	https://twitter.com/search?l=&q=%22%24TESLA%22%20since%3A2019-03-01%20until%3A2019-03-31&src=typd	@gines_fernandez	Ginés Fernández	Yo mientras pueda ver, tocar y probar el coche con mi mujer me da igual que sea en un show room o en un service center		1	1	1551555909000	11:45 - 2 mar. 2019	/gines_fernandez/status/1101931469675597824
1556890669-1352	https://twitter.com/search?l=&q=%22%24TESLA%22%20since%3A2019-03-01%20until%3A2019-03-31&src=typd	@ayalaEdwing	Edwing Ayala	#Polestar2 vs. #TeslaModel3: el cara a cara de dos eléctricos de lujo. @VolvoCarMexico @Tesla http://flip.it/BoTpxU				1551749976000	17:39 - 4 mar. 2019	/ayalaEdwing/status/1102745443916603392
1556890669-1586	https://twitter.com/search?l=&q=%22%24TESLA%22%20since%3A2019-03-01%20until%3A2019-03-31&src=typd	@nachoaragones	Nacho 🇮🇨 🇪🇸 🇪🇺 🌍	PRECIOS @Tesla #MODEL3 puesto en Canarias: --> Configura tu Model 3 en la web de EE.UU. y donde dice $ pon € <--	2	2	7	1551442552000	4:15 - 1 mar. 2019	/nachoaragones/status/1101456015294377985
1556890669-955	https://twitter.com/search?l=&q=%22%24TESLA%22%20since%3A2019-03-01%20until%3A2019-03-31&src=typd	@aleria92	Aleria	Impuesto al valor agregado.				1552435767000	17:09 - 12 mar. 2019	/aleria92/status/1105621858601365507
1556890669-189	https://twitter.com/search?l=&q=%22%24TESLA%22%20since%3A2019-03-01%20until%3A2019-03-31&src=typd	@Medinilla_Nieto	Jose	Nombre que te relaciona mucho: "Generate" de...generen!!! Como dices al final de tus vídeos!!!!			1	1553681287000	3:08 - 27 mar. 2019	/Medinilla_Nieto/status/1110845948069138432
1556890669-1682	https://twitter.com/search?l=&q=%22%24TESLA%22%20since%3A2019-03-01%20until%3A2019-03-31&src=typd	@sbalatan	Blue Collar Trade	I don’t think the sales stores knew they were being purged until after it was announced that sales were going online.			2	1551398513000	16:01 - 28 feb. 2019	/sbalatan/status/1101271300742565888
1556890669-1188	https://twitter.com/search?l=&q=%22%24TESLA%22%20since%3A2019-03-01%20until%3A2019-03-31&src=typd	@Eddliv3	Edd	Una choma bana			1	1552034791000	0:46 - 8 mar. 2019	/Eddliv3/status/1103940043813445633
1556890669-1043	https://twitter.com/search?l=&q=%22%24TESLA%22%20since%3A2019-03-01%20until%3A2019-03-31&src=typd	@YorshMarti	Yorsh Martī	Como todo vehículo, habría que conocerlo a detalle y revisar minuciosamente, las letras chiquitas.	1		1	1552279383000	21:43 - 10 mar. 2019	/YorshMarti/status/1104965935818067968
1556890669-1504	https://twitter.com/search?l=&q=%22%24TESLA%22%20since%3A2019-03-01%20until%3A2019-03-31&src=typd	@Emilatab	Emlata 🇪🇸 🇪🇺	Quién compra ahora mismo un Tesla no le hace falta q se lo "venda" un comercial en una tienda, conoce el producto sobradamente. De todos modos y a mi parecer según mi experiencia, la mayoría d los comerciales se dedican a despachar coches, conocen el equipamiento, extras y poco +	5	1	5	1551519276000	1:34 - 2 mar. 2019	/Emilatab/status/1101777818885779457
1556890669-1274	https://twitter.com/search?l=&q=%22%24TESLA%22%20since%3A2019-03-01%20until%3A2019-03-31&src=typd	@masquelectricos	MQE Más Que Eléctricos	El @Tesla #Model3 catapulta las ventas del #vehículoeléctrico en USA. A espera de ver las ventas de la versión estándar.pic.twitter.com/nt43POeA8P	1	5	10	1551900107000	11:21 - 6 mar. 2019	/masquelectricos/status/1103375137645174784
1556890669-1667	https://twitter.com/search?l=&q=%22%24TESLA%22%20since%3A2019-03-01%20until%3A2019-03-31&src=typd	@Tesla	Tesla	pic.twitter.com/y9tqm2DgGM	39	70	1,2K	1551400107000	16:28 - 28 feb. 2019	/Tesla/status/1101277985494073346
1556890669-1495	https://twitter.com/search?l=&q=%22%24TESLA%22%20since%3A2019-03-01%20until%3A2019-03-31&src=typd	@gusgucal	Gustavo gus	Como @OttoWallace es un provocador. Y me ha tocado la fibra con @Tesla estoy haciendo una estimación del precio de las baterías de esos coches de scalextric. Partamos de la base que el precio de un coche lo determina el marketing y no los costes	1			1551527882000	3:58 - 2 mar. 2019	/gusgucal/status/1101813914029961216
1556890669-129	https://twitter.com/search?l=&q=%22%24TESLA%22%20since%3A2019-03-01%20until%3A2019-03-31&src=typd	@Ojimenezro002	Omar Jimenez	Vídeo de reconocimiento de semáforos en rojo @Tesla https://twitter.com/PureTesla/status/1110960793649115138 …			2	1553792983000	10:09 - 28 mar. 2019	/Ojimenezro002/status/1111314437707829249
1556890669-1508	https://twitter.com/search?l=&q=%22%24TESLA%22%20since%3A2019-03-01%20until%3A2019-03-31&src=typd	@Emilio_JFRey	Emilio J. Fernández Rey	Actualmente, el configurador ofrece únicamente el acabado interior premium para las versiones Mid Range, Long Range y Performance. La versión Standard Range Plus lleva únicamente el acabado interior partial premium. La web lo deja claro.pic.twitter.com/40D873o7NC				1551516369000	0:46 - 2 mar. 2019	/Emilio_JFRey/status/1101765626899648514
1556890669-901	https://twitter.com/search?l=&q=%22%24TESLA%22%20since%3A2019-03-01%20until%3A2019-03-31&src=typd	@VilchesFrancesc	Francesc Vilches	Relax y mente fría. Si te gusta no hace falta que lo reserves.... Que visto para lo que sirve..			1	1552549556000	0:45 - 14 mar. 2019	/VilchesFrancesc/status/1106099126247309312
1556890669-1423	https://twitter.com/search?l=&q=%22%24TESLA%22%20since%3A2019-03-01%20until%3A2019-03-31&src=typd	@xochikubrick	Santiago Pérez Rocha	Si, ese el precio en EUA, pero no han confirmado precios en Mexico, y cómo el modelo S no se traduce en sólo cambio de moneda hay que ver	1		1	1551637287000	10:21 - 3 mar. 2019	/xochikubrick/status/1102272790621765632
1556890669-904	https://twitter.com/search?l=&q=%22%24TESLA%22%20since%3A2019-03-01%20until%3A2019-03-31&src=typd	@rodriguezbraun	Carlos Rodguez Braun	Rumbo a #ElDespertarLiberal de @MasDeUno con @carlos__alsina en @OndaCero_es - Buenos resultados en #Inditex con una sombra: las divisas - Indemnizaciones a @Boeing - Hoy se presenta el Modelo Y, un @Tesla popular - A Bolsa la filial de @iberdrola en Brasil.		1	7	1552544500000	23:21 - 13 mar. 2019	/rodriguezbraun/status/1106077917598138371
1556890669-523	https://twitter.com/search?l=&q=%22%24TESLA%22%20since%3A2019-03-01%20until%3A2019-03-31&src=typd	@HugeHodor	Hodor	Hodor			16	1553004623000	7:10 - 19 mar. 2019	/HugeHodor/status/1108007816575533056
1556890669-1193	https://twitter.com/search?l=&q=%22%24TESLA%22%20since%3A2019-03-01%20until%3A2019-03-31&src=typd	@Alandbru	𝓐𝓵𝓪𝓷𝓭	No, pero quien sabe...			2	1552027732000	22:48 - 7 mar. 2019	/Alandbru/status/1103910436951359490
1556890669-434	https://twitter.com/search?l=&q=%22%24TESLA%22%20since%3A2019-03-01%20until%3A2019-03-31&src=typd	@AlterViggo	Alter Viggo	Read this to understand why @Tesla doesn't use Lidar for their autonomous driving hardware. $TSLAhttps://twitter.com/enn_nafnlaus/status/1108528385863630849 …	4	24	158	1553128994000	17:43 - 20 mar. 2019	/AlterViggo/status/1108529465594953729
1556890669-303	https://twitter.com/search?l=&q=%22%24TESLA%22%20since%3A2019-03-01%20until%3A2019-03-31&src=typd	@SA_Diego_	Diego Soria	El contraste le queda impresionante	1		4	1553388164000	17:42 - 23 mar. 2019	/SA_Diego_/status/1109616502049857537
1556890669-1004	https://twitter.com/search?l=&q=%22%24TESLA%22%20since%3A2019-03-01%20until%3A2019-03-31&src=typd	@juanlulu27	juan luis	no, eso no lo he probado. Mañana lo probaré			2	1552341407000	14:56 - 11 mar. 2019	/juanlulu27/status/1105226086923808769
1556890669-499	https://twitter.com/search?l=&q=%22%24TESLA%22%20since%3A2019-03-01%20until%3A2019-03-31&src=typd	@jvillalbaVSD	Jose Villalba	Una pregunta, 13 dias matriculado y llego a Europa hace 2 días?	1			1553025917000	13:05 - 19 mar. 2019	/jvillalbaVSD/status/1108097130273619970
1556890669-179	https://twitter.com/search?l=&q=%22%24TESLA%22%20since%3A2019-03-01%20until%3A2019-03-31&src=typd	@oscarhedeva	Oscar Herrero	Tomate una tilita para dormir de los nervios . Ojalá poder recibir el DomoAbrazo pero me pilla lejos. Estaremos atentos mañana para ver el nuevo DomoCar			1	1553700788000	8:33 - 27 mar. 2019	/oscarhedeva/status/1110927744131649536
1556890669-800	https://twitter.com/search?l=&q=%22%24TESLA%22%20since%3A2019-03-01%20until%3A2019-03-31&src=typd	@steve_desaul	Steve Desaulniers	The #ModelY taking passengers for its first test drive after the unveil event @Tesla #Tesla @elonmuskpic.twitter.com/qrxQQ8D8sh	14	68	1,2K	1552624267000	21:31 - 14 mar. 2019	/steve_desaul/status/1106412486993969153
1556890669-990	https://twitter.com/search?l=&q=%22%24TESLA%22%20since%3A2019-03-01%20until%3A2019-03-31&src=typd	@RaulComino	Raul Comino	Lo se, hay compañeros gallegos por aquí como @ioniqelectrico que lo sufren dia a dia!!!	2		1	1552373557000	23:52 - 11 mar. 2019	/RaulComino/status/1105360931511590912
1556890669-640	https://twitter.com/search?l=&q=%22%24TESLA%22%20since%3A2019-03-01%20until%3A2019-03-31&src=typd	@EcoSenseNow	Patrick Moore	Not one of the people I @Greenpeace today are early participants. I was listed as a founder on their website until 2007, 21 years after I left. This is historical revisionism pure and simple.	59	175	798	1552771469000	14:24 - 16 mar. 2019	/EcoSenseNow/status/1107029898072346626
1556890669-73	https://twitter.com/search?l=&q=%22%24TESLA%22%20since%3A2019-03-01%20until%3A2019-03-31&src=typd	@Jova1709	Russell	Vivo enamorado de los @Tesla pic.twitter.com/8bmRbJRt7g			1	1553895680000	14:41 - 29 mar. 2019	/Jova1709/status/1111745180611371009
1556890669-1042	https://twitter.com/search?l=&q=%22%24TESLA%22%20since%3A2019-03-01%20until%3A2019-03-31&src=typd	@YorshMarti	Yorsh Martī	Buena pregunta. Creo que necesitamos manejarlo	1		2	1552279582000	21:46 - 10 mar. 2019	/YorshMarti/status/1104966774360018944
1556890669-893	https://twitter.com/search?l=&q=%22%24TESLA%22%20since%3A2019-03-01%20until%3A2019-03-31&src=typd	@STesla3	STesla	Blog: "Tesla #Model3 una entrega peculiar" x KM77 https://www.arpem.com/blogs/prueba-tesla-model-3/tesla-model-3-una-entrega-peculiar/ …		1	1	1552565325000	5:08 - 14 mar. 2019	/STesla3/status/1106165263991480320
1556890669-619	https://twitter.com/search?l=&q=%22%24TESLA%22%20since%3A2019-03-01%20until%3A2019-03-31&src=typd	@BrayanD70419479	Brayan Davila	Que hermoso ver a una chica que ame Tesla vales oro amiga jajaj.				1552797739000	21:42 - 16 mar. 2019	/BrayanD70419479/status/1107140081700274176
1556890669-182	https://twitter.com/search?l=&q=%22%24TESLA%22%20since%3A2019-03-01%20until%3A2019-03-31&src=typd	@DomoElectra	Domo Electra	Queda CONFIRMADÍSIMA la hora de entrega del @Tesla #Model3 y será mañana a las 18:00 quién quiera venir tendrá un pedazo de DomoAbrazo y cenaremos xD!! Dirección recogida Centro de Servicio de Tesla en Av. de Andalucía, km 11, 600, 28021 Madrid #GENEREN!	31	3	98	1553699781000	8:16 - 27 mar. 2019	/DomoElectra/status/1110923518429052933
1556890669-1527	https://twitter.com/search?l=&q=%22%24TESLA%22%20since%3A2019-03-01%20until%3A2019-03-31&src=typd	@Tesla	Tesla	Model S now starts at $79k – see the lineup Standard Range: 270mi, $79k Long Range: 335mi, $83k Performance: 315mi, $99k, 0-60 mph in 3.0s! Performance w/ Ludicrous Mode: 315mi, $114k, 0-60 mph in 2.4s!! All-Wheel Drive standard Order online now at http://Tesla.com/S	155	987	8,2K	1551487437000	16:43 - 1 mar. 2019	/Tesla/status/1101644276557967360
1556890669-1639	https://twitter.com/search?l=&q=%22%24TESLA%22%20since%3A2019-03-01%20until%3A2019-03-31&src=typd	@TecoloteDiario	El Tecolote	|@Tesla traslada el total de sus ventas vía online y cerrará la mayoría de sus tiendas físicas durante los próximos meses. https://bit.ly/2GQkbhV pic.twitter.com/3foAJ6dDKV				1551407400000	18:30 - 28 feb. 2019	/TecoloteDiario/status/1101308576193101824
1556890669-392	https://twitter.com/search?l=&q=%22%24TESLA%22%20since%3A2019-03-01%20until%3A2019-03-31&src=typd	@Jaimemit	Jaime Mata	Si fuera un @tesla, aparte de salir en todas las noticias, abren el de delante y luego el de detrás y no lo encuentran!			1	1553205452000	14:57 - 21 mar. 2019	/Jaimemit/status/1108850153308540928
1556890669-1110	https://twitter.com/search?l=&q=%22%24TESLA%22%20since%3A2019-03-01%20until%3A2019-03-31&src=typd	@pksilvia	ElecTrinity	Todavía estoy a tiempo de esperarme y pillarme el Y a este paso acabarán la Sagrada Familia antes de pillarme coche, ya veréis	1	1	5	1552162027000	12:07 - 9 mar. 2019	/pksilvia/status/1104473711476985856
1556890669-613	https://twitter.com/search?l=&q=%22%24TESLA%22%20since%3A2019-03-01%20until%3A2019-03-31&src=typd	@Alandbru	𝓐𝓵𝓪𝓷𝓭	Y lo harán, cerca de mi hotel han derribado un edificio y lo han dejado en el solar en 5 días y al lado el año pasado no había nada y ahora hay un edificio. Si pestañeas te lo pierdes.	1		3	1552808602000	0:43 - 17 mar. 2019	/Alandbru/status/1107185642142879744
1556890669-1379	https://twitter.com/search?l=&q=%22%24TESLA%22%20since%3A2019-03-01%20until%3A2019-03-31&src=typd	@davidmcalduch	David Martinez Calduch 🇪🇸 🇬🇹 #SocialSelling	El modelo 3 de @Tesla pasa de $60K a $35K y con 386 Klm de autonomia pic.twitter.com/iEEw9KYLcl				1551724185000	10:29 - 4 mar. 2019	/davidmcalduch/status/1102637267267522562
1556890669-680	https://twitter.com/search?l=&q=%22%24TESLA%22%20since%3A2019-03-01%20until%3A2019-03-31&src=typd	@BeElectricMyFr1	Be Electric My Friend	https://youtu.be/P5zyUjwi_-4 Y esperemos que esto no vuelva a ocurrir, sino la montaña de quejas y devoluciones se van a multiplicar, creo que con su 4°coche @Tesla no debería de cometer esos errores y debería de revisar antes de entregar.		2	7	1552739328000	5:28 - 16 mar. 2019	/BeElectricMyFr1/status/1106895086841982976
1556890669-693	https://twitter.com/search?l=&q=%22%24TESLA%22%20since%3A2019-03-01%20until%3A2019-03-31&src=typd	@Jaimemit	Jaime Mata	Enhorabuena por movilizar a tantas personas interesadas. Encantado de ayudar. La pròxima más y mejor		2	6	1552721019000	0:23 - 16 mar. 2019	/Jaimemit/status/1106818292168228864
1556890669-856	https://twitter.com/search?l=&q=%22%24TESLA%22%20since%3A2019-03-01%20until%3A2019-03-31&src=typd	@Cochemundial	CocheMundial	A escasas horas de la presentación mundial del #Tesla #ModelY, @tesla nos muestra un vídeo donde podemos apreciar a su nuevo #SUV oculto por una funda. Para verlo tendremos que esperar a las 4 de esta próxima madrugada.pic.twitter.com/67eX12c2vi				1552595085000	13:24 - 14 mar. 2019	/Cochemundial/status/1106290090001793025
1556890669-48	https://twitter.com/search?l=&q=%22%24TESLA%22%20since%3A2019-03-01%20until%3A2019-03-31&src=typd	@Alandbru	𝓐𝓵𝓪𝓷𝓭	Os presento una nueva idea, desde esta nueva cuenta quiero recopilar y enviar a @tesla #tesla todas las ideas que se os ocurran. Entre todos conseguiremos mejorar el coche de nuestros sueños, me ayudáis? RT. @Ideas_For_Tesla Bienvenidos!!pic.twitter.com/PfsITkVLyw	4	10	24	1553940289000	3:04 - 30 mar. 2019	/Alandbru/status/1111932280455479296
1556890669-919	https://twitter.com/search?l=&q=%22%24TESLA%22%20since%3A2019-03-01%20until%3A2019-03-31&src=typd	@Simaum_	Thiago Simão	QUE OTA?pic.twitter.com/TXatc6AmNx	3		18	1552511590000	14:13 - 13 mar. 2019	/Simaum_/status/1105939883070238721
1556890669-321	https://twitter.com/search?l=&q=%22%24TESLA%22%20since%3A2019-03-01%20until%3A2019-03-31&src=typd	@Ojimenezro002	Omar Jimenez	Gran mañana en la jornada de vehículos eléctricos en Guadalajara. Gracias @AsociacionAUVE. (Disculpas por la calidad del audio) @SebasFC @pasa_electrico @tesla pic.twitter.com/ysUw7JloYA	5	22	78	1553349224000	6:53 - 23 mar. 2019	/Ojimenezro002/status/1109453176426643456
1556890669-512	https://twitter.com/search?l=&q=%22%24TESLA%22%20since%3A2019-03-01%20until%3A2019-03-31&src=typd	@atlantico_hoy	AtlánticoHoy	#MOTOR| @Tesla presenta su cuarto vehículo, un SUV llamado 'Model Y' https://bit.ly/2UKU66X #Tesla #SUV #ModelY #Cochespic.twitter.com/CdVJhWYMAJ				1553014802000	10:00 - 19 mar. 2019	/atlantico_hoy/status/1108050506830635008
1556890669-1470	https://twitter.com/search?l=&q=%22%24TESLA%22%20since%3A2019-03-01%20until%3A2019-03-31&src=typd	@Txusfertras	Suso	Seguramente usarán asociados, como en el mercado del ciclismo. Hay marcas que solo venden online (Canyon), otras a través de asociados (la mayoría) y otras a través de ambas ( asociados venden y entregan ventas online)	1	1	1	1551554847000	11:27 - 2 mar. 2019	/Txusfertras/status/1101927011717664768
1556890669-1331	https://twitter.com/search?l=&q=%22%24TESLA%22%20since%3A2019-03-01%20until%3A2019-03-31&src=typd	@_zarate616	憂鬱	Recuerda que ya vivimos bajo un sistema de gobierno parecido al que dejo a Venezuela en la ruina, esto jamás se hara :(	1		1	1551804023000	8:40 - 5 mar. 2019	/_zarate616/status/1102972132554928134
1556890669-428	https://twitter.com/search?l=&q=%22%24TESLA%22%20since%3A2019-03-01%20until%3A2019-03-31&src=typd	@karlareynoso57	Karla Reynoso	La segunda vez en la semana que @autodinamicomx está trendy y ahora con @tesla Model 3 Aquí el link https://youtu.be/dsckicYh1OI pic.twitter.com/kYnPfhoihY			2	1553142174000	21:22 - 20 mar. 2019	/karlareynoso57/status/1108584745581985793
1556890669-588	https://twitter.com/search?l=&q=%22%24TESLA%22%20since%3A2019-03-01%20until%3A2019-03-31&src=typd	@advofstarman	starman	Thank you @elonmusk for having me at the @Tesla Model Y unveil. @SpaceX Can I lift back to my car? pic.twitter.com/GzGlhzw17I	33	195	3,6K	1552854274000	13:24 - 17 mar. 2019	/advofstarman/status/1107377205917552640
1556890669-266	https://twitter.com/search?l=&q=%22%24TESLA%22%20since%3A2019-03-01%20until%3A2019-03-31&src=typd	@Juan86P	Juan Miguel Perez	No tiene mantenimiento. Ni en RD ni en USA.https://www.digitaltrends.com/cars/tesla-eliminates-maintenance-schedules/ …	1		2	1553483816000	20:16 - 24 mar. 2019	/Juan86P/status/1110017694416490496
1556890669-458	https://twitter.com/search?l=&q=%22%24TESLA%22%20since%3A2019-03-01%20until%3A2019-03-31&src=typd	@AfaHip	Alberto Fajardo	Todos va de presumir su .@Tesla #Tesla y yo apenas en mi Tercelito				1553099111000	9:25 - 20 mar. 2019	/AfaHip/status/1108404124989751296
1556890669-932	https://twitter.com/search?l=&q=%22%24TESLA%22%20since%3A2019-03-01%20until%3A2019-03-31&src=typd	@1sthand2	1sthand	Gigafish rescue operation	1		1	1552489501000	8:05 - 13 mar. 2019	/1sthand2/status/1105847235563139077
1556890669-1182	https://twitter.com/search?l=&q=%22%24TESLA%22%20since%3A2019-03-01%20until%3A2019-03-31&src=typd	@yosoyOBO	Oscar fifí Bautista	Me encanta que todo mundo pensaba que era su oportunidad de tener un Tesla. Spoiler Alert: el más barato es solo $50,000 mas barato que el serie 3 híbrido. En otra nota; cerraron 2018 vendiendo más Teslas en USA que BMW, Audi o Mercedes Benz.	3		1	1552059146000	7:32 - 8 mar. 2019	/yosoyOBO/status/1104042196431446017
1556890669-782	https://twitter.com/search?l=&q=%22%24TESLA%22%20since%3A2019-03-01%20until%3A2019-03-31&src=typd	@arthtyagi	Arth Tyagi	Elon Musk, hello! I'm so hyped to see Model Ypic.twitter.com/r8Cnlqb57v	27	563	2,5K	1552634595000	0:23 - 15 mar. 2019	/arthtyagi/status/1106455806483095552
1556890669-1160	https://twitter.com/search?l=&q=%22%24TESLA%22%20since%3A2019-03-01%20until%3A2019-03-31&src=typd	@Bryr32	Bryan Seely	Or model A & F. #S3XYAF.	2		101	1552111493000	22:04 - 8 mar. 2019	/Bryr32/status/1104261755990097920
1556890669-557	https://twitter.com/search?l=&q=%22%24TESLA%22%20since%3A2019-03-01%20until%3A2019-03-31&src=typd	@Alandbru	𝓐𝓵𝓪𝓷𝓭	De los 8 me habré conectado 6 ( una vez al día ) todo activo menos la climatización “inteligente” que nunca la uso	1		3	1552934565000	11:42 - 18 mar. 2019	/Alandbru/status/1107713972302741504
1556890669-1638	https://twitter.com/search?l=&q=%22%24TESLA%22%20since%3A2019-03-01%20until%3A2019-03-31&src=typd	@electroninja100	Electroninja100D	Autopilot takes 95% of the stress out of driving. I use it every day. When using it I find you are better aware of your surroundings.	4	13	102	1551407431000	18:30 - 28 feb. 2019	/electroninja100/status/1101308707042816000
1556890669-1550	https://twitter.com/search?l=&q=%22%24TESLA%22%20since%3A2019-03-01%20until%3A2019-03-31&src=typd	@earcos	Eduardo Arcos Barredo	.@Tesla ha vuelto a activar la opción del Autopilot con conducción autónoma total. Aquí explico por qué lo han hecho y qué significa para aquellos que ya tengan un coche de la marca https://hipertextual.com/2019/03/tesla-vuelva-ofrecer-autopilot-con-capacidad-conduccion-autonoma-completa-que-significa …	1		2	1551466320000	10:52 - 1 mar. 2019	/earcos/status/1101555703020437505
1556890669-650	https://twitter.com/search?l=&q=%22%24TESLA%22%20since%3A2019-03-01%20until%3A2019-03-31&src=typd	@elonmusk	Elon Musk	Not exactly same time, as countries have different regulations & we try to build in batches to simplify production	24	28	764	1552769632000	13:53 - 16 mar. 2019	/elonmusk/status/1107022190426247168
1556890669-1332	https://twitter.com/search?l=&q=%22%24TESLA%22%20since%3A2019-03-01%20until%3A2019-03-31&src=typd	@jesusbabyEs	jesusbaby	BRAVO!!!! PARA QUE NO SE LLENE DE MUGRE Y HUMEDAD!! Es raro que @Tesla la deje espuesta.			1	1551803123000	8:25 - 5 mar. 2019	/jesusbabyEs/status/1102968359098953730
1556890669-412	https://twitter.com/search?l=&q=%22%24TESLA%22%20since%3A2019-03-01%20until%3A2019-03-31&src=typd	@MG_Ensastegui	Marcelo G.	Felicidades @gabosalazar21 !! Que sigan los exitos!! Pregunta: ¿habrá pruebas al mitsubishi G4?				1553184966000	9:16 - 21 mar. 2019	/MG_Ensastegui/status/1108764229052579841
1556890669-574	https://twitter.com/search?l=&q=%22%24TESLA%22%20since%3A2019-03-01%20until%3A2019-03-31&src=typd	@SoyMotorCoches	SoyMotor - Coches	.@elonmusk revela el primer teaser del pick-up de @Tesla, que se presentará antes de que acabe el año. https://bit.ly/2FjEzG6 pic.twitter.com/Sfzvq7mSjJ			2	1552908852000	4:34 - 18 mar. 2019	/SoyMotorCoches/status/1107606121894813698
1556890669-2	https://twitter.com/search?l=&q=%22%24TESLA%22%20since%3A2019-03-01%20until%3A2019-03-31&src=typd	@luisdgonzalezc	Luis David González	No quieren gastar en coimas seguro..	1		2	1553973735000	12:22 - 30 mar. 2019	/luisdgonzalezc/status/1112072565340684288
1556890669-822	https://twitter.com/search?l=&q=%22%24TESLA%22%20since%3A2019-03-01%20until%3A2019-03-31&src=typd	@rodrigosanntoos	Rodrigo Santos	Tesla S Tesla 3 Tesla X Tesla Y #ModelY @elonmusk @Tesla			1	1552621445000	20:44 - 14 mar. 2019	/rodrigosanntoos/status/1106400648587808773
1556890669-98	https://twitter.com/search?l=&q=%22%24TESLA%22%20since%3A2019-03-01%20until%3A2019-03-31&src=typd	@t3xla	T3XLA	@PatyCantu ya poniendo el ambiente en el @Tesla pic.twitter.com/Dm5s4XqIKR			1	1553834187000	21:36 - 28 mar. 2019	/t3xla/status/1111487259294027777
1556890669-1161	https://twitter.com/search?l=&q=%22%24TESLA%22%20since%3A2019-03-01%20until%3A2019-03-31&src=typd	@carreraen360	carreraen360.com	Ese modelo, en color blanco. Tu, cual elegirías? #sevalesoñar jaja	1		2	1552104766000	20:12 - 8 mar. 2019	/carreraen360/status/1104233542027038721
1556890669-1084	https://twitter.com/search?l=&q=%22%24TESLA%22%20since%3A2019-03-01%20until%3A2019-03-31&src=typd	@Korben	Korben ▻Cliquez ici 💬◅	Ahah non. Pas mal.			2	1552205521000	0:12 - 10 mar. 2019	/Korben/status/1104656139097128961
1556890669-838	https://twitter.com/search?l=&q=%22%24TESLA%22%20since%3A2019-03-01%20until%3A2019-03-31&src=typd	@JoaquinAndSpace	JoaquÍn Peralta.	**cruce de dedos**			1	1552612931000	18:22 - 14 mar. 2019	/JoaquinAndSpace/status/1106364939646787584
1556890669-661	https://twitter.com/search?l=&q=%22%24TESLA%22%20since%3A2019-03-01%20until%3A2019-03-31&src=typd	@LeoDartevy	Leo Arteaga	Ya siéntese señora	1		1	1552766256000	12:57 - 16 mar. 2019	/LeoDartevy/status/1107008032477720576
1556890669-1509	https://twitter.com/search?l=&q=%22%24TESLA%22%20since%3A2019-03-01%20until%3A2019-03-31&src=typd	@Emilio_JFRey	Emilio J. Fernández Rey	Aquí mi entrevista a @jcochoa21 para @pasa_electrico sobre su #TeslaModel3 Performance entregado el pasado 16 de febrero. Desde cómo le recibieron en los concesionarios Kia y Hyundai, por qué compró un @Tesla, qué le preguntan todos y cuáles son sus sensaciones conduciéndolo https://twitter.com/pasa_electrico/status/1101739155560771584 …		2	11	1551515397000	0:29 - 2 mar. 2019	/Emilio_JFRey/status/1101761546542301184
1556890669-63	https://twitter.com/search?l=&q=%22%24TESLA%22%20since%3A2019-03-01%20until%3A2019-03-31&src=typd	@7Virtu	7	Adorable			3	1553912132000	19:15 - 29 mar. 2019	/7Virtu/status/1111814184541532160
1556890669-908	https://twitter.com/search?l=&q=%22%24TESLA%22%20since%3A2019-03-01%20until%3A2019-03-31&src=typd	@jean_steffe	Jean	Perdón ahora es POMELITO. Naranja por fuera y rojo por dentro.	1		2	1552523163000	17:26 - 13 mar. 2019	/jean_steffe/status/1105988425059053568
1556890669-1310	https://twitter.com/search?l=&q=%22%24TESLA%22%20since%3A2019-03-01%20until%3A2019-03-31&src=typd	@edson80x	Edson80x	Para México estará excelente, solo faltan más puntos de carga			2	1551836825000	17:47 - 5 mar. 2019	/edson80x/status/1103109713334550528
1556890669-1303	https://twitter.com/search?l=&q=%22%24TESLA%22%20since%3A2019-03-01%20until%3A2019-03-31&src=typd	@agosnofla	Alfonso Garcia	No se si darte la Enhorabuena.... que siiiii, que a más de uno ya nos gustaría. Un model 3 , ole, ole			1	1551855487000	22:58 - 5 mar. 2019	/agosnofla/status/1103187990925447168
1556890669-1646	https://twitter.com/search?l=&q=%22%24TESLA%22%20since%3A2019-03-01%20until%3A2019-03-31&src=typd	@Inge_Noe	hmo	No me alcanza ni si quiera para el aire de las llantas				1551405045000	17:50 - 28 feb. 2019	/Inge_Noe/status/1101298700448489473
1556890669-878	https://twitter.com/search?l=&q=%22%24TESLA%22%20since%3A2019-03-01%20until%3A2019-03-31&src=typd	@etemindustrial	e.t.e.m.	Mañana entretenida montando estas maravillas @DomoElectra @PolarMontajes @sr_instalador @Tesla Esto ha llegado para quedarse... pic.twitter.com/MuGRDdNtQV	2	2	9	1552588597000	11:36 - 14 mar. 2019	/etemindustrial/status/1106262875868418048
1556890669-1272	https://twitter.com/search?l=&q=%22%24TESLA%22%20since%3A2019-03-01%20until%3A2019-03-31&src=typd	@gustavo_tyn	Gustavo Martínez	#Tesla vende sus autos solo por Internet para bajar costos @TyNMagazine @Tesla https://lnkd.in/eHDi9dw		2	3	1551906193000	13:03 - 6 mar. 2019	/gustavo_tyn/status/1103400663852244993
1556890669-928	https://twitter.com/search?l=&q=%22%24TESLA%22%20since%3A2019-03-01%20until%3A2019-03-31&src=typd	@JavierKnob	JAVIER KNOB	Cuando llegarán a Colombia,			1	1552494574000	9:29 - 13 mar. 2019	/JavierKnob/status/1105868514567643137
1556890669-154	https://twitter.com/search?l=&q=%22%24TESLA%22%20since%3A2019-03-01%20until%3A2019-03-31&src=typd	@luisonysuelta	LuisonMelbourne	Cuanto me gustaría porter estar por allí, no solo por ver tu carruaje sino porque está al lado de casa de mis padres, pero me pilla algo apartado			1	1553739398000	19:16 - 27 mar. 2019	/luisonysuelta/status/1111089684346630144
1556890669-687	https://twitter.com/search?l=&q=%22%24TESLA%22%20since%3A2019-03-01%20until%3A2019-03-31&src=typd	@motorpuntoes	motor.es	Tesla revela una nueva imagen de su futuro pick-up ciberpunk http://bit.ly/2u7BPFm @Tesla @ClubTeslaES #Tesla #tesla #EV #electrico #TeslaModel3 #teslamodel3 #Model3 #model3 #TeslaModelXpic.twitter.com/xZvYZUZSHi			1	1552734303000	4:05 - 16 mar. 2019	/motorpuntoes/status/1106874010690818053
1556890669-910	https://twitter.com/search?l=&q=%22%24TESLA%22%20since%3A2019-03-01%20until%3A2019-03-31&src=typd	@YoMarioYtu	Ⓜario ⓂarRon	Recupero este tuit a raíz del vídeo de @km77com ( https://youtu.be/5vsluDgkjxI ) sobre la prueba de larga duración del Model 3. Y lo siento decir, pero me parece lamentable esa entrega. @slcuervo tu M3 te lo entregaron de la misma manera? Soy fan de @Tesla, pero esto no me gusta. https://twitter.com/YoMarioYtu/status/1093875454417739776 …				1552521009000	16:50 - 13 mar. 2019	/YoMarioYtu/status/1105979392386322434
1556890669-1511	https://twitter.com/search?l=&q=%22%24TESLA%22%20since%3A2019-03-01%20until%3A2019-03-31&src=typd	@BuyoloD	Dani Buyolo	Una lastima, yo me planteé hacer la reserva, pero como ni era mi tipo de vehículo, ni me compensaba el precio para el uso que le voy a dar, preferí esperar. De todas formas gracias (de mi parte) por apoyar a Tesla y la movilidad eléctrica con tu reserva				1551512543000	23:42 - 1 mar. 2019	/BuyoloD/status/1101749579383492608
1556890669-1019	https://twitter.com/search?l=&q=%22%24TESLA%22%20since%3A2019-03-01%20until%3A2019-03-31&src=typd	@maselectricos	Somos Electricos	¿Qué ha hecho que @Tesla tome decisiones tan precipitadas? Ahora habrá nuevo cambio de precios (el 18 de marzo), pero en esta ocasión incrementarán un 3% y se mantendrán más tiendas físicas. ¿Es una estrategia para que los indecisos se lancen a comprarlo?		3	4	1552324512000	10:15 - 11 mar. 2019	/maselectricos/status/1105155223255957505
1556890669-218	https://twitter.com/search?l=&q=%22%24TESLA%22%20since%3A2019-03-01%20until%3A2019-03-31&src=typd	@AlhashmixUAE	Ahmed	tEslA mODeL 3 hAS nOo DeMAnDpic.twitter.com/D1rBlKU0no			10	1553617230000	9:20 - 26 mar. 2019	/AlhashmixUAE/status/1110577273529352193
1556890669-33	https://twitter.com/search?l=&q=%22%24TESLA%22%20since%3A2019-03-01%20until%3A2019-03-31&src=typd	@flippijones	Phil	Received my model 3 yesterday. Drove multiple BMWs during the last 23 years / 500k km incl. M5 V8 & V10. Model 3 beats them all. Never want to go back to an ICE. Like moving from Flintstones to Star Trek. Thank you Tesla!!! @TeslaSchweiz @TeslaModel3News @Tesla @elonmuskpic.twitter.com/JzQ3oMmHvC	25	75	467	1553969839000	11:17 - 30 mar. 2019	/flippijones/status/1112056225334730752
1556890669-1073	https://twitter.com/search?l=&q=%22%24TESLA%22%20since%3A2019-03-01%20until%3A2019-03-31&src=typd	@FerGomezBlanco	FernandoGomezBlanco	¡Sin duda! #CCubicos189		1	2	1552210274000	1:31 - 10 mar. 2019	/FerGomezBlanco/status/1104676075047657473
1556890669-1432	https://twitter.com/search?l=&q=%22%24TESLA%22%20since%3A2019-03-01%20until%3A2019-03-31&src=typd	@WorldEnergyTrad	WorldEnergyTrade	#FelizDomingo Estos son los indicadores del mercado energético hoy #3Mar #Sunday #Energy #Oil #Crude #Business #Finance #Economics #Gold #Trading #Marketing #Tesla #Adobe @Tesla pic.twitter.com/QCEkXrFtGW		5	2	1551614400000	4:00 - 3 mar. 2019	/WorldEnergyTrad/status/1102176796559241216
1556890669-336	https://twitter.com/search?l=&q=%22%24TESLA%22%20since%3A2019-03-01%20until%3A2019-03-31&src=typd	@lololanas	manuel	Problemas con un Model X en España y sus distancias entre Suc...al Suc en grúa. @ClubTeslaES @Tesla pic.twitter.com/Q862iUbsh8	1		2	1553296869000	16:21 - 22 mar. 2019	/lololanas/status/1109233581719732230
1556890669-106	https://twitter.com/search?l=&q=%22%24TESLA%22%20since%3A2019-03-01%20until%3A2019-03-31&src=typd	@cesarrojas39	cesar rojas	Listo para verlo . Esperamos vídeo !			1	1553822997000	18:29 - 28 mar. 2019	/cesarrojas39/status/1111440322762936320
1556890669-1641	https://twitter.com/search?l=&q=%22%24TESLA%22%20since%3A2019-03-01%20until%3A2019-03-31&src=typd	@MissDestructo	Amber Osborne	Dear Tech Media, there's a big difference between ALL and MOST or SOME. ALL @Tesla stores will NOT be shutting down. Y'all giving a lot of Tesla families a heart attack right now. Hoping @elonmusk will help clarify this as well!	2	4	16	1551406118000	18:08 - 28 feb. 2019	/MissDestructo/status/1101303197312856066
1556890669-1375	https://twitter.com/search?l=&q=%22%24TESLA%22%20since%3A2019-03-01%20until%3A2019-03-31&src=typd	@AutomotrizGR	Reforma Automotriz	El Model Y de @Tesla está esperando para ser presentado el 14 de marzo. @elomusk ya adelantó algunos detalles en su cuenta personal. ¡No podemos esperar más!http://bit.ly/2Hftebx		1	1	1551730269000	12:11 - 4 mar. 2019	/AutomotrizGR/status/1102662788697214977
1556890669-150	https://twitter.com/search?l=&q=%22%24TESLA%22%20since%3A2019-03-01%20until%3A2019-03-31&src=typd	@Iscar96	Ismael Carrillo	Lo puedes cargar en casa, por eso no hay problema.	1		1	1553747641000	21:34 - 27 mar. 2019	/Iscar96/status/1111124258506321922
1556890669-1363	https://twitter.com/search?l=&q=%22%24TESLA%22%20since%3A2019-03-01%20until%3A2019-03-31&src=typd	@joseluisportela	José Luis Portela	Y el coche del año en Europa es.....Un eléctrico. Enhorabuena @Jaguar por haberte subido a la senda de @Tesla Seguro estoy que será el comienzo del gran cambio que necesita la marca @ClubTeslaES	1	1	8	1551739254000	14:40 - 4 mar. 2019	/joseluisportela/status/1102700472278966273
1556890669-142	https://twitter.com/search?l=&q=%22%24TESLA%22%20since%3A2019-03-01%20until%3A2019-03-31&src=typd	@PROTOCOLMAN	José Alberto Adrados	Por cierto, mucho cuidado con la entrada y la salida al centro de entrega ya que el acceso que tienen a la carretera es bastante corto.	1		1	1553760102000	1:01 - 28 mar. 2019	/PROTOCOLMAN/status/1111176523539771392
1556890669-1587	https://twitter.com/search?l=&q=%22%24TESLA%22%20since%3A2019-03-01%20until%3A2019-03-31&src=typd	@ericpg	Eric Pérez-Grovas	¿Y para cúando en México @tesla? https://twitter.com/Tesla/status/1101273665943961600 …	2		4	1551441969000	4:06 - 1 mar. 2019	/ericpg/status/1101453569587261440
1556890669-1137	https://twitter.com/search?l=&q=%22%24TESLA%22%20since%3A2019-03-01%20until%3A2019-03-31&src=typd	@Casimiro2Ojos	Edison	JAJAJAJAJAJAJAJAJAJAJAJA JAJAJAJAJAJAJAJAJAJAJAJA JAJAJAJAJAJAJAJAJAJAJAJA JAJAJAJAJAJAJAJAJAJAJAJA JAJAJAJAJAJAJAJAJAJAJAJA JAJAJAJAJAJAJAJAJAJAJAJA JAJAJAJAJAJAJAJAJAJAJAJA JAJAJAJAJAJAJAJAJAJAJAJA JAJAJAJAJAJAJAJAJAJAJAJA JAJAJAJAJAJAJAJAJAJAJAJA JAJAJAJAJAJAJAJAJAJAJAJA			1	1552147096000	7:58 - 9 mar. 2019	/Casimiro2Ojos/status/1104411086856601600
1556890669-227	https://twitter.com/search?l=&q=%22%24TESLA%22%20since%3A2019-03-01%20until%3A2019-03-31&src=typd	@cuberoar	Suevo	Ya somos ! No veo el tiempo pasar			1	1553598881000	4:14 - 26 mar. 2019	/cuberoar/status/1110500315370016768
1556890669-1196	https://twitter.com/search?l=&q=%22%24TESLA%22%20since%3A2019-03-01%20until%3A2019-03-31&src=typd	@JosueCetina	Josue Cetina	$835,000.00 por un modelo 3?, nada mal!			1	1552021901000	21:11 - 7 mar. 2019	/JosueCetina/status/1103885981210402816
1556890669-540	https://twitter.com/search?l=&q=%22%24TESLA%22%20since%3A2019-03-01%20until%3A2019-03-31&src=typd	@motorpuntoes	motor.es	Tesla elimina el Model 3 Mid Range 5 meses después de su lanzamiento http://bit.ly/2W2LHfm @Tesla @ClubTeslaES #Tesla #tesla #EV #electrico #TeslaModel3 #teslamodel3 #Model3 #model3pic.twitter.com/5YRuK28zY7				1552983008000	1:10 - 19 mar. 2019	/motorpuntoes/status/1107917153754382336
1556890669-580	https://twitter.com/search?l=&q=%22%24TESLA%22%20since%3A2019-03-01%20until%3A2019-03-31&src=typd	@shiftbull	*Cracking knuckles*	viendo un documental de la @dw_espanol sobre el malo malo @elonmusk y su esclavizante @Tesla ... jejeje			1	1552881103000	20:51 - 17 mar. 2019	/shiftbull/status/1107489734836842497
1556890669-752	https://twitter.com/search?l=&q=%22%24TESLA%22%20since%3A2019-03-01%20until%3A2019-03-31&src=typd	@Xeritomad	Diego	Me río.			6	1552656921000	6:35 - 15 mar. 2019	/Xeritomad/status/1106549447838912512
1556890669-564	https://twitter.com/search?l=&q=%22%24TESLA%22%20since%3A2019-03-01%20until%3A2019-03-31&src=typd	@motorpuntoes	motor.es	Tesla elimina el Model 3 Mid Range 5 meses después de su lanzamiento http://bit.ly/2W2LHfm @Tesla @ClubTeslaES #Tesla #tesla #EV #electrico #TeslaModel3 #teslamodel3 #Model3 #model3pic.twitter.com/hpEQMmHMCW		1		1552928729000	10:05 - 18 mar. 2019	/motorpuntoes/status/1107689491752468480
1556890669-918	https://twitter.com/search?l=&q=%22%24TESLA%22%20since%3A2019-03-01%20until%3A2019-03-31&src=typd	@CarlosDG100D	CarlosDG	Prefiero el exclusivo Signature de los P90D Founders... pic.twitter.com/KqAlECWRyp	1		1	1552512576000	14:29 - 13 mar. 2019	/CarlosDG100D/status/1105944018528149506
1556890669-1578	https://twitter.com/search?l=&q=%22%24TESLA%22%20since%3A2019-03-01%20until%3A2019-03-31&src=typd	@ajsolorzano	Alberto J Solórzano 🇻🇪 🇺🇸	#Tech #Cars @Tesla anuncia el regreso del controvertido sistema de “autoconducción completa” aclarando sus límites https://es.gizmodo.com/tesla-anuncia-el-regreso-del-controvertido-sistema-de-1832982765 …				1551447592000	5:39 - 1 mar. 2019	/ajsolorzano/status/1101477152338444288
1556890669-587	https://twitter.com/search?l=&q=%22%24TESLA%22%20since%3A2019-03-01%20until%3A2019-03-31&src=typd	@TeslaSono	Jon Hast	People are buying Tesla’s, in their Tesla’s. This is MANY REASONS why I love this company. #Tesla @Tesla $TSLApic.twitter.com/5OEcL331Hj	330	2,9K	29K	1552859569000	14:52 - 17 mar. 2019	/TeslaSono/status/1107399412492455936
1556890669-1392	https://twitter.com/search?l=&q=%22%24TESLA%22%20since%3A2019-03-01%20until%3A2019-03-31&src=typd	@honoriojorge	Honorio Jorge	Alguien no tiene clara la Ley de Rendimientos Decrecientes... ¿Trabajar ochenta horas a la semana? - Según @elonmusk, fundador de @Tesla, es lo ideal para cumplir metas #rrhh #jornada #productividad #bienestarlaboral http://bit.ly/2Su2HKq por @lfflorio vía @LaVanguardiapic.twitter.com/PEv7BlN0n9		1	2	1551700819000	4:00 - 4 mar. 2019	/honoriojorge/status/1102539263751667714
1556890669-801	https://twitter.com/search?l=&q=%22%24TESLA%22%20since%3A2019-03-01%20until%3A2019-03-31&src=typd	@FabeRocker	Fabela	El mismo día que Elon Musk anuncia su nueva Model Y, Ford tuitea esto minutos antes del streaming de @Tesla... Llámenme paranoico, pero no es casualidad. https://twitter.com/Ford/status/1106390283082715137 …				1552624201000	21:30 - 14 mar. 2019	/FabeRocker/status/1106412207305306112
1556890669-1579	https://twitter.com/search?l=&q=%22%24TESLA%22%20since%3A2019-03-01%20until%3A2019-03-31&src=typd	@Arturopdelucia	Arturo Pérez d Lucia	Para reflexionar. Las ventas de #turismoseléctricos en febrero 2019 en España reflejan que @Tesla barrió al resto de fabricantes europeos y no europeos. Algo puntual? Quizás no y supone el inicio de una tendencia. Enhorabuena a Tesla por mantenerse y crecer en un mercado hostil	2	4	20	1551447024000	5:30 - 1 mar. 2019	/Arturopdelucia/status/1101474769155837952
1556890669-1645	https://twitter.com/search?l=&q=%22%24TESLA%22%20since%3A2019-03-01%20until%3A2019-03-31&src=typd	@GuidoTonelli	Guido Tonelli	¿Qué @Tesla vas a elegir para tu día a día? https://twitter.com/Tesla/status/1101273665943961600 …	1		1	1551405062000	17:51 - 28 feb. 2019	/GuidoTonelli/status/1101298771613401088
1556890669-831	https://twitter.com/search?l=&q=%22%24TESLA%22%20since%3A2019-03-01%20until%3A2019-03-31&src=typd	@Adanom	Adan 	Ese Tesla merece más que un simple video Review, hay muchas dudas al respecto, ojalá hagas varios videos contestando.			6	1552618769000	19:59 - 14 mar. 2019	/Adanom/status/1106389425322369029
1556890669-1256	https://twitter.com/search?l=&q=%22%24TESLA%22%20since%3A2019-03-01%20until%3A2019-03-31&src=typd	@josealejoing	Alejandro Molina	Cuando me costaria un model 3 en colombia? Gracias			2	1551932403000	20:20 - 6 mar. 2019	/josealejoing/status/1103510596195151873
1556890669-1424	https://twitter.com/search?l=&q=%22%24TESLA%22%20since%3A2019-03-01%20until%3A2019-03-31&src=typd	@ButenegroEV	butenegro	Solo el día 1 de marzo han sido 14 unidades.			4	1551636620000	10:10 - 3 mar. 2019	/ButenegroEV/status/1102269995722178565
1556890669-859	https://twitter.com/search?l=&q=%22%24TESLA%22%20since%3A2019-03-01%20until%3A2019-03-31&src=typd	@RenataKonkoly	Renata Konkoly	(Partially eaten) pumpkin pie? pic.twitter.com/eSnFD4LDIb	3	7	130	1552593971000	13:06 - 14 mar. 2019	/RenataKonkoly/status/1106285415613509632
1556890669-975	https://twitter.com/search?l=&q=%22%24TESLA%22%20since%3A2019-03-01%20until%3A2019-03-31&src=typd	@Ogradin	Oscar	Olvidados no, se podría decir: tierra de nadie. @ioniqelectrico te lo puede decir, que últimamente se vuelve loco para poder cargar durante su jornada laboral (por suerte, tiene dónde dejar durmiendo y con el coche al mismo tiempo).			1	1552407594000	9:19 - 12 mar. 2019	/Ogradin/status/1105503692072124417
1556890669-1442	https://twitter.com/search?l=&q=%22%24TESLA%22%20since%3A2019-03-01%20until%3A2019-03-31&src=typd	@TeslaParaTodos	Tesla Para Todos	Calderilla Saul. A quien le importa eso	2		8	1551606167000	1:42 - 3 mar. 2019	/TeslaParaTodos/status/1102142265634574336
1556890669-204	https://twitter.com/search?l=&q=%22%24TESLA%22%20since%3A2019-03-01%20until%3A2019-03-31&src=typd	@AutosyMas	AUTOS y MAS	CALMA ES PRIMER VISTAZO			1	1553641437000	16:03 - 26 mar. 2019	/AutosyMas/status/1110678807458004992
1556890669-205	https://twitter.com/search?l=&q=%22%24TESLA%22%20since%3A2019-03-01%20until%3A2019-03-31&src=typd	@LEBOCANDIO	Leonardo D'Amico N 	A veces @Tesla #breakmyheart no todo es lindo, pero lo que si, envidia sana me da que estés en uno, #soon			1	1553641431000	16:03 - 26 mar. 2019	/LEBOCANDIO/status/1110678781663035393
1556890669-62	https://twitter.com/search?l=&q=%22%24TESLA%22%20since%3A2019-03-01%20until%3A2019-03-31&src=typd	@ChillingRaptor	theChillingRaptor	Lego x starman x Tesla @Tesla #3d #vray #render #space #LegoIdea2019 #LegoMovie2 #tesla #SpaceX #NotRocketScience #vfxartistpic.twitter.com/VIdVTzjFfT			1	1553914144000	19:49 - 29 mar. 2019	/ChillingRaptor/status/1111822622420094976
1556890669-297	https://twitter.com/search?l=&q=%22%24TESLA%22%20since%3A2019-03-01%20until%3A2019-03-31&src=typd	@VilaWeb	VilaWeb	El Model 3 de @Tesla desembarca a Europa https://www.vilaweb.cat/noticies/tesla-model-3-europa/ …		1	2	1553411406000	0:10 - 24 mar. 2019	/VilaWeb/status/1109713987346804737
1556890669-957	https://twitter.com/search?l=&q=%22%24TESLA%22%20since%3A2019-03-01%20until%3A2019-03-31&src=typd	@ClubTeslaES	Club Tesla España	El 28 de Marzo el 100% de las ubicaciones en España estaba adaptado a CCS, en breve se completarán los puestos restantes.	2	1	7	1552434596000	16:49 - 12 mar. 2019	/ClubTeslaES/status/1105616948770017280
1556890669-437	https://twitter.com/search?l=&q=%22%24TESLA%22%20since%3A2019-03-01%20until%3A2019-03-31&src=typd	@junime66	@santiy_Torres95	Ya era hora que subieran un video al canal de YouTube, y que mejor manera de retomar el tiempo perdido que mostrando el #tesla y el P30.				1553126228000	16:57 - 20 mar. 2019	/junime66/status/1108517862816342016
1556890669-549	https://twitter.com/search?l=&q=%22%24TESLA%22%20since%3A2019-03-01%20until%3A2019-03-31&src=typd	@Medinilla_Nieto	Jose	Fantástico!! Posiblemente, si lo hubieses desconectado completamente, te habría gastado menos!			3	1552945522000	14:45 - 18 mar. 2019	/Medinilla_Nieto/status/1107759928691867648
1556890669-1143	https://twitter.com/search?l=&q=%22%24TESLA%22%20since%3A2019-03-01%20until%3A2019-03-31&src=typd	@AntonioQuijada	Antonio Quijada G	Precioso el nuevo @Tesla Model 3 de @slcuervo https://twitter.com/slcuervo/status/1103671869968998400 …				1552144916000	7:21 - 9 mar. 2019	/AntonioQuijada/status/1104401943609466880
1556890669-1314	https://twitter.com/search?l=&q=%22%24TESLA%22%20since%3A2019-03-01%20until%3A2019-03-31&src=typd	@pksilvia	ElecTrinity	Asi me voy a quedar de tanto tiempo sin coche	1		1	1551822890000	13:54 - 5 mar. 2019	/pksilvia/status/1103051267297996806
1556890669-245	https://twitter.com/search?l=&q=%22%24TESLA%22%20since%3A2019-03-01%20until%3A2019-03-31&src=typd	@ChrisAnthonyy87	Christopher Anthony	Nice color combo			2	1553534425000	10:20 - 25 mar. 2019	/ChrisAnthonyy87/status/1110229966778757120
1556890669-1192	https://twitter.com/search?l=&q=%22%24TESLA%22%20since%3A2019-03-01%20until%3A2019-03-31&src=typd	@morellwest	Morell Westermann	Per app, remote, autonom...	1		4	1552032068000	0:01 - 8 mar. 2019	/morellwest/status/1103928621519892481
1556890669-718	https://twitter.com/search?l=&q=%22%24TESLA%22%20since%3A2019-03-01%20until%3A2019-03-31&src=typd	@CarGlobe	CarGlobe.mx	El @Tesla Model Y fue presentado y llegará al mercado a finales de 2020, con un precio de 39,000 dólares http://carglobe.mx/hot-news/elon-musk-no-descansa-y-presento-el-tesla-model-y/ …pic.twitter.com/9gwb8miimQ	1	6	18	1552688984000	15:29 - 15 mar. 2019	/CarGlobe/status/1106683930663510016
1556890669-1133	https://twitter.com/search?l=&q=%22%24TESLA%22%20since%3A2019-03-01%20until%3A2019-03-31&src=typd	@areygadas	Armando Reygadas	Apenas una semanas después de la salida en #EEUU del Modelo 3 de @Tesla, la firma anunció su llegada a #México. El vehículo, que allá cuesta $35 mil USD estará disponible en nuestro país por $42 mil USD. Somos el único país fuera de Estados Unidos, con éste privilegio.pic.twitter.com/bTV9imOlzL			1	1552150709000	8:58 - 9 mar. 2019	/areygadas/status/1104426240239419393
1556890669-1600	https://twitter.com/search?l=&q=%22%24TESLA%22%20since%3A2019-03-01%20until%3A2019-03-31&src=typd	@jorge_delomas	Jorge de Lomas	Lo mejor de este momento histórico para la humanidad es que lo mejor de #tesla está por venir: #FSD #AP3 #Semi #ModelY #Pickup & more are coming. Thanks for a great job @tesla #team @jorgemilburn @elonmusk Keep going! @slcuervo @Alandbru @FamilyTesla et alter.https://twitter.com/TeslaParaTodos/status/1101387801776582656 …			4	1551428241000	0:17 - 1 mar. 2019	/jorge_delomas/status/1101395988919566336
1556890669-1537	https://twitter.com/search?l=&q=%22%24TESLA%22%20since%3A2019-03-01%20until%3A2019-03-31&src=typd	@UCL_fraude_	Gianni Calvinfantimo 💰 🤗 💰	No le hagas pestesla...pic.twitter.com/EivF7gydXb	1		2	1551476054000	13:34 - 1 mar. 2019	/UCL_fraude_/status/1101596530786684937
1556890669-729	https://twitter.com/search?l=&q=%22%24TESLA%22%20since%3A2019-03-01%20until%3A2019-03-31&src=typd	@ViaTecnologica	Vía Tecnológica	Anoche, tal como se había anunciado, @Tesla presentó el #ModelY, un todoterreno mediano eléctrico de siete asientos y techo panorámico en cristal disponible en dos versiones: una estándar y otra de larga autonomía (1) #ViaTecpic.twitter.com/Of4sXYWxGc			1	1552676196000	11:56 - 15 mar. 2019	/ViaTecnologica/status/1106630290825461762
1556890669-536	https://twitter.com/search?l=&q=%22%24TESLA%22%20since%3A2019-03-01%20until%3A2019-03-31&src=typd	@jorgemilburn	Jorge Milburn	Por el momento no veo discrepancia entre la fecha que comunicamos y la fecha que estimamos se realice la entrega. Haremos todo para que tengas tu coche lo antes posible.	1		3	1552996057000	4:47 - 19 mar. 2019	/jorgemilburn/status/1107971886040911874
1556890669-1458	https://twitter.com/search?l=&q=%22%24TESLA%22%20since%3A2019-03-01%20until%3A2019-03-31&src=typd	@annerajb	Anner J. Bonilla 🇵🇷 🛩️ 🔋 🔧	yo eh usado el most sketchy 110 en la tierra. Si el carro determina que es muy sketchy (short to ground o que no esta bien isolated no te dejara cargar y te lo dira) Pero yeah cualquier 110 en el carro le ajustas los amps pa que no jale mas que ese branch de outlets			3	1551569756000	15:35 - 2 mar. 2019	/annerajb/status/1101989546139545602
1556890669-799	https://twitter.com/search?l=&q=%22%24TESLA%22%20since%3A2019-03-01%20until%3A2019-03-31&src=typd	@Tesla	Tesla	Design your Model Y at http://Tesla.com/y pic.twitter.com/MSuDjVmrV0	542	3,1K	23K	1552624297000	21:31 - 14 mar. 2019	/Tesla/status/1106412610868510721
1556890669-769	https://twitter.com/search?l=&q=%22%24TESLA%22%20since%3A2019-03-01%20until%3A2019-03-31&src=typd	@rrosenbl	Robert @TalkingTesla	Te amamos Martin			2	1552639092000	1:38 - 15 mar. 2019	/rrosenbl/status/1106474667873718272
1556890669-776	https://twitter.com/search?l=&q=%22%24TESLA%22%20since%3A2019-03-01%20until%3A2019-03-31&src=typd	@mrcsmllrde	Marcus Mueller	Model Y @Tesla #ev #nomoreexcusespic.twitter.com/ZGMRzmXmY7		1	7	1552636290000	0:51 - 15 mar. 2019	/mrcsmllrde/status/1106462912846200833
1556890669-851	https://twitter.com/search?l=&q=%22%24TESLA%22%20since%3A2019-03-01%20until%3A2019-03-31&src=typd	@NanikSinghC	Nanik Singh	Mira la presentacion del nuevo modelo Y de @tesla @elonmusk https://livestream.tesla.com/?utm_campaign=ystream&utm_source=twitter&utm_medium=social …			1	1552598343000	14:19 - 14 mar. 2019	/NanikSinghC/status/1106303753051881473
1556890669-1449	https://twitter.com/search?l=&q=%22%24TESLA%22%20since%3A2019-03-01%20until%3A2019-03-31&src=typd	@AaronSuplizio	Aaron Suplizio 🎸	Love this quote from @elonmusk on @Tesla’s massive data advantage with “corner cases,” and how that advantage helps Tesla in the race to make full self-driving feature complete in 2019. Source & : E186 of the Ride the Lightning podcast pic.twitter.com/KfrEPPgWDE	22	96	802	1551584284000	19:38 - 2 mar. 2019	/AaronSuplizio/status/1102050483282173953
1556890669-578	https://twitter.com/search?l=&q=%22%24TESLA%22%20since%3A2019-03-01%20until%3A2019-03-31&src=typd	@motorpuntoes	motor.es	Tesla Model Y: todos los vídeos del nuevo crossover eléctrico http://bit.ly/2W4pVYO @Tesla @ClubTeslaES #Tesla #tesla #EV #electrico #teslamodely #ModelY #modely #TeslaModelYpic.twitter.com/XWdhwlOPLj			1	1552896634000	1:10 - 18 mar. 2019	/motorpuntoes/status/1107554875309785093
1556890669-565	https://twitter.com/search?l=&q=%22%24TESLA%22%20since%3A2019-03-01%20until%3A2019-03-31&src=typd	@z101digital	Z101 Digital	. @Tesla presenta su cuarto vehículo, el todocamino SUV Model Y Amplía la información en Z Digital: https://bit.ly/2O99V4W #ZDigital #Z101 #Noticiaspic.twitter.com/dVkMIIZHrJ			2	1552928138000	9:55 - 18 mar. 2019	/z101digital/status/1107687012746833920
1556890669-1484	https://twitter.com/search?l=&q=%22%24TESLA%22%20since%3A2019-03-01%20until%3A2019-03-31&src=typd	@peto_mauleon	Peto Mauleón	Libre mercado. El precio depende de las inversiones que cada grupo o concesionario soporte, más allá del coste del producto. Otra cosa es que esté cambiando la manera de comprar, y que eso termine desenbocando en un cambio del modelo de negocio para fabricantes y distribuidores.	1			1551547595000	9:26 - 2 mar. 2019	/peto_mauleon/status/1101896597464641536
1556890669-993	https://twitter.com/search?l=&q=%22%24TESLA%22%20since%3A2019-03-01%20until%3A2019-03-31&src=typd	@arthtyagi	Arth Tyagi	Gracias, se siente bien escuchar eso.				1552372647000	23:37 - 11 mar. 2019	/arthtyagi/status/1105357113402974208
1556890669-1523	https://twitter.com/search?l=&q=%22%24TESLA%22%20since%3A2019-03-01%20until%3A2019-03-31&src=typd	@IsraelAlonsoAut	Israel Alonso Autos	#SiSePuede #SiempreHayAlguienQue me dice #SiguemeTeSigo, pero yo te sigo contando de la oferta de rebajas de hadta $85,000 usd en modelos tope de gama @tesla chequenle https://twitter.com/IsraelAlonsoAut/status/1101705256017240064 …			1	1551503210000	21:06 - 1 mar. 2019	/IsraelAlonsoAut/status/1101710432614658048
1556890669-1246	https://twitter.com/search?l=&q=%22%24TESLA%22%20since%3A2019-03-01%20until%3A2019-03-31&src=typd	@pasa_electrico	PasatealoElectrico	@Tesla publica el primer video de los nuevos V3 Supercharger. Consiguiendo hasta 1600km/h. ¿Qué te parecen? #pasatealoelectricohttps://twitter.com/Tesla/status/1103509560495505408?s=19 …	1	7	15	1551944714000	23:45 - 6 mar. 2019	/pasa_electrico/status/1103562233903239168
[truncated: 597 more rows]
